# Supplementary material for: Phylogenomics and classification of Cactaceae based on hundreds of nuclear genes
Source: Plant Syst Evol. 2025 Aug 11;311(5):28. doi: 10.1007/s00606-025-01948-z (PMC12339657; doi:10.1007/s00606-025-01948-z)
Supplement: Supplementary file 4 — Online Resource 4: Containing alignments and RAxML gene trees for all included loci and all phylogenetic datasets (ZIP 10372 KB) [file 606_2025_1948_MOESM4_ESM.zip › de Vos et al_ESM_4/ESM_data_alignments/QCP/7602_consensus.mafft.fasta]

>PAFTOL004551
gagactctagtacaagccgcattgcgagtgctaaacacggctgacccatttgagaaggcc
aagcttggcgacgatgtggccattcaatggctccaaggccttatctctcaaccgtacgat
ccctccgttaaccttgaagtgcccgatcgtcctgctcgccctacccatgtgaacttggtg
tcacccagtcttatgcccaaat--tgggtaaagctggaagcttgcaaagccggcaggcca
ttgttcacagcctcgttcatactgagagttgggctattgacttgtcttgggacattattg
ttcgttttggttgccaagaggaaatgccgagggaattcttcacagattttgttaaggtgg
ctcaggatgaaagcaggcacttcacacttcttgctgcccgtcttgaggagctaggttctt
cgtatggcgctttgccagctcacgatggtctctgggactctgccatggtgacctcaaatg
accttttggcacgcttagcagttgaacattgcgtccatgag-------------------
------------------------------------------------------------
------------------------------------------------------------
------------------------------------------------------------
------------------------------------------------------------
------------------------------------------------------------
-----------------------
>PAFTOL004552
gagactctagtacaagccgcattgcgagtgctaaacacagctgacccatttgagaaggcc
aagcttggcgacgatgtggccaatcaatggcttcaaggcgtcatctctcaaccttacgat
ccctccattgaccttgaagtgcccgatcgtcctgctcgccctacccatgtgaagttggtg
tcacccagtcttatgcccaagt--tgggtaaagctggaagcttgcaaagccggcaggcca
ttgttcacagcctcgttcatactgagagttgggctattgacttgtcttgggatattattg
ctcgttttggtaagcaagaggcaatgccgagggaattcttcacagattttgttaaggtgg
ctcaggatgaagggaggcacttcacacttcttgctgcccgtcttgaggagctaggttcta
cgtatggagctttgccagctcatgatggtctatgggactctgccatggcgacctcaaagg
accttttggcacgcttagcagttgaacattgtgtccatgag-------------------
------------------------------------------------------------
------------------------------------------------------------
------------------------------------------------------------
------------------------------------------------------------
------------------------------------------------------------
-----------------------
>PAFTOL004553
gagactctagtacaagccgcattgcgagtgctgaacacagctgacccatttgagaaggcc
aagcttggcgccgatgtggccaatcaatggcttcaaggcgtcatctctcaaccttacgat
ccctccattgaccttgaagtgcccgatcgtcctgctcgccctacccatgtgaagttggtg
tcacccagtcttatgcccaagt--tgggtaaagctggaagcttgcaaagccgtcaggcca
ttgttcacagcttcgttcatactgagagttgggctattgacttgtcttgggatattattg
ctcgttttggtaagcaagaggcaatgccgagggaattcttcacagattttgttaaggtgg
ctcaggatgaagggaggcacttcacacttcttgctgcccgtcttgaggagctaggttcta
cgtatggagctttgccagctcatgatggtctatgggactctgccatggcgacctcaaagg
accttttggcacgcttagcagttgaacattgtgtccatgag-------------------
------------------------------------------------------------
------------------------------------------------------------
------------------------------------------------------------
------------------------------------------------------------
------------------------------------------------------------
-----------------------
>PAFTOL004554
gagactctagcacaagccgcattgcgagtgctaaacacagctgacccatttgagaaggcc
aagcttggcgatgatgtggccaatcaatggcttcaaggcgtcatctctcaaccttacgat
ccctccattgaccttgaagtgcccgatcgtcctgctcgccctacccatgtgaagttggtg
tcacccagtcttatgcccaagt--tgggtaaagctggaagcttgcaaagccggcaggcca
ttgttcacagcctcgttcatactgagagttgggctattgacttgtcttgggatattattg
ctcgttttggyaagcaagaggcaatgccragggaattcttcacagattttgttaaggtgg
ctcaggatgaagggaggcacttcacacttcttgctgcccgtcttgaggagctaggttcta
cgtatggagctttgccagctcatgatggtctatgggactctgccatggcgacctcaaagg
accttttggcacgcttagcagtwgaacattgtgtccatgag-------------------
------------------------------------------------------------
------------------------------------------------------------
------------------------------------------------------------
------------------------------------------------------------
------------------------------------------------------------
-----------------------
>PAFTOL004555
gagactctagtacaagccgcattgcgagtgttaaacacagctgatccatttgagaaggcc
aagcttggcgacgatgtggccaatcaatggctccaaggcgtcatctctcaaccttacgat
cccttcattgaccttgaagtgcctgatcgtcctgctcgccctacccatgtgaagttggtg
tcacccagtcttatgcccaagt--tgggtaaagctggaagcttgcaaagccggcaggcca
ttgttcacagcctcgttcatactgagagttgggctattgatttgtcttgggatattattg
ctcgttttggtgagcaagaggtaatgcccagggaattcttcacagattttgttaaggtgg
ctcaggatgaagggaggcacttcacacttcttgcygcccgtcttgwggagctaggttcta
catatggagctttgccagctcatgatggtctatgggactctgccatggcgacctcaaagg
accttttggcacgcttagcagttgaacattgtgtccatgag-------------------
------------------------------------------------------------
------------------------------------------------------------
------------------------------------------------------------
------------------------------------------------------------
------------------------------------------------------------
-----------------------
>PAFTOL004556
gagactctagtacaagccgcattgcgagtgctaaacacagctgacccagttgagaaggcc
aagcttggcgacgatgtggccaatcaatggctccaaggcgtcatctgtcaaccttacgat
ccctccattgaccwtcaagtgcccgatcgtcctgctcgccctacccatgtgaagttgttg
tcacccagtcttatgcccaagt--tgggtaaagctggaagcttgcaaagccgtcaggcca
ttgttcacagcctcgttcatactgagagttgggctattgacttgtcttrggatattattg
ctcgttttggtaagcaagaggcaatgccgagggaattcttcacagattttgttaaggtgg
ctcaggatgaagggaggcacttcacacttcttgctgcccgtcttgaggagctaggttcta
cgtatggagctttgccagctcatgatggtctatgggactctgccatggcgacctcaaagg
accttttggcacgcttagcagttgaacattgtgtccatgag-------------------
------------------------------------------------------------
------------------------------------------------------------
------------------------------------------------------------
------------------------------------------------------------
------------------------------------------------------------
-----------------------
>PAFTOL004560
------------------------------------------------------------
------------------------------------------------------------
------------------------------------------------------------
------------------------------------------------------------
--------------------------------gttgtaaatgcatcacaggatattattg
ctcgttttggtaagcaagaggcaatgccgagggaattcttcacagattttgttaaggtgg
ctcaggatgaagggaggcactgcacacttcttgctgcccgtcttgaggagctaggttcta
cgtatggggctttgccagctcatgatggtytatgggactctgccatggcgacctcaaagg
accttttggcacgcttagcagttgaacattgtgtccatgag-------------------
------------------------------------------------------------
------------------------------------------------------------
------------------------------------------------------------
------------------------------------------------------------
------------------------------------------------------------
-----------------------
>PAFTOL004561
gagactctagtacaagccgcattgcgagtgctaaacacagctgacccatttgagaaggcc
aagcttggcgacgatgtggctaatcaatggctccaaggccttatctctcaaccgtacgat
ccctccgttaaccttgaagtgcccgatcgtcctgctcgccctacccatgtgaagttggtr
tcacccagtcttatgcccaagt--tgggtaaagctggaarcttgcaaagccggcaggcca
ttgttcacagcctcgttcatactgagagttgggctattgacttgtcttgggatgttattg
ttcgttttggtcggcaagaggaaatgccaagggaattcttcacagattttgttaaggtgg
ctcaggatgaaggcaggcacttcacacttcttgctgcccgtcttgaggagctaggttctt
cgtatggagctttgccagctcatgatggtctctgggactctgccatggtgacctcaaatg
accttttggcacgcttagcagttgaacattgcgtccatgag-------------------
------------------------------------------------------------
------------------------------------------------------------
------------------------------------------------------------
------------------------------------------------------------
------------------------------------------------------------
-----------------------
>PAFTOL004562
gagactctagtacaagccgcattgcgagtgctaaacacagctgacccatttgagaaggcc
aagcttggcgacgatgtggccaatcaatggcttcaaggcgtcatctctcaaccttacgat
ccctccattgaccttgaagtgcccgatcgtcctgctcgccctacccatgtgaagttggtg
tcacccagtcttatgcccaagt--tgggaaaagctggaagcttgcaaagccggcaggcca
ttgttcatagcctcgttcatactgagagttgggctattgacttgtcttgggatattattg
ctcgttttggtaagcgagaggcaatgccgagcgaattcttcacagattttgttaaggtgg
ctcaggatgaagggaggcacttcacacttcttgctgcccgtcttgaggagctaggttcta
cgtatggggctttgccagctcatgatggtctatgggactctgccatggcgacctcaaagg
accttttggcacgcttagcagttgaacattgtgtccatgag-------------------
------------------------------------------------------------
------------------------------------------------------------
------------------------------------------------------------
------------------------------------------------------------
------------------------------------------------------------
-----------------------
>PAFTOL004563
gagactctagtacaagccgcattgcgagtgctgaacacagctgacccatttgagaaggcc
aagcttggcgacgatgtggccaatcaatggctacaaggcgtcatctctcaaccttacgat
ccctccattgaccttcaagtgcccratcgtcctgctcgccctacccatgtgaagttggtg
tcacccagtcttatgcccaagt--tgggkaaagctggragcttgcaaagccgtcaggcca
ttgttcacagcctcgttcatactgagagttgggctattgacttgtcttgggatattattg
ctcgttttggtaagcaagaggcaatgccgagggaattcttcacagattttgttaaggtgg
ctcaggatgaagggaggcacttcacacttcttgctgcccgtcttgaggagctaggktcta
cgtatggagctttgccagctcatgatggtctatgggactctgccatggcgacctcaaagg
accttttggcacgcttagcagttgaacattgtgtccatgag-------------------
------------------------------------------------------------
------------------------------------------------------------
------------------------------------------------------------
------------------------------------------------------------
------------------------------------------------------------
-----------------------
>PAFTOL004564
------------------------------------------------------------
------------------------------------------------------------
------------------------------------------------------------
------------------------------------------------------------
--------------------------------------aatgcatcacaggatatcattg
ttcgttttggtcggcaagaggaaatgccgarggaattcttcacagattttgttaaggtgg
ctcaggatgaaggcaggcacttcacacttcttgctgcccgtcttgaggagytaggttctt
catatggagctttgccagctcatgatggtctctgggactcygccatggtgacctcaaatg
accttttagcacgcttagcagttgaacattgtgtccatgag-------------------
------------------------------------------------------------
------------------------------------------------------------
------------------------------------------------------------
------------------------------------------------------------
------------------------------------------------------------
-----------------------
>PAFTOL004565
------------------------------------------------------------
------------------------------------------------------------
------------------------------------------------------------
------------------------------------------------------------
--------------------------------gttgtaaatgcatcgcaggatattattg
ctcgttttggtaagcaagaggcaatgccaagggaattcttcacagattttgttaaggtgg
ctcaggatgaagggaggcacttcacacttcttgctgcccgtcttgaggagctaggttgta
cgtatggagctttgccagctcatgatggtctatgggactctgccatggcgacctcaaagg
accttttggcacgcttagcagttgaacattgtgtccatgag-------------------
------------------------------------------------------------
------------------------------------------------------------
------------------------------------------------------------
------------------------------------------------------------
------------------------------------------------------------
-----------------------
>PAFTOL004566
gagactctagtacaagccgcattgcgagtgctaaacacagctgacccatttgagaaggct
aagcttggcgacgatgtggccaatcaatggctccaaggccttatctctcaaccgtacgat
ccctccgttaaccttgaagtgcccgatcgtcctgctcgccctacccatgtgaagttggtg
tcacccagtcttatgcccaagt--tgggtaaagctggaagcttgcaaagccggcaggcca
ttgttcacagcctcgttcatactgagagttgggctattgacttgtcttgggatattattg
ttcgttttggtcagcaagaggaaatgccgagggaattcttcacagattttgttaaggtgg
ctcaggatgaaggcaggcacttcacacttcttgctgcccgtcttgaggagctaggttctt
cgtatggagctttgccagctcatgatggtctctgggactctgccatggtgacctcaartg
accttttggcacgcttagcagttgaacattgygtccatgag-------------------
------------------------------------------------------------
------------------------------------------------------------
------------------------------------------------------------
------------------------------------------------------------
------------------------------------------------------------
-----------------------
>PAFTOL004567
gagactctagtacaagccgcattgcgagtgctaaacacagctgatccatttgagaaggcc
aagcttggcgacgatgtggccaatcaatggcttcaaggcctcatctctcaaccttacgat
ccctccattgaccttgaagtgcccgatcgtcctgctcgtcctgcccakgtgaagttggtg
tcacccagtcttatgcccaagt--tgggtaaagctggaagcttgcaaagccgtcaggcca
ttgttcacagcctcgttcatactgagagctgggctattgacttgtcttgggatattattg
ctcgttttggtaagcaagaggcaatgccgagggaattcttcacagactttgttaaggtgg
ctcaggatgaagggaggcacttcacacttcttgctgcccgtcttgaggagctaggttcta
cgtatggagctttgccagctcatgatggtctatgggactctgccatggcgacctcaaagg
accttatggcacgcttagcagttgaacattgtgtccatgag-------------------
------------------------------------------------------------
------------------------------------------------------------
------------------------------------------------------------
------------------------------------------------------------
------------------------------------------------------------
-----------------------
>PAFTOL004568
gaaactttagtgcaagccgcattgcgagtgctaaacacagctgacccatttsagaaggcc
aagcttggcgacgatgtggccaatcaatggctccaaggcgtcatctctcaaccttacgat
ccctctattgatcttgaagtgcccgaccgtcctgctcgccctacccatgtgaagttggtg
tcacccagtcttatgcccaagy--tgggtaaagctggaagcttgcaaagccgtcaggcca
ttgttcacagcctcgttcatactgagagctgggctattgacttgtcttgggatattattg
ctcgttttggtaagcaagaggcaatgccgagggaattcttcacagattttgttaaggtgg
ctcaggatgaagggaggcacttcacacttcttgctgcccgtcttgagcagctaggttcta
cgtatggagctttgccwgctcatgatggtctatgggactctgccatggcgacctcgaagg
accttatggcacgcttagcagttgaacattgtgtccatgag-------------------
------------------------------------------------------------
------------------------------------------------------------
------------------------------------------------------------
------------------------------------------------------------
------------------------------------------------------------
-----------------------
>PAFTOL004571
aagactctagtacaagccgcattgcgagtgctaaacacagctgacccatttgagaaggcc
aagcttggcgacgatgtggccaatcaatggctccaaggccttatctctcaaccgtacgat
ccctccgttaaccttgaagtgcccgatcgtcctgctcgccctacccatgtgaacttggtg
tcacccagtcttatgcccaagt--tgggtaaagctggaagcttgcaaagccggcaggcca
ttgttcacagcctcgttcatactgagagttgggctattgacttgtcttgggatatcattg
ttcgttttggtcgacaagaggaaatgccgagggaattcttcacagattttgttaaggtgg
ctcaggatgaaggcaggcacttcacacttcttgctgcccgtcttgaggagctaggttctt
cgtatggagctttgccagctcatgatggtctctgggactctgccatggtgacctcaaatg
accttttggcacgcttagcagttgaacattgcgtccatgag-------------------
------------------------------------------------------------
------------------------------------------------------------
------------------------------------------------------------
------------------------------------------------------------
------------------------------------------------------------
-----------------------
>PAFTOL004572
gagactctagtacaagccgcattgcgagtgctaaacacagctgacccatttgagaaggcc
aagcttggcsacgatgtggccaatcaatggctccaaggcgtcatctgtcaaccttacgat
ccctccattgacattcaagtgcccgatcgtcctgctcgccctacccatgtgaagttggtg
tcacccagtcttatgcccaagt--tgggtaaagctggaagcttgcaaagccgtcagtcca
ttgttcacagcctcgttcatactgagagttgggctattgacttgtcttgggatattattg
ctcgttttggtaagcaagaggcaatgccgagggaattcttcacagactttgttaargtgg
ctcaggatgaagggaggcatttcacacttcttgctgcccgtcttgaggagctaggttcta
cgtatggagctttgccagctcatgatggtctatgggactctgccatcgcgacctcaaatg
accttttggcacgcttagcagttgaacattgtgtccatgag-------------------
------------------------------------------------------------
------------------------------------------------------------
------------------------------------------------------------
------------------------------------------------------------
------------------------------------------------------------
-----------------------
>PAFTOL004573
gagactctagtacaagctgcattgcgagtgctaaacwcagctgacccatttgagaaggcc
aagcttggcgacgatgtggccaatcaatggctccaaggcgtcatctctcaaccttacgat
ccctctattgaccttcaagtgcccgatcgtcctgctcgcsctacccatgtgaagttggtg
tcacccagtcttatgcccaagt--tgggtaaagctggaagcttgcaaagccgtcaggcca
ttgttcacagcctcgttcatactgagagttgggctattgacttgtcttgggatattattg
ctcgttttggtaagcaagaggcaatgccaagggaattcttcacagattttgttaaggtgg
ctcaggatgaagggaggcacttcacacttcttgctgcccgtcttgaggagctwggttcta
cgtatggagctttgccagctcatgatggtctatgggactctgccatcgcgacctcaaagg
accttttggcacgcttagcagttgaacattgtgtccatgag-------------------
------------------------------------------------------------
------------------------------------------------------------
------------------------------------------------------------
------------------------------------------------------------
------------------------------------------------------------
-----------------------
>PAFTOL004574
gagactctagtacaagccgcattgcgagtgctaaacacagctgacccatttgagaaggcc
aagcttggcgacgatgtggccaatcaatggctccaaggcgtcatatctcaaccttacgat
ccctccattgaccttgaagtgcccgatcgtcctgctcgccctacccatgtgaagttggtg
tcacccagtcttatgcccaagt--tgggtaaagctggaagcttgcaaagccggcaggcca
ttgttcacagcctcgttcatactgagagttgggctattgacttgtcctgggatattattg
ttcgttttggtaagcaagaggcaatgccgagggaattcttcacagattttgttaaggtgg
ctcaggatgaagggaggcacttcacacttcttgctgcccgtcttgaggagctaggttcta
cgtatggagctttgccagctcatgatggtctatgggattctgccatggcgacctcaaagg
atcttttggcacgcttggcagttgaacattgtgtccatgag-------------------
------------------------------------------------------------
------------------------------------------------------------
------------------------------------------------------------
------------------------------------------------------------
------------------------------------------------------------
-----------------------
>PAFTOL004577
gagactctagtacaagccgcattgcgagtgctaaacacagctgacccatttgagaaggcc
aagctkggcgacgatgtggccaatcaatggcttcaaggcgtcatctctcaaccttacgat
ccctccattgaccttgaagtkccsgatcgtcctgctcgccctacccatgtgaagttggtg
tcacccagtcttatgcctaagt--tgggtaaagctggaagcttgcaaagccggcaggcca
ttgttcacagtctcgytcatactgagagttgggctattgacttgtcttgggatattattg
ctcgttttggtaagcaagaggcaatgccgagkgaattcttcacagattttgttaaggtgg
ctcaggatgaagggaggcacttcacacttcttgctgcccgtcttgaggagctaggttcta
cgtatggagctttgccagctcatgatggtctatgggactctgccatggcgacctcaaagg
accttttggcrcgcttagcagttgaacattgtgtccatgag-------------------
------------------------------------------------------------
------------------------------------------------------------
------------------------------------------------------------
------------------------------------------------------------
------------------------------------------------------------
-----------------------
>PAFTOL004578
gagaccctagtacaagccgcattgcgagtgctaaacacagctgacccatttgagaaggcc
aagcttggcgacaatgtggccaatcaatggctccaaggcatcatctctcaaccttacgat
ccctccattgaycttcaagtgcccgatcgtcctgctcgccctacccatgtgaagttggtr
tcacccagtcttatgcccaagt--tgggtaaagctggaagcttgcaaagccgtcaggcca
ttgttcacagcctcgttcatactgagagttgggctattgacttgtcttgggatattattg
ctcgttttggtaagcaagaggcaatgccragggaattcttcacagattttgttaaggtgg
ctcaggatgaagggaggcacttcacrcttcttgctgcycgtcttgaggagctaggttctg
crtatggagctttgccagctcatgatggtctatgggactctgccatggcgacctcaaagg
accttttggcmcgcttagcagttgaacattgtgtccatgag-------------------
------------------------------------------------------------
------------------------------------------------------------
------------------------------------------------------------
------------------------------------------------------------
------------------------------------------------------------
-----------------------
>PAFTOL004582
gagactctagtacaagccgcattgcgagtgctaaacacagctgacccatttgagaaggcc
aagcttggcgacgatgtggccaatcaatggctccaaggcgtcatctctcaaccttacgat
ccctccattgaccttcaagtgcccgatcgtcctgctcgccctacccatgtgaagttggtg
tcacccggtcttatgcccaagc--tgggtaaagctggaagcttgcaaagccgtcaggcca
ttgttcacagcctcgttcatactgagagttgggctattgacttgtcttgggatattattg
ctcgttttggtaagcaagaggcaatgccgasggaattcttcacagattttgttaaggtgg
ctcaggatgaagggaggcacttcacgcttcttgctgcccgtcttgaggagctaggttcta
cgtatggagctttgccagctcatgatggtctatgggactctgccacggcgtcctcaaagg
accttctggcacgcttagcarttgaacattgtgtccatgag-------------------
------------------------------------------------------------
------------------------------------------------------------
------------------------------------------------------------
------------------------------------------------------------
------------------------------------------------------------
-----------------------
>PAFTOL004583
------------------------------------------------------------
------------------------------------------------------------
------------------------------------------------------------
------------------------------------------------------------
--------------------------------------------tcacaggatattattg
ctcgttttggtaagcaagaggcaatgccgagggaattcttcacagattttgttaaggtgg
ctctggatgaagggaggcacttcacacttcttgctgcccgtcttgaggagctaggttcta
cgtatggagctttgccagcacatgatggtctatgggactctgccatggcgacctcaaagg
accttttggcacgcttagcagttgaacattgtgtccatgag-------------------
------------------------------------------------------------
------------------------------------------------------------
------------------------------------------------------------
------------------------------------------------------------
------------------------------------------------------------
-----------------------
>PAFTOL004584
gagactctagtacaagccgcattgcgagtgctaaacacagctgacccatttgagaaggcc
aagcttggcgacgatgtggccagtcaatggcttcaaggcgtcatctctcaaccttacaat
ccctccattgaccttgaagtgcccgatcgtcctgctcgccctacccatgtgaagttggtg
tcacccagtcttatgcccaagt--tgggaaaagctggaagcttgcaaagccggcaggcca
ttgttcacagcctcgttcatactgagagttgggctattgacttgtcttgggatattattg
ctcgttttggtaagcaagaggcaatgccgagggaattcttcacagattttgttaaggtgg
ctcaggatgaagggaggcacttcacacttcttgctgcccgtcttgaggagctaggttcta
cgtatggggctttgccagctcatgatggtctatgggactctgccatggcgacctcaaagg
accttttggcacgcttagcagttgaacattgtgtccatgag-------------------
------------------------------------------------------------
------------------------------------------------------------
------------------------------------------------------------
------------------------------------------------------------
------------------------------------------------------------
-----------------------
>PAFTOL004585
gagactctagtacaagccgcattgcgagtgttaaacacagctgacccatttgagaaggcc
aagcttggcgacgatgtggccaatcaatggctgcaaggccttatctctcaaccgtacgat
ccctccgttaaccttgaagtgcccgatcgtcctgctcgccctacccatgtgaagttggtg
tcacccagtcttatgcccaagt--tgggtaaagctggaagcttgcaaagccggcagtcca
ttgttcacagcctcgttcatactgagagttgggctattgacttgtcttgggatattattg
ttcgttttggtcagcaagaggaaatgccgagggaattcttcacagattttgttaaggtgg
ctcaggatgaaggcaggcacttcacacttcttgctgcccgtcttgaggagctaggttctt
cgtatggagctttgccagctcatgatggtctctgggactctgctatggtgacctcaaatg
accttttggcacgcttagcagttgaacattgcgtccatgag-------------------
------------------------------------------------------------
------------------------------------------------------------
------------------------------------------------------------
------------------------------------------------------------
------------------------------------------------------------
-----------------------
>PAFTOL004587
gagactctagtacaagccgcattgcgagtgctaaacacagctgacccatttgagaaggcc
aagcttggcgaagatgtggccaatcaatggctccaaggcgtcatatctcaaccttacgat
ccctccattgaccttgaastccccgatcgtcctgctcgccctacccacgtgaagttggtg
tcacccagtcttatgcccaagt--tgggtaaagctggaagcttgcaaagccggcaggcca
ttgttcacagcctcgttcatactgagagttgggctattgacttgtcttgggwtattattg
ctcgttttggtaagcaagaggcaatgccgagggaattcttcacagattttgttaaggtgg
ctcaggatgaagggaggcacttcacacttcttgctgcccgtcttgaggagctaggttcta
cgtatggagctttgccagctcatgatggtctatgggactctgccrtggcgacctcaaagg
accttttggcacgcttagcagttgaacattgtgtccatgag-------------------
------------------------------------------------------------
------------------------------------------------------------
------------------------------------------------------------
------------------------------------------------------------
------------------------------------------------------------
-----------------------
>PAFTOL004590
gagactctagcacaagccgcattgcgagtgctaaacacagctgacccatttgagaaggcc
aagcttggcgatgatgtggccaatcaatggcttcaaggcgtcatctctcaaccttacgat
ccctccattgaccttgaagtgcccgatcgtcctgctcgccctacccatgtgaagttggtg
tcacccagtcttatgcccaagt--tgggtaaagctggaagcttgcaaagccggcaggcca
ttgttcacagtctcgttcatactgagagttgggctattgacttgtcttgggatattattg
ctcgttttggtaagcaagaggcaatgccgagggaattcttcacagattttgttaaggtgg
ctcaggatgaagggaggcacttcacacttcttgctgcccgtcttgaggagctaggttcta
cgtatggagctttgccagctcatgatggtctatgggactctgccatggcgacctcaaagg
accttttggcacgcttagcagttgaacattgtgtccatgag-------------------
------------------------------------------------------------
------------------------------------------------------------
------------------------------------------------------------
------------------------------------------------------------
------------------------------------------------------------
-----------------------
>PAFTOL004591
gagactctagcacaagccgcattgcgagtgctaaacacagctgacccatttgagaaggcc
aagcttggcgatgatgtggccaatcaatggcttsaaggcgtcatctctcaaccttacgat
ccctccattgaccttgaagtgcccgatcgtcctgctcgccctacccatgtgaagttggtg
tcacccagtcttatgcccaagt--tgggtaaagctggaagcttgcaaagccggcaggcca
ttgtwcacagcctcgttcatactgagagttgggctattgacttgtcttgggatattattg
ctcgttttggtaagcaagaggcaatgccgagggaattcttcacagattttgttaaggtgg
ctcaggatgaagggaggcacttcacacttcttgctgcccgtcttgaggagctaggttcta
cgtatggagctttgccagctcatgatggtctatgggactctgccatggcgacctcaaagg
accttttggcacgcttagcagttgaacattgtgtccatgag-------------------
------------------------------------------------------------
------------------------------------------------------------
------------------------------------------------------------
------------------------------------------------------------
------------------------------------------------------------
-----------------------
>PAFTOL004593
gagactctagtagaagccgcattgcgagtgctaaacacagctgacccatttgagaaggcc
aagcttggcgacgatgtggccaatcaatggctccaaggcgtcatatctaaaccttacgat
ccctccattgaccttgaagtgcccgatcgtcctgctcgccctacccatgtgaagttggtg
tcaccccgtcttatgcccaagt--tgggtaaagctggaagcttgcaaagccggcaggcca
ttgttcacagcctcgttcatactgagagttgggctattgacttgtcttgggatattattg
ctcgttttggtcagcaagaggcaatgccgagggaattcttcacagattttgttaaggtgg
ctcaggatgaagggaggcacttcacacttcttgctgcccgtcttgaggagctaggttcta
cgtatggagcgttgccagctcatgatggtctatgggattctgccatggcgacctcaaagg
accctttggcacgcttagcagttgaacattgtgtccatgag-------------------
------------------------------------------------------------
------------------------------------------------------------
------------------------------------------------------------
------------------------------------------------------------
------------------------------------------------------------
-----------------------
>PAFTOL004594
gagactctagtacaagccgcattgcgagtgctaaacacagctgacccatttgagaaggcc
aagcttggcgacgatgtggccaatcaatggcttcaaggcgtcatctctcaaccttacgat
ccctccattgaccttgaagtgcccgatcgtcctgctcgccctacccatgtgaagttggtg
tcacccagtcttatgcccaagt--tgggtaaagctggaagcttgcaaagccggcaggcca
ttgttcacagcctcgttcatactgagagttgggctattgacttgtcttgggatattattg
ctcgttttggtaagcaagaggcaatgccgagggaattcttcacagattttgttaaggtgg
ctcaggatgaagggaggcacttcacacttcttgctgcccgtcttgaggagctaggttcta
tgtatggagctttgccagctcatgatggtctatgggactctgccatggcgacctcaaagg
accttttggcacgcttagcagttgaacattgtgtccatgag-------------------
------------------------------------------------------------
------------------------------------------------------------
------------------------------------------------------------
------------------------------------------------------------
------------------------------------------------------------
-----------------------
>PAFTOL004596
gagactctagtacaagccgcgttgcgagtgctaaacacagctgacccatttgagaaggcc
aagcttggcgacgatgtggccaatcaatggctccaaggcatcatctctcaaccttacgat
ccctccattgaccttcaagtgcccgatcgtcctgctcgccctacccatgtgaagttggtg
tcacccagtcttatgcccaagt--tgggtaaagctggaagcttgcaaagccgtcaggcca
ttgttcacagcctcgttcatactgagagttgggctattgatttgtcttgggatattattg
ctcgttttggtaagcaagaggcaatgccgagggaattcttcacagattttgttaaggtgg
ctcaggatgaagggaggcacttcacgcttcttgctgcccgtcttgaggagctaggttctg
cgtatggagctttgccagctcatgatggtctatgggactctgccatggcgacctcaaagg
accttttggcacgcgtagcagttgaacattgtgtccatgag-------------------
------------------------------------------------------------
------------------------------------------------------------
------------------------------------------------------------
------------------------------------------------------------
------------------------------------------------------------
-----------------------
>PAFTOL004597
gagactctagtacaagccgcattgcgagtgctaaacactgctgacccatttgagaaggcc
aagcttggcgacgatgtggccaatcaatggcttcaaggcgtcatctctcaaccttacgat
ccctccattgaccttgaagtgcccgatcgtcctgctcgccctayccatgtgaagctggtg
tcacccagtcttatgcccaagt--tgggtaaagctggaagcttgcaaagccgtcaggcca
ttgttcacagcttggttcatactgagagttgggctattgacttgtcttgggatattattg
ctcgttttggtaagcaagaggcaatgccgagggaattcttcacagattttgttaaggtgg
ctcaggatgaagggaggcacttcacacttcttgctgcccgtcttgaggagctaggttcta
catatggagcattgccagctcatgatggtctatgggactctgccatggcgacctcaaagg
accttttggcasgcttagcagttgaacattgtgtccatgag-------------------
------------------------------------------------------------
------------------------------------------------------------
------------------------------------------------------------
------------------------------------------------------------
------------------------------------------------------------
-----------------------
>PAFTOL004598
gagactctagtacaagccgcattgcgagtgctaaacacagctgacccatttgagaaggcc
aagcttggcgacgatgtggccaatcaatggcttcaaggcgtcatctctcaaccttacgat
ccctccattgaccttgaagtgcccgatcgtcctgctcgccckacccatgtgaagttggtg
tcacccagtcttatgcccaagt--tgggtaaagctggaagcttgcaaagccggcaggcca
ttgttcacagcctcgttcatactgagagttgggctattgacttgtcttgggacattattg
ctcgttttggtaagcaagaggcaatgccgagggaattcttcacagattttgttaaggtgg
ctcaggatgaagggaggcacttcacacttcttgctgcccgtcttgaggagctaggttcta
tgtatggagctttgccagctcatgatggtctatgggactctgccatggcgacctcaaagg
accttttggcacgcttagcagttgaacattgtgtccatgag-------------------
------------------------------------------------------------
------------------------------------------------------------
------------------------------------------------------------
------------------------------------------------------------
------------------------------------------------------------
-----------------------
>PAFTOL004599
gagactctagtacaagccgcagtgcgagtgctaaacacagctgacccatttgagaaggcc
aagcttggcgacgatgtggccaatcaatggcttcaaggcgtcatctctcaaccttatgat
ccctccattgaccttgaagtgcccgatcgtcctgctcgccctacccatgtgaagttggtg
tcacccagtcttatgcccaagt--tgggtaaagctggaagcttgcaaagccggcaggcca
ttgttcacagcctcgttcatactgagagttgggctattgacttgtcttgggatattrttg
ctcgttttggtaagcaagaggcaatgccgagggaattcttcacagattttgttaaggtgg
ctcaggatgaagggaggcacttcacacttcttgctgcccgtcttgaggagctaggttcta
tgtatggagctttgccagctcatgatggtctatgggactctgccatggtgacctcaaagg
accttttggcacgcttagcagttgaacattgtgtccatgag-------------------
------------------------------------------------------------
------------------------------------------------------------
------------------------------------------------------------
------------------------------------------------------------
------------------------------------------------------------
-----------------------
>PAFTOL004600
gagactctagtacaagccgcattgcgagtgctaaacacagctgacccatttgagaaggcc
aagcttggcgacgatgtggccaatcaatggcttcaaggcgtcatctctcaaccttacgat
ccctccattgaccttgaagtgcccgatcgtcctgctcgccctacccatgtgaagttggtg
tcacccagtcttatgcccaagt--tgggtaaagctggaagcttgcaaagccggcaggcca
ttgttcacagcctcgttcatactgagagttgggctattgacttgtcttgggatattattg
ctcgttttggtaagcaagaggcaatgccgagggaattcttcacagattttgttaaggtgg
ctcaggatgaagggaggcacttcacacttcttgctgcccgtcttgaggagctaggttcta
tgtatggagctttgccagctcatgatggtctatgggactcygccatggcgacctcaaagg
accttttggcacgcttagcagttgaacattgtgtccatgag-------------------
------------------------------------------------------------
------------------------------------------------------------
------------------------------------------------------------
------------------------------------------------------------
------------------------------------------------------------
-----------------------
>PAFTOL004601
gagactctagtacaagccgcattgcgagtgctaaacacagctgatccatttgagaaggcc
aagcttggcgacgatgtggccaatcartggctccaaggcgtcatctctcaaccttaygat
cccttcattgacmttgaagtgcctgatcgtcctgctcgccctacccatgtgaagttggtg
tcacccagtcttatgcccaagt--tgggtaaagctggaagcttgcaaagccggcaggcca
ttgttcacagcctcgttcatactgagagttgggctattgatttgtcttgggatattattg
ckcgttttggtgagcaagaggtaatgcccagggaattcttcacagattttgttaaggtgg
ctcaggatgaagggaggcacttcacacttcttgctgcccgtcttgaggagctaggttcta
catatggagctttgccagctcatgatggtctatgggactctgccatggcgacctcaaagg
accttttggcacgcttagcagttgaacattgtgtccatgag-------------------
------------------------------------------------------------
------------------------------------------------------------
------------------------------------------------------------
------------------------------------------------------------
------------------------------------------------------------
-----------------------
>PAFTOL004603
gagactctagtacaagccgcattgcgagtrctaaacacagctgacccatttgagaaggcs
aagcttggcgacgatgtggccaatcaatggcttcaaggcgtcatctctcaaccttacgat
ccctccattgacctsgaagtgcccgatcgtcctgctcgccctgcccatgtgacgttggtg
tcacccagtattatgcccaagt--tgggtaaagctggaagcttgcaaagccgtcaggcca
ttgttcacagcctcgttcatactgagagttgggctattgacttgtcttgggatattattg
ctcgttttggtaagcaagaggcaatgccgagggaattcttcacagattttgttaaggtgg
ctcaggatgaagggaggcacttcacacttcttgctgcccgtcttgaggagctaggttcta
cgtatggagctttgccagctcatgatggtctatgggactctgscatggcgasctcaaagg
accttttggcacgcttagcagttgaacactgtgtccatgag-------------------
------------------------------------------------------------
------------------------------------------------------------
------------------------------------------------------------
------------------------------------------------------------
------------------------------------------------------------
-----------------------
>PAFTOL004604
gagactctagtacaagccgcattgcgagtgctaaacacagctgacccatttgagaaggcc
aaggttggcgacgatgtggccaatcaatggcttcaaggcgtcatctctcaaccttacgat
ccctccattaatttcgaagtgcccgatcgtcctgctcgccctgcccatgtgaagttggtg
tcacccaatcttatgcccaagt--tgggtaaagctggaagcttgcaaagccgtcaggcca
ttgttcacagcctcgttcatactgagagttgggctattgacttgtcttgggatattattg
ctcgttttggtaagcaagaggcaatgccgagggaattcttcacagattttgttaaggtgg
ctcaggatgaggggaggcacttcacacttcttgctgcccgtcttgcggagctaggttcta
cgtatggagctttgccagctcatgatggtctatgggactctgccatggcgacctcaaagg
accttttggcacgcttagcagttgaacactgtgtccatgag-------------------
------------------------------------------------------------
------------------------------------------------------------
------------------------------------------------------------
------------------------------------------------------------
------------------------------------------------------------
-----------------------
>PAFTOL004605
gagactctagtacaagccgcattgcgagtgctaaacacagctgatccatttgagaaggcc
aagcttggcgacgatgtggccattcaatggcttcaaggcgtcatctctcaaccttacgat
ccctccattgaccttgaagtgcccgatcgtcctgctcgccctacccatgtgaggttggtg
tcacccagtcttatgcccaagt--tgggtaaagctggaagcttgcaaagccgtcaggcca
ttgttcacagcttggttcatactgagagttgggctattgacttgtcttgggatattattg
ctcgttttggtaagcaagaggcaatgccgagggaattcttcacagattttgttaaggtgg
ctcaggatgaagggaggcacttcacacttcttgctgcccgtcttgaggagctaggttcta
cgtatggagctttgccagctcatgatggtctatgggactctgccatggcgacctcaaagg
accttttggcacgcttagcagttgaacattgtgtccatgag-------------------
------------------------------------------------------------
------------------------------------------------------------
------------------------------------------------------------
------------------------------------------------------------
------------------------------------------------------------
-----------------------
>PAFTOL004608
gagactctagtacaagcggcattgcgagtgctaaacacagctgacccatttgagaaggcc
aagcttggcgacgatgtggccaatcaatggctccaaggcgtcatctctcaaccttacgat
ccctccattgacattcaagtgccccatcgtcctgctcgccctacccatgtgaagttggtg
tcacccagtcttatgcccaagt--tgggtaaagctggaagcttgccaagtcgtcaggcca
ttgtccacagcctcattcatactgagagttgggctattgacttgtcttgggatattattg
ctcgttttggtaagcaagaggcaatgccgagggaattcttcacagattttgttaaggtgg
ctcaggatgaagggaggcacttcacacttcttgctgcccgtcttgaggagctaggttcta
catatggagctttgccagctcatgatggtctatgggactctgccatggcaacctcaaagg
accttttggcatgcttagcagttgaacattgtgtccatgag-------------------
------------------------------------------------------------
------------------------------------------------------------
------------------------------------------------------------
------------------------------------------------------------
------------------------------------------------------------
-----------------------
>PAFTOL004609
gagactctagtacaggccgcattgcgagtgctaaacacagctgacccatttgagaaggcc
aagcttggcgacgatgtggccaatcaatggctccaaggcgtcctctctcaaccttacgat
ccctccattgaccttsawgtgcccgatcgtcctgctcgccctacccatgtgaagttggtg
tcacccagtcttatgcccaagt--tgggtaaagctggaagcttgcaaagccgtcaggcca
ttgttcacagcctcgttcatactgagagttgggctattgacttgtcttgggatatyattg
ctcgttttggcaagcaagaggcaatgccgagggaattcttcacagattttgttaaggtgg
ctcaggatgaagggaggcacttcacacttcttgctacccgtcttgaggagctaggttcta
cgtatggagctttgccagctcatgatggtctatgggactctgccatggcgacctcaaagg
accttttggcacgcytagcagttgaacattgtgtccatgag-------------------
------------------------------------------------------------
------------------------------------------------------------
------------------------------------------------------------
------------------------------------------------------------
------------------------------------------------------------
-----------------------
>PAFTOL004610
gagactctagtacaagccgcattgcgagtgctaaacaccgctgacctatttgagaaggcc
aagcttggcgacgatgtggctaatcaatggctccaaggccttatctctcaaccgtacgat
ccctccgttaaccttgaagtgccccatcgtcctgcgcgccctacccatgtgaagttggta
tcacccagtcttatgcccaagt--tgggtaaagctggaagcttgcaaagccggcaggcca
ttgttcacagcctcgttcatactgagagttgggctattgacttgtcttgggaccttattg
ttcgttttggccgccaagaggaaatgccaagggaattcttcacagattttgttaaggtgg
ctcaggatgaaggcaggcacttcacacttcttgctgcccgtcttgaggagctaggttctt
cgtatggagctttgccagctcatgatggtctctgggactctgccatggcgacctcaaatg
accttttggcacgcttagcagttgaacattgcgtccatgag-------------------
------------------------------------------------------------
------------------------------------------------------------
------------------------------------------------------------
------------------------------------------------------------
------------------------------------------------------------
-----------------------
>PAFTOL004611
gagactctagtacaagccgcattgcgagtgctaaacaccgctgacctatttgagaaggcc
aagcttggcgacgatgtggctaatcaatggctccaaggccttatctctcaaccgtacgat
ccctccattgaccttgaagtgcccgatcgtcctgctcgccctacccatgtgaagttggta
tcacccagtcttatgcccaagt--tgggtaaagctggaagcttgcaaagccggcaggcca
ttgttcacagcctcgttcatactgagagttgggctattgacttgtcttgggacataattg
ttcgttttggccgccaagaggaaatgccaagggaattcttcacagattttgttaaggtgg
ctcaggatgaaggcaggcacttcacacttcttgctgcccgtcttgaggagctaggttctt
cgtatggagctttgccagctcatgatggtctctgggactctgccatggcgacctcaaatg
accttttggcacgcttagcagttgaacattgcgtccatgag-------------------
------------------------------------------------------------
------------------------------------------------------------
------------------------------------------------------------
------------------------------------------------------------
------------------------------------------------------------
-----------------------
>PAFTOL004613
gagactctagtacaagccgcattgcgagtgctaaacacagctgacccatttgagaaggcc
aagcttggcgacgatgtggccaatcaatggcttcaaggcgtcatctctcaaccttacgat
ccctccattgaccttgaagtgcccgatcgtcctgctcgccctacccatgtgaagttggtg
tcacccagtcttatgcccaagt--tgggtaaagctggaagcttgcaaagccggcaggcca
ttgttcacagtctcgttcatactgagagttgggccattgacttgtcttgggatatyattg
ctcgttttggtaagcaagaggcaatgccgagggaattcttcacagattttgttaaggtgg
ctcaggatgaagggaggcacttcacacttcttgctgcccgtcttcakgagctaggttcta
cgtatggagctttgccagctcatgatggtctatgggactctgccatggcgacctcaaagg
accttttggcacgcttagcagttgaacattgtgtccatgag-------------------
------------------------------------------------------------
------------------------------------------------------------
------------------------------------------------------------
------------------------------------------------------------
------------------------------------------------------------
-----------------------
>PAFTOL004617
gagactctagtacaagccgcattgcgagtgctaaacacagctgacccatttgagaaggcc
aagcttggcgacgatgtggccaatcaatggcttcaaggcgtcatctctcaaccttacgat
ccctccattgaccttgaagtgcccgatcgtcctgctcgccctacccatgtgaagttggtg
tcacccagtcttatgcccaagt--tgggaaaagctggaagcttgcaaagccggcaggcca
ttgttcacagcctcgttcatactgagagttgggctrttgacttgtcttgggatattattg
ctcgttttggtaagcaagaggcartgccgagggaattcttcacagattttgttaaggtgg
ctcaggatgaagggaggcacttcacacttcttgctgcccgtcttgaggagctaggttcta
cgtatggggctttgccagctcatgatggtctatgggactctgccatggcgacctcaaagg
accttttggcacgcttagcagttgaacattgtgtccatgag-------------------
------------------------------------------------------------
------------------------------------------------------------
------------------------------------------------------------
------------------------------------------------------------
------------------------------------------------------------
-----------------------
>PAFTOL004618
gagactctagtacaagccgcattgcgagtgctaaacacagctgacccatttgagaaggcc
aagcttggcgacgatgtggccaatcaatggctccaaggcgtcctctctcaaccttacgat
ccctccattgaccttcaagtgcccgatcgtcctgctcgccctacccacgtgaagttggtg
tcacccagtcttatgcccaagt--tgggtaaagctggaagcttgcaaagccgtcaggcca
ttgttcacagcctcgttcatactgagagttgggctattgacttgtcttgggatattattg
ctcgttttggcaagcaagaggcaatgccgagggaattcttcacagattttgttaaggtgg
ctcaggatgaagggaggcacttcacacttcttgctacccgtcttgaggagctaggttcta
tgtatggagctttgccagctcatgatggtctatgggactctgccatggcgacctcaaagg
accttttggcacgcttagcagttgaacattgtgtccatgag-------------------
------------------------------------------------------------
------------------------------------------------------------
------------------------------------------------------------
------------------------------------------------------------
------------------------------------------------------------
-----------------------
>PAFTOL004619
gagactctagtacaagccgcattgcgagttctaaacacagctgacccatttgagaaggcc
aagctcggcgacgatgtggccaatcagtggctccaaggcgtcatctctcaaccttacgat
ccctccattgaccttgaagtgcccgatcgtcctgctcgccctacccatgtgaagttggtg
tcacccagtctaatgcccaagt--tgggtaaagctggaagcttgcaaagccggcaggcca
ttgttcacagcctcgttcatactgagagttgggcaattgacttgtcctgggatattattg
ctcgttttggtaagcaagaggcaatgccgagggaattcttcacagattttgttaaggtgg
ctcaggatgaaggcaggcacttcacacttcttgctgcccgtcttgaggagctaggttctt
cgtatggagctttgccagctcatgatggtctatgggactctgccatggtgacctcaaagg
accttttggcacgcttagcagttgaacattgtgtccatgag-------------------
------------------------------------------------------------
------------------------------------------------------------
------------------------------------------------------------
------------------------------------------------------------
------------------------------------------------------------
-----------------------
>PAFTOL004620
gagactttagtacaagccgcattgcgagtgctaaacacagctgayscatttgagaaggcc
aagcttggcgacgwtgtggccaatmaatggctccaaggcgtcatctctcaaccttacgat
ycctccattgaccttcaagtgcccgatcgtcctgctcgccctacccatgtgaagttggtg
tcacccagtcttatgcccaagt--tgggtaaagctggaagcttgcaaagccgtcaggcca
ttgttcacagcctcgttcatactgagagttgggctattgacttgtcttgggatattattg
ctcgttttggtaagcaagaggcaatgccgagggaattcttcacagattttgttaaggtgg
ctcaggatgaagggaggcacttcacacttcttgctgcccgtcttgaggagctrggttcta
cgtatggagctttgccagctcatgatggtctatgggactctgccatggcracctctawgg
acctttyggcacgcttggcagttgaacattgtgtccatgag-------------------
------------------------------------------------------------
------------------------------------------------------------
------------------------------------------------------------
------------------------------------------------------------
------------------------------------------------------------
-----------------------
>PAFTOL004623
gagactctagtacaagctgcattgcgagtgctaaacacagctgacccatttgagaaggcc
aaacttggcgacgatgtggccaatcaatggctccaaggcgtcatctctcaaccttacgat
ccctccattgaccttcaagtgcccgatcgtcctgctcgccctacccatgtgaagttggtg
ttacccagtcttatgcccaagt--tgggtaaagctggaagcttgcaaagccgtcaggcca
ttgttcacagcctcgttcatactgagagttgggctattgacttgtcttgggatattattg
ctcgttttggtaagcaagaggcaatgccgagggaattcttcacagattttgttaaggtgg
ctcaggatgaagggaggcacttcacacttcttgctgcccgtctcgaggagctaggttcta
cgtatggagctttgccggctcatgatggtctgtgggactctgcgatggcgacctcaaagg
accttttggcacgcttagcagttgaacattgtgtccatgag-------------------
------------------------------------------------------------
------------------------------------------------------------
------------------------------------------------------------
------------------------------------------------------------
------------------------------------------------------------
-----------------------
>PAFTOL004624
aagactctagtacaagccgcattgcgagtgctaaacacagctgacccattygagaaggcc
aagcttggcgacgatgtggccaatcaatggctwcaaggcgtcatctctcaaccttacgat
ccctccattgaccttgaagtgcccratcgtcctgctcgccctacccatgtgaagttggtg
tcacccagtcttatgcccaagt--tgggtaaagctggaagcttgcaaagccggcaggcca
ttgttcacagcctcgttcatactgagagttgggctattgacttgtcttgggatattattg
ctcgttttggtaagcaagaggcaatgccgagggaattcttcacagatttygttaaggtgg
ctcaggatgaagggaggcacttcacacttcttgctgcccgtcttgaggagctaggttcta
cgtatggagctttgccagctcatgatggtctatgggactctgccatggcgacctcaaagg
accttttggcacgcttagcagttgaacattgtgtccatgag-------------------
------------------------------------------------------------
------------------------------------------------------------
------------------------------------------------------------
------------------------------------------------------------
------------------------------------------------------------
-----------------------
>PAFTOL004625
gagactctagtacaagccgcattgcgagtgctaaacacagctgacccatttgagaaggcc
aagcttggcgacgatgtggccaatcaatggcttcaaggtgtcatctctcaactttacgat
ccctccattgaccttgaagtgcccgatcgtcctgctcgccctacccatgtgaagttggtg
tcacccagtcttatgcccaagt--tgggaaaagctggaagcttgcaaagccggcaggcca
ttgttcacagcctcgttcatactgagagttgggctattgacttgtcttgggatattattg
ctcgttttggtaagcaagaggcaatgccgagggaattcttcacagattttgttaaggtgg
ctcaggatgaagggaggcayttcacacttcttgctgcccgtcttgaggagctaggttcta
cgtatggggctttgccagctcatgatggtctatgggactctgccatggcgacctcaaagg
accttttggcacgcttagcagttgaacattgtgtccatgag-------------------
------------------------------------------------------------
------------------------------------------------------------
------------------------------------------------------------
------------------------------------------------------------
------------------------------------------------------------
-----------------------
>PAFTOL004626
gagactctagtacaagccgcattgcgagtgctaaacacagctgatccatttgagaaggcc
aagcttggcgacgatgtggccaatcaatggcttcaaggcgtcatctctcaaccttacgat
ccctccattgaccttgaagtgcccgatcgtcctgctcgccctacccatgtgaggttggtg
tcacccagtcttatgcccaagt--tgggtaaagctggaagcttgcaaagccgtcaggcca
ttgttcacagcttggttcatactgagagttgggctattgacttgtcttgggatattattg
ctcgttttggtaagcaagaggcaatgccgagggaattcttcacagattttgttaaggtgg
ctcaggatgaagggaggcacttcacacttcttgctgcccgtcttgaggagctaggttctg
cgtatggagctttgccagctcatgatggtctatgggactctgccatggcaacctcaaagg
accttttggcacgcttagcagttgaacattgtgtccatgag-------------------
------------------------------------------------------------
------------------------------------------------------------
------------------------------------------------------------
------------------------------------------------------------
------------------------------------------------------------
-----------------------
>PAFTOL004627
gagactctagtacaagctgcattgcgagtgctaaacacagctgacccatttgagaaggcc
aagcttggcgasgatgtggccaatcaatggctccaaggcstcatctctcaaccttacgat
ccctccattgatcttcaagtgccccatcgtcctgctcgccctacccatgtgaagttggtg
tcacccagtcttatgcccaagt--tgggtaaagctggaagcttgcaaagccgtcaggcca
ttgttcacagcctcgttcatactgagagttgggctattgacttgtcttgggatattattg
ctcgttttggtaagcaagaggcaatgccgagggaattcttcacagattttgttaaggtgg
ctcaggatgaagggaggcacttmacacttcttgctgcccgtctcgaggagctrggttcta
cgtatggagctttgccagctcatgatggtctatgggactctgccatggcraccgcaaagg
accttttggcaygcttagcagttgaacattgtgtccatgag-------------------
------------------------------------------------------------
------------------------------------------------------------
------------------------------------------------------------
------------------------------------------------------------
------------------------------------------------------------
-----------------------
>PAFTOL004629
gagactctagtacaagccgcattgcgagtgctaaacacagctgatccatttgagaaggcc
aagcttggcgacgatgtggccaatcaatggcttcaaggcgtcatctctcaaccttacgat
gtctccattgaccttgaagtgccygatcgtcccgctcgccctgcccatgtgaagttggtg
tcgcccagtcttatgcccaagt--tgggtaaagctggaagcttgcaaagccgtcaggcca
ttgttcacagcctcgtycatactgagagctgggccattgacttgtcttgggatattattg
ctcgttttggtaagcaagaggcaatgccgagggaattcttcacagattttgttaaggttg
ctcaggatgaagggaggcacttcacacttcttgctgcccgtcttgaggagctaggttcta
cgtatggagctttgccagctcatgatggtctatgggactctgccatggcgacctcaaagg
accttatggcacgcttagcagttgagcattgtgtccatgag-------------------
------------------------------------------------------------
------------------------------------------------------------
------------------------------------------------------------
------------------------------------------------------------
------------------------------------------------------------
-----------------------
>PAFTOL004631
gagactctarcacaagccgcattgcgagtgctaaacacagctgacccatttgagaaggcc
aagcttggcgatgatgtggccaatcaatggcttcaaggcgtcatctctcaaccttacgat
ccctccattgaccttgaagtgcccgatcgtcctgctcgccctacccatgtgaagttggtg
tcacccagtcttatgcccaagt--tgggtaaagctggaagcttgcaaagccggcaggcca
ttgttcacagcctcgttcatactgagagttgggctattgacttgtcttgggatattattg
ctcgttttggcaagcaagaggcaatgccgagggaattcttcacagattttgttaaggtgg
ctcaggatgaagggaggcacttcacacttcttgctgcccgtcttgaggagctaggctcta
cgtatggagctttgccagctcatgatggtctatgggactctgccatggcgacctcaaagg
ayyttttggcacgcttagcagttgaacattgtgtccatgag-------------------
------------------------------------------------------------
------------------------------------------------------------
------------------------------------------------------------
------------------------------------------------------------
------------------------------------------------------------
-----------------------
>PAFTOL004633
gagactctagtacaagccgcattgcgagtgctaaacacagctgacccatttgagaaggcc
aagcttggcgacgatgtggccaatcaatggctccagggcgtcatctctcaaccttacgat
ccctctattgaccttcaagtgcccgatcgtcctgctcgtcctacccatgtgaagttggtg
tcacccagtcttatgcccaagt--tgggtaaagctggaagtttgcaaagccgtcaggcca
ttgttcacagcctcgttcatactgagagctgggctattgacttgtcttgggatattattg
ctcgttttggtaagcaagaggcaatgccgagggaattcttcacagattttgttaaggtgg
ctcaggatgaagggaggcacttcacacttcttgctgcgcgtcttgaggagctaggttcta
cgtatggggctttgccagctcatgatggtctatgggactctgccatggcgacctcaaagg
accttatggcacgcttagcacttgaacattgtgtccatgag-------------------
------------------------------------------------------------
------------------------------------------------------------
------------------------------------------------------------
------------------------------------------------------------
------------------------------------------------------------
-----------------------
>PAFTOL004634
gagactttagtgcaagccgcattgcgagtgytaaacacagcygacccatttgagaaggcc
aagcttggcgacgatgtggccaaycaatggcttcaaggcgtyatctctcaaccttacgat
ccctctattgatcttcaagtgcccgatcgtcctgctcgccctacctatgtgaagttggtg
tcacccagtcttatgcccaagt--trggtaaagctggaagcttgcaaagccgtcaggcca
ttgttcacagcctcgttcatactgagagctgggctattgayttgtcttgggatattattg
ctcgttttggtaagcaagaggcaatgccgagggaattcttyacagattttgtkaaggtgg
ctcaggatgaagggaggcacttcacacttcttgctgcccgtcttgagsagctaggttcta
tgtatggagctttgccagctcatgatggtctatgggactctgccatggcgacctcaragg
accttatggcacgcttagcagttgaacattgtgtmcatgag-------------------
------------------------------------------------------------
------------------------------------------------------------
------------------------------------------------------------
------------------------------------------------------------
------------------------------------------------------------
-----------------------
>PAFTOL004635
------------------------------------------------------------
------------------------------------------------------------
------------------------------------------------------------
------------------------------------------------------------
--------------------------------gctgtaagtgcatcacaggatattattg
ctcgttttggtaagcaagaggcaatgccgagggaattcttcacagattttgttaaggtgg
ctcaggatgaagggaggcacttcacacttcttgctgcccgtctcgaggagctaggttcta
cgtatggagatttgccagctcatgatggtctrtgggactckgccatggcgacctcaaagg
accttatggcacgcttagcagttgaacattgtgtccatgag-------------------
------------------------------------------------------------
------------------------------------------------------------
------------------------------------------------------------
------------------------------------------------------------
------------------------------------------------------------
-----------------------
>PAFTOL004636
gagactctagtacaagccgcattgcgagtgctaaacacagctgacccrtttcagaaggcc
aagcttggcgacgatgtggccaatcaatggctccaaggcgtcatctctcaaccttacgat
ccctccattgaccttcaagtgcccgatcgtcctgctcgccctacccatgtgaagttggtg
tcacccagttttatgcccaagt--tgggtaaagctggaagcttgcaaagccgtcaggcca
ttgttcacagcctcgttcatactgagagttgggctattgacttgtcttgggatatyattg
ctcgttttggyaagcaagaggcaatgccragggaattcttcacagattttgttaargtgg
ctcaggatgaagggaggcacttcacacttcttgctgcccgtctcgaggagctaggttcta
yrtatggagctttgccagctcatgatggtctatgggaytctgccatggcgacctcaaagg
accttttggcacgcttagcagttgaacattgtgtccatgag-------------------
------------------------------------------------------------
------------------------------------------------------------
------------------------------------------------------------
------------------------------------------------------------
------------------------------------------------------------
-----------------------
>PAFTOL004637
gagactctagtagaagccgcattacgagtactaaacacagctgacccatttgagaaggcc
aagcttggcgacgatgtggccaatcaatggctccaaggcgtcatctctcaaccttacgat
cactccattgaccttaaagtgcccgatcgtcctgctcgccctacccatgtgaagttggtg
tcacccagtcttatgcccaagt--tgggtaaagctggaagcttgcaaagccggcaggcca
ttgttcacagcctcgttcatactgagagttgggctattgacttgtcttrggatattattg
ctcgttttggtaagcaagaggcaatgccgagggaattcttcacagattttgttaaggtgg
ctcaggatgaaggcaggcacttcacacttcttgctgcccgtcttgaggagctaggttctt
cgtatggggctttgccagctcatgatggtctatgggactctgccatggcgacctctaagg
acctcttggcacgcttagcagttgaacattgtgtccatgag-------------------
------------------------------------------------------------
------------------------------------------------------------
------------------------------------------------------------
------------------------------------------------------------
------------------------------------------------------------
-----------------------
>PAFTOL004638
gagactctagtacaagccgcattgcgagtgctaaacacagctgacccatttgagaaggcc
aagcttggcgacgatgtggccaatcaatggcttcaaggcgtcatctctcaaccttacgat
ccctccattgaccttgaagtgcccgatcgtcctgctcgcccyacccatgtgaagttggtg
tcacccagtcttatgccyaagt--tgggtaaagctggaagcttgcaaagccggcaggcca
ttgttcacagyctcgttcatactgagagttgggctattgacttgtcttgggatattattg
ctcgttttggtaagcaagaggcaatgccgagggaattcttcacagattttgttaaggtgg
ctcaggatgaagggaggcacttcacacttcttgctgcccgtcttgaggagctrggttcta
cktatggagctttgccagctcatgatggtctatgggactctgccatggcgacctcaaagg
accttttggcacgcttagcagttgaacattgtgtccatgag-------------------
------------------------------------------------------------
------------------------------------------------------------
------------------------------------------------------------
------------------------------------------------------------
------------------------------------------------------------
-----------------------
>PAFTOL004639
gagactctagtacaagccgcattgcgagtgctaaacacagctgatccatttgagaaggcc
aagcttggcgacgatgtggccaatcaatggcttcaaggcgtcatctctcaaccttacgat
ccctccattgaccttgaagtgcccgatcgtcctgctcgccctacccatgtgaggttggtg
tcacccagtcttatgcccaagt--tgggtaaagctggaagcttgcaaagccgtcaggcca
ttgttcacagcttggttcatactgagagttgggctattgacttgtcttgggatattattg
ctcgttttggtaagcaagaggcaatgccgagggaattcttcacagattttgttaaggtgg
ctcaggatgaagggaggcacttcacatttcttgctgcccgtcttgaggagctaggttcta
cgtatggagctttgccagctcatgatggtctatgggactctgccatggcgacctcaaagg
accttttggcacgcttagcagttgaacattgtgtccatgag-------------------
------------------------------------------------------------
------------------------------------------------------------
------------------------------------------------------------
------------------------------------------------------------
------------------------------------------------------------
-----------------------
>PAFTOL004640
gagactctagtacaagccgcattgcgagtgctaaacacagcygatccatttgagaaggcc
aagcttggcgacgatgtggccaatcaatggctccaaggcgtcatctctcaaccttatgat
cccttcattgaccttgaagtgcctgatcggcctgctcgccctacccacgtgaagttggtg
tcacccagtcttatgcccaagt--tgggtaaagctggaagcttgcaaagccggcaggcca
ttgttcacagcctcgttcatactgagagttgggctattgatttgtcttgggatattattg
ctcgttttggtaagcaagaggcaatgccgagggaattcttcacagattttgttaaggtgg
ctcaggatgaagggaggcacttcacacttcttgctgcccgtcttgaggagctaggttcta
cgtatggagctttgccagctcatgatggtctatgggactctgccatggcgaccacaaagg
accttttggcacgcttagcagttgaacattgtgtccatgag-------------------
------------------------------------------------------------
------------------------------------------------------------
------------------------------------------------------------
------------------------------------------------------------
------------------------------------------------------------
-----------------------
>PAFTOL004642
gagactctagtacaagccgcattgcgagtgctaaacacagctgacccatttgagaaggcc
aagcttggcgacgatgtggccaatcaatggcttcaaggcgtcatctctcaaccttacgat
ccctccattgaccttgaagtgcccgatcgtcctgctcgccctatccatgtgaagttggtg
tcaccaagtcttatgcccaagt--tgggtaaagctggaagcttgcaaagccggcaggcca
ttgttcacagcctcgttcatactgagagttgggctattgacttgtcttgggatattattg
ctcgttttggtaagcaagaggcaatgccgagggaattcttcacagattttgttaaggtgg
ctcaggatgaagggaggcacttcacacttcttgctgcccgtcttgaggagctaggttcta
cgtatggagctttgccagctcatgatggtctatgggactctgccatggcgacctcaaagg
accttttggcacgcttagcagttgaacattgtgtccatgag-------------------
------------------------------------------------------------
------------------------------------------------------------
------------------------------------------------------------
------------------------------------------------------------
------------------------------------------------------------
-----------------------
>PAFTOL004644
gagactctagtaaaagccgcattgcgagtgctgaacacagctgacccatttgagaaggcc
aagcttggcgacgatgtggccattcaatggctccaaggcgtcatctctcaaccttacgat
ccctccattgacsttcaagtgcccgatcgtcctgctcgccctacccatgtgaagttggtg
tcacccagtcttatgcccaagt--tgggtaaagctggaagcttgcaaagccgtcaggcca
ttgttcacagcctcgttcatactgagagttgggctattgacttgtcttgggatattattg
ctcgttttggtaaacaagaggcaatgccgagggaattcttcacagattttgttaaggtgg
ctcaggatgaagggaggcacttcacacttcttgctgcccgtcttgaggagctaggttcta
cgtatggagctttgccagctcatgatggtctatgggactctgccrtggcgacctcaaagg
accttttggctcgcttagcagttgaacattgtgtccatgag-------------------
------------------------------------------------------------
------------------------------------------------------------
------------------------------------------------------------
------------------------------------------------------------
------------------------------------------------------------
-----------------------
>PAFTOL004646
gagactctagcacaagccgcattgcgagtgctaaacacagctgacccatttgagaaggcc
aagcttggcgatgatgtggccaatcaatggcttgaaggcgtcatctctcaaccttacgat
ccctccattgaccttgaagtgcccgatcgtcctgctcgtcctacccatgtgaagttggtg
tcacccagtcttatgcccaagt--tgggtaaagctggaagcttgcaaagccggcaggcca
ttgttcacagcctcgttcatactgagagttgggctattgacttgtcttgggatattattg
ctcgttttggtaagcaagaggcaatgccgagcgaattcttcacagattttgttaaggtgg
ctcaggatgaagggaggcacttcacacttcttgctgcccgtcttgaggagctaggttcta
cgtatggagctttgccagctcatgatggtctatgggactctgccatggcgacctcaaagg
accttttggcacgcttagcagttgaacattgtgtccatgag-------------------
------------------------------------------------------------
------------------------------------------------------------
------------------------------------------------------------
------------------------------------------------------------
------------------------------------------------------------
-----------------------
>PAFTOL004647
gagactctagtacaagccgcattgcgagtgctaaacacagctgacccagttgagaaggcc
aagcttggcgacgatgtggccaatcaatggctccaaggcgtcatctgtcaaccttacgat
ccttccattgaccttcaagtgcccgatcgccctgctcgccctacccatgtgaagttgttg
tcacccagtcttatgcccaagt--tgggtaaagctggaagcttgcaaagccgtcaggcca
ttattcacagcctcgttcatactgagagttgggctattgacttgtcttgggatattattg
ctcgttttggtaagcaagaggcaatgccgagggaattcttcacagattttgttaaggtgg
ctcaagatgaagggaggcatttcacacttcttgctgcccgtcttgaggagctaggttcta
cgtatggagctttgccagctcatgatggtctatgggactctgccatggcgacctcaaagg
accttttggcacgcttagcagttgaacattgtgtccatgag-------------------
------------------------------------------------------------
------------------------------------------------------------
------------------------------------------------------------
------------------------------------------------------------
------------------------------------------------------------
-----------------------
>PAFTOL004648
gagactctagtacaagccgcattgcgagtgctaaacacagctgatccatttgagaaggcc
aagcttggggacgatgtggccaatcaatggctccaaggcgtcatctctcaaccttacgat
cccttcattgaccttgaagtgcctgatcgtcctgctcgccctacccatgtgaagttggtg
tcacccagtcttatgcccaagt--tgggtaaagctggaagcttgcaaagccggcaggcca
ttgttcacagcctcgttcatactgagagttgggctattgatttgtcttgggatattattg
ctcgttttggtaagcaagaggtaatgcccagggaattcttcacagattttgttaaggtgg
ctcaggatgaagggaggcacttsacacttcttgctgcccgtcttgaggagctaggttcta
catatggagctttgccrgytcatgatggtctatgggactctgccatggcgacctcaaagg
accttttggcacgcttagcagttgaacattgtgtccatgag-------------------
------------------------------------------------------------
------------------------------------------------------------
------------------------------------------------------------
------------------------------------------------------------
------------------------------------------------------------
-----------------------
>PAFTOL004649
gagactctagtacaagccgcattgcgagtgctaaacacagctgacccatttgagaaggcc
aagcttggcgacgatgtggccaatcaatggctccaaggcgtcatctytcaaccttacgat
mcctccattgaccttcaagtgcccgatcgtcctgctcgccctacccatgtgaagttggtg
tcacccagtcttatgcccaagt--tgggtaaagctggaagcttgcaaagccgtcargcca
ttgttcacagcctcgttcatactgagagttgggctattgacttgtcttgggatatyattg
ctcgttttggtaakcaagaggcaatgccgagggaattcttcacagattttgttaaggtgg
ctcaggatgaagggaggcayttcacacttcttgctrcccgtcttgaggagctaggttcta
cgtatggagctytgccagctcatgatggtctatgggactctgccatggcgacctcraagg
accttttggcacgcttagcwgttgaacattgtgtccatgag-------------------
------------------------------------------------------------
------------------------------------------------------------
------------------------------------------------------------
------------------------------------------------------------
------------------------------------------------------------
-----------------------
>PAFTOL004652
gagactctagtacaagccgcattgcgagtgctaaacacggctgacccatttgagaaggcc
aagcttggcgacgatgtggccaatcaatggcttcaaggcgtcatctctcaaccttacgat
ccctccattgaccttgaagtgcccgatcgtcctgctcgccctacccatgtgaagttggtg
tcacccagtcttatgcctaagt--tgggtaaagctggaagcttgcaaagccggcaggcca
ttgttcacagtctcgttcatactgagagttgggctattgacttgtcttgggatattattg
ctcgttttggtaagcaagaggcaatgccgagggaattcttcacagattttgttaaggtgg
ctcaggatgaagggaggcacttcacacttcttgctgcccgtcttgaggagctaggttcta
cgtatggagctttgccagctcatgatggtctatgggactctgccatggcgacctcaaagg
accttttggcacgcttagcagttgaacattgtgtccatgag-------------------
------------------------------------------------------------
------------------------------------------------------------
------------------------------------------------------------
------------------------------------------------------------
------------------------------------------------------------
-----------------------
>PAFTOL004653
gagactctagtacaagccgcattgcgagtgctaaacacagctgacccatttgagaaggcc
aagcttggcgacgatgtggccaatcaatggcttcaaggcgtcatatctcaaccttacgat
ccctccattgaccttgaagtgcccgatcgtcctgctcgccctacccatgtgaagttggtg
tcacccagtcttatgcccaagt--tgggtaaagccggaagcttgcaaagccggcaggcca
ttgttcacagcctcgttcatactgagagttgggctattgacttgtcgtgggatattattg
ctcgttttggtaagcaagaggcaatgccgagggaattcttcacagattttgttaaggtgg
ctcaggatgaagggaggcacttcacacttctagctgcccgtcttgaggagctaggttcta
catatggagctttgccagctcatgatggtctgtgggactctgccatggcgacctcaaagg
accttttggcacgcttggcagttgaacattgtgtccatgag-------------------
------------------------------------------------------------
------------------------------------------------------------
------------------------------------------------------------
------------------------------------------------------------
------------------------------------------------------------
-----------------------
>PAFTOL004654
gagactctagtacaagctgcattgcgagtgctaaacacagctgacccatttgagaaggcc
aagmttggcgacgacgtggccaatcaatggctccaaggcgtcatctctcaaccttacgat
ccctycattgacsttcaagtgcccgatcgtcctgctcgccctccycatgtgaagttggtk
tcacccagtcttatgcccaagt--tgggtaaagctggaagcttgcaaagccgtcaggcca
ttgttcacagcctcgttcatactgagagttgggctattgayttgtcttrggatattattg
ctcgttttggtaagcaagaggmaatgccgagggaattcttcacagattttgttaaggtgg
ctcaggatgaagggagacacttcacgcttcttgctgcccgtcttgaggagctaggttcta
cgtatggagctttgccagctcatgatggtctatgggactctgctatggagacctcaaagg
accttttggcacgcttagcwgttgaacattgtgtccatgag-------------------
------------------------------------------------------------
------------------------------------------------------------
------------------------------------------------------------
------------------------------------------------------------
------------------------------------------------------------
-----------------------
>PAFTOL004657
gagactctagtacaagcggcattgcgagtgctaaacacagctgatccatttgagaaggcc
aagcttggcgacgatgtggccaatcaatggctccaaggccttatctctcaaccttackat
ccctccgttaaccttgaactgcccgatcgtcctgctcgccctacccatgtgaagttggtg
tcacccagtctcatgcccaagt--tgggtaaagctggaagcttgcaaagccggcaggcca
ttgttcacagcctcgttcatactgagagttgggctattgacttgtcttgggatgttattg
ttcgttttggtcggagagaggaaatgccaagggaattcttcacagattttgttaaggtgg
ctcaggatgaaggcaggcacttcacacttcttgctgcccgtcttgaggagctaggttctt
cgtatggagctttgccagctcatgatggtctctgggactccgccatggtcacctcaaatg
accttttggcacgcttagcagttgaacattgcgtccatgag-------------------
------------------------------------------------------------
------------------------------------------------------------
------------------------------------------------------------
------------------------------------------------------------
------------------------------------------------------------
-----------------------
>PAFTOL004658
gagactctagtacaagccgcattgcgagtgctaaacacagctgacccatttgagaaggcc
aagcttggcgacgatgtggccaatcaatggctccaaggcgtcctctctcaaccttacgat
ccctccattgaccttcaagtgcccgatcgtcctgctcgccctacccatgtgaagttggtg
tcacccagtcttatgcccaagt--tgggtaaagctggaagcttgcaaagccgtcaggcca
ttgttcacagyctcgttcatactgagagttgggctattgacttgtcttgggatattattg
ctcgttttggtaagcaagaggcaatgccgagggaattcttcacagattttgttaaggtgg
ctcaggatgaagggaggcacttcacacttcttgctacccgtctcgaggagctaggttcta
cgtatggagctttgccagctcatgatggtctatgggactctgccatggcgacctcaaagg
accttttggcacgsttagcagttgaacattgtgtccatgag-------------------
------------------------------------------------------------
------------------------------------------------------------
------------------------------------------------------------
------------------------------------------------------------
------------------------------------------------------------
-----------------------
>PAFTOL004660
gagactctggtacaagccgcattgcgagtgctaaacacagctgacccatttgagaaggcc
aagcttggcgacgatgtggccaatcaatggctccaaggcgtcctctctcaaccttacgat
ccctccattgaccttcaagtgcccgatcgtcctgctcgccctacccatgtgaagttggtg
tcacccagtcttatgcccaagt--tgggtaaagctggaagcttgcaaagccgtcaggcca
ttgttcacagtctcgttcatactgagagttgggctattgacttgtcttgggatattattg
ctcgttttggtaagcaagaggcaatgccgagggarttcttcacagattttgttaaggtgg
ctcaggatgaagggaggcacttcacacttcttgctacgcgtctcgaggagctaggttcta
cgtatggagctttgccagctcatgatggtctatgggactctgccatggcgacctcaaagg
accttttggcacgcttagcagttgaacattgtgtccatgag-------------------
------------------------------------------------------------
------------------------------------------------------------
------------------------------------------------------------
------------------------------------------------------------
------------------------------------------------------------
-----------------------
>PAFTOL004661
gagactctagtacaagccgcattgcgagtgttaaacacagctgacccatttgagaaggcc
aagcttggcgacgatgtggccaatcaatggctgcaaggccttatctctcaaccgtacgat
ccctccgttaaccttgaagtgcccgatcgtcctgctcgccctacccatgtgaagttggtg
tcacccagtcttatgcccaagt--tgggtaaagctggaagcttgcaaagccggcagtcca
ttgttcacagcctcgttcatactgagagttgggctattgacttgtcttgggacattattg
ttcgttttggccagcaagaggaaatgccgagggaattcttcacagattttgttaaggtgg
ctcaggatgaaggcaggcacttcacacttcttgctgcccgtcttgaggagctaggttctt
cgtatggagctttgccagctcatgatggtctctgggactctgccatggtgacctcaaatg
accttttggcacgcttagcagttgaacattgcgtccatgag-------------------
------------------------------------------------------------
------------------------------------------------------------
------------------------------------------------------------
------------------------------------------------------------
------------------------------------------------------------
-----------------------
>PAFTOL004662
gagactctagtacaagctgcattgcgagtgctaaacacagctgacccatttgagaaggcc
aagcttggcgacgatgtggccaatcaatggctccaaggcgtcatctctcaaccttacgat
ccctccattgaccttcaagtgcccgatcgtcctgctcgtcctacccatgtgaagttggtg
tcacccagtcttaygcccaagt--tgggtaaagctggaagcttgcaaagccgtcaggcca
ttgttcacagcctcgttcatactgagagttgggctattgacttgtcttgggatattattg
ctcgttttggtaagcaagaggcaatgccgagggaattcttcacagattttgtwaaggtgg
ctcaggatgaagggaggcacttcacacttcttgctgcccgtcttgaggagctaggttcta
cgtatggagctttgccagctcatgatggtctatgggactctgccatggcgacctcaaagg
accttktggcacgcttagcagttgaacattgtgtccatgag-------------------
------------------------------------------------------------
------------------------------------------------------------
------------------------------------------------------------
------------------------------------------------------------
------------------------------------------------------------
-----------------------
>PAFTOL004664
gagactctagcacaagccgcattgcgagtgctaaacacagctgacccatttgagaaggcc
aagcttggcgatgatgtggccaatcaatggcttcaaggcgtcatctctcaaccttacgat
ccctccattgaccttgaagtgcccgatcgtcctgctcgccmtacccakgtgaagttggtg
tcacccagtcttatgcccaagt--tgggtaaagctggaagcttgcaaagccggcaggcca
ttgttcacagcctcgttcatactgagagttgggctattgacttgtcttgggatattattg
ctcgttttggtaagcaagaggcaatgccragggaattcttcacagattttgttaaggtgg
ctcaggatgaagggaggcacttcacacttcttgctgcccgtcttgaggagctaggttcta
cgtatggagctttgccagctcatgatggtctatgggactctgccatggcracctcaaagg
accttttggcacgcttagcagttgaacattgtgtccatgag-------------------
------------------------------------------------------------
------------------------------------------------------------
------------------------------------------------------------
------------------------------------------------------------
------------------------------------------------------------
-----------------------
>PAFTOL004665
gagactctagtacaagccgcattgcgagtgctaaacacacctgatccatttgagaaggcc
aagcttggcgacgatgtggccaatcaatggctccaaggcgtcatctctcaaccttacgat
cccttcattgaccttgaagtgcctgatcgtcctgctcgccctacccatgtgaagttggtg
tcacccagtcttatgcccaagt--tgggtaaagctggaagcttgcaaagccggcaggcca
ttgttcacagcctcgttcatactgagagttgggctattgatttgtcttgggatattattg
ctcgttttggtaagcaagaggtaatgcccagggaattcttcacagattttgttaaggtgg
ctcaggatgaagggaggcactttacacttcttgctgcccgtcttgaggagctaggttcta
catatggagctttgccagctcatgatggtctatgggactctgccatggcgacctcaaagg
accttttggcacgcttagcagttgaacattgtgtccatgag-------------------
------------------------------------------------------------
------------------------------------------------------------
------------------------------------------------------------
------------------------------------------------------------
------------------------------------------------------------
-----------------------
>PAFTOL004666
gagactctagtacaagccgcattgcgagtgctaaacacagctgacccatttgagaaggcc
aagcttggcgacgatgtggccaatcattggcttcaaggcgtcatctctcaaccttacgat
ccctccattgaccttgaagtgcccgatcgtcctgctcgccctacccatgtgaagttggtg
tcacccagtcttatgcccaagt--tgggtaaagctggaagcttgcaaagccggcaggcca
ttgttcacagcctcgttcatactgagagttgggctattgacttgtcttgggatattattg
ctcgttttggtaagcaagaggcaatgccgagggaattcttcacagattttgttaaggtgg
ctcaggatgaagggaggcacttcacacttcttgctgcccgtcttgaggagctaggttcta
cgtatggagctttgccagctcatgatggtctatgggactctgccatggcgacctcaaagg
accttttggcacgcttagcagttgaacattgtgtccatgag-------------------
------------------------------------------------------------
------------------------------------------------------------
------------------------------------------------------------
------------------------------------------------------------
------------------------------------------------------------
-----------------------
>PAFTOL004667
gagactctagtacaagccgcattgcgagtgctaaacacagctgacccatttgagaaggcc
aagcttggcgacgatgtggccaatcaatggcgtcaaggcgtcatctctcaaccttacgat
ccctccattgaccttgaagtgcccgatcgtcctgctcgccctacccatgtgaagttggtg
tcacccagtcttatgcccaagt--tgggtaaagctggaagcttgcaaagccggcaggcca
ttgttcacagcctcgttcatactgagagttgggctattgacttgtcttgggatattattg
ctcgttttggtaagcaagaggcaatgccgagggaattcttcacagattttgttaaggtgg
ctcaggatgaagggaggcacttcacacttcttgctgcccgtcttgaggagctaggttcta
tgtatggagctttgccagctcatgatggtctatgggactctgccatggcgacctcaaagg
accttttggcacgcttagcagttgaacattgtgtccatgag-------------------
------------------------------------------------------------
------------------------------------------------------------
------------------------------------------------------------
------------------------------------------------------------
------------------------------------------------------------
-----------------------
>PAFTOL004668
gagactctagtacaagccgcaytgcgagtgctaamcacagctgacccatttgagaaggcc
aagcttggcgacgatgtggccartcaatrgcttcaaggcgtcatctctcaaccttacgat
ccytycatygacctygaagtgcccgatcgtcctkctcgccctacctatgtgaagttggtg
tcacccagtcttatgcccaagt--tgggyaaagctggaagcttgcaaagccggcaggcca
ttgttcacagcctcgttcataytgagagttgggctattgacttatcttgggatattattg
ctcgtttyggtaagcaagaggcaatgccgagggaattcttcacagattttgtwaaggtgg
ctcaggatgaagggaggcacttcacacttcttgctrcccgtcttgaggagctaggttcta
catatggagctttgccagctcatgatggtctatgggactctgccatggcgacctcaaagg
accttttggcacgcttagcagttgaacattgtgtccatgag-------------------
------------------------------------------------------------
------------------------------------------------------------
------------------------------------------------------------
------------------------------------------------------------
------------------------------------------------------------
-----------------------
>PAFTOL005024
gagactctagtacaagccgcattgcgagtgctaaccacagctgacccatttgagaaggcc
aagcttggcgacgatgtggccartcaatggcttcaaggcgtcatctctcaaccttacgat
sccttcattgaccttgaagtgcccgatcgtcctgctcgccctacccatgtgaagttggtg
tcacccagtcttatgcccaagt--tgggtaaagctggaagcttgcaaagccggcaggcca
ttgttcacagcctcgttcatactgagagttgggctattgacttatcttgggatattattg
ctcgtttyggtaagcaagaggcaatgccgagggaattcttcacagattttgttaaggtgg
ctcaggatgaagggaggcacttcacacttcttgctgcccgtcttgaggagctaggttcta
cgtatggagctttgccagctcatgatggtctatgggactctgccatggcgacctcaaagg
accttttggcacgcttagcagttgaacattgtgtccatgag-------------------
------------------------------------------------------------
------------------------------------------------------------
------------------------------------------------------------
------------------------------------------------------------
------------------------------------------------------------
-----------------------
>PAFTOL005025
gagactctagtacaagccgcattgcgagtgctaaacacagctgacccatttgagaaggcc
aagcttggcgacgatgtggccaatcaatggcttcaaggcgtcatctctcaaccttacgat
ccctccattgaccttcaagtgcccgatcgtcctgctcgtcctacccatgtgaagttggtg
tcacccagtcttatgcccaagt--tgggtaaagctggaagcttgcaaagccggcaggcca
ttgttcacagcctcgttcatactgagagttgggctattgacttgtcttgggatattattg
ctcgttttggtaagcaagaggcaatgccgagggaattcttcacagattttgttaaggtgg
ctcaggatgaagggaggcacttcacacttcttgctgcccgtcttgaggagctaggttcta
cgtatggagctttgccagctcatgatggtctatgggactctgccatggcgacctcaaagg
accttttggcacgcttagcagttgaacattgtgtccatgag-------------------
------------------------------------------------------------
------------------------------------------------------------
------------------------------------------------------------
------------------------------------------------------------
------------------------------------------------------------
-----------------------
>PAFTOL005026
gagactctagtacaagccgcattgcgagtgctaaacacagctgacccatttgagaaggcc
aagcttggcgacgatgtggccaatcaatggcttcaaggcgtcatctctcaaccttacgat
ccctccattgaccttcaagtgcccgatcgtcctgctcgtcctacccatgtgaagttggtg
tcacccagtcttatgcccaagt--tgggtaaagctggaagcttgcaaagccggcaggcca
ttgttcacagcctcgttcatactgagagttgggctattgacttgtcttgggatattattg
ctcgttttggtaagcaagaggcaatgccgagggaattcttcacagattttgttaaggtgg
ctcaggatgaagggaggcacttcacacttcttgctgcccgtcttgaggagctaggttcta
cgtatggagctttgccagctcatgatggtctatgggactctgccawggcgacstcaaagg
accttttggcacgcttagcagttgaacattgtgtccatgag-------------------
------------------------------------------------------------
------------------------------------------------------------
------------------------------------------------------------
------------------------------------------------------------
------------------------------------------------------------
-----------------------
>PAFTOL005035
---actctagtacaagccgcattgcgagtgctaaacacagctgacccatttgagaaggcc
aagcttggcgacgatgtggccaatcaatggcttcaaggcgtcatctctcaaccttacgat
ccctccattgaccttgaagtgcccgatcgtcctgctcgccctacccatgtgaagttggtg
tcacccagtcttatgcccaagt--tgggtaaagctggaagcttgcaaagccggcaggcca
ttgttcacagcctcgttcatactgagagttgggctattgacttgtcttgggatattattg
ctcgttttggtaagcaagaggcaatgccgagggaattcttcacagattttgttaaggtgg
ctcaggatgaagggaggcacttcacacttcttgctgcccgtcttgrggagctaggttcta
ygtatggrgctttgccagctcatgatggtctatgggactctgccatggcgacstcaaagg
accttttggcacgcttagcagttgaacaytgtgtccatgag-------------------
------------------------------------------------------------
------------------------------------------------------------
------------------------------------------------------------
------------------------------------------------------------
------------------------------------------------------------
-----------------------
>PAFTOL005042
gagactctagyacaagccgcattgcgagtgctaaacacagctgayccatttgagaaggcs
aagcttggcgacgatgtggccaatcaatggcttcaaggcgtcatctctcaaccttacgat
ccctccattgaccttgaagtgcccgatcgtcctgctcgccctacccatgtgaagttggtg
tcacccagtcttatgcccaagt--tgggtaaagctggaagcttgcaaagccgkcaggcca
ttgttcacagcytsgttcatactgagagttgggctattgacttgtcttgggatattattg
ctcgttttggtaagcaagaggcaatgccgagggaattcttcrcagattttgttaaggtgg
ctcaggatgaagggaggcacttcacacttcttgctgcccgtcttgaggagctaggttcta
cgtatggagctttgccagctcatgatggtctatgggactctgccatggcgacctcaaagg
accttttggcacgcttagcagttgaacattgtgtccatgag-------------------
------------------------------------------------------------
------------------------------------------------------------
------------------------------------------------------------
------------------------------------------------------------
------------------------------------------------------------
-----------------------
>PAFTOL005043
gagactctagyacaagccgcattgcgagtgctaaacacagctgacccatttgagaaggcc
aagcttggcgacgatgtggccaatcaatggcttcaaggcgtcatctctcaaccttacgat
ccctccattgaccttgaagtgcccgatcgtcctgctcgccctacccatgtgaagttggtg
tcacccagtcttatgccyaagt--tgggwaaagctggaagcttgcaaagccggcaggcca
ttgttcacagyctcgttcatactgagagttgggckattgacttgtcttgggatattattg
ctcgttttggtaagcaagaggcaatgccgagggaattcttcacagattttgttaaggtgg
ctcaggatgaagggaggcacttcacamttcttgctgcccgtcttgaggagctaggttcta
cgtatggrgctttgccagctcatgatggtctatgggactctgccatggcgacctcaaagg
accttttggcacgcttagcagttgaacattgtgtccatgag-------------------
------------------------------------------------------------
------------------------------------------------------------
------------------------------------------------------------
------------------------------------------------------------
------------------------------------------------------------
-----------------------
>PAFTOL005047
gagactctagtacaagccgcattgcgagtgctaaacacagctgatccgtttgagaaggcc
aagcttggcgacgatgtggccaatcaatggctccaaggcgtcatctctcaaccttaygat
cccttcattgaccttgaagtgcctgatcgtcctgctcgccctacccatgtgaagttggtg
tcacccagtcttatgcccaagt--tgggtaaagctggaagcttgcaaagccggcaggcca
ttgttcacagcctcgttcatactgagagttgggctattgatttgtcttgggatattattg
ctcgttttggtaagcaagaggtartgcccagggaattcttcacagattttgttaaggtgg
ctcaggatgaagggagrcacttcacacttcttgctgcccgtcttgaggagctaggttcta
catatggagctttgccagctcatgatggtctatgggactctgccatggcgacctcaaagg
accttttggcacgcttagcagttgaacattgtgtccatgag-------------------
------------------------------------------------------------
------------------------------------------------------------
------------------------------------------------------------
------------------------------------------------------------
------------------------------------------------------------
-----------------------
>PAFTOL005169
------------------------------------------------------------
------------------------------------------------------------
------------------------------------------------------------
------------------------------------------------------------
--------------------------------gttgtaaatgcatcacaggatattattg
ctcgttttggtaagcaagaggcaatgccgagggaattcttcacagattttgttaaggcgg
ctcaggatgaagggaggcacttcacacttctcgctgcccgtcttgaggagctaggttcta
tgtatggagctttgccagctcatgatggtctatgggactctgccatggcgacctcaaagg
accttttggcacgcttagcagttgaacattgtgtccatgag-------------------
------------------------------------------------------------
------------------------------------------------------------
------------------------------------------------------------
------------------------------------------------------------
------------------------------------------------------------
-----------------------
>PAFTOL007498
gagactctagtacaagccgcattgcgagtgctgaacacagctgacccatttgagaaggcc
aagcttggcgacgatgtggccaatcaatggctccaaggcgtcatctctcaaccttacgat
ccctccattgaccttcaagtgcccgatcgtcctgctcgccctacccatgtgaagttggtg
tcacccagtcttatgcccaagt--tgggtaaagctggaagcttgcaaagccgtcaggcta
ttgttcacagcctcgttcatactgagagttgggctattgacttgtcttgggatattattg
ctcgttatggtaagcaagaggcaatgccaagggaattcttcacagattttgttaaggtgg
ctcaggatgaagggaggcatttcacacttcttgctgcccgtcttgaggagctaggttcta
catatggagctttgtcagctcatgatggtctatgggactctgccatggcgacctcaaagg
accttttggcacgcttagcagttgaacattgtgtccatgag-------------------
------------------------------------------------------------
------------------------------------------------------------
------------------------------------------------------------
------------------------------------------------------------
------------------------------------------------------------
-----------------------
>PAFTOL008060
gagactctagtacaagccgcattgcgagtgctaaacacagctgacccatttgagaaggcc
aagcttggcgacgatgtggccaatcaatggcttcaaggcgtcatctctcaaccttacgat
ccctccattgaccttgaagtgcccgatcgtcctgctcgccctacccatgtgaagttggtg
tcacccagtcttatgcccaagt--tgggtaaagctggaagcttgcaaagccggcaggcca
ttgttcacagcctcgttcatactgagagttgggctattgacttgtcttgggatattattg
ctcgttttggtaagcaagaggcaatgccgagggaattcttcacagattttgttaaggtgg
ctcaggatgaagggaggcacttcacacttcttgctgcccgtcttgaggagctaggttcta
tgtatggagctttgccagctcatgatggtctatgggactctgccatggcgacctcaaagg
accttttggcacgcttagcagttgaacattgtgtccatgag-------------------
------------------------------------------------------------
------------------------------------------------------------
------------------------------------------------------------
------------------------------------------------------------
------------------------------------------------------------
-----------------------
>PAFTOL008062
gagactctagtacaagccgcattgcgagtgctaaacacagctgacccatttgagaaggcc
aascttggcgacgatgtggccaatcaatggcttcaaggcgtcatctctcaaccttacgay
ccctccattgaccttgaagtgcccgatcgtcctgctcgccctacccatgtgaagttggtg
tcacccagtcttatgcccaagt--tgggtaaagctggaagcttgcaaagccggcaggcca
ttgttcacagcctcgttcatactgagrgttgggctattgacttgtcttgggatattattg
ctcgttttggtaagcaagaggcaatgccgagggaattcttcacagattttgttaaggtgg
ctcaggatgaagggaggcacttcacacttcttgctgcccgtcttgaggagctaggttcta
tgtatggagctttgccagctcatgatggtctatgggactctgccatggcgacctcaaagg
accttttgrcacgcttagcagttgaacattgtgtccatgag-------------------
------------------------------------------------------------
------------------------------------------------------------
------------------------------------------------------------
------------------------------------------------------------
------------------------------------------------------------
-----------------------
>PAFTOL008063
gagactctagtacaagccgcattgcgagtgctaaacacagctgacccatttgagaaggcc
aagcttggcgacgatgtggccaatcaatggcttcaaggcgtcatctctcaaccttacgat
ccctccattgaccttgaagtgcccgatcgtcctgctcgccctacccatgtgaagttggtg
tcacccagtcttatgcccaagt--tgggtaaagctggaagcttgcaaagccggcaggcca
ttgttcacagcctcgttcatactgagagttgggctattgacttgtcttgggatattattg
ctcgttttggtaagcaagaggcaatgccgagggaattcttcatagattttgttaaggtgg
ctcaggatgaagggaggcacttcacacttctggctgcccgtcttgaggagctaggttcta
tgtatggagctttgccagctcatgatggtctatgggactctgccatggcgacctcaaagg
accttttgacacgcttagcagttgaacattgtgtccatgag-------------------
------------------------------------------------------------
------------------------------------------------------------
------------------------------------------------------------
------------------------------------------------------------
------------------------------------------------------------
-----------------------
>PAFTOL008084
gaaactctagtacaagccgcattgcgagtgctaaacacagctgacccatttgagaaggcc
aagcttggcgacgatgtggccattcaatggctccaaggccttatctctcaaccgtacgat
ccctccgttaaccttgaagtgcccgatcgtcctgctcgccctacccatgtgaacttggtg
tcacccagtcttatgcccaaat--tgggtaaagctggaagcttgcaaagccggcaggcca
ttgttcacagcctcgttcatactgagagttgggctattgacttgtcttgggacattattg
ttcgttttggtcgccaagaggaaatgccgagggaattcttcacagattttgttaaggtgg
ctcaggatgaaagcaggcacttcacacttcttgctgcccgtcttgaggagctaggttctt
cgtatggcgctttgccagctcatgatggtctctgggactctgccatggtgacctcaaatg
accttttggcacgcttagcagttgaacattgcgtccatgag-------------------
------------------------------------------------------------
------------------------------------------------------------
------------------------------------------------------------
------------------------------------------------------------
------------------------------------------------------------
-----------------------
>PAFTOL008417
gagactctagtacaagccgcattgcgagtgctaaacacagctgacccatttgagaaggcc
aagcttggcgacgatgtggccaatcaatggcttcaaggcgtcatctctcaaccttacgat
ccctccattgaccttgaagtgcccgatcgtcctgctcgccctacccatgtgaagttggtg
tcacccagtcttatgcccaagt--tgggtaaagctggaagcttgcaaagccggcaggcca
ttgttcacagcctcgttcatactgagagttgggctattgacttgtcttgggatattattg
ctcgttttggtaagcaagaggcaatgccgagggaattcttcacagattttgttaaggtgg
ctcaggatgaagggaggcacttcacacttcttgctgcccgtcttgaggagctaggttcta
cgtatggagctttgccagctcatgatggtctatgggactctgccatggcgacctcaaagg
accttttggcacgcttagcagttgaacattgtgtccatgag-------------------
------------------------------------------------------------
------------------------------------------------------------
------------------------------------------------------------
------------------------------------------------------------
------------------------------------------------------------
-----------------------
>PAFTOL008419
gagagtctagtacaagccgcattgcgagtgctaaatacagctgacccatttgagaaggcc
aagcttggcgacgatgtggccaatcaatggcttcaaggcgtcatctctcaaccttacgat
ccctccattgaccttgaagtgcccgatcgtcctgctcgccctacccatgtgaagttggtg
tcacccagtcttatgcccaagt--tgggtaaagctggaagcttgcaaagccggcaggcca
ttgttcacagcctcgttcatactgagagttgggctattgacttgtcttgggatattattg
ctcgttttggtaagcaagaggcaatgccgagggaattcttcacagattttgttaaggtgg
ctcaggatgaagggaggcacttcacacttcttgctgcccgtcttgaggagctaggttcta
cgtatggagctttgccagctcatgatggtctatgggactctgccatggcgacctcaaagg
actttttggcacgcttagcagttgaacattgtgtccatgag-------------------
------------------------------------------------------------
------------------------------------------------------------
------------------------------------------------------------
------------------------------------------------------------
------------------------------------------------------------
-----------------------
>PAFTOL008421
gagtctctagtacaagctgcattgcgagtgctaaacacagctgacccatttgagaaggcc
aagcttggcgactatgtggcccatcaatggctccaaggcgtcatctctcagccttacgat
ccctccattgaccttcaagtgcccgatcgtcctgctcgccctacccatgtgaagttrgtg
tcacccagtcttatgcccaagt--tgggtaaagctggaagcttgcaaagccgtcaggcca
ttgttcacagcctcgttcatactgagagttgggctattgacttgtcttgggatattattg
ctcgttttggtaagcaagaggctatgccaagggaattcttcacagattttgttaaggtgg
ctcaggatgaagggagacatttcacacttcttgctgcccgtcttgaggagctaggttcta
cgtatggagctttgccagctcatgatggtctatgggactctgccatggcgacctcaaagg
accttttggcacgcttagcagttgaacattgtgtccatgag-------------------
------------------------------------------------------------
------------------------------------------------------------
------------------------------------------------------------
------------------------------------------------------------
------------------------------------------------------------
-----------------------
>PAFTOL008422
gagactctagtacaagctgcattgcgagtgctaaacacagctgacccatttgagaaggcc
aagcttggcgacaatgtggccaatcaatggctccaaggcgtcatctctcaaccttacgat
ccctccattgaccttcaagtgcccgatcgtcctgctcgccctacccatgtgaagttggtg
tcacccagtcttatgcccaagt--tgggtaragctggaarcttgcaaagccgtcaggcca
ttgttcacagcctcgttcatactgagagttgggctattgacttgtcttgggatattattg
ctcgttttggtaagcaagaggcaatgccgagggaattcttcacagattttgttaaggtgg
ctcaggatgaagggaggcacttcacacttcttgctgcccgtctcgaggagctaggttcta
cgtatggagctttgccggctcatgatggtctatgggactctgccatggcgacctcaaagg
accttttggcacgcttagcagttgaacattgtgtccatgag-------------------
------------------------------------------------------------
------------------------------------------------------------
------------------------------------------------------------
------------------------------------------------------------
------------------------------------------------------------
-----------------------
>PAFTOL008423
gagactctagtacaagccgcattgcgagtgttaaacacagctgatccatttgagaaggcc
aagcttggcgacgatgtggccaatcaatggctccaaggcgtcatctctcaaccttacgat
cccttcattgaccttgaagtgcctgatcgtcctgctcgccctacccatgtgaagttggtg
tcacccagtcttatgcccaagt--tgggtaaagctggaagcttgcaaagccggcaggcca
ttgttcacagcctcgttcatactgagagttgggctattgatttgtcttgggatattattg
ctcgttttggtgagcaagaggtaatgcccagggaattcttcacagattttgttaaggtgg
ctcaggatgaagggaggcacttcacacttcttgctgcccgtcttgaggagctaggttcta
catatggagctttgccagctcatgatggtctatgggactctgccatggcgacctcaaagg
accttttggcacgcttagcagttgaacattgtgtccatgag-------------------
------------------------------------------------------------
------------------------------------------------------------
------------------------------------------------------------
------------------------------------------------------------
------------------------------------------------------------
-----------------------
>PAFTOL008436
gagactctagtacaagccgcattgcgagtgctgaacacagctgacccatttgagaaggcc
aagcttggcgacgatgtggctaatcaatggctccaaggcgtcatctctcaaccttacgat
ccctccattgaccttgaagtgcccgatcgtcctgctcgccctacccatgtgaagttggtg
tcacccagtcttatgcccaagt--tgggtaaagctggaagcttgcaaagccggcaggcca
ttgttcacagcctcgttcatactgagagttgggctattgacttgtcttgggatattattg
ctcgttttggtaagcaagaggcaatgccgagggaattcttcacagattttgttaaggtgg
ctcaagatgaagggaggcactccacacttcttgctgcccgtcttgaggagctaggttcta
cgtatggagctttgccagctcatgatggtctatgggactctgctatggcaacctcaaagg
accttttggcacgcttagcagttgaacattgtgtccatgag-------------------
------------------------------------------------------------
------------------------------------------------------------
------------------------------------------------------------
------------------------------------------------------------
------------------------------------------------------------
-----------------------
>PAFTOL008439
gagactctagtacaagccgcattgcgagtgctaaacacagctgacccrtttgagaaggcc
aagcttggcgacgakrtggccaatcaatggctccaaggcgttatctcysaaccttacgat
ccctccattgaccttgaagtgcctgmtcgtcctgctcgccctacccatgtgaagttggtg
tcacccrgtcttatgcccaagt--tgggtaaagctggaagcttgcaaagccgtcaggcga
ttgttcacagcctcgttcatactgagagttgggctattgacttgtcttgggatattattg
ctcgttttggtaagcaagaggcactgccgaggsaattcttcacagattttgttaaggtgg
ctcaggatgaagggaggcacttcacacttcttgctgcccgtcttgaggagctaggttcta
cgtatggagctttgccagctcatgatggtctatgggattctgccatggcgacctcaaagg
accttttggcacgcttagcagttgaacattgtgtccatgag-------------------
------------------------------------------------------------
------------------------------------------------------------
------------------------------------------------------------
------------------------------------------------------------
------------------------------------------------------------
-----------------------
>PAFTOL008881
gagactctwgtacragccgcattgckrgtgctaaacacagctgayccatttgagraggcc
aagcttggcgacgatgtggccaatcaatggytccaaggcgtcrtctytcaaccttacgat
ccckycattgaccttsaagtgcctgatcgtcctgctcgccctrcccatgtgaagttggtg
tcacccagtcttatgcccaagt--tgggtaaagctggaagcttgcaaagccggcaggcca
ttgttcacagcctcgttcatactgagagttgggctattgayttgtcttgggatattattg
ctcgttttggtaagcaagaggcaatgcccagggaattcttcacagattttgttaaggtgg
ctcaggatgaagggaggcacttcacacttcttgctgcccgtcttgaggagctaggttcta
catatggagctttgccagctcatgatggtctatgggactctgccatggcgacctcaaagg
accttttggcacgcttagcagttgaacattgtgtccatgag-------------------
------------------------------------------------------------
------------------------------------------------------------
------------------------------------------------------------
------------------------------------------------------------
------------------------------------------------------------
-----------------------
>PAFTOL009175
gagactctagtacaagccgcattgcgagtgctgaacacagctgacccttttgagaaggcc
aagcttggcgacgatgtggctaatcaatggctccaaggcgtcatctctcaaccttacgat
ccctccattgaccttgaaatgcccgatcgtcctgctcgccctacccatgtatg-------
----taatctttatgtagaagtgctgcctcacgctggaagcttgcaaagccggcaggcca
ttgttcacagcctcgttcatactgagagttgggctattgacttgtcttgg----------
--------agtaagcaagaggcaatgccgagggaattcttcacwgattttgttaaggtgg
ctcaagatgaagggaggcacttcacacttcttgctgcccgtcttgaggagctaggttcta
cgtatggagctttgccagctcatgatggtctatgggactctgctatggcaacctcaaagg
accttttggcacgcttagcagttgaacactgtgtccatgag-------------------
------------------------------------------------------------
------------------------------------------------------------
------------------------------------------------------------
------------------------------------------------------------
------------------------------------------------------------
-----------------------
>PAFTOL009181
------------------------------------------------------------
------------------------------------------------------------
------------------------------------------------------------
------------------------------------------------------------
--------------------------------gttgtaaatgcatcacaggatattattg
ctcgttttggtragcaagaggcaatgccgagggaattcttcacagattttgttaaggtgg
ctcaggatgaagggaggcayttcacacttcttgctgcccgtcttgaggagctaggttcta
cgtatggagctttgccagctcatgatggtctatgggactctgccatggcgacctcaaagg
accttttggcacgsttagcagttgaacattgtgtccatgag-------------------
------------------------------------------------------------
------------------------------------------------------------
------------------------------------------------------------
------------------------------------------------------------
------------------------------------------------------------
-----------------------
>PAFTOL009183
------------------------------------------------------------
------------------------------------------------------------
------------------------------------------------------------
------------------------------------------------------------
--------------------------------gttgtaaatgcatcacaggatattattg
ctcgttttggtaagcaagaggcaatgccgagggaattcttcacagattttgttaaggtgg
ctcaggatgaagggaggcacttcacacttcttgctgcccgtcttgaggagctgggttcta
cgtatggagctttgccagctcatgatggtctatgggactctgccatggcgacctcaaagg
accttttggcacgcttagcagttgaacattgtgtccatgag-------------------
------------------------------------------------------------
------------------------------------------------------------
------------------------------------------------------------
------------------------------------------------------------
------------------------------------------------------------
-----------------------
>PAFTOL009187
gagactctagtacaagccgcattgcgagtgctaaacacagctgacccatttgagaaggcc
aagcttggcgccgatgtggccaatcaatggcttcaaggcgtcatctctcaaccttacgat
ccctccattgaccttgaagtgcccgatcgtcctgctcgccctacccatgtgaagttggtg
tcacccagtcttatgcccaagt--tgggtaaagctggaagcttgcaaagccgtcaggcca
ttgttcacagcttcgttcatactgagagttgggctattgacttgtcttgggatattattg
ctcgktttggkaagcaagaggcaatgccgagggaattcttcacagattttgttaaggtgg
ctcaggatgaagggaggcacttcacacttcttgctgcccgtcttgaggagctaggttcta
crtatggagctttgccagctcatgatggtctatgggactctgccrtggcgacctcaaagg
accttttggcacgcttagcagttgaacattgtgtccatgag-------------------
------------------------------------------------------------
------------------------------------------------------------
------------------------------------------------------------
------------------------------------------------------------
------------------------------------------------------------
-----------------------
>PAFTOL009189
gagactctagtacaagccgcattgcgagtgctaaccacagctgacccatttgagaaggcc
aagcttggcgacgatgtggccaatcaatggcttcaaggcgtcatctctcaaccttacgat
cccttcattgaccttgaagtgcccgatcgtcctgctcgccctacccatgtgaagttggtg
tcacccagtcttatgcccaagt--tgggtaaagctggaagcttgcaaagcmggcrggcca
ttgttcacagcctcgttcatactgagagttgggctattgacttatcttgggatattattg
ctcgtttcggtaagcaagaggcaatgccaagggaattcttcacagattttgttaaggtgg
ctcaggatgaagggaggcacttcacacttcttgctgcccgycttgaggagctaggttcta
cgtatggagctttgccagctcatgatggtctatgggactctgccatggcgacctcaaagg
accttttggcacgcttagcagttgaacattgtgtccatgag-------------------
------------------------------------------------------------
------------------------------------------------------------
------------------------------------------------------------
------------------------------------------------------------
------------------------------------------------------------
-----------------------
>PAFTOL009191
gagactctagtacaagccgcattgcgagtgctaaccacagctgacccatttgagaaggcc
aagcttggcgacgatgtggccaatcaatggcttcaaggcgtcatctctcaaccttacgat
cccttcattgaccttgaagtgcccgatcgtcctgctcgccctacccatgtgaagttggtg
tcacccagtcttatgcccaagt--tgggtaaagctggaagcttgcaaagccggcaggcca
ttgttcacagcctcgctcatactgagagttgggctattgacttatcttgggatattattg
ctcgttttggtaagcaagaggcaatgccgagggaattcttcacagattttgttaaggtgg
ctcaggatgaagggaggcacttcacacttcttgctgcccgtcttgaggagctaggttcta
cgtatggagctttgccagctcatgatggtctatgggactctgccayggygacctcaaagg
accttttggcacgcttagcagttgaacattgtgtccatgag-------------------
------------------------------------------------------------
------------------------------------------------------------
------------------------------------------------------------
------------------------------------------------------------
------------------------------------------------------------
-----------------------
>PAFTOL009193
gagactctagtacaagccgcattgcgagtgctaaatacagctgatccatttgagaaggcc
aagcttggcgacaatgtggccaatcaatggctccaaggcattatctctcaaccttacgat
ccctccattgaccttcaagtgcccgatcgtcctgctcgccctacccatgtgaagttggtg
tcacccagtcttatgcccaagt--tgggtaaagctggaagcttgcaaagccgtcaggcca
ttgttcacagcctcgttcatactgagagttgggctattgacttgtcttgggatattattg
ctcgttttggtaagcaagaggcaatgccgagggaattcttcactgattttgttaaggtgg
ctcaggatgaagggaggcacttcacacttcttgctacccgtcttgaggagctaggttcta
cgtatggagctttgccagctcatgatggtctatgggattctgccatggcgacctcaaagg
accttttggcacgcttagcagttgaacattgtgtccatgag-------------------
------------------------------------------------------------
------------------------------------------------------------
------------------------------------------------------------
------------------------------------------------------------
------------------------------------------------------------
-----------------------
>PAFTOL009195
gagactctagtacaagccgcattgcgagtgctaaacacagctgacccatttgagaaggcc
aagcttggcgacgatgtggccaatcaatggcttcaaggcgtcatctctcaaccttacgat
ccctccattgaccttgaagtgcccgatcgtcctgctcgccctacccatgtgaagttggtg
tcacccagtcttatgcccaagy--tgggtaaagctggaagcttgcaaagccggcaggcca
ttgttcacagcctcgttcatactgagagttgggctattgacttgtcttgggatattattg
ctcgttttggtaagcaagaggcaatgccgagggaattcttcacagattttattaaggtgg
ctcaggatgaagggaggcacttcayrcttcttgctgcccgtcttgaggagctgggttcta
cttatggagctttgccagctcatgatggtctatgggactctgccatggcgacctcaaagg
accttttggcacgcttagcagttgaacattgtgtccatgag-------------------
------------------------------------------------------------
------------------------------------------------------------
------------------------------------------------------------
------------------------------------------------------------
------------------------------------------------------------
-----------------------
>PAFTOL009197
------------------------------------------------------------
------------------------------------------------------------
---------------------------------------------caggtgaagttggtg
tcacccagtcttatgcccaagt--tgggtaaagctggaagcttgcaaagccggcaggcca
ttgttcacagcctcgttcatactgagagttgggctattgacttgtcttgggatattattg
ctcgttttggtaagcaagaggcaatgccgagggaattcttcacagattttgtgaaggtgg
ctcaggatgaagggaggcacttcacacttcttgctgccygtcttgaggagctaggttcta
cgtatggagctttgccagctcatgatggtctatgggactctgccatggcgacctcaaagg
accttttggcacgcttagcagttgaacattgtgtccatgag-------------------
------------------------------------------------------------
------------------------------------------------------------
------------------------------------------------------------
------------------------------------------------------------
------------------------------------------------------------
-----------------------
>PAFTOL009199
gagactctagcacaagccgcattgcgagtgctaaacacagctgacccatttgagaaggcc
aagcttggcgatgatgtggccaatcaatggcttgaaggcgtcatctctcaaccttacgat
ccctccattgaccttgaagtgcccgatcgtcctgctcgccctacccatgtgaagttggtg
tcacccagtcttatgcccaagt--tgggtaaagctggaagcttgcaaagccggcaggcca
ttgttcacagcctcgttcatactgagagttgggctattgacttgtcttgggatattattg
ctcgttttggtaagcaagaggcaatgccgagcgaattcttcacagattttgttaaggtgg
ctcaggatgaagggaggcacttcacacttcttgctgcccgtcttgaggagctaggttcta
cgtatggagctttgccagctcatgatggtctatgggactctgccatggcgacctcaaagg
accttttggcacgcttagcagttgaacattgtgtccatgag-------------------
------------------------------------------------------------
------------------------------------------------------------
------------------------------------------------------------
------------------------------------------------------------
------------------------------------------------------------
-----------------------
>PAFTOL009203
gagactctagtacaagccgcattgcgagtgctaaacacagctgacccatttgagaaggcc
aagcttggcgacgatgtggccaatcaatggcttcaaggcgtcatctctcaaccttacgat
ccctccattaaccttgaagtgcccgatcgtcctgctcgccctacccatgtgaagttggtg
tcacccagtcttatgcccaagt--tgggaaaagctggaagcttgcaaagccggcaggcca
ttgttcacagcctcgttcatactgagagttgggctattgacttgtcttgggatattattg
ctcgttttggtaagcaagaagcaatgccgagggaattcttcacagattttgttaaggtgg
ctcaggatgaagggaggcacttcaaacttcttgctgcccgtcttgaggagctaggttcta
cgtatggggctttgccagctcatgatggtctatgggactctgccatggcgacctcaaagg
accttttggcacgcttagcagttgaacattgtgtccatgaggtaggttggttaaacctg-
------------------------------------------------------------
------------------------------------------------------------
------------------------------------------------------------
------------------------------------------------------------
------------------------------------------------------------
-----------------------
>PAFTOL009205
gagactctagtacaagccgcattgcgagtgctaaacacagctgacccatttgagaaggcc
aagcttggcgacgatgtggccaatcaatggcttcaaggcgtcatctctcaaccttacgat
ccctccattgaccttcaagtgcccgatcgtcctgctcgtcctacccatgtgaagttggtg
tcacccagtcttatgcccaagt--tgggtaaagctggaagcttgcaaagccgtcaggcca
ttgttcacagcctcgttcatacggagagttgggctattgacttgtcttgggatattattg
ctcgttttggtaagcaagaggcaatgccgagggaattcttcacagattttgttaaggtgg
ctcaggatgaagggaggcacttcacacttcttgctgcccgtcttgaggagctaggttcta
cgtatggagctttgccagctcatgatggtctatgggactctgccatggcgacctcaaagg
accttttggcacgcttagcagttgaacattgtgtccatgag-------------------
------------------------------------------------------------
------------------------------------------------------------
------------------------------------------------------------
------------------------------------------------------------
------------------------------------------------------------
-----------------------
>PAFTOL009207
gagactctagtacaagccgcattgcgagtgctaaacacagctgacccatttgagaaggcc
aagcttggcgacgatgtggccattcaatggctccaaggccttatctctcaaccgtacgat
ccctccgttaaccttgaagtgcccgatcgtcctgctcgccctacccatgtgaacttggtg
tcacccagtcttatgcccaaat--tgggtaaagctggaagcttgcaaagccggcaggcca
ttgttcacagcctygttcatactgagagttgggctattgacttgtcttgggacattattg
ttcgytttggtygccaagaggaaatgccgagggaattcttcacagattttgttaaggtgg
ctcaggatgaaagcaggcacttcacacttcttgctgcccgtcttgaggagctaggttctt
cgtatggcgctttgccagctcatgatggtctctgggactctgccatggtgacctcaaatg
accttttggcacgcttagcagttgaacattgygtccatgag-------------------
------------------------------------------------------------
------------------------------------------------------------
------------------------------------------------------------
------------------------------------------------------------
------------------------------------------------------------
-----------------------
>PAFTOL009209
gagactctagtacaagccgcattgcgagtgttaaacacagctgatccatttgagaaggcc
aagcttggcgacgatgtggccaatcaatggctccaaggcgtcatctctcaaccttacgat
cccttcattgaccttgaagtgcctgatcgtcctgctcgccctacccatgtgaagttggtg
tcacccagtcttatgcccaagt--tgggtaaagctggaagcttgcamagccggcaggcca
ttgttcacagcctygttcatactgagagttgggctattgatttgtcttgggatattattg
ctcgttttggtgagcaagaggtaatgcccagggaattcttcacagattttgttaaggtgg
ctcaggatgaagggaggcacttcacacttcttgcygcccgtcttgwggagctaggttcta
catatggagctttgccagctcatgatggtctatgggactctgccatggcgacctcaaagg
accttttggcacgcttagcagttgaacattgtgtccatgag-------------------
------------------------------------------------------------
------------------------------------------------------------
------------------------------------------------------------
------------------------------------------------------------
------------------------------------------------------------
-----------------------
>PAFTOL009215
gagactctagtacaagccgcattgcgagtgctaaacacagctgacccatttgagaaggcc
aagcttggcgacgatgtggccaatcaatggcttcaaggcgtcatctctcaaccttacgat
ccctccattgaccttgaagtgcccgatcgtcctgctcgccctacccatgtgaagttggtg
tcacccagtcttatgcccaagt--tgggtaaagctggaagcttgcaaagccggcaggcca
ttgttcacagcctcgttcatactgagagttgggctattgacttgtcttgggatattattg
ctcgttttggtaagcaagaggcaatgccgagggaattcttcacagattttgttaaggtgg
ctcaggatgaagggaggcacttcacacttcttgctgcccgtcttgaggagctaggttcta
tgtatggagctttgccagctcatgatggtctatgggactctgccatggcgacctcaaagg
accttttggcacgcttagcagttgaacattgtgtccatgag-------------------
------------------------------------------------------------
------------------------------------------------------------
------------------------------------------------------------
------------------------------------------------------------
------------------------------------------------------------
-----------------------
>PAFTOL009217
gagactctagtacaagccgcattgcgagtgctaaacacagctgacccatttgagaaggcc
aagcttggcgacgatgtggccaatcaatggcttcaaggcgtcatctctcaaccttacgat
ccctccattgaccttgaagtgcccgatcgtcctgctcgccctacgcatgtgaagttggtg
tcacccagtcttatgcccaagt--tgggtaaagctggaagcttgcaaagccggcaggcca
ttgttcacagcctcgttcatactgagagttgggctattgacttgtcttgggacattattg
ctcgttttggtaagcaagaggcaatgccgagggaattcttcacagattttgttaaggtgg
ctcaggatgaagggaggcacttcacacttcttgcggcccgtcttgaggagctaggttcta
tgtatggagctttgccagctcatgatggtctatgggactctgccatggcgacctcaaagg
accttttggcacgcttagcagttgaacattgtgtccatgag-------------------
------------------------------------------------------------
------------------------------------------------------------
------------------------------------------------------------
------------------------------------------------------------
------------------------------------------------------------
-----------------------
>PAFTOL009219
gagactctagtacaagccgcattgcgagtgctaaacacagctgacccatttgagaaggcc
aagcttggcgacgatgtggccaatcaatggcttcaaggcgtcatctctcaaccttacgat
ccctccattgaccttgaagtgcccgatcgtcctgctcgccctacccatgtgaagttggtg
tcacccagtcttatgcccaagt--tgggtaaagctggaagcttgcaaagccggcaggcca
ttgttcacagcctcgttcatactgagagttgggctattgacttgtcttgggatattattg
ctcgttttggtaagcaagaggcaatgccgagggaattcttcacagattttgttaaggtgg
ctcaggatgaagggaggcacttcacacttcttgctgcccgtcttgaggagctaggttcta
tgtatggagctttgccagctcatgatggtctatgggactctgccatggcgacctcaaagg
accttttggcacgcttagcagttgaacattgtgtccatgag-------------------
------------------------------------------------------------
------------------------------------------------------------
------------------------------------------------------------
------------------------------------------------------------
------------------------------------------------------------
-----------------------
>PAFTOL009221
gagactctagtacaagccgcattgcgagtgctaaacacagctgatccatttgagaaggcc
aagcttggcgacgatgtggccaatcaatggcttcaaggcgtcatctttcaaccttacgat
ccctccattgacyttgaggtgcccgatcgtcctgctcgccctacccatgtcaagttggtg
tcacccagtcttatgcccaagt--tggggaaagctggaagcttgcaaagccgtcaagcca
ttgttcacagcctcgttcatactgagagttgggctattgacttgtcttgggatattattg
ctcgttttggtaagcaagaggcaatgccgagggaattcttcacagattttgttaaggtgg
ctcaggatgaagggaggcacttcacacttctcgytgcccgtcttgaggagctaggttcta
tgtayggagctttgccagctcatgatggtctatgggactctgccatggcgacctcaaagg
accttttggcacgcttagcagttgamcattgtgtccatgag-------------------
------------------------------------------------------------
------------------------------------------------------------
------------------------------------------------------------
------------------------------------------------------------
------------------------------------------------------------
-----------------------
>PAFTOL009223
gagacgctagcacaagccgcattgcgagtgctaaacacagctgacccatttgagaaggcc
aagcttggcgatgatgtggccaatcaatggcttcaaggcgtcatctctcaaccttacgat
ccctccattgaccttgaagtgcccgatcgtcctgctcgccctaccctkgtgaagttggtg
tcacccagtcttatgcccaagt--tgggtaaagcykkaagcttgcaaagccggcaggcca
ttgttcacagcctcgttcatactgagagttgggctattgacttgtcttgggatattattg
ctcgttttggcaagcaagaggcaatgccgagggaattcttcacagattttgttaaggtgg
ctcaggatgaagggaggcacttcacacttcttgctgcccgtcttgaggagctaggttcta
cgtatggagctttgccagctcatgatggtctatgggactctgccatggcgacctcaaagg
accttttggcacgcttagcagttgaacattgtgtccatgag-------------------
------------------------------------------------------------
------------------------------------------------------------
------------------------------------------------------------
------------------------------------------------------------
------------------------------------------------------------
-----------------------
>PAFTOL009225
gagactctagcacaagccgcattgcgagtgctaaacacagctgacccatttgagaaggcc
aagcttggcgatgatgtggccaatcaatggcttcaaggcgtcatctctcaaccttacgat
ccctccattgaccttgaaatgcccgatcgtcctgctcgccctasccatgtgaagttggtg
tcacccagtcttatgcccaagt--tgggtaaagctggaagcttgcaaagccggcaggcca
ttgttcacagcctcgttcatactgagagttgggctattgacttgtcttgggatattattg
ctcgttttggcaagcaagaggcaatgccgagggaattcttcacagattttgttaaggtgg
ctcaggatgaagggaggcacttcacacttcttgctgcccgtcttgaggagctaggttcta
cgtatggagctttgccagctcatgatggtctatgggactctgccatggcgacctcaaagg
accttttggcacgcttagcggttgaacattgtgtccatgag-------------------
------------------------------------------------------------
------------------------------------------------------------
------------------------------------------------------------
------------------------------------------------------------
------------------------------------------------------------
-----------------------
>PAFTOL009227
gagactctagtacaagccgcattgcgagtgctaaacacagctgacccatttgagaaggcc
aagcttggcgacgatgtggccaatcaatggcttcaaggcgtcatctctcaaccttacgat
ccctccattgaccttgaagtgcccgatcgtcctgctcgccctacccatgtgaagttggtg
tcacccagtcttatgcctaagt--tgggtaaagctggaagcttgcaaagccggcaggcca
ttgttcacagtctcgttcatactgagagttgggctgttgacttgtcttgggatattattg
ctcgttttggtaagcaagaggcaatgccgagggaattcttcacagattttgttaaggtgg
ctcaggatgaagggaggcactttacacttcttgctgcccgtcttgaggagctaggttcta
cgtatggagctttgccagctcatgatggtttatgggactctgccatggcgacctcaaagg
accttttggcacgcttagcagttgaacattgtgtccatgag-------------------
------------------------------------------------------------
------------------------------------------------------------
------------------------------------------------------------
------------------------------------------------------------
------------------------------------------------------------
-----------------------
>PAFTOL009229
gagactctagtacaagccgcattgcgagtgctaaacacagctgacccatttgagaaggcc
aagcttggcgacggtgtggccaatcaatggctccaaggcgtcatctctcaaccttacgat
ccctccattgaccttcaagtgcctgatcgtcctgctcgccctacccatgtcaagttggtg
tcacccagtcttatgcccaagt--tgggtaaagctggaagcttgcaaagccgtcaggcca
ttgttcacagcctcgttcatactgagagttgggctattgacttgtcttgggatatcattg
ctcgttttggtaagcaagaggcaatgccgagggaattcttcacagattttgttaaggtgg
ctcaggatgaagggaggcacttcacacttcttgctgcccgtcttgaggagctaggttcta
cgtatggagctttgccagctcatgatggtctatgggactctgccatggcgacctcaaagg
accttttggcacgcttagctgttgaacattgtgtccatgag-------------------
------------------------------------------------------------
------------------------------------------------------------
------------------------------------------------------------
------------------------------------------------------------
------------------------------------------------------------
-----------------------
>PAFTOL009231
gagactctagtacaagccgcattgcgagtgctaaacacagctgacccatttgagaaggcc
aagcttggggacgatgtggccaatcaatggctccaaggcgtcatctctcaaccttacgat
ccctccattgaccttcaagtgccggatcgtcctgctcgccctacccakgtcaagttggtg
tcacccagtcttatgcccaagt--tgggtaaagctggaagcttgcaaagccgtcaggcca
ttgttcacagcctcgttcatactgagagttgggctattgacttgtcttgggatatcattg
ctcgttttggtaagcaagaggcaatgccgatggaattcttcacagattttgttaaggtgg
ctcaggatgaagggaggcacttcacacttcttgctgcccgtcttgaggagctaggttcta
cgtatggagctttgccagctcatgatggtctatgggactctgccatggcgacctcaaagg
accttttggcacgcttagctgttgaacattgtgtccatgag-------------------
------------------------------------------------------------
------------------------------------------------------------
------------------------------------------------------------
------------------------------------------------------------
------------------------------------------------------------
-----------------------
>PAFTOL009233
gagactctagtacaagccgcattgcgagtgctaaacacagctgacccatttgagaaggcc
aagcttggcgacgatgtggccaatcaatggctccaaggcgtcatctctcaacctta----
--------tgaccttgacgtgcctgatcgtcctgctcgccctgcccatgtgaagctggtg
tcacccagtcttatgcccaagt--tgggtaaagctggaagcttgcaaagtcgacaggcca
ttgttcacagcctcgctcatactgagagttgggctattgacttgtcttgggatattattg
ctcgttttggtaagcaagaggcaatgccaagggaatttttcacagattttgttaaggtgg
cacaggatgaagggaggcacttcacacttcttgctgcccgtcttgaggagctagaytcta
cgtacggagctttgccagctcatgatggtctatgggactctgccatggtgacctcaaagg
accttttggcacgcttagcagttgaacattgtgtccatgag-------------------
------------------------------------------------------------
------------------------------------------------------------
------------------------------------------------------------
------------------------------------------------------------
------------------------------------------------------------
-----------------------
>PAFTOL009235
gagactctagtacaagccgcattgcgagtgctaaacacagctgacctatttgagaaggcc
aagcttggcgacgatgtggctaatcaatggctccaaggccttatctctcaaccgtacgat
ccctccgttaaccttgaagtgcccgatcgtcctgctcgccctacccatgtgaagttggta
tcacccagtcttatgcccaagt--tgggtaaagctggaagcttgcaaagccggcaggcca
ttgttcacagcctcgttcatactgagagttgggctattgacttgtcttgggacattattg
ttcgttttggccgccaagaggaaatgccaagggaattcttcacagattttgttaaggtgg
ctcaggatgaaggcaggcacttcacacttcttgctgcccgtcttgaggagctaggttctt
cgtatggagctttgccagctcatgatggtctctgggactctgccatggcgacctcaaatg
accttttggcacgcttagcagttgaacattgcgtccatgag-------------------
------------------------------------------------------------
------------------------------------------------------------
------------------------------------------------------------
------------------------------------------------------------
------------------------------------------------------------
-----------------------
>PAFTOL009237
------------------------------------------------------------
------------------------------------------------------------
------------------------------------------------------------
------------------------------------------------------------
--------------------------------------aatgcatcacaggacattattg
ttcgttttggtggrcaagaggaaatgccgagggaattcttcacagattttgttaaggtgg
ctcaggatgaaggcaggcacttcacacttcttgctgcccgtcttgaggagctaggttctt
cgtatggagctttgccagctcatgatggtctctgggactctgccatggtgacctcaaatg
atcttttggcacgcttagcagttgaacattgcgtccatgag-------------------
------------------------------------------------------------
------------------------------------------------------------
------------------------------------------------------------
------------------------------------------------------------
------------------------------------------------------------
-----------------------
>PAFTOL009239
gagactctagtacaagccgcattgcgagtgctaaacacggctgatccatttgagaaggcc
aagcttggcgatgatgtggccaatcaatggcttcagggcgtcatctctcaaccttacgat
cccttcattgaccttgaagtgcctgatcgtcctgctcgccctacccatgtgaaattggtg
tcacccagtcttatgcccaagt--tgggtaaagctggaagcttgcaaagccggcgggcca
ttgttcacagcctcgttcatactgagagttgggctattgacttgtcttrggatatcattg
ctcgttttggtaagcaagaggcaatgccgagggaattcttcacagattttgttaaggtgg
ctcaggatgaagggaggcacttcactcttcttgctgcccgtcttgaggagctaggttcta
cgtatggagctttgccagctcatgatggtctgtgggactctgccatggcgacctcaaagg
accttttggcacgcctagcagttgaacattgtgtccatgag-------------------
------------------------------------------------------------
------------------------------------------------------------
------------------------------------------------------------
------------------------------------------------------------
------------------------------------------------------------
-----------------------
>PAFTOL009241
gagactctagcacaagccgcattgcgagtgctaaacacagctgacccatttgagaaggcc
aagcttggcgatgatgtggccaatcaatggcttcaaggcgtcatytctcaaccttacgat
ccctccattgrccttgaagtgcccgatcgtcctgctcgccctacccatgtgaagttggtg
tcacccagtcttatgcccaagt--tgggtaaagcyggaagcttgcaaagccggcaggcca
ttgttcacagcctcgttcatactgagagttgggctattgacttgtcttgggatattattg
ctcgttttggcaagcaagaggcaatgccgwgggaattcttcacagattttgttaaggtgg
ctcaggatgaagggaggcacttcacacttcttgctgcccgtcttgaggagctaggttcta
cgtatggagctttgccagctcatgatggtctatgggactctgccatggcgacctcaaagg
accttttggcacgcttagcagttgaacattgtgtccatgag-------------------
------------------------------------------------------------
------------------------------------------------------------
------------------------------------------------------------
------------------------------------------------------------
------------------------------------------------------------
-----------------------
>PAFTOL009243
gagactctagtagaagccgcattgcgagtgctaaacacagctgacccatttgagaaggcc
aagcttggcgacgatgtggccaatcaatggctccaaggcgtcatatctcaaccttacgat
ccctccattgaccttgaagtgcccgatcgtcctgctcgccctacccatgtgaagttggtg
tcaccccgtcttatgcccaagt--tgggaaaagctggaagcttgcaaagccggcaggcca
ttgttcacagcctcgttcatactgagagttgggctattgacttgtcttgggatattattg
ctcgttttggtaagcaagaggcaatgccgagggaattcttcacagattttgttaaggtgg
ctcaggatgaagggaggcacttcacacttcttgctgcccgtcttgaggagctaggttcta
ygtatggagcgttgccagctcatgatkgtctatgggattctgccatggcgacctcaaagg
accttttggcacgcttagcagttgaacattgtgtccatgag-------------------
------------------------------------------------------------
------------------------------------------------------------
------------------------------------------------------------
------------------------------------------------------------
------------------------------------------------------------
-----------------------
>PAFTOL009245
gagactctagtacaagccgcattgcgagtgctaaacacagctgatccatttgagaaggcc
aagcttggcgacgatgtggccaatcaatggcttcaaggcgtcatctctcaaccttacgat
ccctccattgaccttgaagtgcccgatcgtcctgctcgccctacccatgtgaagttggtg
tcacccagtcttatgcccaagt--tgggtaaagctggaagcttgcaaagccgtcaggcca
ttgttcacagcttggttcatactgagagttgggctattgacttgtcttgggatattattg
ctcgtttcggtaagcaagaggcaatgccgagggaattcttcacagattttgttaaggtgg
ctcaggatgaagggaggcacttcacacttcttgctgcccgtcttgaggagctaggttcta
cgtatggagctttgccagctcatgatggtctatgggactctgccatggcgacatcaaagg
accttttggcacgcttagcagttgaacattgtgtccatgag-------------------
------------------------------------------------------------
------------------------------------------------------------
------------------------------------------------------------
------------------------------------------------------------
------------------------------------------------------------
-----------------------
>PAFTOL009247
------------------------------------------------------------
------------------------------------------------------------
------------------------------------------------------------
------------------------------------------------------------
------------------------------------------------------------
-----------aagcaagaggcaatgccgagcgaattcttcacagattttgttaaggtgg
ctcaggatgaagggaggcacttcacacttcttgctgcccgtcttgaggagctaggttcct
cgtatggagctttgcctgctcatgatggtctatgggactctgccatggcgacctcaaagg
accttttggcacggttagccgttgaacattgtgtccatgag-------------------
------------------------------------------------------------
------------------------------------------------------------
------------------------------------------------------------
------------------------------------------------------------
------------------------------------------------------------
-----------------------
>PAFTOL009249
------------------------------------------------------------
------------------------------------------------------------
------------------------------------------------------------
------------------------------------------------------------
--------------------------------------------tcacaggatattattg
ctcgttttggtaagcaagaggcaatgccgagggaattcttcacagattttgttaaggtgg
ctcaggatgaagggaggcacttcacacttcttgctgcccgtcttgaggagctaggttcta
cgtatggagctttgccagctcatgatggtctatgggactctgccatggcgacctcaaagg
accttttggcacgcttagcagttgaacattgtgtccatgag-------------------
------------------------------------------------------------
------------------------------------------------------------
------------------------------------------------------------
------------------------------------------------------------
------------------------------------------------------------
-----------------------
>PAFTOL009251
------------------------------------------------------------
------------------------------------------------------------
------------------------------------------------------------
------------------------------------------------------------
--------------------------------------------tcacaggatattattg
ctcgttttggtaagcaagaggtaatgccgagggaattcttcacagattttgtcaaggtgg
ctcaggatgaagggaggcacttcacacttcttgctgcccgtcttgaggagctaggttcta
cgtatggagctttgccagctcatgatggtctatgggactctgccatggcaacctcaatgg
accttttggcacgcttagcagttgaacattgcgtccatgag-------------------
------------------------------------------------------------
------------------------------------------------------------
------------------------------------------------------------
------------------------------------------------------------
------------------------------------------------------------
-----------------------
>PAFTOL009253
---------------------ttgcgagtgctaaacacagctgacccatttgagaaggcc
aagcttggggacgatgtggctaatcaatggctccaaggccttatctctcaaccgtacgat
ccctccattaacgttgaagtgcccgatcgtccygctcgccctacccatgtgaagttggta
tcacccagtcttatgcccaagt--tgggtaaagctggaagcttgcaaagccggcaggcca
ttgttcacagcctcgttcatactgagagttgggctattgacttgtcttgggatgttattg
ttcgttttggwygkcaagaggaaatgccgagggaattcttcacagattttgttaaggtgg
ckcaggatgaaggcaggcacttcacacttcttgctgcccgtcttgaggagctaggttctt
cgtatggagcattgccagctcatgatggtctctgggactctgccatggtgacctcaaatg
atcttttggcacgcttagcagttgagcattgtgtccatgag-------------------
------------------------------------------------------------
------------------------------------------------------------
------------------------------------------------------------
------------------------------------------------------------
------------------------------------------------------------
-----------------------
>PAFTOL009255
gagactctagtacaagccgcattgcgagtgctaaacacagctgacccctttgagaaggcc
aaacttggcgacgatgtggccaatcaatggctccaaggcgtcatctctcaaccttacgat
cccttcattgaccttgaagtgcctgatcgtcctgctcgccctacccatgtgaagttggtg
tcacccagtcttatgcccaagt--tgggtaaagctggaagcttgcaaagccggcaggcca
ttgttcacagcctcgttcatactgagagttgggctattgacttgtcttrggatattattg
ctcgttttggtaagcaagaggcaatgccgagggaattcttcacagattttgttaaggtgg
ctcaggatgaagggaggcacttcacacatcttgctgcccgtcttgaggagctaggttcta
catatggagctttgccagctcatgatggtctatgggactctgccatggcgacctcaaagg
accttttggcacgcttagcagttgaacattgtgtccatgag-------------------
------------------------------------------------------------
------------------------------------------------------------
------------------------------------------------------------
------------------------------------------------------------
------------------------------------------------------------
-----------------------
>PAFTOL009257
gagactctagtacaagccgcattgcgagtgctaaacacagctgacccctttgagaaggcc
aagcttggcgacgatgtggccaatcaatggctccaaggcgtcatctctcaaccttacgat
cccttcattgaccttgaagtgcctgatcgtcctgctcgccctacccatgtgaagttggtg
tcacccagtcttatgcccaagt--tgggtaaagctggaagcttgcaaagccggcaggcca
ttgttcacagcctcgttcatactgagagttgggctattgacttgtcttgggatattattg
ctcgttttggtaagcaagaggcaatgccgagggaattcttcacagattttgttaaggtgg
ctcaggatgaagggaggcacttcacacgtcttgctgcccgtcttgaggagctaggttyta
catatggagctttgccagctcatgatggtctatgggactctgccatggcgacctcaaagg
accttttggcacgcttagcagttgaacattgtgtccatgag-------------------
------------------------------------------------------------
------------------------------------------------------------
------------------------------------------------------------
------------------------------------------------------------
------------------------------------------------------------
-----------------------
>PAFTOL009259
gagactctagtacwagccgcaytgcgagtgctgaacacagctgacccatttgagaaggcc
aagcttggcgacgatgtggccaatcaatggctccaaggcgtcatctctcaaccttacgat
ccctccattgaccttcaagtgcccgatcgtcctgctcgccctacccatgtgaagttggtg
tcacccagycttatgcccaagt--tgggwaaagctggaagcttgcaaagccgtcaggcta
ttgttcacagcctcgttcatactgagagttgggctattgacttgtcttgggatattattg
ctcgttttggtaagcaagaggcaatgccgagggaattcttcacagattttgttaaggtgg
ctcaggatgaagggaggcatttcacacttcttgctgcccgtcttgaggagctaggttcta
catatggagctttgccagctcatgatggtctatgggactctgccatggcgacctcaaagg
accttttggcacgcttagcagttgaacattgtgtccatgag-------------------
------------------------------------------------------------
------------------------------------------------------------
------------------------------------------------------------
------------------------------------------------------------
------------------------------------------------------------
-----------------------
>PAFTOL009261
gagactctagtacaagccgcattgcgagtgctaaacacagctgacccagttgagaaggcc
aagcttggcgacgatgtggccaatcaatggctccaaggcgtcatctgtcaaccttacgat
ccctccattgaccttcaagtgcccgatcgtcctgctcgccctacccatgtgaagttgttg
tcrcccagtcttatgcccaagt--tgggtaaagctggaagcttgcaaagccgtcaggcca
ttgttcacagcctcgttcatactgagagttgggctattgacttgtcttgggatattattg
ctcgttttggtaagcaagaggcaatgccgagggaattcttcacagattttgttaaggtrg
ctcaggatgaagggaggcacttcacgcttcttgctgcccgtcttgaggagctaggttcta
cgtatggagctttgccagcacatgatggtytatgggactctgccatggcgacctcaaagg
accttttggcacgcttagcagttgaacattgtgtccatgag-------------------
------------------------------------------------------------
------------------------------------------------------------
------------------------------------------------------------
------------------------------------------------------------
------------------------------------------------------------
-----------------------
>PAFTOL009263
gagactctagtacaagccgcattgcgagtgttaaacacagctgatccatttgagaaggcc
aagcttggcgacgatgtggccaatcaatggcttcaaggcgtcatctctcaaccttacgat
ccctccattgaccttgaagtgcccgatcgtcctgctcgccccacccatgtgaggttggtg
tcacccagtcttatgcccaagt--tgggtaaagctggaagcttgcaaagccgtcaggcca
ttgttcacagcttggttcatactgagagttgggctattgacttgtcttgggatattattg
ctcgttttggtaagcaagaggcaatgccgagggaattcttcacagattttgttaaggtgg
ctcaggatgaagggaggcacttcacacttcttgctgcccgtcttgaggagctaggttcta
cgtatggagctttgccagctcatgatggtctatgggactctgccatggcgacctcaaagg
accttttagcacgcttagcagttgaacattgtgtccatgag-------------------
------------------------------------------------------------
------------------------------------------------------------
------------------------------------------------------------
------------------------------------------------------------
------------------------------------------------------------
-----------------------
>PAFTOL009265
------------------------------------------------------------
------------------------------------------------------------
------------------------------------------------------------
------------------------------------------------------------
--------------------------------------------tcacaggatattattg
ctcgttttggtaagcaagaggcaatgccgtgggaattcttcacagattttgttaaggtgg
ctcaggatgaagggaggcacttcacacttcttgctgcccgtcttgaggagctaggttcta
cgtatggagctttgccagctcatgatggtctatgggactctgccatggcgacctcaaagg
accttttggcacgcttagcagttgaacattgtgtccatgag-------------------
------------------------------------------------------------
------------------------------------------------------------
------------------------------------------------------------
------------------------------------------------------------
------------------------------------------------------------
-----------------------
>PAFTOL009267
gagactctagtacaagccgcattgcgagtgctaaacacagctgacccatttgagaaggcc
aagctgggcgacgatgtggccaatcaatggctccaaggccttatctctcaaccgtacgat
ccttccgttmaccttgaagtgcccgatcgtcctgctcgccctacccatgtgaacttggtg
tcaccyagtcttatgcccaagt--tgggtaaagctggaagcttgcaaagccggcaggcca
ttgttcacagcctcgttcatactgaragttgggctattgacttgtcttgggatattattg
ttcgttttggtcggcaagaggaaatgccgagggaattcttcacagattttgttaaggtgg
ctcaggatgaaggcaggcacttcacacttcttgctgcccgtcttgaggagctaggttctt
catatggagctttgccagctcatgatggtctctgggactctgccatggtgacctcaaatg
accttttggcacgcttagcagttgaacattgcgtccatgag-------------------
------------------------------------------------------------
------------------------------------------------------------
------------------------------------------------------------
------------------------------------------------------------
------------------------------------------------------------
-----------------------
>PAFTOL009269
gagactctagtacaagccgcattgcgagtgctaaacacagctgacccatttgagaaggcc
aagcttggcgacgatgtggccaatcaatggctacaaggccttatctctcaaccgtacgat
ccttccgttaaccttgaagtgcccgatcgtcctgctcgccctacccatgtgaacttggtg
tcacccagtcttatgcccaagt--tgggtaaagctgggagcttgcaaagccggcgggcca
ttgttcacagcctcgttcatactgagagttgggctattgacttgtcttgggatattattg
ttcgttttggtcggcaagaggaaatgccgagggaattcttcacagattttgttaaggtgg
ctcaggatgaaggcaggcacttcacacttcttgctgcccgtcttgaggagctaggttctt
cgtatggagctttgccagctcatgatggtctctgggattctgccatggtgacctcaaatg
accttttggcacgcttagcagttgaacattgcgtccatgag-------------------
------------------------------------------------------------
------------------------------------------------------------
------------------------------------------------------------
------------------------------------------------------------
------------------------------------------------------------
-----------------------
>PAFTOL009271
gagactctagtacaagccgcattgcgagtgctaaacacaggtgacccatttgagaaggcc
aagcttggcgacgatgtggccaatcaatggctccaaggcgttatctctcaaccttacgat
ccctccattgaccttcaagtgcccgatcgtcctgctcgccctacccatgtgaagttggtg
tcrcccagtcttatgcccaagy--tgggtaaagctggaagcttgcaaagccgtcaggcca
ttgttcacagcctcgttcatactgaragttgggctattgacttgtcttgggatattattg
ctcgttttggtaagcaagaggcaatgccgagggaattcttcacagattttrttaaggtgg
ctcaggatgaagggaggcacttcacacttcttgctgcccgccttgaggagctagrttcta
cgtatggagctttgccagctcatgatggtctatgggactctgccatggcgacctcaaagg
accttttggcacgcttagcagttgaacattgtgtccatgag-------------------
------------------------------------------------------------
------------------------------------------------------------
------------------------------------------------------------
------------------------------------------------------------
------------------------------------------------------------
-----------------------
>PAFTOL009279
gagaatctagtacaagccgcattgcgagtgctaaacacagctgacccatttgagaaggcc
aagcttggcgacgatgtggccaatcaatggcttcaaggcgtcatctctcaaccttacgat
ccctccattgaccttgaagtgcccgatcgtcctgctcgccctacccatgtgaagttggtg
tcacccagtcttatgcccaagt--tgggtaaagctggaagcttgcaaagccggcaggcca
ttgttcacagcctcgttcatactgagagttgggctattgacttgtcttgggatattattg
ctcgttttggtaagcaagaggcaatgccgagggaattcttcacagattttgttaaggtgg
ctcaggatgaagggaggcacttcacacttcttgctgcccgtcttgaggagctaggttcta
cgtatggagctttgccagctcatgatggtctatgggactctgccatggcgacctctaagg
accttttggcacgcttagcagttgaacattgtgtccatgag-------------------
------------------------------------------------------------
------------------------------------------------------------
------------------------------------------------------------
------------------------------------------------------------
------------------------------------------------------------
-----------------------
>PAFTOL009281
------------------------------------------------------------
------------------------------------------------------------
------------------------------------------------------------
------------------------------------------------------------
--------------------------------gttgtaaatgtatcacaggatattattg
ctcgttttggtaagcaagaggcaatgccgagggaattcttcacagattttgttaaggtgg
ctcaggatgaagggaggcacttcacacttcttgctgcccgtcttgaggagctaggttcta
cgtatggagctttgccagctcatgatggtctatgggactctgccagggcgacctcraagg
accttatggcacgcttagcagttgaacattgtgtccatgag-------------------
------------------------------------------------------------
------------------------------------------------------------
------------------------------------------------------------
------------------------------------------------------------
------------------------------------------------------------
-----------------------
>PAFTOL009283
gagactctagcacaagccgcattgcgagtgctaaacacagctgacccatttgagaaggcc
aagcttggcgatgatgtggccaatcaatggcttcaaggcgtcatctctcaaccttatgat
ccctccattgaccttgaagtgcccgatcgtcctgctcgccctacccatgtgaagttggtg
tcacccagtcttatgcccaagt--tgggtaaagctggaagcttgcaaagccggcaggcca
ttgttcacagccttgttcatactgagagttgggctattgacttgtcttgggatattattg
ctcgttttggtaagcaagaggcaatgccgagggaattcttcacagattttgttaaggtgg
ctcaggatgaagggaggcacttcacacttcttgctgcccgtcttgaggagctaggttcta
cgtatggagctttgccagctcatgatggtctatgggactctgccatggcgacctcaaagg
accttttggcacgcttagcagttgaacattgcgtccatgag-------------------
------------------------------------------------------------
------------------------------------------------------------
------------------------------------------------------------
------------------------------------------------------------
------------------------------------------------------------
-----------------------
>PAFTOL009285
gagactctagtacaagccgcattgcgagtgctaaacacagctgacccatttgagaaggcc
aagcttggcgacgatgtggccattcaatggctccaaggccttatctctcaaccgtacgat
ccctccgttaaccttgaagtgcccgatcgtcctgctcgccctgcccatgtgaacttggtg
tcacccagtcttatgcccaaat--tgggtaaagctggaagcttgcaaagccggcaggcca
ttgttcacagcctcgttcatactgagagttgggctattgacttgtcttgggatattattg
ttcgttttggtcgccgagaggaaatgccraaggaattcttcacagattttgttaaggtgg
ctcaggatgaaagcaggcacttcacacttcttgctgcccgtcttgaggagctaggttctt
cgtatggcgctttgccagctcatgatggtctctgggactctgccatggtgacctcaaatg
accttttggcacgcttagcagttgaacattgcgtccatgag-------------------
------------------------------------------------------------
------------------------------------------------------------
------------------------------------------------------------
------------------------------------------------------------
------------------------------------------------------------
-----------------------
>PAFTOL009287
gagactctagtacaagccgcattgcgagtgctaaacacagctgacccatttgagaaggcc
aagcttggtgacgatgtggccaatcaatggcttcagggcgtcatctctcaaccttacgat
ccctccattgaccttgaagtgcccgatcgtcctgctcgccctacccatgtgaagttggtg
tcacccagtcttatgcccaagt--tgggaaaagctggaagcttgcaaagccggcaggcca
ttgttcacagcctcgctcatactgagagttgggctattgacttgtcttgggatattattg
ctcgttttggtaagcaagaggcaatgccgagggaattcttcacagattttgttraggtgg
ctcaggatgaagggaggcacttcacacttcttgctgcccgtcttgaggagctrggttcta
cgtatggagctttgccagctcatgatggtctatgggactctgccatggcgacctcaaagg
accttttggcacgcttagcagttgaacattgtgtccatgag-------------------
------------------------------------------------------------
------------------------------------------------------------
------------------------------------------------------------
------------------------------------------------------------
------------------------------------------------------------
-----------------------
>PAFTOL009289
gagactctagtacaagccgcattgcgagtgctaaacacagctgatccattcgagaaggcc
aagcttggcgacgatgtggccaatcaatggctccaaggcgtcatctctcaaccttacgat
cccttcattgaccttgaagtgcctgatcgtcctgctcgcccwacccatgtgaagttggtg
tcacccagtcttatgcccaagt--tgggtaaagctggaagcttgcaaagccggcaggcca
ttgttcacagcctcgttcatactgagagttgggctattgatttgtcttgggatattattg
ctcgttttggtaagcaagaggtaatgcccagggaattcttcacagattttgttaaggtgg
ctcaggatgaagggaggcacttcacacttcttgctgcccgtcttgaggagctaggttcta
catatggagctttgccagctcatgatggtctatgggactctgccatggcgacctcaaagg
accttttggcacgcttagcagttgaacattgtgtccatgag-------------------
------------------------------------------------------------
------------------------------------------------------------
------------------------------------------------------------
------------------------------------------------------------
------------------------------------------------------------
-----------------------
>PAFTOL009291
gagactctagtacaagccgcattacgagtgctaaacacagctgacccatttgagaaggcc
aagcttggcgacgatgtggccaatcaatggcttcaaggcgtcatctctcaaccttacgat
ccstccattgaccttgaagtgcccgatcgtcctgctcgcccyacccatgtgaagttggtg
tcmcccagtcttatgcccaagt--tgggaaaagctggaagcttgcaaagccggcaggcca
ttgttcacagcctcgttcatactgagagttgggctattgacttgtcttgggatattattg
ctcgttttggtaagcaagaggcaatgccgagggaattcttcacagattttgttaaggtgg
ctcaggatgaagggaggcacttcacacttcttgctgcccgtcttgaggagctaggttcta
cgtatggggctttgccagctcatgatggtctatgggactctgccatggcgacctcaaagr
accttttggcacgcttagcagttgaacattgtgtccatgag-------------------
------------------------------------------------------------
------------------------------------------------------------
------------------------------------------------------------
------------------------------------------------------------
------------------------------------------------------------
-----------------------
>PAFTOL009293
gagactctagcacaagccgcattgcgagtgctaaacacagctgacccatttgagaaggcc
aagcttggcgaygatgtggccaatcaatggcttcaaggcgtcatctctcaaccttacgat
ccctccattgaccttgaagtgcccgatcgtcctgctcgccstacccatgtgaagttggtg
tcacccagtcttatgcccaagt--tgggtaaagctggaagcttgcaaagccggcaggcca
ttgttcacagcctcgttcatactgagagttgggctattgacttrtcttgggatattattg
ctcgttttggtaagcaagaggcratgccragggaattcttcacagattttgttaaggtgg
ctcaggatgaagggaggcacttcacacttcttgctgcccgtcttgaggagctaggttcta
mgtatggagctttgccwgctcatgatggtctatgggactctgccatggcgacctcaaagg
accttttggcacgcttagcagttgaacattgtgtccatgag-------------------
------------------------------------------------------------
------------------------------------------------------------
------------------------------------------------------------
------------------------------------------------------------
------------------------------------------------------------
-----------------------
>PAFTOL009295
------------------------------------------------------------
------------------------------------------------------------
------------------------------------------------------------
------------------------------------------------------------
--------------------------------gttgtaaatgcatcacaggatattattg
ctcgttttggcaagcaagaggcaatgccgagggaattcttcacggattttgttaaggtgg
ctcaggatgaagggaggcacttcacacttcttgctgcccgtcttgaggagctaggttcta
cgtatggagctttgccagctcatgatggtctatgggactctgccatggcgacctcaaagg
accttttggcacgcttagcagttgaacattgtgtccatgag-------------------
------------------------------------------------------------
------------------------------------------------------------
------------------------------------------------------------
------------------------------------------------------------
------------------------------------------------------------
-----------------------
>PAFTOL009297
gagactctagcacaagccgcattgcgagtgctaaacacggctgatccatttgagaaagcc
aagcttggcgatgatgtggccaatcaatggcttcagggcgtcatctctcaaccttacgat
cccttcattgaccttgaagtgcctgatcgtcctgctcgccctacccatgtgaagttggtg
tcacccagtcttatgcccaagt--tgggtaaagctggaagcttgcaaagccggcgggcca
ttgttcacagcctcgttcatactgagagttgggctattgacttgtcttgggwtgtcattg
ctcgttttggtaagcaagaggcaatgccgagggaattcttcacagattttgttaaggtgg
ctcaggatgaagggaggcacttcacacttcttgctgcccgccttgaggggctaggttcta
tgtatggagctttgccagctcatgatggtctatgggactctgccatggcgacctcaaagg
accttttggcacgcttagcagttgaacattgtgtccatgag-------------------
------------------------------------------------------------
------------------------------------------------------------
------------------------------------------------------------
------------------------------------------------------------
------------------------------------------------------------
-----------------------
>PAFTOL009299
------ctagtacaagccgcattgcgagtgctaaacacagctgatccatttgagaaggcc
aagcttggcgacgwcgtggccaatcaatggcttcaaggcgtcatctctcaaccttacgat
ccctccattgaccttgaagtgcccgatcgtcctgctcgccctacccacgtgaagttggtg
tcacccagtcttatgcccaagt--tgggtaaagctggaagcttgcaaagccgtcaggcca
ttgttcacagcttggttcatactgagagttgggctattgacttgtcttgggatattattg
ctcgttttggtaagcaagaggcaatgccgagggaattcttcacagattttgttaaggtgg
ctcaggatgaagggaggcacttcacacttcttgctgcccgtcttgaggagctaggttcta
cgtatggagctttgccagctcatgatggtctatgggactctgccatggcgacctcaaagg
accttktggcacgcttagcagttgaacattgtgtccatgag-------------------
------------------------------------------------------------
------------------------------------------------------------
------------------------------------------------------------
------------------------------------------------------------
------------------------------------------------------------
-----------------------
>PAFTOL009301
gagactctagtacaagccgcattgcgagtgctaaacacagctgatccatttgagaaggcc
aagcttggcgacgatgtggccaaccaatggcttcaaggcgtcatctctcaaccttacgat
ccctccattgaccttgaagtgcccgatcgtcctgctcgccctacccatgtatgg------
------------------------------------------------------------
------------------aatctctatgtagaagtgttgc--cttcacaggatattattg
ctcgttttggtaagcaagaggcaatgccgagggaattcttcacagattttgttaaggtgg
ctcaggatgaagggaggcacttcacacttcttgctgcccgtcttgaggagctrggttcta
cgtatggagctttgccagctcatgatggtctatgggactctgccatggcgacctcaaagg
accttttggcacgcttagcagttgaacattgtgtccatgag-------------------
------------------------------------------------------------
------------------------------------------------------------
------------------------------------------------------------
------------------------------------------------------------
------------------------------------------------------------
-----------------------
>PAFTOL009303
------------------------------------------------------------
------------------------------------------------------------
------------------------------------------------------------
------------------------------------------------------------
--------------------------------------------tcacaggatattattg
ctcgttttggtargcaagakgcaatgcc---rgaattcttcacagattttgttaaggtgg
ctcaggatgaagggaggcactttacacttcttgctgcccgtcttgaggagctaggttcta
crtatggagctttgccagctcatgatggtctatgggactctgccatggcgacctcaaagg
accttttggcacgcttagcagttgaacattgtgtccatgag-------------------
------------------------------------------------------------
------------------------------------------------------------
------------------------------------------------------------
------------------------------------------------------------
------------------------------------------------------------
-----------------------
>PAFTOL009311
g------------aagccgcattacgagtgttaaacacagctgacccattcgagaaggct
aagcttggcgacgctgtggccaatcaatggctccaaggcgtaatctttcaaccttaccat
cattccattgacctcgacgtgcccgatcgccctgctcgccctaccaatgttaagttggtc
tcacccagtctaatgcccaagt--tgggcaaagctggaagcctgcaaagccggcaggccc
ttgttcacagcctcgttcatactgagagttgggctattgacttgtcttgggatataattg
ctcgttttggtaagcaagaagcaatgccaagggaattcttcactgattttgtgaaggtgg
ctcaggatgaaggcaggcatttcacacttcttgctgcccgtcttgaggaactaggttctt
cttatggggcattgcctgctcatgatggtctatgggactctgccatggctacctcaaagg
accttgtggcacgcttagcggttgagcactgtgtccatgag-------------------
------------------------------------------------------------
------------------------------------------------------------
------------------------------------------------------------
------------------------------------------------------------
------------------------------------------------------------
-----------------------
>PAFTOL009313
------------------------------------acagctgacccatttgaaaaggct
aagctcggtgacgcattcgccaatcaatggctccaggggtttgtatctawaccctacaat
ccttccattgactttgargtgcctgatcgcccagctcgccctaccaatgttaagttggtg
tckcccagtcttatgcccaagt--tgggcaaagctggaagcttgcagagccgtcaggcca
ttattcacagtctcgtgcatactgagagttgggctattgacttgtcttrggacataattg
ctcgctttggtaagcaagagggaatgcctagggaattcttcacggattttgtgaaggtgg
ctcaggatgaaggcaggcacttcayacttcttgctgcccgtcttgaggaactaggctctt
cttatggagctatgcyggctcatgatggtctgtgggactctgccatkgcgacttcaaagg
acctgttggcacgcttagcagttgaacattgtgtacatgaggtatggtctctt-------
------------------------------------------------------------
------------------------------------------------------------
------------------------------------------------------------
------------------------------------------------------------
------------------------------------------------------------
-----------------------
>PAFTOL009315
gagactctagttgaagcagcatcaatggtgctaaacacagcagacccatttgagaaggcc
aagctaggcgacgatgtggccaatcaatggctccaaggcatcatctatcgaccttacaat
ccttccattgacattgacgtgcctgatcgtcctgctcgccctgcccatgtgaagttggtg
tcacccagtcttatgcccaagt--tggggaaagccggaagcttgcaaagtcgtcaggcga
ttgttcatagcctcgttcatactgagagttgggctattgacttgtcttgggatataattg
ctcgttttggtaagcaagaggcaatgccgagggagttcttcacagattttgtaaaggtgg
cccaggatgaaggcaggcacttcacacttcttgctgctcgtcttgaggaactaggatctt
cttatggagctttgtcagctcatgatggtctatgggactctgccatggcaacctcaaagg
accttttggcacgcttggcagttgaacattgtgtccacgag-------------------
------------------------------------------------------------
------------------------------------------------------------
------------------------------------------------------------
------------------------------------------------------------
------------------------------------------------------------
-----------------------
>PAFTOL009319
gagactctagttgaatcggcattactggtgctaaacacagcagacccatttgagaaggcc
aagctaggcgacgatgtggccaatcaatggcttcaaggcatcatctctcaaccttacaat
ccttccattgactttgacgtgcctgatcgtcctgctcgccctgcccacgtgaagttggtg
tcacccagtcttatgcgcaagt--tgggtaaagctggaagcttgcaaagtcgtcaggcga
ttgttcatagcctcgttcatactgagagttgggctattgacttgtcttrggatataattg
ctcgttttggtaagcaagagacgatgccgagggagttcttcacagattttgtaaaggtgg
ctcaggatgaaggcaggcacttcacacttcttgctgcccgtcttgaggaactaggatctt
cttatggagctttgccagctcatgatggtctatgggactctgccatggcaacctcaaagg
accttttggcacgcttggcagttgaacattgtgtccatgag-------------------
------------------------------------------------------------
------------------------------------------------------------
------------------------------------------------------------
------------------------------------------------------------
------------------------------------------------------------
-----------------------
>PAFTOL009321
gagactctggttgaagcagcattactggtgctgaacagagcagacccatttgagaaggcc
aagctgggcgacgatgtggccaatcaatggctccaaggcgtcatctctcaaccttacaat
ccttccattgactttgacgttcctgatcgtcctgcccgccctgcccatgtgaagttggtg
tcacccagtcttatgcccaagt--tgggtaaagctggaagcttgcaaagccgtcaggcaa
ttgttcatagtctcgttcatactgagagttgggctattgacttgtcttgggatataattg
ctcgttttggtaagcaagaggtaatgccaagggagttcttcacagattttgtaaaggtgg
ctcaggatgaaggcaggcacttcacacttcttgctgcccgtcttgaggaactaggatctt
cttatggagctttgccagttcatgatggtctatgggactccgccatggcaacctcaaagg
accttttggcacgcttggcagttgaacattgtgtccatgag-------------------
------------------------------------------------------------
------------------------------------------------------------
------------------------------------------------------------
------------------------------------------------------------
------------------------------------------------------------
-----------------------
>PAFTOL013501
gagactctagtacaagccgcattgcgagtgctaaacacagctgacccatttgagaaggcc
aagcttggcgacgatgtggccaatcaatggcttcaaggcgtcatctctcaaccttacgat
ccctccattgaccttgaagtgcccgatcgtcctgctcgccctacccatgtgaagttggtg
tcacccagtcttatgcccaagt--tgggtaaagctggaagcttgcaaagccggcaggcca
ttgttcacagcctcgttcatactgagagttgggctattgacttgtcttgggatattattg
ctcgttttggtaagcaagaggcaatgccgagggaattcttcacagattttgttaaggtgg
ctcaggatgaagggaggcacttcacacttcttgttgcccgtcttgaggagctaggttcta
cgtatggagctttgccagctcatgatggtctatgggactctgccatggcgacctcaaagg
accttttggcacgcttagcaattgaacattgtgtccatgag-------------------
------------------------------------------------------------
------------------------------------------------------------
------------------------------------------------------------
------------------------------------------------------------
------------------------------------------------------------
-----------------------
>SRR5036296
------------------------------------------------------------
------------------------------------------------------------
------------------------------------------------------------
------------------------------------------------------------
--------------------------------------------tcacaggatattattg
ctcgttttggtaagcaagaggcaatgccaagggaattcttcacagattttgttaaggtgg
ctcaggatgaagggaggcacttcacacttcttgctgcccgtcttgaggagctaggttcta
cgtatggagctttgccagctcatgacggtctatgggactctgccatggcgacctcaaagg
accttttggcacgcttagcagttgaacattgtgtccatgag-------------------
------------------------------------------------------------
------------------------------------------------------------
------------------------------------------------------------
------------------------------------------------------------
------------------------------------------------------------
-----------------------
>SRR5137211
gagactctagtacaagccgcattgcgagtgctaaacacagctgatccatttgagaaggcc
aagcttggcgacgatgtggccaatcaatggcttcaaggcgtcatctctcaaccttacgat
ccctccattgatcttgaagtgcccgatcgtcctgatcgccctacccatgtgaagttggtg
tcacccagtcttatgcccaagt--tgggtaaagctggaagcttgcaaagccgtcaggcca
ttgttcacagcttggttcatactgagagttgggctattgacttgtcttgggatattattg
ctcgttttggtaagcaagaggcaatgccaagggaattcttcacagattttgttaaggtgg
ctcaggatgaagggaggcacttcacacttcttgctgcccgtcttgaggagctaggttcta
cgtatggagctttgccagctcatgatggtttatgggactctgccatggcgacctcaaagg
accttttggcacgcttagcagttgaacattgtgtccatgaggctagaggacttgatgtgg
tgcccacaaccattgctcgtttccgccatggaggagaccataagacagcagatttacttg
agacagtggtgtatccagaggagataactcattgtgctgctggagtgaggtggttcaagt
atctttgtttaagatgtagaaatcccaatgaggatcaactaagtggaattgaggaaggtg
aggacgatgaggaagtcattcaaaagtttcacacaacagttagaacgtatttcaggggcc
tcttgaagcctcctttcaatgcagaggcgagaaaagctgctggttttggccctaaatggt
atgaacctctggctaccaaagag
>SRR5137212
gagactctagtacaagccgcattgcgagtgctaaacacagctgacccatttgagaaggcc
aagcttggcgaccatgtggccaatcaatggctccaaggcgtcatctctcaaccgtacgat
ccctccattgaccttgaagtgcccgatcgtcctgctcgccctacccatgtgaagttggtg
tcacccagtcttatgcccaagt--tgggtaaagctggaagcttacaaagccgtcaggcga
ttgttcacagcctcgttcatactgagagttgggctattgacttgtcctgg----------
------------------------------------------------------------
------------------------------------------------------------
------------------------------------------------------------
------------------------------------------------------------
------------------------------------------------------------
------------------------------------------------------------
------------------------------------------------------------
------------------------------------------------------------
------------------------------------------------------------
-----------------------
>SRR5137213
------------------------------------------------------------
------------------------------------------------------------
------------------------------------------gtgcaggtgaggttggtg
tcacccagtcttatgcccaagt--tgggtaaagctggaagcttgcaaagccgtcaggcca
ttgttcacagcttggttcatactgagagttgggctattgacttgtcttgg----------
------------------------------------------------------------
------------------------------------------------------------
------------------------------------------------------------
------------------------------------------------------------
------------------------------------------------------------
------------------------------------------------------------
------------------------------------------------------------
------------------------------------------------------------
------------------------------------------------------------
-----------------------
>SRR7905849
gagactctagtacaagccgcattgcgagtgctaaacacagctgacccatatgagaaggcc
aagcttggcgacgatgtggccaatcaatggctccaaggcgtcatctctcaaccttacgat
cccgccattgaccttgaagtgcccgatcgtcctgctcgccctacccatgtgaagttggtg
tcacccagtcttatgcccaagt--tgggtaaagctggaagcttgcaaagccggcaggcca
ttgttcacagccttgttcatactgagagttgggctattgacttgtcttgggatattattg
ctcgttttggtaagcaagaggcaatgccgagggaattctttacagattttgttaaggtgg
ctsaggatgaaggcaggcacttcacacttcttgctgcccgtcttgaggagctaggttcct
cgtatggagctttgcctgctcatgatggtctatgggactctgccatggcgacctcaaagg
accttttggcacggttagccgttgaacattgtgtccatgaggctagaggacttgatgtgg
tgcccatgaccattgctcgtttccgcggtggaggagac----------------------
------------------------------------------------------------
------------------------------------------------------------
------------------------------------------------------------
------------------------------------------------------------
-----------------------
>SRR7905861
cagactctagtacaagccgcattgcgagtgctaaacacagctgatccatttgagaaggcc
aagcttggcgacgatgtggccaatcaatggctccaaggcgtcatctctcaaccttacgat
cccttcattgaccttgaagtgcctgatcgtcctgctcgccctacmcatgtgaagytggtg
tcacccagtcttatgcccaagt--tgggtaaagctggaagcttgcaaagccggcaggcca
ttgttcacagcctcgttcatacygagagttgggctattgatttgtcttgggatattattg
ctcgttttggcaagcaagaggtaatgcccagggaattcttcacagattttgttaaggtgg
ctcaggatgaagggaggcacttcacacttcttgctacccgtcttgaggagctaggttcta
catatggagctttgccagctcatgatggtctatgggactctgccatggcgacctcaaagg
accttttggcacgcttagcagttgaacattgtgtccatgaggctagaggacttgatgtgg
tgcccacaaccattgctcgtttccgcagtggaggagaccacaagacagcaggtttacttg
agacagtggtgtatccagaggagataactcattgtgctgctggagtaaggtggttcaagt
atctttgtttaagac------------------------------------aggaagatg
aggacgatgaggaagtcattcaaaagtttcactcaacagttagaacgtatttcaggggcc
ccttgaagcctccttttaatgcagaggcgagaaaagctgctggttttggccctaaatggt
atgaacctctggctaccaaagag
>SRR7905862
gagactctrgtasaagccgcrttgcgagtgctaaacacrgcmgaccyatttgagaaggcc
aagcttggcgacgatgtggccaatcaatggctccaaggccwtatctctcaaccgtacgat
ccctccgttaaccttgaagtgcccgatcgtcctgctcgccctacccatgtgaagttggtg
tcacccagtcttatgcccaagt--tgggtaaagctggaagcttgcaaagccgscaggcca
ttgttcacagcctcgttcatactgagagttgggctattgacttgtcttgggatrttattg
ttcgttttggtcrgcaagaggaaatgccragggaattcttcacagattttgttaaggtgg
ctcaggatgaaggcaggcacttcacacttcttgctgcccgtcttgaggagctaggttctt
cgtatggagctttgccagctcatgatggtctctgggactcygccatggtgacctcaaatg
accttttggcacgcttagcagttgaacattgcgtccatgaggccagaggacttgatgtgg
trcccacaaccattgctcgtttccgcagtggaggtgaccataagacagcagayttacttg
agacagtggtgtatccagaggaaataactcattgtgctgctggagtaaggtggttcaart
atctttgtttaagatgtrgaaatcctgacamagatcaactgagcrgaattgasgsaggtg
aggatgatgaggrwgtcattcaaaagtttcacacaacagttagaacrtatttcaggggsc
ccttgaagcctcctttcaatgcagaggcaagaaaagctgctggttttggccctaaatggt
atgaacctctggctaccaaagag
>SRR8327214
gagactctagtacaagccgcattgcgagtgctaaacacagctgatccatttgagaaggcc
aagcttggcgacgatgtggccaatcaatggctccaaggcgtcatctctcaaccttacgat
cccttcattgaccttgaagtgccygatcgtcctgctcgcccwacccatgtgaagttgstg
tcacccagtcttatgcccaagt--tgggtaaagctggaagcttgcaaagccggcaggcca
ttgttcacagcctcgttcatactgagagttgggctattgatttgtcttgggatattattg
ctcgttttggtawgcaagaggtaatgcccagggaattcttcacagattttgttaaggtgg
ctcaggatgaagggaggcacttcacacttcttgctgcccgtcttgaggagctaggttcta
catatggagctttgccagctcatgatggtctatgggactctgccatggcgacctcaaagg
accttttggcacgcttagcagttgaacattgtgtccatgaggctagaggacttgatgtgg
tgcccacaaccattgctcgtttccgcagtggaggagaccataagacagcaggtttacttg
agacagtggtgtatccagaggagataactcattgtgctgctggagtaaggtggttcaagt
atctttgtttaagacgtagaaatccsgaygaggatcatctaggtggaattgaggaaggtg
acgacgatgaggaagtcattcaaaagtttcacacaacagttagaacgtatttcaggggcc
ccttgaagcctcctttcaatgcagaggccagaaaagctgctggttttggccctaaatggt
atgaacctttggctaccaaagag
