# Supplementary material for: Phylogenomics and classification of Cactaceae based on hundreds of nuclear genes
Source: Plant Syst Evol. 2025 Aug 11;311(5):28. doi: 10.1007/s00606-025-01948-z (PMC12339657; doi:10.1007/s00606-025-01948-z)
Supplement: Supplementary file 4 — Online Resource 4: Containing alignments and RAxML gene trees for all included loci and all phylogenetic datasets (ZIP 10372 KB) [file 606_2025_1948_MOESM4_ESM.zip › de Vos et al_ESM_4/ESM_data_alignments/QCP/7029_consensus.mafft.fasta]

>PAFTOL004547
------------------------------------------------------------
------------------------------------------------------------
------------------------------------------------------------
---attattatattcagggacaactccaagctgatctcatgcggtggggaccgtcaaatc
ttttactgggatgtgtcaactggtcgtgtaattcgcaaattccgtggtcatgacagcgag
gtaaatgctgtgaagttcaatgagtatgcatctgtagtagtatcagcaggttatgaccgt
tctgtgcgtgcttgggactgcagatcgcagagtacagaaccaattcagatcattgacact
tttgcagacagtgtaatgtcagtgtgtttgacaaaaagtgagattattgctggaagtgtt
gatggaactgttaggacgtttgacattcgaatgggtag----------------------
------------------------------------------------------------
------------------------------------------------------------
-------------------------------------------gtcatacaagctggatt
gctgcctcaccaacactgatgcccatgtcactggtggatctgaggatggctatatcttct
tctgggatttggtggatgcaacagtggtgtcacgattccgtgcccatgcctcagtggtat
gcg-atccaacatgtacctattcttaattttgcatgatttttgct---------------
------------------
>PAFTOL004551
gtgcctacgaaggaggygaacrtgctgcgmgggcacgagggtgcagtactagcggctcgc
ttcaactccga---cggcaattattgcctcagctgcggcaaggaccgcaccatccgcctt
tggaatcctcaccgtggcattcacatcaagacctacaaatctcatggccgtgaagtccgc
gatgttcatgtcacccaggacaactccaagctgatctcatgcggtggggaccgtcaaatc
ttttactgggatgtatcaactggtcgtgtaattcgcaaattccgtggtcatgatagcgag
gtgaatgctgtgaagttcaatgagtatgcatctgtggtagtatcagcgggctatgatcgt
tctgtgcgtgcttgggactgtagatcacagagtacagagccaattcaaataattgacact
tttgcagacagtgttatgtcagtgtgtttgacaaaaagtgagattattgccggaagtgtt
gatggaactgttagaacatttgacattcgaatgggcagggaaatatcagacaatttgggg
caacctgttaactgcatctcattg------tcaaatgacactaactgcatactagctagt
tgt------ttagattctacaatgcgtcttc-----------------ttgacaggtcta
ccggg-gagctattgcaaga--atataaaggtcacatatgcaagtcatataaactggatt
gctgcctctccaacacmgacgctcatgtcactggtggatctgaggatggctatatcttct
tctgggatttggttgatgcaactgtggtgtcacgattccgtgctcatgcatcagtggta-
------------------------------------------------------------
------------------
>PAFTOL004552
ctaccgacgaaggaggcgagcgtgctgcgagggcacgagggtgcagtactagcggctcgg
ttcaactccga---cggcaattattgcctgagctgcggcaaggaccgcaccatccgtctc
tggaatccccaycgtggcattcatatcaagacctacaaatctcatggccgtgaagtccgc
gatgttcatgtcacccaggacaactcraagctgatctcatgtggtggggaccgtcaaatc
ttttactgggatgtatcaactggtcgtgtaattcgcaaattccgyggtcatgacagtgag
gtaaatgctgtaaagttcaatgagtatgcatctgtagtagtatcagctggttatgaccgt
tctgtgcgtgcttgggattgtagatcgcwgagtacagaaccaattcagatcattgacact
tttgcagacagtgtaatgtcagtgtgtttgacaaaaagtgagattattgctggaagtgtt
gatggaactgttaggacgtttgacattcgaatgggtagg---------------------
------------------------------------------------------------
------------------------------------------------------------
--------------------------------------------tcatacaaactggatt
gctgcctcaccaacactgatgcccatgtcactggtggatctgaagatggctatatcttct
tctgggatttggtggatgcaacagtggtgtcacgattccgtgcccatgcctcagtggta-
------------------------------------------------------------
------------------
>PAFTOL004553
ctgccgacgaaggaggcgaacgtgctgcgagggcacgagggtgcagtactagcggctcgg
ttcaactccga---cggcaattattgcctgagctgcggcaaggaccgcactgtccgcctc
tggaatccccaccgtggcattcacatcaagacctacaaatctcatgggcgtgaagtccgc
gatgttcatgtcacccrggacaactcaaagctgatctcatgcggtggggaccgtcaaatc
ttttactgggatgtatcaactggtcgtgtaattcgcaaattccgtggtcatgacagtgag
gtaaatgctgcgaagttcaatgagtgtgcatctgtagtagtatcagcaggttatgaccgt
tctgtgcgtgcttgggactgtagatcgcagagtacagaaccaattcagatcattgacact
tttgcagacagtgtaatgtcagtgtgtttgacaaaaagtgagattattgctggaagtgtt
gatggaactgttaggacgtttgacattcgaatgggtagggaaatatcagacaacttggga
caacctgttaactgcatctctttg------tcaaatgacagtaactgtatactagctagt
tgt------tt-------------------------------------------------
-------------------------------------------gtcatacaaactggatt
gctgcctcaccaacactgatgcccatgtcactggtggatctgaggatggctatatcttct
tctgggatttggtggatgcaacagtggtgtcacgattccgtgcccatgcctcagtggtat
gcg-atccaacatgtacctattcttaattttgcatgattgttgct---------------
------------------
>PAFTOL004554
---------------------------------------------------gcggctcgg
ttcaactccga---cggcaattattgcctgagctgcggcaaggaccgcaccatccgtctc
tggaatccccaycgtggcattcatatcaagacctacaaatctcatggccgygaagtccgc
gatgttcatgtcacccaggacaactcaaagctgatctcatgtggtggrgaycgtcaaatc
ttttactgggatgtatcaactggtcgtgtaattcgcaaattccgwggtcatgacagtgag
gtaaatgctgtaaagttyaatgartatgcatctgtagtrgtatcagcwggytatgaccgt
tctgtgcgtgcttgggattgtagatcgcagagtacagaaccaattcagatcattgacact
tttgcagacagtgtaatgtcagtgtgtttgacaaaaagtgagattattgctggaagtgtt
gatggaactgttaggacgtttgacattcgaatgggtagg---------------------
------------------------------------------------------------
------------------------------------------------------------
--------------------------------------------tcatacaaactggatt
gctgcctcaccaacactgatgcccatgtcactggtggatctgargatggctatatcttct
tctgggatttggtggatgcaacagtggtgtcacgattccgtgcccatgcctcagtggta-
------------------------------------------------------------
------------------
>PAFTOL004555
ctgccgacgaaggaggcgaacgtgctgcgagggcacgagggtgcagtactagcggctcgg
ttcaactccga---tggcaattattgcctgagctgcggcaaggaccgcaccatccgcctc
tggaatccccaccgtggcattcacatcaagacctacaaatctcatggccgtgaagtccgc
gatgttcatgtcacccaggacaactccaagctgatctcatgcggtggggaccgtcaaatm
ttttactgggatgtatcaactggtcgtgtaattcgcaaattccgtggtcatgacagtgag
gtaaatgctgtgaagttcaatgagtatgcatctgtagtagtatcagcaggttatgaccgt
tctgtgcgtgcttgggactgtagatcgcagagtacagaaccaattcagatcattgacact
tttgcagacagtgtaatgtcagtgtgtttgacaaaaagtgagattattgctggaagtgtt
gatggaactgttaggacgtttgacattcgaatgggtaggtgggta------gaattgtct
tgacctggtccctgtaac------------------------------------------
-----------------------------------------------attgacaggtcta
ccggg-gagctgttgcaaga--atataaaggtcacatatgcaagtcatacaagctggatt
gctgcctcaccaacactgatgcccatgtcactggtggatctgaggatggctatatcttct
tctgggatttggtggatgcaacagtggtgtcacgattccgtgcccatgcctcagtggtat
gcg-atccaacatgtacctattcttaattttgcatgatttttgct---------------
------------------
>PAFTOL004556
ctgccgacgaaggaggcgaacgtgctgcgagggcacgagggtgcagtactagcggctcgg
ttcaactccga---cggcaattattgcctgagctgcggcaaggaccgctccatccgcctc
tggaatccccaccgtggcattcacatcaagacctacaaatctcatggccgtgaagtccgc
gatgttcatgtcacccaggacaactcaaagctgatctcatgcggtggggaccgtcaaatc
ttttactgggatgtatcaactggtcgtgtaattcgcaaattccgtggtcatgacagtgag
gtwaatgctgtgaagttcaatgagtatgcatctgtagtagtatcagcaggttatgaccgt
tctgtgcgtgcttgggactgtagatcgcagagtactgaaccaattcagatcattgacact
tttgcagacagtgtaatgtcagtatgtttgacaaaaagtgagattattgctggaagtgtt
gatggaactgtaaggacgtttgacattcgaat----------------------------
------------------------------------------------------------
------------------------------------------------------------
-------------------------------------------ttcatacaaactggatt
gctgcctcaccaacactgatgcccatgtcactggtggatctgaggatggctatatcttct
tctgggatttggtggatgcaacagtggtgtcacgattccgtgctcatgcctcagtggtat
gcg-atccgacatgtacctattcttaattttgcatgattatgctcgttaatgataatttt
gtcaaggta---------
>PAFTOL004560
ctgccgacgaaggaggcgaacgtgctgcgagggcacgagggtgcagtactagcggctcgg
ttcaactccga---cggcaattattgcctgagctgcggcaaggaccgcaccatccgtctc
tggaatccccaccgtggcattcacatcaagacctacaaatctcatggccgtgaagtccgc
gatgttcatgtcacccaggacaactcaaagctgatctcatgcggtggggaccgtcaaatc
ttttactgggatgtatcaactggtcgtgtaattcgcaaattccgtggtcatgacagtgag
gtaaatgctgtgaagttcaatgagtatgcatctgtagtagtatcagcaggttatgaccgy
tctgtgcgtgcttgggactgtagatcgcagagtacagaaccgattcagatcattgacact
tttgcagacagtgtaatgtcagtgtgtttgaccaaaagtgagattattgctggaagtgtt
gatggaactgttaggacgtttgacattcgaatgggtagggaaatatcagacaacttgggg
caacctgttaactgcatctcgttg------tcaaatgacagtaactgtatactagctagt
tgt------ttagattctacattgcgtcttc-----------------ttgacaggtcta
ctggg-gagctgttgcaaga--atataaaggtcacatatgcaagtcatacaaactggatt
gctgcctcaccaacactgatgcccacgttactggtggatctgaggatggctatatcttct
tctgggatttggtggatgcaacagtggtgtcacgattccgtgcccatgcctcagtggta-
------------------------------------------------------------
------------------
>PAFTOL004561
gtgcctacgaaggaggtgaacgtgctgcgagggcacgagggtgcagtactagcggcacgc
ttcaactccga---cggcaattattgccttagctgcggcaaggaccgcaccatccgcctt
tggaatcctcaccgtggcattcacatcaagacctacaaatctcatggccgtgaagtccgc
gatgttcatgttacccrggacaactccaagcttatctcatgcggtggggaccgtcaaatc
ttttactgggatgtatcaactggtcgtgtaattcgcaaattccgtggtcatgatagcgag
gtgaatgctgtcaagttcaatgagtatgcatctgtggtagtatcagcggggtatgatcgt
tctgtgcgtgcttgggactgcagatcacagagtacggagccaattcaaatcattgacact
tttgcagacagtgttatgtcagtgtgtttgacaaaaagtgagattattgccggaagtgtt
gatggaactgttagaacatttgacattcgaatgggcagggaaatatcagacaatttggga
caacctgttaactgcatctcattg------tcaaatgacagtaactgcatactagctagt
tgt------ttagattctacaatgcgtcttc-----------------ttgacaggccga
gtggg-gagctgttgcaaga--aaataaaggtcacatatgtaagtcatataaactggatt
gctgcctcaccaacaccgacgctcatgtcactggtggatctgaggatggctatatcttct
tctgggatttggtagatgcaactgtggtgtcacgattccgtgctcatgcatcagtggta-
------------------------------------------------------------
------------------
>PAFTOL004562
ctgccgacgaaggaggcgaacgtgctgcgagggcacgagggtgcagtactagcggctcgg
ttcaactccga---cggcaattattgcctgagctgcggcaaggaccgcaccatccgtctc
tggaatccccaccgtggcattcacataaagacctacaaatctcatggccgtgaagtccgc
gatgttcacgtcacccaggacaactcaaagctgatctcatgtggtggggaccgtcaaatc
ttttactgggatgtatcaactggtcgtgtaattcgcaaattccgtggtcatgacagtgag
gtaaatgctgtaaagttcaatgagtatgcatctgtagtagtatcagcaggttatgaccgt
tctgtgcgtgcttgggattgtagatcgcagagtacagaaccaattcagatcattgacact
tttgcagacagtgtaatgtccgtgtgtttgacaaaaagtgagattattgctggaagtgtt
gatggaactgttaggacgtttgacatacgaatgggtagg---------------------
------------------------------------------------------------
------------------------------------------------------------
--------------------------------------------tcatacaaactggatt
gctgcctcaccaacactgatgcccatgtcactggtggatctgaggatggctatatcttct
tctgggatttggtggatgcaacagtggtgtcacgattccgtgcccatgcctcagtggta-
------------------------------------------------------------
------------------
>PAFTOL004563
ctgccgacgaaggaggcgaacgtgctgcgagggcacgagggtgcagtactagcggctcgg
ttcaactccga---cggcaattattgcctgagctgcggcaaggaccgtaccatccgcctc
tggaatccccaccgtggcattcacatcaagacctacaaatctcatggccgtgaagtccgc
gatgttcatgtcacgcaggacaactcaaagctgatctcatgcggtggggaccgtcaaatc
ttttactgggatgtatcaactggtcgygtaattcgtaaattccgtggtcatgacagcgag
gtaaatgctgtgaagttcaatgagtatgcatctgtagtagtatcagcaggttatgaccgt
tctgtgcgtgcttgggactgtagatcgcagagtatagaaccaattcagatcattgacact
tttgcagacagtgtaatgtcagtgtgtttgacaaaaagtgagattattgctggaagtgtt
gatggaactgttaggacgtttgacattcgaatgggtagg---------------------
------------------------------------------------------------
------------------------------------------------------------
--------------------------------------------tcatacaaactggatt
gctgtctcaccaacactgatgcccatgtcactggtggatctgaggatggctatatcttct
tctgggatttggtggatgcaacagtggtgtcacgattccgtgcccatgcctcagtggtat
gyg-ctccaacatgtacctattcttaattttgcatgattgttgct---------------
------------------
>PAFTOL004564
gtgccgacgaaggaggcgaacgtgctgcgagggcacgagggtgcagtactagcggctcgc
ttcaactccga---cggcaattattgcctcagctgcggcaaggaccgcaccatccgcctt
tggaatcctcaccgtggcattcacatcaagacctacaaatctcatggccgtgaagtccgc
gatgttcacgtcacccag------------------------------------------
---------------------------------------------------------cag
gtgaatgctgtgaagttcaatgartatgcatctgtggtagtatcagcgggctatgatcgt
tctgtgcgtgcttgggactgtagatcacagagtacagagccaattcaaataattgacact
tttgcagacagtgttatgtcagtgtgtttgacaaaaagtgagattattgccggaagtgtt
gatggaactgttagaacatttgacattcgaatgggcagggaaatatcagacaatttggga
caacctgttaactgcatctcattg------tcaaatgacactaactgcatactagctagt
tgt------ttagattctacaatgcgtcttc-----------------ttgacaggtcta
ccggg-gagctgttgcaaga--atataaaggtcacatatgcaag----------------
------------------------------------------------------------
------------------------------------------------------------
------------------------------------------------------------
------------------
>PAFTOL004565
ctgccgacgaaggaggcgaacgtgctgcgcgggcacgagggtgcagtactagcggctcgg
ttcaactccga---cggcaattattgcctgagctgcggcaaggaccgcaccatccgcctc
tggaatccccaccgtggcattcacatcaagacctacaaatctcatggccgtgaagtccgc
gatgttcatgtcacccaggacaactcaaagctgatctcatgyggtggrgaccgtcaaatc
ttttactgggatgtatcaactggtcgtgtaattcgcaaattccgtggtcatgacagtgag
gtaaatgctgtgaagttcaatgagtaygcatctgtagtagtatcagcaggttatgaccgt
tctgtgcgtgcttgggactgtagatcgcagagtacagaaccaattcaggtt---------
------------------------------------------------------------
------------------------------------------------------------
------------------------------------------------------------
------------------------------------------------------------
--------------------------------------------tcatacaaactggatt
gctgcctcaccaacactgatgccyatrtctctggtggatctgaggatggctatatcttct
tctgggatttggtggatgcaacagtggtgtcacgattccgtgcccatgcrtcagtggta-
------------------------------------------------------------
------------------
>PAFTOL004566
gtgccgacgaaggaggcgaacgtgctgcgagggcacgagggtgcagtactagcggctcgc
ttcaactccga---cggcaattattgccttagctgcggcaaggaccgcaccatccgcctt
tggaatcctcaccgtggcattcacatcaagacctacaaatctcatggccgtgaagtccgc
gatgttcatgtcacccaggacaactccaagctgatctcatgtggtggggaccgtcaaatc
ttttactgggatgtatcaactggtcgygtaattcgcaaattccgtggtcatgatagcsag
gtgaatgctgtgaagttcaatgagtatgcatctgtggtagtatcagcgggctatgatcgt
tctgtgcgtgcttgggactgtagatcacagagtacagagccaattcaaataattgacact
tttgcagacagtgttatgtcagtgtgtttgacaaaaagtgagattattgccggaagtgtt
gatggaactgttagaacatttgacattcgaatgggcagggaaatatcagacaatttcgga
caacctgttaactgcatctcattg------tcaaatgacactaactgcatactagctagt
tgt------ttagattctacaatgcgtcttc-----------------t---gatgtcta
ccggg-gagctattgcaaga--atataaaggtcacatatgcaagtcatataaactggatt
gctgcctcaccaacaccgacgctcatgtcactggtggatctgaggatggctatatcttct
tctgggatttggtggatgcaactgtggtgtcacgattccgtgctcatgcatcagtggta-
------------------------------------------------------------
------------------
>PAFTOL004567
ctgccgacgaaggaggcgaacgtgctgcgagggcacgagggtgcagtactagcggctcgg
ttcaactccga---cggcaattattgcctgagttgcggcaaggaccgcaccatacgtctc
tggaatccccaccgtggcattcacatcaagacctacaaatctcatggccgtgaagttcgc
gatgttcatgtcacccaggacaactcaaagctgatctcatgcggtggggaccgtcaaatc
ttttactgggatgtatcaactggtcgtgtaattcgcaaattccgcggtcatgacagtgag
gtaaatgctgtgaagttcaatgagtatgcatctgtagtagtatcagcaggttatgaccgt
tctgtgcgtgcttgggactgtagatcacagagtactgaaccaattcagatcattgacact
tttgcagacagtgtaatgtcagtgtgtttgacaaaaagtgagattatcgctggaagtgtt
gatggaaccgttaggacatttgacattcgaatgggtagggaaatatcagacaacttagga
caacctgttaactgcatcgcgttg------tcaaatgacagtaactgtatactagctagt
tgt------ttagattctacattgcgtcttc-----------------ttgacaggtcta
cgggg-gagctgttgcaaga--atataaaggtcacatatgcwagtcatacaaactggatt
gctgcctcaccaacactgatgcccatgtcactggtggatctgaggatggctatatcttct
tctgggatttggtggatgcaacagtggtgtcacgattccgtgcccatgcctcagtggtaa
gt----------------------------------------------------------
------------------
>PAFTOL004568
ctgccgacgaaggaggtgmacgtgctgcgagggcacgagggtgcagtactagcggctcgg
ttcaactccga---cggcaattattgcctgagctgcggcaaggaccgcaccatccgcctc
tggaatccccaccgtggcattcacatcaaracctacaaatctcatggccgtgaagtccgc
gatgttcatgtcacccaggacaactcmaagctgrtctcatgcggtggagaccgtcaaatc
ttttactgggatgtatcaacgggtcgtgtaattcgtaaattccgyggtcatgacagtgag
gtaaatgctgtgaagttcaacgagtatgcatcggtagtagtrtcagcaggttatgaccgt
tctgtacgtgcttgggactgtagatcgcagagtacagaaccaattcagatcattgacact
tttgcagacagtgtaatgtcagtgtgtttgacaaaaagtgagattatcgctggaagtgtt
gatggaaccgttaggacgtttgacattcgaatgggtagggaaatatcggacaacttggga
caacctgttaactgcatctcgttg------tcaaatgacagtaactgtatactagctagt
tgt------ttagattctacattgcgtcttc-----------------ttgacaggtcta
caggg-gagctgttgcagga--atataaaggtcacatatgcaagtcatacaaactggatt
gttgcctcaccaacactgatgcccatgtcactggtggatctgaggatggctatatcttct
tctgggatttggtggatgcaacagtggtgtcacgattccgtgcccatgcctcagtggtaa
gcr-atccaycatgtacctmttcttarttttgcatgattgttgct---------------
------------------
>PAFTOL004571
gtgccgacgaaggaggcgaacgtgctgcgagggcacgagggtgcagtactagcggcacgc
ttcaactccga---cggcaattattgccttagctgcggcaaggaccgcaccatccgcctt
tggaatcctcaccgtggcattcacattaagacctacaaatctcatggccgtgaagtccgc
gatgttcatgtcacccaggacaactccaagctgatctcatgcggtggggaccgtcaaatc
ttttactgggatgtatcaactggtcgtgtaattcgcaaattccgtggtcatgatagcgag
gtgaatgctgtgaagttcaatgactatgcatctgtggtagtatcagcgggttatgatcgt
tctgtgcgtgcttgggactgtagatcacagagtacagagccaattcaaataattgacact
tttgcagacagtgttatgtcagtatgtttgacaaaaagtgagattattgccggaagtgtt
gatggaactgttagaacatttgacattcgaatgggtagga--------------------
------------------------------------------------------------
------------------------------------------------tcgacaggtcta
ccggg-gagctgttgcaaga--atataaaggtcacatatgcaagtcatataaactggatt
gctgcctcaccaacaccgacgctcatgtcactggtggatctgaggatggctatatcttct
tctgggatttggtagatgcaactgtggtgtcacgattccgtgctcatgcatcagtggtta
caa-gtgtgagttatcatccaaaggacaactgtatgataaccgcctctgttgatgggagc
atccgtgtctggaaaact
>PAFTOL004572
ctgccgacgaaggaggcgaacgtgctgcgagggcacgagggtgcagtactagcggctcga
ttcaactccga---cggcaattattgcctgagctgcggcaaggaccgcaccatccgcctc
tggaatccccaccgtggcattcacatcaagacctacaaatctcacggccgtgaagtccgc
gatgttcatgtcacccaggacaactcaaagctgatctcatgcggtggagaccgtcaaatc
ttttactgggatgtatcaactggtcgtgtaattcgcaaattccgtggtcatgacagtgag
gtaaatgctgtgaagttcaatgagtatgcatctgtagtagtatcagcaggttatgaccgt
tctgtgcgtgcttgggactgtagatcgcagagtacagaaccaattcagatcattgacact
tttgcagacagtgtaatgtcagtgtgcttgacaaaaagtgagattattgctggaagtgtt
gatggaactgttaggacgtttgacattcgaatgggtagggaaatatcagacaacttggga
caacctgttaactgcatctcgttg------tcaaatgacagtaactgtatactagctagt
tgt------ttagattctacgttgcgtcttc-----------------ttgacaggtcta
ccggg-gagctgttgcaaga--atatagaggtcacatatgcaagtcatacaaactggatt
gctgcctcaccaacactgatgcccatgtctctggtggatctgaggatggctatatcttct
tctgggatttggtggatgcaacagtggtgtcacgattccgtgcccatgcgtcagtggta-
------------------------------------------------------------
------------------
>PAFTOL004573
ctgccgacgaaggaggcgaacgtgctgcgagggcacgagggtgcagtactagcggctcgg
ttcaactccga---cggcaattattgtctgagctgcggcaaggaccgcaccatccgcctc
tggaatccccaccgtggcattcacatcaagacctacaaatctcatggccgggaagtccgc
gatgttcatgtcacccaggacaactcaaagctgatctcatgcggtggggaccgtcaaatc
ttttactgggatgtatcaactggtcgtgtaattcgcaaattccgtggtcatgacagtgag
gtaaatgctgtgaagttcaatgagtatgcatctgtagtagtatcagcaggctatgaccgt
tctgtgcgtgcttgggactgtagatcacagagtacagaaccaattcagatcattgacact
tttgcagacagtgtaatgtcagtgtgtttgacaaaaagtgagattattgctggaagtgtt
gatggaactgttaggacgtttgacattcgaatgggtagggaaatatcagacaacttggga
caacctgttaactgcatctcgttg------tcaaatgacagcaactgtatactagctagt
tgt------ttagattctacgttgcgtcttc-----------------ttgacaggtcta
ccggg-gacccccctccccc--caaaaaggtgtttctgcattagtcatacaaactggatt
gctgcctcaccaacactgatgcccatgtctctggtggatctgaggatggctatatcttct
tctgggatttggtggatgcaacagtggtgtcacgattccgtgcccatgcatcagtggtat
gcg-atccaacatgtacctattcttaattttgcatgattgttgct---------------
------------------
>PAFTOL004574
ctgccgacgaaggaggcgaacgtgctgcgagggcacgagggtgcagtactagcggcgcgg
ttcaactccga---cggcaattattgcctgagctgcggcaaggaccgcaccatccgcctc
tggaatccccaccgtggcatccacatcaaaacctacaaatctcatggccgtgaagtccgc
gatgttcatgtcacccaggacaactcaaagctgatctcatgcggtggggaccgtcaaatc
ttttactgggatgtatcaagtggtcgtgtaattcgcaaattccgtggtcatgacagtgag
gtaaatgctgtgaagttcaatgagtatgcatctgtagtagtatcagcaggttatgaccgt
tccgtgcgtgcttgggactgtagatcacagagtacagaaccaattcagatcattgacact
tttgcagacagtgtaatgtcagtgtgtttgacaaaaagtgagattattgctggaagtgtt
gatggaactgttaggacgtttgacattcgaatgggtagggaaatgtcagacaacttggga
caacctgttaactgcatctctttg------tcaaatgactgtaactgtatactagctagt
tgt------ttagattctacgttgcgtcttc-----------------ttgacaggtcta
cgggg-gagctgttgcaaga--atataaaggtcacatatgcaagtcatacaaactggatt
gctgcctcaccaacactgatgcccatgtcactggtggatctgaggatggctatatcttct
tctgggatttggtggatgcaacagtggtttcacgattccgtgcccatgcctcagtggtac
gcg-atccaacatgtacctattcttaattttgcatgattgttgct---------------
------------------
>PAFTOL004577
ctgccgacgaaggaggcgaacgtgctgcgagggcacgagggtgcagtactagcggctcgg
ttcaactccga---cggcaattattgcctgagctgcggsaaggaccgcaccatccgtctc
tggaatccccaccgtggcattcacatcaagacctacaaatctcatggccgtgaagtccgc
gatgttcacgtcacccaggacaactcaaagctaatctcatgtggtggggaccgtcaaatc
ttttactgggatgtatcaactggtcgtgtaattcgcaaattccgtggtcatgacagcgag
gtaaatgctgtaaagttcaatgagtatgcatctgtcgtagtatcagcaggttatgaccgt
tctgtgcgtgcttgggattgtagatcgcagagtacagaaccaattcagatcattgacact
tttgcagacagtgtaatgtcagtgtgtttgacaaaaagtgagattattgctggaagtgtt
gatggaactgttaggacrtttgacattcgaatgggtagggaaatatcagacaacttggga
cagcctgttaactgcatctcgttg------tcaaatgacagtaactgtatactagctagt
tgt------ttagattctacgttgcgtcttc-----------------ttgacaggtcta
ccggg-gagctgttgcaaga--atatgaaggtcacatatgcwagtcatacaaactggatt
gctgcctcaccaacactgatgcccatgtcactggtggatctgaggatggctatatcttct
tctgggatttggtggatgcaacagtggtgtcacgattccgtgcccatgcctcagtggtat
gcg-atccaacatgcacacct---------------------------------------
------------------
>PAFTOL004578
ctgccgacgaaggaggcgaacgtgctgcgagggcacgagggtgcagtactagcggctcgg
ttcaactccga---cggcaattattgcctgagctgcggcaaggaccgcaccatccgcctc
tggaatccccaccgtggcattcacatcaagacctacaaatctcatggccgtgaagtccgc
gatgttcatgtcacccaggacaactcaaagctgatctcatgcggtggggaccgtcaaatc
ttttactgggatgtatcaactggtcgtgtaattcgcaaattccgtggtcatgacagtgag
gtaaatgctgtgaagttcaatgagtatgcatctgtagtagcatcagcwggttatgaccgt
tctgtgcgtgcytgggactgtagatcgcagagtactgaaccaattcagatcattgacact
tttgcagacagtgtaatgtcagtgtgtttgacaaaaagtgagattattgctggaagtgtt
gatggaactgttaggacgtttgacattcgawtgggtagggaaatatcggacaacttgggg
caacctgttaactgcatctcgttg------tcaaatgacagtaactgtatacttgctagt
tgt------ttagattctacgttgcgccttc-----------------ttgacaggtata
catca-tctagttcatactt--cttcttggtgtttctgcattagtcatacaaactggatt
gctgcctcaccaacactgatgcccatgtcactggtggatctgaggatggctatatcttct
tctgggatttggtggatgcaacagttgtgtcacgattycgtgcccatgcctcagtggtta
caa-gtgtgagttatcacccaaaggacaactgtatgataaccgcttctgttgatgggagc
atccgtgtctggaaaaca
>PAFTOL004582
ctgccgacgaaggaggcgaacgtgctgcgagggcacgagggtgcagtactagcggctcgg
ttcaactccga---cggcaattattgcctgagctgcggcaaggaccgcaccatccgcctc
tggaatccccaccgtggcattcacatcaagacctacaaatctcatggccgtgaagtccgc
gatgttcatgtcacccaggacaactcaaagctgatctcatgcggtggggaccgtcaaatc
ttttactgggatgtatcaactggtcgtgtaattcgcaaatttcgtggtcatgacagtgag
gtwaatgctgtgaagttcaatgagtatgcatctgtagtagtatcagcaggttatgaccgt
tctgtgcgtgcttgggactgtagatcgcagagtacagaaccaattcagatcattgacact
tttgcagacagtgtaatgtcagtgtgtttgacaaaaagtgagattattgctggaagtgtt
gatggaactgttaggacgtttgacattcgaatgggtagggaaatatcagacaacttggga
caacctgttaactgcatctcgttg------tcaaatgacagtaactgtatactagctagt
tgt------ttagattctacgttgcgtcttc-----------------ttgacaggtcta
ccggg-gagctgttgcaaga--atataaaggtcacatatgcaagtcatacaaactggatt
gctgcctcaccaacactgatgcccatatctctggtggatctgaggatggctatatcttct
tctgggatttggtggatgcaacagtggtgtcacgattccgtgcccatgcatcagtggtat
gcg-atccaacatgtacctattcttaattttgcatgattgttgct---------------
------------------
>PAFTOL004583
ctgccgacgaaggaggcgaacgtgctgcgagggcacgasggtgcagtactagcggctcgg
ttcaactccga---cggcaattattgcctgagctgcggcaaggaccgcaccgtccgcctc
tggaatccccaccgtggcattcacatcaagacctacaaatctcatggccgtgaagtccgc
gatgttcatgtyacccaggacaactcaaagctgatctcatgcggtggggaccgtcaaatc
ttttactgggatgtatcractggtcgtgtaattcgcaaattccgtggtcatgacagtgag
gtaaatgctgtgaagttcaatgagtatgcatctgtagtagtatcagcaggttatgaccgt
tctgtgcgtgcttgggactgtagatcgcagagtacagaaccaattcagatcattgacact
tttgcagacagtgtaatgtcagtgtgtttgacaaaaagtgagattattgctggaagtgtt
gatggaactgttaggacgtttgacattcgaatcggtagggaaatatcagacaacttggga
caacctgttaactgcatctctttg------tcaaatgacagtaactgtatactagctagt
tgt------ttagattctacgttgcgtcttc-----------------ttgacaggtmta
cyggg-gagctgttgcaaga--atataaaggtcacgtatgcaagtcatacaaactggatt
gctgcctcaccaacactgatgcccatgtcactggtggatctgaggatggctatatcttct
tctgggatttggtggatgcaacagtggtgtcacgattccgcgcccatgcctcagtggtat
gcg-atccaacatgtacctattcttaattttgcatgattgttgct---------------
------------------
>PAFTOL004584
ctaccgacgaaggaggcgaacgtgctgcgagggcacgagggtgcagtactagcggctcgg
ttcaactccga---cggcaattattgcctgagctgcggcaaggaccgcaccatccgtctc
tggaatccccaccgtggcattcacatcaagacctacaaatctcatggccgtgaagtccgc
gatgttcatgtcacccaggacaactcaaagctgatctcatgtggtggggaccgtcaaatc
ttttactgggatgtatcaactggtcgtgtaattcgcaaattccgtggtcatgacagtgag
gtaaatgctgtaaagttcaatgagtatgcatctgtagtagtatcagcaggttatgaccgt
tctgtgcgtgcttgggattgtagatcgcagagtacggaaccaattcagatcattgacact
tttgcagacagtgtaatgtcagtgtgtttgacaaaaagtgagattattgctggaagtgtt
gatggaactgttaggacatttgacattcgaatgggtagggaaatatcagacaacttggga
cagcctgtcaactgcatctcgttg------tcaaatgacagtaactgtatactagctagt
tgt------ttagattctacgttgcgtcttc-----------------ttgacaggtcta
ccggg-gagctgttgcaaga--atataaaggtcacatatgcwagtcatacaaactggatt
gctgcctcaccaacactgatgcccatgtcactggtggatctgaggatggctatatcttct
tctgggatttggtggatgcaacagtggtgtcacgattccgtgcccatgcctcagtagta-
------------------------------------------------------------
------------------
>PAFTOL004585
gtgccgacgaaggaggcgaacgtgctgcgagggcatgagggtgcagtactagcggctcgc
ttcaactccra---cggcaattattgccttagctgcggcaaggaccgcaccrtccgcctt
tggaatcctcaccgtggcattcacatcaagacctacaaatctcatggccgtgaagtccgc
gatgttcatgtcacccagkacaactccaagctgatctcatgcggtggggaccgtcaaatc
ttttactgggatgtatcaactggtcgtgtaattcgcaaattccgtggtcatgatagcgag
gtgaatgctgtgaagttcaatgagtatgcatctgtggtagtatcagcgggctatgatcgt
tctgtgcgtgcttgggactgtagrtcacagagtacagagccaattcaaataattgacact
tttgcagacagtgtwatgtcagtgtgtttgacaaaawgtgagattattgccggaagtgtt
gatggaactgttagaacatttgacattcgaatgggcagggaaatatcagacartttggga
caacctgttaactgcatctcattg------tcaaatgacactaactgcatactagctagt
tgt------ttagattctacaatgcgtcttc-----------------ttgacaggtcca
ctggg-gagctattgcaaga--atataaaggtcacatatgcaagtcatataaactggatt
gctgcctcaccaacaccgacgctcacgtcactggtggatctgaggatggctatatcttct
tctgggatttggtggatgcaactgtggtgtcacgattccgtgctcatgcatcagtggta-
------------------------------------------------------------
------------------
>PAFTOL004587
ctgccgacgaaggaggcgaacgtgctgcgagggcacgagggtgcagtactagcggctcgg
ttcaactccga---cggcaattattgcctgagctgcggcaaggaccgcaccatccgcctc
tggaatccccaccgtggcattcacatcaagacctacaaatctcatggccgtgaagtccgc
gatgttcatgtcacccaggacaactcaaagctgatctcatgcggtggggaccgtcaaatc
ttttactgggatgtgtcaactggtcgtgtaattcgcaaattccgtggtcatgacagtgag
gtaaatgctgtgaagttcaatgagtatgcatctgtagtagtatcagcaggttatgaccgt
tccgtgcgtgcttgggactgtagatcgcagagtacagaaccaattcagatcattgacact
tttgcagacagtgtaatgtcagtgtgtttgacaaaaagtgagattattgctggaagtgtt
gatggaactgttaggacgtttgacattcgaatgggtagggaaatatcagacaacttggga
carcctgttaactgcatctckttg------tcaaatgacwgtaactgtatactagctagt
tgt------ttagattctacattgcgtcttc-----------------ttgacaggtata
c------------------------------------------rtcatacaaactggatt
gctgcctcaccaacactgatgcccatgtcactggtggatctgaggatggctatatcttct
tctgggatttggtggatgcaacagtggtgtcacgattccgtgcccatgcctcagtggtat
gcg-atccaacatgtacctattctgaattttgcatgattgttgct---------------
------------------
>PAFTOL004590
ctaccgacgaaggaggcgagcgtgctgcgagggcacgagggtgcagtactagcggctcgg
ttcaactccga---cggcaattattgcctgagctgcggcaaggaccgcaccatccgtctc
tggaatccccaccgtggcattcatatcaagacctacaaatctcatggccgtgaagtccgc
gatgttcatgtcacccaggacaattcaaagctgatctcatgtggtggggaccgtcaaatc
ttttactgggatgtatcaactggtcgtgtaattcgcaaattccgtggtcatgacagtgag
gtaaatgctgtaaagttcaatgagtatgcatctgtagtagtatcagcaggttatgaccgt
tctgtgcgtgcttgggattgtagatcgcagagtacagaaccaattcagatcattgacact
tttgcagacagtgtaatgtcagtgtgtttgacaaaaagtgagattattgctggaggtgtt
gatggaactgttaggacgtttgacattcgaatgggtagggaaatatcagacaacttggga
cagcctgttaactgcatctcgttg------tcaaatgacagtaactgtatactagctagt
tgt------ttagattctacgttgcgtcttc-----------------ttgacaggtcta
ccggg-gagctgttgcaaga--atataaaggtcacatatgcaagtcatacaaactggatt
gctgcctcaccaacactgatgcccatgtcactggtggatctgaggatggctatatcttct
tctgggatttggtggatgcaacagtggtgtcacgattccgtgcccatgcctcagtggtta
caa-gtgtgagttatcatccaaaggacaactgtatgataaccgcttctgttgatgggagc
atccgtgtctggaaaaca
>PAFTOL004591
ctaccgacgaaggaggcgascgtgctgcgagggcacgagggtgcagtactagcggctcgg
ttcaactccga---cggcaattattgcctgagctgcggcaaggaccgcaccatccgtctc
tggaatccccaycgtggcattcatatcaagacctacaaatctcatggccgtgaagtccgc
gatgttcatgtcacccaggacaactcaaagctgatctcatgtggtggggaccgtcaaatc
ttttactgggatgtatcaactggtcgtgtaattcgcaaattccgtggtcatgacagtgag
gtaaatgctgtaaagttcaatgagtatgcatctgtagtagtatcagcaggttatgaccgt
tctgtgcgtgcttgggattgtagatcgcagagtacagaaccaattcagatcattgacact
tttgcagacagtgtaatgtcagtgtgtttgacaaaaagtgagattattgctggaagtgtt
gatggaactgttaggacgtttgacattcgaatgggtagggaaatatcagacaacttggga
cagcctgttaactgcatctcgttg------tcaaatgacagtaactgtatactagctagt
tgt------ttagattctacgttgcgtcttc-----------------ttgacaggtcta
ccggg-gagctgttgcaaga--atacaaaggtcacatatgcwagtcatacaaactggatt
gctgcctcaccaacactgatgcccatgtcactggtggatctgaagatggctatatcttct
tctgggatttggtggatgcaacagtggtgtcacgattccgtgcccatgcctcagtggta-
------------------------------------------------------------
------------------
>PAFTOL004593
ctgccgacgaaggaggcgaacgtcctgcgagggcacgagggtgcagtwctagcggctcgg
ttcaactccga---cggcaattattgcctgagctgcggyaaggaccgcaccatccgcctc
tggaatccccaccgtggcattcacatcaagacctacaaatctcatggccgtgaagtccgc
gatgttcatgtcacccaggacaactcaaagctgatctcatgcggtggggaccgtcaaatc
ttttactgggatgtatcaactggtcgtgtaattcgcaaattccgtggtcatgacagtgag
gtaaatgctgtgaagttcaatgagtatgcatctgtagtagtatcagcaggttatgaccgt
tccgtgcgtgcttgggactgtagatcgcagagtacagaaccaattcagatcattgacact
tttgcagacagtgtaatgtcagtgtgtctgacaaaaagtgagattattgctggaagtgtt
gatggaactgttaggacgtttgacattcgaatgggtagggaaatatcagacaacttggga
caacctgttaactgcatctctttg------tcaaatgactgtaactgtatactagctagt
tgt------ttagattcgacgttgcgtcttc-----------------ttgacaggtcta
gtggg-gagctgttgcaaga--atataaaggtcacatatgcwagtcatacaaactggatt
gctgcctcaccaacactgatgcccatgtcactggtggatctgaggatggctatatcttct
tctgggatttggtggatgcaacagtggtgtcacgattccgtgcccatgcctcagtggtat
gcg-atccaacatgtacctattcttaattttgcatgattgttgct---------------
------------------
>PAFTOL004594
ctaccgacgaaggaggcgagcgtgctgcgagggcacgagggtgcagtactagcggctcgg
ttcaactccga---cggcaattattgcctgagctgcggcaaggaccgcrccatccgtctc
tggaatccccatcgtggcattcatatcaagacctacaaatctcatggccgtgaagtccgc
gatgttcatgtcacccaggacaactcaaagctgatctcatgtggtggggaccgtcaaatc
ttttactgggatgtatcaactggtcgtgtaattcgcaaattccgkggtcatgacagtgag
gtaaatgctgtaaagttcaatgagtatgcatctgtagtagtatcagcaggttatgaccgt
tcygtgcgtgcttgggattgtagatcgcagagtacagaaccaattcagatcattgacact
tttgcagacagtgtmatgtcagtgtgtttgacaaaaagtgagattattgctggaagtgtt
gatggaactgttaggacgtttgacattcgaatgggtagggaaatatcagacaacttggga
cagcctgttaactgcatctcgttg------tcaaatgacagtaactgtatactagctagt
tgt------ttagattctacgttgcgtcttcttgacaggtat--aaaattgacaggtcta
ccggg-gagctgttgcaaga--atataaaggtcacatatgcaagtcatacaaactggatt
gctgcctcaccaacactgatgcccatgtgactggtggatctgaagatggctatatcttct
tctgggatttggtggatgcaacagtggtgtcwcgattccgtgcccatgcctcagtggta-
------------------------------------------------------------
------------------
>PAFTOL004596
ctgccgacgaaggaggcgaacgtgctgcgaggrcacgagggtgcagtrctagcggctcgg
ttcaactccga---cggcaattattgcctgagctgcggcaaggaccgcacyatccgcctc
tggaatccccaccgtggcattcacatcaagacctacaaatctcatggccgygaagtccgc
gatgttcatgtcactcaggacaactcaaagctgatctcatgcggtggggaycgtcaaatc
ttttactgggatgtatcaactggtcgtgtaattcgcaaattccgtggtcatgacagtgag
gtaaatgctgtgaagttcaatgagtatgcatctgtagtagtgtcagcaggttatgaccgt
tcggtgcgtgcttgggactgtagatcgcagagtactgaaccaattcagatcattgacact
tttgcagacagtgtaatgtcagtgtgtttgacaaaaagtgagattattgctggaagtgtt
gatggaactgttaggacgtttgacattcgaatgggtaggkaaatatcagacaacttggga
caacctgttaactgcatctcgttg------tcaaatgacagtaactgtatacttgctagt
tgt------ttagattctacgttgcgtcttc-----------------ttgataggtctg
ccggg-gagctgttgcaaga--atataaaggtcacatatgcaagtcatacaaactggatt
gctgcctcaccaacactgatgcccatgtyactggtggatctgaggatggctatatcttct
tctgggatttggtggatgcaacagtggtgtcacgattccgtgcccatgcctcagtggtat
gcg-atccaacatgtacctattcttaattttgcatgattattgct---------------
------------------
>PAFTOL004597
ctgccgaccaaggaggcgaacgtgctgcgaggccacgagggtgcrgtactagcggctcgg
ttcaactccga---cggcaattattgcctgagctgcggcaaggaccgcaccgtccgcctc
tggaatccycaccgtggcattcacatcaagacctacaaatctcatggccgtgaagtccgc
gatgttcaygtcacccaggacaactcaaagctgatttcatgcggtggggaccgtcaaatc
ttttactgggatgtatcaactggtcgtgtgattcgcaaattccgtggtcatgacagtgag
gtgaatgctgtgaagttcaatgagtatgcatctgtagtagtatcagcaggttatgaccgt
tctgtgcgtgcttgggactgtagatcgcagagtacagaaccaattcagatcattgacact
tttgcagacagtgtaatgtcagtgtgtttgacaaaaagtgagattattgctggaagtgtt
gatggaactgttaggacgtttgacattcgaatgggtagggaaatatcagacaacttggga
caacctgttaactgcatctctttg------tcaaatgacagtaactgtgtactagctagt
tgt------ttagattctacgttgcgtcttc-----------------ttgataggtata
c------------------------------------------rtcatacaaactggatt
gctgcctcaccaacactgatgcccatgtaactggtggatccgaggatggctatatcttct
tctgggatttggtggatgcaacagtggtgtcacgattccgtgcccatgcctcagtggtat
gcg-atccaacatgtacctattcttagttttgcatgattgttgct---------------
------------------
>PAFTOL004598
---------------------------------------ggtgcagtactagcggctcgg
ttcaactccgacggcggcaattattgcctgagctgcggcaaggaccgcaccatccgtctc
tggaatccccatcgcggcattcatatcaagacctacaaatctcatggccgtgaagtccgc
gatgttcatgtcacccaggacaactcaaagytgatctcatgtggtggggaccgtcaaatc
ttttactgggatgtatcaactggtcgtgtaattcgcaaattccgtggtcatgacagtgag
gtaaatgctgtaaagttcaatgagtatgcatctgcagtagtatcagcaggttatgaccgt
tctgtgcgtgcttgggattgtagatcgcagagtacagaaccaattcagatcattgacact
tttgcagacagtgtaatgtcagtgtgtttgacaaagagtgagattattgctggaagtgtt
gatggaactgttaggacgtttgacattcgaatgggtagggaaatatcagacaacttgggg
cagcctgttaactgcatctcgttgtcaaattcaaatgacagtaactgtatactagctagt
tgt------ttggattctacgttgcgtcttc-----------------ttgacaggtcta
gcggg-gagctgttgcaaga--atataaaggtcacatatgcaagtcatacaaactggatt
gctgcctcaccaacactgatgcccatgtcacyggcggatctgaagatggctatatcttct
tctgggatttggtggatgcaacagtrgtgtcacgattccgtgcccatgcctcagtggta-
------------------------------------------------------------
------------------
>PAFTOL004599
ctaccgacgaaggaggcgaacgtgctgcgagggcatgagggtgcagttctagcggctcgg
ttcaactccga---cggcaattattgcctgagctgcggcaaggaccgcaccatccgtctc
tggaatcccmaccgtggcattcacatcaagacctacaaatctcatggccgtgaagtccgc
gatgttcatgtcacccaggacaactcaaagctgatctcatgtggtggggaccgtcaaatc
ttttactgggatgtatcaactggtcgtgtaattcgcaaattccgtggtcatgacagtgag
gtaaatgctgtaaagttcaatgagtatgcatctgtagtagtatcagcaggttatgaccgt
tctgtgcgtgcttgggattgtagatcgcagagtacagaaccaattcagatcattgacact
tttgcagacagtgtaatgtcagtgtgtttgacaaaaagtgagattattgctggaagtgtt
gatggaactgttaggacgtttgacattcgaatgggtagggaaatatcagacaac------
------------------------------------------------------------
------------------------------------------------------------
--------------------------------------------tcatacaaactggatt
gctgcctcaccaacactgatgcccatgtcactggtggatctgaggatggctatatcttct
tctgggatttggtggatgcaacagtggtgtcacgattccgtgcccatgcctcagtggta-
------------------------------------------------------------
------------------
>PAFTOL004600
ctaccgacgaaggaggcgagcgtgctgcgagggcacgagggtgcagtactagcggctcgg
ttcaactccga---cggcaattattgcctgagctgcggcaaggaccgcaccatccgcctc
tggaatccccaccgtggcattcatatcaagacctacaaatcccatggccgtgaagtccgc
gatgttcatgtcacccaggacaactcaaagctgatctcatgtggtggggaccgtcaaatc
ttttactgggatgtatcaactggtcgtgtaattcgcaaattccgtggtcatgacagtgag
gtaaatgctgtaaagttcaatgagtatgcatctgtagtagtatcagcaggttatgaccgt
tctgtgcgtgcttgggattgtagatcgcagagtacagaaccaattcaggtcattgacact
tttgcagacagtgtaatgtcagtgtgtttgacaaaaagtgagattattgctggaagtgtt
gatggaactgttaggacgtttgacattcgaatgggtagggaaatatcagacaacttggga
cagcctgttaactgcatctcgttg------tcaaatgacagtaac---------------
--------------ctgttaactgcatctcg-----------------ttgtcaaa----
----------tgacagtaac--ttataaaggccacatatgcwagtcatacaaattggatt
gctgcctcaccaacactgatgcccatgtcactggtggatctgaggatggctatatcttct
tctgggatttggtggatgcaacagtggtgtcacgattccgtgcccatgcctcagtggta-
------------------------------------------------------------
------------------
>PAFTOL004601
ctgccgacgaaggaggcgaacgtcctgcgwgggcacgagggtgcagtactagcggctcgg
ttcaactccga---tggcaattattgcctgagctgcggcaaggaccgcaccatccgcctc
tggaatccccaccgtggcattcacatcaagacctacaaatctcatggccgtgaagtccgc
gatgttcatgtcacccaggacaactccaagctgatctcatgcggtggggaccgtcaaatc
ttttactgggatgtatcaactggtcgtgtaattcgcaaattccgtggtcatgacagtgag
gtaaatgctgtgaagttcaatgagtatgcatctgtagtagtatcagcaggttatgaccgt
tctgtgcgtgcttgggactgtagatcgcagagtacagaaccaattcagatcattgacact
tttgcagacagtgtaatgtcagtgtgtttgacaaaaagtgagattattgctggaagtgtt
gatggaactgttaggatgtttgacattcgaatgggtaggkaaatatcagacaacatggga
caacctgttaactgcatctctttg------tcaaatgacagtaactgcatactagctagt
tgt------ttagattctacgttgcgtcttc-----------------ttgacaggtcta
ctggg-gagctgttgcaaga--atataaaggtcacatatgcaagtcatacaagctggatt
gctgcctcaccaacactgatgcccatgtcactggtggatctgaggatggccatatcttct
tctgggatttggtggatgcaacagtggtgtcacgattccgtgcccatgcctcagtggtat
gct-atccaacawgtacctattcttaattttgcatgattgttgct---------------
------------------
>PAFTOL004603
ctaccgacgaaggaggcgaacgtgctgcgagggcacgagggtgcagtactagcggctagg
ttcaactccga---cggcaattattgcctgagctgcggcaaggaccgcaccatccgcctc
tggaatccccaccgtggcattcacatcaagacctacaaatctcatggccgtgaagtccgc
gatgttcatgtcacccaggacaactcaaagctgatctcatgcggtggggaccgtcaaatc
ttttactgggatgtrtcaactggtcgtgtaattcgcaaattycgcggycatgacagtgag
gtaaatgctgtgaagttcaatgagtatgcatctgtagtagtatcagcaggttatgaccgt
tctgtgcgtgcttgggactgtagatcacagagtacagaaccaattcagatcattgacact
tttgcagacagtgtaatgtcagtrtgtttgacaaaaagtgagattattgctggaagtgtt
gatggaactgttaggacgtttgacattcgaatgggtaggkaaatatcagacaacttggga
caaccagttaactgcatctctttg------tcaaatgacagtaactgtatactagctagt
tgt------ttagattctacgttgcgtcttc-----------------ttgacaggtcta
ccgcg-gagctgttgcaaga--atataaaggtcacttatgcwagtcatacaaactggatt
gctgcctcaccaacactgatgcccatgtcactggtggatcggaggacggctatatcttct
tctgggatttggtggatgcaacagtggtgtcacaattccgtgcccatgcctcagtggta-
------------------------------------------------------------
------------------
>PAFTOL004604
ctaccgacgaaggaggcgaacgtgctgcgagggcacgagggtgcagtactagcgggtagg
ttcaactccga---cggcaattattgcctgagctgcggcaaggaccgcaccatccgcctc
tggaatccccaccgtggcattcacatcaagacctacaaatctcatggccgtgaagtccgc
gatgttcatgtcacccaggacaactcaaagctgatctcatgcggtggggaccgtcaaatc
ttttactgggatgtatcaactggtcgtgtaattcgcaaattccgcggtcatgacagtgag
gtaaatgctgtgaagttcaatgagtatgcatctgtagtagtatcagcaggttatgaccgt
tctgtgcgtgcttgggactgtagatcgcagagtacagaaccaatccagatcattgacact
tttgcagacagygtaatgtcagtgtgtttgacaaaaagtgagattattgctggaagtgtt
gatggaactgttaggacgtttgacattcgaatgggtagggaaatatcagacaacttggga
caacctgttaactgcatctctttg------tcaaatgacagtaactgtatactagctagt
tgt------ttagattctacgttgcgtcttc-----------------ttgacaggtcta
ccggg-gagctgttgcaaga--atataaaggtcacatatgcaagtcatacaaactggatt
gttgcctcacyaacactgatgcccatgtcactggtggatctgaggatggctatatcttct
tctgggatttggtggatgcaacagtggtggcacgattccgtgcccatgcctcagtggtat
gcg-atccaacatgtacctattcttaattttgcgtgattgttgct---------------
------------------
>PAFTOL004605
ctgccgacgaaggaggcgaacgtgctgcgagggcacgagggtgcagtactagcggctcgg
ttcaactccga---cggcaactattgcctgagctgcggcaaggaccgcaccgtccgcctc
tggaatccccaccgcggcattcacatcaagacctacaaatctcatggccgtgaagtccgc
gatgttcatgtcaccgaggacaactcaaagctgatctcatgcggtggggaccgtcaaatc
ttttactgggatgtatcaactggtcgtgtaattcgcaaattccgtggtcatgacagtgag
gtaaatgctgtgaagttcaatgagtatgcatctgtagtagtatcagcaggttatgaccgt
tctgtgcgtgcttgggactgtagatcgcagagtacagaaccaattcagatcattgacact
tttgcagacagtgtaatgtcagtgtgtttgacaaaaagtgagattattgctggaagtgtt
gatggaactgttaggacgtttgacattcgaatgggtagggaaatatcagacaacttggga
caacctgttaactgcatctctttg------tcaaatgacagtaactgtatactagctagt
tgt------ttagattctacgttgcgtcttc-----------------ttgacaggtcta
ccggg-gagctgttgcaaga--atatgaaggtcacatatgcaagtcatacaaactggatt
gctgcctcaccaacactgatgcccatgtcactggtggatctgaggatggctatatcttct
tctgggatttggtggatgcagcagtggtgtcacgattccgtgcccatgcctcagtggtat
gcg-atccaacatgtacctattcttaattttgcatgattgttgct---------------
------------------
>PAFTOL004608
ctgccgacgaaggaggcgaacgtgctgcgagggcacgagggtgcagtactagcggctcgg
ttcaactccga---cggcaattattgcctgagctgcggcaaggaccgcaccatccgcctc
tggaatccccaccgtggcattcacatcaagacctacaaatctcatggccgtgaagttcgc
gatgttcatgtcacccaggacaactcaaagctgatctcatgcggtggggaccgtcaaatc
ttttactgggatgtatcaactggtcgtgtaattcgcaaattccgtggtcatgacagcgag
gtaaatgctgtgaagttcaatgagtatgcatcggtagtagtatcagcaggttatgaccgt
tctgtgcgtgcttgggactgtagatcgcagagtacagaaccaattcagatcattgacact
tttgcagacagtgtaatgtcagtgtgtttgacaaaaagtgagattattgctggaagtgtt
gatggaactgttaggacgtttgacattcgaatgggtagggaaatatcagacaacttggga
caacctgttaactgcatctcgttg------tcaaatgacggtaactgtatactagctagt
tgt------ttagattctacgttgcgtcttc-----------------ttgacaggtcta
gcggg-gagctgttgcaaga--atatgaaggtcacatatgcaagtcatacaaactggatt
gctgcctcaccaatactgatgcccatgtcactggtggatctgaggatggctatatcttct
tctgggatttggtggatgcaacagtgktgtcacgattccgtgcccatgcctcagtggtat
gtg-atccaacatgtacctattcttaattttgcatgattgttgct---------------
------------------
>PAFTOL004609
ctgccgacgaaggaggcgaacgtgctgcgagggcacgagggtgcagtactagcggctcgg
ttcaactcgga---cggcaattattgcctgagctgcggcaaggaccgcaccatccgcctc
tggaatccccaccgtggcattcacatcaagacctacaaatctcatggccgtgaagtccgc
gatgttcatgtcacccaggacaactcaaagctgatctcatgcggtggagaccgtcaaatc
ttttattgggatgtatcaactggtcgtgtaattcgcaaattccgtggtcatgacagtgag
gtaaatgctgtgaagttcaatgaatatgcatctgtagtagtatcagcaggttatgaccga
tctgtgcgtgcttgggactgtagatcgcagagtacagaaccaattcagatcattgacact
tttgcagacagtgtaatgtcagtgtgtttgacaaaaagtgagattattgctggaagtgtt
gatggaactgttaggacgtttgacattcgaatgggtagggaaatatcagacaacttggga
caacctgttaactgcatctcgttg------tcaaatgacagtaactgtatactagctagt
tgt------ttagattcttcgttgcgtcttc-----------------ttgacaggtcta
ccggg-gagctgttgcaaga--atataaaggtcacatatgcaagtcatacaaactggatt
gctgcctcaccaacactgatgcccatgtcactggtggatctgaggatggctatatcttct
tctgggatttggtggatgcaacagtggtgtcacgattccgtgcccatgcctcagtggtta
cga-gcgtgagttatcacccaaaggacaactgcatgataaccgcttctgttgatgggagc
atccgtgtctggaagaca
>PAFTOL004610
gtgcctacgaaggaggcgaacgkgctgcgagggcacgagggtgcagtactagcggcacgc
ttcaactccga---cggcaattattgccttagctgcggcaaggaccgcaccatccgcctt
tggaatcctcaccgtggcattcacatcaagacctacaaatctcatggccgtgaagtccgc
gatgtycatgtcacccaggacaactccaagcttatctcatgcggtggggaccgtcaaatc
ttttactgggatgtatcaactggtcgtgtaattcgcaaattccgtggtcatgatagcgag
gtgaatgctgtcaagttcaatgagtatgcatctgtggtagtatcagcggggtatgatcgt
tctgtgcgtgcttgggactgcagatcacagagtacggagccaattcaaatcattgacact
tttgcagacagtgttatgtcagtgtgtttgacaaaaagtgagattattgccggaagtgtt
gatggaactgttagaacatttgacattcgaatgggcagggaaatatcagacaatttggga
caacctgttaactgcatctcattg------tcaaatgacagtaactgcatactagctagt
tgt------ttagattctacaatgcgtcttc-----------------ttgacaggtcta
ctggg-gagctgttgcaaga--atataaaggtcacatatgcaagtcatataaactggatt
gctgcctcaccaacacsgacgctcatgtcactggtggatctgaggatggctatrtcttct
tctgggatttggtagatgcaactgtggtgtcacgattccgtgctcatgcatcagtggtta
caa-gtgtgagttatcatccaaaggacaactgtatgataaccgcctctgttgat------
------------------
>PAFTOL004611
gtgcctacgaaggaggcgaacgtgctgcgagggcacgagggtgcagtactagcggcacgc
ttcaactccga---cggcaattattgccttagttgcggcaaggaccgcaccatccgcctt
tggaatcctcaccgtggcattcacatcaagacctacaaatctcatggccgtgaagtccgc
gatgttcatgtcacccaggacaactccaagcttatctcatgcggtggggaccgtcaaatc
ttttactgggatgtatcaactggtcgtgtaattcgcaaattccgtggtcatgatagcgag
gtgaatgctgtcaagttcaatgagtatgcatctgtggtagtatcagcggggtatgatcgt
tctgtgcgtgcktgggactgcagatcacagagtacggagccaattcaaatcattgacact
tttgcagacagtgttatgtcagtgtgtttgacaaaaagtgagattattgccggaagtgtt
gatggaactgttagaacatttgacattcgaatgggyagggaaatatcagacaatttggga
caacctsttaactgcatctcattg------tcaaatgacagtaactgcatactagctagt
tgt------ttagattctacaatgcgtcttc-----------------ttgacaggtcta
ctggg-gagctgttgcaaga--atataaaggtcacatatgcaagtcatataaactggatt
gctgcctcaccaacaccgacgctcatgtcactggtggatctgaggatggctatatcttct
tctgggatttggtagatgcaactgtggtgtcacgattccgtgctcatgcatcagtggtta
caa-gtgtcagttatcatccaaaggacaactgtatgataaccgcctctgttgatggaagc
atccgtgtctggaaaact
>PAFTOL004613
ctaccgacgaaggaggcgaacgtgctgcgagggcacgagggygcagtactagcggctcgg
ttcaactccga---cggcaattattgtctgagctgcggcaaggaccgcaccatccgtctc
tggaatccccaccgtggcattcacatcaagacctacaaatctcatggccgtgaagtccgc
gatgttcatgtcacccaggacaactcaaagctgatctcatgcggtggggatcgtcaaatc
ttttactgggatgtatcaactggtcgtgtaattcgcaaattccgtggtcatgacagtgag
gtaaatgctgtgaagttcaatgagtatgcatctgcagtagtatcagcaggttatgaccgt
tctgtgcgtgcttgggactgtagatcgcagagtacagaaccgattcagatcattgacact
tttgcagacagtgtaatgtcagtgtgtttgacraaaagtgagattattgctggaagtgtt
gatggaactgttaggacgtttgacattcgaatgggtagggaaatatcagacaacttggga
caacctgttaactgcatctcgttg------tcaaatgacagtaactgtatactagctagt
tgt------ttagattctacgttgcgtcttc-----------------ttgacaggtcta
ctggg-gagctgttgcaaga--atataaaggtcacatatgcaagtcatacaagctggatt
gctgcctcaccaacactgatgcccatgtcactggtggatctgaggatggctatatcttct
tctgggatttggtggatgcaacagtggtgtcacgattccgtgcccatgcctcrgtggtat
gtgaatccaacatgcac-------------------------------------------
------------------
>PAFTOL004617
ctgccgacgaaggaggcgaacgtgctgcgagggcacgagggtgcagtactagcggctcgg
ttcaactccga---cggcaattattgcctgagctgcggcaaggaccgcaccatccgtctc
tggaatccccaccgtggcattcatatcaagacctacaaatctcatggccgtgaagtccgc
gacgttcatgtcacccaggacaactcaaagctgatctcatgtggtggggaccgtcaaatc
ttttwctgggatgtatcaactggtcgtgtaattcgcaaattccgtggtcatgacagtgag
gtaaatgctgtaaagttcaatgagtatgcatctgtagtagtatcagcaggttatgaccgt
tctgtgcgtgcttgggattgtagatcgcagagtacagaaccaattcagatcattgacact
tttgcagacagygtaatgtcagtgtgtktgacaaaaagtgagattattgctggaagtgtt
gatggaactgttaggacgtttgacattcgaatgggtagggaaatatcagacaacttggga
cagcctgtcaactgcatctcgttg------tcaaatgacagtaactgtatactagctagt
tgt------ttagattctacgttgcgtcttc-----------------ttgacaggtata
ca----tcttcacctagttc--atggaaaaggcttctkcattagtcatacaaactggatt
gctgcctcaccaacactgatgcctatgtcactggtggatctgaggatggctatatcttct
tctgggatttggtggatgcaacagtggtgtcacgattccgtgcccatgcctcagtggtat
gcg-atccaacatgcacctcttcttaattttgcattatttttgct---------------
------------------
>PAFTOL004618
ctgccgacgaaggaggcgaacgtgctgcgagggcacgagggtgcagtactagcggctcgg
ttcaactcgga---cggcaattattgcctgagctgcggcaaggaccgyaccatccgcctc
tggaatcccyaccgtggcattcacatcaagacctacaaatctcatggccgtgaagtccgc
gatgttcatgtcacccaggataactcaaagctgatctcatgcggtggagaccgtcaaatc
ttttactgggatgtatcaactggtcgtgtaattcgcaaattccgtggtcatgacagtgag
gtaaatgctgtgaagttcaatgagtatgcatctgtagtagtatcagcaggttatgaccgt
tctgtgcgtgcttgggactgtagatcgcagagtacagaaccaattcagatcattgacact
tttgcagacagtgtaatgtcagtgtgtttgacaaaaagtgagattattgctggaagtgtt
gatggaacagttaggacgtttgacattcgaatgggtagggaaatatcagacaacttggga
caacctgttaactgcatctcgttg------tcaaatgacagtaactgtatactagctagt
tgt------ttagattcttcgttgcgtcttc-----------------ttgacaggtcta
ccggg-gagctgttgcaaga--atataaaggtcacatatgcaagtcatacaaactggatt
gctgcctcaccaacactgatgcccatgtcactggtggrtctgaggatggctatatcttct
tctgggatttggtggatgcaacagtggtgtcacgattccgtgcccatgcctcagtggtat
gcg-atccaacatgtacctattcttaattttgcatgattgttgct---------------
------------------
>PAFTOL004619
ttgccaacgaaggaggcgaacgtgctgcgagggcacgagggtgcagtactagcggctcgg
ttcaactccga---cggcaattattgcctgagctgcggcaaggaccgcaccatccgcctt
tggaatccccaccgtggcattcacatcaagacctacaaatctcatggccgtgaagtccgc
gatgttcatgtcacccaggacaactcgaagctkatctcgtgcggtggggaccgtcaaatc
ttttactgggatgtatcgactggtcgtgtaattcgcaaattccgtggtcatgatagtgag
gtgaatgctgtgaagttcaatgagtatgcatctgtagtagtatcagcaggctatgatcgt
tctgtgcgtgtttgggactgtagatcacagagtacagaaccaattcagatcattgacact
tttgcagacagcgtaatgtcagtgtgtttgacaaaaagtgagattattgccggaagtgtt
gatggaactgttagaacatttgacattcgaatgggtagggaaatatcagacaacttggga
cagcctgttaactgcatttcattg------tcaaatgacagtaactgcatactggctagt
tgt------ttagattctacattacgtcttc-----------------ttgacaggtcta
ccggg-gagctgttgcaaga--atataaaggtcacatatgcaagtcatacaaaatggatt
gctgtctcaccaacacygatgctcatgtgactggtggatccgaggatggctatatcttct
tctgggatttggtggatgcaacggtggtgtcacgattccgtgctcatgcgtcagtggta-
------------------------------------------------------------
------------------
>PAFTOL004620
ctgccgacgaaggaggcgaacgtgctgcgagggcacgagggtgcagtactagcggctcgg
ttcaactccga---cggcaattattgcctgagctgcggcaaggaccgcaccatccgcctc
tggaatccccaccgtggcattcacatcaagacctacaaatctcatggccgtgaagtccgc
gatgttcatgtcacccagkacaactcaaagctratctcatgcggtggagaccgtcaaatc
ttttactgggatgtatcaactggtcgtgtaattcgcaaattccgtggtcatgacagtgag
gtaaatgctgtgaagttcaatgagtatgcatctgtagtagtatcagcaggttatgaccgt
tctgtgcgtgcttgggactgtagatcgcagagtacagaaccaattcagatcattgacact
tttgcagacagtgtaatgtcagtgtgtttgacaaaaagtgagattattgctggaagtgtt
gatggaactgttaggacgtttgacattcgaatgggtaggkaaatatcagacaacttggga
caacctgttaactgcatctcgttg------tcaaatgacagtaactgtatactagctagt
tgt------ttagattctacgttgcggcttc-----------------ttgacaracttt
aggat-cttgtcttgacata--cttcttggtgtttctgcattagtcatacaaactggatt
gctgtctcaccaacactgatgcccatgtctctggtggatctgaggatggctatatcttct
tctgggatttggtggatgcaacagtggtgtcacrattccgtgcccatgcrtcagtggta-
------------------------------------------------------------
------------------
>PAFTOL004623
ctgccgacgaaggaggcgaacgtgctgcgaggrcacgagggtgcagtactagcggctcgg
ttcaactccga---cggcaattattgcctgagctgcggcaaggaccgcaccatccgcctc
tggaatccccaccgtggcattcacatcaagacctacaaatctcatggccgtgaagtccgc
gatgttcatgtcacccaggacaactcaaagctgatctcrtgcggtggagaccgtcaartc
ttttactgggatgtatcaactggtcgtgtaattcgcaaattccgtggtcatgacagtgag
gtaaatgctgtgaagttcaatgagtatgcatctgtagtagtatcagcaggttatgaccgt
tctgtgcgtgcttgggactgtagatcgcagagtacagaaccaattcagatcattgacact
tttgcagacagtgtcatgtcagtgtgtttgacaaaaagtgagattattgctggaagtgtt
gatggaactgttaggacrtttgacattcgaatgggtagggaaatatcagacaacttggga
cagcctgttaattgcatctcgttg------tcaaatgacagtaactgtatactagctagt
tgt------ttagattctacgaaactataaa-----------------ttgacagatcta
ccggg-gagctgttgcaaga--atataaaggtcacatatgcwagtcatacaaactggatt
gctgcctcaccaacactgatgcctatgtctctggtggatctgaggatggctatatcttct
tctgggatttggtggatgcaacagtggtgtcacgattccgtgcccatgcrtcagtggtat
gcg-atccaacatgtacctattcttaatgttgcatggttgttgct---------------
------------------
>PAFTOL004624
ctaccgacgaaggaggcgagcgtgctgcgagggcacgagggtgcagtactagcggctcgg
ttcaactgcga---cggcaattattgcctgagctgcggcaaggaccgcaccatccgtctc
tggaatccccatcgtggcattcatatcaagacctacaaatctcatggccgtgaagtccgc
gatgttcatgtcacccaggacaactcaaagctgatctcatgtggtggggaccgtcaaatc
ttttactgggatgtatcaactggtcgtgtaattcgcaaattccgtggtcatgacagtgag
gtaaatgctgtaaagttcaatgagtatgcatctgtagtagtatcagctggttatgaccgt
tctgtgcgtgcttgggattgtagatcgcagagtacagaaccaattcagatcattgacact
tttgcagacagtgtaatgtcagtgtgtttgacaaaaagtgagattattgctggaagtgtt
gatggaactgttaggacgtttgacattcgaatgggtagg---------------------
------------------------------------------------------------
---------ctagattctacgttgcgtcttc-----------------ttgacaggtcta
ccggg-gagctgttgcaaga--atacaaaggtcacatatgcaagtcatacaaactggatt
gctgcctcaccaacactgatgcccatgtcactggtggatctgaagatggctatatcttct
tctgggatttggtggatgcaacagtggtgtcacgattccgtgcccatgcctcagtggta-
------------------------------------------------------------
------------------
>PAFTOL004625
ctgccggcgaaggaggcgaacgtgctgcgagggcacgagggtgcagtactagcggctcgr
ttcaactccga---cggcaattattgcctgagctgcggcaaggaccgcaccatccgtctc
tggaatccccaccgtggcattcacatyaagacctacaaatctcatggccgtgaagtccgc
gatgtycatgtcacccaggacaactcaaagctgatctcatgyggtggggaccgtcaaatc
ttttactgggatgtatcaactggtcgtgtaattcgcaaattccgyggtcatgacagtgag
gtaaatgctgtraagttcaatgagtatgcatctgtagtagtatcagcaggttatgaccgt
tctgtgcgtgcttgggaytgtagatcgcagagtrcagaaccrattcagatcattgacact
tttgcagacagtgtaatgtcagtgtgtttgacaaaaagtgagattattgctggaagtgtt
gatggaactgttaggacgtttgacattcgaatgggtagggaaatatcagacaacttggga
caacctgtaaactgcatctcgttg------tcaaatgacagtaactgtatactagctagt
tgt------ttagattctacgttgcgtcttc-----------------ttgacaggtcta
ccggg-gagctgttgcaaga--atataaaggtcacatatgcwagtcatacaaactggatt
gctgcctcaccaacactgatgcccaygtcactggtggatctgaggatggctatatcttct
tctgggatttggtggatgcaacagtggtgtcacgrttccgtgcccatgcctcagtggtta
caa-gtgtgagttatcacccaaaggacaactgtatgataaccgcttctgttgatgggagc
atccgtgtctggaaaaca
>PAFTOL004626
ctgccgacgaaggaggcgaacgtgctgcgagggcacgagggtgcagtactagcggctcgg
ttcaactcgga---cggcaattattgcctgagctgcggcaaggaccgcaccgtccgcctc
tggaatccccaccgcggcattcacatcaagacctacaaatctcatggccgtgaagtccgc
gatgttcatgtcacccaggacaactcaaagctgatctcatgcggtggggaccgtcaaatc
ttttactgggatgtatcaactggtcgtgtaattcgcaaattccgtggtcatgacagtgag
gtaaatgctgtgaagttcaatgagtatgcgtctgtagtagtatcagcaggttatgaccgt
tctgtgcgtgcttgggactgtagatcgcagagtacagaaccaattcagatcattgacact
tttgcagacagtgtaatgtcagtgtgtttgacaaaaagtgagattattgctggaagtgtc
gatggaactgttaggacgtttgacattcgaatgggtagggaaatatcagacaacttggga
caacctgttaactgcatctctttg------tcaaatgatagtaactgtatactagctagt
tgt------ttagattctacgttgcgtcttc-----------------ttgacaggtcta
ccggg-gagctgttgcaaga--atataaaggtcacatatgcwagtcatacaaactggatt
gctgcctcaccaacactgatgcccatgtcactggtggatctgaggatggctatatcttct
tctgggatttggtggatgcaacagtggtgtcacgattccgtgcccatgcctcagtggtat
gcg-atccaacatgtacctattcttaattttgcatgattgttgct---------------
------------------
>PAFTOL004627
ctgccgacgaaggaggcgaacgtgctgcgagggcacgagggtgcagtgctagcggctcgg
ttcaactccga---tggcaattaywgcctgagctgcggcaaggaccgcaccatccgcctc
tggaatccccaccgtggcattcacatcaagacctacaaatctcatggccgtgaagtccgc
gatgttcatgtcacccaggacaactcaaagctgatctcatgcggtggagaccgtcaaatc
ttttactgggatgtatcaactggtcgtgtaattcgcaaattccgtggtcatgacagtgag
gtaaatgctgtgaagttcaatgagtatgcatctgtagtagtatcagcaggttatgaccgt
tctgtgcgygcttgggactgtagatcgcagagtacagaaccaattcagatcattgacact
tttgcagacagtgtaatgtcagtgtgtttgacaaaaagtgagattattgctggaagtgtt
gatggaactgttaggacrtttgacattcgaatgggtagggaaatatcggacaactwg---
------------------------------------------------------------
------------------------------------------------------------
--------------------------------------------tcatacaaactggatt
gctgcctcaccaacactgatgcctatgtctctggtggatctgaggatggctatatcttct
tctgggatttggtggatgcaacagtggtgtcacgattccgtgcccatgcgtcagtggtta
cga-gtgtgagttatcatccaaaggacaactgtatggtaaccgcttctgttgatgggagc
atccgtgtctggaagaca
>PAFTOL004629
ctgccgacgaaggaggcgaacgtgctgcgagggcatgagggtgcagtactagcggctcgg
ttcaactccga---cggcaattattgcctgagctgcggcaaggaccgcaccatccgcctc
tggaatccccaccgtggcattcacatcaagacctacaaatctcatggccgtgaagtccgc
gatgttcatgtcacccaggacaactcaaggctgatctcatgcggtggggaccgtcaaatc
ttttactgggatgtatcaactggtcgtgtaattcgcaaattccgtggtcatgacagtgag
gtaaatgctgtgaagttcaatgagtatgcatctgtagtagtatcagcaggttatgaccgt
tctgtgcgtgcttgggactgtagatcgcagagtacagaaccaattcagatcattgacact
tttgcagacagtgtaatgtcagtgtgtttgacaaaaagtgagattatcgctggaagtgtt
gatggaaccgttaggacgtttgacattcgaatgggtagg---------------------
------------------------------------------------------------
------------------------------------------------------------
--------------------------------------------tcatacaaactggatt
gctgcctcaccaacactgatgcccatgtcactggtggatctgaggatggcyatatcttct
tytgggatttggtggatgcaacagtggtgtcacgattccgtgcycatgcctcagtggtaa
gc----------------------------------------------------------
------------------
>PAFTOL004631
ctaccgacgaaggaggcgagcgtgctgcgagggcacgagggtgcagtactagcggctcgg
ttcaactccga---cggcaattattgcctgagctgcggcaaggaccgcaccatccgtctc
tggaatccccaccgtggcattcatatcaagacctacaaatctcatggccgtgaagtccgc
gatgttcatgtcacccaggacaactcaaagctgatctcatgtggtggggaccgtcaaatc
ttttactgggatgtatcaactggtcgtgtaattcgcaaattccgaggtcatgacagtgag
gtaaatgctgtaaagttcaatgagtatgcatctgtagtagtatcagctggttatgaccgt
tctgtgcgtgcttgggattgtagatcgcagagtacagaaccaattcagatcattgacact
tttgcagacagtgtaatgtcagtgtgtttgacaaaaagtgagattattgctggaagtgtt
gatggaactgttaggacgtttgacattcgaatgggtagggaaatatcagacaacttggga
cagcctgttaactgcatctcgttg------tcaaatgacagtaactgtatactagctagt
tgt------ttagattctacgttgcgtcttc-----------------ttgacaggtcta
ccggg-gagctgttgcaaga--atacaaaggtcacatatgcwagtcatacaaactggatt
gctgcctcaccaacactgatgcccatgtcactggtggatctgaagatggctatatcttct
tctgggatttggtggatgcaacagtggtgtcacgattccgtgcccatgcctcagtggta-
------------------------------------------------------------
------------------
>PAFTOL004632
ctgccgacgaaggaggcgaacgatctgcgagggcacgagggtgcagtactagcggctcgg
ttcaactccga---cggcaattattgcctgagctgcggcaaggaccgcaccgtccgcctc
tggaatccccaccgcggcattcacatcaagacctacaaatctcatggccgtgaagtccgc
gatgttcatgtcacccaggacaactcaaagctgatctcatgcggtggggaccgtcaaatc
ttttactgggatgtatcaactggtcgtgtaattcgcaaattccgtggtcatgacagtgag
gtaaatgctgtgaagttcaatgagtatgcatctgtagtagtatcagcaggttatgaccgt
tctgtgcgtgcttgggactgtagatcgcagagtacagaaccaattcagatcattgacact
tttgcagacagtgtaatgtcagtgtgtttgacaaaaagtgagattattgctggaagtgtt
gatggaactgttaggacgtttgacattcgaatgggtagggaaatatcagacaacttggga
caacctgttaactgcatctcgttg------tcaaatgacagtaactgtatactagctagt
tgt------ttagattctacgttgcgtcttc-----------------ttgacaggtcta
ccggg-gagctgttgcaaga--atataaaggtcacatatgcaagtcatacaaactggatt
gctgcctcaccaacactgatgcgcatgtcactggtggatctgaggatggctatatcttct
tctgggatttggtggacgcaacagtggtgtcacgattccgtgcccatgcctcagtggtat
gcg-atccaayatgtacctattcttaattttgcatgattgttgct---------------
------------------
>PAFTOL004633
ctaccgacgacggaggcsaacgtgctgcgagggcacgagggtgcagtactagcggctmgg
ttcaactccga---cggcaattattgcctgagctgcggcaaggaycgcaccatccgtctc
tggaatccccaccgtggcattcacatcaagacctacaaatctcatggccgtgaagttcgc
gatgttcatgtcacccaggacaactcaaagctgatctcatgcggtggrgaccgtcaaatc
ttttactgggatgtgtcaactggtcgtgtaattcgcaaattccgtggccatgacagtgag
gtaaatgctgtgaagttcaatgagtatgcatctgtagtagtatcagcaggttatgaccgt
tctgtgcgtgcttgggactgtagatcgcagagtacagaaccaattcagatcattgacact
tttgcagacagtgtaatgtcagtktgtttgacaaaaagtgagattrtcgctggaagtgtt
gatggaacygttaggacgtttgacattcgaatgggtagggaaatatcagacaacttgggg
caacctgttaactgcatctcgttg------tcaaatgacagtaactgtatactagctagt
tgt------ttagattctacgttgcgtcttc-----------------ttgacaggtcta
cgggg-gagctgttgcaaga--atataaaggccacatatgcaagtcatacaaactggatt
gctgcctcaccaacacggatgcccatgtcactggtggatctgaggatggctatatcttct
tctgggatttggtggatgcaacagtggtgtcacgattccgtgcccatgcctcagtggtaa
gcg-atccaccatgtacctattcttaattttgcatgattgttgct---------------
------------------
>PAFTOL004634
ctgccgacgaaggargcgaacgtgctgcgagggcacgagggtgcagtactagcggctcgg
ttcaactccga---cggcaattattgcctgagctgcgggaaggaccgcaccatccgcctc
tggaatccccaccgtggcattcacatcaagacctacaaatctcatggccgtgaagtccgc
gatgttcatgtcacccgggacaactcaaagctgatctcatgcggtggagaccgtcaaatc
ttttactgggatgtatcaacgggtcgtgtaattcgcaaataccgcggtcatgacagtgag
gtaaatgctgtgaagttcaatgagtatgcatctgtagtagtrtcagcaggttatgaccgt
tctgtacgtgcttgggactgtagatcgcagagtacagarccaattcagatcattgacact
tttgcagacagtgtaatgtcagtgtgtttgacaaaaagtgagattatcgctggaagtgtt
gatggaaccgtttcttcaactagtttgcgaa-----------------------------
------------------------------------------------------------
------------------------------------------------ttgacaggtcta
caggg-gagctgttgcagga--atataaaggtcacatatgcaagtcatacaaactggatt
gttgcctcaccaacactgatgcctatgtcactggtggatctgaggatggstatatcttct
tytgggatttggtggatgcaacagtggtgtcacgattccgtgcccatgcctcagtggtaa
gcg-atccaccatgtacctattcttaattttgcatgattgttgct---------------
------------------
>PAFTOL004635
------------------------------------------------------------
------------------------------------------------------------
------------------------------------------------------------
---------gtattcagggacaactcaaagctggtctcatgcggtggagaccgtcaaatc
ttttactgggatgtatcaacgggtcgtgtaattcgcaaattccgcggtcatgacagtgag
gttgat------------------------------------------------------
------------------------------------------------------------
------------------------------------------------------------
------------------------------------------------------------
------------------------------------------------------------
------------------------------------------------------------
--------------------------------------------tcatacaaactggayt
gttgcctcaccaacactgatgcccatgtcactggtggatctgaggatggctatatcttct
tytgggatttggtggatgcaacagtggtgtcacrattccgtgcccatgcctcagtggtaa
gc----------------------------------------------------------
------------------
>PAFTOL004636
ctgccgacgaaggaggcgaacgtgctgcgagggcacgagggtgcagtactagcggctcgg
ttcaactccga---cggcaattattgcctgagctgcggcaaggaccgcaccatccgcctc
tggaatccccaccgtggcattcacatcaagacctacaaatctcatggccgtgaagtccgc
gatgttcatgtcacccaggacaactcaaagctgatctcatgcggtggagaccgtcaaatc
ttttactgggatgtatcaactggtcgtgtaattcgcaaattccgtggtcatgacagtgag
gtaaatgctgtgaagttcaatgattatgcatctgtagtagtatcagcaggttatgaccgt
tctgtgcgtgcytgggactgtagatcgcagagtacagaaccaattcagatcattgacact
tttgcagacagtgtaatgtcagtgagtttgacaaaaagtgagattattgccggaagtgtt
gatggaactgtgagaacatttgacattcgaatgggtagggagatatcagacagcttggga
caacctgttaactgcatctcgttg------tcaaatgacagtaactgtattctagctagt
tgttggtgattatgttttacttgcaatccgttaaacagaaactataaattgacaggtcca
ccggg-gagctgttgcaaga--atata-----------------------aagctggatt
gctgcctcaccaacactgatgcccatgtctctggcgggtctgaggatggctatatcttct
tctgggatttggtggatgcaacagtggtgtcacgattccgtgctcatgcgtcagtggtta
csa-gtgtgagttaccacccaaaggacaactgtatggtaaccgcttctgttgatgggagc
atccgtgtctggaagaca
>PAFTOL004637
ctgccgacgaaggaggcgagcgtgctgcgagggcacgagggygcagtaytagcggctcgg
ttcaactccga---tggcaattattgcttgagctgcggcaaagaccgcaccatccgcctc
tggaatccccaccgyggcattcacatcaagacctacaaatctcatggccgtgaagtccgc
gatgttcatgtcacccaggacaactcaaagctgatctcatgcggtggggaccgtcaaatc
ttttactgggatgtatcgactggtcgtgtaattcgcaaattccgtggtcatgatagcgag
gtaaatgctgtgaagttcaatgagtatgccactgtrgtagtatcagcaggttatgaccgt
tctgtgcgtgcttgggactgtagatcgcagagtacagaaccaattcagatcattgacact
tttgcagacagtgtgatgtcagtgtgtttgacaaaaagtgagattattgccggaagtgtt
gatggaactgttaggacgtttgacattcgaatgggtagggaaatatcggacaacttggga
caacctgttaactgcatctcgttg------tcaaatgacagtaactgcatactagctagt
tgt------ttagattctacattgcgtcttc-----------------ttgacaggtgtt
ccggg-gagctgttgcaaga--atataaaggtcacatatgcaagtcatacaaactggatt
gctgcctcaccaacactgatgctcatgtcactggtggatctgaggatggctatatcttct
tctgggatttggtggatgcracggtggtgtcacrattccgtgcccatgcctcagtggtat
gcg-atccaacacgtacctattcttaattttgcatgatttttgct---------------
------------------
>PAFTOL004638
ctaccgacgaaggaggcgaacgtgctgcgagggcacgagggtgcagtactagcggctcgg
ttcaactccga---cggcaattattgcctgagctgcggcaaggaccgcaccatccgtctc
tggaatccccaccgtggcattcacatcaagacctacaaatctcatggccgtgaagtccgc
gatgtycaygtcacccaggacaactcaaagctgatctcatgtggtggggaccgtcaaatc
ttttactgggatgtatcaactggtcgtgtaattcgcaaattccgyggtcatgacagtgag
gtaaatgctgtaaagttcaatgagtatgcatctgtagtagtatcagcaggttatgaccgy
tctgtgcgtgcttgggattgtagatcgcagagtacagaaccaattcagatcattgacact
tttgcagacagtgtaatgtcagtgtgtttgacaaaaagtgagattattgctggaagtgtt
gatggaactgttaggacgtttgacattcgaatgggtagggaaatatcagacaacttggga
cagcctgttaactgcatctcgttg------tcaaatgacagtaactgtatactagctagt
tgt------ttagattctacgttgcgccttc-----------------ttgacaggtcta
ccggg-gagctgttgcaaga--atataaaggtcacatatgcaagtcatacaaactggatt
gctgcctcaccaacactgatgcccatgtcactggtggatctgaggatggctatatcttct
tctgggatttggtggatgcaacagtggtgtcacgattccgtgcccatgccycagtggta-
------------------------------------------------------------
------------------
>PAFTOL004639
ctgccgacgaaggaggcgaacgtgctgcgagggcacgagggtgcagtactagcggctcgg
ttcaactccga---cggcaattattgcctgagctgcggcaaggaccgcaccgtccgcctc
tggaatccccaccgcggcattcacatcaagacctacaaatctcatggccgtgaagtccgc
gatgttcatgtcacccrggacaactcaaagctgatctcatgcggtggggaccgtcaaatc
ttttactgggatgtatcaactggtcgtgtaattcgcaaattccgtggtcatgacagtgag
gtaaatgctgtgaagttcaatgagtatgcatctgtagtcgtatcagcaggttatgaccgt
tctgtgcgtgcttgggactgtagatcgcagagtacagaaccaattcagatcattgacact
tttgcagacagtgtaatgtcattgtgtttgacaaaaagtgagattattgctggaagtgtt
gatggaactgttaggacgtttgacattcgaatgggtagggaaatatcagacaacttggga
caacctgttaactgcatctctttg------tcaaatgacagtaactgtatactagctagt
tgt------ttagattctacgttgcgtcttc-----------------ttgacaggtcta
ccggg-gagctgttgcaaga--atataaaggtcacatatgcaagtcatacaaactggatt
gctgcctcaccaacactgatgcccatgtcactggtggatctgaggatggctatatcttct
tctgggatttggtggatgcaacagtggtgtcacgattccgtgcccatgcctcagtggtat
gca-atccaacatgtacctattcttaattttgcatgattgttgct---------------
------------------
>PAFTOL004640
ctgccgacgaaggaggcgaacgtgctgcgagggcacgagggtgcagtactagcggctcgg
ttcaactccga---cggcaattattgcctgagctgcggcaaggaccgcaccatccgcctc
tggaatccccaccgtggcattcacatcaagacatacaaatctcatggccgtgaagtccgc
gatgttcatgtctcccaggacaactcaaagctgatctcatgcggtggggaccgtcaaatc
ttttactgggatgtatcaactggtcgtgtaattcgcaaattccgtggtcatgaaagtgag
gtaaatgctgtgaagttcaatgagtatgcatctgtagtagtatcagcaggttatgaccgc
tctgtgcgtgcttgggactgtagatcgcagagtacagaaccaattcagatcattgacact
tttacagacagcgtaatgtcagtgtgtttgacgaaaagtgagattattgctggaagtgtt
gatggaactgttaggacgtttgacattcgaatgggtagggaaatatcagacaacttggga
caacctgttaactgcatctcgttg------tcaaatgacagtaactgtatactagctagt
tgt------ttagattctacgttgcgtcttc-----------------ttgacaggtcta
ccggg-gagctgttgcaaga--atataaaggtcacatgtgcaagtcatacaaactggatt
gctgcctcaccaacaccgatgcccatgttactggtggatctgaggatggctatatcttct
tctgggatttggtggatgcaacagtggtgtcacgattccgtgcccatgcctcagtggtat
gtg-atctaacatgtgcctattcttaattttgcatgattgttgct---------------
------------------
>PAFTOL004642
ctaccgacgaaggaggcgaacgtgctgcgagggcacgagggtgcagtactagcggctcgg
ttcaactccga---cggcaattattgcctgagctgcggcaaggaccgcaccatccgtctc
tggaatcctcaccgtggcattcacatcaagacctacaaatctcatggccgtgaagtccgc
gatgttcatgtcacccagkacaactcaaagctgatctcatgtggtggggaccgtcaaatc
ttttactgggatgtatcaactggtcgtgtaattcgcaaattccgtggtcatgacagtgag
gtaaatgctgtgaagttcaatgagtatgcatctgtagtagtatcagcaggttatgaccgt
tctgtgcgtgcttgggactgtagatcacagagtacagaaccgattcagatcattgacact
tttgcagacagtgtaatgtcagtgtgtttgacaaaaagtgagattattgctggaagtgtt
gatggaactgttaggacgtttgacattcgaatgggtagggaaatatcagacaacttggga
caacctgttaactgcatctctttg------tcaaatgacagtaactgtatactagctagt
tgt------ttagattctacgttgcgtcttc-----------------ttgacaggtcta
ccggg-gagctgttgcaaga--atataaaggtcacatatgcwagtcatacaaattggatt
gctgcctcaccaacactgatgcccatgtcaccggtggatctgaggatggctatatcttct
tctgggatttggtggatgcaacagtggtgtcacgattccgtgcccatgcctcagtggta-
------------------------------------------------------------
------------------
>PAFTOL004644
ctaccgacgaaggaggcgaacgtgctgcgagggcacgagggygcagtactagcggctcgg
ttcaactccga---cggcaattattgcctgagctgcggcaaggaccgcaccatccgcctc
tggaatccccaccgcggcattyacatcaagacctacaaatctcatggccgtgaagtccgc
gatcttcatgtcacccaggacaactcaaagctgatctcatgcggcggrgaccgtcaaatc
ttttactgggatgtatcaactggtcgtgtaattcgtaaattccgtggccatgacagtgag
gtaaatgctgtgaagttcaatgagtatgcctctgtagtagtatcagcaggttatgaccgt
tctgtgcgtgcttgggactgtagatcgcatagtatagaaccaattcagatcattgacact
tttgcagacagtgtaatgtcagtgtgtttgacaaaaagtgagattattgctggaagtgtt
gatggaactgttaggacgtttgacattcgaatgggtagggaaatatcggacaacttggga
caacctgttaactgcatctccttg------tcaaatgacagtaattgtgtactagctagt
tgt------ttagattctacattgcgtcttc-----------------tggacaggtcta
ccggg-gagctgttgcaaga--atataaaggtcacatatgcwagtcatacaaactggatt
gctgtctcaccaacactgatgcccatgtcactggtggatctgaggatggctatatcttct
tctgggatttggtggatgcaacagtsgtgtcacgattccgtgcccatgcctcagtggta-
------------------------------------------------------------
------------------
>PAFTOL004646
ctaccgacgaaggaggcgaacgtgctgcgagggcacgagggtgcagtactagcggctcgg
ttcaactccga---cggcaattattgcctgagctgcggcaaggaccgcaccatccgtctc
tggaatccccatcgtggcattcatatcaagacctacaaatctcatggccgtgaagtccgc
gatgttcatgtcacccaggacaactcaaagctgatctcatgtggtggggaccgtcaaatc
ttttactgggatgtatcaactggtcgtgtaattcgcaaattccgtggtcatgacagtgag
gtaaatgctgtaaagttcaatgagtatgcatctgtagtagtatcagcaggttatgaccgt
tctgtgcgtgcttgggattgtagatcgcagagtacagaaccaattcagatcattgacact
tttgcagacagtgtaatgtcagtgtgtttgacaaaaagtgagattattgctggaagtgtt
gatggaactgttaggacgtttgacattcgaatgggtagggaaatatcagacaacttggga
cagcctgttaactgcatctcgttg------tcaaatgacagtaactgtatactagctagt
tgg------ttagattctacgttgcgtcttc-----------------ttgacaggtcta
ccggg-gagctgttgcaaga--atacaaaggtcacatatgcaagtcatacaaactggatt
gctgcctcaccaacactgatgcccatgtcactggtggatctgaagatggctatatcttct
tctgggatttggtggatgcaacagtggtgtcacgattccgtgcccatgcctcagtggta-
------------------------------------------------------------
------------------
>PAFTOL004647
ctgccgacgaaggaggcgaacgtgctgcgagggcacgagggtgcagtactagcggckmgg
ttcaactccga---cggcaattattgcctgagctgcggcaaggaccgcaccatccgcctc
tggaatccccaccgtggcattcacatcaagacctacaaatctcatggccgtgaagtccgc
gatgttcatgtcacccaggacaactcaaagctgatctcatgcggtggggaccgtcaaatc
ttttactgggatgtatcaactggtcgtgtaattcgcaaattccgtggtcatgacagtgag
gtaaatgctgtgaagttcaatgagtatgcatctgtagtagtmtcagcaggttatgaccgt
tctgtgcgtgcttgggactgtagatcgcagagtactgaaccaattcagatcattgacact
tttgcagacagtgtaatgtcagtgtgtttgacaaaaagtgagattattgctggaagtgtt
gatggaactgttaggacgtttgacattcgaatgggtagggaaatatcagacaacttggga
caacctgttaactgcatctcgttg------tcaaacgacagtaactgtgtacttgctagt
tgt------ttagattctacgttgcgtcttc-----------------ttgacaggtcta
ccggg-gagctgttgcaaga--atataaaggtcacatatgcaagtcatacaaactggatt
gctgcctcaccaacactgatgcccatgtcactggtggatctgaggatggctatatcttct
tctgggatttggtggatgcaacagtggtgtcacgattccgtgctcatgcctcagtggtat
gcg-atccgacatgtacctattcttaattttgcatgattatgctcgttaatgataatttt
gtcaaggta---------
>PAFTOL004648
ctgccgacgaaggaggcgaacgtgctgcgagggcacgagggtgcagtactagcggctcgg
ttcaactccga---tggcaattattgcctgagctgcggcaaggaccgcaccatccgcctc
tggaatccccaccgtggcattcacatcaagacctacaaatctcatggccgtgaagtccgc
gatgttcatgtcacccaggacaactccaagctgatctcatgcggtggggaccgtcaaatc
ttttactgggatgtatcaactggtcgtgtaattcgcaaattccgtggtcatgacagtgag
gtaaattctgtgaagttcaatgagtatgcatctgtagtagtatcagcaggttatgaccgt
tctgtgcgtgcttgggactgtagatcgcagagtacagaaccaattcagatcattgacact
tttgcagacagtgtaatgtcagtgtgtttgacaaaaagtgagattattgctggaagtgtt
gatggaactgttaggacgtttgacattcgaatgggtagggaaatatcagacaacttggga
caacctgttaactgcatctctttg------tcaaatgacagtaactgtatactagctagt
tgt------ttagattctacgttgcgtctac-----------------gtgacaggtcta
ccggg-gagctgttgcaaga--atataaaggtcacatatgcaagtcatacaagctggatt
gctgcctcaccaacactgatgcccatgtcactggtggatctgaggatggctatatcttct
tctgggatttggtggatgcaacagtggtgtcacgattccgtgcccatgcctcagtggtat
gcg-atccagcatgtacctattcttaattttgcatgatt---------------------
------------------
>PAFTOL004649
gtgccgacgaaggaggcgaacgtgctgcgagggcacgagggtgcagtactagcggctcgg
ttcaactcgga---cggcaattattgcctgagctgcggcaaggaccgcaccatccgcctc
tggaatccccaccgtggcattcacatcaagacctacaaatctcatggccgtgaagtccgc
gatgttcatgtcacccaggataactcaaagctgatctcatgcggtggrgaccgtcaaatc
ttttactgggatgtatcaactggtcgtgtaattcgcaaattccgtggtcatgacagtgag
gtaaatgctgtgaagttcaatgagtatgcatctgtagtagtatcagcaggttatgaccgt
tctgtgcgtgcttgggactgtagatcgcagagtacagaaccaattcagatcattgacact
tttgcagacagtgtaatgtcagtgtgtttgacaaaaagtgagattattgctggaagtgtt
gatggaactgttaggacgtttgacattcgaatgggtagggaaatatcagacaacttggga
caacctgttaactgcatctcgttg------tcaaatgacagtaactgtatactagctagt
tgt------ttagattcttcgttgcgtcttc-----------------ttgacaggtcta
ccggg-gagctgttgcaaga--atataaaggtcacatatgcaagtcatacaaactggatt
gctgcctcaccaacactgatgcccatgtcactggtggatctgaggatggmtatatcttct
tctgggatttggtggatgcaacagtggtgtcacgattccgtgcccaygcctyagtggtat
gcg-atccaacatgtacctattcttaattttgcatgattgttgct---------------
------------------
>PAFTOL004652
ctgccgacgaaggaggcgaacgtgctgcgagggcacgagggtgcagtactagcggctcgg
ttcaactccga---cggcaattattgcctgagctgcggcaaggaccgcaccatccgtctc
tggaatccccaccgtggcattcacatcaagacctacaaatctcatggccgtgaagtccgc
gatgtccatgtcacccaggacaactcaaagctaatctcatgtggtggggaccgtcaaatc
ttttactgggatgtatcaactggtcgtgtaattcgcaaattccgtggtcatgacagcgag
gtaaatgctgtaaagttcaatgagtatgcatctgtcgtagtatcagcaggttatgaccgt
tctgtgcgtgcttgggattgtagatcgcagagtacagaaccaattcagatcattgacact
tttgcagacagtgtaatgtcagtgtgtttgacaaaaagtgagattattgctggaagtgtt
gatggaactgttaggacgtttgacattcgaatgggtagggaaatatcagacaacttggga
cagcctgttaactgcatctcgttg------tcaaatgacagtaactgtatactagctagt
tgt------ttagattctacgttgcgtcttc-----------------ttgacaggtctt
ctggg-gagctgttgcaaga--atataaaggtcacatatgcaagtcatacaaactggatt
gctgcctcaccaacactgatgcccaagtcactggtggatctgaggatggctatatcttct
tctgggatttggtggatgcaacagtggtgtcacgattccgtgcccatgcctcagtggtat
gcg-atccaacatgcacacct---------------------------------------
------------------
>PAFTOL004653
ctgccgacgaaggaggcgaacgtgctgcgagggcatgagggtgcagttctagcggctcgg
ttcaactccga---cggcaattattgcctgagctgcgggaaggaccgcaccatccgtctc
tggaatccccaccgtggcattcacatcaagacctacaaatctcatggccgtgaagtccgc
gatgttcatgtcactcaggacaactcaaagctgatctcatgtggtggggaccgtcaaatc
ttttactgggatgtatcaactggtcgtgtaattcgcaaattccgtggtcatgacagtgag
gtaaatgctgtaaagttcaatgagtatgcatctgtagtagtatcagcaggttatgaccgt
tctgtgcgtgcttgggattgtagatcgcagagtacagaaccaattcagatcattgacact
tttgcagacagtgtaatgtcagtgtgtttgacaaaaagtgagattattgctggaagtgtt
gatggaactgttaggacgtttgacattcgaatgggtagggaaatatcagacaacttcgga
cagcctgttaactgcatctcgttg------tcaaatgacagtaactgtatcctagctagt
tgt------ttagattctacgttgcgtcttc-----------------ttgataggtcta
ccggg-gagctgttgcaaga--atataaaggtcacatatgcwagtcatacaaactggatt
gctgccttaccaacactgatgcccatgtcactggtggatctgaggatggctatatcttct
tctgggatttggtggatgctacagtggtgtcacgattccgtgcccatgcctcagtggtat
gcg-atccaacatgcacctattcttaattttgcattatttttgct---------------
------------atgata
>PAFTOL004654
ctgccgacgaaggaggcgaacgtkctgcgagggcacgagggtgcagtactagcggctcgg
ttcaactccga---cggcaattattgcctgagctgcggcaaggaccgcaccatccgcctc
tggaatccccaccgtggcattcacatcaagacctacaaatctcatggccgtgaagtccgc
gatgttcatgtcacccaggacaactcaaagctgatctcatgcggtggagrccgtcaaatc
ttttactgggatgtatcaactggtcgtgtaattcgcaaattccgtggtcatgacagtgag
gtaaatgctgtgaagttcaatgagtatgcatctgtagtagtatcagcaggttatgaccgt
tctgtgcgtgcttgggactgtagatcgcagagtacagaaccaatycagatcattgacact
tttgcagacagtgtaatgtcagtatgtttgacaaaaagtgagattattgctggaagtgtt
gatggaactgttaggacgtttgacattcgaatgggtagggaaatatcagacaacttgggg
caacctgttaactgcatctcgttg------tcaaatgacagtaactgtatactagctagt
tgt------ttagattctacattgcgtcttc-----------------ttgacaggtcta
ccggg-gagctgttgcaaga--atataaaggtcacatatgcwagtcatacaaactggatt
gctgcctcaccaacacygatgcccatgtctctggtggatctgaggatggctatatcttct
tctgggatttggtggatgcaacagtggtgtcacgattccgtgcccatgcgtcagtggtat
gcr-atccaacatgtaccyattcttaattttgcatgattgttgct---------------
------------------
>PAFTOL004657
gtgccgacgaaggaggcgaacgtgctgcgagggcaygagggtgcagtactcgcggctcgc
ttcaactccga---cggcaattattgccttagctgcggcaaggaccgcaccatccgcctt
tggaatcctcaccgtggcattcacatcaagacctacaaatctcatggccgtgaagtccgc
gatgttcatgtcacccaggacaactccaagctgatctcatgcggyggggaccgtcaaatc
ttttactgggatgtatcarctggtcgtgtaattcgcaaattccgtggtcatgatagcgag
gtgaatgctgtgaagttcaatgagtatgcatctgtggtagtatcagcgggctatgatcgt
tctgtgcgtgcttgggactgtagatcacagagtacagagccaattcaaataattgacact
tttgcagacagtgttatgtcagtgtgtttgacaaaaagtgagattattgctggaagtgtt
gatggaactgttagaacrtttgacattcgaatgggcagggaaatatcagacaatttggga
caacctgttaactgcatctcattg------tcaaatgacactaactgcatactagctagt
tgt------ttagattctacaatgcgtcttc-----------------ttgacaggtcta
ctggg-gagctattgcaaga--atataaaggtcacatgtgcaagtcatataaamtggatt
gctgcctcaccaacaccgacgctcatgtcactggtggatctgaggatggctatatcttct
tctgggatttggtggatgcaactgtggtgtcacgrttccgtgctcatgcatcagtggta-
------------------------------------------------------------
------------------
>PAFTOL004658
ctgccgacgaaggaggcgaacgtgctgcgagggcacgagggtgcagtactagcggctcgg
ttcaactccga---cggcaattattgcctgagctgcggcaaggaccgcaccatccgcctc
tggaatccccaccgtggcattcacatcaagacctacaaatctcatggccgtgaagtccgc
gatgttcatgtcacccaggataactcaaagctgatctcatgcggtggagaccgtcaaatc
ttttactgggatgtatcaactggtcgtgtaattcgcaaattccgtggtcatgacagtgag
gtaaatgctgtgaagttcaatgagtatgcatctgtagtagtatcagcaggttatgaccgt
tctgtgcgtgcttgggactgtagatcgcagagtrcagaaccaattcagatcattgacact
tttgcagacagtgtaatgtcagtgtgtttgacaaaaagtgagattattgctggaagtgtt
gatggaactgttaggacgtttgacattcgaatgggtagggaaatatcagacaacttggga
caacctgttaactgcatctcgttg------tcaaatgacagtaactgtatactagctagt
tgt------ttagattctacgttgcgtcttc-----------------ttgacaggtatg
catcttcatctagttcaaggtttgcatgctactgtctgtgctaatcatacaaactggatt
gctgcctcaccaacactgatgcccatgtcactggyggatctgaggatggctatatcttct
tctgggatttggtggatgcaacagtggtgtcacgattccgtgcccatgcctcagtggtat
gcg-atccaacatgtacctattcttaattttgcatgattgttgct---------------
------------------
>PAFTOL004660
ctgccgacgaaggaggcgaacgtgctgcgagggcacgagggtgcagtactagcrgctcgg
ttcaactccga---cggcaattattgcctgagctgcggcaaggaccgcaccatccgcctc
tggaatccccaccgtggcattcacatcaagacctacaaatctcatggccgtgaagtccgc
gatgttcatgtcacccaggataactcaaagctgatctcatgcggtggagaccgtcaaatc
ttttactgggatgtatcwactggtcgtgtaattcgcaaattccgtggtcatgacagygag
gtaaatgctgtgaagttcaatgagtatgcatctgtagtagtatcagcaggttatgaccgt
tctgtgcgtgcttgggactgtagatcgcagagtacagaaccaattcagatcattgacact
tttgcagacagtgtaatgtcagtgtgtttgacaaaaagtgagattattgctggaagtgtt
gatggaactgttaggacgtttgacattcgaatgggtagg---------------------
------------------------------------------------------------
------------------------------------------------------------
--------------------------------------------tcatacaaactggatt
gctgcctcaccaacactgatgcccatgtcactggtggatctgaagatggctatatcttct
tctgggatttggtggatgcaacagtggtgtcacgattccgtgcccatgcctcagtggtat
gcr-atccaacatgtacctattcttaattttgcatgattgttgct---------------
------------------
>PAFTOL004661
gtgccgacgaaggaggcgaacgtgctgcgagggcacgagggtgcagtactagcggctcgc
ttcaactccga---cggcaattattgccttagctgcggcaaggaccgcaccatccgcctt
tggaatcctcaccgtggcattcacatcaagacctacaaatctcatggccgtgaagtccgc
gatgttcatgtcacccaggacaactccaagctgatctcatgcggtggggaccgtcaaatc
ttttactgggatgtatcaactggtcgtgtaattcgcaaattccgtggtcatgatagcgag
gtgaatgctgtgaagttcaatgagtatgcatctgtggtagtatcagcgggctatgatcgt
tctgtgcgtgcttgggactgtagatcacagagtacagagccaattcaaataattgacact
tttgcagacagtgttatgtcagtgtgtttgacaaaaagtgagattattgccggaagtgtt
gatggaactgttagaacatttgacattcgaatgggyagggaaatatcagacaatttggga
caacctgttaactgcatctcattg------tcaaatgacactaactgcatactagctagt
tgt------ttagattctacaatgcgtcttc-----------------ttgacaggtcta
ctggg-gagctattgcaaga--atataaaggtcacatatgcaagtcatataaactggatt
gctgcctcaccaacaccgacgctcatgtcactggtggatctgaggatggctatatcttct
tctgggatttggtggatgcaactgtggtgtcacgattccgtgctcatgcatcagtggtta
caa-gtgtaagttatcatccaaaggacaactgtatgataactgcctct------------
------------------
>PAFTOL004662
ctgccgacgaaggaggcgaacgtgctgcgagggcacgagggtgcagtactagcggctcgg
ttcaactccga---cggcaattattgcctgagctgcggcaaggaccgcaccatccgcctc
tggaayccccaccgtggcattcacatcaagacctacaaatctcatggccgtgaggtccgc
gatgttcatgtcacccaggacaactcaaagctgatatcgtgcggtggggaccgtcaaatc
ttttactgggatgtatcaactggtcgtgtaattcgcaaattccgtggtcatgacagtgag
gtaaatgctgtgaagttcaatgagtatgcatctgtagtagtatcagcaggttatgaccgt
tctgtgcgtgcttgggactgtagatcgcagagtacagaaccaattcagatcattgacact
tttgcagacagtgtaatgtcagtgtgtttgacaaaaagtgagattattgctggaagtgtt
gatggaactgttaggacgtttgacattcgaatgggtagg---------------------
------------------------------------------------------------
------------------------------------------------------------
--------------------------------------------tcatacaaactggatt
gctgcctcaccaacactgatgcccatgtcactggtggatctgaggatggctatatcttct
tctgggatttggtggatgcaacagtggtatcacgattccatgcccatgcctcagtggtat
gcg-atccaacatgtacctgtccttaattttgcatgattgttgct---------------
------------------
>PAFTOL004664
ctaccgacgaaggaggcgarcgtgctgcgagggcacgagggtgcagtactagcggctcgg
ttcaactccga---cggcaattattgcctgagctgcggcaaggaccgcaccatccgtctc
tggaatccccaccgtggcattcatatcaagacctacaaatctcatggccgtgaagtccgc
gatgttcatgtcacccaggacaactcaaagctgatctcatgtggtggggaccgtcaaatc
ttttactgggatgtatcaactggtcgtgtaattcgcaaattccgtggtcatgacagtgag
gtaaatgctgtraagttcaatgagtatgcatctgtagtagtatcagcaggttatgaccgt
tctgtgcgtgcttgggattgtagatcgcagagtacagaaccaattcagatcattgacact
tttgcagacagtgtaatgtcagtgtgtttgacaaaaagtgagattattgctggaagtgtt
gatggaactgttaggacgtttgacattcgaatgggtagggaaatatcagacaacttggga
cagcctgataac------------------------------------------------
------------------------------------------------------------
--------------------------------------------tcatacaaactggatt
gctgcctcaccaacactgatgcccatgtcactggtggatctgaagatggctatatcttct
tctgggatttggtggatgcaacagtggtgtcacgattccgtgcccatgcctcagtggta-
------------------------------------------------------------
------------------
>PAFTOL004665
ctgccgacgaaggaggcgaacgtgctgcgagggcacgagggtgcagtactagcggcycgg
ttcaactccga---tggcaattattgcctgagctgcggcaaggaccgcaccatccgccts
tggaatccccaccgtggcattcacatcaagacctacaaatctcatggccgtgaagtccgc
gatgttmatgtcacccagttcgtatccctctctctctctctcacaatattgcgcacttct
tctgttcktttcwcttyaayttgcaaaaccctgaaagaaaaaaaaccttgtgattctggt
gtaaatgctgtgaagttcaatgagtatgcatctgtagtagtatcagcaggttatgaccgt
tctgtgcgtgcttgggactgtagatckcagagtacagaaccaattcagatcattgacact
tttgcagacagtgtgatgtcagygtgtttgacaaaaagtgagattattgctggaagtgtt
gatggaactgttaggacgtttgacattcgaatgggtagggaaatatcggacaacttggga
caacctgttaactgcatctctttg------tcaaatgacagtaactgtatactagctagt
tgt------ttagattctacgttgcgtcttc-----------------ttgacaggtcta
ccggt-gagctgttgcaaga--atataaaggtcacatatgcaagtcatacaagctggatt
gctgcctcaccaacactgatgcccatgtcactggtggatctgaggatggctatatcttct
tctgggatttggtggatgcaacagtggtgtcacgattccgtgcccatgcctcagtggtat
gcg-atccaacatgtacctattcttaattttgcatgattgttgct---------------
------------------
>PAFTOL004666
ctaccgacgaaggaggcgaacgtgctgcgagggcacgagggtgcagtactagcggctcgg
ttcaactccga---cggcaattattgcctgagctgcggcaaggaccgcaccatccgtctc
tggaatccccaccgtggcattcacatcaagacctacaaatctcatggccgtgaagtccgc
gatgttcatgtcacccaggacaactcaaagctgatctcatgtggcggggaccgtcaagtc
ttttactgggatgtatcaactggtcgtgtaattcgcaaattccgtggtcatgacagtgag
gtaaatgctgtgaagttcaatgagtatgcatctgtagcagtatcagcaggttatgaccgt
tctgtgcgtgcttgggactgtagatcgcagagtacagaaccgattcagatcattgacact
tttgcagacagtgtaatgtcagtgtgtttgacaaaaagtgagattattgctggaagtgtt
gatggaactgttaggacgtttgacattcgaatgggtagggaaatatcagacaacttggga
caacctgttaactgcatctctttg------tcaaatgacagtaactgtgtactagctagt
tgt------ttagattctacgttgcgtcttc-----------------ttgacaggtcta
ccggg-gagctgttgcaaga--atacaaaggtcacatatgcwagtcatacaaactggatt
gctgcctcaccaacactgatgcccatgtcaccggtggatctgaggatggctatatcttct
tctgggatttggtggatgcaacagtggtgtcacgattccgtgcccatgcctcagtggtat
gcg-atccaacatgtacctattctcagttttgcatgattgttgct---------------
------------------
>PAFTOL004667
ctaccgacgaaggaggcgarcgtgctgcgagggcacgagggtgcagtrctagcggcwcgg
ttcaactccga---cggcaattattgcctgagctgcggcaaggaccgcaccatccgtctm
tggaatccccaccgtggcattcacatcaagacctacaaatctcatggccgtgaagtccgc
gatgttcatgtcacccaggaaaactcaaagctgatctcatgyggtggggaccgtcaartc
ttttactgggatgtmtcaactggtcgtgtaattcgcaaattccgtggtcatgacagtgag
gtaaatgctgtraagttcaatgagtatgcatctgtagtagtatcagcaggttatgaccgt
tctgtgcgtgcttgggaytgtagatcgcagagtacrgaaccrattcagatcattgacact
tttgcagacagtgtaatgtcmgtgtgtttgacaaaaagtgagattattgctggaagtgtt
gatggaactgttaggacgtttgacattcgaatgggtagggaaatatcagacaacttggga
caacctgttaactgcatctctctg------tcaaatgacagtaactgtatactagctagt
tgt------ttagattctacgttgcgtcttc-----------------ttgacaggtcta
ccggg-gagctgttgcaaga--atacaaaggtcacatatgcaagtcatacaaactggatt
gctgcctcaccaacactgatgcccatgtcactggtggatctgaggatggctatatcttct
tctgggatytggtggatgcaacagtggtgtcacgattccgtgcccatgcctcagtggtat
gcg-atccawcatgyacctattcttarttttgcatgattgttgct---------------
------------------
>PAFTOL004668
ctaccgacgaaggaggcgaacgtgctgcgagggcaygagggtgcagtwctagcrgctcgg
ttcaactccga---cggcaattattgcctgagctgcggcaaggaccgcaccatccgtctc
tggaatccccaccgtggcattcayatcaagacctacaaatctcatggccgtgaagtccgc
gatgttcatgtcacccaggacaactcaaagctgatctcatgyggtggggaccgtcaaatc
ttttactgggatgtatcaactggtcgtgtaattcgcaaattccgtggtcatgacagtgag
gtaaatgctgtraagttcaatgagtatgcatctgtagtagtatcagcaggttatgaccgt
tctgtgcgtgcttgggaytgtagatcgcagagtacagaaccrattcagatmattgacact
tttgcagacastgtaatgtcagtgtgtttgacaaaaagtgagattattgctggaagtgtt
gatggaactgttaggacgtttgacatt---------------------------------
------------------------------------------------------------
-----------------------------------------------attgacaggtcta
ccggg-gagctgttgcaaga--atacaaaggtcacatatgcaagtcrtacaaactggatt
gctgcctcaccaacactgatgcccaygtcacyggtggatctgargatggctatatcttct
tctgggatttggtggatgcaacagtggtgtcacgattccgtgcccatgyctcagtggtat
gcg-akccaacatgyacctattcttarttttgcatgattgttgct---------------
------------------
>PAFTOL005024
ctgccgacgaaggaggcgaacgtgctgcgagggcatgagggtgcagttctagcggctcgg
ttcaactccga---cggcaattattgcctgagctgcggcaaggaccgcaccatccgtctc
tggaatccccaccgtggcattcatatcaagacctacaaatctcatggccgtgargtccgc
gatgttcatgtcacccaggacaactcaaagctgatctcatgtggtggggaccgtcaaatc
ttttactgggatgtatcaactggtcgtgtaattcgcaaattccgtggtcatgacagtgag
gtaaatgctgtaaagttcaatgagtatgcatctgtagtagtatcagcaggttatgaccgt
tctgtgcgtgcttgggattgtagatcgcagagtacagaaccaattcagrtcattgacact
tttgcagacagtgtaatgtcagtgtgtttgacaaaaagtgagattattgctggaagygtt
gatggaactgttaggacrtttgacattcgaatgggtagtgatgtaaaggaaaaccagaag
---------gctgaaacatttttt------cttgatgtgagcagggaaatatctgtttta
ctt------gcaatccctttatcggaactat--------------aaattgacaggtcta
ccggg-gagctgttgcaaga--atataaaggtcacatatgcaagtcrtacaaactggatt
gctgcctcaccaacactgatgcccatgtcactggtggatctgaagatggctatatcttct
tctgggatttggtggatgcaacagtggtgtcacgattccgtgcccatgcctcagtggta-
------------------------------------------------------------
------------------
>PAFTOL005025
ctgccgacgaaggaggcgaacgtgctgcgagggcacgagggtgcagtactagcggctcgg
ttcaactccga---cggcaattattgcctgagctgcggcaaggaccgcaccatccgcctc
tggaatccccaccgtggcattcacataaagacctacaaatctcatggccgtgaagtccgc
gatgttcatgtcacccrggacaactcaaagctgatctcatgcggtggggaccgtcaaatc
ttttactgggatgtatcaactggccgtgtaattcgcaaattccgcggtcatgacagtgag
gtaaatgctgtgaagttcaatgagtatgcatccgtagtagtatcagcaggctatgaccgt
tctgtgcgtgcttgggactgtagatcacagagtacagaaccaattcagatcattgacact
tttgcggacagtgtaatgtcagtgtgtttgacaaaaagtgagattattgctggaagtgtt
gatggaactgttaggacatttgaccttcgaatgggtagggaaatatcggacaacttggga
caaccgct----------------------------------------------------
------------------------------------------------------------
-------------------------------------------gtcatacaaactggatt
gctgcctcaccaacactgatgcccatgtcactggtggatctgaggatggctatatcttct
tctgggatttggtggatgcaacagtggtgtcacgaatccgtgcccatgtctcagtggta-
------------------------------------------------------------
------------------
>PAFTOL005026
ctgccgacgacggaggcgaacgtgctgcgagggcacgagggtgcagtactagcggctcgg
ttcaactccga---cggcaattattgcctgagctgcggcaaggaccgcaccatccgcctc
tggaatccccaccgtggcrttcacatcaagacctacaaatctcatggccgtgaagtccgc
gatgttcatgtcacccaggacaactcaaagctgatctcatgyggtggggaycgtcaaatc
ttttactgggatgtatcaactggtcgtgtaattcgcaaattccgtggtcatgacagtgag
gtaaatgctgtgaagttcaatgagtatgcatctgtagtagtatcagcaggctatgaccgt
tctgtgcgtgcttgggactgtagatcgcagaktacagaaccaatccagatcattgacact
tttgcagacagtgtaatgtcagtgtgtttgacaaaaagtgaaattattgctggaagtgtt
gatggaactgttaggacgtttgacattcgaatgggtagggaaatatcggacaacttggga
caacctgttaactgcatctcgtta------tcaaatgacactaactgtatactagctagt
tgt------ttagattctacgttgcgtcttc-----------------ttgacaggtcta
ccggg-gagctgttgcaaga--atataaaggtcacatatgcaagtcatacaaactggatt
gctgcctcaccaacactgatgcccatgtcactggtggatctgaggatggctatatcttct
tctgggatttggtggatgcaacagtggtgtcacgattccgtgcccatgcctcagtggtat
gtg-aaccaccatgtacctattcttaattttgcatgattkttgct---------------
------------------
>PAFTOL005035
ctaccgacgaaggaggcgagcgtgctgcgagggcacgagggtgcagtactagcggctcgg
ttcaactccga---cggcaattattgcctgagctgcggcaaggaccgcaccatccgyctm
tggaatccccaccgtggcattcayatcaagacctacaaatcycatggccgtgaagtccgc
gatgttcaygtcacccaggacaactcaaagctgatctcatgtggtggggaycgycaaatc
ttttactgggatgtatcaactggtcgtgtaattcgcaaattccgyggtcatgacagtgag
gtaaatgctgyaaagttcaatgagtatgcatctgtagtagtatcagcwggttatgaccgt
tctgtgcgtgcttgggattgtagatcgcagagtacagaaccaattcagatcattgacact
tttgcagacagtgtaatgtcagtgtgtttgacaaaaagtgagattattgctggaagtgtt
gatggaactgttcggacgtttgacattcgaatgggtarg---------------------
------------------------------------------------------------
------------------------------------------------------------
--------------------------------------------tcatacaaactggatt
gctgcctcaccaacactgatgcccatgtcwctggtggatctgargatggctatatcttct
tctgggatttggtggatgcaacagtggtgtcacgwttccgtgcccatgcctcagtggta-
------------------------------------------------------------
------------------
>PAFTOL005042
ctaccgacgaaggaggcgaacgtgctgcgagggcacgagggtgcagtaytagcggctcgg
ttcaactccga---cggcaattattgcctgagctgcggcaaggaccgcaccgtccgcctc
tggaatccccaccgtggcattcacatcaagacctacaaatctcatggccgtgaagtccgc
gatgtycatgtcacccaggacaactcaaagctgatctcatgyggtggggaccgtcaaatc
ttttactgggatgtatcaactggtcgtgtaattcgcaaattccgyggtcatgacagtgag
gtaaatgctgtgaagttcaatgagtatgcatctgtagtagtatcagcaggttatgaccgt
tctgtgcgtgcttgggactgtagatcgcagagtacagaaccaattcagrtcattgacact
tttgcagacagtgtratgtcagtgtgtttgacaaaargtgagattattgctggaagtgtt
gatggaactgttaggacgtttgacattcgaatgggtagg---------------------
------------------------------------------------------------
------------------------------------------------------------
--------------------------------------------tcatacaaactggatt
gctgcctcaccaacactgatgcccatgtcactggtggatctgaggatggctrtatcttct
tctgggatttggtggatgcaacagtggtgtcacrattccgtgcccatgcctcagtggtat
gcg-atccaacatgyacctattcttaattttgcatgattgttgct---------------
------------------
>PAFTOL005043
ctaccgacgaaggaggcgaacgtgctgcgagggcacgagggtgcagtaytagcggctcgg
ttcaactccga---cggcaattattgcctgagctgcggcaaggaccgcaccatccgtctc
tggaatccccaccgtggcattcacatcaagacctacaaatctcatggccgtgaagtccgc
gatgtycaygtcacccaggacaactcaaagctratctcatgtggtggggaccgtcaaatc
ttttactgggatgtatcaactggtcgtgtaattcgcaaattccgyggtcatgacagygag
gtaaatgctgtaaagttcaatgagtatgcatctgtagtagtatcagcaggttatgaccgy
tctgtgcgtgcttgggattgtagatcgcagagtacagaaccaattcagatcattgacact
tttgcagacagtgtaatgtcagtgtgtttgacaaaaagtgagattattgctggaagtgtt
gatggaactgttaggacgtttgacattcgaatgggtagtgaaatatcagacaacttg---
------------------------------------------------------------
------------------------------------------------------------
--------------------------------------------tcatacaaactggatt
gctgcctcaccaacactgatgcccatgtcactggtggatctgaggatggctatatcttct
tmtgggatttggtggatgcaacagtggtgtcacgattccgtgcccatgcctcagtggta-
------------------------------------------------------------
------------------
>PAFTOL005047
ctgccgacgaaggaggcggccgtgctgcgagggcacgagggtgcagtactagcggctcgg
ttcaactccga---tggcaattattgcctgagctgcggcaaggaccgcaccatccgcctc
tggaatccccaccgtggcattcacatcaagacctacaaatctcatggccgtgaagtccgc
gatgttcatgtcacccaggacaactccaagctgatctcatgcggtggggaccgtcaaatc
ttttactgggatgtatcaactggtcgtgtaattcgcaaattccgtggtcatgacagtgag
gtaaatgctgtgaagttcaatgagtatgcatctgtagtagtatcagcaggttatgaccgt
tctgtgcgtgcttgggactgtagatcgcagagtacagaaccaattcagatcattgacact
tttgcagacagtgtaatgtcagtgtgtttgacaaaaagtgagattattgctggaagtgtt
gatggaactgttaggacgtttgacattcgaatgggtagggaaatatcagacaacttggga
caacctgttaactgcatctctttg------tcaaatgacagtaactgtatactagctagt
tgt------ttagattctacgttgcgtcttc-----------------ttgacaggtcta
ccggg-gagctgttgcaaga--atataacggtcacatatgcaagtcatacaagctggatt
gctgcctcaccaacactgatgcccatgtcactggtggatctgaggacggctatatcttct
tctgggatttggtggatgcaacagtggtgtcacaattccgtgcccatgcctcagtggtat
gcg-atccaacatgtacctattcttaattttgcatgattgttgct---------------
------------------
>PAFTOL005169
ctaccgacgaagcaggcgaacgtgctgcgagggcacgagggtgcagtactagcggctagg
ttcaactccga---cggcaattattgcctgagctgcggcaaggaccgcaccatccgcctc
tggaatccccaccgtggcattcacatcaagacctacaaatctcatggccgtgaagtccgc
gatgttcatgtcacccaggacaactcaaagctgatctcatgcggtggggaccgtcaaatc
ttttactgggatgtatcaactggtcgtgtaattcgcaaattccgcggtcatgacagtgag
gtaaatgctgtgaagttcaatgagtatgcatctgtmgtagtatcagcaggttatgaccgt
tctstgcgtgcttgggactgtagatcgcagagtacagaaccaattcaggtt---------
------------------------------------------------------------
------------------------------------------------------------
------------------------------------------------------------
------------------------------------------------------------
--------------------------------------------tcatacaaactggatt
gytgcctcaccaacactgatgcccatgtcactggtggatctgaggatggctatatcttct
tctgggatttggtggatgcaacagtggtgtcacgattycgtgcycatgcctcagtggtak
gcg-atccamcatgtacctattcttaattttgcatgattgttgct---------------
------------------
>PAFTOL007498
ctgccgacgaaggaggcgarcgtgctgcgagggcacgagggtgcagtrctagcggctcgg
ttcaactccga---cggcaattattgcctgagctgcggcaaggaccgtaccatccgcctc
tggaatccccaccgtggcattcacatcaagacctacaaatctcatggccgtgaagtccgc
gatgttcatgtcacccaggacaactcaaagctgatctcatgcggtggggaccgtcaaatc
ttttactgggatgtatcaactggtcgtgtaattcgcaarttccgtgktcatgacagtgag
gtwaatgctgtgaagttcaatgagtatgcatctgtagtagtatcagcaggctatgaccgt
tctgtgcgtgcttgggattgtagatckcagakyacagaaccaattcagatcattgacact
tttgcagacagtgtaatgtcagygtgtttgacraaaagtgagattattgctggaagtgtt
gatggaactgttaggacgtttgacattcgratgggtagggaaatatcagacaacttggga
caacctgttaactgcatctcgttg------tcaaacgacagtaactgtatactagctagt
tgt------ttagattctacgttgcgtcttc-----------------ttgacagatcta
ccggg-gagctgttgcaaga--atataaaggtcacatatgcaagtcatacaaactggatt
gctgcctcaccaacrctgacgcccatgtcaccggtggatctgaggatggctatatcttct
tctgggatttggtggatgcaacagtggtgtcacgattccgtgcccatgcctcagtggta-
------------------------------------------------------------
------------------
>PAFTOL008060
ctaccgacgaaggaggcgarcgtgctgcgagggcacgagggtgcagtactagcggctcgg
ttcaactccga---cggcaattattgcctgagctgcggcaaggaccgcaccatccgtctc
tggaatccccatcgtggcattcatatcaagacctacaaatctcatggccgtgaagtccgc
gatgttcatgtcacccaggacaactcaaagctgatctcatgtggtggggaccgtcaaatc
ttttactgggatgtatcaactggtcgtgtgattcgcaaattccgtggtcatgacagtgag
gtaaatgctgtaaagttcaatgagtatgcatctgtagtagtatcagctggttatgaccgt
tctgtgcgtgcttgggattgtagatcgcagagtacagaaccaattcagatcattgacact
tttgcagacagtgtaatgtcagtgtgtttgacaaaaagtgagattattgctggaagtgtt
gatggaactgttaggacgtttgacattcgaatgggtagg---------------------
------------------------------------------------------------
------------------------------------------------------------
--------------------------------------------tcatacaaactggatt
gctgcctcaccaacactgatgcccatgtcactggtggatctgaagrtggctatatcttct
tctgggatttggtggatgcaacagtggtgtcacgattccgtgcccatgcctcagtggtta
caa-gtgtgagttatcatccaaaggacaactgtatgataactgcttctgttgatgggagc
atccgtgtctggaaaaca
>PAFTOL008062
ctaccgacgaaggaggcgagcgtgctgcgagggcacgagggtgcagtactagcgkctcgg
ttcaactccga---cggcaattattgcctgagctgcggcaaggaccgcaccatccgtctc
tggaatccccatcgtggcattcatatcaagacctacaaatctcatggccgtgaagtccgc
gatgttcatgtcacccaggacaattcaaagctgatctcatgtggtggggaccgtcaaatc
ttttactgggatgtatctactggtcgtgtaattcgcaaattccgtggtcatgacagtgag
gtaaatgctgtaaagttcaatgagtatgcatctgtagtagtatcagcaggttatgaccgt
tctgtgcgtgcttgggattgtagatcgcagagtacagaaccaattcagatcattgacact
tttgcagacagtgtaatgtcagtgtgtttgacaaaaagtgagattattgctggaagtgtt
gatggaactgttaggacgtttgacattcgaatgggtagg---------------------
------------------------------------------------------------
------------------------------------------------------------
--------------------------------------------tcttacaaactggatt
gctgcctcaccaacactgatgcccatgtcactggtggatctgaagatggctatatcttct
tctgggatttggtggatgcaacagtggtgtcacrattccgtgcccatgcctcagtggta-
------------------------------------------------------------
------------------
>PAFTOL008063
ctaccgacgaaggaggcgaacgtgctgcgagggcacgagggtgcagtactagcggctcgg
ttcaactccga---cggcaattattgcctgagctgcggcaaggaycgcaccatccgtctc
tggaatccccaccgtggcattcatatyaagacctacaaatctcatggccgtgaagtccgc
gatgttcatgtcacccaggacaactcaaagctgatctcatgtggtggggaccgtcaaatc
ttttactgggatgtctcaactggtcgtgtaattcgcaaattccgtggtcatgacagtgag
gtaaatgctgtaaagttcaatgagtatgcatctgtagtagtatcagcaggttatgaccgt
tctgtgcgtgcttgggattgtagatcgcagagtacagaaccaattcagatcattgacact
tttgcagacagtgtaatgtcagtgtgtttgacaaaaagtgagattattgctggaagtgtt
gatggaactgttaggacgtttgacattcgaatgggtagggaaatatcagacaacttggga
cagcctgttaactgcatctcgttg------tcaaatgacagtaactgtatattagctagt
tgt------ttagattctacctagctataaa-----------------ttgacaggtcta
ctggg-gagctgttgcaaga--atataaaggtcacatatgcaagtcatacaaactggatt
gctgcctcaccaacactgatgcctatgtcactggtggatctgaagatggctatatcttct
tctgggatttggtggatgcaacagtggtgtcacgattccgtgcccatgcctcagtggta-
------------------------------------------------------------
------------------
>PAFTOL008084
gtgcctacgaaggaggcgaacgtgctgcgagggcacgagggtgcagtactcgcggctcgc
ttcaactccga---cggccattattgcctcagctgcggcaaggaccgcaccatccgcctt
tggaatcctcaccgtggcattcacatcaagacctacaaatctcatggccgtgaagtccgc
gatgttcatgtcacccagkacaactccaagctgatctcatgcggtggggaccgtcaaatc
ttttactgggatgtatcaactggtcgtgtaattcgcaaatttcgtggtcatgatagcgag
gtgaatgctgtgaagttcaatgagtatgcatctgtggtagtatcagcgggctatgatcgt
tctgtgcgtgcttgggactgtagatcacagagtacagagccaattcaaataattgacact
tttgcagacagtgttatgtcagtgtgtttgacaaaaagtgagattattgccggaagtgtt
gatggaactgttagaacatttgacattcgaatgggcagggaaatatcagacaatttggga
caacctgttaactgcatctcattg------tcaaatgacactaactgcatactagctagt
tgt------ttagattctacaatgcgtcttc-----------------ttgacaggtcta
ccggg-gagctattgcaaga--atataaaggtcacatatgcwagtcatataaactggatt
gctgcctcaccaacaccgacgctcatgtcactggtggatctgaggatggctatatcttct
tctgggatttggttgatgcaactgtggtgtcrcgattccgtgctcatgcatcagtggtta
caa-gtgtgagttatcatccaagggacaactgtatggtaactgcctctgttgatgggagc
atccgtgtctggaaaact
>PAFTOL008417
ctaccgacaaaggaggcgagcgtgctgcgagggcacgagggtgcagtactagcggctcgg
ttcaactccga---cgggaattattgcctgagctgcggcaaggaccgcaccatccgtctc
tggaatccccatcgtggcattcatatcaagacctacaaatctcatggccgtgaagtccgc
gatgttcatgtcacccaggacaactcaaagctgatctcatgtggtggggaccgtcaaatc
ttttactgggatgtatcaactggtcgtgtaattcgcaaattccgtggtcatgacagtgag
gtaaatgctgtaaagttcaatgagtatgcatctgtmgtagtatcagcaggttatgaccgt
tctgtgcgtgcttgggattgtagatcgcagagtacagaaccaattcaggtt---------
------------------------------------------------------------
---------------------------------ggcagggaaatatcagacaacttggga
cagcctgttaactgcatctcgttg------tcaaatgacagtaactgtatactagctagt
tgt------ttagattctacgttgcgtcttc-----------------ttgacaggtcta
ccggg-gagctgttgaaaag--gaaattaggtgcttgaaggtagtcatacaaactggatt
gctgcctcaccaacactgatgcccatgtcactggtggatctgaggatggctatatcttct
tctgggatttggtggatgcaacagtggtgtcacgattccgtgcccatgcctcagtggtat
gcg-atccaacatgcacctattcttaattttgcattatttctgct---------------
------------------
>PAFTOL008419
ctaccgacgaaggaggcgaacgtgctgcgagggcacgagggtgcagtactagcggctcga
ttcaactccga---cggcaattattgcctgagctgcggcaaggaccgcaccatccgwctc
tggaatccccaccgtggcattcacatcaagacctacaaatctcatggccgtgaagtccgc
gatgttcatgtcactcaggacaactcaaagctgatctcatgcggtggggaccgtcaaatc
ttttactgggacgtatcaacyggtcgtgtaattcgcaaattccgtggtcatgacagtgag
gtaaatgctgtaaagttcaatgagtatgcatctgtagtagtatcagcaggttatgaccgt
tctgtgcgtgcttgggattgtagatcgcagagtacagaaccaattcagatcattgacact
tttgcagacagtgtaatgtcagtgtgtttgacaaaaagtgagattattgctggaagtgtt
gatggaactgttaggacgtttgacattcgaatgggtagggaaatatcagacaacttggga
cagcctgttaactgcattagtatg------gaaaagg---ctccttgtgaatatgtttta
ctt------gcaatccctttatcagaactat--------------aaattgacaggtcta
ccggg-gagctgttgcaaga--atataaaggtcacatatgcaagtcatacaaactggatt
gctgcctcaccaacactgatgcccatgtcactggtggatcygaggatggctatatcttct
tctgggatttggtggatgcaacartggtgtcacgattccgtgcccatgcstcagtggta-
------------------------------------------------------------
------------------
>PAFTOL008421
ctgccgacgaaggaggcgaacgtgctgcgagggcacgagggtgcagtgctagcggctcgg
ttcaactccga---tggcaattattgcctgagctgcggcaaggaccgcaccatccgcctt
tggaatccccaccgtggcattcacatcaagacctacaaatcacatggccgtgaagtccgc
gatgttcatgtcacccaggacaactcaaagctgatctcatgcggtggagaccgtcaaatc
ttttactgggatgtatcaactggtcgtgtaattcgcaaattccgtggtcatgacagtgag
gtaaatgctgtgaagttcaatgagtatgcatctgtagtagtatcagcaggttatgaccgt
tctgtgcgtgcttgggactgtagatcgcagagtacagaaccaattcagatcattgacact
tttgcagacagtgtaatgtcagtatgtttgacaaaaagtgaaattattgctggaagtgtt
gatggaactgttaggacgtttgacattcgaatgggtagggaaatatcagacaacttggga
caacctgttaactgcatctcgttg------tcaaatgacagtaactgtgtactagctagt
tgt------ttagattctaccttgcgtcttc-----------------ttgacaggtmta
ctggg-gagctgttgcaaga--atataaaggtcacatatgcaagtcatacaaactggatt
gctgcctcaccaacactgatgcccacgtctctggtggatctgaggatggctatatcttct
tctgggatttggtggatgcaacagtggtgtcacgattccgtgcccatgcgtcagtggtat
gtg-atccaacatgtacctatacttttttttgcatggttgttgct---------------
------------------
>PAFTOL008422
ctgccgacgaaggagacgaacgtgctgcgagggcacgagggtgcagtactagcggctcgg
ttcaactccga---cggcaattattgcctgagctgcggcaaggaccgcaccatccgcctc
tggaatccccaccgtggcattcacatcaagacctacaaatcccacggccgtgaagtccgc
gatgttcatgtcacccaggacaactcaaagctgatctcatgcggtggagaccgtcaaatc
ttttactgggatgtatcaactggtcgtgtaattcgcaaattccgcggtcatgacagtgag
gtaaatgctgtgaagttcaatgagtatgcatctgtagtagtatcagcaggttatgaccgt
tctgtgcgtgcttgggactgtagatcgcagagtacagaaccaattcagatcattgacact
tttgcagacagtgtaatgtcagtgtgtttgacaaaaagtgagattatt------------
------------------------------------------------------------
------------------------------------------------------------
------------------------------------------------------------
--------------------------------------------tcatacaaactggatt
gctgcctcaccaacactgatgcctatgtctctggtggatctgaggatggctatatcttct
tctgggatttggtggatgcaacagtggtgtcacgattccgtgcccatgcatcagtggta-
------------------------------------------------------------
------------------
>PAFTOL008423
ctgccgacgaaggaggcgaacgtgctgcgagggcacgagggtgcagtactagcggctcgg
ttcaactccga---tggcaattattgcctgagctgcggcaaggaccgcaccatccgcctc
tggaatccccaccgtggcattcacatcaagacctacaaatctcatggccgtgaagtccgc
gacgttcatgtcacccaggacaactccaagctgatctcatgcggtggggaccgtcaaatc
ttttactgggatgtatcaactggtcgtgtaattcgcaaattccgtggtcatgacagtgag
gtaaatgctgtgaagttcaatgagtatgcatctgtagtagtatcagcaggttatgaccgt
tctgtgcgtgcttgggactgtagatcgcagagtacagaaccaattcagatcattgacact
tttgcagacagtgtaatgtcagtgtgtttgacaaaaagtgagattattgctggaagtgtt
gatggaactgttaggacgtttgacattcgaatgggtagggaaatatcagacaacttggga
caacctgttaactgcatctctttg------tcaaatgacagtaactgtttactagctagt
tgt------ttagattctacgttgcgtcttc-----------------ttgacaggtcta
ccggg-gagctgttgcaaga--atataaaggtcacatatgcaagtcatacaagctggatt
gctgcctcaccaacactgatgcccatgtcactggtggatctgaggatggctatatcttct
tctgggatttggtggatgcaacagtggtgtcacgattccgtgcccatgcctcagtggtat
gcg-atccaacatgtacctattcttaattttgcatgatttttgct---------------
------------------
>PAFTOL008436
ctgccgacgaaggaggcgaacgtgctgcgagggcacgaaggtgcagtactagcggctcgg
ttcaactccga---cggcaattattgcctgagctgcggcaaggaccgcaccatccgcctt
tggaatccccaccgtggcattcatatcaagacctacaaatctcatggccgtgaagtccgc
gatgttcatgtcacccagkacaactcaaagctgatctcatgcggtggggaccgtcaaatc
ttttactgggatgtatcaactggtcgtgtaattcgcaaattccgtggtcatgacagtgag
gtwaatgctgtgaagttcaatgagtatgcatctgtagtagtatcagcaggttatgaccgt
tctgtgcgtgcttgggactgcagatcgcagagtacagaaccaattcagatcattgacact
tttgcagacagtgtaatgtcagtgtgtttgacaaaaagtgagattattgctggaagtgtt
gatggaactgttagracgtttgacattcgaatgggtagggaaatatcagacaacttggga
caacctgttaactgcatctcattg------tcaaatgacagtaactgtgtactagctagt
tgt------ttagattctacgttgcgtcttc-----------------ttgacaggtcta
ccggg-gagctgttgcaaga--atataaaggtcacatatgcaagtcatacaaactggatt
gctgcctcaccaacactgatgcccatgtcactggtggatctgaggatggctatatcttct
tctgggatttggtggatgcaacagtggtgtcacgattccgtgcccatgygtcagtggtat
gct-atccaacatgtacctattcttaattttgcatgattgttgct---------------
------------------
>PAFTOL008439
ttgccgacgamggagkmgaacgtattgcgagggcatgagggtgcrgtactggcggctcgg
ttcaactccga---cggcaattattgcctgagctgcggcaaggaccgcaccatccgcctc
tggaatccccaccgtggcattcacatcaagacctacaaatctcatggccgtgaagtccgc
gatgttcatgtcacccaggacaactcaaagctgatctcatgcggtggggaccgtcaaatc
tttymctgggatgtatygactggtcgtgtaattcgcaaattccgtggtcatgatagtgag
gtaaatgctgtgaagttcaatgagtatgcatctgtagtagtatcagcaggttatgaccgt
tctgtscgtgcttgggactgtagatcrcagagtacagaaccaattcagatcattgacact
tttgcagacagtgtaatgtcagtgtgtttgacaaaaagtgagattattgctggaagtgtt
gatggaactsttaggacgtttgacattcgaatgggtagggaaatatcagacaacttggga
caacctgttaactgcatctcgttg------tcaaatgacagtaactgcatactagccagt
tgt------ttagattctacgttgcgtctac-----------------ttgacaggtcta
ccggg-gagctgttgcaaga--atataaaggtcacatctgcaagtcatacaaactggatt
gctgcctcaccaacactgatgctcatgtcactggtggatctgaggatggctatatcttct
tctgggatttggtggatgcaacagtggtgtcacgattccgtgcccatgcctyagtggtat
gcg-atccawcatgtasckattcctaattttgcatgatttttrtcawtagtgatrttttt
ytaaaggtcttt------
>PAFTOL008881
ctgccgacgaaggaggcgaacgtgctgcgagggcaygagggtgcagtactagcggctcgg
ttcaactccga---cggcaattattgcctgagctgcggcaaggaccgyaccatccgcctc
tggaatccccaccgtggcattcacatcaagacctacaaatctcatggccgtgaagtccgc
gatgttcatgtcacccaggacaaytcaaagytgrtctcatgcggtggggaccgtcaratc
ttttactgggatgtatcaactggtcgtgtwattcgcaaattccgtggtcatgacagtgag
gtaaatgctgtgaagttcaatgagtatgyatctgtagtagyatcagcaggytatgaccgt
tctgtgcgtgcttgggattgtagatcgcagagtacagaaccaattcagatcattgacact
tttgcagacagtgtaatgtcagygtgtttgacaaaaagtgagattattgctggaagtgtt
gatggaactgttaggrcrtttgacattcgaatgggtagggaaatatcagacaacttggga
caacctgttaactgcakctcgttg------tcaaatgacagtaactgtatactagctagt
tgt------ttagattctacgttgcgtcttc-----------------ttgacaggtata
catct-catctagttcatga-----aaaaggctttttgtgatagtcatacaaactggatt
gctgcctcaccaacactgatgcccatgtcactggtggatctgaggatggctatatcttct
tctgggatttggtggatgcaacagtggtgtcacgattccgtgcccatscctcagtggtat
gcg-atccaacatgtaccyaktcttarttttgcatgrttgttgct---------------
------------------
>PAFTOL009175
atat--------------------------------------------------------
------------------------------------------------------------
------------------------------------------------------------
-------------tcagggacaactcaaagctgatctcatgcggtggggaccgtcaaatc
ttttactgggatgtatcaactggtcgtgtaattcgcaaattccgtggtcatgacagtgag
gtaaatgctgtgaagttcaatgagtatgcatctgtagtagtatcagcaggttatgaccgt
tctgttcgtgcttgggactgcagatcgcagagtacagaaccaattcagatcattgacact
tttgcagacagtgtaatgtcagtgtgtttgacaaaaagtgagattattgctggaagtgtt
gatggaaccgttaggacgtttgacattcgaatgggtagggaaatatcagacaacttggga
caacctgttaactgcatctcattg------tcaaatgacagtaactgtatactagctagt
tgt------ttagattctacgttgcatcttc-----------------ttgacaggtcta
ccggg-gagctgttgcaaga--atataaaggtcacatatgcaaggtttgcatgcta----
------------------------------------------------------------
---------------------------------------ctgtctgtgctaaataggcat
gac---------------------------------------------------------
------------------
>PAFTOL009179
ctgccgacgaaggaggcgaacgtgctgcgagggcacgagggtgcagtgctagcggctcgg
ttcaactccga---cggcaattattgcctgagctgcggcaaggaccgcaccatccgyctc
tggaatccccaccgtggcattcacatcaagacctacaaatctcatggccgtgaagtccgc
gatgttcatgtcacccag------------------------------------------
------------------------------------------------------------
------------------------------------------------------------
------------------------------------------------------------
------------------------------------------------------------
------------------------------------------------------------
------------------------------------------------------------
------------------------------------------------------------
------------------------------------------------------------
------------------------------------------------------------
------------------------------------------------------------
------------------------------------------------------------
------------------
>PAFTOL009181
ctgccgacgaaggaggcgaacgtgctgcgagggcacgagggtgcagtgctagcggcycgg
ttcaactccga---cggcaattattgcctgagctgcggcaaggaccgcaccatccgtctc
tggaatccccaccgtggcattcacatcaagacctacaaatctcatggccgtgaagtccgc
gatgttcatgtcactcaggacaactcaaagctgatctcatgtggtggagaccgtcaaatc
ttttactgggatgtatcaactggycgtgtaattcgcaaattccgtggtcatgacagtgag
gtwaatgctgtaaagttcaatgagtatgcatctgtagtagtatcagcaggttatgaccgt
tctgtgcgtgcttgggattgtagatcgcagagtacagaaccaattcaggttattgacagg
tctaccgg----------------------------------------------------
--------------------------------g---------------------------
------------------------------------------------------------
------------------------------------------------------------
------gagctgttgcaaga--atataaaggtcacatatgcaagtcatacaaactggatt
gctgccttaccaacactgatgcccatgtcactggtggatctgaggatggctatatcttct
tctgggatttggtggatgcaacagtggtgtcacgattccgtgcccatgcctcagtggta-
------------------------------------------------------------
------------------
>PAFTOL009183
atat--------------------------------------------------------
------------------------------------------------------------
------------------------------------------------------------
-------------tcagggacaactcaaagctgatctcatgtggtggagaccgtcaaatc
ttttactgggatgtatcaactggtcgtgtaattcgcaaattccgtggtcatgacagtgag
gtaaatgctgtaaagttcaatgagtatgcatctgtagtagtatcagcaggttatgaccgt
tctgtgcgtgcttgggattgtagatcgcagagtacagaaccaattcaggtt---------
------------------------------------------------------------
------------------------------------------------------------
------------------------------------------------------------
------------------------------------------------------------
--------------------------------------------tcatacaaactggatt
gctgcctcaccaacactgatgcccatgtcactggtggatctgaggatggctatatcttcw
tctgggatttggtggatgsaacagtggtgtcacgattccgtgcccatgcctcagtggta-
------------------------------------------------------------
------------------
>PAFTOL009185
ctaccgacgaaggaggcgaacgtgctgcgagggcacgagggtgcagtactagcggctcgg
ttcaacttcga---cggcaattattgcctgagctgcggcaaggaccgcaccatccgcctc
tggaatccccaccgtggcgttcatatcaaggcctacaaatctcatggccgtgaagtccgc
gatgttcatgtcacccaggacaactcaaagctgatctcatgcggtggggaccgtcaaatc
ttttactgggatgtatcaactggtcgtgtaattcgcaaattccgtggtcatgacagtgag
gtaaatgctgtgaagttcaatgagtatgcatctgtagtagtatcagcaggttatgaccgt
tctgtgcgtgcttgggactgtagatcgcagagtacagaaccaattcagatcattgacact
tttgcagacagtgtaatgtcagtgtgtttgacaaaaagtgagattattgctggaagtgtt
gatggaactgttaggacgtttgacattcgaatgggtagg---------------------
------------------------------------------------------------
------------------------------------------------------------
--------------------------------------------tcatacaaactggatt
gctgcctcaccaacactgatgcccatgtcactggtggatctgaggatggctatatcttct
tctgggatttggtggatgcaacagtggtgtcgcgattccgtgcccatgcctcagtggtat
gcg-atccaacatgtacctattcttaattttgcatgatt---------------------
------------------
>PAFTOL009187
ctgccgacgaaggaggcgaacgtgctgcgagggcacgagggtgcagtactagcggctcgg
ttcaactccga---cggcaattattgcctgagctgcggcaaggaccgcaccgtccgcctc
tggaatccccaccgtggcattcacatcaagacctacaaatctcatggccgtgaagtccgc
gatgttcatgtcacccaggacaactcaaagctgatctcatgcggtggggaccgtcaaatc
ttttactgggatgtrtcaactggtcgtgtaattcgcaaattccgtggtcatgacagtgag
gtaaatgctgtgaagttcaatgagtatgcwtctgtagtagtatcagcaggttatgaccgt
tctgtgcgtgcttgggactgtagatcgcagagtacagaaccaattcagatcattgacact
tttgcagacagtgtaatgtcagtgtgtttgacaaaaagtgagattattgctggaagtgtt
gatggaactgttaggacgtttgacattcgaatgggtagggaaatatcagacaacttggga
caacctgttaactgcatctctttg------tcaaatgacagtaactgtatactagctagt
tgt------ttagattctacgttgcgtcttc-----------------ttgacaggtcta
ccggg-gagctgttgcaaga--atataaaggtcacatatgcaagtcatacaaactggatt
gctgcctcaccaacactgatgcccatgtcactggtggatctgaggatggctatatcttct
tctgggatttggtggatgcaacagtggtgtcacgattccgtgcccatgcctcagtggtat
gcg-atccaacatgtacctattcttaattttgcatgattgttgct---------------
------------------
>PAFTOL009189
ctaccgacgaaggaggcgaacgtgctgcgagggcatgagggtgcagttctagcggctcgg
ttcaactccga---cggcaattattgcctgagctgcggcaaggaccgcaccatccgtctc
tggaatccccaccgtggcattcatatcaagacctacaaatctcatggccgtgaagtccgc
gatgttcatgtcacccaggacaactcaaagctgatctcatgtggtggggaccgtcaaatc
ttttactgggatgtatcaactggtcgtgtaattcgcaaattccgtggtcatgacagtgag
gtaaatgctgtaaagttcaatgagtatgcatctgtagtagtatcagcaggttatgaccgt
tctgtgcgtgcttgggattgtagatcgcagagtacagaaccaattcagatcattgacact
tttgcagacagtgtaatgtcagtgtgtttgacaaaaagtgagattattgctggaagtgtt
gatggaactgttaggacatttgacattcgaatgggtagg---------------------
------------------------------------------------------------
------------------------------------------------------------
--------------------------------------------tcatacaaactggatt
gctgcctcaccaacactgatgcccatgtcactggtggatctgaagatggctatatcttct
tctgggatttggtggatgcaacagtggtgtcacgattccgtgcccatgcctcagtggta-
------------------------------------------------------------
------------------
>PAFTOL009191
ctaccgacgaaggaggcgaacgtgctgcgagggcacgagggtgcagtactagcggctcgg
ttcaactccga---cggcaattattgcctgagctgcggcaaggaccgcaccatccgtctc
tggaatccccaccgtggcattcacatcaagacctacaaatctcatggccgtgaagtccgc
gatgttcatgtcacccaggacaactcaaagctgatctcatgtggtggggaccgtcaaatc
ttttactgggatgtatcaactggtcgtgtaattcgcaaattccgtggtcatgacagtgag
gtaaatgctgtaaagttcaatgagtatccatctgtagtagtatcagcaggttatgaccgt
tctgtgcgtgcttgggattgtagatcgcagagtacagagccaattcagatcattgatact
tttgcagacagtgtaatgtcagtgtgtttgacaaaaagtgagattattgctggaagtgtt
gatggaactgttatgacgtttgacattcgaatgggtagggaaatatcagacaacttggga
cagcctgttaactgcatctcgttg------tcaaatgacagtaactgtatactagctagt
tgt------ttagattctacgttgcgtcttc-----------------ttgacaggtcta
ccggg-gagctgttgcaaga--atataaaggtcacatatgcaagtcatacaaactggact
gctgcctcaccaacactgatgcccatgtcactggtggatctgaggatggctatatcttct
tctgggatttggtggatgcaacagtggtgtcacgattccgtgcccatgcctcagtggta-
------------------------------------------------------------
------------------
>PAFTOL009193
ctgccgacgaaggaggcgaacgtgctgcgagggcacgagggtgcagtactagcggctcgg
ttcaactccga---cggcaattattgcctgagctgcggcaaggaccgcaccatccgcctc
tggaatccccaccgtggcattcacatcaagacctacaaatctcatggccgcgaagtccgc
gatgttcatgtcacccrggacaactcaaagctgatctcatgcggtggagaccgtcaartc
ttttactgggatgtatcaactggtcgtgtaattcgcaagttccgtggtcatgacagtgag
gtaaatgctgtgaagttcaatgagtatgcatctgtagtagtatcagcaggttatgaccgt
tcygtgcgtgcttgggactgtagatcgcagagtacagaaccaattcagatcattgacact
tttgcagacagtgtaatgtcagtgtgtttgacaaaaagtgagattattgctggaagtgtt
gatggaactgttaggacgtttgacattcgaatgggtagggaaatatcagacaacttggga
caacctgttaactgcatctcgttg------tcaaatgacactaactgtatactggctagt
tgt------ttagattctacgttgcgtcttc-----------------ttgacaggtcta
ccggg-gagctgttgcaaga--atataaaggtcacatatgcwagtcatacaaactggatt
gctgcctcaccaacactgatgcccatgtctctggtggatctgaggatggctatgtcttct
tctgggatttggtggatgcaacagtggtgtcacgattccgtgcccatgcgtcagtggta-
------------------------------------------------------------
------------------
>PAFTOL009195
ctaccgacgaaggaggcgaacgtgctgcgagggcacgagggtgcagtactagcggctcgg
ttcaactccga---cggcaattattgcctgagctgcggcaaggaccgcaccatccgtctc
tggaatccccaccgtggcattcacatcaagacctacaaatctcatggccgtgaagtccgc
gatgtccatgtcacccaggacaactcaaagctgatctcatgtggtggggaccgtcaaatc
ttttactgggatgtatcaactggtcgtgtaattcgcaaattccgtggtcatgacagtgag
gtaaatgctgtaaagttcaatgagtatgcatctgtagtagtatcagcaggttatgaccgt
tctgtgcgtgcttgggattgtagatcgcagagtacagaaccaatycagatcattgacact
tttgcagacagtgtaatgtcagtgtgtttgacaaaaaatgagattattgctggaagtgtt
gatggaactgttaggacgtttgacattcgaatgggtagg---------------------
------------------------------------------------------------
------------------------------------------------------------
--------------------------------------------tcatacaaactggatt
gctgcctcaccaacactgatgcccatgtcactggtggatctgaggatggctatatcttct
tctgggatttggtggatgcaacagtggtgtcacggttccgtgcccatgcctcagtggta-
------------------------------------------------------------
------------------
>PAFTOL009197
ctaccgacgaaggaggcgagcgtgctgcgagggcacgagggtgcagtactagcggctcgg
ttcaactccga---cggcaattattgcctgagctgcggcaaggaccgcaccatccgtctc
tggaatccccaccgtggcattcatatcaagacctacaaatctcatggccgtgaagtccgc
gatgttcatgtcacccaggacaactcaaagctgatctcatgtggtggggaccgtcaaatc
ttttactgggatgtatcaactggtcgtgtaattcgcaaattccgtggtcatgacagygag
gtaaatgctgtgaagttcaatgagtatgcatctgtagtagtatcagcaggttatgaccgt
tctgtgcgtgcttgggattgtagatcgcagagtacagaaccaattcagatcattgacact
tttgcagacagtgtaatgtcagtgtgtttgacaaagagtka-------------------
------------------------------------------------------------
------------------------------------------------------------
------------------------------------------------------------
-------------------------------------------gtcatacaaactggatt
gctgcctcaccaacactgatgcccatgtcactggtggatctgaagatggctatatcttct
tctgggatttggtggatgcaacagtggtgtcacgattccgtgcccatgcctcagtggta-
------------------------------------------------------------
------------------
>PAFTOL009199
ctaccgacgaaggaggcgarcgtgctgcgrgggcacgagggygcagtactagcggctcgg
ttcaactccga---cggcaattattgcctgagctgcggcaaggaccgcaccatccgtctc
tggaatccccatcgtggcattcatatcaagacctacaaatctcatggycgtgaagtccgc
gatgttcatgtcacccaggacaaytcaaagctgatctcatgtggtggggaycgtcaaatc
ttttactgggatgtatcaactggtcgtgtaattcgcaaattccgtggtcatgacagtgag
gtaaatgctgtaaagttcaatgagtatgcatctgtagtagtatcagcaggttatgaccgt
tctgtgcgtgcttgggattgtagatcgcagagtacagaaccaattcagatcattgacact
tttgcmgacagtgtaatgtcagtgtgtttgacaaaaagtgagattattgctggaagtgtt
gatggaactgttaggacgtttgacattcgaatgggtagga--------------------
------------------------------------------------------------
------------------------------------------------ttgacaggtcta
ccggg-gagctgttgcaaga--atataaaggtcacatatgcwagtcatacaaactggatt
gctgcctcaccaacactgatgcccatgtcactggtggatctgaagatggctatatcttct
tctgggatttggtggatgcaacagtggtgtcacgattccgtgcccatgcctcagtggta-
------------------------------------------------------------
------------------
>PAFTOL009203
ctaccgacgaaggaggcgaacgtgctgcgagggcacgagggtgcagtactagcggctcgg
ttcaactccga---cggcaattattgcctgagctgcggcaaggaccgcaccatccgtctc
tggaatccccaccgtggcattcacatcaagacctacaaatctcatggccgtgaagtccgc
gatgttcatgtcacccaggacaactcaaagctgatctcatgcggtggggaccgtcaaatc
ttttactgggatgtatcaactggccgtgtaattcgcaaattccgtggtcatgacagtgag
gtaaatgctgtgaagttcaatgagtatgcatctgtagtagtatcagcaggttatgaccgt
tctgtgcgtgcttgggactgtagatcgcagagtacagaaccgattcagatcattgacact
tttgcagacagtgtaatgtcagtgtgtttgaccaaaagtgagattattgctggaagtgtt
gatggaactgttaggacgtttgacattcgaatgggtagggaaatatcagacaacttggga
caacctgttaactgcatctcgttg------tcaaatgacagtaactgtatactagctagt
tgt------ttagattctacgttgcgtcttc-----------------ttgacaggtcta
ccggg-gagctgttgcaaga--atataaaggtcacatatgcaagtcatacaaactggatt
gctgcctcaccaacactgatgcccatgttactggtggatctgaggatggctatatcttct
tctgggatttggtggatgcaacagtggtgtcacgattccgtgcccatgcctcagtggta-
------------------------------------------------------------
------------------
>PAFTOL009205
ctgccgacgacggaggcgaacgtgctgcgagggcacgagggtgcagtactagcggctcgg
ttcaactccga---cggcaattattgcctgagctgcggcaaggaccgcaccatccgcctc
tggaatccccaccgtggcattcacatcaagacctacaaatctcatggccgtgaagtccgc
gatgttcatgtcacscrggacaactcaaagctgatctcatgcggtggggaccgtcaaatc
ttttactgggatgtatcaactggtcgtgtaattcgcaaattccgtggtcatgacagtgag
gtaaatgctgtgaagttcaatgagtatgcatctgtagtagtatcagcaggctatgaccgt
tctgtgcgtgcttgggactgtagatcgcagagtacagaaccaatccagatcattgacact
tttgcagacagtgtaatgtcagtgtgtttgacaaaaagtgarattattgctggaagtgtt
gatggaactgttaggacgtttgacattcgaatgggtagggaaatatcggacaacttggga
caacctgttaactgcatctcgtta------tcaaatgacactaactgtatactagctagt
tgt------ttagattctacgttgcgtcttc-----------------ttgacaggtcta
ccggg-gagctgttgcaaga--atataaaggtcacatatgcwagtcatacaaactggatt
gctgcctcaccaacactgatgcccatgtcactggtggatctgaggatggctatatcttct
tctgggatttggtggatgcaacagtggtgtcacgattccgtgcccatgcctcagtggtat
gtg-aaccaccatgtacctattcttaattttgcatgatttttgct---------------
------------------
>PAFTOL009207
gtgcctacgaaggaggcgaacgtgytgcgagggcacgagggtgcagtactagcggctcgc
ttcaactccga---cggcaattattgcctcagctgcggcaaggaccgcaccatccgcctt
tggaatcctcaccgtggcattcacatcaagacctacaaatctcatggccgtgaagtccgc
gatgttcatgtcacccaggacaactccaagctgatctcatgcggtggggaccgtcaaatc
ttttactgggatgtatcaactggtcgtgtaattcgcaaattccgtggtcatgatagcgag
gtgaatgctgtgaagttcaatgagtatgcatctgtggtagtatcagcgggctatgatcgt
tctgtgcgtgcttgggactgtagatcacagagtacagagccaattcaaataattgacact
tttgcagacagtgttatgtcagtgtgtttgacaaaaagtgagattattgccggaagtgtt
gatggaactgttagaacatttgacattcgaatgggcagggaaatatcagacaatttggga
cagcctgttaactgcatctcattg------tcaaatgacactaactgcatactagctagt
tgt------ttagattctacaatgcgtcttc-----------------ttgacagacgtt
aggtt-cttgtcttgacata--cttcttgktgtctctgcattagtcatataaactggatt
gctgcctctccaacaccgacgctcatgtcactggtggatctgaggatggctatatcttct
tctgggatttggttgatgcaactgtggtgtcacgattccgtgctcatgcatcagtggta-
------------------------------------------------------------
------------------
>PAFTOL009209
ctgccgacgaaggaggcgaacgtgctgcgagggcacgagggtgcagtactagcggctcgg
ttcaactccga---tggcaattattgcctgagctgcggcaaggaccgcaccgtccgcctc
tggaatccccaccgtggcattcacatcaagacctacaaatctcatggccgtgaagtccgc
gatgttcatgtcacccaggacaactccaagctgatctcatgcggtggggaccgtcaaatc
ttttactgggatgtatcaactggtcgtgtaattcgcaaattccgtggtcatgacagtgag
gtaaatgctgtgaagttcaatgagtatgcatctgtagtagtatcagcaggttatgaccgt
tctgtgcgtgcttgggactgtagatcgcagagtacagaaccaattcagatcattgacact
tttgcagacagtgtaatgtcagtgtgtttgacaaaaagtgagattattgctggaagtgtt
gatggaactgttaggacatttgacattcgaatgggtagggaaatatcagacaacttggga
cagcctgttaactgcatctctttg------tcaaatgacagtaactgtttactagctagt
tgt------ttagattctacgttgcgtcttc-----------------ttgacaggtgta
catct-tcatctacccccaa--aaaaawggtgtttctgcattagtcatacaagctggatt
gctgcctcaccaacactgatgcccatgtcactggtggatctgaggatggctatatcttct
tctgggatttggtggatgcaacagtggtgtcacgattccgtgcccatgcctcagtggtat
gcg-atccaacatgtacctattcttaattttgcatgatttttgct---------------
------------------
>PAFTOL009215
ctaccgacgaaggaggcgagcgtgctgcaagggcacgagggtgcagtactagcggctcgg
ttcaactccga---cggcaattattgcctgagctgcggcaaggaccgcaccatccgtctc
tggaatccccatcgtggcattcatatcaagacctacaaatctcatggccgtgaagtccgc
gatgttcatgtcacccaggacaattcaaagctgatctcatgtggtggggaccgtcaaatc
ttttactgggatgtatcaactggtcgtgtaattcgcaaattccgtggtcatgacagtgag
gtaaatgctgtaaagttcaatgagtatgcatctgtagtagtatcagccggttatgaccgt
tctgtgcgtgcttgggattgtagatcgcagagtacagaaccaattcagatcattgacact
tttgcagacagtgtaatgtcagtgtgtttgacaaaaagtgagattattgctggaagtgtt
gatggaactgttaggacgtttgacattcgaatgggtagggaaatatcagacaacttggga
cagcctgttaactgcatctcgttg------tcaaatgacagtaactgtatactagctagt
tgt------ttggattctac----------------------------------------
-------------------------------------------ctcatacaaactggatt
gctgcctcaccaacactgatgcccatgtcactggtggatctgaagatggatatatcttct
tctgggatttggtggatgcaacagtggtgtcacgattccgtgcccatgcctcagtggta-
------------------------------------------------------------
------------------
>PAFTOL009217
atat--------------------------------------------------------
------------------------------------------------------------
------------------------------------------------------------
-------------tcagggacaactcaaagctgatctcatgtggtggggatcgtcaaatc
ttttactgggatgtatcaactggtcgtgtaattcgcaaattccgtggtcatgacagtgag
gtaaatgctgtaaagttcaatgagtatgcatctgcagtagtatcagcaggttatgaccgt
tccgtgcgtgcttgggattgtagatcgcagagtacagaaccaattcagatcattgacact
tttgcagacagtgtaatgtcagtgtgtttgacaaaaagtgagattattgctggaagtgtt
gatggaactgttaggacgtttgacattcgaatgggtagggaaatatcagacaacttgggg
cagcctgttaactgcatctcgttg------tcaaatgacagtaactgtatactagctagt
tgt------ttggattctacgttgcgtcttc-----------------ttgacaggtcta
ccggg-gagctgttgcaaga--atataaaggtcacatatgcaagtcatacaaactggatt
gctgcctcaccaacactgatgcccatgtcactggtggatctgaagatggctatatcttct
tctgggatttggtggatgcaacagtggtgtcacgattccgtgcccatgcctcagtggta-
------------------------------------------------------------
------------------
>PAFTOL009219
ctaccgacgaaggaggcgagcgtgctgcgagggcacgagggtgcagtactagcggctcgg
ttcaactccga---cggcaattattgcctgagctgcggcaaggaccgcaccatccgtctc
tggaatccccatcgtggcattcatatcaagacctacaaatctcatggccgtgaagtccgc
gatgttcatgtcacccaggacaactcaaagctgatctcatgtggtggggaccgtcaaatc
ttttactgggatgtatcaactggtcgtgtaattcgcaaattccgtggtcatgacagtgag
gtaaatgctgtaaagttcaatgagtatgcatctgtagtagtatcagcmggttatgaccgt
tctgtgcgtgcttgggattgtagatcgcagagtacagaaccaattcagatcattgacact
tttgcagacagtgtaatgtcagtgtgtttgacaaaaagtgagattattgctggaagtgtt
gatggaactgttaggacgtttgacattcgaatgggtarg---------------------
------------------------------------------------------------
------------------------------------------------------------
--------------------------------------------tcatacaaactggatt
gctgcctcaccaacactgatgcccatgtcactggtggatctgaagatggctatatcttct
tctgggatttggtggatgcaacagtggtgtcacgattccgtgcccatgcctcagtggta-
------------------------------------------------------------
------------------
>PAFTOL009221
ctaccgacgaaggaggcgaacgtgctgcgagggcacgarggtgcagtactagcggctagg
ttcaactccga---cggcaattattgcctgagctgcggcaaggaccgcaccatccgcctc
tggaatccccaccgtggcattcacatcaagacctacaaatctcatggccgtgaagtccgc
gatgttcatgtcacccrggacaactcaaagctgatctcatgcggtggggaccgtcaaatc
ttttactgggatgtatcaactggtcgtgtaattcgcaaattccgcggtcatgacagtgag
gtaaatgctgtgaagttcaatgagtatgcatctgtagtagtatcagcaggttatgaccgt
tctctgcgtgcttgggactgtagatcgcagagtacagaaccaattcagatcattgacact
tttgcagacagtgtgatgtcagtgtgtttgacaaaaagtgagattattgctggaagtgtt
gatggaactgttaggacgtttgacattcgaatgggyagggaaatatcagacaacttggga
caacctgttaactgcatctctttg------tcaaatgacagtaactgtatactagctagt
tgt------ttagattctamgttgcgtcttc-----------------ttgacaggtmta
ccggg-gagctgttgcaaga--atataaaggtcacatatgcwagtcatacaaactggatt
gttgcctcaccaacactgatgcccatgtcactggtggatctgaggatggctatatcttct
tctgggatttggtggatgcaacagtggtgtcacgattccgtgcccatgcctcagtggtat
gcg-atycaacatgtacctattcttaattttgcatgattgttgct---------------
------------------
>PAFTOL009223
ctaccgacgaaggmggcgagcgtgctgcgagggcacgagggtgcagtactagcggctcgg
ttcaactycga---cggcaattattgcctgagctgcggcaaggaccgcaccatccgyctc
tggaatccccaycgtggcattcayatcaagacctacaaatctcatggmcgtgaagtccgc
gatgttcatgtcacccrggacaactcaaagctgatctcatgtggtggggaccgtcaaatc
ttttactgggatgtatcaactggtcgtgtaattcgcaaattccgtggtcatgacagtgag
gtaaatgctgtaaagttcaatgagyatgcatctgtagtagtatcagcaggytatgaccgt
tctgtgcgtgcttgggattgtagatcgcagagtacagaaccaattcagatcattgacact
tttgcagacagtgtaatgtcagtgtgtttgacaaaaagtgagattattgctggaggtgtt
gatggaactgttaggacgtttgacattcgaatgggtagggaaatatcagacaacttggga
cagcctgttaactgcatctcgttg------tcaaatgacagtaactgtatactagctagt
tgt------ttagattctacgttgcgtcttc-----------------ttgacaggtcta
ctggg-gagctgttgcaaga--atataaaggtcacatatgcaagtcatacaaactggatt
gctgcctcaccaacactgatgcccatgtcactggtggatctgaggatggctatatcttct
tctgggatttggtggatgcaacagtggtgtcacgattccgtgcccatgcctcagtggtat
gcg-atccaacatgcacctattcttaattttgcattatttctgct---------------
------------------
>PAFTOL009225
ctaccgacgaaggaggcgagcgtgctgcgagggcacgagggtgcagtactagcggctcgg
ttcaactccga---cggcaattattgcctgagctgcggcaaggaccgcaccatccgtctc
tggaatccccatcgyggcattcatatcaagacctacaaatctcatggccgtgaagtccgc
gatgttcatgtcacccaggacaactcaaagctgatctcatgtggtggggaccgtcaaatc
ttttactgggatgtatcaactggtcgtgtaattcgcaaattccgtggtcatgacagtgag
gtaaatgctgtaaagttcaatgagtatgcatctgtagtagtatcagcaggttatgaccgt
tctgtgcgtgcttgggattgtagatcgcagagtacagaaccaattcagatcattgacact
tttgcagacagtgtaatgtcagtgtgtttgacaaaaagtgagattattgctggaggtgtt
gatggaactgttaggacgtttgacattcgaatgggtagggaaa-----------------
------------------------------------------------------------
----------------atgttttgaatggta-----------------ttgacaggtcta
ccggg-gagctgttgcaaga--atataaaggtcacatatgcaagtcatacaaactggatt
gctgcctcaccaacactgatgcccatgtyactggtggatctgaggatggctatatcttct
tctgggatttggtggatgcaacagtggtgtcacgattccgtgcccatgcctcagtggtat
gcg-atccaacatgcacctattcttaattttgcaktatttctgct---------------
------------------
>PAFTOL009227
ctgccggcgaaggaggcgaacgtgctgcgagggcacgagggtgcagtactagcggctcga
ttcaactccga---cggcaattattgcctgagctgcggcaaggacygcaccatccgtctc
tggaatccccatcgtggcattcacatcaagacctacaaatctcatggccgtgaagtccgc
gatgttcatgtcacccaggacaactcaaagctgatctcatgcggtggggaccgtcaaatc
ttttactgggatgtatcaactggtcgtgtaattcgcaaattccgtggtcatgacagtgag
gtaaatgctgtgaagttcaatgagtatgcatctgtggtagtatcagcaggttatgaccgt
tctgtgcgtgcttgggactgtagatcgcagagtacagaaccgattcagatcattgacact
tttgcagacagtgtaatgtcagtgtgtttgacaaaaagtgagattattgctggaagtgtt
gatggaactgttaggacgtttgacattcgaatgggtagggaaatatcagacaacttggga
caacctgttaactgcatctcgttg------tcaaatgacagtaactgtatactagctagt
tgt------ttagattctacgttgcgtcttc-----------------ttgacaggtcta
ccggg-gagctgttgcaaga--atataaaggtcacatatgcaagtcatacaaactggatt
gctgcctcaccaacactgatgcccacgtcactggtggatctgaggatggctatatcttct
tctgggatttggtggatgcaacagtggtgtcacgattccrtgcccatgcctcagtggta-
------------------------------------------------------------
------------------
>PAFTOL009229
ctgccgacgaaggaggcgaacgtgctgcgagggcacgagggtgcagtactagcggctcgg
ttcaactcgga---cggcaattattgcctgagctgcggcaaggaccgcaccatccgcctc
tggaatccccaccgtggcattcacatcaagacctacaaatctcatggccgtgaagtccgc
gatgttcatgtcacccaggataactcaaagctgatctcatgcggtggagaccgtcaaatc
ttttactgggatgtatcaactggtcgtgtaattcgcaaattccgtggtcatgacagtgag
gtaaatgctgtgaagttcaatgagtatgcatctgtagtagtatcagcaggttatgaccgt
tctgtgcgtgcttgggactgtagatcgcagagtacagaaccaattcagatcattgacact
tttgcagacagtgtaatgtcagtgtgtttgacaaaaagtgagattattgctggaagtgtt
gatggaactgttaggacgtttgacattcgaatgggtagggaaatatcagacaacttggga
caacctgttaactgcatctcgttg------tcaaatgacagtaactgtatactagctagt
tgt------ttagattcttcattgcgtcttc-----------------ttgacaggtcta
ccggg-gagctgttgcaaga--atataaaggtcacatatgcaagtcatacaaactggatt
gctgcctcaccaacactgatgcccatgtcactggtggatctgaggatggctatatcttct
tctgggatttggtggatgcaacagtggtgtcacgattccgtgcccatgcctcagtggtat
gcg-attcaacatgtacctattcttaattttgcatgattgttgct---------------
------------------
>PAFTOL009231
ctgccgacgaaggaggcgaacgtgctgcgagggcacgagggtgcagtactwgcggctcgg
ttcaactcgga---cggcaattattgcctgagctgcggcaaggaccgcaccatccgcctc
tggaatccccaccgtggcattcacatcaagacctacaaatctcatggmcgtgaagtccgc
gatgttcatgtcacccaggataactcaaagctgatctcatgcggtggagaccgtcaaatc
ttttactgggatgtatcaactggtcgtgtaattcgcaaattccgtggtcatgacagtgag
gttggttccactaga---------------------------------------------
------------------------------------------------------------
------------------------------------------------------------
------------------------------------------------------------
------------------------------------------------------------
------------------------------------------------------------
--------------------------------------------tcatacaaactggatt
gctgcctcaccaacactgatgcccatgtcactggtggatctgaggatggctatatcttct
tctgggatttggtggatgcaacagtggtgtcacgattccgtgcccatgcctcagtggtat
gcg-atccaacatgtacctattcttaattttgcatgattgttgct---------------
------------------
>PAFTOL009233
ctgccgacgaaggaggcgaacgtgctgcgagggcacgagggtgcagtactagcggctcgg
ttcaactccga---cgggaaytattgcctgagctgcggcaaggaccgtaccatccgtctc
tggaatccccaccgaggcattcacatcaagacctacaaatctcatggccgtgaagtccgt
gatgttcatgtcacgcaggacaactcaaagctgatctcatgcggtggggaccgtcaaatc
ttttactgggatgtatcaactggtcgtgttattcgcaaattccgtggtcatgacagtgag
gtaaatgctgtgaagttcaatgagtatgcatctgtagtagtatcagcaggttatgaccgt
tctgtgcgtgcttgggactgcagatcgcagagcacagaaccaattcaggtttt-------
------------------------------------------------------------
------------------------------------------------------------
------------------------------------------------------------
------------------------------------------------------------
-------------------------------------------gtcatacaaactggatt
gctgtctcaccaacactgatgcccatgtcactggkggatctgaggatggttatatctttt
tctgggatttggttgatgcaacagtrgtgtcacgattccgtgcccatgcctcagtggtat
gcg-atccaacatgtgcctatcctcaattttgcatgattgttgct---------------
------------------
>PAFTOL009235
gtgcctacgaaggaggcgaacgtgctgcgagggcacgagggtgcagtactagcagcacgc
ttcaactccga---cggcaattattgcctaagctgcggcaaggaccgcaccatccgcctt
tggaatcctcaccgtggcattcacatcaagacctacaaatstcatggccgtgaagtccgc
gatgttcatgtcacccaggacaactccaagcttatctcatgcggtggggaccgtcaaatc
ttttactgggatgtatcaactggtcgtgtaattcgcaaattccgtggtcatgatagcgag
gtgaatgctgtcaagttcaatgagtatgcatctgtggtagtatcagcggggtatgatcgt
tctgtgcgtgcttgggactgcagatcacagagtacggagccaattcaaatcattgacact
tttgcagacagtgttatgtcagtgtgtttgacaaaaagtgagattattgccggaagtgtt
gatggaactgttagaacatttgacattcgaatgggyagggaaatatcagacaatttggga
caacctgttaactgcatctcattg------tcaaatgacagtaactgcatactagctagt
tgt------ttagattctacaatgcgtcttc-----------------ttgacaggtcta
ctggg-gagctgttgcaaga--atataaaggtcacatatgcaagtcatataaactggatt
gctgcctcaccaacacygaygctcatgtcactggtggatctgaggatggctatatcttct
tctgggatttggtagatgcaactgtggtgtcacgattccgtgctcatgcatcagtggtta
caa-gtgtgagttatcatccaaaggacaactgtatgataaccgcctctgttgatggaagc
atccgtgtctggaaaact
>PAFTOL009237
gtgcctacgaaggaggcgaacgtgctgcgagggcacgagggtgcagtactagcggcacgc
ttcaactccga---cggcaattattgccttagctgcggcaaggaccgcaccatccgcctt
tggaatcctcaccgtggcattcacatcaagacctacaaatctcatggccgtgaagtccgc
gatgttcatgtcacccaggacaactccaagcttatctcatgcggtggggaccgtcaaatc
ttttactgggatgtatcaactggtcgtgttattcgcaaattccgtggtcatgatagcgag
gttggc------------------------------------------------------
------------------------------------------------------------
------------------------------------------------------------
------------------------------------------------------------
------------------------------------------------------------
------------------------------------------------------------
-----------------------------------------agttcatataaactggatt
gctgcctcaccaacaccgacgctcatgtcactggtggatctgaggatggctatatcttct
tctgggatttggtagatgcaactgtggtgtcacgattccgtgctcatgcatcagtggta-
------------------------------------------------------------
------------------
>PAFTOL009239
ctgccgacgaaggaggcgaacgtgctgcgagggcacgagggtgcagtgctagcggctcgg
ttcaactccga---cggcaattattgcctgagctgcggcaaggaccgtaccatccgcctc
tggaatccacaccgtggcattcacatcaagacctacaaatctcatggccgtgaagtccgc
gatgttcatgtcacccaggacaactcaaagctgatctcatgcggtggggaccgtcaaatc
ttttactgggatgtatcaactggtcgtgtaattcgcaaattccgtggtcatgacagtgag
gtaaatgctgtgaagttcaatgagtatgcatccgtagcagtatcagcaggctatgaccgt
tctgtgcgtgcttgggattgtagatcgcagagtacagaaccaattcagatccttggcact
tttgcagacagtgtaatgtcagtgtgtttgacgaaaagtgagattattgctggaagtgtt
gatggaactgttaggacgtttgacattcgaatgggtarg---------------------
------------------------------------------------------------
------------------------------------------------------------
--------------------------------------------tcatacaaactggatt
gctgcctcaccaacactgacgcccatgtcaccggtggatctgaggatggctatatcttct
tctgggatttggtggatgcaacagtggtgtcacgattccgtgcccatgcctcagtggtat
gcg-atccaccatttacctattcttaattttgcatgactgttgct---------------
------------------
>PAFTOL009241
ctaccgacgaaggaggcgagcgtgctgcgagggcacgagggtgcagtactagcggctcgg
ttcaactccga---cggcaattattgcctgagctgcggcaaggaccgcaccatccgtctc
tggaatccccatcgtggcattcatatcaagacctacaaatctcatggccgtgaagtccgc
gatgttcatgtcacccaggacaactcaaagctgatctcatgtggtggggaccgtcaaatc
ttttactgggatgtatcaactggtcgtgtaattcgcaaattccgtggtcatgacagtgag
gtaaatgctgtaaagttcaatgagtatgcatctgtagtagtatcagcaggttatgaccgt
tctgtgcgtgcttgggattgtagatcgcagagtacagaaccaattcagatcattgacact
tttgcagacagtgtaatgtcagtgtgtttgacaaaaagtgagattattgctggaggtgtt
gatgg-------------------------------------------------------
------------------------------------------------------------
------------------------------------------------------------
-------------------------------------------atcatacaaactggatt
gctgcctcaccaacactgatgcccatgtcactggtggatctgaggatggctatatcttct
tctgggatttggtggatgcaacagtggtstcacgattccgtgcccatgcctcagtggtat
gcg-atccaacatgcrcctattcttaattttgcattatttctgct---------------
------------------
>PAFTOL009243
ctgccgacgaaggaggtgaacgtgctgcgagggcacgagggtgcagtactagcggctcgg
ttcaactccga---cggcaattactgcctgagctgcggcaaggaccgcaccatccgcctc
tggaatccccaccgtggcattcacatcaagacctacaaatctcatggccgtgaagtccgc
gatgttcaygtcacccaggacaactcaaagctgatctcatgcggtggggaccgtcaaatc
ttttactgggatgtatcaactggtcgtgtaattcgcaaattccgtggtcatgacagtgag
gtaaatgctgtgaagttcaatgagtatgcatctgtagtagtatcagcaggttatgaccgt
tccgtgcgtgcttgggactgtagatcgcagagtacagaaccaattcagatcattgacact
tttgcagacagcgtaatgtcagtgtgtctgacaaaaagtgagattattgctggaagtgtt
gatggaactgttaggacgtttgacattcgaatgggtagggaaatatcagacaacttggga
caacctgttaactgcatctctttg------tcaaatgactgtaactgtatactagctagt
tgt------ttagattcgacgctgcgtcttc-----------------ttgacaggtcta
ccggg-gagctgttgcaaga--atataaaggtcacatatgcaagtcatacaaactggatt
gctgcctcaccaacactgatgcccatgtcrctggtggatctgaggatggctatatcttct
tctgggatttggtggatgcaacagtggtgtcacgattccgtgcccatgcctcagtggtat
gcg-atccaacatgtacctattcttaattttgcatgattgttgct---------------
------------------
>PAFTOL009245
ctgccgacgaaggaggcgaacgtgctgcgagggcacgagggtgcagtactagcggctcgg
ttcaactccga---cggcaattattgcctgagctgcggcaaggaccgcaccgtccgcctc
tggaatccccaccgtggcattcacatcaagacctacaaatctcatggccgtgaagtccgc
gatgttcatgtcacccaggacaactcaaagctgatctcatgcggtggggaccgtcaaatc
ttttactgggatgtatcaactggtcgtgtaattcgcaaattccgtggtcatgacagtgag
gtaaatgctgtgaagttcaatgagtatgcatctgtagtagtatcagcaggttatgaccgt
tctgtgcgtgcttgggactgtagatcacagagtacagaaccaattcaaatcattgacact
tttgcagacagtgtaatgtcagtgtgtttgacaaaaagtgagattattgctggaagtgtt
gatggaactgttaggacatttgacattcgaatgggtagagaaatatcagacaacttggga
caacctgttaactgcatctctttg------tcaaatgacagtaactgtatactagctagt
tgt------ttagattctactttgcgtctaa-----------------ttgacaggtcta
ccggg-gagctgttgcaaga--atataaaggtcacatatgcwagtcatacaaactggatt
gctgcctcaccaacactgatgcccatgtcactggtggatctgaggatggctatatcttct
tctgggatttggtggatgcaacagtggtgtcacgattccgtgcccatgcctcagtggtwa
cga-gtgtgagttatcatccaaaggacagctgcatgataactgcttctgttgatgggagc
atccgtgtctggaaaaca
>PAFTOL009247
------------------------------------------------------------
------------------------------------------------------------
------------------------------------------------------------
------------------------------------------------------------
------------------------------------------------------------
------------------------------------------------------------
------------------------------------------------------------
------------------------------------------------------------
------------------------------------------------------------
------------------------------------------------------------
------------------------------------------------------------
--------------------------------------------tcctacaaactggatt
gctgcctcaccaacactgatgcttacatcactggtgggtctgaggatggctatatcttct
tctgggatttggtggatgcaacagtggtgtcacgattccgtgcccatgcctcagtggtat
gcg-atccaacatgtacctgttcttaattttgcatgatttttgct---------------
------------------
>PAFTOL009249
------------------------------------------------------------
------------------------------------------------------------
------------------------------------------------------------
---------atattcagggacaactcaaagctgatctcatgcggtggggaccgtcaaatc
ttttactgggatgtatcaactggtcgtgtaattcgcaaattccgtggtcatgacagtgag
gttggttctgctaga---------------------------------------------
------------------------------------------------------------
------------------------------------------------------------
------------------------------------------------------------
------------------------------------------------------------
------------------------------------------------------------
--------------------------------------------tcatacaaactggatt
gctgcctcaccaacactgatgcccatgtcactggtggatctgaggatggctatatcttct
tctgggatttggtggatgcaacagtggtgtcacgattccgtgcccatgcctcagtggtat
gcg-atccaacatgtacctattcttaattttgcgtgattgttgct---------------
------------------
>PAFTOL009251
ctgccgacgaaggaggcgaacgtgctgcgagggcacgagggtgcagtactagcggctcgg
ttcaactccga---cggcaattattgcctgagctgcggcaaggaccgcaccgtccgcctc
tggaatccccaccgtggcattcacatcaagacctacaaatctcatggccgtgaagtccgc
gatgttcatgtcacccaagacaactcaaagctgatctcatgcggtggggaccgtcaaatc
ttctactgggatgtatcaactggtcgtgtaattcgcaaattccgtggtcatgacagtgag
gtaaatgctgtgaagttcaatgagtatgcatctgtagtagtatcagcaggttatgaccgt
tctgtgcgtgcttgggactgtagatcgcagagtacagaaccaattcaggtt---------
------------------------------------------------------------
------------------------------------------------------------
------------------------------------------------------------
------------------------------------------------------------
--------------------------------------------tcatacaaactggatt
gctgcctcaccaacactgatgcccatgtcactggtggatctgaggatggctatatcttct
tctgggatttggtggatgcaacagtggtgtcacgattccgtgcccatgcctcagtggtat
gcg-atccaacatgtacctattcttaattttgcatgattcttgct---------------
------------------
>PAFTOL009253
gtgcctacgaaggaggcgaacgtgctgcgagggcacgagggtgcagtaytagcggcacgc
ttcaactccga---cggcaattaytgccttagctgcggcaaggaccgcaccatccgcctt
tggaatcctcaccgtggcattcacatcaagacctacaaatcccatggccgtgaagtccgc
gatgttcatgtcacccaggacaactccaagcttatatcatgcggtggggaccgtcaaatc
ttttaytgggatgtatcaactggtcgtgtaattcgcaaattccgtggtcatgatagcgag
gtgaatgctgtcaagttcaatgagtatgcatctgtggtattgtcagcrggctatgatcgt
tctgtgcgtgcttgggactgcagatcacagagtacggagccaattcaaatcattgacact
tttgcagacagtgttatgtcagtgtgtttgacaaaaagtgagattattgccggaagtgtt
gatggaactgttagaacatttgacattcgaatgggcagggaaatatcagacaatttggga
caacctgttaactgcgtctcattg------tcaaatgacagtaactgcatattagctagt
tgt------ttagattctacaatgcgtcttc-----------------ttgacagacatt
aggat-cttgtcttgacata--cttcttggtgtctcygcattagtcatataaactggatt
gctgcctcaccaacaccgacgctcatgtcactggtggatctgaggatggctatatcttct
tctgggatttggtagatgcaactgtggtgtcacgattccgtgctcatgcatcagtggta-
------------------------------------------------------------
------------------
>PAFTOL009255
ctaccgacgaaggaggcgaacgtgctgcgagggcacgagggtgcagtactagcggctcgg
ttcaactccga---cggcaattattgcctgagctgcggcaaggaccgcaccatccgcctc
tggaatccccaccgtggcattcatatcaagacctacaaatctcatggccgtgaagtccgc
gatgttcatgtcacccrggacaactcaaagctgatctcatgcggtggggaccgtcaaatc
ttttactgggatgtatcaactggtcgtgtaattcgcaaattccgtggtcatgacagtgag
gtaaatgctgtgaagttcaatgagtatgcatctgtagtagtatcagcaggttatgaccgt
tctgtgcgtgcttgggactgtagatcgcagagtacagaaccaattcagatcattgacact
tttgcagacagtgtaatgtcagtgtgtttgac----------------------------
------------------------------------------------------------
------------------------------------------------------------
------------------------------------------------------------
-------------------------------------------rtcatacaaactggatt
gctgcctcaccaacactgatgcccatgtcactggtggatctgaggatggctatatcttct
tctgggatttggtggatgcaacagtggtgtcacggttccgtgcccatgcctcagtggtat
gcg-atccaacatgtacctcttcttaattttgcatgatt---------------------
------------------
>PAFTOL009257
ctaccgacgaaggaggcgaacgtgctgcgagggcacgagggtgcagtactagcggctcgg
ttcaactccga---cggcaattattgcctgagctgcggcaaggaccgcaccatccgcctc
tggaatccccaccgtggcattcatatcaagacctacaaatctcatggccgtgaagtccgc
gatgttcatgtcacccrggacaactcaaagctgatctcatgcggtggggaccgtcaaatc
ttttactgggatgtatcaactggtcgtgtaattcgcaaattccgtggtcatgacagtgag
gtaaatgctgtgaagttcaatgagtatgcatctgtagtagtatcagcrggytatgaycgt
tctgtgcgtgcttgggactgtagatcrcagagtacagarccaattcagatcattgacact
tttgcagacagtgtaatgtcagtgtgtttgacaaaaagtgagattattgcsggaagtgtt
gatggaacygttagracrtttgayattcgaatgggtagggaaatatcagacaacttggga
caacctgttaactgcatctcgttg------tcaaatgacagtaactgtatactagctagt
tgt------ttagattctacgttgcgtcttc-----------------ttgacaggtctt
ccggg-gagctgttgcaaga--atataaaggtcatatatgcaagtcatacaaactggatt
gctgcctcaccaacactgatgcccatgtcactggtggatctgaggatggctatatcttct
tctgggatttggtggatgcaacagtggtgtcacggttccgtgcccatgcctcagtggtat
gcg-atccaacatgtacctcttcttaattttgcatgatt---------------------
------------------
>PAFTOL009259
ctgccgacgaaggaggcgarcgtgctgcgagggcacgagggtgcagtactagcggctcgg
ttcaactccga---cggcaattattgcctgagctgcggcaaggaccgtaccatccgcctc
tggaatccccaccgtggcattcacatcaagacctacaaatctcatggccgtgaagtccgc
gatgttcaygtcacccaggacaactcaaagctgatctcatgcggtggggaccgtcaaatc
ttttactgggatgtatcaactggtcgtgtaattcgcaarttccgtggtcatgacagtgag
gtaaatgctgtgaagttcaatgagtatgcatctgtagtagtatcagcaggctatgaccgt
tctgtgcgtgcttgggattgtagatcgcagagtacagaaccaattcagrtcattgacact
tttgcagacagtgtaatgtcagtgtgtttgacraaaagtgagattattgctggaagtgtt
gatggaactgttaggacgtttgacattcggatggggagg---------------------
------------------------------------------------------------
------------------------------------------------------------
--------------------------------------------tcatacaaactggatt
gctgcctcaccaacactgacgcccatgtcaccggtggatctgaggatggctatatcttct
tctgggatttggtggatgcaacagtggtgtcacgattccgtgcccatgcctcagtggta-
------------------------------------------------------------
------------------
>PAFTOL009261
ctgccgacgaaggaggcgaacgtgctgcgagggcacgagggtgcagtactagcggccagg
ttcaactccga---cggcaattattgcctgagckgcggcaaggaccgcaccatccgcctc
tggaatccccaccgtggcattcacatcaagacctacaaatctcatggccgtgaagtccgc
gatgttcatgtcacccaggacaactcgaagctgatctcatgcggtggggaccgtcaaatc
ttttactgggatgtatcawctggkcgtgtaattcgtaaattccgtggtcatgacagtgag
gttggttccactagac--------------------------------------------
------------------------------------------------------------
------------------------------------------------------------
------------------------------------------------------------
------------------------------------------------------------
------------------------------------------------------------
------------------------------------------agtcatacaaactggatt
gctgcctcaccaacactgatgcccatgtcaccggtggatctgaggatggctatatcttct
tctgggatttggtggatgcaacagtggtgtcacgattccgtgcccatgcctcagtggtat
gcg-atccgacatgtacctattcttaattttgcatgattatgctcattratgataatttt
gtcaaggta---------
>PAFTOL009263
ctgccgacaaaggaggcgaacgtgctgcgagggcacgagggtgcastactagcggctcgg
ttcaactccga---cggcaattattgcctgagctgcggcaaggaccgcaccgtccgcctc
tggaatccccaccgtggcattcacatcaagacctacaaatctcrtggccgtgaagtccgc
gatgttcatgtcacccaggacaactcaaagctgatctcatgcggtggggaccgtcaaatc
ttttactgggatgtatcaactggtcgtgtaattcgcaaattccgtggtcatgacagtgag
gtaaatgctgtgaagttcaatgagtatgcatctgtagtagtatcagcaggttatgaccgt
tctgtgcgtgcgtgggactgtagatcgcagagtacagaaccaattcagatcattgacact
tttgcagacagtgtaatgtcagtgtgtttgacaaaaagtgagattattgctggaagtgtt
gatggaactgttaggaygtttgacattcgaatgggtagggaaatatcagacaacttggga
caacctgttaactgcatctctttg------tcaaatgacagtaactgtatactagctagt
tgt------ttagattctacgttgcgtcttc-----------------ttgacaggtgta
c------------------------------------------atcatacaaactggatt
gctgcctcaccaacactgatgcccatgtcactggtggatctgaggatggctatatcttct
tctgggatttggtggatgcaacagtggtgtcacgattccgtgcccatgcctcagtggtat
gcg-atccaacatgtacctattcttaattttgcgtgattgttgct---------------
------------------
>PAFTOL009265
ctgccgacgaaggaggcgaacgtgctgcaagggcacgagggtgcagtactagcggctcgg
ttcaactccga---tggcaattattgcctgagctgcggcaaggaccgcaccatccgcctc
tggaatccccaccgtggcattcacatcaagacctacaaatctcatggccgtgaagtccgc
gatgttcatgtcacccaggacaactcaaagctgatctcatgcggtggggaccgtcaaatc
ttttactgggatgtatcaactggtcgtgtaattcgcaaattccgtggtcatgacagtgag
gtaaatgctgtgaagttcaatgagtatgcatctgtcgtagtatcagcaggttatgaccgt
tctgtgcgtgcttgggactgtagatcrcagagtacagaaccaattcagatcattgacact
tttgcagacagtgtaatgtcagtgtgtttgacaaaaagtgagattattgctggaagtgtt
gatggaactgttaggacgtttgacattcgaatgggtagg---------------------
------------------------------------------------------------
------------------------------------------------------------
--------------------------------------------tcatacaaactggatt
gctgcctcaccaacactgatgcccatgtcactggtggatctgaggatggctatatcttct
tctgggatttggtggatgcaacagtggtgtcacgattccgtgcccatgcctcagtggta-
------------------------------------------------------------
------------------
>PAFTOL009267
gtgccgacgaaggaggcgaacgtgctgcgaggscacgagggtgcagtactagcggctcgc
ttcaactccga---cggcaattattgcctcagctgcggcaaggaccgcaccatccgcctt
tggaatcctcaccgtggcattcacatcaagacctacaaatctcatggccgtgaagtycgc
gatgttcacgtcacccaggacaattccaagctgatctcatgcggtggggaycgtcaaatc
ttttattgggatgtatcaactggtcgtgtaattcgcaaattccgtggccatgatagcgag
gtgaatgctgtgaagttcaatgagtatgcatcagtggtagtatcagcgggctatgatcgt
tctgtgcgtgcttgggactgtagatcacagagtacagagccaattcaaatcattgacact
tttgcagacagtgtcatgtcagtrtgtttgacaaaaagtgagattattgccggaagtgtt
gatggaactgttagaacatttgacattcgaatgggyagggaaatatcagacaatttggga
caacctgttaactgcatctcattg------tcaaatgacactaactgcatactagctagt
tct------ttagattctacattgcgtcttc-----------------ttgacagacgtt
aggat-cttgtcttgacata--cttcttggtgtctctgcattagtcatataaactggatt
gckgcctcaccaacaccgacrctcatgtcactggtggatctgaggatggctatatcttct
tctgggatttggtagatgcaactgtggtgtcacgattccgtgctcatgcatcagtggta-
------------------------------------------------------------
------------------
>PAFTOL009269
gtgccgacgaaggaggcgaacgtgctgcgagggcacgagggtgcagtactagcggctcgc
ttcaactccga---cggcaattattgcctcagctgcggcaaggaccgcaccatccgcctt
tggaatcctcaccgtggcattcacatcaagacctacaaatctcatggccgtgaagtccgc
gatgttcacgtcacccaggacaactccaggctgatctcatgcgggggggaccgtcaaatc
ttttactgggatgtatcaactggtcgcgtaattcgcaaattccgtggtcatgatagcgag
gtgaatgctgtgaagttcaatgagtatgcatctgtggtagtatcagcgggctatgatcgt
tctgtgcgtgcttgggactgtagatcacagagtacagaaccaattcaaatcattgacact
tttgcagacagtgttatgtcagtgtgtttgacaaaaagtgagattattgccggaagtgtt
gatggaactgttagaacatttgacattcgaatgggcagggaaatatcagacaatttggga
caacctgttaactgcatctcattg------tcaaatgacagtaactgcatactagctagt
tgt------ttagattctacaatgcgtcttc-----------------tygacaggtctt
ccggg-gagctgttgcaaga--atataaaggtcacatatgcaagtcatataaactggatt
gctgcctcaccaacactgacgctcatgtcactggtggatctgaggatggctatatcttct
tctgggatttggtagatgcaactgtggtgtcacaattccgtgctcatgcatcagtggtta
caa-gtgtgagttatcatccaaaggacaactgtatgataaccgcctctgtcgatgggagc
atccgtgtctggaaaact
>PAFTOL009271
ctgccgacgaaggaggcgaacgtgctgcgagggcacgagggtgcagtactagcggctcgg
ttcaactccga---cggcaattattgcctgagctgcggcaaggaccgcaccatccgcctc
tggaatccccaccgcggcattcacatcaagacctacaaatctcatggccgtgaggtccgc
gatgttcatgtcacccaggacaactcaaagctgatatcgtgcggtggggaccgtcaaatc
ttttactgggatgtatcaactggtcgtgtaattcgcaaattccgtggtcatgacagtgag
gtaaatgctgtgaagttcaatgagtatgcatctgtagtagtatcagcaggttatgaccgt
tctgtgcgtgcttgggactgtagatcacagagtacagaaccaattcagatcattgacact
tttgcagacagtgtaatgtcagtgtgtttgacaaaaagtgagattattgctggaagtgtt
gatggaactgttaggacgtttgacattcgaatgggtagagaaatatcagacaacttggga
cagcctgttaactgcatctcgttg------tcaaatgacagtaactgtatactagctagt
tgt------ttagattctacgttacgccttc-----------------ttgacaggtcta
cgggg-gagctgttgcaaga--atataaagatcacatctgcwagtcatacaaactggatt
gctgcctcaccaacactgatgcccatgtcactggtggatctgaggatggctatatcttct
tctgggatttggtggatgcaacagtggtgtcacgatttcatgcccatgcctcagtggtat
gcg-atccaacatgtatttgttcttaattttgcatgattgttgct---------------
------------------
>PAFTOL009279
ctaccgacgaaggatgcgaacgtgctgcgagggcacgagggtgcagtactagcggctcgg
ttcaactccga---cggcaattattgcctgagctgcggcaaggaccgcrccatccgtctc
tggaatccccaccgtggcattcacatcaagacctacaaatctcatggccgtgaagtccgc
gatgttcatgtcacccrggacaactcaaagctgatctcatgtggcggggaccgtcaagtc
ttttactgggatgtatcaactggtcgtgtaattcgcaaattccgtggtcatgacagtgag
gtaaatgctgtgaagttcaatgagtatgcatctgtagcagtatcagcaggttatgaccgt
tctgtgcgtgcttgggactgtagatcgcagagtacagaaccgattcagatcattgacact
tttgcagacagtgtaatgtcagtgtgtttgacaaaaagtgagattattgctggaagtgtt
gatggaactgttaggacgtttgacattcgaatgggtagggaaatatcagacaacttggga
caacctgttaactgcatctctttg------tcaaatgacagtaactgtgtactagctagt
tgt------ttagattctacgttgcgtcttc-----------------ttgacaggtgta
catct-gacttgatatactt--cttcttggtgtttctgcactagtcatacaaactggatt
gctgcctcaccaacactgatgcccatgtcaccggtggatctgaggatggctatatcttct
tctgggatttggtggatgcaacagtggtgtcacgattccgtgcccatgcctcagtggtat
gcg-atccaacatgtacctattcttagttttgcatgattgttgct---------------
------------------
>PAFTOL009281
------------------------------------------------------------
------------------------------------------------------------
------------------------------------------------------------
---------------agggacaactcaaagctgatctcatgcggtggggaccgtcaaatc
ttttactgggatgtatcaactggtcgtgtaattcgcaaattccgcggtcatgacagtgag
gttggttccactaga---------------------------------------------
------------------------------------------------------------
------------------------------------------------------------
------------------------------------------------------------
------------------------------------------------------------
------------------------------------------------------------
--------------------------------------------tcatacaaactggatt
gctgcctcaccaacactgatgcccatgtcactggtggatctgaggatggctatatcttct
tctgggatttggtggatgcaacagtggtgtcasgattccgtgcccatgcctcagtggtaa
gcg-atccactgtgtacctattcttaattttgcatgattgttgct---------------
------------------
>PAFTOL009283
ctaccgacgaaggaggcgagcgtgctgcgagggcacgagggtgcagtactagcggctcgg
ttcaactccga---cggcaattattgcctgagctgcggcaaggaccgcaccatccgtctc
tggaatccccatcgtggcattcatatcaagacctacaaatctcatggccgtgaagtccgc
gatgttcatgtcacccaggacaactcaaagctgatctcatgtggtggggaccgtcaaatc
ttttactgggatgtatcaactggtcgtgtaattcgcaaattccgtggtcatgacagtgag
gtaaatgctgtaaagttcaatgagtatgcatctgtagtagtatcagcaggttatgaccgt
tctgtgcgtgcttgggattgtagatcgcagagtacagaaccaattcagatcattgacact
tttgcagacagtgtaatgtcagtgtgtttgacaaaaagtgagattattgctggaagtgtt
gatggaactgttaggacgtttgacattcgaatgggtagggaaatatcagacaacttggga
cagcctgttaactgcatctcgttg------tcaaatgacagtaactgtatactagctagt
tgt------ttaggttctacgttgcgtcttc-----------------ttgacaggtcta
ccggg-gagctgttgcaaga--atacaaaggtcacatatgcaagtcatacaaactggatt
gctgcctcaccaacactgatgcccatgtcactggtggatctgaagatggctatatcttct
tctgggatttggtggatgcaacagtggtgtcacgattccgtgcccatgcctcagtggta-
------------------------------------------------------------
------------------
>PAFTOL009285
gtgcctacgaaggaggcgaacgtgctgcgagggcacgagggtgcagtactagcggctcgc
ttcaactccga---cggcaattattgcctcagcggcggcaaggaccgcaccatccgcctt
tggaatcctcaccgtggcattcacatcaagacctacaaatctcatggccgtgaagtccgc
gatgttcatgtcacccaggacaactccaagctgatctcatgcggtggggaccgtcaaatc
ttttactgggatgtatcaactggtcgtgtaattcgcaaattccgtggtcatgatagcgag
gtgaatgctgtgaagttcaatgagtatgcatctgtggtagtatcagcgggctatgatcgt
tctgtgcgtgcttgggactgtagatcacagagtacagagccaattcaaataattgacact
tttgcagacagtgttatgtcagtgtgtttgacaaaaagtgagattattgccggaagtgtt
gatggaactgttagaacatttgacattcgaatgggcagggaaatatcggacaatttggga
caacctgttaactgcatctcattg------tcaaatgacactaactgcatcctagctagt
tgt------ttagattctacaatgcgtcttc-----------------ttgacaggtcta
ccggg-gagctattgcaaga--atataaaggtcacatatgcaagtcatataaacttgatt
gctgcctcaccaacaccgacgctcatgtcactggtggatctgaggatggctatatcttct
tctgggatttggttgatgcggctgtggtgtcacgattccgtgctcatgcatcagtggta-
------------------------------------------------------------
------------------
>PAFTOL009287
ctgccggcgaaggaggcgaacgtgctgcgagggcacgagggtgcagtactagcrgctcga
ttcaactccga---cggcaattattgcctgagctgyggcaaggaccgcaccatccgtctc
tggaatccccaccgtggcattcacatcaagacctacaaatctcatggccgtgaagtccgc
gatgttcatgtyacccaggacaactcaaagctgatctcatgcggtggggaccgtcaaatc
ttttactgggatgtatcaactggtcgtgtaattcgcaaattccgtggtcatgacagtgag
gtaaatgctgtgaagttcaatgagtatgcatctgtagtagtatcagcaggttatgaccgt
tctgtgcgtgcttgggactgtagatcgcagagtacagaaccgattcagatcattgacact
tttgcagacagtgtaatgtcagtgtgtttgacaaaaagtgagattattgctggaagtgtt
gatggaactgttaggacgtttgacattcgratgggtagggaaatatcagacaacttggga
caacctgttaactgcatttcgttg------tcaaatgacagtaactgtatactagctag-
------------------------------------------------------------
-------------------------------------------ktcatacaaactggatt
gctgcctcaccaacactgatgcccacgtmactggtggatctgaggatggctatatcttct
tctgggatttggtggatgcaacagtggtatcacgattccgtgcccatgcctcagtggtta
caa-gtgtgagttatcacccaaaggacaactgtatgataactgcttctgttgatgggagc
atccgtgtctggaaaaca
>PAFTOL009289
ctgccgacgaaggaggcgaacgtgctgcgagggcacgagggtgcagttctagcggctcgg
ttcaactccga---tggcaattattgcctgagctgcggcaaggaccgcaccatccgcctc
tggaatccccaccgtggcattcacatcaagacctacaaatctcatggccgtgaagtccgc
gatgttcatgtcacccaggacaactccaagctgatctcatgcggtggggaccgtcaaatc
ttttactgggatgtatcaactggtcgtgyaattcgcaaattccgtggtcatgacagtgag
gtaaatgctgtgaagttcaatgagtatgcatctgtagtagtatcagcagcttatgaccgt
tctgtgcgtgcttgggactgtagatcgcagagtacagaaccaattcagatcattgacact
tttgcagacagtgtaatgtcagtgtgtttgacaaaaagtgagattgttgctggaagtgtt
gatggaactgttaggacgtttgacattcgaatgggtagg---------------------
------------------------------------------------------------
------------------------------------------------------------
--------------------------------------------tcatacaagctggatt
gctgcctcaccaacactgatgcccatgtcactggtggatctgaggatggttatatcttct
tctgggatttggtggatgcaacagtggtgtcacgattccgtgcccatgcctcagtggtat
gcg-atccaacatgtacctattcttaattttgcatgattgttgct---------------
------------------
>PAFTOL009291
ctgccggcaaaggaggcgaacgtgctgcgagggcacgagggtgctgtactagcggctcga
ttcaactccga---cggcaattattgcctaagctgcggcaaggaccgcaccatccgtctc
tggaatccccaccgtggcattcacatcaagacctacaaatctcatggccgcgaagtccgc
gatgttcatgtcacccaggacaactcaaagctgatctcatgcggtggggaccgtcaaatc
ttttactgggatgtatcaactggtcgtgtaattcgcaaattcygtggtcatgacagtgag
gtaaatgctgtgaagttcaatgagtatgcatctgtagtagtatcagcaggttatgaccgt
tctgtgcgtgcttgggactgtagatcgcagagtacagaaccgattcagatcattgacrct
tttgcagacagtgtaatgtcagtgtgtttgacaaaaagtgagattattgctggaagtgtt
gatggaactgttaggacgtttgacattcgaatgggtagggaaatatcagacaacttggga
caacctgttaactgcatctcgttg------tcaaatgacagtaactgtatactagctagt
tgt------ttagattctacgttgcgtcttc-----------------ttgacaggtcta
ccggg-gagctgttgcaaga--atataaaggtcacatatgcaagtcatacaaactggatt
gctgcctcaccaacactgatgcccacgtcactggtggatctgaggatggctatatcttct
tctgggatttggtggaygcaacagtggtgtcacgattccgtgcccatgcctcagtggta-
------------------------------------------------------------
------------------
>PAFTOL009293
ctaccgacgaaggaggcgarcgtgctgcgagggcacgagggtgcagtactagcggctcgg
ttcaactccga---cggcaattattgcctgagctgcggcaaggaccgcaccatccgtctc
tggaatccccaycgtggcattcatatcaagacctacaaatctcatggccgtgaagtccgc
gatgttcatgtcacccaggacaaytcaaagctgatctcatgtggtggggaycgtcaaatc
ttttactgggatgtatcaactggtcgtgtaattcgcaaattccgtggtcatgacagtgag
gtaaatgctgtraagttcaatgagtatgcatctgtagtagtatcagcaggttatgaccgt
tctgtgcgtgcttgggattgtagatcgcagagtacagaaycaattcagatcattgacact
tttgcmgacagtgtaatgtcagtgtgtttgacaaaaagtgagattattgctggaagtgtt
gatggaactgttaggacgtttgacattcgaatgggtarg---------------------
------------------------------------------------------------
------------------------------------------------------------
--------------------------------------------tcatacaaactggatt
gctgcctcaccaacactgatgcccatgtcactggtggatctgaagatggctatatcttct
tctgggatttggtggatgcaacagtggtgtcacgattccgtgcccatgcctcagtggta-
------------------------------------------------------------
------------------
>PAFTOL009295
atat--------------------------------------------------------
------------------------------------------------------------
------------------------------------------------------------
-------------tcagggacaactcaaagctgatctcatgtggtggggaccgtcaaatc
ttttactgggatgtatcaactggtcgtgtaattcgcaaattccgtggtcatgacagtgag
gtaaatgctgtaaagttcaatgagtatgcatctgtagtagtatcagctggttatgaccgt
tctgtgcgtgcttgggattgtagatcgcagagtacagaaccaattcaggtt---------
------------------------------------------------------------
------------------------------------------------------------
------------------------------------------------------------
------------------------------------------------------------
--------------------------------------------tcatacaaactggatt
gctgcctcaccaacactgatgcccatgtcactggtggatctgargatggctatatcttct
tctgggatttggtggatgcaacagtggtgtcacgattccgtgcccatgcctcagtggta-
------------------------------------------------------------
------------------
>PAFTOL009297
ctgccgacgaaggaggcgaacgtgctgcgagggcacgagggtgcagtactagcggctcgg
ttcaactccga---cggcaattattgcctgagctgcggcaaggaccgcaccatccgcctc
tggaatccccaccgtggcattcacatcaagacctacaaatctcatggccgtgaagtccgc
gatgttcatgtcacccaggacaactcaaagctgatctcatgcggtggggatcgtcaaatc
ttttactgggatgtatcaactggtcgtgtaattcgcaaattccgtggtcatgacagtgag
gtaaatgctgtgaagttcaatgagtatgcatctgtagtagtatcagcaggctatgaccgt
tctgtgcgtgcttgggattgtagatcgcagagtacagaaccaattcagatcattgacact
tttgcagacagtgtaatgtcagtgtgtttgacaaaaagtgagattattgctggaagtgtt
gatggaactgttaggacgtttgacattcgaatgggtagg---------------------
------------------------------------------------------------
------------------------------------------------------------
--------------------------------------------tcatacaaactggatt
gctgcctcaccaacactgacgcccatgtcaccggtggatctgaggatggctatatcttct
tctgggatttggtggatgcaacagtggtgtcacgattccgtgcccatgcctcagtggta-
------------------------------------------------------------
------------------
>PAFTOL009299
ctgccgacgaaggaggcgaacgtgctgcgagggcacgagggtgcagtactagcggctcgg
ttcaactccga---cggcaattattgcctgagctgcggcaaggaccgcaccgtccgcctc
tggaatccccaccgtggcattcacatcaagacctacaaatctcatggccgtgaagtccgc
gatgttcatgtcacccaggacaactcaaagctgatctcatgcggtggggaccgtcaaatc
ttttactgggatgtatcaactggtcgtgtaattcgcaaattccgtggtcatgacagtgag
gtaaatgctgtgaagttcaatgagtatgcatctgtagtagtatcagcaggttatgaccgt
tctgtgcgtgcttgggactgtagatcgcagagtacagaaccaattcaaatcattgacact
tttgcagacagtgtaatgtcagtgtgtttgacaaaaagtgagattattgctggaagtgtt
gatggaactgttaggacatttgacattcgaatgggtarg---------------------
------------------------------------------------------------
------------------------------------------------------------
--------------------------------------------tcatacaaactggatt
gctgcctcaccaacactgatgcccatgtcactggtggatctgaggatggctatatcttct
tctgggatttggtggatgcaacagtggtgtcacgattccgtgcccatgcctcagtggtat
gcg-atccaacatgtacctattcttaattttgcatgattgttgct---------------
------------------
>PAFTOL009301
ctgccgacgaaggaggcgaacgtgctgcgagggcacgagggtgcagtactagcggctcgg
ttcaactccga---cggcaattattgcctgagctgcggcaaggaccgyaccgtccgcctc
tggaatccccaccgcggcattcacatcaagacctacaaatctcatggccgtgaagtccgc
gatgttcatgtcacccaggacaactcaaagctgatctcatgcggtggggaccgtcaaatc
ttttactgggatgtatcaactggtcgtgtaattcgcaaattccgtggtcatgacagtgag
gtaaatgctgtgaagttcaatgagtatrcatctgtagtagtatcagcaggttatgaccgt
tctgtgcgtgcttgggactgtagatcgcagagtacagaaccaattcagatcattgacact
tttgcagacagtgtaatgtcagtgtgtttgacaaaaagtgagattattgctggaagtgtt
gatggaactgttagaacgtttgacattcgaaygggyagg---------------------
------------------------------------------------------------
------------------------------------------------------------
--------------------------------------------tcatacaaactggatt
gctgcctcaccaacactgatgcccatgtcactggtggatctgaggatggctatatcttct
tctgggatttggtggatgcaacagtggtgtcacgattccgtgcccatgcctcagtggtat
gcg-atccaacatgtacctattcttaattttgcgtgattgttgct---------------
------------------
>PAFTOL009303
------------------------------------------------------------
------------------------------------------------------------
------------------------------------------------------------
---------atattcagggacaactcaaagctgatctcatgcggtggggaccgtcaaatc
ttttactgggatgtatcaactggtcgtgtaattcgcaaattccgtggtcatgacagtgag
gttggttcc---------------------------------------------------
------------------------------------------------------------
------------------------------------------------------------
------------------------------------------------------------
------------------------------------------------------------
------------------------------------------------------------
------------------------------------------------------------
------------------------------------------------------------
------------------------------------------------------------
------------------------------------------------------------
------------------
>PAFTOL009311
ctgccgacgaaggaggcgaacgtgctccgggggcatgagggtgcggtactagcggcgagg
ttcaattccga---tggcaattattgcctgagctgcggcaaggatcgcaccatccgcctc
tggaatccccaccgtggcattcacatcaaaacctacaaatctcacggccgtgaagtccgc
gatgttcatgtcacccaggacaattcgaagttgatctcatgtggtggggaccgtcaaatc
ttttactgggatgtatcgactggtcgtgtcattcgcaaattccgtggtcatgatagcgag
gtaaatgctgtgaagttcaatgagtatgcatctgttgtagtatcagcagggtatgatcgt
tctgtacgtgcttgggactgtaggtcgcacagtacggaacccatycagatcattgacact
tttgcagacagtgtaatgtcagtatgtttaacaaaaagtgagattattgccggaagtgtt
gatggaactgttagaacatttgacattcgaatgggtagggaaatatcagacaacttggga
caacctgttaactgcatctcatta------tcaaatgacagtaactgcatattagctagt
tgt------ttagattctacattgcgtcttc-----------------ttgacaggatat
tttcc-tggccatcccacta--acagaagggtcacatatgcaagtcatacaaactggatt
gctgcctcaccaacactgacgctcatgttactggtggttctgaggatggttatatcttct
tctgggatttggtggatgcaacagtggtgtctcaattccgtgctcatgcctcagtggta-
------------------------------------------------------------
------------------
>PAFTOL009313
ctgccgacgaaggaggctcacgccctgcgggggcacgagggggcagtattagcggcgagg
ttcaactccga---cggcaattactgcctgagctgcggcaaggaccgcaccatccgcctc
tggaatccccaccgtggtattcacatcaagacctacaaatctcacgsccgtgaagtccgc
gacgtccacgtcacccaggacaactcgaagttgatctcgtgtggtggggaccgtcaaatc
ttttactgggatgtatcgactggtcgtgtgattcgcaagtttcgtggtcatgatagcgag
gtaaatgcrgtgaagtttaacgagtatgcatctgtagtagtatcagcaggctatgatcgt
tctgtgcgtgcatgggactgcaggtctcagagtacggaaccacttcagatcattgatact
tttgcagacagtgtaatgtcagtktgtctgacaaaaagtgaaattattgcyggaagtgtt
gatggaactgtaagaacattygacattcgaatgggtagggaaatatcggacaactttgga
caacctgtcaactgcatctccttg------tcaaatgacagtaactgcatattagcaagt
tgt------ttggtggagatgttctcctggc-----------------aatcccatttaa
caaaa-tttaaaatgacagg--gctagtggggagctgttgcaagtcttacaaactggact
gctgcctcacaaatactgatgcttatgttaccggtggatctgaggatggctatatcttct
tctgggatttggtggatgcaacagtagtgtcaagatttcgtgctcatgcctcagtggta-
------------------------------------------------------------
------------------
>PAFTOL009315
------------------------------------------------------------
------------------------------------------------------------
------------------------------------------------------------
------------------------------------------------------------
------------------------------------------------------------
---aatgctgtgaagtttaatgagtacgcgtctgtagtagtatcagcaggatatgaccgt
tctgtgcgtacttgggactgtagatctcagagtacagaaccaattcagatcattgacact
tttgcagacagtgtaatgtcagtgtgtttgacaaaaagtgagattattgctggaagtgtt
gacggaactgttagaacatttgacatc---------------------------------
------------------------------------------------------------
------------------------------------------------------------
--------------------------------------------tcatacaaactggatt
gctgcctcacaaacactgatgctcatgtcactggtggatctgaggatggctatatattct
tctgggatctggtggatgcgacaatggtgtcaagattccttgctcatgcgtcagtggta-
------------------------------------------------------------
------------------
>PAFTOL009321
ttgccgacgaaggaggcgaacgtgctgcgagggcatgagggtgctgttttagctgctcgc
ttcaactccga---cggcaattattgtctcagctgcggcaaagaccgcaccatccgcctc
tggaatccccaccgtggcgttcacatcaagacctacaaatctcatggccgtgaagtccgc
gatgttcatgtcacccaggacaactcgaaactgatctcatgtggtggcgatcgccaaatc
ttttactgggatgtatccactggtagagtaattcgcaaattccgtggtcatgatagcgag
gtgaatgctgtgaagtttaatgagtacgcatctgtagtagtatcagcagggtatgaccgt
tctgtgcgtacttgggactgtagatcgcagagtacagaaccaattcagatcattgacact
tttgcagacagtgtaatgtcagtgtgtttgacaaaaagtgagattattgctggaagtgtt
gatggaactgttagaacatttgacattcgaatgggtaggkaaatatcagacaacttggga
caacctgttaactgcatctcattg------tcgaatgacagtaactgcatactagctagt
tgt------ttggactctacattggttatga-----------------cttgagctttga
crtat-aatcttgtcttgac--atatttggtgtttcttcattagtcatacaaactggatt
gctgcctcaccaacactgatgctcatgtcactggtggatctgaggatggctatatcttct
tctgggatttggtggatgcaacagtggtgtcaagattctgtgctcatgcctcagtggta-
------------------------------------------------------------
------------------
>PAFTOL013501
ctaccgacgaaggaggcgaacgtgctgcgagggcatgagggtgcagttctagcggctcgg
ttcaactccga---cggcaattattgcctgagctgcggcaaggaccgcaccatccgtctc
tggaatccccaccgtggcattcacrtcaagacctacaaatctcatggccgtgaagtccgc
gatgttcatgtcacccaggacaactcaaagctgatctcatgtggtggggaccgtcaaatc
ttttactgggatgtatcaactggtcgtgtaattcgcaaattccgtggtcatgacagtgag
gtaaatgctgtaaagttcaatgagtatgcatctgtagtagtatcagcaggttatgaccgt
tctgtgcgtgcttgggattgtagatcgcagagtacagaaccaattcagatcattgacact
tttgcagacagtgtaatgtctgtgtgtttgacaaaaagtgagattattgctggaagtgtt
gatggaactgttaggacgtttgacattcgaatgggtagg---------------------
------------------------------------------------------------
------------------------------------------------------------
--------------------------------------------tcatacaaactggatt
gctgcctcaccaacactgatgcccatgtcactggtggatctgaggatggctatatcttct
tctgggatttggtggatgcracagtggtgtcacgattccgtgcccatgcctcagtggta-
------------------------------------------------------------
------------------
>SRR5036296
------------------------------------------------------------
------------------------------------------------------------
-------------------------------------------------atgagatccat
gac---------------------------------------------------------
--------------------------------------------ttattattcttaccag
gtaaatgctgtgaagttcaatgagtatgcatctgtagtagtatcagcaggttatgaccgt
tctgtgcgtgcttgggactgtagatcgcagagtacagaaccaattcagatcattgacact
tttgcagacagtgtaatgtcagtgtgtttgacaaaaagtgagattattgctggaagtgtt
gatggaactgttaggacgtttgacattcgaatgggtagggaaatatcagacaacttggga
caacctgttaactgcatctctttg------tcaaatgacagtaactgtatactagctggt
tgt------ttagattctacgttgcgtcttc-----------------ttgacaggtgta
ccggg-gagctgttgcaaga--atatgaaggtcacatatgcaagtcatacaaactggatt
gctgcctcaccaacactgatgcccatgtcactggtggatctgaggatggctatatcttct
tctgggatttggtggatgcaacagtggtgtcacgattccgtgcccatgcctcagtggtat
gcg-atccaacatgtacctattcttaattttgcatgattgttgct---------------
------------------
>SRR5137211
ctgccgacgaaggaggcgaacgtgctgcgagggcacgagggtgcagtactagcggctcgg
ttcaactccga---cggcaattattgcctgagctgcggcaaggaccgcaccgtccgcctc
tggaatccccaccgtggcattcacatcaagacctacaaatctcatggccgtgaagtccgc
gatgttcatgtcacccaggacaactcaaagctgatctcatgcggtggggaccgtcaaatc
ttttactgggatgtatcaactggtcgtgtaattcgcaaattccgtggtcatgacagtgag
gtaaatgctgtgaagttcaatgagtatgcatctgtagtagtatcagcaggttatgaccgt
tctgtgcgtgcttgggactgtagatcgcagagtacagaaccaattcaaatcattgacact
tttgcagacagtgtaatgtcagtgtgtttgacaaaaagtgagattattgctggaagtgtt
gatggaactgttaggacatttgacattcgaatgggtagagaaatatcagacaacttggga
caacctgttaactgcatctctttg------tcaaatgacagtaactgtatactagctagt
tgt------ttagattctactttgcgtcttc-----------------ttgacaggtcta
ccggg-gagctgttgcaaga--atataaaggtcacatatgcaaggtttgcatgcta----
------------------------------------------------------------
---------------------------------------ccgtctgtgctaaataggcat
gac---------------------------------------------------------
------------------
>SRR5137212
------------------------------------------------------------
------------------------------------------------------------
-------------------------------------------------atgagatccat
gac---------------------------------------------------------
--------------------------------------------tcattattcttaccag
gtaaatgctgtgaagttcaatgagtatgcatctgtagtagtatcagcagggtatgaccgt
tctgtgcgtgcttgggactgtagatcgcagagtatagaaccaattcagatcattgacact
tttgcagacagtgtaatgtcagtgtgtttgacaaaaagtgagattattgccggaagtgtt
gatggaactgttaggacgtttgacattcgaatgggtagggaaatatcagacaacttggga
caacctgttaattgcatctcgttg------tcaaatgacagtaactgcatactagctagt
tgt------ttagattctacattgcgtcttc-----------------ttgacaggtcta
gcggg-gagctgttgcaaga--atataaaggtcacatatgcaagtcatacaaactggatt
gctgtctcaccaacactgatgctcatgtcactggtggatctgaggatggctatattttct
tctgggatttggtggatgcaacggtggtgtcacgtttccgtgcccatgcctcagtggtat
gcg-atccaacatgaccctattcttagttgtgcatgatttttgct---------------
------------------
>SRR5137213
---------------gcgtat-tattgtcaggttacgagtgtgagttatc----------
----atccaaa---ggacaactgtatgataaccgcttctgttgatgggagcatccgtgtc
tggaaa------------------------------------------------------
------------------------------------------------------------
------------------------------------------------------------
------------------------------------------------------------
------------------------------------------------------------
------------------------------------------------------------
------------------------------------------------------------
------------------------------------------------------------
------------------------------------------------------------
------------------------------------------------------------
------------------------------------------------------------
------------------------------------------------------------
------------------------------------------------------------
------------------
>SRR7905849
ttgccgacgaaggaggcgaacgtgctgcgagggcacgagggtgcagtactagcggctcgg
ttcaactccga---cggcaattattgcctgagctgcggcaaggaccgcaccatccgcctc
tggaatccccaccgtggcattcacatcaagacctacaaatctcatggccgtgaagtccgc
gatgttcatgtcacccaggacaactcaaagctgatctcatgcggtggggaccgtcaaatc
ttttactgggatgtatcgactggtcgtgtaattcgcaaattccgtggtcatgacagcgag
gtaaatgctgtgaagttcaatgagtatgcatctgtggtagtatcagcaggttatgaccgt
tctgtgcgtgcttgggactgtagatcgcaaagtacagaaccaattcagatcattgacact
tttgcagacagtgtaatgtcagtgtgtttgacaaaaagtaagattattgccggaagtgtt
gatggaactgttaggacgtttgacattcgaatgggtagggaaatatcagacaacttggga
caacctgttaactgcatctcgttg------tcaaatgacagtaactgcctactagctagt
tgt------ttagattctacattgcgtcttc-----------------ttgacaggtcta
ctggg-gagctgttgcaaga--atataaaggtcacatatgcaagtcctacaaactggatt
gctgcctcaccaacactgatgcttacatcactggtgggtctgaggatggctatatcttct
tctgggatttggtggatgcaacagtggtgtcacgattccgtgcccatgcctcagtggtta
caa-gtgtgagttatcatccaaaggacaactgtatgataaccgcttctgttgatgggagc
atccgtgtctggaaaaca
>SRR7905861
ctgccgacgaaggaggcgtacgtgctgcgagggcacgagggtgcagtactagcggctcgg
ttcaactccga---cggcaattattgcctgagctgcggcaaggaccgaaccatccgcctc
tggaatccccaccgtggcattcacatcaagacctacaaatctcatggccgtgaagtccgs
gatgttcatgtcacccaggacaactccaagctgatctcatgcggtggggaccgtcaaatc
ttttactgggatgtatcaactggtcgtgtgatycgcaaattccgyggtcatgacagtgag
gtaaatgctgtgaagttcaatgagtatgcatctgtagtagtatcagctggttatgaccgc
tctgtgcgtgcttgggactgtagatcgcagagyacagaaccaattcagatcattgacact
tttgcagacagtgtaatgtcagtgtgtttgacgaaaagtgagattattgctggaagtgtt
gatggaactgttaggacgtttgacattcgaatgggtagggaaatatcagacaacttggga
caacctgttaactgcatctctttg------tcaaatgacagtaactgtatactagctagt
tgt------ttagattctacgttgcgtcttc-----------------ttgacaggtcta
ccggg-gagctgttgcaaga--atataaaggtcacatatgcaagtcatacaaactggatt
gctgcctcaccaacactgatgcccatgtcactggtggatctgaggatggctatatcttct
tctgggatttggtggatgcaacagtggtgtcacgattccgtgcycatgcctcagtggtta
cga-gtgtgagttatcatccaaaggacaactgtatgataacygcttctgttgatgggagc
atccgtgtctggaaaaca
>SRR7905862
gtgccaacgaaggaggcgaacgtgctgcgagggcacgagggtgcagtactagcggctcgc
ttcaactccga---cggcaattattgccttagctgcggcaaggaccgcaccatccgcctt
tggaatcctcaccgtggcattcacatcaagacctacaaatctcatggccgtgaagtccgc
gatgttcatgtcacccaggacaactccaagctgatctcatgyggtggggaccgtcaaatc
ttttactgggatgtatcaactggtcgtgtaattcgcaaattccgtggtcatgatagcgag
gtgaatgctgtgaagttcaatgagtatgcrtctgtggtagtatcagcgggctatgatcgt
tctgtgcgtgcttgggactgtagatcacagagtacagagccaattcaaataattgacact
tttgcagacagtgttatgtcagtgtgtttgacaaaaartgagattattgccggaagtgtt
gatggaactgttagaacatttgacattcgaatgggtagggaaatatcagacaatttggga
caacctgttaactgcatctcattg------tcaaatgacactaactgcatactagctagt
tgt------ttagattctacwatgcgtcttc-----------------ttgacaggtcta
cyggg-gagctattgcarga--atatraaggtcacatatgcaagtcatataaactggatt
gctgcctcaccaacacygacgctcatgtcactggtggatctgaggatggctatatcttct
tctgggatttggtggatgcaactgtggtgtcrcgattccgtgctcatgcatcagtggtta
caa-gtgtaagttatcatccaaaggacaactgtatgataaccgcctctgttgatgggagc
atccgtgtctggaaaact
>SRR8327214
ctgccgacgaaggaggcgaacgtgctgcgagggcacgagggtkcagtactagcggctcgg
ttcaactccga---tggcaattattgcctgagctgcggcaaggaccgcaccatccgcctc
tggaatccccaccgtggcattcacatcaagacctacaaatctcatggccgtgaagtccgc
gatgttcatgtcayccaggacaactccaagctgatctcatgcggtggggaccgtcaaatc
ttttactgggatgtatcaactggtcgtgtaattcgcaaattccgtggtcatgacagtgag
gtaaatgctgtgaagttcaatgagtatgcatctgtagtagtatcagcagsttatgaccgt
tctgtgcgtgcttgggactgtagatcgcagagtacagaaccaattcagatcattgacact
tttgcagacagtgtaatgtcagtgtgtttgacaaaaagtgagattrttgctggaagtgtt
gatggaactgttaggacgtttgacattcgaatgggtagggaaatatcagacaacttggga
caacctgttaactgcatctctttg------tcaaatgacagtaactgtatactagctagt
tgt------ttagattctacgttgcgtcttc-----------------ttgacaggtcta
cyggg-gagctgttgcaaga--atataaaggtcacatatgcaagtcatacaagctggatt
gctgcctcaccaacactgatgcccatgtcactggtggatctgaggatggytatatcttct
tctgggatttggtggatgcaacagtrgtgtcacgattccgtgcccatgcctcagtggtta
cga-gtgtgagttatcatccaaaggacaactgtatgataaccgcttctgttgatgggagc
atccgygtctggaaaaca
