# Supplementary material for: Phylogenomics and classification of Cactaceae based on hundreds of nuclear genes
Source: Plant Syst Evol. 2025 Aug 11;311(5):28. doi: 10.1007/s00606-025-01948-z (PMC12339657; doi:10.1007/s00606-025-01948-z)
Supplement: Supplementary file 4 — Online Resource 4: Containing alignments and RAxML gene trees for all included loci and all phylogenetic datasets (ZIP 10372 KB) [file 606_2025_1948_MOESM4_ESM.zip › de Vos et al_ESM_4/ESM_data_alignments/QCP/5464_consensus.mafft.fasta]

>PAFTOL004547
------------------------------------------------------------
------------------------------------------------------------
------------------------------------------------------------
------------------------------------------------------------
------------------------------------------------------------
------------------------------------------------------------
------------------------------------------------------------
------------------------------------------------------------
------------------------------------------------------------
------------------------------------------------------------
--------------------------------------------ggctaggaaattgaac
ttgaag-----------------------cacatgctgtaaaaggtgtaggcaaagaaca
tgcaaaatggtccccagttgccact-----------gcttggtacaagatgcttcctgag
gtggtgcttttgaaagatatttttgat---------------------------------
------------------------------------------------------------
------------------------------------------------------------
----------------------------
>PAFTOL004551
------------------------------------------------------------
------------------------------------------------------------
------------------------------------------------------------
------------------------------------------------------------
------------------------------------------------------------
------------------------------------------------------------
------------------------------------------------------------
------------------------------------------------------------
------------------------------------------------------------
------------------------------------------------------------
------------------------------------------------------------
------------------------------------------------------------
------------------------------------------------------------
------------------------------------------------------------
----------------------------------------ttttcagtcaccattgaatc
aactggagctttgcctcctgaacaactatttactgaagctgtgaagatcttggaagacaa
atgcgtgcgtgttatcactgagctttca
>PAFTOL004552
------------------------------------------------------------
------------------------------------------------------------
------------------------------------------------------------
------------------------------------------caggtgcccacgatggcc
attgaaaaagttcttattgcaaataatacatcccttgttcaagatgaggtccttgcacac
aggttgggcctagttccactaagtgttgaccccaggctctttgcttacaagtcagaaaag
gatgagccaaatgagaagaacaccattgtgtttggacttcatgc-tcgttgtgaacgagg
tgcaccacgttgtacagttaagtcaggggaactgaaatggctc--------cctaatggg
agtatgtttcgattggagatggaaaacaaacaatcg------------------------
------------------------------------------------------------
--------------------------------------------ggctaggaaattgaac
ttgaag-----------------------cacatgctgtaaaaggtgtaggcaaagaaca
tgcaaaatggtctccagttgccact-----------gcttggtacaagatgcttcctgag
gttgttcttttgaaagatatttttgatgagaaagcagaagaactagtgaaa---------
------------------------------------------------------------
------------------------------------------------------------
----------------------------
>PAFTOL004553
------------------------------------------------------------
------------------------------------------------------------
------------------------------------------------------------
------------------------------------------caggtgcccacgatggcc
attgaaaaagttcttattgcaaataatacatcccttgttcaagatgaggtccttgcacac
aggttgggcctaattccagtaagtgttgaccccaggctctttgcatacaagtcagaaaag
gatgagcctaatgagaagaacaccattgtgtttggacttcatgc-tcgttgtgaacgagg
tgcaccacgtcatacaggtaaa--------------------------------------
------------------------------------------------------------
------------------------------------------------------------
--------------------------------------------ggctaggaaattgaac
ttgaag-----------------------cacatgctgtaaaaggtgcaggcaaagaaca
tgcaaaatggtccccagttgccact-----------gcttggtacaagatgcttcctgag
gtggtgcttttgaaagatgtttttgatgagaaagcagaagaactggtgaaa---------
------------------------------------------------------------
------------------------------------------------------------
----------------------------
>PAFTOL004554
------------------------------------------------------------
------------------------------------------------------------
------------------------------------------------------------
------------------------------------------caggtgcccacgatggcc
attgaaaaagttcttattgcaaataatacatcccttgttcaagatgaggtccttgcacac
aggttgggcctagttccactaagtgttgaccccaggctctttgcttacaagtcagaaaag
gatgagccaaatgagaagaacaccattgtgtttggacttcatgc-ttgttgtgaacgagg
tgcaccacgtcgtacaggtaaa--------------------------------------
------------------------------------------------------------
------------------------------------------------------------
--------------------------------------------ggctaggaaattgaac
ttgaag-----------------------cacatgctgtaaaaggtgtaggcaaagaaca
tgcaaaatggtctccrgttgccact-----------gcttggtacaagatgcttcctgag
gttgttcttttgraagatatttttgatgagaaagcagaagaactrgtgaaa---------
------------------------------------------------------------
------------------------------------------------------------
----------------------------
>PAFTOL004555
------------------------------------------------------------
------------------------------------------------------------
------------------------------------------------------------
------------------------------------------------------------
------------------------------------------------------------
------------------------------------------------------------
------------------------------------------------------------
------------------------------------------------------------
------------------------------------------------------------
------------------------------------------------------------
--------------------------------------------ggctaggaaattgaac
ttgaag-----------------------cacatgctgtaaaaggtgtaggcaaagaaca
tgcaaaatggtccccagttgccact-----------gcttggtacaagatgcttcctgag
gtgttgcttttgaaagatatttttgatgagaaagcagaagaactagtgaaa---------
----------------------------------------ttttcagtcaccattgaatc
aactggagctttacctcctgaacaactatttactgaagctgtgaagatattggaagacaa
atgtgtgcgtgttatcactgagctttca
>PAFTOL004556
------------------------------------------------------------
------------------------------------------------------------
------------------------------------------------------------
------------------------------------------------------------
------------------------------------------------------------
------------------------------------------------------------
------------------------------------------------------------
------------------------------------------------------------
------------------------------------------------------------
------------------------------------------------------------
--------------------------------------------ggctaggaaattgaac
ttgaag-----------------------cacatgctgtaaaaggtctaggcaaagaaca
tgcaaaatggtctccagttgccact-----------gcttggtataagatgcttcctgag
gttgttcttttgaaagatatttttgatgagaaagcagaagaactagtgaaa---------
------------------------------------------------------------
------------------------------------------------------------
----------------------------
>PAFTOL004560
------------------------------------------------------------
------------------------------------------------------------
------------------------------------------------------------
------------------------------------------------------------
------------------------------------------------------------
------------------------------------------------------------
------------------------------------------------------------
------------------------------------------------------------
------------------------------------------------------------
------------------------------------------------------------
--------------------------------------------ggctaggaaattgaac
ttgaag-----------------------cacatgctgtaaaaggtgtaggcaaagaaca
tgcaaaatggtctccagttgccact-----------gcttggtacaagatgcttcctgag
gttgttcttttgaaagatatttttgatgagaaagcagaagaactagtgaaa---------
------------------------------------------------------------
------------------------------------------------------------
----------------------------
>PAFTOL004561
------------------------------------------------------------
------------------------------------------------------------
------------------------------------------------------------
------------------------------------------------------------
------------------------------------------------------------
------------------------------------------------------------
------------------------------------------------------------
------------------------------------------------------------
------------------------------------------------------------
------------------------------------------------------------
--------------------------------------------ggctaggaaattgaac
ttgaag-----------------------cacatgctgtaaaaggagtgggtaaagaaca
tgcaaaatggtctccagttgccact-----------gcttggtacaagatgctgcctgag
gtggttcttttgaaagatatttgtratgagaaagcggaagaacttgtg------------
------------------------------------------------------------
------------------------------------------------------------
----------------------------
>PAFTOL004562
------------------------------------------------------------
------------------------------------------------------------
------------------------------------------------------------
------------------------------------------------------------
------------------------------------------------------------
------------------------------------------------------------
------------------------------------------------------------
------------------------------------------------------------
------------------------------------------------------------
------------------------------------------------------------
--------------------------------------------ggctaggaaattgaac
ttgaag-----------------------cacatgctgtaaaaggtgtaggcaaagaaca
tgcaaaatggtctccagttgccact-----------gcttggtacaagatgcttcctgag
gttgttcttttgaaagatatttttgatgagaaagcagaagaactagtgaaat--------
-----------------------------------------tttcagtcaccatagaatc
aactggagctttacctcctgaacaactatttactgaagctgtgaagatattggaagacaa
atgtgtgcgtgttatcactgagctttca
>PAFTOL004565
------------------------------------------------------------
------------------------------------------------------------
------------------------------------------------------------
------------------------------------------------------------
------------------------------------------------------------
------------------------------------------------------------
------------------------------------------------------------
------------------------------------------------------------
------------------------------------------------------------
------------------------------------------------------------
--------------------------------------------ggctaggaaattgaac
ttgaag-----------------------cacatgctgtaaaaggtgttggcaaagaaca
tgcaaaatggtctccagttgccact-----------gcttggtacaagatgcttcctgag
gttgttcttttgaaagatatttttgatgagaaagcagaagaactagtgaaa---------
------------------------------------------------------------
------------------------------------------------------------
----------------------------
>PAFTOL004566
------------------------------------------------------------
------------------------------------------------------------
------------------------------------------------------------
------------------------------------------caggttcccacgatggca
attgaaaaagttcttattgcgaataatacatcccttgttcaagatgaggtccttgcacac
aggttgggcctaattccattaagtgttgaccccaggctctttgcatacaagtcagaaaag
gatgagccaaatgagaagaacactattgtgtttggacttcatgc-tcgttgtgaacgagg
tgcaccccgtcgtaca--------------------------------------------
------------------------------------------------------------
------------------------------------------------------------
--------------------------------------------------gaaattgaac
ttgaag-----------------------cacatgctgtaaaaggagtaggtaaagaaca
tgcaaaatggtctccagttgccact-----------gcttggtacaagatgctgcctgag
gtggttcttttgaaagatatttgtgatgagaaagcagaagaactagtgaaa---------
----------------------------------------ttttcagtcaccattgaatc
aactggagckttgcctcctgaacaactatttactgaagcwgtgaagatcttggaagacaa
atgcgtgcgtgttatcactgagctctca
>PAFTOL004567
------------------------------------------------------------
------------------------------------------------------------
------------------------------------------------------------
------------------------------------------caggtgcccacgatggcc
attgaaaaagttcttattgcaaataatacatcccttgttcaagatgaagtccttgcacac
aggttgggcctaattccactaagtgttgaccccaggctctttgcttacaagtcagaaaag
gatgagccaaatgagaagaacaccattgtgtttggacttcatgc-tcgttgtgaacgagg
tgcaccacgtcgtacc--------------------------------------------
------------------------------------------------------------
------------------------------------------------------------
--------------------------------------------ggtaaagaaattgaac
ttgaag-----------------------cacatgctgtaaaaggtgtaggcaaagaaca
tgcaaaatggtctccagttgccact-----------gcttggtacaagatgcttcctgag
gtggttcttttgaaagatatttttgatgagaaagcagaagaactagtg------------
------------------------------------------------------------
------------------------------------------------------------
----------------------------
>PAFTOL004568
------------------------------------------------------------
------------------------------------------------------------
------------------------------------------------------------
------------------------------------------caggtgcccacaatggcc
attgaaaaagttcttattgcaaataatacatcccttgttcaagatgaagtccttgcacac
aggttgggcctaattccactaagtgttgacccyaggctctttgcttacaagtcagaaaag
gatgagccaaatgagaagaacaccattgtgtttggacttcatgc-tcgttgtgaacgagg
tgcaccacgtcgtacaggtaaatc------------------------------------
------------------------------------------------------------
------------------------------------------------------------
-------------------------------------------cggccaggaaattgaac
ttgaag-----------------------cacatgctgtaaaaggtgtgggyaaagaaca
tgcaaaatggtctccagttgccact-----------gcttggtacaagatgcttcctgag
gttgttcttttgaaagatatttttaatgagaaagcagaagaactggtg------------
------------------------------------------------------------
------------------------------------------------------------
----------------------------
>PAFTOL004571
------------------------------------------------------------
------------------------------------------------------------
------------------------------------------------------------
------------------------------------------caggttcccacgatggca
attgaaaaagttcttattgcaaataatacatcccttgttcaagatgaggtccttgcacat
aggttgggcctaattccattaagcgttgaccccaggctctttgcatacaagtcagaaaag
gatgagccaaatgagaagaacactattgtgtttggacttcatgc-tcgttgtgaacgagg
tgcaccccgtcgtaca--------------------------------------------
------------------------------------------------------------
------------------------------------------------------------
--------------------------------------------ggctaggaaattgaac
ttgaag-----------------------cacatgctgtaaaaggagtaggtaaagaaca
tgcaaaatggtctcctgttgccact-----------gcttggtacaagatgctgcctgag
gtggttcttttgaaagatatttgtgatgagaaagcagaagaactagtg------------
------------------------------------------------------------
------------------------------------------------------------
----------------------------
>PAFTOL004572
------------------------------------------------------------
------------------------------------------------------------
------------------------------------------------------------
------------------------------------------caggtgcccacgatggcc
attgaaaaaatccttattgcaaataatacatcccttgttcaagatgaggtcctttcacac
aggttkggcctaattccattaagcgttgaccccaggctctttgcatacaagtcagaaaag
gatgagccaaatgagaagaacaccattgtatttggacttcatgc-tcgttgtgaacgagg
tgcaccacgtcgtacagtaaagtcaggggaactgaagtggctc--------cctaatggg
agtatgtttccattggagatagaaaacaaacaatctggttcaacttcaactcccagaact
tacacaaattttaaatcaagccaggatgagctacct------------------------
--------------------------------------------ggctaggaaattgaac
ttgaag-----------------------cacatgctgtgaaaggtgtaggcaaagaaca
tgcaaaatggtctccagttgccact-----------gcttggtacaagatgcttcctgag
gttgttcttttgaaagatatttttgatgagaaagcagaagaactagtgaaa---------
------------------------------------------------------------
------------------------------------------------------------
----------------------------
>PAFTOL004573
------------------------------------------------------------
------------------------------------------------------------
------------------------------------------------------------
------------------------------------------caggtgcccacgatggcc
attgaaaaaattcttatggcaaataatacatcccttgttcaagatgaggtyctttcacac
aggttgggcctaattccattaagcgttgaccccaggctctttgcatacaagtcagaaaag
gatgagccaaatgagaagaacaccattgtatttggacttcatgc-tcgttgtgaacgagg
tgcaccgcgtcgtacaggtaaa--------------------------------------
------------------------------------------------------------
------------------------------------------------------------
--------------------------------------------ggttaggaaattgaac
tkkaag-----------------------cacatgctgtaaaaggtgtaggcaaagaacw
tgcaaaatggtctccagttgccact-----------gcttggtacaagatgcttcctgag
gttgttcttttgaaagatatttttgatgrgaaagcakaagaactagtg------------
------------------------------------------------------------
------------------------------------------------------------
----------------------------
>PAFTOL004574
------------------------------------------------------------
------------------------------------------------------------
------------------------------------------------------------
------------------------------------------caggtgcccacgatggcc
attgaaaaagttcttattgcaaataatasatcccttgttcaagatgaggtcctygcacac
aggttgggcctaattccattaagtgttgaccccaggctstttgcatacaagtcagaaaag
gatgagccaaatgagaagaacaccattgtgtttggacttcatgc-tcgttgtgaamgagg
tgcaccacgtcgtacagttaagtcaggggaactgaagtggctc--------cctaatggc
agtatgtttcaattggagatagaaaacaaacaatctggttcaacttcaactcccagaact
tacacaaattttaaatca------------------------------------------
--------------------------------------------ggctaggaaattgaac
ttgaag-----------------------cacatgctgtaaaaggtgtaggcaaagaaca
tgcaaaatggtctccagttgccact-----------gcttggtacaagatgcttcctgag
gttgttcttttgaaagatatttttgatgrgaaagcagaagaactagtgaaa---------
------------------------------------------------------------
------------------------------------------------------------
----------------------------
>PAFTOL004577
------------------------------------------------------------
------------------------------------------------------------
------------------------------------------------------------
------------------------------------------caggtgcccacgatggcc
attgaaaaagttcttattgcaaataatacatcccttgttcaagatgaggtccttgcacac
aggttgggcctagttccamtaagtgttgaccccaggctctttgctyacaagtcagaaaag
gatgagccaaatgagaagaacactattgtgtttggacttcatgc-tcgttgtgaacgagg
tgcaccacgtcgtacagttaagtcagaggaactgaagtggctt--------cctaatggg
agtatgtttcaattg---------------------------------------------
------------------------------------------------------------
--------------------------------------------ggctaggaaattgaac
ttgaag-----------------------cacatgctgtaaaaggcgtaggcaaagaaca
tgcaaaatggtctccagttgccact-----------gcttggtacaagatgcttcctgag
gttgttcttttgaaagatatttttggtgagaaagcagaagaactagtgaaa---------
------------------------------------------------------------
------------------------------------------------------------
----------------------------
>PAFTOL004578
------------------------------------------------------------
------------------------------------------------------------
------------------------------------------------------------
------------------------------------------caggtgcccacgatggcc
attgaaaaagttctcgttgcaaataatacatcccttgtgcaagatgaggtccttgcacac
aggttgggcctaattccattaagcgttgaccccaggctctttgcatacaagtcagaaaag
gatgagccaaatgagaagaacaccattgtgtttggacttcatgc-tcgttgtgaacgagg
tgcsccacgtcgtacagttaagtcaggggaactgaagtggctc--------cctaatggg
agtatgtttccattggagatagaaaacaaacaatctggttcggcttcaactcgcagaact
tacacaaattttaaatcaagccaggatgtgctacctgaattttctgga-aatccgattcg
ccccacgtattctgatatcactat----agctaggcttggcccaggccaggaaattgaac
ttgaag-----------------------cacatgctgtaaaaggtgtaggcaaagaaca
tgcaaaatggtctccagttgccact-----------gcttggtataagatgcttcctgag
gttgttcttttgaaagatatttttgatgagaaagcagaagaactagtgaaa---------
------------------------------------------------------------
------------------------------------------------------------
----------------------------
>PAFTOL004582
------------------------------------------------------------
------------------------------------------------------------
------------------------------------------------------------
------------------------------------------caggtgcccacgatggcc
attgaaaaagttcttattgcaaataatacatcccttgttcaagatgaggtcctttcacac
aggttgggcctaattccastaagcgttgaccccaggctctttgcatacaagtcagaaaag
gatgagccaaatgagaagaacaccattgtgtttggacttcatgc-tcgttgtgaacgagg
tgcaccacgtcgtacagttaagtcaggggaactgaagtggctc--------cctaatggg
agtatgtttccattggagatagaaaacaaacaatctggttcaacttcaactcccagaact
tacacaaattttaaatcaagccaggatgagctacctgaattttctgga-aatccaattcg
ccccacatattctgatgtcactat----agctaggcttggcccaggcyaggaaattgaac
ttgaag-----------------------cacatgctgtaaaaggtgtaggcaaagaaca
tgcaaaatggtctccagttgccact-----------gcttggtacaagatgcttcctgag
gttgttcttttgaaagatatttttgatgagaaagcagaagaactagtg------------
------------------------------------------------------------
------------------------------------------------------------
----------------------------
>PAFTOL004583
------------------------------------------------------------
------------------------------------------------------------
------------------------------------------------------------
------------------------------------------caggtgcccacgatggcc
attgaaaaagttcttattgcaaataatacatcccttgttcaagatgaggtccttgcacac
aggttgggcctaattccattaagtgttgaccccaggctctttgcatacaagtcagaaaag
gatgagcctaatgagaagaacacyattgtgtttggacttcatgc-tcrttgtgaacgagg
tgcaccacgttgtacagttaagtcaggggaactgaagtggctc--------cctaatggg
agtatgtttcgattggagatagaaaacaagcaatctggttcaacttcaactcccagaact
tacacaaattttaaatcaagccaggacaagctacctgaattttctgga-aatccaatgtg
gtagccatctcatttctgttagga----tgtcaatattttatttgrctaggaaattgaac
ttgaag-----------------------cacatgctgtaaaaggtgtaggcaaagaaca
tgcaaaatggtccccagttgccact-----------gcttggtacaagatgcttcctgag
gtggtgcttttgaaagatatttttgatgagaaagcagaagaactagtgaaa---------
----------------------------------------ttttcagtcaccattgaatc
aactggagctttacctcctgaacaactatttactgaagctgtgaagatattggaagacaa
atgtgtgcrtgttatcactgagctttca
>PAFTOL004584
------------------------------------------------------------
------------------------------------------------------------
------------------------------------------------------------
------------------------------------------caggtgcccacaatggcc
attgaaaaagttcttattgcaaataatacatcccttgttcaagatgaggtccttgcacac
aggttgggcctagttccactaagtgttgaccccaggctctttgcttacaagtcagaaaag
gatgagccaaatgagaagaacactattgtgtttggacttcatgc-tcgttgtgaacgagg
tgcaccacgtcgtaca--------------------------------------------
------------------------------------------------------------
------------------------------------------------------------
--------------------------------------------ggctaggaaattgaac
ttgaag-----------------------cacatgctgtaaaaggtgtaggcaaagaaca
tgcaaaatggtctccagttgccact-----------gcttggtacaagatgcttcctgag
gttgttattttgaaagatatttttgatgagaaagcagaagaactagtgaaa---------
----------------------------------------ttttcagtcaccatagaatc
aactggagctttacctcctgaacaactatttactgaagctgtgaagatattggaagacaa
atgtgtgcgtgttatcactgagctttca
>PAFTOL004585
------------------------------------------------------------
------------------------------------------------------------
------------------------------------------------------------
------------------------------------------caggttcccacgatggca
attgaaaaagttcttattgcgaataatacatcccttgttcaagatgaggtccttgcacac
aggttgggcctaattccattaagtgttgaccccaggctctttgcatacaagtcagaaaag
gatgagccaaatgagaagaacactattgtgtttggacttcatgc-tcgttgtgaacgagg
tgcaccccgtcgtaca--------------------------------------------
------------------------------------------------------------
------------------------------------------------------------
--------------------------------------------------gaaattgaac
ttgaag-----------------------cacatgctgtaaaaggagtaggtaaagaaca
tgcaaaatggtctccagttgccact-----------acttggtacaagatgctgcctgag
gtggttcttttgaaagatatttgtgatgagaaagcagaagaactagtgaaa---------
------------------------------------------------------------
------------------------------------------------------------
----------------------------
>PAFTOL004587
------------------------------------------------------------
------------------------------------------------------------
------------------------------------------------------------
------------------------------------------caggtgcccacgatggcc
attgaaaaagttcttattgcaaataatacatcccttgttcaagatgaggtccttgcacac
aggttgggcctaattccattgagtgttgaccccagactctttgcatacaagtcagaaaag
gatgagccaaatgagaagaacaccattgtgtttggacttcatgc-tcgttgtgaacgagg
tgcaccacgtcgtacagttaagtcaggggaactgaagtggctc--------cctaatggg
agtatgtttcgattggagatagaaaacaaacaatctggttcaacttcaactcccagaact
tacacaaattttaaatcaagccaggacaagctacctgaattttctaga-aatccawt---
-------------------------------------------tggctaggaaattgaac
ttgaag-----------------------cacatgctgtaaaaggtgtaggcaaagaaca
tgcaaaatggtctccagttgccact-----------gcttggtacaagatgcttcctgag
gttgttcttttgaaagatatttttgatgagaaagcagaagaactagtgaaa---------
------------------------------------------------------------
------------------------------------------------------------
----------------------------
>PAFTOL004590
------------------------------------------------------------
------------------------------------------------------------
------------------------------------------------------------
------------------------------------------caggtgcccacgatggcc
attgaaaaagttcttattgcaaataatacatcccttgttcaagatgaggtccttgcacac
aggttgggcctagttccactaagtgttgaccccaggctctttgcttacaagtcagaaaag
gatgagccaaatgagaagaacaccattgtgtttggacttcatgc-tcgttgtgaacgagg
tgcaccacgtcgtacagttaagtcaggggaactgaagtggctc--------cctaatggg
agtatgtttcaattggagatggaaaacaaacaatcagtttcaacttcaacttcgagaact
tacacaaattttaaatcaagtcaggacaagctacctgaattttctgga-aatccaattcg
ccccacgtattctgatatcactat----ggctaggcttggcccaggctaggaaattgaac
ttgaag-----------------------cacatgctgtaaaaggtgtaggcaaagaaca
tgcaaaatggtctccagttgccact-----------gcttggtacaagatgcttcctgag
gttgttcttttgaaagatatttttgatgagaaagcagaagaactagtgaaa---------
------------------------------------------------------------
------------------------------------------------------------
----------------------------
>PAFTOL004591
------------------------gcggttgtgcttttacagactgaatcgattttgtac
tctggagcttatgcgtctctgggtgtcgataattctagcctagaaagtttcttcaaggac
ttcaaagtcgaaatcattaaccttgaagatgatatgattgagtttgacatgattggtatt
gatgccgccttggccaatgccttccgcagaatccttattgctgaggtgcccacgatggcc
attgaaaaagttcttattgcaaataatacatcccttgttcaagatgaggtccttgcacac
aggttgggcctagttccactaagtgttgaccccaggctctttgcttacaagtcagaaaag
gatgagccaaatgagaagaacaccattgtgtttggacttcatgc-tcgttgtgaacgagg
tgcaccacgttgtacagktaagtcaggggaactgaagtggctc--------cctaatggg
agtatgtttcaattggagatggaaaacaaacaatcggtttcaacttcaacttcgagaact
tacacaaattttaaatcaagtcaggacaagctacctgaattttctgga-aatccaattcg
ccccacgtattctgatatcactat----ggctaggcttggcccaggccaggaaattgaac
ttgaag-----------------------cccatgctgtaaaaggtgtaggcaaagaaca
tgcaaaatggtctccagttgccact-----------gcttggtacaagatgcttcctgag
gttgttcttttgaacgatatttttgatgagaaagcagaagaactagtgaaa---------
------------------------------------------------------------
------------------------------------------------------------
----------------------------
>PAFTOL004593
------------------------------------------------------------
------------------------------------------------------------
------------------------------------------------------------
------------------------------------------caggtgcccacgatggcc
attgaaaaagttcttattgcaaataatacatcccttgttcaagatgaggtccttgcacac
aggttgggcttaattccattaagtgttgaccccaggctctttgcatacaaatcagaaaag
gatgagccaaatgagaagaacaccattgtgtttggacttcatgc-tcgttgtgaacgagg
tgcaccacgtcgtacagktaartcaggggaactgaagtggctc--------cctaatggg
agtatgtttcgattggagatagaaaacaagcaatctggttcaacttcaactcccagaact
tacacaaattttaaatcaagccaggacaagctacctgaattttctgga-aatcca-----
--------------------------------------------ggctaggaaattgaac
ttgaag-----------------------cacatgctgtaaaaggtgtaggcaaagaaca
tgcaaaatggtccccagttgccact-----------gcttggtacaagatgcttcctgag
gtggtgcttttgaaagacatttttgatgagaaagcagaagaactagtgaaa---------
------------------------------------------------------------
------------------------------------------------------------
----------------------------
>PAFTOL004594
------------------------------------------------------------
------------------------------------------------------------
------------------------------------------------------------
------------------------------------------caggtgcccacgatggcc
attgaaaaagttcttattgcaaataatacatcccttgttcaagatgaggtccttgcacac
aggttgggcctagttccactaagtgttgaccccaggctctttgcttacaagtcagaaaag
gatgagccgaatgagaagaacaccattgtgtttggacttcatgc-tcgttgtgaacgagg
tgcaccacgtcgtacaggtaaa--------------------------------------
------------------------------------------------------------
------------------------------------------------------------
--------------------------------------------ggctaggaaattgaac
ttgaag-----------------------cacatgctgtaaaaggtgtaggcaaagaaca
tgcaaaatggtctcctgttgccact-----------gcttggtacaagatgcttcctgag
gttgttcttttgaaagatatctttgatgagaaagcagaagaactagtgaaa---------
------------------------------------------------------------
------------------------------------------------------------
----------------------------
>PAFTOL004596
------------------------------------------------------------
------------------------------------------------------------
------------------------------------------------------------
------------------------------------------caggtgccgacgatggcc
attgaaaaagttcttgttgcaaataatacatcccttgtgcaagatgaggtccttgcacac
aggttgggcctaattccattaagcgttgaccccaggctctttgcatacaagtcagaaaag
gatgagccaaatgagaagaacaccatcgtgtttggacttcatgc-tcgttgtgaacgagg
tgcgccrcgtcgtacagttaagtcaggggaactgaagtggctc--------cctaatggg
ttggggttt---------------------------------------------------
------------------------------------------------------------
--------------------------------------------ggctaggaaattgaac
ttgaag-----------------------cacatgctgtaaaaggtgtaggcaaagaaca
tgcaaaatggtctccagttgccact-----------gcttggtacaagatgcttcctgag
gttgttcttttgaaagatatttttgatgagaaagcagaagaactagtgaaa---------
------------------------------------------------------------
------------------------------------------------------------
----------------------------
>PAFTOL004597
------------------------------------------------------------
------------------------------------------------------------
------------------------------------------------------------
------------------------------------------caggtgcccacgatggcc
attgaaaaagttcttattgcaaataatacatcccttgttcaagatgaggtccttgcacac
cgtttgggtctaattccattaagtgttgaccccaggctctttgcatacaagtcagaaaag
gatgagccaaatgagaagaacaccattgtgtttggacttcatgc-tcgttgtgaacgagg
tgcaccacgttgtacagttaagtcaggggaactgaagtggctc--------cctaatggg
agtatgtttcgattggagatagaaaacaagcaatctggttcaacttcaactcccagaact
tacacgaattttaaatcaagccaggacaagctgcctgaattttctgga-aatccaattcg
gcccacgtactctgatatcactat----agctaggcttggccctggccaggaaattgaac
ttgaag-----------------------cacatgctgtaaaaggtgtaggcaaagaaca
tgcaaaatggtccccagttgccact-----------gcttggtacaagatgcttcctgag
gtggtgcttttgaaagatatttttgatgagaaagcagaagaactagtgaaaagatgtcca
gcaaatgt----ttttgatatagaggatactcccactgtgttttcagtcaccattgaatc
aactggagctttacctcctgaacaactatttaccgaagctgtgaagatattggaagacaa
atgtgtgcgtgttatcactgagctttca
>PAFTOL004598
------------------------------------------------------------
------------------------------------------------------------
------------------------------------------------------------
------------------------------------------caggtgcccacgatggcc
attgaaaaagttcttattgcaaataatacatcccttgttcaagatgaggtccttgcacac
aggttgggcctagttccactaagtgttgaccccaggctctttgcttacaagtcagaaaag
gatgagccgaatgagaagaacaccattgtgtttggacttcatgc-tcgttgtgaacgagg
tgcaccacgtcgtacaggtaaa--------------------------------------
------------------------------------------------------------
------------------------------------------------------------
--------------------------------------------ggctaggaaattgaac
ttgaag-----------------------cacatgctgtaaaaggtgtaggcaaagaaca
tgcaaaatggtctcctgttgccact-----------gcttggtacaagatgcttcctgag
gttgttcttttgaaagatatctttgatgagaaagcagaagaactagtg------------
------------------------------------------------------------
------------------------------------------------------------
----------------------------
>PAFTOL004599
------------------------------------------------------------
------------------------------------------------------------
------------------------------------------------------------
------------------------------------------caggtgcccacgatggcc
attgaaaaagttcttattgcaaataatacatcccttgttcaagatgaggtccttgcacac
aggttgggcctagttccactaagtgttgaccccaggctctttgcttacaagttagaaaag
gatgagccaaatgagaagaacaccattgtgtttggacttcatgc-tcgttgtgaacgagg
tgcaccacgt--------------------------------------------------
------------------------------------------------------------
------------------------------------------------------------
--------------------------------------------ggctaggaaattgaac
ttgaag-----------------------cacatgctgtaaaaggtgtaggcaaagaaca
tgcaaaatggtctccagttgccact-----------acttggtacaagatgcttcctgag
gttgttcttttgaaagatatttttgatgagaaagcagaagaactagtgaaa---------
------------------------------------------------------------
------------------------------------------------------------
----------------------------
>PAFTOL004600
------------------------------------------------------------
------------------------------------------------------------
------------------------------------------------------------
------------------------------------------caggtgcccacgatggcc
attgaaaaagttcttattgcaaataatacatcccttgttcaagatgaggtccttgcacac
aggttgggcctagttccactaagtgttgaccccaggctctttgcttacaagtcagaaaag
gatgagccaaatgagaagaacaccattgtgtttggacttcatgc-tcgttgtgaacgagg
tgcaccacgtcgtacagttaagtcaggggaactgaagtggctc--------cctagtggg
agtatgtttcaattggagatggaaaacaaacaatcggtttcaacttcaacttcgagaact
tac---------------------------------------------------------
--------------------------------------------ggctaggaaattgaac
ttgaag-----------------------cacatgctgtaaaaggtgtaggcaaagaaca
tgcaaaatggtctccagttgccact-----------gcttggtacaagatgcttcctgag
gtwgttcttttgaaagatatttttgatgagaaagcagaagaattagtgaaa---------
------------------------------------------------------------
------------------------------------------------------------
----------------------------
>PAFTOL004601
------------------------------------------------------------
------------------------------------------------------------
------------------------------------------------------------
------------------------------------------caggtrcccacgatggcc
attgaaaaagttcttgttgcaaataatacatcccttgttcaagatgaggtccttgcacac
aggttgggcctaattccattaagtgttgaccccaggctctttggatacaagtcagraaag
gatgagccaaatgagaagaacaccattgtgtttggacttcttgc-tcgttgtgaacgagg
tgcaccacgtcgttcaggtaaa--------------------------------------
------------------------------------------------------------
------------------------------------------------------------
--------------------------------------------ggctaggaaattgaac
ttgaag-----------------------cacatgctgtaaaaggtgyaggcaaagaaca
tgcaaaatggtccccagttgccact-----------gcttggtacaagatgcttcctgag
gtggtgcttttgaaagatatttttgatgagaaagcagaagaactagtgaaa---------
----------------------------------------ttttcagtcaccattgaatc
aactggagctttacctcctgaacaactatttactgaagctgtgaagatattggaagacaa
atgtgtgcgtgttatcactgagctttca
>PAFTOL004603
------------------------------------------------------------
------------------------------------------------------------
------------------------------------------------------------
------------------------------------------caggtgcccacgatggcc
attgaaaaagttcttattgcaaataatacatcccttgttcaagatgaggtccttgcacac
aggttgggcctaattccactaagtgttgaccccaggctctttgcttacaagtcggaaaag
gatgagccaaatgagaagaacaccattgtgtttggacttcatgc-tcgttgtgaacgagg
tgcaccacgtcgtacaggtaaa--------------------------------------
------------------------------------------------------------
------------------------------------------------------------
--------------------------------------------ggctaggaaattgaac
ttgaag-----------------------cacatgctgtaaaaggtgtaggcaaagaaca
tgcaaaatggtctccagttgccact-----------gcttggtacaagatgcttcctgag
gtwgttcttttgaaagatatttttgatgagaaagcagaagaactagtg------------
------------------------------------------------------------
------------------------------------------------------------
----------------------------
>PAFTOL004604
------------------------------------------------------------
------------------------------------------------------------
------------------------------------------------------------
------------------------------------------caggtgcccacgatggcc
attgaaaaagttcttattgcaaataatacatcccttgttcaagatgaggtccttgcacac
aggttgggcctaattccactaagtgttgaccccaggcgctttgcttacaagtcggaaaag
gatgagccaaatgagaagaacaccattgtgtttggacttcatgc-tcgttgtgaacgagg
tgcaccacgtcgtacagttgagtcaggggaactgaagtggctc--------cctagtggg
agtatgtttccattggagatggaaaacaaacattcgggttcaacttcaacttcgagaact
tacacaaattttaaatcaagccaggacaagctacctgaattttctgga-aatccaattcg
ccccacgtactctgatatcactat----agctaggcttggcccaggccaggaaattgaac
ttgaag-----------------------cacatgctgtaaaaggtgtaggcaaagaaca
tgcaaaatggtctccagttgccact-----------gcttggtacaagatgcttcctgag
gttgttcttttgaaagatatttttgatgagaaagcagaagaactagtgaaa---------
------------------------------------------------------------
------------------------------------------------------------
----------------------------
>PAFTOL004605
------------------------------------------------------------
------------------------------------------------------------
------------------------------------------------------------
------------------------------------------caggtgcccacgatggcc
attgaaaaagttcttattgcaaataatacatcccttgttcaagatgaggtccttgcacac
aggttgggcctaattccattaagtgttgaccccaggctctttgcatacaagtcagaaaag
gatgagccaaatgagaagaacaccattgtgtttggacttcatgc-tcgttgtgaacgagg
tgcaccacgttgtacagktaagtcaggggaactgaagtggcta--------cctaatggg
agtatgtttcgattggagatagaaaacaagcaatctggttcaacttcaactcccagaact
tacacaaattttaaatca------------------------------------------
--------------------------------------------ggctaggaaattgaac
ttgarg-----------------------cacatgctgtaaaaggtgtaggcaaagaaca
tgcaaaatggtccccagttgccact-----------gcttggtacaagatgcttcctgag
gtggtgcttttgaaagatatttttgatgaaaaagcagaagaactagtgaaa---------
------------------------------------------------------------
------------------------------------------------------------
----------------------------
>PAFTOL004608
------------------------------------------------------------
------------------------------------------------------------
------------------------------------------------------------
------------------------------------------caggtgcccacgatggcc
attgaaaaagttcttattgcaaataatacatcccttgtgcaagatgaggtccttgcacac
aggttgggcctaattccattaagcgttgaccccaggctctttgcatacaagtcagaaaag
gatgagccaaatgagaagaacaccattgtgtttggacttcatgc-tcgttgtgaacgagg
tgcgccacgtcgtacagttaagtcaggggaactgaagtggctc--------cctaatggg
agtatgtttccattggagatagaaaacaaacaatctggttcaacttcaactcgcagaact
tacacaaattttaaatcaagccaggatgtgctacctgaattttctgga-aatccaattcg
ccccacgtattctgatatcactgt----agtcaatattttatttggctaggaaattgaac
ttgaag-----------------------cacatgctgtaaaaggtgtaggcaaagaaca
tgcaaaatggtctccagttgccact-----------gcttggtacaagatgcttcctgag
gttgttcttttgaaagatatttttgatgagaaagcagaagaactagtgaaa---------
------------------------------------------------------------
------------------------------------------------------------
----------------------------
>PAFTOL004609
---------------------------------------------------------tac
tctggagcttatgcgtccttgggtttcgataattctagcctagaaagtttcttcaaggac
ttcaaaatcgaaatcattgagcttaaagatgatatgattgagtttgacatgattggtatt
gatgctgccttggccaatgccttccgcagaatccttatagctgaggtgcccacgatggcc
attgaaaaagtycttattgcaaataatacatcccttgtgcaagatgaggtcctygcacac
aggttgggcctaattccattaagygttgaccccaggctctttgcatacaagtcagaaaag
gatgagccaaatgagaagaacaccattgtrtttggacttcatgc-tcgttgtgaacgagg
tgcgccacgtcgtacagttaagtcaggggaactgaagtggcta--------cctaatggg
agtatgtttccattggagatagaaaacaaacaatctggttcaacttcaactcgcagaact
tacacaaattttaaatcaagccaggatgtgctacctgaattttctgga-aatccaattcg
ccccacgtattctgatatcactat----agctaggcttgggccaggccaggaaattgaac
ttgaag-----------------------cacatgctgtaaaaggtgtaggcaaagaaca
tgcaaaatggtctccagttgccact-----------gcttggtacargatgcttcctgag
gttgttcttttgaaagatatttttgatgagaaagcagaagaactagtgaaa---------
------------------------------------------------------------
------------------------------------------------------------
----------------------------
>PAFTOL004610
------------------------------------------------------------
------------------------------------------------------------
------------------------------------------------------------
------------------------------------------caggttcccacratggca
attgaaaaagttcttattgcaaataatacatcccttgttcaagatgaggtccttgcacat
aggttgggcctaattccattaagtgttgaccccaggctctttgcatacaagtcagaaaag
gatgagccaaatgagaagaacactattgtgtttggacttcatgc-tcgttgtgaacgagg
tgcaccccgtcgtacagttaagtcacgggaactgaagtggcta--------cctaatggg
agtatgtttccattggagata---------------------------------------
------------------------------------------------------------
--------------------------------------------ggctaggaaattgaac
ttgaag-----------------------cacatgctgtaaaaggagtgggtaaagaaca
tgcaaaatggtctccagttgccact-----------gcttggtacaagatgctgcctgag
gtggttcttttgaaagatatttgtgatgagaaagcggaagaacttgtgaaa---------
------------------------------------------------------------
------------------------------------------------------------
----------------------------
>PAFTOL004611
------------------------------------------------------------
------------------------------------------------------------
------------------------------------------------------------
------------------------------------------caggttcccacratggca
attgaaaaagttcttattgcaaataatacatcccttgttcaagatgaggtccttgcacat
aggttgggcctaattccattaagtgttgaccccaggctctttgcatacaagtcagaaaag
gatgagccaaatgagaagaacactattgtgtttggacttcatgc-tcgttgtgaacgagg
tgcaccccgtcgtacagttaagtcacgggaactgaagtggcta--------cctaatggg
agtatgtttccattggagatagaaaacaaacaatctggttccacttcaactcccagaact
tacacaaattttaaatcaagccaggacgag------------------------------
--------------------------------------------ggctaggaaattgaac
ttgaag-----------------------cacatgctgtaaaaggagtgggtaaagaaca
tgcaaaatggtctccagttgccact-----------gcttggtacaagatgctgcctgag
gtggttcttttgaaagatatttgtgatgagaaagcggaagaacttgtg------------
------------------------------------------------------------
------------------------------------------------------------
----------------------------
>PAFTOL004613
------------gtttcctgcaatgccgacgctgccgttgatactgaatcgattttgtac
tctggagcttatgcgtctctgggtgtcgataattctagcctagaaagtttcttcaaggac
ttcaaagttgaaatcattaagcttgaagatgatatgattgagtttgacatgattggtatc
gatgctgccttggccaatgctttccgcagaatccttatagctgaggtgcccacgatggcc
attgaaaaagttcttattgcaaataatacatcccttgttcaagatgaggtccttgcacac
aggttgggcctagttccactaagtgttgaccccaggctctttgcttacaagtcagaaaag
gatgagccaaatgagaagaacaccattgtgtttggacttcatgc-tcgttgtgaacgagg
tgcaccacgtcgtacagttaagtcagaggaacttaagtggctc--------cctagcggg
agtatgtttccattggagatggataacaaactatcgggttcaacttcaacttcgagaact
tacacaaattttaaatcaagtcaggacaagctacctgaattttctgga-aatccaattcg
ccccacgtattctgatatccctat----ggctaggcttggcccaggccaggaaattgaac
ttgaag-----------------------cacatgctgtaaaaggtgtaggcaaagaaca
tgcaaaatggtctccagttgccact-----------gcgtggtacaagatgcttcctgag
gttgttcttttgaaagatatttttgatgagaaagcagaagaactggtgaaa---------
------------------------------------------------------------
------------------------------------------------------------
----------------------------
>PAFTOL004617
------------------------------------------------------------
------------------------------------------------------------
------------------------------------------------------------
------------------------------------------caggtgcccacgatggcc
attgaaaaagttcttattgcaaataatacatcccttgttcaagatgaggtccttgcacac
aggttgggcctagttccactaagtgttgatcccaggctctttgcttacaagtcagaaaag
gatgagccaaatgagaagaacaccattgtgtttggacttcatgc-tcgttgtgaacgagg
tgcgccacgtcgtacagttgagtcaggggaactgaagtggctc--------cctaatggg
agtatgtttcgattggagatggaagacaaacaatcgggttcaacttcaacttcgagaact
tacacaaattttaaatcaagtcaggacaagctacctgaattttctgga-aatccaattcg
ccccacgtattctgatatcactat----agctctatatatttatgaatgggaaattgaac
ttgaag-----------------------cgcatgctgtaaaaggtgtaggcaaagaaca
tgcaaaatggtctccagttgccact-----------gcttggtacaagatgcttcctgag
gttgttcttttgaaagatatttttgatgagaaagcagaagaactagtgaaa---------
------------------------------------------------------------
------------------------------------------------------------
----------------------------
>PAFTOL004618
------------------------------------------------------------
------------------------------------------------------------
------------------------------------------------------------
------------------------------------------caggtgcccacgatggcc
attgaaaaagttcttattgcaaataatacatcccttgtgcaagatgaggtccttgcacac
aggttgggcctaattccattaagcgttgaccccaggctctttgcatacaagtcagaaaag
gatgagccmaatgagaagaacaccattgtgtttggacttcatgc-tcgttgtgaacgagg
tgcgccacgtcgtacagktaagtcaggggaactgaagtggctc--------cctaatggg
agtatgtttccattggagatagaaaacaaacaatctggttcaacttcaactcgcagaact
tacacaaattttaaatcaagccaggatgtgctacctgaattttctgaa-aatccaattcg
ccccacgtattctgatatcactat----agctaggcttggcccaggccaggaaattgaac
ttgaag-----------------------cacatgctgtaaaaggtgtaggcaaagaaca
tgcaaaatggtctccagttgccact-----------gcttggtacaagatgcttcctgag
gttgttcttttgaaagatatttttgatgagaaagcagaagaactagtg------------
------------------------------------------------------------
------------------------------------------------------------
----------------------------
>PAFTOL004619
------------------------------------------------------------
------------------------------------------------------------
------------------------------------------------------------
------------------------------------------caggttcccacgatggcc
attgaaaaagttcttattgcaaataatacatcccttgttcaagatgaggtccttgcacac
aggttgggcctaattccattaagtgttgaccccaggctctttgcatacaagtcagaaaag
gatgagccaaatgagaaaaacaccattgtgtttggacttcatgc-tcgttgtgaacgagg
tgcaccacgtcgtacggktaaktcaggggaactgaagtggctc--------cctaatggg
agtatgtttccattggagatagaaaacaatcgatctggttcaacttcaactcctagaact
tacacaaattttaaatcaagccag------------------------------------
--------------------------------------------ggctaggaaattgaac
ttgaag-----------------------cacatgctgtaaaaggtgttggtaaagaaca
tgcaaaatggtctccagttgccact-----------gcttggtacaagatgcttcctgag
gttgttcttttgaaagatatttgtgatcagaaagcagaagaactagtgaaa---------
------------------------------------------------------------
------------------------------------------------------------
----------------------------
>PAFTOL004620
------------------------------------------------------------
------------------------------------------------------------
------------------------------------------------------------
------------------------------------------caggtgcccacgatggcc
attgaaaaaattcttattgcaaataatacatcccttgttcaagatgaggtcctttcacac
aggttgggcctaattccattaagcgttgaycccaggctctttgcatacaagtcagaaaag
gatgagccaaatgagaagaacaccattgtatttggacttcatgc-tcgttgtgaacgagg
tgctmcacgtcgtacagttaagtcaggggaactgaagtggctc--------cctaatggg
agtatgtttccattggagatagaaaacaaacaatctggttcaacttcaactcccagaact
tacacaaattttaaatcaagccaggatgagctacctgaaatttctgga-aatccaattcg
ccccacgtattctgatatcactgt----agctaggcttggcccaggcyaggaaattgawc
ttgaag-----------------------cacatgctgtaaaaggtgyaggcaaagaaca
tgcaaaatggtctccagttgccact-----------gcttggtacaagatgcttcctgag
gttgttcttttgaaagatatttttgatgagaaagcagaagaactagtgaaa---------
------------------------------------------------------------
------------------------------------------------------------
----------------------------
>PAFTOL004623
------------------------------------------------------------
------------------------------------------------------------
------------------------------------------------------------
------------------------------------------caggtgcccacgatggcc
rttgaaaaaattcttattgcaaataatacatcccttgttcaagatgaggtcctttcacac
aggttgggccttattccattaagcgttgaccccaggctctttgcrtacaagtcagaaaag
gatgagccaaatgagaagaacaccattgtatttggacttcatgc-tcgttgtgaacgagr
tgcaccacgtcgtacagktaagtcaggggaactgaagtggctc--------cctmatggg
agtatgtttccattggagatagaaaacaaacaatctggatca------------------
------------------------------------------------------------
--------------------------------------------------gaaattgaac
ttgaag-----------------------cacatgctgtraaaggtgtaggcaaagaaca
tgcaaaatggtctccagttgccact-----------gcttggtacaagatgcttcctgag
gttgttcttttgaaagatatttttgatgagaaagcagaagaactagtg------------
------------------------------------------------------------
------------------------------------------------------------
----------------------------
>PAFTOL004624
------------------------------------------------------------
------------------------------------------------------------
------------------------------------------------------------
------------------------------------------caggtgcccacgatggcc
attgaaaaagttcttattgcaaataatacatcccttgttcaagatgaggtccttgcgcac
aggttgggcctagttccactaagtgttgaccccaggctctttgcttacaagtcagaaaag
gatgagccaaatgagaagaacaccattgtgtttggacttcatgc-tcgttgtgaacgagg
tgcaccacgtcgtacagktaartcaggggaactgaaatggctc--------cctaatggg
agtatgtttcgattggagatggaaaacaaacaatcgggtt---ctttacat---------
------------------------------------------tgagtt-aagcccta---
-------------------------------------------tggctaggaaattgaac
ttgaag-----------------------cacatgctgtaaaaggtgtaggcaaagaaca
tgcaaaatggtctccagttgccact-----------gcttggtacaagatgcttcctgag
gttgttcttttgaaagatatttttgatgagaaagcagaagaactagtgaaa---------
------------------------------------------------------------
------------------------------------------------------------
----------------------------
>PAFTOL004625
------------------------gcggttgtgcttttacagactgaatcgattttgtac
tctggagcttatgcgtctctgggtgtcgataattctagcctagaaagtttcttcaaggac
ttcaatgtcgaaatcattgagcttaaggatgatatgattgagtttgacatgattggtatt
gatgccgccttggccaatgcattccgcagaatcctwattgctgaggtgcccacaatggcc
attgaaaaagttcttattgcaaataatacatcccttgttcaagatgaggtccttgcacac
aggttgggcctagttccactaagtgttgaccccaggctctttgcttacaagtcagaaaag
gatgagccaaatgagaagaacactattgtgtttggacttcatgc-tcgttgtgaacgagg
tgcaccacgtcgtacagttaagtcagaggaactgaagtggctc--------cctaatggg
agtatgtttcgattggagatggaaaacaaacaatcgggttcaacttcaacttcaagaact
tacacaaattttaaatcaagtcaggacaagctacctgaattttctgga-aatccaattcg
ccccacgtattctgatatccctat----agctaggcttggcccaggccaggaaattgaac
ttgaag-----------------------cacatgctgtaaaaggtgtaggcaaagaaca
tgcaaaatggtctccagttgccact-----------gcttggtacaagatgcttcctgag
gttgttcttttgaaagatatttttgatgagaaagcagaagaactagtaaaa---------
------------------------------------------------------------
------------------------------------------------------------
----------------------------
>PAFTOL004626
------------------------------------------------------------
------------------------------------------------------------
------------------------------------------------------------
------------------------------------------caggtgcccacgatggcc
attgaaaaagttcttattgcaartaatacatcccttgttcaagatgaggtccttgcacac
aggttgggcctaattccattaagtgttgaccccaggctctttgcatacaagtcagaaaag
gatgagccaaatgagaagaacaccattgtgtttggacttcatgc-tcgttgtgaacgagg
tgcaccacgtcgtacagktaagtcaggggaactgaagtggcta--------cctaatggg
agtatgtttcgattggagatagaaaacaagcagtctggttcaacttcaactcccagaact
tacacaaattttaaatcaagccaggacaagcttcctgaattttctgga-aataacaatat
act--------------------------------------tctgaatagtgtcttgtgc
ttaatgacttttcagtgcactgcctatttaccattgttttggagtggtagccatctcatt
tctgttagggtttgccggttcagctttcccttatcctcttggtattgcttcactgcagac
gtttattcaatgcaaaatatttttgatgagaaagcagaagaactagtg------------
------------------------------------------------------------
------------------------------------------------------------
----------------------------
>PAFTOL004627
------------------------------------------------------------
------------------------------------------------------------
------------------------------------------------------------
------------------------------------------caggtgcccacgatggcc
tttgaaaaaattcttattgcaaataatacatcccttgttcaagatgaggtcctttcacac
aggttgggcctaattccattaagcgttgaccccaggctcttttcatacaagtcagagaag
gatgagccaaatgagaagaacaccattgtatttggacttcatgc-tcgttgtgaacgaag
tgcagcacgtcgtactgttaagtcaggggaactgaagtggctc--------cctaatggg
agtatgtttccattggagatagaaaacaaacaatctggtccaacttcaact---------
------------------------------------------------------------
--------------------------------------------ggctaggaaattgaac
ttgaag-----------------------cacatgctgtaaaaggtgtaggcaaagaaca
tgcaaaatggtctccagttgccact-----------gcttggtacaagatgcttcctgag
gttgttcttttgaaagatatttttgatgagaaagcagaagaactagtg------------
------------------------------------------------------------
------------------------------------------------------------
----------------------------
>PAFTOL004629
------------------------------------------------------------
------------------------------------------------------------
------------------------------------------------------------
------------------------------------------caggtgcccacgatggcc
attgaaaaagttcttattgcaaataatacatcccttgttcaagatgaggtccttgcacac
aggttgggcctaattccactaagtgttgaccccaggctctttgcttacaagtcagaaaag
gatgagccaaatgagaagaacaccattgtgtttggacttcatgc-tcgttgtgaacgagg
tgcaccacgtmgtacagttgagtcaggggaactgaagtggctc--------cctaatggg
agtawgtttccattggagatggaaaacaaacgatcttgctcaacttcaacttcgagaact
cacacgaattttaaatcaagccaggacaagctacctgaatttt-----------------
------------------------------------------caggctaggaaattgaac
ttgaag-----------------------cacatgctgtaaaaggtgtaggcaaagaaca
tgcaaaatggtctccagtcgccact-----------gcttggtacaagatgcttcctgag
gttgttcttttgaaagatatttttgatgagaaagcagaagaactagtgaaa---------
------------------------------------------------------------
------------------------------------------------------------
----------------------------
>PAFTOL004631
------------------------------------------------------------
---------------------------------------------agtttcttcaaggac
ttcaaagtcgaaatcattgagcttcaagatgatatgattgagtttgacatgattggtatt
gatgccgccttggccaatgccttccgcagaatccttattgctgaggtgcccacgatggcc
attgaaaaagttcttattgcaaataatacatcccttgttcaagatgaggtccttgcacac
aggttgggcctagttccactaagtgttgaccccaggctctttgcttacaagtcagaaaag
gatgagccaaatgagaagaacaccattgygtttggacttcatgc-tcgttgtgaacgagg
tgcaccacgtcgtacagttaagtcaggggaactgaaatggctc--------cctaatggg
agtatgtttcgattggagatggaaaacaaacaatcgggttcaacttcaact---------
------------------------------------------tcgagt-cagttcag---
-------------------------------------------cggctaggaaattgaac
ttgaag-----------------------cacatgctgtaaaaggtgtaggcaaagaaca
tgcaaaatggtctccagttgccact-----------gcttggtacaagatgcttcctgag
gttgttcttttgaaagatatttttgatgagaaagcagaagaactagtgaaa---------
------------------------------------------------------------
------------------------------------------------------------
----------------------------
>PAFTOL004632
------------------------------------------------------------
------------------------------------------------------------
------------------------------------------------------------
------------------------------------------caggtgcccacgatggcc
attgaaaaagttcttattgcaaataatacatcccttgttcaagatgaggtccttgcacac
aggttgggcctaattccattaagtgttgaccccaggctctttgcatacaagtcagaaaag
gatgagccaaatgagaagaacaccattgtgtttggacttcatgc-tcgttgtgaacgagg
tgccccacgtcgtacagttaagtcaggggaactgaagtggctc--------cctaacggg
agtatgtttcgattggagatagaaaacaagcaatctggttcaacttcaactcccagaact
tacacaaattttaaatcaagccaggacaagctacctgaattttctgga-aatccaattcg
ccccacgtactctgatatcactat----agctaggcttggccctggcyaggaaattgaac
ttgaag-----------------------cacatgctgtaaaaggtgtaggcaaagaaca
tgcaaaatggtccccagttgccact-----------gcttggtacaagatgcttcctgag
gtggtgcttttgaaagatatttttgatgagaaagcagaagaactagtgaaa---------
------------------------------------------------------------
------------------------------------------------------------
----------------------------
>PAFTOL004633
------------------------------------------------------------
------------------------------------------------------------
------------------------------------------------------------
------------------------------------------caggtgcccacgatggcc
attgaaaaagttcttattgcaaataatacatcccttgttcaagatgaagtccttgcacac
aggttgggcctaattccactaagtgtcgatcccaggctctttgcttacaagtcagaaaag
gatgagccaaatgagaagaacaccattgtatttggacttcatgc-tcgttgtgaaagagg
tgcaccacgtcgtacagttaagtcaggggaactgaagtggctc--------cctaatggg
agtgtgtttcgattggagatggaaaacaaacaatcgggttcaacttcaacttcgagaact
tacacg------------------------------------------------------
--------------------------------------------ggctaggaaattgaac
ttgaag-----------------------cacatgctgtaaaaggtgtaggcaaagagca
tgcaaaatggtctccagttgccact-----------gcttggtacaagatgcttcctgag
gttgttcttttgaaagatatttttgatgagaaagcagaagaactagtgaaa---------
------------------------------------------------------------
------------------------------------------------------------
----------------------------
>PAFTOL004634
------------------------------------------------------------
------------------------------------------------------------
------------------------------------------------------------
------------------------------------------caggtgcccacgatggcc
attgaaaaagttcttattgcaaataatacatcacttgttcaagatgaagtccttgcacac
aggttgggcctaattccactaagtgttgaccccaggctctttgcttacaagtcagaaaag
gatgagccaaatgagaagaayaccattgtgtttggacttcatgc-tcgttgtgaacgagg
tgcaccrcgtcgtacagktaagtcagaggaactgaagtggcts--------cctaatggg
agtatgtttccattggagatggaaaacaaacaatcgggttcaacttcaacttctagaact
tacactaatttcaaatcaagccaggagaagctacctgaattttccgga-aatccaattca
ccctacgtattctgatatcactgt----agctaggcttggcccaggccaggaaattgaac
ttgaag-----------------------cacatgcygtaaaaggtgtgggcaaagaaca
tgcaaaatggtctccagttgccact-----------gcttggtacaagatgcttcctgag
gttgttcttttgaaagatatttttgatgagaaagcagcagaactagtgaaa---------
------------------------------------------------------------
------------------------------------------------------------
----------------------------
>PAFTOL004636
------------------------------------------------------------
------------------------------------------------------------
------------------------------------------------------------
------------------------------------------caggtgcccacgatggcc
attgaaaaaattcttattgcaaataatacatcccttgttcaagatgaggtcctttcacac
aggttgggcctaattccattaagcgttgaccccaggcgctttgcatacaagtcagaaaag
gatgagccaaatgagaagaacaccattgtatttggacttcatgc-tcgttgtgaacgagg
tgcaccacgtcgtacagttacgtcaggggaactgaagtggctc--------cctaatggg
agtaggtttccattggagatagaaaacaaacaatctggttcaact---------------
------------------------------------------------------------
--------------------------------------------ggctaggaaattgaac
ttgaag-----------------------cacatgctgtaaaaggtgtaggcaaagaaca
tgcaaaatggtctccagttgccact-----------gcttggtacaagatgctccctgag
gttgttcttttgaaagatatttttgatgagaaagcagaagaactagtg------------
------------------------------------------------------------
------------------------------------------------------------
----------------------------
>PAFTOL004637
------------------------------------------------------------
------------------------------------------------------------
------------------------------------------------------------
------------------------------------------caggtacccacgatggcc
attgaaaaagttcttattgcaaataatacatcccttgttcaagatgaggtccttgcacac
aggttgggcctaattccattaagtgttgaccccaggctctttgcatacaagtcagaaaag
gatgagccaaatgagaagaacaccattgtgtttggacttcatgc-tcgttgtgaacgagg
tgcaccacgtcgtacaggtaaa--------------------------------------
------------------------------------------------------------
------------------------------------------------------------
--------------------------------------------ggctaggaaattgaac
ttgaag-----------------------cacatgctgtaaaaggtgtaggtaaagaaca
tgcaaaatggtctccagttgccact-----------gcttggtacaagatgcttcctgag
gttgttcttttgaaagatatttgtgatgagaaagcagaagaactagtg------------
------------------------------------------------------------
------------------------------------------------------------
----------------------------
>PAFTOL004638
------------------------------------------------------------
------------------------------------------------------------
------------------------------------------------------------
------------------------------------------caggtgcccacgatggcc
attgaaaaagttcttattgcaaataatacatcccttgttcaagatgaggtccttgcacac
aggttgggcctagttccactaagtgttgaccccaggctctttgcttacaagtcagaaaag
gatgagccaaatgagaagaacactattgtgtttggacttcatgc-tcgttgtgaacgagg
tgcaccacgtcgtacaggtaaa--------------------------------------
------------------------------------------------------------
------------------------------------------------------------
--------------------------------------------ggctaggaaattgaac
ttgaag-----------------------cacatgctgtaaaaggtgtaggcaaagaaca
tgcaaaatggtctccagttgccact-----------gcttggtacaagatgcttcctgag
gttgttcttttgaaagatatttttratgagaaagcagaagaactagtgaaa---------
------------------------------------------------------------
------------------------------------------------------------
----------------------------
>PAFTOL004639
------------------------------------------------------------
------------------------------------------------------------
------------------------------------------------------------
------------------------------------------caggtgcccacgatggcc
attgaaaaagttcttattgcaaataatacatcccttgttcaagatgaggtccttgcacac
aggttgggcctaattccattaagtgttgaccccaggctctttgcatacaagtcagaaaag
gatgagccaaatgagaagaacaccattgtgtttggacttcatgc-tcgttgtgaacgagg
tgcaccacgtcgtacagttaagtcaggggaactgaagtggcta--------cctaatggg
agtatgtttcgattggagatagaaaacaagcaatctggttcaacttcaactcccagaact
tacacaaattttaaatcaagccaggacaagctacctgaattttctgga-aatccaattcg
ttgcttcactgcagacgtttattc----------aatgcaawttggctaggaaattgaac
ttgaag-----------------------cacatgctgtaaaaggtgtaggcaaagaaca
tgcaaaatggtccccagttgccact-----------gcttggtacaagatgcttcctgag
gtggtgcttttgaaagatatttttgatgagaaagcagaagaactagtgaaa---------
------------------------------------------------------------
------------------------------------------------------------
----------------------------
>PAFTOL004640
------------------------------------------------------------
------------------------------------------------------------
------------------------------------------------------------
------------------------------------------caggtgcccacgatggcc
attgaaaaagttcttattgcaaataatacatcccttgttcaagatgaggtccttgcgcac
aggttgggcctaattccattaagtgttgaccccaggctctttgcatacaagtcagaaaag
gatgagccaaatgagaagaacaccattgtgtttggacttcatgc-tcgttgtcaacgagg
tgcaccacgtcgtacagttaagtcagaggaactgaagtggctc--------cctaatggg
agtatgtttcagttggagatagaaaacaa-------------------------------
------------------------------------------------------------
-------------------------------tggtagtgcttcaggctaggaaattgaac
ttgaag-----------------------cacatgctgtaaaaggtgtgggcaaagaaca
tgcgaaatggtctccagttgccact-----------gcttggtacaagatgcttcctgag
gttgttcttttgaaagatatttttgatgagaaagcagaagaactagtgaaa---------
------------------------------------------------------------
------------------------------------------------------------
----------------------------
>PAFTOL004642
------------------------------------------------------------
------------------------------------------------------------
------------------------------------------------------------
------------------------------------------caggtgcccacgatggcc
attgaaaaagttcttattgcaaataatacatcccttgttcaagatgaggtccttgcacac
aggttgggcctagttccactaagtgttgaccccaggctctttgcttacaagtcagaaaag
gatgagccaaatgagaagaacaccattgtgtttggacttcatgc-tcgttgtgaacgagg
tgcaccacgtcgtacagktaagtcaggggaactgaagtggctc--------cctaatggg
agtatgtttcgattggagatggaaaacaaacaatcgggttcaacttcaacttcgagaact
tacacaaattttaaatcaa--caagtcaggattcatgcatgtttgggc---tactttttt
ctgaatgttccctgttattcttatcaaatgccgatattttatttggctaggaaattgaac
ttgaag-----------------------cacacgctgtaaaaggtgtaggcaaagaaca
tgcaaaatggtctccagttgccact-----------gcttggtacaagatgcttcctgag
gttgttcttttgaaagatatctttgatgagaaagcagaagaactagtg------------
------------------------------------------------------------
------------------------------------------------------------
----------------------------
>PAFTOL004644
------------------------------------------------------------
------------------------------------------------------------
------------------------------------------------------------
------------------------------------------caggtgcccacgatggcc
attgaaaaagttcttatgtcaaataatacatcccttgttcaagatgaggtcctttcgcac
aggttgggcctaattccattaaatgttgaccccaggctctttgcatacaagtcagaaaag
gatgagccaaatgagaagaacaccattgtgtttggacttcatgc-tcgttgtgaacgagg
tgcaccacgtcgtacagttaagtcagaggaactgaagtggctc--------cctaatggg
agtaagtttcgattggagatagaaaacaaacaatctggtttaacttcaactcccagaact
tacacaaattttaaatcaagccaggacgagctacctgaattttctgga-aatccaatttg
ccccacgtattctgatatcactat----agctaggcttggcccaggccaggaaattgaac
ttgaag-----------------------cacatgctgtaaaaggtgtaggcaaagaaca
tgcaaaatggtctccagttgccact-----------gcttggtacaagatgcttcctgag
gtcgttcttttgaaagatatttttgatgagaaagcagaagaactagtgaaa---------
------------------------------------------------------------
------------------------------------------------------------
----------------------------
>PAFTOL004646
------------------------------------------------------------
------------------------------------------------------------
------------------------------------------------------------
------------------------------------------caggtgcccacgatggcc
attgaaaaagttcttattgcaaataatacatcccttgttcaagatgaggtccttgcacac
aggttgggcctagttccactaagtgttgaccccaggctctttgcttacaagtcagaaaag
gatgagccgaatgagaagaacaccattgtgtttggacttcatgc-tcgttgtgaacgagg
tgcaccacgtcgtacaggtaaa--------------------------------------
------------------------------------------------------------
------------------------------------------------------------
--------------------------------------------ggctaggaaattgaac
ttgaag-----------------------cacatgctgtaaaaggtgtaggcaaagaaca
tgcaaaatggtctccagttgccact-----------gcttggtacaagatgcttcctgag
gttgttcttttgaaagatatctttgatgagaaagcagaagaactagtgaaa---------
------------------------------------------------------------
------------------------------------------------------------
----------------------------
>PAFTOL004647
------------------------------------------------------------
------------------------------------------------------------
------------------------------------------------------------
------------------------------------------caggtkcccacgatggcc
attgaaaaagttcttattgcaaataatacatcccttgttcaagatgaggtccttgcacac
agrttgggcctaattccattaagcgttgaccccaggctctttgcatacaagtcagaaaag
gatgagccaaatgagaagaacaccattgtgtttggacttcatgc-tcgttgtgaacgagg
tgcaccgcgtcgtacagttaagtcaggggaactgaagtggctc--------cctagtggg
agtatgtttccattggagatagaaaacaaacaatctggttcaacttcaactcccagaact
tacacaaattttaaatcaagccaggatgagctacctgaattttctgga-aatccaattcg
ccccacatattctgatatcactat----agctaggcttggcccaggccaggaaattgaac
ttgaag-----------------------cacatgctgtaaaaggtctaggcaaagaaca
tgcaaaatggtctccagttgccact-----------gcttggtataagatgcttcctgag
gttgttcttttgaaagatatttttgatgagaaagcagaagaactagtgaaa---------
------------------------------------------------------------
------------------------------------------------------------
----------------------------
>PAFTOL004648
------------------------------------------------------------
------------------------------------------------------------
------------------------------------------------------------
------------------------------------------caggtgcccacgatggcc
attgaaaaagttcttattgcaaataatacatcccttgttcaagatgaggtccttgcacac
aggttgggcctaattccattaagtgttgaccccaggctctttgcatacaagtcagaaaag
gatgagccaaatgagaagaacaccattgtgtttggacttcatgc-tcgttgtgaacgagg
tgcaccacgtcgtacaggtaaa--------------------------------------
------------------------------------------------------------
------------------------------------------------------------
--------------------------------------------ggctaggaaattgaac
ttgaag-----------------------cacatgctgtaaaaggtgtgggcaaagaaca
tgcaaaatggtccccagttgccact-----------gcttggtacaggatgcttcctgag
gtggtgcttttgaaagatatttttgatgagaaagcagaagaactagtgaaa---------
----------------------------------------ttttcagtcaccattgaatc
aactggagctttacctcctgaacaactatttactgaagctgtgaagatattggaagacaa
atgtgtgcgtgttatcactgagctttca
>PAFTOL004649
------------------------------------------------------------
------------------------------------------------------------
------------------------------------------------------------
------------------------------------------caggtgcccacgatggcc
attgaaaaagttcttattgcaaataatacaycccttgtgcaagatgaggtccttgcacac
aggttgggcctaattccattaagcgttgaccccaggctctttgcatacaagtcagaraag
gatgagccaaatgagaagaacaccattgtgtttggacttcatgc-tcgttgtgaacgagg
tgcgccacgtcgyacaggtaaa--------------------------------------
------------------------------------------------------------
------------------------------------------------------------
--------------------------------------------ggctaggaaattgaac
ttgaag-----------------------cacatgcygtaaaaggtgtaggcaaagaaca
tgcaaaatggtctccagttgccact-----------gcttggtacaagatgcttcctgag
gttgttcttttgaaagatatttttgatgagaaagcagaagaactagtgaaa---------
------------------------------------------------------------
------------------------------------------------------------
----------------------------
>PAFTOL004652
------------------------------------------------------------
------------------------------------------------------------
------------------------------------------------------------
------------------------------------------caggtgcccacgatggcc
attgaaaaagttcttattgcaaataatacatcccttgttcaagatgaggtccttgcacac
aggttgggcctagtaccactaagtgttgaccccaggctctttgcttacaagtcagaaaag
gatgagccaaacgagaagaacactattgtgtttggacttcatgc-tcgttgtgaacgagg
tgcaccacgtcgtacagttaagtcagaggaactgaagtggctc--------cctaatggg
------------------------------------------------------------
------------------------------------------------------------
--------------------------------------------ggctaggaaattgaac
ttgaag-----------------------cacatgctgtaaaaggtgtaggcaaagaaca
tgcaaaatggtctccagttgccact-----------gcttggtacaagatgcttcctgag
gttgttcttttgaaagatatttttgatgagaaagcagaagaactagtgaaa---------
------------------------------------------------------------
------------------------------------------------------------
----------------------------
>PAFTOL004653
------------------------------------------------------------
------------------------------------------------------------
------------------gagcttaaagatgatatgattgagtttgacatgattggtatt
gatgccgccttggccaatgccttccgcagaatccttattgctgaggtgcccacgatggcc
attgaaaaagttcttattgcaaataatacatcccttgttcaagatgaggtccttgcacac
aggttgggcctagttccactaagtgttgaccccaggctctttgcttacaagtcagaaaag
gatgagccaaatgagaagaacaccattgtgtttggacttcatgc-tcgttgtgaacgagg
tgcaccacgttgtacagttaagtcagggggactgaagtggcty--------cctaatggg
agtatgtttcaactggagatggaaaacaaacaatcgggttcaacttcaacttcgagacag
tgcactgcctat------------------------------------------------
--------------------------------------------ggctaggaaattgaac
ttgaag-----------------------cacatgctgtaaaaggtgtaggcaaagaaca
tgcaaaatggtctccagttgccact-----------gcttggtacaagatgcttcctgag
gttgttcttttgaaagatatctttgatgagaaagcagaagagctagtgaaa---------
------------------------------------------------------------
------------------------------------------------------------
----------------------------
>PAFTOL004654
------------------------------------------------------------
------------------------------------------------------------
------------------------------------------------------------
------------------------------------------caggtgcccacgatggcc
attgaaaaaattcttattgcaaataatacatcccttgttcaagatgaggtcctttcacac
aggttgggcctaattcccttaagcgttgaccccaggctttttgcatacaagtcagaaaag
gatgagccaaatgagaagaacaccattgtatttggacttcatgc-tcgttgtgaacgagg
tgcaccacgtcgtacagttaagtcaggggaactgaagtggctc--------cctaatggg
agtatgtttccattggagatagaaaacaaacaatctggttcaacttcaactcccagaact
tat---------------------------------------------------------
--------------------------------------------ggctaggaaattgaac
ttgaag-----------------------cacatgctgtaaaaggtgtaggcaaagaaca
tgcaaaatggtctccagttgccact-----------gcttggtacaagatgcttcctgag
gtggttcttttgaaagatatttttgatgagaaagcagaagaactagtgaaa---------
------------------------------------------------------------
------------------------------------------------------------
----------------------------
>PAFTOL004657
------------------------------------------------------------
------------------------------------------------------------
------------------------------------------------------------
------------------------------------------caggttcccacgatggca
attgaaaaagttcttattgcaaataatacatcccttgttcaagatgaggtccttgcacac
aggttgggcctaattccattaagtgttgaccccaggctctttgcatacaagtcagaaaag
gatgagccaaatgagaagaacactattgtgtttggacttcatgc-tcgttgtgaacgagg
tgcaccccgtcgtaca--------------------------------------------
------------------------------------------------------------
------------------------------------------------------------
--------------------------------------------------gaaattgaac
ttgaag-----------------------cgcatgctgtaaaaggagtaggtaaagaaca
tgcaaaatggtctccagttgccact-----------gcttggtacaagatgctgcctgag
gtggttcttttgaaagatatttgtgatgagaaagcagaagaactagtgaaa---------
------------------------------------------------------------
------------------------------------------------------------
----------------------------
>PAFTOL004658
------------------------------------------------------------
------------------------------------------------------------
------------------------------------------------------------
------------------------------------------------------------
------------------------------------------------------------
------------------------------------------------------------
------------------------------------------------------------
------------------------------------------------------------
------------------------------------------------------------
------------------------------------------------------------
--------------------------------------------ggctaggaaattgaac
ttgaag-----------------------cacatgctgtaaaaggtgtaggcaaagaaca
tgcaaaatggtctccagttgccact-----------gcttggtacaagatgcttcctgag
gttgttcttttgaaagatatttttgatgagaaagcagaagaactagtgaag---------
------------------------------------------------------------
------------------------------------------------------------
----------------------------
>PAFTOL004661
------------------------------------------------------------
------------------------------------------------------------
------------------------------------------------------------
------------------------------------------caggttcccacgatggca
attgaaaaagttcttattgcgaataatacatcccttgttcaagatgaggtccttgcacac
aggttgggcctaattccattaagtgttgaccccaggctctttgcatacaagtcagaaaag
gatgagccaaatgagaagaacactattgtgtttggacttcatgc-tcgttgtgaacgagg
tgcaccccgtcgtactgttaagtcacaggaactgaagtggcta--------cctaatggg
agtatgtttccg------------------------------------------------
------------------------------------------------------------
-----------------------------------------------ttggaaattgaac
ttgaag-----------------------cacatgctgtaaaaggagtaggtaaagaaca
tgcaaaatggtctccagttgccact-----------gcttggtacaagatgctgcctgag
gtggttcttttgaaagatatttgtgatgagaaagcagaagarctagtgaaa---------
----------------------------------------ttttcagtcaccattgaatc
aactggagctttgcctcctgaacaactatttactgaagctgtgaagatcttggaagacaa
atgcgtgcgtgttatcactgagctttca
>PAFTOL004662
------------------------------------------------------------
------------------------------------------------------------
------------------------------------------------------------
------------------------------------------------------------
------------------------------------------------------------
------------------------------------------------------------
------------------------------------------------------------
------------------------------------------------------------
------------------------------------------------------------
------------------------------------------------------------
--------------------------------------------ggctaggaaattgaac
ttgaag-----------------------cacatgctgtaaaaggtgcaggcaaagaaca
tgcaaaatggtctccagtggccact-----------gcttggtacaagatgcttcctgag
gttgttcttctgaaagatatttttgatgagaaagcagaagaactagtgaaa---------
------------------------------------------------------------
------------------------------------------------------------
----------------------------
>PAFTOL004664
------------------------------------------------------------
------------------------------------------------------------
------------------------------------------------------------
------------------------------------------caggtgcccacgatggcc
attgaaaaagttcttattgcaaataatacatcccttgttcaagatgaggtccttgcacac
aggttgggcctagttccactaagtgttgaccccaggctctttgcttacaagtcagaaaag
gatgagccaaatgagaagaacaccattgtgtttggacttcatgc-tcgttgtgaacgagg
tgcaccacgtcgtacaggtaaa--------------------------------------
------------------------------------------------------------
------------------------------------------------------------
--------------------------------------------ggctaggaaattgaac
ttgaag-----------------------cacatgctgtaaaaggtgtaggcaaagaaca
tgcaaaatggtctccmgttgccact-----------gcttggtacaagatgcttcctgag
gttgttcttttgaaagatatttttgatgagaaagcagaagaactagtg------------
------------------------------------------------------------
------------------------------------------------------------
----------------------------
>PAFTOL004665
------------------------------------------------------------
------------------------------------------------------------
------------------------------------------------------------
------------------------------------------------------------
------------------------------------------------------------
------------------------------------------------------------
------------------------------------------------------------
------------------------------------------------------------
------------------------------------------------------------
------------------------------------------------------------
--------------------------------------------ggctaggaaattgaac
ttgaag-----------------------cacatgctgtaaaaggtgtaggcaaagaaca
tgcaaaatggtccccagttgccact-----------gcttggtacaggatgcttcctgag
gtggtgcttttgaaagatatttytgatgagaaagcagaagaactagtgaaa---------
----------------------------------------ttttcagtcaccattgaatc
aactggagctttacctcctgaacaactatttactgaagctgtgaagatattggaagacaa
atgtgtgcgtgttatcactgagctttca
>PAFTOL004666
------------------------------------------------------------
------------------------------------------------------------
------------------------------------------------------------
------------------------------------------caggtgcccacgatggcc
attgaaaaagttcttattgcaaataatacatcccttgttcaagacgaggtccttgcacac
aggttgggcctagttccactaagtgtcgaccccagactctttgcttacaagtcagaaaag
gatgagccaaacgagaagaacaccattgtgtttggacttcatgc-tcgttgtgaacgagg
tgcaccacgttgtacagttaagtcagaggaactaaagtggctc--------cccaatggg
agtatgtttcgattggagat----------------------------------------
------------------------------------------------------------
------------ctctctctctct----ctctctctctctctctggctaggaaattgaac
ttgaag-----------------------cacatgctgtaaaaggtgtaggcaaagaaca
tgcaaaatggtctccagttgccact-----------gcttggtacaagatgcttcctgag
gttgttcttttgaaagatatttttgatgagaaagcagaagaactagtgaaa---------
------------------------------------------------------------
------------------------------------------------------------
----------------------------
>PAFTOL004667
------------------------------------------------------------
------------------------------------------------------------
------------------------------------------------------------
------------------------------------------------------------
------------------------------------------------------------
------------------------------------------------------------
------------------------------------------------------------
------------------------------------------------------------
------------------------------------------------------------
------------------------------------------------------------
--------------------------------------------ggctaggaaattgaac
ttgaag-----------------------cacatgctgtaaaaggtgtaggcaaagaaca
tgcaaaatggtctccagttgccact-----------gcttggtacaagatgcttcctgag
gttgttcttttgaaagatatttttgatgagaaagcagaagaactrgtgaaa---------
------------------------------------------------------------
------------------------------------------------------------
----------------------------
>PAFTOL004668
------------------------------------------------------------
------------------------------------------------------------
------------------------------------------------------------
------------------------------------------caggtgcccacgatggcc
attgaaaaagttcttattgcaaataatacatcccttgttcaagaygaggtccttgcacac
aggttgggcctagttccactaagtgttgaccccagrctctttgcttacaagtcagaaaag
gatgagccaaatgagaagaacaccattgtgtttggacttcatgc-tcgttgtgaacgagg
tgcaccacgttgtaccgttaagtcagaggaactgaagtggctc--------cctaatggg
agtatgtttcgattggagatggaaaacaaacaatcgggttcaacttcaacttcgagaact
tacacaaattttaaatcaagc---------------------------------------
--------------------------------------------ggctaggaaattgaac
ttgaag-----------------------cacatgctgtaaaaggtgtaggcaaagaaca
tgcaaaatggtctccagttgccact-----------gcttggtacaagatgcttcctgag
gttgttcttttgaaagatatytttgatgagaaagcagaagarctagtgaaa---------
------------------------------------------------------------
------------------------------------------------------------
----------------------------
>PAFTOL005024
------------------------------------------------------------
------------------------------------------------------------
------------------------------------------------------------
------------------------------------------caggtgcccacgatggcc
attgaaaaagttcttattgcaaataatacatcccttgttcaagatgaggtccttgcacac
aggttgggcctagttccactaagtgttgaccccaggctctttgcttacaagtcagaaaag
gatgagccaaatgagaagaacaccattgtgtttggacttcatgc-tcgttgtgaacgagg
tgcaccacgtcgtacaggtaaa--------------------------------------
------------------------------------------------------------
------------------------------------------------------------
--------------------------------------------ggctaggaaattgaac
ttgaag-----------------------cacatgctgtaaaaggtgtaggcaaagaaca
tgcaaaatggtctccagttgccact-----------gcttggtacaagatgcttcctgag
gttgttcttttgaaagatatctttgatgagaaagcagaagagctagtggaa---------
------------------------------------------------------------
------------------------------------------------------------
----------------------------
>PAFTOL005025
------------------------------------------------------------
------------------------------------------------------------
------------------------------------------------------------
------------------------------------------caggtgcccacgatggcc
attgaaaaagttcttgttgcaaataatacatcccttgttcaagatgaggtccttgcacac
aggttgggcctaattccattaagtgttgaccccaggctctttgcatacaagtcagaaaag
gatgagccaaatgagaagaacaccattgtgtttggacttcatgc-tcgttgtgaacgagg
tgcaccacgtcgtacagttaagtcaggggaagtgaaatggctc--------cctaatggg
------------------------------------------------------------
------------------------------------------------------------
--------------------------------------------ggctaggaaattgaac
ttgaag-----------------------cacatgctgtaaaaggtgtaggcaaagaaca
tgcaaaatggtctccagttgccact-----------gcttggtacaagatgcttcctgag
gttgttcttttgaaagatatttttgatgagaaagcagaagaactagtgaaa---------
------------------------------------------------------------
------------------------------------------------------------
----------------------------
>PAFTOL005026
------------------------------------------------------------
------------------------------------------------------------
------------------------------------------------------------
------------------------------------------caggtgcccacgatggcc
attgaaaaagttcttattgcaaataatacatcccttgttcaagatgaggtccttgcacac
aggttgggcctaattccattaagtgttgaccccaggctctttgcatacaagtcagaaaag
gatgagccaaatgagaagaacaccattgtgtttggacttcatgc-tcgttgtgaacgagg
tgcaccacgtcgtacagttaagtcaggggaactgaagtggctc--------cctaatggg
agtatgtttcgattggagatagaa------------------------------------
------------------------------------------------------------
--------------------------------tcatataattcaggctaggaaattgaac
ttgaag-----------------------cacatgctgtaaaaggtgtaggcaaagaaca
tgcaaaatggtctccrgttgccact-----------gcttggtacaagatgcttcctgag
gttgttcttttgaaagatatttttgatgagaaagcagaagaactagtgaaa---------
------------------------------------------------------------
------------------------------------------------------------
----------------------------
>PAFTOL005035
------------------------------------------------------------
------------------------------------------------------------
------------------------------------------------------------
------------------------------------------caggtgcccacgatggcc
attgaaaaagttcttattgcaaataatacatcccttgttcaagatgaggtccttgcacac
aggttgggcctagttccactaagtgttgaccccaggctctttgcttacaagtcagaaaag
gatgagccaaatgagaagaacaccattgtgtttggacttcatgc-tcgttgtgaacgagg
tgcaccacgtcgtacaggtaaa--------------------------------------
------------------------------------------------------------
------------------------------------------------------------
--------------------------------------------ggctaggaaattgaac
ttgaag-----------------------cacatgctgtaaaaggtgtaggcaaagaaca
tgcaaaatggtctccrgttgccact-----------gcttggtacaagatgcttcctgag
gttgttcttttgaaagatatctttgatgagaaagcagaagaactagtg------------
------------------------------------------------------------
------------------------------------------------------------
----------------------------
>PAFTOL005042
------------------------------------------------------------
------------------------------------------------------------
------------------------------------------------------------
------------------------------------------caggtgcccacgatggcc
attgaaaaagttcttattgcaaataatacatcccttgtgcaagatgaggtccttgcacac
aggttgggcctaattccattaagtgttgaccccagactctttgcatacaagtcagaaaag
gatgagccaaatgagaagaacaccattgtgtttggacttcatgc-tcgttgtgaacgagg
tgcaccacgtcgtacagttaagtcaggggaactgaagtggcta--------cctaatggg
agtatgtttcgattggagatagaaaacaagcaatctggttcaacttcaactcccagaact
tacacaaattttaaatcaagccaggacaagctacctgaattttctgga-aatccaattcg
ccccacgtactctgatatcactat----agctaggcttggccctggctaggaaattgaac
ttgaag-----------------------cacatgctgtaaaaggtgtaggcaaagaaca
tgcaaaatggtcyccagttgccact-----------gcttggtayaagatgcttcctgag
gtggtgcttttgaaagatatttttgatgagaaagcagaagaactagtgaaa---------
------------------------------------------------------------
------------------------------------------------------------
----------------------------
>PAFTOL005043
------------------------------------------------------------
------------------------------------------------------------
------------------------------------------------------------
------------------------------------------caggtgcccacgatggcc
attgaaaaagttcttattgcaaataatacatcccttgttcaagatgaggtccttgcacac
aggttgggcctagttccactaagtgttgaccccaggctctttgcttacaagtcagaaaag
gatgagccaaatgagaagaacactattgtgtttggacttcatgc-tcgttgtgaacgagg
tgcaccacgtcgtacagttaagtcagaggaactgaagtggctc--------cctaatggg
agtatgtttcgattggagatggaaaacaaacaatcgggttcaacttcaacttcgaga---
------------------------------------------------------------
--------------------------------------------ggctaggaaattgaac
ttgaag-----------------------cacatgctgtaaaaggtgtaggcaaagaaca
tgcaaaatggtctccagttgccact-----------gcttggtataagatgcttcctgag
gttgttcttttgaaagatatttttgatgagaaagcagaagaactagtgaaa---------
------------------------------------------------------------
------------------------------------------------------------
----------------------------
>PAFTOL005047
------------------------------------------------------------
------------------------------------------------------------
------------------------------------------------------------
------------------------------------------caggtgcccacgatggcc
attgaaaaagttcttattgcaaataatacatcccttgttcaagatgaggtccttgcacac
aggttgggcctaattccattaagtgttgaccccaggctctttgcatacaagtcagaaaag
gatgagccaaatgagaagaacaccattgtgtttggacttcatgc-tcgttgtgaacgagg
tgcaccacgtcgtacagttaagtcaggggaactgaagtggctc--------cctaatggg
agtatgtttcgattggagatagaaaacaagcaatctggttcaacttcaactcccagaact
tac---------------------------------------------------------
--------------------------------------------ggctaggaaattgaac
ttgaag-----------------------cacatgctgtaaaaggtgtaggcaaagaaca
tgcaaaatggtccccagttgccact-----------gcttggtacaagatgcttcctgag
gtggtgcttttgaaagatatttttgatgagaaagcagaagaactagtgaaa---------
------------------------------------------------------------
------------------------------------------------------------
----------------------------
>PAFTOL005169
------------------------------------------------------------
------------------------------------------------------------
------------------------------------------------------------
------------------------------------------------------------
------------------------------------------------------------
------------------------------------------------------------
------------------------------------------------------------
------------------------------------------------------------
------------------------------------------------------------
------------------------------------------------------------
--------------------------------------------ggctaggaaatggaac
ttgaag-----------------------cacatgctgtaaaaggtgtaggcaaagaaca
tgcaaaatggtctccagttgccact-----------gcttggtacaagatgcttcctgag
gttgttcttttgaaagatatttttgatgagcaagcagaagaactagtgaaa---------
----------------------------------------ttttcagtcaccattgaatc
aactggagctttacctcctgaacaactgtttactgaagctgtgaagatattggaagacaa
atgcgtgcgtgttatcactgagctttca
>PAFTOL007498
------------------------------------------------------------
------------------------------------------------------------
------------------------------------------------------------
------------------------------------------caggtgcccacaatggcc
attgaaaaagttcttattgcaaataatacatcccttgttcaagatgaggtccttgcacac
aggttgggcctaattccattaagtgttgaccccaggctctttgcatacaagtcagraaag
gatgagccaaatgagaagaacaccattgtgtttggacttcatgc-tcgttgtgaacgagg
tgcgtcacgtygtacagttaagtcaggggaactgaagtggctc--------cctaatggg
agtatgtttacattggagatagaaaacaaacaatctggttcaacttcaactcccagaact
tacacaaattttaaatcaagccagggcgagctacctgaattttctgga-aatccaattgg
ccccacgtattctgatatcactat----agctaggcttggcccaggcyaggaaattgaac
ttgaag-----------------------cacatgccataaaaggtgtaggcaaagaaca
tgcaaaatggtctccagttgccact-----------gcttggtacaagatgcttcctgag
gttgttctattgacagatatttttgatgagaaagcagaagaactagtgaaa---------
------------------------------------------------------------
------------------------------------------------------------
----------------------------
>PAFTOL008060
------------------------------------------------------------
------------------------------------------------------------
------------------------------------------------------------
------------------------------------------caggtgcccacgatggcc
attgaaaaagttcttattgcaaataatacatcccttgttcaagatgaggtccttgcacac
aggttgggcctagttccactaagtgttgaccccaggctctttgcttacaagtcagaaaag
gatgagccaaatgagaagaacaccattgtgtttggacttcatgc-tcgttgtgaacgagg
tgcaccacgtcgtacaggtaaa--------------------------------------
------------------------------------------------------------
------------------------------------------------------------
--------------------------------------------ggctaggaaattgaac
ttgaag-----------------------cacatgctgtaaaaggtgtaggcaaagaaca
tgcaaaatggtctccggttgccact-----------gcttggtacaagatgctccctgag
gttgttcttttgaaagatatttttgatgagaaagcagaagaactagtgaaa---------
------------------------------------------------------------
------------------------------------------------------------
----------------------------
>PAFTOL008062
------------------------------------------------------------
------------------------------------------------------------
------------------------------------------------------------
------------------------------------------caggtgcccacgatggcc
attgaaaaagttcttattgcaaataatacatcccttgttcaagatgaggtccttgcacac
aggttgggcctagttccactaagtgttgaccccaggctctttgcttacaagtcagaaaag
gatgagccaaatgagaagaacaccattgtgtttggacttcatgc-tcgttgtgaacgagg
tgcaccacgtcgtacagttaagtcaggggaactgaagtggctc--------cctaatggg
agtatgtttcaattggagatggaaaacaaacaatcggtttcaaattca------------
------------------------------------------------------------
--------------------------------------------ggctaggaaattgaac
ttgaag-----------------------cacatgctgtaaaaggtgtaggcaaagaaca
tgcaaaatggtctccagttgccact-----------gcttggtacaagatgcttcctgag
gttgttcttttgaaagatatttttgatgagaaagcagaagaacttgtgaaa---------
------------------------------------------------------------
------------------------------------------------------------
----------------------------
>PAFTOL008063
------------------------------------------------------------
------------------------------------------------------------
------------------------------------------------------------
------------------------------------------caggtgcccacgatggcc
attgaaaaagttcttattgcaaataatacatcccttgttcaagatgaggtccttgcacac
aggttgggcctagttccactaagtgttgaccccaggctctttgcttacaagtcagaaaag
gatgagccaaatgagaagaacaccattgtgtttggacttcatgc-tcgttgtgaacgagg
tgcaccacgtcgtacagttaagtcaggggaactgaagtggctc--------cctaatggg
agtatgtttcgattggagatggaaaacaaacaatcgggttcaacttcaacttcgagaact
tacacaaattttaaatcaagccaggacaagctacctgaattttctgga-aatccaattcg
ccccacgtattctgatatcactat----agctaggcttggcccaggccaggaaattgaac
ttgaag-----------------------cacatgctgtaaaaggtgtaggcaaagaaca
tgcaaaatggtctccggttgccact-----------gcttggtacaagatgcttcctgag
gttgttcttttgaaagatatttttgatgagaaagcagaagaactagtgaaa---------
------------------------------------------------------------
------------------------------------------------------------
----------------------------
>PAFTOL008084
------------------------------------------------------------
------------------------------------------------------------
------------------------------------------------------------
------------------------------------------caggttcccacgatggca
attgaaaaagttcttattgcaaataatacmtcccttgttcaagatgaggtccttgcacay
aggttgggcctaattccattaagcrttgaccccaggctctttgcatacaagtcagaaaag
gatgagccaaatgagaagaacactattgtgtttggacttcatgc-tcgttgtgaacgagg
tgcaccccgtcgtacagttaagtcacgggaactgaartggcta--------cctaaaggg
agtatgtttccactggagatagaaaacaaacaatcc------------------------
------------------------------------------------------------
--------------------------------------------ggctaggaaattgaac
ttgaag-----------------------cacatgctgtaaaaggagtaggtaaagaaca
tgcaaaatggtctcctgttgccact-----------gcttggtacaagatgctgcctgag
gtggttcttttgaaagatatttgtgatgagaaagcagaagaactagtgaaa---------
------------------------------------------------------------
------------------------------------------------------------
----------------------------
>PAFTOL008417
------------------------------------------------------------
------------------------------------------------------------
------------------------------------------------------------
------------------------------------------caggtgcccacgatggcc
attgaaaaagttcttattgcaaataatacatcccttgttcaagatgaggtccttgcacac
aggttgggcctagttccactaagtgttgaccccaggctctttgcttacaagtcagaaaag
gatgagccaaatgagaagaacaccattgtgtttggacttcatgc-tcgttgtgaacgagg
tgcaccacgtcgtacaggtaaa--------------------------------------
------------------------------------------------------------
------------------------------------------------------------
--------------------------------------------ggctaggaaattgaac
ttgaag-----------------------cacatgctgtaaaaggtgtaggcaaagaaca
tgcaaaatggtctccggttgccact-----------gcttggtacaagatgcttcctgag
gttgttcttttgaaagatatttttgatgagaaagcagaagaactagtg------------
------------------------------------------------------------
------------------------------------------------------------
----------------------------
>PAFTOL008419
------------------------------------------------------------
------------------------------------------------------------
------------------------------------------------------------
------------------------------------------caggtgcccacgatggcc
attgaaaaagttcttattgcaaataatacatcccttgttcaagatgaggtccttgcacac
aggttgggcctagttccactaagtgttgaccccaggctctttgcttacaagtcagaaaag
gatgagccaaatgagaagaacaccattgtgtttggacttcatgc-tcgttgtgaacgagg
tgcaccacgtcgtacagttgagtcaggggaactgaagtggctc--------cctaatggg
agtatgtttcgattggagatggaaaacaaacaatcgggttcaacttcaacttcgg-----
---------------------------------------------------ttcagcttt
ccctttaccctct--tagtagtgc----ttcattgcagatgtttggctaggaaattgaac
ttgaag-----------------------cacatgctgtaaaaggtgtaggcaaagaaca
tgcaaaatggtctccagttgccact-----------gcttggtacaagatgcttcctgag
gttgttcttttgaaagatatttttgatgagaaagcagaagaactagtgaaa---------
------------------------------------------------------------
------------------------------------------------------------
----------------------------
>PAFTOL008421
------------------------------------------------------------
------------------------------------------------------------
------------------------------------------------------------
------------------------------------------caggtgcccacgatggcc
attgaaaaaattcttattgcaaataatacatcccttgttcaagatgaggtcctttcacac
aggttgggcctaattccattaagggttgaccccaggctctttgcatacaagtcagaaaag
gatgagccaaatgagaagaacaccattgtatttggacttcatgc-tcgttgtgaaagagg
tgcaccacgtcgtacagttaagtcaggggaactgaagtggctc--------cctaatggg
agtatgtttccattggagatagaaaacaaacaatctggttccacttcaactcccataact
tacacaaattttaaatcaagccag------------------------------------
--------------------------------------------ggttaggaaattgaac
ttgaag-----------------------cacatgctgtaaaaggtgtaggcaaagaaca
tgcaaaatggtctccagtcgccact-----------gcttggtacaagatgcttcctgag
gttgttcttttgaaagatatttttgatgagaaagcagacgaactagtgaaa---------
------------------------------------------------------------
------------------------------------------------------------
----------------------------
>PAFTOL008422
------------------------------------------------------------
------------------------------------------------------------
------------------------------------------------------------
---------------------------------------------------acgatggcc
attgaaaaaattcttattgcaaataatacatcccttgttcaagatgaggtcctttcacac
aggttgggcctaattcccttaagcgttgaccccaggctttttgcatacaagtcagaaaag
gatgagccaaatgagaagaacaccattgtatttggacttcatgc-tcgttgtgaacgagg
tgcaccacgtcgtacaggtaaa--------------------------------------
------------------------------------------------------------
------------------------------------------------------------
--------------------------------------------ggctaggaaattgaac
ttgaag-----------------------cacatgctgtaaaaggtgtaggcaaagaaca
tgcaaaatggtctccagttgccact-----------gcttggtacaagatgcttcctgag
gttgttcttttgaaagatatttttgatgagaaagcagaagaactagtg------------
------------------------------------------------------------
------------------------------------------------------------
----------------------------
>PAFTOL008423
------------------------------------------------------------
------------------------------------------------------------
------------------------------------------------------------
------------------------------------------caggtgcccacgatggcc
attgaaaaagttcttattgcaaataatacatcccttgttcaagatgaggtccttgcacac
aggttgggcctaattccattaagtgttgaccccaggctctttgcatacaagtcagaaaag
gatgagccaaatgagaagaacaccattgtgtttggacttcatgc-tcgttgtgaacgagg
tgcaccacgtcgtacagttaagtcaggggaactgaagtggctc--------cctaatggg
agtatrttt---------------------------------------------------
------------------------------------------------------------
--------------------------------------------ggctaggaaattgaac
ttgaag-----------------------cacatgctgtaaaaggtgtaggcaaagaaca
tgcaaaatggtccccagttgccact-----------gcttggtacaagatgcttcctgag
gtgttgcttttgaaagatatttttgatgagaaagcagaagaactagtgaaa---------
------------------------------------------------------------
------------------------------------------------------------
----------------------------
>PAFTOL008436
------------------------------------------------------------
------------------------------------------------------------
------------------------------------------------------------
------------------------------------------caggtgcccacgatggcc
attgaaaaagttcttattgcaaataatacatcccttgttcaagatgaggtccttgcacac
aggttgggcctaatcccattaagtgttgaccccaggctctttgcatacaagtcagaaaag
gatgagccaaatgagaagaacaccattgtgtttggacttcatgc-tcgttgtgaacgagg
tgcaccacgtygtacagttaagtcaggggaactgaagtggctc--------cctaatggg
agtatgtttcgattggagatagaaaacaaacaatctggttcaacttcaactcccagaact
cacacaaattttaaatcaagccaggacaagcaacctgaattttctgga-aatccaatttg
ccccacgtactctgatatcactat----agtcaatattttatttggctaggaaattgaac
ttgaag-----------------------cacatgctgtaaaaggtgtaggcaaagaaca
tgcaaaatggtctccagttgccact-----------gcttggtacaagatgcttcctgag
gtwgttcttttgaaagatatttttgatgagaaagcagaagaactagtgaaa---------
------------------------------------------------------------
------------------------------------------------------------
----------------------------
>PAFTOL008439
------------gtctattataatcgcggttgtgctttgcagactgagtcgattttgtac
tctggagcttatgcgtctttgggggtcgattattctagcctagaaagtttcttcaaggac
ttcgaaatcgaaatcattgagcttaaagatgatatgattgagtttgacatgattggtata
gatgccgctttggccaacgcctttcgcagaatccttatagctgaggttcccacgatggcc
attgaaaaagttcttattgcmaataatacatcccttgttcaagatgaggtccttgcacac
aggttgggcctaattccattaagtgttgaccccaggctctttgcatacaagtcagaaaaa
gatgagccaaatgagaagaacaccattgtgtttggacttcatgc-tcgttgtgaacgagg
tgcaccacgtcgtacagktaattcaggggaactgaagtggctc--------cctaatggg
agtatgtttgcattgg--------------------------------------------
------------------------------------------------------------
------------------------------------------------acgaaattgaac
ttgaag-----------------------cacatgctgtaaaaggtgtaggtaaagarca
tgcraaatggtctccagttgccact-----------gcttggtacaagatgcttcctgag
gttgttcttttgaaagatatttgtgatgagaaagcagaagaactagtgaaa---------
------------------------------------------------------------
------------------------------------------------------------
----------------------------
>PAFTOL008881
------------------------------------------------------------
------------------------------------------------------------
------------------------------------------------------------
------------------------------------------caggtgcccacgatggcc
attgaaaaagttcttattgcaaataatacatcccttgttcaagatgaggtccttgcacac
aggttgggcctaattccattaagtgttgaccccaggctctttgcatayaagtcagaaaag
gatgagccaaatgagaagaacacgattgtgtttggacttgatgc-tcgttgtgaacgagg
tgcaccacgtcgtacaggtaaa--------------------------------------
------------------------------------------------------------
------------------------------------------------------------
--------------------------------------------ggctaggaaattgaac
tkgaag-----------------------cacatgctgtaaaaggtgtaggcaaagaaca
tgcaaaatggtctcccgttgccact-----------gcttggtacaagatgcttcctgag
gttgttcttttgaaagatatttttgatgagaaagcagaagaactagtgaaa---------
------------------------------------------------------------
------------------------------------------------------------
----------------------------
>PAFTOL009179
------------------------------------------------------------
------------------------------------------------------------
------------------------------------------------------------
------------------------------------------caggtgcccacaatggcc
attgaaaaagttcttattgcaaataatacatcccttgttcaagatgaggtccttgcacac
aggttgggcctagttccactaagtgttgaccccaggctctttgcttacaagtcagaaaag
gatgagccaaatgagaagaacaccattgtgtttggacttcatgc-tcgttgtgaacgagg
tgcaccacgtcgtaca--------------------------------------------
------------------------------------------------------------
------------------------------------------------------------
--------------------------------------------ggctaggaaattgaac
ttgaag-----------------------cacatgctgtaaaaggtgtaggcaaagaaca
tgcaaaatggtctccagttgccact-----------gcttggtacaagatgcttcctgag
gttgttcttttgaaagatatctttgatgag------------------------------
------------------------------------------------------------
------------------------------------------------------------
----------------------------
>PAFTOL009183
------------------------------------------------------------
------------------------------------------------------------
------------------------------------------------------------
------------------------------------------------------------
------------------------------------------------------------
------------------------------------------------------------
------------------------------------------------------------
------------------------------------------------------------
------------------------------------------------------------
------------------------------------------------------------
--------------------------------------------ggctaggaaattgaac
ttgaag-----------------------cacatgctgtaaaaggtgtaggcaaagaaca
tgcaaaatggtctccagttgccact-----------gcttggtacaagatgcttcctgag
gttgttcttttgaaagatatctttgatgagaaagcagaagaactagtg------------
------------------------------------------------------------
------------------------------------------------------------
----------------------------
>PAFTOL009185
------------------------------------------------------------
------------------------------------------------------------
------------------------------------------------------------
------------------------------------------caggtgcccacaatggcc
attgaaaaagttcttattgcaaataatacatcccttgttcaagatgaggttcttgcacac
aggttgggcctaattccattaagtgttgaccccaggctctttgcatacaagtcagaaaag
gatgagccaaatgagaagaataccattgtgtttggacttcatgc-tcgttgtgaacgagg
tgcaccacgtcatacagttaagtcaggggaactgaagtggctc--------cctaatggg
agtatgtttccattggagatagaaaacaaacaatctggttcaagttcaactcccagaact
tac---------------------------------------------------------
--------------------------------------------ggctaggaaattgaac
ttgaag-----------------------cacatgctgtaaaaggtgtaggcaaagaaca
tgcaaaatggtctccagttgccact-----------gcttggtacaagatgcttcctgag
gtggttcttttgaaagatatttttgatgagaaagcagacgaactagtg------------
------------------------------------------------------------
------------------------------------------------------------
----------------------------
>PAFTOL009187
------------------------------------------------------------
------------------------------------------------------------
------------------------------------------------------------
------------------------------------------caggtgcccacgatggcc
attgaaaaagttcttattgcaaataatacatcccttgttcaagatgaggtccttgcacac
aggttgggcctaattccattaagtgttgaccccaggctctttgcatacaagtcagaaaag
gatgagcctaatgagaagaacaccattgtgtttggacttcatgc-tcgttgtgaacgagg
tgcaccacgtcgtacagttaagtcaggggaactgaagtggctc--------cctaatggg
agtatgtttcgattggagatagaaaacaagcaatctggttcaacttcaactcccag---c
catgtcatttccgtatcaa--caagtcaggattcatgcatgtttgggckgctkctttytt
ctgagtgtttcctgctgttcttatcaactgtcaatattttctttggctaggaaattgaac
ttgaag-----------------------cacatgctgtaaaaggtgcwggcaaagaaca
tgcaaaatggtccccagttgccact-----------gcttggtacaagatgcttcctgag
gtggtgctyttgaaagatatttttgatgasaaagcagaagaactagtgaaa---------
------------------------------------------------------------
------------------------------------------------------------
----------------------------
>PAFTOL009189
------------------------------------------------------------
------------------------------------------------------------
------------------------------------------------------------
------------------------------------------------------------
------------------------------------------------------------
------------------------------------------------------------
------------------------------------------------------------
------------------------------------------------------------
------------------------------------------------------------
------------------------------------------------------------
--------------------------------------------ggctaggaaattgaac
ttgaag-----------------------cacatgctgtaaaaggtgtaggcaaagaaca
tgcaaaatggtctccagttgccact-----------gcttggtacaagatgcttcctgag
gttgttcttttgaaagatatctttgatgagaaagcagaagagctagtg------------
------------------------------------------------------------
------------------------------------------------------------
----------------------------
>PAFTOL009191
------------------------------------------------------------
------------------------------------------------------------
------------------------------------------------------------
------------------------------------------caggtgcccacgatggcc
attgaaaaagttctwattgcaaataatacatcccttgttcaagatgaggtccttgcacac
aggttgggcctarttccaytaagtgttgaccccaggctctttgcttacaagtcagaaaag
gatgagccaaatgagaagaacaccattgtgtttggacttcatgc-tcgttgtgaacgagg
tgcaccacgtcgtacagktaagtcagaggaactgaagtggctc--------cctaatggg
agtatgtttcaattggagrtggaaaacaaacaatcgggttcaacttcaacttcgagaact
tacacaaattttaaatcaagtcaggacaagctacctgaattttctgga-aatccaattct
ccccacgtattctgatatccctat----agctaggcttgggccaggcyaggaaattgaac
ttgaag-----------------------cacatgctgtaaaaggtgtaggcaaagaaca
tgcaaaatggtctccagttgccact-----------gcttggtacaagatgcttcctgag
gttgttcttttgaaagatatctttgatgagaaagcagaagagctagtgaaa---------
------------------------------------------------------------
------------------------------------------------------------
----------------------------
>PAFTOL009193
------------------------------------------------------------
------------------------------------------------------------
------------------------------------------------------------
------------------------------------------------------------
------------------------------------------------------------
------------------------------------------------------------
------------------------------------------------------------
------------------------------------------------------------
------------------------------------------------------------
------------------------------------------------------------
--------------------------------------------ggctaggaaattgaac
ttgaag-----------------------cacatgctgtaaaaggtgtgggcaaagaaca
tgcaaaatggtctccagttgccact-----------gcttggtacaagatgcttcctgag
gttgttcttttgaaagatatttttgatgagaaagcagaagaactagtgaac---------
------------------------------------------------------------
------------------------------------------------------------
----------------------------
>PAFTOL009195
------------------------------------------------------------
------------------------------------------------------------
------------------------------------------------------------
------------------------------------------caggtgcccacgatggcc
attgaaaaagttcttattgcaaataatacatcccttgttcaagatgaggtccttgcacac
aggttgggcctagttccactaagtgttgaccccaggctctttgcttacaagtcagaaaag
gatgagccaaatgagaagaacactattgtgtttggacttcatgc-tcgttgtgaacgagg
tgcaccacgtcgtacaggtaaa--------------------------------------
------------------------------------------------------------
------------------------------------------------------------
--------------------------------------------ggctaggaaattgaac
ttgaag-----------------------cacatgctgtaaaaggtgtaggcaaagaaca
tgcaaaatggtctccagttgccact-----------gcttggtacaagatgcttcctgag
gtwgttcttttgaaagatatttttgatgagaaagcagaagaactagtgaaat--------
-----------------------------------------tttcagtcaccatagaatc
aactggagctttacctcctgaacaactatttaccgaagctgtgaagatattggaagacaa
atgtgtgcgtgttatcactgagctttca
>PAFTOL009197
------------------------------------------------------------
------------------------------------------------------------
------------------------------------------------------------
------------------------------------------------------------
------------------------------------------------------------
------------------------------------------------------------
------------------------------------------------------------
------------------------------------------------------------
------------------------------------------------------------
------------------------------------------------------------
--------------------------------------------ggctaggaaattgaac
ttgaag-----------------------cacatgctgtaaaaggtgtaggcaaagaaca
tgcaaaatggtctccagttgccact-----------gcttggtacaagatgcttcctgag
gttgttcttttgaaagatatttttgatgagaaagcagaagaactagtgaaa---------
------------------------------------------------------------
------------------------------------------------------------
----------------------------
>PAFTOL009199
------------------------------------------------------------
------------------------------------------------------------
------------------------------------------------------------
------------------------------------------caggtgcccacgatggcc
attgaaaaagttcttattgcaaataatacatctcttgttcaagatgaggtccttgcacac
aggttgggcctagttccactaagtgttgaccccaggctctttgcttacaagtcagaaaag
gatgagccaaatgagaagaacaccattgtgtttggacttcatgc-tcgttgtgaacgagg
tgcaccacgtcgtacagttaagtcaggggaactgaagtggctc--------cctaatggg
agtatgtttcaattggagatggaaaacaaacaatcggtttcaacttcaacttcgagaact
tacacaaattttaaatcaagtcaggacaagctacctgaattttctgga-aatccaat---
-------------------------------------------cggctaggaaattgaac
ttgaag-----------------------cacatgctgtaaaaggtgtaggcaaagaaca
tgcaaaatggtctccagttgccact-----------gcttggtacaagatgcttcctgag
gttgttcttttgaaagatatttttgatgagaaagcagaagaactagtgaaa---------
------------------------------------------------------------
------------------------------------------------------------
----------------------------
>PAFTOL009203
------------------------------------------------------------
------------------------------------------------------------
------------------------------------------------------------
------------------------------------------------------------
------------------------------------------------------------
------------------------------------------------------------
------------------------------------------------------------
------------------------------------------------------------
------------------------------------------------------------
------------------------------------------------------------
--------------------------------------------ggctaggaaattgaac
ttgaag-----------------------cacatgctgtaaaaggtgtaggcaaagaaca
tgcaaaatggtctccagttgccact-----------gcttggtacaagatgcttcctgag
gttgttcttttgaaagatatttttgatgagaaagcagaagaactagtg------------
------------------------------------------------------------
------------------------------------------------------------
----------------------------
>PAFTOL009205
------------------------------------------------------------
------------------------------------------------------------
------------------------------------------------------------
------------------------------------------caggtgcccacgatggcc
attgaaaaagttcttattgcaaataatacatcccttgttcaagatgaggtccttgcacac
aggttgggcctaattccattaagtgttgaccccaggctctttgcatacaagtcagaaaag
gatgagccaaatgagaagaacaccattgtgtttggacttcatgc-tcgttgtgaacgagg
tgcaccacgtcgtacagttaagtcaggggaactgaagtggcta--------cctaatggg
agtatgtttcgattggcgatagaaaacaaacaatctggttcaacttcaactcccagaact
tacacaaattttaaatcaagccag------------------------------------
--------------------------------------------ggctaggaaattgaac
ttgaag-----------------------cacatgctgtaaaaggtgtaggcaaagaaca
tgcaaaatggtctccagttgccact-----------gcttggtacaagatgcttcctgag
gtwgttcttttgaaagatatttttgatgagaaagctgaagaactagtg------------
------------------------------------------------------------
------------------------------------------------------------
----------------------------
>PAFTOL009207
------------------------------------------------------------
------------------------------------------------------------
------------------------------------------------------------
------------------------------------------------------------
------------------------------------------------------------
------------------------------------------------------------
------------------------------------------------------------
------------------------------------------------------------
------------------------------------------------------------
------------------------------------------------------------
--------------------------------------------ggctaggaaattgaac
ttgaag-----------------------cacatgctgtaaaaggagtaggtaaagaaca
tgcaaaatggtctcctgttgccact-----------gcttggtacaagatgctgcctgag
gtggttcttttgaaagatatttgtgatgagaaagcagaagaactagtg------------
------------------------------------------------------------
------------------------------------------------------------
----------------------------
>PAFTOL009209
------------------------------------------------------------
------------------------------------------------------------
------------------------------------------------------------
------------------------------------------caggtgcccacgatggcc
attgaaaaagttcttattgcaaataatacatcccttgttcaagatgaggtccttgcacac
aggttgggcctaattccattaagtgttgaccccaggctctttgcatacaagtcagaaaag
gatgagccaaatgagaagaacaccattgtgtttggacttcatgc-tygttgtgaacgagg
tgcaccacgtcgtacaggtaaw--------------------------------------
------------------------------------------------------------
------------------------------------------------------------
--------------------------------------------ggctaggaaattgaac
ttgaag-----------------------cacatgctgtaaaaggtgtaggcaaagaaca
tgcaaaatggtccccagttgccact-----------gcttggtacaagatgcttcctgag
gtgttgcttttgaaagatatttttgatgagaaagcagaagaactagtgaaa---------
----------------------------------------ttttcagtcaccattgaatc
aactggagctttacctcctgaacaactatttactgaagctgtgaagatattggaagacaa
atgtgtgcgtgttatcactgagctttca
>PAFTOL009215
------------------------------------------------------------
------------------------------------------------------------
------------------------------------------------------------
------------------------------------------caggtgcccacgatggcc
attgaaaaagttcttattgcaaataatacatcccttgttcaagatgaggtccttgcacac
aggttgggcctagttccactaagtgttgaccccaggctctttgcttacacgtcw------
------------------------------------------------------------
------------------------------------------------------------
------------------------------------------------------------
------------------------------------------------------------
--------------------------------------------ggctaggaaattgaac
ttgaag-----------------------cacatgctgtaaaaggtgtaggcaaagaaca
tgcaaaatggtctccagttgccact-----------gcttggtacaagatgcttcctgag
gttgttcttttgaaagatatttttgatgagaaagcagaagaactagtgaaa---------
------------------------------------------------------------
------------------------------------------------------------
----------------------------
>PAFTOL009217
------------------------------------------------------------
------------------------------------------------------------
------------------------------------------------------------
------------------------------------------------------------
------------------------------------------------------------
------------------------------------------------------------
------------------------------------------------------------
------------------------------------------------------------
------------------------------------------------------------
------------------------------------------------------------
--------------------------------------------ggctaggaaattgaac
ttgaag-----------------------cacatgctgtaaaaggtgtaggcaaagaaca
tgcaaaatggtctcctgttgccact-----------gcttggtacaagatgcttcctgag
gttgttcttttgaaagatatctttgatgagaaagcagaagaactagtgaaa---------
------------------------------------------------------------
------------------------------------------------------------
----------------------------
>PAFTOL009219
------------------------------------------------------------
------------------------------------------------------------
------------------------------------------------------------
------------------------------------------caggtgcccacgatggcc
attgaaaaagttcttattgcaaataatacatcccttgttcaagatgaggtccttgcacac
aggttgggcctagttccactaagtgttgaccccaggctcttttcttacaagtca------
------------------------------------------------------------
------------------------------------------------------------
------------------------------------------------------------
------------------------------------------------------------
--------------------------------------------ggctaggaaattgaac
ttgaag-----------------------cacatgctgtaaaaggtctaggcaaagaaca
tgcaaaatggtctcctgttgccact-----------gcttggtacaagatgcttcctgag
gttgttcttttgaaagatatctttgatgagaaagcagaagaactagtg------------
------------------------------------------------------------
------------------------------------------------------------
----------------------------
>PAFTOL009221
------------------------------------------------------------
------------------------------------------------------------
------------------------------------------------------------
------------------------------------------caggtgcccacgatggcc
attgaaaaagttcttattgcaaataatacatcccttgttcaagatgaggtccttgcacac
aggttgggcctaattccactaagtgttgaccccaggctctttgcttacaagtcagaaaag
gatgagccaaatgagaagaacaccattgtgtttggacttcatgc-tcgttgtgaacragg
tgcaccacgtcgtacaggtaaa--------------------------------------
------------------------------------------------------------
------------------------------------------------------------
--------------------------------------------ggctaggaaatggaac
ttgaag-----------------------cacatgctgtaaaaggtgtaggcaaagaaca
tgcaaaatggtctccagttgccact-----------gcttggtacaagatgcttcctgag
gtwgttcttttgaaagatatttttgatgagcaagcagaagaactagtgaar---------
----------------------------------------ttttcagtcaccattgaatc
aactggagctttacctcctgaacaactatttactgaagctgtgaagatattggaagacaa
atgcgtgcgtgttatcactgagctttca
>PAFTOL009223
------------------------------------------------------------
------------------------------------------------------------
------------------------------------------------------------
------------------------------------------caggtgcccacgatggcc
attgaaaaagttcttattgcaaataatacatcccttrttcaagatgaggtccttgcacac
aggttgggcctagttccactaagtgttgaccccaggctctttgcttacaagtcagaaaag
gatgagccaaatgagaagaacaccattgtgtttggacttcatgc-tcgttgtgaacgagg
tgcaccacgtcgtacaggtaaw--------------------------------------
------------------------------------------------------------
------------------------------------------------------------
--------------------------------------------ggctaggaaattgaac
tkgaag-----------------------cacatgctgtaaaaggtgttggcaaagaaca
tgcaaaatggtctccagttgccact-----------gcttggtacaagatgcttcctgag
gttgttcttttgaaagatatttttgatgagaaagcagaagaactagtg------------
------------------------------------------------------------
------------------------------------------------------------
----------------------------
>PAFTOL009225
------------------------------------------------------------
------------------------------------------------------------
------------------------------------------------------------
------------------------------------------caggtgcccacgatggcc
attgaaaaagttcttattgcaaataatacatcccttgttcaagatgaggtccttgcacac
aggttgggcctagttccactaagtgttgaccccaggctctttgcttacaagtcagaaaag
gatgagccaaatgagaagaacaccatygtgtttggacttcatgc-tcgttgtgaacgagg
tgcaccacgtcgtacaggtaaa--------------------------------------
------------------------------------------------------------
------------------------------------------------------------
--------------------------------------------ggctaggaaattgaac
ttgaag-----------------------cacatgctgtaaaaggtgtaggcaaagaaca
tgcaaaatggtctccrgttgccact-----------gcttggtacaagatgcttcctgag
gttgttcttttgaaagatatttttgatgagaaagcagaagaactagtgaaa---------
------------------------------------------------------------
------------------------------------------------------------
----------------------------
>PAFTOL009227
------------------------------------------------------------
------------------------------------------------------------
------------------------------------------------------------
------------------------------------------caggtgcccacgatggcc
attgaaaaagttcttattgcaaataatacatcccttgttcaagatgaggtccttgcacac
aggttgggcctagttccactaagtgttgaccccaggctctttgcttacaagtcagaaaag
gatgagccaaatgagaagaacactattgtgtttggacttcatgc-tcgttgtgaacgagg
tgcaccacgtcgtacagttaagtcagaggaactgaagtggctc--------cctaatggg
ttggggttt---------------------------------------------------
------------------------------------------------------------
--------------------------------------------ggctaggaaattgaac
ttgaag-----------------------cacatgcggtaaaaggtgtaggcaaagaaca
tgcaaaatggtctccagttgccact-----------gcttggtacaagatgcttcctgag
gttgttcttttgaaagatatttttgatgagaaagcagaagaactagtgaaa---------
------------------------------------------------------------
------------------------------------------------------------
----------------------------
>PAFTOL009229
------------------------------------------------------------
------------------------------------------------------------
------------------------------------------------------------
------------------------------------------------------------
------------------------------------------------------------
------------------------------------------------------------
------------------------------------------------------------
------------------------------------------------------------
------------------------------------------------------------
------------------------------------------------------------
--------------------------------------------ggctaggaaattgaac
ttgaag-----------------------cacatgctgtaaaaggtgtaggcaaagaaca
tgcaaaatggtctccagttgccact-----------gcttggtacaagatgcttcctgag
gttgttcttttgaaagatatttttgatgagaaagcagaagaactagtgaaa---------
------------------------------------------------------------
------------------------------------------------------------
----------------------------
>PAFTOL009233
------------------------------------------------------------
------------------------------------------------------------
------------------------------------------------------------
------------------------------------------caggtgcccacgatggcc
attgaaaaagttcttattgcaaataatacatcccttgttcaagatgaggtccttgcacac
aggttgggtctaattccattaaatgttgaccccaggctctttgcatacaagtca------
------------------------------------------------------------
------------------------------------------------------------
------------------------------------------------------------
------------------------------------------------------------
--------------------------------------------ggcaaggaaattgaac
ttgaag-----------------------cacatgctgtgaaaggtgtaggcaaagaaca
tgcaaaatggtctccagttgccact-----------gcttggtacaagatgcttcctgag
gttgttcttttgaaagatatttttgatgagaaagcagaagaactagtg------------
------------------------------------------------------------
------------------------------------------------------------
----------------------------
>PAFTOL009235
------------------------------------------------------------
------------------------------------------------------------
------------------------------------------------------------
------------------------------------------------------------
------------------------------------------------------------
------------------------------------------------------------
------------------------------------------------------------
------------------------------------------------------------
------------------------------------------------------------
------------------------------------------------------------
--------------------------------------------ggctaggaaattgaac
ttgaag-----------------------cacatgctgtaaaaggartgggtaaagaaca
tgcaaaatggtctccagttgccact-----------gcttggtacaagatgctgcctgag
gtggttcttttgaaagatatttgtgatgagaaagcggaagaacttgtgaaa---------
------------------------------------------------------------
------------------------------------------------------------
----------------------------
>PAFTOL009237
------------------------------------------------------------
------------------------------------------------------------
------------------------------------------------------------
------------------------------------------------------------
------------------------------------------------------------
------------------------------------------------------------
------------------------------------------------------------
------------------------------------------------------------
------------------------------------------------------------
------------------------------------------------------------
--------------------------------------------ggctaggaaattgaac
ttgaag-----------------------cacatgctgtaaaaggagtgggtaaagaaca
tgcaaaatggtctccagttgccact-----------gcttggtacaagatgctgcctgag
gtggttcttttgaaagatatttgcgatgagaaagcagaagaacttgtg------------
------------------------------------------------------------
------------------------------------------------------------
----------------------------
>PAFTOL009239
------------------------------------------------------------
------------------------------------------------------------
------------------------------------------------------------
------------------------------------------caggtgcccacgatggcc
attgaaaaagttcttattgcaaataatacatcccttgttcaagatgaggtccttgcacac
aggttgggcctaattccattaaatgttgaccccaggctctttgcatacaagtcagaaaag
gatgagccaaatgagaagaacaccattgtgtttggacttcatgc-tcgttgtgaacgagg
tgcaccacgtcgtacagttaagtcaggggaactgaagtggctc--------cctaatggg
agtaagtttacgttggagatagaaaacaaacaattggggtttg-----------------
------------------------------------------------------------
------------------------------------tcagttcaggctaggaaattgaac
ttgaag-----------------------cacatgctgtaaaaggtgtaggcaaagaaca
tgcaaaatggtctccagttgccact-----------gcttggtacaagatgcttcctgag
gttgttcttttgaaagatatttttgatgagaaagcagaagaactagtgaaa---------
------------------------------------------------------------
------------------------------------------------------------
----------------------------
>PAFTOL009241
------------------------------------------------------------
------------------------------------------------------------
------------------------------------------------------------
------------------------------------------caggtgcccacgatggcc
attgaaaaagttcttattgcaaataatacatcccttgttcaagatgaggtccttgcacac
aggttgggcctagttccactaagtgttgaccccaggctctttgcttacaagtcagaaaag
gatgagccaaatgagaagaacaccattgtgtttggacttcatgc-tcgttgtgaacgagg
tgcaccacgtcgtacaggtaaa--------------------------------------
------------------------------------------------------------
------------------------------------------------------------
--------------------------------------------ggctaggaaattgaac
ttgaag-----------------------cacatgctgtaaaaggtgtwggcaaagaaca
tgcaaaatggtctccagttgccact-----------gcttggtacaagatgcttcctgag
gttgttcttttgaaagatatttttgatgagaaagcagaagaactagtgaaa---------
------------------------------------------------------------
------------------------------------------------------------
----------------------------
>PAFTOL009243
------------------------------------------------------------
------------------------------------------------------------
------------------------------------------------------------
------------------------------------------caggtgcccacgatggcc
attgaaaaagttcttattgcaaataatacatcccttgttcaagatgaggtccttgcayac
aggttgggcttaattccattaagtgttgaccccaggctctttgcatacaagtcagraaag
gatgagccaaatgagaagaacaccattgtgtttggacttcatgc-tcgttgtgaacgagg
tgcaccacgtcgtacagttaagtcaggggaactgaagtggctc--------cctaatggg
agtctgtttcgattggagatagaaaacaagcaatctggttcaacttcaactccc------
------------------------------------------------------------
--------------------------------------------ggctaggaaattgaac
ttgaag-----------------------cacatgctgtaaaaggtgtaggcaaagaaca
tgcaaaatggtccccagttgccact-----------gcttggtacaagatgcttcctgag
gtggtgcttttgaaagatatttttgatgagaaagcagaagaactagtgaaa---------
------------------------------------------------------------
------------------------------------------------------------
----------------------------
>PAFTOL009245
------------------------------------------------------------
------------------------------------------------------------
------------------------------------------------------------
------------------------------------------caggtgcccacgatggcc
attgaaaaagttcttattgcaaataatacatcccttgttcaagatgaggtccttgcacac
aggttgggcctaattccattaagtgttgaccccaggctctttgcatacaagtcagaaaag
gatgagccaaatgagaagaacaccattgtgtttggacttcatgc-tcgttgtgaacgasg
tgcaccacgtcgtacaggtaaa--------------------------------------
------------------------------------------------------------
------------------------------------------------------------
--------------------------------------------ggctaggaaattgaac
ttgaag-----------------------cacatgctgtaaaaggtgtaggcaaagaaca
tgcaaaatggtccccagttgccact-----------gcttggtacaagatgcttcctgag
gtrgtgcttttgaaagatatttttgatgagaaagcagaagaactagtgaaa---------
------------------------------------------------------------
------------------------------------------------------------
----------------------------
>PAFTOL009247
------------------------------------------------------------
------------------------------------------------------------
------------------------------------------------------------
------------------------------------------------------------
------------------------------------------------------------
------------------------------------------------------------
------------------------------------------------------------
------------------------------------------------------------
------------------------------------------------------------
------------------------------------------------------------
------------------------------------------------------------
------------------------------------------------------------
------------------------------------------------------------
------------------------------------------------------------
----------------------------------------ttttcagtcaccattgaatc
aactggagctttacctcctgaacaactatttactgaagctgtgaagatcttggaagacaa
atgtgtgcgtgttatcactgagctttca
>PAFTOL009249
------------------------------------------------------------
------------------------------------------------------------
------------------------------------------------------------
------------------------------------------------------------
------------------------------------------------------------
------------------------------------------------------------
------------------------------------------------------------
------------------------------------------------------------
------------------------------------------------------------
------------------------------------------------------------
--------------------------------------------ggctaggaaattgaac
ttgaag-----------------------cacatgctgtaaaaggtgtaggcaaagaaca
tgcaaaatggtccccagttgccact-----------gcttggtacaagatgcttcctgag
gtggtgcttttgaaagatatttttgatgagaaagcagaagaactagtgaaa---------
------------------------------------------------------------
------------------------------------------------------------
----------------------------
>PAFTOL009251
------------------------------------------------------------
------------------------------------------------------------
------------------------------------------------------------
------------------------------------------------------------
------------------------------------------------------------
------------------------------------------------------------
------------------------------------------------------------
------------------------------------------------------------
------------------------------------------------------------
------------------------------------------------------------
--------------------------------------------ggctaggaaattgaac
ttgaag-----------------------cacatgctgtaaaaggtgtaggcaaagaaca
tgcaaaatggtccccagttgccact-----------gcttggtacaagatgcttcctgag
gtggtgcttttgaaagatatttttgatgagaaagcagaagaactagtgaaa---------
----------------------------------------ttttcagtcaccattgaatc
aactggagctttacctcctgaacaactatttactgaagctgtgaagatattggaagacaa
atgtgtgcgtgttatcactgagctttca
>PAFTOL009255
------------------------------------------------------------
------------------------------------------------------------
------------------------------------------------------------
------------------------------------------caggtgcccacgatggcc
attgaaaaagttcttattgcaaataatacatcccttgttcaagatgaggtccttgcacac
aggttgggcctaattccattaagtgttgaccccaggctctttgcatacaagtcagaaaag
gatgagccaaatgagaagaacaccattgtgtttggacttcatgc-tcgttgtgaacgagg
tgcaccacgtcgtacaggtaaa--------------------------------------
------------------------------------------------------------
------------------------------------------------------------
--------------------------------------------ggctaggaaattgaac
ttgaag-----------------------cacatgctgtaaaaggtgtaggcaaagaaca
tgcaaaatggtctccagttgccact-----------gcttggtacaagatgcttcctgag
gttgttcttttgaaagatatttttgatgagaaagcagaagaactagtgaaat--------
-----------------------------------------tttcagtcaccattgaatc
aactggagctttacctcctgaacaactatttactgaagctgtgaagatattggaagacaa
atgcgtgcgtgttatcactgagctttca
>PAFTOL009257
------------------------------------------------------------
------------------------------------------------------------
------------------------------------------------------------
------------------------------------------caggtgcccacgatggcc
attgaaaaagttcttattgcaaataatacatcccttgttcaagatgaggtccttgcacac
aggttgggcctaattccattaagtgttgaccccaggctctttgcatacaagtcagaaaag
gatgagccaaatgagaagaacaccattgtgtttggacttcatgc-tcgttgtgaacgagg
tgcaccacgtcgtacaggtaaa--------------------------------------
------------------------------------------------------------
------------------------------------------------------------
--------------------------------------------ggctaggaaattgaac
ttgaag-----------------------cacatgctgtaaaaggtgtaggcaaagaaca
tgcaaaatggtctccagttgccact-----------gcttggtacaagatgctccctgag
gttgttcttttgaaagatatttttgatgagaaagcagaagaactagtgaaat--------
-----------------------------------------tttcagtcaccattgaatc
aactggagctttacctcctgaacaactatttactgaagctgtgaagatattggaagacaa
atgcgtgcgtgttatcactgagctttca
>PAFTOL009259
------------------------------------------------------------
------------------------------------------------------------
------------------------------------------------------------
------------------------------------------caggtgcccacaatggcc
attgaaaaagttcttattgcaaataatacatcccttgttcaagatgaagtgcttgcacac
aggttgggcctaattccattaagtgttgaccccaggctctttgcatacaagtcagaaaag
gatgagccaaatgagaagaacaccattgtgtttggacttcatgc-tcgttgtgaacgagg
tgcgccacgtcgtacaggtaaa--------------------------------------
------------------------------------------------------------
------------------------------------------------------------
--------------------------------------------ggctaggaaattgaac
ttgaag-----------------------cacatgccrtaaaaggtgtaggcaaagaaca
tgcaaaatggtctccagttgccact-----------gcttggtacaagatgcttcctgag
gttgttcttttgacagatatttttgatgacaaagcagaagaactagtgaaa---------
----------------------------------------ttttcagtcaccattgaatc
aactggagctttacctcctgaacaactatttactgaagctgtgaagatattggaagacaa
atgtgtgcgtgttatcactgagctttca
>PAFTOL009261
------------------------------------------------------------
------------------------------------------------------------
------------------------------------------------------------
------------------------------------------------------------
------------------------------------------------------------
------------------------------------------------------------
------------------------------------------------------------
------------------------------------------------------------
------------------------------------------------------------
------------------------------------------------------------
--------------------------------------------ggctaggaaattgaac
ttgaag-----------------------cacatgctgtaaaaggtctaggcaaagaaca
tgcaaaatggtctccagttgccact-----------gcttggtataagatgcttcctgag
gttgttattttgaaagatatttttgatgagaaagcagaagaactagtgaaa---------
----------------------------------------ttttcagtcaccattgaatc
aactggagcattacctcctgaacaactatttactgaagccgtgaagatattggaagacaa
atgtgtgcgtgttattaccgagctttca
>PAFTOL009263
------------------------------------------------------------
------------------------------------------------------------
------------------------------------------------------------
------------------------------------------caggtgcccacgatggcc
attgaaaaagttcttattgcaaataatacatcccttgttcaagatgaggtccttgcacac
aggttgggcctaattccattaagtgttgaccccaggctctttgcatacaagtcagaaaag
gatgagccaaatgagaagaacaccattgtgtttggacttcatgc-tcgttgtgaacaagg
tgcaccacgt--------------------------------------------------
------------------------------------------------------------
------------------------------------------------------------
--------------------------------------------ggctaggaaattgaac
ttgaag-----------------------cccatgctgtaaaaggtgtaggcaaagaaca
tgcaaaatggtccccagttgccact-----------gcttggtacaagatgcttcctgag
gtggtgcttttgaaagatatttttgatgagaaagcagaagaactagtgaaa---------
------------------------------------------------------------
------------------------------------------------------------
----------------------------
>PAFTOL009265
------------------------------------------------------------
------------------------------------------------------------
------------------------------------------------------------
------------------------------------------------------------
------------------------------------------------------------
------------------------------------------------------------
------------------------------------------------------------
------------------------------------------------------------
------------------------------------------------------------
------------------------------------------------------------
--------------------------------------------ggctaggaaattgaac
ttgaag-----------------------cacatgctgtaaaaggtgtrggcaargaaca
tgcaaaatggtccccagttgccact-----------gcttggtacaagatgcttcctgag
gtggtgcttttgaaagatatttttgatgagaaagcagaagaactagtgaaa---------
------------------------------------------------------------
------------------------------------------------------------
----------------------------
>PAFTOL009267
------------------------------------------------------------
------------------------------------------------------------
------------------------------------------------------------
------------------------------------------------------------
------------------------------------------------------------
------------------------------------------------------------
------------------------------------------------------------
------------------------------------------------------------
------------------------------------------------------------
------------------------------------------------------------
--------------------------------------------ggctaggaaattgaac
ttgaag-----------------------cacatgctgtaaaaggagtaggtaaagaaca
tgcaaaatggtctcctgttgccact-----------gcttggtacaagatgctgccygag
gtggttcttttgaaagayatttgtgatgagaaagcagaagaactagtg------------
------------------------------------------------------------
------------------------------------------------------------
----------------------------
>PAFTOL009269
------------------------------------------------------------
------------------------------------------------------------
------------------------------------------------------------
------------------------------------------caggttcccacgatggca
attgaaaaagttcttattgcaaataatacatcccttgttcaagatgaggtccttgcacat
aggttgggcctaattccattaagcgttgaccccaggctctttgcatataagtca------
------------------------------------------------------------
------------------------------------------------------------
------------------------------------------------------------
------------------------------------------------------------
--------------------------------------------ggctaggaaattgaac
ttgaag-----------------------cacatgctgtaaaaggagtaggtaaagaaca
cgcaaaatggtctcctgttgccact-----------gcttggtacaagatgctgcctgag
gtggttcttttgaaagatatttatgatgagaaagcagaagaactagtgaaaagatgtcca
gcaaatgt----tttcgatatagaggatactcccactgtcttttcagtcaccattgaatc
aactggagctttgcctcctgaacaactatttactgaagctgtgaagatcttggaagacaa
atgcgtgcgtgttatcactgagctttca
>PAFTOL009271
------------------------------------------------------------
------------------------------------------------------------
------------------------------------------------------------
------------------------------------------------------------
------------------------------------------------------------
------------------------------------------------------------
------------------------------------------------------------
------------------------------------------------------------
------------------------------------------------------------
------------------------------------------------------------
--------------------------------------------ggctaggaaattgaac
ttgaag-----------------------cacatgctgtaaaaggtgcaggcaaagaaca
tgcaaaatggtctccagtggccact-----------gcttggtacaagatgcttcctgag
gttgttcttctgaaagatatttttgatgagaaagcagaagaactagtgaaaagatgtcca
gcaaatgt----ttttgatatagaggatactcccactgtgttttcagtcaccattgaatc
aactggagctttacctcctgaacaactattcactgaagctgtgaagatattggaagacaa
atgtgtgcgtgttatcactgagctttca
>PAFTOL009279
------------------------------------------------------------
------------------------------------------------------------
------------------------------------------------------------
------------------------------------------caggtgcccacgatggcc
attgaaaaagttcttattgcaaataatacatcccttgttcaagacgaggtccttgcacac
aggttgggcctagttccactaagtgtcgaccccagactctttgcttacaagtcagaaaag
gatgagccaaacgagaagaacaccattgtgtttggacttcatgc-tcgttgtgaacgagg
tgcaccacgttgtacagttaagtcagaggaactaaag-----------------------
------------------------------------------------------------
------------------------------------------------------------
--------------------------------------------ggctaggaaattgaac
ttgaag-----------------------cacatgctgtaaaaggtgtaggcaaagaaca
tgcaaaatggtctccagttgccact-----------gcttggtacaagatgcttcctgag
gttgttcttttgaaagatatttttgatgagaaagcagaagaactagtgaaa---------
------------------------------------------------------------
------------------------------------------------------------
----------------------------
>PAFTOL009283
------------------------------------------------------------
------------------------------------------------------------
------------------------------------------------------------
------------------------------------------caggtgcccacgatggcc
attgaaaaagttcttattgcaaataatacatcccttgttcaagatgaggtccttgcacac
aggttgggcctagttccactaagtgttgaccccaggctctttgcttacaagtcagaaaag
gatgagccaaatgagaagaacaccattgtgtttggacttcatgc-tcgttgtgaacgagg
tgcaccacgtcgtacagktaartcaggggaactgaagtggctc--------cctaatggg
agtatgtttccattggagacggaaaaaaaacaatcgg-----------------------
-------------------------------------------ctaag-tgcactgc---
-------------------------------------------cggctaggaaattgaac
ttgaag-----------------------cacatgctgtaaaaggtgtaggcaaagaaca
tgcaaaatggtctccagttgccact-----------gcttggtacaagatgcttcctgag
gttgttcttttgaaagatatttttgatgagaaagcagaagaactagtgaaa---------
------------------------------------------------------------
------------------------------------------------------------
----------------------------
>PAFTOL009285
------------------------------------------------------------
------------------------------------------------------------
------------------------------------------------------------
------------------------------------------caggttcccacgatggca
attgaaaaagttcttattgcaaataatacatcccttgttcaagatgaggtccttgcacat
aggttgggcctaattccattaagtgttgaccccaggctctttgcatacaagtcagaaaag
gatgagccaaatgagaagaacactattgtgtttggacttcatgc-tcgttgtgaacgagg
tgcaccccgtcgtaca--------------------------------------------
------------------------------------------------------------
------------------------------------------------------------
--------------------------------------------ggctaggaaattgaac
ttgaag-----------------------cacatgctctaaaaggagtaggtaaagaaca
tgcaaaatggtctcctgttgccact-----------gcttggtacaagatgctgcctgag
gtggttcttttgaaagatatttgtgatgagaaagcagaagaactagtg------------
------------------------------------------------------------
------------------------------------------------------------
----------------------------
>PAFTOL009287
------------------------------------------------------------
------------------------------------------------------------
------------------------------------------------------------
------------------------------------------caggtgcccacgatggcc
attgaaaargttcttattgcaaataatacatcccttgttcaagatgaggtccttgcacac
aggttgggcctagttccactaagtgttgaccccaggctctttgcttacaagtcagaaaag
gatgagccaaatgagaagaacactattgtgtttggacttcatgc-tcgttgtgaacgagg
tgcaccacgtcgtacaggtaaa--------------------------------------
------------------------------------------------------------
------------------------------------------------------------
--------------------------------------------ggctaggaaattgaac
ttgaag-----------------------cacatgctgtaaaaggtgtaggcaaagaaca
tgcaaaatggtctccagttgccacy-----------gcttggtacaagatgcttcctgag
gttgttcttttgaaagatatytttgatgagaaagcagaagaactagtgaaa---------
------------------------------------------------------------
------------------------------------------------------------
----------------------------
>PAFTOL009289
------------------------------------------------------------
------------------------------------------------------------
------------------------------------------------------------
------------------------------------------caggtgcccacgatggcc
attgaaaaagttcttattgcaaataatacatcccttgttcaagatgaggtccttgcacac
aggttgggcctaattccattaagtgttgaccccaggctctttgcatacaagtcagaaaag
gatgagccaaatgagaagaacaccattgtgtttggacttcatgc-tcgttgtgaacgagg
tgcaccacgtcgtacagtcaagtcaggggaactgaagtggctc--------cctaatggg
------------------------------------------------------------
------------------------------------------------------------
--------------------------------------------ggctaggaaattgaac
ttgaag-----------------------cacatgctgtaaaaggtgtaggcaaagaaca
tgcaaaatggtccccagttgccact-----------gcttggtacaagatgcttcctgag
gtggtgcttttgaaagatatttttgatgag------------------------------
------------------------------------------------------------
------------------------------------------------------------
----------------------------
>PAFTOL009291
------------------------------------------------------------
------------------------------------------------------------
------------------------------------------------------------
------------------------------------------caggtgcccackatggcc
attgaaaaagttcttattgcaaataatacatcccttgttcaagatgaggtccttgcacac
aggttgggcctwgttccactaagtgttgaccccaggctctttgcttacaagtcagaaaag
gatgagccaaatgagaagaacactattgtgtttggacttcatgc-tcgttgtgaacgagg
tgcaccacgtcgtacagttaagtcagaggaactgaagtggctc--------cctaatggg
agtatgtttcaattggagatggaaaacaaacaatcgggttcaacttcaacttcgagaact
tacacaaattttaaatcaagtcaggacaggctacctgaattttctgga-aatccaattcg
ccccacgtattctgatatccctcw----tgtcgatattttatttggctaggaaattgaac
ttgaag-----------------------cacatgctgtraaaggtgtaggcaaagaaca
tgcaaaatggtctccagttgccact-----------gcttggtacaagatgcttcctgag
gttgttcttttgaaagatatttttgatgagaaagcagaagaactagtgaaa---------
------------------------------------------------------------
------------------------------------------------------------
----------------------------
>PAFTOL009293
------------------------------------------------------------
------------------------------------------------------------
------------------------------------------------------------
---------------------------------------------gtgcccacgatggcc
attgaaaaagttcttattgcaaataatwcatcccttgttcaagatgaggtccttgcacac
aggttgggcctagttccactaagtgttgaccccaggctctttgctyacaagtcagaaaag
gatgagccaaatgagaagaacaccattgtgtttggacttcatgc-tcgttgtgaacgagg
tgcaccacgtcgtacaggtaaa--------------------------------------
------------------------------------------------------------
------------------------------------------------------------
--------------------------------------------ggctaggaaattgaac
ttgaag-----------------------cacatgctgtaaaaggtgtaggcaaagaaca
tgcaaaatggtctccagttgccact-----------gcttggtacaagatgcttcctgag
gttgttcttttgaaagatatttttgatgagaaagcagaagaactagtg------------
------------------------------------------------------------
------------------------------------------------------------
----------------------------
>PAFTOL009297
------------------------------------------------------------
------------------------------------------------------------
------------------------------------------------------------
------------------------------------------caggtgcccacgatggcc
attgaaaaagttcttattgcaaataatacatcccttgttcaagatgaggtccttgcacac
aggttgggcctagttccattaaatgttgaccccaggctctttgcatacaagtcagaaaag
gatgagccaaatgagaagaacaccattgtgtttggacttcatgc-tcgttgtgaacgagg
tgcaccacgtcgtacaggtaaw--------------------------------------
------------------------------------------------------------
------------------------------------------------------------
--------------------------------------------ggctaggaaattgaac
ttgaag-----------------------cacatgctgtaaaaggtgtaggcaaagaaca
tgcaaaatggtctccagttgccact-----------gcttggtacaagatgcttcctgag
gttgttcttttgaaagatatttttgatgagaaagcagaagaactagtg------------
------------------------------------------------------------
------------------------------------------------------------
----------------------------
>PAFTOL009299
------------------------------------------------------------
------------------------------------------------------------
------------------------------------------------------------
------------------------------------------caggtgcccacgatggcc
attgaaaaagttcttattgcaaataatacatcccttgttcaagatgaggtccttgcgcac
aggttgggcctaattccattaagtgttgaccccaggctctttgcatacaagtcagaaaag
gatgagcctaatgagaagaacaccattgtgtttggacttcatgc-tcgttgtgaacgagg
tgcaccacgtcgtacaggtaaa--------------------------------------
------------------------------------------------------------
------------------------------------------------------------
--------------------------------------------ggctaggaaattgaac
ttgaag-----------------------cacatgctgtaaaaggtgtaggcaaagaaca
tgcaaaatggtccccagttgccact-----------gcttggtacaagatgcttcctgag
gtrgtgcttttgaaagatatttttgatgagaaagcagaagaactagtgaaa---------
----------------------------------------ttttcagtcaccattgaatc
aactggagctttacctcctgaacaactatttactgaagctgtgaagatattggaagacaa
atgtgtgcgtgttatcactgagctttca
>PAFTOL009301
------------------------------------------------------------
------------------------------------------------------------
------------------------------------------------------------
------------------------------------------caggtgcccacgatggcc
attgaaaaagttcttattgcaaataatacatcccttgttcaagatgaggtccttgcacac
aggttgggcctaattccattaagtgttgaccccaggctctttgcatacaagtcagaaaag
gatgagccaaatgagaagaacaccattgtgtttggacttcatgc-tcgttgtgaacgagg
tgcaccacgtcatacaggtaaa--------------------------------------
------------------------------------------------------------
------------------------------------------------------------
--------------------------------------------ggctaggaaattgaac
ttgaag-----------------------cgcatgctgtaaaaggtgtaggcaaagaaca
tgcaaaatggtccccagttgccact-----------gcttggtacaagatgcttcctgag
gtggtgcttttgaaagatatttttgatgagaaagcagaagaactagtgaaa---------
------------------------------------------------------------
------------------------------------------------------------
----------------------------
>PAFTOL009303
------------------------------------------------------------
------------------------------------------------------------
------------------------------------------------------------
------------------------------------------caggtgcccacgatggcc
attgaaaaagttcttattgcaaataatacatcccttgttcaagatgaggtccttgcacac
aggttgggcctaattccattaagtgttgaccccaggctctttgcatacaagtca------
------------------------------------------------------------
------------------------------------------------------------
------------------------------------------------------------
------------------------------------------------------------
--------------------------------------------ggctaggaaattgaac
ttgaag-----------------------cacatgctgtaaaaggtgtaggcaaagaaca
tgcaaaatggtccccagttgccact-----------gcttggtacaagatgcttcctgag
gtggtgcttttgaaagatatttttgat---------------------------------
------------------------------------------------------------
------------------------------------------------------------
----------------------------
>PAFTOL009311
------------------------------------------------------------
------------------------------------------------------------
------------------------------------------------------------
------------------------------------------caggttcccacgatggcc
attgaaaaagttcttatcgcaaataatacatcccttgttcaagatgaggtccttgcacac
aggttgggcctgattccattaagtgttgaccccagactattttcatacaagtcagaaaag
gatgagccaaatgagaaaaacacaattgtttttggacttcatgc-tcgttgtgaacgagg
tgcaccacgccgtacaggta----------------------------------------
------------------------------------------------------------
------------------------------------------------------------
------------------------------------------------aagaaattgaac
ttgaag-----------------------cacatgctatgaaaggtgcgggtaaagaaca
cgcaaaatggtccccagttgctact-----------gcttggtacaagatgcttcccgag
gttgttcttttgaaagatatttatgatgagaaggcagaagaactagtgaaa---------
----------------------------------------ttttcagttaccattgaatc
aactggagctttacctcctgaagaactgtttactgaagctgtgaagatcttggaagaaaa
atgtgtgcgtgtcatcaccgagctttca
>PAFTOL009313
------------------------------------------------------------
------------------------------------------------------------
------------------------------------------------------------
------------------------------------------caggttcccacaatggcc
attgaaaaggttcttatygcaaataacacatccttggttcaagatgaggtccttgcacac
agattgggcctaattccaytacgtgttgaccccagacactttgcatataagtcagaaaag
gatgagccaaatgagaaaaacaccattgtgttcggacttcattc-tcgttgtgaacgtgg
tgcaccacgtcgaacaggtaaa--------------------------------------
------------------------------------------------------------
------------------------------------------------------------
-----------------------------------------------caggaaattgaac
ttgaag-----------------------cacatgcrgtaaaaggtgcaggaaaagaaca
tgcaaagtggtccccagttgccact-----------gcttggtacaagatgcttcctgag
gttgttctcttgcaagatatttatgatgaaaaggcagaagaactagtgaaa---------
----------------------------------------------------attgaatc
aactggagctttgcctccagaggaactatttactgaagctgtgaagatcttggaagacaa
atgtgtgcgtaccatcaccgagctttcg
>PAFTOL009315
------------------------------------------------------------
------------------------------------------------------------
------------------------------------------------------------
------------------------------------------------------------
------------------------------------------------------------
------------------------------------------------------------
------------------------------------------------------------
------------------------------------------------------------
------------------------------------------------------------
------------------------------------------------------------
--------------------------------------------------gaaattgaac
ttgaag-----------------------cgcatgctgtgaaaggtgtaggtaaagaaca
tgcaaaatggtccccagttgccact-----------gcttggtacaagatgcttcctgag
gtaagattaagccggcagctgttt------------------------------------
------------------------------------------------------------
------------------------------------------------------------
----------------------------
>PAFTOL009319
gtg---------------------------------------------------------
------------------------------------------------------------
------------------------------------------------------------
------------------------------------------caggttcccacgatggcg
attgaaaaagttcttattgcaaataatacatcccttgttcaagatgaggtccttgcacac
agattgggcctaattccattaagtgttgaccccgggttctttgcttacaagtcagaaaag
gatgagccaaatgaaaaaaat---------------------------------------
------------------------------------------------------------
------------------------------------------------------------
------------------------------------------------------------
--------------------------------------------------gaaattgaac
ttgaag-----------------------cacatgctgtgaaaggtgtaggtaaagaaca
tgcaaaatggtccccagttgccact-----------gcttggtacaagatgcttcctgag
gtggttcttttgaaagatgtttgtgacgaaagggcagaagaactagtg------------
------------------------------------------------------------
------------------------------------------------------------
----------------------------
>PAFTOL009321
------------------------------------------------------------
------------------------------------------------------------
------------------------------------------------------------
------------------------------------------caggttcccacgatggcc
attgaaaaagttcttattgcaaataatacatcccttgttcaagatgaggtccttgcacac
agattgggcctaattccattaagtgttgaccccaggctctttgcttacaagtcagaaaag
gatgagccaaatgaaaaaaatactattgtgtttgggcttcatgc-tcgctgtgaacgagg
tgcaccacgtcttacagt------------------------------------------
------------------------------------------------------------
------------------------------------------------------------
-------------------------------------------------agaaattgaac
ttgaag-----------------------cacatgctgtgaaaggtgtaggtaaagaaca
tgcaaaatggtccccagttgccact-----------gcttggtacaagatgcttcctgag
gtaagattaagcaaggagctgttt------------------------------------
---------------------------------------ttcctc-----tcctccaacc
gcctg-------------------------------------------------------
----------------------------
>PAFTOL013501
------------------------------------------------------------
------------------------------------------------------------
------------------------------------------------------------
------------------------------------------------------------
------------------------------------------------------------
------------------------------------------------------------
------------------------------------------------------------
------------------------------------------------------------
------------------------------------------------------------
------------------------------------------------------------
--------------------------------------------ggctaggaaattgaac
ttgaag-----------------------cacatgctgtaaaaggtgtaggcaaagaaca
tgcaaaatggtctccagttgccact-----------gcttggtacaagatgcttcctgag
gttgttcttttgaaagatatctttgatgagaaagcagaagagctagtgaaa---------
------------------------------------------------------------
------------------------------------------------------------
----------------------------
>SRR5036296
------------------------------------------------------------
------------------------------------------------------------
------------------------------------------------------------
------------------------------------------caggtgcccacgatggcc
attgaaaaagttcttattgcaaataatacatcccttgttcaagatgaggtccttgcacac
aggttgggcctaattccattaagtgttgaccccaggctctttgcatacaagtcagaaaag
gatgagccaaatgagaagaacaccattgtgtttggacttcatgc-tcgttgtgaacgagg
tgcaccacgtcgtacagttaagtcaggggaactgaagtggcta--------cctaatggg
agtatgtttcgattggagatagaaaacaagcaatctggttcaacttcaactcccagaact
tacacaaattttaaatcaagccaggacaagctacctgaattttctgga-aatccaattcg
ccccacgtactctgatatcactat----agctaggcttggccctggccaggtaactgaat
tctcta-----------------------agtattatgtg--------------------
------------------------------------------------------------
------------------------------------------------------------
------------------------------------------------------------
------------------------------------------------------------
----------------------------
>SRR5137211
aagcgcacacgcgtttcctgcaatgccgacgctgccgttgatactgaatcgattttgtac
tctggagcttatgcgtccttgggtgtcgataattctagcctagaaagtttcttcaaggac
ttcaaagtcgaaatcattgagcttaaagatgatatgattgagtttgacatgattggtatt
gatgccgccttggccaatgcctttcgcagaatccttatagctgaggtgcccacgatggcc
attgaaaaagttcttattgcaaataatacatcccttgttcaagatgaggtccttgcacac
aggttgggcctaattccattaagtgttgaccccaggctctttgcatacaagtcagaaaag
gatgagccaaatgagaagaacaccattgtgtttggacttcatgc-tcgttgtgaacgagg
tgcaccacgkcgtacagttaagtcaggggaactgaagtggcta--------cctaatggg
agtatgtttcgattggagatagaaaacaagcaatctggttcaacttcgactcccagaact
tacacaaattttaaatcaagccaggacaagctacctgaattttctgga-aatccaattcg
ccccacgtactytgatatcactat----agctaggcttggccctggccaggaaattgaac
ttgaag-----------------------cacatgctgtaaaaggtgtaggcaaagaaca
tgcaaaatggtccccagttgccact-----------gcttggtacaagatgcttcctgag
gtggtgcttttgaaagatatttttgatgagaaagcagaagaactagtgaaa---------
------------------------------------------------------------
------------------------------------------------------------
----------------------------
>SRR5137212
------------------------------------------------------------
------------------------------------------------------------
------------------------------------------------------------
------------------------------------------caggttcccacgatggcc
attgaaaaagttcttattgcaaataatacatcccttgttcaagatgaggtccttgcacat
aggttgggcctaattccattaagtgttgaccccaggctctttgcatacaagtcagaaaag
gatgagccaaatgagaagaacaccattgtgtttggacttcatgc-tcgttgtgaacgagg
tgcaccacgttgtacagttaggtcaggggaactgaagtggctc--------cctaatggg
agtatgtttccattggagatagaaaacaaacaatctggttcaacttcaactcccagaact
tacacaaattttaaatcaagccaggatgagctacctgaattttctgga-aatccaattcg
ccccacgtattctgatatcactat----agctaggcttggcccaggccaggtaactgaat
ttgcta-----------------------agtattctgtg--------------------
------------------------------------------------------------
------------------------------------------------------------
------------------------------------------------------------
------------------------------------------------------------
----------------------------
>SRR5137213
aagcgcacacgcgtttcct-----------------------------------------
------------------------------------------------------------
------------------------------------------------------------
------------------------------------------gcaatgccgacgctgcc-
------------------------------------------------------------
--gttgatactgaatcgattttgtac----------------------------------
------------------------------tctggagcttatgcgtccttgggtgtcgat
aattctagcctagaaagtttcttcaaggacttcaaagtcgaaatcattgagcttaaagat
gatatgattgagtttgacatgattggtattgatgccgccttggccaatgcctttcg----
------------------------------------------------------------
------------------cagaat----ccttatagctgaggtaggctaggaaattgaac
ttgaag-----------------------cacatgctgtaaaaggtgtaggcaaagaaca
tgcaaaatggtccccagttgccact-----------gcttggtacaagatgcttcctgag
gtggtgcttttgaaagatatttttgatgagaaagcagaagaactagtgaaa---------
------------------------------------------------------------
------------------------------------------------------------
----------------------------
>SRR7905849
aagcgcactcgcgtttcctgcaatgccgatgctgccgttgatactgaatcgattttgtac
tccggagcttatgcgtctttgggggtcgataattctagcctggaaagtttcttcaaggac
ttcaaaatcgaaatcattgagcttaaagatgatatgattgaatttgacatgattggtatt
gatgccgctttggccaacgcctttcgccgaatccttatagctgaggttcccacgatggcc
attgaaaaagttcttatcgcaaataatacatccctcgttcaagatgaggtccttgcacac
aggttgggcttaattccattaagtgttgaccccaggctctttgcatacaagtcagaaaag
gatgagccaaatgagaaaaacactattgtgtttgcacttcatgc-tcgttgtgaacgagg
tgcaccacgtcgtacagttaggtcagaggaactgaagtggctc--------cctaatggg
agtatgttttcattggatatagaaaacaaacaatccggttcaacttcgactcccagaact
tacacaaattttaaatcaagccaggacaagctacctgaattatctgga-aatccaattcg
ccccacgtattctgatgtcactat----agctaggcttggcccaggccaggaaattgaac
ttgaag-----------------------cacatgctgtaaaaggtgtaggtaaagaaca
tgcaaaatggtctccagttgccact-----------gcttggtataagatgcttcctgag
gttgttcttttgaaagatatttgtgatgagaaagcagaagaactagtgaaa---------
------------------------------------------------------------
------------------------------------------------------------
----------------------------
>SRR7905861
aagcgcacgcgcgtttcctgcaatgccgacgctgccgttsatactgaatcgattttgtac
tctggagcttatgcgtccttgggtgtcgataattctagcctagaaagtttcttcaaggac
ttcaaagtcgaaatcattgagcttaragatgatatgattgagtttgacatgattggtatt
gatgccgccttggccaatgcctttcgcagaatccttatagctgaggtgcccacgatggcc
attgaaaaagttcttattgcaaataatacatcccttgttcaagatgaggtccttgcacac
aggttgggcctaattccattaagtgttgaccccaggctctttgcatacaagtcagaaaag
gatgagccaaatgagaagaacaccattgtgtttggacttcatgc-tcgttgtgaacgagg
tgcaccacgtcgtacagttaagtcaggggaactgaagtggctc--------cctaatggg
agtatgtttcgattggagatagaaaacaagcaatctggttcaacttcaacycccagaact
tacacaaattttaaatcaagccaggacaagctacctgaattttctgga-aatccaattcg
ccccacgtactctgatatcactat----agctaggcttggccctggccaggaaattgaac
ttgaag-----------------------cacatgctgtaaaaggtgtaggcaaagaaca
tgcaaaatggtccccagttgccact-----------gcttggtacaagatgcttcctgag
gtggtgcttttgaaagatatttttgatgagaaagcagaagaactagtgaaa---------
------------------------------------------------------------
------------------------------------------------------------
----------------------------
>SRR7905862
aagcgcactcgcgtttcmtgcaatgccgatgctgccgttgatactgaatcgattttgtac
tccggagcttatgcgtctttgggggtcgacaaytcwagcctggaaagtttcttcaaggac
ttcaaaatcgaaattattgagcttaaagatgatatgattgagtttgacatgattggtatt
gatgccgctttggccaacgcctttcgccgaatccttatagctgaggttcccacgatggca
attgaaaaagttcttattgcraataatacatcccttgtycaagatgaggtccttgcacac
aggttgggcctaattccattaagtgttgacccyaggctctttgcatacaagtcagaaaag
gatgagccaaatgagaagaacactattgtgtttggacttcaygc-tygttgtgaacgagg
tgcaccccgtcgtacagttaagtcacaggaactgaagtggcta--------cctaatggg
agtatgtttccmttggagatagaaaacaaacaatctggttcaacttcaactcccagaacg
tacacaaattttaaatcaagccaggayragctgcctgaattttctgga-aatccaattcg
ccccacatatcctgatatcactgt----agctaggcttggcccaggccaggaaattgaac
ttgaag-----------------------cwcatgctgtaaaaggagtaggtaaagaaca
tgcaaaatggtctccagttgccact-----------gcttggtacaagatgctgcctgag
gtggttcttttgaaagatatttgtgatgagaaagcagargaactagtgaaa---------
------------------------------------------------------------
------------------------------------------------------------
----------------------------
>SRR8327214
aagcgcacacgcgtttcctgcaatgccgacgctgccgttgatactgaatcgattttgtac
tcyggagcttatgcgtccttgggtgtcgataattctagtctagaaagtttcttcaaggac
ttcaaagtcgaaatcatcgagcttaaagatgatatgattgagtttgacatgattggtatt
gatgccgccttggccaatgcctttcgcagaatccttatagccgaggtgcccacgatggcc
attgaaaaagttcttattgcaaataatacatcccttgttcaagatgaggtccttgcacac
aggttgggcctaattccattaagtgttgaccccaggctctttgcatacaagtcagaaaag
gatgagccaaatgagaagaacaccattgtgtttggacttyatgc-tcgttgtgaacgagg
tgcaccacgtcgtacagyyaagtcaggggaactgaagtggctc--------cctaatggg
agtatgtttcgattggagatagaaaacaagcaatctggttcaacttcaactcccagaact
tacacaaattttaaatcaagccaggacaagctacctgaattttctgga-aatccaattcg
ccccacgtactckgatatcactat----agctaggcttggccctggccaggaaattgaac
ttgaag-----------------------cacatgctgtaaaaggtgtaggcaaagaaca
tgcaaaatggtccccagttgccact-----------gcttggtacaagatgcttcctgag
gtggtgcttttgaaagatatttttgatgagaaagcagaagaactagtggaaggttgggat
gaaatggtggcactgcgacgcaagagagatcat-------tttattttcaccattgaatc
aacwggagctttacctcctgaacaactatttactgaagctgtgaagatattggaagacaa
atgtgtgcgtgttatcactgagctttca
