# Supplementary material for: Phylogenomics and classification of Cactaceae based on hundreds of nuclear genes
Source: Plant Syst Evol. 2025 Aug 11;311(5):28. doi: 10.1007/s00606-025-01948-z (PMC12339657; doi:10.1007/s00606-025-01948-z)
Supplement: Supplementary file 4 — Online Resource 4: Containing alignments and RAxML gene trees for all included loci and all phylogenetic datasets (ZIP 10372 KB) [file 606_2025_1948_MOESM4_ESM.zip › de Vos et al_ESM_4/ESM_data_alignments/QCP/6883_consensus.mafft.fasta]

>PAFTOL004547
------------------------------------------------------------
------------gtgacgaatgacatatttaccaaggaggatggagagtttttgataaag
cacggagcacttccagaggagaggatacgcgctgtagaaacaggaggctgtcctcatgca
gctattcgcgaagatatcagtataaatctgggtccccttgaagagctttctaacttgtac
aaagcagacatacttctttgtgaatctggaggaggtaacttg------------------
------------------------------------------------------------
------------------------------------------------------------
------------------------------------------------------------
---------------
>PAFTOL004551
------------------------------------------------------------
------------gtaactaatgatatatttaccaaggaggatggagagtttttgataaag
cacgragcacttccagaggagaggatacgcgctgtagaaacaggaggctgtccacatgca
gctattcgtgaagatatcagyataaatctgggcccgcttgaagagctttcraacttgtac
aggacagacatacttctttgtgaatctggagga---------------------------
------------------------------------------------------------
------------------------------------------------------------
------------------------------------------------------------
---------------
>PAFTOL004552
------------------------------------------------------------
------------gtgactaatgacatatttaccaaggaggatggagagtttttgataaag
cacggagcacttccagaggagaggatacgtgctgtagaaacaggaggctgtccacatgca
gctattcgtgaagatatcagtataaatctgggtccccttgaagagctttctaacttgtac
aaagcagacatacttctttgtgaatctggaggaggtaagttg------------------
------------------------------------------------------------
------------------------------------------------------------
------------------------------------------------------------
---------------
>PAFTOL004553
------------------------------------------------------------
------------gtgactaatgacatatttaccaaggaggatggagagtttttgataaag
cacggagcacttccagaggagaggatacgtgctgtagaaacaggaggctgtccacatgca
gctattcgtgaagatatcagtataaatctgggtccccttgaagagctttccaacttgtac
aaagcagacatacttctttgtgaatctggaggaggtaaattgcacgc-------------
------------------------------------------------------------
------------------------------------------------------------
------------------------------------------------------------
--------------t
>PAFTOL004554
------------------------------------------------------------
------------gtgactaatgacatatttaccaaggaggatggagagtttttgataaag
cacggagcacttccagaggagaggatacgtgctgtagaaacaggaggctgtccacatgca
gctattcgtgaagatatcagtataaatctgggtccccttgaagagctttctaacttgtac
aaagcrgacatacttctttgtgaatctggrggaggtaacttg------------------
------------------------------------------------------------
------------------------------------------------------------
------------------------------------------------------------
---------------
>PAFTOL004556
------------------------------------------------------------
------------gtgactaatgacatatttaccaaggaggatggagagtttttgataaag
camggagcacttccagaggagaggatacgcgctgtagaaacaggaggctgtccacatgca
gctattcgtgaagatatcagtataaatctgggtccccttgaagagctttctaacttgtac
aaagcagacatacttctttgtgaatctggaggaggtaaattg------------------
------------------------------------------------------------
------------------------------------------------------------
------------------------------------------------------------
---------------
>PAFTOL004560
------------------------------------------------------------
------------gtgactaatgacatatttaccaaggaggatggagagtttttgataaag
cacggagcrcttccagaggagaggatacgtgctgtagaaacagggggctgtccacatgca
gctattcgtgaagatatcagyataaatctgggtccccttgaagagctttctaacttgtac
aaagcagacatacttctttgtgaatctggaggaggtaacctg------------------
------------------------------------------------------------
------------------------------------------------------------
------------------------------------------------------------
---------------
>PAFTOL004561
------------------------------------------------------------
------------gtaacaaatgatatatttaccaaggaggatggagagtttttgataaag
cacggagcacttccagaggagaggatacgcgctgtagaaacaggaggctgtccacatgca
gctattcgagaagatatcagtataaatctgggcccacttgaagagctttcgaacttgtac
aagacagacatacttctttgtgaatctggagga---------------------------
------------------------------------------------------------
------------------------------------------------------------
------------------------------------------------------------
---------------
>PAFTOL004562
------------------------------------------------------------
------------gtgactaatgacatatttaccaaggaggatggagagtttttgataaag
cacggagcacttccagaggagaggatacgtgctgtagaaacaggaggctgtccacatgca
gctattcgtgaagatatcagtataaatctgggtccccttgaagagctttctaacttgtac
aaagcagacatacttctttgtgaatctggaggaggtaacttg------------------
------------------------------------------------------------
------------------------------------------------------------
------------------------------------------------------------
---------------
>PAFTOL004563
------------------------------------------------------------
------------gtgactaatgacatatttaccaargaggatggagagtttttgataaag
cayggagcacttccagargagaggatacgygctgtagaaacaggaggctgtccacatgca
gctattcgtgaagatatcagtataaatctgggtccccttgaagagctttctaacttgtac
aaagcagacatacttctttgtgaatctggaggaggtaaattg------------------
------------------------------------------------------------
------------------------------------------------------------
------------------------------------------------------------
---------------
>PAFTOL004564
------------------------------------------------------------
------------gtaactaatgatatatttaccaaggaggatggagagtttttgataaag
cacggagcacttccagaggagaggatacgcgctgtagaaacaggaggctgtccacatgca
gctattcgtgaagatatcagtataaatctgggcccacttgaagagctctcgaacttgtac
aagacagacatacttctttgtgaatctggagga---------------------------
------------------------------------------------------------
------------------------------------------------------------
------------------------------------------------------------
---------------
>PAFTOL004565
------------------------------------------------------------
------------gtcactaatgacatatttaccaaggaggatggagagtttttgataaag
cacggagcacttccagaggagaggatacgcgctgtagaaacaggaggctgtccacatgca
gctattcgtgaagatatcagcataaatctgggtccccttgaagagctttctaacttgtac
aaggcagacatacttctttgtgaatctggagggggtaaattg------------------
------------------------------------------------------------
------------------------------------------------------------
------------------------------------------------------------
---------------
>PAFTOL004566
------------------------------------------ttgttgaag---------
------------gtaactaatgatatatttaccaaggaggatggagagtttytgatcaag
cayggagcacttccagaggagaggatacgcgctgtagaaacaggaggctgtccacatgca
gctattcgtgaagatatcagtataaatctgggcccacttgaagagctttcgaacttgtac
aagacagacatacttctttgtgaatctggagga---------------------------
------------------------------------------------------------
------------------------------------------------------------
------------------------------------------------------------
---------------
>PAFTOL004567
------------------------------------------ttgttgcag---------
------------gtgactaatgacatatttaccaaggaggatggagagtttttgataaag
cacggagcacttccagaggagaggatacgtgctgtagaaacaggaggctgtccacatgca
gctattcgcgaagatatcagcataaatctgggtccccttgaagagctttctaacttgtac
aaagcagacatacttctttgtgaatctggaggagrtaayttggcggcaaatttcagcaga
gagctagcagacttcataatatacataatagatgtatcaggcggtgataagattcctcgc
aagggaggaccaggcatcacacaagctgatcttctcattataaacaagactgatctcgcc
cctgcagttggagccgatttaggtgttatggagcgagatgctcttcgcatgagggatgga
ggaccatttgtcttt
>PAFTOL004568
------------------------------------------ttgttgcag---------
------------gtgactaatgacatatttaccaaggaggatggagagtttttgataaag
cacggagcacttccagaggagaggatacgtgctgtagaaactggaggctgtccacatgca
gctattcgtgaagatatcagtataaatctgggtccccttgaagagctttctaacttgtac
aaagcagacttacttctttgtgaatctggaggagrtaatttggcagcgaatttcagcagg
gagctagcagacttcatcatatacataatagatgtatcaggcggagataagatacctcgc
aagggaggaccaggcatcacacaagctgatcttctcgttataaacaagactgatctcgcc
cctgcagttggagccgatttaggtgttatggagcgagatgctcttcgcatgagggatgga
ggaccatttgtcttt
>PAFTOL004571
------------------------------------------------------------
------------gtaactaatgatatatttaccaaggaggatggagagtttttgataaag
cacggagcacttccagaggagaggatacgcgctgtagaaacaggaggctgtccacatgca
gctattcgtgaagatatcagyataaatctgggcccacttgaagagctttcgaacttgtac
argacagacatacttctttgtgaatctggaggagataatttggcagcgaatttcagccgg
gagctcgcagacttcatcatatacataatagacgtatcaggcggggataaaattcctcgc
aagggaggaccaggcattacacaagctgatctcctcgtgataaacaagactgatctcgcc
cctgcagtaggagctgatttgggtgtcatggagcaggatgctcttcgtatgagggatgga
ggaccatttgttttt
>PAFTOL004572
------------------------------------------------------------
------------gtgactaatgacatatttaccaaggaggatggagagtttttgataaag
cacggagcacttccagaggagaggatacgcgctgtagaaacaggaggctgtccacatgca
gctattcgtgaagatatcagtataaatctgggtccccttgaagagctttctaacttgtac
aaagcagacatacttctctgtgaatctggaggaggtaaattg------------------
------------------------------------------------------------
------------------------------------------------------------
------------------------------------------------------------
---------------
>PAFTOL004573
------------------------------------------------------------
------------gtgactaatgacatatttaccaaggaggatggagagtttttgataaag
cacggagcrcttccagaggagaggatacgcgctgtagaaacaggaggctgtccacatgca
gctattcgtgaagatatcagtataaatctgggtccccttgaagagctttctaacttgtac
aaagcagacatacttctctgtgaatctggaggagataayttggcrgcraatttcagcmgg
gagctrgcagacttcatcatwtacataatagatgtatcaggcggrgataagattcctcgc
aagggaggaccaggcatcacacaagctgatcttctcgtcataaacaagactgatctcgcc
cctgcagttggagccgatttgggtgttatggagcgagatgctcttcgcatgagggatgga
ggaccattcgtcttt
>PAFTOL004574
------------------------------------------------------------
------------gtgactaatgacatatttaccaaggaggatggagagtttttaataaag
cacggagcacttccagaggagaggatacgcgctgtagaaacaggaggctgtccacatgca
gctattcgtgaagatatcagtataaatctgggtccccttgaagagctttctaacttgtac
aaagcagagatacttctttgtgaatctggaggagrcaatttggcggcgaatttcagcagg
gagctagcagacttcatcatatacataatagatgtatcaggcggagataagattcctcgc
aagggaggaccaggcatcacacaagctgatcttctcgttataaacaagactgatcttgcc
cctgcagttggagccgatttaggtgttatggagcgagatgctcttcgcatgagggatgga
ggaccattcgtcttt
>PAFTOL004577
------------------------------------------------------------
------------gtgactaatgacatatttaccaaggaggatggagagtttttgataaag
cacggagcacttccagaggagaggatacgtgctgtagaaacaggrggctgtccacatgca
gctattcgtgaagatatcagyataaatctgggtccccttgargagctttctaacttgtac
aaagcagacatacttctttgtgaatctggaggagrtaayttggcggcgaatttcagcagg
gagctagcagacttcatcatatacataatagatgtatcaggcggggataagattcctcgc
aagggaggaccaggcatcacacaagctgatcttctcgttataaacaagactgatctcgcc
cctgcagttggagccgacttaggtgttatggagcaagatgctcttcgcatgagggatgga
ggaccattcgtcttt
>PAFTOL004578
------------aaaacggctctgatgctgggcttgtgtaaattcttgagggataaatat
agtcttgctgctgtgactaatgacatatttaccaaggaggatggagagtttttgataaag
cacggagcacttccagaggagaggatacgcgctgtagaaacaggaggctgtccacacgca
gctattcgtgaagatatcagtataaatctgggtccccttgaagagctttctaacttgtac
aaagcagacatacttctctgtgaatctgggggagrtaawttggcggcgaatttcagcagg
gagctagcagacttcatcatatacataatagatgtatcaggtggagataagattcctcgc
aagggaggaccaggcatcacacaagctgatcttctcgtcataaacaagactgatcttgcc
cctgcagttggagccgatttaggtgttatggagcgagatgctcttcgcatgagggatgga
ggaccattcgtcttt
>PAFTOL004582
------------------------------------------------------------
------------gtgactaatgacatatttaccaaggaggatggagagtttttgataaag
cacggagcacttccagaggagaggatacgcgctgtagaaacaggaggctgtccacatgca
gctattcgtgaagatatcagtataaatctgggtccccttgaagagctctctaacttgtac
aaagcagacatacttctctgtgaatctggaggagrtaatttggcggcgaatttcagcagg
gagctagcagacttcatcatatacataatagatgtatcaggcggagataagattcctcgc
aagggaggaccaggcatcacacaagctgatcttctcgttataaacaagactgatctcgcc
cctgcagttggagccgatttaggtgttatggagcgagatgctcttcgcatgagggatgga
ggaccattc------
>PAFTOL004583
------------------------------------------------------------
------------gtgactaatgacatatttaccaaggaggatggagagtttttgataaag
cacggagcacttccagaggagaggatacgcgctgtagaaacaggaggctgtccacatgca
gctattcgtgaagatatcagtataaatctgggtccccttgaagagctttccaacttgtac
aaagcagacatacttctttgtgaatctggaggagrtaawttggcggcgaatttcagcagg
gagctggcagacttcatcatatacataatagatgtatcaggcggagataagattcctcgc
aagggaggaccaggcatcacacaagctgatcttctcgttataaacaagactgatctcgcc
cctgcagttggagccgatttaggtgttatggagcaagatgctcttcgcatgagggatgga
ggcccattcgtcttt
>PAFTOL004584
------------aaaacggctctgatgctggccttgtgtaaattcttgagggataaatat
agcctcgctgctgtgactaatgacatattyaccaaggaggatggagagtttttgataaag
cacggrgcacttccagaggagaggatacgtgctgtagaaacaggaggctgtccacatgca
gctattcgtgaagatatcagtataaatctgggtccccttgaagagctttctaacttgtac
aaagcagacatacttctttgtgaatctggaggagataatttggcggcgaatttcagcagg
gagctagcagacttcatcatatacataatagatgtatcaggcggggataagattcctcgc
aagggaggaccaggcatcacacaagctgatcttctcgta---------------------
------------------------------------------------------------
---------------
>PAFTOL004585
------------------------------------------------------------
------------gtaactaatgatatatttaccaaggaggatggagagtttttgataaag
cacggagcacttccagaggagaggatacgcgctgtagaaacaggaggctgtccacatgca
gctattcgtgaagatatcagtataaatctgggcccacttgaagagctttcgaacttgtac
aagacagacatacttctttgtgaatctggaggagrtaatttggcagctaatttcagcagg
gagctcgcagacttcatcatatacataatagacgtatcaggcggggataaaattcctcgc
aagggaggaccaggcattacacaagctgatctcctcgttataaacaagactgatctcgcc
cctgcagtaggagctgatttgggtgtcatggagcaggatgctcttcgtatgagggatgga
ggaccatttgttttt
>PAFTOL004587
------------------------------------------------------------
------------gtgacgaatgacatatttaccaaggaggatggagagtttttgataaag
cacggagcacttccagaggagaggatacgcgctgtagaaacaggaggctgtccacatgca
gctattcgtgaagatatcagtataaatctgggtccccttgaagagctttctaacttgtac
aaagcagacatacttctttgtgaatctggaggaggtaaattg------------------
------------------------------------------------------------
------------------------------------------------------------
------------------------------------------------------------
---------------
>PAFTOL004590
------------------------------------------------------------
------------gtgactaatgacatatttaccaaggaggayggagagtttttgataaag
cacggagcacttccagaggagaggatacgtgctgtagaaacaggaggctgtccacatgca
gctattcgtgaagatatcagtataaatctgggtccccttgaagagctttctaacttgtac
aaagcagacatacttctttgtgaatctggaggagrtaatttggcggccaatttcagcagg
gagctagcagacttcatcatatacataatagatgtatcaggcggggataagattcctcgc
aagggaggaccaggcatcacacaagctgatcttcttgttataaacaagactgatctcgcc
cctgcagttggagccgatttaggtgttatggagcaagatgctcttcgcatgagggatgga
ggacca---------
>PAFTOL004591
------------------------------------------------------------
------------gtgactaatgacatatttaccaaggaggatggagagtttttgataaag
cacggagcacttccagaggagaggatacgtgctgtagaaacaggaggctgtccacatgca
gctattcgtgaagatatcagtataaatctgggtccccttgaagagctttctaacttgtac
aaagcagacatacttctttgtgaatctggaggagrtaayttggcggccaatttcagcagg
gagctagcagacttcatcatatacataatagatgtatcaggcggggataagattcctcgc
aagggaggaccaggcatcacacaagctgatcttctcgta---------------------
------------------------------------------------------------
---------------
>PAFTOL004593
------------------------------------------------------------
------------gtgacgaatgacatatttaccaaggaggatggagagtttttgataaag
cacggagcacttccagaggagaggatacgcgccgtagaaacaggaggctgtccacatgca
gctattcgtgaagatatcagtataaatctgggtccccttgaagagctttctaacttgtac
aaagcagacattcttctttgtgaatctggaggagrtaatttggcggcgaatttcagcagg
gagctagcagacttcatcatatacataatagatgtatcaggcggagataagattcctcgc
aagggaggaccaggcatcacacaagctgatcttctcgttataaacaagactgatctcgcc
cctgcagttggagccgatttaggtgttatggagcaagatgctcttcgcatgagggatgga
ggaccattcgtcttt
>PAFTOL004594
------------aaaacggctctgatgctggctttgtgtaaattcttaagggataaatat
agtctcgctgctgtgactaatgacatatttaccaaggaggatggagagtttttgataaag
cacggagcacttccagaggagaggatacgtgctgtagaaacaggaggctgtccacatgca
gctattcgtgaagatatcagtataaatctgggtccccttgaagagctttctaacttgtac
aaagcagacatacttctttgtgaatctggaggaggtaacttg------------------
------------------------------------------------------------
------------------------------------------------------------
------------------------------------------------------------
---------------
>PAFTOL004596
------------------------------------------------------------
------------gtgactaatgacatatttaccaaggaggatggagagtttttgataaag
cacggagcacttccagaggagaggatacgcgctgtagaaacaggaggctgtccacatgca
gctattcgtgaagatatcagtgtaaatctgggtccccttgaagagctttctaacttgtac
aaagcagacatacttctctgtgaatctgggggagrtaawttggcggcgaatttcagcagg
gagctagcagacttcatcatatacataatagatgtgtcaggcggagataagattcctcgc
aagggaggaccaggcatcacacaagctgatcttctcgtcataaacaagactgatctcgcc
cctgcagttggagccgatttaggtgttatggagcgagatgctcttcgcatgagggatgga
ggaccattcgtcttt
>PAFTOL004597
------------aaaacggctctgatgctggctttgtgtaaattcttgagggayaartay
agtctcgcygctgtgactaatgacatatttaccaaggaggatggagagtttttgataaag
cacggagcacttccagaggagaggatacgcgctgtagaaacaggaggctgtccacatgca
gctattcgtgaagatatcagtataaayctgggtccccttgaagagctttccaacttgtac
aaagcagacatacttctttgtgaatctggaggagrtaatttggcggcgaatttcagcagg
gagctagcagacttcatcatatacataatagatgtatcaggcggagataagattcctcgc
aagggaggaccaggcatcacacaagctgatctt---------------------------
------------------------------------------------------------
---------------
>PAFTOL004598
------------------------------------------------------------
------------gtgactaatgacatatttaccaaggaggatggagagtttttgataaag
cacggagcacttccagargagaggatacgtgctgtagaaacaggaggctgtccacatgca
gctattcgtgaagatatyagtataaatctgggtccccttgaagagctttctaacttgtac
aaagcagacatacttctttgtgaatctggaggagrtaacttggcggccaatttcagcagg
gagctrgcagacttcatcatatacataatagatgtatcaggmggsgataagattcctcgc
aagggaggaccaggcatcacacaagctgatcttctcgttataaacaagactgatctcgcc
cctgcagttggagccgatttaggtgttatggagcaagatgctcttcgcatgagggatgga
ggaccattcgtcttt
>PAFTOL004599
------------------------------------------------------------
------------gtgactaatgacatatttaccaaggaggatggagagtttttgataaag
cacggagcacttccagaggagaggatacgtgctgtagaaacaggaggctgtccacatgca
gctattcgtgaagatatcagtataaatctgggtccccttgaagagctttctaacttrtac
aaagcagacatacttctttgtgaatctggaggagrtaacttggcggccaatttcagcaga
gagctagcagacttcatcatatacataatagatgtatcaggcggggataagattcctcgc
aagggaggaccaggcatcacacaagctgatcttcttgttataaacaagactgatctc---
------------------------------------------------------------
---------------
>PAFTOL004600
------------------------------------------------------------
------------gtgactaatgacatatttaccaaggaggatggagartttttgataaag
cacggagcacttccagaggagaggatacgtgctgtagaaacaggaggctgtccacatgca
gctattcgtgaagatatcagtataaatctgggtccccttgaagagctttctaacttgtac
aaagcagacatacttctttgtgaatctggaggaggtaagttg------------------
------------------------------------------------------------
------------------------------------------------------------
------------------------------------------------------------
---------------
>PAFTOL004604
------------------------------------------------------------
------------gtgactaatgacatatttaccaaggaggatggagagtttttgataaaa
cacggagcacttccagaggagaggatacgcgctgtagagacaggaggctgtccacatgcg
gctattcgtgaagatatcagtataaatctgggtccccttgaagagctttctaacttgtac
aaagcagacatacttctttgtgaatctggaggagrtaawttggcggcgaatttcagcagg
gagctagcagacttcatcatatacataatagatgtatcaggcggagataagattcctcgc
aagggaggaccaggcatcacacaagctgatcttctcatcataaacaagactgatctcgcc
cctgcagttggagccgatttaggtgttatggagcgagatgctcttcgcatgagggatgga
ggaccatttgtcttt
>PAFTOL004605
------------------------------------------------------------
------------gtgactaatgacatatttaccaaggaggatggagagtttttgataaag
cacggagcacttccagaggagaggatacgcgctgtagaaacaggaggctgtccacatgca
gccattcgtgaagatatcagtataaatctgggtccccttgaagagctttccaacttgtac
aaagcagacatacttctttgtgaatctggaggagrtaawttggcagcgaatttcagcagg
gagctagcagacttcatcatatacataatagatgtatcaggcggagataagatacctcgc
aagggaggaccaggcatcacacaagctgatcttctcgttataaacaagactgatctcgcc
cctgcagttggagccgatttaggtgttatggagcaagatgctcttcgcatgagggatgga
ggcccattcgtcttt
>PAFTOL004608
------------------------------------------------------------
------------gtgactaatgacatatttaccaaggaggatggagagtttttgataaag
cacggagcacttccagaggagaggatacgcgctgtagaaacaggaggctgtccacatgca
gctattcgtgaagatatcagtataaatctgggtccccttgaagagctttctaacttgtac
aaagcagacatacttctctgtgagtctggaggagataatttggcggcgaatttcagcagg
gagctagcagacttcatcatatacataatagatgtatcagctggagataagattcctcgc
aagggaggaccaggcatcacacaagctgatcttctcgttataaacaagactgatctcgcc
cctgcagttggagccgatttaggtgttatggagcgagatgctcttcgcatgagggatgga
ggaccattcgtcttt
>PAFTOL004609
------------------------------------------------------------
------------gtgactaatgacatatttaccaaggaggatggagagtttttggtaaag
cacggagcacttccagaggagaggatacgcgctgtagaaacaggaggctgtccacatgca
gctattcgtgaagatatcagcataaatctaggtccccttgaagagctttctaacttgtac
aaagcagacatacttctttgtgaatctggaggagrtaatttggcggcgaatttcagcagg
gagctagcagacttcatcatatacataatagatgtatcaggcggagataagattcctcgc
aagggaggaccaggcatcactcaagctgatcttctcgttataaacaagactgatctcgcc
cctgcagttggagccgatttaggtgttatggagcgagatgctctgcgcatgagggatgga
ggaccattcgtcttt
>PAFTOL004610
---------------------------------------aaattctggagggataagtac
agtctcgctgckgtaacaaatgatatatttaccaaggaggatggagagtttttgataaag
cacggagcacttccagaggagaggatacgcgctgtagaaacaggaggctgtccacatgca
gctattcgagaagatatcagtataaatctgggcccacttgaagagctttcgaacttgtac
aagacagacatacttctttgtgaatctggaggagrtaawttggcagcgaatttcagcagg
gagctcgcagacttcatcatatacataatagatgtatcaggcggggataaaattcctcga
aagggaggaccaggcattacacaagctgatctcctggttataaacaagactgatctcgcc
cctgcagtaggagctgatttgggtgtcatggagcaggatgctcttcgtatgagggatgga
ggaccatttgttttt
>PAFTOL004611
------------------------------------------------------------
------------gtaacaaatgatatatttaccaaggaggatggagagtttttgataaag
cacggagcacttccagaggagaggatacgcgctgtagaaacaggaggctgtccacatgca
gctattcgagaagatatcagtataaatctgggcccacttgaagagctttcgaacttgtac
aagacggacatacttctttgtgaatctggagga---------------------------
------------------------------------------------------------
------------------------------------------------------------
------------------------------------------------------------
---------------
>PAFTOL004613
------------------------------------------------------------
------------gtgactaatgacatatttaccaaggaggatggagagtttttgataaag
cacggagcacttccagaggagaggatacgtgctgtagaaacaggaggctgtccacatgct
gctattcgtgaagatatcagtataaatctgggtccccttgaagagctttctaacttgtac
aaagcagacatacttctttgtgaatctggaggagataatttggcggctaatttcagcagg
gagctagcagacttcatcatatacataatagatgtatcaggtggggataagattcctcgc
aagggaggaccaggcatcacacaagctgatcttctcgttataaacaagactgatctcgcc
tctgcagttggagccgatttagttgttatggagcaagatgctcttcgcatgagggatgga
ggaccatttgtcttt
>PAFTOL004617
------------------------------------------------------------
------------gtgactaatgacatatttaccaaggaggayggrgagtttttgataaag
cacggagcacttccrgaggagaggatacgtgctgtagaaacaggaggctgtccacatgca
gctattcgtgaagatatcagyataaatctgggtccccttgaagagctttctaacttgtac
aaagcagacatrcttctttgtgaatctggaggaggtaacttg------------------
------------------------------------------------------------
------------------------------------------------------------
------------------------------------------------------------
---------------
>PAFTOL004618
------------------------------------------------------------
------------gtgaccaatgacatatttaccaaggaggatggagagtttttgataaag
cacggagcacttccagaggagaggatacgcgctgtagaaacaggaggctgtccacatgca
gctattcgtgaagatatcagyataaatctrggtccccttgaagagctttctaacttgtac
aaagcagacatacttctttgtgaatctggaggagrtaawttggcggcgaatttcagcagg
gagctagcagacttcatcatatacataatagatgtatcaggcggagataagattcctcgc
aagggaggaccaggcatcacacaagctgatcttctcgttataaacaagactgatctcgcc
cctgcagttggagccgatttaggtgttatggagcgagatgctcttcgcatgagggatgga
ggaccattcgtcttt
>PAFTOL004619
------------------------------------------------------------
------------gtaactaatgatatatttaccaaggaggatggagagtttttgataaag
catggagcacttccagaggagaggatacgagctgtagaaacaggaggctgtccacatgca
gccattcgcgaagacatcagtataaatctgggcccccttgaagagctttctaacttgtac
aaagcagacgtacttctttgtgaatctggaggagrtaatttggcggcsaacttcagcagg
gagctggcagacttcatcatatacataatagatgtatcaggcggcgataagattcctcgc
aagggaggaccgggcatcacacaagctgatctcctcgttataaacaagactgatctcgcc
cctgcagttggagctgatttgggtgtcatggagcgagacgctcttcgcatgagggatgga
ggaccatttgtcttt
>PAFTOL004620
------------------------------------------------------------
------------gtgactaatgacatatttaccaaggaggatggagagtttttgataaag
cacggagcacttccagmggagaggatacgtgctgtagaaacaggaggctgtccwcaygca
gctattcgtgaagatatcagtataaatctgggtccccttgaagagctttctaacttgtac
aaagcagacatacttctctgtgaatctggaggaggtaaattgatg---------------
------------------atgtcagtaatagatgtatcaggcggagataagattcctcgc
aagggaggaccaggcatcacacaagctgatctactcgtcataaacaagactgatctcgcc
cctgcagttggagccgatttaggtgttatggagcgagatgctcttcggatgagggatgga
ggaccattcgtcttt
>PAFTOL004623
------------------------------------------------------------
------------gtgactaatgacatatttaccaaggaggatggagagtttttgataaag
cacggrgcacttccagaggagaggatacgcgctgtagaaacaggaggctgtccacatgca
gctattcgtgaagatatcagtataaatctgggtccccttgaagagctttctaacttgtac
aaagcagacatacttctttgtgaatctggaggagrtaawttggcggcgaatttcagcagg
gagctagcagatttcatcatatacataatagatgtatcaggcggagaaaagatccctcgg
aagggaggaccaggcatcacacaagctgatcttcttgttataaacaagactgatctcgcc
cctgcagttggagccgatttaggtgttatggagcgagatgctcttcgcatgagggatgga
ggcccattcgtcttt
>PAFTOL004624
------------------------------------------------------------
------------gtgactaatgacatatttaccaaggaggatggagagtttttgataaar
cacggagcacttccagaggagaggatacgtgctgtagaaacaggaggctgtccacatgca
gctattcgtgaagatatcagtataaatctgggtccccttgaagagctttctaacttrtac
aaagcagacatacttctttgtgaatctggaggagrtaatttggcggccaatttcagcagg
gagctagcagacttcatcatatacataatagatgtatcaggcggggataagattcctcgc
aagggaggaccaggcatcacacaagctgatcttctcgttataaacaagactgatctcgcc
cctgcagttggagccgatttaggtgttatggagcaagatgctcttcgcatgagggatgga
ggaccattcgtcttt
>PAFTOL004625
------------aaaacggctctgatgctagccttgtgtaaattcttgagggataaatat
agtctcgctgckgtgactaatgacatatttaccaaggaggatggagagtttttgataaag
cacggggcacttccagaggagaggatacgtgctgtagaaacaggaggctgtccacatgca
gctattcgtgaagatatcagcataaatctgggtccccttgaagagctttctaacttgtac
aaagcagacatacttctttgtgaatctggaggagataatttggcagccaatttcagcagg
gagctagcagacttcatcatatacataatagatgtatcaggcggggataagattcctcgc
aagggaggaccaggcatcacacaagctgatcttcttgttataaacaagactgatctcgcc
cctgcagttggagccgacttaggtgttatggagcaagatgctcttcgcatgagggatgga
ggaccattcgtcttt
>PAFTOL004626
------------aaaacggctctgatgctggctttgtgtaaattcttgagggataaatat
agtcttgctgctgtgactaatgacatatttaccaaggaggatggagagtttttgataaag
cacggagcacttccagaggagaggatacgcgctgtagaaacaggaggctgtccacacgca
gccattcgtgaagatatcagtataaatctgggtccccttgaagagctttccaacttgtac
aaagcagacatacttctttgtgaatctggaggaggtaaattg------------------
------------------------------------------------------------
------------------------------------------------------------
------------------------------------------------------------
---------------
>PAFTOL004627
------------------------------------------------------------
------------gtgactaatgacatatttaccaaggaggatggagagtttttrataaag
cacggrgcacttccagaggagaggatacgcgctgtagaaacaggaggctgtccacatgca
gctattcgtgaagatatcagtataaatctgggtccycttgaagagctttctaacttgtac
aaagcagacatacttctttgtgaatctggaggagrtaatttggcggcgaatttcagcagg
gagctagcagacttcatcatatacataatagatgtatcaggcggagataagatccctcgc
aagggaggaccaggcatcacacaagctgatcttcttgttataaacaagactgatctcgcc
cctgcagttggagccgatttaggtgtgatggagcgagatgctcttcgcatgagggatgga
ggaccattcgtcttc
>PAFTOL004629
------------------------------------------------------------
------------gtgactaatgacatatttaccaaggaggatggagagtttttgataaag
cacggagcacttccagaggagaggatacgtgctgtagaaacaggaggctgtccacatgca
gctattcgtgaagatatcagtataaatctgggtccccttgaagagctttctaacttgtac
aaagcagacatacttctttgtgaatctggaggaggtaacttg------------------
------------------------------------------------------------
------------------------------------------------------------
------------------------------------------------------------
---------------
>PAFTOL004631
------------------------------------------------------------
------------gtgactaatgacatatttaccaaggaggatggagagtttttgataaag
cacggagcacttccagaggagaggatacgtgctgtagaaacaggaggctgtccacatgca
gctattcgtgaagatatcagtataaatctgggtccccttgaagagctttctaacttgtac
aaagcagacatacttctttgtgaatctggaggaggtaagttg------------------
------------------------------------------------------------
------------------------------------------------------------
------------------------------------------------------------
---------------
>PAFTOL004632
------------------------------------------------------------
------------gtgactaatgacatatttaccaaggaggatggagagtttttgataaag
cacggagcacttccagaggagaggatacgcgctgtagaaacaggaggatgtccacatgca
gctattcgtgaagatatcagtataaatctgggtccccttgaagagctttccaacttgtac
aaagcagacatacttctttgtgaatctggaggagrtaawttggcggcgaatttcagcagg
gagctrgcagacttcatcatatacataatagatgtatcaggcggagataagattcctcgc
aagggaggaccaggcatcacacaagctgatcttctcgttataaacaagactgatctcgcc
cctgcagttggagccgatttaggtgttatggagcaagatgctcttcgcatgaggcatgga
gccccattcgtcttt
>PAFTOL004633
------------------------------------------------------------
------------gtgactaatgacatatttaccaaggaggatggagagtttttgataaag
cacggagcacttccagaggagaggatacgcgctgtagaaacaggaggytgtccacatgca
gctattcgtgaagatatcagtataaatctgggtccccttgaagagctttctaacttgtac
aargcagacatacttctttgtgaatctggaggaggtaacttg------------------
------------------------------------------------------------
------------------------------------------------------------
------------------------------------------------------------
---------------
>PAFTOL004634
------------------------------------------ttgttgcag---------
------------gtgactaatgacatatttaccaaggaggatggagagtwtttgataaag
cacggagcgcttccagaggagaggatacgtgctgtagaaacaggaggctgtccrcatgca
gctattcgtgaagatatcagtataaatctgggtccccttgaagagctttctaacttgtac
aaagcagacatacttctttgtgaatctggaggagrtaatttggcagccaatttcagcagg
gagctagcagacttcatcatatacataatagatgtatcaggcggagataagatacctcgc
aagggaggaccaggcatcacacaagctgatcttctcgttataaacaagactgatctcgcc
cctgcagttggagctgatttaggtgttatggagcgagatgctcttcgcatgagggatgga
ggaccatttgtcttt
>PAFTOL004635
------------------------------------------ttgttgcag---------
------------gtgactaatgacatatttaccaaggaggatggagagtttttggtaaag
cacggagcgcttccagaggagaggatacgtgctgtggaaacaggaggctgtccacatgca
gctattcgtgaagatatcagtataaatctgggtccccttgaagagctttctaacttgtat
aaagcagacttacttctttgtgaatctggaggagataatttagcagccaatttcagcagg
gagctagcagacttcatcatatacataatagatgtatca---------------------
------------------------------------------------------------
------------------------------------------------------------
---------------
>PAFTOL004636
------------------------------------------------------------
------------gtgactaatgacatatttaccaaggaggatggagagtttttgataaag
cacggagcacttccagaagagaggatacgcgctgtagaaacaggaggctgtccacatgca
gctattcgtgaagatatcagtataaatctgggtccccttgaagagctttctaacttgtac
aaagcagacatacttctctgtgaatctggaggagrtaawttggcggcgaatttcagcagg
gagctagcagacttcatcatatacataatagatgtatcaggcggagataagattcctcgc
aagggaggaccaggcatcacacaagctgatctactcgttataaacaagactgatctcgcc
cctgcagttggagccgatttaggtgttatggagcga------------------------
---------------
>PAFTOL004637
------------gaaacggccctgatgttggctttgtggaaattcttgagggataaatat
agtctcgccgckgtaactaatgacatatttaccaaggaggatggagagtttttgataaag
cacggagcacttccagaggagaggatacgcgccgtagaaacaggaggctgtccacatgcg
gctattcgtgaagatatcagtataaatctgggcccccttgaagagctttctaacttgtac
aaagcagacatacttctttgtgaatctggaggagrtaatttggcagcgaatttcagcagg
gagctggcagacttcatcatatacataatagacgtatcaggcggagataagattcctcgc
aagggcggaccaggcattacacaagctgatctcctcgtaataaacaagactgaccttgcc
cctgcagttggagctgatttgggtgtcatggagcgagatgctcttcgcatgagagatgca
ggaccattcgtcttt
>PAFTOL004638
------------------------------------------------------------
------------gtgactaatgacatatttaccaaggaggatggagagtttttgataaag
cacggagcacttccagaggagaggatacgtgctgtagaaacagggggctgtccacatgca
gctattcgtgaagatatcagtataaatctgggtccccttgaagagctttctaacttgtac
aaagcagacatacttctttgtgaatctggaggagrtaatttggcggcgaatttcagcagg
gagctagcagacttcatcatatacataatagatgtatcaggcggggataagattcctcgc
aagggaggaccaggcatcacacaagctgatcttcttgtwataaacaagactgatctcgcc
cctgcagttggagccgacttaggtgttatggagcaagatgctcttcgcatgagggatgga
ggaccattcgtcttt
>PAFTOL004639
------------aaaacggctctgatgctggctttgtgtaaattcttgagggataaatat
agtctcgctgctgtgactaatgacatatttaccaaggaggatggagagtttttgataaag
cacggagcacttccagaggagaggatacgcgctgtagaaacaggaggctgtccacatgca
gccattcgtgaagatatcagtataaatctgggtccccttgaagagctttccaacttgtac
aaagcagacatacttctttgtgaatctggaggaggtaaattg------------------
------------------------------------------------------------
------------------------------------------------------------
------------------------------------------------------------
---------------
>PAFTOL004640
------------------------------------------------------------
------------gtgacgaatgacatatttaccaaggaggatggagagtttttgataaag
catggagcacttccagaggagaggatacgcgctgtagaaacaggaggctgtccacatgca
gctattcgagaagatatcagtataaatctgggtccccttgaagagctttctagcttgtac
aaagcagagatacttctttgtgaatctggaggagrtaayttggcagcgaatttcagcagg
gagctagcagacttcatcatatacataatagatgtatcgggtggagataagattccacgc
aagggaggaccaggcatcacacaagctgatcttctcgttataaacaagactgatctcgcc
cctgcagttggagccgatttaggtgttatggagmaagatgctcttcgcatgagggatgga
ggaccattcgtcttt
>PAFTOL004642
------------------------------------------------------------
------------gtgactaatgacatatttaccaaggaggatggagagtttttgataaag
cacggagcacttccagaggagaggatacgtgctgtagaaacaggaggctgtccacatgca
gctattcgtgaagatatcagtataaatctgggtccccttgaagagctttctaacttgtac
aaagcagacatacttctttgtgaatctggaggaggtaacttg------------------
------------------------------------------------------------
------------------------------------------------------------
------------------------------------------------------------
---------------
>PAFTOL004644
------------------------------------------------------------
------------gtgactaatgacatatttaccaaggaggatggagagtttttgataaag
catggagcacttccagaggagaggatacgcgctgtagaaacaggaggctgtccacatgca
gctattcgtgaagatatcagtataaatctgggtccccttgaagagctttctaacttgtac
agagcagacatacttctttgtgaatctggaggagrtaawttggcagcgaatttcagcagg
gagctagcagacttcatcatatacataatagatgtatcaggcggagataagattcctcga
aagggaggaccaggcatcacacaagctgatcttctcgttataaacaagactgatcttgcc
cctgcagttggagccgatttaggtgttatggagcgagatgctcttcgcatgagggatgga
ggaccattcgtcttt
>PAFTOL004646
------------------------------------------------------------
------------gtgactaatgacatatttaccaaggaggatggagagtttttgataaag
cacggagcacttccagaggagaggatacgtgctgtagaaacaggaggctgtccacatgca
gctattcgtgaagatatcagtataaatctgggtccccttgaagagctttctaacttgtac
aaagcagacatacttctttgtgaatctggaggagrtaatttggcggccaatttcagcagg
gagctagcagacttcatcatatacataatagatgtatcaggcggggataagattcctcgc
aagggaggaccaggcatcacacaagctgatcttctcgttataaacaagactgatctcgcc
cctgcagttggagccgacttaggtgttatggagcaagatgctctt---------------
---------------
>PAFTOL004647
------------------------------------------------------------
------------gtgactaatgacatatttaccaaggaggatggagagtttttgataaag
cacggagcacttccagaggagaggatacgcgctgtagaaacaggaggctgtccacatgca
gctattcgtgaagatatcagtataaatctgggtccccttgaagagctttctaacttgtac
aaagcagacatacttctttgtgaatctggaggagataatttggcggcgaacttcagcagg
gagctggcagacttcatcatatacataatagatgtatcaggcggagataagattcctcgc
aagggaggaccaggcatcacacaagctgatcttctcgttataaacaagactgatctcgcc
cctgcagttggagccgatttgggtgttatggagcgagatgctcttcgcatgagggatgga
ggaccattcgtcttt
>PAFTOL004648
------------------------------------------------------------
------------gtgactaatgacatatttaccaaggaggatggagagtttttgataaag
cacggagcacttccrgaggagaggatacgtgctgtagaaacaggaggctgtccacatgca
gctattcgtgaagatatcagtataaatctgggtccccttgaagagctttccaacttgtac
aaagcagacatacttctttgtgaatctggaggaggtaaattg------------------
------------------------------------------------------------
------------------------------------------------------------
------------------------------------------------------------
---------------
>PAFTOL004649
------------------------------------------------------------
------------gtgacyaatgacatatttaccaaggaggatggagagtttttgataaag
cacggagcacttccagaggagaggatacgcgctgtagaaacaggaggctgtccgcatgca
gctattcgtgaagatatcagtataaatctgggtccccttgaagagctttctaacttgtac
aaagcagacatacttctctgtgaatctggaggagrtaawttggcggcgaatttcagcagg
gagctagcagacttcatcatatacataatagatgtatcaggcggagataagattcctcgc
aagggaggaccaggcatcacacaagctgatcttctcgttataaacaagactgatctcgcc
cctgcagttggagccgatttaggtgttatggagcgagatgctcttcgcatgagggatgga
ggc------------
>PAFTOL004652
------------------------------------------------------------
------------gtgactaatgacatatttaccaaggaggatggagagtttttgataaag
cacggagcacttccagaggagaggatacgtgctgtagaaacagggggctgtccacatgca
gctattcgtgaagatatcagtataaatctgggtcccctggaagagctttctaacttgtac
aaagcagacatacttctttgtgaatctggaggagrtaatttggcggccaatttcagcagg
gagctagcagacttcatcatatacataatagatgtatcaggcggggacaagattcctcgc
aagggaggaccaggcatcacacaagctgatcttcttgttataaacaagactgatctcgcc
cctgcagttggagccgacttaggtgttatggagcaagatgctcttcgcatgagggatgga
ggaccattcgtcttt
>PAFTOL004653
------------------------------------------------------------
------------gtgactaatgacatatttaccaaggaggatggagagtttttgataaag
cacggagcacttccggaggagaggatacgtgctgtagagacaggaggctgtccacatgca
gctattcgtgaagatatcagtataaatctgggcccccttgaagagctttctaacttgtac
aaagcagacatacttctttgtgaatctggaggagrtaatttggcggccaatttcagcagg
gagctagcagacttcatcatatacataatagatgtatcaggcggggataagattcctcgc
aagggaggaccaggcatcacacaagctgatcttctcgttataaacaagactgatctcgcc
cctgcagtyggagccgatttagctgttatggagcaagatgctcttcgcatgagggatgga
ggaccatttgtcttt
>PAFTOL004654
------------------------------------------------------------
------------gtgactaatgacatatttaccaaggaggatggagagtttttgataaag
cacggagcacttccagaggagaggatacgcgctgtagaaacaggaggctgtccacatgca
gctattcgtgaagatatcagtataaatctgggtccccttgaagagctttctaacttgtac
aaagcagacatacttctctgtgaatcaggaggagrtaatttggcggcgaacttcagcagg
gagctagcagacttcatcatatacataatagatgtatcaggcggagataagattcctcgc
aagggaggaccaggcatcacacaagctgatcttctcgta---------------------
------------------------------------------------------------
---------------
>PAFTOL004657
------------------------------------------------------------
------------gtaactaatgatatatttactaaggaggatggagagtttttgataaag
cacggagcacttccagaggagaggatacgcgctgtagaaacaggaggctgtccacatgca
gctattcgtgaagatatcagtataaatctgggcccacttgaagagctttcgaacttgtac
aagacagacatacttctttgtgaatctggaggagrtaatttggcagctaatttcagcagg
gagctcgcagacttcatcatatacataatagacgtatcaggtggggataaaattcctcgc
aagggaggaccaggcattacacaagctgatctcctcgttataaacaagactgatctcgcc
cctgcagtaggagctgatttgggtgtcatggagcaggatgctcttcgtatgagggatgga
ggaccatttgttttt
>PAFTOL004658
------------------------------------------ttgtcgtag---------
------------gtgactaatgacatatttaccaaggaggatggagagtttttgataaag
cacggagcacttccagaggagaggatacgcgctgtagaaacaggaggctgtccacatgca
gctattcgtgaagatatcagtataaatctgggtccccttgaagagctttctaacttgtac
aaagcagacatacttctttgtgaatctggaggaggtaaattg------------------
------------------------------------------------------------
------------------------------------------------------------
------------------------------------------------------------
---------------
>PAFTOL004660
------------------------------------------ttgtcgtag---------
------------gtgactaatgacatatttaccaaggaggatggagagtttttgataaag
cacggagcacttccagaggagagratacgcgctgtagaaacaggaggctgtccacatgca
gctattcgtgaagatatcagyataaatctrggtccccttgaagagctttctaacttgtac
aaagcagacatacttctttgtgaatctggmggaggtaaattg------------------
------------------------------------------------------------
------------------------------------------------------------
------------------------------------------------------------
---------------
>PAFTOL004661
------------------------------------------------------------
------------gtgactaatgatatatttaccaaggaggatggagagtttttgataaag
cacggrgcacttccagaggagaggatacgcgctgtagaaacaggaggctgtccacatgca
gctattcgtgaagatatcagtataaatctgggcccacttgaagagctttcgaacttgtac
aagacagacatacttctttgtgaatctggaggagrtaatttggcagctaatttcagcagg
gagctcgcagacttcatcatatacataatagacgtatcaggtggggataaaattcctcgc
aagggaggaccaggcattacacaagctgatctcctcgttataaacaagactgatctcgcc
cctgcagtaggagctgatttgagtgtcatggagcgggatgctcttcgtatgagggatgga
ggaccatttgttttt
>PAFTOL004662
------------------------------------------------------------
------------gtgactaatgacatatttaccaaggaggatggagagtttttgataaag
cacggagcacttccagaggagaggatacgcgctgtagaaacmggaggctgtccacaygca
gctattcgtgaagatatcagtataaatctgggtccccttgaagagctttctaayttgtac
aaagcagacatacttctstgtgaatctggaggaggtaaattg------------------
------------------------------------------------------------
------------------------------------------------------------
------------------------------------------------------------
---------------
>PAFTOL004664
------------------------------------------------------------
------------gtgactaatgacatatttaccaaggaggatggagagtttttgataaag
cacggagcacttccagaggagaggatacgtgctgtagaaacaggaggctgtccacatgca
gctattcgtgaagatatcagtataaatctgggtccccttgaagagctttctaacttgtac
aaagcagacatacttctttgtgaatctggrggaggtaasttg------------------
------------------------------------------------------------
------------------------------------------------------------
------------------------------------------------------------
---------------
>PAFTOL004665
------------------------------------------------------------
------------gtgacgaatgacatatttaccaaggaggatggagagtttttgataaag
cacggagcacttccagaggagaggatacgcgctgtagaaactggaggctgtcctcatgca
gctattcgcgaagatatcagtataaatctgggtccycttgaagagctttctaacttgtac
aaagcagacatacttctttgtgaatckggaggagrtaatttggcggcgaatttcagcagg
gagctagcagacttcatcatatacataatagatgtatcaggtggagataagattcctcgc
aagggaggaccaggcatcacacaagctgatcttctcgttataaacaagactgatcttgcc
cctgcagttggagccgatttaggtgttatggaacaagatgctcttcgcatgagggatgga
ggaccattcgtcttt
>PAFTOL004666
------------------------------------tttggactgttgtag---------
------------gtgactaatgacatatttaccaaggaggatggagagtttttgataaag
cacggagcacttccagaggagaggatacgtgctgtagaaacaggaggctgtccacatgca
gctattcgtgaagatatcagtataaacctgggtccccttgaagagctttctaacttgtac
aaagcagacatacttctttgtgaatctggaggaggtaagttg------------------
------------------------------------------------------------
------------------------------------------------------------
------------------------------------------------------------
---------------
>PAFTOL004667
------------------------------------------ttgtcgtag---------
------------gtgactaatgacatatttaccaaggaggatggagagtttttgataaag
catggggcacttccagaggagaggatacgtgctgtagaaacaggaggctgcccacatgca
gctattcgtgaagatatcagtataaatctgggtccccttgaagagctttctaacttgtac
aaagcagacatacttctttgtgaatctggaggaggtaacttg------------------
------------------------------------------------------------
------------------------------------------------------------
------------------------------------------------------------
---------------
>PAFTOL004668
------------------------------------------ttgtcgtag---------
------------gtgactaatgacatatttaccaaggaggatggagagtttttgataaag
cayggrgcacttccagaggagaggatacgtgctgtrgaaacaggaggctgyccacatgca
gctattcgtgaagatatcagtataaatctgggtccccttgaagagctttctaacttgtac
aaagcagacatacttctttgtgaatcyggaggaggtaacttg------------------
------------------------------------------------------------
------------------------------------------------------------
------------------------------------------------------------
---------------
>PAFTOL005024
------------------------------------------------------------
------------gtgactaatgacatatttaccaaggaggatggagagtttttgataaag
cacggagcacttccagaggagaggatacgtgctgtggaaacaggaggctgtccacatgca
gctattcgtgaagatatcagtataaatctgggtccccttgaagagctttctaacttgtac
aaagcagacatacttctttgtgaatctggaggaggtaacttg------------------
------------------------------------------------------------
------------------------------------------------------------
------------------------------------------------------------
---------------
>PAFTOL005025
------------------------------------------------------------
------------gtgactaatgacatatttaccaaggaggatggagagtttttgataaag
cacggagcacttccagaggagaggatacgtgctgtagaaacaggaggctgtccacatgca
gctattcgtgaagatatcagtataaatctgggtccccttgaagagctttctaacttgtac
aaaacagacatgcttctttgtgaatctggaggaggtaacttg------------------
------------------------------------------------------------
------------------------------------------------------------
------------------------------------------------------------
---------------
>PAFTOL005035
------------------------------------------------------------
------------gtgactaatgacatatttaccaaggaggatggagagtttttgataaag
cacggagcacttccagaggagaggatacgtgctgtagaaacaggaggctgtccacatgca
gctattcgtgaagatatcagtataaatctgggtccccttgaagagctttctaacttgtac
aaagcagacatacttctttgtgaatctggaggaggtaacttg------------------
------------------------------------------------------------
------------------------------------------------------------
------------------------------------------------------------
---------------
>PAFTOL005042
------------------------------------------------------------
------------gtgactaatgacatatttaccaaggaggatggagagtttttgataaag
cacggagcacttccagaggagaggatacgygctgtagaaacaggaggctgtccacatgca
gctattcgtgaagatatcagtataaatctgggtccccttgaagagctttcyaacttgtac
aaagcagacatrcttctttgtgaatctggaggagrtaatttggcggcgaatttcagcagg
gagctagcagacttcatcatatacataatagatgtatcaggcggggataagattcctcgc
aagggaggaccaggcatcacacaagctgatcttcttgttataaacaagactgatctcgcc
cctgcagttggagcc---------------------------------------------
---------------
>PAFTOL005043
------------------------------------------------------------
------------gtgactaatgacatatttaccaaggaggatggagagtttttgataaag
cacggagcacttccagaggagaggatacgtgctgtmgaaacaggrggctgtccrcatgca
gctattcgtgaagatatcagtataaatctgggtccccttgaagagctttctaacttgtac
aaagcagacatrcttctttgtgaatctggaggaggtaacttg------------------
------------------------------------------------------------
------------------------------------------------------------
------------------------------------------------------------
---------------
>PAFTOL005047
------------------------------------------------------------
------------gtgactaatgacatatttaccaaggaggatggagagtttttgataaag
cacggagcacttccagaggagaggatacgcgctgtagaaacaggaggctgtccacatgca
gctattcgtgaagatatcagtataaatctgggtccccttgaagagctttccaacttgtac
aaagcagacatacttctttgtgaatctggaggaggtaaattg------------------
------------------------------------------------------------
------------------------------------------------------------
------------------------------------------------------------
---------------
>PAFTOL005169
------------------------------------------------------------
------------gtgactaatgacatatttaccaaggaggatggagagtttttrataaag
cacggagcacttccagaggagaggatacgcgctgtagaaacaggaggctgtccacatgca
gctattcgtgaagatatcagtataaatctgggtccccttgaagagctttctaacttgtac
aaagcagacatacttctttgtgaatctggaggaggtaacttg------------------
------------------------------------------------------------
------------------------------------------------------------
------------------------------------------------------------
---------------
>PAFTOL007498
------------------------------------------------------------
------------gtgactaatgacatatttaccaaggaggatggagagtttttgataaag
catggagcacttscagaggagaggatacgcgctgtagaaacaggaggctgtccacatgca
gctattcgtgaagatatcagtataaatctgggtccccttgaagagctttctaacttgtac
aaagcagacatacttctttgtgaatctggaggagataatttggctgcgaatttcagcagg
gagctggcagacttcatcatatacataatagatgtatcaggcggagataagattcctcgc
aagggaggaccaggcatcacacaagctgatcttctcgttataaacaagactgatctcgcc
cctgcagttggagctgatttaggtgttatggagcgagatgctcttcgcatgagggatgga
ggaccattcgtcttt
>PAFTOL008060
------------------------------------------------------------
------------gtgactaatgacatatttaccaaggaggatggagagtttttgataaag
cacggagcacttccagaggagaggatacgtgctgtagaaacaggaggctgtccacatgca
gctattcgtgaagatatcagtataaatctgggtccccttgaagagctttctaacttgtac
aaagcagacatacttctttgtgaatctggaggaggtaacttg------------------
------------------------------------------------------------
------------------------------------------------------------
------------------------------------------------------------
---------------
>PAFTOL008062
------------------------------------------------------------
------------gtgactaatgacatatttaccaaggaggatggagagtttttgataaag
cacggagcacttccagaggagaggatacgtgctgtagaaacaggaggctgtccacatgca
gctattcgtgaagatatcagtataaatctgggtccccttgaagagctttctaacttgtac
aaagcagacatacttctttgtgaatctggaggaggtracttg------------------
------------------------------------------------------------
------------------------------------------------------------
------------------------------------------------------------
---------------
>PAFTOL008063
------------------------------------------------------------
------------gtgactaatgacatatttaccaaggaggatggagagtttttgataaag
cacggagcacttccagaggagaggatacgtgctgtagaaacaggaggctgtccacatgca
gctattcgtgaagatatcagtataaatctgggtccccttgaagagctttctaacttgtac
aaagcagacatacttctttgtgaatctggaggagrtaayttggcggccaatttcagcagg
gagctagcagacttcatcatatacataatagatgtatcaggcggggataagattcctcgc
aagggaggaccaggcatcacacaagctgatcttctcgtcataaacaagactgatcttgcc
cctgcagttggagccgatttaggtgtcatggagcaagatgctcttcgcatgagggatgga
ggaccattcgtcttt
>PAFTOL008084
------------------------------------------------------------
------------gtaactaatgatatatttaccaaggaggatggagagtttttgataaag
cacggagcacttccagaggagaggatacgcgctgtagaaacaggaggctgtccacatgca
gctattcgtgaagatatcagtataaatctgggcccgcttgaagagctttcgaacttgtac
aggacagacatacttctttgtgaatctggaggagrtaawttggcagcgaatttcagcagg
gagctcgcagacttcatcatatacataatagacgtgtcagggggggataaaattcctcgc
aagggaggaccaggcattacacaagctgatctcctcgttataaacaagactgatctcgcc
cctgcagtaggagctgatttgggtgtcatggagcacgatgctcttcgtatgagggatgga
ggaccatttgttttt
>PAFTOL008417
------------------------------------------------------------
------------gtgactaatgacatatttaccaaggaggatggagagtttttgataaag
cacggagcacttccagaggagaggatacgtgctgtagaaacaggaggctgtccacatgca
gctattcgtgaagatatcagtataaatctgggtccccttgaagagctttctaacttgtac
aaagcagacatacttctttgtgaatctggaggaggtaacttg------------------
------------------------------------------------------------
------------------------------------------------------------
------------------------------------------------------------
---------------
>PAFTOL008419
------------------------------------------------------------
------------gtgacyaatgacatatttaccaaggaggatggagartttttgataaag
cacggagcacttccagaggagaggatacgtgctgtagaaacaggaggctgtccacatgca
gctattcgtgaagatatcagtataaatctgggtccccttgaagagctttctaacttgtac
aaagcagacatacttctttgtgaatctggaggaggtaagttg------------------
------------------------------------------------------------
------------------------------------------------------------
------------------------------------------------------------
---------------
>PAFTOL008421
------------------------------------------------------------
------------gtgactaatgacatatttaccaaggargatggagagtttttgataaag
cacggagcacttccagaggagaggatacgcgctgtagaaacaggaggctgtccacatgca
gctattcgtgaagacatcagtataaatctgggtccccttgaagagctttctaacttgtac
aaagcagacatacttctctgtgaatctggaggagrtaawttggcggcaaacttcagcagg
gagctagcagacttcatcatatacataatagatgtatcaggcggagataagattcctcgc
aagggaggaccaggcatcacacaagctgatctactcgttataaacaagactgatctcgcc
cctgcagttggagccgatttaggtgttatggagcgagatgctcttcgcatgagggatgga
ggcccattcgtcttt
>PAFTOL008422
------------------------------------------ttgttgcag---------
------------gtgactaatgacatatttaccaaggaggatggagagtttttgataaag
cacggagcacttccagaggagaggatacgtgctgtagaaacaggaggctgtccacatgca
gctattcgtgaagatatcagtataaatctgggtccccttgaagagctttctaacttgtac
aaagcagacatgcttctctgtgagtctggaggagrtaatttggcggcgaatttcagcagg
gagctagcagacttcatcatatacataatagatgtatcaggtggagataagattcctcgc
aagggaggaccaggcatcacacaagctgatctactcgttataaacaagactgatctcgcc
cctgcagttggagccgatttaggtgttatggagcgagatgctcttcgcatgagggatgga
ggaccattcgtcttt
>PAFTOL008423
------------------------------------------------------------
------------gtgacgaatgacatatttaccaaggaggatggagagtttttgataaag
cacggagcacttccagaggagaggatacgtgctgtagaaacaggaggctgtcctcatgca
gctattcgcgaagatatcagtataaatctgggtccccttgaagagctttctaacttgcac
aaagcagacatacttctttgtgaatctggaggagrtaayttggcagcgaatttcagcagg
gagctagcggacttcatcatatacataatagatgtatcaggtggagataagattcctcgc
aagggaggaccaggcatcacacaagctgatcttctcgttataaacaagactgatcttgcc
cctgcagttggagccgatttaggtgttatggagcaagatgctcttcgcatgagggatgga
ggaccattcgtcttt
>PAFTOL008436
------------------------------------------------------------
------------gtgactaatgacatatttaccaaggaggatggagagtttttgataaag
catggagcacttccagaggagaggatacgcgctgtcgaaacaggaggctgtccacatgca
gctattcgtgaagatatcagtataaatctgggtccccttgaagagctttctaacttgtac
aaagcagacatacttctttgtgaatctggaggagataatttggcggcgaatttcagcagg
gagctagcagacttcatcatatacataatagatgtatcaggcggagataagattcctcgc
aagggaggaccaggcatcacacaagctgatcttctcgttataaacaagactgatctcgcc
cctgcagttggagccgatttaggtgttatggagcgagatgctcttcgcatgagggatgga
ggaccattcgtcttt
>PAFTOL008439
------------------------------------------------------------
------------gtgactaatgacatatttaccaaggaggatggagagtttttrataaag
cayggagcacttccagaggagaggatacgygctgtagaaacaggaggctgtccacatgcr
gctattcgtgaagatatcagtataaatctgggcccccttgaagagctttctaacttgtac
aarrcagacatrcttctytgtgaatctggaggagataatttggcrgcaaatttcagcagg
gagctggcagacttcatcatatacrtmatagatgtatcaggyggagataagattcctcgc
aaaggcggaccaggcatcacacaagctgatctcctcattataaacaagactgatctcgcc
cctgcagttggagccgatttaggtgttatggagcgagatgctcttcgcatgagagatgga
ggaccattcgtcttt
>PAFTOL008881
------------------------------------------------------------
------------gtgactaatgacatatttaccaaggaggatggagagtttttgataaag
cacggagcacttccagaggagaggatacgygctgtagaaacaggaggctgtccacatgca
gctattcgtgaagatatcagtataaatytgggtccccttgaagagctytctaacttgtac
aaagcagasatacttctttgtgaatctggaggaggtaacttg------------------
------------------------------------------------------------
------------------------------------------------------------
------------------------------------------------------------
---------------
>PAFTOL009175
------------------------------------------------------------
------------gtgactaatgacatatttaccaaggaggatggagagtttttgataaag
cacggagcacttccagaggagaggatacgagctgtcgaaacaggaggctgtccacacgcg
gctattcgtgaagatatcagtataaatctgggtccccttgaagagctttctaacttgtac
aaagcagacatacttctttgtgaatctggaggaggtaaattg------------------
------------------------------------------------------------
------------------------------------------------------------
------------------------------------------------------------
---------------
>PAFTOL009179
------------------------------------------------------------
------------------------------------------------------------
cacggagcacttccagaggagaggatacgtgctgtagaaacaggaggctgtccacatgca
gctattcgygaagatatcagtataaatctgggtccccttgaagagctttctaacttgtac
aaagcagacatacttctttgtgaatctggaggaggtaatttg------------------
------------------------------------------------------------
------------------------------------------------------------
------------------------------------------------------------
---------------
>PAFTOL009181
---------------------------------------aaattcttaagggataaatat
agtctcgctgctgtgactaatgacatatttaccaaggaggatggagagtttttgataaag
cacggrgcacttccagaggagaggatacgtgctgtagaaacaggaggctgtccacatgca
gctattcgtgaagatatcagtataaatctgggtccccttgaagagctttctaacttgtac
aaagcagacatacttctttgtgaatctggaggaggtaagttg------------------
------------------------------------------------------------
------------------------------------------------------------
------------------------------------------------------------
---------------
>PAFTOL009183
------------------------------------------------------------
------------gtgactaatgacatatttaccaaggaggatggagagtttttrataaag
cacggrgcacttccagaggagaggatacgwgctgtagaaacaggaggctgtccacatgca
gctattcgtgaagatatcagtataaatctgggtccccttgaagagctttctaacttgtac
aaagcagacatacttctttgtgaatctggaggaggtaagttg------------------
------------------------------------------------------------
------------------------------------------------------------
------------------------------------------------------------
---------------
>PAFTOL009185
------------------------------------------------------------
------------gtgactaatgacatatttaccaaggaggatggagagtttttgataaag
cacggagcacttccaggggagaggatacgcgctgtagaaacaggaggctgtccacatgca
gctattcgtgaagatatcagtataaatctgggccccctggaggagctttctaatttgtac
aaagcagacatacttctctgtgaatctggaggaggtaacttg------------------
------------------------------------------------------------
------------------------------------------------------------
------------------------------------------------------------
---------------
>PAFTOL009187
------------------------------------------------------------
------------gtgactaatgacatatttaccaaggaggatggagagtttttgataaag
cacggagcacttccagaggagaggatacgtgctgtagaaacaggaggctgtccacatgca
gctattcgtgaagatatcagtataaatctgggtccccttgaagagctttccaacttgtay
aaagcagacatacttctttgtgaatctggaggaggtaaattg------------------
------------------------------------------------------------
------------------------------------------------------------
------------------------------------------------------------
---------------
>PAFTOL009189
------------------------------------------------------------
------------gtgactaatgacatatttaccaaggaggatggagagtttttgataaag
cacggagcacttccagaggagaggatacgtgctgtagaaacaggrggctgtccacatgct
gctattcgtgaagatatcagtataaatctgggtccccttgaagagctttctaacttgtac
aaagcagacatacttctttgtgaatctggaggaggtaacttg------------------
------------------------------------------------------------
------------------------------------------------------------
------------------------------------------------------------
---------------
>PAFTOL009191
------------------------------------------------------------
------------gtgactaatgacatatttaccaaggaggatggagagtttttgataaag
cacggagcacttccagaggagaggatacgtgctgtagaaacagggggctgtccacatgca
gctattcgtgaggacatcagtataaatctgggtccccttgaagagctttctaacttgtac
aaagcagacatacttctttgtgaatctggaggagrtaatttggcggccaatttcagcagg
gagctagcagacttcatcatatacataatagatgtatcaggaggggataagattcctcgc
aagggaggaccaggcatcacacaagctgatcttcttgttataaacaagactgatctcgcc
cctgcagttggagccgatttaggtgtcatggagcaagatgctcttcgcatgagggatgga
ggaccatttgtcttt
>PAFTOL009193
------------aaaacggctctgatgctggccttgtgtaaattcttgagggacaaatat
agtctcgctgckgtgactaatgacatatttaccaaggaggatggagagtttttgataaag
cacggagcacttccagaggagaggatacgcgctgtagaaacaggaggctgtccacatgca
gctatycgtgaagatatcagtataaatctgggtccccttgaagagctttctaacttgtac
aaagcagacatacttctytgtgaatctggaggaggaagtaggaatgggcaacattatagg
gagctagcagacttcatcatatacataatagatgtatcaggcggagataagattcctcgc
aagggaggaccaggcatcacacaagctgatctactcgttataaacaagactgatctcgcc
cctgcagttggagccgatttaggtgtcatggagcgagatgctcttcgcatgagggatgga
ggaccatttgtcttt
>PAFTOL009195
------------------------------------------------------------
------------gtgactaatgacatatttaccaaggaggatggagagtttttgataaag
cacggagcacttccagaggagaggatacgtgctgtmgaaacaggrggctgtccacatgca
gctattcgtgaagatatcagtataaatctgggtccccttgaagagctttctaacttgtac
aaagcagacatacttctttgtgaatctggaggagrtaayttggcggccaatttcagcagg
gagctagcagacttcatcatatacataatagatgtatcaggcggggataagattcctcgc
aagggaggaccaggcatcacacaagctgatcttctcgttataaacaaaactgatctcgcc
cctgcagttggagccgacttaggtgttatggagcaagatgctcttcgcatgagggatgga
ggaccatccgtcttt
>PAFTOL009197
------------------------------------------------------------
------------gtgactaatgacatatttaccaaggaggatggagagtttttgataaag
cacggagcacttccagaggagaggatacgtgctgtagaaacaggaggctgtccacatgca
gctattcgtgaagatatcagtataaatctgggtccccttgaagagctttctaacttgtac
aaagcagacatacttctttgtgaatctgggggaggtaacttg------------------
------------------------------------------------------------
------------------------------------------------------------
------------------------------------------------------------
---------------
>PAFTOL009199
------------------------------------------------------------
------------gtgactaatgacatatttaccaaggaggatggagagtttttgataaag
cacggagcacttccagaggagaggatacgtgctgtagaaacaggaggctgtccacatgca
gctattcgtgaagatatcagtataaatctgggtccccttgaagagctttctaacttgtac
aaagcagacatacttctttgtgaatctgggggagrtaayttggccgccaatttcagcagg
gagctagcagacttcatcatatacataatagatgtatcaggcggggataagattcctcgc
aagggaggaccaggcatcacacaagctgatcttctcgta---------------------
------------------------------------------------------------
---------------
>PAFTOL009203
------------aaaacggctctgatgctggcattgtgtaaattcttgagggataaatac
agtctcgctgctgtgactaatgacatatttaccaaggaggatggagagtttttgataaag
cacggagcacttccagaggagaggatacgtgctgtmgaaacaggrggctgtccacatgca
gctattcgtgaagatatcagtataaatctgggtccccttgaagagctttctaacttgtac
aaagcagacatacttctttgtgaatctggaggaggtaacttg------------------
------------------------------------------------------------
------------------------------------------------------------
------------------------------------------------------------
---------------
>PAFTOL009205
------------------------------------------------------------
------------gtgactaatgacatatttaccaaggaggatggagagtttttgataaag
cacggagcacttccagaggagaggatacgtgctgtagaaacaggaggctgtccacatgca
gctattcgtgaagatatcagtataaatctgggtccccttgaagagctttctaacttgtac
aaaacagacatgcttctttgtgaatctggaggagataatttggcggcgaatttcagcagg
gagctagcagacttcatcatatacataatagatgtatcaggcggggataagattcctcgc
aagggaggaccaggcatcacacaagctgatcttctcgttataaacaagactgatcttgcc
cctgcagttggagccgatttaggtgttatggagcgagatgctcttcgcatgagggatgga
ggaccatttgtcttt
>PAFTOL009207
------------------------------------------------------------
------------gtaactaatgatatatttaccaaggaggatggagagtttttgataaag
cacggagcacttccagaggagaggatacgcgctgtagaaacaggaggctgtccacatgca
gctattcgtgaagatatcagtataaatctkggcccgcttgaagagctttcgaacttgtac
aggacagacatacttctttgtgaatctggagga---------------------------
------------------------------------------------------------
------------------------------------------------------------
------------------------------------------------------------
---------------
>PAFTOL009209
------------------------------------------------------------
------------gtgacgaatgacatatttaccaaggaggatggagagtttttgataaag
cacggagcacttccagaggagaggatacgtgctgtagaaacaggaggctgtcctcatgca
gctattcgcgaagatatcagtataaatctgggtccccttgaagagctttctaacttgtac
aaagcagacatacttctttgtgaatctggaggagrtaayttggcagcgaatttcagcagg
gagctagcggacttcatcatatacataatagatgtatcaggtggagataagattcctcgc
aagggaggaccaggcatcacacaagctgatcttctcgttataaacaagactgatctcgcc
cctgcagttggagccgatttaggtgttatggagcaagatgctcttcgcatgagggatgga
ggaccattcgtcttt
>PAFTOL009215
------------------------------------------------------------
------------gtgactaatgacatatttaccaaggaggatggagagtttttgataaag
cacggagcacttccagaggagaggatacgtgctgtagaaacaggaggctgtccacatgca
gctattcgtgaagatatcagtataaatctgggtccccttgaagagctttctaacttgtac
aaagcagacatacttctttgtgaatctggaggaggtaacttg------------------
------------------------------------------------------------
------------------------------------------------------------
------------------------------------------------------------
---------------
>PAFTOL009217
------------------------------------------------------------
------------gtcactaatgacatatttaccaaggaggatggagagtttttgataaag
cacggagcacttccagaggagaggatacgtgctgtagaaacaggaggctgtccacatgca
gctattcgtgaagatattagtataaatctgggtccccttgaggagctttctaacttgtac
aaagcagacatacttctttgtgaatctggaggaggtaagttg------------------
------------------------------------------------------------
------------------------------------------------------------
------------------------------------------------------------
---------------
>PAFTOL009219
------------------------------------------------------------
------------gtgactaatgacatatttaccaaggaggatggagagtttttgataaag
cacggagcacttccagaggagaggatacgtgctgtagaaacaggaggctgtccacatgca
gctattcgtgaagatatcagtataaatctgggtccccttgaagagctttctaacttgtac
aaagcagacatacttctttgtgaatctggaggaggtaacttg------------------
------------------------------------------------------------
------------------------------------------------------------
------------------------------------------------------------
---------------
>PAFTOL009221
------------------------------------------------------------
------------gtgactaatgacatatttaccaaggaggatggagagtttttggtaaag
cacggagcacttccagaggagaggatacgtgctgtagaaacaggaggctgtccacatgca
gctattcgtgaagatatcagtataaatctgggtccccttgaagagctttctaacttgtac
aaagcagacatacttctttgtgagtctggaggagrtaatttggcggcgaatttcagcagg
gagctagcagacttcatcatatacataatagatgtatcaggcggagataagattcctcgc
aagggaggaccaggcatcacacaagctgatcttctcgttataaacaagactgatctcgcc
cctgcagttggagccgacttaggtgttatggagcgagatgctcttcgcatgagggatgga
ggaccatttgtcttt
>PAFTOL009223
------------------------------------------------------------
------------gtgactaatgacatatttaccaaggaggatggagagtttttgataaag
cacggagcacttccagaggagaggatacgtgctgtagaaacaggaggctgtccacatgca
gctattcgtgaagatatcagtataaatctgggtccccttgaagagctttctaacttgtac
aaagcagacatacttctttgtgaatctggaggaggtaagttg------------------
------------------------------------------------------------
------------------------------------------------------------
------------------------------------------------------------
---------------
>PAFTOL009225
------------------------------------------------------------
------------gtgactaatgacatatttaccaaggaggatggagagtttttgataaag
cacggagcacttccagaggagaggatacgtgctgtagaaacaggaggctgtccacatgca
gctattcgtgaagatatcagtataaatctgggtccccttgaagagctttctaacttgtac
aaagcagacatacttctttgtgaatctggaggagrtaakttggcggccaatttcagcagg
gagctagcagacttcatcatatacataatagatgtatcaggcggggataagattcctcgc
aagggaggaccaggcatcacacaagctgatcttctcgtcataaacaagactgatcttgcc
cctgcagttggagccgatttaggtgtcatggagcaagatgctcttcgcatgagggatgga
ggaccatttgtcttt
>PAFTOL009227
------------------------------------------------------------
------------gtgactaatgacatatttaccaaggaggatggagagtttttgataaag
cacggagcacttccagaggagaggatacgtgctgtagaaacagggggctgtccacatgca
gctattcgtgaagatatcagtataaatctgggtccccttgaagagctttctaacttgtac
aaagcagacatacttctttgtgaatctggaggaggtaacttg------------------
------------------------------------------------------------
------------------------------------------------------------
------------------------------------------------------------
---------------
>PAFTOL009229
------------aaaacggctctgatgctggccttgtgtaaattcttgagggacaaatat
agtctagctgctgtgactaatgacatatttaccaaggaggatggagagtttttgataamg
cacggagcacttccagaggagagaatacgygctgtagaaacaggaggctgtccacatgca
gctattcgtgaagatatcagtataaatctgggtccccttgaagagctttctaacttgtac
aaagcagacatacttctctgtgaatckggaggagrtaatttggcggcgaatttcagcagg
gagctagcagatttcatcatatacataatagatgtatcaggtggagataagattcctcgc
aagggaggaccaggcatcacacaagctgatctacttgttataaacaagactgatctcgcc
cctgcagttggagccgatttaggtgtcatggagcgagatgctcttcgcatgagggatgga
gga------------
>PAFTOL009231
------------------------------------------------------------
------------gtgactaatgacatatttaccaaggaggatggagagtttttgataaag
cacggagcacttccagaggagaggatacgcgctgtagaaacaggaggctgtccacatgca
gctattcgtgaagatatcagtataaatctgggtccccttgaagagctttctaacttgtac
aaagcagacatacttctttgtgagtctggaggaggtaaattg------------------
------------------------------------------------------------
------------------------------------------------------------
------------------------------------------------------------
---------------
>PAFTOL009233
------------------------------------------------------------
------------gtgactaatgacatatttaccaaggaggatggagagtttttgataaaa
cayggagcacttccagaggagaggatacgcgctgtagaaacaggaggctgtccacatgca
gctattcgtgargatatcagtataaatctgggtccccttgaagagctttctaacttgtac
aaagcagacatacttctttgtgaatctggaggaggtaacttg------------------
------------------------------------------------------------
------------------------------------------------------------
------------------------------------------------------------
---------------
>PAFTOL009235
------------------------------------------------------------
------------gtaacaaatgatatatttaccaaggaggatggagagtttttgataaag
cacggagcacttccagaggagaggatacgcgctgtagaaacaggaggctgtccacatgca
gctattcgagaagatatcagtataaatctgggcccacttgaagagctttcgaacttgtac
aagacagacatacttctttgtgaatctggagga---------------------------
------------------------------------------------------------
------------------------------------------------------------
------------------------------------------------------------
---------------
>PAFTOL009237
------------------------------------------------------------
------------gtaacaaatgatatatttaccaaggaggatggagagtttttgataaag
cacggagcacttccagaggagaggatacgcgctgtagaaacaggaggctgtccacatgca
gctattcgagaagatatcagtataaatctgggcccacttgaagagctttcgaacttgtac
aagacagacatacttctttgtgaatctggagga---------------------------
------------------------------------------------------------
------------------------------------------------------------
------------------------------------------------------------
---------------
>PAFTOL009239
------------------------------------------------------------
------------gtgactaatgacatatttaccaaggaggatggagagtttttgataaag
cacggagcacttccagaggagaggatacgtgctgtagaaaccggaggctgtccacatgcg
gctattcgtgaagatatcagtataaatctgggtccacttgaagagctttctaacttgtac
aaagcagacatccttctttgtgaatctggaggagrtaatttggctgcgaatttcagcagg
gagctggcagacttcatcatatacataatagatgtatcaggcggagataagattcctcgc
aagggaggaccaggcatcacacaagctgatcttctcgttataaacaagactgatctcgcc
cctgcagttggagccgatttaggtgttatggagcgagatgctcttcgcatgagggatgga
ggaccattcgtcttt
>PAFTOL009241
------------------------------------------------------------
------------gtgactaatgacatatttaccaaggaggatggagagtttttgataaag
cacggagcacttccagaggagaggatacgtgctgtagaaacaggaggctgtccacatgca
gctattcgtgaagatatcagtataaatctgggtccccttgaagagctttctaacttgtac
aaagcagacatacttctttgtgaatctggaggaggtaacttg------------------
------------------------------------------------------------
------------------------------------------------------------
------------------------------------------------------------
---------------
>PAFTOL009243
------------------------------------------------------------
------------gtgacgaatgacatatttaccaaggaggatggagartttttgataaag
cacggagcacttccagaggagaggatacgcgctgtagaaacaggaggctgtccacatgca
gctattcgtgaagatatcagtataaatctgggtccccttgaagagctttctaacttgtac
aaagcagacatacttctttgtgaatctggaggaggtaaattg------------------
------------------------------------------------------------
------------------------------------------------------------
------------------------------------------------------------
---------------
>PAFTOL009245
------------------------------------------------------------
------------gtgactaacgacatatttaccaaggaggatggagagtttttgataaag
cacggagcacttccagaggagaggatacgcgctgtagaaacaggaggctgtccacatgca
gctattcgtgaagatatcagtataaatctgggtcccctcgaagagctttccaacttgcac
aaagcagacatacttctttgtgaatctggaggagrtaatttggcggcgaatttcagcagg
gagctagcagacttcatcatatacattatagatgtatcaggcggagataagattcctcgc
aagggaggaccaggcatcacacaagctgatcttctcgttataaacaagactgatctcgcc
cctgcagttggagccgatttaggtgttatg------------------------------
---------------
>PAFTOL009249
------------------------------------------------------------
------------gtgactaatgacatatttaccaaggaggatggagagtttttgataaag
cacggagcacttccagaggagaggatacgcgctgtagaaacaggaggatgtccacatgca
gctattcgtgaagatatcagtataaatctgggtccccttgaagagctttccaacttgtac
aaagcagacatacttctttgtgaatctggagga---------------------------
------------------------------------------------------------
------------------------------------------------------------
------------------------------------------------------------
---------------
>PAFTOL009251
------------------------------------------------------------
------------gtgactaatgacatatttaccaaggaggatggagagtttttgataaag
cacggagcacttccagaggagaggatacgcgctgtagaaacaggaggctgtccacatgca
gctattcgtgaagatatcagtataaatctgggtccccttgaagagctttccaacttgtac
aaagcagacatacttctttgtgaatctggaggaggtaaattg------------------
------------------------------------------------------------
------------------------------------------------------------
------------------------------------------------------------
---------------
>PAFTOL009253
------------------------------------------------------------
------------gtaacaaatgatatatttaccaaggaggatggagagtttttgataaag
cacggagcacttccagaggagaggatacgcgctgtcgaaacaggaggctgcccacatgca
gctattcgagaagatatcagtataaatctgggcccacttgaagagctttcgaacttgyac
aagacagacatacttctttgtgaatctggagga---------------------------
------------------------------------------------------------
------------------------------------------------------------
------------------------------------------------------------
---------------
>PAFTOL009255
------------------------------------------------------------
------------gtgacaaatgacatatttaccaaggaggatggagagtttttgataaag
cacggagcacttccagaggagaggatacgcgctgtagaaacaggaggctgtccacatgcg
gctattcgtgaagatatcagtataaatctgggtccccttgaagagctttctaacttgtac
aaagcagacatacttctttgtgaatctggaggagataatttggcggcgaatttcagcagg
gagctagcagacttcatcatatacataatagatgtatcagccggagataagattcctcgc
aagggaggaccaggcatcacacaagctgatcttctcgtacgtttcactgctgatttcttt
gaagtggta---------------------------------------------------
---------------
>PAFTOL009257
------------------------------------------------------------
------------gtgactaatgacatatttaccaaggaggatggagagtttttgataaag
cacggagcacttccagaggagaggatacgcgctgtagaaacaggaggctgtccacatgcg
gctattcgtgaagatatcagtataaatctgggtccccttgaagagctttctaacttgtac
aaagcagacatacttctttgtgaatccggaggagrtaayttggcggcgaatttcagcagg
gagctagcagacttcatcatatacataatagatgtatcagccggagataagattcctcgc
aagggaggaccaggcatcacacaagctgatcttctcgttataaacaagactgatctcgcc
cctgcagttggagcggatttaggtgttatggagcgagatgctcttcgcatgagggatgga
ggaccattcgtcttt
>PAFTOL009259
------------------------------------------------------------
------------gtgactaatgacatatttaccaaggaggatggagagtttttgataaag
catggagcacttgcagaggagaggatacgcgctgtagaaacaggaggytgtccacatgca
gctattcgtgaagatatcagtataaatctgggtccccttgaagagctttctaacttgtac
aaagcagacatacttctttgtgaatctggaggagrtaatttggctgcgaatttcagcagg
gagctggcagacttcatcatatacataatagatgtatcaggcggagataagattcctcgc
aagggaggaccaggcatcacacaagctgatcttctcgttataaacaagactgatctcgcc
cctgcagttggagccgatttaggtgttatggagcgagatgctcttcgcatgagggatgga
ggaccatttgtcttt
>PAFTOL009261
------------------------------------------------------------
------------gtgactaatgacatatttaccaaggaggatggagagtttttrataaag
cacggagcgcttccagaggagaggatacgtgctgtagaaacaggaggctgtccacatgca
gctattcgtgaagatatcagtataaatctgggtccccttgaagagctttctaacttgtat
aaagcagacatacttctttgtgaatctggaggaggtaaattg------------------
------------------------------------------------------------
------------------------------------------------------------
------------------------------------------------------------
---------------
>PAFTOL009263
------------------------------------------------------------
------------gtgactaatgacatatttaccaaggaggatggagagtttttgataaag
cacggagcacttccagaggagaggatacgcgctgtagaaacaggaggatgtccacatgca
gctattcgtgaagatatcagtataaatctgggtccccttgaagagctttccaacttgtac
aaagcagacatacttctttgtgaatctggaggagrtaatttggcggcgaatttcagcagg
gagctagcagacttcatcatatacataatagatgtatcaggcggagataagattcctcgc
aagggaggaccaggcatcacacaagctgatcttctcgtacgttttactgctgatttcttt
caagtggta---------------------------------------------------
---------------
>PAFTOL009265
------------------------------------------------------------
------------gtgactaatgacatatttaccaaggaggatggagagtttttgataaag
cacggagcacttccagaggagaggatacgcgctgtagaaacwggaggctgtccacatgca
gctattcgtgaagatatcagtataaatctgggtccccttgaagagctttccaacttgtac
aaagcagacatrcttctttgtgaatctggaggaggtaaattg------------------
------------------------------------------------------------
------------------------------------------------------------
------------------------------------------------------------
---------------
>PAFTOL009267
------------------------------------------------------------
------------gtaactaatgatatattcaccaaggaggatggagagtttttgataaag
cacggagcacttccagaggagaggatacgcgctgtagaaacaggaggctgtccacatgca
gctattcgtgaagatatcagtataaatctgggcccgcttgaagagctttcragcttgtac
aagacagacatacttctttgtgaatctggagga---------------------------
------------------------------------------------------------
------------------------------------------------------------
------------------------------------------------------------
---------------
>PAFTOL009269
------------aaaacggctctgatgctggctttgtgtaaattcttgarggataagtac
agtctcgcagctgtaactaatgatatatttaccaaggaggatggagagtttttgataaag
cacggagcacttccagaggagaggatacgcgctgtagaaacaggaggctgtccacatgca
gctattcgtgaagatatcagtataaatctgggcccgcttgaagagctttcgaacttgtac
aggacagacatacttctttgtgaatctggaggagrtaatttggcagcgaatttcagcagg
gagctcgcagacttcatcatatacattatagacgtatcaggcggggataaaattcctcgc
aagggaggaccaggcattacacaagctgatctcctcgta---------------------
------------------------------------------------------------
---------------
>PAFTOL009271
------------aaaacggctctgatgctggccttgtgtaaattcttgagggataaatat
agtgtcgctggtgtgactaatgacatatttaccaaggaggatggagagtttttgataaag
catggagcacttccagaggagaggatacgcgctgtagaaacaggaggctgtccacacgca
gctattcgtgaagatatcagtataaatctgggtccccttgaagagctttctaacttgtac
aaagcagacatacttctctgtgaatctggaggaggtgaattg------------------
------------------------------------------------------------
------------------------------------------------------------
------------------------------------------------------------
---------------
>PAFTOL009279
------------------------------------------ttgtcgtag---------
------------gtgactaatgacatatttacgaaggaggatggagagtttttgataaag
catggggcacttccagaggagaggatacgtgctgtagaaacaggaggctgyccacatgca
gctattcgtgaagatatcagtataaayctgggtccccttgaagagctttctaacttgtac
aaagcagacatacttctttgtgaatctggaggaggtaacttg------------------
------------------------------------------------------------
------------------------------------------------------------
------------------------------------------------------------
---------------
>PAFTOL009281
------------------------------------------------------------
------------gtgactaatgacatatttaccaaggaggatggagagtttttgataaag
cacggagcacttccagaggagaggatacgtgctgtagaaacaggaggctgtccacatgca
gctattcgtgaagatatcagtataaatctgggtccccttgaagagctttctaacttgtac
aaagcagacatacttctttgtgaatctggaggaggtaacttg------------------
------------------------------------------------------------
------------------------------------------------------------
------------------------------------------------------------
---------------
>PAFTOL009283
------------------------------------------------------------
------------gtgactaatgacatatttaccaaggaggatggagagtttttgataaag
cacggagcacttccagaggagaggatacgtgctgtagaaacaggaggctgtccacatgca
gctattcgtgaagatatcagtataaatctgggtccccttgaagagctttctaacttgtac
aaagcagacatacttctttgtgaatctgggggaggtaacttg------------------
------------------------------------------------------------
------------------------------------------------------------
------------------------------------------------------------
---------------
>PAFTOL009285
------------------------------------------------------------
------------gtaactaatgatatatttaccaaggaggatggagagtttttgataaag
cacggagcacttccagaggagaggatacgcgctgtagaaacaggaggctgtccacatgca
gctattcgtgaagatatcagtataaatctgggcccgcttgaagagctttcgaacttgtac
agaacagacatacttctttgtgaatctggaggagrtaatttggcagcaaatttcagc---
------------------------------------------------------------
------------------------------------------------------------
------------------------------------------------------------
---------------
>PAFTOL009287
---------------------------------------------tcacag---------
------------gtgactaatgacatatttaccaaggaggatggagagtttttgataaag
cacggagcacttccagaggagaggatacgtgctgtagaaacaggrggctgtccacatgca
gctattcgtgaagatatcagtataaatctgggtccccttgaagagctttcwaacttgtac
aaagyagacatacttctttgtgaatctggaggagrtaayttggcggccaatttcagcagg
gagctagcagacttcatcatatacataatagatgtatcaggtggggataagattcctcgc
aagggaggaccaggcatcacacaagctgatcttctcgttataaacaagactgatctcgcc
actgcaggttatattgaccaggga------------------------------------
---------------
>PAFTOL009291
---------------------------------------------tcacag---------
------------gtgactaatgacatacttaccaaggaggatggagagtttttgataaag
cacggagcacttccagaggagaggatacgtgctgtagaaacaggaggctgtccacatgca
gctattcgtgaagatatcagtataaatctrggtccccttgaagagctttctaacttgtac
aaagcagacatacttctttgtgaatctggaggagrtaayttggcggccaatttcagcagg
gagctagcagacttcatcatatacataatagatgtatcaggtggggataagattcctcgc
aagggaggaccaggcatcacacaagctgatcttctcgttataaayaagactgatctcgcc
mctgcagttggagccgatttaggtgttatggagcgagatgctcttcgcatgagggatgga
ggaccattcgtcttt
>PAFTOL009293
------------------------------------------------------------
------------gtgactaatgacatatttaccawggaggatggagagtttttgataaag
cacggagcacttccagaggagaggatacgtgctgtagaaacaggaggctgtccacatgca
gctattcgtgaagatatcagtataaatctgggtccccttgaagagctttctaacttgtac
aaagcagacatacttctttgtgaatctggrggaggtaacttg------------------
------------------------------------------------------------
------------------------------------------------------------
------------------------------------------------------------
---------------
>PAFTOL009295
------------------------------------------------------------
------------gtgactaatgacatatttaccaaggaggatggagagtttttgataaag
cacggagcacttccagaggagaggatacgtgctgtagaaacaggaggctgtccacatgca
gctattcgtgaagatatcagtataaatctgggtccccttgaagagctttctagcttgttc
aaagcggacatacttctttgtgaatctggaggaggtaacttg------------------
------------------------------------------------------------
------------------------------------------------------------
------------------------------------------------------------
---------------
>PAFTOL009297
------------------------------------------------------------
------------gtgactaatgacatatttaccaaggaggatggagagtttttgataaag
catggagcacttccagaggagaggatacgcgctgtagaaacaggaggctgtccacatgca
gctattcgtgaagatatcagtataaatctgggtccccttgaagagctttctaacttgtac
aaagcagacatacttctttgtgaatctggaggagrtaayttggcagcgaatttcagcagg
gagctagcagacttcatcatatacataatagatgtatcaggcggagataagattcctcgc
aagggaggaccaggcatcacacaagctgatcttcttgttataaacaagactgatctcgcc
cctgcagttggagccgatttaggtgttatggagcgagatgctcttcgcatgagggatgga
---------------
>PAFTOL009299
------------------------------------------------------------
------------gtgactaatgacatatttaccaaggaggatggagagtttttgataaag
cacggagcacttccagaggagaggatacgcgctgtagaaacaggaggctgtccacatgca
gctattcgtgaagatatcagtataaatctgggtccccttgaagagctttccaatttgtac
aaagcagacatacttctttgtgaatctggaggaggtaaattg------------------
------------------------------------------------------------
------------------------------------------------------------
------------------------------------------------------------
---------------
>PAFTOL009301
------------------------------------------------------------
------------gtgactaatgacatatttaccaaggaggatggagagtttttgataaag
catggagcacttccagaggagaggatacgcgctgtagaaacaggaggatgtccacatgca
gctattcgtgaagatatcagtataaatctgggtccccttgaagagctttccaacttgtac
aaagcagacatacttctttgtgaatctggagga---------------------------
------------------------------------------------------------
------------------------------------------------------------
------------------------------------------------------------
---------------
>PAFTOL009303
------------------------------------------------------------
------------gtgactaatgacatatttaccaaggaggatggagagtttttgataaag
cacggagcacttccagaggagaggatacgcgctgtagaaacaggaggatgtccacatgca
gctattcgtgaagatatcagtataaatctgggtccccttgaagagctttccaacttgtac
aaagcagacatacttctttgtgaatctggaggaggtaaattg------------------
------------------------------------------------------------
------------------------------------------------------------
------------------------------------------------------------
---------------
>PAFTOL009311
------------------------------------------------------------
------------gtgactaatgatatatttactaaggaggatggagagtttttgataaag
catggagcacttccagaggagagaatacgtgctgttgaaacaggaggctgtccacatgcg
gctattcgtgaagatatcagcataaatctgggtcctcttgaagagctttctaacttgtac
aaaacagacatacttctttgtgaatctgggggaggtaac---------------------
------------------------------------------------------------
------------------------------------------------------------
------------------------------------------------------------
---------------
>PAFTOL009313
------------------------------------------------------------
------------gtgactaatgacatattcaccaaggaggatggagagtttttgattaaa
aacggagcactyccagaggaragaatccgcgctgtagaaacaggaggttgtcctcatgct
gctattcgcgaagatatcagcattaatcttggccctcttgaagagctttctaacttrtat
aaagcagacatacttctttgcgaatctggaggagrtaatttagcagcaaatttcagcagg
gaactagcagactacatcatatacataatagatgtatcaggcggagataagattcctcgc
aagggaggacctggaatcacacaagccgatctactcgttataaacaagactgatctcgcc
cctgcmgttgga------------------------------------------------
---------------
>PAFTOL009315
------------------------------------------------------------
------------gtcaccaatgatatatttaccaaggaagatggagagtttttgataaag
catggagcactcccagaggagagaatacgcgctgttgaaacaggaggctgtccacatgca
gctattcgtgaagatatcagcataaatctaggccctctcgaagagctttcaaacctgcac
aaagcagacatacttctttgtgaatctggaggagataatttggcggcgaatttcagcagg
gagcttgcagactacatcatatacataatagatgtatcaggtggagataagattcctcgc
aaaggaggacctggcatcacacaagctgatcttctagta---------------------
------------------------------------------------------------
---------------
>PAFTOL009319
------------aaaacagctttgatgctggctctgtgcaaattcctaagggataagtat
agtcttgcagctgtaactaatgatatatttaccaaggaggatggagagtttttgataaag
catggagcactcccagaggagagaatacgtgctgttgaaacaggaggctgtccacatgcg
gctattcgtgaagatatcagcataaatctaggccctctcgaagagctttctaacttgcac
aaagcagacctacttctttgtgaatctggaggagataatttagcggcgaatttcagcagg
gagctagcagactacatcatatacataatagatgtatcagccggagataagattcctcgg
aagggaggacccggcatcacacaagctgatctcctagttataaacaagactgacctcgct
cctgcagttggagctgatctgggtgtcatggagagagacgctcttcgcatgagggacgga
ggaccatttgtcttt
>PAFTOL009321
------------aaaacagctttgatgctggctctgtgcaaattcttgagggataaatat
agtcttgccgckgtgactaatgatatatttaccaaggaggatggagagtttctgataaag
cacggagcactcccagaggagagaatacgcgctgttgaaacaggaggctgtccacatgcg
gctattcgtgaagatatcagcataaatctaggccctctcgaagagctttctaacttgcac
aaagcagacctacttctttgtgaatctggaggagrtaayttggccgctaacttcagcagg
gagctagcggactacatcatatacataatagatgtatcaggtggagataagattcctcgc
aagggaggacccggcatcacacaagctgatctccttgttataaacaagactgacctcgcc
cctgcagtcggagctgatctgggtgtcatggaaagagatgctcttcgcatgagagatgga
ggaccatttgtcttt
>PAFTOL013501
------------------------------------------------------------
------------gtgactaatgacatatttaccaaggaggatggagagtttttgataaag
cacggagcacttccagaggagaggatacgtgctgtagaaacaggrggctgtccacatgca
gctattcgtgaagatatcagtataaatctgggtccccttgaagagctttctaacttgtac
aaagcagacatacttctttgtgaatctggaggaggtaacttg------------------
------------------------------------------------------------
------------------------------------------------------------
------------------------------------------------------------
---------------
>SRR5137211
------------aaaacggctctgatgctggctttgtgtaaattcttgaggagtaaatat
agtctcgctgctgtgactaacgacatatttaccaaggaggatggagagtttttgataaag
cacggagcacttccagaggagaggatacgcgctgtagaaacaggaggctgtccacatgca
gctattcgtgaagatatcagtataaatctgggtcccctcgaagagctttccaacttgtac
aaagcagacatacttctttgtgaatctggaggagataatttggcggcgaatttcagcagg
gagctagcagacttcatcatatacattatcgatgtatcaggcggagataagattcctcgc
aagggaggaccaggcatcacacaagctgatcttctcgttataaacaagactgatctcgcc
cctgcagttggagccgatttaggtgttatggagcaagatgctcttcgcatgagggatgga
ggaccattcgtcttt
>SRR5137212
------------aaaacggccctgatgctggctttgtgtaaattcttgagggataaatat
agtcttgccgctgtaactaatgacatatttaccaaggaggatggggagtttttgataaag
catggagcccttccagaggagaggatacgcgctgtagaaacaggaggctgtccacatgcg
gctattcgtgaagatatcagtataaatctgggcccccttgaagagctttctaacttgtgc
aaagcagacatacttctttgtgaatcaggaggagataatttggcggcgaatttcagcagg
gagctagcagacttcatcatatacataatagatgtatcaggcggagacaagattcctcgc
aagggaggaccaggcatcacacaagctgatctcctcgttataaacaagactgatctcgcc
cctgcagttggagctgatttgggtgtcatggagcgagatgcttttcgcatgagggatgga
ggaccattcgtcttt
>SRR7905849
gttggcactgggaaaacggctctgatgctggctttgtgtaaattcttgagggacaaatat
agtctcgctgctgtgactaatgacatatttaccaaggaggatggagagtttttgataaag
cacggagcacttccagaggagaggatacgcgctgtagaaacaggagggtgtccacatgca
gccattcgtgaagatatcagtataaatctgggcccccttgaagagctttctaacttgcac
aaagcagacatacttctttgtgaatctggaggagataatttggcggcgaatttcagcagg
gagctagcagacttcatcatatacataattgatgtgtcaggcggagataaaattcctcgc
aagggcggaccaggcatcacacaagctgatctcctcgttataaacaagactgatctcgcc
cctgcagttggagctgatttgggtgtcatggagcgagatgctcttcgcatgagggatgga
ggaccattcgtattc
>SRR7905861
gttggcactgggaaaacggctctgatgctggctttgtgtaaattcttgagggataaatat
agtctcgcagctgtgactaatgacatatttaccaaggaggatggagagtttttgataaag
cacggagcacttccagaggagaggatacgcgctgtrgaaacaggaggctgtccacatgca
gctattcgtgaagatatcagtataaatctgggtccccttgaagagctttccaacttgtat
aaagcagacatacttctttgygaatctggaggagataatttggcagcgaatttcagcagg
gagctagcggacttcatcatatacataatagatgtatcaggcggagataagattcctcgc
aagggaggaccaggcatcacacaagctgatcttctcgttataaacaagactgatctcgcc
cctgcagttggagccgatttaggtgttatggagcacgatgctcttcgcatgagggatgga
ggaccattcgtcttt
>SRR7905862
gtcggcactgggaaaacggctctgatgctggctttgtgtaaattcttgagggataaatac
agtctcgctgctgtaactaatgatatatttaccaaggaggatggagagtttttgatmaag
cacggagcacttccaraggagaggatacgcgctgtagaaacaggaggctgtccacaygca
gctattcgtgaagatatcagtataaatctgggcccacttgaagagctttcgaacttgtac
aagacagacatacttctttgygaatctggaggagataatttggcagctaatttcagcagg
gagctcgcagacttcatcatatacataatagacgtatcaggyggsgataaaattcctcgy
aagggaggaccaggcattacacaagctgatctcctcgttataaacaagactgatctcgcc
cctgcagtaggagctgatttgggtgtcatggagcaggatgctcttcgtatgagggatgga
ggaccatttgttttt
>SRR8327214
gttggcactgggaaaacggctctgatgctggctttgtgtaaattcttgagggataaatat
agtctcgctgctgtgactaatgacatatttaccaaggaggacggagagttcttgataaag
cacggagcacttccagaggaaaggatacgcgctgtagaaacaggaggctgtccacatgca
gctattcgtgaagatatcagtataaatctgggtccccttgaagagctttccaacttgtac
aaagcagacatacttctttgtgaatctggaggagataatttggcggcgaatttcagcagg
gagctagcagacttcatcatatacataatagacgtatcaggcggagataagattcctcgc
aagggaggaccaggcatcacacaagctgatcttctcgttataaacaagactgatctcgcc
cctgcagttggagccgatttaggtgttatggagcaagatgctcttcgcatgagggatgga
ggaccattcgtcttt
