# Supplementary material for: Phylogenomics and classification of Cactaceae based on hundreds of nuclear genes
Source: Plant Syst Evol. 2025 Aug 11;311(5):28. doi: 10.1007/s00606-025-01948-z (PMC12339657; doi:10.1007/s00606-025-01948-z)
Supplement: Supplementary file 4 — Online Resource 4: Containing alignments and RAxML gene trees for all included loci and all phylogenetic datasets (ZIP 10372 KB) [file 606_2025_1948_MOESM4_ESM.zip › de Vos et al_ESM_4/ESM_data_alignments/QCP/6526_consensus.mafft.fasta]

>PAFTOL004547
------------------------------------------------------------
------------------------------------------------------------
------------------------------------------------------------
------------------------------------------------------------
------------------------------------------------------------
------------------------------------------------atttggtgttca
ctgcaggagctgcgagatattgcaatgacagaaggtgttaaaggcaaatattttttcgtt
gaaagtgacataaagggtcctgcattgaagcttgacaacactggcaaagcaatactgact
gtg---------------------------------------------------------
---------------
>PAFTOL004551
------------------------------------------------------------
------------------------------------------------------------
---------------------------------ttcccacaggagaaaaagggtcgtggg
tctccaccattgtggtatatttctgcagatgaacttgcctcactatcatcttacatgaga
ggaagactgaccttgsagaaagtcaatgctgttgttaatgacatggcagcatatgctgaa
gcaactgctcagcttgtctcagcccctaaaaagaagctgcctgaaaacatgtgggacaga
gccctggagctgcgagatattgcaacaacagaaggtgttaaaggcaaacatttttttgtt
gaaagtgacataaagggtcctgcwttgaagcttgacaacaccggcaaagcgatactgact
gtgctccgtcatcttggccgtattagtgagatgcgggttggacatcaccgagtcattatc
ctctcaaaacct---
>PAFTOL004552
------------------------------------------------------------
------------------------------------------------------------
------------------------------------------------------------
------------------------------------------------------------
------------------------------------------------------------
------------------------------------------------atttggtgttca
ctgcaggagctgcgagatattgcratgacagaaggtgttaaaggcaaatatttttttgtt
gaaagtgacataaagggtcctgcattgaagcttgacaacacgggcaaagcaatactgact
gtg---------------------------------------------------------
---------------
>PAFTOL004553
------------------------------------------------------------
------------------------------------------------------------
------------------------------------------------------------
------------------------------------------------------atgcga
gggagactgaccttggaaaaggtcaatgctgctgttagtgacatggcagcatatgctgaa
gcaactgctcatcttatctcagccccgaaaaagaagctgcctgaaaacatgtgggacaga
gctctggagctkcgtgatattgcagcgacagaaggtgttaaaggcaaacatttttttgtt
gaaagtgacataaagggtcctgcattgaagctcgacaacactggcaaagcaatactgact
gtg---------------------------------------------------------
---------------
>PAFTOL004554
------------------------------------------------------------
------------------------------------------------------------
------------------------------------------gagaaaaagggtcgtgcg
tccccgccagtgtggtacatttctgcggatgaacttgcctcactatcatcttacatgcga
gggagactgaccttggagaaggtcaatgctgctgttagtgacatggcagcatatgctgaa
gcaactgctcagctcatctcagccccgaaaaagaagctgcctgaaaacatgtgggacaga
gctctggagctgcgagatattgcaatgacagaaggtgttaaaggcaaatatttttttgtt
gaaagtgacataaagggtcctgcattgaagcttgacaacactggcaaagcaayactgact
gtg---------------------------------------------------------
---------------
>PAFTOL004555
------------------------------------------------------------
------------------------------------------------------------
------------------------------------------------------------
------------------------------------------------agttacatgcga
gggagactgaccttggagaaggtcaatgctgctgttagtgacatggcagcatatgctgaa
gcaactgctcagcttatctcagccccaaaaaagaagctgcctgaaaacgtgtgggacaga
gctctggagctacgagatattgcaatgacagaaggtgttaaaggcaaatgttttttcgtt
gaaagtgacataaagggtcctgcattgaagcttgacaacactggcaaagcaatactgact
gtg---------------------------------------------------------
---------------
>PAFTOL004556
------------------------------------------------------------
------------------------------------------------------------
------------------------------------------------------------
------------------------------------------------agttacatgcga
gggagactgaccttggagaaggtcaatgctgctgttagtgacatggcagcatatgctgaa
gcaactgctcagcttatctcagccccgaaaaagaagctgcctgaaaacatgtgggataga
gctctggagctgcgagatattgcaatgacagaaggcgttaaaggcaaatatttttttgtt
gaaagtgacataaagggtcctgcattgaagcttgacaacactggcaaaggaatactgact
gtg---------------------------------------------------------
---------------
>PAFTOL004560
------------------------------------------------------------
------------------------------------------------------------
------------------------------------------gagaaaaagggtcgtgcg
tccccgccattgtggtacatttctgcggatgaacttgcctcactatcatcttatatgcga
gggagactgaccctggagaaggtcaatgctgctgttagtgacatggcagcatatgctgaa
gcaactgctcagctcatctcagccccgaaaaagaagctgcctgaaaacatgtgggacaga
gctctggagctgcgagatattgcaatgacagaaggtgttaaaggcaaatatttttttgtt
gaaagtgacataaagggtcctgcattgaagcttgacaacactggcaaagcaatactgact
gtg---------------------------------------------------------
---------------
>PAFTOL004561
------------------------------------------------------------
------------------------------------------------------------
---------------------------------------caggagaagaagggtcgtggg
tctccaccattgtggtatatttctgcagatgaacttgcctcactatcatcttacatgaga
ggaagactgaccttggagaaagtcaatgctgctgttaatgacatggcagcatatgctgaa
gcaactgctcagcttgtctcagcccctaaaaagaagctgcctgaaaacatgtgggacaga
gccctggagctgcgagatattgcaacaacagaaggtgttaaaggcaaacatttttttgtt
gaaagtgacataaagggtcctgcattgaagcttgacaacactggcaaagcaatattaact
gtgctccgtcatcttggccgtattagtgagatgcgggttggacaccaccgagtcattatc
ctctcaaaacctcag
>PAFTOL004562
------------------------------------------------------------
------------------------------------------------------------
------------------------------------------------------------
------------------------------------------------------------
------------------------------------------------------------
---------------------------------aagctgcctgaaaacatgtgggacaga
gctctggagctgcgagatattgcaatgacagaaggtgttaaaggcaaatatttttttgtt
gaaagtgacataaagggtcctgcattgaagcttgacaacactggcaaagcaatactgact
gtg---------------------------------------------------------
---------------
>PAFTOL004563
------------------------------------------------------------
------------------------------------------------------------
------------------------------------------------------------
------------------------------------------------agttacatgaga
gggagactgaccttggagaaggtcaatgctgctgttagtgacatggcagcatatgctgaa
gcaactgctcagcttatctcagccccgaaaaagaagctgcctgaaaacatgtgggacaga
gctctggagctgcgagatattgcaatgacagaaggtgttaaaggcaaatattttttcgtt
gaaagtgacataaagggtcctgcattgaagcttgacaacactggcaaagcaatactgact
gtg---------------------------------------------------------
---------------
>PAFTOL004564
------------------------------------------------------------
------------------------------------------------------------
------------------------------------------------------------
------------------------------------------------------------
------------------------------------------------------------
------------------------------------------------atttggcattca
ctgcaggagctgcgagatattgcaacaacagaaggtgttaaaggcaaacatttttttgtt
gaaagtgacataaagggtcctgcattgaagcttgacaacactggcaaagcaatattgact
gtg---------------------------------------------------------
---------------
>PAFTOL004566
------------------------------------------------------------
------------------------------------------------------------
---------------------------------------caggagaaaaagggtcgtggg
tctccaccattgtggtatatttctgcagatgaacttgcctcactatcatcttacatgaga
ggaagactgaccttggagaaagtcaatgctgctgttartgacatggcrgcatatgctgaa
gcaactgctcagcttgtctcagccccwaaaaagaagcttcctgaaaacatgtgggacaga
gccctggagctgcgagatattgcaacaacagaaggtgttaaaggcaaacatttttttgtt
gaaagtgacataaagggtcctgcattgaagcttgacaacactggcaaagcaatattgact
gtg---------------------------------------------------------
---------------
>PAFTOL004567
------------------------------------------------------------
------------------------------------------------------------
------------------------------------------------------------
------------------------------------------------------------
------------------------------------------------------------
------gctcatcttatctcagccccaaaaaagaagctgcctgaaaacatgtgggacaga
gctctggagctgcgtgatattgcagcgacagaaggtgttaaaggcaaacatttttttgtt
gaaagtgacataaagggtcctgcattgaagctcgacaacactggcaaggcaatactgact
gtg---------------------------------------------------------
---------------
>PAFTOL004568
------------------------------------------------------------
------------------------------------------------------------
---------------------------------------caggagaaaaagggtcgtggg
tctccgccattgtggtacatttctgcggatgaacttgcctcactatcatcttacatgcga
gggagactgaccttggagaaggtcaatgctgctgttagtgacatggcagcatatgctgaa
gcaactgctcagcttatctcatctctgaaaaagaagctgcctgaaaacatgtgggacaga
gctctggagctgcgagatattgctatgacagaaggtgttaaaggcaaatattttttcatt
gaaagtgacatraagggtcctgcattgaagcttgacaacactggcaaagcaatactgacc
gtg---------------------------------------------------------
---------------
>PAFTOL004571
------------------------------------------------------------
------------------------------------------------------------
---------------------------------------caggagaaaaaaggtcgtggg
tctccaccattgtggtatatttctgcagatgaacttgcctcactatcatcttacatgaga
ggaagactgaccttggagaaagtcaatgctgcagttaatgacatggcagcatatgctgaa
gcaactgctcagcttgtctcagcccctaaaaagaagctgcctgaaaacatgtgggacaga
gccctggagctgcgagatattgcaacaacagaaggtgttaaaggcaaacatttttttgtt
gaaagtgacataaagggtcctgcattgaagcttgacaacactggaaaagcaatattgact
gtgctccgtcatctyggccgtattagtgagatgcgggttggacatcaccgagtcattatc
ctctcaaaacctcag
>PAFTOL004572
------------------------------------------------------------
------------------------------------------------------------
---------------------------------------caggagaaaaagggtcgtggg
tctccgccattgtggtacatttctgcagacgaacttgcctcactatcatcttacatgcga
gggagactgaccttggagaaggtcaatgctgctgttagtgacatggcagcgtatgctgaa
gcaactgctcagcttatctcagcgccgaaaaagaagctgcccgaaaacatgtgggataga
gctctggagctgcgagatattgcaatgacagaaggtgttaaaggcaaatatttttttgtt
gaaagtgacataaagggtcctgcattgaagcttgacaacactggcaaaggaatactgact
gtgctccgtcatcttggccgtattagtgagatgcgggttggacatcaccgcgtgattatc
ctctcaaaacctcag
>PAFTOL004573
------------------------------------------------------------
------------------------------------------------------------
------------------------------------------------------------
------------------------------------------------agttacatgcga
gggagactgaccttggagaaggtcaatgctgctgttagtgacatggcggcatatgctgaa
gcaactgctcagcttatctcagccccgaaaaagaagctgcctgaaaacatgtgggataga
gctctggagctgcgagatattgcaatgacagaaggtgttaaaggcaaatatttttttgtt
gaaagtgacataaagggtcctgcattgaagcttgacaacactgggaaaggcatactgact
gtgctccgtcatcttggccgtattagtgagatgcgggtcggacatcaccgcgtgattatc
ctctcaaaacct---
>PAFTOL004574
------------------------------------------------------------
------------------------------------------------------------
------------------gaggatcctcctgcattgcacaaggagaaaaagggtcgtggg
tctccgccattgtggtacatttctgcagatgaactttcctcactatcatcttacatgcga
gggagactgaccttggagaaggtcaatgctgctgttagtgacatggcagcatatgctgaa
gcaactgctcagcttatctcagccccaaaaaagaagctgcctgaaaacatgtgggacaga
gctcwggagctgcgagatattgcaatgacagaaggtgttaaaggcaaatattttttcgtt
gaaagtgacataaagggtcctgcattgaagcttgacaacactggcaaagcaatactgact
gtgctccgtcatcttggccgtattagtgagatgcgggttggacatcaccgcgtgataatc
ctctcaaaacct---
>PAFTOL004577
------------------------------------------------------------
------------------------------------------------------------
------------------gaggatcctcctgcattgcacaaggagaaaaagggtcgtgcg
tccccgccattgtggtacatttctgcggatgaacttgcctcactatcatcttatatgcga
gggagactgaccctggagaaggtcaatgctgctgttagtgacatggcagcatatgctgaa
gcaactgctcagctcatctcagcsccgaaaaagaaggtttgcagtcacatttttgtcttg
crgttagagctgcgagatattgcaatgacagagggtgttaaaggcaaatatttttttgtt
gaaagtgacataaagggtcctgcattgaagcttgacaacactggcaaagcaatactgact
gtg---------------------------------------------------------
---------------
>PAFTOL004578
------------------------------------------------------------
------------------------------------------------------------
---------------------------------ttgtcacaggagaaaaagggtcgtggg
tctccgccattgtggtacatttctgcggatgaacttgcctcactatcatcttacatgcga
gggagactgaccttggagaaggtcaatgctgctgttagtgacatggcagcatatgctgaa
gcaactgctcagcttatctcagccccgaaaaagaagctgcctgaaaacatgtgggataga
gctcwggagctgcgagatattgcaatgacagaaggcrttaaaggcaaatatttttttgtt
gaaagtgacataaagggtcctgcattgaagcttgacaacactggcaaaggaatactgact
gtgctccgtcatcttggccgtattagtgagatgcgggttggacatcaccgcgtgattatc
ctctcaaaacctcag
>PAFTOL004582
------------------------------------------------------------
------------------------------------------------------------
---------------------------------------caggagaaaaagggtcgtggg
tctccgccattgtggtacatttctgcggatgaacttgcctcactatcatcttacatgcga
gggagactgaccttggagaaggtcaatgctgctgttagtgacatggcagcatatgctgaa
gcaactgctcagcttatctcagccccgaaaaagaagctgcctgaaaacatgtgggataga
gctctggagctgcgagatattgcaatgactgaaggtgttaaaggcaaatatttttttgtt
gaaagtgacataaagggtcctgcattgaagcttgacaacactggcaaaggaatactgact
gtgctccgtcatcttggccgtattagtgagatgcgggttggacatcaccgcgtgattatc
ctctcaaaacctcag
>PAFTOL004583
------------------------------------------------------------
------------------------------------------------------------
------------------------------------------gagaaaaagggtcgtggg
tctccgccattgtggtacatttctgcggatgaacttgcctcactatcatcttacatgcga
gggagactgaccttggagaaggtcaatgctgctgttagtgacatggcagcatatgctgaa
gcaacttctcaacttatctcagccccaaaaaagaagctgcctgaaaacatgtgggacaga
gctctggagcttcgtgatattgcagcgacagaaggtgttaaaggcaaacatttttttgtt
gaaagtgacataaagggtcctgcattgaagctcgacaacactggcaaagcaatactgact
gtg---------------------------------------------------------
---------------
>PAFTOL004584
------------------------------------------------------------
------------------------------------------------------------
------------------------------------------gagaaaaagggtcgtgcg
tccccgccattgtggtacatttctgctgatgaacttgcctcactatcatcttacatgcga
gggagactgaccttggagaaggtcaatgctgctgttagtgacatggcagcatatgctgaa
gcaactgctcagcttatctcagccccgaaaaagaagctgcctgaaaacatgtgggacaga
gctctggagctgcgagatattgcaatgacagaaggtgttaaaggcaaatatttttttgtt
gaaagtgacataaagggtcctgcattgaagcttgacaacactggcaaagcaatactgact
gtg---------------------------------------------------------
---------------
>PAFTOL004585
------------------------------------------------------------
------------------------------------------------------------
------------------gaggatcctcctgcattgcccaaggagaaaaagggtcgtggg
tctccaccattgtggtatatttctgcagatgaacttgcctcactatcatcttacatgaga
ggaagactgaccttggagaaagtcaatgctgctgttaatgacatggcagcatatgctgaa
gcaactgctcascttgtctcagcccctaaaaagaagctgcctgaaaacatgtgggacaga
gccctggagctgcgagatattgcaacaacrgaaggtgttaaaggcaaacatttttttgtt
gaaagtgacataaagggtcctgcattgaagcttgacaacactggcaaagcaatattgact
gtgctccgtcatcttggccgtattagtgagatgcgggttggacatcaccgagtcattatc
ctctcaaaacctcag
>PAFTOL004587
------------------------------------------------------------
------------------------------------------------------------
------------------gaggatcctcctgcattgcacaaggagaaaaagggtcgtggg
tctccgccattgtggtacatttctgcggatgaacttgcctcactatcatcttacatgcga
gggagactgaccttggagaaggtcaatgctgctgttagtgacatggcggcatatgctgaa
gcaactgctcagcttatctcagccccaaaaaagaagctgcctgaaaacatgtgggacaga
gctctggagctgcgagatattgcaatgacggaaggtgttaaaggcaaatattttttcgtt
gaaagtgacataaagggtcctgcattgaagcttgacaacactggcaaggcaatactgact
gtgctccgtcatcttggccgtattagtgagatgcgggttggacatcaccgcgtgataatc
ctctcaaaacct---
>PAFTOL004590
cagcaaaaaaagagtggtgggcctccgccattgtgatacatttctgcggatgaacttgcc
tcactatcatcgtacatgcaagggagactgaccttggagaaggtcaatgctgctgtttgt
aacatggcagcatacgctgaagcaactatgttgctactgtcagagaaaaagggtcgtgcg
tccccgccattgtggtacatttctgcggatgaacttgcctcactatcatcttacatgcga
gggagactgaccttggagaaggtcaatgctgctgttagtgacatggcagcatatgctgaa
gcaactgctcagctcatctcagccccgaaaaagaagctgcctgaaaacatgtgggacaga
gctctggagctgcgagatattgcaatgacagaaggtgttaaaggcaaatatttttttgtt
gaaagtgacataaagggtcctgcattgaagcttgacaacactggcaaagcaatactgact
gtg---------------------------------------------------------
---------------
>PAFTOL004593
------------------------------------------------------------
------------------------------------------------------------
---------------------------------------caggagaaaaagggtcgcggg
tctccgccattgtggtacatttctgcggatgaacttgcctcactatcatcttacatgcga
gggagactgaccttggagaaggtcaatgctgctgtcagtgacatggcagcatatgctgaa
gcaactgctcagcttatctcagccccaaaaaagaagctgcctgaaaacatgtgggacaga
gctctggagctacgagatattgcaatgacagaaggtgttaaaggcaaatattttttcgtt
gaaagtgacataaagggtcctgcattgaagcttgacaacactggcaaagcaatactgacc
gtgmtccgtcatcttggccgtattagtgagatgcgggttggacatcaccgcgtgataatc
ctctcaaaacct---
>PAFTOL004594
------------------------------------------------------------
------------------------------------------------------------
---------------------------------------aagcaaaaaaagagtcgtggg
cctccgccaktgtggtacatttctgcggatgaacttgcctcactatcatcttacatgcga
gggagactgaccttggagaaggtcaatgctgctgttwgtgacatggcagcataygctgaa
gcaactgctcagctgatctcagccccgaaaaagaagctgcctgaaaacatgtgggacaga
gctctggagctgcgagatattgcaatgacagaaggtgttaaaggcaaatatttttttgtt
gaaagtgacataaagggtcctgcattgaagcttgacaacactggcaaagcaatactgact
gtg---------------------------------------------------------
---------------
>PAFTOL004596
------------------------------------------------------------
------------------------------------------------------------
---------------------------------------caggagaaaaagggtcgtggg
tctccgccattgtggtacatttctgcggatgaacttgcctcactatcgtcttacatgcga
gggagactgaccttggagaaggtcaatgctgctgttagtgacatggcagcatatgctgaa
gcaactgctcagcttatctcagccccgaaaaagaagctgcctgaaaacatgtgggataga
gctcwggagctgcgagatattgcaatgacagaaggcrttaaaggcaaatatttttttgtt
gaaagtgacataaagggtcctgcattgaagcttgacaacactggcaaaggaatactgact
gtgctccgtcatcttggccgtattagtgagatgcgggtcggacatcaccgcgtgattatc
ctctcaaaacctcag
>PAFTOL004597
------------------------------------------------------------
------------------------------------------------------------
------------------------------------------------------------
------------------------------------------------agttacatgcga
gggagactgaccttggagaaggtcaatgctgctgttagtgacatggcagcatatgctgaa
gcaacttctcaacttatctcagccccaaaaaagaagctgcctgaaaacatgtgggacaga
gccctggagcttcgtgatattgcagcgacagaaggtgttaaaggcaaacatttttttgtt
gaaagtgacataaagggtcctgcattgaagctcgacaacactggcaaagcmatactract
gtgcttcgtcatcttggccgtattagtgagatgcgagttggacatcaccgagtgatcatc
ctctcaaaacctcag
>PAFTOL004598
------------------------------------------------------------
------------------------------------------------------------
------------------------------------------gagaaaaagggtcgtgca
tccccgccattgtggtacatttctgcggatgaacttgcctcactatcatcttacatgcgr
gggagactgaccttggagaaggtcaatgctgctgttagtgacatggcagcatatgctgaa
gcaactgctcagctcatctcagccccgaaaaagaagctgcctgaaaacatgtgggacaga
gctctggagctgcgagatattgcaatgacagaaggtgttaaaggcaaatatttttttgtt
gaaagtgacataaagggtcctgcattgaagcttgacaacactggcaaagcaatactgact
gtg---------------------------------------------------------
---------------
>PAFTOL004599
------------------------------------------------------------
------------------------------------------------------------
------------------------------------------gagaaaaagggtcgtgcg
tccccgccattgtggtacatttctgcggatgaacttgcctcactatcgtcttacatgcga
gggagactgaccttggagaaggtcaatgctgctgttagtgacatggcagcatatgctgaa
gcaactgctcagcttatctcagccccgaaaaagaagctgcctgaaaacatgtgggacaga
gctctggagctgcgagatattgcaatgacagaaggtgttaaaggcaaatattttttygtt
gaaagtgacataaagggtcctgcattgaagcttgacaacactggcaaagcaatactgact
gtg---------------------------------------------------------
---------------
>PAFTOL004600
------------------------------------------------------------
------------------------------------------------------------
------------------------------------------------------------
------ccagtgtggtrcatttctgcggatgaacttgcctcactatcatcttacatgcga
gggagactgaccttggagaaggtcaatgctgctgttwgtgacatggcagcataygctgaa
gcaactgctcagctcatctcagccccgaaaaagaagctgcctgaaaacatgtgggacaga
gctctggagctgcgagatattgcaatgacagaaggtgttaaaggcaaatatttttttgtt
gaaagtgacataaagggtcctgcattgaagcttgacaacactggcaaagcaatactgact
gtg---------------------------------------------------------
---------------
>PAFTOL004601
------------------------------------------------------------
------------------------------------------------------------
------------------------------tctttctcacaggagaaaaagggtcgtggg
tctccaccattgtggtacatttctgcggatgaacttgcctcactatcatcttacatgcga
gggagactgaccttggagaaggtcaatgctgctgttagtgacatggcagcatatgctgaa
gcaactgctcagcttatctcagccccaaaaaagaagctgcctgaaaacgtgtgggacaga
gctctggagctgcgwgatattgcaatgacagaaggtgttaaaggcaaatattttttcgtt
gaaagtgacataaagggtcctgcattgaagcttgacaacactggcaaagcaatactgact
gtgctccgtcatcttggccgtattagtgagatgcgggttggacatcaccgcgtgattatc
ctctcaaaacct---
>PAFTOL004603
------------------------------------------------------------
------------------------------------------------------------
---------------------------------------caggagagaaagggtcgtggg
tctccgccattgtggtacatttctgcggatgaacttgcctcactgtcatcttacatgcga
gggagactgaccttggagaaggtcaatgctgctgttagtgacatggcagcatatgctgaa
gccactgctcagcttatctcagccccgaaaaagaagcttcctgaaaacatgtgggacaga
gctctggagctgcgagatattgcaatgacagaaggtgttaaaggcaaatattttttcgtt
gaaagtgacataaagggtcctgcattgaagcttgacaacactggcaaagcaatactgact
gtgctccgtcatcttggccgtattagtgagacgcgggttggacatcaccgcgtgattatc
ctctcaaaacct---
>PAFTOL004604
------------------------------------------------------------
------------------------------------------------------------
------------------------------------------------------------
------------------------------------------------agttacatgcga
gggagactgaccttggagaaggtcaatgctgctgttagtgacatggcagcatatgctgaa
gccactgctcagcttatctcagccccgaaaaagaagcttcctgaaaacatgtgggacaaa
gctctggagctgcgagatattgcaatgacagaaggtgttaaaggcaaatattttttcgtt
gaaagtgacataaagggtcctgcattgaagcttgacaacactggcaaagcaatactgact
gtgctccgtcatcttggccgtattagtgagatgcgggttggacatcaccgcgtgattatc
ctctcaaaacct---
>PAFTOL004605
------------------------------------------------------------
------------------------------------------------------------
------------------------------------------gagaaaaaggttcgtggg
tctccgccattgtggtacatttctgctgatgaacttgcctcactatcatcttacatgcga
gggagactgaccttggagaaggtcaatgctgctgttagtgacatggcagcatatgctgaa
gcaacttctcaacttatctcaggcccaaaaaagaagctgcctgaaaacatgtgggacaga
gctctggagattcgtgatattgcagcgacagaaggtgttaaaggcaaacatttttttgtt
gaaagtgacataaagggtcctgcattgaagctcgacaacaccggcaaagcaatactgact
gtgctccgtcatcttggccgaattagtgagatgcgggttggacatcaccgagtgattatc
ctctcaaaacctcaa
>PAFTOL004608
------------------------------------------------------------
------------------------------------------------------------
---------------------------------------caggagaaaaagggtcgtggg
tctccaccattgtggtacatttctgcggatgaacttgcctcactatcatcttacatgcga
gggagactgaccttggagaaggtcaatgctgctgttagtgacatggcagcatatgctgaa
gcaactgctcagctgatctcagccccgaaaaagaagctgcctgaaaacatgtgggataga
gctcwggagctgcgagatattgcaatgacagaaggtgttaaaggcaaatatttttttgtt
gaaagtgacataaagggtcctgcattgaagcttgacaacactggcaaaggaatactgact
gtgctccgtcatcttggccgtattagtgagatgcgggttggacatcaccgcgtgattatc
ctctcaaaacctcag
>PAFTOL004609
------------------------------------------------------------
------------------------------------------------------------
---------------------------------------caggagaaaaagggtcgtggg
tctccgccactgtggtacatttctgcggatgaacttgcctcactatcatcttacatgcga
gggagactgactttggagaaggtcaatgctgctgttagtgacatggcagcatatgctcaa
gcaactgctcagcttatctcagccccgaaaaagaagctgcctgaaaacatgtgggatagg
gctcwggagctgcgagatattgcaatgacagaaggtgttaaaggcaaatttttttttgtt
gaaagtgacataaagggtcctgcattgaagcttgacaacactggcaaaggaatactgacg
gtg---------------------------------------------------------
---------------
>PAFTOL004610
------------------------------------------------------------
------------------------------------------------------------
------------------gaggatcctcctgcattgcccaaggagaagaagggtcgtggg
tctccaccattgtggtatatttctgcagatgaacttgcctcactatcatcttacatgaga
ggaagactgaccatggagaaagtcaatgctgctgttaatgacatggcagcatatgctgaa
gcaactgctcagcttgtctcagcccctaaaaagaagctgcctgaaaacatgtgggacaga
gccctggagctgcgagatattgcgacaacagaaggtgttaaaggcaaacatttttttgtt
garagtgacataaagggtcctgcattgaagcttgacaacactggcaaagcaatattgact
gttctccgtcatcttggccgtattagtgagatgcgggttggacaccaccgagtcattatc
ctctcaaaacctcag
>PAFTOL004611
------------------------------------------------------------
------------------------------------------------------------
------------------gaggatcctcctgcattgcccaaggagaagaagggtcgtggg
tctccaccattgtggtatatttctgcagatgaacttgcctcactatcatcttacatgaga
ggaagactgaccttggagaaagtcaatgctgctgttaatgacatggcarcatatgctgaa
gcaactgctcagcttgtctcagcccctaaaaagaagctgcctgaaaacatgtgggacaga
gcccwggagctgcgagatattgcaacaacagaaggtgttaaaggcaaacatttttttgtt
gaaagtgacataaagggtcctgcattgaagcttgacaacactggcaaagcaatattaact
gtgctccgtcatcttggccgtattagcgagatgcgggttggacaccaccgagtcattatc
ctctcaaaacct---
>PAFTOL004613
------------------------------------------------------------
------------------------------------------------------------
------------------gaggatcctcctgcattgcacaaggagaaaaagggtcgtgcg
tccccgccattgtggtacatttctgcggatgaacttgcctcactatcatcttacatgcga
gggagactgaccttggagaaggtcaatgctgctgttagtgacatggcagcatatgctgaa
gcaactgctcagctcatctcagccccgaaaaagaagctgcctgaaaacatgtgggacaga
gctctggagctgcgagatattgcaatgacagaaggtattaaaggcaaatacttttttgtt
gaaagtgacataaagggtcctgcattgaagcttgacaacactggcaaagcaatattgact
gtg---------------------------------------------------------
---------------
>PAFTOL004617
------------------------------------------------------------
------------------------------------------------------------
------------------------------------------gagaaaaagggtcgtgcg
tccccgccattgtggtacatttctgcgggtgaacttggctcactatcatcttacatgcga
gggagactgaccttggagaaggtcaatgctgctgttagtgacatggcagcatatgctgaa
gcaactgctcagcttatctcagccccgaaaaagaagctgcctgaaaacatgtgggacaga
gctctggagctgcgtgatattgcaatgacagaaggtgttaaaggcaaatatttttttgtt
gaaagtgacataaagggtcctgcattgaagcttgacaacactggcaaagcaatactgact
gtg---------------------------------------------------------
---------------
>PAFTOL004618
------------------------------------------------------------
------------------------------------------------------------
---------------------------------------caggagaaaaagggtcgtggg
tctccmccattgtggtacatttctgcggacgaacttgcctcactatcatcttacatgcga
gggagactgaccttggagaaggtcaatgctgctgttagtgacatggcagcatatgctgaa
gcaactgstcagcttatctcagcgccgaaaaagaagctgcccgaaaacatgtgggataga
gctctggagctgcgagatatygcaatgacagaaggtgttaaaggcaaatatttttttgtt
gaaagtgacataaagggtcctgcattgaagcttgacaacactggcaaaggaatactgact
gtg---------------------------------------------------------
---------------
>PAFTOL004619
------------------------------------------------------------
------------------------------------------------------------
---------------------------------------aaggagaaaaagggtcgtggg
tctccgccattgtggtacatttctgccgatgaacttgcctcactatcatcttacatgcga
gggagactgaccttggagaaagtcaatgctgctgttaatgacatggctgcatatgctgaa
gcaactgctcagcttatctcagcctcgaaaaagaagctgcctgaaaacatgtgggacaga
gccctggagctgcgagatattgcaacgacagaaggtgttaaaggcaaacatttttttgtt
gaaagtgacataaagggtcctgcattgaagcttgacaacactggcaaagcaatattgact
gtgctccgtcatcttggccgtattagggagatgcgggttggacatcaccgagtggttatc
ctctcaaaacctcag
>PAFTOL004620
------------------------------------------------------------
------------------------------------------------------------
---------------------------------------caggagaaaaagggtcgtggg
tctccgccattgtggtacatttctgcggacgaacttgcctcactatcatcttacatgcga
gggagactgaccttggagaaggtcaatgctgctgttagtgacatggcagcgtatgctgaa
gcaactgctcagcttatctcagcgccgaaaaagaagctgcccgaaaacatgtgggataga
gctcwggagctgcgagatattgcaatgacagaaggtgttaaaggcaaatatttttttgtt
gaaagtgacataargggtcctgcattgaagcttgacaacactggcaaaggaatactgact
gtgctccgtcatcttggccgtattagtgagatgcgggttggacatcaccgcgtgattatc
ctctcaaaacctcag
>PAFTOL004623
------------------------------------------------------------
------------------------------------------------------------
---------------------------------------caggagaaaaagggtcgtggg
tctccgccattgtggtacatttctgcggatgaacttgcctcactatcatcttacatgcga
gggagactaaccttggagaaggtcaatgctgctgttagtgacatggcagcatatgctgaa
gcgactgctcagcttatctcagcgccgaaaaagaagctgcccgaaaacatgtgggataga
gctctggagctgcgagatattgcaatgacagaaggtattagaggcaaatatttttttgtt
gaaagtgacataaagggtcctgcattgaagcttgacaacactggcaaaggaatattgact
gtg---------------------------------------------------------
---------------
>PAFTOL004624
------------------------------------------------------------
------------------------------------------------------------
------------------gaggatcctcctgcattgcacaaggagaaaaaaggtcgtgcg
tccccgccagtgtggtacatttctgcggatgaacttgcctcactatcatcttacatgcga
gggagactgaccttggagaaggtcaatgctgctgttagtgacatggcagcatatgctgaa
gcaactgctcagctcatctcagccccaaaaaagaagctgcctgaaaacatgtgggacaga
gctctggagctgcgagatattgcaatgacagaaggtgttaaaggcaaatatttttttgtt
gaaagtgacataaagggtcctgcattgaagcttgacaacactggcaaagcaatactgact
gtg---------------------------------------------------------
---------------
>PAFTOL004625
------------------------------------------------------------
------------------------------------------------------------
------------------gaggatcctcctgcattgcacaaggagaaaaagggtcgtgcg
tccccgccattgtggtacatttctgcggatgaacttgcctcgctatcatcttatatgcga
gggagactgaccctggagaaggtcaatgctgctgttagtgacatggcagcatatgctgaa
gcaactgctcagctcatctcagccccgaaaaagaagctgcctgaaaacatgtgggacaga
gctctggagctgcgagatattgcaatgacagaaggtgttaaaggcaaatatttttttgtt
gaaagtgacataaagggtcctgcattgaagcttgacaacactggcaaagcaatactgact
gtg---------------------------------------------------------
---------------
>PAFTOL004626
------------------------------------------------------------
------------------------------------------------------------
------------------------------------------gagaaaaagggtcgtggg
tctccgccattgtggtacatttctgcgcatgaacttgcctcactatcatcttacatgcga
gggagactgaccttggagaaggtcaatgctgctgttagtgacatggcagcatatgctgaa
gcaacttctcaacttatctcagccccaaaaaagaagctgcctgaaaacatgtgggacaga
gctctggagcttcgtgatattgcagcgacagaaggtgttaaaggcaaacatttttttgtt
gaaagtgacataaagggtcctgcattgaagctcgacaacactggcaaagcaatactgact
gtgctccgtcatcttggccgaattagtgagatgcgggttggacatcaccgagtgattatc
ctctcaaagcctcaa
>PAFTOL004627
------------------------------------------------------------
------------------------------------------------------------
------------------------------------------------------------
------------------------------------------------agttacatgcga
gggagactgaccttggagaaggttaatgctgccgttagtgacatggcagcatacgctgaa
gcaactgctcagcttatctcagccccaaaaaagaagctgcctgaaaacatgtgggataga
gctctggagctgcgagatattgcaatgacagaaggtgttaaaggcaaatatttttttgtt
gaaagtgacataaagggycctgcattgaagcttgacaacaccggcaaaggaatactgact
gta---------------------------------------------------------
---------------
>PAFTOL004629
------------------------------------------------------------
------------------------------------------------------------
------------------------------------------gagaaaaagggtcgtggg
tctccgccattgtggtacatttctgcggatgaacttgcctcactatcatcttacatgcga
gggagactgaccttggagaaggtcaatgccgctgttagtgacatggcagcatatgctgga
gcaactgctcatcttatctcagccccaaaaaagaagctgcccgaaaacatgtgggacaga
gctctggagctgcgtgatattgcagcgacagaaggtgttaaaggcaaacatttttttgtt
gaaagtgacataaagggtcctgcattgaagctcgacaacactggcaaggcaatactgact
gtgctccgtcatcttggccgtattagtgagatgcgggttggacatcaccgagtgattatc
ctctcaaaacct---
>PAFTOL004632
------------------------------------------------------------
------------------------------------------------------------
---------------------------------------caggagaaaaagggtcgtggr
tctccsccattgtggtacatttctgcggaygaacttgcctcactgtcatcttacatgcga
gggagactgaccttggaaaaggtcaatgctgctattagtgacatggcagcatatgctgaa
gcaactgctcatcttatctcagccccgaaaaagaagctgcctgaaaacatgtgggacaaa
gctctggagctgcgtgatattgcagcgacagaaggtgttaaaggcaaacatttttttgtt
gaaagtgacataaagggtcctgcattgaagcttgacaacactggcaaagcaatactgact
gtgctccgtcatcttggccgaattagtgagatgcgggttggacatcaccgagtgattatc
ctctcaaaacctcaa
>PAFTOL004633
------------------------------------------------------------
------------------------------------------------------------
------------------------------------------------------------
------------------atttctgcggatgaacttgcctcactatcatcttacatgcga
gggagactgaccttggagaaggtcaatgctgctgttaacgacatggcagcatatgctgaa
gcaactgctcagcttatctcagccccaaaaaagaagctgcctgaaaacatgtgggacaga
gctctggagctgcgagatattgcaatgacagaaggtgttaaaggcaaatattttttcgtt
gaaagtgacataaagggtcctgcattgaagcttgacaacactggcaaagcaatactgact
gtg---------------------------------------------------------
---------------
>PAFTOL004634
------------------------------------------------------------
------------------------------------------------------------
---------------------------cctccttcctaacaggagaaaaagggtcgcggg
tctccaccattgtggtacatttctgcggatgaacttgcctcactatcatcttacatgcga
gggagactgaccttggagaaggtcaatgctgctgttaatgacatggcagcatatgctgaa
gcaactgctcagcttatctcatccctgaaaaagaagctgcctgaaaacatgcgggacaga
gctctggagctgcgagatattgctatgacagaaggtgttaaaggcaaatattttttcatt
gaaagtgacataaagggtcctgcattgaagcttgacaacactggcaaagcaatactract
gtgctccgtcatcttggccgaattagtgagatgcgggttggacatcaccgcgtgattatc
ctctcaaaacct---
>PAFTOL004636
------------------------------------------------------------
------------------------------------------------------------
------------------------------------------------------------
------------------------------------------------agttacatgcga
gggagactgaccttggagaaggttaatgctgccgttagtgacatggcagcatatgctgaa
gcaactgctcagcttatctcagccccaaaaaagaagctgcctgaaaacatgtgggataga
gctctggagctgcgagatattgcaatgacagaaggtgttaaaggcaaatatttttttgtt
gaaagtgacataaagggtcctgcattgaagcttgacaacactggcaaaggaatactgact
gtgctccgtcatcttggccgtatcagtgagatgcgggttggacatcaccgcgtgattatc
ctctcaaaacctcag
>PAFTOL004637
------------------------------------------------------------
------------------------------------------------------------
---------------------------------------caggagaaaaagggtcgtggg
tctccgccattgtggtacatttctgcagatgaactcgcctcactatcatcttacatgaga
ggaagactgaccttggagaaagtcaatgctgctgtcaatgacatggcagcatacgctgaa
gcaacggctcagcttgtctcagcaccgaaaaagaagctgcctgaaaacatgtgggacaga
gccctggagctgcgagatattgcaacaacagaaggtgttaaaggcaaacatttttttgtt
gaaagtgacataaagggacctgcattgaagcttgacaacactggcaaagcaatattgact
gtgctccgtcaccttggccgtattagtgagatgcgggttggacatcaccgagtgattatc
ctctcaaagcctcag
>PAFTOL004638
------------------------------------------------------------
------------------------------------------------------------
------------------------------------------gagaaaaagggtcgtgcg
tccccgccattgtggtacatttctgcggatgaacttgcctcactatcatcttatatgcga
gggagactgaccctggagaaggtcaatgctgctgttagtgacatggcagcatatgctgaa
gcaactgctcagctcatmtcagccccgaaaaagaagctgcctgaaaacatgtgggacaga
gctctggagctgcgagatattgcaatgacagaaggtgttaaaggcaaatatttttttgtt
gaaagtgacataaagggtcctgcattgaagcttgacaacactggcaaagcaatactgact
gtg---------------------------------------------------------
---------------
>PAFTOL004639
------------------------------------------------------------
------------------------------------------------------------
------------------------------------------------------------
------------------------------------------------agttacatgcga
gggagactgaccttggagaaggtcaatgctgctgttagtgacatggcagcatatgctgaa
gcaacttctcaacttatctcagccccaaaaaagaaggtttgcagtcacttgttttgtctt
gcacaggagcttcgtgatattgcagcgacagaaggtgttaaaggcaaacatttttttgtt
gaaagtgacataaagggtcctgcattgaagctcgacaacactggcaaagcaatactgact
gtgmtccgtcatcttggccgaattagtgagatgcggtttggacatcaccgagtgattatc
ctctcaaaacctcaa
>PAFTOL004640
------------------------------------------------------------
------------------------------------------------------------
------------------------------------------------------------
------------------------------------------------agttacatgcga
gggagactgaccttggaaaaggtcaatgctgctgttagtgacatggcaacatatgctgaa
gcaactgctcatcttatctcagccccraaaaagaagctgcctgaaaacatgtgggacaga
gctcwggagctgcgtgatattgcagcgacagaaggtgttaaaggcaaacatttttttgtt
gaaagtgacataaagggtcctgcattgaagctcgacaacactggcaaagcaatactgact
gtgmtccgtcatcttggccgtattagtgagatgcgggttggacatcaccgagtgattatc
ctctcaaaacctcaa
>PAFTOL004642
------------------------------------------------------------
------------------------------------------------------------
------------------------------------------gagaaaaagggtcgtgcg
tccccgccattatggtacatttctgcggatgaacttgcctcactatcatcttacatgcga
gggagactgaccttggagaaggtcaatgctgctgttagtgacatggcagcatatgctgaa
gcaactgctcagcttatctcagccccgaaaaagaagctgcctgaaaacatgtgggacaga
gctctggagctgcgagatattgcaatgacagaaggtgttaaaggcaaatattttttcgtt
gaaagtgacataaagggtcctgcactgaagctggacaacactggcaaagcaatactgact
gtgctccgtcatcttggccgaattagtgagatgcgggttggacatcaccgggtgattatc
ctctcaaaacct---
>PAFTOL004644
------------------------------------------------------------
------------------------------------------------------------
------------------gaggatcctcctgcattgcacaaggagaaaaagggtcgtggg
tctccgccattgtggtacatttctgcggatgaacttgcctcactatcgtcttacatgcga
gggagactgaccttggagaaggtcaatgctgctgttagtgacayggcagcatatgctgaa
gcaactgctcagcttatctcagccccgaaaaagaagctgcctgaaaacatgtatgacaga
gctctggagctgcgtgatattgcagcgacagaaggtgttaaaggcaaacatttttttgtt
gaaagtgacataaagggtcctgcattgaagctcgaccacactggcaaagcaatactgact
gtgctccgtcatcttggccgtattagtgaaacgcgggttggacatcaccgagtgattatc
ctctcaaaacctcaa
>PAFTOL004647
------------------------------------------------------------
------------------------------------------------------------
---------------------------------ttatcacaggagaaaaagggtcgtggg
cctccgccattgtggtacatttctgcggatgaacttgcctcactatcatcttacatgcga
gggagactgaccttggagaaggtcaatgctgctgttagtgacatggcagcatatgctgaa
gcaactgctcagcttatctcagccccgaaaaagaagctgcctgaaaacatgtgggataga
gctctggagctgcgagatattgcaatgacagaaggtgttaaaggcaaatatttttttgtt
gaaagtgacataaagggtcctgcattgaagcttgacaacactggcaaaggaatactgact
gtg---------------------------------------------------------
---------------
>PAFTOL004649
------------------------------------------------------------
------------------------------------------------------------
------------------------------------------gagaaaaagggtcgtggg
tctcccccattgtggtacatttctgcggacgaacttgcctcactatcatcttacatgcga
gggagactgaccttggagaaggtcaatgctgctgttagtgacatggcagcatatgctgaa
gcaactgctcagcttatctcagcmccgaaaaagaagctgcccgaaaacatgtgggataga
gctctggagctgcgagatattgcaatgacagaaggtgttaaaggcaaatatttttttgtt
gaaagtgacataaagggtcctgcattgaagcttgacaacactggcaaaggaatactgact
gtgctccgtcatcttggccgtattagtgagatgcgggttggacatcaccgcgtgattatc
ctctcaaaacctcag
>PAFTOL004652
------------------------------------------------------------
------------------------------------------------------------
------------------------------------------gagaaaaagggtcgtgcg
tccccgccattgtggtacatttctgcggatgaacttgcctcactctcatcttatatgcga
gggagactgaccctggagaaggtcaatgctgctgttagtgacatggcagcatatgctgaa
gcaactgctcagctcatctcagccccgaaaaagaagctgcctgaaaacatgtgggacaga
gctcwggagctgcgagatattgcaatgacagaaggtgttaaaggcaaatatttttttgtt
gaaagtgacataaagggtcctgcattgaagcttgacaacactggcaaagcaatactgact
gtg---------------------------------------------------------
---------------
>PAFTOL004653
------------------------------------------------------------
------------------------------------------------------------
------------------------------------------gagaaaaagggccgtgca
tccccgccattgtggtacatttctgcggatgaacttgcctcactatcgtcttacatgcga
gggagactgaccttggagaaggtcaatgctgctcttagtgacatggcagcatatgctgaa
gcaactgctcagctcatctcagccccgaaaaagaagctgcctgaaaacatgtgggacaga
gctcwggagctgcgagatattgcaatgacagaaggtgttaaaggcaaatttttttttgtt
gaaagtgacataaagggtcctgcattgaagcttgacaacaccggcaaagcaatactgaca
gtg---------------------------------------------------------
---------------
>PAFTOL004654
------------------------------------------------------------
------------------------------------------------------------
---------------------------------------caggagaaaaagggtcgtggg
tctccgccattgtggtacatttctgcagatgaacttgcctcactatcatcttacatgcga
gggagactgaccttggagaaggtcaatgctgctgttagtgacatggcagcatatgctgaa
gcaactgctcagcttatctcagcgccgaaaaagaagctgcccgaaaacatgtgggataga
gctctggagctgcgrgatattgcaatgacagaaggtgttaarggcaaatatttttttgtt
gaaagtgacatwaagggtcctgcattgaagcttgacaacactggcaaaggaatactgact
gtgctccgtcatcttggccgtattagtgagatgcgggttggacatcaccgcgtgattatc
ctctcaaaacctcag
>PAFTOL004657
------------------------------------------------------------
------------------------------------------------------------
---------------------------------------caggagaaaaagggtcgtggt
tctccaccattgtggtatatttctgcagatgaacttgcctcactatcatcttacatgaga
ggaagactgaccttggagaaagtcaatgctgctgttaatgacatggcagcatatgcagaa
gcaactgctcagcttgtctcagcccctaaaaagaagctgcctgaaaacatgtgggacaga
gccctggagctgcgagatattgcaacaacagaaggtgttaaaggcaaacatttttttgtt
gaaagtgacataaagggtcctgcattgaagcttgacaacactggcaaagcaatattgact
gtgctccgtcatcttggccgtattagtgagatgcgggttggacatcaccgagtcattatc
ctctcaaaacctcag
>PAFTOL004658
------------------------------------------------------------
------------------------------------------------------------
------------------------------------------------------------
------------------------------------------------agttacatgcga
gggagactgaccttggagaaggtcaatgctgctgttagtgacatggcagcatatgctgaa
gcaactgctcagcttatctcagcaccgaaaaagaagctgcccgaaaacatgtgggataga
gctctggagctgcgagatattgcaatgacagaaggtgttaaaggcaaatatttttttgtt
gaaagtgacataaagggtcctgcattgaagcttgacaacactggcaaaggaatactgact
gtg---------------------------------------------------------
---------------
>PAFTOL004660
------------------------------------------------------------
------------------------------------------------------------
------------------------------------------------------------
------------------------------------------------------------
------------------------------------------------------------
------------------------------------------------atttggcgttaa
ctgcaggagctgcgagatattgcaatgacagaaggtgttaaaggcaaatatttttttgtt
gaaagtgacataaagggtcctgcattgaagcttgacaacactggcaaaggaatactgact
gtg---------------------------------------------------------
---------------
>PAFTOL004661
------------------------------------------------------------
------------------------------------------------------------
---------------------gatcctcctgcattgcccaaggagaaaaagggtcgtggg
tcttcaccattgtggtatatttctgcagatgaacttgcctcactatcatcttacatgaga
ggaagactgaccttggacaaagtcaatgctgctgttaatgacatggcagcatatgctgaa
gcaactgctcagcttgtctcagcccctaaaaagaagctgcctgaaaacatgtgggacaga
gccctggagctgcgagatattgcaacaacagaaggtgttaaaggcaaacatttttttgtt
gaaagtgacataaagggtcctgcattgaagcttgacaacactggcaaagcaatattgact
gtgctccgtcatcttggccgtattagtgagatgcgggttggacatcaccgagtcattatc
ctctcaaaacctcag
>PAFTOL004662
------------------------------------------------------------
------------------------------------------------------------
------------------------------------------------------------
------------------------------------------------------------
------------------------------------------------------------
------------------------------------------------atttggtgttca
ctgcaggagctgcgagatattgcaatgacagaaggtgttaaaggcaaatatttttttgtt
gaaagtgacataaagggtcctgcattgaagcttgacaacactggcaaaggaatactgact
gtg---------------------------------------------------------
---------------
>PAFTOL004664
------------------------------------------------------------
------------------------------------------------------------
------------------------------------------gagaaaaagggtcgtgcg
tccccgccattgtggtacatttctgcggatgaacttgcctcactatcatcttacatgcga
gggagactgaccttggagaaggtcaatgctgctgttwgtracatggcagcataygctgaa
gcaactgctcagctcatctcagccccgaaaaagaagctgcctgaaaacatgtgggacaga
gctctggagctrcgagatattgcaatgacagaaggtgttaaaggcaaatatttttttgtt
gaaagtgacataaagggtcctgcattgaagcttgacaacactggcaaagcaatactgact
gtg---------------------------------------------------------
---------------
>PAFTOL004665
------------------------------------------------------------
------------------------------------------------------------
------------------------------------------------------------
------------------------------------------------agttacatgcga
gggagactgaccttggagaaggtcaatgctgctgttagtgacatggcagcatatgctgaa
gcaactgctcagcttatctcagccccaaaaaagaagctgcctgaaaacgtgtgggacaga
gctctggagctgcgagatattgcaatgacagaaggtgttaaaggcaaatattttttcgtt
gaaagtgacataaagggtcctgcattgaagctcgacaacactggcaaagcaatactgact
gtg---------------------------------------------------------
---------------
>PAFTOL004666
------------------------------------------------------------
------------------------------------------------------------
------------------------------------------------------------
------------------------------------------------------------
------------------------------------------------------------
---------------------------------aagctgcctgaaaacatgtgggacaga
gctctggagctgcgagatattgcaatgacagaaggtgttaaaggcaaatatttttttgtt
gaaagtgacataaagggtcctgcattgaagcttgacaacactggcaaagcaatactgact
gtg---------------------------------------------------------
---------------
>PAFTOL004667
------------------------------------------------------------
------------------------------------------------------------
------------------------------------------gagaaaaagggtcgtgcg
tccccgccattgtggtacatttctgcggatgaacttgcctcactatcatcttacatgcga
gggagactgaccttggagaaggtcaatgctgctgttagtgacatggcagcatatgctgaa
gcaactgctcagctcatctcagccccgaaaaagaagctgcctgaaaacatgtgggacaga
gctctggagctgcgagatattgcaatgacagaaggtgttaaaggcaaatatttttttgtt
gaaagtgacataaagggtcctgcattgaagcttgacaacactggcaaagcaatactgact
gtg---------------------------------------------------------
---------------
>PAFTOL004668
------------------------------------------------------------
------------------------------------------------------------
---------------------------------------------------------gcg
tccccgccattgtggtacatttctgcggatgaacttgcctcactatcatcttacatgcga
gggagactgaccttggagaaggtcaatgctgctgttagtgacatggcagcatatgctgaa
gcaactgctcagcttatctcagccccgaaaaagaagctgcctgaaaacatgtgggacaga
gctctggagctgcgagatattgcaatgacagaaggtgttaaaggcaaatattttttcgtt
gaaagtgacataaagggtccygcattgaagcttgacaacactggcaaagcaatactgact
gtg---------------------------------------------------------
---------------
>PAFTOL005024
------------------------------------------------------------
------------------------------------------------------------
------------------------------------------gagaaaaagggtcgtgcg
tccccaccattgtggtacatttctgcggatgaacttgcctcactatcatcttacatgcga
gggagactgaccttggagaaggtcaatgctgctgttwgtgacatggcagcrtatgctgaa
gcaactgctcagcttatctcagccccgaaaaagaagctgcctgaaaacatgtgggacaga
gctctggagctgcgagatattgcaatgacagaaggtgttaaaggcaaatattttttcrtt
gaaagtgacataaagggtcctgcattgaagcttgacaacactggcaaagcaatactgact
gtg---------------------------------------------------------
---------------
>PAFTOL005025
------------------------------------------------------------
------------------------------------------------------------
---------------------------------------caggagaaaaagggtcgtggg
tctccgccattgtggtacatttctgcggatgaacttgcctcactatcatcttacatgcga
gggagactgaccttggagaaggtcaatgctgctgttagtgacatggcagcatatgctgaa
gcaactgctcatcttatctcagccccgaaaaagaagctgcctgaaaacatgtgggacaga
gctctggagctgcgtgatattgcagcgacagaaggtgttaaaggcaaacatttttttgtt
gaaagtgacataaagggtcctgcattgaagctcgacaacaccggcaaagcaatactgact
gtg---------------------------------------------------------
---------------
>PAFTOL005026
------------------------------------------------------------
------------------------------------------------------------
---------------------------------------caggagaaaaagggtcgtggg
tctccgccattgtggtacatttctgcggatgaacttgcctcactatcatcttacatgcga
gggagactgaccttggagaaggtcaatgctgctgttagtgacatggcagcatatgctgaa
gcaactgctcagcttatctcagccccaaaaaagaagctgcctgaaaacgtgtgggacaga
gctctggagctgcgagatattgcaatgacagaaggtgttaaaggcaaatattttttcgtt
gaaagtgacataaagggtcctgcattgaagcttgacaacactggcaaagcaatactgact
gtg---------------------------------------------------------
---------------
>PAFTOL005035
------------------------------------------------------------
------------------------------------------------------------
------------------------------------------------------------
------------------------------------------------------------
------------------------------------------------------------
---------------------------------aagctgcctgaaaacatgtgggacaga
gctctggagctgcgagatattgcaatgacagaaggtgttaaasgcaaatatttttttgtt
gaaagtgacataaagggtcctgcattgaagcttgacaacactggcaaagcaatactgact
gtg---------------------------------------------------------
---------------
>PAFTOL005042
------------------------------------------------------------
------------------------------------------------------------
---------------------------------------------------------ggg
tctccgccattgtggtacatttctgcggatgaacttgcctcactatcatcttacatgcga
gggagactgaccttggagaaggtcaatgctgctgttagtgacatggcagcatatgctgaa
gcaacttctcaacttatctcagcccccaaaaagaagctgcctgaaaacatgtgggacaga
gctctggagcttcgtgatattgcarygacagaaggtgttaaaggcaaayatttttttgtt
gaaagtgacataaagggtcctgcattgaagctygacaacactggcaaagcaatactgact
gtg---------------------------------------------------------
---------------
>PAFTOL005043
------------------------------------------------------------
------------------------------------------------------------
------------------gaggatcctcctgcattgcacaaggagaaaaagggtcgtgcg
tccccgccattgtggtacatttctgcggatgaacttgcctcactatcatcttatatgcga
gggagactgaccctggagaaggtcaatgctgctgttagtgacatggcagcatatgctgaa
gcaactgctcagctcatctcagccccgaaaaagaagctgcctgaaaacatgtgggacaga
gctctggagctgcgagatattgcaatgacagaaggtgttaaaggcaaatatttttttgtt
gaaastgacataaagggtcctgcattgaagcttgacaacactggcaaagcaatactgact
gtg---------------------------------------------------------
---------------
>PAFTOL005047
------------------------------------------------------------
------------------------------------------------------------
------------------------------------------------------------
------------------------------------------------agttacatgcga
gggagactaaccttggagaaggtcaatgctgctgttagtgacatggcagcatatgctgaa
gcaactgctcagcttatctcagccccaaaaaagaagctgcctgaaaacgtgtgggacaga
gctctggagctgcgagatattgcaatgatagaaggtgttaaaggcaaatattttttcgtt
gaaagtgacataaagggtcctgcattgaagcttgacaacactggcaaagcaatactgact
gtg---------------------------------------------------------
---------------
>PAFTOL005169
------------------------------------------------------------
------------------------------------------------------------
------------------------------------------------------------
------------------------------------------------------------
------------------------------------------------------------
------------------------------------------------atttggtgttca
ctgcaggagctgcgagatattgcaatgacagaaggtgttaaaggcaaatattttttcgtt
gaaagtgacataaagggtcctgcattgaagcttgacaacactggcaaagcaatactgact
gtg---------------------------------------------------------
---------------
>PAFTOL007498
------------------------------------------------------------
------------------------------------------------------------
------------------------------------------------------------
------------------atttgt------------------------agttacatgcga
gggagactgaccttggagaaggtcaatgctgctgttagtgacatggcagcatatgctgaa
gcaactgctcagcttatctcagccccgaaaacgaaggtttgcagtcagctcttttgtctt
gcataggagctgcgagatgttgcaatgacagaaggtgttaaaggcaagtatttttttgtt
gaaagtgacataaagggtcctgcattgaagcttgacaacactggcaaagcaatactgact
gtg---------------------------------------------------------
---------------
>PAFTOL008060
------------------------------------------------------------
------------------------------------------------------------
------------------------------------------------------------
---ccgccattgtggtacatttctgcggatgaacttgcctcactatcatcttacatgcga
gggagactgaccttggacaaggtcaatgctgctgttagtgacatggcagcatatgctgaa
gcaactgctcagctcatctcagccccaaaaaagaagctgcctgaaaacatgtgggacaga
gctctggagctgcgagatattgcaatgacagaaggtgttaaaggcaaatatttttttgtt
gaaagtgacataaagggtcctgcattgaagcttgacaacagtggcaaagcaatactgact
gtg---------------------------------------------------------
---------------
>PAFTOL008062
------------------------------------------------------------
------------------------------------------------------------
------------------------------------------------------------
---------gtgtggtacatttctgcggatgaacttgcctcactatcatcttacatgcga
gggagactgaccttggwgaaggtcaatgctgctgttagtgacatggcagcatatgctgaa
gcaactgctcagctcatctcagccccgaaaaagaagctgcctgaaaacatgtgggacaga
gctctggagctgcgagatattgcaatgacagaaggtgttaaaggcaaatatttttttgtt
gaaagtgacataaagggtcctgcrttgaagcttgacaacactggcaaagcaatactgact
gtg---------------------------------------------------------
---------------
>PAFTOL008063
------------------------------------------------------------
------------------------------------------------------------
------------------------------------------gagaaaaagggtcgtgca
tccccgccattgtggtacatttctgcggatgaacttgcctcactatcatcttacatgcga
gggagactgaccttggagaaggtcaatgctgctgttagtgacatggcagcatatgctgaa
acaactgctcagctcatctcagccccgaaaaagaagctgcctgaaaacatgtgggacaga
gctctggagctgcgagatattgcaatgacagaaggtgttaaaggcaaatatttttttgtt
gaaagtgacataaagggtcctgcattgaagcttgacaacactggcaaagcaatactgact
gtg---------------------------------------------------------
---------------
>PAFTOL008084
------------------------------------------------------------
------------------------------------------------------------
------------------gaggatcctcccgcattgcccaaggagaaaaagggtcgyggg
tctccaccatygtggtatatttctgcagatgaacttgcctcactatcatcttacatgaga
ggaagactgaccttggagaaagtcaatgctgctgttaaygacatggcagcatatgctgaa
gcaactgctcagcttgtctcagcccctaaaaagaagctgcctgaaaacatgtgggacaga
gccctggagctgcgagatattgcaacaacagaaggtgttaaaggcaaacatttttttgtt
gaaagtgacataaagggtcctgcattgaarctygacaacacyggcaaagcgataytgact
gtgctccgtcatcttggccgtattagtgagatgcgggttggacatcaccgagtcattatc
ctctcaaaacctcag
>PAFTOL008417
------------------------------------------------------------
------------------------------------------------------------
------------------------------------------------------------
------------------------------------------------------------
------------------------------------------------------------
------------------------------------------------atttggtgttca
ctgcaggagctgcgagatattgcaatgacagaaggtgttaaaggcaaatatttttttgtt
gaaagtgacataaagggtcctgcattgaagcttgacaacactggcaaagcaatactgact
gtg---------------------------------------------------------
---------------
>PAFTOL008419
------------------------------------------------------------
------------------------------------------------------------
------------------------------------------gagaaaaagggtcgtgcg
tccccgccgttgtggtatatttctgcggatgaacttgcctcactatcatcttacatgcga
gggagactgaccttggagaaggtcaatgctgctgttwgtgamatggcagcatatgmtgaa
gcaactgctcagcttatctcagccccgaaaaagaagctgcctgaaaacatgtgggacaga
gctctggagctgcgagatattgcaatgacagaaggtgttaaaggcaaatattttttcgty
gaaagtgacataaagggtcctgcattgaagcttgacaacactggcaaagcaatactgact
gtg---------------------------------------------------------
---------------
>PAFTOL008421
------------------------------------------------------------
------------------------------------------------------------
------------------------------------------------------------
------------------------------------------------agttacatgcga
gggagactgaccttggagaaggttaatgctgccattagtgacatggcagcatatgctgaa
gcaactgctcagcttatctcagccccaaaaaagaagctgcctgaaaacatgtgggataga
gctctggagctgcgagatattgcaatgacagaaggtgttaaaggcaaatatttttttgtt
gaaagtgacataaagggtcctgcattgaagcttgacaacaccggcaaaggaatactgact
gtg---------------------------------------------------------
---------------
>PAFTOL008422
------------------------------------------------------------
------------------------------------------------------------
------------------------------------------------------------
------------------------------------------------agttacatgcga
gggagactgaccttggagaaggtcaatgctgctgttagtgacatggcagcatatgctgaa
gcaactgctcagcttatctcagcgccgaaaaagaagctgcccgaaaacatgtgg------
------------------------------------------------------------
------------------------------------------------------------
------------------------------------------------------------
---------------
>PAFTOL008423
------------------------------------------------------------
------------------------------------------------------------
------------------------------tctttctcacaggagaaaaagggtcgtggg
tctccgccattgtggtacatttctgcggatgaacttgcctcactatcatcttacatgcga
gggagactgaccttggagaaggtcaatgctgctgttagtgacatggcagcatatgctgaa
gcaactgctcagcttatctcagccccaaaaaagaagctgcctgaaaacgtgtgggacaga
gctctggagctacgagatattgcaatgacagaaggtgttaaaggcaaatatttttttgtt
gaaagtgacataaagggtcctgcattgaagcttgacaacactggcaaagcaatactgact
gtgctccgtcatcttggccgtattagtgagatgcgggttggacatcaccgcgtgattatc
ctctcaaaacct---
>PAFTOL008436
------------------------------------------------------------
------------------------------------------------------------
---------------------------------------caggagaaaaagggtcgtggg
tctccaccgttgtggtacatttctgcagatgaacttgcctcactatcatcttacatgcga
gggagactgaccttggagaaggtcaatgctgctgttagtgacatggcagcatatgctgaa
gcaactgctcagcttatctcagccccgaaaaagaagctgcctgaaaacatgtgggacaga
gctctggagctgcgagatattgcaatgacagaaggtgttaaaggcaaatattttttcgtt
gaaagtgacataaagggtcctgcattgaagcttgacaacactggcaaagcaatactgaca
gtgmtccgtcatcttggccgtattagtgagatgcgggttggacatcaccgcgtgattatc
ctctcaaaacct---
>PAFTOL008439
------------------------------------------------------------
------------------------------------------------------------
---------------------------------------caggagaaaaagggtcgtggg
tctccaccattgtggtacatttctgcggatgaacttgcctcactatcatcttacatgcga
gggaggctgaccttggagaaagtcaatgctgctgttaatgacatggcagcatatgcygaa
rcaactgctcagcttgtctcagccccgaaaaagaagctgsctgaaaacatgtgggacaga
gccctggagctgcgtgatattgcaaygacagaaggtgttaaaggcaaacatttttttgtt
gaaagtgacataaagggtcctgcattgaagctygacaacactggcaaagcaatactgact
gtgctccgtcatcttggccgtattagtgagatgcgggttggacatcaccgtgtgattatc
ctctcaaaacctcag
>PAFTOL008881
------------------------------------------------------------
------------------------------------------------------------
------------------------------------------------------------
tctccaccattgtggtacatttctgcggatgaacttgcctcactatcatcttacatgmga
gggagactgaccttggagaaggtcaatgctgctgttagtgacatggcagcatatgctgaa
gcaactgctcagcttatctcagccccgaaaaagaagctgcctgaaaacatgtgggaaaga
gctctggagctgcgagatattgcaatgacagaaggtgttaaaggcaaatattttttcgtt
gaaagtgacataaagggtcctgcattgaaacttgacaacactggcaaagcaatactgact
gtgctccgtcatcttggccgtattagtgagatgcgggttggacatcaccgcgtgattatc
ctctcaaaacct---
>PAFTOL009179
------------------------------------------------------------
------------------------------------------------------------
------------------------------------------------------------
------------------------------------------------------------
------------------------------------------------------------
------------------------------------------------atttggtgttca
ctgcaggagctgcgagatattggaatgacagaaggtgttaaaggcaaatatttttttgtt
gaaagtgacataaagggtcctgcattgaagcttgacaacactggcaaagcaatactgact
gtg---------------------------------------------------------
---------------
>PAFTOL009181
------------------------------------------------------------
------------------------------------------------------------
------------------------------------------------------------
------------------------------------------------------------
------------------------------------------------------------
------------------------------------------------------------
------gagctgcgagatattgcaatgacagaaggtgttaaaggcaaattttttgttgtt
gaaagtgacataaagggtcctgcattgaagcttgacaacactggcaaagcaatactgact
gtg---------------------------------------------------------
---------------
>PAFTOL009183
------------------------------------------------------------
------------------------------------------------------------
------------------------------------------------------------
------------------------------------------------------------
------------------------------------------------------------
------------------------------------------------atttggtgttca
ctccaggagctgcgagatattgcaatgacagaaggtgttaaaggcaaatatttttttgtt
gaaagtgacataaagggtcctgcattgaagcttgacaacactggcaaagcaatactgact
gtg---------------------------------------------------------
---------------
>PAFTOL009185
------------------------------------------------------------
------------------------------------------------------------
------------------------------------------------------------
------------------------------------------------agttacatgcga
gggagactgaccttggagaaggtcaatgctgcagttagtgacatggcagcatatgctgaa
gcaactgctcagcgtatctcagccccgaaaaagaagctgcctgaaaacatgtgggacaga
gctctggagctgcgtgatattgcagcgacagaaggtgttaaaggcaaacatttttttgtt
gaaagtgacataaagggtcctgcattgaagctcgacaacactggcaaagcaatactgact
gtgctccgtcatcttggccgtattagtgagatgcgggttggacatcaccgagtgattatc
ctctcaaaacctcaa
>PAFTOL009187
------------------------------------------------------------
------------------------------------------------------------
------------------------------------------------------------
------------------------------------------------agttacatgcga
gggagactgaccttggaaaaggtcaatgctgctcttggtgacatggcagcatatgctgaa
gcaactgctcatcttatctcagccccgaaaaagaagctgcctgaaaacatgtgggacaga
gctctggagctgcgtgatattgcagcgacagaaggtgtcaaaggcaaacatttttttgtt
gaaagtgacataaagggtcctgcattgaagctcgacaacactggcaaagcaatactgact
gtg---------------------------------------------------------
---------------
>PAFTOL009189
------------------------------------------------------------
------------------------------------------------------------
------------------------------------------------------------
------------------------------------------------------------
------------------------------------------------------------
---------------------------------aattttgctaraataatttggtgttca
ctgcaggagctgcgagatattgcaatgacagaaggtgttaaaggcaaatattttttygtt
gaaagtgacataaagggtcctgcattgaagcttgacaacactggcaaagcaatactgact
gtg---------------------------------------------------------
---------------
>PAFTOL009191
------------------------------------------------------------
------------------------------------------------------------
------------------------------------------gagaaaaagggtcgtgcg
tccccgccagtgtggtacatttctgcggatgaacttgcctcactatcatcgtacatgcga
gggagactgaccttggagaaggtcaatgctgctgttagtgacatggcagcatatgctgaa
gcaactgctcagctcatctcagccccgaaaaagaagctgcctgaaaacatgtgggacaga
gctctggagctgcgagatattgcaatgacagaaggtgttaaaggcaaatatttttttgtt
gaaagtgacataaagggtcctgcattgaagcttgacaacactggcaaagcaatactgact
gtg---------------------------------------------------------
---------------
>PAFTOL009193
------------------------------------------------------------
------------------------------------------------------------
------------------------------------------------------------
---ccgccattgtggtacatttctgcggacgaacttgcctcactatcatcttacatgcga
gggagactgaccttggagaaggtcaatgctgctgttagtgacatggcagcatatgctgaa
gcaactgctcagcttatctcagccccgaaaaagaagctgcctgaaaacatgtgggataga
gctctggagctgcgagatattgcaatgacagaaggtgttaaaggcaaatatttttttgtt
gaaagtgacataaagggtcctgcattgaagcttgacaacactggcaaaggaatactgact
gtg---------------------------------------------------------
---------------
>PAFTOL009195
------------------------------------------------------------
------------------------------------------------------------
------------------------------------------gagaaaaagggtcgtgcg
tccccgccattgtggtacatttctgcggatgaacttgcctcactatcatcttatatgcga
gggagactgaccctggagaaggtcaatgctgctgttagtgacatggcagcatatgctgaa
gcaactgctcagctcatctcagccccgaaaaagaagctgcctgaaaacatgtgggacaga
gttctggagctgcgagatattgcaatgacagaaggtgttaaaggcaaatatttttttgtt
gaaagtgacataaagggtcctgcattgaagcttgacaacactggcaaagcaatactgact
gtg---------------------------------------------------------
---------------
>PAFTOL009197
------------------------------------------------------------
------------------------------------------------------------
------------------------------------------------------------
------------------------------------------------------------
------------------------------------------------------------
------------------------------------------------atttggtgctca
ctgcaggagctgcgagatattgcaatgacagaaggtgttaaaggcaaatatttttttgtt
gaaagtgacataaagggtcctgcattgaagcttgacaacactggcaaagcaatactgact
gtg---------------------------------------------------------
---------------
>PAFTOL009199
------------------------------------------------------------
------------------------------------------------------------
------------------------------------------------------------
---ccgccagtgtggtacatttctgcggatgaacttgcctcactatcatcttacatgcga
gggagactgaccttggagaaggtcaatgctgctgttagtgacatggcagcatatgctgaa
gcaactgctcagctcatctcagccccgaaaaagaagctgcctgaaaacatgtgggacaga
gctctggagttgcgagatattgcaatgacagaaggtgttaaaggcaaatatttttttgtt
gaaagtgacataaagggtcctgcattgaagcttgacaacactggcaaagcaatactgact
gtg---------------------------------------------------------
---------------
>PAFTOL009203
------------------------------------------------------------
------------------------------------------------------------
------------------------------------------------------------
------ccattgtggtacatttctgcggatgaacttgcctcactatcatcttatatgcga
gggagactgaccctggagaaggtcaatgctgctgttagtgacatggcagcatatgctgaa
gcaactgctcagctcatctcagccccgaaaaagaagctgcctgaaaacatgtgggacaga
gctctggagctgcgagatattgcaatgacagaaggtgttaaaggcaaatattttttcgtt
gaaagtgacataaagggtcctgcattgaagcttgacaacactggcaaagcaatactgact
gtg---------------------------------------------------------
---------------
>PAFTOL009205
------------------------------------------------------------
------------------------------------------------------------
------------------------------------------------------------
------------------------------------------------agttacatgcga
gggagactgaccttggagaaggtcaatgctgctgttagtgacatggcagcatatkctkaa
gcaactgctcatcttatctcagccccgaaaaagaagctgcctgaaaacatgtgggacaga
gctcwggagctgcgtgatattgcagcgacagaaggtgttaaaggcaaacatttttttgtt
gaaagtgacataaagggtcctgcattgaagctcgacaacaccggcaaagcaatactgact
gtgctccgtcatcttggccgaattagtgagatgcgggttggacatcaccgagtgattatc
ctctcaaaacctcaa
>PAFTOL009207
------------------------------------------------------------
------------------------------------------------------------
---------------------------------ttcccacaggagaaaaagggtcgtggg
tctccaccattgtggtatatttctgcagatgaacttgcctcactatcatcttacatgaga
ggaagactgaccttggagaaagtcaatgctgctgttaacgacatggcagcatatgctgaa
gcaactgctcagcttgtctcagcccctaaaaagaagctgcctgaaaacatgtgggacaga
gccctggagctgcgagatattgcaacaacagaaggtgttaaaggcaaacatttttttgtt
gaaagtgacataaagggtcctgcwttgaagcttgacaacaccggcaaagcgatactgact
gtg---------------------------------------------------------
---------------
>PAFTOL009209
------------------------------------------------------------
------------------------------------------------------------
------------------------------------------------------------
------------------------------------------------------------
------------------------------------------------------------
---------------------------------aagctgcctgaaaacgtgtgggacaga
gctctggagctacgagatattgcaatgacagaaggtgttaaaggcaaatattttttcgtt
gaaagtgacataaagggtcctgcattgaagcttgacaacactggcaaagcaatactgact
gtgctccgtcatcttggccgtattagtgagatgcgggttggacatcaccgcgtgattatc
ctctcaaaacct---
>PAFTOL009215
------------------------------------------------------------
------------------------------------------------------------
------------------------------------------------------------
------------------------------------------------agttacatgcga
gggagactgaccttggagaaggtcaatgctgctgttagtgacatggcagcatatgctgaa
gcaactgctcagctcatctcagccccgaaaaagaagctgcctgaaaacatgtgggagaga
gctctggagctgcgagatattgcaatgacagaaggtgttaaaggcaaatatttttttgtt
gaaagtgacataaagggtcctgcattgaagcttgacaacactggcaaagcaatactgact
gtg---------------------------------------------------------
---------------
>PAFTOL009217
------------------------------------------------------------
------------------------------------------------------------
------------------------------------------------------------
------------------------------------------------------------
------------------------------------------------------------
------------------------------------------------atttggtgttca
ctgcaggagctgcgagatattgcaatgacagaaggtgttaaaggcaaatatttttttgtt
gaaagtgacataaagggtcctgcattgaagcttgacaacactggcaaagcaatactgact
gtg---------------------------------------------------------
---------------
>PAFTOL009219
------------------------------------------------------------
------------------------------------------------------------
------------------------------------------------------------
------------------------------------------------agttacatgcga
gggagactgaccttggagaaggtcaatgctgctgttagtgacatggcagcatatgctgaa
gcaactgctcagctcatctcagccccgaaaaagaagctgcctgaaaacatgtgggacaga
gctctggagctgcgagatattgcaatgacagaaggtgttaaaggcaaatatttttttgtt
gaaagtgacataaagggtcctgcattgaagcttgacaacactggcaaagcaatactgact
gtg---------------------------------------------------------
---------------
>PAFTOL009221
------------------------------------------------------------
------------------------------------------------------------
------------------gaggatcctcctgcattgcccaaggagaaaaagggtcgtggg
tctcctccattgtggtacatttctgcggatgaacttgcctcactatcatcttacatgcga
gggagactgaccttggagaaggtcaatgctgctgttagtgacatggcagcatatgctgaa
gccactgctcagcttatctcagccccgaaaaagaagcttcctgaaaacatgtgggacaga
gctctggagctgcgagatattgcaatgacagaaggtgttaaaggcaaatattttttcgtt
gaaagtgacataaagggtcctgcattgaagcttgacaacactggcaaagcaatactgact
gtgctccgtcatcttggccgtattagtgagatgcgggttggacatcaccgcgtgattatc
ctctcaaaacct---
>PAFTOL009223
------------------------------------------------------------
------------------------------------------------------------
------------------------------------------------------------
------------------------------------------------agttacatgcga
gggagactgaccttggagaaggtcaatgctgctgttagtgacatggcagcatatgctgaa
gcaactgctcagctcatctcagccccaaaaaagaagctgcctgaaaacatgtgggacaga
gctctggagctgcgagatattgcaatgacagaaggtgttaaaggmaaatatttttttgtt
gaaagtgacataaagggtcctgcattgaagcttgacaacactggcaaagcaatactgact
gtg---------------------------------------------------------
---------------
>PAFTOL009227
------------------------------------------------------------
------------------------------------------------------------
------------------------------------------------------cgtgcg
tccccgccattgtggtacatttctgcggatgaacttgcctcactatcatcttatatgcga
gggagactgaccctggagaaggtcaatgctgctgttagtgacatggcagcatatgctgaa
gcaactgctcagctcatctcagccccgaaaawgaagctgcctgaaaacatgtgggacaga
gctctggagctgcgagatattgcaatgacagaaggtgttaaaggcaaatatttttttgtt
gaaagtgacataaagggtcctgcattgaagcttgacaacactggcaaagcaatactgact
gtg---------------------------------------------------------
---------------
>PAFTOL009229
------------------------------------------------------------
------------------------------------------------------------
------------------------------------------------------------
------------------------------------------------------------
------------------------------------------atggcagcatatgctgaa
gcaactgctcagcttatctcagcaccgaaaaagaagctgcccgaaaacatgtgggataga
gctctggagctgcgagatattgcaatgacagaaggtgttaaaggcaaatatttttttgtt
gaaagtgacataaagggtcctgcattgaagcttgacaacactggcaaaggaatactgact
gtg---------------------------------------------------------
---------------
>PAFTOL009231
------------------------------------------------------------
------------------------------------------------------------
------------------------------------------------------------
------------------------------------------------------------
------------------------------------------------------------
------------------------------------------------atttggcgttaa
ctgcaggagctgcgagatattgcaatgacagaaggtgttaaaggcaaatatttttttgtt
gaaagtgacataaagggtcctgcattgaagcttgacaacactggcaaaggaatactgact
gtg---------------------------------------------------------
---------------
>PAFTOL009233
------------------------------------------------------------
------------------------------------------------------------
------------------------------------------------aagggtcgtggg
tctcctccattgtggtacatttctgcggatgaacttgcgtcactatcatcttacatgcga
gggagactgaccttggagaaggtcaatgctgctgttagtgacatggcagcatatgctgaa
gcaactgctcagcttatctcagccccgaaaaagaagctgcctgaaaacatgtgggacaaa
gctctggagctgcgtgatattgcagcgacagaaggtgttaaaggcaaacatttttttgtt
gaaagtgacataaagggtcctgcattgaagctggacaacacyggcaaagcaatactgact
gtg---------------------------------------------------------
---------------
>PAFTOL009235
------------------------------------------------------------
------------------------------------------------------------
---------------------gatcctcctgcattgcccaaggagaagaagggtcgtggg
tctccaccattgtggtatatttctgcagatgaacttgcctcactatcatcttacatgaga
ggaagactgaccatggagaaagtcaatgctgctgttaatgacatggcagcatatgctgaa
gcaactgctcagcttgtctcagcccctaaaaagaagctgcctgaaaacatgtgggacaga
gccctggagctgcgagatattgcgacaacagaaggtgttaaaggcaaacatttttttgtt
gaaagtgacataaagggtcctgcattgaagcttgacaacactggcaaagcaatattgact
gtgctccgtcatcttggccgtattagtgagatgcgggttggacaccaccgagtcattatc
ctctcaaaacctcag
>PAFTOL009237
------------------------------------------------------------
------------------------------------------------------------
------------------------------------------------------------
------------------------------------------------------------
------------------------------------------------------------
---------------------------------aagctgcctgaaaacatgtgggacaga
gccctggagctgcgagatattgcaacaacagaaggtgttaaaggcaaacatttttttgtt
gaaagtgacataaagggtcctgcattgaagcttgacaacactggcaaggcaatattgact
gtg---------------------------------------------------------
---------------
>PAFTOL009239
------------------------------------------------------------
------------------------------------------------------------
------------------------------------------------------------
------------------------------------------------------------
------------------------------------------------------------
------------------------------------------------ttttggggttca
ctgcaggagctgcgtgatattgcagcgacagaaggtgtcaaaggcaaacatttttttgtt
gaaagtgacataaagggtcctgcattgaagctcgacaacactggcaaagcaatactgact
gtg---------------------------------------------------------
---------------
>PAFTOL009241
------------------------------------------------------------
------------------------------------------------------------
------------------------------------------------------------
------------------------------------------------------------
------------------------------------------------------------
---------------------------------aagctgcctgaaaacatgtgggacaga
gctctggagctgcgagatattgcaatgacagaaggtgttaaaggcaaatatttttttgtt
gaaagtgacataaagggtcctgcactgaagcttgacaacactggcaaagcaatactgact
gtg---------------------------------------------------------
---------------
>PAFTOL009243
------------------------------------------------------------
------------------------------------------------------------
------------------------------------------------------------
------------------------------------------------agttacatgcga
gggagactgaccttggagaaggtcaatgctgctgttagtgacatggcagcatatgctgaa
gcaactgctcagcttatctcagccccaaaaaagaagctgcctgaaaacatgtgggacaga
gctttggagctacgagatattgcaatgacagaaggtgttaaaggcaaatattttttcatt
gaaagtgacataaagggtcctgcattgaagcttgacaacactggcaaagcaatactgact
gtg---------------------------------------------------------
---------------
>PAFTOL009245
------------------------------------------------------------
------------------------------------------------------------
------------------------------------------gagaaaaagggtcgtggg
tctccgccattgtggtacatttctgcggatgaacttgcctcactatcatcttacatgcga
gggagactgaccttggagaaggtcaatgctgctgttagtgacatggcagcatatgcggaa
gcaacttctcaacttatctcagccccaaaaaagaagctgcctgaaaacatgtgggacaga
gctctggagcttcgtgatattgcagcaacagaaggtgttaaaggcaaacatttttttgtt
gaaagtgacataaagggtcctgcattgaagctcgacaacactggcaaagcaatactgact
gtgctccgtcatcttggccgaattagtgagatgcgggttggacatcaccgagtgattatc
ctctcaaaacctcaa
>PAFTOL009251
------------------------------------------------------------
------------------------------------------------------------
------------------------------------------------------------
------------------------------------------------------------
------------------------------------------------------------
------------------------------------------------ttttggtgttca
ctgcaggagcttcgtgatattgcagcgacagaaggtgttaaaggcaaacatttttttgtt
gaaagtgacataaagggtcctgcattgaagctcgacaacactggcaaagcaatactgact
gtg---------------------------------------------------------
---------------
>PAFTOL009253
------------------------------------------------------------
------------------------------------------------------------
------------------------------------------------------------
------------------------------------------------------------
------------------------------------------------------------
---------------------------------aagctgcctgaaaacatgtgggacaga
gccctggagctgcgagatattgcaacaacagaaggtgttaaaggcaaacatttttttgtt
gaaagtgacatmaagggtcctgcattgaagcttgacaacactggcaaagcaatattgact
gtgctccgtcatcttggccgtattagtgagatgcgggttggacatcaccgagtcattatc
ctctcaaaacctcag
>PAFTOL009257
------------------------------------------------------------
------------------------------------------------------------
------------------gaggatcctcctgcattgcacaaggagaaaaagggtcgtggg
tctccaccattgtggtacatttctgcagatgaacttgcctcactatcatcttatatgcga
gggagactgaccttggagaaggtcaatgctgctgttagtgacatggcagcatatgctgaa
gcaactgctcagcttatctcagccccgaaaaagaagctgcctgaaaacatgtgggacaga
gctctggagctgcgagatattgcaatgacagaaggtgttaaaggcaaatattttytcgtt
gaaagtgacataaagggtcctgcattgaagcttgacaacactggcaaagcaatactcact
gtc---------------------------------------------------------
---------------
>PAFTOL009259
------------------------------------------------------------
------------------------------------------------------------
------------------------------------------------------------
------------------atttgt------------------------agttacatgcga
gggagactgaccttggagaaggtcaatgctgctgttagtgacatggcagcatatgctgaa
gcaactgctcagcttatctcagccccgaaaacgaagctgcctgaaaacatgtgggacaga
gctgttgagctgcgagatattgcaatgacagaaggtgttaaaggcaagtatttttttgtt
gaaagtgacataaagggtcctgcattgaagcttgacaacactggcaaagcwatactgact
gtgctccgtcatcttggccgaattagtgagatgcgggttggacatcaccgagtgattatc
ctctcaaaacctcaa
>PAFTOL009263
------------------------------------------------------------
------------------------------------------------------------
------------------------------------------------------------
------------------------------------------------agttacatgcga
gggagactgaccttggagaaggtcaatgctgctgttagtgacatggcagcatatgctgaa
gcaacttctcaacttatctcagccccaaaaaagaagctgcctgaaaacatgtgggacaga
gctctggagcttcgtgatattgcagcgacagaaggtgttaaaggcaaacatttttttgtt
gaaagtgacataaagggtcctgcattgaagctcgacaacactggcaaagcaatactgact
gtgctccgtcatcttggccgaattagtgagatgcgggttggacatcaccgagtgattatc
ctctcaaaacctcaa
>PAFTOL009267
------------------------------------------------------------
------------------------------------------------------------
------------------gaggatcctcccgcattgccgaaggagaaaaagggtcgtggg
tctccaccattgtggtatatttctgcagatgaacttgcctcactatcatcttacatgaga
ggaagactgaccttggagaaagtcaatgctgctgttaatgacatggctgcatatgctgaa
gcaactgctcagcttgtctcagcccctagaaagaagctgcctgaaaacatgtgggacaga
gccttggagctgcgagatattgcaacaacagaaggtgttaaaggcaaacatttttttgtt
gaaagtgacataaagggtcctgcattgaaacttgacaacaccggcaaagcgatactgact
gtgctccgtcatcttggccgtattagtgagatgcgggttggacatcaccgagtcattatc
ctctcaaaacctcag
>PAFTOL009269
------------------------------------------------------------
------------------------------------------------------------
------------------gaggatcctcccgcattgccgaaggagaaaaagggtcgtggg
tctccaccgttgtggtatatttctgcagatgaacttgcctcactatcatcttacatgaga
ggaagactgaccttggagaaagtcaatgctgctgttaatgacatggcagcatatgctgaa
gcaactgctcagcttgtctcagcccctaaaaagaagctgcctgaaaacatgtgggacaga
gccctggagctgcgagatattgcaacaacagaaggtgttaaaggcaaacatttttttgtt
gaaagtgacataaagggtcctgcattgaaacttgataacaccggcaaagcgatactgact
gtgctccgtcatcttggccgtattagtgagatgcgggttggacatcaccgagtcattatc
ctctcaaaacctcag
>PAFTOL009271
------------------------------------------------------------
------------------------------------------------------------
------------------------------------------------------------
------ccattgtggtacatttctgcggacgaacttgcctcactatcatcttacatgcga
gggagactgaccttggagaaggtcaatgctgctgttagtgacatggcggcatatgctgaa
gcaactgctcagcttatctcagcaccgaaaaagaagctgcccgagaacatgtgggataga
gctctggagctgcgagatattgcaatgacagaaggtgttaaaggcaaatatttttttgtt
gaaagtgacataaagggtccttcattgaagcttgacaacactggcaaaggaatactgact
gtg---------------------------------------------------------
---------------
>PAFTOL009279
------------------------------------------------------------
------------------------------------------------------------
------------------------------------------------------------
------------------------------------------------agttacatgcga
gggagactgaccttggagaaggtcaatgctgctgttagtgacatggcagcatatgctgaa
gcaactgctcagctcatctcagccccgaaaaagaagctgcctgaaaacatgtgggacaga
gctctggagctgcgagatattgcaatgacagaaggtgttaaaggcaaatatttttttgtt
gaaagtgacataaagggtcctgcattgaagcttgacaacactggcaaagcaatactgact
gtg---------------------------------------------------------
---------------
>PAFTOL009281
------------------------------------------------------------
------------------------------------------------------------
------------------------------------------------------------
------------------------------------------------------------
------------------------------------------------------------
------------------------------------------------ttttggtgttca
ctgcaggagctgcgtgatattgcagcgacagaaggtgttaaaggcaaacattttttcgtt
gaaagtgacataaagggtcctgcattgaaactcgacaacactggcaaggcaatactgact
gtg---------------------------------------------------------
---------------
>PAFTOL009283
------------------------------------------------------------
------------------------------------------------------------
------------------------------------------------------------
------------------------------------------------agttacatgcga
gggagactgaccttggagaaggtcaatgctgctgttagtgacatggcagcatatgctgaa
gcaactgctcagctcatctcagccacgaaaaagaagctgcctgaaaacatgtgggacaga
gctcwggagctgcgagatattgcaatggcagaaggtgttaaaggcaaatatttttttgtt
gaaagtgacataaagggtcctgcattgaagcttgacaacactggcaaagcaatactgact
gtg---------------------------------------------------------
---------------
>PAFTOL009285
------------------------------------------------------------
------------------------------------------------------------
------------------gaggatcctcccgcattgcccaaggagaaaaagggtcgtggg
tctccaccattgtggtatatttctgcagatgaacttgcctcactatcatcttacatgaga
ggaagactgaccttggagaaagtcaatgctgctgttaaygacatggcagcatatgctgaa
gcaactgctcagcttgtctcagcccctaaaaagaagctgcctgaaaacatgtgggacaga
gccctggagctgcgagatattgcaacaacagaaggtgttaaaggcaaayatttttttgtt
gaaagtgacataaagggtcctgcattgaarcttgacaacaccggcaaagcgatactgact
gtgctccgtcatcttggccgtattagtgagatgcgggttggacatcaccgagtcattatc
ctctcaaaacct---
>PAFTOL009287
------------------------------------------------------------
------------------------------------------------------------
------------------------------------------gagaaaaagggtcgtgcg
tccccgccattgtggtacatttctgcggatgaacttgcctcactatcatcttatatgcga
gggagactgaccctggataaggtcaatgctgctgttagtgacatggcagcatatgctgaa
gcaactgctcagctcatctcagccccgaaaaagaagctgcctgaaaacatgtgggacaga
gctctggagctgcgagatattgcaatgacagaaggtgttaaaggaaaatatttttttgtt
gaaagtgacataaagggtcctgcattgaagcttgacaacactggcaaagcaatactgact
gtg---------------------------------------------------------
---------------
>PAFTOL009289
------------------------------------------------------------
------------------------------------------------------------
------------------------------------------------------------
------------------------------------------------------------
------------------------------------agtgacatggcagcatatgctgaa
gcaacttctcaacttatctcagccccaaaaaagaagctgcctgaaaacatgtgggacaga
gctctggagcttcgtgatattgcagcgacagaaggtgttaaaggcaaacatttttttgtt
gaaagtgacataaagggtcctgcattgaagctcgacaacactggcaaagcmatactgact
gtg---------------------------------------------------------
---------------
>PAFTOL009291
------------------------------------------------------------
------------------------------------------------------------
------------------gaggatcctcctgcattgcacaaggagaaaaagggtcgtgtg
tccccaccattgtggtacatttctgcggatgaacttgcctcactatcatcttacatgcga
gggagactgaccytggagaaggtcaatgctgctgttagtgacatggcagcatatgctgaa
gcaactgctcagctcatctcagccccgaaaaagaagctgcctgaaaacatgtgggayaga
gctctggagctgcgagatattgcaatgacagaaggtgttaaaggcaaatatttttttgtt
gaaagtgacataaagggtcctgcattgaagcttgacaacactggcaaagcaatactgact
gtg---------------------------------------------------------
---------------
>PAFTOL009293
------------------------------------------------------------
------------------------------------------------------------
------------------------------------------------------------
------------------------------------------------------------
------------ttggagaaggtcaatgctgctgttagtgacatggcagcatatgctgaa
gcaactgctcagctcatctcagccccgaaaaagaagctgcctgaaaacatgtgggacaga
gctcwggagctgcgagatattgcaatgacagaaggtgttaaaggcaaatatttttttgtt
gaaagtgacataaagggtcctgcattgaagcttgacaacactggcaaagcaatactgact
gtg---------------------------------------------------------
---------------
>PAFTOL009295
------------------------------------------------------------
------------------------------------------------------------
------------------------------------------------------------
------------------------------------------------------------
------------------------------------------------------------
------------------------------------------------atttggtgttca
ctgcaggagctgcgagatattgcaatgacagaaggtgttaaaggcaaatatttttttgtt
gaaagtgacataaagggtcctgcattgaagcttgacaacactggcaaagcaatactgact
gtg---------------------------------------------------------
---------------
>PAFTOL009297
------------------------------------------------------------
------------------------------------------------------------
------------------------------------------------------------
------------------------------------------------------------
------------------------------------------------------------
------------------------------------------------ttttggggttca
ctgcaggagctgcgtgatattgcagcgacagaaggtgtgaaaggcaaacatttttttgtt
gaaagtgacataaagggtcctgcattgaagctcgacaacactggcaaagcaatactgact
gtgctccgtcatcttggccgaattagtgagatgcgggttggacatcaccgagtgattatc
ctctcaaaacct---
>PAFTOL009299
------------------------------------------------------------
------------------------------------------------------------
------------------------------------------------------------
------------------------------------------------------------
------------------------------------------------------------
------------------------------------------------ttttggtgttca
ctgcaggagcttcgtgatattgcagcgacagaaggtgttaaaggcaaacatttttttgtt
gaaagtgacataaagggtcctgcgttgaagctcgacaacactggcaaagcaatactgact
gtg---------------------------------------------------------
---------------
>PAFTOL009301
------------------------------------------------------------
------------------------------------------------------------
------------------------------------------------------------
------------------------------------------------agttacatgcga
gggagactgaccttggagaaggtcaatgctgctgttagtgacatggcagcatatgctgaa
gcaacttctcaacttatctcagccccaaaaaagaagctgcctgaaaacatgtgggacaga
gctctggagcttcgtgatattgcagcgacagaaggtgttaaaggcaaacatttttttgtt
gaaagtgacataaagggtcctgcattgaagctcgacaacactggcaaagcaatactgact
gtg---------------------------------------------------------
---------------
>PAFTOL009303
------------------------------------------------------------
------------------------------------------------------------
------------------------------------------------------------
------------------------------------------------------------
------------------------------------------------------------
------------------------------------------------ttttggggttca
ctgcaggagctgcgtgatattgcagcgacagaaggtgttaaaggcaaacatttttttgtt
gaaagtgacataaagggtcctgcattgaagcttgacaacactggcaaagcaatactgact
gtg---------------------------------------------------------
---------------
>PAFTOL009311
------------------------------------------------------------
------------------------------------------------------------
---------------------------------------------------------ggg
tctccaccgttgtggtacatttctgaagatgagcttgcatcactatcatcttacatgaga
ggaagactgaccttggagaaagtcaatgctgctgttaatgacatggcggcatatgctgaa
gcaactgctcagcttgtctcagccccgaaaaagaagttgcccgaaaacatgtgggacaga
gccctggagctgcgagatattgcaacaacagaaggtgtgaaaggcaaacattttttcgtt
gaaagtgacataaagggacctgcactgaagcttgacaacactggcaaagctatattgact
gtg---------------------------------------------------------
---------------
>PAFTOL009313
------------------------------------------------------------
------------------------------------------------------------
---------------------------------------caggagaaaaagggtcgtggg
tctccaccattgtggtacatttctgcagatgagcttagttcgctatcatcttacatgaga
ggaagactgaccttggagaaagttaatgcagcagttaatgacatggtaacatatgctgaa
gcaactgcacagcttgtctcagccccaaaaaagaagttacctgaaagcatgtgggaaaga
gccctggagctgcgagatattgcaacgacagaaggtgtcaaaggcaaatattttttcgtt
gaaagtgacataaggggacctgcattgaagcttgacaacactggaaaagctatattgaca
gtgcttcgtcaccttggccgtattagtgagactcgagtgggacatcaccgagtgatcatc
ctttcaaaacct---
>PAFTOL013501
------------------------------------------------------------
------------------------------------------------------------
------------------------------------------gagaaaaagggtcgtgca
tccccgccattgtggtacatttctgcggatgaacttgcctcactatcatcttacatgcga
gggagactgaccgtggagaaggtcaatgctgctgttagtgacatggcagcatatgctgaa
gcaactgctcagcttatctcagccccgaaaaagaagctgcctgaaaacatgtgggacaga
gctctggagctgcgagatattgcaatgacagaaggtgttaaaggcaaatattttttcgtt
gaaagtgacataaagggtcctgcattgaagcttgacaacactggcaaagcaatactgact
gtg---------------------------------------------------------
---------------
>SRR5036296
------------------------------------------------------------
------------------------------------------------------------
------------------------------------------------------------
------------------------------------------------------------
------------------------------------------------------------
------------------------------------------------------------
-------------------------------------------------gcttcttcaca
g-----------------------------------------------------------
atgctccgtcatcttggccgaattagtgagatgcgggttggacatcaccgagtgattatc
ctctcaaaacctcaa
>SRR5137211
------------------------------------------------------------
------------------------------------------------------------
------------------------------------------gagaaaaagggtcgtggg
tctccgccattgtggtacatttctgcggatgaacttgcctcactatcatcttacatgcga
gggagactgaccttggagaaggtcaatrctgctgtttgtgacatggcagcatatgctgaa
gcaacttctcaacttatctcagccccaaaaaagaagctgcctgaaaacatgtgggacaga
gctctggagcttcgtgatattgcagcgacagaaggtgttaaaggcaaacatttttttgtt
gaaagtgacataaagggtcctgcattgaagctcgacaacactggcaaagcaatactgact
gtgctccgtcatcttggccgaattagtgagatgcgggttggacatcagcgagtgattatc
ctctcaaaacctcaa
>SRR5137212
------------------------------------------------------------
------------------------------------------------------------
------------------gaggatcctcctgcattgcccaaggagaaaaaaggtcgtggg
tctccaccattgtggtacatttctgcagatgaacttgcctcattatcatcttacatgaga
gggagactgaccttggagaaagtcaatgctgctgttaatgacatggcagcatatgctgaa
gcaacggctcagcttgtctcagcccctaaaaagaagctgcctgaaaacatgtgggacaga
gccctggagctgcgagatattgcaacgacagaaggtgttaaaggcaaacatttttttgtt
gaaagtgacataaagggtcctgcattgaagcttgacaacactggcaaagcaatattgact
gtg---------------------------------------------------------
---------------
>SRR7905861
------------------------------------------------------------
------------------------------------------------------------
------------------gaggatcctcctgcatcgcmcaaggagaaaaagggtcgtggg
tctccgccattgtggtacatttctgcggatgaacttgcctcactatcatcttacatgcga
gggagactgaccctggagaaggtcaatgctgctgttagtgacatggcagcatacgctgaa
gcaactgctcagcttatctcagccccmaaaaagaagctgcctgaaaacgtgtgggacaga
gctctggagctgcgagatattgcaatgacagaaggtgttaaaggcaaatattttttcgtt
gaaagtgacataaagggtcctgcatkgaagcttgacaacactggcaaagcaataytgact
gtgctccgtcatcttggccgtattagtgagatgcgggttggacatcaccgcgtgattatc
ctctcaaaacctcag
>SRR7905862
------------------------------------------------------------
------------------------------------------------------------
------------------------------------------------------------
------------------------------------------------------------
------------------------------------------------------------
------------------------------------------------------------
------------------------------------------------------------
------------------------------------------------------------
gtgctccgtcatcttggccgtattagtgagatgcgggttggccatcaccgagtcattatc
ctctcaaaacct---
