# Supplementary material for: Phylogenomics and classification of Cactaceae based on hundreds of nuclear genes
Source: Plant Syst Evol. 2025 Aug 11;311(5):28. doi: 10.1007/s00606-025-01948-z (PMC12339657; doi:10.1007/s00606-025-01948-z)
Supplement: Supplementary file 4 — Online Resource 4: Containing alignments and RAxML gene trees for all included loci and all phylogenetic datasets (ZIP 10372 KB) [file 606_2025_1948_MOESM4_ESM.zip › de Vos et al_ESM_4/ESM_data_alignments/QCP/6958_consensus.mafft.fasta]

>PAFTOL004547
------------------------------------------------------------
------------------------------------------------------------
------------------------------------------------------------
-----------------------ggtgccattgttgg---------tgatgaccttccag
gg----------------------------------------------------------
-----------------catactgtgattgggtctaataacatcattgggcatcatgcag
ttgtgggtgttaagtgccaagatttaaaatacaag------------------ctaaggt
tgtctcatcacaatgagataagagaatattgctctatccatagatcatctaaggcagacg
ataggacggtcattggtcacaacaatcttattatgggatcttgtcacattgctcatgact
gcaaaattgctagcaacaatatcttagcaaataataccctgctggcgggccatgtaatag
tggaa-------------------------------------------------------
------------------------------------------------------------
------------------------------------------------------------
------------------------------------------------------------
------------------------------------------------------------
--------
>PAFTOL004551
------------------------------------------------------------
------------------------------------------------------------
------------------------------------------------------------
------------------------------------------------------------
------------------------------------------------------------
------------------------------------------------------------
--------------------------------caggacggggttgaatgtttccttgata
ttggtgacaacaatgagataagagaatatagctccatccatagatcatcgaaggaagatg
ataggacggtcattggtcacarcaatcttattatgggatcttgtcacattgctcatgact
gcaaaattggtrgcaacaatatcttagcaaataacaccctgctggcaggccatgtggtag
tggaagattatgtacacactgctggtgccacggttgttcatcagcactgccaccttggct
cattttgtttcattggtggtggctctgtg---------gatgttccaaagttcttgatgg
tctctggtgatagagctgagcttcgtggtttgaatttagaaggtctcagacgtcgtggat
tttcagttgtagaggtt-------------------------------------------
------------------------------------------------------------
--------
>PAFTOL004552
------------------------------------------------------------
------------------------------------------------------------
------------------------------------------------------------
------------------------------------------------------------
------------------------------------------------------------
------------------------------------------------------------
-----------------------------tttcaggacggggctgaatgttttcttgata
ttggtgacaacaatgagataagagaatattgctctatccatagatcatctaaggcagatg
ataggacggtcattggtcacaacaatcttattatgggatcttgtcacattgctcatgact
gcaaaattggttgcaacaatatcttagcaaacaataccctgctggcgggccatgtaatag
tggaagattatgtgcacactgccggtgccactgttgtccatcagcattgccaccttggct
cattttgtttcattggcggcggctctgtggta------tgtgtcc------ttgttatcg
tt----------------------------------------------------------
------------------------------------------------------------
------------------------------------------------------------
--------
>PAFTOL004553
---------ttcattcacccaactgctatcgtccaccccaatgccactctaggccaaggt
gtgtcaattggaccattttgtacggttgggtcactggcaaagctgggcaatgcctgcaaa
ttatttcctgggagtcatgtttttgggcacactcaattgggtgataactgtgt-------
---tctccagacg----------ggtgccattgttgg---------tgatgaccttccag
gg----------------------------------------------------------
-----------------catactgtgattgggtctaataacatcattgggcatcatgcag
ttgtgggtgttaagtgccaagatttaaaatacaaggagggggctgaatgttttcttgata
ttggtgacaacaatgagataagagaatattgctctatccatagatcatctaaggcagacg
ataggacggtcattggtcacaacaatcttattatgggatcttgtcacattgctcatgact
gcaaaattgctagcaacaatatcttagcaaataataccctgctggcgggccatgtaatag
tggaagattatgtgcacactgctggtgccactgttgtccatcagcattgccaccttggct
cattttgtttcattggcggcggctctgtggtatg---------tgtcctttttgtgatgg
tttctggtgatagagctgagctccgtggtttgaatttagaaggtctcagacgtcgtgggt
tttcagttgcagaggtt-------------------------------------------
------------------------------------------------------------
--------
>PAFTOL004554
------------------------------------------------------------
------------------------------------------------------------
------------------------------------------------------------
------------------------------------------------------------
------------------------------------------------------------
------------------------------------------------------------
-----------------------------tttcaggacggggctgaatgttttcttgata
ttggtgacaacaatgagataagagaatattgctctatccatagatcatctaaggcagatg
ataggacggtcattggtcacaacaatcttattatgggatcttgtcacattgctcatgact
gcaaaattggttgcaacaatatcttagcaaacaataccctgctggcgggccwtgtaatag
tggaagattatgtgcacactgccggtgccactgttgtccatcagcattgccaccttggct
cattttgtttcattggcggcggctctgtggta------tgtgtcc------ttgttatcg
tt----------------------------------------------------------
------------------------------------------------------------
------------------------------------------------------------
--------
>PAFTOL004555
------------------------------------------------------------
------------------------------------------------------------
------------------------------------------------------------
------------------------------------------------------------
------------------------------------------------------------
------------------------------------------------------------
--------------------------------------------gaatgttttcttgata
ttggtgacaacaatgagataagagaatattgctctatccatagatcatctaaggcagacg
ataggacggtcattggtcacaacaatcttattatgggatcttgtcacatcgctcatgact
gcaaaattggtagcaacaatatcttagcaaataataccctgctggcgggccatgtaatag
tcgaagattatgtgcacactgccggtgccactgttgtccatcagcattgccaccttggct
cattttgtttcattggcggccataacaaggtctctcaagatgttccaaagttcatgatgg
tttctggtgatagagctgagctccgtggtttgaatttggaaggtctcagacgtcgtgggt
tttcagttgtagaggtt-------------------------------------------
------------------------------------------------------------
--------
>PAFTOL004556
------------------------------------------------------------
------------------------------------------------------------
------------------------------------------------------------
----cttaatagg----------ggtgccattgttgg---------tgatgaccttccag
gg----------------------------------------------------------
-----------------catactgtgattgggtctaataacatcattgggcatcatgcag
ttgtgggtgttaagtgccaagatttaaaatacaaggacggggctgaatgttttcttgata
ttggtgacaacaatgagataagagaatattgctctatccatagatcttctaaggcagacg
ataggacggtcattggtcacaacaatcttattatgggatcttstcacattgctcatgact
gcaaaattggtagcaacaatatcttagcaaataataccctgctggcaggccatgtaayag
tggaagattatgttcacactgccggtgccactgttgtccatcagcattgccaccttggct
cattttgtttcattggcggcggctctgtggtata---------tttccttttcatgatgg
tttctggtgatagagctgagctccgtggtttgaatttagaaggtctcagacgtcgtgggt
tttcagttgyagaggtt-------------------------------------------
------------------------------------------------------------
--------
>PAFTOL004560
------------------------------------------------------------
------------------------------tcgctggctaagctgggcaatgcctgcaaa
ttatttcctgggagtcatgtttttgggcacactcaattgggtgataactgtgt-------
---tcttcagacg----------ggtgccattgttgg---------tgatgaccttccag
ga----------------------------------------------------------
-----------------catactgtgattggggctaataacatcattgggcatcatgcag
ttgtgggtgttaagtgccaagatttaaaatacaag-------------------------
------------------------------------------------------------
------------------------------------------------------------
------------------------------------------------------------
------------------------------------------------------------
------------------------------------------------------------
------------------------------------------------------------
------------------------------------------------------------
------------------------------------------------------------
--------
>PAFTOL004561
------------------------------------------------------caggct
gtgtcaattggaccattttgtacggttgggtcattggcaaaattgggcaatgcctgtaaa
ttatatcctggtgctcatgtctttgggcgtactcaattgggtgataactgtgt-------
---tcttttgacg----------ggtgccattgttgg---------tgatgaccttccag
gg----------------------------------------------------------
-----------------catactgtgattgggtctaataacatcattggatatcatgcgg
ttgtgggtgtgaagtgccaagatttaaaatacaaggacggggctgaatgtttccttgata
ttggtgacaataatgagataagagaatatagctccatccatagatcatctaaggaagatg
ataggacggtcattggtcacaacaatcttattatgggatcttgtcacattgctcatgact
gcaaaatcggtagcaacaatatcttagcaaataacaccctgctggcaggccatgtggtag
tgcaagattatgtacacactgctggtgccacggttgttcatcagcactgccaccttggct
cattttgttttattggcggtggctctgtggtctctcaagatgttccaaagttcgtgatgg
tctctggtgatagagctgagcttcgtggtttgaatttagaaggtctcagacgtcgtgggt
tttcagctgtagaggtt-------------------------------------------
------------------------------------------------------------
--------
>PAFTOL004562
------------------------------------------------------------
------------------------------------------------------------
------------------------------------------------------------
------------------------------------------------------------
------------------------------------------------------------
------------------------------------------------------------
-----------------------------tttcaggatggggccgaatgttttcttggta
ttggtgacaacaatgacataagagaatattgctctatccatagatcatctaaggcagatg
ataggacggtcattggtcataacaatcttattatgggatcttgtcacattgctcatgact
gcaaaatcggtagcaacaatatcttagcaaataatactctgctgggaggccatgtaatag
tggaagattatgtgcacactgccggtgccactgttgtccatcagcattgccaccttggct
cattttgtttcattggcggcggctctgtggta----------------------------
------------------------------------------------------------
------------------------------------------------------------
------------------------------------------------------------
--------
>PAFTOL004563
------------------------------------------------------------
------------------------------------------------------------
------------------------------------------------------------
------------------------------------------------------------
------------------------------------------------------------
------------------------------------------------------------
-----------------------------tttcaggacggggctgaatgttttcttgata
ttggtgacaacaatgagataagagaatattgctctatccatagatcatctaaggcagacg
ataggacggtcattggtcacaacaatcttattatgggatcttgtcacattgctcatgact
gcaaaattagtagcaacaacatcttagcaaataataccctgctggcgggccatgtaatag
tggaagattatgtgcacactgccggtgccactgttgtccatcagcattgccaccttggct
cattttgtttcattggcggtggctctgtggtatg---------tgtccttgttatcatt-
------------------------------------------------------------
------------------------------------------------------------
------------------------------------------------------------
--------
>PAFTOL004564
---------------------------ctcctctttccccccctctttttccggcaggct
gtatcaattggaccattttgtacggttgggtcattggcaaaattgggcaatgcctgtaaa
ttatatcctggtgctcatgtctttgggcgtactcaattgggtgataactgtgt-------
---tcttttgacg----------ggtgccattgttgg---------tgatgaccttccag
gg----------------------------------------------------------
-----------------catactgtgatcgggtctaataacaccattggatatcatgcgg
ttgtgggcgttaagtgccaagatttaaaatacaag-------------------------
--------aacaatgagataagagaatatagctccatccatagatcatctaaggaagatg
ataggacggtcattggtcacaacaatcttattatgggatcttgtcacattgctcatgact
gcaaaattggtagcaacaatatcttagcaaataacaccctgctggcaggccatgtggtag
tggaa-------------------------------------------------------
------------------------------------------------------------
------------------------------------------------------------
------------------------------------------------------------
------------------------------------------------------------
--------
>PAFTOL004565
------------------------------------------------------------
------------------------------------------------------------
------------------------------------------------------------
------------------------------------------------------------
------------------------------------------------------------
------------------------------------------------------------
------------------------------------------------------------
------------------------------------------------------------
------------------------------------------------------------
------------------------------------------------------------
------------------------------------------------------------
-----------------------------gtctctcaagatgttccaaagttcatgatgg
tttctggtgatagagctgagctccgtggtttgaatttagaaggtctcagacgtcgtgggt
tttcagttgtagaggtt-------------------------------------------
------------------------------------------------------------
--------
>PAFTOL004566
------------------------------------------------------------
------------------------------------------------------------
------------------------------------------------------------
------------------------------------------------------------
------------------------------------------------------------
------------------------------------------------------------
-----------------------------tttcaggatggggctgaatgtttccttgata
ttggtgacaacaatgagataagagaatatasctccatacatagatcatctaaggaagatg
ataggacggtcattggtcacaacaatcttattatgggatcatgtcacattgctcatgact
gcaagattggtagcaacaatatcttagcaaatracaccctgctggcaggccatgtggtag
tggaagattatgtacacactgctggtgccacggttgttcatcagcactgccaccttggct
cattttgtttcattggcggtggctctgtggta----------------------------
------------------------------------------------------------
------------------------------------------------------------
------------------------------------------------------------
--------
>PAFTOL004567
---------ttcattcacccaactgctatcatccacccctgtgccactctaggccaaggt
gtgtcagttggaccattttgtacggttgggtcactggcaaagctgggcaatgcctgcaaa
ttatttcctgggagtcatgtttttgggcacactcaattgggtgataactgtgt-------
---tcttcagacg----------ggtgccattgtcgg---------tgatgaccttccag
ga----------------------------------------------------------
-----------------catactgtgattgggtctaataacatcattgggcatcatgcag
ttgtaggtattaagtgccaagatttaaaatacsaggatggggctgactgttttcttgata
ttggtgacaacaatgagataagagaatattgctctatccatagatcatctaaggcagacg
ataggacggtcattggtcacaacaatcttattatgggatcttgtcacattgctcatgatt
gcaaaattggtagcaacaatatcttagcaaataataccctactggcgggccatgtaatag
tggaagattatgtgcacactgctggtgccactgttgtccatcagcattgccaccttggct
cattttgtttcattggcggtggctccgtg---------gatgttccaaagttcgtgatgg
tttctggtgatagagcagagctccgtggtttaaatttagaaggtctcagacgtcgtgggt
tttcagttgtagaggtt-------------------------------------------
------------------------------------------------------------
--------
>PAFTOL004568
------------------------------------------------------cagggt
gtgtcaattgggccattttgtacrattgggtcactggcaaagctgggcaatgcctgcaaa
ttatttcctgggagtcatgtttttgggcacactcaattgggtgataattgcgt-------
---tcttcagacg----------ggtgccattgttgg---------tgatgaccttccag
gg----------------------------------------------------------
-----------------catactgtgattgggtctaataacatcattggacatcatgcag
ttgtgggtgttaagtgccaagatttaaaatacaaggacggggctgaatgttttcttgata
ttggtgacaacaatgagataagagaatattgctctatccatagatcatccaaggcagatg
ataggacggtcgttggtcacaacaatcttattatgggatcctgtcacattgctcatgact
gcaaaattggtagcagcaatatcttagcaaataataccctgctgrctggccatgtaatar
tggaagattatgtgcacactgccggtgccactgttgtcsatcaacattgccaccttggct
cattttgtttcattggcggcggctctgtg---------gatgttccaaagttcgtgatgg
tttctggtgatagagctgagctccgtggtttgaatttagaaggtctcagacgtcgtggat
tttcagttgtagaggtt-------------------------------------------
------------------------------------------------------------
--------
>PAFTOL004571
---------ttcattcacccaactgctgtcgtccacccccatgccactctaggccaagct
gtgtcaattggaccattttgtacggttgggtctttggcaaaattgggcaatgcctgtaaa
ttatatcctggtgctcatgtctttgggcgtactcaattgggtgataactgtgt-------
---tcttttgacg----------ggtgccattgttgg---------tgatgaccttccag
gg----------------------------------------------------------
-----------------catactgtgatcgggtctaataacatcattggacatcatgcag
ttgtgggtgctaagtgtcaagatttaaaatacaaggacggggctgaatgtttccttgata
ttggtgacaacaatgagataagagaatatagctccatccatagatcatctaaggcagatg
ataggacggtcattggtcacaacaatcttattatgggatcttgtcacattgctcatgact
gcaaaattggtagcaacaatatcttagcaaataatactctgctggcaggccatgtggtag
tggaagattatgtacacactgctggtgccacggttgttcatcagcactgccaccttggct
cattttgtttcattggcggtggctctgtg---------gatgttccaaagttcgtgatga
tctctggtgatagagctgagcttcgtggtttgaatttagaaggtctcagacgtcgtggat
tttcagttgtagaggtt-------------------------------------------
------------------------------------------------------------
--------
>PAFTOL004572
---------ttcattcacccaactgctatcgtccaccccaatgccactctaggccarggt
gtgtcaattggaccattttgtacggttgggtcactggcaaagctgggcaatgcctgtaaa
ttatttcctgggagtcatgtttttgggcacactcaattgggtgataactgtgt-------
---tgttcagacg----------ggtgccattgttgg---------tgatgaccttccag
gg----------------------------------------------------------
-----------------catactgtgattgggtctaataacatcattgggcatcatgcag
ttgtgggtgttaagtgccaagatttaaaatacaaggatggggctgaatgttttcttgata
ttggtgacaacaatgagataagagaatattgctctatccatagatcatctaaggcagayg
ataggacggtcattggtcacaacaatcttattatgggatcttgtcacatcgctcatgact
gcaaaattggtagcaacaatatcttagcaaataataccctgctggcgggccatgtaatag
tggaagattatgtgcacactgccggtgccagtgttgtccatcagcattgccaccttggct
cattttgtttcattggcggcggctctgtggtatgtgtccttgttatca------------
------------------------------------------------------------
------------------------------------------------------------
------------------------------------------------------------
------tt
>PAFTOL004573
------------attcacccaactgctatagtccaccccaatgccactctaggccaaggt
gtgtcaattgggccattttgtacggttgggtcactggcaaagctgggcaatgcctgtaaa
ttatttcctgcgagtcatgtttttgggcacactcaattgggtgataactgtgt-------
---tgttcagacg----------ggtgccattgttgg---------tgatgaccttccag
gg----------------------------------------------------------
-----------------catactgtgattgggtctaataacatcatcgggcatcatgcag
ttgtgggtgttaagtgccaagatttaaaattcaaggacggggctgaatgttttcttgata
ttggtgacaacaatgagataagagaatattgctctatccatagatcatctaaggcagacg
ataggacggtcattggtcacaacaatcttattatgggatcttgtcacgttgctcatgact
gcaaaattggtagcaacaatatcttagcaaataataccctgctggcgggccatgtaatag
tggaagattatgtgcacactgccggtgccagtgttgtccatcagcattgccaccttggct
cattttgtttcattggcggaggctctgtg---------gatgttccaaagttcgtgatgg
tttctggtgatagagctgagctccgtggtttgaatttagaaggtctcagacgtcgtgggt
tttcagttgtagaggtt-------------------------------------------
------------------------------------------------------------
--------
>PAFTOL004574
------------------------------------------------------caggat
gtctcaattggaccattttgtacggttgggtcactggcaaagctgggcaatgcctgcaaa
ttatgtcctgggagtcatgtttttgggcacactcaattgggtgataaytgtgt-------
---tcttcagacg----------ggtgccattgttgg---------tgatgaccttccag
gg----------------------------------------------------------
-----------------catactgtgattgggtctaataacatcattgggcatcatgcag
ttgtgggtgttaagtgccaagatttaaaatacaaggatggggctgaatgttttcttgata
ttggtgacaacaatgagataagagaatattgctctatccatagatcatctaaggcagacg
ataggacggtcattggtcacaacaatcttrttatgggatcttgtcacattgctcacgact
gcaaaattggtagcaacaatatcttagcaaataataccctactggcgggccatgtaatag
tggaagattatgtgcacactgccggtgccactgttgtccatcagcattgccaccttggct
cattttgtttcattggcggcggctctgtg---------gatgttccaaagttcgtgatgg
tttctggtgatagagctgagctccgtggtttgaatttagaaggtctcagacgtcgtgggt
tttcagttgtagaggtt-------------------------------------------
------------------------------------------------------------
--------
>PAFTOL004577
------------------------------------------------------------
------------------------------tcactggctaagytgggcaatgcctgcaaa
ttatttcctgggagtcatgtttttgggcacactcaattgggtgataactgtgt-------
---tcttcagacg----------ggtgccattgttgg---------tgatgaccttccag
ga----------------------------------------------------------
-----------------catactgtgattggggctaataacrtcattgggcatcatgcag
ttgtgggtgttaagtgccaagatttaaaatacaaggatggggccgaatgttttcttagta
ttggtgacaacaatgacataagagaatattgctctatccacagatcatctaaggcagatg
ataggacggtcattggtcataacaatcttattatgggatcttgtcacattgctcatgact
gcaaaatcggtagcagcaatatcttagcaaataatactctgctggcaggccatgtaatag
tggaagattatgtgcacactgccggtgccactgttgtccatcagcattgccaccttggct
cattttgtttcattggcggcggctctgtggtctcccaagatgttccaaagttcgtgatgg
tttctggtgatagagctgagctccrtggtttgaatttagaaggtctcagacgtcgtgggt
tttcagttgtagaggtt-------------------------------------------
------------------------------------------------------------
--------
>PAFTOL004578
------------------------------------------------------------
------------------------------tcactggcaaagctgggcaatgcctgtaaa
ttatttcctggaagtcatgtttttgggcgcactcaattgggtgayarctgtgt-------
---tcttcagacg----------ggtgccattgttgg---------tgatgaccttccrg
gg----------------------------------------------------------
-----------------catactgtgattgggtctaataacatcattgggcatcatgcag
ttgtgggtgttaagtgccaagatttaaaatacaaggacggggctgaatgttttcttgata
ttggtgacaacaatgagataagagaatattgctctatccatagatcatctaaggcagacg
atacgacggtcattggtcacaacaatcttattatgggttcttgtcacattgctcatgact
gcaaaattggtagcaacaatatcttagcaaataataccctgctggcgggccatgtaayag
tggaagattatgtgcacactgccggtgccactgttgtccatcagcattgctaccttggct
cattttgtttcattggcggcggctctgtggtctcacaagatgttccaaagttcctgatgg
tttctggtgatagagctgagctccgtggtttgaatttagaaggtctcagacgtcgtgggt
tttcagttktagaggtt-------------------------------------------
------------------------------------------------------------
--------
>PAFTOL004582
---------ttcattcacccaactgctatcgtccaccccaatgccactctaggccaaggt
gtgtcaattggaccattttgtactgttgggtcactggcaaagctgggcaatgcctgtaaa
ttatttcctgggagtcatgtgtttgggcacactcaattgggtgataactgtgt-------
---tcttcagacg----------ggtgccattgttgg---------tgatgaccttccag
gg----------------------------------------------------------
-----------------catactgtgattgggtctaataacatcattgggcatcaygcag
ttgtgggtgttaagtgccaagatttaaaatacaaggatggggctgaatgttttcttgata
ttggtgacaacaatgagataagagaatattgctctrtccatagatcatctaaggcagayg
ataggacggtcattggtcacaacaatcttattatgggatcttgtcacattgctcatgact
gcaaaattggtagcaacaatatcttagcaaataataccctgctggcgggccatgtaaaag
tggaagattatgtgcacactgccggtgccactgttgtccatcagcattgccaccttggct
cattttgtttcattggyggcggctctgtggtatg---------tgtccttttcgtgatgg
tttctggtgatagagctgagctccgtggtttgaatttagaaggtctcagacgtcgtgggt
tttcagttgtagaggtt-------------------------------------------
------------------------------------------------------------
--------
>PAFTOL004583
------------------------------------------------------------
------------------------------tcactggcaaagctgggcaatgcctgyaaa
ttatttsctgggagtcatgtktttgggcacactcaattrggtgataactgtgt-------
---tctccagacg----------ggtgccattgttgg---------tgatgaccttccag
gg----------------------------------------------------------
-----------------catactgtgattgggtctaataacatcattgggcatcatgcag
ttgtgggtgttaagtgccaagatttaaaatacaaggagggcgctgaatgttttcttgata
ttggtgacaacaatgagataagagaatattgctctatccatagatcatctaaggcagacg
ataggacggtcattggtcacaacaatcttattatgggatcttgtcacattgctcatgact
gcaaaattgctagcaacaatatcttagcaaataataccctactggcgggccatgtaatag
tggaagattatgtgcacactgctggtgccactgttgtccatcagcattgccaccttggct
cattttgtttcattggcggcggctctgtggtctctcaagatgttccaaagtttgtgatgg
tttctggtgatagagctgagctccgtggtttgaatttagaaggtctcagacgtcgtgggt
tttcagttgcagaggtt-------------------------------------------
------------------------------------------------------------
--------
>PAFTOL004584
------------------------------------------------------cagggt
gtgtcaattggaccattttgtacggttgggtcactggctaagctgggcaatgcctgcaaa
ttatttcctgggagtcatgtttttgggcacactcaattgggtgataactgtgt-------
---tcttcagacg----------ggtgccattgttgg---------tgatgaccttccag
ga----------------------------------------------------------
-----------------cwtactgtgattggggctaataacatcattgggcatcatgcag
tcgtgggtgttaagtgccaagatttaaaatacaaggatggggccgaatgttttcttggta
ttggtgacaacaatgacataagagaatattgctctatccatagatcatctaaggcagatg
ataggacggtgattggtcataacaatcttattatgggatcttgtcacattgctcatgact
gcaaaatcggtagcaacaatatcttagcaaataatactctgctggcaggccatgtaatag
tggaagattatgtgcacactgccggtgccactgttgtccatcagcattgccatcttggct
cattttgtttcattggcggtggctctgtg---------gatgttccaaagttcgtgatgg
tttctggtgatagagctgagctccgtggtttgaatttagaaggtctcagacgtcgtgggt
tttcagttgtagaggtt-------------------------------------------
------------------------------------------------------------
--------
>PAFTOL004585
---------ttcattcacccgaccgctgtcgtccaccctgatgccactctaggccaagct
gtgtcaattggaccattttgtacggttgggtcattggcaaaattgggcaatgcctgtaaa
ttatatcctggtgctcatgtctttgggcgtactcaattgggtgataactgtgt-------
---tcttttgacg----------ggcgccattgttgg---------tgatgaccttccag
gg----------------------------------------------------------
-----------------catactgtgatcgggtctaataacatcattggatatcacgcgg
ttgtgggtgttaagtgccaagatttaaaatacaaggacggggctgaatgtttccttgata
ttggtgacaacaatgagataagagaatatarctccatccatagatcatctaaggaagatg
ataggacggtcattggtcacaacaatcttattatgggatcatgtcacattgctcatgact
gcaagattggtagcaacaatatcttagcaaataacaccctgctggcaggccatgtggtag
tggaagattatgtacacactgctggtgccacggttgttcatcagcactgccaccttggct
cattttgtttcattggcggtggctctgtg---------gatgttccaaagttcttgatgg
tctctggtgatagagctgagcttcgtggtttgaacttagaaggtctcagacgtcgtgggt
tttcagttgtagaggtt-------------------------------------------
------------------------------------------------------------
--------
>PAFTOL004587
---------ttcattcacccaactgctatcgtccaccccaatgccactctaggccagggt
gtgtcaattggaccattttgtacggttgggtcactggcaaagctgggcaatgcctgcaaa
ttatttcctgggagtcatgtttttgggcacactcaattgggtgataactgtgt-------
---tcttcagacg----------ggtgccattgttgg---------tgatgaccttccag
gg----------------------------------------------------------
-----------------catactgtgattgggtctaataacatcattgggcatcatgcag
ttgtgggtgttaagtgccaagatttaaaatacaaggacggggctgaatgttttcttgata
ttggtgacaacaatgagataagagaatattgctctatccatagatcatctaaggcagacg
ataggacggtcattggtcagaacaatcttattatgggatcttgtcacattgcgcatgact
gcaaaattggtagcaacaatatcttagcaaataataccctgctggcgggccatgtaatag
tggaagattatgtgcacactgccggtgccactgttatccatcagcattgccacattggct
cattttgtttcattggcggcggctctgtg---------gatgtgccaaagttcgtgatgg
tttctggtgatagagctgagctccgtggtttgaatctagaaggtctcagacgtcgtgggt
tttcagttgtagaggtt-------------------------------------------
------------------------------------------------------------
--------
>PAFTOL004590
---------ttcattcacccaactgctatcatccaccccaatgccaccctaggccarggt
gtgtcaattggaccattttgtacggttgggtcactggctaagctgggcaatgcctgcaaa
ttatttcctgggagtcatgtttttgggcacactcaattgggtgataactgtgt-------
---tcttcagacg----------ggtgccattgttgg---------tgatgaccttccag
gg----------------------------------------------------------
-----------------catactgtgattgggtctaataacatcattgggcatcatgcag
ttgtgggtgttaagtgccaagatttaaaatacaaggacggggctgaatgttttcttgata
ttggtgacaacaatgagataagagaatattgctctatccatagatcctctaaggcagacg
ataggacagtcattggtcacaacaatcttattatgggatcttgtcacattgctcatgact
gcaaaattggtagcaacaatatcttagcaaacaataccctgctggcgggccatgtaatag
tggaagwttatgtgcacactgccggtgccactgttgtccatcagcattgccaccttggct
cattttgtttcattggcggcggctctgtg---------gacgttccaaagttcgtgatgg
tttctggtgatagagctgagctccgtggtttgaatttagaaggtctcagacgtcgtgggt
tttcagttgtagaggtt-------------------------------------------
------------------------------------------------------------
--------
>PAFTOL004591
------------------------------------------------------cagggt
gcgtcaattggaccattttgtacggttgggtcactggctaagctgggcaatgcctgcaaa
ttatttcctgggagtcatgtttttgggcacactcaattgggtgataactgtgt-------
---tcttcagasg----------ggtgccattgttgg---------tgatgaccttccag
gg----------------------------------------------------------
-----------------catactgtgattgggtctaataacatcattgggcatcatgcag
ttgtgggtgttaagtgccaagatttaaaatacaaggwcggggctgaatgttttcttgata
ttggtgacaacaatgagataagagaatattgctctatccatagatcatctaaggcagacg
ataggacagtcattggtcacaacaatcttattatgggatcttgtcacattgctcatgact
gcaaaattggtagcaacaatatcttagcaaacaataccctgctggcgggccatgtaatag
tggaagattatgtgcacactgccggtgccactgttgtccatcagcattgccaccttggct
cattttgtttcattggcggcggctctgtg---------gacgttccaaagttcgtgatgg
tttctggtgatagagctgagctccgtggtttgaatttagaaggtctcagacgtcgtgggt
tttcarttgtagaggtt-------------------------------------------
------------------------------------------------------------
--------
>PAFTOL004593
---------ttcattcacccaactgctatcgtccaccccaatgccattctaggccaaggt
gtgtcaattggmccattttgtacggttgggtcactggcaaagctgggcaatgcctgcaaa
ttatttcctgggagtcatgtttttgggcacactcaattgggtgataactgtgt-------
---tcttcagacg----------gctgccattgttgg---------tgatgaccttccag
gg----------------------------------------------------------
-----------------catactgtgattgggtctaataacatcattgggcatcatgcag
ttgtgggtgttaagtgccaagatttaaaatacaaggatggggctgaatgttttcttgata
ttggtgacaacaatgagataagagaatattgctctatccatagatcatctaaggcagacg
ataggacggtcattggtcacaacaatcttattatgggatcytgtcacattgctcatgact
gcaaaattggtagcaacaatatcttagcaaataataccctgctggcgggccatgtaatag
tggaagattatgtgcacactgccggtgccactgttgtccatcagcattgccaccttggct
cattttgtttcattggcggcggctctgtg---------gatgttccaaagttcgtgatgg
tttctggtgatagagctgagctccgtggtttgaatttagaaggtctcagacgtcgtgggt
tttcagttgtagaggtt-------------------------------------------
------------------------------------------------------------
--------
>PAFTOL004596
---------ttcattcacccaactgctatcgtccaccccaatgccactctaggccarggt
gtgtcaattgggccattttgtacggttgggtcactggcaaagctgggcaatgcctgtaaa
ttatttcctggaagtcatgtttttgggcacactcaattgggtgataactgtgt-------
---tcttcagacg----------ggtgccattgttgg---------tgatgaccttccag
gg----------------------------------------------------------
-----------------catactgtgattgggtctaacaacatcattgggcatcatgcag
ttgtgggtgttaagtgccaagatttaaaatacaaggacggggctgaatgttttcttgata
ttggtgacaacaatgagataagagaattttgctctatccatagatcatctaaggcagacg
ataggacggtcattggtcacaacaatcttattatgggttcttgtcacattgctcatgact
gcaaaattggtagcaacaatatcttagcaaataataccctgctggcgggccatgtaatag
tggaagattatgtgcacactgccggtgccactgttgtccatcagcattgctaccttggct
cattttgtttcattggcggcggctctctg---------gatgttccaaagttcctgatgg
tttctggtgatagagctgagctccgtggtttgaatttagaaggtctcagacgtcrtgggt
tttcagttgtagaggtt-------------------------------------------
------------------------------------------------------------
--------
>PAFTOL004597
------------------------------------------------------cagggt
gtgtcaattggaccattttgtacggttgggtcactcgcaaagctgggcaatgcctgcaaa
ttatttcctggaagtcatgtttttgggcagactcaattgggtgatgactgtgt-------
---tctccagacg----------ggtgccgttgttgg---------tgatgaccttccag
gr----------------------------------------------------------
-----------------catactgtgattgggtctaataacatcattgggcatcatgctg
ttgtgggtgttaagtgccaagatttaaaatacaaggagggggatgaatgttttcttgata
ttggtgacaacaatgagataagagaatattgctctatccataaatcatccaaggcagacg
ataggacggtcattggtcacaacaatcttattatgggatcttgtcatattgctcatgact
gcaaaattgctagcaacaatatcttagcaaataataccctgctggcgggccatgtaatag
tggaagattatgtgcacactgctggtgccactgttgtccatcagcattgccaccttggct
cattttgtttcattggcggcggctctgtggtatg---------tgtccttgttatcatt-
------------------------------------------------------------
------------------------------------------------------------
------------------------------------------------------------
--------
>PAFTOL004598
------------------------------------------------------cagggt
gtgtcaattggaccattttgtacggttgggtcactggctaagctgggcaatgcctgcaaa
ttatttcctgggagtcatgtttttgggcacactcaattgggtgataactgtgt-------
---tcttcagacg----------ggtgccattgttgg---------ygatgaccttccwg
gg----------------------------------------------------------
-----------------catactgtgattgggtctaataacatcattgggcatcatgcag
ttgtgggtgttaagtgccaagatttaaaatacaaggacggggctgaatgttttcttgata
ttggtgacaacaatgagataagagaatattgctctatccatagatcatctaaggcagacg
ataggacagtcattggtcacaacaatcttattatgggatcttgtcacattgctcatgact
gcaaaattgrtagcaacaatatcttagcaaacaataccctgctggcgggccatgtaatag
tggaagwttatgtgcacactgccggtgccactgttgtccatcagcattgccaccttggct
cattttgtttcattggcggcggctctgtg---------gacgttccaaagttcgtgatgg
tttctggtgatagagctgagctccgtggtttgaatttagaaggtctcagacgtcgcgggt
tttcagttgtagaggtt-------------------------------------------
------------------------------------------------------------
--------
>PAFTOL004599
---------------cacccatctgctatcgtccaccccaatgccaccctaggccaaggt
gtgtcaattggaccattttgtacggttgggtcactggctaagctgggcaatgcctgcaaa
ttatttcctgggagtcatgtttttgggcacactcaattgggtgataactgtgt-------
---tcttcagacg----------ggtgccattgttgg---------tgatgaccttccag
ga----------------------------------------------------------
-----------------catactgtgattggggctaataacatcatcgggcatcatgcag
ttgtgggtgtcaagtgccaagatttaaaatacaaggacggggccgaatgttttcttggta
ttggtgacaacaatgacataagagaatattgctctatccatagatcatctaaggcagatg
ataagacggtcattggtcacaacaatcttattatgggatcttgtcacattgctcatgatt
gcaaaatcggtagcaacaatatcttagcaaataatactctgctggcaggccatgtaataa
tggaagattatgtgcacactgccggtgccactgttgtccatcagcgttgccaccttggct
cattttgtttcattggcggcggctctgtggtctcccaagatgttccaaagttcatgatgg
tttctggtgatagagctgagctccgtggtttgaatttagaaggtctcagacgtcgtgggt
tttccgttgtagaggtt-------------------------------------------
------------------------------------------------------------
--------
>PAFTOL004600
------------------------------------------------------cagggt
gtatcaattggaccattttgtacgattgggtcactggcaaagctgggcaatgcctgtaaa
ttatttcctgggagtcatgtttttgggcacactcaattgggtgataactgtgt-------
---tcttcagacg----------ggtgccattgttgg---------tgatgaccttccag
ga----------------------------------------------------------
-----------------catactatgattggggctaataacatcattgggcatcatgcag
ttgtgggtgttaagtgccaagatttaaaatacaaggacggggctgaatgttttcttggta
ttggtgacaacaatgacataagagaatattgctctatccatagatcatctaaggcagatg
ataggacggtcattggtcacaacaatcttattatgggatcttgtcacattgctcatgact
gcaaaatcggtagcaacaatatcttagcaaataatactctgctggcaggccatgtaatag
tggaagattatgtgcacactgccggtgccactgttgtccatcagcattgccaccttggct
cattttgtttcattggcggcggctctgtggtctcccaagatgttccaaagttcatgatgg
tttcgggtgatagagctgagctccgtggtttgaatttagaaggtctcagacgtcgtgggt
tttcagttgtggaggtt-------------------------------------------
------------------------------------------------------------
--------
>PAFTOL004601
------------------------------------------------------cagggt
gtgtcarttggaccattttgtacggttggstcactggcaaagctgggcaatgcctgcaaa
ttatttcctgggagtcatgtttytgggcamamtcaattgggtgataactgtgt-------
---tcttcagacg----------ggtgccattgttgg---------tgatgaccttccag
gg----------------------------------------------------------
-----------------tatactgtgattgggtctaataacatcattgggcatcatgcag
ttgtgggtgttaagtgccaagatttaaaatacaaggatggggctgaatgttttcttgata
ttggtgacaacaatgagataagagaatattgctctatccatagatcatctaaggcagayg
ataggacggtcattggtcacaacaatcttattatgggatcttgtcacatcgctcatgact
gcaatattggtagcaacaayatcttagcaaataataccctgctggcgggccatgtaatag
tcgaagattatgtgcacactgccggtgccactgttgtccatcagcattgccaccttggct
cattttgtttcattggcggcggytctgtg---------gatgttccaaagttcatgatgg
tttctggtgatagagctgagctccgtggtttgaatttagaaggtctcagacgtcgtgggt
tttcagttgtagaggtt-------------------------------------------
------------------------------------------------------------
--------
>PAFTOL004603
------------------------------------------------------------
------------------------------tcactggcaaagctgggcaatgcctgcaaa
ttatttcctgggagtcatgtytttgggcrcactcaattgggtgataactgtgt-------
---tcttcagacg----------ggtgccattgttgg---------tgatgaccttccag
gg----------------------------------------------------------
-----------------srtactgtgattgggtctaataacatcattgggcatcatgcag
ttgtgggtgttaagtgccaagatttaaaatacaaggacggggctgactgttttcttgata
ttggtgacaacaatgagataagagaatattgctctatccatagatcatctaaggcagacg
ataggacggtcattggtcacaacaatcttattatgggatcttgtcacattgctcatgayt
gcaaaattggtagcaacaatatcttagcaaataataccctactggcgggccatgtaatag
tgraagattatgtgcacactgctggtgccactgttgtccatcagcattgccaccttggct
cattttgtttcattggcggtggctctgtggtctctcaagatgttccaaagttcgtgatgg
tttctggtgatagagcggagctccgtggtttgaatttagaaggtctcagacgtcgtgggt
tttcagttgtagaggtt-------------------------------------------
------------------------------------------------------------
--------
>PAFTOL004604
------------------------------------------------------cagggt
gtgtcaattggaccattttgtacggttgggtcattggcaaagttgggcaatgcctgcaaa
ttatttcctgggagtcatgtttttgggcacactcaattgggtgataactgtgt-------
---tcttcagacg----------ggtgccattgttgg---------tgatgaccttccag
gg----------------------------------------------------------
-----------------gatactgtgattgggtctaataacatcattgggcatcatgcag
ttgtgggtcttaagtgccaagatttaaaatacaaggacggggctgactgttttcttgata
ttggtgacaacaatgagataagagaatattgctctatccatagatcatctaaggcagacg
ataggacggtcattggtcacaacaatcttattatgggatcttgtcacattgctcatgact
gcaaaattggtagcaacaatatcttagcaaataataccctactggcgggccatgtaatag
tggaagattatgtgcacactgctggtgccactgttgtccatcagcattgccgccttggct
cattttgtttcattggcggtggctctgtg---------gatgttccaaagttcgtgatgg
tttctggtgatagagcggagctccgtggtttgaatttagaaggtctcagacgtcgtgggt
tttcagttgtagaggtt-------------------------------------------
------------------------------------------------------------
--------
>PAFTOL004605
---------ttcattcacccaactgctatcgtccatcccagtgccactctaggccaaggt
gtgtcaattggaccattttgtacrgttgggtcattggcaaagctgggcaatgcctgcaaa
ttatttcctgggagtcatgtttttgggcacactcaattgggtgataactgtgt-------
---tctccagacg----------ggtgccgttgttgg---------tgatgaccttccag
gg----------------------------------------------------------
-----------------catactgtgattgggtctaataacatcattgggcatcatgcag
ttgtgggtgtcaagtgccaagatttaaaatacaaggagggggctgaatgttttcttgata
ttggtgacaacaatgagataagagaatattgctctatccatagatcatctaaggcagayg
ataggacggtcattggtcacaacaatcttattatgggatcttgtcacattgcccatgact
gcaaaattgctagcaacaatatcttagcaaataataccctgctggcaggccatgtaatag
tggaagattatgtgcacactgctggtgccactgttgtccatcagcattgccaccttggct
cattttgtttcattggcggcggctctgtg---------gatgttccaaagttyktgatgg
tytctggtgatagagctgagctycgtggtttgaayttagaaggtctcagacgtcgtgggt
tttcagttgyagaggtt-------------------------------------------
------------------------------------------------------------
--------
>PAFTOL004608
---------ttcattcacccaactgctatcgtccaccccaatgccactctaggccarggt
gtgtcaattggaccattttktacggttgggtcactggcaargctgggcaatgcctgtaaa
ttatttcctgggagtcatgtttttgggcacactcaattgggtgataactgtgt-------
---tcttcagacg----------ggtgccattgttgg---------tgatgaccttccag
gg----------------------------------------------------------
-----------------cctactgtgattgggtctaataacatcattgggcatcatgcag
ttgtgggtgttaagtgccaagatttaaaatacaaggatggggctgaatgttttcttgata
ttggtgacaacaatgagatcagagaatattgctctatccatagatcatctaaggcagacg
ataggacggtcattggtcacaacaatcttattatgggatcttgtcacattgctcatgact
gcaaaattggtagcaacaatatcttagcaaataataccctgctggcgggccatgtaaaag
tggaagattatgtgcacactgccggtgccactgttgtccatcagcattgccaccttggct
cattttgtttcattggcggcggctctgtggtatg---------tgtccttttcgtgatgg
tttctggtgatagagctgagctccgtggtttgaatttagaaggtctcagacgtcgtgggt
tttcagttgtagaggtt-------------------------------------------
------------------------------------------------------------
--------
>PAFTOL004609
---------ttcattcacccaactgctatcgtccaccccaatgccactctaggccarggt
gtgtcaattggaccattctgtacggttgggtcactggcaaagctgggcaatgcctgtaaa
ttatttcctgggagtcatgtttttgggcacactcaattgggtgataactgtgt-------
---tcttcagacg----------ggtgccattgttgg---------tgatgaccttccag
gg----------------------------------------------------------
-----------------catactgtgattgggtctaataacatcattgggcatcatgcag
ttgtgggtgttaagtgccaagatttaaaatacaaggacggggctgaatgttttcttgata
ttggtgacaacaatgagataagagaatattgctctatccatagatcatctaagccagacg
ataggacggtcattggtcacaacaatcttattatgggatcttgtcacattgctcatgact
gcaaaattggtagcaacaatatcttagcaaataataccctgctggcgggccatgtaatag
tggaagattatgtgcacactgccggcgccagtgttgtccatcagcattgccaccttggct
cattttgtttcattggcggcggctctgtg---------gatgttccaaagttcgtgatgg
tttctggtgatagagctgagctccgtggtttgaatttagaaggtctcagacgtcgtgggt
tttcagttgtagaggtt-------------------------------------------
------------------------------------------------------------
--------
>PAFTOL004610
---------ttcattcacccgactgctgtagtccaccccgatgccactctaggccaagct
gtgtcaattggaccattttgtacggttgggtcattggcaaaattgggcaatgcctgtaaa
ttatatcctggtgctcatgtctttgggcgtactcaattgggtgataactgtgt-------
---tcttttgacg----------ggtgccattgttgg---------tgatgaccttccag
gg----------------------------------------------------------
-----------------catactgtgatcgggtctaataacatcattggatatcatgcgg
ttgtgggtgttaagtgccaagatttaaaatacaaggacggggctgaatgtttccttgata
ttggtgacaataatgagataagagaatatagctccatccatagatcatctaaggaagatg
ataggacgatcattggtcacaacaatcttattatgggatcttgtcacattgctcatgact
gcaaaattggtagcaacaatatcttagcaaataacaccctgctggcaggccatgtggtag
tgcaagattatgtacacactgctggtgccacggytgttcatcarcactgccaccttggct
cattttgttttattggcggtggctctgtg---------gatgttccaaagttcgtgatgg
tctctggtgatagagctgagcttcgtggtttgaatttagaaggtctcagacgtcgtgggt
tttcagctgyagaggtt-------------------------------------------
------------------------------------------------------------
--------
>PAFTOL004611
---------ttcattcacccgactgctttagtccaccccgatgtcactctaggccaagct
gtgtcaattggaccattttgtacggttgggtcattggcaaaattrggcaatgcstgtaaa
ttatatcctggtgctcatgtctttgggcrtactcaattgggtgataactgtgt-------
---tcttttgacg----------ggtgccattgttgg---------tgatgaccttccag
gg----------------------------------------------------------
-----------------catactgtgatcgggtctaataacatcattggatatcatgcgg
ttgtgggtgttaagtgccaagatttaaaatacaaggacggggctgaatgtttccttgata
ttggtgacaataatgagataagagaatatagctccatccatagatcatctaaggaagatg
ataggacgatcattggtcacaacaatcttattatgggatcttgtcacattgctcatgact
gcaaaattggtagcaacaatatcttagcaaataacaccctgctggcaggccatgtggtag
tgcaagattatgtacacactgctggtgccacggctgttcatcaacactgccaccttggct
cattttgttttattggcggtggctctgtggtctctcaagatgttccaaagttcgtgatgg
tctctggtgatagagctgagcttcgtggtttgaatttagaaggtctcagacgtcrtgggt
tttcagctgtagaggtt-------------------------------------------
------------------------------------------------------------
--------
>PAFTOL004613
------------------------------------------------------cagggt
gtgtcaattggaccattttgcacagttgggtcactggctaagctgggcaatgcctgcaaa
ttatttcctgggagtcatgtttttgggcacactcaattgggtgataactgtgt-------
---tcttcagacg----------ggtgccattgttgg---------tgatgaccttccag
gg----------------------------------------------------------
-----------------catactgtgattgggtctaataacatcattgggcatcatgcag
ttgtgggtgttaagtgccaagatttaaaatacaaggacggggctgaatgttttcttgata
ttggtgacaacaatgagataagagaatattgctctatccatagatcatctaargcagayg
atagkacggtcattggtcacaacaatcttattatgggatcttgtcacattgctcatgact
gcaaaattggtagcaacaatatcttagcaaacaataccctgctggcgggccatgtaatag
tggaagattatgtgcacactgccggtgccactgttgtccatcagcattgccaccttggct
cattttgtttcattggcggmggctctgtg---------gacgttccaaagttcgtgatgg
tttctggtgatagagctgagctccgtggtttgaatttagaaggtctcagacgtcgtgggt
tttcagttgtagaggtt-------------------------------------------
------------------------------------------------------------
--------
>PAFTOL004617
------------------------------------------------------------
------------------------------tcactggctaagctgggcaatgcctgcaaa
ttatttcctgggagtcatgtttttgggcacactcaattgggtgataattgtgt-------
---tcttcagacg----------ggtgccattgttgg---------tgatgaccttccag
ga----------------------------------------------------------
-----------------catactgtgattggggctaataacatyattgggcatcatgcag
ttgtgggtgttaagtgccaagatttaaaatacaaggatggggcygaatgttttcttgrta
ttggtgacaacaatgasataagagaatattgctctatccatagatcatckaaggcagayg
ataggacggtmattggtcataacaatcttattatgggatcttgtcacattgctcacgact
gcaaaatcggtagcaacaatatcttagcaaataatactctgctggcaggccatgtaatag
tggaagattatgtgcacactgccggtgccactgttgtccatcagcattgccatcttggct
cattttgtttcattggcggcggctctgtggtctcccaagatgttccaaagttcgtgatgg
tttctggtgatagagctgagctcygtggtttgaatttagaaggtctcagacgtcgtgggt
tttcagttgtagaggtt-------------------------------------------
------------------------------------------------------------
--------
>PAFTOL004618
---------ttcattcacccaactgctatcgtccacccsaatgccactctaggccaaggt
gtgtcaattggaccattttgtactgttgggtcactggcaaagctgggcaatgcctgtaaa
ttatttcctgggagtcatgtttttgggcacactcaattgggtgataactgtgt-------
---tcttcagacg----------ggtgccattgttgg---------tgatgaccttccag
gg----------------------------------------------------------
-----------------catactgtgattgggtctaataacatcattgggcatcatgcag
ttgtgggtgttaagtgccaagatttaaaatacaaggacggggctgaatgttttcttgata
ttggtgacaacaatgagataagagaatattgctctatccatagatcatctaaggcagayg
ataggacggtcattggtcacaacaatcttattatgggatcttgtcacattgctcatgact
gcaaaattggtagcaacaatatcttagcaaataataccctgctggcgggccatgtaatag
tggaagwttatgtgcacactgccggcgccagtgttgtccatcagcattgccaccttggct
cattttgtttcattggcggcggctctgtg---------gatgttccaaagttcgtgatgg
tttctggtgatagagctgagctccrtggtttgaatttagaaggtctcagacgtcatgggt
tttcagttgtagaggtt-------------------------------------------
------------------------------------------------------------
--------
>PAFTOL004619
---------ttcattcaccccaccgctatcgtccaccccgatgccactctaggccarggt
gtgtcaatcggaccattttgtacagttgggtcactggcaaaggtgggcaatgcctgtaaa
ttatttcctgggagtcatgtttttgggagcactcaattgggtgataactgtgt-------
---tcttctgacg----------ggtgccattgttgg---------tgatgaccttccag
gg----------------------------------------------------------
-----------------catactgtgattgggtctaataacattattgggcatcatgcag
ttgtgggtgttaagtgccaagatttaaaatacaaggacggggctgaatgtttccttgata
ttggtgacaacaatgagataagagaatatagctctatccatagatcatctaaggcagatg
ataggacggtcattggtcacaacaatcttattatgggatcttgtcacattgctcatgact
gcaaaattggtagcaacaatatcttagcaaataataccctcctggcaggccatgtagtag
tggaagattatgtacacactgctggtgccactgttgtccatcagcactgccaccttggct
cattttgtttcattgggggtggctctgtr---------gatgttccgaagttcgtgatgg
tttctggtgatagagctgagctccgtggtttgaatttggaaggtctcagacgacgtgggt
tttcagttgtagaggtt-------------------------------------------
------------------------------------------------------------
--------
>PAFTOL004620
---------ttcattcacccaactgctatmgtccaccccaatgccactctaggccarggt
gtgtcaattggaccattttgtacggttgggtcactggcaaagctgggcaatgcctgtaaa
ttatttcctgggagtcatgtttttgggcacacwcaattgggtgataactgtgt-------
---tgttcagacg----------ggtgccattgttgg---------tgatgaccttccrg
gg----------------------------------------------------------
-----------------catactgtgattgggtctaataacatcattgggcatcatgcag
ttgtgggtgttaagtgccaagatttaaaatacaaggatggggatgaatgttttcttgata
ttggtgacaacaatgagataagagaatattgctctatccatagatcatctaaggcagacg
ataggacggtcattggtcacaacaatcttattatgggatcttgtcacattgctcatgact
gcaaaattggtagcaacaatatcttagcaaataataccctgctggcgggccatgtaatag
tggaagattatgtgcacactgccggtgccagtgttgtccatcagcattgccaccttggct
cattttgtttcattggcggcggctctgtg---------gatgttccaaagttcgtgatgg
tttctggtgatagagctgagctccgtggtttgaatttagaaggtctcagacgtcgcrggt
tttcagttgtagaggtt-------------------------------------------
------------------------------------------------------------
--------
>PAFTOL004623
---------ttcattcacccaactgctatcgtccaccccaatgccgctctaggccarggt
gtgtcaattggaccattttgtacggttgggtcactggcaaagctgggcaatgcctgtaaa
ttatttcctgggagtcatgtttttgggcacactcaattgggtgataactgtgt-------
---tgttcagacg----------ggtgccattgttgg---------tgatgaccttccag
gg----------------------------------------------------------
-----------------catactgtgattgggtctaataacatcatcgggcatcatgcag
ttgtgggtgttaagtgccaagatttaaaatacaaggacggggctgaatgttttcttgata
ttggtgacgacaatgagataagagaatattgctctatccatagatcatctaaggcagacg
atagaacggtcattggtcacaacaatcttattatgggatcttgtcacgttgctcatgact
gcaaaatcggtagcaacaatatcttagcaaataataccctgctggcgggccatgtaatgg
tggaagattatgtacacactgccggtgccagtgttgtccatcagcattgccaccttggct
cattttgtttcattggcggcggctctgtggtatgtgtccttgttatca------------
------------------------------------------------------------
------------------------------------------------------------
------------------------------------------------------------
------tt
>PAFTOL004624
---------ttcattcacccaactgctatcatccaccccaatgccaccctaggccaaggt
gtgtcaattggaccattttgtacggttgggtcactggctaagctgggcaatgcctgcaaa
ttatttcctgggagtcatgtttttgggcacactcaattgggtgataactgtgt-------
---tcttcagacg----------ggtgccattgttgg---------tgatgaccttccag
gg----------------------------------------------------------
-----------------catactgtgattgggtctaataacatcattgggcatcatgcag
ttgtgggtgttaagtgccaagatttaaaatacaaggatggggctgattgttttcttgata
ttggtgacaacaatgagataagagaatattgctctatccatagatcatctaaggcagatg
ataggacggtcattggtcacaacaatcttattatgggatcttgtcacattgctcatgact
gcaaaattggttgcaacaatatcttagcaaacaataccctgctggcgggccatgtaatag
tggaagattatgtgcayactgccggtgccactgttgtccatcagcattgccaccttggct
cattttgtttcattggcggcggctctgtggta------tgtgtsc------ttgttatcg
tt----------------------------------------------------------
------------------------------------------------------------
------------------------------------------------------------
--------
>PAFTOL004625
---------ttcattcaccgaactgctatcgtccaccccaatgccaccctaggccaaggt
gtgtcaattggaccattttgtacggttgggtcactggctaagttgggcaatgcctgcaaa
ttatttcctgggagtcatatttttgggcacactcaattgggtgataactgtgt-------
---tcttcagacg----------kgtgccattgttgg---------tgatgaccttccag
ga----------------------------------------------------------
-----------------catactgtgattggggctaataacatcattgggcatcatgcag
ttgtgggtgttaagtgccaagatttaaaatgcaaggatggggccgaatgttttcttggta
ttggtgacaacaatgacataagagaatattgctctatccatagatcatctagggcagatg
ataggamggtcattggtcataacaatcttattatgggatcttgtcacattgctcatgact
gcaaaatcggtagcaacaatatcttagcaaataatactctgctggcaggccatgtaatag
tggaagattatgtgcacactgccggtgccactgttgtccatcagcattgccaccttggct
cattttgtttcattggcggcggctctgtg---------gatgttccaaagttcgtgatgg
tttctggtgatagagctgagctccgtggtttgaatttagaaggtctcagacgtcgtgggt
tttcagttgtagaggtt-------------------------------------------
------------------------------------------------------------
--------
>PAFTOL004626
---------ttcattcacccaactgctatcgtccaccccaatgccactctaggccaaggt
gtgtcaattggaccattttgtacggttgggtcactggcaaagctgggcaatgcctgcaaa
ttatttcctgggagtcatgtttttgggcacactcaattgggtgataactgtgt-------
---tctccagacg----------ggtgccattgttgg---------tgatgaccttccag
gg----------------------------------------------------------
-----------------catactgtgattgggtctaataacatcattgggcatcatgcag
ttgtgggtgtcaagtgccaagatttaaagtacaaggagggggctgaatgttttcttgata
ttggtgacaacaatgagataagagaatattgctctatccatagatcatctaaggcagatg
ataggacggtcattggtcacaacaatcttattatgggatcttgtcacattgctcatgact
gcaaaattgctagcaacaatatcttagcaaataataccctgctggcaggccatgtaatag
tggaagattatgtgcacactgctggtgccactgttgtccatcagcattgccaccttggct
cattttgtttcattggcggcggctctgtg---------gacgttccaaagtttgtgatgg
tttctggtgatagagctgagctccgtggtttgaatttagaaggtctcagacgtcgtgggt
tttcagttgcagaggtt-------------------------------------------
------------------------------------------------------------
--------
>PAFTOL004627
---------ttcattcacccaactgctatcgtccaccccaatgccactctaggccaaggt
gtgtcaattggaccattttgtacggttgggtcactggcaaagctgggsaatgcctgtaaa
ttatttcctgggagtcatgtttctgggcacactcaattgggtgataactgtgt-------
---tgttcagacg----------ggtgccattgttgg---------tgatgaccttccag
gg----------------------------------------------------------
-----------------catactgtgattgggtctaataacatcattgggcatcatgcag
ttgtgggtgttaagtgccaagatttaaaatacaaggacrgggctgaatgttttcttgata
ttggtgacaayaatgagataagagaatattgctctatccatagatcatctaaggcagacg
ataggacggtcatyggtcacaacaatcttattatgggatcttgtcaygttgctcatgact
gcaaaattggtagcaacaatatcttagcaaataataccctgctggcrggccatgtaatag
tggaagattatgtgcacactgcyggtgccagtgttgtccatcagcattgccaccttggct
cattttgtttcattggcggcggctctgtr---------gatgttccaaagttcgtgatgg
tttctggtgagagagctgagctccgtggtttgaatttagaaggtctcagacgtcgtgggt
tttcagttgtagaggtt-------------------------------------------
------------------------------------------------------------
--------
>PAFTOL004629
---------ttcattcacccaactgcagtcgtccaccccaatgccactctaggccaaggt
gtgtcaattggaccattttgtacggttgggtcactggcaaagctgggcaatgcctgcaaa
ttatttcctgggagtcatgtttttgggcacactcaattgggtgataactgtgt-------
---tcttcagacg----------ggtgccattgttgg---------tgatgaccttccag
gg----------------------------------------------------------
-----------------catactgtgattgggtctaataacatcattgggcatcatgcag
ttgtgggtgttaagtgccaagatttaaaatacaaggacggrgctgactgttttcttgata
ttggtgacaacaatgagataagagaatattgctctatccatagatcatctaaggcagacg
atagaacggtcattggtcacaacaatcttattatgggatcttgtcacattgctcatgact
gcaaaattggtagcaacaatatcttagcaaataataccctgctggcgggccatgtaatag
tggaagwttatgtgcacactgctggtgccactgttgtccatcagcaytgccaccttggct
cattttgtttcattggcggtggctctgtg---------gatgttccaaagttcgtgatgg
tttctggtgatagagctgagctccgtggtttgaatttagaaggtctcagacgtcgtgggt
tttcagttgtagaggtt-------------------------------------------
------------------------------------------------------------
--------
>PAFTOL004631
------------------------------------------------------cagggt
gtgtcaattggaccattttgtacggttgggtcactggctaagctgggcaatgcctgcaaa
ttatttcctgggagtcatgtttttgggcacactcaattgggtgataactgtgt-------
---tcttcagacg----------ggtgccattgttgg---------tgatgaccttccag
gg----------------------------------------------------------
-----------------catactgtgattgggtctaataacatcattgggcatcatgcag
ttgtgggtgttaagtgccaagatttaaaatacaaggacggggctgaatgttttcttgata
ttggtgacaacaatgagataagagaatattgctctatccatagatcatctaaggcagatg
ataggacggtcattggtcacaacaatcttattatgggatcttgtcacattgctcatgact
gcaaaattggttgcaacaatatcttagcaaacaataccctgctggcgggccatgtaatag
tggaagattatgtgcacactgccggtgccactgttgtccatcagcattgccaccttggct
cattttgtttcattggcggcggctctgtggta------tgtgtcc------ttgttatcg
tt----------------------------------------------------------
------------------------------------------------------------
------------------------------------------------------------
--------
>PAFTOL004632
------------------------------------------------ttttctcagggt
gtgtcaattggaccattttgtacggttgggtcactggcaaagctgggcaatgcctgcaaa
ttatttcctgggagtcatgtttttgggcacactcaattgggtgataactgtgt-------
---tctccagacg----------ggtgccattgttgg---------tgatgaccttccag
gg----------------------------------------------------------
-----------------catactgtgattggrtctaataacatcattgggcatcatgcag
ttgtgggtgttaagtgccaagatttaaaatacaaggagggggcygaatgttttcttgata
ttggtgacaacaatgagataagagaatattgctctatccatagatcatctaaggcagacg
ataggacggtcattggtcacaacaatcttattatgggatcttgtcacattgctcatgact
gcaaaattgctagcaacaatatcttagcaaataataccctgctggcgggccatgtaatag
tggaagattatgtgcacactgctggtgccactgttgtccatcagcattgccaccttggct
cattttgtttcattggyggcggctctgtg---------gatgttccaaagtttgtgatgg
tttctggtgatagagctgagctccgtggtttgaatttagaaggtctcagacgtcgtgggt
tttcagttgcagaggtt-------------------------------------------
------------------------------------------------------------
--------
>PAFTOL004633
---------ttcgttcacccaactgctatcgttcaccccaatgcyactctaggccaaggt
gtgtcaattggaccattttgtacggttgggtcactggcaaagctgggcaatgcctgcaaa
ttatttcctgggagtcatgtttttgggcacactcagttgggtgataactgcat-------
---tcttcagacg----------ggtgccattgttgg---------tgatgaccttccag
gg----------------------------------------------------------
-----------------catactgtgattgggtctaataacgtcattggccatcatgcaa
ttgtgggtgttaagtgccaagatttaaaatacaaggacggggctgaatgttttcttgata
ttggtgacaacaatgagataagagaatattgttctatccatagatcatctaaggcagacg
ataggacggtcattggtcacaacaatcttattatgggatcttgtcacattgcgcatgact
gcaaaattggtagcaacaatatcttagcaaataataccctgctggcsggccatgtaatag
tggaagattatgtrcacactgccggtgccactgttgtccatcagcattgccaccttggct
cattttctttcattggcggyggctctgtggtatg---------tgtccttttcgtgatgg
tttctggtgatagagctgagctccgtggtttgaatttagaaggtctcagacgtcgtgggt
tttcagatgtagaggtt-------------------------------------------
------------------------------------------------------------
--------
>PAFTOL004634
---------ttcattcacccaactgctatcgtccaccccaatgccactctaggccaaggt
gtgtcaattgggccattttgtacgattgggtcactggcaaagctgggcaatgcctgcaaa
ttatttcctgggagtcatgtttttgggcacactcaattgggtgataactgtgt-------
---tcttcagacg----------ggtgccatygttgg---------tgatgaccttccag
gg----------------------------------------------------------
-----------------caaaytgtgattgggtctaataacatcatcggacatcatgcag
ttgtgggtgttaagtgccaagatttaaaatacaaggacggggctgaatgttttcttgata
ttggtgacaacaatgrgataagagaatattgctctatccatagatcatccaaggcagatg
ataggacgatcattggtcacaacaatcttattatgggatcctgtcacattgctcatgact
gcaaaattggtagcagcaatatcttagcaaataataccctgctggctggccatgtaatag
tcgaagattatgtgcacacggccggtgccactgttgtccatcaacattgccaccttggct
cattttgtttcattggyggcggctctgtg---------gacgttccaaagttcgtgatgg
tttctggtgatagagctgagctccgtggtttgaatttagaaggtctcagacgtcgtgggt
tttcagttgtagaggtt-------------------------------------------
------------------------------------------------------------
--------
>PAFTOL004636
------------------------------------------------------cagggt
gtgtcaattggaccattttgtacggttgggtcactggcaaagctgggcaatgcctgtaaa
ttatttcctgggagtcatgtttctgggcacactcaattgggtgataactgtgt-------
---tgttcagacg----------ggtgccattgttgg---------tgatgaccttccag
gg----------------------------------------------------------
-----------------catactgtgattgggtctaatarcatcattgggcatcatgcag
ttgtgggtgttaagtgccaagatttaaaatacaaggatggggctgaatgttttcttgata
ttggtgamaacaatgagataagagaatattgctccatccatagatcatctaaggcagacg
ataggacggtcattggtcacaacaatcttattatgggatcttgtcacgttgctcatgact
gcaaaattggtagcaacaatatcttagcaaataataccctgctggcgggccatgtaatag
tggaagattatgtgcacactgccggtgccagtgttgtccatcagcattgccaccttggct
cattttgtttcattggcggcggctctgtggtacgtgtccttgttatca------------
------------------------------------------------------------
------------------------------------------------------------
------------------------------------------------------------
------tt
>PAFTOL004637
---------ttcattcacccaactgctatcgtccaccccgatgccactctaggccaaggt
gtgtcaattggaccattttgtacggttgggtcgctggcaaagctgggcaatgcctgtaaa
ttatttcctgggagtcatgtttttgggcgcactcaattgggtgataactgtat-------
---tcttctgact----------ggtgccattgttgg---------tgatgaccttcctg
gg----------------------------------------------------------
-----------------catactgtgattgggtctaataacatcattgggcatcatgcag
ttgtgggtgttaagtgccaagatttaaaatacaaggacggggttgaatgtttccttgata
ttggtgacaacaatgagataagagaatatagctctgtccatagatcatctaaggcagatg
ataggacggtcattggtcacaacaatcttattatgggatcttgtcacattgctcatgact
gcaaaattggtagcaacaatatcttagcaaataataccctactggcaggccatgtaatag
tggaagattatgtacacactgccggtgcaactgttgtccatcagcactgccaccttggct
cattttgtttcattggcggcggctctgtg---------gatgttccgaagttcgtgatgg
tttctggtgatagagctgagctccgtggtttgaatttagaaggtctcagacgacgtgggt
tttcagttgtagaggtt-------------------------------------------
------------------------------------------------------------
--------
>PAFTOL004638
------------------------------------------------------------
------------------------------tcgctggctaagctgggcaatgcctgcaaa
ttatttcctgggagtcatgtttttgggcacactcaattgggtgataactgtgt-------
---tcttcagacg----------ggtgccattgttgg---------tgatgaccttccag
ga----------------------------------------------------------
-----------------catactgtgattggggctaataacatcattgggcatcatgcag
ttgtgggtgttaagtgccaagatttaaaatacaaggatggggccgaatgttttcttggta
ttkgtgacaacaatgacataagagaatattgctctatccatagatcatctaaggcagatg
ataggacggtcattggtcataacaatcttattatgggatcttgtcacattgctcatgact
gcaaaatcrgtagcaacaatatcttagcaaataatactctgctggcaggccatgtaatag
tggaagattatgtgcacactgccggtgccactgttgtccatcagcattgccaccttggct
cattttgtttcattggcggcggctctgtggtctcccaagatgttccaaagttcgtgatgg
tttctggtgatagagctgagctccgtggtttgaatttagaaggtctcagacgtcrtgggt
tttcagttgtagaggtt-------------------------------------------
------------------------------------------------------------
--------
>PAFTOL004639
---------ttcattcacccaactgctatcgtccaccccaatgccactctaggccaaggt
gtgtcaattggaccattttgtacggttgggtcactggcaaagctgggcaatgcctgcaaa
ttatttcctgggagtcatgtttttgggcacactcaattgggtgataactgtgt-------
---tctccagacg----------ggtgccattgttgg---------tgatgaccttccag
gg----------------------------------------------------------
-----------------catactgtgattgggtctaataacatcattgggcatcatgcag
ttgtgggtgtcaagtgccaagatttaaaatacaaggagggggctgaatgttttcttgata
ttggtgacaacaatgagataagagaatattgctctatccatagatcatctaaggcagacg
ataggacggtcattggtcacaacaatcttattatgggatcttgtcacattgctcatgact
gcaaaattgctagcaacaatatcttagcaaataataccctgctggcaggccatgtaatag
tggaagattatgtgcacactgctggtgccactgttgtccatcagcattgccaccttggct
cattttgtttcattggcggcggctctgtg---------gatgttccaaagtttgtgatgg
tttctggtgatagagctgagctccgtggtttgaatttagaaggtctcagacgtcgtgggt
tttcagttgcagaggtt-------------------------------------------
------------------------------------------------------------
--------
>PAFTOL004640
------------------------------------------------------cagggt
gtgtcaattggaccattttgtacggttgggtcaatggcaaggctgggcaatgcctgcaaa
ttgtttcctgggagtcatgtttttgggcacactcaattgggtgataactgtgt-------
---tcttcagacg----------ggtgccattgttgg---------tgatgaccttccag
gg----------------------------------------------------------
-----------------catactgtgattgggtctaataacatcattgggcatcatgcag
ttgtaggtgttaagtgccaagatttaaaatacaaggatggggctgaatgttttcttgata
ttggtgacaacaatgagataagagaatattgctctatccatagatcatctaaggcagacg
ataggacggtcattggtcacaacaatcttattatgggatcttgtcacattgctcatgact
gcaaaattggtagcaacaatatcttagcaaatagtaccctgctggcgggccatgtaatag
tggaagattttgtgcacactgctggtgccactgttgtccatcagcattgccaccttggct
cattttgtttcattggcggcggctctgtg---------gatgttccaaagttcgtgatgg
tttctggtgatagagctgagctccgtggwttgaatttagaaggtctcagacgtcgtgggt
tttcagttgtagaggtt-------------------------------------------
------------------------------------------------------------
--------
>PAFTOL004642
---------ttcattcacccaactgctatcgtccaccccaatgccaccctaggccaaggt
gtgtcaattggaccattttgtacggttgggtcactggctaagctgggcaatgcctgcaaa
ttatttcctgggagtcatgtttttgggcacactcaattgggtgataactgtgt-------
---tcttcagacg----------ggtgccattgttgg---------tgatgaccttccag
gg----------------------------------------------------------
-----------------catactgtgattgggtataataacatcattgggcatcatgcag
ttgtgggtgttaagtgccaagatttaaaatacaaggacgaggctgaatgttttcttgata
ttggtgacaacaatgagataagagaatattgctctatccatagatcatctaaggcagacg
acaggacggttattggtcacaacaatcttattatgggatcttgtcacattgctcatgact
gcaaaattggtagcaacaatatcttagcaaacaataccctgctggcgggccatgtaatag
tggaagattatgtgcacactgccggtgccactgttgtccatcagcattgccaccttggct
cattttgtttcattggcggcggctctgtg---------gacgttccaaagttcgtgatgg
tttctggtgatagagctgagctccgtggtttgaatttagaaggtctcagacgtcgtgggt
tttcagttgtagaggtt-------------------------------------------
------------------------------------------------------------
--------
>PAFTOL004644
---------ttcattcacccaactgctatcgtccacccgaatgccactctaggccaaggg
gtgtcaattggaccattttgtacggttgggtcactggcaaagctgggcaatgcctgcaaa
ttatttcctgggagtcatgtttttgggtacactcaattgggtgataactgtgt-------
---tcttcagacg----------ggtgccattgttgg---------tgatgaccttccag
gg----------------------------------------------------------
-----------------catactgtgattgggtctaataacatcattgggcatcatgcag
ttgtgggtgttaagtgccaagatttaaaatacaaggacagggctgaatgttttcttgata
ttggtgacaacaatgagataagagaatattgctctatccatagatcatctaaggcagacg
ataggacggtcattggtcacaacaatcttattatgggatcttgtcacattgctcatgact
gcaaaattggtagcaacaatatcttagcaaataataccctgctggcgggccatgtaatag
tggaagattatgtgcacactgccggtgccactgttgtccatcagcattgccaccttggct
cagtttgtttcattggtggcggctctgtg---------gatgttccaaagttcgtgatgg
tttctggtgatagagctgagctccgtggtttgaatttagaaggtctcagacgtcgtgggt
tttcagttgtagaggtt-------------------------------------------
------------------------------------------------------------
--------
>PAFTOL004646
------------------------------------------------------------
------------------------------------------------------------
------------------gtttttgggcatactcaattgggtgataactgtgt-------
---tcttcagacg----------ggtgccattgttgg---------tgatgaccttccag
gg----------------------------------------------------------
-----------------catactgtgattgggtctaataacatcattgggcatcatgcag
ttgtgggtgttaagtgccaagatttaaaatacaaggacggggctgaatgttttcttgata
ttggtgacaacaatgagataaaagaatattgctctatccatagatcatctaaggcagatg
ataggacggtcattggtcacaacaatcttattatgggatcttgtcacattgctcatgact
gcaaaattggttgcaacaatatcttagcaaacaataccctgctggcgggccatgtaatag
tggaagattatgtgcacactgccggtgccactgttgtccatcagcattgccaccttggct
cattttgtttcattggcggcggctctgtggtctcccaagacgttccaaagttcgtgatgg
tttctggtgatagagctgagatccgtggtttgaatttagaaggtctcagacgtcgtgggt
tttcagttgtagaggtt-------------------------------------------
------------------------------------------------------------
--------
>PAFTOL004647
------------------------------------------------------cagggt
gtgtcaattggaccattttgtacggttgggtcactggcaaagctgggcgatgcctgtcaa
ttatttcctgggagtcatgtttttgggcacactcaattgggtgataactgtgt-------
---tcttcagacg----------ggtgccattgttgg---------tgatgaccttccag
gg----------------------------------------------------------
-----------------catactgtgattgggtctaataacatcattgggcatcatgcag
ttgtgggtgttaagtgccaagatttaaaatacaaggacggggctgaatgttttcttgata
ttggtgacaacaatgagataagagaatattgctctatccatagatcwtctaaggcagacg
ataggacggtcattggtcacaacaatcttattatgggatcttgtcacattgctcatgact
gcaaaattggtagcaacaatatcttagcaaataataccctgctggcaggccatgtaatag
tggaagwttatgtycacactgccggtgccactgttgtccatcagcattgccaccttggct
cattttgtttcattggcggcggctctgtggtata---------tttccttttcatgatgg
tttctggtgatagagctgagctccgtggtttgaatttagaaggtctcagacgtcgtgggt
tttcaattgtagaggtt-------------------------------------------
------------------------------------------------------------
--------
>PAFTOL004648
---------ttcgttcacccaactgctatcgtccaccccaatgccactctaggccaaggt
gtgtcaattggaccattttgtacggttgggtcactggcaaagctgggcaatgcctgcaaa
ttatttcctgggagtcatgtttttgggcagactcaattgggtgataactgtgt-------
---tcttcagacg----------ggtgccattgttgg---------tgatgaccttccag
gg----------------------------------------------------------
-----------------catactgtgattgggtctaataacatcattgggcatcatgcag
ttgtkggtgttaagtgccaagatttaaaatacaaggagggggctgaatgttttcttgata
ttggtgacaataatgagataagagaatattgttctatccatagatcatctaaggcagacg
ataggacggtcatcggtcacaacaatcttattatgggatcttgtcacattgctcatgact
gcaaaattgctagcaacaatatcttagcaaataataccctgctggcgggccatgtaatag
tggaagattttgtgcacactgccggtgctactgttgtccatcagcattgccaccttggct
cattttgtttcattggcggcggctctgtg---------gatgttccaaagtttgtgatgg
tttctggtgatagagctgagctccgtggtttgaatttagaaggtctcagacgtcgtgggt
tttcagttgcagaggtt-------------------------------------------
------------------------------------------------------------
--------
>PAFTOL004649
---------ttcattcacccaactgctatcgtccaccccaatgccactctaggccaaggt
gtgtcaattggaccattttgtactgttgggtcactggcaaagctgggcaatgcctgtaaa
ttatttcctgggagtcatgtttttgggcacactgaattgggtgataactttgt-------
---tcttcagacg----------ggtgccattgttgg---------tgatgaccttccag
gg----------------------------------------------------------
-----------------catactgtgattgggtctaataacatcattgggcatcatgcag
ttgtgggtgttaagtgccaagatttaaaatacaaggatggggctgaatgttttcttgaaa
ttggtgacaacaatgagataagagaatattgctctatccatagatcatctaaggcagatg
ataggacggtcattggtcacaacaatcttattatgggatcttgtcacattgctcatgact
gcaaaattggtagcaacaatatcttagcaaataataccctgctggcgggccatgtaatag
tggaagattatgtgcacactgccggcgccagtgttgtccatcagcattgccaccttggct
cattttgtttcattggcggcggctctgtg---------gatgttccaaagttcgtgatgg
tttctggtgatagagctgagctccgtggtttgaatttagaaggtctcagacgtcgtgggt
tttcagttgtagaggtt-------------------------------------------
------------------------------------------------------------
--------
>PAFTOL004652
---------ttcattcacccaastgctrtcgtccaccccaatgccaccctaggccaaggt
gtgtcaattggaccattttgtacggttgggtcactggctaagctgggcaatgcctgcaaa
ttatttcctgggagtcatgtttttgggcacactcaattgggtgataactgtgy-------
---tcttcagacg----------ggtgccattgttgg---------tgatgaccttccag
ga----------------------------------------------------------
-----------------catactgtgattggggctaataacatcattgggcatcatgcag
ttgtgggtgttaagtgccaagatttaaaatacaaggatggggccgaatgttttcttrgta
ttggtgacaacaatgacataagagaatattgctctatccayagatcatctaargcagayg
ataggacggtcattggtcataacaatcttattatgggatcttgtcacattgctcatgact
gcaaaatcggtagcarcaatatcttagcaaataatactctgctggcaggccatgtaatag
tggaagattatgtgcacactgccggtgccactgttgtccatcagcattgccaccttggct
cattttgtttcattggcggcggctctgtggtmtcccaagatgttccaaagttcgtgatgg
tttctggtgatagagctgagctccgtggtttgaatttagaaggtctcagacgtcgtgggt
tttcagttgtagaggtt-------------------------------------------
------------------------------------------------------------
--------
>PAFTOL004653
------------------------------------------------------------
------------------------------tcactggctaagctgggcaatgcctgcaaa
ttatttcctgggagtcacgtttttgggcacactcaattgggtgataactgtgt-------
---tcttcagacg----------ggtgccattgttgg---------cgatgaccttccag
gg----------------------------------------------------------
-----------------catactgtgattgggtctaataacatcattgggcatcatgcag
ttgtgggtgttaagtgccaagatttaaaatacaaggacggggctgaatgttttcttgata
ttggtgacaacaatgagataagagaatattgctctatccatagatcatctaaggtagacg
ataggacggtcattggtcacaacaatcttattatggggtcttgtcacattgctcatgact
gcaaaattggttgcaacaatatcttagcaaacaataccctactggcgggccatgtaatag
ttgaagattatgtgcacactgccggtgccactgttgtccatcagcattgccaccttggct
cattttgtttcattggcggcggctctgtggtctcccaagatgttccaaagttcatgatgg
tttctggtgatagagctgagctccatggtttgaatttcgaaggtctcagacgtcgtgggt
tttcagttgtagaggtt-------------------------------------------
------------------------------------------------------------
--------
>PAFTOL004654
------------------------------------------------------cagggt
gtgtcaattggrccattttgtacggttgggtcactggcaaagctgggcaatgcctgtaaa
ttatttcctgggagtcatgtttttgggcacactcaattgggtgataaytgtgt-------
---tgttcagacg----------ggtgccattgttgg---------tgatgaccttccag
gg----------------------------------------------------------
-----------------catactgtgattgggtctaataacatcattgggcatcatgcag
ttgtgggtgttaagtgccaagatttaaaatacaaggatggggctgaatgttttcttgata
ttggtgacaacaatgagataagagaatattgctctatccatagatcatctaaggaagacg
ataggacggtcattggtcacaacaatcttattatgggatcttgtcacattgctcatgact
gcaaaattggtagcaacaatatcttagcaaataataccctgctggcgggccatgtaatag
tggaagattatgtgcacactgccggtgccagtgttgtccatcagcattgccaccttggct
cattttgtttcattggtggcggctctgtg---------gatgttccaaagttcgtgatgg
tttctggtgatagagctgagctccgtggtttgaatttagaaggtctcagacgtcgtgggt
tttcagttgtagaggtt-------------------------------------------
------------------------------------------------------------
--------
>PAFTOL004657
---------ttcattcacccgaccgctgtcgtccaccctgatgccactctaggccaagct
gtgtcaattggaccattttgtacggttgggtcactggcaaaattgggcaatgcctgtaaa
ttatatcctggtgctcatgtctttgggcatactcaattgggtgataactgtgt-------
---tcttttgacg----------ggcgccattgttgg---------tgatgaccttccag
gg----------------------------------------------------------
-----------------catactgtgatcgggtctaataacatcattggatatcacgcgg
ttgtgggtgttaagtgccaagatttaaaatacaaggacggggctgaatgtttccttgata
ttggtgacaacaatgagataagagaatatagctccatccatagatcatctaaggaagatg
ataggacggtcattggtcacaacaatcttattatgggatcatgtcacattgctcatgact
gcaagattggtagcaacaatatcttagcaaatarcaccctgctggcaggccatgtggtag
tggaagattatgtacacactgctggtgccacggttgttcatcagcactgccaccttggct
cattttgtttcattggcggtggctctgtg---------gatgttccaaagttcttgatgg
tctctggtgatagagctgagcttcgtggtttgaacttagaaggtctcagacgtcgtgggt
tttcagttgtagaggtt-------------------------------------------
------------------------------------------------------------
--------
>PAFTOL004660
------------------------------------------------------------
------------------------------------------------------------
------------------------------------------------------------
------------------------------------------------------------
------------------------------------------------------------
------------------------------------------------------------
------------------------------------------------------------
------------------------------------------------------------
--------gtcattggtcacaacaatcttattatgggatcttgtcacattgctcatgact
gcaaaattggtagcaacaatatcttagcaaataataccctgctggcgggccatgtaatag
tggaa-------------------------------------------------------
------------------------------------------------------------
------------------------------------------------------------
------------------------------------------------------------
------------------------------------------------------------
--------
>PAFTOL004661
------------------------------------------------------------
------------------------------------------------------------
------------------------------------------------------------
------------------------------------------------------------
------------------------------------------------------------
------------------------------------------------------------
-----------------------------tttcaggacggggctgaatgtttccttgatr
ttggtgacaacaatgagataagagaatatagctccatccatagatcatctaaggaagatg
ataggacggtcattggttacaacaatcttattatgggatcttgtcacattgctcatgact
gcaaaattggtagcaacaatatcttagcaaataacaccctgctggcaggccatgtggtag
tggaagattatgtacacactgctggtgccacggttgttcatcagcactgtcaccttggct
cattttgtttcattggcggtggctctgtggta----------------------------
------------------------------------------------------------
------------------------------------------------------------
------------------------------------------------------------
--------
>PAFTOL004662
------------------------------------------------------cagggt
gtgtcaattggaccattttgtacggttgggtcattggcaaacctgggcaatgcctgtaaa
ttatttcctgggagtcatgtttttgggcacactcaattgggtgataactgtgt-------
---tgttcagacg----------ggtgccattgttgg---------tgatgaccttccag
gg----------------------------------------------------------
-----------------catactgtgattgggtctaataacatcattgggcatcatgcag
ttgtgggtgttaagtgccaagatttaaaatacaaggatggggmtgaatgttttcttgata
ttggtgacaacaatgagataagagaatattgctctrtccatagatcatctaaggcagayg
atrggacggtcattggtcacaacaatcttattatgggatcttgtcacattgctcatgact
gcaaaattggtagcaacaatatcttmgcraataataccctgctggcaggccatgtaatag
tggaagattatgtgcacactgccggtgccagtgttgtccatcagcattgccaccttggct
cattttgtttcattggcggcggctctgtggtatgtgtccttgttatca------------
------------------------------------------------------------
------------------------------------------------------------
------------------------------------------------------------
------tt
>PAFTOL004664
------------------------------------------------------------
------------------------------tcactggctaagctgggcaatgcctgcaaa
ttatttcctgggagtcatgtttttgggcacactcaattgggtgataactgtgt-------
---tcttcagacg----------ggtgccattgttgg---------tgatgaccttccag
gr----------------------------------------------------------
-----------------catactrtgattgggkcyaataacatcattgggcatcatgcag
ttgtgggtgttaagtgccaagatttaaaatacaag-------------------------
------------------------------------------------------------
------------------------------------------------------------
------------------------------------------------------------
------------------------------------------------------------
-----------------------------gtctcccaagatgttccaaagttcatgatgg
tttctggtgatagagctgagctccgtggtttgaatttagaaggtctcagacgtcgtgggt
tttcagttgtagaggtt-------------------------------------------
------------------------------------------------------------
--------
>PAFTOL004665
------------------------------------------------------cagggt
gtgtcaattggaccattttgtacggttggatcactggcaaagctgggcaatgcctgcaaa
ttatttcctgggggtcatgtttttgggcacactcaattgggtgataactgtgt-------
---tctccagacg----------ggtgccattgttgg---------tgatgaccttccag
gg----------------------------------------------------------
-----------------catactgtgattgggtctaataacatcattgggcatcatgcag
ttgtgggtgttaagtgccaagatttaaaatacaaggatggggctgaatgttttcttgata
ttggtgacaataatgagataagagaatattgctctatccatagatcatcgaaggcagacg
ataggacggtcattggtcacaacaatcttattatgggatcttgtcacatcgctcatgact
gcaaaattggtagcaacaatatcttagcaaataataccctgctggcgggccatgtaatag
tcgaagattatgtgcacactgccggtgccactgttgtccatcagcattgccaccttggct
cattttgtttcattggcggcggctctgtggtctctcaagatgttccaaagttcatgatgg
ttgctggtgatagagctgagctccgtggtttgaatttagaaggtctcagacgtcgtgggt
tttcagttgtagaggtt-------------------------------------------
------------------------------------------------------------
--------
>PAFTOL004666
------------------------------------------------------cagggt
gtgtcagttggaccattttgtacggttgggtcactggctaagctgggcaatgcctgcaaa
ttatttcctgggagtcatgtttttgggcgcactcaattgggtgataactgtgt-------
---tcttcagacg----------ggtgccattgttgg---------tgatgacctyccag
gg----------------------------------------------------------
-----------------catactgtgattgggtctaataacatmattgggcatcatgcag
ttgtgggtgttaagtgccaagatttaaaatacaaggacggggctgaatgttttcttgata
ttggtgacaacaatgagataagagaatattgctctatccatagatcatctaaggcagacg
ataggacggtcattggtcacaacaatcttattatgggatcttgtcacattgctcatgact
gcaaaattgatagcaacattatcttagcaaacaataccctgctggcsggccatgtaatag
tggaagattatgtgcacactgcgggtgccactgttgtccatcagcattgtcaccttggct
cattttgtttcattggcggcggctctgtggtatg---------tgtccttgttatcgtt-
------------------------------------------------------------
------------------------------------------------------------
------------------------------------------------------------
--------
>PAFTOL004667
---------ttcattcacccaactgctatcgtccaccccaatgccaccctaggccaaggt
gtgtcaattggaccattttgtacggttgggtcactggctaagctgggcaatgcctgcaaa
ttatttcctgggagtcatgtttttgggcacactcaattgggtgataactgtgt-------
---tcttcagacg----------ggtgccattgttgg---------tgaygaccttccag
gg----------------------------------------------------------
-----------------catactgtgattgggtctaataacatcattgggcatcatgcag
ttgtgggtgttaagtgccaagatttaaaatacaaggacggggctgaatgttttcttgata
ttggtgacaacaatgagataagagaatattgctctatccatagatcatctaaggcagacg
ataggacggtcattggtcacaacaatcttattatgggatcttgtcacattgctcatgact
gcaaaattgatagcaacaatatcttagcaaacaataccctgctggcgggccatgtaatag
tggaagattatgtgcacactgccggtgccactgttgtccatcagcattgtcaccttggct
cattttgtttcattggcggcggctctgtg---------gacgttccaaagttcgtgatgg
tttctggtgatagagctgagctccgtggtttgaatttagaaggtctcagacgtcgtgggt
tttcagttgtagaggtt-------------------------------------------
------------------------------------------------------------
--------
>PAFTOL004668
------------------------------------------------------------
------------------------------tcactggctaagctgggcaatgcctgcaaa
ttatttcctgggagtcatgtttttgggcacactcaattgggtgataactgtgt-------
---tcttcagacg----------ggtgccattgttgg---------tgatgaccttccag
gg----------------------------------------------------------
-----------------catactgtgattgggtctaataacatcattgggcatcatgcag
ttgtgggtgttaagtgccaagatttaaaatacaaggacggggctgaatgttttcttgata
ttggtgacaacaatgagataagagaatattgctctatccatagatcatctaaggcagacg
ataggacggtcattggtcacaacaatcttattatgggatcctgtcacattgctcatgact
gcaaaattgatagcaacaatatcttagcaaacaataccctgctggcaggccatgtagtag
tggaagattatgtgcacactgccggtgccactgttgtccatcagcattgtcaccttggct
cattttgtttcattggcggtggctctgtggtctcccaagacgttccaaagttcgtgatgg
tttctggtgatagagctgagctccgtggtttgaatttagaaggtctcagacgtcgtgggt
tttcagttgtagaggtt-------------------------------------------
------------------------------------------------------------
--------
>PAFTOL005024
------------------------------------------------------------
------------------------------tcactggctaagctgggcaatgcctgcaaa
ttatttcctgggagtcatgtttttgggcacactcaattgggtgataactgtgt-------
---tcttcagacg----------ggtgccattgttgg---------tgatgaccttccag
ga----------------------------------------------------------
-----------------aatactgtgattggggctaataatatcattgggcatcatgcag
ttgtgggtgttaagtgycaagatttaaaatacaaggacggggccgaatgttttcttggta
ttggtgacagcaatgacataagagaatattgctctatccatagatcatctaaggcagatg
ataggacggtcattggtcacaacaatcttattatgggatcttgtcacattgctcatgact
gcataatcggtagcaacaatatcttagcaaataatactctgctggcaggccatgtaatag
tggaagattatgtgcacactgccggtgccactgttgtccatcagcattgccaccttggct
cattttgtttcattggcggcggctctgtggtctcccaagatgttccaaagttcatgatgg
tttctggtgatagagctgagctccgtggtttgaatttagaaggtctcagacgtcgtggat
tttcagttgtagaggtt-------------------------------------------
------------------------------------------------------------
--------
>PAFTOL005025
------------------------------------------------------------
------------------------------------------------------------
------------------------------actcaattgggtgataactgtgt-------
---tcttcagacg----------ggtgccattgttgg---------tgatgaccttccag
gg----------------------------------------------------------
-----------------catactgtgattgggtctaataacatcattgggcatcatgcag
ttgtgggtgttaagtgccaagatttaaaatacaaggagggggctgaatgttttcttgaca
ttggtgacaacaatgagataagagaatattgctctatccatagatcatctaaggcagacg
ataggacggtcattggtcacaacaatcttattatgggatcttgtcacattgctcatgact
gcaaaattgctagcaacaatatcttagcaaataataccctgctggcaggccatgtaatag
tggaagattatgtgcacactgccggtgccactgttgtccatcagcattgccaccttggct
cattttgtttcattggcggcggctctgtggtctctcaagatgttccaaagttcgtgatgg
tttctggtgatagagctgagctccgtggtttgaattttgagggtctcagacgtcgtgggt
tttcagttgcagaggtt-------------------------------------------
------------------------------------------------------------
--------
>PAFTOL005026
------------------------------------------------------------
------------------------------tcactggcaaagctgggcaatgcctgcaaa
ttatttcctgggagtcatgtttttggccacactcaattgggtgataactgtgt-------
---tcttcagacg----------ggtgccattgttgg---------tgatgaccttccag
gg----------------------------------------------------------
-----------------catactgtgattgggtctaataacatcattgggcatcatgcag
ttgtgggtgttaagtgccaagatttaaaatacaaggagggggctgaatgttttcttgata
ttggtgacaacaatgagataagagaatattgctctatccatagatcatctaaggcagacg
ataggacggtcattggtcacaacaatcttattatgggatcttgtcacattgctcatgact
gcaaaattgctagcaacaatatcttagcaaataataccctgctggcgggccatgtaatag
tggaagattatgtgcacactgccggtgccactgttgtccatcagcattgccaccttggct
cattttgtttcattggcggcggctctgtggtctctcaagatgttccaaagttcatgatgg
tttctggtgatagagctgagctccgtggtttgaatttagaaggtctcagacgtcgtgggt
tttcagttgcagaggtt-------------------------------------------
------------------------------------------------------------
--------
>PAFTOL005035
------------------------------------------------------cagggt
gtgtcaattggaccattttgtacggttgggtcactagctaacctgggcaatgcctgcaaa
ttatttcctgggagtcatgtttttgggcacactcaattgggtgataactgtgt-------
---tcttcagacg----------ggtgccgttgttgg---------tgatgatcttccag
gg----------------------------------------------------------
-----------------catactgtgattgggtctaataacatcattgggcatcatgcag
ttgtgggtgttaagtgccaagatttaaaatacaaggatggggctgaatgttttcttgata
ttggtgacaacaatgagataagagaatattgctctatccatagatcatctaaggcagacg
ataggacagtcattggtcayaacaatcttattatgggatcttgtcacattgctcatgact
gcaaaatyggtagcaacaatatcttagcaaayaatacyctgctggcrggccatgtaatag
tggaagattatgtgcacactgcgggtgccactgttgtccatcagcattgccaccttggct
cattttgtttcattggcggcggctctgtggtatg---------tgtccttgttatcgtt-
------------------------------------------------------------
------------------------------------------------------------
------------------------------------------------------------
--------
>PAFTOL005042
------------------------------------------------------------
------------------------------------------------------------
------------------------------------------------------------
------------------------------------------------------------
------------------------------------------------------------
------------------------------------------------------------
-----------------------------tttcaggagggcgctgaatgttttcttgata
ttggtgacaacaatgagataagagaatattgctctatccatagatcatctaaggcagacg
ataggacggtcattggtcayaacaatcttattatgggatcytgtcacattgctcatgact
gcaaaatygstagcaacaatatcttagcaaataatacyctrctggcsggccatgtratag
tggaagattatgtgcacactgcyggtgcsactgttgtccatcagcattgccagattttct
aatatctgtaccataacaaggtctctcaa---------gatgttccaaagtttgtgatgg
tttctggtgatagagctgagctccgtggtttgaatttagaaggtctcagacgtcgtgggt
tttcagttgcagaggtt-------------------------------------------
------------------------------------------------------------
--------
>PAFTOL005043
------------------------------------------------------cagggt
gtgtcaattggaccattttgtacggttgggtcactggctaagctgggcaatgcctgcaaa
ttatttcctgggagtcatgtttttgggcacactcaattgggtgataactgtgt-------
---tcttcagacg----------ggtgccattgttgg---------tgatgaccttccag
ga----------------------------------------------------------
-----------------catactgtgattggggctaataacatcattgggcatcatgcag
ttgtsggtgttaagtgccaagatttaaaatacaaggatggggccgaatgttttcttggta
ttggtgacaacaatgacataagagaatattgctctatccatagatcatctaaggcagatg
atagkacggtcattggtcataacaatcttattatgggatcttgtcacattgctcatgact
gcaaaatcggtagcaacaatatcttagcaaataatactctgctggccggccatgtaatag
tggaagattatgtgcacactgccggtgcgactgttgtccatcagcattgccaccttggct
cattttgtttcattggcggcggctctgtg---------gatgttccaaagttcgtgatgg
tttctggtgatagagctgagctccgtggtttgaatttagaaggtctcagacgtcgtgggt
tttcagttgtagaggtt-------------------------------------------
------------------------------------------------------------
--------
>PAFTOL005047
------------------------------------------------------cagggt
gtgtcagttggaccattttgtacggttgggtcactggcaaagctgggcaatgcctgcaaa
ttatttcctgggagtcatgtttttgggcacactcaattgggtgataactgtgt-------
---tcttcagacg----------ggtgccattgttgg---------tgatgaccttccag
gg----------------------------------------------------------
-----------------tgtactgtgattgggtctaataacatcattgggcatcatgcag
ttgtgggtgttaagtgccaagatttaaaatacaaggatggggctgaatgttttcttgata
ttggtgacaacaatgagataagagaatattgctctatccatagatcatctaaggcagacg
ataggacggtcattggtcacaacaatcttattatgggatcttgtcacattgctcatgact
gcaatattggtagctacaatatcttagcaaataataccctgctggcgggccatgtaatag
tcgaagattatgtgcacactgctggtgccactgttgtccatcagcattgccaccttggct
cattttgtttcattggcggtggctctgtggtatg---------tgtccttgttatcatt-
------------------------------------------------------------
------------------------------------------------------------
------------------------------------------------------------
--------
>PAFTOL005169
------------------------------------------------------------
------------------------------------------------------------
------------------------------------------------------------
------------------------------------------------------------
------------------------------------------------------------
------------------------------------------------------------
------------------------------------------------------------
------------------------------------------------------------
--------gtcattggtcacaacaatcttattatgggatcttgtcacattgctcatgact
gcaaaattggtagcaacaatatcttagcaaataataccctactggcaggccatgtaatag
tggaagattatgtgcacactgct-------------------------------------
------------------------------------------------------------
------------------------------------------------------------
------------------------------------------------------------
------------------------------------------------------------
--------
>PAFTOL007498
---------ttcattcacccaactgctatcgtccaccctaatgccactctaggccaaggt
gtgtcaattggaccattttgtacggttgggtcactggcaaagctgggcaatgcctgcaaa
ttatttcctgggagtcatgtttttgggtacactcaattgggtgataactgtgt-------
---tcttcagacg----------ggtgccattgttgg---------tgatgaccttccag
gg----------------------------------------------------------
-----------------catactttgattgggtctcataacatcattggacatcatgcag
ttgtgggtgttaagtgccaagatttaaaatacaaggacggggctgaatgttttcttgata
ttggtgacaacaatgagataagagaatattgctctatccatagatcatctaaggcagacg
ataggacggtcattggtcacaacaatcttattatgggatcttgtcacattgctcatgact
gcaaaattggtagcaacaatatcttagcaaataataccctgctggcgggccatgtaatag
tggaagattatgtgcacactgccggtgccgctgttgtccatcagcattgccaccttggct
cattttgtttcattggcggtggctctgtggtatg---------tgtccttgttatcatt-
------------------------------------------------------------
------------------------------------------------------------
------------------------------------------------------------
--------
>PAFTOL008060
------------------------------------------------------cagggt
gtgtcaattggaccattttgtacggttgggtcactggctaacctgggcaatgcctgcaaa
ttatttcctgggagtcatgtttttgggcacactcaattgggtgataactgtgt-------
---tcttcagacg----------ggtgccattgttgg---------tgatgaccttccag
gg----------------------------------------------------------
-----------------catactgtgattgggtctaataacatcattgggcatcatgcag
ttgtgggtgttaagtgccaagatttaaaatacaaggacggggctgaatgttttcttgata
ttggtgacaacaatgagataagagaatattgctctatccatagatcatctaaggcagacg
ataggacagtcattggtcacaacaatcttattatgggatcttgtcacattgctcatgact
gcaaaattggtagcaacaatatcttagcaaacaataccctgctsgcgggccatgtaatag
tggaagattatgtgcacactgccggtgccactgttgtccatcagcattgccaccttggct
cattttgtttcattggcggcggctctgtggtctcccaagacgttccaaagttcgtgatgg
tttctggtgayagagctgagctccgtggtttgaatttagaaggtmtcagacgtcgtgggt
tttcagttgtagaggtt-------------------------------------------
------------------------------------------------------------
--------
>PAFTOL008062
------------------ccaactgctatcgtccaccccaatgccactctaggccaaggt
gtatcaattggaccattttgtacgrttgggtcactggcaaagctgggcaatgcctgtaaa
ttatttcctgggagtcatgtttttgggcacactcaattgggtgataactgtgt-------
---tcttcagacg----------ggtgccattgttgg---------tgatgaccttccag
ga----------------------------------------------------------
-----------------catactatgattggggctaataacatcattgggcatcaygcag
ttgtgggtgttaagtgccaagatttaaaatacaaggacggggctgaatgctttcttggta
ttggtgacaacaatgacataagagaatattgctckatccatagatcatctaaggcagatg
ataggacggtcattggtcacaacaatcttattatgggatcttgtcacattgctcatgacw
gcaaaatcggtagcaacaatatcttagcaaataatactctgctggcaggccatgtaatag
tggaagattatgtgcacactgccggtgccactgttgtccatcagcattgccaccttggct
cattttgtttcattggcggcggctctgtggtctcccaagatgttccaaagttcatgatgg
tttckggtgatagagctgagctccgtggtttgaatttagaaggtctcagacgtcgtgggt
tttcagttgtrgaggtt-------------------------------------------
------------------------------------------------------------
--------
>PAFTOL008063
---gagcccttcattcacccaactgctatcgtccaccccaatgccactctaggccarggt
gtatcaattggaccattttgtacggttgggtcactggcaaagctgggcaatgcctgtaaa
ttatttcctgggagtcatgtttttgggcacwcycaattgggtgataactgtgt-------
---tcttcagacg----------ggtgccattgttgg---------tgatgaccttccag
ga----------------------------------------------------------
-----------------crtactatgattggggctaataacatcattgggcatcatgcag
ttgtgggtgttaagtgccaagatttaaaatacaaggacggggctgaatgttttcttggta
ttggtgacaacaatgacataagagaatattgctctrtccatagatcatctaaggcagatg
ataggacggtcattggtcacaacaatcttattatgggatcttgtcacattgctcatgact
gcaaaatyggtagcaacaatatcttagcaaataatactctgctkgcaggccatgtaatag
tggaagattatgtgcacactgccggtgccactgttgtccatcagcattgccaccttggct
cattttgtttcattggcggcggctctgtggtctcccaagatgttccaaagttcatgatgg
tttckggtgatagagctgagctccgtggtytgaatttagaaggtctcagacgtcgtgggt
tttcagttgtrgaggtt-------------------------------------------
------------------------------------------------------------
--------
>PAFTOL008084
---------ttcattcacccgactgctgtcgtccaccccgatgccactctaggccargct
gtgtcaattggaccattttgtacagttgggtcattggcaaaattgggcaatgcctgtaaa
ttatatcctggtgctcatgtctctgggcgtactcaattgggtgataactgtgt-------
---tcttttgacg----------ggtgccattgtcgg---------tgatgaccttccag
gg----------------------------------------------------------
-----------------catactgtgatcgggtctaataacatcgttggatatcatgccg
ttgtgggtgttaagtgccaagatttaaaatacaaggacggggttgaatgtttccttgata
ttggtgacaacaatgagataagagaatatagctccatccatagatcatcgaaggaagatg
ataggacggtcattggtcacaacaatcttattatggggtcttgtcacattgctcatgact
gcaaaattggtagcaacaatatcttagcaaataacaccctgctggcaggccatgtggtag
tggaagattatgtacacactgctggtgccacggttgttcatcagcactgccacctyggct
cattttgtttcattggtggtggctctgtg---------gatgttccaamgttcttgatgg
tctctggtgatagagctgagcttcgtggtttgaatttagaaggtctcagacgtcgtggat
tttcagttgtagaggtt-------------------------------------------
------------------------------------------------------------
--------
>PAFTOL008417
------------------------------------------------------cagggt
gtgtcaattggaccattttgtacggttgagtcactggctaagctgggcaatgcctgcaaa
ttatttcctgggagtcatgtttttgggcacactcaattgggtgataactgtgt-------
---tcttcagacg----------ggtgccattgttgg---------tgatgaccttccag
gg----------------------------------------------------------
-----------------catactgtggtagggtctaataacatcattgggcatcatgcag
ttgtgggtgttaagtgccaagatttaaaatacaaggacggggctgaatgttttcttcata
ttggtgacaacaatgagataagagaatattgctctatccatagatcatctaaggcagacg
ataggacagtcattggtcacaacaatcttattatgggatcttgtcacattgctcatgact
gcaaaattggtagcaacaatatcttagcaaacaataccctgctggcgggccatgtaatag
tggaagattatgtgcacactgccggtgccactgttgtccatcagcattgccaccttggct
cattttgtttcattggcggcggctctgtg---------gacgttccaaagttcgtgatgg
tttctggtgatagagctgagctccgtggtttgaatttagaaggtctcagacgtcgtgggt
tttcagttgttgaggtt-------------------------------------------
------------------------------------------------------------
--------
>PAFTOL008419
------------------------------------------------------cagggt
gtatcaattggaccattttgtacggttgggtcactggcaaagctgggcaatgcctgtaaa
ttatttcctgggagtcatgtttttgggcacactcaattgggtgataactgtgt-------
---tcttcagacg----------ggtgccattgttgg---------tgatgaccttccag
ga----------------------------------------------------------
-----------------catactgtgattggggctaataacatcattgggcatcatgcag
ttgtgggagttaagtgccaagatttaaaatacaaggacgggaccgaatgttttcttggta
ttggtgacgacaatgacataagagaatattgctctatccatagatcatctaaggcagatg
ataggacggtcattggtcacaacaatcttattatgggatcttgtcacattgctcatgact
gcaaaattggtagcaacartatcttagcaaataatactctgctggcaggccatgtaatag
tggaagattatgtgcacactgcyggtgccactgttgtccatcagcattgccaccttggct
cattttgtttcattggcggcggctctgtggtatg---------tgtccttgttatcatt-
------------------------------------------------------------
------------------------------------------------------------
------------------------------------------------------------
--------
>PAFTOL008421
---------ttcattcacccaactgctatcgtccaccccaatgccactctaggccarggt
gtgtcaattggaccattttgtacggttgggtcactggcaaagctgggcaatgcctgtaaa
ttatttcctgggagtcatgtttttgggcacactcaattgggtgataactgtgt-------
---cgttcagacg----------kgtgccattgttgg---------tgatgaccttccag
gg----------------------------------------------------------
-----------------catactgtgattgggtctaataacatcattgggcatcatgcag
ttgtgggtgttaagtgccaagatttaaaatacaaggacggggctgaatgttttcttgata
ttggtgacaacaatgagataagagaatattgctctatccatagatcatctaaggcagacg
ataggacggtcattggtcacaataatcttgttatgggatcttgtcacattgctcatgact
gcaaaattggtagcaacaatatcttagcaaataataccctgctggctggccatgtaatag
tggaagattatgtgcacactgccggtgccactgttgtccatcagcattgccaccttggct
cattttgtttcattggcggcggctctgtg---------gatgttccaaagttcgtgatgg
tttctggtgatagggctgagctccgtggtttgaatttagaaggtctcagacgtcgtgggt
tttcagttgtagaggtt-------------------------------------------
------------------------------------------------------------
--------
>PAFTOL008422
------------------------------------------------------------
------------------------------tcactggcaaagctgggtaatgcctgtaaa
ttatttcctgggagtcatgtttttgggcacactcaattgggtgataactgtgt-------
---tgttcagacg----------ggtgccattgttgg---------tgatgaccttccag
gg----------------------------------------------------------
-----------------catactctgattgggtctaataacatcattgggcatcatgcag
ttgtgggtgttaagtgccaagatttaaaatacaag-------------------------
------------------------------------------------------------
------------------------------------------------------------
------------------------------------------------------------
------------------------------------------------------------
------------------------------------------------------------
------------------------------------------------------------
------------------------------------------------------------
------------------------------------------------------------
--------
>PAFTOL008423
---------ttcattcatccaactgctatcgtccaccccaatgccactctaggccaaggt
gtgtcaattggaccattttgcacggttgggtcactggcaaagctgggcaatgcctgcaaa
ttatttcctgggagtcatgtttttgggcacactcaattgggtgataactgtgt-------
---tcttcagacg----------ggtgccattgttggtgatgagtctgatgaccttccag
gg----------------------------------------------------------
-----------------tatactgtgattgggtctaataacatcattgggcatcatgcag
ttgtgggtgttaagtgccaagatttaaaatacaaggatggggctgaatgttttcttgata
ttggtgacaacaatgagataagagaatattgctctatccatagatcatctaaggcagacg
ataggacggtcattggtcacaacaatcttattatgggatcttgtcacatcgctcatgact
gcaaaattggtagcaacaatatcttagcaaataataccctgctggcgggccatgtaattg
tcgaagattatgtgcacactgccggtgccactgttgtccatcagcattgccaccttggct
cattttgtttcattggcggcggctctgtg---------gatgttccaaagttcatgatgg
tttctggtgatagagctgagctccgtggtttgaatttggaaggtctcagacgtcgtgggt
tttcagttgtagaggtt-------------------------------------------
------------------------------------------------------------
--------
>PAFTOL008436
------------------------------------------------------------
------------------------------------------------------tgcaaa
ttatttcctgggagtcatgtttttgggcacactaaattgggtgataactgtgt-------
---tcttcagatg----------ggtgccattgttgg---------tgatgaccttccag
gg----------------------------------------------------------
-----------------catactgtgattgggtctaataacatcattgggcatcatgcag
ttgtgggtgttaagtgccaagatttaaaatacgaggacggggctgaatgttttcttgata
ttggtgacaacaatgagataagrgaatattgctccatccataggtcgtctaaggcagacg
ataggacggtcattggtcacaacaatcttattatgggatcttgtcacattgctcatgact
gcaaaattggtagcaacaatatcttagcaaataataccctgctggcgggccatgtaatag
ttgaagwttatgtgcacactgccggtgccactgttgtccatcagcattgccaccttggct
cattttgtttcattggtggcggctctgtg---------gatgttccaaagttcgtgatgg
tttctggtgatagagctgagctccgtggtttgaatttagaaggtctcagacgtcgtgggt
tttcagttgtagaggtt-------------------------------------------
------------------------------------------------------------
--------
>PAFTOL008439
---------ttcattcacccaactgctatcgtccaccccaatgccactctaggccaaggt
gtgtcaattggaccattttgtacggttgggtcactggcaaagctgggcaatgcstgtaaa
ttatttcctgggagtcatgtttttgggygcactcaattgggtgataactgtgt-------
---tcttcagacg----------ggtgccattgttgg---------tgatgaccttccag
gg----------------------------------------------------------
-----------------tayactgtaattggatctaataacatyattgggcatcatgcar
ttgtgggtgtyaagtgccaagatttaaartacaaggacggrgctgaatgytttcttgata
ttggtgacaacaatgagatmagagaatattgctctatccatagatcatctaaggcagatg
ataggacggtcattggtcacaataatcttattatgggatcatgtcacattgctcatgact
gcaaaattggtagcaacaatatcttagcaaataataccctgttggcaggccatgtaatag
tggaagattatgtgcacactgccggtgccactgttgtccatcagcactgccaccttggct
cattttgtttcattggmggcggctctgtg---------gwtgttccgaagttcgtgatgg
tttctggtgatagagctgagctccgtggtttgaatttagaaggtctcagacgtcgrgggt
tttcagttgtagaggtt-------------------------------------------
------------------------------------------------------------
--------
>PAFTOL008881
---------ttcattcacccaactgctattgtccaccccaatgccactctaggccaaggt
gtgtcaattggaccattttgtacggttgggtcactggcaaagctgggcaatgcctgtaaa
ttatttcctgggagtcatgtttttgggcacactcaattgggtgataactgtgt-------
---tcttcagacg----------ggtgccattgttgg---------tgatgaccttccag
gg----------------------------------------------------------
-----------------catactgtgattgggtctaataacatcattgggcatcatgcag
ttgtgggcgttaagtgccaagatttaaaatacaaggatggggctgaatgctttcttgata
ttggtgacaacaatgagataagagaatattgctctatccatagatcatctaaggcagacg
ataggacggtcattggtcacaacaatcttattatgggatcttgtcacattgctcatgact
gcaaaattggtagcaacaatatcttagcaaataataccctgctggcgggccatgtaatag
tggaagattatgtgcacactgccggtgccactgttgtccatcagcattgccaccttggct
cattttgtttcattggcggcggctctgtg---------gatgttccaaagttcgtgatgg
tttctggtgatagagctgagctccgtggtttgaatttagaaggtctcagacgtcgtgggt
tttcagtggtagaggtt-------------------------------------------
------------------------------------------------------------
--------
>PAFTOL009175
------------------------------------------------------------
------------------------------------------------------------
------------------------------------------------------------
------------------------------------------------------------
------------------------------------------------------------
------------------------------------------------------------
-----------------------------tttcaggagggggctgaatgttttcttgata
ttggtgacaacaatgagataagagaatattgctctatccatagatcatctaaggcggacg
ataggacggtcatyggtcacaacaatcttattatgggatcttgtcatattgctcatgact
gcaaaattgctagcaacaatatcttagcaaataataccctactggcgggacatgtaatag
tggaa-------------------------------------------------------
------------------------------------------------------------
------------------------------------------------------------
------------------------------------------------------------
------------------------------------------------------------
--------
>PAFTOL009179
------------------------------------------------------cagggt
gtgtcaattggaccattttgtacggttgggtcactggctaagctgggcaatgcctgcaaa
ttatttcctgggagtcatgtttttgggcacactcaattgggtgataactgtgt-------
---tcttcagacg-----------------------------------------------
------------------------------------------------------------
------------------------------------------------------------
-----------------------------tttcaggacggggctgaatgttttcttgata
ttggtgacaacaatgagataagagaatattgctctatccatagatcttctaaggcagacg
ataggacggta-------------------------------------------------
------------------------------------------------------------
------------------------------------------------------------
------------------------------------------------------------
------------------------------------------------------------
------------------------------------------------------------
------------------------------------------------------------
--------
>PAFTOL009181
------------------------------------------------------------
------------------------------------------------------------
------------------------------------------------------------
------------------------------------------------------------
------------------------------------------------------------
------------------------------------------------------------
------------------------------------------------------------
--------------------------------tctatccatagatcatctaaggcagatg
ataggacggtcatttgtcacaacaatcttattatgggatcttgtcacattgctcatgact
gcaaaatcggtagcaacaatatcttagcaaataatactctgctggcaggccatgtaatag
tggaagattatgtgcacactgccggtgccactgttgtccatcagcattgccaccttggct
cattttgtttc-------------------------------------------------
------------------------------------------------------------
------------------------------------------------------------
------------------------------------------------------------
--------
>PAFTOL009183
------------------------------------------------------------
------------------------------------gctaagctgggcaatgcctgcaaa
ttatttcctgggagtcatgtttttgggcacactcaattgggtgataactgtgt-------
---tcttcagacg----------ggtgccattgttgg---------tgatgaccttccag
gg----------------------------------------------------------
-----------------catactgtgattgggtctgataacatcattgggcatcatgcag
ttgtgggtgttaagtgccaagatttaaaatacaag-------------------------
------------------------------------------------------------
------------------------------------------------------------
------------------------------------------------------------
------------------------------------------------------------
------------------------------------------------------------
------------------------------------------------------------
------------------------------------------------------------
------------------------------------------------------------
--------
>PAFTOL009185
------------------------------------------------------------
------------------------------------------------------------
------------------------------------------------------------
-----------------------ggtgccattgttgg---------tgatgaccttccag
gg----------------------------------------------------------
-----------------catactgtgcttgggtctaataacatcattgggcatcatacag
ttgtgggtgttaagtgccaagatttaaaatacaaggatggggctgaatgttttcttgata
ttggtgacaacaatgagataagagaatattgctctatccatagatcatctaaggcagatg
ataggacggtcattggtcacaacaatcttattatgggatcttgtcacattgctcatgact
gcaaaattggtagcaacaatatcttagcaaataataccctgctggcgggccatgtaatag
tggaagattatgtgcacactgccggtgccactgttatccatcagcattgccaccttggct
cattttgtttcattggcggcggctctgtg---------gatgttccaaagtttgtgatgg
tttctggtgatagagctgagctccgtggtttgaatttagaaggtctcagacgtcgtgggt
tttcagttgtagaggttt------------------------------------------
-------------------------------------------gtatcattatgattttg
tat-----
>PAFTOL009187
------------------------------------------------------cagggt
gtgtcaattggaccattttgtacggttgggtcactggcaaagctgggcaatgcctgcaaa
ttatttccggggagtcatgtttttgggcayactcaattgggtgataactgtgt-------
---tctccagacg----------ggtgccattgttgg---------tgatgaccttccag
gg----------------------------------------------------------
-----------------catactgtgattgggtctaataacatcattgggcatcatgcag
tkgtgggtgttaagtgccaagatttaaaatacaaggagggrgctgaatgttttcttgata
tyggtgacaacaatgagataagagaatattgctctatccatagatcatctaaggcagacg
ataggacggtcattggtcacaacaatcttattatgggatcttgtcacattgctcatgact
gcaaaattgctagcaacaatatcttagcaaataataccctgctggsrggccatgtaatag
tggaagattatgtgcacactgctggtgccactgttgtccatcagcattgccaccttggct
cattttgtttcattggcggcggctctgtg---------gatgttccaaagtttgtgatgg
tttctggtgatagagctgagctccgtggtttgaatttagaaggtctcagacgtcgtgggt
tttcagttgcagaggtt-------------------------------------------
------------------------------------------------------------
--------
>PAFTOL009189
------------------------------------------------------------
------------------------------tcactggctaagctgggcaatgcctgcaaa
ttatttcctgggagtcatgtttttgggcacactcaattgggtgataactgtgt-------
---tcttcagacg----------ggtgccattgttgg---------tgatgaccttccag
ga----------------------------------------------------------
-----------------aatactgtgattggggctaataatatcattgggcatcatgcag
ttgtgggtgttaagtgccaagatttaaaatacaag-------------------------
------------------------------------------------------------
------------------------------------------------------------
------------------------------------------------------------
------------------------------------------------------------
-----------------------------gtctcccaagatgttccaaagttcatgatgg
tttctggtgatagagctgagctccgtggtttgaatttagaaggtctcagacgtcgtggat
tttcagttgtagaggtt-------------------------------------------
------------------------------------------------------------
--------
>PAFTOL009191
------------------------------------------------------------
------------------------------------------------------------
------------------gtttttgggcacactcaattgggtgataactgtgt-------
---tcttcagacg----------ggtgccattgttgg---------tgatgaccttccag
ga----------------------------------------------------------
-----------------catactgtgattggggctaataacatcattgggcatcatgcag
ttgtgggtgttaagtgccaagatttaaaatacaaggatggggccgaatgttttcttggta
ttggtgacaacaatgacataagagaatattgctctatccatagatcatctaaggcagatg
ataggacggtcattggtcataacaatcttattatgggatcttgtcacattgctcatgact
gcaaaatcggtagcaacaatatcttagcaaataatactctgctggcaggccatgtaatag
tggaagattatgtgcacactgccggtgccactgttgtccatcagcattgccaccttggct
cattttgtytcattggcggcggctctgtggtctcccaagatgttccaaagttcgtgatgg
tttctggtgatagagctgagctccgtggtttgaatttagaaggtctcagacgtcgtgggt
tttcagttgtmgaggtt-------------------------------------------
------------------------------------------------------------
--------
>PAFTOL009193
------------------------------------------------------------
------------------------------tcacttgcaaagctgggcaatgcctgtaaa
ttatttcctgggagtcatgtttttgggcacactcaattgggtgataactgtgt-------
---tgttcagasg----------ggtgccattgttgg---------tgatgaccttccag
gg----------------------------------------------------------
-----------------catactgtgattgggtctaataacatcattgggcatcatgcag
ttgtgggtgttaagtgccaagatataaaatacaaggacggggctgaatgttttcttgata
ttggtgacaacaatgagatragagaatattgctctatccatagatcatctaaggcagayg
ataggacggtcattggtcatarcaatcttattatgggatcttgtcacattgctcatgact
gcaaaattggtagcaacaatatcttagcaaataataccctgctggcrggccatgtaatag
tggaa-------------------------------------------------------
-----------------------------gtctctcaagatgttccaaagttygtgatgg
tttctggtgatagagctgagctccgtggtttgaatttagaaggtctcagacgtcgtgggt
tttcagttgyagaggtt-------------------------------------------
------------------------------------------------------------
--------
>PAFTOL009195
---------ttcattcacccaactgctatcgtccaccccaacgccaccctaggccarggt
gtgtcaattggaccattttgtacggttgggtcactggctaagctgggaaatgcctgcaaa
ttatttcctgggagtcatgtttttggacatactcaattgggtgataactgtgt-------
---tcttcagacg----------ggtgccattgttgg---------tgatgaccttccag
ga----------------------------------------------------------
-----------------catactgtgattggggctaataacatcattgggcatcatgcag
ttgtgggtgttaagtgccaagatttaaaatacaaggatggggccgaatgttttcttggta
ttggtgacgacaatgacataagagaatattgctctatccatagatcatctaaagcagatg
ataggacggtcattggtcataacaatcttattatgggatcttgtcacattgctcatgact
gcaaaatcggtagcaacaatatcttagcaaataatactctgctggcaggccatgtaatag
tggaagattatgtgcacactgccggtgccactgttgtccatcagcattgccaccttggct
cattttgtttcattggcggcggctctgtggtctcccaagatgttccaaagttcgtgatgg
tttctggtgatagagctgagctccgtggtttgaatttagaaggtctcagacgtcatgggt
tttcagttgtagaggtt-------------------------------------------
------------------------------------------------------------
--------
>PAFTOL009197
------------------------------------------------------------
------------------------------------------------------------
------------------------------------------------------------
------------------------------------------------------------
------------------------------------------------------------
------------------------------------------------------------
------------------------------------------------------------
------------------------------------------------------------
--------gtcattggtcacaacaatcttattatgggatcttgtcacattgctcatgact
gcaaaattggtagcaacaatatcttagcaaacaataccctgctggcgggccatgtaatag
tggaagattatgtgcacactgccggtgccactgtt-------------------------
------------------------------------------------------------
------------------------------------------------------------
------------------------------------------------------------
------------------------------------------------------------
--------
>PAFTOL009199
------------------------------------------------------cagggt
gtgtcaattggaccattttgtacggttgggtcactggctaagctgggcaatgcgtgcaaa
ttatttcctgggagtcatgtttttgggcacactcgattgggtgataactgtgt-------
---tcttcagacg----------ggtgccattgttgg---------tgatgaccttccag
gg----------------------------------------------------------
-----------------catactgtgattgggtctaataacatcattgggcatcatgcag
tcgtgggtgttaagtgccaagatttaaaatacaaggwcggggctgaatgttttcttgata
ttggtgacaacaatgagataagagaatattgctctatccatagatcatctaaggcagatg
ataggacggtcattggtcacaacaatcttattatgggatcttgtcacattgctcatgact
gcaaaattggttgcaacaatatcttagcaaacaataccctgctggcgggccatgtaatag
tggaagattatgtgcacactgccggtgccactgttgtccatcagcattgccaccttggct
cattttgtttcattggcggcggctctgtg---------gacgttccaaagttcgtgatgg
tttctggtgatagagctgagctccgtggtttgaatttagaaggtctcagacgtcgtgggt
tttcagttgtagaggtt-------------------------------------------
------------------------------------------------------------
--------
>PAFTOL009203
------------------------------------------------------------
------------------------------tcactggctaagctgggcaatgcctgcaaa
ttatttcctgggagtcatgtttttgggcacactcaattgggtgataactgtgt-------
---tcttcagacg----------ggtgccattgttgg---------tgatgaccttccag
ga----------------------------------------------------------
-----------------catactgtgattggggctaataacatcattgggcatcatgcag
ttgtgggtgttaagtgccaagatttaaaatacaag-------------------------
------------------------------------------------------------
------------------------------------------------------------
------------------------------------------------------------
------------------------------------------------------------
-----------------------------gtctcccaagatgttccaaagttcgtgatgg
tttctggtgatagagctgagctccgtggtttgaatttagaaggtctcagacgtcgtgggt
tttcagttgtagaggtt-------------------------------------------
------------------------------------------------------------
--------
>PAFTOL009205
------------------tcttttgtggacttcattttctttgtactwttttttcagggt
gtgtccattggaccattttgtacggttgggtcactggcaaagctgggcaatgcctgcaaa
ttatttcctgggagtcatgtttttggccacactcaattgggtgataactgtgt-------
---tcttcagacg----------ggtgccattgttgg---------tgatgaccttccag
gg----------------------------------------------------------
-----------------catactgtgattgggtctaataacatcattgggcatcatgcag
ttgtgggtgttaagtgccaagatttaaaatgcaaggagggggctgaatgttttcttgata
ttggtgacaacaatgagataagagaatattgctctatccatagatcatctaaggcagacg
ataggacggtcattggtcacaacaatcttattatgggatcttgtcacattgctcatgact
gcaaaattgctagcaacaatatcttagcaaataataccctgctggcgggccatgtaatag
tggaagattatgtgcacactgccggtgccactgttgtccatcagcattgccaccttggct
cattttgtttcattggcggcggctctgtggtctctcaagatgttccaaagttcgtgatgg
tttctggtgatagagctgagctccgtggtttgaatttagaaggtctcagacgtcgtgggt
tttcagttgcagaggtt-------------------------------------------
------------------------------------------------------------
--------
>PAFTOL009207
------------------------------------------------------------
------------------------------------------------------------
------------------------------------------------------------
------------------------------------------------------------
------------------------------------------------------------
------------------------------------------------------------
--------------------------------caggacggggttgaatgtttccttgata
ttggtgacaacaatgagataagagaatatagctccatccatagatcatcgaaggaagatg
ataggacggtcattggtcacaacaatcttattatgggrtcttgtcacattgctcatgact
gcaaaattggtrgcaacaatatcttagcaaataacaccctgctggcaggccatgtggtag
tggaagattatgtacacactgctggtgccacggttgttcatcagcactgccaccttggct
cattttgtttcattggtggtggctctgtggtctctcaagatgttccaaagttcttgatgg
tctctggtgatagagctgagcttcgtggtttgaatttagaaggtctcagacgtcgtggat
tttcagttgtagaggtt-------------------------------------------
------------------------------------------------------------
--------
>PAFTOL009209
------------------------------------------------------------
------------------------------tcactggcaaagctgggcaatgcctgcaaa
ttatttcctgggagtcatgtttttgggcacactcawttgggtgataactgtgt-------
---tcttcagasg----------ggtgccattgttgg---------tgatgaccttccag
gg----------------------------------------------------------
-----------------tatactgtgattgggtctaataacatcattgggcatcatgcag
ttgtgggtgttaagtgccaagatttaaaatacaaggatggggctgaatgttttcttgata
ttggtgacaacaatgagataagagaatattgctctatccatagatcatctaaggcagacg
ataggacggtcattggtcacaacaatcttattatgggatcttgtcacatcgctcatgact
gcaaaattggtagcaacaatatcttagcaaataataccctgctggcgggccatgtaatag
tcgaagattatgtgcacactgccggtgccactgttgtccatcagcattgccaccttggct
cattttgtttcattggcggcggctctgtggtctctcaagatgttccaaagttcatgatgg
tttctggtgatagagctgagctccgtggtttgaatttggaaggtctcagacgtcgtgggt
tttcagttgtagaggtt-------------------------------------------
------------------------------------------------------------
--------
>PAFTOL009215
------------------------------------------------------cagggt
gtatcaattggaccattttgtacgattgggtcactggcaaagctgggcaatgcctgtaaa
ttatttcctgggagtcatgtttttgggcacactcaattgggtgataactgtgt-------
---tcttcagacg----------ggtgccattgttgg---------tgatgaccttccag
ga----------------------------------------------------------
-----------------catactatgattggggctaataacatcattgggcatcatgcag
ttgtgggtgttaagtgccaagatttaaaatacaaggacggggctgaatgttttcttggta
ttggtgacaacaatgacataagagaatattgctctatccatagatcatctaaggcagatg
ataggamggtcattggtcacaacaatcttattatgggatcttgtcacattgctcatgact
gcaaaatcggtagcaacaatatcttagcaaataatactctgctggcaggccatgtaatag
tggaagattatgtgcacactgccggtgccactgttgtccatcagcattgccaccttggct
cattttgtttcattggcggcggctctgtggtctcccaagatgttccaaagttcatgatgg
tttctggtgatagagctgagctccgtggtttgaatttagaaggtctcagacgtcgtgggt
tttcagttgtagaggtt-------------------------------------------
------------------------------------------------------------
--------
>PAFTOL009217
------------------------------------------------------------
------------------------------------------------------------
------------------------------------------------------------
------------------------------------------------------------
------------------------------------------------------------
------------------------------------------------------------
------------------------------------------------------------
-----------aatgacataagagaatattgctctatccatagatcatctaaggcagacg
ataggacggtcattggtcacaacaatcttattatgggatcttgtcacattgctcatgact
gcaaaatcggtagcaacaatatcttagcaaataatactctgctggcaggccatgtaatag
tggaagattatgtgcacactgccggtgccactgttgtccatcagcattgccaccttggct
cattttgtttcattggcggcggctctgtggta----------------------------
------------------------------------------------------------
------------------------------------------------------------
------------------------------------------------------------
--------
>PAFTOL009219
------------------------------------------------------------
------------------------------------------------------------
------------------------------------------------------------
-----------------------ggtgccattgttgg---------tgatgaccttccag
gg----------------------------------------------------------
-----------------catactgtgattgggtctaataacatcattgggcatcatgcag
ttgtgggtgttaagtgccaagatttaaaatacaaggacggggctgaatgttttcttgata
ttggtgacaacaatgagataagagaatattgctctatccatagatcatctaaggcagacg
ataggacagtcattggtcacaacaatcttattatgggatcttgtcacattgctcatgact
gcaaaattggtagcaacaatatcttagcaaacaataccctactggcgggccatgtaatag
tggaagwttatgtgcacactgccggtgccactgttgtccatcagcattgccaccttggct
cattttgtttcattggcggcggctctgtggtctcccaagacgttccaaagttcgtgatgg
tttctggtgatagagctgagctccgtggtttgaatttagaaggtctcagacgtcgtgggt
tttcagttgtagaggtt-------------------------------------------
------------------------------------------------------------
--------
>PAFTOL009221
------------------------------------------------------------
------------------------------tcactggcaaagctgggcaatgcctgcaaa
ttatttcctgggagtcatgtctttgggcgcactcaattgggtgataactgtgt-------
---tcttcagacg----------ggtgccattgttgg---------tgatgaccttccag
gg----------------------------------------------------------
-----------------cgtactgtgattgggtctaataacatcattgggcatcatgcag
ttgtgggtgttaagtgccaagatttaaaatacaaggwcggggctgactgttttcttgata
ttggtgacaacaatgagataagagaatattgctccatccatagatcatctaaggcagatg
ataggacggtcattggtcacaacaatcttattatgggatcttgtcacattgctcatgact
gcaaaattggtagcaacaatatcttagcaaataataccctactggcgggccatgtaatag
tggaagattatgtgcacactgctggtgccactgttgtccatcagcattgccaccttggct
cattttgtttcattggcggtggctctgtggta----------------------------
------------------------------------------------------------
------------------------------------------------------------
------------------------------------------------------------
--------
>PAFTOL009223
------------------------------------------------------------
gtgtcaattggaccattttgtacggttgggtcactggctaagctgggcaatgcctgcaaa
ttatttcctgggagtcatgtttttgggcacactcaattgggtgataactgtgt-------
---tcttcagacg----------ggtgccattgttgg---------tgatgaccttccag
gg----------------------------------------------------------
-----------------catactgtgattgggtctagtaacatcattgggcatcatgcag
ttgtgggtgttaagtgccaagatttaaaatacaaggwcggggctgaatgttttcttgata
ttggtgacaacaatgagataagagaatattgctctatccatagatcatctaaggcagacg
ataggacagtcattggtcacaacaatcttattatgggatcttgtcacattgctcatgact
gcaaaattggtagcaacaatatcttagcaaacaataccctgctggcgggccatgtaatag
tggaagattatgtgcacactgccggtgccactgttgtccatcagcattgccaccttggct
cattttgtttcattggcggtggctctgtggtctcccaagacgttccaaagttcgtgatgg
tttctggtgatagagctgagctccgtggtttgaatttagaaggtctcagacgtcgtgggt
tttcagttgtagaggtt-------------------------------------------
------------------------------------------------------------
--------
>PAFTOL009225
------------------------------------------------------cagggt
gtgtcaattggaccattttgtacggttgggtcactggctaagctgggcaatgcctgcaaa
ttatttcctgggagtcatgtttttgggcacactcaattgggtgataactgtgt-------
---tcttcagacg----------ggtgccattgttgg---------tgatgaccttccag
gg----------------------------------------------------------
-----------------catactgtgattgggtctaataacatcattgggcatcatgcag
ttgtgggtgttaagtgccaagatttaaaatacaaggacggggytgaatgttttcttgata
ttggtgacaacaatgagataagagaatattgctctatccatagatcatctaaggcagatg
ataggacggtcattggtcacaacaatcttattatgggatcttgtcacattgctcatgact
gcaaaattggttgcaacaatatcttagcaaacaataccctgctggcgggccatgtaatag
tggaagattatgtgcacactgccggtgccactgttgtccatcagcattgccaccttggct
cattttgtttcattggcggcggctctgtggta------tgtgtcc------ttgttatcg
tt----------------------------------------------------------
------------------------------------------------------------
------------------------------------------------------------
--------
>PAFTOL009227
------------------------------------------------------------
------------------------------------------------------------
------------------gtttttgggcacactcaattgggtgataactgtgt-------
---tcttcagacg----------ggtgccattgttgg---------tgatgaccttccag
ga----------------------------------------------------------
-----------------catactgtgattggggctaataacatcattgggcatcatgcag
ttgtgggtgttaagtgccaagatttaaaatacaaggatggggccgaatgttttcttggta
ttggtgacaacaatgacataagagaatattgctctatccatagatcatctaaggcagatg
ataggacggtcattggtcataacaatcttattatgggatcttgtcacattgctcatgact
gcaaaatcggtagcaacaatatcttagcaaataayactctgctrgcaggccatgtaatag
ttgaagattatgtgcacactgccggtgccactgttgtccatcagcattgccaccttggct
cattttgtttcattggyggcggctctgtggtctcccaagatgttccaaagttcgtgatkg
tttctggtgatagagctgagctccgtggtttgaatttrgaaggtctcagacgtcgtgggt
tttcagttgtrgaggtt-------------------------------------------
------------------------------------------------------------
--------
>PAFTOL009229
---------ttcattcacccaactgctatcgtccaccccaatgccactctaggccaaggt
gtgtcaattggaccattttgtactgttgggtcactggcaaagctgggcaatgcctgtaaa
ttatttcctgggagtcatgtctttgggcacactcaattgggtgataactgtgt-------
---tcttcagacg----------ggtgccattgttgg---------tgatgaccttccag
gg----------------------------------------------------------
-----------------catactgtgattgggtctaataacatcattgggcatcatgcag
ttgtgggtgttaagtgccaagatttaaaatacaaggacggggctgaatgttttcttgata
ttggtgacaacaatgagataagagaatattgctctatccatagatcatctaaggcagacg
ataggacggtcattggtcacaacaatcttattatgggatcttgtcacattgctcatgact
gcaaaattggtagcaacaatatcttagcaaataataccctgctggcgggccatgtaatag
tggaagattatgtgcacactgccggtgccagtgttgtccatcagcattgccaccttggct
cattttgtttcattggcggcggctctgtggtatgtgtccttgttatca------------
------------------------------------------------------------
------------------------------------------------------------
------------------------------------------------------------
------tt
>PAFTOL009231
-------------------------------------------------------agggt
gtgtcaattggaccattttgtactgttgggtcactggcaaagctgggcaatgcctgtaaa
ttatttcctgggagtcatgtttttgggcacactcaattgggtgataactgtgt-------
---tcttcagactccccaataggggtgccattgttgg---------tgatgaccttccag
gg----------------------------------------------------------
-----------------catactgtgattgggtctaataacatcattgggcatcatgcag
ttgtgggtgttaagtgccaagatttaaaatacaaggatggagatgaatgtttccttgata
ttggtgacaacaatgagataagagaatattgctctatccatagatcatctaaggcagacg
ataggacggtcattggtcacaacaatcttattatgggatcttgtcacattgctcatgact
gcaaaattggtagcaacaatatcttagcaaataataccctgctggcgggccatgtaatag
tggaa-------------------------------------------------------
------------------------------------------------------------
------------------------------------------------------------
------------------------------------------------------------
------------------------------------------------------------
--------
>PAFTOL009233
------------------------------------------------------------
------------------------------------------------------------
------------------------------------------------------------
-----------------------ggtgccattgttgg---------tgatgaccttccag
gg----------------------------------------------------------
-----------------catactgtgattgggtctaataacatcattgggcatcatgcag
ttgtgggtgttaagtgccaagatttaaaatacaaggatggsgctgaatgttttcttgata
ttggtgacaacaatgagataagagaayattgctctatccatagatcctccaaggcagacg
ataggacggtcattggycacaacaatcttattatgggatcttgtcacattgctcatgact
gcaaaattggtagcaataatatcttagcaaataattccctcctggcrggccatgtaatag
tggaagattatgtacacactgccggtgccactgttgtccatcagcattgccaccttggct
cattttgtttcattggtggcggctctgtggtctctcaagatgttccaaagttcgtgatgg
tttctggtgatagagctgagctccgtggtttgaatttagaaggtctcagacgtcgtgggt
tttcagttgtggaggttc------------------------------------------
-------------------------------------------gt---------------
--------
>PAFTOL009235
------------------------------------------------------caggct
gtgtcaattggaccattttgtacggttgggtcattggcaaaattgggcaatgcctgtaaa
ttatatcctggtgctcatgtctttgggcgtactcaattgggtgataactgtgt-------
---tcttttgacg----------kgtgccattgttgg---------tgatgaccttccag
gg----------------------------------------------------------
-----------------catactgtgatcgggtctaataacatcattggatatcatgcgg
ttgtgggtgttaagtgccaagatttaaaatacaaggacggggctgaatgtttccttgata
ttggtgacaataatgagataagagaatatagctccatccatagatcatctaaggaagatg
ataggacgatcattggtcacaacaatcttattatgggatcttgtcacattgctcatgact
gcaaaattggtagcaacaatatcttagcaaataacaccctgctggcaggccatgtggtag
tgcaagattatgtacacactgctggtgccacggctgttcatcaacactgccaccttggct
cattttgttttattggcggtggctctgtggtctctcaagatgttccaaagttcgtgatgg
tctctggtgatagagctgagcttcgtggtttgaatttagaaggtctcagacgtcgtgggt
tttcagctgtagaggtt-------------------------------------------
------------------------------------------------------------
--------
>PAFTOL009239
------------------------------------------------------cagggt
gtgtcaattggaccattttgtacggttgggtcactggcaaagctgggcaatgcctgcaaa
ttatttcctgggagtcatgtttttgggcacagtcaattgggtgataactgtgt-------
---tcttcagacg----------ggtgccattgttgg---------tgatgaccttccag
gg----------------------------------------------------------
-----------------catactgtgattgggtctaataacatcattgggcatcatgcag
ttgtgggtgttaagtgccaagatttaaaatacaaggatggggctgaatgttttcttgata
ttggtgacaacaatgagatacgagaatactgctctatccatagatcgtctaaggcagacg
ataggacggtcattggtcacaacaatcttattatgggatcttgtcacattgctcatgact
gcaaaattggtagcaacaatatcttagcaaataataccctactggccggccatgtaatag
tggaagattatgtgcacactgccggtgccactgttgtccatcagcattgccaccttggct
cattttgttttattggcggcggctctgtg---------gatgttccaaagttcgtgatgg
tttctggtkatagagctgagctccgtggtttgaatttagaaggtctcagacgtcgtgggt
tttcagttgtagaggtt-------------------------------------------
------------------------------------------------------------
--------
>PAFTOL009241
------------------------------------------------------cagggt
gtgtcaattggaccattttgtacggttgggtcactggctaagctgggcaatgcctgcaaa
ttatttcctgggagtcatgtttttgggcacactcaattgggtgataactgtgt-------
---tcttcagacg----------ggtgccattgttgg---------tgatgaccttccag
gg----------------------------------------------------------
-----------------catactgtgattgggtctaataacatcattgggcatcatgcag
ttgtgggtgttaagtgccaagatttaaaatacaaggwcggggctgaatgttttcttgata
ttggtgacaacaatgagataagagaatattgctctatccatagatcatctaaggcagacg
ataggacagtcattggtcacaacaatcttattatgggatcttgtcacattgctcatgact
gcaaaattggtagcaacaatatcttagcaaacaataccctgctggygggccatgtaatag
tggaagattatgtgcacactgccggtgccactgttgtccatcagcattgccaccttggct
cattttgtttcattggcggcggctctgtg---------gacgttccaaagttcgtgatgg
tttctggtgatagagctgagctccgtggtttgaatttagaaggtctcagacgtcgtgggt
tttcagttgtagaggtt-------------------------------------------
------------------------------------------------------------
--------
>PAFTOL009243
------------------------------------------------------------
------------------------------tcactggcaaagctgggcaatgcctgcaaa
ttatttcctgggagtcatgtttttgggcacactcaattgggtgataactgtgt-------
---tcttcagacg----------gctgccattgttgg---------tgatgaccttccag
gg----------------------------------------------------------
-----------------catactgtgattgggtctaataacatcattgggcatcatgcag
ttgtgggtgttaagtgccaagatttaaaatacaaggatatggggggaggttttttttgta
ttgtttacaacaatgagataagagaatattgctctatccatagatcatctaaggcagatg
ataggacggtcattggtcacaacaatcttattatgggatcttgtcacattgctcatgact
gcaaaattggtagcaacaatatcttagcaaataataccctgctggcaggccatgtgatag
tggaagattatgtgcacactgccggtgccactgttgtccatcagcattgccaccttggct
cattttgtttcattggcggcggctctgtggtctctcaagatgttccaaagttcgtgatgg
tttctggtgatagagctgagctccgtggtttgaatttagaaggtctcagacgtcgtgggt
tttcagttgtagaggtt-------------------------------------------
------------------------------------------------------------
--------
>PAFTOL009245
------------------------------------------------------------
------------------------------------------------------------
------------------gtttttgggcacactcaattgggtgataactgtgt-------
---tctccagacg----------ggtgccattgttgg---------tgatgaccttccag
gg----------------------------------------------------------
-----------------catactgtgattgggtctaataacatcattgggcatcatgcag
ttgtgggtgttaagtgccaagatttaaaatacaaggagggcactgaatgttttcttgata
ttggtgacaacaatgagataagagaatattgctctatccatagatcatctaaggcagacg
ataggacggtcattggtcacaacaatcttattatgggatcctgtcacattgctcatgact
gcaaaattgctagcaacaatatcttagcaaataataccctactggcgggtcatgtaatag
tggaagattatgtgcacactgctggtgccactgttgtccatcagcattgccaccttggct
cattttgtttcattggtggcggctctgtggtctctcaagatgttccaaagtttgtgatgg
tttctggtgatagagctgagctccgtggtttgaatttagaaggtctcagacgtcgtgggt
tttcagttgcagaggtt-------------------------------------------
------------------------------------------------------------
--------
>PAFTOL009255
------------------------------------------------------------
------------------------------tcactggcaaagctgggcaatgcctgtaaa
ttatgtcctggaagtcatgtttttgggcacactcaattgggtgataactgtgt-------
---tcttcagacg----------ggtgccattgttgg---------tgatgaccttccag
gg----------------------------------------------------------
-----------------catactgtgattgggtctaataacatcattgggcatcatgcag
ttgtgggtgttaagtgccaagatttaaaatacaaggacggggctgaatgttttcttgata
ttggtgacaacaatgagataagagaatattgctctatccatagatcatctaaggcagatg
ataggacggtcattggtcacaacaatcttattatgggatcttgtcacattgctcatgact
gcaaaattggtagcaacaatatcttagcaaataataccctgctggcgggccatgtaatag
tggaagattatgtgcacaccgccggtgccactgttgtccatcagcattgccaccttggct
cattttgtttcattggcggcggctctgtggtctcccaagatgttccaaagttcgtgatgg
tttctggtgatagagctgagctccgtggtttgaatttagaaggtctcagacgtcgtgggt
tttcagttgtagaggtt-------------------------------------------
------------------------------------------------------------
--------
>PAFTOL009257
----------------------------------------gtacttctttttttcagggt
gtgtccgttggaccattttctacggttgggtcactggcaaagctgggcaatgcctgtaaa
ttatgtcctggaagtcatgtttttgggcacactcaattgggtgataattttttatattcc
cccccstaatagg----------ggtgccattgttgg---------tgatgaccttccag
gg----------------------------------------------------------
-----------------catactgtgattgggtctaataacatcattgggcatcatgcag
ttgtgggtgttaagtgccaagatttaaaatacaaggacggggctgaatgttttcttgata
ttggtgacaacaatgagataagagaatattgctctatccatagatcatctaaggcagatg
ataggacggtcattggtcacaacaatcttattatgggatcttgtcacattgctcatgact
gcaaaattggtagcaacaatatcttagctaataataccctactggcgggccatgtaatag
tggaagattatgtgcacaccgccggtgccactgttgtccatcagcattgccgccttggct
cattttgtttcattggcggcggctctgtggtctcccaagatgttccaaagttcgtgatgg
tttctggtgatagagctgagctccgtggtttgaatttagaaggtctcagacgtcgtgggt
tttcagttgtagaggttt------------------------------------------
-------------------------------------------gtatcatttatggttcg
tat-----
>PAFTOL009259
------------------------------------------------------------
------------------------------------------------------------
------------------------------------------------------------
-----------------------ggtgccattgttgg---------tgatgaccttccag
gg----------------------------------------------------------
-----------------catactttgattgggtctcataacatcattggacatcatgcag
ttgtgggtgttaagtgccaagatttaaaatacaaggacggggctgaatgttttcttgata
ttggtgacaacaatgagataagagaatattgctctatccatagatcatctaaggcagacg
ataggacggtgattggtcacaacaatcttattatgggatyttgtcacattgctcatgact
gcaaaattggtagcaacaatatcttagcaaataataccctgctggcgggccatgtaatag
tggaagwttatgtgcacactgctggtgccgctgttgtccatcagcattgccaccttggct
cattttgtttcattggtggtggctctgtggtatg---------tgtccttgttatcatt-
------------------------------------------------------------
------------------------------------------------------------
------------------------------------------------------------
--------
>PAFTOL009263
------------------------------------------------------cagggt
gtgtcaattggaccattttgtacggttgggtcactggcaaagctgggcaatgcctgcaaa
ttatttcctgggagtcatgtttttgggcacactcaattgggtgataactgtgt-------
---tctccagacg----------ggtgccattgttgg---------tgatgaccttccag
gg----------------------------------------------------------
-----------------catactgtgatcgggtctaataacatcattgggcatcatgcag
ttgtgggtgttaagtgccaagatttaaaatacaaggagggcgctgaatgttttcttgata
ttggtgacaacaatgagataagagaatattgctctatccatagatcatctaaggcagacg
ataggacggtcattggtcacaacaatcttattatgggatcctgtcacattgctmatgact
gcaaaattgctagcaacaatatcttagcaaataataccctactggcgggccatgtaatag
tggaagattatgtgcacactgctggtgccactgttgtccatcagcattgccaccttggct
cattttgttttattggcggcggctctgtg---------gatgttccaaagtttgtgatgg
tttctggtgatagagctgagctccgtggcttgaatttagaaggtctcagacgttgtgggt
tttcagttgcagaggtt-------------------------------------------
------------------------------------------------------------
--------
>PAFTOL009267
------------------------------------cccccctattttttccggcaggct
gtgtcaattggaccattttgtacggttgggtctttggcaaaattgggcaatgcctgtaaa
ttatatcctggtgctcatgtctttgggcgtactcaattgggtgataactgtgt-------
---tcttttgacg----------ggtgccattgttgg---------tgatgaccttccag
gg----------------------------------------------------------
-----------------catactgtgatcgggtctgataacatcattggatatcatgcgg
ttgtgggtgtaaagtgccaagatttaaaatacmaggacggggctgaatgtttccttgata
ttggtgacaacaatgagataagagaatatagctccatccatagatcatcaaaggaagatg
ataggacggtcattggtcacaacaatcttattatgggatcttgtcacattgctcatgact
gtaaaattggtagcaacaatatcttagcaaataacaccctgctggcaggccatgtggtag
tggaagattatgtacacactgctggtgccacggttgttcatcagcattgccaccttggct
cattttgtttcattggtggtggctctgtg---------gatgttccaaagttcttgatgg
tctctggtgatagagctgagcttcgtggtttgaatttagaaggtctcagacgtcgtgggt
tttcwgttttagag----------------------------------------------
------------------------------------------------------------
--------
>PAFTOL009269
------------------------------------------------------------
------------------------------------------------------------
------------------------------------------------------------
------------------------------------------------------------
------------------------------------------------------------
------------------------------------------------------------
-----------------------------tttcaggacggggctgaatgtttccttgata
ttggtgacaacaatgagataagagaatatagctccatccatagatcatctaaggaagatg
ataggacggtcattggtcacaacaatcttattatgggatcttgtcacattgctcatgact
gcaaaattggtagctacaatatcttagcaaataacaccctgctggcaggccatgtggtag
tggaagattatgtacacactgctggtgccacggttgttcatcagcactgccaccttggct
cattttgtttcattggcggtggctctgtggta----------------------------
------------------------------------------------------------
------------------------------------------------------------
------------------------------------------------------------
--------
>PAFTOL009271
------attcaaattcttttgtggacttcattttgtttgtacctccttttttttcagggt
gtgtcaattggaccattttgtacggttgggtcattggcaaagctgggcaatgcctgtaaa
ttatttcctgggagtcatgtttttgggcacactcaattgggtgataactgtgt-------
---tgttcagacg----------ggtgccattgttgg---------tgatgaccttccag
gg----------------------------------------------------------
-----------------catactgtgattgggtctaataacatcattgggcatcatgcag
ttgtgggtgttaagtgccaagatttaaaatacaaggatggggctgaatgttttcttgata
ttggtgacaacaatgagataagagaatattgctctatccatagatcatctaaggcagatg
ataggacggtcattggtcacaacaatcttattatgggatcttgtcacattgctcatgact
gcaaaattggtagcaacaatatcttcgcaaataataccctgctggcaggccatgtaatag
tggaagattatgtgcacactgccggtgccagtgttgtccmtcagcattgccaccttggct
cattttgtttcattggcggaggctctgtggtctctcaagatgttccaaagttcatgatgg
tttctggtgatagagctgagctccgtggtttgaatttagaaggtctcagacgtcatgggt
tttcaattgtagaggtt-------------------------------------------
------------------------------------------------------------
--------
>PAFTOL009279
------------------------------------------------------cagggt
gtgtcaattggaccattttgtacggttgggtcactggctaagctgggcaatgcctgcaaa
ttatttcctgggagtcatgtttttgggcaaactcaattgggtgataactgtgt-------
---tcttcagacg----------ggtgccattgttgg---------tgatgaccttccag
gg----------------------------------------------------------
-----------------catactgtgattgggtctaataacatcattgggcatcatgcag
ttgtgggtgttaagtgccaagatttaaaatacaaggacggggctgaatgttttcttgata
ttggtgacaacaatgagataagagaatattgctctatccatagatcatctaaggcagacg
ataggacggtcattggtcacaacaatcttattatgggatcttgtcacattgctcatgact
gcaaaattgatagcaacaatatcttagcaaacaataccctgctggcgggccatgtaatag
tggaagattatgtgcacactgcyggtgccactgttgtccatcagcattgtcaccttggct
cattttgtttcattggcggcggctctgtg---------gacgttccaaagttcgtgatgg
tttctggtgatagagctgagctccgtggtttgaatttagaaggtctcagacgtcgtgggt
tttcagttgtagaggtt-------------------------------------------
------------------------------------------------------------
--------
>PAFTOL009283
------------------------------------------------------cagggt
gtgtcaattggaccattttgtacggttgggtcactggctaagctgggcaatgcctgcaaa
ttatttcctgggagtcatgtttttgggcacactcaattgggtgataactgtgt-------
---tcttcagacg----------ggtgccattgttgg---------tgatgaccttccag
gg----------------------------------------------------------
-----------------catactgtgattgggtctaataacatcattgggcatcatgcag
tcgtgggtgttaagtgccaagatttaaaatacaaggacggggctgaatgttttcttgata
ttggtgacaacaatgagataagagaatattgctctatccatagatcatctaaggcagatg
ataggacggtcattggtcacaacaatcttattatgggatcttgtcacattgctcatgact
gcaaaattggttgcaacaatatcttagcaaacaataccctgctggcgggccatgtaatag
tggcagattatgtgcacactgccggtgccactgttgtccatcagcattgccaccttggct
cattttgtttcattggcggcggctctgtggta------tgtgtcc------ttgttatcg
tt----------------------------------------------------------
------------------------------------------------------------
------------------------------------------------------------
--------
>PAFTOL009285
---------ttcattcacccgactgctgtcgtccaccccgatgccactctaggccaagct
gtgtcaattggaccattttgtacagttgggtcattggcaaaattgggcaatgcctgtaaa
ttatatcctggtgctcatgtctctgggcgtactcaattgggtgataactgtgt-------
---tcttttgacg----------ggtgccattgtcgg---------tgatgaccttccag
gg----------------------------------------------------------
-----------------catactgtgatcgggtctaataacatcattggatatcatgccg
ttgtgggtgttaagtgccaagatttaaaatacaaggacrgggttgaatgtttccttgata
ttggtgacaacaatgagataagagaatatagctccatccatagatcatcgaaggaagatg
ataggacggtcattggtcacaacaatctgattatggggtcttgtcacattgctcatgact
gcaaaattggtagcaacaatatcttagcaaataacaccctgctggcaggccatgtggtag
tggargattatgtacacactgctggtgccacggttgttcatcagcactgccaccttggct
cattttgtttcattggtggtggctctgtg---------gatgttccaacgttcttgatgg
tctctggtgatagagctgagcttcgtggtttgaatttagaaggtctcagacgtcgtggat
tttcagttgtagaggtg-------------------------------------------
------------------------------------------------------------
--------
>PAFTOL009287
------------------------------------------------------------
------------------------------tcactggctaagctkggcaatgcctgcaaa
ttatttcctgggagtcatgtttttgggcacactcaattgggtgataactgtgt-------
---tcttcagacg----------ggtgccattgttgg---------tgatgaccttccag
ga----------------------------------------------------------
-----------------catactgtgattggggctaataacatcattgggcatcatgcag
ttgtgggtgttaagtgccaagatttaaaatacaaggatggggccgaatgttttcttagta
ttggtgacaacaatgagataagagaatattgctctatccacagatcatctaaggcagatg
atrggacggtcattggtcataacaatcttattatgggatcttgtcacattgctcatgact
gcaaaatcggtagcaacaatatcttagcaaataatactctgctrgcaggccatgtaatag
tggaagattatgtgcacactgccggtgccactgttgtccatcagcattgccaccttggct
cattttgtttcattggcggyggctctgtggtctcccaagatgttccaaagttcgtgatgg
tttctggtgatagagctgagctccgtggtttgaatttagaaggtctyagacgtcgtgggt
tttcagttrtagaggtt-------------------------------------------
------------------------------------------------------------
--------
>PAFTOL009289
------------------------------------------------------------
------------------------------tcactggcaaagctgggcaatgcctgcaaa
ttatttcctgggagtcatgtttttgggcacactcaattgggtgataactgtgt-------
---tcttcagacg----------ggtgccattgttgg---------tgatgaccttccag
gg----------------------------------------------------------
-----------------catactgtgattgggtctaataacatcattgggcatcatgcag
ttgtgggtgttaagtgccaagatttaaaatacaag-------------------------
------------------------------------------------------------
------------------------------------------------------------
------------------------------------------------------------
------------------------------------------------------------
-----------------------------gtctctcaagatgttccaaagtttgtgatgg
tttctggtgatagagctgagctccgtggtttgaatttagaaggtctcagacgtcgtgggt
tttcagttgcagaggtt-------------------------------------------
------------------------------------------------------------
--------
>PAFTOL009291
------------------------------------------------------------
------------------------------tcactggctaagctgggcaatgcctgcaaa
ttatttcctgggagtcatgtttttgggcacactcaattgggtgataactgtgt-------
---tcttcagacg----------ggtgccattgttgg---------tgatgaccttccag
ga----------------------------------------------------------
-----------------catackgtgattggggctaataacatcattgggcatcatgcag
ttgtgggtgttaagtgccaagatttaaaakacaaggatggggcygaatgttttcttagta
ttggtgacaacaatgagataagagaatattgctctatccacagatcatctaaggyagatg
ataggacggtcattggtcataacaatcttattatgggatcttgtcacattgctcatgact
gcaaaatcggtagcaacaatatcttagcaaataatactctgctggcaggccatgyaatag
tggaagattatgtgcacactgccggtgccactgtggtccatcagcattgccaccttggct
cattttgtttcattggcggcggctctgtggtctcccaagatgttccaaagttcgtgatgg
tttctggtgatagagctgagctccgtggyttgaatttagaaggtctcagacgtcgtgggt
tttcagttrtagaggtt-------------------------------------------
------------------------------------------------------------
--------
>PAFTOL009293
------------------------------------------------------------
------------------------------tcactggctaagctgggcaatgcctgcaaa
ttatttcctgggagtcatgtttttgggcacactcaattgggtgataactgtgt-------
---tcttcagacg----------ggtgccattgttgg---------tgatgaccttccag
gg----------------------------------------------------------
-----------------catactgtgattgggtctaataacatcattgggcatcatgcag
ttgtgggtgttaagtgccaagatttaaaatacaaggacggggctgaatgttttcttgrta
ttggtgacaacaatgasataagagaataytgctctatccatagatcatctaaggcagayg
ataggacagtcattggtcacaacaatcttattatgggatcttgtcacattgctcatgact
gcaaaattggtwgcaacaatatcttagcaaacaataccctgctggcgggccatgtaatag
tggaagattatgtgcacactgcyggtgccactgttgtt----------------------
-----------------------------gtctcccaagatgttccaaagttcatgatgg
tttctggtgatagagctgagctccgtggtttgaatttagaaggtctcagacgtcgtgggt
tttcagttgtagaggtt-------------------------------------------
------------------------------------------------------------
--------
>PAFTOL009295
------------------------------------------------------------
------------------------------------------------------------
------------------------------------------------------------
------------------------------------------------------------
------------------------------------------------------------
------------------------------------------------------------
------------------------------------------------------------
-----------------ataagagaatattgctctatccatagatcatctaaggcagatg
ataggacggtcattggtcacaacaatcttattatgggatcttgtcacattgctcatgact
gcaaaattggttrcaacaatatcttagcaaacaataccctgctggcgggccatgtaatag
tggaa-------------------------------------------------------
------------------------------------------------------------
------------------------------------------------------------
------------------------------------------------------------
------------------------------------------------------------
--------
>PAFTOL009297
------------------------------------------------------------
------------------------------tcactggcaaagctgggcaatgcctgcaaa
ttatttcctgggagycatgtttttgggcacagtcaattgggtgataactgtgt-------
---tcttcagacg----------ggtgccattgttgg---------tgatgaccttccag
gg----------------------------------------------------------
-----------------catactstgattgggtctaataacatcattgggcatcatgcag
ttgtgggtgttaagtgccaagatttaaaatacaaggacggggctgaatgttttcttgata
ttggtgacaacaatgagataagagaatattgctctatccatagatcatctaagccagacg
ataggacggtcattggtyrcaacaatcttattatgggatcttgtcacattgctcatgact
gcaaaattggtagcaacaatatcttagcaaataataccctgctggcrggccatgtaatag
tggaagattatgtgcacactgctggtgccactgttgtccatcagcattgccaccttggct
cattttgtttcattggcggyggctctgtggta----------------------------
------------------------------------------------------------
------------------------------------------------------------
------------------------------------------------------------
--------
>PAFTOL009299
------------------------------------------------------------
------------------------------tcactggcaaagctgggcaatgcctgcaaa
ttatttcctgggagtcatgtttttgggcacactcaattgggtgataactgtgt-------
---tctccagasg----------ggtgccattgttgg---------tgatgaccttccag
gg----------------------------------------------------------
-----------------catactgtgattgggtctaataacatcattgggcatcatgcag
ttgtgggtgttaagtgccaagatttaaaatacaaggagggcgctgaatgttttcttgata
ttggtgacaacaatgagataagagaatattgctctatccatagatcatctaaggcagacg
ataggacggtcattggtcacaacaatcttattatgggatcctgtcacattgctcatgact
gcaaaattgctagcaacaatatcttagcaaataataccctactggcgggccatgtaatag
tggaagattatgtgcacactgctggtgccactgttgtccatcagcattgccaccttggct
cattttgtttcattggtggcggctctgtggtctctcaagatgttccaaagtttgtgatgg
tttctggtgatagagctgagctccgtggtttgaatttagaaggtctcagacgtcgtgggt
tttcggttgcagaggtt-------------------------------------------
------------------------------------------------------------
--------
>PAFTOL009301
------------------------------------------------------------
------------------------------------------------------------
------------------------------------------------------------
-----------------------ggtgccattgttgg---------tgatgaccttccag
gg----------------------------------------------------------
-----------------catactgtgatcgggtctaataacatcattgggcatcatgcag
ttgtgggtgttaagtgccaagatttaaaatacaaggagggagctgaatgttttcttgata
ttggtgacaacaatgagataagagaatattgctctatccatagatcatctaaggcagacg
ataggacrgtcattggtcacaacaatcttattatgggatcctgtcacattgctcatgact
gcaaaattgctagcaacaatatcttagcaaataataccctactggcgggccatgtaatag
tggaagattatgtgcacactgctggtgccactgttgtccatcagcattgccaccttggct
cattttcttttattggcggcggctctgwggtctctcaagatgttccaaagtttgtgatgg
tttctggtgatagagctgagctccgtggcttgaatttagaaggtctcagacgtcgtgggt
tttcagttgcagaggtt-------------------------------------------
------------------------------------------------------------
--------
>PAFTOL009303
------------------------------------------------------------
------------------------------------------------------------
------------------------------------------------------------
-----------------------ggtgccattgttgg---------tgatgaccttccag
gg----------------------------------------------------------
-----------------catactgtgattgggtctaataacatcattgggcatcatgcag
ttgtgggtgttaagtgccaagatttaaaatacaa--------------------------
------------------------------------------------------------
-------ggtcattggtcacaacaatcttattatgkgatcttgtcacattgctcatgact
gcaaaattgctagcaacaatatcttagcaaataataccctgctggcgggccatgtaatag
tggaa-------------------------------------------------------
------------------------------------------------------------
------------------------------------------------------------
------------------------------------------------------------
------------------------------------------------------------
--------
>PAFTOL009311
------gccttcattcacccaactgctatcgttcaccccgatgccactctaggccaaggt
gtgtcaattggaccgttttgtacagttgggtcattggcaaagctgggccatacctgtaaa
ttatatcctgggagtcacgtttttgggcatactcaattgggtgataattgtgt-------
---tctcttgaca----------ggtgccattgttgg---------tgatgatcttccag
gg----------------------------------------------------------
-----------------catactgtgatcgggcctaataacgtcattgggcaaccca---
------------------------tttggtttcaggatggggctgaatgtttccttgata
ttggtgacaacaatgagataagagaatatagctctatccatagatcatctaaggcggatg
ataggacggtcatcggtcacaacaatcttattatgggatcttgtcacattgctcatgact
gcaaaattggtagcaacaacattttagcgaatagtaccttgctggcaggccatgtagtag
tggaagattatgtgcacactgctggtgctgcagtcatccatcagcactgccacgttggct
catattgtttcattggcggtggttctgtggtctctcaagatgttccaaagttcgtgatgg
tttctggtgatagagctgagctccgtggtttgaatctagaaggtctcagacgtcgtgggt
tctcagttgcagaggtt-------------------------------------------
------------------------------------------------------------
--------
>PAFTOL009313
agccctaccttcattcaccccactgctatcgttcaccccgatgccactatcggtcaaggt
gtgtcgattggaccattttgtacggttgggtcattggccaagctaggcaatgcctgtaaa
ttatatcctgggagtcatgtttttgggaatactcaattgggtgataactgtat-------
---tctcttgacg----------ggtgcggttgctgg---------tgatgaacttccag
gg----------------------------------------------------------
-----------------catactgtamttgggtcgaataacattattgggcatcatgcag
ttgtsggtgttaagtgccaagacttaaagtataaggatggggctgaatgtttccttgata
ttggtgacaacaatgagataagagaatacagctctatccatagatcatcgagagcggatg
ataggacggtcatcggtcacaacaatcttatcatgggatcttgtcacattgctcatgact
gcaaaattggtaacaacaacattttagcgaataataccctgctagcaggccatattrtat
tggaagwttatgtacacactgcgggtgccacagtcatccatcagcactgccaccttggct
ctttttgtttcatcggcggtggctctgtggtctctcaagatgtrccgaagtttgtgatgg
tttctggtgaaagagctgagctccgyggtttgaatttagaaggtctccggcgtcgtgggt
tctcaattacrgaggtt-------------------------------------------
------------------------------------------------------------
--------
>PAFTOL009315
---gagcccttcattcagcccactgctattgttcaccctgatgcttgtttaggtcaaggt
gtgtcgattggaccgttttgtacagttggctcatcagctaagttgggtagcggctgtaaa
ttgtggccttcgagtcatgttttcgggtgtagtaattgtggaagcttatgtcga------
------------------------------------------------------------
------------------------------------------------------------
------------------------------------------------------------
------------------------------------------------------------
------------------------------------------------------------
------------------------------------------------------------
-----------------------------------gtcatgttttcgggtgtagtaattg
tggaagcttatgttcacactgctggtgccacagttgtacatcagcactgccaccttgggt
cattttgcttcattggcggtggctctgtggtctctcaagacattccgaagttcatgatgg
tttctggtgatagagctgakctccgtggtttgaatttagaaggtctcagacgtcgtgggt
tttcagttgcagagattaagagtttacgagctgcataccgcaagattttcatgtctcaca
ctggtgagtctggaagcattgaaaatcgtcttacggaaatggagcatcatgaagaattgg
gtcaagtt
>PAFTOL009319
---------ttcattcacccaactgctattgttcaccctgatgccactttaggtcaaggt
gtgtcgattggaccgttttgtactgttggggcattggcaaagttgggtagtgggtgtaaa
ttatggccttcaagtcatgttttcgggcgtactgaattggataatgactgtgt-------
---tctgttgacg----------ggagccattgttgg---------agatgaccttccag
gg----------------------------------------------------------
-----------------cagactgtgatcgggtccaataatatcattgggcatcatgctg
ttgtgggtattaagtgccaagatttaaaatacaaggatggggatgaatgtttccttgata
ttggtgacaacaatgagataagagaatatacctctatccatagatcatctaaaacagatg
ataggacggtcattggtcacaacaatcttattatgggatcttgtcacattgctcatgact
gcaaaattggtagcaacaatatttttgcgaatagtaccatgctggctggccatgtaattg
tggaagattatgtacacactgctggtgccacagtcgtacatcagcactgccaccttgggt
cgttttgctttattggcggtggctctgtggtctctcaagacattccgaagttcatgatgg
tttctggtgatagagctgagctccgtggtttgaatttagaaggtctcagacgtcgtgggt
tttcagttgcagagattaagagtttacgagctgcataccgcaagattttcatgcctcaca
ctagtgagccgggaaacattgaagatcgtcttacggaactggagcatcatgaagaattgg
gtcaagtt
>PAFTOL009321
---------ttcattcacccgacttctattgttcaccctgatgcctgtttaggtgaaggt
gtgtcgattggaccgttttgtactgttgggtcatcggcaaagttgggtagtggctgtaaa
ttgtggccttcgagtcatgttttcgggcatactgaattgggtaatgactgtgt-------
---tctgttgacg----------ggtgccattgttgg---------agatgaccttctgg
gg----------------------------------------------------------
-----------------aagactgtgatcgggtctaataacatcattgggcatcatgctg
ttgtgggtattaagtgtcaagatttaaaatacaaggatggggatgaatgtttccttgata
ttggtgacaacaatgagattagagaatatagctctatccatagatcgtctaaagtagatg
ataggacagtcattggtcacaacaatcttattatgggatcttgtcacattgctcatgact
gcaaaattggtagcaacaatattttagcaaatagtaccctgctggctggccatgtaattg
tggaagattatatacacactgctggtgccacagtcgtacatcagcactgccaccttggct
cattttgtttcattggcggtggctctgtggtctctcaagatgtgccgaagttcatgatgg
tttctggtgatagagctgagctccgtggtttgaatttagaaggtctcagacgtcgtgggt
tttcagttgcagagattaagagtttgcgagctgcataccgcgagatcttcatgtctcaca
ctagtgagtctggaagcattgaagatcgtcttacggtactggagcatcatgaagaattgg
ttcaagtt
>SRR5137211
------------------------------------------------------------
------------------------------------------------------------
------------------------------------------------------------
------------------------------------------------------------
------------------------------------------------------------
------------------------------------------------------------
-----------------------------tttcaggagggcactgaatgttttcttgata
ttggtgacaacaatgagataagagaatattgctctatccatagatcatccaaggcagacg
ataggacggccattggtcacagcaatcttattatgggatcctgtcacattgctcatgact
gcaaaattgctagcaacaatatcttagcaaataataccctactggcgggccatgtaatag
tggaagattatgtgcacactgctggtgccactgttgtccatcagcattgccaccttggct
cattttgtttcattggtggcggctctgtg---------gatgttccaaagtttgtgatgg
tttctggtgatagagctgagctccgtggtttgaatttagaaggtctcagacgtcgtgggt
tttcagttgcagaggtt-------------------------------------------
------------------------------------------------------------
--------
>SRR5137212
------------------------------------------------------------
------------------------------------------------------------
------------------------------------------------------------
------------------------------------------------------------
------------------------------------------------------------
------------------------------------------------------------
-----------------------------tttcaggacggggctgaatgtttccttgata
ttggtgacaacaatgagataagagaatatagctctatccatagatcatctaaggcagatg
ataggacagtcattggtcagaacaatcttattatgggatcttgtcacattgctcatgact
gcaaaattgggagcaacaatatcttagcaaataattccctgctggcaggccatgtaatag
tggaagattatgtacacactgccggtgcgactgctgtccatcagcactgccaccttggct
cattttgtttcattggcggcgggtccgtggtctctcaagatgttccgaagttcgtgatgg
tttctggtgatagagctgagcttcgtggtttgaatttagaaggtctcaga----------
------------------------------------------------------------
------------------------------------------------------------
--------
>SRR5137213
------------------------------------------------------------
------------------------------------------------------------
------------------------------------------------------------
------------------------------------------------------------
------------------------------------------------------------
------------------------------------------------------------
-----------------------------tttcaggagggcgctgaatgttttcttgata
ttggtgacaacaatgagataagagaatattgctctatccatagatcatctaaggcagacg
ataggacggtcattggtcacaacaatcttattatgggatcctgtcacattgctcatgact
gcaaaattgctagcaacaatatcttagcaaataataccctactggcgggccatgtaatas
tggaagattatgtgcacactgctggtgccactgttgtccatcagcattgccaccttggct
cattttcttttattggcggcggctctgtggtatgtgtccttgttatca------------
------------------------------------------------------------
------------------------------------------------------------
------------------------------------------------------------
------tt
>SRR7905849
---------ttcattcacccaactgctatcgtccaccccaatgccactctaggccaaggt
gtgtcaattggaccattttgtacggtcgggtcactggcaaagctgggcaatgcctgtaaa
ttatttcctgggagtcatgtttttgggcgcactcaattgggtgataactgtgt-------
---tcttcagacg----------ggtgccattgttgg---------tgatgaccttccag
gg----------------------------------------------------------
-----------------catactatgattgggtctaataacatcattgggcatcatgcgg
ttgtgggtgttaagtgccaagatttaaaatacaaggatggggctgaatgtttccttgata
ttggtgacaacaatgagataagagaatattgctctatccatagatcatccaaggctgatg
ataggacggtcattggtcacaacaatcttattatgggatcttgtcacattgctcatgact
gcaaaattggtagcaacaatatcttagcaaataataccctgctggcaggccatgtagtag
tggaagattatgtgcacactgccggtgccactgttgtccatcagcactgccaccttggct
cattttgtttcattggcggcggctctgtg---------gatgttccgaagttcgtgatgg
tttctggtgatagagctgagctctgtgggttgaatttagaaggtctcagacgtcgtgggt
tttcagttgtagagattaagagtttgcgagcggcataccgcaagatcttcatgcctcaca
ttagtgaatctggaagcattgaagatcgtcttgtggaactggagcatcatgaagaattgg
gccaagtt
>SRR7905861
---------ttcattcacccaactgctatcgtccaccccaatgccactctaggccaaggt
gtgtcaattggaccattttgtacggttgggtcactggcaaagctgggcaatgcctgcaaa
ttatttcctgggagtcatgtttttgggcacactcaattgggtgataactgtgt-------
---tcttcagacg----------ggtgccattgttgg---------tgatgaccttccag
gg----------------------------------------------------------
-----------------cacactgtgattgggtctaataacatcattgggcatcatgcag
ttgtgggtgttaagtgccaagatttaaaatacaaggagggggctgaatgttttcttgata
ttggtgacaacaatgagataagagaatattgctctatccatagatcatctaaggcagacg
ataggacggtcattggtcacagsaatcttattatgggatcttgtcacatygctcatgact
gcaaaattgctagcaacaatatcttagcaaataataccctgctggcgggccatgtaatag
tggaagattatgtgcacactgccggtgccactgttgtccatcagcattgccaccttggct
cattttgtttcattggcggcggctctgtggtctctcaagatgttccaaggtttgtgatgg
tttctggtgatagagctgagctccgtggtttgaatttagaaggtctcagacgtcrtgggt
tttcagttgcagagattaagagtttgcgagcagcataccgcaagatcttcatgcctcaca
ttagtgagtctggaagcattgaagatcgtcttatgggactggagcatcatgaaaaattgg
gccaa---
>SRR8327214
---gagcccttcattcacccaactgctatcgtccaccccaatgccactctaggccaaggt
gtgtcaattggaccattttgtacggttgggtcactggcaaagctgggcaatgcstgcaaa
ttatttcctgggagtcatgtttttgggcacactcaattgggtgataactgtgt-------
---tcttcagacg----------ggtgccattgttgg---------tgatgaccttccag
ggcatactgtgattgggtctaataacatcattgggcatcatgcagttgtgggtgttaagt
gccaagatttaaaataccatactgtgattgggtctaataacatcattgggcatcatgcag
ttgtgggtgttaagtgccaagatttaaaatacaaggagggggctgaatgttttcttgata
ttggtgacaataatgagataagagaatattgttctatccatagatcatctaaggcrgacg
ataggacggtcatcggtcacaacaatcttattatgggatcttgtcacattgctcatgact
gcaaaattgctagcaacaatatcttagcaaataataccctgctggcgggccatgtaatag
tggaagattttgtgcacactgccggtgctactgttgtccatcagcattgccaccttggct
cattttgtttcattggcggcggctctgtggtctctcaagatgttccaaagtttgtgatgg
tttctggtgatagagctgagctccgtggtttgaatttagaaggtctcagacgtcgtgggt
tttcagttgcagagattaagagtttgcgagcagcataccgcaagatcttcmtgcctcaca
ttagtgagtctggaagcattgaagatcgtcttatggaactggagcatcatgaagaattgg
gccaagtt
