# Supplementary material for: Phylogenomics and classification of Cactaceae based on hundreds of nuclear genes
Source: Plant Syst Evol. 2025 Aug 11;311(5):28. doi: 10.1007/s00606-025-01948-z (PMC12339657; doi:10.1007/s00606-025-01948-z)
Supplement: Supplementary file 4 — Online Resource 4: Containing alignments and RAxML gene trees for all included loci and all phylogenetic datasets (ZIP 10372 KB) [file 606_2025_1948_MOESM4_ESM.zip › de Vos et al_ESM_4/ESM_data_alignments/QCP/5919_consensus.mafft.fasta]

>PAFTOL004547
---aaacaaggggaagcacaaatggtggatgtctctcccaaggagaatacaaagagaacc
gccattgccagctgcaaagtgatattaggaaagaaagtgtttgatatggtgtcagcgaac
caattggctaaaggggatgtgcttagtgtggcaaaaattgctggaattactggggcgaaa
caaactagccaccttattccgctgtgccataacataagcctctctcatgttcgcgttgat
ttggctctgaatggtgatgattacagtgttgaaatcaagggtgaagcttctacgatggcg
aagacaggagttgagatggaagccatgactgctgtaacaattgctggtctaacagtctac
gatatgtgcaaagctggttcaaaagacattcaaataacaaatgtaaggctcgagtgtaaa
actgggggtaagagtggggactgatcgagggag
>PAFTOL004552
---aaccaaggggaagcacaaatggtggacgtctctcccaaggagaatacaaaaagaacc
gccattgccagctgtaaagtgatattaggaaagaaagtgtttgatttggtgtcagcgaac
caattggctaaaggggatgtgcttagtgtggcaaaaattgctggaattactggggcgaaa
caaactagccaccttatcccgctgtgccataacataagcctcactcatgtttgtgttgat
ttggctctgaatggtgatgactacagtgttgaaatcaagggtgaagcttctacgatgggg
aagacaggagttgagatggaagccatgactgctgtaacaattgccggtctaacagtctac
gatatgtgcaaagctggytcaaaagacattcaaataacaartgtaaggctcgagcgtaaa
actggggggaagagtggggactggtctcgggag
>PAFTOL004553
---aaccaaggggaagcacaaatggtggatgtctctcccaaggagaatacaaagagaacc
gccattgccagctgcaaagtgatgttaggaaagaaagtgttcaatatggtgtcagcgaac
caattggctaaaggggatgtgcttagtgtggcaaaaattgctggaatcactggggcgaaa
caaactagccaccttattcctctgtgccataacataagcctctcttatgttcgtgttgat
ttggctctgaatggtgatgattacagtgttgaaatcaaaggtgaagctttcacgacgggg
aagacaggagttgagatggaagccatgactgctgtaacaattgctggtctaacagtctat
gatatgtgcaaagctggttcaaaagacattcaaataacaaatgttaggctcgagcgtaaa
actgggggcaagagtgggcactggtcgcgggag
>PAFTOL004554
---aaccaaggggaagcacaaatggtggacgtctctcccaaggagaayacaaagagaacc
gccattgccagctgtaaagtgatattaggaaagaaagtgtttgatttrgtgtcagcgaac
caattggctaaaggggatgtgcttagtgyggcaaaaattgctggaattactggggcgaaa
caaactagccaccttatcccgctgtgccataacataagcctcactcatgtttgtgttgat
ttggctytgaatggtgatgaytacagtgttgaaatcaagggtgaagcttctacgayrggg
aagacaggagttgagatggaagccatgastgctgtaacaattgcyggtctaacagtctac
gatatgtgcaaagctggttcaaaagacattcaaataacaaatgtaaggctcgagcgtaaa
actggggggaagagtggrgactggtctcgggag
>PAFTOL004556
---agccaagggaaagcgcaaatggtggatgtctctcccaaggagaatacaaagagaacc
gccattgccagctgcaaagtgatattaggaaagcaagtgtttgatttggtgtcagcgaac
caattggctaaaggggatgtgcttagtgtggcaaaaattgcgggaattactggggcgaaa
caaactagccaccttattccgctgtgccataacataagcctttctcatgttcatgttgat
ttggctctgaatgrtgatgattacagtgttgaaatcaagggtgaagcttctacgactggg
aagacaggagttgagatggaagccatgactgctgtaacaattgctggtctaacagtctac
gatatgtgcaaagctggttcaaaagacattcaaataacaaatgtaaggcttgagcgtaaa
actggggggaagrgtggggactggtcgcgggag
>PAFTOL004560
---aaccaaggrgaagcacaaatggtggacgtctctcccaaggagaatacaaagagaacc
gccattgccagctgtaaagtgataytaggaaagaaagtgtttgatttggtgtcagcgaac
caattggctaaaggggatgtgcttagtgtggcaaaaattgctggaattactggggcgaaa
caaactagccaccttattccgctgtgccataacataagcctatctcatgttcgtgtygat
ttggctttgaatggrgatgattacagtgttgaaatcaagggtgaagcttctacgacaggg
aagacaggagttgagatggaagccatgactgctgtaacaattgctggtctgacagtctac
gatatgtgcaaagcgggttcaaaacacattcaaataacaaatgtaaggcttgagcgtaaa
actgggggaaagagyggggactggtctcgggag
>PAFTOL004561
ggtaaccaaggcgaagcacaaatggttgatgtttctcccaaggagaatacaaagagaact
gccatcgccagctgcaaagtgatattaggaaagaaagtgtttgacttggtgtcagctaac
caattggctaaaggggatgtgcttagtgtggcaaaaattgcaggaataactggggcaaaa
caaactagcagccttattccgctatgccacaacataagcctgtctcatgttcgtgttgat
ttgactctcaatggcgatgattacagtgttgaaatcaagggtgaagcttctacgactgsg
aagacaggagttgagatggaagccatgactgctgtaacgattgctggtctgaccgtctat
gacatgtgcaaagctgcttcaaaagacattcaaataacaaacgtaaggctggagcataaa
accggcgggaagagtggggattggtcaagg---
>PAFTOL004562
---aaccaaggggaagcacaaatggtggacgtctctcccaaggagaatacaaagagaacc
gccattgccagctgtaaagtgatattaggaaagaaagtgtttgatttggtgtcagcgaac
caattggccaaaggggatgtgcttagtgtggcaaaaattgctggaattactggggcgaaa
ctaactagccaccttattccgctgtgccataacataagcctctctcatgttcgtgttgat
ttggctttgaatggtgatgattacagtgttgaaatcaacggtgaagcttctacgacaggg
aagacaggagttgagatggaagccatgactgctgtaacaattgccggtctaacggtctac
gatatgtgcaaagctggttcaaaagacattcaaataacaaatgtaaggcttgagcgtaaa
actgggggaaagagtggggactggtctcggaag
>PAFTOL004564
ggcaaccaaggggaagcacaaatggtggatgtttctcccaaggagaacacaaagagaact
gccattgccagctgcaaagtgatattaggaaagaaagtgtttgacttggtgtcagccaac
caattggctaaaggggatgtgcttagtgtgksaaaaattgcyggaataactggggcraaa
caaactagcarccttattccrctatgccacaacataagcctgtctcatgttcgtgttgat
ttgactctgaatggcgatgattacagtgttgamatcaagggygaagcttctacgactggg
aagacaggagttgagatggaagccatgactgctgtaacaattgctggtctaaccgtctac
gacatgtgcaaagctgcttcaaaagacattcaaataacaaatgtaaggctcgagcataaa
actggcgggaagagtggagattggtcaagggag
>PAFTOL004565
---aaccaagggaaagcacaaatggtggatgtctctcccaaggaggatacaaagagaact
gccattgccagctgcaaagtgatattaggaaagcaagtgtttgatttggtgtcagcgaac
caattggctaaaggggatgtgcttagtgtggcaaaaattgctggaattactggggcaaaa
caaactagccaccttattccrctgtgccataacataagcctctctcatgtkcatgttgat
ttggcwctgaatggtgatgattacagtgttgaaatcaagkgtgaagcttctacgactggg
aagacaggagttgagatggaagccatgactgctgtaacaattgctggtctaacagtctac
gatatgtgcaaagctggttcaaaagacattcaaataacaaatgtaaggcttgagcgtaag
actggggggaagagtggggactggtcgcgggag
>PAFTOL004566
ggcaaccaaggsgaagcgcaaatggtggatrtttctcccaaggagaatacaaagagaact
gccwttgccagctgcraagtgatattaggaaagaaagtgtttgacttggtgtcagccaac
caattggctaaaggggatgtgcttagtgtggcaaaaattgctggaataactggggcgaaa
caaactagcaaccttattccactatgccacaacataagcctgtctcatgttsgtgttgat
ttgactctgaatggcgatgattacrgtgttgaaatcaagggtgaagcttctacgactggg
aagacaggagttgagatggaagccatgactgctgtaacaattgctggtcttaccgtctac
gacatgtgcaaagctgcttcaaaagacattcaaataacaaacatgaggctcgagcataaa
accggcgggaagagtggagattggtcaagggag
>PAFTOL004567
---aaccaaggggaagcccaaatggtggatgtctctcccaaggagaatacaaagagaacc
gccattgcgagctgcaaagtgatattaggaaggaaagtgtttgatttggtgtcagcgaac
caattggctaaaggggatgtgcttagtgtggcaaaaattgctggaattactggggcgaaa
caaactagccaccttattccgctgtgccataacataagcctctctcatgttcgtgttgat
ttggctctgaatggtgatgattacagtgttgaaatcaagggtgaagcttctacgacaggg
aagacaggagttgagatggaagccatgactgctgtaacaattgctggtctaacagtctac
gatatgtgcaaagctggttcaaaggacattcaaataacaaatgtaaggctcgagcgtaaa
actggggggaagagtggggactggtcgcgggag
>PAFTOL004571
ggtaaccaaggggaagcacaaatggtggatgtttctcccaaggggaatacaaagagaact
gccattgccagctgcaaagtgatattaggaaagaaagtgtttgacttggtgtcagccaac
caattggctaaaggggatgtgcttagtgtggcaaaaattgctggaataactggagcgaaa
caaactagcaaccttattccactatgccacaacataagcctgtctcatgttcgtgttgat
ttgactctgaatggcgatgattacagtgttgaaatcaagggtgaagcttctacgactggg
aagacaggagttgagatggaagccatgactgctgtaacaattgctggtctaaccrtctac
gacatgtgcaaagctgcttcaaaagasattcaaataacaaatgtaaggctcgagcataaa
actggcgggaagagtggagattggtcaagggag
>PAFTOL004573
---aaccaagggaaagcacaaatggtggatgtctctcccaaggaggatacaaagagaact
gccattgccagctgcaaagtgatattaggaaagcaagtgtttgatttggtgtcagcgaac
caattggctaaaggggatgtgcttagtgtggcaaaaattgctggaattactggggcgaaa
caaactagccaccttattccgctgtgccataacatwagcctctctcatgttcatgttgat
ttggctctgaatggtgatgattacagtgttgaaatcaagggtgaagcttctacggctggg
aagacaggagttgagatggaagccatgactgcggtaacaattgctggtctaacagtctat
gatatgtgcaaagctggttcaaaagacattcaaataacaaatgtaaggcttgagcgtaaa
actggggggaagagtggggactggtcgcgggag
>PAFTOL004574
---aaccaaggggaagcacaaatggtggatgtctctcccaaggagaatacaaagagaacc
gccattgccagctgcaaagtgatattaggaaagaaartgtttgatatggtgtcagcaaac
caattggctaaaggggatgtgcttagtgtggcaaaaattgctggaattactggggcgaaa
caaactagccaccttattccgctgtgccataacataagcctctctcacgttcgtgttgac
ttggctctgaatggtgatgattacagtgttgaaatcaagggtgaggcttctacgatgggg
aagacaggagttgagatggaagccatgactgctgtaacaattgctggtctaacagtctay
gatatgtgcaaagctggttcaaaagacattcaaataacaaatataaggctcgagcgtaaa
actggggggaagagtggggactggtcgcgggag
>PAFTOL004577
---aaccaaggggargcacaaatggtggacgtctctcccaaggagaatacaaagagaacc
gccattgccagctgyaaagtgatattaggaaagaaagtgtttgatttggtgtcagcgaac
caattggctaaaggggatgtgcttagtgtggcaaaaattgctggaattacyggggcgaaa
caaackagccacctgattccgctgtgccataacataagcctctctcatgttcgtgttgat
ttggctttgaatggtgatgattacagtgttgaaatcaasggtgaagcttctacsacaggg
aagacaggagttgagatggaagccmtgactgctgtaacaattgctggtctgacagtctac
gatatgtgcaargckggttcaaaagacattcaaataacaaatgtaaggctcgagcgtaaa
actggggggaagagtggggactggtctcgggag
>PAFTOL004578
---agccaagggaaagcacaaatggtagatgtctctcccaaggagaatacaaagagaacc
gccattgccagctgcaaagtgatattaggaaagcsagtgtttgatttggtgtcagcgaac
caattggctaaaggggatgtgcttagtgtggcaaaaattgccggaattactggggcaaaa
caaactagccaccttattccgctgtgccataacataagcctctctcatgttcatgttgat
ttggctctgaatcgcgatgattgcagtgttgamatcaagggtgaagcttctacgactggg
aagacaggmgttgagatggaagccatgactgctgtaacaattgctggtctaacagtctac
gatatgtgcaaagctgcttcgaaagacrttcaaataacaaatgtaaggcttgagcgtaaa
actggggggaagagtggggactggtcgcgggag
>PAFTOL004582
agtaaccaagggaaagcacaaatggtggatgtctctcccaaggaggatacaaagagaact
gccattgccagctgcaaagtgatattaggaaagcaagtgtttgatttggtgtcagcgaac
caattggctaaaggggatgtgcttagtgtggcaaaaattgctggaattactggggcgaaa
caaactagccaccttattccgctgtgccataacataagcctctctcatgttcatgttgat
ttggctctgaatcgtgatgattacagtgttgaaatcaagggtgaagcttctacgactggg
aagacaggagttgagatggaagccatgactgctgtaacaattgctggtctaacagtctac
gatatgtgcaaagctggttcaaaagacattcaaataacaaatgtaaggcttgagcgtaaa
actgkggggaagagtggggactggtcgmgggag
>PAFTOL004585
ggcaaccaaggggaagcgcaaatggtggatgtttctcccaaggagaatacaaagagaact
gccattgccagctgcaaagtgatattaggaaagaaagtgtttgacttggtgtcagccaac
caattggctaaaggggatgtgcttagtgtggcaaaaattgctggaataactggggcgaaa
caaactagcaaccttattccactatgccacaacataagcctgtctcatgttcgtgttgat
ttgactctgaatggcgatgattacagtgttgaaatcaagggtgaagcttctacgactggg
aagacaggagttgagatggaagccatgactgctgtaacaattgctggtcttaccgtctac
gacatgtgcaaagctgcttcaaaagacattcaaataacaaacatgaggctcgagcataaa
accggcgggaagagtggagattggtcaagggag
>PAFTOL004590
---aaccaaggggaagcacaaatggtggacgtctctcccaaggagaatacaaagagaacc
gccattgccagctgtaaagtgatattaggaaagaaagtgtttgatttggtgtcagcgaac
caattggctaaaggggatgtgcttagtgtggcaaaaattgctggaattactggggcgaaa
caaactagccaccttatcccgctgtgccataacataagcctcactcatgtttgtgttgat
ttggctctgaatggtgatgactacagtgttgaaatcaagggtgaagcttctacgatgggg
aagacaggagttgagatggaagccatgactgctgtaacaattgccggtctaacagtctac
gatatgtgcaaagctggttcaaaagacattcaaataacaaatgtaaggctcgagcgtaaa
actggggggaagagtggggactggtctcgggag
>PAFTOL004591
---aaccaaggggaagcacaaatggtggacgtctctcccaaggagaatacaaagagaacc
gccattgccagctgtaaagtgatattaggaaagaaagtgtttgatttggtgtcagcgaac
caattggctaaaggggatgtgcttagtgtggcaaaaattgctggaattactggggcgaaa
caaactagccaccttatcccgctgtgccataacataagcctcactcatgtttgtgttgat
ttggctctgaatggtgatgactacagtgttgaaatcaagggtgaagcttctacgatgggg
aagacaggagttgagatggaagccatgactgctgtaacaattgccggtctaacagtctac
gatatgtgcaaagctggttcaaaagacattcaaataacaaatgtaaggctcgagcgtaaa
actggggggaagagtggggactggtctcgggag
>PAFTOL004593
---aaccaaggggaagcacaaatggtggatgtctctcccaaggagaatacaaagagaacc
gccgttgccagctgcaaagtgatattaggaaagaaagtgtttgatatggtgtcagcgaac
caattggctaaaggggatgtgcttagtgtggcaaaaattgctggaattactggggcaaaa
caaacgagccaccttattccgctgtgccataacataagcctctctcatgttcgtgttgat
ttggctctgaatggtgatgattacagtgttgaaatcaagggtgaagcttctacgacgggg
aagacaggagttgagatggaagccatgactgctgtaacaattgctggtctaacagtctac
gatatgtgcaaagctggttcaaaagacattcaagtaacaaatgtaaggctygagcgtaaa
actggggggaagagtgggractggtcgcgggag
>PAFTOL004594
---aaccaaggggaagcacaaatggtggacgtctctcccaaggagaatacraagagaacc
gccattgccagctgtaaartgatattaggaaagaaagtgtttgatttggtgtcagcgaac
caattggctaaagggaatgtgcttagtgtggcaaaaattgctggaattactggggcgaaa
caaactagccaccttatcccgctgtgccataacataagcctcactcatgtttgtgttgat
ttggctctgaatggtgatgactacagtgttgaaatcaagggtgaagcttctacgatgggg
aagacaggagttgagatggaagccatgactgctgtaacaattgccggtctaackgtctac
gatatgtgcaaagcgggttcaaaaaacgttcaaataacaaatgtaaggcttgagcgtaaa
actggggggaagagtggggactggtctcgggag
>PAFTOL004596
---aaccaagggaaagcacaaatggtagatgtctctcccaaggagaatacaaagagaacc
gccattgccagctgcaaagtgatattaggaaagcaagtgtttgatttggtatcagcgaac
caattggctaaaggggatgtgcttagtgtggcaaaaattgctggaattactggggcgaaa
caaactagccaccttattccgctgtgccataacataagcctctctcatgttcatgttgat
ttggctctgaatcgtgatgattgcagtgttgaaatcaagggtgaagcttctacgactggg
aagacaggagttgagatggaagccatgactgctgtaacaattgctggtctaacagtctac
gatatgtgcaaagctagttcaaaagacattcaaataacaaatgtaaggcttgagcgtaaa
actggggggaagagtggggactggtcgcgg---
>PAFTOL004597
---aaccaaggggaagcacaaatggtggatgtctctcccaaggagaatacaaagagaacc
gccattgccagctgcaaagtgatattaggaaagaaagtgtttaatatggtgtcagcgaac
caattggctaaaggggatgtgcttagtgtggcaaaaattgctggaattactggggcaaaa
caaacgagccaccttattcctctgtgccataacataaccctctctcatgtttgtgttgat
ttggctctgaatggtgatgattacagtgttgaaatcaagggtgaagcttctacaacgggg
aagacaggagttgagatggaagccatgactgctgtaacaattgctggtctaacagtctac
gatatgtgcaaagctggttcaaaagacattcaaataacaaagattaggctcgagcgtaaa
actgggggcaagagtggggactggttgcgggag
>PAFTOL004598
---aaccaaggggaagcrcaaatggtggacgtctctcccaaggagaatacaaagagaacc
gccattgcaagctgtaaagtgatattaggaaagaaagtgtttgatttggtgtcagcgaac
caattggctaaaggggatgtgcttagtgtggcaaaaattgctggaattactggggcgaaa
caaactagccaccttattccgctgtgccataacataagcctctctcatgttcgtgttgat
ttggctttgaatggtgatgattacagtgttgaaatcaagggtgaagcttctacgacaggg
aagacaggagttgagatggaagccatgactgctgtaacaattgckggtctaacagtctac
gatatgtgcaaagcgggttcaaaagacattcaaataacaaatgtraggcttgagcgtaaa
actggggggaagagtggggactggtctcgggag
>PAFTOL004599
---aaccaaggggaagcacaaatggtggacgtctctcccaaggagaatacaaagagaacc
gcaattgccagctgtaaagtgatattaggaaagaaagtgtttgatttggtgtcagcgaac
caattggctaaaggggatgtgcttagtgtggcaaaaattgctggaattactggggcgaaa
caaactagccaccttattccgctgtgccataacataagcctctctcatgttcgtgttgat
ttggctttgaatggtgatgattacagtgttgaaatcaagggtgaagcttctacgacaggg
aagacaggagttgagatggaagccatgactgctgtaacaattgctggtctaacagtctac
gatatgtgcaaagcgggttcaaaagacattcaaataacaaatgtaaggcttgagcgtaaa
actggggggaagagtggggactggtctcgggag
>PAFTOL004600
---aaccaaggggaagcacaaatggtggacgtctctcccaaggagaatacaaagagaacc
gccattgccagctgtaaagtgatattaggaaagaaagtgtttgatttggtgtcagcgaac
caattggctaaaggggatgtgcttagtgtggcaaaaattgctggaattactggggcgaaa
caaactagccaccttatcccgctgtgccataacataagcctcactcatgtttgtgttgat
ttggctctgaatggtgatgactacagtgttgaaatcaagggtgaagcttctacgacaggg
aagacaggagttgagatggaagccatgactgctgtaacaattgctggtctaacagtatac
gatatgtgcaaagcgggttcaaaagacattcaaataacaaatgtaaggcttgagcgtaaa
actggggggaagagtggggactggtcccgggag
>PAFTOL004608
---aaccaaggggaagcacaaatggtggatgtctctcccaaggagaatacaaagagaacc
gccattgccagctgcaaagtgatattaggaaagcaagtgtttgatttggtgtcagcgaac
caattggctaaaggggatgtgcttagtgtggcaaaaattgctggaattactggggcgaaa
caaactagccaccttattccgctgtgccataacataagcctctctcatgttcatgttgat
ttggctctgaatggtgatgattacagtgttgaaatcaaggctgaagcttctacgactggg
aagacaggagttgagatggaagccatgactgctgtaacaattgctggtctaacagtctac
gatatgtgcaaagctggttcaaaagagattcagataacaaatgtaagacttgagcgtaaa
actggggggaagagtggggactggtcacgggag
>PAFTOL004609
---aaccaagggaaagcacaaatggtggatgtctctcccaaggaggatacraagagaact
gccattgccagctgcaaagtgatattaggaaagcaagtgtttgatttggtgtcagcgaac
caattggctaagggggatgtgcttagtgtggcaaaaattgctggaattwctggggcgaaa
caaacyagccaccttattccgctgtgccataacataagcctctctcatgttcatgttgat
ttggctctgaatggtgatgattacagtgttgaaatcaagggtgaagcttctacractggg
aagacaggagttgagatggaagccatgactgctgtaacaattgctggtctaacagtctac
gatatgtgcaaagctggttcaaaagacattcaaataaccaatgtaaggcttgatcgyaaa
actggggggaagagtggggactggtcgcgggag
>PAFTOL004610
ggtaaccaaggcgaagcacaaatggtggatgtttctcccaaggagaatacaaagagaact
gccatcgccagctgcaaagtgatattaggaaagaaagtgtttgacttggtgtcagctaac
caattggctaaaggggatgtgcttagtgtggcaaraattgcaggaataactggggcaaaa
caaactagcagccttattccgctatgccacaacataagcctgtctcatgttcgtgttgat
ttgactctcaatggcgatgattacagtgttgaaatcaagggtgaagcttctacgactggg
aagacaggagttgagatggaagccatgactgctgtaacaattgctggtctgaccgtctat
gacatgtgcaaagctgcttcaaaagacattcaaataacaaacgtaaggctggagcataaa
actggcgggaaragtggagattggtcaagg---
>PAFTOL004611
---aaccaaggcgaagcrcaaatggtggatgtttctcccaaggagaatacaaagagaact
gccatcgccagctgcaaagtgatattaggaamraaagtgtttgacttggtgtcagctaac
caattggctaaaggggatgtgcttagtgtggcaaaaattgcaggaataactggggcaaaa
caaactagcagccttattccgctatgccacaacataagcctgtctmatgttcgtgttgat
ttgactctcaatggcgatgattacagtgttgaaatcaagggtgaagyttctacgactggg
aagacaggagttgagatggaagccatgactgctgtaacaattgctggtctgaccgtctat
gacatgtgcaaagctgcttcaaaagacattcaaataacaaacgtaaggctggagcataaa
actggcgggaagagtggagattggtcaagg---
>PAFTOL004613
---aaccaaggggaagcacaaatggtggacgtctctcccaaggagaatacaaagagaacc
gccattgccagctgtaaagtgatattaggaaagaaagtgtttgatttggtgtcagcgaac
caattggctaaaggggatgtgcttastgtggcaaaaattgctggaattactggggcraaa
caaactagccaccttattccgctgtgccataacataakcctytctcatgttcgtgttgat
ttggctttgaatggtgatgattacagtgttgaaatcargggtgargcttctacgacaggg
aagacaggagttgagatggaagccatgactgctgtaacaattgctggtctaacagtctac
gatatgtgcaaagcgggttcaaaagrcattcaaataacaaatgtaaggcttgagcgtaaa
actggggggaagagtggggactggtctcgggag
>PAFTOL004617
---aaccaaggggaagcacaaatggtggacgtctctcccaaggagaatacaaagagaacc
gccattgccagctgcaaagtgatattaggaaagaaagtgtttgatttggtgtcagcgaac
caattggctaaaggggatgtgcttagtgtggcaaaaattgctggaattactggggcgaaa
ctaactagccaccttattccgctgtgccataacataagcctatctcatgttcgtgttgat
ttggctttgaatggtgatgattacagtgttgaaatcaasggtgaagcttctacgacaggg
aagacaggagttgagatggaagccatgactgctgtaacaattgctggtctaacagtctac
gatatgtgcaaagcgggttcaaaagacattcaaataacaaatgtaaggctcgagcgtaaa
actggggggaagagtggcgagtggtctcgggag
>PAFTOL004618
---aaccaagggaaagcrcaaatggtagatgtctctcccaaggagaatacaaagagaacy
gccattgccagctgcaaagtgatattaggaaagcaagtgtttgatttggtgtcagcgaac
caattggctaaaggggatgtgcttagtgtggcaaaaattgctggaattactggggcgaaa
caaactagccaccttattccgctgtgccataacataagcctctctcatgttcatgttgat
ttggctctgaatggtgatgattacagtgttgaaatcaagggtgaagcttctacgactggg
aagacaggagttgagatggaagccatgactgctgyaacaattgctggtctaacagtctac
gatatgtgcaaagctggttcaaaagacattcaaataacmaatgtaaggcttgatcgtaaa
actgggggraagagtggggactggtcgcgggag
>PAFTOL004619
---aaccaaggggaagcacaaatggtggatgtctcttccaaggagaacacaaagagaacc
gccattgccagctgcaaagtgatattaggaaagaaagtgtttgatttggtgtcagcgaac
caattggctaaaggagatgtgctcagtgtggcaaaaattgctggaataactggggcgaaa
caaactagcaaccttattccgctrtgccataacatcagcctgtctcatgttcgtgttgat
ttggctttgaatggtgatgattacagtgttgaaatcgagrgtgaagcttctacaactgca
aagacaggagttgagatggaggccatgactgctgtcacagttgctggtctaacagtctac
gatatgtgcaaggctgcttcaaaaaacattcaaataacaaatgtaaggctcrartgtaaa
actggggggaagagtggggattggttcagggag
>PAFTOL004620
---aaccaaggtaaagcacaaatggtggatgtctctcccaaggaggatacaaagagaact
gcyattgccagctgcaaagtgatattaggaaagcaagtgtttgatttggtgtcagcgaac
caattggctaaaggggatgtgcttagtgtggcaaaaattgctggaattactggggcgaaa
caaactagccaccttattccgctgtgccataacataagcctctctcatgttcatgttgat
ttggctctgaatggygatgataacagtgttgaaatcaagggtgaagcttctacgactggg
aagacgggagttgagatggaagccatgactgctgtaacaattgctgstctracagtctry
gayatgtgcaaagctgsttcaaaagasattcaaataacaaatgtaaggctygagcrtaaa
actgggggraagagtggggactggtcrmgggag
>PAFTOL004623
---aaccaagggaaagcacaaatggtggatgtgtctcccaaggaggatacaaagagaacc
gccattgccagctgcaaagtgatattaggaaagcaagtgtttgatttggtgtcagcgaac
caattggctaaaggggatgtgcttactgtagcacagattgctggaattactggggcgaaa
caaaccagccaccttattccgctgtgccataacataagcctctctcatgttcatgttgat
ttggctctgaatggtgatgattacagtgttgaaatcaagggtgaagcttctacgactggt
aagacaggagttgagatggaagccatgactgctgtaacaattgctggtctaacagtctac
gatatgtgcaaagctggttcaaaagacattcaaataacaaatgtaaggctygagcrtaaa
ackrgggggaagagtggggactgggcgcgggag
>PAFTOL004624
---aaccaaggggaagcacaaatggtggacgtctctcccaaggagaatacaaaragaacc
gccattgccagctgtaaagtgatattaggaaagaaagtgtttgatttggtgtcagcgaac
caattggctaaaggggatgtgcttagtgtggcaaaaattgctggaattactggggcgaaa
caaactagccaccttatcccgctgtgccataacataagcctcactcatgtttgtgttgat
ttggctctgaatggtgatgactacagtgttgaaatcaagggtgaagcttctacgatgggg
aagacaggagttgagatggaagccatgactgctgtaacaattgctggtctaacagtctac
gatatgtgcaaagctggctcaaaagacattcaaataacaaatgtaaggctcgagcgtaaa
actggggggaagagtggggactggtctcgggag
>PAFTOL004627
---aaccaaggkaaagcacaaatggtggatgtctctccyaagraggatacaaagagaact
gccattgccagctgcaaagtgatrttaggaaagcmagtgtttgatttggtgkcagcgaac
caattggctaaaggggatgtgctkactgtggcaaaaattgctggaattactggggcgaaa
caaactagccaccttattccgctgtgccataacataagcctctctcatgttcatgttgat
ttggctctgaatggtgatgattacagtgttgamatcaagggtgaagcttctacractggg
aagacaggagttgagatggaagccatgactgctgtaacaattgctggtctaacagtctac
gatatgtgcaaagctggttcaaaagacattcaaataacaaaygtacggcttgagcgtaaa
actggggggaagagyggggactggtcgcgggag
>PAFTOL004631
---aaccaaggggaagcacaaatggtggacgtctctcccaaggagaatacaaaragaacc
gccattgccagctgtaaagtgatattaggaaagaaagtgtttgatttggtgtcagcgaac
caattggctaaaggggatgtgcttagtgtggcaaaaattgctggaattactggggcgaaa
caaactagccaccttatcccgctgtgccataacataagcctcactcatgtttgtgttgat
ttggctctgaatggtgatgactacagtgttgaaatcaagggtgaagcttctacgatgggg
aagacaggagttgagatggaagccatgactgctgtaacaattgcyggtctaacagtctac
gatatgtgcaaagctggttcaaaagacattcaaataacaaatgtaaggctcgagcgtaaa
actggggggaagagtggggactggtctcgggag
>PAFTOL004634
---aaccaaggggaagcacaaatggtggatgtctctcccaaggagaatacaaagagaacc
gccattgctagttgcaaagtgatattaggaaagaaagtgtttgacttggtgtcagcraac
caattggctaaaggtgatgtgcttagtgtggcaaaaattgctggaattactggggcaaaa
caaacyagccaccttatcccgctgtgccataacataagcctctctcatgttcgtgtygat
ttggctctgaatggtgatgactacagtgttgaaatcaagggcgaagcttctacgacgggg
aagaccggagttgagatggaagccatgactgctgtaacaattgctggyctaacagtctac
gatatgtgcaaagctggttcaaaagacattcaaataacaaatgtaaggctcgagcgtaaa
actggggggaagagtggggactggtcgcgggag
>PAFTOL004635
---aaccaaggggaagcacaaatggtggatgtctctsycaaggagaatacaaagagaacc
gccattgccagctgcaaagtgataytgggaaagaaagtgtttgatytggtgtcagcgaac
caattggccaaaggagatgtgcttagtgtggcaaaaattgcsggaattactggggcaaaa
caaactagccaccttatcccgctgtgccataacataagcctctctcatgttcgtgttgat
ttggctctgaatggtgatgactacagtgttgaaatcaagggtgaagcttccacgacaggg
aagacaggagttgagatggaagcyatgactgctgtaacarttgctggtctaacggtctac
gatatgtgcaaagctggttcaaaagacattcgaataacaaacgtaaggctcgagcgcaaa
actggggggaagagtggggactggtcgcgggag
>PAFTOL004637
---aaccaaggggaagcacagatggtggatgtctctcccaaggagaatacaaagagaacc
gccatcgcctgctgcaaagtgatattaggaaagaaagtgtttgatttggtgtcagcgaac
caattggctaaaggggatgtgcttagtgtggccaaaattgctggaataactggggcgaaa
caaactagcaaccttattccgctatgccataacataagtctgtctcatgttcgtgttgat
ttggctctgaatggygatgattacagtgttgaaatcaagggtgaagcttctacgactggg
aagacaggagttgagatggaagccatgactgctgtaacaattgctggtctaaccgtctac
gacatgtgcaaagctgcttcaaaagacattcaaataacaaatgtaaggcttgagcgtaaa
actggggggaagagtggggattggtccagggag
>PAFTOL004639
---aaccaaggggaagcacaaatggtggatgtctctcccaaggagaatacaaagagaacc
gccgttgccagctgcaaagtgatattaggaaagaaagtgtttaatatggtgttggcgaac
caattggctaaaggggatgtgcttagtgtggcaaaaattgctggaattactggggcgaaa
caaactagccaycttattcctctgtgccataacataagtctctctcatgttcgtgttgat
ttggctctgaatggtgatgattacagtgttgaaatcaagggtgaagcttctacgacgggg
aagacaggagttgagatggaagccatgactgctgtaacaattgctggtctaacagtctac
gatatgtgcaaagctggttcaaaagacattcaaataacaaatgttaggctcgagcgtaaa
actgggggcaatagtggggcctggtcgcgggag
>PAFTOL004642
---aaccaaggggaagcacaaatggtggacgtctctcccaaggagaatacaaagagaacc
gccattgccagctgtaaagtgatattaggaaagaaattgtttgatttggtgtcagcgaac
caattggctaaaggggatgtgcttagtgtggcaaaaattgctggaattactggggcgaaa
caaactagccaccttattcccctgtgccataacataagcctctctcatgttcgtgttgat
ttggctctgaatagtgatgaatacagtgttgaaatcaagggtgaagcttctacgactggg
aagacaggagtcgagatggaagccatgactgctgtaacaattgctggtctaacagtctac
gatatgtgcaaagcgggttcaaaagacattcaaataacaaatgtaaggcttgagcgtaaa
actggggggaagagtggggactggtctcgggag
>PAFTOL004646
---aaccaaggggaagcacaaatggtggacgtctctcccaaggagaatacaaagcgaacc
gccattgccagctgtaaagtgatattaggaaagaaagtgtttgatttggtgtcagcgaac
caattggctaaaggggatgtgcttagtgtggcaaaaattgctggaattactggggcgaaa
caaactagccaccttatcccgctgtgccataacataagcctcactcatgtttgtgttgat
ttggctctgaatggagatgactacagtgttgaaatcaagggtgaagcttctacgatgggg
aagacaggagttgagatggaagccatgactgctgtaacaattgccggtctaacagtctac
gatatgtgcaaagctggttcaaaagacattcaaataacaaatgtaaggctcgagcgtaaa
actgggggaaagagtggggactggtctcgggag
>PAFTOL004647
---aaccaaggggaagcaaaaatggtggatgtctctcccaaggagaatacaaagagaacc
gccactgccagctgcaaagtgatattaggaaagcaagtgtttgatttggtgtcagcgaac
caattggctaaaggggatgtgcttagtgtggcaaaaattgcgggaattactggggcgaaa
caaactagccaccttattccgctgtgccataacataagcctttctcatgttcatgttgat
ttggctctgaatgrtgatgattacagtgttgaaatcaagggtgaagcttctacractggg
aagacaggagttgagatggaagccatgactgctgtaacaattgctggtctaacagtctac
gatatgtgcaaagctggttcaaaagasattcaaataacaaatgtaaggcttgagcgtaaa
actggggggaagagtggggactggtcgcgggag
>PAFTOL004648
---aaccaaggggaagcacaaatggtggatgtctctcctaaggagaatacaaagagaacy
gccattgccagctgcaaagtgatattaggaaagaaagtgtttgatatggtgtcagcgaac
caattggctaaaggggatgtgcttagtgtggcaaaaattgctggaattactggggcgaaa
craactagccaccttattccgctgtgccataacataagcctctctcatgttcgtgttgat
ttggctctgaatggtgatgaytacagtgttgaaatcaagggtgargcttctacgacgggg
aagacaggagttgagatggaagccatgactgctgtaacaattgctggtctaacagtctac
gatatgtgcaaagctggttcaaaagacattcaaataacaaatgtaaggcttgagtgtaaa
actggggggaagagtggggactggtcgcgggag
>PAFTOL004649
---aaccaagggaaagcacaaatggtagatgtctctcccaaggagaatacaaagagaacc
gccattgccagctgcaaagtgatattaggaaagcaagtgtwtgatttggtgtcagcraac
caattggctaaaggggatgtgcttagtgtggcaaaaatwgckggaattactggggcgaaa
caaactagccaccttattccgctgtgccataacataarcctctctyatgttcatgttgat
ttggctctgaatggtgatgattacagtgttgaaatcaagggtgaagcttctacgactggg
aagacaggagttgagatggaagccatgactgctgtaacaattgctggactaacagtctac
gatatgtgcaaagctggttcaaaagacattcaaataacaaatgtaaggcttgatcgtaaa
actggggggaagagtggggactggtcacgggag
>PAFTOL004652
---aaccaaggggaagcacaaatggtggacgtctctcccaaggagaatacaaagagaacc
gccatygccagctgtaaagtgatattaggaaagaaagtgtttgatttggtgtcagcgaac
caattggctaaaggggatgtgcttagtgtggcaaaaattgctggaattactggggcgaaa
cwaactagccaccttattccgctgtgccataacataagcctctctcatgttcgtgttgat
ttggctttgaatggtgatgattacagtgttgaaatcaacggtgaagcttctacgaccggg
aagacaggagttgagatggaagccttgactgctgtaacaattgctggtctaacagtctac
gatatgtgcaaagcaggttcaaaagacattcaaataacaaatgtaaggctcgagcgtaaa
actggggggaagagtggggactggtctcgggag
>PAFTOL004653
---aaccaaggggaagcacaaatggtggacgtctctcccaaggggaatacaaagagaacc
gccattgccagctgtaaagtgatattaggaaagaaagtgtttgatttggtgtcagcgaac
caattggctaaaggggatgtgcttggtgtggcaaaaattgctggaattactggggcgaaa
caaactagcaaccttattccgctgtgccataacataagcctctctcatgttcgtgttgac
ttggctttgaatggtgatgattacagtgttgaaatcaacggtgaagcttctacgacaggg
aagacaggagttgagatggaagccatgactgctgtaacaattgctggtctaacagtctac
gatatgtgcaaagcgggttcaaaagacattcaaataacaaatgtaaggctcgagcgtaaa
acyggggggaagagtggggactggtctcgggag
>PAFTOL004654
---aaccaagggaaagcacaaatggtggatgtctctcccaaggaggatacaaagagaact
gccmttgccagctgcaaagtgctattaggaaagcaagtgtttgatttggtgtcagcgaac
caattggctaaaggggatgtgcttagtgtggcgaaaattgctggaattactggggccaaa
caaaccagccacctcattccgctgtgccataacataagcctttctcatgttcacgttgac
ttggctctgaatggtgatgattacagtgttgaaatcaggggtgaagcttcgacgactggg
aagacaggagttgagatggaagccatgactgckgtaacaattgctggtctaacagtctac
gatatgtgcaaagctggctcaaaagacattcaaataacaartgtaaggcttgagcgtaaa
actggggggaagagtggggactggtcgmgggag
>PAFTOL004657
ggcaaccarggggaagcgcaaatggtggatgtttctcccaaggagaatacaaagagaact
gccattgccagctgcaaagtgatactaggaaagaaagtgtttgacttggtgtcagccaac
cagttggctaaaggggatgtgcttagtgtggcaaaaattgctggaataactggggcgaaa
caaactagcaaccttattccactatgccacaacataagcctgtctcatgttcgtgttgat
ttgactctgaatggcgatgattacagtgttgaaatcaagggtgaagcttctacgactggg
aaracaggagttgagatggaagccatgactgctgtaacaattgctggtcttaccgtctac
gacatgtgcaaagctgcttcaaaagacatkcaaataacaaacatgaggctcgagcataaa
accggcgggaagagtggagattggtcaagggag
>PAFTOL004658
---aaccaagggaaagcacaaatggtagatgtctctcccaaggagaatacaaagagaacc
gccattgccagctgcaaagtgatattaggaaagcaagtgtttgatttggtgtcagcgaac
caattggctaaaggggatgtgcttagtgtggcaaaaattgctggaattactggggcaaaa
caaactagccaccttattccgctgtgccataacataagcctctctcatgttcatgttgat
ttggctctgaatggtgatgattacagtgttgaaatcaagggtgaagcttctacgactggg
aagacaggagttgagatggaagccatgactgctgtaacaattgctggtctaacagtctac
gatatgtgcaaagctggttcaaaagacattcaaataacaaatgtaaggcttgatcgcaaa
actggggggaagagtggggactggtcccgggag
>PAFTOL004660
---aaccaagggaaagcacaaatggtagatgtctctcccaaggagaatacaaagagaacc
gccattgccagctgcaaagtgatattaggaaagcgagtgtttgatttggtgtcagcgaac
caattggctaaaggggatgtgcttagtgtggcaaaaattgctggaattactggggcraaa
caaactagccaccttattccgctgtgccataacataarcctctctcatgttcatgttgat
ttggctctgaatggtgatgattacagtgttgaaatcaagggtgaagcttctacgactggg
aagacaggagttgagatggaagccatgactgctgtaacaattgctggtctaacagtctac
gatatgtgcaaagctggttcaaaagacattcaaataacaaatgtaaggcttgawcgcaaa
actggggggaagagtggggactggtcccgggag
>PAFTOL004661
gacaaccaaggggaagcgcaaatggtggatgtttctcccaaggagaatacaaagagaact
gccattgccagctgcaaagtgatattaggaaagaaagtgtttgacttggtgtcagccaac
caattggctaaaggggatgtgcttagtgtggcaaaaattgctggaataactggggcgaaa
caaactagcaaccttattccactatgccacaacataagcctgtctcatgttcgtgttgat
ttgactctgaatggcgatgattacagtgttgaaatcaagggtgaagcttctacgactggg
aagacaggagttgagatggaagccatgactgctgtaacaattgctggtcttaccgtctac
gacatgtgcaaagctgcttcaaaagacattcaaataacaaacataaggctcgagcataaa
accggcgggaagagtggagattggtcaagggag
>PAFTOL004662
---aaccaagggaaagcacaaatggtggatgtctctcccaaggaggatacaaagagaact
gccattgccagctgcaaagtgatattaggaaagcaagtgttcgatttggtgkcagcgaac
caattggctaaaggggatgtgcttagtgtggcaaaaattgctggaattactggagcgaaa
caaactagccacctcattccgctgtgccataacataagcctctctcatgttgatgttgay
ttggctctgaatggtgakgattacagtgttgaaatcaagggtgaagcttctacgactggg
aagacaggagttgagatggaagccatgacygcggtaacaattgctggwctaacagtctac
gatatgtgcaaagctgsttcaaaagacattcaaataacaaatgtaaggcttgagcgtaaa
actggggggaagagtggggactggtcg------
>PAFTOL004664
---aaccaaggggaagcacaaatggtggacgtctctcccaaggagaatacaaagagaacc
gccattgccagctgtaaagtgatattaggaaagaaagtgtttgatttggygtcagcgaac
caattggctaaaggggatgtgcttagtgtggcaaaaattgctggarttactggggcgaaa
caaactagcyaycttatcccgctgtgccataacataagcmtyactcatgtttgtgttgat
ttggctctgaatggtgatgactacagtgttgaaatcaagggtgaagcttctacgatgggg
aagacaggagttgagatggaagccatgactgctgtaacaattgccggtctaacagtctac
gatatgtgcaaagckggttcaaaagacattcaaataacaaatgtaaggctcgagcgtaaa
actggggggaagagtggggactggtctcgggag
>PAFTOL004665
---aaccaaggggaagcacaaatggtggatgtctctcctaaggagaatacaaagagaacc
gccattgccagctgcaaagtgatrttaggaaagaaagtgtttgatatggtgtcagcgaac
caattggctaaaggggatgtgcttagtgtggcaaaaattgctggaattactggggcgaaa
caaactagccaccttattccgctgtgccataacataagcctctctcatgtttgtgttgat
ttggctctgaatggtgatgattacagtgttgaaatcaagggtgaagcttctacgacgggg
aagacaggagttgagatggaagccatgactgctgtaacaattgctggtctaacagtctac
gatatgtgcaaagctggttcaaaagacattcaaataacaaatgtaaggcttgagtgtaaa
actggggggaagagtggggactggtcgcgggag
>PAFTOL004667
---aaccaaggggaagcacaaatggtggacgtctctcccaaggagagtacaaagagaacc
gccattgccagctgtaaagtgatattaggaaagmaagtgtttgatttggtgtcarcgaac
caattggctaaaggggatgtgcttagtgtggcaaaaattgctggaattactggggcgaaa
caaactagccaccttattccgctgtgccataacataagcctctctcatgttcgtgttgat
ttggctttgaatggtgatgattacagtgttgaaatcaagggtgaagcttctacgacaggg
aagacaggagttgagatggaagccatgactgctgtaacaattgctggtctaacagtctac
gatatgtgcaaagctggttcaaaagacattcaaataacaaatgtaaggctcgagcgtaaa
actggggggaagagtggggactggtcgcgggac
>PAFTOL004668
---aaccaaggggaagcacaaatggtggatgtctctcccaaggagaatacaaagagaacc
gccattgccagctgtaaagtgatattaggaaagaaagtgtttgatttggtgtcagcgaac
caattggctaaaggggatgtgcttagtgtggcaaaaattgctggaattactggggcgaaa
caaactagccaccttattccsctgtgccataacataagcctcwctcatgttygtgttgat
ttggctctgaatrgtgatgamtacagtgttgaaatcaagggtgaagcttctacgayrggg
aagacaggagttgagatggaagccatgactgctgtaacaattgctggtctaacagtctac
gatatgtgcaaagctggttcaaaagacattcaaataacaaatgtaaggctcgagmgyaaa
actgggggkaagagtggggactggtckcgggag
>PAFTOL005035
---aaccaaggrgaagcacaaatggtggacgtctctcccaaggagaatacaaagagaacc
gccattgccagctgtaaagtgatattrggaaagaaagtgtttgatttggtgtcagcgaac
caattggctaarggggatgtgcttagtgtggcaaaaattgctggaattactggggcgaaa
caaactagccacctkatyccgctgtgccataacataagcctcwctcatgttygtgttgat
ttggctytgaatggtgatgaytacagtgttgaaatcaakggtgaagcttctacgayrggg
aagacaggagttgagatggaagccatgactgctgtaacaattgctggtctaacagtctac
gayatgtgcaaagctggttcaaaagacattcaaataacaaatgtraggctcgagcgtaaa
actggggggaagagtggggactggtctcgggag
>PAFTOL005047
---aaccaaggggaagcacaaatggtggatgtctctcctaaggagaatacaaagagaacc
gccattgccagctgcaaagtgatattaggaaagaaagtgtttgatatggtgtcagcgaac
caattggctaaaggggatgtgcttagtgtggcaaaaattgctggaattactggggcgaaa
caaactagccaccttattccgctgtgccataacataagcctctctcatgttcgtgttgat
ttggttctgaatggtgatgactacagtgttgaaatcaagggtgaagcttctacgacgggg
aagacaggagttgagatggaagccatgactgctgtaacaattgctggtctaacagtctac
gatatgtgcaaagctggttcaaaagacattcaaataacaaatgtaaggctcgagcgtaaa
actggggggaagagtgggcactggtcgcgggag
>PAFTOL008060
---aaccaaggggaagcacaaatggtggacgtctctcccaaggagaatacaaagagaacc
gccattgccagctgtaaagtgatattrggaaagaaagtgtttgatttggtgtcagcgaac
caattggctaaaggggatgtgcttagtgtggcaaaaattgctggaattactggggcgaaa
caaactagccaccttatcccgctgtgccataacataagcctcactcatgtttgtgttgat
ttggctctgaatggtgatgactacagtgttgaaatcaagggtsaagcttctacgatgggg
aagacaggagttgagatggaagccatgactgctgtaacaattgcyggtctaacagtctac
gatatgtgcaaagckggttcaaaagacattcaaataacaaatgtaaggctcgagcgtaaa
actggggggaagagtggggactggtctcgggag
>PAFTOL008063
---aaccaaggggaagcacaaatggtggacgtctctcccaaggagaatacaaagagaacc
gccattgccagctgtaaagtgatattaggaaagaaagtgtttgatttggtgtcagcgaac
caattggctaaaggggatgtgcttagtgtggcaaaaattgctggaattactggggcgaaa
caaactagccaccttatcccactgtgccataacataagcctcactcatgtttgtgttgat
ttggctctgaatggtgatgactacagtgttgaaatcaagggtgaagcttctacgacaggg
aagacaggagttgagatggaagccatgactgctgtaacaattgctggtctaacagtctac
gatatgtgcaaagctggttcaaaagacattcaaataacaaatgtcaggctcgagcgtaaa
actggggggaagagtggggactggtctcgggag
>PAFTOL008084
---aaccaaggggaagcacaaatggtggatgtttctcccaaggagaatacaaagagaact
gccattgccagctgcaaagtgatattaggaaagaaagtgtttgacttggtgtcagscaac
caattggctaaaggggatgtgcttagtgtggcaaaaattgctggaataactggrgcgaaa
caaactagcaaccttatwccactatgccacaacataagcctgtctcatgttcgtgttgak
ttgactctgaamggcgatgattacagtgttgaaatcaagggtgaagcttctacgactggg
aagacaggagttgagatggaagccatgactgctgtaacaattgctggtctaactgtctac
gacatgtgcaaagctgcttcaaaagacattcaaataacaaatgtaaggctcgagcataaa
actggcgggaagagtggaaattggtcragggag
>PAFTOL008417
---aaccaaggggaagcacaaatggtggacgtctctcccaaggagaatacaaaaagaacc
gccattgccagctgtaaagtgatattaggaaagaaagtgtttgatttggtgtcagcgaac
caatttgctaaaggggatgtgcttagtgtggcaaaaattgctggaattactggggcgaaa
caaactagccaccttatcccgctgtgccataacataagcctcactcatgtttgtgttgat
ttggctctgaatggtgatgactacagtgttgaaatcaagggtgaagcttctacgatgggg
aagacaggagttgagatggaagccatgactgctgtaacaattgctggtctaacagtctac
gatatgtgcaaagctggttcaaaagacattcaaataacaaatgtaaggctcgascgtaaa
actggggggaagagtggggactggtctcgggag
>PAFTOL008421
---aaccaaggtaaagcacacatggtggatgtctctcccaagaaggatacaaagagaact
gccattgctagctgcaaagtgatattaggaaagccagtgtttgatttggtgtyagcgaac
caattggctaaaggggatgtgcttactgyggcaaagattgctggaattactggrgcgaaa
caractagccaccttattccgctgtgccataacataagcctctctcatgttcatgttgat
ttggctctgaatggtgatgattacagtgttgaaatcaagggtgaagcttctacgactggg
aagacaggagtcgagatggaagccatgactgctgtaacaattgctgstctaacagtctac
gatatgtgcaaagctggttcaaaagacattcaaataacaaatgtaaggcttgagcgtaaa
actggggggaagagtggggactggtcgcgggag
>PAFTOL008439
---aaccaaggggaagcacaaatggtggatgtctstcccaaggacaatacaaacagaacy
gccatcgccagctgcaaagtgatattaggaaagaaagtgtttgatttggtgtcagcgaac
caattggstaaargggatgtgctkagtgtggcaaaaattgctggaattactggggcgaaa
caaactagccaccttattccgctgtgccataacataagcctctctcatgttcgtgttgat
ttggctctgaatgktgatgattayagtgttgaaatcaagggtgaagcttctacgactggg
aagacaggagttgagatggaagccatgactgctgtaacaattgctggtctaacagtctac
gatatgtgcaaagctggtkccaaagacattcaaataacaaatgtaaggctcgakcgtaaa
actgggggaaagagtggggaytggtcrcgggag
>PAFTOL008881
---aaccaaggggaagcacaaatggtggatgtctctcccaaggagaatacaaagagaacc
gccattgccagctgtaaagtgatattaggaaagaaagtgtttgatttggtgtcgacgaac
caattggctaaaggggatgtgcttagtgtggcaaaaattgctggaattactggggcgaaa
caaactagccaccttattccgctgtgccataacataagcctctctcatgttcgtgttgat
ttggctctgaatggtgatgattacagtgttgaartcaagggtgaagcttctacgaykggg
aagacaggagttgaratggaagccatgactgytgtaacaattgctggtctracagtytay
gatatgtgcaaagctgsttcraaagacattcaaataacaaatgtaaggctcragcrtaaa
actggggggaagagtggggactgrtcgcgggag
>PAFTOL009175
---------------------------------------------aatacaaagagaacc
gccattgccagctgcaaagtgatattaggaaagaaagtgtttgatatggtgtcagggaac
caattggctaaaggggatgtgcttagtgtggcaaaaattgctggaattactggggcgaaa
caaactagccaccttattccgctgtgccataacataagcctctctcatgttcgtgttgac
ttggctctgaatggtgatgattacagtgttgaaatcaagggtgaagcttctacgacgggg
aagacaggagttgagatggaagccatg---------------------------------
------------------------------------------------------------
---------------------------------
>PAFTOL009179
------------------------------------------------------------
------------------------------------------------------------
------------------------------------------------------------
------------cttattccgctgtgccataacataagcctctctcatgttcgtgttgat
ttggctttgaatggtgatgattacagtgttgaaatcaagggtgaagcttctacgacaggg
aagacaggagttgagatggaagccatgactgctgtaacaattgctggtctaacagtctac
gatatgtgcaaagctggttcaaaagacattcaaataacaaatgtaaggctcgagcgtaaa
actggggggaagagtggggactggtcgcgggag
>PAFTOL009181
---aaccaaggggaagctcaaatggtggacgtctctcccaaggagaatacaaagagaacc
gccattgccagctgtaaagtgatrttaggaaagaaagtgtttgatttggtgtcagcgaac
caattggctaaaggggatgtgcttagtgtggcaaaaattgctggaattactggggcgaaa
caaactagccaccttattccgctgtgccataacataagcctctctcatgttsgtgttgat
ttggctttgaatggtgrtgattacagtgttgaaatcaagggtgaagcttctacgacrggg
aagacaggagttgagatggaagccatgactgctgtaacaattgctggtctaacagtctac
gatatgtgcaaagctggttcaaaagacattcaaataacaaatgtaargctmgagcgtaaa
actggggggaagagtggggactggtcgcgggag
>PAFTOL009183
---aaccaaggggaagctcaaatggtggacgtctctcccaaggagaatacaaagagaacc
gccattgccagctgtaaagtgatattaggaaagaaagtgtttgatttggtgtcagcgaac
caaytggctaaaggggatgtgctyagtgtggcaaaaattgctggaattactggggcgaaa
caaactagccaccttattccgctgtgccataacatawgcctctctcatgttcgtgttgat
ttggctttgaatggtgacgattacagtgttgamatcaagggygaagcttctacgacaggg
arracaggagttgagatggaagccatgactgctgtaacaattgcyggtctaacagtctac
gatatgtgcaaagctggttcaaaagacattcaaataacaaatgtaaggctcgagcgtaaa
actggggggaagagtggggactggtckcgggag
>PAFTOL009187
---aaccaaggggaagcacaaatggtggatgtctctcccaaggagaatacaaagagaamc
gccattgccagctgcaaagtgatgttaggaaagaaagtgttcaatatggtgtcagcgaac
caattggctaaaggggatgtgcttagtgyggcaaaaattgctggaatcactrgggcgaaa
caaactagccaccttattcctctgtgccatarcataagcctctctcatgttcgtgttgat
ttggctctgaatggtgatgattacagtgttgaaatcaaaggtgaagctttcacgacgggg
aagacaggagttgagatggaagccatgactgctgtaacaattgctggtctaacagtctat
gatatgtgcaaagctggttcaaaagacattcaaataacaaatgttaggctcgagcgtaaa
actgggggcaagagtggggactggtcgcgggag
>PAFTOL009193
---aaccaagggaaagcacaaatggtggatgtctcycccaaggaggatacaaagagaact
gccattgccagctgcaaagtgatattaggaaagcaagtgtttgatttggtgtcagcgaac
caattggctaaaggggatgtgcttagtgtggcaaaaattgctggaattactggggcgaaa
caaactagccaccttattccgctgtgccataacataagcctmtctcatgttcatgttgat
ttggctctgaatggtgatgattacagtgttgaaatcaagggtgaagcttctacgactggg
aagacaggagttgagatggaagccatgactgctgtaacaattgctggtctaacagtctac
gatatgtgcaaagctggttcaaaagacattcagataacaaatgtgaggcttgagcgtaaa
actggggggaagagtggggactggtcgcgggag
>PAFTOL009195
---aaccaaggggaagcacaaatggtggacgtctctcccaaggagaatacaaagagaacc
gccattgccagctgtaaagtgrtattaggaaagaaagtgtttgatttggtgtcagcgaac
caattggctaaaggggatgtgcttagtgtggcaaaaattgctggaattactggggcgaaa
cwaactagccacctkattccgctgtgccataacataagcctctctcatgttcgtgttgat
ttggctttgaatggtgatgattacagtgttgaaatcaacrgtgaagcttctacgacaggg
aagacaggagttgagatggaagccatgactgctgtaacaattgctggtctaacagtctac
gatatgtgcaaagcgggttcaaaagacattcaartaacaaatgtaaggcttgagcgtaaa
actggggggaagagtggggactggtctcgggag
>PAFTOL009197
---aaccaaggggaagcacaaatggtggacgtctctcccaaggagaatacaaagagaacy
gccattgctagctgtaaagtgatattaggaaagaaagtgtttgatttggtgtcagcgaac
caattggctaaaggggatgtgcttagtgtggcaaaaattgctggaattactggggcgaaa
caaactagccaccttattccgctgtgccataacataagcctctctcatgtycgtgttgat
ttggctttgaatggtgatgattacagtgttgaaatcaatgttgaagcttctacgacaggg
aagacaggagttgagatggaagccatgactgctgcagcaattgctggtctgacagtctac
gatatgtgcaaagcgggttcaaaagacattcaaataacaaatgtaaggcttgagcgtaaa
actggggggaagagtggggactggtctcgggag
>PAFTOL009199
---aaccaaggggaagcacaaatggtggacgtctctcccaaggagaatacaaagagaacc
gccattgccagctgtaaagtgatattaggaaagaaagtgtttgatttggtgtcagcgaac
caattggctaaaggggatgtgcttagtgtggcaaaaattgctggaattactggggcgaaa
caaactagccaccttatcccgctgtgccataacataagcctcactcatgtttgtgttgat
ttggctctgaatggtgatgactacagtgttgaaatcaagggtgaagcttctacgatgggg
aagacaggagttgagatggaagccatgactgctgtaacaattgccggtctaacagtctac
gatatgtgcaaagctggttcaaaagacattcaaataacaaatgtaaggctcgagcgtaaa
acygggggraagagtggggactggtctcgggag
>PAFTOL009203
---aagcaaggggaagcacaaatggtggacgtctctcccaaggagaatacaaagagaacc
gccattgccagctgtaaagtgatattaggaaagaaagtgtttgatttggtgtcagcgaac
caattggctaaaggggatgtgcttagtgtggcaaaaattgctggaattactggggcgaaa
caaactagccaccttattccgctgtgccataacataagcctctctcatgttcgtgttgat
ttggctttgaatggggatgattacagtgttgaaatcaagggtgaagcttctacgacaggg
aagacaggagttgagatggaagccatgactgctgtaacaattgctggtctracagtctay
gatatgtgcaaagcgggttcaaaagacattcaaataacaaatgtaaggcttgagcgtaaa
actgggggaaagagtggggactggtctcggaag
>PAFTOL009209
---aaccaaggggaagcacaaatggtggatgtctctcctaaggagaatacaaagagaact
gccattgccagctgcaaagtgatattaggaaagaaagtgtttgatatggtgtcagcgaac
caattggctaaaggggatgtgcttagtgtggcaaaaattgctggaattactggggcgaaa
caaactagccaccttattccgctgtgccataacataagcctctctcatgttcgtgttgat
ttggctctgaatggtgatgattacagtgttgaaatcaagggtgaagcttctacgacgggg
aagacaggagttgagatggaagccatgactgctgtaacaattgctggtctaacagtctac
gatatgtgcaaagctggttcaaaagacattcaaataacaaatgtaaggcttgagtgtaaa
actggggggaagagtggggactggtcgcgggat
>PAFTOL009215
---aaccaaggggaagcacaaatggtggacgtctctcccaaggagaatacaaagagaacc
gccattgccagctgtaaagtggtattaggaaagaaagtgtttgatttggtgtcagcgaac
caattggctaaaggggatgtgcttagtgtggcaaaaattgctggaattactggggcgaaa
caaactagccaccttattccgctgtgccataacataagcctctctcatgttcatgttgat
ttggctttgaatggtgatgattacagtgttgaaatcaagggtgaagcttctacgacaggg
aagacaggagttgagatggaagccatgactgctgtaacaattgctggtctaacagtctac
gatatgtgcaaagcgggttcaaaagacattcaaataacaaatgtaaggcttgagcgtaaa
actggggggaagagtggggactggtctcgggag
>PAFTOL009217
---aaccaaggggaagcacaaatggtggacgtctctcccaaggagaatacaaagagaact
gccattgccagctgtaaagtgatattaggaaagaaagtgtttgatttggtgtcagcgaac
caattggctaaaggggatgtgcttagtgtggcaaaaattgctggaattactggggcgaaa
caaactagccaccttatcccgctgtgccataacataagcctcactcatgtttgtgttgat
ttggctctgaatggtgatgactacagtgttgaaatcaagggtgaagcttctacgacaggg
aagacaggagttgagatggaagccatgactgctgtaacaattgctggtctaacagtctat
gatatgtgcaaagcgggttcaaaagacattcaaataacaaatgtaaggcttgagcgtaaa
actgggggaaagagtggggactggtctcgggag
>PAFTOL009219
---aaccaaggggaagcacaaatggtggacgtctctcccaaggagaatacaaagagaacc
gccattgccagctgtaaagtgatattaggaaagaaagtgtttgatttggtgtcagcgaac
caattggctaaaggggatgtacttagtgtggcaaaaattgctggaattactggggcgaaa
caaactagccaccttatcccgctgtgccataacataagcctcactcatgtttgtgttgat
ttggctctgaatggtgatgactacagtgttgaaatcaagggcgaagcttctacgacaggg
aagacaggagttgagatggaagccatgactgctgtaacaattgccggtctaacagtctac
gatatgtgcaaagctggttcaaaagacattcaaataacaaatgtgaggctcaagcgtaaa
actggggggaagagtggggactggtctcgggag
>PAFTOL009223
---aaccaaggggaagcacaaatggtggacgtctctcccaaggagaatacaaagagaacc
gccattgcyagctgtaaagtgatattaggaaagaaagtgtttgatttggtgtcagcgaac
caattggctaaaggggatgtgcttagtgtggcaaaaattgctggaattactggggcgaaa
caaactagccaccttatcccgctgtgccataacataagcctcactcatgtttgtgttgat
ttggctctgaatggtgatgactacagtgttgaaatcaagggtgaagcttctacgatgggg
aagacaggagttgagatggaagccatgactgctgtaacaattgccggtctaacagtctac
gatatgtgcaaagctggttcaaaagacattcarataacaaatgtaaggctcgagcgtaaa
actggggggaagagtggggactggtctcgggag
>PAFTOL009225
---aaccaaggggaagcacaaatggtggacgtctctcccaaggagaatacaaaragaacc
gccattgccagctgtaaagtgatattaggaaagaaagtgtttgatttggtgtcagcgaac
caattggctaaaggggatgtgcttagtgtggcaaaaattgctggaattactggggcgaaa
caaactagccaccttatcccgctgtgccataacataagcctcactcatgtttgtgttgat
ttggctctgaatggtgatgactacagtgttgaaatcaagggtgaagcttcgacgatgggg
aagacaggagttgagatggaagccatgactgctgtaacaattgccggtctaacagtctac
gatatgtgcaaagctggttcaaaagacattcaaataacaaatgtaaggctcgagcgtaaa
actggggggargagtggggactggtctcgggag
>PAFTOL009227
---aaccaaggggaagcacaaatggtggacgtctctcccaaggagaatacaaagagaacc
gccattgccagctgtaaagtgatattaggaaagaragtgtttgatttggtgtcagcgaac
caattggctaaaggggatgtgcttagtgtggcaaaaattgctggaattactggggcgaaa
caaactagcyaccttattccgctgtgccataacataagcctctctcatgttcgtgttgat
ttggctttgaatggtgatgattacagtgttgaaatcaagggtgaagcttctacracagsg
aagacaggagttgagatggaagccatgactgctgtaacaattgctggtctaacagtctac
gatatgtgcaaagctggttcaaaagacattcaaataacaaatgtaaggctygagcgtaaa
actgggggraagagtggggactggtctcggaag
>PAFTOL009229
---aaccaagggaaagcacaaatggtggatgtctctcccaaggaggagacaaagagaact
gccattgccagctgcaaagtgatattaggaaagcaagtgtttgatttggtgtcagcgaac
caattggctaaaggggatgtgcttagtgtggcaaaaattgctggaattactggggcgaaa
caaactagccaccttattccgctgtgccataacataagcctctctcatgttcatgttgat
ttggctctgaatggtgatgattacagtgttgaaatcaagggtgaagcttctacaactggg
aagacaggagttgagatggaagccatgactgctgtaacaattgctggtctaacagtctac
gatatgtgcaaagctggttcaaaagacattcaaataacaaatgtaaggcttgatcgcaaa
actggggggaagagtggggactggtcgcgggag
>PAFTOL009231
---aaccaagggaaagcacaaatggtagatgtctctcccaaggagaatacaaagagaacc
gccattgccagctgcaaagtgatattaggaaagcaagtgtttgatttggtgtcagcgaac
caattggctaaaggggatgtgcttagtgtggcaaaaattgctggaattactggggcgaaa
caaactagccaccttattccgctgtgccataacataagcctctctcatgttcatgttgat
ttggctctgaatggtgatgattacagtgttgaaatcaagggtgaagcttctacgactggg
aagacaggagttgagatggaagccatgactgcggtaacaattgctggtctaacagtctac
gatatgtgcaaagctggttcaaaggacattcaaataacaaatgtaaggcttgagcgtaaa
actggggggaagagtggggactggtcacgggag
>PAFTOL009233
---aaccaaggggaagcacaaatggtggatgtctctcccaaggagaatacaaagagaacc
gccattgccagctgcaatgtgatattaggaaagcargtgtttgatttggtgtcagcgaac
caattggctaaaggggatgtgcttagtgtggcaaaaattgctggaattactggggcgaaa
caaactagccaccttattccgctgtgccataacataagcctctctcatattcgtgttgat
ttggctctgaatggtgasgattacagtgttgaaatcaagggtgaggcktctacaacgggg
aagacaggagttgagatggaagccatgactgctgtaacaattgccggtctaacagtctac
gatatgtgcaaagctgtttcaaargacattcaaataacaaatgtaaggctcgagcgtaaa
actggggggaagagtggggactggtcgcgggag
>PAFTOL009235
---aaccaaggcgaagcacaaatggtggatgtttctcccaaggagaatacaaagagaact
gccatcgccagctgcraagtgatattaggaaagaaagtgtttgacttggtgtcagctaac
caattggctaaaggggatgtgcttagtgtrgcaaaaattgcaggaataactggggcaaaa
caaactagcagccttattccgctatgccacaacataagcctgtctcatgttcgtgttgat
ttgactctcaatggcgatgattacagtgttgaaatcgagggtgaagcttctacgactggg
aagacaggagttgagatggaagccatgactgctgtaacaattgctggtctgaccgtstat
gacatgtgcaaagctgcttcaaaagacattcaaataacaaacgtaaggctggagcataaa
actggcgggaagagtggarattggtcaagg---
>PAFTOL009237
---aaccaaggcgaagcacaaatggtggatgtttctcccaaggagaatacaaagagaact
gccatcgccagctgcaaagtgatattaggaaagraagtgtttgacttggtgtcagctaac
caattsgctaaaggggatgtgcttagtgtggcaaaaattgcaggaataactggggcaaaa
caaactagcagccttattccgctatgccacaacataagcctgtctcatgttcgtgttgat
ttgactctcaatggcgatgattacagtgttgaaatcaagggtgaagcttctacgactggg
aagacaggagttgagatggaagccatgactgctgtgacaattgctggtctgaccgtctat
gacatgtgcaaagctgcttcaaaagacattcaaataacaaacgtaaggctygagcataaa
actggcgggaagagtggagattggtcaagg---
>PAFTOL009239
---aaccaaggggaagcacaaatggtggatgtctctcccaaggagaatacaaagagaacc
gccattgccagctgcaaagtgatattaggaaagaaagtgtttgatttggtgtcagcaaac
caactggytaaaggggatgtgcttagtgtggcaaaaattgctggaattacaggggcaaaa
caaactagccaccttattccgctgtgccataacataagcctctctcatgttcgtgttgat
ttggctctgaatggtgatgattacagtgttgaaattgagggtgaagcttctacgacgggg
aagacaggagttgagatggaagccatgactgctgtgacaattgctggtctaacagtctac
gatatgtgcaaagctggytcaaaagacattcaaataacaaatgtaaggctcgarcgtaaa
actgggggaaagagtggggactggtcgcgggag
>PAFTOL009241
---aaccaaggggaagcacaaatggtggacgtctctcccaaggagaatacaaagagaacc
gccattgccagctgtaaagtgatattaggaaagaaagtgtttgatttggtgtcagcgaac
caattggctaaaggggatgtgcttagtgtggcaaaaattgctggaattactggggcgaaa
caaactagccaccttgtcccgctgtgccataacataagcctcactcatgtttgtgttgat
ttggctctgaatggtgatgactacagtgttgaaatcaagggtgaagcttctacgatgggg
aagacaggagttgagatggaagccatgactgctgtaacaattgctggtctaacagtctat
gatatgtgcaaagcgggttcaaaagacattcaaataacaaatgtaaggcttgagcgtaaa
actggggggaagagtggggactggtctcgggag
>PAFTOL009243
---aaccaaggggaagcacaaatggtggatgtctctcccaaggagaatacaaagagaacc
gccattgccagctgcaaagtgatattaggaaagaaagtgtttgatatggtgtcagcgaac
caattggctaaaggggatgtgcttagtgtggcaaaaattgctggaattactggggcaaaa
caaactagccaccttattccgctgtgccataacataagcctctctcgtgttcgtgttgat
ttggctctgaatggtgatgattacagtgttgaaatcaagggtgaagcttctacgacgggg
aagacaggagttgagatggaagccatgactgctgtaacaattgctggtctaacagtctac
gatatgtgcaaagctggttcaaaagacattcaactaacaaatgtaaggctcgagcgtaaa
actgggggggagagtggggactggtcgcgggag
>PAFTOL009245
---aaccaaggggaagcacaaatggtggatgtctctcccaaggagaatacaaagagaacc
gccgttgccagctgcaaagtgatattaggaaagaaagtgtttaatatggtgtcggcgaac
caattggctaaaggggatgtgctcagtgtggcaaaaattgctggaattactggggcgaaa
caaactagccaccttattcctctgtgccataacataagcctctctcatgttcgtgttgat
ttggctctgaatggtgatgattacagtgttgaaatcaagggtgaagcttctaccatgggg
aagacaggagttgagatggaagccatgactgctgtaacaattgctggtctaacagtctac
gatatgtgcaaagctggttcaaaagacattcaaatagcaaatgttaggctcgagcgtaaa
actgggggcaagagtggggactggtcgcgggag
>PAFTOL009249
---aaccaaggggaagcacaaatggtggatgtctctcccaaggagaatacaaagagaacc
gccgttgccagctgcaaagtgatattaggaaagaaagtgtttaatatggtgtcggcgaac
caattggctaaaggggatgtgcttagtgtggcaaaaattgctggaattactggggcgaaa
caaactagccaccttattcctctgtgccataacataagcctctctcatgttcgtgttgat
ttggctctgaatgatgatgattacagtgttgaaatcaagggtgaagcttctacgacgggg
aagacaggagttgagatggaagccatgactgctgtaacaattgctggtctaacagtctac
gatatgtgcaaagctggttcaaaagacattcaaataacaaatgttaggctcgagcgtaaa
actgggggcaagagtggggactgggcgcgggag
>PAFTOL009251
---aaccaaggggaagcacaaatggtggatgtctctcccaaggagaatacaaagagaacc
gccgttgccagctgcaaagtgatattaggaaagaaagtgtttaatatggtgtcggcgaac
caattggctaaaggtgatgtgctcagtgtggcaaaaattgctggaattactggggcgaaa
caaactagccaccttattcctctgtgccataacataagcctctctcatgttcgtgttgat
ttggctctgaatggtgatgattacagtgttgaaatcaagggtgaagcttctacgacgggg
aagacaggagttgagatggaagccatgactgctgtaacaattgctggtctaacagtctay
gatatgtgcaaagctggttcaaaagacattcaaataacaaatgttaggctcgagcataaa
actgggggcaagagtggggactggtcgcgggag
>PAFTOL009253
ggtaaccaaggcgaagcacaaatggtggatgtttctcccaaggagaatacaaagagaact
gccatcgccagctgcaaagtgatattaggaaagaaagtgtttgacttggtgtcagctaac
caattggctaaaggggatgtgcttagtgtggcaaaaattgcaggaataactggggcaaaa
caaactagcagccttattccgctatgccacaacrtaagcctgtctcatgttcgtgttgat
ttgactctcaatggcaatgattacagtgttgaaatcaagggtgaagcttctacractggg
aaracaggagttgagatggaagccatgactgctgtaacaattgctggtctgaccgtctat
gacatgtgcaaagctgcttcaaaagamattcaaataacaaacgtaaggctcgagcataaa
actggcgggaagagtggagattggtcaagg---
>PAFTOL009259
---aaccaaggggaagcacaaatggtggatgtctctcccaaggagaatacaaagagaacc
gccattgccagctgcaaagtgatattaggaaagaaagtgtttgatttggtgtcagcgaac
caattggctaaaggggatgtgcttagtgtggcaaaaattgctggaattacagcggcaaaa
caaactagccaccttattccgctgtgccataacataagcctctctcatgttmrtgttgat
ttggctctgaatggtgatgattacagtgttgaaatcgagggtgaagcttctacaaygggg
aagacaggagttgagatggaagccatgactgctgtaacaattgctggtctaacagtctay
gatrtgtgcaaagctgsttcraaagacattcaaataacaaatgtaaggctcgagcrtaaa
actggggggaagagtggggactggtcgcgggag
>PAFTOL009261
---aaccaaggggaagcaaaaatggtggatgtctctyccaaggagaatacaaagagaacc
gccattgccagctgcaaagtgatmttaggaaagcaagtgtttgatttggtgtcggcgaac
caattggctaaaggggatgtgcttagtgtggcaaaaattgcgggratyactggggcgaaa
caaactagccaccttattccgctgtgccataacataagcctctctcatgttcatgttgat
ttggctctgaatggtgatgactacagtgttgaaatcaagggtgaagcttctacgactggg
aagacaggagttgagatggaagccatgactgctgtaacaattgctggtctaacagtctac
gatatgtgcaaagctggttcaaaagacattcaaataacaaatgtaaggcttcagcgtaaa
actggggggaagagtggggactggtcgcgggag
>PAFTOL009265
---aaccaaggggaagcacaaatggtggatgtctctcccaaggagaatacaaagagaacc
gccattgccagctgcaaagtgatattaggaaaagaagtgtttaatatggtgtcagcgaac
caattggctaaaggggatgtgcttagtgtggcaaaaattgctggaattactggggcgaaa
caaactagccaccttattcctctgtgccataacataagcctctctcatgttcgtgttgat
ttggctctgaatggtgatgattacagtgttgaaatcaagggtgaagcttctacgacaggg
aagacaggagttgagatggaagccatgactgctgtaacaattgctggtctaacagtytac
gatatgtgcaaagcyggctcaaaagacattcaaataacaaatgttaggctcgagcgtaaa
actgggggcaagagtggggactggtcgcgggag
>PAFTOL009267
ggcaaccaaggggaagcacaaatggtggatgtttctcccaaggagaatacaaagagaact
gccattgccagctgcaaagtgacattaggaaagaaagtgtttgacttggtgtcagccaac
caattggctaaaggggatgtgcttagtgtggcaaaaattgccggaataactggggccaaa
caaackagcaaccttattccactatgccacaacataagcctgtctcatgttcgtgttgat
ttgactctgaatggcgatgattacagtgttgaaatcaagggtgaagcttctacgactggg
aagacaggagttgagatggaagccatgactgctgtaacaattgctggtctaacygtctac
gacatgtgcaaagctgcttcaaaagacattcaaataacaaatgtaaggctcgagcataaa
accggcgggaagagtggaaattggtcaagggag
>PAFTOL009271
---aaccaagggaaagcacaaatggtggatgtctctcccaaggaggatacaaagagaact
gccattgccagctgcaaagtgacattaggaaagcaagtgttcgatttggtttcagcgaac
caattggctaaaggggatgtgcttagtgtggcaaaaattgccggaattactggggcgaaa
caaactagccacctcattccgctgtgccataacataagcctctctcatgttgacgttgat
ttggctctgaatggtgatgattacagtgttgaaatcaagggtgaagcttctacgacgggg
aagacaggagttgagatggaagccatgactgcggtaacaattgctggtctaacagtctac
gatatgtgcaaagctggttcaaaagacattcaaataacaaatgtaaggcttgagagtaaa
actggggggaagagtgggaactggtcgcgggag
>PAFTOL009279
---aaccaaggggaagcacaaatggtggacgtctctcacaaggagaacacaaagagaacc
gccattgccagctgtaaagtgatattaggaaagaaagtgtttgatttggtgtcagcgaac
caaatggctaaaggggatgtgcttagtgtggcaaaaattgctggaattactggggcgaaa
caaactagccaccttattccgctgtgccataacataagcctctctcatgttcgtgttgat
ttggctttgaatggtgatgattacagtgttgagatcaagggtgaagcttctacgacaggg
aagacaggagttgagatggaagccatgactgctgtaacaattgctggtctaacagtctac
gatatgtgcaaagctggttcaaaagacattcaaataacaaatgtaaggctygagcgtaaa
actggggggaagagtggggactggtcgcgggag
>PAFTOL009281
---aaccaaggggaagcacaaatggtggatgtctctcccaaggagaatacaaagagaacg
gccattgccagctgcaaagtgatattaggaaagaaagtgtttgatttrgtgtcagcgaac
caattggctaaaggggatgtgcttagtgtggcaaaaattgctggaattactggggcraaa
caaactagccagcttattccgctgtgccataacataagcctykctcatgttcgtgttgat
ttggctctgaatggtgatgattacagtgttgaaatcaagggtgaagcttstacgacgggg
aagacaggagttgagatggaagccatgactgctgtaacgattgctggtctaacagtctac
gatatgtgcaaagctggttcaaaagaccttcaaataacaaatgtaaggctcgagcgtaaa
actggtgggaagagtggggactggtcgcggaag
>PAFTOL009283
---aaccaaggggaagcacaaatggtggacgtctctcccaaggagaatacaaagagaacc
gccattgccagctgtaaagtgatattaggaaagaaagtgtttgatttggtgtcagcraac
caattggctaaaggggatgtgcttagtgtggcaaaaattgctggaattactggggcgaaa
caaactagccaccttatcccgctgtgccataacataagcctcactcatgtttgtgttgat
ttrgctctgaatggtgatgactacagtgttgaaatcaagggtgaagcttctacgatgggg
aagacaggagttgagatggaagccatgactgctgtaacaattgccggtctaacagtctac
gatatgtgcaaagctggttcaaaagacattcaaataacaaatgtaaggctcgagcgtaaa
actggggggaagagtggggactggtctcgggag
>PAFTOL009285
---aaccaagggcaagcacaaatggtggatgtttctcccaaggagaatacaaagagaact
gccattgccagctgcaaagtgatattaggaaagaaagtgtttgacttggtgtcagccaac
caattggctaaaggggatgtgcttagtgtggcaaaaattgctggaataactggggcgaaa
caaactagcaaccttattccactatgccacaacataagcctgtctcatgttcgtgttgat
ttgactctgaacggcgatgattacagtgttgaaatcaagggtgaagcttctacgactggg
aagacaggagttgagatggaagccatgactgctgtaacaattggtggtctaaccgtctac
gacatgtgcaaagctgcttcaaaagacattcaaataacaaatgtaaggctcgagcataaa
actggcgggaagagtggaaattggtcaagggag
>PAFTOL009287
---aaccaaggggaagcacaaatggtggacgtctctcccaaggagaatacaaagagaacc
gccattgccagctgtaaagtgatattaggaaagaaagtgtttgatttggtgtcagcgaac
cagttggctaaaggggatgtgcttagtgtggcaaaaattgctggaattactggggcgaaa
caaactagccacctgattccgctgtgccataacataagcctctctcatgttcgtgttgat
ttggctttgaatggcgatgattacagtgttgaaatcaacggtgaagcttctacgacaggg
aagacaggagttgagatggaagccatgactgctgtaacaattgctggtctaacagtctac
gatatgtgcaaagcgggttcaaaagacattcaaataacaaatgtaaggcttgagcataaa
actgggggaaagagtggggactggtctcggaag
>PAFTOL009289
---aaccaaggggaagcacaaatggtggatgtgtctcctaaggagaatacaaagagaact
gccaytgccagctgcaaagtgatattaggaaagaaagtgtttgatatggtgtcagcgaac
caattggctaaaggggatgtgcttagtgtggcaaaaattgctggaattactggggcgaaa
caaactagccaccttattccgctgtgccataacataagcctctctcatgttcgtgttgat
ttggctctgaatggtgatgaytacagtgttgaaatcaagggtgaagcttctacgacrggg
aagacaggagttgagatggaagccatgactgctgtaacaattgctggtctaacagtctac
gatatgtgcaaagctggttcaaaagacattcaaataacaaatgtaaggcttgagtgtaaa
actggggggaagagtggkgactggtcgcgggag
>PAFTOL009291
---aaccaaggggaagcacaaatggtggacgtctctcccaaggagaatacaaagagaact
gccattgccagctgtaaagtgatattaggaaagaaagtgtttgatttggtgtcagcgaac
caattggctaaaggggatgtgcttagtgtggcaaaaattgctggaattactggggcgaaa
caaactagccacctkattccgctgtgccataacataagcctctcycatgttcgtgttgat
ttggctttgaatggtgatgattacagtgttgaaatcaacggtgaagcttctacracaggg
aagaccggagttgagatggaagccatgactgctgtaacaattgctgggctaacagtctac
gatatgtgcaaagctggttcaaaagacattcaaataacaaatgtaaggcttgagcgtaaa
actggggggaagagtggggactggtctcggaag
>PAFTOL009293
---aaccaaggggaagcacaaatggtggacgtctctcccaaggagaatacaaagagaacc
gccattgccagctgtaaagtgatattaggaaagaaagtgtttgatttggcgtcrgcgaac
caattggctaraggggatgtgcttagtgtggcaaaaattgctggaattactggggcgaaa
caaactagcyatcttatcccgctgtgccataacataagcctcactcatgtttgtgttgat
ttggctctgaatggtgatgactacagtgtygaaatcaagggtgaagcttctacgatgggg
aagacaggagttgagatggaagccatgactgctgtaacaattgccggtctaacagtctac
gatatgtgcaaagckggttcaaaagacattcaaataacaaatgtaagrctcgagcrtaaa
rctgggrgraagagtggggactggtctcgggag
>PAFTOL009301
---aaccaaggggaagcacaaatggtggatgtctttcccaaggagtatacaaagagaacc
gccgttgccagctgcaaagtgatattaggaaagaaagtgtttaatatggtgtcggcgaac
caattggctaaaggggatgtgcttagtgtggcaaaaattgctggaattactggggcgaaa
caaactagccaccttattcctctgtgccataacataagcctctctcatgttcgtgttgat
ttggctctgaatggtgatgattacagtgttgaaatcaagggtgaagcttctacgacgggg
aagacaggagttgagatggaagccatgaccgctgtaacaattgctggtctaacagtctat
gatatgtgcaaagctggttcaaaagacattcaaataacaaatgttaggctcgagcgtaaa
actgggggcaagagtggggactgggcgcgggag
>PAFTOL009303
------------------------------------------------------------
---------------aaagtgatattaggaaagaaagtgtttaatatggtgtcagcgaac
caattggctaaaggggatgtgcttagtgtggcaaaaattgctggaattactggggcgaaa
caaactagccaccttattcctctgtgccataacataagcctctctcatgttcgtgttgat
ttggctctgaatggtgatgattacactgttgaaatcaagggtgaagcttctacgacgggg
aagacaggagttgagatggaagccatgactgctgtaacaattgctggtctaacagtctac
gatatgtgcaaagctggttcaaaagacattcaaataacaaatgttaggctcgagcgtaaa
actgggggcaagagtggggactggtcgcggcag
>PAFTOL009311
ggaaaccaaggggaagcgcagatggtggatgtctytcccaagkrgaacacaaagagaact
gccattgstacctgcaaagtgatcttaggaaagaaagtgtttgatttggtgtcagcaaay
cagttggctaagggagatgtgcttagtgtggcaaaawttgctggaataacrggggcaaaa
caractagcaaccttatyccgctatgycataacattarcctatctcatgttcktgttgat
ttggctttgaatggtgatgatcacagtrttgagatcgagggtgaagctactacaactggg
aaracagsggtcgagatggaagccatgactgcrgtcacarttgcykgtctaacagtctat
gatatgygcaaagcygcttcgaaagagattcaaataasaaatgtaaggctcgagcgtaaa
actgggggraagagtggggattggtccaga---
>PAFTOL009313
---agccaaggggaagcacaaatggtagacatcwctcccaagcagaacacaaagagaacc
gccattgctacctgcaaagtgatcttgggaaagaaagtgtttgatttggtatctgcaaac
cagttggccaagggagatgtkcttagtgtagcaaaaattgcaggaattattggggcaaaa
caaactagcaatcttattccgctgtgccataacattagcctatctcatgttcgtgttgat
ttggctttgaatggtgaagattacagtgttgaaattgagggtgaagcttctacatctggg
aaaacaggggtggagatggaagccatgactgcygtgtccattgctggtttaacagtctac
gatatgtgcaaagctgcttcaaaagacatccaaataayaaacrtcaaacttgagcgtaaa
actggtgggaagagtggggattggtctrgggag
>PAFTOL009315
------------------------------------------------------------
------------------------------------------------------------
------------------------------------------ggaataactggggcgaaa
caaactagcaaccttattccattatgccataacatcaacctgtctcatgttcgtgttgat
ttggctttgaatggtgatgattacagtgttgaaatcgagggtgaagcttctacaactggg
aagacaggagtcgagatggaagccatgacggctgtctcggttgctggtctaacagtatat
gatatgtgcaaagctgcttcgaaagacattcaaataacgaatgtaaggctcgagcataaa
actggaggtaaaagtggggattggtcgagggaa
>PAFTOL009319
---acccaaggggaagcaaaaatggttgatgtctcttccaagagggacacaaagagaacc
gccattgccacctgcaaattgatgttaggaaagaaagtctttgatttggtgtcagcaaac
caattggctaagggagatgtgcttagtgtggcaaaaattgctggagtaactggggcgaaa
caaactagcaaccttattccattatgccataacatcaacctgtctcatgttcgtgttgat
ttggctttgaatggtgatgattacagtgtcgaaattgagggtgaagcttctacaactggg
aagacaggagtcgagatggaggccatgacggctgtctcaattgctggtctaacagtctat
gatatgtgcaaagctgcttcaaaagacattcagataacaaatgtaaggctcgagtgtaaa
actgggggtcagagtggggattggtcgagggaa
>PAFTOL009321
---acccaaggggaagcacaaatggttgatgtctctcccaaggttgacacaacgagaatc
gccgttgccagctgcaaagtgatgttaggaaagaaagtgtttgatttggtgtcagcaaac
caattggctaagggacatgtacttagtgtggcaaaaattgctggaataactggggcgaaa
caaactagcaaccttattccattatgccataacgtcaacctgtctcacgtccatgttgat
ttggctttgaatggtgatgattacagtgtcgaaattgagggtgaagcttctacaactggg
aagacaggagtcgagatggaagccttgacggctgtctcaattgctggtctaacagtctat
gatatgtgcaaagctgcttcgaaagacattcaaataacaaatgtaaggcttgagcgtaaa
agtggagggaagagtggggattggtccagggag
>PAFTOL013501
---aaccaagggsaagcacaaatggtggacgtctctcccaaggagaatacaaagagaacc
gccattgccagctgtaaagtgatattaggaaagaaagtgtttgatttggtgtcagcgaac
caattggctaaaggggatgtgcttagtgtggcaaaaattgcwggaattrctggggcgaaa
caaactagccaccttattccgctrtgccataacataagcctctctcatgttcgtgttgat
ttggctttgaatggtgatgattacagtgttgaaatcaacggtgaagcttctacgacaggg
aagacaggagttgagatggaagccatgactgctgtaacaattgctggtctaacagtgtac
gatatgtgcaaagcgggttcaaaagacattcaaataacaaatgtaaggcttgagcataaa
actgggggaaagagtggggactggtctcggaag
>SRR5137211
---aaccaaggggaagcacaaatggtggatgtctctcccaaggagaatacaaagagaacc
gccgttgccagctgcaaagtgatattaggaaagaaagtgtttaatatggtgtcggcgaac
caattggctaaaggggatgtgctcagtgtggcaaaaattgctggaattactggggcgaaa
caaactagccaccttattcctctgtgccataacataagcctctctcatgttcgtgttgat
ttggctctgaatggtgatgattacagtgttgaaatcaagggtgaagcttctacgatgggg
aagacaggagttgagatggaagccatgactgctgtaacaattgctggtctaacagtctac
gatatgtgcaaagctggttcaaaagacattcaaatagcaaatgttaggctcgagcgtaaa
actgggggcaagagtggggactggtcgcgggag
>SRR7905849
---aaccaaggggaagcacaaatggtggatgtctctcccaaggagaattcaaagagaacc
gccatcgccagttgcaaagtgatattaggaaagaaagtgtttgatttggtgtcagcgaac
caaatggctaaaggggatgtgcttagtgtggcaaaaattgctggaattactggggcgaaa
caaactagcaaccttattccgctatgccataacataagcctctctcatgttcgtgttgat
ttggctctgaatggtgacgattacagtgttgaagtcaagggtgaagcttctacgactggg
aagacaggagttgagatggaagccatgactgctgtaacaattgctggtctaacagtctac
gatatgtgcaaagctgcttcaaaagacattcaaataacaaatgtaaggctcgagcataaa
actggggggaagagtggggattggtccagggag
>SRR7905861
---aaccaaggggaagcacaaatggtggatgtctctcccaaggagaatacaaagagaacc
gccattgccagctgcaaagtgatattaggaaagaaagtgtttgatatggtgtcagcgaac
caattggctaaaggggatgtgcttagtgtggcamaaattgctggaattactggggcgaaa
caaactagccaccttattccgctgtgccataacataagcctctctcatgttcgtgttgat
ttggctctgaatggtgatgattayagtgttgaaatcaagggtgaagcttctacgacgggg
aagacaggagttgasatggaagccatgactgctgtaacaattgctggtctaacrgtctac
gatatgtgcaaagctggttcaaaagacattcaaataacaaatgtaaggctcgagcgtaaa
actgggggyaagagtggggactggtcgagggag
>SRR7905862
ggcaaccaaggggaagcgcaaatggtggatgtttctcccaaggagaatacaaagagaact
gccattgccagctgcaaagtgawattaggaaagaaagtgtttgacttggtgtcagccaac
caattggctaaaggggatgtgcttagtgtggcaaaaattgctggaataactggggcgaaa
caaactagcaaccttattccactatgccacaacataagcctgtctcatgttcgtgttgat
ttgactctgaatggcgatgattacagtgttgaaatcaagggtgaagcttctacgactggg
aagacaggagttgagatggaagccatgactgctgtaacaattgctggtcttaccgtctay
gacatgtgcaaagctgyttcaaaagacattcaaataacaaacatraggctygagcataaa
accggcgggaagagtggagattggtcaagggag
>SRR8327214
ggtaaccaaggggaagcacaaatggtggatgtgtctcctaaggagaatacaaagagaact
gccattgccagctgcaaagtgatattaggaaagaaagtgtttgatatggtgtcagcgaac
caattggctaaaggggatgtgcttagtgtggcaaaaattgctggaattactggggcgaaa
caaactagccaccttattccgctgtgccataacataagcctctctcatgttcgtgttgat
ttggctctgaatggtgatgactacagtgttgaaatcaagggtgaagcttctacgacgggg
aagacaggagttgagatggaagccatgactgctgtaacaattgctggtctaacagtctac
gatatgtgcaaagctggttcaaaagacattcaaataacaaatgtaaggcttgagtgtaaa
actggggggaagagtggtgactggtcgcgg---
