# Supplementary material for: Phylogenomics and classification of Cactaceae based on hundreds of nuclear genes
Source: Plant Syst Evol. 2025 Aug 11;311(5):28. doi: 10.1007/s00606-025-01948-z (PMC12339657; doi:10.1007/s00606-025-01948-z)
Supplement: Supplementary file 4 — Online Resource 4: Containing alignments and RAxML gene trees for all included loci and all phylogenetic datasets (ZIP 10372 KB) [file 606_2025_1948_MOESM4_ESM.zip › de Vos et al_ESM_4/ESM_data_alignments/QCP/5977_consensus.mafft.fasta]

>PAFTOL004547
------------------------------------------------------------
------------------------------------------------------------
---------------tcacttacatgccagtatcatacaggatatcaagagcaaatgtca
cactggcctcagctacctgttaatgtaatcatcagatggttaaaggatcatagccctgct
catgttgtggctgactttggctgt--------------------------------ggtg
ag----------------------------------------------------------
------------------------------------------------------------
------------------------------------------------------------
------------------------------------------------------------
------------------------------------------------------------
------------------------------------------------------------
--
>PAFTOL004551
------------------------------------------------------------
------------------------------------------------------------
---------------tcccttacatgccagtatcatacaggatatcaagagcaaatgtca
cattggcccgagctacctgttaatgtgatcatcagrtggttgaaagatcatagccctgct
cttgttgtggctgacttcggctgt--------------------------------gggg
atgcacgcttagcaaagtctgtgaaatgcactcgggtgcaatccatgggt----acccca
atgaattctttgttgttcta-----------gcagacgccactcgattcatcatctgttg
atgttgyygtattctgccttyctttgatggggactgatttccctagttatgttcaggaag
cccaccgagttctgaagccaagtgggtggctcttgatagcagaagtgaagagcaggtttg
atccgaacactggcggagcagatcctaataaattttsaaaagcaatttgtggattggggt
ttacttcagtatctaaggatttctcgaacaaaatgttcatcatgttgtacttcaagagaa
ag
>PAFTOL004552
------------------------------------------------------------
------------------------------------------------------------
---------------tcacttacatgccagtatcatacaggatatcaagagcaaatgtca
cattggcctgagctacctattaatgtaatcatcagatggttaaaggatcatagccctgca
cttgttgtggctgactttggctgt--------------------------------gggg
atgcacgcttagcaaagtctgtgaagaaca---aggtctactctgttgatcttgtttcca
gagatccttcagttattgtgtgtgacatgtcaaaa-------------------------
------------------------------------------------------------
------------------------------------------------------------
------------------------------------------------------------
------------------------------------------------------------
--
>PAFTOL004553
------------------------------------------------------------
------------------------------------------------------------
---------------tcacttacatgccagtatcatacaggatatcaagagcaaatgtca
cattggcctcagctacctgttaatgtgatcatcagatggttaaaggatcatagccctgct
cttgttgtggctgactttggctgt--------------------------------gggg
atgcacgcttagcaaagtctgtgaagaaca---aggtctactctattgatcttgtttcca
gtgatccttcagttattgtgtgtgacatgtcaaaa-------------------------
------------------------------------------------------------
------------------------------------------------------------
------------------------------------------------------------
------------------------------------------------------------
--
>PAFTOL004554
------------------------------------------------------------
------------------------------------------------------------
---------------tcacttacatgccagtatcatacaggatatcaagagcaaatgtca
cattggcctgagctacctattaatgtaatcatcagatggttaaaggatcatagccctgca
cttsttgtggctgactttggctgt--------------------------------gggg
atgcacgcttagcaaagtctgtgaagaaca---aggtctactctgttgatcttgtttcca
gtgatccttcagttattgtgtgtgacatgtcaaaa-------------------------
------------------------------------------------------------
------------------------------------------------------------
------------------------------------------------------------
------------------------------------------------------------
--
>PAFTOL004555
------------------------------------------------------------
------------------------------------------------------------
---------------tcgcttacatgccagtatcatacaggatatcaagagcaaatgtca
cattggcctcagctacctgttaatgtaatcatcagatggttaaaggatcatagccctgct
cttgttgtggctgactttggctgt--------------------------------gggg
atgcacgcttagcaaagtctgtgaagaaca---aggtctactctattgatcttgtttcca
gtgatccttcagttattgtgtgtgacatg------------------tcatcatctgttg
atgttgctgtgttctgcctttctttgatggggactgatttccctagttatcttcaggaag
cccaccgagttctgaaaccaagtgggtggctcttgatagcagaagtgaagagcaggtttg
atcccaacactggtggagcagatcctaataaattttcaaaagcaatttgtggactggggt
ttacttcagtgtctaag-------------------------------------------
--
>PAFTOL004556
------------------------------------------------------------
------------------------------------------------------------
---------------tcacttacatgccagtatcatacaggatatcaagagcaaatgtca
cattggcctgagctacctgttaatgtgatcatcagatggttaaaggatcatagccctgct
cttgttgtggctgactttggctgt--------------------------------ggtg
ag----------------------------------------------------------
------------------------------------------------------------
------------------------------------------------------------
------------------------------------------------------------
------------------------------------------------------------
------------------------------------------------------------
--
>PAFTOL004560
------------------------------------------------------------
------------------------------------------------------------
---------------tcacttacatgccagtatcatacaggatatcaagagcaaatgtca
cattggcctgagctacctattaatgtaatcatcagatggttaaaggatcatagccctgca
cttgttgtggctgactttggctgt--------------------------------gggg
atgcacgcttagcaaagtctgtgaagaaca---aggtctactctgttgatcttgtttcca
gtgatccttcagttattgtgtgtgacatgtcaaaa-------------------------
------------------------------------------------------------
------------------------------------------------------------
------------------------------------------------------------
------------------------------------------------------------
--
>PAFTOL004561
------------------------------------------------------------
------------------------------------------------------------
---------------tcccttacatgccagtatcatacaggatatcaagagcaaatgtca
cattggcctgagctacctgttaatgtaatcatcagatggttgaaagatcatagccctgct
cttgttgtggctgacttcggctgt--------------------------------gggg
atgcacgcttagcaaagtctgtgaagaaca---aagtctactctattgatcttgtttcca
gtgatccttcagttattgcgtgtgacatgtcaaaaacattacctgattcatcatctgttg
atgttgctgtattctgcctttctttgatggggactgatttccgtagttatgttcaggaag
cccaccgagttctaaagccaagtgggtggctcttgatagcagaagtgaagagcaggtttg
atccgaacactggcggagcagatcctaataaattttcaaaagcaatttgtgcactggggt
ttacttcagtatctaag-------------------------------------------
--
>PAFTOL004562
------------------------------------------------------------
------------------------------------------------------------
---------------tcacttayatgccagtatcatacaggatatcaagagcaaatgtca
cattggcctgagctacctattaatgtaatcatcagatggttaaaggatcatagccctgca
cttgttgtggctgactttggctgt--------------------------------gggg
atgcacgcttagcaaagtctgtgaagaaca---aggtctactctgttgatcttgtttcca
gtgatccttcagttattgtgtgt-------------------------------------
------------------------------------------------------------
------------------------------------------------------------
------------------------------------------------------------
------------------------------------------------------------
--
>PAFTOL004563
------------------------------------------------------------
------------------------------------------------------------
---------------tcacttacatgccagtatcatacaggatatcaagagcaaatgtca
cattggcctgagctacctcttaatgtgatcatcacatggttaaaggatcatagcctttct
cttgttgtggctgactttggctgt--------------------------------gggg
atgcacacttagcaaagtctgtgaagaaca---aggtctactctattgatcttgtttcga
gtgat-------------------------------------------------------
------------------------------------------------------------
------------------------------------------------------------
------------------------------------------------------------
------------------------------------------------------------
--
>PAFTOL004564
------------------------------------------------------------
------------------------------------------------------------
---------------tcccttacatgccagtatcatacaggatatcaagagcaaatgtca
cattggcctgagctacctgttaatgtaatcatcagatggttgaaagatcatagccctgct
cttgttgtggctgacttcggctgt--------------------------------ggtg
ag----------------------------------------------------------
------------------------------------------------------------
------------------------------------------------------------
--------------------agtgggtrgctcttsatagcagaagtgaagagcaggtttg
atccgaacactggyggagcagatcctaataaattttcaaaagcaatttgtggactggggt
ttacttcagtatctaaggatttctcgaacaaaatgttcatcatgttgtacttcaagaaaa
ag
>PAFTOL004565
------------------------------------------------------------
------------------------------------------------------------
---------------tcacttacatgccagtatcatacaggatatcaagagcaaatgtca
cattggcctgaggtacctgttaacgtgatcatcagatggttgaaggatcatagccctgct
cttgttgtggctgactttggctgt--------------------------------ggtg
ag----------------------------------------------------------
------------------------------------------------------------
------------------------------------------------------------
------------------------------------------------------------
------------------------------------------------------------
------------------------------------------------------------
--
>PAFTOL004567
cccagtaataattcatctaattttcttgacaagatgaaagcgaggttaacgggagggcac
ttcaggatgatcaatgaaaagctctacacttgcact---------gggaatgagatgtgt
aatgctaactttgtttcacttacatgccagtatcatacaggatatcaagagcaaatgtca
cattggcctgagctacctgttactgtgatcatcagatggttaaaggatcaaagccctgct
cttgttgtggctgactttggctgtgstcttgcttctgtttcttaaccgctataccagggg
atgcacgcttagcaaagtctgtgaagaata---aggtctactctatctttgttattc---
-----------------------------ttgcagacgccgctagattcatcatctgttg
atgttgctgtattctgcctttctttgatggggactgatttccctagttatcttcaggaag
cccaccgaattctgaagccaagtgggtcgctcttgatagcagaagtgaagagcaggtttg
atcccaacactggtggagcagatcctaataaattttcaaaagcaatatgtagactggggt
ttacttcagtatctaaggatttctcgaaccagatgttcataatttcgtactttaaaaaaa
ag
>PAFTOL004568
---------------------------------atgaaagcgaggttaacgggagggcac
ttcaggatgatcaatgaaaagctctacacttgcactgcctaatgggaatgcaagatgtgt
aatgataactttgtttcacttacatgccagtatcatacrggatatcaagagcaaatgtca
cattggcctgagctacctgttaatgtgatcatcagatggttaaaggatcatagccctgct
cttgttgtggctgactttggctgt--------------------------------gggg
atgcacgcttagcaaagtctgtgaagaaca---aggtctactctattgatcttgtttcca
gcttttcacctatga---------aaaagtctaagacgccgctcgattcatcatctgttg
atgttgctgtattctgcctttctttgatggggattgatttccctagttatcttcaggaag
cccaccgagttctgaagcctagtgggtggctcttgatagcagaagtgaagagcaggtttg
atcccaacactggtggagcagatcctaataaattttcagaagcaatatgtggactggggt
ttacttcagtatctaaggwtttctcgaacaagatgttcataatgttgtacttcaaaaaaa
ag
>PAFTOL004572
------------------------------------------------------------
------------------------------------------------------------
---------------tcacttacatgccagtatcatacaggatatcaagagcaaatgtca
cattggcctgaggtacctgttaatgtgataatcagatggttaaaggatcatagccctgct
cttgttgtggctgactttggctgt--------------------------------ggkg
atgcacgcttagcaaagtctgtgaagaaca---aagtgtactccattgatcttgtttcca
gtgatccttcagttattgtgtgtgacatgtcaaaaacgccgctcgattcatcatctgttg
atgttgctgtattctgcctttctttgatggggactgatttccctagttatcttcaggaag
cccaccgagttctgaagccaagtgggtggctcttgatagcagaagtgaagagcaggtttg
atcccaacactgatggagcagatccaaataaattttcaaaagccatttgtggactggggt
ttacttcagtgtgtaaggatttctcgaacaagatgttcatcatgttgtac----------
--
>PAFTOL004573
------------------------------------------------------------
------------------------------------------------------------
---------------tcacttacatgccagtatcatacaggatatcaagagcaaatgtca
cattggcctgaggtacctgttaatgtgatcatcagatggttaaaggatcatagccctgct
cttgttgtggctgactttggctgt--------------------------------gggg
atgcacgcttagcaaagtctgtgaagaaca---aagtctactctattgagcttgtttcca
gtgatccttcagttattgtgtgtgacatgtcaaaagtatgtttttttgtctgatatatcg
atgttgctgtattctgcctttctttgatggggactgatttccctagttatcttcaggaag
cccaccgagttctgaagccaagtgggtggctcttgatagcagaagtgaagagcaggtttg
atcccaacactgatggagcagatcctaataaattttcgaaagcaatttgtggactggggt
ttatttcagtatctaaggatttctcgaacaagatgttcatcatgttgtacttcaaaaaaa
ag
>PAFTOL004574
------aataaatcatctaattttctcgacaagatgaaagcgaggttgacgggagggcac
ttcaggatgatcaatgaaaagctctacacttgcastgcctgatgggaatgcaagatgtgt
aatgataactttgtttcacttacatgccagtatcatacaggatatcaagagcaaatgtca
cattggcctgagctacctgttaacgtaatcatcagatggttaaaggatcatagccctgct
cttgttgtggctgactttggctgt--------------------------------gggg
atgcacgcttagcaaagtctgtgaagaaca---aggtctggtctattgatcttgtttcca
gtgatacttcggttatcgtgtgtgacatgtcaaaaacgccgctcgattcatcatcggttg
atgttgctgtattctgcctttctttgatggggactgatttccctagttatcttcaggaag
cccaccgagttctgaagccaagtgggtggcttttgatagcagaagtgaagagcaggtttg
atcccaacactggtggagcagatcctaataaattttcaaaagcaatttgtggactggggt
ttacttcagtatctaaggatttctcgaacaaaatgttcatcatgttgtacttcaaaaaaa
ag
>PAFTOL004577
------aataaatcatctaattttctcgacaagatgaaagcgaggttaacgggagggcac
ttcaggatgatcaatgaaaagctctacacttgcacttcctaatgggaatgcaagatgtgt
atggataactttgtttcacttacatgccagtatcatacaggatatcaagagcaaatgtca
cattggcctgagctacctattaatgtaatcatcagatggttaaaggatcatagccctgca
cttgttgtggctgactttggctgt--------------------------------gggg
atgcaygcttagcaaagtctgtgaagaaca---aggtctactctgttgatcttgtttcca
gtgatccttcagttattgtgtgtgacatgtcaaaaacgccgctcgattcrtcatctgttg
atgttgctgtattctgcctttctttgatggggactgatttccctagttatcttcaggaag
cccaccgagttctgaagccaagtgggtggctcttgatagcggaagtgaagagcaggtttg
atcgcaacactggtggagcagatcctaataaattttcaaaagmaatttgtggactggggt
ttacttcagtatctaaggwtttctcgaacaaaatgttcatcatgttgtacttcaaaaaaa
ag
>PAFTOL004578
------------------------------------------------------------
------------------------------------------------------------
---------------tcacttacatgccagtatcatacaggctatcaagagcaaatgtca
cattggcctgagctacctgttaatgtgatcatcagatggttaaaggatcatagccctgct
cttgttgtggctgactttggctgt--------------------------------ggkg
atgcacgcttagcaaagtctgtgaagaaca---aagtctactctattgatcttgtttcca
gtgatccttcagttattgtgtgtgacatgtcaaaaacgccgctcgattcatcttctgttg
atgttgctgtattctgcctttctttgatggggactgatttccctagttatcttcaggaag
cccaccgagttctgaagccaagtggttggctcttgatagcagaagtgaagagcaggtttg
atcccracactgatggagcagatcctaataaattttcaaaagcaatctgtggactggggt
ttacttcagtatctaaggatttctcaaacaagatgttcatgatgttgtacttcagaaaaa
ag
>PAFTOL004582
------------------------------------------------------------
------------------------------------------------------------
---------------tcacttacatgccagtatcatacaggatatcaagagcaaatgtca
cattggcctgagctacctgttaatgtgatcatcagatggttaaaggatcatagccctgct
cttgttgtggctgactttggctgt--------------------------------ggkg
atgcacgcttagcaaagtctgtgaagaaca---aggtctactctattgatcttgtttcca
gtgatccttcagttattgtgagtgacatgtcaaaaacgccgcttgattcatcatctgtcg
atgttgctgtattctgcctttctttgatggggactgatttccctagttatcttcaggaag
cccaccgagttctgaagccaagtgggtggctcttgatagcagaagtgaagagcaggtttg
atcccaacactggtggagcagatcctaataaattttcaaaagcaatttgtggactggggt
ttacttcagtatctaaggatttctcgaacaagatgttcatcatgttgtacttcaaaaaaa
ag
>PAFTOL004583
------aataaatcatctaattttctcgtcaagatgaaagcgaggttaacgggagggcac
ttcaggatgatcaatgaaaagctctacacttgcactgcctgattggaatgcaagatttgt
aatgataactttgtttcacttacatgccagtatcatacaggatatcaagagcaaatgtca
cattggcctcagctacctgttaatgtaatcatcagatggttaaaggatcatagccctgct
cttgttgtggctgactttggctgt--------------------------------ggkg
atgcacgcttagcaaagtctgtgaagaaca---aggtctactctattgatcttgtttcca
gtgatccttcagttattgtgtgtgacatgtaaaaaacgccgckcggttcatcatctgttg
atgttgctgtattctgcctttctttgatggggactgatttccctagttatcttcaggaag
cccaccgagttctgaaaccaagtgggtggctcttgatagcggaagygaagagcaggtttg
atcccaacactggtggagcagatcctaataaattttcaaaagcaatttgtggactggggt
ttacttcagtatctaaggatttctcgaacaaaatgttcatcatgttgtacttcaaaaaaa
ag
>PAFTOL004584
------aataaatcatctaattttctcgacaagatgaaagcgaggttaacgggagggcac
ttcaggatgatcaatgaaaagctctacacttgcactgcctaatggtaatgcaagatgtgt
atggataactttgtttcacttacatgccagtatcatacaggatatcaagagcaaatgtca
cattggcctgagctacctattaatgtaatcatcagatggttaaaggatcatagccctgca
cttgttgtggctgactttggctgt--------------------------------gggg
atgcacgcttagcaaagtctgtgaagaaca---aggtctactctgttgatcttgtttcca
gtgatccttcagttattgtgtgtgacatgtcaaaa-------------------------
------------------------------------------------------------
------------------------------------------------------------
------------------------------------------------------------
------------------------------------------------------------
--
>PAFTOL004585
------------------------------------------------------------
------------------------------------------------------------
------------------------------tatcatacaggatatcaagagcaaatgtca
cattggcccgagctacctgttaatgtaatcatcagatggttgaaagatcatagccctgct
cttgttgtggctgacttcggctgt--------------------------------gggg
atgcacgcttagcaaagtctgtgamgaaca---aggtctaytctattgatcttgttccca
gtgatccttcagttattgcgtgtgacatgtcaaaaacaccgcttgattcatcatctgttg
atgttgctgtattctgcctttctttgatggggacygatktycctagttatgttcaggaag
cccaccgagttctgaagccaagtgggtggctcttgatagcagaagtgaagagcaggtttg
atccgaacactggcggagcagatcctaataaattttcaaaagcaatttgtggactggggt
ttacttyagtatctaaggatttctcgaacaaaatgttcatcatgttstacttcaagaaaa
ag
>PAFTOL004587
------aataaatcatctaattttctcgacaagatgaaagcgaggttaacaggagggcac
ttcaggatgatcaacgaaaagctctacacttgcactgcctaatgggaatgcaagatgtgt
aatgataactttgtttcacttacatgccagtatcatacaggatatcaagagcaaatgtca
cattggcctgagctacctgttaatgtaatcatcagatggttaaaggatcatagccctgct
cttgttgtggctgactttggctgt--------------------------------ggkg
atgcacgcttagcaaagtctgtgaagaaca---aggtctactctattgatcttgtttcca
gtgatccttcggttattgtgtgtgacatgtcaaaaacgccgctcgattcatcatcggttg
atgtygctgtattctgcctttctttgatggggactgatttccctaggtatcttcaggaag
cccaccgagttctgaagccaagtgggtggctcttgatagcagaagtgaagagcaggtttg
atcccaacactggtggagcagatcctaataaattttcaaaagcaatttgtggactggggt
ttacttcagtatctaaggwtttctcgaacaaaatgttcatcatgttgtacttcaaaaaa-
--
>PAFTOL004590
------aataaatcatctaattttctcgacaagatgaaagcgaggttaacgggrgggcac
ttcaggatgatcaatgaaaagctctacacttgcastgcctaatgggaatgcaagatgtgt
atggataactttgtttcacttacatgccagtatcatacaggatatcaagagcaaatgtca
cattggcctgagctacctattaatgtaatcatcagatggttaaaggatcatagccctgca
cttgttgtggctgactttggctgt--------------------------------gggg
atgcacgcttagcaaagtctgtgaagaaca---aggtctactctgttgatcttgtttcca
gtgatccttcagttattgtgtgtgacatgtcaaaaacgccgctcgattcttcgtctgttg
atgttgctgtattctgcctttctttgatggggactgatttccccagttatcttcaggaag
cccaccgagttctgaagccaagtgggtggctcytgatagcggaagtgaagagcaggtttg
atcgcaacactggtggagcagatcctaataaattttcaaaagcaatttgtggactggggt
ttacttcagtatctaaggatttctcgaacaaaatgttcatcatgttgtacttcaaaaaaa
ag
>PAFTOL004591
------aataaatcatctaattttctcgtcaagatgaaagcgaggttaacgggagggcac
ttcaggatgatcaatgaaaagctctacacttgcactgcctaatgggaatgcaagatgtgt
atggataactttgtttcacttacatgccagtatcatacaggatatcaagagcaaatgtca
cattggcctgagctacctattaatgtaatcatcagatggttaaaggatcatagccctgca
cttgttgtggctgactttggctgt--------------------------------ggkg
atgcacgcttagcaaagtctgtgaagaaca---aggtctactctgttgatcttgtttcca
gtgatccttcagttatcgtgtgtgacatgtcaaaa-------------------------
------------------------------------------------------------
------------------------------------------------------------
------------------------------------------------------------
------------------------------------------------------------
--
>PAFTOL004593
------------------------------aagatgaaagcgaggttaacgggagggcac
ttcaggatgatcaacgaaaagctctacacttgca---cctaatgggaatgcaagatgtgt
aatgataactttgtttcacttacatgccagtatcatacaggatatcaagagcaaatgtca
cattggcctgaactacctgttaatgtagtcatcagatggttaaaggatcatagccctgct
cttgttgtggctgactttggctgt--------------------------------gggg
atgcacgcttagcaaagtctgtgaagaaca---aggtctactctattgatcttgtttcca
atgatccttcggttatcgtgtgtgacatgtcaaaaacaccgctcgattcatcatcggttg
atgttgctgtattctgcctttctttgatggggactgatttccctagttatcttcaggaag
cccaccgagttctgaagccaagtgggtggctcttgatagcagaagtgaagagcaggtttg
atcccaacactgctggagcagatcctgataaattttcaaaagcaatttgtggactggggt
ttacttcagtatctaaggatttcttgaacaaaatgttcatcatgttgtacttcaaaaaaa
ag
>PAFTOL004594
---------------------------------atgaaagcgaggttaacgggagggcac
ttcaggatgatcaatgaaaagctctacacttgcactgcctaatgggaatgcaagatgtgt
atggataactttgtttcacttacatgccagtatcatacaggatatcaagagcaaatgtca
cattggcctgagctacctattaatgtaatcatcagatggttaaaggatcatagccctgca
cttgttgtggctgactttggctgt--------------------------------gggg
atgcacgcttagcaaagtctgtgaagaaca---aggtctactctgttgatcttgtttcca
gtgatccttcagttattgtgtgtgacatgtcaaaaacgccgctcgattcatcatctgttg
atgttgctgtattctgcctttctttgatggggactgatttccccagttatcttcaggaag
cccaccgagttctgaagccaagtgggtggctcttgatagcggaagtgaagagcaggtttg
atcgcaacactggtggagcagatcctaataaattttcaaaagcaatttgtggactggggt
ttacttcagtatctaag-------------------------------------------
--
>PAFTOL004596
------------------------------------------------------------
------------------------------------------------------------
---------------tcacttacatgccagtatcatacaggatatcaagagcaaatgtca
cattggcctgagctacctattaatgtgatcatcagatggttaaaggatcatagccctgct
cttgttgtggctgactttggctgt--------------------------------gggg
atgcacgcttagcaaagtctgtgaagaaca---aagtctactctattgatcttgtttcca
gtgatccttcagttattgtgtgtgacatgtcaaaaacgccgctcgattcatcatctgttg
atgttgctgtattctgcctttctttgatggggactgatttcccaagttatcttcaggaag
cccaccgagttctgaagccaggtgggtggctcttgatagcagaagtgaagagcaggtttg
atcccaacactgatggagcagatcctaataaattttcaaaagcaatttgtggactggggt
ttacttcagtatctaaggatttctcgaacaagatg-------------------------
--
>PAFTOL004597
------aataaatcatctaattttctcgacaagatgaaagcgaggttaacaggagggcac
ttcaggatgatcaatgaaaagctctacacttgcastgcctaaagggaatgcaagatgtgt
aatgataactttgtttcacttacatgccagtatcatacaggatatcaagagcaaatgtca
cattggcctgagctacctgttaatgtaatcatcagatggttaaaggatcatagccctgct
cttgttgtggctgactttggctgt--------------------------------gggg
atgcacgcttagcaaagtctgtgaagaaca---aggtctactctattgatcttgtttcca
gtgatccttcggttatcgtgtgtgacatgtcaaaaacgccgctcgattcatcatcagttg
atgttgctgtattctgcctttctttgatggggactgatttccctagttatcttcaggaag
cccaccgagttctgaagccaagtgggtggctcttgatagcagaagtgaagagcaggtttg
atcccaacactggtggagcagatcctgataaattttcaaaagcaatctgtggactggggt
ttacttcagtgtctaaggatttctcgaacaaaatgttcatcatgttgtacttc-------
--
>PAFTOL004598
------------------------------------------------------------
------------------------------------------------------------
---------------tcacttacatgccagtatcatacaggatatcaagagcaaatgtca
cattggcctgagctacctattaatgtaatcatcagatggttaaaggatcatagccctgca
cttgttgtggctgactttggctgt--------------------------------gggg
atgcacgcttagcaaagtctgtgaagaaca---aggtctactctgttgatcttgtttcca
gtgatccttcagttattgtgtgtgacatgtcaaaa-------------------------
------------------------------------------------------------
------------------------------------------------------------
------------------------------------------------------------
------------------------------------------------------------
--
>PAFTOL004599
------aataaatcatctaattttctcgacaagatgaaagcgaggttaatgggagggcac
ttcaggatgatcaatgaaaagctctacacttgcactgcctaatgggagtgcaagatgtgt
atggataattttgtttcacttgcatgccagtatcatacaggatatcaagagcaaatgtca
cattggcctgagctacctattaatgtaatcatcagatggttaaaggatcatagccctgca
cttgttgtggctgactttggctgt--------------------------------ggkg
atgcacgcttagcaaagtctgtg-------------------------------------
------------------------------------------------------------
------------------------------------------------------------
------------------------------------------------------------
------------------------------------------------------------
------------------------------------------------------------
--
>PAFTOL004600
------aataaatcatctaattttctcgacaagatgaaagcgaggttaacgggagggcac
ttcaggatgatcaatgaaaagctctacacttgcactgcctaatgggaatgcaagatgtgt
atggataactttgtttcrcttacatgccagtatcatacaggatatcaagagcaaatgtca
cattggcctgagctacctattaatgtaatcatcagatggttaaaggatcatagccctgca
cttgttgtggctgacttyggctgt--------------------------------ggkg
atgcacgcttagcaaagtctgtgaagaaca---aggtctactctgttgatcttgtttcca
gtgatccttcagttattgtgtgtgacatgtcaaaa-------------------------
------------------------------------------------------------
------------------------------------------------------------
------------------------------------------------------------
------------------------------------------------------------
--
>PAFTOL004601
------agtaaatcatctaattttctcgacaagatgaaagcgaggttaacgggagggcac
ttcaggatgatcaatgaaaagctctacacttgcactgcctaatgggaatgcaagatttgt
aatgataactttgtttcacttacatgccagtatcatacaggatatcaagagcaaatgtca
cattggcctcagctacctgttaatgtaatcatcagatggttaaaggatcatagccctgct
cttgttgtggctgactttggctgc--------------------------------gggg
atgcacgcttagcaaagtctgtgaagaaca---aggtctactctattgatcttgtttcca
gtgatccttcagttattgtgtgtgacatgtcaaaaacgccgcttggttcatcatctgttg
atgttgctgtattctgcctttctttgatggggactgatttccctagttatctgcaggaag
cccaccgagttctgaaaccaagtgggtggctcttgatagcagaagtgaagagcaggtttg
atcccaacactggtggagcagatcctaataaattttcaaaagcaatttgtggactggggt
ttacttcagtgtctaaggatttctcgaacaaagtgttcatcatgttgtacttcaaaaaaa
ag
>PAFTOL004603
------aataaatcatctaattttatcgacaagatgaaagcaaggttaacgggagggcac
ttcaggatgatcaatgaaaagctctacacttgcactggctaatcggaatgcaagatgtgt
aatgataagtttgtttcacttacatgccagtatcatacaggatatcaagagcaaatgtca
cattggcctgagctacctgttaatgtgatcatcagatggttaaaggatcatagccctgcc
cttgttgtggccgactttggctgt--------------------------------g---
------ctacagtggcatctatcacaacca---ttatacgc---acttggctgcaatcct
caagtaccccagtaaatgctttgttgttcttgcagacgccgctcgattcatcgtctgttg
atgttgctgtattctgcctttctttgatggggactgatttccctagttatcttcaggaag
cccaccgagttctgaagccaagtgggtggctcttgatagcagaagtgaagagcaggtttg
atcccaacactggtggagcagatcctaataaattttcacaagcaatttgtggactggggt
ttgtttcagtatctaaggatttctcgaacaagatgttcatcatgttgtacttc-------
--
>PAFTOL004604
------------------------------------------------------------
------------------------------------------------------------
---------------tcacttacatgccagtatcatacaggatatcaagagcaaatgtca
cattggcctgagctacctgttaatgtgatcatcagatggttaaaggatcataaccctgcc
cttgttgtggctgactttggctgt--------------------------------gggg
atgcacgcttagcaaagtctgtgaagaaca---aggtctactctattgatcttgtttcca
gtgatccttcagttattatgtgtgacatgtcaaaaacgccgctcgattcatcgtctgttg
atgttgctgtattctgcctttctttgatggggactgatttccctagttatcttcaggaag
cccaccgagttctgaagccaagtgggtggctcttgatagcagaagtgaagagcaggtttg
atcccaacactggtggagcagatcctaacaaattttcaaaagcaatttgtggactggggt
ttgtttcagtatctaaggatttctcgaacaagatgttcatcatgttgtacttcraaaaaa
ag
>PAFTOL004605
------aataaatcatctaattttctcgtcaagatgaaagcgaggttaacgggagggcac
ttcaggatgatcaatgaaaagctctacacttgcactgcctaatgggaatgcaagatttgt
aatgataactttgtttcacttacatgccagtatcatacaggatatcaagagcaaatgtca
cattggcctcagctacctgttaatgtaatcatcagatggttaaaggatcatagccctgct
cttgttgtggctgactttggctgt--------------------------------gggg
atgcacgcttagcaaagtctgtgaagaaca---aggtctactctattgatcttgtttcca
gtgatccttcagttattgtgtgtgacatgtcaaaaacgccgctcggttcatcatctgttg
atgttgctgtattctgcctttctttgatggggactgatttccctagttatcttcaggaag
cctgccgagttctgaaaccaagtgggtggctcttgatagcggaagtgaagagcaggtttg
atcccaacactggtggagcagatcctaataaattttcaaaagcaatttgtggactggggt
ttacttcagtatctaaggatttctcgaacaaaatgttcatcatgttgtacttcaaa----
--
>PAFTOL004608
------------------------------------------------------------
------------------------------------------------------------
---------------tcacttacatgccagtatcatacaggatatcaagagcaaatgtca
cattggcctgagctgcctgttaatgtgatcatcagatggttaaaggatcatagccccgct
cttgttgtggctgactttggctgt--------------------------------gggg
atgcacgcttagcaaagtctgtgaagaaca---aggtctactctattgatcttgtttcca
gtgatccttcagttattgtgagtgacatgtctcagacgccgctcgattcatcatctgttg
atgttgctgtattctgcctttctttgatggggactgatttccctagttatcttcaggaag
cccaccgagttctgaagccaagtgggtggctcttgatagcagaagtgaagagcaggtttg
atcccaacactggtggagcagatcctaataaattttcaaaagcaatttgtggactggggt
ttacttcagtatctaaggatttctcgaacaagatgttcatcatgttgtacttcaaaaaaa
ag
>PAFTOL004609
------------------------------------------------------------
------------------------------------------------------------
------------------------------tatcatacaggatatcaagagcaaatgtca
cattggcctgagctacctgttaatgtgatcatcagctggttaaaggatcatagccctgct
cttgttgtggctgactttggctgt--------------------------------gggg
atgcacgcttagcaaagtctgtgaagaata---aagtctactctattgatcttgtttcca
gtgatccttcagttattgtgtgtgacatgtcaaaaacgccgctcgattcatcatctgttg
atgttgctgtattctgcctttctttgatggggactgatttccctagttatcttcaggaag
cccaccgagttcttaagccaagcgggtggctcttgatagcagaagtgaagagcaggtttg
atcccaacactgatggagcagatcctaataaattttcaaaagcaatttgtggactggggt
ttacttcagtatccaaggwtttctcaaacaagatgttcatcatattgtacttcaaaaaaa
ag
>PAFTOL004610
------------------------------------------------------------
------------------------------------------------------------
---------------tcgcttgcatgccagtatcatacaggatatcaagagcaaatgtca
cattggcctgagctacctgttaatgtaatcatcagatggttgaaagatcatagccctgyt
cttgttgtggctgacttcggctgt--------------------------------gggg
atgcacgcttagcaaagtctgtgaagaaca---aggtctactctattgatcttgtttcca
gtgatccttcagttattgcgtgtgacatgtcaaaaacgccactcgattcatcatctgttg
atgttgctgtattctgcctttctttgatggggactgatttccctagttatgttcaggaag
cccaccgagttctaaagccaagtgggtggctcttgatagcagaagtgaagagcaggtttg
atccgaacactggcggagcagatcctaataaattttcaaaagcaatttgtgcactggggt
ttacttcagtatctaaggatttctcgaacaaaatgttcatcatgttgtacttcaagaaaa
ag
>PAFTOL004611
------------------------------------------------------------
------------------------------------------------------------
---------------tcccttrcatgccagtatcatacaggatatcaagagcaaatgtca
cattggcctgagctacctgttaatgtaatcatcagatggttgaaagatcatagccctkct
cttgttgtggctgacttcggctgt--------------------------------ggkg
atgcacgcttagcaaagtctgtgaagaaca---aggtctactctattgatcttgtttcca
gtgatccttcagttattgcgtgtgacatgtcaaaaacgccactcgattcatcatctgttg
atgttgctgtattctgcctttctttgatggggactgatttccctagttatgttcaggaag
cccaccgagtcttaaagccaagtgggtggctcttgatagcagaagtgaagagcaggtttg
atccgaacactggcggagcagatcctaataaattttcaaaagcaatttgtgcactggggt
ttacttcagtatctaag-------------------------------------------
--
>PAFTOL004613
------aataaatcatctaattttctcgacaagatgaaagcgaggttaacgggagggcac
ttcaggatgatcaatgaaaagctctacacttgcactgggaatgaggcgcttaaatatttc
agagagaatccatccttgttta---atttgtatcatacrggatatcaagagcaaatgtca
cattggcctgagctacctattaatgtaatcatcagatggttaaaggatcatagccctgca
cttgttgtggctgactttggttgt--------------------------------gggg
atgcacgcttagcaaagtctgtgaagaaca---aggtctactctgttgatcttgtttcca
gtgatccttcagttattgtgtgtgacatgtcaaaaacgccgctcgattcatcatctgttg
atgttgctgtattctgcctttctttgatggggactgatttccctagttatcttcgggaag
cccaccgagttctgaagccaagtgggtggctcttgatagcggaagtgaagagcaggtttg
atcccaacactggtggagcagatcctaataaattttcaaaagcaatttgtggactggggt
ttacttcagtctctaaggatttctcgaacaaaatgttcatcatgttgtacttcaaaaaaa
ag
>PAFTOL004617
------aataaatcatctaattttctcgacaagatgaaagcgaggttaacgggagggcac
ttcaggatgatcaatgaaaagctctacacttgcactgcctratgggaatgcaagatgtgt
rwkgataactttgtttcacttacatgccagtatcatayaggatatcaagagcaaatgtca
cattggcctgagctacctrttaaygtaatcatcagatggttaaaggatcatagscctgcw
cttgttgtggctgactttggctgt--------------------------------gggg
atgcacgcttagcaaagtctgtgaagaaca---aggtctactctgttgatcttgtttcca
gtgatccttcagttattgtgtgtgacatgtcaaaaacgccgctcgattcatcatctgttg
atgttgctgtattctgcctttctttgatggggactgatttccctagttatctttgggaag
cccaccgagttctgaagccaagtgggtggctcttgatagcagaagtgaagagcaggtttg
atcgcaacactggtggagcagatcctaataaattttcaaaagcaatttgtggactggggt
ttacttcagtatctaaggatttctcgaacaaaatgttcatcatgttgtacttcaaaaaaa
ag
>PAFTOL004618
------------------------------------------------------------
------------------------------------------------------------
---------------tcacttacatgccagtatcatacaggatatcaagagcaaatgtca
cattggcctgagctacctgttaatgtgatcatcagatggttaaaggatcatagccctgct
cttgttgtggctgactttggctgt--------------------------------gggg
atgcacgcttagcaaagtctgtgaagaaca---aagtctactctattgatcttgtttcca
gtgatcyttcagttattgtgtgtgacatgtcagaaacgccgctcgattcatcatctgttg
atgttgctgtattctgcctttctttgatggggactgatttccctagttatcttcaggaag
cccaccgagttctgaagccaagtgggtggctcttgatagcagaagtgaagagcaggtttg
atcccaacactgatggagcagatcctaataaattttcaaaagcaatttgtggactggggt
ttacttcagtatctaaggatttctcgaacaagatgttcatcatgttgtacttcaaaaaaa
ag
>PAFTOL004619
---------aaatcatctaattttcttgacaagatgaaagcaaggttagcgggagggcat
ttcaggatgatcaacgagaagctctacacttgca---ccctaatggaatgcaagatgtgt
agtgataactttgtttcacttacatgccagtatcatataggatatcaagagcagatgtca
cattggcctgagctacctgtcaatgtgatcatcagatggttgaaagatcatagccctact
tttgttgtggctgactttggctgt--------------------------------gggg
atgcacgcttagcaaagtcggtgaagaaca---aggtctactctattgatcttgtttcca
gcgatccttcagttattgcatgtgacatggcatctacgccgctcaattcatcatctgttg
atgttgctgtgttctgcctttctttgatggggactgatttccgtagttatcttcaggaag
cacatcgagttctgaagccaagtgggtggctcttgatagcagaagtgaagagcaggtttg
atccgaacactggtggagctgatcctaataaattttcaaaagcaatttgtggactggggt
ttacttcagtatctaaggaattctctgacaaaatgttcatcatgttgtacttcaagaaaa
ag
>PAFTOL004620
------aataaatcatctaattttctggacaagatgaaagcgaggttaacgggagggcac
tttaggatgatcaatgaaaagctctacacttgcactgcctaatgggaatgcaagatgtgt
aatgataactttgtttcacttacatgccagtatcatacaggatatcaagagcaaatgtca
cattggcctgaggtacctgttaatgtgatcatcagatggttraaggatcatagccctgct
cttgttgtggctgactttggctgt--------------------------------ggkg
atgcacgcttagcaaagtctgtgaagaaca---aagtctactctattgatcttgtttcca
gtgatccttcagttattgtgtgtgacatgtcaaaaacgccgcttgattcatcatctgttg
atgttgctgtwttctgcctwtctttgatggggactgatttccctmgttatcttcaggaag
cccaccgagttctgaagccaagtggrtggctcttgatagcagaagtgaagagcaggtttg
atcccaayactgatggagcagatcctaataaattttcaaaagcaatttgtggactggggt
ttacctcagtatctaaggwtttctcgaacaagatgttcatcctgttgtacttcaaaaaaa
ag
>PAFTOL004623
------aataaatcatctaagtttctggagaagatgaaagcgaggttaacgggagggcac
tttaggatgatcaatgaaaagctctacacttgcastgcctaatggggatgcaagatgtgt
aattataactttgtttcacttgcatgccagtatcatacaggatatcaagagcaaatgtca
cattggcctgagctacctgttaatgtgatcatcagatggttaaaggatcatagccctgct
cttgttgtggctgactttggctgt--------------------------------ggkg
atgcacgcttagcaaagtctgtgaagaaca---aagtctactctattgatcttgtttcca
gtgatccttcggttattgtgtgcgacatgtcaaaaacgccgctcgattcatcatctgttg
atgttgctgtattctgcctttctttgatggggactgatttccctagttatcttcaggaag
cccaccgagttctgaagccaagtgggtggctcttgatagcagaagtcaagagcaggtttg
atcccaacaatgatggagcaga---aaataaattttcaaaagcaatttgtggactggggt
ttacttcagtatctaag-------------------------------------------
--
>PAFTOL004624
------aataaatcatctaattttctcgacaagatgaaagcgagattaacgggagggcac
ttcaggatgatcaatgaaaagctctacacttgcactgtctaatgggaatgcaagatgtgt
atggataactttgtttcacttacatgccagtatcatacaggatatcaagagcaaatgtca
cattggcctgagctacctattaatgtaatcatcagatggttaaaggatcatagccctgca
cttgttgtggctgactttggctgt--------------------------------ggkg
atgcacgcttagcaaagtctgtgaagaaca---aggtctactctgttgatcttgtttcca
gtgatccttcagttattgtgtgtgacatgtcaaaarcgccgctcgattcatcatccgttg
atgttgctgtattctgcctttctttgatggggactgatttccccagttatcttcaggaag
cccaccgagttctgaagccaagtgggtggctcttgatagcggaagtgaagagcaggtttg
atcgcaacactggtggagcagatcctaataaattttcaaaagcaatttgtggactggggt
ttacttcagtatctaaggatttctcgaacaaaatgttcatcatgttgtacttcaaaaaaa
ag
>PAFTOL004625
------aataaatcatctaattttctcgacaagatgaaagcgaggttaacgggagggcac
ttcaggatgatcaatgaaaagctctacacttgcactgcctaatgggaatgcaagatgtgt
atggataactttgtttcacttacatgccagtatcatacaggatatcaagagcaaatgtca
cattggcctgagctacctattaatgtaatcatcagatggttaaaggatcatagccctgca
cttgttgtggctgactttggctgt--------------------------------gggg
atgcacgcttagcaaagtctgtgaagaaca---aggtctactctgttgatcttgtttcca
gtgatccgtcagttattgtgtgtgacatgtcaaaacttgtggtcaaaatatattttgttg
atgttgctgtattctgcctttctttgatggggactgatttcccttgttatcttcatgaag
cccaccgagttctgaaaccaagtgggtggctcttgatagcagaagtgaagagcaggtttg
atcccaacactggtggagcagatcctaataaa----------------------------
------------------------------------------------------------
--
>PAFTOL004626
------aataaatcatctaattttctcgtcaagatgaaagcgaggttaacgggagggcac
ttcaggatgatcaatgaaaagctctacacttgcactgcctaatgggaatgcaagatttgc
aatgataactttgtttcacttwcatgccagtatcatacrggatatcaagagcaaatgtca
cattggcctcagctgcctgttaatgtaatcatcagatggttaaaggatcatagccctgct
cttgttgtggctgactttggctgt--------------------------------gggg
atgcacgcttagcaaagtctgtgaagaaca---aggtctactctattgatcttgtttcca
gtgatccttcagttattgtgtgtgacatatatcagacgccgctcagttcatcgtctgttg
atgttgctgtattctgcctttctttgatgggcactgatttccctagttatcttcaggaag
cccaccgagttctgaaaccaagtgggtggctcttgatagcggaagtgaagagcaggtttg
atcccaacactggtggagcagatcctaataaattttcaaaagcaatttgtggactggggt
ttacttcagtatctaag-------------------------------------------
--
>PAFTOL004627
---------------------------------atgaaagcgaggttaacgggagggcat
tttaggatgattaatgaaaagctctacacttgcastgcctaatggggatgcaagatgtgt
aatgataactttatttcacttacatgccagtatcatacaggatatcaagagcaaatgtca
cattggcctgagctacctgttaatgtgatcatcagatggttaaaggatcatagccctgct
cttgttgtggctgactttggctgt--------------------------------gggg
atgcacgcttagcaaagtctgtgaagaaca---aagtctactctattgatcttgtttcca
gtgatccttcagttattg------------------------------------------
------------------------------------------------------------
------------------ccagtgggtggctcttgatagcagaagtgaagagcaggtttg
atcccaacactgatggagcagatcctaataaattttcaaaagcartttgtggactggggt
ttacttcagtatctaag-------------------------------------------
--
>PAFTOL004629
------aataaatcatctaattttctcgacaagatgaaagcgaggttaacgggagggcac
ttcaggatgatcaatgaaaagctctacacttgcactgcctaatgggaatgcaagatgtgt
aatgataactttgtttcacttacatgccagtatcatacaggatatcaagagcaaatgtca
cattggcctgagctgcctgttaatgtgatcatcagatggttaaaggatcatagccctgct
cttgttgtggctgactttggctgt--------------------------------ggkg
atgcacgcttagcaaagtctgtgaagaaca---aggtctactctattgatcttgtttcca
gtgatccttcagttattgtatgtgacatgtcaaaaacgccgctcgattcatcatctgtgg
atgttgctgtgttctccctttctttgatggggactgatttccctagttatcttcaggaag
cccaccgagttctgaagccaagtgggtggctcttgatagcagaagtgaaaagcaggtttg
atcccaacactggtggagcagatcctagtaaattttcaaaagcaatttgtggactggggt
ttacttcagtatctaaggatttctcgaacaaaatgttcatcatgttgtacttcaaaaaaa
ag
>PAFTOL004631
------aataaatcatctaattttctcgacaagatgaaagcgaggttaacgggagggcac
ttcaggatgatcaatgaaaagctctacacttgcactgtctaatgggaatgcaagatgtgt
atggataactttgtttcacttacatgccagtatcatacaggatatcaagagcaaatgtca
cattggcctgagctacctattaatgtaatcatcagatggttaaaggatcatagccctgca
cttgttgtggctgactttggctgt--------------------------------ggkg
atgcacgcttagcaaagtctgtgaagaaca---aggtctactctgttgatcttgttccca
gtgatccttcagttattgtgtgtgacatgtcaaaaacgccgctcgattcatcatctgttg
atgttgctgtattctgcctttctttgatggggactgatttccccagttatcttcaggaag
cccaccgagttctgaagccaagtgggtggctcttgatagcggaagtgaagagcaggtttg
atcgcaacactggtggagcagatcctaataaattttcaaaagcaatttgtggactggggt
ttacttcagtatctaaggatttctcgaacaaaatgttcatcatgttgtacttcaaaaaaa
ag
>PAFTOL004632
------aataaatcatctaattttctcgtcaagatgaaagcgaggttaacgggggggcac
ttcaggatgatcaatgaaaagctctacacttgcactgcctaatggcaatgcaagatttgt
aatgagaactttgtttcacttacatgccagtatcatacaggatatcaagagcaaatgtca
cattggcctcagctacctgttaatgtaatcatcagatggttaaaggatcatagccctgct
cttgttgtggctgactttggctgt--------------------------------gggg
atgcacgcttagcaaagtctgtgaagaaca---aggtctactctattgatcttgtttcca
gtgatccttcagttattgtgtgtgacatgtcaaaaacgccgctcggttcatcatctgttg
atgttgctgtattctgcctttctttgatggggactgatttccctagttatcttcaggaag
cccaccgagttctgaaaccaagtgggtggctcttgatagcggaagtgaagagcaggtttg
atcccaacactggtggagcagatcctaataaattttcaaaagcaatttgtcgactggggt
ttacttcagtatctaaggwtttctcaaacaaaatgttcatcatgttgtacttcgaaaaaa
ag
>PAFTOL004633
cccagtaataaatcatctaattttctcgacaagatgaaagcgaggttaacgggagggcac
ttcaggatgatcaatgaaaagctctacacttgcastgcctaatgggaatgcaagatgtgc
aatgataactttgtttgacttwcatgccagtatcatacaggatatcaagagcaaatgtca
cattggcctgagctacctgttaatgtgatcatcagatggttaaaggatcatagccctgct
cttgttgtggctgactttggctgt--------------------------------gggg
acgcacgattagctaagtctgtgaagaaca---aggtctactctattgatcttgtttgca
gcgatccttcagttattgtttgtgacatgtcaaaa-------------------------
------------------------------------------------------------
------------------------------------------------------------
------------------------------------------------------------
------------------------------------------------------------
--
>PAFTOL004634
------aataaatcatctagttttctcgacaagatgaaagcgaggttaacgggagggcac
ttcaggatgatcaatgaaaagctctacacttgcactgcctaatgggaatgcaagatgtgt
aatgataactttgtttcacttacatgccagtatcatacaggatatcaagagcaaatgtca
cattggcctgagttacctgttaatgtgatcatcagatggttaaaggatcatagccctgct
cttgttgtggctgactttggctgt--------------------------------ggkg
atgcacgcttagcaaagtctgtgaagaaca---aggtctactctattgatcttgtttcca
gcggtccttcagttattgtgtgtgacatgc---aaacgccgctcgattcatcatctgttg
atgttgctgtattctgcctttctttgatggggattgatttccctagttatcttcaggaag
cccaccgagttctgaagcctagtgggtggctcttaatagcagaagtgaagagcaggtttg
atcccaacactggtggagcagatcctaataaattttcaaaagcaatatgtggactggggt
ttacttcagtatctaaggatttctcgaacaagatgttcataatgttgtgttttcaaaaaa
ag
>PAFTOL004636
------------------------------------------------------------
------------------------------------------------------------
---------------tcacttacatgccagtatcatacaggatatcaagagcaaatgtca
cattggcctgaggtacctgttaatgtggtcatcagatggttaaaggatcatagccctgct
cttgttgtggctgactttggctgt--------------------------------gggg
atgcacgcttagcaaagtctgtgaagaaca---cagtctactctattgatcttgtttcca
gtgatccttcagttattgtgtgtgacatgtcaaagacgccgctcgattcatcatctgttg
atgttgctgtattctgcctttctttgatggggactgatttccctagttatcttcaggaag
cccaccgagttctgaagccgagtgggtggctcttgatagcagaagtgaagagcaggtttg
atcccaacactgacggagcagatcctaataaattttcaagagcaatttgtggactggggt
ttacttcagtatctaaggatttctcgaacaagatgttcatcatgttgtacttcaaaaaaa
ag
>PAFTOL004637
------aataaatcatctarttttcttgacaagatgaaagcgaggttaacgggagggcat
ttcaggatgatcaatgaaaagctctacacttgcactgcctaatgggaatgcaagatgtgt
aatgataactttgtttcacttacatgccagtatcatacaggatatcaagagcaaatgtca
cattggcctgagctacctgttaatgtaatcatcagatggttgaaagaccatasccctgct
cttgttgtggctgactttggctgt--------------------------------gggg
atgcacgcttagcaaagtctgtgaagaaca---aggtctactctgttgatcttgtttcca
gtgatccttcagttattgtgtgtgacatgtcaaaaacgccgctcgattcatcatctgttg
atgttgctgtattctgcctttctttgatggggactgatttccctagttatcttcaggaag
cccaccgagttctgaagccaagtgggtggctcttgatagcagaagtgaagagcaggcttg
atccgaacacyggtggagcagatcctaataaattttcaaaagcaatttgtggactggggt
ttacttcagtatctaaggatttctcgaacaaaatgttcatcatgttgtacttcaagaaaa
ag
>PAFTOL004638
---------aaatcatctaattttctcgacaagatgaaagcgaggttaacgggagggcac
ttcaggatgatcaatgaaaagctctacacttgcastgcctaatgggaatgcaagatgtgt
atggataactttgtttcacttacatgccagtatcatacaggatatcaagagcaaatgtca
cattggcctgagctacctattaatgtaatcatcagatggttaaaggatcatagccctgca
cttgttgtggctgactttggctgt--------------------------------gggg
atgcacgcttagcaaagtctgtgaagaaca---aggtctactctgttgatcttgtttcca
gtgatccttcagttattgtgtgtgacatgtcaaaaacgccgctcgattcatcatctgttg
atgttgctgtattctgcctttctttgatggggactgatttccctagttatcttcaggaag
cccaccgagttctgaagccaagtgggtggctcttgatagcggaagtgaagagcaggtttg
atcgcaacactggtggagcagatcctaataaattttcaaaagcaatttgtggactggggt
ttacttcagtatctaaggatttctcgaacaaaatgttcatcatgttgtacttc-------
--
>PAFTOL004639
------aataaatcatctaattttctcgtcaagatgaaagcgaggttaacgggagggcac
ttcaggatgatcaatgaaaagctctacacttgcactgcctaatgggaatgcaagatttgc
aatgataactttgtttcacttacatgccagtatcatacaggatatcaagagcaaatgtca
cattggcctcagctacctgttaatgtaatcatcagatggttaaaggatcatagccctgct
cttgttgtggctgactttggctgt--------------------------------gggg
atgcacgcttagcaaagtctgtg-------------------------------------
------------------------------------------------------------
-----gctgtattctgcctttctttgatgggcactgatttccctagttatcttcaggaag
cccaccgagttctgaaaccaagtgggtggctcttgatagcggaagtgaagagcaggtttg
atcccaacactggtggagcagatcctaataaattttcaaaagcaatttgtggactggggt
ttacttcagtatctaaggatttctcgaacaaaatgttc----------------------
--
>PAFTOL004640
------aataaatcatctaattttctcgacaagatgaaagcgaggttaacgggagggcac
tttaggatgatcaatgaaaagctctacacttgcastgcctaatgggaatgcaagatgtgt
aatgataacttggtttcacttgcatgccagtatcatacaggatatcaagagcaaatgtca
cattggcctcagctacctgttaatgtaatcatcagatggttaaaggatcatagccctgct
cttgttgtggctgactttggctgt--------------------------------ggkg
atgcatgcttagcaaagtctgtgaagaaca---aggtctactctattgatcttgtttcca
gtgatccttcagttattgtgtgtgacatgtcaaaaacgccgctcggttcatcatctgttg
atgttgctgtattctgcctttctttgatggggactgatttccctwgttatcttcakgaag
cccaccgagttctgaaaccaagtgggtggctcttgatagcagaagtgaagagcaggtttg
atcccaacactggtggagcagatcctaataaattttcaaaagcaatttgtggactggggt
ttacgtcagtgtctaaggatttctcgaacaaaatgttcatcatgttgtacttcaaaaaaa
ag
>PAFTOL004642
------aataagtcatctaattttctcgacaagatgaaagcgaggttaacgggagggcac
ttcaggatgatcaatgaaaagctctacacttgcastgcctaatgggaatgcaagatgtgt
atggataactttgtttcacttacatgccagtatcatacaggatatcaagagcaaatgtca
cattggcctgagctacctattaatgtaatcatcagatggttaaaggatcatagccctgca
cttgttgtggctgactttggctgt--------------------------------ggkg
atgcacgcttagcaaagtctgtgaagaaca---aggtctactctgttgatcttgtttcca
gtgatcgttcagttattgtgtgtgacatgtcaaaatgtccatgattcaaaccatctgttg
atgttgctgtattctgcctttctttgatggggactaatttccctagttatcttcaggaag
cccaccgagttctgaagccaagtgggtggctcttgatagcggaagtgaagagcaggtttg
atcccaacactggtggagcagatcctaataaattttcaaaagcaatttgtggactggggt
ttacttcagcatctaaggatttctcgaacaaaatgttcatcatgttgtacttcaaaaaaa
ag
>PAFTOL004644
cccagtaataaatcatctaattttctcgacaagatgaaagcgaggttaacgggagggcac
ttcaggatgatcaatgaaaagctctacacttgcactgcctaatgggaatgcaagatgtgt
aatgataactttgtttcacttacatgccagtatcatacaggatatcaagagcaaatgtca
cattggcctgagctacctgttcatgtgatcatcagatggttaaaggatcatagccctgct
cttgttgtggctgactttggctgt--------------------------------gggg
atgcacgcttagcaaagtctgtgaagaaca---aggtctactctattgatcttgtttcca
gtgatccttcagttattgtgtgtgacatgtcaaagacgccgctcaattcatcatctgttg
atgttgctgtattctgcctttctttgatggggaytgatttccctagttatcttcaggaag
cccaccgagttctgaggccaagtgggtggctcttgatagcagaagtgaagagcaggtttg
atcccaacactggtggagcagatcctaataaattttcaaaagcaatttgtggactggggt
ttacttcagtatctaaggatttctcgaacaagatgttcatcatgttgtacttcaaaaaac
ag
>PAFTOL004646
------aataaatcatctaattttctcgacaagatgaaagcgaggttaacgggagggcac
ttcaggatgatcaatgaaaagctctacacttgcastgcctaatgggaatgcaagatgtgt
atggataactttgtttcacttacatgccagtatcatacaggatatcaagagcaaatgtca
cattggcctgagctacctattaatgtaatcatcagatggttaaaggatcatagccctgca
cttgttgtggctgactttggctgt--------------------------------gggg
atgcacgcttagcaaagtctgtgaagaaca---aggtttactctgttgatcttgtttcca
gtgatccttcagttattgtgtgtgacatgtcaaaa-------------------------
------------------------------------------------------------
--------------------agtgggtggctcttgatagcggaagtgaagagcaggtttg
atcgcaacactggtggagcagatcctaataaattttcaaaagcaatttgtggactggggt
ttacttcagtatctaaggatttctcgaacaaaatgttcatcatgttgtacttcaaaaaaa
ag
>PAFTOL004647
------------------------------------------------------------
------------------------------------------------------------
---------------tcacttacatgccagtatcatacaggatatcaagagcaaatgtca
cattggcctgagctacctgttaatgtgatcatcagatggttaaaggatcatagccctgct
cttgttgtggctgactttggctgt--------------------------------ggag
atgcacgcttagcaaagtctgtgaagaaca---aagtctactctattgatcttgtttcca
gtgatccttcagttattgcatgtgacatgtcaaaa-------------------------
--------gtattctgcctttctttgatggggactgatttccctagttatcttcaggaag
cccaccgagttctgaagccaagtgggtggctcttgatagcagaagtgaagagcaggtttg
atcccaacactgatggagcagatcctaataaattttcaaaagcaatttgtgggctggggt
ttacttcagtatctaag-------------------------------------------
--
>PAFTOL004648
------aataaatcatctaattttctcgacaagatgaaagcgaggttaacgggagggcat
ttcaggatgatcaatgaaaagctctacacttgcactgccgaatgggaatgcaagatttgt
aatgataactttgtttcacttacatgccagtatcatacaggataycaagagcaaatgtcm
cattggcctcagctacctgttaatgtaatcatcagatggttaaaggatcatagccctgct
cttgttgtggctgactttggctgt--------------------------------ggkg
atgcacgcttagcaaagtctgtgaagaaca---aggtctactctattgatcttgtttcca
gtgatccttcagtt------------------cagacaccgctcggttcatcatctgttg
atgttgctgtattctgcctttctttgatggggactgatttccctagttatcttcaggaag
cccaccgagttctgaaaccaagtgggtggctcttgatagcagaagtgaagagcaggtttg
atcacaacactggtggagcagatcctaataaattttcaaaagcaatttgtggactggggt
ttacttcagtrtctaaggatttctcgaacaaaatgttcatcatgttgtacttcaaa----
--
>PAFTOL004649
------------------------------------------------------------
------------------------------------------------------------
---------------tcacttacatgccagtatcatacaggatatcaagagcaaatgtca
cattggcctgagctacctgttaatgtgatcatcagatggttaaaggatcatagccctgct
cttgttgtggctgactttggctgt--------------------------------ggkg
atgcacgcttagcaaagtctgtgaagaaca---aagtctactctattgatcttgtttcca
gtgatccttcagtaaatgctttgttgttcttgcagacgccgctcgatgcatcatctgttg
atgttgctgtattctgcctttctttgatggggactgatttccctagttatcttcaggaag
cctaccgagttctgaagccaagtgggtggctcttgatagcagaagtgaagagcaggtttg
atcccaacactgatggagcagatcctaataaattttcaaaagcaatttgtggactggggt
ttacttcagtatctaaggatttctcgaacaagatgttcatcatgttgtacttcaaaaaaa
ag
>PAFTOL004652
------aataaatcatctaattttctcgacaagatgaaagcraggttaacgggagggcac
ttcaggatgatcaatgaaaagctctacacttgcactgcctaatgggaatgcaagatgtgt
atggataactttgtttcacttacatgccagtatcatacaggatatcaagagcaaatgtca
cattggcctgagctacctattaatgtaatcatcagatggttaaaggatcatagccctgca
cttgttgtggctgactttggctgt--------------------------------gggg
atgcacgcttagcaaagtctgtgaagaaca---aggtctactctgttgatcttgtttcca
gtgatccttcagttattgtgtgtgacatgtcaaaaacgccgctcgattcatcatctgttg
atgttgctgtattctgcctttctttgatggggactgatttccctagttatcttcaggaag
cccaccgagttctgaagccaagtgggtggctcttgatagcggaagtgaagagcaggtttg
atcgcaacactggtggagcagatcctaataaattttcaaaagcaatttgtggactggggt
ttacttcagtatctaaggwtttctcgaacaaaatgttcatcatgttg-------------
--
>PAFTOL004653
------aataaatcatctaattttctcgacaagatgaaagcgaggttaacgggagggcac
ttcaggatgatcaatgaaaagctctacacttgcactgcctaatgggaatgcaagatgtgt
atggataactttgtctcacttacatgccagtatcatacaggatatcaagagcaaatgtca
cattggcctcagctacctattaatgtaatcatgggatggttaaaggatcatagccctgca
cttgttgtggctgactttggctgt--------------------------------ggkg
atgcacgcttagcaaagtctgtgaagaaca---aggtctactctgttgatcttgtctcca
gtgatccttcagttattgtgtgtgacatgtcaaaracgccactcgattcatcatctgttg
atgttgctgtattctgcctttctttgatggggactgatttccctagttatcttcaggaag
cccaccgagttctgaagccaagtgggtggctcttgatagcggaagtgaagagcaggtttg
atccccacactggtggagcagatcctaataaattttcaaaagcaatttgtggactcgggt
ttacttcagtatctaaggatttctcgaacaaaatgttcatcatgttgtacttcaaaaaaa
ag
>PAFTOL004654
------------------------------------------------------------
------------------------------------------------------------
---------------tcacttacatgccagtatcatacaggatatcaagagcaaatgtca
cattggcctgaggtacctgttaatgtgatcatcagatggttaaaggatcatagccctgct
cttgttgtggctgactttggctgt--------------------------------ggtg
ag----------------------------------------------------------
------------------------------------------------------------
------------------------------------------------------------
------------------------------------------------------------
------------------------------------------------------------
------------------------------------------------------------
--
>PAFTOL004658
------------------------------------------------------------
------------------------------------------------------------
---------------tcacttacatgccagtatcatacaggatatcaagagcaaatgtca
cattggcctgagctacctgttaatgtgatcatcagatggttaaaggatcatagccctgct
cttgttgtggctgactttggctgt--------------------------------gggg
atgcacgcttagcaaagtctgtgaagaaca---aagtctactctattgatcttgtttcca
gtgatccttcagttattgtgtgtgacatgtcagaa-------------------------
------------------------------------------------------------
------------------------------------------------------------
------------------------------------------------------------
------------------------------------------------------------
--
>PAFTOL004660
------------------------------------------------------------
------------------------------------------------------------
---------------tcacttacatgccagtatcatacaggatatcaagagcaaatgtca
cattggcctgagctacctgttaatgtgatcatcagatggttaaaggatcatagccctgct
cttgttgtggctgactttggctgt--------------------------------ggtg
ag----------------------------------------------------------
------------------------------------------------------------
------------------------------------------------------------
------------------------------------------------------------
------------------------------------------------------------
------------------------------------------------------------
--
>PAFTOL004661
------------------------------------------------------------
------------------------------------------------------------
------------------------------tatcatacaggatatcaagagcaaatgtca
cattggcccgagctacctgttaatgtaatcatcagatggttgaaagatcatagccctgct
cttgttgtggctgacttcggctgt--------------------------------gggg
atgcacgcttagcaaagtctgtgaagaaca---aggtctactctattgatcttgtttcca
gtgatccttcagttattgcgtgtgacatgtcaaaaacgccgctcgattcatcatctgttg
atgttgctgtattctgcctttctttgatggggactgatttccctagttatgttcaggaag
cccaccgagttctgaagccaagtgggtggctcttgatagcagaagtgaagagcaggtttg
atccgaacactggcggagcagatcctaataaattttcaaaagcaatttgtggactggggt
ttwcttcagtatctaaggatttctcaaacaaaatgttcatcatgttgtacttcaagaaaa
ag
>PAFTOL004662
------------------------------------------------------------
------------------------------------------------------------
---------------tcacttacatgccagtatcatacaggatatcaagagcaaatgtca
cattggcctgaggtacctgttaatgtgatcatcagatggttaaaggatcatagccctgct
tttgttgtggccgactttggctgt--------------------------------gggg
atgcacgcttagcaaagtctgtgaagaaca---aagtctactctattgatcttgtttcca
gtgatccttcagttattgtgtgtgacatgtcaaagacgccgctcgattcatcatctgttt
atgttgctgtattctgcctttctttgatggggactgatttccccagttatcttcaggaag
cccaccgagttctgaagccaagtggatggctcttgatagcagaagtgaagagcaggtttg
atcccaacactgatggagcagatcctaataaattttcaaaagcartttgtggactggggt
ttacttcagtatctaag-------------------------------------------
--
>PAFTOL004664
------------------------------------------------------------
------------------------------------------------------------
---------------tcacttacatgccagtatcatacaggatatcaagagcaaatgtca
cattggcctgagctacctattaatgtaatcatcagatggttaaaggatcatagccctgca
cttgttgtggctgactttggctgt--------------------------------gggg
atgcacgcttagcaaagtctgtgaagaaca---aggtctactctgttgatcttgtttcaa
gtgatccttcagttattgtgtgtgacatgtcaaaa-------------------------
------------------------------------------------------------
------------------------------------------------------------
------------------------------------------------------------
------------------------------------------------------------
--
>PAFTOL004665
------aataaatcatctagttttctcgacaagatgaaagcgaggttaacgggagggcac
ttcaggatgatcaatgaaaagctctacacttgcac-------------------------
--------------gtcacttacatgccagtatcatwcaggatatcaagagcaaatgtca
cattggcctgagctacctgttaatgtaatcatcagatggttaaaggatcatagccctgct
cttgttgtggctgactttggctgt--------------------------------gggg
atgcacgcttagcaaagtctgtgaagaaca---aggtctactctattgatcttgtttcca
gtgatccttcggtcatcatgtgtgacatgtcaaaaacgccactcgattcatcatcggttg
atgttgctgtattctgcctttctttgatggggactgatttccctagttatcttcaggaag
cccaccgagttctgaagccaagtgggtggctcttgatagcagaagtgaagagcaggtttg
atcccaacactggtggagcagatcctaataaattttcaaaagcaatttgtggactggggt
ttacttcagtatctaaggatttctcgaacaaaatgttcatcatgttgtacttcaaaaaaa
ag
>PAFTOL004666
------------------------------------------------------------
------------------------------------------------------------
---------------tcacttacatgccagtatcatacaggatatcaagagcaaatgtca
cattggcctgagctacctattaatgtaatcatcagatggttaaaggatcatagccctgca
cttgttgtggctgactttggctgt--------------------------------gggg
atgcacgcttggcaaagtctgtgaagaaca---aggtctactctgttgatcttgtttcca
gtgatccttcagttattgtgtgtgacatgtcaaaa-------------------------
------------------------------------------------------------
------------------------------------------------------------
------------------------------------------------------------
------------------------------------------------------------
--
>PAFTOL004667
------------------------------------------------------------
------------------------------------------------------------
---------------tcacttacatgccagtatcatacaggatatcaagagcaaatgtca
cattggcctgagctacctattaatgtaatcatcagatggttaaaggatcatagccctgca
cttgttgtggctgactttggctgt--------------------------------gggg
atgcacgcttagcaaagtctgtgaagaaca---aggtctactctgttgatcttgtttcca
gtgatccttcagttattgtgtgtgacatgtcaaaaacgccgctcgattcatcatctgttg
atgttgctgtattctgcctttctttgatggggactgatttccctagttatcttcaggaag
cccaccgagttctgaagccaagtgggtggctcttgatagcggaagtgaagagcaggtttg
atcccaacactggtggagcagatcctaataaattttccaaagcaatttgtcgactggggt
ttacttcagtatctaag-------------------------------------------
--
>PAFTOL004668
------------------------------------------------------------
------------------------------------------------------------
---------------tcacttacatgccagtatcatacaggatatcaagagcaaatgtca
cattggcctgagctacctattaatgtaatcatcagatggttaaaggatcatagccctgca
cttgttgtggctgactttggctgt--------------------------------gggg
atgcacacttagcaaagtctgtgaagaaca---aggtctactctgttgatcttgtttcca
gtgatccttcagttattgtgtgtgacatgtcaaaa-------------------------
------------------------------------------------------------
------------------------------------------------------------
------------------------------------------------------------
------------------------------------------------------------
--
>PAFTOL005024
------------------------------------------------------------
------------------------------------------------------------
---------------tcacttacatgccagtatcatacaggatatcaagagcaaatgtca
cattggcctgagctacctattaatataatcatcagatggttaaaggatcatagccctgca
cttgttgtggctgactttggctgt--------------------------------gggg
atgcacgcttagcaaagtctgtgaagaata---aggtctactctgttgatcttgtttcca
gtgatccttcagttattgtgtgtgacatgtcaaaa-------------------------
------------------------------------------------------------
------------------------------------------------------------
------------------------------------------------------------
------------------------------------------------------------
--
>PAFTOL005025
------------------------------------------------------------
------------------------------------------------------------
------------------------------tatcatacaggatatcaagagcaaatgtca
cattggcctcagctacctgttaatgtaatcatcagatggttaaaggatcatagccctgct
cttgttgtggctgactttggctgt--------------------------------ggtg
ag----------------------------------------------------------
------------------------------------------------------------
------------------------------------------------------------
------------------------------------------------------------
------------------------------------------------------------
------------------------------------------------------------
--
>PAFTOL005026
------------------------------------------------------------
------------------------------------------------------------
---------------tcacttacatgccagtatcatacaggatatcaagagcaaatgtca
cattggcctsagctacctrttaatgtaatcatcagatggttaaaggatcatagccctgcw
cttgttgtggctgactttggctgt--------------------------------gggg
atgcgcgcttagcaaagtctgtgaagaaca---aggtctactctattgatcttgtttcca
gtgatccttcagttattgtgtgtgacatgtcaaaa-------------------------
------------------------------------------------------------
------------------------------------------------------------
------------------------------------------------------------
------------------------------------------------------------
--
>PAFTOL005035
------------------------------------------------------------
------------------------------------------------------------
---------------tcacttacatgccagtatcatacaggatatcaagagcaaatgtca
cattggcctgagctacctattaatgtaatcatcagatggttaaaggatcatagccctgca
cttgttgtggctgactttggctgt--------------------------------gggg
atgcacgcttagcaaagtctgtgaagaaca---aggtctactctgttgatcttgtttcca
gtgatccttcagttattgtgtgtgacatgtcaaaaacgccgctcgattcatcatctgttg
atgttgctgtattctgcctttctttgatggggactgatttccctagttatcttcaggaag
cccaccgagttctcaagccaagtgggtggctcttgatagcggaagtgaagagcaggtttg
atcgcaacactggtggagcagatcctaataaattttcaaaagcaatttgtggactggggt
ttacttcagtatctaaggatttctcgaacaaaatgttcatcatgttgtacttc-------
--
>PAFTOL005042
------------------------------------------------------------
------------------------------------------------------------
---------------tcacttacatgccagtatcatacaggatatcaagagcaaatgtca
cattggcctsagctacctrttaatgtaatcatcagatggttaaaggatcatagccctgcw
cttgttgtggctgactttggctgt--------------------------------gggg
atgcacgcttagcaaagtctgtgaagaaca---aggtctactctgttgatcttgtttcca
gtgatccttcagttattgtgtgtgacatgtcaaaa-------------------------
------------------------------------------------------------
------------------------------------------------------------
------------------------------------------------------------
------------------------------------------------------------
--
>PAFTOL005043
------------------------------------------------------------
------------------------------------------------------------
---------------tcacttacatgccagtatcatacaggatatcaagagcaaatgtca
cattggcctgagctacctattaatgtaatcatcagatggttaaaggatcatagccctgca
cttgttgtggctgactttggctgt--------------------------------gggg
atgcacgcttagcaaagtctgtgaagaaca---aggtctactctgttgatcttgtttcca
gtgatccttcagttattgtgtgtgacatgtcaaaaacgccactcgattcatcatctgttg
atgttgctgtattctgcctttctttgatggggactgatttccctagttatcttcaggaag
cccaccgagttctgaagccaagtgggtggctcttgatagcggaagtgaagagcaggtttg
atcgcaacactggtggagcagatcctaataaattttcaaaagcaatttgtggactggggt
ttacttcagtatctaaggatttctcgaacaaaatgttcatcatgttgtacttccaaaaaa
ag
>PAFTOL005047
------------------------------------------------------------
------------------------------------------------------------
---------------tcacttacatgccagtatcatacaggatatcaagagcaaatgtca
cattggcctcagctacctgttaatgtaatcatcagatggttaaaggatcatagccctgct
cttgttgtggctgattttggctgt--------------------------------gggg
atgcacgcttagcaaagtctgtgaagaaca---aggtctactctattgatcttgtttcca
gtgatccttcagttattgtgtgtgacatgtcaaaaacgccgctcagttcatcatctgttg
atgttgctgtattctgcctttctttgatggggactgatttccctagttatcttcaggaag
cccaccgagttctgaaaccaagtgggtggctcttgatagcagaagtgaagagcaggtttg
atcacaacactggtggagcagatcctaataaattttcaaaagcaatttgtggactggggt
ttacttcagtgtctaaggatttctcgaacaaaatgttcatcatgttgtacttc-------
--
>PAFTOL005169
------------------------------------------------------------
------------------------------------------------------------
------------------------------------------------------------
------------------------------------------------------------
------------------------------------------------------------
------------------------------------------------------------
------------------------------------------------------------
------------------------------------------------------------
--------------------agtgggtggctcttgatagcagaagtgaagagcaggtttg
atcccaacactggtggagcagatcctaataaattttcaaaagcaatttgtggactggggt
ttgtttcagtatctaag-------------------------------------------
--
>PAFTOL007498
cgcagtaataagtcatctaattttctcgacaagatgaaagcgaggttaacgggagggcac
ttcaggatgatcaatgaaaagctctacacttgcactgggaatgaggcgcttaaatatttc
agagagaatccatccttgttta---atttgtatcatacaggatatcaagagcaaatgtca
cattggcctgasctacctgttaatgygatcatcagatggttaaaggatcatagccctggt
ctttttgtggctgactttggctgt--------------------------------gggg
atgcacgcttagcaaagtctgtgaagaaca---aggtctactctattgatcttgtttcca
gtgatccttcagttattgtgtgtgacatgtcaaaaacgcccctcgattcatcatctgttg
atgttgctgtattctgcctttctttgatgggtactgatttccctagttatcttcaggaag
cccaccgagttctgaagccaagtgggtggctcttgatagctgaagtgaagagcaggtttg
atcccaacactggtggagcagatcctaataaattttcaaaagcaatttgtggactggggt
ttacttcagtatctaag-------------------------------------------
--
>PAFTOL008060
------------------------------------------------------------
------------------------------------------------------------
---------------tcacttacatgccagtatcatacaggatatcaagagcaaatgtca
cattggcctgagctacctattaatgtaatcatcagatggttaaaggatcatagccctgca
cttgttgtggctgactttggctgt--------------------------------ggtg
ag----------------------------------------------------------
------------------------------------------------------------
------------------------------------------------------------
------------------------------------------------------------
------------------------------------------------------------
------------------------------------------------------------
--
>PAFTOL008062
------aataaatcatctaattttctcgacaagatgaaagcgaggttaacgggagggcac
ttcaggatgatcaatgaaaagctctacacttgcactgcctaatgggaatgcaagatgtgt
atggataactttgtttcacttacatgccagtatcatrcaggatatcaagagcaaatgtca
cattggcctgagctacctattaatgtaatcatcagatggttaaaggatcatagccctgca
cttgttgtggctgactttggctgt--------------------------------ggkg
atgcacgcttagcaaagtctgtgaagaaca---acgtctactctgttgatcttgtttcca
gtgatccttcagttattgtgtgtgacatgtcaaaaacgccgctcgattcatcatctgttg
atgttgctgtattctgcctttctttgatggggactgatttccccagttatcttcaggaag
cccaccgagttctgaagccaagtgggtggctcttgatagcagaagtgaagagcaggtttg
atygcaacactggtggagcagatcctaataaattttcaaaagcaatttgtggactgggst
ttacttcagtatctaaggatttctcgaacaaaatgttcatcatgttg-------------
--
>PAFTOL008063
------aataaatcatctaattttctcgacaagatgaaagcgaggttaacgggagggcac
ttcaggatgatcaatgaaaagctctacacttgcactgggaatgaggcgcttaaatatttc
agagagaatccatccttgttta---atttgtatcatacaggatatcaagagcaaatgtca
cattggcctgagctacctattgatgtaatcatcagatggttaaaggatcatagccctgca
cttgttgtggctgactttggctgt--------------------------------gggg
atgcacgcttagcaaagtctgtgaagaaca---aggtctactctgttgatcttgtttcca
gtgatccttcagttattgtgtgtgacatgtcaaaa-------------------------
------------------------------------------------------------
------------------------------------------------------------
------------------------------------------------------------
------------------------------------------------------------
--
>PAFTOL008084
------------------------------------------------------------
------------------------------------------------------------
------------------------------tatcatacaggatatcaagagcaaatgtca
cattggcccgagctacctrttaatgtgatcatcagatggttgaaagatcatagccctgct
cttgttgtggctgacttcggctgt--------------------------------ggkg
atgcacgcttrgcaaaatctgtgaagaaca---aggtctactccattgatcttgtttcct
gtgatccttcagttattgcgtgtgacatgtcaaaaacgccactcgatkcatcatctgttg
atgttgctgtattctgcctttctttgatggggactgatttccctagttatgttcaggaag
cccaccgagttctgaagcaaagtgggtggctcttgatagcagaagtgaagagcaggtttg
atccgaacactggcggagcagatcctaataaattttcaaaagcaatttgtggactggggt
ttacttcagtatctaaggatttctcgaacaaaatgttcatcatgttgtacttcaagaaaa
ag
>PAFTOL008417
------------------------------------------------------------
------------------------------------------------------------
---------------tcacttaaatgccagtaycatacaggatatcaagagcaaatgtca
cattggcctgagctacctattaatgtaatcatcagatggttaaaggatcatagccctgca
cttgttgtggctgactttggctgt--------------------------------gggg
atgcacgcttagcaaagtctgtgaagaaca---aggtctactctgttgatcttgtttcca
gtgatccttcagttattgtgtgtgacatgtcaaaatggtcaaaatatacatcatctgttg
atgttgctgtattctgcctttctttgatggggactgatttccccagttatcttcaggaag
cccaccgagttctgaagccaagtgggtggctcttgatagcggaagtgaagagcaggtttg
atcgcaacactggtggagcagatcctaataaa----------------------------
------------------------------------------------------------
--
>PAFTOL008419
------------------------------------------------------------
------------------------------------------------------------
---------------tcacttacatgccagtatcatacaggatatcaagagcaaatgtca
cattggcctgagctacctattaatgtaatcatcagatggttaaaggatcatagccctgca
cttgttgtggctgactttggctgt--------------------------------ggtg
ag------------aacttccgtgcttatt---gaaacctttctttccttctggagaaga
ataattcattgcttctgtttcttaaccggtataccaggggatgcacgcttagcaaagtct
gtgaagaacaaggctgcctttctttgatggggactgatttccctagttatcttcaggaag
cccaccgagttctgaagccaagtgggtggctcttgatagcggaagtgaagagcaggtttg
atcccaacactggtggagcagatccgaataaattttcaaaagcaatttgtggactggggt
ttacttcagtatctaaggatttctcgaacaaaatgttcgtcatgttgtactttaaaaaaa
ag
>PAFTOL008421
------------------------------------------------------------
------------------------------------------------------------
---------------tcacttgcatgccagtatcatacaggatatcaagagcaaatgtca
cattggcctgaggtacctgttaatgtgatcatcaaatggttaaaggatcatagccctgct
cttgttgtggctgactttggctgt--------------------------------gggg
atgcacgcttagcaaagtctgtgaagaaca---aagtctactctattgatcttgtttcca
gtgatccttcagttattatgtgcgacatgtcaaaagta---------tgttcatctgttg
atgttgctgtattctgcctttctttgatggggactgatttccctagttatcttcaggaag
cccatcgagttttgaagccaagtgggtggctcttggtagcagaagtgaagagcaggtttg
atcccaacactgatggagcagatcctaataaattttcgaaagcaatttgtggactggggt
ttacttcagtatctagg-------------------------------------------
--
>PAFTOL008422
------------------------------------------------------------
------------------------------------------------------------
---------------tcacttacatgccagtatcatacaggatatcaagagcaaatgtca
cattggcctgaggtacctgttaatgtgatcatcagatggttaaaggatcatagccctgcg
cttgttgtggctgactttggctgt--------------------------------gggg
atgctcgcttagcaaagtctgtg-------------------------------------
------------------------------------------------------------
------------------------------------------------------------
------------------------------------------------------------
------------------------------------------------------------
------------------------------------------------------------
--
>PAFTOL008423
------aataaatcatctaattttctcgacaagatgaaagcgaggttaacggkagggcac
ttcaggatgatcaatgaaaagctctacacttgcactgcctaatgggaatgcaagatttgt
aatgataactttgtttcacttacatgccagtatcatacaggatatcaagagcaaatgtca
cattggcctcagctacctgttaatgtaatcatcagatggttaaaggaccatagccctgct
cttgttgtggctgactttggctgt--------------------------------gggg
atgcacgcttagcaaagtctgtgaagaaca---aggtctactctattgatcttgtttccg
gtgatccttcagttattgtgtgtgacatgtcaaaaacgccgctcggttcatcatctgttg
atgttgctgtgttctgcctttctttgatggggactgatttccctagttatcttcaggaag
cccaccgagttctgaaaccaagtgggtggctcttgatagcagaagtgaagagcaggtttg
atcccaacactggtggagcagatcctaataaattttcaaaagcaatttgtggactggggt
ttacttcagtgtctaaggatttctcgaacaaaatgttcatcatgttgtacttcaaaaaaa
ag
>PAFTOL008436
------aataaatcatctaattttctggacaagatgaaagtgaggttaacgggagggcac
tttaggatgatcaatgaaaagctctacacttgcactgcctaatgggaatgcaagatgtgt
aatgataactttgtttcacttacacgccagtatcatacaggatatcaagagcaaatgtca
cattggcctcagctacctgttaatgtaatcatcagatggttaaaggatcatagccctgct
cttgttgtggctgactttggctgc--------------------------------gggg
atgcacgcttagcaaagtctgtgaagaaca---aggtctactctattgatcttgtttcca
gtgatccttcagttattgtgtgtgacatgtcaaaaacgccgcttggttcatcatctgttg
atgttgctgtattctgcctttctttgatggggactgatttccctagttatcttcaggaag
cccaccgagttctgaaaccaagtgggtggctcttgatagcagaagtgaagagcaggtttg
atcccaacactggtggagcagatcctaataaattttcaaaagcaatttgtggactggggt
ttacttcagtgtctaaggwtttctcgaacaaaatgttcatcatgttgtacttcaaaaaaa
ag
>PAFTOL008439
------------------------------------------------------------
------------------------------------------------------------
---------------tcacttacatgccagtatcatacaggatatcaagagcaaatgtca
cattggcctgagckacctgttaatgtaattatcagatggttgaaggrtcatrgccctgct
cttgttgtggctgactttggctgt--------------------------------gggg
atgcacgcttagcaaagtctgtgaagttca---aggtctactctattgatcttgtttcca
gtgatccttcagttattgtgtgtgacatgtcaaa--------------------------
------------------------------------------------------------
-------------------aagtgggtggctcttgatagcagaagtgaagagcaggttcg
atccgaacaccggtggagcagatcctaataaattttcaaaagcaatttgtggactggggt
ttacttcaacatctaag-------------------------------------------
--
>PAFTOL008881
---------------------------------atgaaaacgaggttaacgggagggcac
ttcaggatgatcaatgaaaagctctacacatgcactgcctaatsggaatgcaagatgtgt
aatgataactttgtttcacttrcatgccagtatcatacaggatatcaagagcaaatgtca
cattggcctgagctacctgttaatgtaatcatcagatggttaaaggatcatasccctgct
cttgttgtggctgactttggctgt--------------------------------ggkg
atgcacgcttagcaaagtctgtgaagaaca---aggtctactctattgatcttgtttcca
gtgatccttcagttatgtctaagatgattgccttcacgccgctcgattcatcrtctgttg
atgttgctgtattctgcctttctttgatggggactgatttccctacttatctgcaggaag
cccaccgagttctraaaccaagtgggtggctcttgatagcagaagtgaagagcaggyttg
atcccaacactggtggagcagatcctaataaattttcaaaagcaatttgtggactggggt
ttacttcagtatctaaggatttctcgaacaaratgttcatcatgttgtacttcraaaaaa
ag
>PAFTOL009183
------------------------------------------------------------
------------------------------------------------------------
---------------tcacttacatgccagtatcatacaggatatcaagagcaaatgtca
cattggcctgagctacctattaatgtaatcatcggatggttaaaggatcatagccctgca
cttgttgtggctgactttggctgt--------------------------------ggtg
ag----------------------------------------------------------
------------------------------------------------------------
------------------------------------------------------------
------------------------------------------------------------
------------------------------------------------------------
------------------------------------------------------------
--
>PAFTOL009185
------------------------------------------------------------
------------------------------------------------------------
---------------tcacttacatgccagtatcatacaggatatcaagagcaaatgtca
cattggcctgagctacctgttaatgtaatcatcagatggttaaaggatcatagccctgct
cttgttgtggctgactttggctgt--------------------------------ggkg
atgcacgcttagcaaagtctgtgaagaaca---aggtctactctattgatcttgtttcca
gtgatccttcagttattgtgtgtgacatgtcaaacacgccgctcgattcatcatctgttg
atgtttctgtattctgcctttctttgatggggactgatttccctagttatcttcaggaag
cccaccgagttctgaagccaagtgggtggctcttgatagcagaagtgaagagcaggtttg
atcccaacactggtggagcagatcctaataaattttcaaaggcaatttgtggactggggt
ttacttcagtatctaaggatctctcgaacaaaatgttcatcatgttgtacttcaaaaaaa
ag
>PAFTOL009187
------aataaatcatctaattttctcgtcaagatgaaagcgaggttaacgggagggcac
ttcaggatgatcaatgaaaagctctacacttgcactgcctaatgggaatgcaagatttgt
aatggtaactttgtttcacttatatgccagtatcatacaggatatcaagagcaaatgtca
cattggcctcagctacctgttaatgtaatcatcagatggttaaaggatcatagccctgct
cttgttgtggctgactttggctgt--------------------------------gggg
atgcacgcttagcaaagtctgtgaagaaca---aggtctactctattgatcttgtttcca
gtgatccttcagcgcttggctgcaat---ccacaaacgccgctcggttcatcatctgttg
atgttgctgtattctgcctttctttgatggggactgatttccctagttatcttcaggaag
cccaccgagttctgaaaccaagtgggtggctcttgatagcagaagtgaagagcaggtttg
atcccaatactggtggagcagatcctaataaattttcaaaagcaatttgtgggctggggt
ttacttcagtatctaaggatttctcgaacaaaatgttcatcatgttgtacttcaaaaaaa
ag
>PAFTOL009189
------------------------------------------------------------
------------------------------------------------------------
---------------tcacttacatgccagtatcatacaggatatcaagagcaaatgtca
cattggcctgagctacctattaatataatcatcagatggttaaaggatcatagccctgca
cttgttgtggctgactttggctgt--------------------------------ggtg
ag----------------------------------------------------------
------------------------------------------------------------
------------------------------------------------------------
------------------------------------------------------------
------------------------------------------------------------
------------------------------------------------------------
--
>PAFTOL009191
---------------------------------atgaaagcgaggttaacgggagggcac
ttcaggatgatcaatgaaaagctctacacttgcactgcctaatgggaatgcaagatgtgt
atggataactttgtttcacgkacattccagtatcatacaggatatcaagagcagatgtca
cattggcctgagctacctagtaatgtcatcatcagatggttaaaggatcatagccctgca
cttgttgtggctgactttggctgt--------------------------------ggkg
atgcacgcttagcaaagtctgtgaagaaca---aggtctactctgttgatcttgtctcca
gtgatccttcagttattgtgtgtgacatgtcaaaaacgccgctcgattcatcatctgttg
atgttgctgtattctgcctttctttgatggggactgatttccctagttatcttcaggaag
cccaccgagttctgaagccaagtgggtggctcttgatagcggaagtgaagagcaggtttg
atccccacactggtggagcagatcctaataaattttcaaaakcaatttgtggactggggt
ttacttcagtatctaaggatttctcgaacaaaatgttcatcatgttgtacttcaaaaaaa
ag
>PAFTOL009193
------------------------------------------------------------
------------------------------------------------------------
---------------tcacttacatgccagtatcatacaggatatcaagagcaaatgtca
cattggcctgagctacctgttaatgtgatcatcagatggttaaaggatcatagccctgct
cttgttgtggctgactttggctgt--------------------------------ggtg
ag----------------------------------------------------------
------------------------------------------------------------
-----ggcgtattctrcctttctttgatggggactgatttccctagttatcttcaggaag
cccaccgagttctgaagccaagtgggtggctcttgatagcagaagtgaagagcaggtttg
atcccaayactgatggagcagatcctaacaaattttcaaaagcaatttgtagactggggt
ttacttcagtatctaag-------------------------------------------
--
>PAFTOL009195
---------------------------------atgaaagcgaggttaacgggagggcac
ttcaggatgatcaatgaaaagctctacacttgcactgcctaatgggaatgcaagatgtgt
atggataactttgtttcacttacatgccagtatcatacaggatatcaagagcaaatgtca
cattggcctgagctacctattcatgtaatcatcagatggttaaaggatcatagccctgca
cttgttgtggctgactttggctgt--------------------------------gggg
atgcacgcttggcaaagtctgtgaagaaca---aggtctactctgttgatcttgtttcca
gtgatccttcagttattgtgtgtgacatgtcaaaaacgccgctcgagtcatcatctgttg
atgttgctgtattctgcctttctttgatggggactgatttccctagttatcttcaggaag
cccacckagttctgaagccaagtgggtggctcttgatagcggaagtgaagagcaggtttg
atcgcaacactggtggagcagatcctaataaattttcaaaagcaatttgtggactggggt
ttacttcagtatctaaggatttctcgaacaaaatgttcatcatgttgtacttc-------
--
>PAFTOL009197
------------------------------------------------------------
------------------------------------------------------------
------------------------------tatcatacaggatatcaagagcaaatgtca
cattggcctgagctacctattaatgtaatcatcagatggttaaaggatcatagccctgca
cttgttgtggctgactttggctgt--------------------------------gggg
atgcacgcttagcaaagtctgtgaagaaca---aggtctactctgttgatcttgtttcc-
------------------------------------------------------------
------------------------------------------------------------
------------------------------------------------------------
------------------------------------------------------------
------------------------------------------------------------
--
>PAFTOL009199
------aataaatcatctaattttctcgacaagatgaaagcgaggttaacgggagggcac
ttcaggatgatcaatgaaaagctctacacttgcactgcctaatgggaatgcaagatgtgt
atggataactttgtttcacttacatgccagtatcatacaggatatcaagagcaaatgtca
cattggcctgagctacctattaatgtaatcatcagatggttaaaggatcatagccctgca
cttgttgtggctgactttggctgt--------------------------------ggkg
atgcacgcttagcaaagtctgtgaagaaca---aggtctactctgttgatcttgtttcca
gtgatccttcagttattgtgtgtgacatgtcaaaaacgccgctcgattcatcatctgttg
atgttgctgtattctgcctttctttgatggggactgatttccctagttatcttcaggaag
cccaccgagttctgaagccaagtgggtggctcttgatagcggaagtgaagagcaggtttg
atcgcaacactggtggagcagatcctaataaattttcaaaagcaatttgtggactggggt
ttacttcagtatctaaggatttctcgaacaaaatgttcatcatgttgtacttcaaaaaaa
ag
>PAFTOL009203
------------------------------------------------------------
------------------------------------------------------------
------------------------------tatcatacaggatatcaagagcaaatgtca
aattggcctgagctgcctattaatgtaatcatcagatggttaaaggatcatagccctgca
cttgttgtggctgactttggctgt--------------------------------gggg
atgcacgcttagcaaagtctgtgaagaaca---aggtctactctgttgatcttgtttcca
gtgatccttcagttattgtgtgtgacatgtca----------------------------
------------------------------------------------------------
------------------------------------------------------------
------------------------------------------------------------
------------------------------------------------------------
--
>PAFTOL009205
------------------------------------------------------------
------------------------------------------------------------
---------------tcacttacatgccagtatcatacaggatatcaagagcaaatgtca
cattggcctcagctacctgttaatgtaatcatcagatggttaaaggatcatagccctgct
cttgttgtggctgactttggctgt--------------------------------ggkg
atgcgcgcttagcaaagtctgtgaagaaca---aggtctactctattgatcttgtttcca
gtgatccttcagttattgtgtgtgacatgtcaaaaacgccgctcggttcatcatctgttg
atgttgctgtattctgcctttctttgatggggactgatttccctagttatcttcaggaag
cccaccgagttctgaaaccaagtgggtggctcttgatagcagaagtgaaaagcaggtttg
atcccaacactggtggagcagatcctaataaattttcaaaagcaatttgtggactggggt
ttacttcagtatctaaggatttctcgaacaaaatgttcatcatgttgtacttcaaaaaaa
ag
>PAFTOL009207
------------------------------------------------------------
------------------------------------------------------------
------------------------------tatcatacaggatatcaagagcaaatgtca
cattggcccgagctacctgttratgtgatcatcagatggttgaaagatcatagccctgct
cttgttgtggctgacttcggctgt--------------------------------gggg
atgcacgcttagcaaagtctgtgaagaaca---aggtctactccattgatcttgtttcca
gtgatccttcagttattatgtgtgacatgtcaaaa-------------------------
------------------------------------------------------------
------------------------------------------------------------
------------------------------------------------------------
------------------------------------------------------------
--
>PAFTOL009209
------aataaatcatctaattttctcgacaagatgaaagcgaggttaacgggagggcac
ttcaggatgatcaatgaaaagctctacacttgcactgcctaatgggaatgcaagatttgt
aatgataactttgtttcgcttacatgccagtatcatacaggatatcaagagcaaatgtca
cattggcctcagctacctgttaatgtaatcatcagatggttaaaggatcatagccctgct
cttgttgtggctgactttggctgt--------------------------------gggg
atgcacgcttagcaaagtctgtgaagaaca---aggtctactctattgatcttgtttcca
gtgatccttcagttattgtgtgtgacatgtcaaaaacaccgctcggttcatcatctgttg
atgttgctgtgttctgcctttctttgatggggactgatttccctagttatcttcaggaag
cccaccgagttctgaaaccaagtgggtggctcttgatagcagaagtgaagagcaggtttg
atcccaacactggtggagcagatcctaataaattttcaaaagcaatttgtggactggggt
ttacttcagtgtctaaggwtttctcgaacaaaatgttcatcatgttgtacttcaaaaaaa
ag
>PAFTOL009215
------aataaatcatctaattttctcgagaagatgaaagcgaggttaacgggagggcac
ttcaggatgatcaatgaaaagctctacacttgcactgcctaatgggaatgcaagatgtgt
atggataactttgtttcacttacatgccagtatcatacaggatatcaagagcaaatgtca
cattggcctgagctacctattaatgtaatcatcagatggttaaaggatcatagccctgca
cttgttgtggctgactttggctgt--------------------------------ggtg
ag----------------------------------------------------------
------------------------------------------------------------
------------------------------------------------------------
------------------------------------------------------------
------------------------------------------------------------
------------------------------------------------------------
--
>PAFTOL009217
------------------------------------------------------------
------------------------------------------------------------
---------------tcacttacatgccagtatcatacaggatatcaagagcaaatgtca
cattggcctgagctacctattaatgtaatcatcagatggttaaagaatcatagccctgca
cttgttgtggctgactttggctgt--------------------------------gggg
atgcacgcttagcaaagtctgtgaagaaca---aggtctactctgttgatcttgtttcca
gtgatccttca-------------------------------------------------
------------------------------------------------------------
------------------------------------------------------------
------------------------------------------------------------
------------------------------------------------------------
--
>PAFTOL009219
------aataaatcatctaattttctcgacaagatgaaagcgaggttaacgggagggcac
ttcaggatgatcaatgaaaagctctacacttgcastgcctaatgggaatgcaagatgtgt
atggataactttgtttcacttacatgccagtatcatacaggatatcaagagcaaatgtca
cattggcctgagctacctattaatgtaatcatcagatggttaaaggatcatagccctgca
cttgttgtggctgactttggctgt--------------------------------ggtg
ag----------------------------------------------------------
------------------------------------------------------------
------------------------------------------------------------
------------------------------------------------------------
------------------------------------------------------------
------------------------------------------------------------
--
>PAFTOL009221
cccagtaataaatcatctaattttctcgacaagatgaaagcaaggttaacgggagggcac
ttcaggatgatcaatgaaaagctctacacttgcactgcctaatcggaatgcaagatgtgt
aatgataactttgtttcacttacatgccagtatcatacaggatatcgagagcaaatgtca
cattggcctgagctacctgttaatgtgatcatcagatggttaaaggatcatagccctgcc
cttgttgtggctgactttggctgt--------------------------------gggg
atgcacgcttagcaaagtctgtgaagaaca---aggtctactctattgatcttgtttcca
gtgatccttcagttattgtgtgtgacatgtcaaaaacgccgctcgattcatcgtctgttg
atgttgctgtattctgcctttctttgatggggactgatttccctagttatcttcaggaag
cccaccgagttctgaagccaagtgggtggctcttgatagcagaagtgaagagcaggtttg
atcccaacactggtggagcagatcctaataaattttcaaaagcaatttgtggactggggt
ttatttcagtatctaag-------------------------------------------
--
>PAFTOL009223
------------------------------------------------------------
------------------------------------------------------------
---------------tcacttacatgccagtatcatacaggatatcaagagcaaatgtca
cattggcctgagctacctattaatgtaatcatcagatggttaaaggatcatagccctgca
cttgttgtggctgactttggctgt--------------------------------gggg
atgcacgcttrgcaaagtctgtgaagaaca---aggtctactctgttgatcttgtttcca
gtgatccttcagttattgtgtgtgacatgtcaaaa-------------------------
------------------------------------------------------------
------------------------------------------------------------
------------------------------------------------------------
------------------------------------------------------------
--
>PAFTOL009225
------------------------------------------------------------
------------------------------------------------------------
---------------tcacttacatgccagtatcatacaggatatcaagagcaaatgtca
cattggcctgagctacctattaatgtaatcatcagatggttaaaggatcatagccctgca
cttgttgtggctgactttggctgt--------------------------------gggg
atgcacgcttagcaaagtctgtgaagaaca---aggtctactctgttgatcttgcttcca
gtgatccttcagttattgtgtgtgacatgtcaaaattgtggtcaaaatatatttctgttg
atgttgctgtattctgcctttctttgatggggactgatttccccagttatcttcaggaag
cccaccgagttctgaagccaagtgggtggctcttgatagcggaagtgaagagcaggtttg
atcgcaacactggtggagcagatcctaataaattttcaaaagcaatttgtggactggggt
ttacttctgtatctaaggatttctcgaacaaaatgttcatcatgttgtacttcaaaaaaa
ag
>PAFTOL009227
------------------------------------------------------------
------------------------------------------------------------
---------------tcacttacatgccagtatcatacaggatatcaagagcaaatgtca
cattggcctgagctacctattaatgtaatcatgagatggttaaaggatcatagccctgca
cttgttgtggctgactttggctgt--------------------------------gggg
atgcacgcttagcaaagtctgtgaagaaca---aggtctactctgttgatcttgtttcca
gtgatccgtcagttattgtgtgtgacatgtcaaaa-------------------------
------------------------------------------------------------
------------------------------------------------------------
------------------------------------------------------------
------------------------------------------------------------
--
>PAFTOL009229
------------------------------------------------------------
------------------------------------------------------------
---------------tcacttacatgccagtatcatacaggatatcaagagcaaatgtca
cattggcctgagctacctgttaatgtgatcatcagatggttaaaggatcatagtcctgct
cttgttgtggctgactttggctgt--------------------------------gggg
atgcacgcttagcaaagtctgtgaagaaca---aagtctactctattgatcttgtttcca
gtgatccttcagttattgtgtgtgacatgtcaaaa-------------------------
-----------------------------gggactgatttccctagttatcttcaggaag
cgcaccgagttctgaagccaagtgggtggctcttgatagcagaagtgaagagcaggtttg
atcccaacactgatggagcagatcctaataaattttcaaaagcaatttgtgggctggggt
ttacttcagtatctaaggatttctcgaacaagatgttcatcatgttgtacttcaaaaaaa
ag
>PAFTOL009231
------------------------------------------------------------
------------------------------------------------------------
---------------tcacttacatgccagtatcatacaggatatcaagagcaaatgtca
cattggcctgagctacctgttaatgtgatcatcagatggttaaaggatcatagccctgct
cttgttgtggctgactttggctgt--------------------------------ggtg
ag----------------------------------------------------------
------------------------------------------------------------
------------------------------------------------------------
------------------------------------------------------------
------------------------------------------------------------
------------------------------------------------------------
--
>PAFTOL009233
------------------------------------------------------------
------------------------------------------------------------
---------------tcacttatatgccagtatcatacaggatatcaagagcaaatgtca
cattggcctgagctacctgttaatgtaatcatcagatggttaaaggatcatagccctgct
cttgttgtggctgactttggttgc--------------------------------gggg
atgcacgcttagcaaagtctgtgaagaaca---aggtctactctattgatcttgcttcca
gtgatccttcagttattgtgctttgtctttctcagacgccgttcggttcatcatctattg
atgttgctgtgttctccttttctttgatggggactgatttccctagttatcttcaggaag
cccaccgagttttgaagcgaagtgggtggctctygatagcagaagtgaagagcaggtttg
atcccaacactggtggagcagatcctagtaaattttcamaagcaatttgcgractgggtt
ttamttcagttattaag-------------------------------------------
--
>PAFTOL009235
------------------------------------------------------------
------------------------------------------------------------
---------------tcccttrcatgccagtatcatacaggatatcaagagcaaatgtca
cattggcctgagctacctgttaatgtaatyatcagatggttgaaagatcatagccctgct
cttgttgtggctgacttcggctgt--------------------------------gggg
atgcacgcttagcaaagtctgtgaagaaca---aggtctactctattgatcttgtttcca
gtgatccttcagttattgyrtgtgacatgtcaaaarcgccactcgattcatcatctgttg
atgttgctgtattctgcctttctttgatggggactgatttccctagttatgttcaggaag
cccaccgagttctaaagccaagtgggtggctcttgatagcagaagtgaagagcaggtttg
atccraacactggcggagcagatcctaataaattttcaaaagcaatttgtgcactggggt
ttacttcagtatctaaggatttctcgaacaaaatgttcatcatgttgtacttcaagaaaa
ag
>PAFTOL009237
------------------------------------------------------------
------------------------------------------------------------
---------------tcccttacatgccagtatcatacaggatatcaagagcaaatgtca
cattggcctgagctacctgttaatgtaatcatcagatggttgaaagatcatagccctgct
cttgttgtggctgacttcggctgt--------------------------------gggg
atgcacgcttagcaaagtctgtgaagaaca---aggtctactctattgatcttgtttcca
gtgatccttca-------------------------------------------------
------------------------------------------------------------
------------------------------------------------------------
------------------------------------------------------------
------------------------------------------------------------
--
>PAFTOL009239
---------------------------------atgaaagcgagattaacgggagggcac
ttcaggatgatcaatgaaaagctctacacatgcactgccgaatgggaatgcaagatgtgt
aatgataactttgtttcacttacatgccagtatcatacaggatatcaagagcaaatgtca
cattggcctgagctacctgttaatgtaatcatcagatggttaaaggatcatagccctgct
cttgttgtggctgactttggctgt--------------------------------gggg
atgcacgcttagcaaagtctgtgaagaaca---aggtctactctattgatcttgtttcca
gtgatccgtcagttattgtgtgtgacatgtcaaaaacgccgctcgattcatcatctgttg
atgttgctgtgttctgcctttctttgatggggactgatttccctagttatcttcaggaag
cccaccgagttctgaagccaagtgggtggctcttgatagcagaagtgaagagcaggtttg
atcccaacactggtggagcagatcctaataaattttcaaaagcagtttgtggactagggt
ttacttcagtatccaaggatttctcgaacaaaatgttcatcatgttgtacttcaaaaaaa
ag
>PAFTOL009241
---------------------------------atgaaagcgaggttaacgggagggcac
ttcaggatgatcaatgaaaagctctacacttgcactgcctaatgggaatgcaagatgtgt
atggataactttgtttcacttacatgccagtatcatacaggatatcaagagcaaatgtca
cattggcctgagctacctattaatgtaatcatcagatggttaaaggatcatagccctgca
cttgttgtggctgactttggctgt--------------------------------gggg
atgcacgcttagcaaagtctgtgaagaaca---aggtctactctgttgatcttgtttcca
gtgatccttcagttattgtgtgtgacatgtcaaaa-------------------------
------------------------------------------------------------
------------------------------------------------------------
------------------------------------------------------------
------------------------------------------------------------
--
>PAFTOL009243
------------------------------------------------------------
------------------------------tgcagtgggaatgaggcgcttaaatatttc
agggagaatccatccttgttta---acttgtatcatacaggatatcaagagcaaatgtca
cattggcctgaactacctgttaatgtaatcatcagatggttaaaggatcatagccctgct
cttgttgtggctgactttggctgt--------------------------------gggg
atgcacgcttagcaaagtctgtgaagaaca---rggtctactctattgatcttgtttcca
gtgatccttcggttatcgtgtgtgacatgtcaaaaacaccgctcgattcatcatcggttg
atgttgctgtattctgcctttctttgatggggactgatttccctagttatcttcaggaag
cccaccgagttctgaagccaagtgggtggctattgatagcagaagtgaagagcaggtttg
atcccaacactggtggagcagatcctaataaattttcaaaagcaatttgtggactggggt
ttacttcagtatctaaggatttctcgaacaaaatgttcattatgttgtacttcaaaaaaa
ag
>PAFTOL009249
------------------------------------------------------------
------------------------------------------------------------
---------------tcacttacatgccagtatcatacaggatatcaagagcaaatgtca
cattggcctcagctacctgttaatgtaatcatcagatggttaaaggatcatagccctgct
cttgttgtggctgactttggctgt--------------------------------ggtg
ag----------------------------------------------------------
------------------------------------------------------------
------------------------------------------------------------
------------------------------------------------------------
------------------------------------------------------------
------------------------------------------------------------
--
>PAFTOL009253
------------------------------------------------------------
------------------------------------------------------------
---------------tcccttacatgccagtatcatacaggatatcaagagcaaatgtca
cattggcctgagctacctgttamtgtaatcatcagatggttgaaagatcatagccctgct
cttgttgtggckgacttcggctgt--------------------------------ggtg
ag----------------------------------------------------------
------------------------------------------------------------
------------------------------------------------------------
------------------------------------------------------------
------------------------------------------------------------
------------------------------------------------------------
--
>PAFTOL009255
------------tcatctaattttctcgacaagatgaaagcgaggttaacgggagggcac
ttcaggatgatcaatgaaaagctctacacttgcactgcctaatgggaatgcaagatgtgt
aatgataactttgtttcacttacatgccagtatcatacaggatatcaagagcaaatgtca
cattggcctgagctacctgttaatgtaatcatgagatggttaaaggatcatagccctgct
cttgttgtggctgactttggctgt--------------------------------ggkg
atgcacgcttagcaaagtctgcca------------ttatatgcatttggctctaatcca
caagtaccccagtaaatgctttgttgttcttgcagacgttacttgattcatcatctgttg
atgttgctgtattctgcctttctttgatggggactgatttccctagttatcttcaggaag
cccaccgaattctgaagccaagtgggtggctcttgatagcagaagtgaagagcaggtttg
atcccaatactggtggagcagatcctaataaattttcaaaagcaatttgtggactcgggt
ttacttcagtatctaaggwtttctcgaacaaaatgttcatcatgttgtacttcaaaaaaa
ag
>PAFTOL009257
---------------------------------atgaaagcgaggttaacgggagggcac
ttcaggatgatcaatgaaaagctctacacttgcactgcctaatgggaatgcaagatgtgt
aatgataagtttgtttcacttacatgccagtatcatacaggatatcaagagcaaatgtca
cattggcctgagctacctgttaatgtaatcatcagatggttaaaggatcatagccctgct
cttgttgtggctgactttggctgt--------------------------------gggg
atgcacgcttagcaaagtctgtgaagaaca---aggtctactctattgatcttgtttcca
gtgatccttcagttattgtgtgtgacatgtcaaaaacgtcacttgattcatcatctgttg
atgttgctgtattctgcctttctttgatggggactgatttccctagttatcttcaggaag
cccaccgaattctgaagccaagtgggtggctcttgatagcagaagtgaagagcaggtttg
atcccaatactggtggagcagatcctaataaattttcaaaagcaatttgtggactcgggt
ttacttcagtatctaaggatttctcgaacaaaatgttcatcatgttgtacttcaaaaaaa
ag
>PAFTOL009259
---------------------------------atgaaagcgaggttaacgggagggcac
ttcaggatgatcaatgaaaagctctacacttgcastgcctaatgggaatgcaagatgtgt
aatgataactttgtttcacttacatgccagtatcatacaggatatcaagagcaaatgtca
cattggcctgagctacctgttaatgtgatcatcagatggttaaaggatcatagccctgst
ctttttgtggctgactttggctgt--------------------------------gggg
atgcacgcttagcaaagactgtgaagaaca---aggtctactctattgatcttgtttcca
gtgatccttcagttattgtgtgtgacatgtcaaaaa---tatatatatctatatatatat
atatatctgtattctgcctttctttgatgggtactgatttccctagttatcttcaggaag
cccaccgagttctgaagccaagtgggtggctcttgatagcwgaagtgaagagcaggtttg
atcccaacactggtggagcagatcctaataaattttcaaaagcaatttgtggactggggt
ttacttcagtatctaag-------------------------------------------
--
>PAFTOL009261
------------------------------------------------------------
------------------------------------------------------------
---------------tcacttacatgccagtatcatacaggatatcaagagcaaatgtca
cattggcctgagctacccgttaatgtgatcatcagatggttaaaggatcatagccctgct
cttgttgtggctgactttggctgt--------------------------------ggtg
ag----------------------------------------------------------
------------------------------------------------------------
------------------------------------------------------------
------------------------------------------------------------
------------------------------------------------------------
------------------------------------------------------------
--
>PAFTOL009263
------aataaatcatctaattttctcgtcaagatgaaagcgaggttaacgggagggcac
ttcaggatgatcaatgaaaagctctacacttgcactgcctaatgggaatgcaagatttgt
aatgataactttgtttcacttacatgccagtatcatacaggatatcaagagcaaatgtca
cattggcctcagctacctgttaatgtaatcatcagatggttaaaggatcatagccctgct
cttgttgtggctgactttggctgt--------------------------------ggkg
atgcacgcttagcaaagtctgtgaagaaca---aggtctactctattgatcttgtttcca
gtgatccttcagttattgtgtgtgacatgtcaaaa-------------------------
------------------------------------------------------------
------------------------------------------------------------
------------------------------------------------------------
------------------------------------------------------------
--
>PAFTOL009265
------------------------------------------------------------
------------------------------------------------------------
---------------tcacttacatgccagtatcatacaggatatcaagagcaaatgtca
cattggcctcagctacctgttaatgtaatcatcagatggttaaaggatcatagccctgct
cttgttgtggctgactttggctgt--------------------------------gggg
atgcacgcttagcaaagtctgtg-------------------------------------
------------------------------------------------------------
------------------------------------------------------------
------------------------------------------------------------
------------------------------------------------------------
------------------------------------------------------------
--
>PAFTOL009267
------------------------------------------------------------
------------------------------------------------------------
------------------------------tatcatacaggataccaagagcaaatgtca
cattggcccgagctacctgttaatgtgatcatcagatggttgaaagatcatagccctgct
cttgttgtggctgacttcggctgt--------------------------------gggg
atgcacgcttagcaaaagtcatcagatgcactcgggtgcaatccatgggt----tcccca
atgaattctttgttgttcta-----------gcagacgccactcgattcatcatctgttg
atgttgctgtattctgcctttctttgatggggactgatttccctggttatgttcaggaag
cccaccgagttctgaagccaagtgggtggctcttgatagcagaagtgaagagcaggtttg
atccgaacactggcggagcagatcctaataaattttcaaaarcaatttgtggactggggt
ttacttcagtatctaaggatttctcaaacaaaatgttcatcatgttgtacttcaagaaaa
ag
>PAFTOL009269
------------------------------------------------------------
------------------------------tgcagtgggaatgaagcgcttaaatatttt
agagagaatcc---atccctgtttaatttgtatcatacaggatatcaagagcaaatgtca
cattggcccgagctacctgttaatgtaatcatcagatggttgaaagatcatagccctgct
cttgttgtggctgactttggctgt--------------------------------gggg
atgcacgcttagcaaagtctgtgaagaaca---aggtctactctattgatcttgtatcca
gtgatccttcagttattgcgtgtgacatgtcaaaaacgccgctcgattcatcatctgttg
atgttgctgtattctgcctttctttgatggggactgatttccctagttatgttcaggaag
cccaccgagttctgaagccaagtgggtggctcttgatagcagaagtcaagagcaggtttg
atccgaacactggcggagcagatcctaataaattttcaaaagcaatttgtggactggggt
ttacttcactatctaaggatttctcgaacaaaatgtttatcatgttgtacttcaagaaaa
ag
>PAFTOL009271
------------------------------------------------------------
------------------------------------------------------------
---------------tcacttacatgccagtatcatacaggatatcaagagcaaatgtca
cattggcctgaggtacctgttaacgtkatcatcagatggttaaaggatcatagccctgct
cttgttgtggccgactttggctgt--------------------------------ggkg
atgcacgcttagcaaagtctgtgaagaaca---aagtctactctattgatcttgtttcca
gtgatccttcagttattgtgtgtgacatgtcaaaaacgccgctcgattcatcatctgttg
atgttgctgtattctgcctttctttgatggggactgatttccccagttatcttcaggaag
cccaccgagttctgaagccaagtggatggctcttgatagcagaagtgaagagcaggtttg
atcccaacactgatggagcagatcctaataaattttcaaaagcaatttgtggactggggt
ttacttcagtatctaaggatttctcaaacaagatgttcatcatgttgtacttcaaaaaaa
ag
>PAFTOL009279
------------------------------------------------------------
------------------------------------------------------------
------------------------------tatcatacaggatatcaagagcaaatgtca
cattggcctgagctacctattaatgtaatcatcagatggttaaaggatcatagccctgca
cttgttgtggctgactttggctgt--------------------------------gggg
atgcacgcttggcaaagtctgtgaagaaca---aggtctactctgttgatcttgtttcca
gtgatccttcagttattgtgtgtgacatgtcaaaa-------------------------
------------------------------------------------------------
------------------------------------------------------------
------------------------------------------------------------
------------------------------------------------------------
--
>PAFTOL009281
------------------------------------------------------------
------------------------------------------------------------
------------------------------tatcatacaggatatcaagagcaaatgtca
cattggcctgagctgcctgttaatgtgatcatcagatggttaaaggatcatagccctgct
cttgttgtggctgactttggctgt--------------------------------gggg
atgcacgcttggcaaagtctgtg-------------------------------------
------------------------------------------------------------
------------------------------------------------------------
------------------------------------------------------------
------------------------------------------------------------
------------------------------------------------------------
--
>PAFTOL009283
------------------------------------------------------------
------------------------------------------------------------
---------------tcacttacatgccagtatcatacaggatatcaagagcaaatgtca
cattggcctgagctacctattaatgtaatcatcagatggttaaaggatcatagccctgca
cttgttgtggctgactttggctgt--------------------------------gggg
atgcacgcttagcaaagtctgtgaagaaca---aggtctactctgttgatcttgtttcca
gtgatccttcagttattgtgtgtgacatgtcaaaaacgccgctcgattcatcgtctgttg
atgttgctgtattctgcctttctttgatggggactgatttccccagttatcttcaggaag
cccaccgagttctgaagccaagtgggtggctcttgatagcggaagtgaagagcaggtttg
atcgcaacactggtggagcagatcctaataaattttcaaaagcaatttgtggactggggt
ttacttcagtatctaaggatttctcgaacaaaatgttcatcatgttgtacttcaaaaaag
ag
>PAFTOL009285
------------------------------------------------------------
------------------------------------------------------------
------------------------------tatcatacaggatatcaagagcaaatgtca
cattggcccgagctacctgttaatgtgatcatcagatggttgaaagatcatagccctgct
cttgttgtggctgacttcggctgt--------------------------------gggg
atgcacgcttagcaaaatctgtgaagaaca---aagtctactccattgatcttgtttcct
gtgatccttcagttattgcgtgtgacatgtcaaaaacgccactcgattcatyatctgttg
atgttgctgtattctgcctttctttgatggggactgatttccctagttatgttcaggaag
cccaccgagttctgaagcaaagtgggtggctcttgatagcagaagtgaagagcaggtttg
atccgaacactggcggagcagatcctaataaattttcaaaagcaatttgtggactggggt
ttacttcagtatctaaggatttctcgaacaaaatgttcatcatgttgtacttcaagaaaa
ag
>PAFTOL009287
------aataaatcatctaattttctcgacaagatgaaagcgaggttaacgggagggcac
ttcaggatgatcaatgaaaagctctacacttgcastgcctaatgggaatgcaagatgtgt
atggataactttgtttcacttacatgccagtatcatacaggatatcaagagcaaatgtca
cattggcctgagctacctattaatgtaatcatcagatggttaaaggatcatagccctgca
cttgttgtggctgactttggctgt--------------------------------ggtg
ag------------aactctgtgaagaaca---aggtctactctgttgatcttgtttcca
gtgatccttcagttattgtgtgtgacatgtcaaaaacgccgctcgattcatcatctgttg
atgttgctgtattctgcctttctttgatggggactgatttccctagttatcttcaggaag
cccaccgagttctgaagccaagtgggtggctcttgatagcggaagtgaagagcaggtttg
atcgcaacactggtggagcagatcctgataaattttcaaaagcaatttgtggactggggt
ttacttcagtatctaag-------------------------------------------
--
>PAFTOL009289
------------------------------------------------------------
------------------------------------------------------------
---------------tcacttacatgccagtatcatacaggatatcaagagcaaatgtca
cattggcctcagctacctgttaatgtaatcatcagatggttaaaggatcatagccctgct
cttgttgtggcggactttggctgt--------------------------------gggg
atgcacgcttagcaaagtctgtgaagaaca---aggtctactctattgatcttgtt----
------------------------------------------------------------
------------------------------------------------------------
------------------------------------------------------------
------------------------------------------------------------
------------------------------------------------------------
--
>PAFTOL009291
------aataaatcatctaattttctcgacaagatgaaagcgaggttaacgggagggcac
ttcaggatgatcaatgaaaagctctacacttgcactgcctaatgggaatgcaagatgtgt
ttggataactttgtttcacttacatgccagtatcatacaggatatcaagagcaaatgtca
cattggcctgagctacctattaatgtaatcatcagatggttaaaggatcatagccctgca
cttgttgtrgctgactttggctgt--------------------------------ggtg
ag------------aactctgtgaagaaca---aggtctactctgttgatcttgtttcca
gtgatccttcagttattgtgtgtgacatgtcaaaaacgccgctcgattcatcatctgttg
atgttgctgtgttctgcctttctttgatggggactgatttccctagttatcttcaggaag
cccaccgagttctgaagccaagtgggtggctcttgatagcggaagtgaagagcaggtttg
atcgcaacactggtggagcagatcctgataaattttcaaaagcaatttgtggactggggt
ttacttcagtgtctaaggatttctcgaacaaaatgttcatcatgttgtac----------
--
>PAFTOL009293
---------------------------------atgaaagcgaggttaacgggagggcat
ttcaggatgatcaatgaaaagctctacacttgcactgcctaatgsgaatgcaagatgtgt
atggataactttgtttcacttacatgccagtatcatacaggatatcaagagcaaatgtca
cattggcctgagctacctattaatgtaatcatcagatggttaaaggatcatagccctgca
cttgttgtggctgactttggctgt--------------------------------ggkg
atgcacgcttagcaaagtctgtgaagaaca---aggtctactctgttgatcttgtttcca
gtgatccttcagttattgtgtgtgacatgtcaaaagttcttttgcctggttctgaagcca
aggtaatatcttaacttgatgatttcctggggccttgtwttctgcttttgctgctgatca
catttcaatatcttta---tagtgggtggctcttgatagcrgaagtgaagagcaggtttg
atcgcarcactggtggagcrgatcctaataaattttcaaaagcaatttgtggactggggt
ttacttcrgtatctaag-------------------------------------------
--
>PAFTOL009295
------------------------------------------------------------
------------------------------------------------------------
---------------tcacttacatgccagtatcatacaggatatcaagagcaaatgtca
cattggcctgagctacctattaatgtaatcatcagatggttaaaggatcatagccctgca
cttgttgtggctgactttggctgt--------------------------------ggtg
ag----------------------------------------------------------
------------------------------------------------------------
------------------------------------------------------------
------------------------------------------------------------
------------------------------------------------------------
------------------------------------------------------------
--
>PAFTOL009297
------------------------------------------------------------
------------------------------------------------------------
---------------tcacttacatgccagtatcatacaggatatcaagagcaaatgtca
cattggcctgagctacctgttaatgtaatcatcagatggytaaaggatcatagccctgct
cttgttgtggctgactttggctgt--------------------------------gggg
atgcacgcttagcgaagtct---------------gtctactctattgatcttgtttcca
gtgatccttcagttattgtgtgtgacatgtcaaa--------------------------
------------------------------------------------------------
-------------------aagtgggtggctcttgatagcagaagtgaagagcaggtttg
atcccaacactggtggagcatatcctaataaattttcaaaagcagtttgtggactagggt
ttacttcagtatccaag-------------------------------------------
--
>PAFTOL009299
------agttcatcggctacttctcct------accaaagcgaggttaacgggagggcac
ttcaggatgatcaatgaaaagctctacacttgcastgcctaatggcaatgcaagatttgt
aatgatgactttgtttcacttacatgacagtatcatacaggatatcaagagcaaatgtca
cattggcctcagctacctgttaatgtaatcatcagatggttaagggatcatagcccygct
cttgttgtggctgactttggctgt--------------------------------ggtg
ag----------------------------------------------------------
--------------------------------magacaccgcttggttcatcatctgttg
atgttgctgtattctgcctttctttgatggggactgattttcctagttatcttcaggaag
cccaccgagttctgaaaccaagtgggtggctcttgatagcggaagtgaagagcaggtttg
atcccaacactggtggagcagatcctaataaattttcaaaagcaatttgtggactggggt
ttacttcagta-------------------------------------------------
--
>PAFTOL009301
------aataaatcatctaattttctcgtcaagatgaaagcgaggttaacgggagggcac
ttcaggatgatcaatgaaaagctctacacttgcactgcctaatgggaatgcaagatttgt
aatgataactttgtttcacttacatgacagtaccatacaggatatcaagagcaaatgtca
cattggcctcagctacctgttaatgtaatcatcagatggttaaaggatcatagccctgct
cttgttgtggctgactttggctgt--------------------------------gggg
atgcacgcttagcaaagtctgtgaagaaca---aggtctactctattgatcttgtttcca
gtgatccttcagttattgtgtgtgacatgtcaaaa-------------------------
------------------------------------------------------------
------------------------------------------------------------
------------------------------------------------------------
------------------------------------------------------------
--
>PAFTOL009303
------------------------------------------------------------
------------------------------------------------------------
---------------tcacttacatgccagtatcatacaggatatcaagagcaaatgtca
cattggcctcagctacctgttaatgtaatcatcagatggttaaaggatcatagccctgct
cttgttgtggctgactttggctgt--------------------------------ggtg
ag----------------------------------------------------------
------------------------------------------------------------
------------------------------------------------------------
------------------------------------------------------------
------------------------------------------------------------
------------------------------------------------------------
--
>PAFTOL009311
------------------------------------------------------------
------------------------------------------------------------
------------------------------tatcatacgggataccaagagcaaatgtca
cattggcctgagctgcctgttaatgtaatcgtcagatggttaaaagaccatagccctgct
cttgttgtggctgattttggctgt--------------------------------ggtt
tctcttgctgattccctcgtatctatcatg---gtg---attgtattgcacttggct---
ataatcctgtaaatgctttgt------tctggcagacaccgctcgattcatcatctgttg
atgttgctgttttctgcctttctctgatggggactgatttccctagttatcttcaggaag
cccatcgagttcttaagccaaatggctggcttttgatagcagaagtgaagagtaggtttg
atccgaacaatggtggagcagaccccaataaattttcaaaagctatttgtggattgggat
acgcttcggtatctaaggwtttctcaaacaaaatgttcatcatgctatacttcaagaaaa
ag
>PAFTOL009313
---cccactaaatcatctaattttctcgacaagatgaaagcgaggttaacaggagggcat
ttcaggatgatcaacgaaaaactctacacttgcastgtctgatggagatggaagatgtgt
aattgtaactttctttcacttacatgtcagtatcatacaggataccaagagcaaatgtct
cattggccygagctgcctgttaatgtaatcatcaaatggctgaaagatcataaccctgct
cttgttgtggctgattttggttgc--------------------------------ggtg
ag---------------------------a---acttctatgcctgttggaccatctcca
ggaatctcaccg------------------------------------------------
---------------------------------------agtccgaccatctccaggaat
ctcaccgagtcctaaagcctagtggctggctcttgatagctgaagtgaagagtaggtttg
atccaaacaccggaggagcagatcctaacaaattctcaaaagctgtttgtgggatgggat
ttacttcaatatcgaaggatttctcgaacaaaatgttcatcatgttgtacttcaagaaaa
ag
>PAFTOL009315
------------------------------------------------------------
------------------------------------------------------------
------------------------------------------------------------
------------------------------------------------------------
------------------------------------------------------------
------------------------------------------------------------
--------------------------------------------------tcatctgtcg
atgttgctgtattctgcctttctctgatggggaccgatttccccagttatcttcaggaag
cccaccgaattctgaagcctagtggctggctcttgatagcagaagtgaagagtaggtttg
atccaaacactggtggagcagaccccaacaaattttccaaagcaatttgtgaactgggat
ttacttcagtatctaag-------------------------------------------
--
>PAFTOL009319
aaacccaataaatcatctaattatcttgacaagatgaaagcaaggttgactggtgggcat
ttcaggatgatcaatgaaaagctctacacttgcacagcctaatggaaatttaagaagttt
aatgataactttgtttcacttatgtgccagtatcatacaggatatcaagagcaaatgtca
cattggcctgagctgcctgttaatgtaatcatcagatggctaaaagatcgtagctctgct
cttgttgtggctgattttggctgt--------------------------------ggwg
atgcacgcttagctaagtctgtgaagcaca---aagtcttctctattgatcttgtttcca
gtgatccttcggttattgcatgcgacatgtcaaacacaccactcgattcatcatctgtcg
atgttgctgtattctgcctttctctgatgggcaccgatttccccagttatcttcaggaag
cccaccgagttctgaagccaggtggctggctcttgatagcagaagtgaagagtaggtttg
atccaaacactggtggagcagaccctgacaaattttccaaagcaatttgtgaactgggat
ttacttcagtgtctaaggatttctcaaacaaaatgttcatcatgctgtacttcaagaaaa
ag
>PAFTOL009321
aaacccaataaatcatccaattatcttgacaagatgaaagcgaggttgacaggagggcat
ttcaggatgatcaatgaaaagctctacacttgcac-gtctaatggatatttaaga--cct
aatgataactttgtttcacttgtgtgccagtatcatacaggatatcaagagcaaatgtca
cattggcctgaactacctgttaatgtgatcatcagatggctaaaagatcatagccctgct
cttgttgtggctgattttggctgt--------------------------------ggag
atgcacgcttagctaatcatcttactcaca---tggc---------------tacaatcc
acagtacccccgttaatgctttgtttttcttgcagacaccacttgattcatcatctgttg
atgttgctgtattctgcctttctttgatggggactgatttccctagttatcttcaggaag
cccaccgagttctgaagccaagtggctggctcttgatagctgaagtgaagagcaggttgg
atccaaacactggtggagcagatcctaacaaattttccaaagcaatttgtgaactgggat
ttacttcagtttctaaggwtttctcgaacgaaatgttcatcatgttgtacttcaagaaaa
ag
>PAFTOL013501
------------------------------------------------------------
------------------------------------------------------------
---------------tcacttacattccagtatcatacaggatatcaagagcaaatgtca
cattggcctgagctacctattaatgtaatcatyagatggttaaaggatcatagccctgca
cttgttgtggctgactttggctgt--------------------------------gggg
atgcacgcttagcaaagtctgtgaagaaca---aggtctactctgttgatcttgtctcca
gtgatccttcagttattgtgtgtgacatgtcgaaa-------------------------
------------------------------------------------------------
------------------------------------------------------------
------------------------------------------------------------
------------------------------------------------------------
--
>SRR5036296
------------------------------------------------------------
------------------------------------------------------------
---------------tcacttacatgccagtatcatacaggatatcaagagcaaatgtca
cattggcctcagctacctgttaatgtaatcatcagatggttaaaggatcatagccctgct
cttgttgtggctgactttggctgt--------------------------------gggg
atgcacgcttagcaaagtctgtgaagaaca---aggtctactctattgatcttgtttcca
gtgatccttcagttattgtgtgtgacatgtcaaaaacgccgctcggttcatcatctgttg
atgttgctgtattctgcctttctttaatggggactgatttccctagttatcttcaggaag
cccaccgagttctgaaaccaagtgggtggctcttgatagcggaagtgaagagcaggtttg
atcccaacactggtggagcagatcctaataaattttcaaaagcaatttgtggactggggt
ttacttcagtatctaaggatttctcgaacaaaatgttcatcatgttgtacttcaaaaaaa
ag
>SRR5137211
---------------------------------atgaaagcgaggttaacgggagggcac
ttcaggatgatcaatgaaaagctctacacttgcactgggaatgaggcgcttaaatatttc
agagagaatccatccttgttta---atctgtatcatacaggatatcaagagcaaatgtca
cattggcctcagctacctgttaatgtaatcatcagatggttaaag---catagccctgct
cttgttgtggctgactttggctgt--------------------------------gggg
aygcacgcttagcaaagtctgtgaagaaca---aggtctactctattgatcttgtttcca
gtgatccttcagttattgtgtgtgacatgtcaaaaacgccgctcggttcatcatctgttg
atgttgctgtattctgcctttctttgatggggactgatttccctagttatcttcaggaag
ccctccgagttctgaaaccaagtgggtggctcttgatagcggaagtgaagagcaggtttg
atcccaacactggtggagcagaycctaataaattttcaaaagcaatttgtggactggggt
ttacttcagtatctaaggatttctcgwacaaaatgttcatcatgttgtacttcaaaaaaa
ag
>SRR5137212
------------------------------------------------------------
------------------------------------------------------------
---------------tcacttgcatgccagtatcatacaggatatcaagagcaaatgtca
cattggcctgagctacctgttaatgtcatcatcagatggttgaaagatcatagccctgct
cttgttgtggctgactttggctgt--------------------------------gggg
atgcacgcttagcaaagtctgtgaagaaca---aggtctactctattgatctcgtttcca
gtgatccttcagttattgtgtgtgacatgtcaaaa-------------------------
------------------------------------------------------------
------------------------------------------------------------
------------------------------------------------------------
------------------------------------------------------------
--
>SRR5137213
------------------------------------------------------------
------------------------------------------------------------
------------------------------------------------------------
------------------------------------------------------------
------------------------------------------------------------
------------------------------------------------------------
--------------------------------cagacgccgctcggttcatcatctgttg
atgttgctgtattctgcctttctttgatggggactgatttccctagttatcttcaggaag
cccaccgagttctgaaaccaagtgggtggctcttgatagcggaagtgaagagcaggtttg
atcccaacactggtggagcagatcccaataaattttcaaaagcaatttgtggactggggt
ttacttcagtatctaaggatttctcgaacaaaatgttcatcatgttgtacttcaaaaaaa
ag
>SRR7905849
------gacaaatcatctaattttctggacaagatgaaagcgaggttaacgggagggcac
ttcaggatgatcaatgaaaagctctacacttgcactgggaatgaggcacttaaatatttc
agagagaatccatccttgttta---atttgtatcatacaggatatcaagagcaaatgtcg
cattggcctgagctacctgttaatgtactcatcagatggttgaaagatcatagccctgct
cttgttgtagctgactttggctgt--------------------------------gggg
atgcacgcttagcgaagtctgtgaagaaca---aggtctactctattgatcttgtttcca
gtkatcctacagttattgcgtgtgacatgtcaaaaacgccgctcaattcatcatctgttg
atgttgctgtattctgcctttctttgatggggactgatttccctagttatcttcaggaag
cccatcgagttctgaagccaagtgggtggctcttgatagcagaagtgaagagcaggtttg
atccgaacactggtggagcagatcctaataaattttcaaaagcaatttgtggaattggtt
ttacttcagcatcgaaggatttctcgaacaaaatgttcatcatgttgtacttcaagaaaa
ag
>SRR7905861
------aataaatcatctaattttctcgacaagatgaaagcgaggttaacgggagggcac
ttcaggatgatcaatgaaaagctctacacttgcactgggaatgaagcgcttaaatatttc
agagagaatccatccttgttta---atctgtatcatacaggatatcaagagcaaatgtca
cattggcctcagctacctgttaatgtaatcatcagatggttaaaggatcatagccctgct
cttgttgtggctgactttggctgt--------------------------------gggg
atgcacgcttagcaaagtctgtgaagaaca---aggtctactctattgatcttgtttcca
gtgatccttcagttattgtgtgtgacatgtcaaaaacgccactcggttcatcatctgttg
atgttgctgtattctgcctttctttgatgggaactgatttccctagttatcttcaggawg
cccaccgagttctgaaaccaagtgggtggctcttgatagcagaagtgaagagcaggtttg
atcccaacacgggtggagcagatcctaataaattttcaaaagcaatttgtggactggggt
ttacttcagtgtctaaggatttctckaacaaaatgttcatcatgttgtacttcaaaaaaa
ag
>SRR7905862
------aataaatcatctaattttcttgacaagatgaaagccaggttaacgggagggcat
ttccggatgatcaacgagaagctttacacttgcactgggaatgaagcgcttaaatatttt
agagagaatcc---atccttgtttaatttgtatcatacaggatatcaagagcaaatgtca
cattggcccgagctacctgttaatgtaatcatcagatggttgaaagatcatagccctgct
cttgttgtggctgayttcggctgt--------------------------------gggg
atgcacgcttagcaaagtctgtgaagaaca---aggtctactctattgatcttgtttcca
gtgatccttcagttattgcgtgtgacatgtcaaagacrccgctygattcatcatctgttg
atgttrctgtattctgcctttctttgatggggactgatttccctagttatgttcaggaag
cccaccgagttctgaagccaagtgggtggctcttgatagcagaagtgaagagcaggtttg
atccgaacactggcggagcagatcctaataaattttcaaaagcaatttgtggactggggt
ttacttcastatctaaggatttctcgaacaaaatgttcatcatgttgtacttcaagaaaa
ag
>SRR8327214
---------aaatcatctaattttctcgacaagatgaaagcgaggttaacgggggggcac
ttcaggatgatcaatgaaaagctctacacttgcactgggaatgaagcgcttaaatatttc
agagagaatccatccttgttta---atctgtatcatacaggatatcaagagcaaatgtca
cattggcctcagctacctgttaatgtaatcatcagatggttaaaggatcatagccctgct
cttgttgtggctgactttggctgt--------------------------------gggg
atgcacgcttagcaaagtctgtgaagaaca---aggtctactctattgatcttgtttcca
gtgatccttcagttattgtgtgtgacatgtcaaaaacgccgctcggttcatcagctgttg
atgttgctgtattctgcctttctttgatggggactgatttccctagttatcttcaggaag
cccaccgagttctgaaaccaagtgggtggctcttgatagcagaagtgaagagcaggtttg
atcacaacactggtggagcagatcctaataaattttcaaaagcaatttgtggactggggt
ttagttcagtgtctaaggatttctcgaacaaaatgttcatcatgttgtacttcaaaaaaa
ag
