# Supplementary material for: Phylogenomics and classification of Cactaceae based on hundreds of nuclear genes
Source: Plant Syst Evol. 2025 Aug 11;311(5):28. doi: 10.1007/s00606-025-01948-z (PMC12339657; doi:10.1007/s00606-025-01948-z)
Supplement: Supplementary file 4 — Online Resource 4: Containing alignments and RAxML gene trees for all included loci and all phylogenetic datasets (ZIP 10372 KB) [file 606_2025_1948_MOESM4_ESM.zip › de Vos et al_ESM_4/ESM_data_alignments/QCP/6825_consensus.mafft.fasta]

>PAFTOL004547
-------------------------------------ttatcgtgg--------------
------------------------------------------------------------
---------------------------------------------------attgatatc
tctattcttgtctagattgctaaagtttatgtatcaatctttggtgatgaaagaggacga
gaaatagccctttctggtctaaaggcaaaggcaaggtatgtgcggagtcaacttggcaag
cgcatgaggttcaggctaacacctgaaattcgctttatagaagatgactctttagagcaa
ggaagcagggta------------------------------------------------
------------
>PAFTOL004551
---accataaagtgtatggcgaaccctcggagagtggcgatggtgtcgaagcagatatgg
agggagctctctgacatgctactaaccgataagaacttgcagtatgctgtccagcccgaa
gctgcccttggcgctgaccattatctctcctccgttaccactattagcgatgttgaaatc
tccggtgatttgcgggtggctaaagtttatgtatccatttttggtgatgagagaggacga
gaagtagccttttctggtctaaaggcaaaggcaaaatatgtgcggagtcaactcggtagg
cgcatgaggttgagggtaacacctgaaattcgctttatagaagatgaatctttagagcga
ggaagccgggta------------------------------------------------
------------
>PAFTOL004552
aggacgatgaagtgtatggcgaaccctaggagagtggcgatggtggcgaagcagataatg
agggagctctctgacatgctactcaccgatacgaagttrcagcatgctatcctgcccgaa
gctgcccttggcgctgaccgttatctctcctccgttactaccattagcgacgttgatctc
tctgctgatttgcagattgctaaagtttatgtatcaatctttggtgatgaaagagggcga
gaagtagccctttctggtctaaaagcaaaggcaaaatatgtgcggagtcaacttggcaag
cgcatgaggttaaggctagcacctcaaattcactttctagaagatgactctttagaggaa
ggaagcagggta------------------------------------------------
------------
>PAFTOL004553
---acgataaagtgtatggcgaaccctagaagagtggcgatggtggcgaagcagataatg
agggagctctctgacatgctactcaccgatacgcacttgcggtctgctatcctgcctgaa
gctgcccttggcgctgaccgttttctctcctccgttactaccgtgagcgatgttgaactc
tctgctgatttgcagattgctaaagtttatgtatcaatctttggcgatgaaagaggacga
gaaatagctctttctggtctaaaagcaaaggcaaagtatgtgcggagtcagcttggcaag
cgcatgaggttcaggctaacacctgaaattcgctttatagaagatgactctttagaacga
ggaagcagggta------------------------------------------------
------------
>PAFTOL004554
aggacgatgaagtgtatggcgaaccctaggagagtggcgatggtggagaagcagataatg
agggagctctctgacatgctactcaccgatacgaagttacagcatgctatcctgcccgaa
gctgsccttggcgctgaccgttatctctcctccgttactaccattagcgacgttgatctc
tctgctgatttgcagattgctaaagtttatgtatcaatctttggtgatgaaagagggcga
gaagtagccctttctggtctaaaagcaaaggcaaaatatgtgcggagtcaamttggcaag
cgcatgaagttaaggctagcacctcaaattcactttmtagaagatgactctttagaggaa
ggaagcagggta------------------------------------------------
------------
>PAFTOL004555
------------tgtatggcgaaccctaggagagtggcgatggtggcgaagcagataatg
agggagatctctgacatgctactcaccgataagcacttgcagtctgctatcctgcccgaa
gctgcccttggcgctgaccgttttctctcctccgttactaccattagcgatgttgaactc
tctgctgatttgcagatggctaaagtttatgtatcaatctttggtgatgaaagaggacga
gaartagccctttctggtctaaaggcaaaggcaaggtatgtgcggagtcaacttggcaag
cgcatgaggttcaggctaacacctgaaattcgctttatagaagaygactctttagagcaa
ggaagcagggta------------------------------------------------
------------
>PAFTOL004556
---acgataaagtgtatggcgagccctaggagagtggcgatggtggcgaagcagataatg
agggagatctctgacatgctgctcaccgatacgaacttgcagcatgctctcctgcccgaa
gctgcccttggcgctgaccgttatctctcttgcgttactaccattagcgatgttgaactc
tctgatgatttgcagattgctaaagtttatgtatcaatctttggtgatgaaagagga---
---------ctttctgttctaaaagcaaaggcaagatatgtgcggagtcracttggcaag
cgcatgaggttcaggctaactcctcaaattcgctttatagaagatgactctatagagcga
ggaagcagggta------------------------------------------------
------------
>PAFTOL004560
aggacgatgaagtgtatggcgaaccctaggagagtggcgatggtggcgaagcagataatg
agggagctctctgacatgctactcaccgatacgaaattgcagtatgctatcctgcccgaa
gctgcccttggcgctgaccgttatctctcctccgttaccaccattaccgacgttgaactc
tctgctgatttgcagattgckaaagtttatgtatcaatctttggtgatgaaagagggcga
gaagtagccctttctggtctaaaagcaaaggcaaaatatgtgcggagtcaacttggcaag
cgcatgacgttaaggctarcacctcaaattcactttatagaagatgactctttagaggaa
ggaagcagggta------------------------------------------------
------------
>PAFTOL004561
ggtacgataaagtgtatggccagccctcggagagtggcgatggtggcgaagcagatatgg
agggagctctctgacatgctactcaccgataagaacttgcagcatgctgtccagcccgaa
gctgcccttggcgctgaccattatctctcctccgttaccactattagcgatgttgaaatc
tccggtgatttgcgggtggctaaagtttatgtatcaatttttggtgatgagagaggacaa
gaagtagccttttctggtctaaaagcaaaggcaaaatatgtgcggggtcaactcggtaag
cgcatgaggttgagggtaacacctgaaattcgctttatagaagatgaatctttagagcga
ggaagccgggta------------------------------------------------
------------
>PAFTOL004562
---acgatgaagtgtatggcgaaccctaggagagtggcgatggtggccaagcagataatg
agggagatctctgacatgctactcaccgatacgaaattgcagcatgctatcctgccygaa
gctgcccttggcgctgaccgctatctctcctccgttactaccattagcgacgttgaactc
tctgctgatttgcagattgctaaagtttatgtatcagtctttggtgatgaaagagggcga
gaagtagccctttctggtctaaaagcaaaggcaaaatatgtgcggagtcaacttggcaag
cgcatgaagttaaggctagcacctcaaattcgctttatagaagatgactctttagaggaa
ggaagtagggta------------------------------------------------
------------
>PAFTOL004563
aggacgataaagtgcatggcgaaccctaggagagtggcgatggtggcgaagcagataatg
agggagctctctgacatgctgctcaccgatacrarcttgaagtctgctatcctgcccgaa
gctgcccttggcgctgaccgttatctctcctcggttactaccattagcgatgttgatctc
tctgctgatttgcaggttgctaaagtttatgtatcaatctttggtgatgaaagaggacga
gargtagccctttctggtctaaaagcaaaggcraaatatgtgcggagtcaacttggcaag
cgcatgaagttaaggctaactcctgaaattcgctttatagaagatgactctttagagcaa
gggagcagggta------------------------------------------------
------------
>PAFTOL004564
------ataaagtgtatggccaaccctcggagagtggcgatggtggcgaagcagatatgg
agggagctctctgacatgctactcaccgataagaacttgcagtatgctgtccagcccgaa
gctgccctaggcgctgaccattatctctcctccgttaccactattagcgatgttgaaatc
tccggtgatttgcgggtggctaaagtttatgtatcaatttttggtgatgagagaggacga
gaagtagccttttctggtctaaaggcaaaggcaaaatatgtgcggagtcaactcggtagg
cgcatgaggttgagggtaacacctgaaattcgctttatagaagatgaatcgttagagcga
ggragccgggta------------------------------------------------
------------
>PAFTOL004565
-------------------------------------ttgtcgtgg--------------
------------------------------------------------------------
---------------------------------------------------attgatatc
tctcttcatgtctagattgctaaagtttatgtatcagtctttggtgatgaaagaggacga
gaagtagccctttctggtctaaaagccaaggcaagatatgtgcggagtcaacttggcaag
cgcatgaggttaaggcttactcctgagattcgctttatagaagatgaatctttagagcga
ggaagcagggta------------------------------------------------
------------
>PAFTOL004566
gggacgataaagtgtatggccaaccctcggmgagtggcgatggtggcgaagcagatatgg
agggagctctctgacatgctagtcaccgataagaatttgcagtatgctgtccagcccgaa
gctgcccttggcgctgaccattatctctcctccgttaccactattagcgaygttgaaatc
tccggtgatttgcgggtggctaaagtttatgtgtcaatttttggcgatgagagaggacga
gaagtagccttttctggtctaaaagcaaaggcaaaatatgtgcggagtcaactcggtagg
cgcatgaggttgagggtaacacctgaaattcgctttatagaagatgaatctttagagcga
ggaagtcgggta------------------------------------------------
------------
>PAFTOL004567
---acgatcaggtgtatggcgagccctaggagagtggcgatggtggcgaagcagataatg
agggagctctctgacatgctaatcactgatacgaacttgcggcatgctatcctgcctgaa
gctgcccttggcgctgaccgttatctctcctccgttgctaccattagcgatgtygamctc
tctgstgatttgcagattgctaaagtttatgtatcaatctttggtgatgaaagagggcga
gaagtagccctttctggtctaatagcaaaggcgaaatatgtgcggagtcaacttggcaag
cgcatgaggttaaggctaactcctcaaattcgctttatagaagatgactctttagaggaa
ggaagcagggta------------------------------------------------
------------
>PAFTOL004568
---acgatcaagtgtatggcgagccctaggagagtggcgatggtggcgaagcagataatg
mgggagctctctgacatgctactcactgatacgaacttgcagcacgctatcctgccmgaa
gctgcccttggcgctgaccgttttctctcctccgttgccaccattagcgatgttgacctc
tctgctgatttgcagattgctaaagtttatgtakcagtctttggtgatgaaagagggcga
gaagtagccctttctggtctacaagcaaaggcraaatatgtgcggagtcaacttggcaag
cgcatgaggttaaggttaactcctcaaattcgctttatagaagatgactctttagaggaa
ggawgcagggta------------------------------------------------
------------
>PAFTOL004571
---accataaagtgtatggcgasccctcggagagtggcgatggtggcgaagcagatatgg
agggagctctctgacatgctactcaccgataagaacttgcagtatgctgtccagcccgaa
gctgcccttggcgctgaccattatctctcctccgttaccactattagcgatgttgaaatc
tccggtgatttgcgggtggctaaagtttatgtatcaatttttggtgatgagagaggacga
gaagtagcgttttctggtctaaaggcaaaggcaaaatatgtgcggagtcaacttggtagg
cgcatgaggttgagggtaacacctgaaattcgctttatagaagatgaatctttagagcga
ggaagccgggta------------------------------------------------
------------
>PAFTOL004572
---acgataaagtgtatggcgaacccgaggagagtggcgatggtggcgaagcagataatg
agggagctctgtgacatgctagtcaccgatacgaaattgcagtatgctmtsatgcccgaa
gctgcccttggcgctgaccgttttctctccagcgttgctaccattagcgatgttgatctc
tctgctgatttgcagattgctaaagtttatgtatcaatctttggtgatgaaagaggacga
gaagtagccctttctggtctaaaagcaaaggcaagatatgtgcggagtcaacttggcaag
cgcatgaaattcaggataactcctgaaattcgctttattgaggatgactctttggagcga
ggaagcagggta------------------------------------------------
------------
>PAFTOL004573
---acgataaagtgtatggcgaacccgaggagagtggcgatggtggcgaagcagataatg
agggagctctctgacatgctactcaccgacacgaacttgcggtatgctctccagcccgaa
gctgcccttggcgctgaccgttttctctcctgcgttactaccattagcgatgttgaactc
tctgctgatttgcagattgctaaagtttatgtatcaatctttggtgatgaaagaggacga
gaagtagccctttctggtctaaaagcraaggcaaaatatgtgcggagtcaacttggcaag
cgcatgaagttaaggctaactcctgaaattcgctttatagaagatgactctttagagcaa
ggaagcagggta------------------------------------------------
------------
>PAFTOL004574
---acgataaagtgtatggcgaaccctaggagagtggcgatggtggcgaagcagataatg
agggagctctctgacatgctactcaccgatacgcacttgcagtctgctatcctgcccgaa
gctgcccttggcgctgaccgttttctctcctccgttactaccattagcgatgttgaactc
tctgctgatttgcagattgctaaagtttatgtatcaatctttggtgatgaaagaggacga
gaaatagccctttctggtctaaaagcaaaggcaaggtatgtgcggagtcaacttggcaag
cgcatgaggttcaggctaacacctgaaattcgctttatagaagatgactctttagagcga
ggaagcagggta------------------------------------------------
------------
>PAFTOL004577
aggacgatgaagtgtatggcgaaccctaggagagtggccatggtggcgaagcagataatg
agggagctctctgacatgctactcaccgatacgaaattgcagtatgctatcctgcccgaa
gctgcccttggcgctgaccgttatctctcctccgttaccaccatyaccgacgttgaactc
tctgctgatttgcagrttgctaaagtttatgtatcagtctttggtgatgaaagagggcga
gaagtagccctttctggtctaaaagcaaaggcwaaatatgtgcggagtcaacttggcaag
cgcatgasgttaaggctagcwcctcaaattcactttatagaagatgactctttagaggaa
ggaagcagggta------------------------------------------------
------------
>PAFTOL004578
---acgataaagtgtatggcgaaccctaggagagtggcgatggtggcsaagcagataatg
agggagctctctgacatgctactcaccgatacgaacttgcagtatgctctcctgcccgaa
gctgcccttggcgcygaccgttatctctcctgcattactaccatcagcgatgttgaactc
tctgctgatttgcagattgctaaagtttatgtttcaatatttggtgatgaaagaggacga
aaagtggccctgtctggtctaaaagcaaaggcaaaatatgtgcggagtcaacttggcaag
cgcatgaagttaagggtaactcctcaaattcgctttatagaagatgactctatagagcga
ggaagcagggtaagaactcttatt------------------------------------
------------
>PAFTOL004582
---acgataaagtgtatggcgaaccctaggagagtggccatggtggcgaagcagataatg
agggagctctctgacatgctactcaccgatacgaatttgcagtatgctctcctgcccgaa
gctggccttggcgctgaccgttatctctcctccgttactaccattagcgatgttgaactc
tctgctgatttgcagattgctaaagtttatgtatcaatctttggtgatgaaagaggacga
gaagtagccctttctggtctaaaagcaaaggcaaaatatgtgcggagtcaacttggcaag
cgcatgaagttaaggctaactcctcaaattcgctttatagaagatgactctttagagcga
ggaagcagggta------------------------------------------------
------------
>PAFTOL004583
---acgataaagtgtatggcgaaccctagaagagtggcgatggtggcgaagcagataatg
agggagctctctgacatgctastcaccgatacgcacttgcggtctgctatcctgcccgaa
gctgcccttggcgctgaccgttttctctcctccgtgactaccattagcgatgttgacctc
tctgctgatttgcagattgctaaagtttatgtatcaatctttggcgatgaaagaggacga
gaaatagccctttctggtctaaaagcaaaggcaaagtatgtgcggagtcaacttggcaag
cgcatgaggttcaggctaacacctgaaattcgctttatagaagatgactctttagagcga
ggaagcagagta------------------------------------------------
------------
>PAFTOL004584
aggacgatgaagtgtatggcgaaccctaggagagtggcgatggtggcgaagcagataatg
agggagctctctgacatgctactcaccgatacgaagttgcagtatgctatcctgcccgaa
gctgcccttggcgctgaccgttatctctcctccgttaccaccattagcgacgttgaactc
tctgctgatttgcagattgctaaagtttatgtatcaatctttggtgatgaaagagggcga
gaagtagccctttctggtctaaaagcaaaggcaaaatatgtgcggagtcaactttgcaag
cgcatgaagttaaggctagcacctgaaattcactttatagaagatgactctttagaggaa
ggaagcagggta------------------------------------------------
------------
>PAFTOL004585
ggtacgataaagtgtatggccaaccctcggagagtggcgatggtggcgaagcagatatgg
agggagctctctgacatgctagtcaccgataagaatttgcagtatgctgtccagcccgaa
gctgcccttggcgctgaccattatctctcctccgttaccactattagcgatgttgaaatc
tccggtgatttgcgggtggctaaagtttatgtatcaatttttggygatgagagaggacga
gaagtagccttttctggtctaaaagcaaaggcaaaatatgtgcggagtcaactcggtagg
cgcatgaggttgagggtaacacctgaaattcgctttatagaagatgaatctttagagcga
ggaagccgggta------------------------------------------------
------------
>PAFTOL004587
---acgataaagtgtatggcgaaccctaggagagtggcgatggtggcgaagcagataatg
agggagctctctgacatgctactyaccgatacgcacttgcagtatgctatcctgcccgaa
gctgcccttggcgctgaccgttttctctcctccgttactaccattagcgatgttgaactc
tctgctgatttgcagattgctaaagtttatgtatcaatctttggtgatgaaagaggacga
gaaatagccctttccggtctaaaagcaaaggcaaggtatgtgcggagtcaacttggcaag
cgcatgaggttcaggctaacacctgaaattcgctttatagaagatgactctttagagcaa
ggaagcagggta------------------------------------------------
------------
>PAFTOL004590
aggacgatgaagtgtatggcraaccctargagagtggcratggtggmgaagcagataatg
agggagctctctgacatgctactcaccgatacgaagttacagcatgctatcctgcccgaa
gctgcccttggcgctgaccgttatctctcctccgttactaccattagcgacgttgatctc
tctgctgatttgcagrttgctaaagtttatgtatcaatctttggtgatgaaagagggcga
gaagtagccctttctggtctaaaagcaaaggcaaaatatgtgcggagtcaacttggcaag
cgcatgaagttaaggctagcacctcaaattcactttatagaagatgactctttagaggaa
ggaagcagggta------------------------------------------------
------------
>PAFTOL004591
aggacgatgaagtgtatggcraaccctargagagtggcratggtggmgaagcagataatg
agggagctctctgacatgctactcaccgatrcgaagttacagcatgctmtcctgcccgaa
gctgcccttggcgctgaccgttatctctcctccgttactaccattagcgacgttgatctc
tctgctgatttgcagattgctaaagtttatgtatcaatctttggtgatgaaagagggcga
gaagtagccctttctggtctaaaagcaaaggcaaaatatgtgcggagtcaacttggcaag
cgcatgaagttaaggctagcacctcaaattcactttctagaagatgactctttagaggaa
ggaagcagggta------------------------------------------------
------------
>PAFTOL004593
---acgataaagtgtatggcgaaccctaggagagtggcgatggtggcgaagcagataatg
agggagctctctgacatgctactcaccgatacgcacttgcagtctgctatcctgcccgaa
gctgcccttggcgctgaccgttttctctcctccgtyactaccattagcgatgttgagctc
tctgctgatttgcagattgctaaagtttatgtatcaatctttggcgatgaaagaggacga
gaagtagccctttctggtctaaaagcaaaggcaaggtatgtgcggagtcagcttggcaag
cgcatgaggttcaggctaacacctgaaattcgctttatagaagatgactctttagagcga
ggaagcagggta------------------------------------------------
------------
>PAFTOL004594
aggacgatgaagtgtatggcgaaccctaggagagtggcgatggtggcgaagcagataatg
agggagctctctgacatgctactcaccgatacgaagttacagcatgctatcctgcccgaa
gctgcccttggcgctgaccgttatctctcctccgttactaccattagcgacgttgatctc
tctgctgatttgcagattgctaaagtttatgtatcaatctttggtgatgaaagagggcga
gaagtagccctttctggtctaaaagcaaaggcaaaatatgtgcggagtcaaattggcaag
cgcatgaagttaaggctagcacctcaaattcactttatagaagatgactctgtagaggaa
ggaagcagggta------------------------------------------------
------------
>PAFTOL004596
---acgataaagtgtatggcgaaccctaggagagtggcgatggtggcgaagcagataatg
agggagctctctgacatgctcctcaccgatacgaacttgcagtatgctctcctgcccgaa
actgcccttggcgctgaccgttatctctcctgcattactaccattagcgatgttgaactc
tctgctgatttgcagattgctaaagtttatgtatcaatatttggtgatgaaagaggacga
gaagtggccctttctggtctaaaagcaaaggcaaaatatgtgcggagtcaacttggcaag
cgcatgaagttaagggtaactcctcaaattcgctttatagaagatgactctttagagcga
ggaagcagggtaagaactcttatt------------------------------------
------------
>PAFTOL004597
aggacgataaagtgtatggcgaaccctaggagagtggcgatgstggsgaagcagataatg
agggaggtctctgacatgctactcaccgatacgcacttgcgtkctgctatcctgcccgaa
gctgcccttggcgctgaccattttctctcctccgttactaccgttagcgatgttgacctc
tctgctgatttgcaggtaatgtttctccatttcttttctttt------------------
------------------------------------------------------------
------------------------------------------------------------
------------------------------------------------------------
------------
>PAFTOL004598
aggacgatgaagtgtatggcgaaccctaggagagtggcaatggtggcgaagcagataatg
agggagctctctgacatgctactcaccgatacgaagttacagcatgctatcctgcccgaa
gctgcccttggcgctgaccgytatctctcctccgttactaccattagcgacgttgatctc
tctgctgatttgcagattgctaaagtttatgtatcagtatttggtgatgaaagagggcga
gaagtagccctttctggtctaaaagcaaaggcaaaatatgtgcggagtcaacttggcaag
cgcatgaagttaaggctagcacctcaaattcactttatagaagatgactctttagaggaa
ggaagcagggta------------------------------------------------
------------
>PAFTOL004599
aggacgatgaagtgtatggcgaaccctaggagagtggcgatggtggcgaagcagataatg
agggagctctctgacatgctactcaccgatacgaagttacagcatgctatcctgcccgaa
gctgcccttggcgctgaccgttatctctcctccgttactaccattagcgacgttgatctc
tctgctgatttgcagattgctaaagtttatgtatcaatctttggtgatgaaagagggcga
gaagtagccctttctggtctaaaagcaaaggcaaaatatgtgcggagtcaactttgcaag
cgcatgaggttaagattagcacctcaaattcactttatagaagatgactctttagaggaa
ggaagcagggta------------------------------------------------
------------
>PAFTOL004600
aggacgatgaagtgtatggcgaaccctaggagagtggcgatggtggcgaagcagataatg
agggagctctctgacatgctactcaccgatacgaagttacagcatgctatcctgcccgaa
gctgcccttggcgctgaccgttatctctcctccgttactaccattagcgacgttgatctc
tctgctgatttgcagattgctaaagtttatgtatcaatctttggtgatgaaagagggcga
gaagtagccctttctggtctaaaagcaaaggcaaaatatgtgcggagtcaaattggcaag
cgcatgaagttaaggctagcacctcaaattcactttatagaagatgactctttagaggaa
ggaagcagggta------------------------------------------------
------------
>PAFTOL004601
---acgataaagtgtatggcgaaccctaggagagtggcgatggtggcgaagcagataatg
agggagctctctgacatgctactcaccgataagcacttgcagtctgctatcctgcccgaa
gctgcccttggcgctgaccgttttctctcctccgttactaccattagcgatgttgaactc
tctgctgatttgcagattgctaaagtttatgtatcaatctttggtgatgaaagaggacga
gaaatagccctttctggtctaaaagcaaaggcaaggtatgtgcggagtcaacttggcaag
cgcatgaggttcagggtaacacctgaaattcgctttatagaagatgactctttagagcaa
ggaagcagggta------------------------------------------------
------------
>PAFTOL004603
aggacgataaagtgtatggcgaaccctaggagagtggcgatggtggcgaagcagataatg
agggagctctctgacatgctactcactgatacgaaattgcagyrtgctatcctgcccgaa
gctgcccttggcgctgaccgttatctctcctccgttgctaccattagcgatgttgaactc
tctgctgatttgcagattgctaaagtttatgtatcaatctttggtgatgaacgagggcga
gaagtagccctttctggtctaaaaacaaaggcaaaatatgtgcggagtcaacttggcaag
cgcatgaagttaaggctaactcctcaaattcgctttatagaagatgactctttagagcaa
ggaagcagggta------------------------------------------------
------------
>PAFTOL004605
aggacgataaagtgtatggcgaaccctagaagagtggcgatggtggcgaagcagataatg
agggagctctctgacatgctactcaccgatacgcacttgcggtctgctatcctgcccgaa
gctgcccttggcgctgaccgttttctctcctgcgttactaccattagcgatgttgaactc
tctgctgatttgcagattgctaaagtttatgtatcaatctttggtgatgaaagaggacga
gaaatagccctttctggtctaaaagcaaaggcaaggtatgtgcggagtcagcttggcaag
cgcatgaggttcaggctaacacctgaaattcgctttatagaagatgactctttagagcga
ggaagcagggta------------------------------------------------
------------
>PAFTOL004608
---acgataaagtgtatggcgaagcctaggagagtggccatggtggcgaagcagataatg
agggagctctctgacatgctactcaccgatacgaatttgcagcatggtctcctgcccgaa
gctgcccttggcgctgaccgttatctctcctcagttactaccattagcgatgttgaactc
tctgctgatttgcagattgctaaagtttatgtatcaatctttggtgatgaaagaggacga
gaagtagccctttctggtctacaagcaaaggcaaaatatgtgcggagtcaacttggcaag
cgcatgaagttaaggctaactcctcaaattcgctttatagaagatgactctttagagcga
ggaagcagggta------------------------------------------------
------------
>PAFTOL004609
---acgataaagtgtatggcgaacccgaggagagtggcgatggtggcgaagcagataatg
agggagctgtctgacatgctactcaccgatacgaagttgcagtatgctctccagcccgaa
gcttcccttggcgctgaccgttttctctcctgcgttactaccattagcgatgttgaactc
tctgctgatttgcagattgctaaagtttatgtatcattctttggtgatgaaagaggacga
gaagtagccctttctggtctaaaagcaaaggcaagatatgtgcggagtcaacttggcaag
cgcatgaagttaaggctaactcctgaaattcgctttatagaagatgactctatagagcga
ggaagcagggta------------------------------------------------
------------
>PAFTOL004610
---acgataaagtgtatggccaaccctcggagagtggcgatggtggcgaagcagatatgg
agggagctctctgacatgctactcaccgacaagaacttgcagcatgctgtccagcccgaa
gctgcccttggcgctgaccattatctctcctccgttaccactattagcgatgttgaaatc
tccggtgatttgcgggtggctaaagtttatgtatcaatttttggtgatgagagaggaaga
gaagtagccttttctggtctaaaagcaaaggcaaaatatgtgcggggtcaactcggtaag
cgcatgaggttgagggtaacacctgaaattcgctttatagaagatgaatctttagagcaa
ggaagccgggta------------------------------------------------
------------
>PAFTOL004611
---acgataaagtgtatggccaaccctcggagagtggcgatggtggcgaagcagatatgg
agggagctctctgacatgctactcaccgacaagaacttgcagcatgctgtccagcccgaa
gctgcccttggcgctgaccattatctctcctccgttaccactattagcgatgttgaaatc
tccggtgatttgcgggtggctaaagtttatgtatcaatttttggtgatgagagaggaaga
gaagtagccttttctggtctaaaagcraaggcaaaatatgtgcggggtcaactcggtaag
cgcatgaggttgagggtaacacctgaaattcgctttatagaagatgaatctttagagcaa
ggaagccgggta------------------------------------------------
------------
>PAFTOL004613
aggaagataaagtgcatggcgaaccctaggagagtggcgatggtggcgaagcagataatg
agggagctctctgacatgctactcaccgatacgaaattgcagtatgctatcgcgcccgaa
gttgcccttggctctgaccgttttctctcctccgttactaccattagcgacgttgaactc
tctgctgatttgcagrttgctaaagtttatgtatcaatctttgctgatgaaagagggcga
gaagtagccctttctggtctaaaagcaaaggcaaaatatgtgcggagtcaacttttcaag
cgcatgaagttgaggctagcacctcaaattcactttatagaagatgactctgtagaggaa
ggaagcagggta------------------------------------------------
------------
>PAFTOL004617
------------tgtatggcgaaccctaggagagtggcgatggtggcgaagcagataatg
agggagatctctgacatgctactcaccgatacgaacttgcagcgtgctatactgcccgaa
gctgcccttggtgctgaccgttatctctcctccgttactaccgttagcgacgttgatctc
tctgctgatttgcagattgctaaagtttatgtatcgatctttggtgatgaaagagggcga
caagtagccctttctggtctaaaagcaaaggcaagatatgtgcggagtcaacttggcaag
cgcatgaacttaaggctagcacctcaaattcactttatagaagatgagtctttagag---
------------------------------------------------------------
------------
>PAFTOL004618
---acgataaagtgtatggcgaacccaaggagagtggcgatggtggcgaagcagataatg
agggagctgtctracatgctactcaccgatacgaacttgcagtatgctctccagcccgaa
gctgcccttggcgctgaccgctttctctcctgcgttactaccattagcgatgttgaactc
tctggtgatttgcagattgctaaagtttatgtatcaatctttggtgatgaaagaggacga
gaagtagccctttctggtctaaaagcgaaggcaaaatatgtgcggagtaaacttggcaag
cgcatgaagttaaggctaactcctgaaattcgctttatagaagatgactctttagagcga
ggaagcagggta------------------------------------------------
------------
>PAFTOL004619
---acgataaagtgtatggcgaaccctaggagagtggcgatggtggcgaagcagataagg
agggagctctctgacatgcttatcamcgataagaacttgcagtatgctgtcctgcccgaa
gctgctcttggcgctgatcgttatctctcttccgtcactaccattagcgatgttgaagtc
tctgctgatttgcaggtggttaaagtttatgtatcaatctttggtgatgaaagaggacga
gaagtagccctttctggtctaaaagcaaaggcaaaatacgtgcgcagtcaacttggcaag
cgcatgaagttaaggctaactcctcaaattcgctttatagaagatgaatctttagagcga
ggaagcagggtg------------------------------------------------
------------
>PAFTOL004620
---acgataaagtgtatggcgaacccraggagagtggcgatggtggcgaagcagataatg
agggagmtctctgacatgctagtcaccgatacgmacttgcagtatgctctccagcccgaa
gctgcccttggsgctgaccgttttctctcctccgttactaccattagcgatgttgaactc
tctgctgatttgcagattgctaaagtttatgtatcaatctttggtgatgaaagaggacga
gaagtagccctttctggtctaaaagcgaaggcaagataygtgcggagtcaacttggcaag
cgcatgmmgttaaggctaactcctgaaattcgctttatagaagatgactctttagagcga
ggaagcagggta------------------------------------------------
------------
>PAFTOL004623
---acgataaagtgtatggcgaacccgaggagagtggcgatggtggcgaagcagatcatg
agggagctctctgacatgctactcaccgatacgaacttgcagtatgctctccagcccgag
tctgccctcggcgctgaccgttttctctcctgcgttactaccatcagcgatgttgaactc
tctgctgatttgcagattgctaaagtttatgtatcaatctttggtgatgaaagaggacga
gaagtagccctttctggtctaaaagccaaggcaagatatgtgcggagtcaacttggcaag
cgcatgaggttaaggctaactcctgaaattcgctttatagaagatgagtctttagagcga
ggaagcagggta------------------------------------------------
------------
>PAFTOL004624
aggacgatgaagtgtatggcgaaccctaggagagtggcgatggtggagaagcagataatg
agggagctctctgacatgctactcaccgatacgaagttacagcatgctatcctgcccgaa
gctgcccttggcgctgaccgttatctctcctccgttactaccattagcgacgttgatctc
tctgctgatttgcagattgctaaagtttatgtatcaatctttggtgatgaaagagggcga
gaagtagcyctttctggtctaaaakcaaaggcgaaatatgtgcggagtcaacttggcaag
cgcatgaagttaaggctagcacctcaaattcactttctagaagatgactctttagaggaa
ggaagcagggta------------------------------------------------
------------
>PAFTOL004625
aggacgatgaagtgtatggcgaaccctaggagagtggcgatggtggcgaagcagataatg
agggagctctctgacatgctactcaccgatacgaaattgcagtatgctatcctgcccgaa
gctgcccttggcgctgaccgttatctctcctccgttaccaccattaccgacgttgaactc
tctgctgatttgcagattgctaaagtttatgtatcaatctttggtgatgaaagagggcga
gaagtagccctttctggtctaaaagcaaaggcaaaatatgtgcggagtcaacttggcaag
cgcatgacgttaaggctagcccctcaaattcactttatagaagatgactctttagaggaa
ggaagcagggta------------------------------------------------
------------
>PAFTOL004626
---acgataaagtgtatggcgaaccctagaagagtggcgatggtggcgaagcagataatg
agggagctctctgacatgctactcaccgatacgcacttgcggtctgctatcctgcccgaa
gctgcccttggcgctgaccgttttctctcctgcgttactaccattagcgatgttgaactc
tctgctgatttgcagattgctaaagtttatgtatcaatctttggcgatgaaagaggacga
gaaatagccctttctggtctaaaagcaaaggcaaggtatgtgcggagtcagcttggcaag
cgcatgaggttcaggctaacacctgaaattcgctttatagaagatgactctttagagcga
ggaagcagggta------------------------------------------------
------------
>PAFTOL004627
---acggtaaagtgtatggcgaacccgaggagagtggcgatggtggcgaaccagataatg
agggagctctctgacatgctagtcaccgatacgaagttgcagtatgcgctccagcccgaa
gctgcccttggcgcwgaccgttttctctcctgcgttactaccattagcgatgttgatctc
tctgctgatttgcagattgctaaagtttatgtatcaatctttggtgatgaaagaggacga
gaartagccctttctggtctaaaagcgaaggcaagatatgtgcggagtcarcttggcaag
cgcatgaggytaaggctaactcctgaaattcgctttatagaagatgactctttagagcga
ggaagcagggta------------------------------------------------
------------
>PAFTOL004629
---acgataaagtgtatggcgaaccctaggagagtggcgatggtggcgaagcagataatg
agggagctctctgacatgctagtcactgatacgaacttgcagtatgctatcgtgcccgaa
gctgcccttggcgctgaccgttatctctcctgcgttgctaccattagcgatgttgaactc
tctgctgatttgcagattgctaaagtttatgtatcaatctttggtgatgaaagagggcga
gaagtagccctttctggtctaaaagcaaaggcaaaatatgtgcggagtcaacttggcaag
cgcatgaggctraggctaactcctcaaattcgctttatagaagatgactctttagagcaa
ggaagcacggta------------------------------------------------
------------
>PAFTOL004631
aggacgatgaagtgtatggcgaaccctaggagagtggcgatggtggagaagcagataatg
agggagctctctgacatgctactcaccgatacgaagttacagcatgctatcctgcccgaa
gctgcccttggcgctgaccgttatctctcctccgttactaccattagcgacgttgatctc
tctgctgatttgcagattgctaaagtttatgtatcaatctttggtgatgaaagagggcga
gaagtagccctttctggtctaaaagcaaaggcaaaatatgtgcggagtcaacttggcaag
cgcatgaagttaaggctagcacctcaaattcactttctagaagatgactctttagaggaa
ggaagcagggta------------------------------------------------
------------
>PAFTOL004632
---acgataaagtgtatggcgaaccctaggagagtggcgatggtggcgaagcagataatg
agggagmtctctgacatgctactcaccgatacgcacttgcggtctgctatcctgcccgag
gctgcccttggcgctgaccgtttyctctcctccgttactaccattagcgatgttgaactc
tctgctgatttgcagattgctaaagtttatgtatcaatctttggcgatgaaagaggacga
gaaatagccctttctggtctaaaagcaaaggcaaagtatgtgcggagtcaacttggcaag
cgcatgaggttcaggctaacacctgaaattcgctttatagaagatgactctttagagcga
ggaagcagagta------------------------------------------------
------------
>PAFTOL004633
aggacgatcaagtgtatggcgaaccctaggagagtggcgatggtggcgaagcagataatg
agggagctstctgacatgctactcaccgatacgaacttgcagcatgctatcctgccggaa
gctgcycttggcgctgaccgttatctctcctccgttgctaccattagcgatgttgacctc
tctgctgatttgcagattgctaaagtttatgtatcaatctttggtgatgaaagagggcga
gaagtagccctttctggtctaaaagcaaaggcgaaatatgtgcggagtcaacttggcaag
cgcatgaagttaaggctaactcctcaaattcgctttatagaagatgactctttagasgaa
ggaagcagggta------------------------------------------------
------------
>PAFTOL004634
aggacgatcaagtgtatggcgagccctaggagagtggcgatggtggsgaagcagataatg
agggagctctctgacatgctactcactgatacgaacttgcagcatgctatcctgcccgaa
gctgcccttggcgytgaccgttttctctcctccgtygctaccattagcgatgttgacctc
tcygctgatttgcagattgctaaagtttatgtatcagtctttggtgatgaaagaggrcga
gaagtagccctttctggtctaaaagcraaggagaaatatgtgcggagtcaacttggcaag
cgcatgaagttaaggctaactcctcaaattcgctttatagaagatgactctttggaggaa
ggaagcagggta------------------------------------------------
------------
>PAFTOL004635
aggacgatcaagtgtatggcgagccctaggagagtggcgatggtggcgaagcagataatg
agggagctctctgacatgctactcactgatacgaacttgcagcatgctatcctgcccgaa
gctgcccttggcgctgaccgttttctctcctccgtcgctaccattagcgatgttgacctc
tccgctgatttgcagattgctaaagtttatgtatcagtctttggygaygaaagagggcga
gaagtagccctttctggtctaaaagcaaaggccaaatatgtgcggagtcaacttggcaag
cgcatgaagttaaggctaacycctcaaattcgctttatagaagatgactctttagaggaa
ggaagcagggta------------------------------------------------
------------
>PAFTOL004636
---acgataaagtgcatggcgaacccgaggagagtggcgatggtggcgaagcagataatg
agggaggtctctgacatgctagtcaccgatatgaagttgcagtatgctctccagcccgaa
gctgcccttggcgctgaccgttttctctcctgcgttactaccgttagcgatgttgaactc
tctgctgatttgcagattgctaaagtttatgtatcaatctttggtgatgaaagaggacga
gaagtagccctttctggtctaaaagcgaaggcaagatatgtgcggagtcaacttggcaag
cgcatgaggttaaggctaactcctgaaattcgctttatagaagatgactctttagagcga
ggaagcagggta------------------------------------------------
------------
>PAFTOL004637
---acgataaagtgtatggcgaaccctaggagagtggcgatggtggcgaagcagataagg
agggagctctctgacatgctactcacggataagaacttgcagtatgctgtcctgcccgaa
gctggccttggcgccgaccgytatctctcctccgttactaccattagcgatgttgaagtc
tctgccgatttgcaggtggttaaagtttatgtatcaatctttggtgatgaaagaggacga
gaagtagccctttctggtctaaaagcaaaggcgaaatatgtgcggagtcaacttggcaag
cgcatgaagttaaggctaactcctcaaattcgctttatagaagatgaatctttagagcga
ggaagcagggtg------------------------------------------------
------------
>PAFTOL004638
aggacgatgaagtgtatggcgaaccctaggagagtggcgatggtggcgaagcagataatg
agggagctctctgacatgctactcaccgatacgaaattgcagtatgctatcctgcccgaa
gctgcccttggcgctgaccgttatctctcctccgttaccaccattagcgacgttgaactc
tctgctgatttgcagattgctaaagtttatgtatcaatctttggtgatgaaagagggcga
gaagtagccctttctggtctaaaagcaaaggcaaaatatgtgcggagtcaacttggcaag
cgcatgaggttaaggctagcacctcaaattcactttatagaagatgactctttagaggaa
ggaagtagggta------------------------------------------------
------------
>PAFTOL004639
---acgataaagtgtatggcgaaccctagaagagtggcgatggtggcgaagcagataatg
agggagctctctgacatgctactcaccgatacgcacttgcggtctgctatcctgcccgaa
gctgcccttggcgctgaccgttttctctcctgcgttactaccattagcgatgttgaactc
tctgctgatttgcagattgctaaagtttatgtgtcaatctttggcgatgaaagaggacga
gaaatagccctttctggtctaaaagcaaaggcaaggtatgtgcggagtcaacttggcaag
cgcatgaggttcaggctaacacctgaaattcgctttatagaagatgactctttagagcga
ggaagcagggta------------------------------------------------
------------
>PAFTOL004640
---acgataaagtgtatggcgaaccctaggagagtggcgatggtggcgaagcagataatg
agggagctctctgacatgctactcaccgatacgcacttgcagtctgctatcctgcccgaa
gctgcccttggcgctgaccggtttctctcctccgttactaccattagcgatgttgaactc
tctgctgatttgcagattgctaaagtttatgtatcagtcgttggtgatgaaagagggcga
gaagtagccctttctggtctaaaagcaaaggcaaagtatgtgcggagtcaacttggcaag
cgcatgaggttcaggataacacctgaaattcgctttatagaagatgactctttagagcaa
ggaagcagggta------------------------------------------------
------------
>PAFTOL004644
---acgataaagtgtatggcgaaccctaggagagtggcgatggtggcgaagcagataatg
agggagctctctgacatgctactcaccgatacgaacttgcggtctgctatcctgcccgaa
gctgcccttggcgctgaccgttatctctcctccgttactaccattagcgatgttgaactc
tctgctgatttgcaggttgctaaagtttatgtatcaatctttggtgatgaaagaggacga
caagtagccctttctggtctaaaagcaaaggcgaaatatgtgcggagtcaacttggcaag
cgcatgaagctaaggctaactcctgaaattcgctttatagaagatgactctttagagcga
ggaagcagggta------------------------------------------------
------------
>PAFTOL004646
aggacgatgaagtgtatggcgaaccctaggagagtggcgatggtggagaagcagataatg
agggagctctctgacatgctactcaccgatacgaagttacagcatgctatcctgcccgaa
gctgcccttggcgctgaccgttatctctcctccgttactaccattagcgacgttgatctc
tctgctgatttgcagattgctaaagtttatgtatcaatctttggtgatgaaagagggcga
gaagtagccctttctggtctaaaagcaaaggcaaaatatgtgcggagtcaacttggcaag
cgcatgaagttaaggctagcacctcaaattcactttatagaagatgactctttagaggaa
ggaagcagggta------------------------------------------------
------------
>PAFTOL004647
---acgataaagtgtatggcgagccctaggagagtggcgatggtggcgaagcagataatg
agggagatctctgacatgctgctcaccgatacgaacttgcagcatgctctcctgcccgaa
gctgcccttggcgctraccgttatctctcttgcgttactaccattagcgatgttgaactc
tctgatgatttgcagattgctaaagtttatgtatcaatctttggtgatgaaagaggacga
gaagtagccctttctgttctaaaagcaaaggcaagatatgtgcggagtcaacttggcaag
cgcatgaggttcaggctaactcctcaaattcgctttatagaagatgactctatagagcga
ggaagcagggta------------------------------------------------
------------
>PAFTOL004648
---acgataaagtgtatggcgaaccctaggagagtggcgatggtggcgaagcagataatg
agggagctctctgacatgctactcaccgataagcacttgcagtctgctatcctgccagaa
gctgcccttggcgctgacckttttctctcctccgttactaccattagcgatgttgaactc
tccgctgatttgcagattgctaaagtttatgtatcaatctttggtgatgaaagaggacga
gaaatagccctttctggtctaaaagcaaaggcaaggtatgtgcggtgtcaacttggcaag
cgcatgaggttcaggytaacacctgaaattcgctttatagaagatgactctttagaggaa
ggaagcagggta------------------------------------------------
------------
>PAFTOL004649
---acgataaagtgtatggcgaacccgaggmgagtggcgatggtggcgaagcagataatg
agggagctgtctgacatgctactcaccgatacgaacttgcagtatgctctccagcccgaa
gctgcccttggcgctgaccgttttctctcctgcgttactaccatcaccgatgttgaactc
tctgctgatttgcagattgctaaagtttatgtatcattctttggtgatgaaagaggacga
gaagtagccctttctggtctaaaagcaaaggcaaaatatgtgcggagtcgacttggcaag
cgcatgaagttaaggctaactcctgaaattcgctttatagaagatgactctatagagcga
ggaagcagggta------------------------------------------------
------------
>PAFTOL004652
aggacgatgaagtgtatggcgaaccctaggagagtggcgatggtggcgaagcagataatg
agggagctctctgacatgctactcaccgatacgaaattgcagtatgctatcctgcccgaa
gctgcccttggcgctgaccgttatctstcctccgttaccaccattaccgacgttgaactc
tctgctgatttgcagattgckaaagtttatgtatcaatctttggtgatgaaagagggcga
gaagtagccctttctggtctaaaagcaaaggcaaaatatgtgcggagtcaacttggcaag
cgcatgaggttaaggctagcacctcaaattcactttatagaagatgactctttagaggaa
ggaagcagggta------------------------------------------------
------------
>PAFTOL004653
aggacgatgaagtgtatggcgaaccctaggagagtggcgatggtggcgaagcagataatg
agggagctctctgacatgctactcaccgatacgaagttgcagtatgctatcctgcccgaa
gctgcccttggcgctgaccgttatctctcsaccgttacwaccattagcgacgttgaactc
tctgctgatttgcagattgctaaagtttatgtatcaatctttggtgatgaaagagggcga
gaagtagccctttctggtctaaaagcaaaggcaaaatatgtgcggagtcaacttggcaag
cgcatgaggttaaggctagcacctcaaattcactttatagaagatgactctttagaggaa
ggaagcagggta------------------------------------------------
------------
>PAFTOL004654
---acgacaaagtgtatggcgaacccgaggagagtggcgatggtggcgaagcagataatg
agggagctctctgacatgctactcaccgacacgaacttgcggtatgctctccagcccgaa
gctgcccttggcgctgaccgttttctctcctgcgttactaccattagcgatgttgaactc
tctgctgatttgcagattgctaaagtttatgtatcaatctttggtgatgaaagaggacga
gaagtagccctttctggtctaaaagcgaaggcaagatatgtgcggagtcaacttggcaag
cgcatgaagttaaggctaactcctgaaattcgctttatagaagatgactctttagagcga
ggaagcagggtg------------------------------------------------
------------
>PAFTOL004657
ggtacgataaagtgtatggccaaccctcggagagtggcgatggtggcgaagcagatatgg
agggagctctctgacatgctagtcaccgataagaatttgcagtatgctgtccagcccgaa
gctgcccttggcgctgaccattatctctcctccgttaccactattagcgatgttgaaatc
tccggtgatttgcgggtggctaaagtttatgtatcaatttttggcgatgagagaggacga
gaagtagccttttctggtctaaaagcaaaggcaaaatatgtgcggagtcaacttggtagg
cgcatgaggttgagggtaacacctgaaattcgctttatagaagatgaatctttagagcga
ggaagccgggta------------------------------------------------
------------
>PAFTOL004658
------------------------ccgaggagagtggcgatggtggcgaagcagataatg
agggagctgtctgacatgctactcaccgatacgaacttgcagtatgctctccagcccgaa
gctgcccttggcgctgaccgttttctctcctccgttactaccattagcgatgttgaactc
tctgctgatttgcagattgctaaagtttatgtatcaatctttggtgatgaaagaggacga
gaagtagccctttctggtctaaaagcaaaggcaaaatatgtgcggagtaaacttggcaag
cgcatgaagttaaggctaactcctgaaattcgctttatagaagatgactctttagagcga
ggcagcagggta------------------------------------------------
------------
>PAFTOL004660
------------------------ccgaggagagtggcgatggtkgcgaagcagataatg
agggagctgtctgacatgctactcaccgatacgaaattgcagtatgctctccagcccgaa
gctgcccttggcgctgaccgttttctctcctccgttactaccattagcgatgttgaactc
tctgctgatttgcagattgctaaagtttatgtatcaatctttggtgatgaaagaggacga
gaagtagccctttctggtctaaaagcraaggcaaaatatgtgcggagtaaacttggcaag
cgcatgaagttaaggctaactcctgaaattcgctttatagaagatgactctttagagcga
ggaagcagggta------------------------------------------------
------------
>PAFTOL004661
---acgataaagtgtatggccaaccctcggagagtggcgatggtggcgaagcagatatgg
agggagctctctgacatgctastcaccgataagaatttgcagtatgctgtccagcccgaa
gctgcccttggcgctgaccattatctctcctctgttaccactattagcgatgttgaaatc
tccggtgatttgcgggtggctaaagtttatgtatcaatttttggcgatgagagaggacga
gaagtagccttttctggkctaaaagcaaaggcaaaatatgtgcggagtcaacttggtagg
cgcatgaggttgagggtaacacctgaaattcgctttatagaagatgaatctttagagcga
ggaagccgggta------------------------------------------------
------------
>PAFTOL004662
---acgataaagtgcatggcgaacccgaggagagtggcgatggtggcgaagcagataatg
agggagctctctgacatgctcgtcaccgacacgaacttggggtatgctctccagcccgaa
gctgccctyggcgctgaccgttttctctcctgcgttacgaccattagcgatgttgacctc
tctgctgatttgcagattgctaaagtttatrtatcaatctttggtgatgaaaaaggacga
gaagtagccctttctggtctaaaagcgaaggcaaaatatgtgcggagtcaacttggcaag
cgcatgaagttaaggctaactcctgaaattcgctttatagaagatgactctttagagcga
ggaagcagagta------------------------------------------------
------------
>PAFTOL004664
aggacgatgaagtgtatggcraaccctaggagagtggcgatggtggagaagcagataatg
agggagctctctgacatgctactcaccgatacgaagttacagcatgctatcctgcccgaa
gctgcccttggcgctgaccgttatctctcctccgttactaccattagcgacgttgatctc
tctgctgatttgcagattgctaaagtttatgtatcaatctttggtgatgaaagagggcga
gaagtagccctttctggtctaaaagcaaaggcaaaatatgtgcggagtcaacttggcaag
cgcatgaagttaaggctagcacctcaaattcactttatagaagatgactctttagaggaa
ggaagcagggta------------------------------------------------
------------
>PAFTOL004665
---acgataaagtgtatggcgaaccctaggagagtggcgatggtggcgaagcagataatg
agggagctctctgacatgctactcaccgatacgcacttgcagtctgctatcctccccgaa
gctgcccttggcgctgacctttttctctcctccgttactaccattaccgatgttgaactc
tctgctgatttgcagattgctaaagtttatgtatcagtctttggtgatgaaagaggacga
gaaatagccctttctggtctaaaagcaaaggcacggtatgtgcggagtcaacttggcaag
cgcatgaggttcaggctaacacctgaaattcgctttatagaagatgactctttagagcaa
ggaagcagggta------------------------------------------------
------------
>PAFTOL004666
aggacgatgaagtgtatggcgaaccctaggagagtggcgatggtggcgaagcagataatg
agggagctctctgacatgctactcaccgatacgaaattgaagcatgctatcctgcccgaa
gctgcccttggcgctgaccgttatctctcctccgttactaccattagcgacgttgatctc
tctgctgatttgcagattgctaaagtttatgtatcaatctttggtgatgaaagagggcga
gaagtagccctttctggtctaaaagcaaaggcaaaatatgtgcggagtcaacttggcaag
cgcatgaggttaaggctagcacctcaaattcactttatagaagatgactctttagaggaa
ggaagccaggta------------------------------------------------
------------
>PAFTOL004667
aggacgatgaagtgtatggcgaaccctaggagagtggcgatggtggcgaagcagataatg
agggagctctctgacatggtactcaccgatgcgaacttgcagtatgctatcctgcccgaa
gctgcccttggcgctgaccgttwtctctcctccgttacgaccattagcgacgttgaactc
tctgctgatttgcagattgctaaagtttatgtatcaatctttggygatgaaagagggcga
gaagtagccctttctggtctaaaagcaaaggcaaaatatgtgcggagtcaacttggcaag
cgcatgaagttaaggctagcacctcaaattcactttatagaagatgactctttagaggaa
ggaagcagggta------------------------------------------------
------------
>PAFTOL004668
aggacgatgaagtgtatggcgaaccctaggagagtggcgatggtggcgaagcagataatg
agggagctctctgacatgctactcaccgatrcgaamttgcagtatgctatcctgcccgaa
gctgcccttggcgctgaccgttatctctcctccgttackaccattagcgacgttgawctc
tctgctgatttgcagattgctaaagtttatgtatcaatctttggtgatgaaagagggcga
gaagtagccctttctggtctaaaagcaaaggcaaaatatgtgcggagtcaacttggcaag
cgcatgaagttaaggctagcacctcaaattcactttatagaagatgactctttagaggaa
ggaagcagggta------------------------------------------------
------------
>PAFTOL005024
aggacgatgaagtgtatggcgaaccctaggagagtggcgatggtggcgaagcagataatg
agggagctctctgacatgctactcaccgatacgaaattgcagtatgctatcctgcccgaa
gctgcccttggcgctgaccgttatctctcctccgttactaccattagcgacgttgaactc
tctgctgatttgcagattgctaaagtttatgtatcagtctttggtgatgaaagagggcga
gaagtagccctttctggtctaaaagcaaaggcaaaatatgtgcggagtcaacttggcaag
cgcatgaagttaaggmtagctcctcaaattcwctttatagaagatgactctttagaggaa
ggaagcagggta------------------------------------------------
------------
>PAFTOL005025
---acgataaagtgtatggcgaaccctaggagagtggcgatggtggggaagcagataatg
agggagatctctgacatgctactcaccgatacgcacttgcagtctgctatcctgcccgaa
gttgcccttggcgctgaccgttttctctcctccgttactaccgttagcgatgttgaactc
tctgctgatttgcagattgctaaagtttatgtgtcagtcttyggtgatgaaagagggcga
gaagtagccctttctggtctaaaagcaaaggcaaagtatgtgcggagtcaacttggcaag
cgcatgaggttcaggctaacacctgaaattcgctttatagaagatgactctttagagcga
ggaagcagggta------------------------------------------------
------------
>PAFTOL005035
aggacgatgaagtgtatggcgaaccctaggagagtggcgatggtggcgaagcagataatg
agggagctctctgacatgctactcaccgatacgaagttrcagcatgctatcctgcccgaa
gctgcccttggcgctgaccgttatctctcctccgttacyaccattascgacgttgakctc
tctgctgatttgcagattgcyaaagtttatgtatcaatctttggtgatgaaagagggcga
gaagtagccctttctggtctaaaagcaaaggcaaaatatgtgcggagtcaacttggcaag
cgcatgamgttaaggctagcacctcaaattcactttatagaagatgactctttagaggaa
ggaagcagggta------------------------------------------------
------------
>PAFTOL005042
---acgatraagtgtatggcgarccctagragagtggcgatggtggcgaagcagataatg
agggagctctctgacatgctactcaccgatacgmamttgcrgtmtgctatcctgcccgaa
gctgcccttggcgctgaccgttwtctmtcctccgttacyaccattagcgaygttgaactc
tctgctgatttgcagattgctaaagtttatgtatcartctttggygatgaaagaggrcga
gaartagccctttctggtctaaaagcaaaggcaaartatgtgcggagtcaacttggcaag
cgcatgaggttmaggctarcacctsaaattcrctttatagaagatgactctttagagcga
ggaagcagagta------------------------------------------------
------------
>PAFTOL005043
aggacgatgaagtgtatggcgaaccctaggagagtggcgatggtggcgaagcagataatg
agggagctctctgacatgctactcaccgatacgaaattgcagtatgctatcctgcccgaa
gctgcccttggcgctgaccgttatctatcctccgttaccaccattagcgacgttgaactc
tctgctgatttgcagattgctaaagtttatgtatcaatctttggtgatgaaagagggcga
gaagtagccctttctggtctaaaagcaaaggcaaaatatgtgcggagtcaacttggcaag
cgcatgaggttaaggctagcacctcaaattcactttatagaagatgwctctttagaggaa
ggaagtagggta------------------------------------------------
------------
>PAFTOL005047
---acgataaagtgtatggcgaaccctaggagagtggcgatggtggcgaagcagataatg
agggagctctctgacatgctactcaccgataagcacttgcagtctgctatcctgccagaa
gctgcccttggcgctgaccgttttctctcctccgttactaccattagcgatgttgaactc
tccgctgatttgcagattgctaaagtttatgtatcaatctttggtgatgaaagaggacga
gaaatagccctttctggtctaaaagcaaaggcaaggtatgtgcggagtcaacttggcaag
cgcatgaggttcaggctaacacctgaagttcgctttatagaagatgactctttagaggaa
ggaagcagggta------------------------------------------------
------------
>PAFTOL005169
---acgataaagtgtatggcgaaccctaggagagtggcgatggtggcgaagcagataatg
agggagctctctgacatgctactcactgatacgaaattgcagtatgctatcctgcccgaa
gctgcccttggcgctgaccgttatctctcctccgttgctaccattagcgatgttgaactc
tctgctgatttgcagattgctaaagtttatgtatcaatctttggcgatgaaagaggacga
gaagtagccctttctggtctaaaagcaaaggcgaaatatgtgcggagtcagcttggcaag
cgcatgatgttaaggctaactcctcaaattcgctttatagaagatgactctctagagcaa
ggaagcagggta------------------------------------------------
------------
>PAFTOL007498
---acgatgaagtgtatggcgaaccctaggagagtggcgatggtggcgaatcagataatg
agggagctctctgacatgctactcaccgatacgaacttgaagtctgctatcctgcccgaa
gctgcccttggcgctgacctttatctctccacggtcactaccattagcgatgttgatctc
tctgctgatttgcaggttgctaaagtttatgtatcaatctttggtgatgaaagaggacga
gaagtagccctttctggtctaaaagcaaaggcaaaatatgtgcggagtcaacttggcaag
cgcatgatgttaaggctaacccctgaaattcgctttatagaagatgactctttagagcaa
gggagcagggta------------------------------------------------
------------
>PAFTOL008060
aggacgatgaagtgtatggcgaaccctaggagagtggcgatggtggmgaagcagataatg
agggagctctctgacatgctactcaccgatacgaagttacagcatgctatcctgcccgaa
gctgcccttggcgctgaccgttatctctcctccgttactaccattagcgacgttgatctc
tctgctgatttgcagattgctaaagtttatgtatcaatctttggtgatgaragagggcga
gaagtagccctttctggtctaaaagcaaaggcaaaatatgtgcggagtcaacttggcaag
cgcatgaagttaaggctagcacctcaaattcactttctagaagatgactctttagaggaa
ggaagcagggta------------------------------------------------
------------
>PAFTOL008062
aggacgatgaagtgtatggcraaccctaggagagtggcgatggtggmgaagcagataatg
agggagctctctgacatgctactcaccgatacgaagttacagcatgctatcctgcccgaa
gctgcccttggcgstgaccgttatctctcctccgttactaccattagcgacgttgatctc
tctgctgatttgcagattgctaaagtttatgtatcaatctttggtgatgaaagagggcga
gaagtagccctttctgstctaaaagcaaaggcaaaatatgtgcggagtcaaattggcaag
cgcatgaagttaaggctagcacctcaaattcactttatagaagatgactctttagaggaa
ggaagcagggta------------------------------------------------
------------
>PAFTOL008063
aggacgatgaagtgtatggcgaaccctaggagagtggcgatggtggagaagcagataatg
agggagctctctgacatgctactcaccgatacgaagttacagcatgctatcctgcccgaa
gctgcccttggcgctgaccgttatctctcctccgttactaccattagcaacgttgatctc
tctgctgatttgcagattgctaaagtttatgtatcaatcgttggtgatgaaagagggcga
gaagtagccctttctggtctaaaagcaaaggcaaaatatgtgcggagtcaaattggcaag
cgcatgaagttaaggctagcacctcaaattcactttatagaagatgactctttagaggaa
ggaagcagggta------------------------------------------------
------------
>PAFTOL008084
---accataaagtgtatggcgaaccctcggagagtggcgatggtgtcgaagcagatatgg
agggagctctctgacatgctactcaccgataagaacttgcagtatgctgtccagcccgaa
gctgcccttggcgctgaccattatctctcctccgttaccactattagcgatgttgaaatc
tccggtgatttgcgggtggctaaagtttatgtatccatttttggtgatgagagaggacga
gaagtagccttttctggtctaaaggcaaaggcaaaatatgtgcggagtcaactcggtagg
cgcatgaggttgagggtaacacctgaaattcgctttatagaagatgaatcttyagagcga
ggaagccgggta------------------------------------------------
------------
>PAFTOL008417
aggacgatgaagtgtatggcgaaccctaggagagtggcgatggtggagaagcagataatg
agggagctctctgayatgctactcaccgatacgaagttacagcatgctatcctgcccgaa
gctgcccttggcgctgaccgttatctctcctccgttactaccattagcgacgttgatctc
tctgctgatttgcagattgctaaagtttatgtatcaatctttggtgatgaaagagggcga
gaagtagccctttctggtctaaaagcaaaggcaaaatatgtgcggagtcaacttggcaag
cgcatgaagttaaggctagcacctcaaattcwytttctagaagatgactctttagaggaa
ggaagcagggta------------------------------------------------
------------
>PAFTOL008419
aggacgatgaagtgtatggcgaaccctaggagagtggcgatggtggcgaagcagataatg
agggagctctctgacatgctactcaccgatgcgaacttgcagtatgctatcctgcccgaa
gctgcccttggcgctgaccgttatctctcctccgttactaccattagcgatgttgaactc
tctgctgatttgcagattgctaaagtttatgtatcaatctttggtgatgaaagagggcga
gaagtagccctttctggtctaaaagcaaaggcaaaatatgtgcggagtcaacttggcaag
cgcatgaagttaaggctagcacctcaaattcactttatagaagatgactctttagaggaa
ggaagcagggta------------------------------------------------
------------
>PAFTOL008421
---acgataamgtgtatggcgaacccgaggagagtggcgatggtgtcgaagcagataatg
agggagctctctgacatgctagtcaccgatacgaagttgcagtatgctctccagcccgaa
gctgcccttggcgctgaccgttttctctcctccgttactaccattagcgatgttgaactc
tctgctgatttgcagattgctaaagtttatgtatcaatctttggtgatgaaagaggacga
gaagtagccctttctggtctaaaagcgaaggcaaaatatrtgcggagtcaacttggcaag
cgcatgaagttaaggctaactcctgaaattcgctttatagaagaygactctttagagcga
ggaagcagggta------------------------------------------------
------------
>PAFTOL008422
---tcgataaagtgtatggcgcacccgaggagagtggcgatggtggcgagccagataatg
agggagctctgtgacatgctagtcaccgatacgaagttgcggcatgctctccagcccgaa
gctgcccttggcgctgaccgttttctctcctccgttactaccatcagcgatgttgaactc
tctgctgatttgcagattgctaaagtttatgtatcagtctttggtgatgaaagaggacga
gaagtagccctttctggtctaaaagcraaggcwagatatgtgcggagtcaacttggcaag
cgcatgaggttcaggataactcctgaaattcgctttatagaagatgaatctttagagcgg
ggaagcagggta------------------------------------------------
------------
>PAFTOL008423
---acgataaagtgtatggcgaaccctaggagagtggcgatggtggcgaagcagataatg
agggagatctctgacatgctactcaccgataagcacttgcagtctgctatcctgcccgaa
gctgcccttggcgctgaccgttttctctcctccgttactaccattagcgatgttgaactc
tctgctgatttgcagattgctaaagtttatgtatcagtctttggtgatgaaagaggacga
gaaatagccctttctggtctaaaggcaaaggcaaggtatgtgcggagtcaacttggcaag
cgcatgaggttcaggctaacacctgaaattcgctttatagaagatgactctttagagcaa
ggaagcagggta------------------------------------------------
------------
>PAFTOL008436
---acgataaagtgtatggcgaaccctaggagagtggcgatggtggcgaagcagataatg
agggagctctctgacatgctactcaccgatacgcacttgcggtctgctatcctgcccgaa
gctgcccttggcgctgacctttttctctccgccgttactaccattagcgatgttgaactc
tctgctgatttgcagattgctaaagtttatgtatcaatctttggtgatgaaagaggacga
gaattagccctttctggtctaaaagcaaaggcaaagtatgtgcggagtcaacttggcaag
cgcatgaggttcaggctaacacctgaaattcgctttatagaagacgactctttagagcga
ggaagcagggta------------------------------------------------
------------
>PAFTOL008439
------ataaagtgtatggcgaacccyaagagagtggcgatggtggcgacgcagataagr
agggagatctctgacatgctacgcaccgataagaamttgcagtatgctgtcatgcccgaa
gctgcccttggcgctgaccgctatctctcctccgtcactaccattatcgatgttgaagtc
tctggtgatttgcggattgctaaagtttatgtakcagtctttggtgatgaaagaggacga
gaagtagccctttctggtctaaaagcaaaggcgaaatatgtgcggagtcaacttggcaag
cgcatgaggttaagggtaactcctgaaattcgctttatagaagatgaatctttagagcga
ggaagcagggta------------------------------------------------
------------
>PAFTOL008881
---acgataargtgtatggcgagccctaggagagtggcgatggtggcgaagcagataatg
agggagctctctgacatgctactcaccgatacgaacttgcagtatgctatcctgcccgaa
gctgcccttggcgctgaccgttatctctcctccgttactaccattagcgatgttgaactc
tctgctgatttgcagattgctaaagtttatgtatcaatctttggcgatgaaagagggcga
gaagtagccctttctggtctaaaagcaaaggcaaaatatgtgcggagtcaacttggcaag
cgcatgaagttaaggctaactcctgaaattcgctttatagaagatgactctttagagcga
ggaagcagggta------------------------------------------------
------------
>PAFTOL009175
---acgataaagtgtatggcgaaccctaggagagtggcgatggtggcgaagcagataatg
agggagctctctgacatgctactcaccgacacgcacttgcggtctgctatcctgcccgaa
gctgcccttggcgctgaccgttttctctcctccgttactaccattagcgatgttgaactc
tctgctgatttgcagattgctaaagtttatgtatcaatctttggtgatgaaagagggcga
gaagtagccctttctggtctaaaagcaaaggcaaagtatgtgcggagtcaacttggcaag
cgcatgaggttgaggctaacacctgatattcgctttatagaagatgactctttagagcga
ggaagcagggta------------------------------------------------
------------
>PAFTOL009179
aggacgatgaagtgtatggcgaaccctaggagagtggcgatggtggcgaagcagataatg
agggagctctctgacatgctactcaccgatacgaacttgcagcatgctatcctgcccgaa
gctgcccttggcgctgaccgttatctctcctccgttactaccattagcgacgttgatctc
tctgctgatttgcaggta------------------------------------------
------------------------------------------------------------
------------------------------------------------------------
------------------------------------------------------------
------------
>PAFTOL009181
aggacgatgaagtgtatggcgaaccctaggagagtggcgatggtggcgaagcagataatg
agggagmtctctgacatgctactcaccgatacgaaattgaarcatgctatcctgcccgaa
gctgcccttggcgctgaccgttatctctcctccgtcactaccattagcgacgttgat---
------------------------------------------------------------
------------------------------------------------------------
------------------------------------------------------------
------------------------------------------------------------
------------
>PAFTOL009183
---acgatgaagtgtatggcgaaccctaggagagtggcgatggtggcgaagcagataatg
agggagctctctgacatgctactcaccgatgcgaaattgaagcatgctatcctgcccgaa
gctgcccttggcgctgaccgttatctctcctccgtcactaccattagcgacgttgatctc
tctgctgatttgcaggtaatg---------------------------------------
------------------------------------------------------------
------------------------------------------------------------
------------------------------------------------------------
------------
>PAFTOL009185
---acgataaagtgtatggcgaaccctaggagagtggcgatggtggctaagcagataatg
agggagctctctgacatgctactcaccgatacgaacttgcagtatgctatcctgcccgaa
gctgcccttggcgctgaccgttatctctcctccgttactaccattagcgatgttgagctc
tctgctgatttgcagattgctaaagtttatgtatcaatctttggtgatgaaagagggcga
gaagtagccctttctggtctaaaagcgaaggcaaaatatgtgcggagtcaacttggcaag
cgcatgaagttaaggctaacacctgaaattcgctttatagaagatgactctttagagcga
ggaagcagggtaagagct------------------------------------------
------------
>PAFTOL009187
---acgataaagtgtatggcgaaccctagaagagtggcgatggtggcgaagcagataatg
agggagctctctgacatgctactcaccgatacgcacttgcggtctgctatcctgcccgaa
gctgcccttggcgctgaccgttttctctcctccgttactaccattagcgatgttgaactc
tctgctgatttgcagattgctaaagtttatgtrtcaatctttggcgatgaaagaggacga
gaaatagccctttctggtctaaaagcaaaggcaaagtatgtgcggagtcaacttggcaag
cgcatgaggttcaggctaacacctgaaattcgctttatagaagatgactctttagaacga
ggaagcagggta------------------------------------------------
------------
>PAFTOL009189
aggacgatgaagtgtatggcgaaccctaggagagtggcgatggtggcgaagcagataatg
agggagctctctgacatgctactcaccgatacgaaattgcagtatgctatcctgcccgaa
gctgcccttggcgctgaccgttatctctcctccgttactaccattagcgacgttgaactc
tctgctgatttgcagattgctaaagtttatgtatcagtctttggtgatgaaagagggcga
gaagtagccctttctggtctaaaagcaaaggcaaaatatgtgcggagtcaacttggcaag
cgcatgaatttaaggctagctcctcaaattctctttatagaagatgactctttagaggaa
ggaagcagggta------------------------------------------------
------------
>PAFTOL009191
aggatgatgaagtgtatggcgaaccctaggagagtggcgatggtggcgaagcagataatg
agggagctctctgacatgctactcaccgacacgaagttgcastatgctatcctgcccgaa
gctgcccttggcgctgaccgttatctctcctccgttactaccattagcgacgttgaactc
tctgctgatttgcagattgctaaagtttatgtatcaatctttggtgatgaaagagggcga
gaagtagccctttctggtctaaaatcaaaggcaaaatatgtgcggagtcaacttggcaag
cgcatgaagttaaggatagcacctcaaattcactttatagaagatgactctttagaggaa
ggaagcagggta------------------------------------------------
------------
>PAFTOL009193
---acgataaagtgtatggcgaacccgagaagagtggcgatggtggcgaagcagataatg
agggagctctgtgacatgctactcaccgatgcgaaattgcrgtrtgctctcatgccggaa
gctgcccttggcgctgaccgttttctctcctgcgttgctaccrttagcgatgttgatctc
tctgctgatttgcagattgctaaagtttatgtatcaatctttggtgatgaaagaggacga
gaagtagccctttctggtctaaaagcaagggcaaaatatgtgcggagtcaacttggcaag
cgcatgaagttaaggctaactcctgaaattcgctttatagaagatgactctttagagcga
ggaagcagggta------------------------------------------------
------------
>PAFTOL009195
aggacgatgaagtgtatggcgaaccctaggagagtggcgatggtggcgaagcagataatg
agggagctctctgacatgctactcaccgatacgaaattgcagtatgctatcctgcccgaa
gctgcccttggcgctgacctttatctctccgccgttaccaccattagcgacgttgaactc
tctgctgatttgcagrttgctaaagtttatgtatcaatctttggtgatgaaagagggcga
gaagtagccctttctggtctaaaagcaaaggcaaaatatgtgcggagtcaacttggcaag
cgcatgaggttaaggctagcacctcaaattcactttatagaagatgactctttagaggaa
ggaagtagggta------------------------------------------------
------------
>PAFTOL009197
aggacgatgaagtgtatggcgaaccctaggagagtggcgatggtggagaagcagataatg
agggagctctctgacatgctactcaccgatacgaagttacagcatgctatcctgcccgaa
gctgcccttggcgctgaccgttatctctcctccgttactaccattagcgacgttgatctc
tctgctgatttgcagattgctaaagtttatgtatcaatctttggtgatgaaagagggcga
gaagtagccctttctggtctaaaagcaaaggcaaaatatgtgcggagtcaacttggcaag
cgcatgaagttaaggctagcacctcaaattcactttctagaagatgactctttagaggaa
ggaagcagggta------------------------------------------------
------------
>PAFTOL009203
---acgatgaagtgtatggcgaaccctaggagagtggcgatggtggcgaagcagataatg
agggagctctctgacatgctactcaccgatacgaaattgcagtatgctgtcctgcccgaa
gctgcccttggcgctgaccggtatctctcctccgttaccaccattaccgacgttgaactc
tctgctgatttgcagrttgctaaagtttatgtatcaatctttggtgatgaaagagggcga
gaagtagccctttctggtctaaaagcaaaggcaaaatatgtgcggagtcarcttggcaag
cgcatgaggttaaggctagcacctcaaattcactttatagaagatgactctttagaggaa
ggaagcagggta------------------------------------------------
------------
>PAFTOL009205
---acgataaagtgtatggcgaaccctaggagagtggcgatggtggcgaagcagataatg
agggagctctctgacatgctgctcaccgatacgcacttgcagtctgctatcctgcccgaa
gttgcccttggcgctgaccgttttctctcctccgttactaccgttagcgatgttgaactc
tctgctgatttgcagattgctaaagtttatgtatcaatctttggtgatgaaagagggcga
gaagtagccctttctggtctaaaagcaaaggcaaagtacgtgcggagtcaacttggcaag
cgcatgaggttcaggctaacacctgaaattcgctttatagaagatgactctttagagcga
ggwagcagggta------------------------------------------------
------------
>PAFTOL009207
---accataaagtgtatggcgaaccctcggagagtggcgatggtgtcgaagcagatatgg
agggagctctcwgacatgctactaaccgataagaacttgcagtatgctgtccagcccgaa
gctgcccttggcgctgaccattatctctcytccgttaccactattagcgatgttgaaatc
tccggtgatttgcgggtggctaaagtttatgtatccrtttttggtgatgagagaggacga
gaagtagccttttcyggtctaaaggcaaaggcaaaatatgtgcggagtcaactcggtagg
cgcatgaggttgagggtaacacctgaaattcgctttatagaagatgaatctttagagcga
ggaagccgggta------------------------------------------------
------------
>PAFTOL009209
------------tgtatggcgaaccctaggagagtggcgatggtggcgaagcagataatg
agggagatctctgacatgctactcaccgataagcacttgcagtctgctatcctgcccgaa
gctgcccttggcgctgaccgttttctctcctccgttactaccattagcgatgttgaactc
tctgctgatttgcagattgctaaagtttatgtatcaatctttggtgatgaaagaggacga
gaaatagccctttctggtctaaaggcaaaggcaaggtatgtgcggagtcaacttggcaag
cgcatgaggttcaggctaacacctgaagttcgctttatagaagatgactctttagagcaa
ggaagcagggta------------------------------------------------
------------
>PAFTOL009215
aggacgatgaagtgtatggcgaaccctaggagagtggcgatggtggagaagcagataatg
agggagctctctgacatgctactcaccgatacgaagttacagcatgctatcctgcccgaa
gctgcccttggcgctgaccgttatctctcctccgttactaccattagcgacgttgatctc
tctgctgatttgcagattgctaaagtttatgtatcaatctttggtgatgaaagagggcga
gaagtagccctttctggtctaaaagcaaaggcaaaatatgtgcggagtcaaattggcaag
cgcatgaagttaaggctagcacctcaaattcactttatagaagatgactctttagaggaa
ggaagcagggta------------------------------------------------
------------
>PAFTOL009217
aggacratgaagtgtatggcaaaccctakgagagtggcaatggtggcgaagcagataatg
agggagctmtctgacatgctactcacygatacgaagttacagtatsctatcgtgcccgaa
gctgcccttgrcgctgaccgttrcctctcctccgttactaccattagckacrttgatctc
tctgctgatttgcagattgctaaagtttatgyatcaatctttggtgatgaaagaggrcga
gaagtagccctttctggtctaaaagcaaaggcaaaatatgtgcggagtcaacttggcaag
cgcatgaagttaaggctagcacctcaaattcactttatagaagatgattctttagaggaa
ggaagcagggta------------------------------------------------
------------
>PAFTOL009219
aggacgatgaagtgtatggcraaccctaggagagtggcgatggtggagaagcagataatg
agggagctctctgacatgctastcaccgatacgaagttacagcatgctatcctgcccgaa
gctgcccttggcgctgaccgttatctctcctccgttactaccattagcgacgttgatctc
tctgctgatttgcagattgctaaagtttatgtatcaatctttggtgatgaaagagggcga
gaagtagccctttctggtctaaaagcaaaggcaaaatatgtgcggagtcaaattggcaag
cgcatgaagttaaggctagcacctcaaattcactttatagaagatgactctttagaggaa
ggaagcagggta------------------------------------------------
------------
>PAFTOL009221
---acgataaagtgtatggcgaaccctaggagagtggcgatggtggcgaagcagataatg
agggagctctctgacatgctactcactgatacgaaattgcagtatgctatcctgcccgaa
gctgcccttggcgctgaccgttatctctcctccgttgctaccattagcgatgttgaactc
tctgctgatttgcagrttgctaaagtttatgtatcaatctttggtgatgaaagaggacga
gaagtagccctttctggtctaaaagcaaaggcgaaatatgtgcggagtcagcttggcaag
cgcatgaagttaaggctaactcctcaaattcgctttatagaagatgactctctagagcaa
ggaagcagggta------------------------------------------------
------------
>PAFTOL009223
aggacgatgaagtgtatggcgaaccctaggagagtggcgatggtggcgaagcagataatg
agggagctctctgacatgctactcaccgatacgaagttacagcatgctatcctgcccgaa
gctgcccttggcgctgaccgttatctctcckccgttactaccattagcgacgttgatctc
tctgctgatttgcagattgctaaagtttatgtatcaatctttggtgatgaaagaggccga
gaagtagccctttctggtctaaaagcaaaggcaaaatatgtgcggagtcaacttggcaag
cgcatgaagttaaggctagyacctcaaattcactttatagaagatgactctttggaggaa
ggaagcagggta------------------------------------------------
------------
>PAFTOL009225
aggacgatgaagtgtatggcgaaccctaggagagtggcgatggtggcgaagcagataatg
agggagctctctgacatgctactcaccgatacgaagttacagcatgctatcctgcccgaa
gctgcccttggcgctgaccgttatctctccgccgtyactaccattagcgacgttgatctc
tctgctgatttgcagattgctaaagtttatgtatcaatctttggtgatgaaagaggccga
gaagtagccctttctggtctaaaagcaaaggcaaaatatgtgcggagtcaacttggcaag
cgcatgaagttaaggmtagcacctcaaattcactttatagaagatgactctttrgaggaa
ggaagcacggta------------------------------------------------
------------
>PAFTOL009227
aggacgatgaagtgtatggcgaaccctaggagagtggcgatggtggcgaagcagataatg
agggagctctctgacatgctactcaccgatacgaaattgcagtatgctatcytgcccgaa
gctgcccttggcgctgaccgttatctctcctccgttgccaccattaccgacgttgaactc
tctgctgatttgcagattgctaaagtttatgtrtcaatctttggtgatgaaagagggcga
gaagtagccctttctggtctaaaagcaaaggcaaaatatgtgcggagtcaacttggcaag
cgcatgacgttaaggctagcwcctcaaattcactttatagaagatgactctttagaggaa
ggaagcagggta------------------------------------------------
------------
>PAFTOL009231
------------------------ccgaggagagtggcgatggtggcgaagcagataatg
agggagctgtctgacatgctactcaccgatacgaacttgcagtatgctctcctccccgaa
gctgcccttggcgccgaccgttttctctccagcgttactaccattagcgatgttgaactc
tctgctgatttgcagattgctaaagtttatgtatcaatctttggtgatgaaagaggacga
gaagcagccctttctggtctgaaagcgaaggcaaaatatgtgcggagtcaacttggcaag
cgcatgaagttaaggctaactcctgaaattcgctttatagaagatgactctttagagcga
ggaagcagggta------------------------------------------------
------------
>PAFTOL009233
---acgataaagtgtatggcgaaccctaggagagtggcgatggtggagaagcagataatg
agggagctctctgacatgctactcactgatacraaattraagyatgctatccwgcccgaa
gctgcycttgrcgytgaccgttttctctcctcmgttcctacyattagcgatgttgaactc
tctgatgatttgcagattgctaaagtttatgtgtcaatctttggtgatgaaagagggcga
gaagtagccctttctggtctaaaagcaaggacaaaatatgtgcggagtcaacttggcaag
cgcatgaagttaaggctaactcctgaaattcgctttatagaagatgaatctatagagcga
ggaagcagggta------------------------------------------------
------------
>PAFTOL009235
---acgataaagygtatggccaaccctcggagagtggcgatggtggcgaagcagatatgg
agggagctctctgacatgctactcaccgataagaacttgcagcatgctgtccagcccgaa
gctgcccttggcgctgaccattatctctcctcggttaccactattagcgatgttgaaatc
tccggtgatttgcgggtggctaaagtttatgtatcaatttttggtgatgagagaggaaga
gaagtagccttttctggtctaaaagcaaaggcaaaatatgtgcggggtcaactcggtaag
cgcatgaggttgagggtaacacctgaaattcgctttatagaagatgaatctttagagcga
ggaagccgggta------------------------------------------------
------------
>PAFTOL009237
------------------------------------------------------------
------------------------------------------------------------
------------------------------------------------------------
---------------gtggttaaagtttatgtatcaatttttggtgatgagagaggacga
gaagtagccttttctggtctaaaagcaaaggcaaaatatgtgcggggtcaactcggtaag
cgcatgaggttgagggtaacacctgaaattcgctttatagaagatgaatcttcagagcga
ggaagccgggta------------------------------------------------
------------
>PAFTOL009239
---acgataaagtgtatggcgaaccctaggagagtggcgatggtggcgaagcagataatg
agggagctctctgacatgctactcaccgatacgaacttgaagtctgctatcctgcccgaa
gctgcccttggcgctgaccgttatctctcctcggttactaccgttagcgacgttgatctc
tcggctgatttgcaggttgctaaagtgtatgtatcaatctttggtgatgaaagaggacga
gaagtagccctttctggtctaaaagcaaaggcgaaatatgtgcggagtcaacttggcaag
cgcatgaagttaaggctaactcctgaaattcgctttatagaagatgactctttagagcga
ggaagcagggta------------------------------------------------
------------
>PAFTOL009241
aggacgatgaagtgtatggcgaaccctaggagagtggcgatggtggcgaagcagataatg
agggagctctctgacatgctactcaccgatacgaagttacagcatgctatcctgcccgaa
gctgcccttggcgctgaccgttatctctcctccgttactaccattagcgacgttgatctc
tctgctgatttgcagattgctaaagtttatgtatcaatctttggtgatgaaagaggccga
gaagtagccctttctggtctaaaagcaaaggcaaaatatgtgcggagtcaacttggcaag
cgcatgaagttaaggctagcacctcaaattcactttatagaagatgactctttggaggaa
ggaagcmgggta------------------------------------------------
------------
>PAFTOL009243
aggacgataaagtgtatggcgaaccctaggagagtggcgatggtggcgaagcagataatg
agggagctctctgacatgctactcaccgataggcacttgcagtttgctatcctgcccgaa
gctgcccttggcgctgaccgttttctctcctccgttactaccattagcgatgttgaactc
tctgctgatttgcagattgctaaagtttatgtatcaatctttggcgatgaaagaggacga
gaaatagccctttctggtctaaaagcaaaggcaaggtatgtgcggagtcagcttggcaag
cgcatgaggttcaggctaacacctgaaattcgctttatagaagatgactctttagagcga
ggaagcagggta------------------------------------------------
------------
>PAFTOL009245
---acgataaagtgtatggcgaaccctagaagagtggcgatggtggcgaagcagataatg
agggagctctctgacatgctactcaccgatacgcacttgcggtctgctatcctgcccgaa
gctgcccttggcgctgaccgttttctctcctccgttactaccattagcgatgttgaactc
tctgctgatttgcagattgctaaagtttatgtatcaatctttggcgatgaaagaggacga
saaatagccctttctggtctacaagcaaaggcaaggtatgtgcggagtcagcttggcaag
cgcatgaggttcaggctaacacctgaaattcgctttatagaagatgactctttagagcga
ggaagcagggta------------------------------------------------
------------
>PAFTOL009249
---acgataaagtgtatggcgaaccctagaagagtggcgatggtggcgaagcagataatg
agggagctctctgacatgctactcaccgatacgcacttgcggtctgctatcctgcccgaa
gctgcccttggcgctgaccgttttctctcctccgttactaccattagcgatgttgaactc
tctgctgatttgcaggtaatgtttctccatttcttttctttt------------------
------------------------------------------------------------
------------------------------------------------------------
------------------------------------------------------------
------------
>PAFTOL009251
---acgataaagtgtatggcaagccctagaagagtggcgatggtggcgaagcagataatg
agggagctctctgacatgctactcaccgatacgcacttgcggtctgctatcctgcccgaa
gctgcccttggcgctgaccgttttctctcctccgttactaccattagcgatgttgaactc
tctgctgatttgcagattgctaaagtttatgtatcaatctttggcgatgaaagaggacga
gaaatagccctttctggtctaaaagcaaaggcaaagtatgtgcggagtcaacttggcaag
cgcatgaggttcaggataacacctgaaattcgctttatagaagatgactctttagagcga
ggaagcagagta------------------------------------------------
------------
>PAFTOL009253
ggtacgataaagtgtatggccaaccctcggagagtggcgatggtggcgaagcagatatgg
agggagctctctgacatgctactcaccgataagaacttgcagcatgctgtccagcccgaa
gctgcccttggcgctgaccattatctctcctccgttaccactattagcgatgttgaaatc
tccggtgatttgcgggtggttaaagtttatgtatcaatttttggtgatgagagaggacga
gaagtagccttttccggtctaaaagcaaaggcaaaataygtgcggggtcaactcggtaag
cgcatgagattgagggtaacacctgaaattcgctttatagaagatgaatctttagagcga
ggaagccgggta------------------------------------------------
------------
>PAFTOL009255
aggacgataaagtgtatggcgaaccctaggagagtggcgatggtggcgaagcagataatg
agggagctctctgacatgctactcaccgatacgaatttgcagtctgctatcctgcccgaa
gctgcccttggctctgaccgttttctctcctccgttactaccattagcgatgttgaactc
tctggtgatttgcagattgctaaagtttatgtatcaatctttggtgatgaaagagggcga
gaagtagccctttctggtctaaaagcaaaggcaaagtatgtgcgcagtcaacttggcaag
cgcatgaggttcaggctaacacctgaaattcgctttctagaagatgactctttagagcga
ggaagcagggta------------------------------------------------
------------
>PAFTOL009257
aggacgataaagtgtatggcgaaccctaggagagtggcgatggtggcgaagcagataatg
agggagctctctgacatgctactcaccgatacgaatttgcagtctgctatcctgcccgaa
gctgcccttggctctgaccgttttctctcctccgttactaccattagcgatgttgaactc
tctggtgatttgcagattgctaaagtttatgtatcaatctttggtgatgaaagagggcga
gaagtagccctttctggtctaaaagcaaaggcaaagtatgtgcgcagtcaacttggcaag
cgcatgaggttcaggctaacacctgaaattcgctttctagaagatgactctttagagcga
ggaagcagggta------------------------------------------------
------------
>PAFTOL009259
---acgatgaagtgtatggcgaaccctmggagagtggcgatggtggcgaatcagataatg
agggagctctctgacatgctactcaccgatacgaacttgaagtctgctatcctgcccgaa
gctgcccttggcgctgacctttatctctccacggtcactaccattagcgatgttgatctc
tctgctgatttgcaggttgctaaagtttatgtatcaatctttggtgatgaaagaggacga
gaagtagccctttctggtctaaaagcaaaggcaaaatatgtgcggagtcaacttggcaag
cgcatgatkttaaggctaacccctgaaattcgctttatagaagatgactctttagagcaa
gggagcagggta------------------------------------------------
------------
>PAFTOL009261
---acgataaagtgtatggcgaaccctaggagagtggcgatggtggcgaagcagataatg
agggagctctctgacatgctgctcaccgatacgaacttgcagcatgctctcmtgcccgaa
gctgcccttggcgctgaccgttttctctcttgcgttactaccattaccgatgttgacctc
actgctgatttgcgggtaatgtttctccattttctttttttt------------------
------------------------------------------------------------
------------------------------------------------------------
------------------------------------------------------------
------------
>PAFTOL009263
---acgataaagtgtatggcgaaccctagaagagtggcgatggtggcgaagcagataatg
agggagctctctgacatgctactcaccgatacgcacttgcggtctgctatcctgcccgaa
gctgcccttggcgctgaccgttttctctcgtccgttactaccattagcgatgttgaactc
tctgctgatttgcagatcgctaaagtttatgtatcagtctttggcgatgaaagaggacga
gaaatagccctttctggtctaaaagcaaaggcaaggtatgtgcggagtcagcttggcaag
cgcatgaggttcaggctaacacctgaaattcgctttatagaagatgactctttagagcga
ggaagcagggta------------------------------------------------
------------
>PAFTOL009265
------------tgtatggcgaaccctaggagagtggcgatggtggcgaagcagataatg
agggagctctctgacatgctagtcaccgatacgcacttgcggtctgctatcctgcccgaa
gctgcccttggcgctgaccgttttctctcctccgttaccaccattagcgatgttgaactc
tctgctgatttgcagattgctaaagtttatgtatcaatctttggcgatgaaagaggacga
gaaatagcgctttctggtctaaaagcaaaggcaaggtatgtgcggagtcaacttggcaag
cgcatgaggttcaggctaacacctgaaattcgctttatagaagatgactctttagagcga
ggaagcagggta------------------------------------------------
------------
>PAFTOL009267
---accataaagtgtatggcgarccctcggagrgtggcgatggtggcgaagcagatatgg
agggagctctctgacatgctactcaccgataagaacttgcagtatgctgtccagccygaa
gctgcccttggcgctgaccrttatctctcctccgttacmactattagcgacgttgaaatc
tccsgtgatttgcgggtggctaaagtttatgtatcaatttttagtgatgagagaggacga
gaagtagccttttctggtctaaaggcaaaggcaaaatatgtgcggagtcaacttggtagg
cgcatgaggttgagggtaacacctgaaattcgctttatagaagatgaatctttagagcga
ggaagccgggta------------------------------------------------
------------
>PAFTOL009269
ggtaccataaagtgtatggcgaaccctcggagagtggcgatggtggcgaagcagatatgg
agggagctatctgacatgctactcaccgataagaacttgcagtatgctgtccagcccgaa
gctgcccttggcgctgaccattatctctcctccgttaccactattagcgatgttgaaatc
tccggtgatttgcgggtggctaaagtttatgtatcagtttttggtgatgagagaggacga
gaagtagccttttctggtctaaaggcaaaggcaaaatatgtgcggagtcaacttggtagg
cgcatgaggttgagggtaacacctgaaattcgctttatagaagatgaatctatagagcaa
ggaagccgggta------------------------------------------------
------------
>PAFTOL009271
---acgataaagtgcatggcgaacccgaggagagtggcgatggtggcgaagcagataatg
agggagctctctgacatgctcgtcaccgacacgaacttggggtatgctctccagcccgaa
gctgcccttggcgctgaccgttttctctcctgcgttacgaccattagcgatgttgacctc
tctgctgatttgcagattgctaaagtttatgtatcaatctttggtgatgaaaaaggrcga
gaagtagccctttctggtctaaaagcgaaggcaaaatatgtgcggagtcaacttggcaag
cgcatgaagttaaggctaacycctgaaattcgctttatagaagatgactctttagagcga
ggaagcagagtaagagct------------------------------------------
------------
>PAFTOL009279
aggacgatgaagtgtatggcgaaccctaggagagtggcgatggtggcgaagcagataatg
agrgagctctctgacatgctactcaccgatacgaaattgaagcatgctatcctgcccgaa
gctgcccttggcgctgaccgttatctctcctccgttackaccattagcgacgttgatctc
tctgctgatttgcagattgctaaagtttatgtatcaatctttggtgatgaaagagggcga
gaagtagccctttctggtctaaaagcaaaggcaaaatatgtgcggagtcaacttggcaag
cgcatgaggttaaggctagcacctcaaattcactttatagaagatgactctttagaggaa
ggaagccaggta------------------------------------------------
------------
>PAFTOL009281
aggacgataaagtgtatggcgarccctaggagagtggcgatggtggcgaagcagataatg
agggagctctctgacatgctactcactgatacgaagttgcagtatgctatcctgcccgaa
gctgcccttggcgctgaccgttatctctcctccgttgctaccattaccgatgttgaacta
tctgctgatttgcaggtaatg---------------------------------------
------------------------------------------------------------
------------------------------------------------------------
------------------------------------------------------------
------------
>PAFTOL009283
aggacgatgaagtgtatggcgaaccctaggagagtggcaatggtggcgaagcagataatg
agggagctctctgacatgctactcaccgatacgaagttacagcatgctatcctgcccgaa
gctgcccttggcgctgaccgttatctctcctccgttactaccattagcgacgttgatctc
tctgctgatttgcagattgctaaagtttatgtatcaatctttggtgatgaaagagggcga
gaagtagccctttctggtctaaaagcaaaggcaaaatatgtgcggagtcaacttggcaag
cgcatgaagttaaggctagcacctcaaattcactttctagaagatgactctttagaggaa
ggaagcagggta------------------------------------------------
------------
>PAFTOL009285
---accataaagtgtatggcgaaccctcggagagtggcgatggtgtcgaagcagatatgg
agggagctctctgacatgctactcaccgataagaacttgcagtatgctgtccagcccgaa
gctgcccttggcgctgaccattatctctcctccgttaccactattagcgatgttgaaatc
tccggtgatttgcgggtggctaaagtttatgtatccatttttggtgatgagagaggacga
gaagtagccttttctggtctaaaggcaaaggaaaaatatgtgcggagtcaactcggtagg
cgcatgaggttgagggtaacacctgaaattcgctttatagaagatgaatctttagagcga
ggaagccgggta------------------------------------------------
------------
>PAFTOL009287
aggacgatgaagtgtatggcgaaccctaggagagtggcgatggtggcgaagcagataatg
agggagctctctgacatgctactcaccgatacgaaattgcagtatgctatcctgcccgaa
gctgcccttggcgctgaccgttttctctcctccgttaccaccattagcgacgttgaactc
tctgctgatttgcagattgctaaagtttatgtatcaatctttggtgatgaaagagggcga
gaagtagccctttctggtctaaaagcaaaggcaaaatatgtgcggagtcaacttggcaag
cgcatgaggttaaggctagcacctcaaattcactttatagaagatgactctttagaggaa
ggaagcagggta------------------------------------------------
------------
>PAFTOL009289
---acgataaagtgtatggcgaaccctaggagagtggcgatggtggcgaagcagataatg
agggagctctctgacatgctactcaccgataagcacttgcagtctgctatcctgccagaa
gctgcccttggcgctgacctttttctctcctccgttactaccattagcgatgttgaactc
tccgctgatttgcagattgctaaagtttatgtatcaatctttggtgatgaaagaggacga
gaaatagccctttctggtctaaaagcaaaggcamggtatgtgcggwgtcaacttggcaag
cgcatgaggttcaggctaacacctgaaattcgctttatagaagatgactctttagaggaa
ggaagcagggta------------------------------------------------
------------
>PAFTOL009291
aggacgatgaagtgtatggcgaaccctaggagagtggcgatggtggcgaagcagataatg
agggagctctctgacatgctactcaccgatacgaaattgcagtatgctatcctgcccgaa
gctgcccttggcgctgaccgttttctctcctccgttaccaccattagcgacgttgaactc
tctgctgatttgcagattgctaaagtttatgtatcaatctttggtgatgaaagagggcga
gaagtagccctttctggtctaaaagcaaaggcaaaatatgtgcggagtcaacttggcaag
cgcatgmrgttaaggmtrgcwcctcaaattcactttatagaagatgactctttagaggaa
ggaagcaaggta------------------------------------------------
------------
>PAFTOL009293
------------tgtatggcraaccctargagagtggcratggtggmgaagcagataatg
agggagctctctgacatgctactcaccgatacgaagttacagcatgctatcctgcccgaa
gctgcccttggcgctgaccgttatctctcctccgttactaccattagcgacgttgatctc
tctgctgatttgcagattgctaaagtttatgtatcaatctttggtgatgaaagagggcga
gaagtagccctttctggtctaaaagcaaaggcaaaatatgtgcggagtcaacttggcaag
cgcatgaagttaaggctagcacctcaaattcactttatagaagatgactctttagaggaa
ggaagcagggta------------------------------------------------
------------
>PAFTOL009295
aggacgatgaagtgtatggcgaaccctaggagagtggcgatggtggagaagcagataatg
agggagctctctgacatgctactcaccgatacgaagttacagcatgctatcctgcccgaa
gctgcccttggcgctgaccgttatctctcctccgttactaccattagcgacgttgatctc
tctgctgatttgcaggtaatgtttctccatttcttttctttt------------------
------------------------------------------------------------
------------------------------------------------------------
------------------------------------------------------------
------------
>PAFTOL009297
aggacgataaagtgcatggcgaaccctaggagagtggcgatggtggcgaagcagataatg
agggagctctctgacatgctactcaccgatacgaacttgaagtctgctatcctgcccgaa
gctgcccttggcgctgaccgttatctctcctcggttactaccattagcgatgttgatctc
tctgctgatttgcaggttgctaaagtgtatgtatcaatctttggtgatgaaagaggacga
gaagtagccctttctggtctaaaagcaaaggcgaaatatgtgcggagtcaacttggcaag
cgcatgaagttaaggctaactcctgaaattcgctttatagaagatgactctttagagcga
ggaagcagggta------------------------------------------------
------------
>PAFTOL009299
---acgataaagtgtatggcgcaccctagaagagtggcgatggtggcgaagcagataatg
agggagctctctgacatgctactcaccgatacgcatttgcggtctgctatcctgcccgaa
gctgcccttggcgctgaccgttttctctcctccgttactaccattagcgatgttgaactc
tctgctgatttgcagattgctaaagtttatgtatcaatctttggcgatgaaagaggacga
gaaatagccctttctggtctaaaagcaaaggcaaagtatgtgcggagtcaacttggcaag
cgcatgaggttcaggctaacacctgaaattcgctttatagaagatgactctttagaacga
ggaagcagggta------------------------------------------------
------------
>PAFTOL009301
---acgataaagtgtatggcgaaccctagaagagtggcgatggtggcgaagcagataatg
agggagctctctgacatgctactcaccgatacgcacttgcggtctgctatcctgcccgaa
gctgcccttggcgctgacctttttctctcctccgttactaccattagcgatgttgaactc
tctgctgatttgcagattgctaaagtttatgtatcaatctttggcgatgaaagaggacga
gaaattgccctttctggtctaaaagcaaaggcaaggtatgtgcggagtcagcttggcaag
cgcatgaggttcaggctaacacctgaaattcgctttatagaagatgactctttagagcga
ggaagcagggta------------------------------------------------
------------
>PAFTOL009311
---acgataaagtgtatggcgaacccgaggagagtggcgatggtggcgaagcagataagg
agggaactctccgacatgctcctcaccgacaagaatttgcagtatgctgtcctgcccgaa
gctgcccttggcgctgaccgttatctctcctccgttaccaccattagtgacgttgaagtc
tctgctgatttgcaggttgttaaagtttatgtgtcaatttttggtgatgaaagaggaaga
gaagtagccctttctggtctaaaagctaaggcgaaatatgtgcggagtcaacttggtcgg
cgcatgaagttaaggctaacccctgaaattcgtttcatagaagatgaatcttttgagcga
ggaagcagggta------------------------------------------------
------------
>PAFTOL009313
---cggataaagtgcatggcgaacccgaggagagtggcgatggtggcgaagcagataagg
agggagctttcggatatgctgcttacggataagaacttgcaatatgctgtcctgcccgaa
gctgcccttggcgctgaccgttatctctcctccgtcaccaccattagcgacgttgaagtc
tctgctgatktgyaggtggttaaagtttatgtgtcaatttttggtgatgaaagaggacga
gaagtagccctttctggtctgaaatcaaaggctaaataygtgcggggacaacttggtaag
cgcatgaagttaaggctgactcctgaaattcgctttatagaagatgagtcttttgaaaga
ggaagcagggta------------------------------------------------
------------
>PAFTOL009315
----------------------------------------tcgtga--------------
------------------------------------------------------------
---------------------------------------------------attgataac
tcttttcatgtctaggtggctaaagtttacgtgtcagtttttggtgatgaaagagggaga
gaagtagccctttctggtctgaaagcaaaggcgaaatatgtgcggggtcaactcggtaag
cgcatgaggttaaggctaactcctcaaattcactttatagaagatgattcttttgagcga
ggggacagggta------------------------------------------------
------------
>PAFTOL009319
---acgataaagtgtatggcgaaccctaggagagtggcgatggtggcgaagcagatatgg
agggagctatcagacatgctactgaccgataagaatttgcagcaggctgtccagcccgaa
gctgccctcggtgctgacttttatctctcctccgttactaccattaccgatgtcgaaatc
tctaatgatttgcaggtggctaaagtttatgtgtcagtttttggtgatgaaagagggaaa
gaagtagccctttctggcctaaaagcaaaggcaaaatatgtgcggggtcaactcggtaag
cgcatgaggttaaggctaactcctcaagttcactttatagaagatgaatcttttgagcga
ggaagcagggta------------------------------------------------
------------
>PAFTOL009321
---acgataaagtgcatggcgagcccgaggagagtggcgatggtggcgaagcagataagg
agggagatatcagacatgctgctgaccgatacgaacttgcagcatgctgtccagcccgaa
gctgccctcggtgctgaccgttatctctcttctgttactaccattagcgatgtcgaagtt
tctcctgatttgcaggtggttaaagtttatgtgtcagtttttggtgatgaaagagggaaa
gaagtagcgctttccggcctgaaagcgaaggcaaaatatgtgcggggtcaacttggtaag
cgcatgaggttaaggctaactcctgaagttcgctttatagaagatgaatctatagagcgg
ggaagcagggtatgatctctgatt------------------------------------
------------
>PAFTOL013501
---acgatgaagtgtatggcgaaccctaggagagtggcgatggtggcgaagcagataatg
agggagctctctgacatgctactcaccgatacgaagttgcagcatgctatcctgcccgaa
gctgcccttggcgctgaccgttatctctcstccgttactwccattagcgacgttgatctc
tctgctgatttgcagattgctaaagtttatgtatcaatcgttggtgatgaaagagggcga
gaagtagccctttctggtctaaaagcaaaggcaaaatatgtgcggagtcaactttgcaag
cgcatgaagttaaggctagcacctcaaattcactttrtagaagatgactctttagaggaa
ggaagcagggta------------------------------------------------
------------
>SRR5137211
---acgataaagtgtatggcgaaccctagaagagtggcgatggtggcgaagcagataatg
agggagctctctgacatgctactcaccgatacgcacttgcggtctgctatcctgcccgaa
gctgcccttggcgctgaccgttttctctcctccgttactaccattagcgatgttgaactc
tctgctgatttgcaggtaatgtttctccatttcttttcttttggt---------------
------------------------------------------------------------
------------------------------------------------------------
------------------------------------------------------------
------------
>SRR5137212
------------------------------------------------------------
------------------------------------------------------------
---------------------------------------------------attgatatc
ccttttcatgtctagatggttaaagtttatgtatcaatctttggtgatgaaagaggacga
gaagtagccctttctggtctgaaagcaaaggcgaaatatgtgcggagtcaacttggcaag
cgcatgaagttaaggctaactcctcaaattcgctttatagaagatgaatctttagagcga
ggaagcagggta------------------------------------------------
------------
>SRR7905849
agtacgataargtgtatggcgaaccctaggagagtggcgatggtggcgaagcagatatgg
agggagatctctgacatgctaatcaccgataagaacttgcggcatgctgtcatgcccgaa
gctgcccttggcgctgaccgttatctctcctccgttaccaccattagcgatgttgaagtc
tctgctgatttgcagatggttaaagtttatgtatcagtctttggtgatgaaagaggacgg
gaagtagccctttctggtctgaaagcaaaggcgaaatatgtgcggagtcaacttggcaag
cgcatgaggttaaggctaactcctcaaattcgctttatagaagatgattctttagagcga
gcaagcagggtcatagcaatattagataaaataaagagtgagaatgagaaaaagaatgcc
caaaatcaggga
>SRR7905861
---acgataaagtgtatggcgaaccctaggagagtggcgatggtggcgaagcagataatg
agggagctctctgacatgctactcaccgataagcacttgcagtctgctatcctgcccgaa
gctgcccttggcgctgaccgttttctctcctccgttactaccattagcgatgttgaactc
tctgctgatttgcagattgctaaagtttatgtrtcagtctttggtgatgaaagaggacga
gaaatagccctttctggtctaaaagcaaaggcaaggtatgtgcggagtcaacttggcaag
cgcatgaggttcaggctaacacctgaaattcgctttatagaagatgactctttagagcaa
ggaagcagggtcatagcaatattagataaaataaagagggagaataagaaaaaggatgcc
aaaaagaaggga
>SRR7905862
---acgataaagtgtatggccaaccctcggagagtggcgatggtggcgaagcagatatgg
agggagctctctgacatgctagtcaccgataagaatttgcagtatgctgtccagcccgaa
gctgcccttggcgctgaccattatctctcctccgttaccactattagcgatgttgaaatc
tccggtgatttgcgggtggctaaagtttatgtrtcaatttttggcgatgagagaggacga
gaagtagccttttctggtctaaaagcaaaggcaaaatatgtgcggagtcaactcggtagg
cgcatgaggttgagggtaacacctgaaattcgctttatagaagatgaatctttagagcga
ggaagycgggtcmtagcaatattagatmaaataaagagagagaatgaggcaaaggatggc
aaaagtgaggga
>SRR8327214
---acgataaagtgtatggcgaaccctaggagagtggcgatggtggcgaagcagataatg
agggagctctctgacatgctactcaccgataagcacttgcagtctgctatcctgccagaa
gctgcccttggcgctgacckttttctctcctccgttactaccattagcgatgttgaactc
tccgctgatttgcagattgctaaagtttatgtatcaatctttggtgatgaaagaggacga
gaaatagccctttctggtctaaaagcaaaggcaaggtatgtgcggagtcaacttggcaag
cgcatgaggttcaggctaacacctgaaattcgctttatagaagatgactctttagaggaa
ggaagcagggtcatagcaatattagataaaataaagagggagaataagaaaaaggatgcc
aaaaagaaggga
