# Supplementary material for: Phylogenomics and classification of Cactaceae based on hundreds of nuclear genes
Source: Plant Syst Evol. 2025 Aug 11;311(5):28. doi: 10.1007/s00606-025-01948-z (PMC12339657; doi:10.1007/s00606-025-01948-z)
Supplement: Supplementary file 4 — Online Resource 4: Containing alignments and RAxML gene trees for all included loci and all phylogenetic datasets (ZIP 10372 KB) [file 606_2025_1948_MOESM4_ESM.zip › de Vos et al_ESM_4/ESM_data_alignments/QCP/6483_consensus.mafft.fasta]

>PAFTOL004551
-------------------------------------------------------ggaca
gttggttgttgcatcattgctcagccggaatatcaaagtaygccttttattacgagaccc
tcagaaggcaaccaagttgtttggtgaacaggatgaagagaaattgcagatatggaaagg
ggacacaaggaacctagaggatcttgatccatcaatgcttgagggtgttacacacgttat
atgctgcacagggactacagcctttccttctcggagatgggatggagacaacaccccgga
aagagtagattgggagggactgagaaatcttgtatcactatcgccacgaacactcaaaag
atttgttcttgtttcatccataggagtaaccaagtccaacgaactaccatggagcatcat
ga------atctctttggtgttctgaagtacaaaaagatgggggaggattttcg---tcg
tgagtcgggtattccattcacgataataagacctgggaggttgactgatggcccatacac
ctcatatgacctgaatactctcctcagagcaacagcaggggaacggcgtgctgttgtcat
tgggcaaggtgataaacttgtcgg----agaggtgagcagactcgtggttgctgaggcct
gcatacaggcactggatatrgagtccacagaggggcagacttacgaaatcaattcggtca
agggagaaggaccaggaagtgatccacagaagtggaaagagctgttcgaa------
>PAFTOL004552
-------------------------------------------------------ggaca
gttagttgttgcatcattgctcagycggartatcaaggtacgccttttattacgagatcc
tgagaaggcaaccaaattgtttggtgaacaggatgaagagaaattgcaggtatggagagg
ggacacaaggaaccaacaggatcttgatccatcaatgcttgagggggttacgcacgtcat
atgctgcacagggactacagcctttccttctcggagatgggatggagacaacaccccaga
aagag-------------------------------------------------------
------------------------------------------------------------
------------------------------------------------------------
-----------------------taatcagagctgggagattgactgatgggccatatac
ctcatatgacctgaatactctcctcagagcaacagcaggggaacggcgtgctgtggccat
agggcaaggtgttctacttgtg--------------------------------------
------------------------------------------------------------
--------------------------------------------------------
>PAFTOL004553
----------------------------------------------------acaggaca
gttagttgttgcatcattgctcagccggaatataaaggtacgccttttattaagagatcc
tgagaaggcaaccarattgtttggtgaacaggatgaagagaaattggaggtatggagagg
agacacaaggaaccaagaggatcttgatccatcaatgcttgagggtgttacgcacgtcat
atgctgcacagggactacagcctttccttctcggagatgggatggagacaacaacccaga
aagagta-----------------------------------------------------
----------------------------------------------------agcatcat
ga------atctctttggtgttctgaagtacaaaaagatgggggaggattttct---tcg
tgaatctggtattccattcaccatagtgagagctgggagattgactgatgggccatatac
ctcatatgatctgaatactctcctcagagcaacagcaggggaacggcgtgctgttgtcat
agggcaaggtgataaacttgtcgg----agaggtgagcagactcgtggttgctgaggcct
gcatacaggcactggatatagagtccacagaggggcagatttacgaaatcaattccatca
agggagaaggaccagggagtgatccactgaagtggaaagagctgtttgaagctgct
>PAFTOL004554
----------------aagaagcrtttatyaattgtttcaatgttattgttttcaggaca
gttagttgttgcatcattgctcagycggaatatcaaggtaygccttttattacgagatcc
tgagaaggcaaccaaattgtttggtgaacaggatgaagagaaattgcaggtatggagagg
ggacacaaggaaccaasaggatcttgatccatcaaygcttgagggtgttacgcacgtcat
atgctgcacagggactacagcctttccktctcggagatgggatggagacaacaccccaga
aagagtagattgggagggagtgaggaaccttgtatctatatcgccacgaacactcaaaag
atttgttcttgtttcgtccataggagtaaccaagtccaacgaactaccatggagcatcat
ga------atctctttggcgttctgaagtacaaaaagatgggggaggattttct---tcg
tgaatctggtattccattcaccataataagacctgggagattgactgatgggccatatac
ctcatatgacctgaataccctcctcagagcaacagcaggggaacggcgtgctgttgtcat
agggcaaggtgataaacttgtygg----agaggtgagcagactcgtggttgctgaggcct
gcatacaggcactggatatagagtccacrgmggggcagatttatgaaatcaattcygtca
agggagaaggaccagggagtgatccacagaagtggaaagagctgtttgaa------
>PAFTOL004555
-------------------------------------------------------ggaca
gttagttgttgcatcattgctcagccggaatatcaaggtacgccttttattacgagatcc
tgagaaggcaaccaaattgtttggygaacaggatgaagagaaattggaggtatggagagg
ggacacaaggaaccaagaggatcttgatccatcaatgcttgagggtgttacgcacgtcat
atgctgcacagggactacagcctttccttctcggagatgggatggagacaacaccccaga
aagattagattgggagggagtgaggaaccttgtatctatatccccacgaacactcaaaag
atttgttcttgtttcgtccataggagtaaccaagtccaacgaactaccatggagcatcat
ga------atctctttggtgttctgaagtacaaaaagatgggggaggattttct---tcg
tgaatctggtattccattcaccataataagagctgggagattgactgatgggccatatac
ctcatatgacctgaatactctcctcagagcaacagcaggggaacggcgtgctgttgtcat
agggcaaggtgtgctacttgtgga------------------------------------
-------------------------------------------------cactatt----
--------------------------------------------------------
>PAFTOL004556
-------------------------------------------------------ggaca
gttagttgttgcgtcattgctcagccggaatatcaaggtacgccttttattacgagatcc
tgagaaggcaaccaaattgtttggtgaacaggatgaagagaaattgcaggcatggagagg
ggacacaaggaaccaagaggatcttgatccatcaatgcttgagggtgttacgcacgtcat
atgctgcacagggactacagcctttccttctcggaaatgggatggagacaacaccccaga
aagagta-----------------------------------------------------
----------------------------------------------------agcatcat
ga------atctctttggtgttctgaagtacaaaaagatgggggaggattttct---gcg
tgaatctggtattccattcaccatattaagagctgggagattgactgatgggccatatac
ctcatatgacctgaatactctcctcagagcaacagcaggggaacggcgtgctgttgtcat
ggggcaaggtgataaacttgtcgg----agaggtgagcagactcgtggttgctgaggcct
gcatacaggcactggacatagagtccacagaggggcagatttacgaaatcaattccgtca
agggagatgggccagggagtgatccacagaagtggaaagagctgtttgaa------
>PAFTOL004560
----------------aagaagcgtttattaattgtttcgatgttattgttttcaggacr
gttagttgttgcatcattgctcagccggaatatcaaggtacgccttttattacgagatcc
tgagaaggcaaccaaattgtttggtgaacaggatgaagagaaattgcaggtatggagagg
ggacacaaggaaccaacaggatcttgatccatcaatgcttgagggtgttacgcacgtcat
atgctgcacaggaactacagcctttccttctcggagatgggatggagacaacacgccaga
aagagtagattgggagggagtgaggaaccttgtatctatatcgccacgaacactcaaaag
atttgttcttgtttcgtccataggagtaaccaagtccaatgaactaccatggagcatcat
ga------atctctttggtgttctgaagtacaaaaagatgggggaggattttct---tcg
tgaatctggtattccattcaccataataagagctgggagattgactgatgggccatatac
ctcatatgacctgaatactctcctcagagcaacagcaggggaacggcgtgctgttgtcat
agggcaaggt--------------------------------------------------
------------------------------------------------------------
--------------------------------------------------------
>PAFTOL004561
-------------------------------------------------------ggaca
gttggttgttgcatcattgctcagccgtaatatcaaagtacgccttttattacgagaccc
tcagaaggcaaccaagttgtttggtgaacaggatgaagagaaattgcagatatggaaagg
ggacacaaggaagctagaggatcttgatccatcaatgcttgagggtgttacgcacgttat
atgctgcacagggactacagcctttccttctcggagatgggatggagacaacaccccgga
aagagtagattgggagggactgagaaatcttgtatcactattgccacgaacactcaaaag
atttgttcttgtttcgtccataggagtaaccaagtccaacgaactaccttggagcatcat
ga------atctctttggtgttctgaagtacaaaaagatgggggaggattttct---tcg
tgagtcgggtattccattcaccataataagacctgggaggttgactgatggcccatacac
ctcatatgacctgaatactctcctcagagcaacagcaggggaacggcgtgctgttgtcat
ggggcaaggtgataaacttgtcgg----agaggtgagcagactcgtggttgctgaggcct
gcatacaggcacttgatatagagtccacagaggggcagatttacgaaatcaattccgtca
agggagaaggcccagggagtgatccacagaagtggaaagagttgtttgaa------
>PAFTOL004562
----------------aagaagtgtttattaattgtttcgatgttattgttttcaggaca
gttagttgttgcatcattactcagccggaatgtcaaggtacgccttttattacgagatcc
tgagaaggcaaccaaattgtttggtgaacaggatgaagagaaattgcaggtatggggagg
ggacacgaggaaccaacaggatcttgatccatcaatgcttgagggtgttacgcacgtcat
atgctgcacagggactacagcctttccttctcggagatgggatggagacaacaccccaga
aagagtagattgggagggagtgaggaaccttgtatctatatcgccacgaacactcaaaag
atttgttcttgtttcgtccataggagtaaccaagtccaacgaactaccatggaggtgcaa
at------tccattataatccatgcgattgccattttttctgacatacatttct---aga
atactgatgtattccattcaccataataagagctggaagattgactgatgggccatatac
ctcatatgacctgaatactctcctcagagcaacagcaggggaacgacgtgctgttgtcat
agggcaaggtgataaacttgtcgg----agaggtgagcagacttgtggttgctgaggcct
gcatacaggcactggatatagagtccacagaggggcagatttatgaaatcaattccgtca
agggagaaggaccaggcagtgatccacagaagtggaaagagctatttgaagctgct
>PAFTOL004563
-------------------------------------------------------ggaca
gttagttgttgcatcattgctcagccggaatatcaaggtacgccttttattacgagatcc
tgagaaggcaaccaaattgtttggtgaacwggatgaagagaaattgcaggtatggagagg
ggacacaaggaaccaagaggatcttgatccatcaatgcttgagggtgttacgcacgtcat
atgctgcacagggactacagcctttccttctcggagatgggatggagacaacaccccaga
aagagta-----------------------------------------------------
------------------------------------------------------------
------------------------------------------------------------
------------------------------------------------------------
------------------------------------------------------------
-------ggtgataaacttgtcgg----agaggtgagcagactcgtggttgctgaggcct
gcatacaggcactggatgtagagtccacggagggccggatttacgaaatcaattccatca
ag------------------------------------------------------
>PAFTOL004564
------------------------------------------------------------
------------------------------------------------------------
------------------------------------------------------------
------------------------------------------------------------
------------------------------------------------------------
------------------------------------------------------------
------------------------------------------------------------
------------------------------------------------------------
------------------------------------------------------------
-------------------------------------------------gctattggatg
ttcggcaggtgataaacttgttgg----agaggtgagcagactcgtggttgctgaggcct
gcatacaggcactggatatagagtccacagaggggcagatttacgaaatcaattccgtca
ag------------------------------------------------------
>PAFTOL004565
-------------------------------------------------------ggaca
attagttgttgcatcattgctcagccggaatattaaggtacgccttttrttacgggatcc
tgagaagggaaccaaattgtttggtgaacaggatgaagagaaattgcaggta--------
------------------------------------------------------------
-------------------------------------------------attacttcaga
t-----------------------------------------------------------
------------------------------------------------------------
------------------------------------------------------------
------------------------------------------------------------
------------------------------------------------------------
------------------------------------------------------------
------------------------------------------------------------
--------------------------------------------------------
>PAFTOL004566
-------------------------------------------------------ggaca
gttggttgttgcatcattgctcagccggaatatcaaagtacgccttttattamgagaccc
tgagaaggcaaccaaattgtttggtgaacaggatgaagagaaattgcaggtatggaaggg
ggacacaaggaacctggaggatcttgatccatcaatgcttgagggtgttacgcacgttat
atgctgcacagggactacagcctttccttctcggagatgggatggggacaacaccccgga
aagagtagattgggagggactgagaaaccttgtatctctatcgccacgaacactcaaaag
atttgttcttgtttcttccataggagtaaccaagtccaacgaactaccatggagcatcat
ga------atctctttggtgttctgaagtacaaaaagatgggggaggattttct---tcg
tgaatcgggtattccattcaccataataagacctgggaggttgactgatggcccatacac
ctcatatgacctgaatactctcctcagagcaacagcaggggaacggcatgctgttgtcat
ggggcaaggtgataaacttgtcgg----agaggcgagcagactcgtggttgctgaggcct
gcatacaggcattggatatagagtccacagaggggcagatttacgaaatcaattccgtca
agggagaaggaccaggaagtgatccacagaagtggaaagagctgtttgaa------
>PAFTOL004567
-------------------------------------------------------ggaca
gttagttgttgcatcattgctcagccggaatgtcaaggtacgccttttattacgagatca
tgagaaggcaaccaaattgtttggtgaacaggatgaagagaaattggaggtatggagagg
ggacacaaggaaccaagaggatcttgatccatcaatgcttgagggtgttacacacgtcat
atgctgcacagggactacagcctttccttctcggagatgggatggagacaacaccccaga
aagagtagattgggagggagtgaggaaccttgtatctatatcgccacgaacactcaaaag
atttgttcttgtttcgtccatagagcggggtgggttgtgttgtgtggtttggttcatcat
ga------atctctttggtgttctgaagtacaaaaagatgggggaggattttct---tcg
tgaatctggtgttccattcaccataataagagctgggagattgactgacgggccatatac
ctcatacgacctgaatactctcctcagagcaacagcaggggaacggcgtgctgttgtcat
agggcaaggtgataaacttgtcgg----agaggtgagcagactcgtggttgctgaggcct
gcatacaggcactggatatagagtccacagaggggcagatttacgaaatcaattccgtcm
agggagaaggaccagggagtgatccacagatgtggaaagagctgtttgaagctgct
>PAFTOL004568
-------------------------------------------------------ggaca
gttagttgttgcatcattgcttagccggaatatcaaggtacgccttttattacgagatcc
tgcgaaggcaaccacrttgtttggtgaacaggatgaagagaaattgcaggtatggagagg
ggacacaagaaaccaagaggatcttgatccrtcaatgcttgagggtgttacgcacgtcat
atgctgcacagggactacagcctttccttctcggagatgggatggagacaacaccccaga
aagagtagattgggagggagtgaggaaccttgtatctatatcgccacgaacactcaaaag
atttgttcttgtttcgtccataggagtaaccaagtccaacgaactaccatggagcatcat
ga------atctctttggtgttctaaagtacaaaaagatgggggaggattttct---tcg
tgaatctggtattccattcaccataataagagctgggagattgactgatgggccatatac
ctcatatgacctgaatacactcctcagagcaacagcaggggaacggcgtgctgtmgtcat
ggggcaaggtgataaacttgtcgg----agaggtgagcagactcgtggttgctgaggcct
gcatacaggcactggatatagagtccacagaggggcagatttaygaaatcaattccgtca
agggagaaggaccagggagtgatccacagaagtggaaagagctgtttgaa------
>PAFTOL004571
-------------------------------------------------------ggaca
gttggttgttgcatcattgctcagccggaatatcaaagtacgccttttattacgagaccc
tcagaaggcaaccaagttgtttggtgaacaggatgaagakaaattgcagacatggaaagg
ggacacaaggaacctagaggatcttgatccatcaatgcttgagggtgttacacacgttat
atgctgcacagggacgacagcctttccttctcggagatgggatggagacaacaccccgga
aagagtagattgggagggactgagaaatcttgtatcactattgccacaaacactcaaaag
atttgttcttgtttcgtccataggagtaaccaagtccaacgaactaccatggagcatcat
ga------atctctttggtgttctgaagtacaaaaagatgggggaggattttct---tcg
tgagtcgggtattccattcaccataatmagacctgggaggttgactgatggcccatacac
ctcatatgacctgaatactctcctcagagcaacagcaggggaacggcgtgctgttgtcat
agggcaaggtgataaacttgtcgg----agaggcgagcagaatcgtggttgctgaggcct
gcatacaggcactggatatagagtccacagagggkcagatttacgaaatcaattctgtca
agggagaaggaccaggaagtgatccacagaagtggaaagagctgtttgaagctgct
>PAFTOL004572
-------------------------------------------------------ggaca
gttagttgttgcatcattgctctgccggaatatcaaggtacgccttttattacgagatcc
tgagaaggcaaccaaattgtttggtgaacaggatgaagagaaactgcaggtatggagagg
ggacacgaggaaccaagaggatcttgatccatcaatgcttgagggggttacgcacgtcat
atgctgcacagggactacagcctttccttctaggagatgggatggagacaacaccccaga
aagagtagattgggagggagtgaggaaccttgtatctatatcgccacgaacactcaaaag
atttgttcttgtttcgtccataggagtaaccaagtccaacgaactaccatggagcatcat
ga------atctctttggtgttctgaagtacaaaaagatgggggaggattttct---tcg
tgaatctggtattccattcaccrtaataagagctgggagattgactgatgggccatatac
ctcatatgacctgaatactctyctcagagcaacagcaggggaacggcgtgctgttgtcat
ggggcaaggtgatagacttgtcgg----agaggtgagcagactcgtggttgctgaggcct
gcatacaggcactggatatagagtccacagaggggcagatttatgaaatcaattccataa
agggagaaggaccagggagtgatccgcagaagtggaaagagctgtttgaagctgct
>PAFTOL004573
-------------------------------------------------------ggaca
gttagttgttgcatcattgctcagccggaatatcaaggtacgccttttattacgagatcc
tgagaaggcaaccaaattgtttggtgaacaggatgaagagaaattgcaggtatggagagg
ggacacaaggaaccaagaggatcttgatccatcaatgcttgagggtgttacgcacgttat
atgctgcacagggactacagcctttccttctcggagatgggatggagacaacaccccaga
aagagtagattgggagggagtgaggaaccttgtatctatatcgccacgaacactcaaaag
atttgttcttgtttcgtccattggagtaactaagtccaacgaactaccatggagcatcat
ga------atctctttggtgttctgaagtacaaaaagatgggagaggattttct---tcg
tgaatctggtattccattcaccataataagagctgggagattgactgatgggccatatac
ctcatatgacctgaatactctcctcagagcaacagcaggggaacggcgtgctgttgtcat
ggggcaaggtgataaacttgttgg----agaggtgagcagactcgtggttgctgaggcct
gcatacaggcactggatatagagtccacagaggggcagatttacgaaatcaattccgtca
agggagaaggaccagggagtgatccacagaagtggaaagagctgtttgaagctgct
>PAFTOL004574
-------------------------------------------------------ggaca
gttagttgttgcatcgttgctcagccggaatatcaaggtacgacttttattacgagaycc
tgagaaggcaaccaaattgtttggtgaacaggatgaagagaaattgcaggtawgggaagg
ggacacaaggaaccaagaggatcttgatccatcaatgcttgagggtgttacgcacgtcat
atgctgcacagggactacggcctttccttctcggagatgggatggagacaacaccccaga
aagagtagattgggagggagtgaggaaccttgtatctatatcaccccgaacactcaaaag
atttgttcttgtttcgtccataggagtaaccaagtccaacgaactaccatggagcatcat
ga------atctctttggtgttctgaagtacaaaaagatgggggaggattttct---tcg
tgaatctggtattccattcaccataataagagctgggagattgactgatgggccatatac
ctcatatgacctgaatactctcctcagagcaacagcagggsaacggcgtgctgttgtcat
agggcaaggtgataaacttgtcgg----agaggtgagcagactcgtggttgctgaggcct
gcatacaggcactggatatagagtccacagaggggcagatttacgaaatcaattccgtca
agggagaaggaccagggagtgatccacagaagtggaaagagctgtttgaagctgct
>PAFTOL004577
----------------aagaagcgtttattaattgtttcgatgttattgttttcaggaca
gttagttgttgcatcattgcttagccggaatatcaaggtacgccttttattacgagatcc
tgggaaggcaaccaaattgtttggtgaacaggatgaagagaaattgcaggtatggagagg
ggacacaaggaaccaacaggatcttgatccatcaatgcttgagggtgttacgcaygtcat
atgctgcacagggactacagcctttccttctcggagatgggatggagacaacaccccaga
aagagtagattgggagggagtgaggaaccttgtatctatatcgccacgaacactcaaaag
atttgttcttgtttcgtccataggagtaaccaagtccaacgaactaccatggagcatcat
ga------atctctttggtgttctgaagtacaaaaagatgggggaggagtttct---tcg
tgaatctggtattccattcaccataataagacctggaagattgactgatgggccatatac
ctcatatgacctgaatactctcctcagagcaacagcaggggaacggcgtgctgttgtcat
agggcaaggtgataaacttgtcgg----agaggtgagcagactcgtggttgctgaggcct
gcatacaggcactggatatagagtccacagaggggcagatttatgaaatcaattccgtca
agggagaaggaccagggagtgatccacagaagtggaaagagctgtttgaagctgct
>PAFTOL004578
-------------------------------------------------------ggaca
gttagttgttgcatcattgctcagccggaatatcaaggtacgccttttattacgagatcc
tgagaaggcaaccaaattgtttggtgaacaggatgaagagaaattgcaggtatggagagg
ggacacaaggaaccaagaggatcttgatccatcaatgcttgagggtgttacgcacgtaat
atgctgcacagggactacagcctttccttctcggagatgggatggagacaacaccccaga
aagagtagattgggagggagtgaggaaccttgtatctatatcgccacgaacactcaaaag
atttgttcttgtttcatccataggagtaaccaagtccaacgaactaccatggagcatcat
ga------atctctttggtgttctgaagtacaaaaagatgggggaggattttct---tcg
tgaatctggtattccattcaccataataagagctgggagattgactgatgggccatatac
ctcatatgacctgaatactctcctcagagcaacagcaggggaacggcgtgctgttgtctt
ggggcaaggtgataaacttgtcgg----agaggtgagcagactcgtggttgctgaggcct
gcatacaggcactggatatagagtccacagaggggcagatttacgaaatcaattccgtca
agggagaaggaccagggagtgatccacagaagtggaaacggctgtttgaagctgct
>PAFTOL004582
-------------------------------------------------------ggaca
gttagttgttgcatcgttgctcagccggaatatcaaggtacaccttttattacgagatcc
tgagaaggcaaccaaattgtttggtgaacaggatgaagagaaattgcaggtatggagagg
ggacacaaggaaccaagaggatcttgatccatcaatgcttgagggtgtcacacacgtcat
atgctgcacagggactacagcctttccttctcggagatgggatggagacaacaccccaga
aagagtagattgggagggagtgaggaaccttgtatctatatcgccacgaacactcaaaag
atttgttcttatttcgtccataggagtaaccaagtccaacgaactaccatggagcatcat
ga------atctctttggtgttctgaagtacaaaaagatgggggaggattttct---tcg
tgaatctggtattccattcaccataataagagctgggagattgactgatgggccatatac
ctcatatgacctgaatactctcctcagagcaacagcaggggaacggcgtgctgttgtcat
ggggcaaggtgataaacttgtggg----agaggtgagcagactcgtggttgctgaggcct
gcatacaggcactggatatagagtccacagaggggcagatttacgaaatcaattccgtca
agggagaaggaccggggagtgatccacagaagtggaaagagctgtttgaagctgct
>PAFTOL004583
-------------------------------------------------------ggaca
gttagttgttgcatcattgctcagccggaaaatcaaggtacgccttttattacgagatcc
tgagaaggcaaccaaattgtttggtgaacaggatgaagagaarttggaggtatggagagg
ggacacaaggaaccaagaggatcttgatccatcaatgcttgagggtgttacgcatgtcat
atgctgcacagggactacagcctttccttctcggagatgggatggagacaacaccccaga
aagagtagattgggagggagtgaggaaccttgtatctatatccccgcgaacactcaaaag
atttgttcttgtttcgtccataggagtaaccaagtccaacaaactaccatggagcatcat
ga------atctctttggtgttctgaagtacaaaaagatgggggaggattttct---tcg
tgaatctggtattccattcaccataatmagagctgggagattgactgatgggccatatac
ctcatatgacctgaatactctcctcagagcaacagcaggggaacggcgtgctgttgtcat
agggcaaggtgataaacttgtcgg----agaggtcagcagactcgtggttgctgaggcct
gcatacaggcactggatatagagtccacagaggggcagatttacgaaatcaattccatca
agggagaaggaccagggagtgatctactgaagtggaaagagctgtttgaagctgct
>PAFTOL004584
----------------aagaagcgtttattaattgtttcgatgttattgttttcaggaca
gttagttgttgcatcattgctcagmcggaatatcaaggtacgccttttattacgagatcc
tgagaaggcaaccaaattgtttggtgaacaggatgaagagaaattgcrggtatggagrgg
ggacacaaggaaccaacaggatcttgatccaycaatgcttgagggtgttacgcacgtcat
atgctgcacagggactacagcctttccttctcggagatgggatggagacaacaccccaga
aagagtagattgggagggagtgaggaaccttgtatctatatcgccacgaacactaaaaag
atttgttcttgtttcgtccataggagtaaccaagtccaacgaactaccatggagtatcmt
ga------atctctttggtgttctgaagtacaaaaagatgggggaggattttct---tcg
tgaatctggtattccattcaccataataagagctgggagattgactgatgggccatatac
ctcatatgacctgaatactctcctcagagcaacagcaggggaacggcgtgctgttgtcat
agggcaagatgataaacttgtcgg----agaggtgagcagactcgtggttgctgaggcct
gcatacaggcactggatatagagtccacagcggggcagatttatgaaatcaattctgtca
agggagaaggaccagggagtgatccacagaagtggaaacagctgtttgaagctgct
>PAFTOL004585
-------------------------------------------------------ggaca
gttggttgttgcatcattgctcagccggaatatcaaagtacgccttttattacgagaccc
tgagaaggcaaccaaattgtttggtgaacaggatgaagagaaattgcaggtatggaaggg
ggacacaaggaacctggaggatcttgatccatcaatgcttgagggtgttacgcatgttat
atgctgcacagggactacagcctttccttctcggagatgggatggggacaacacaccgga
aagagtagattgggagggactgagaaaccttgtatctctatcgccacgaacactcaaaag
atttgttcttgtttcgtccataggagtaaccaagtccaacgaactaccatggagcatcat
ga------atctctttggtgttctgaagtacaaaaagatgggggaggattttct---tcg
tgaatcgggtattccattcaccataataagacctgggaggttgactgatggcccatacac
ctcatatgacctgaatactctcctcagagcaacagcaggggaacggcatgctgttgtcat
ggggcaaggtgataaacttgtcgg----agaggcgagcagactcgtggttgctgaggcct
gcgtacaggcattggatatagagtccacagaggggcagatttacgaaatcaattccgtca
agggagaaggaccaggaagtgatccacagaagtggaaagagctgtttgaa------
>PAFTOL004587
-------------------------------------------------------ggaca
gttagttgttgcatcgttgctcagccggaatatcaaggtacgacttttattacgagatcc
tgagaaggcaaccaaattgtttggtgaacaggatgargagaaattgcaggtatggaaagg
ggacacaaggaaccaagaggatcttgatccatcaatgcttgagggtgttacgcacatcat
atgctgcacagggactacagcctttccttctcggagatgggatggagacaacaccccaga
aagagtagattgggagggagtgaggaaccttgtctcwatatygccacgaacactcaaaag
atttgttcttgtttcatccataggagtaaccaagtccaacgaactaccatggagcatcat
ga------atctcttcggtgttctgaagtacaaaaagatgggggaggattttct---tcg
tgaatctggtattccattcaccataatmagagctgggagattgactgatgggccatatac
ctcatatgacctgaatactctcctcagagcaacagcaggggaacgmcgtgctgttgtcat
agggcaaggtgataaacttgtcgg----agaggtgagcagactcgtggttgctgaggcct
gcatacaggcactggatatagagtccacagaggggcagatttacgaaatcaattccgtca
agggagaaggaccagggagtgatccacagaagtggaaagagctgtttgaagctgct
>PAFTOL004590
----------------aagaakcgtttattaattgtttcratgttattgttttcaggaca
gttagttgttgcatyattgctcagccggaatatcaaggtacgccttttattacgagatcc
tgagaaggcaaccaaattgtttggtgaacagratgaagagaaattgcaggtatggagagg
ggacacaaggaaccaacaggatyttgatccatcaatgcttgagggtgttacgcacgtcat
atgctgcacagggactacagcctttccttctcggagatgggatggagacaacaccccaga
aagagtagattgggagggagtgaggaaccttgtatctatatcgccasgaacactcaaaag
atttgttcttgtttcgtccataggagtaaccaagtccaacgaactaccatggagcatcat
ga------atctctttggygttctgaagtacaaaaagatgggggargattttct---tcg
tgaatctggtattccattcaccataataagagctgggagattgactgatgggccatatac
ctcatatgacctgaatacyctcctcagagcaacagcaggggaacggcgtgcwgttgtcat
agggcaaggtgataaacttgtygg----agaggtgagcagactcgtggttgctgaggcct
gcatacaggcactggatatagagtccacagmggggcagatttatgaaatcaattcygtca
agggagaaggaccaggsagtgatccacagaagtggaaagagctgtttgaagctgct
>PAFTOL004591
----------------aagaakcgtttattaattgtttcratgttattgttttcaggaca
gttagttgttgcatcattgctcagccggaatatcaaggtacgccttttattacgagatcc
tgagaaggcaaccaaattgtttggtgaacaggatgaagagaaattgcaggtatggagagg
ggacacaaggaaccaacaggatcttgatccatcaatgcttgagggtgttacgcacgtcat
atgctgcacagggactacagcctttccttctcggagatgggatggagacaacaccccaga
aagagtagrttgggagggagtgaggaaccttgtatctatatcgccaggaacactcaaaag
atttgytcttgtttcrtccataggagtaaccaagtccaacgaactaccatggagcatcat
ga------atctctttggcgttctgaagtacaaaaagatgggggaggattttct---tcg
tgaatctggtattccattcaccataataagacctgggagattgactgatgggccatatac
ctcatatgacctgaataccctcctcagagcaacagcaggggaacggcgtgctgttgtcat
agggcaaggtgataaacttgttgg----agaggtgagcagactcgtggttgctgaggcct
gcatacaggcactggatatagagtccacagaggggcagatttatgaaatcaattccgtca
agggagaaggaccagggagtgatccacagaagtggaaagagctgtttgaagctgct
>PAFTOL004593
-------------------------------------------------------ggaca
gttagttgttgcatcattgctcagccggaatatcaaggtacgacttttattacgagatcc
tgagaaggcaaccaaattgtttggtgaacaggatgaagagaaattgcaggtatggaaagg
ggacacaaggaaccaagaggatcttgttccatcaatgcttgagggtgttacgcatgtcat
atgctgcacagggactacagcctttccttctcggagatgggatggagacaacaccccaga
aagagtagrttgggagggagtgaggaaccttgtatctatatcgccacgaatactcaaaag
atttgttcttgtttcgtccataggagtgaccaagtccaatgaactaccatggagcatcat
ga------atctctttggtgttctgaagtacaaaaagatgggggaggatttcct---tgg
tgaatctggtattccattcaccataatmagagctgggcgattgacagatgggccacatac
ctcatatgacctgaatactctcatcagagcaacagcaggggaacggcgtgctgttgtcat
agggcaaggtgataaacttgtcgg----agaggtgagcagactcgtggttgctgaggcct
gcatacaggcagtggatatagagtccacagaggggcaggtttacgaaatcaattccatca
agggagaaggaccagggagtgatccacagaagtggaaagagctgtttgaagctgct
>PAFTOL004594
-------------------------------------------------------ggaca
gttagttgttgcatcattgctcagtcggaatatcaaggtacrccttttattacgagatcc
tgagaaggcaaccaaattgtttggtgaacaggatgaagagaaattgcaggtatggagagg
ggacacaaggaaccaagaggatcttgatccatcaatgcttgagggtgttacgcacatcat
atgctgcacagggactacagcctttccttctcggagatgggatggagacaacaccccaga
aagagtagattgggagggagtgaggaaccttgyatctatatcgmcacgaacactcaaaag
atttgttcttgtttcgtccataggagtaaccaagtccaacgaactaccatggagcatcat
ga------atctctttggtgttctgaagtacaaaaagatgggggaggattttct---tcg
tgaatctggtattccattcaccataataagagctgggagattgactgatgggccatatac
ctcatatgacctgaatactctcctcagagcaacagcaggggaacggcgtgctgttgtcat
agggcaaggtgwtaaacttgtcgg----agaggtgagcagacttgtggttgctgaggcct
gcatacaggcactggatatagagtccacagaggggcagatttatgaaatcaattccgtca
agggagaaggaccagggagtgatccacagaagtggaaagagctgtttgaagctgct
>PAFTOL004596
-------------------------------------------------------ggaca
gttagttgttgcatcattgctcagccggaatatcaaggtacgccttctattacgagatcc
tgagaaggcaaccaaattgtttggtgaacaggatgaagagaaattgcaggtatggagagg
ggacacaaggaaccaagaggatcttgatccatcaatgcttgagggtgttacgcacgtcat
atgctgcacagggactacagcctttccttctcggagatgggatggagacaacaccccaga
aagagtagattgggagggagtgaggaaccttgtatctatatcaccacgaacactcaaaag
atttgttcttgtttcatccataggagtaaccaagtccaacgaactaccatggagcatcat
ga------atctctttggtgttctgaagtacaaaaagatgggggaggattttct---tcg
tgaatctggtattccattcaccataatmagagctgggagattgactgatggaccatatac
ctcatatgacctgaatactctcctcagagcaacagcaggggaacggcgtgctgttgtcat
ggggcaaggtgataaacttgtcgg----agaggtgagcagactcgtggttgctgaggcct
gcatacaggcactggatatagagtccacagaggggcagatttacgaaatcaattccatca
agggagaaggaccagggagtgatccacagaagtggaaagagctgtttgaagctgct
>PAFTOL004597
-------------------------------------------------------ggaca
gttagttgttgcatcattgctcarccggaatatcaaggtaygccttttgttacgagatcc
tgagaaggcaaccaaattgtttggtgaacaggatgaagagaaactggaggtrtggagagg
ggacacaaggaaccaagaggatcttgatccatcaatgcttgagggtgttacgcacgtcat
atgctgcacaggkactacagcctttccttctcggagatgggatggagacaacaccccaga
aagagtagattgggagggggtgaggaaccttgtatctatatccccacgaacactcaaaag
atttgttcttgtttcgtccataggagtaaccaagtcaaacgaactaccatggagcatcat
ga------atctctttggtgttctgaagtacaaaaagatgggggaggattttct---tcg
tgaatctggtattccattcaccataataagagctgggagattgactgatgggccatatac
ctcatatgacctgaatactctcctcagagcaacatcaggggaacggcgtgctgttgtcat
agggcaaggtgataaacttgtcgg----agaggtgagcagactcgtggttgctgaggcct
gcatacaggcactggatatagagtccacagaggggcagatttacgaaatcaattccgtca
ag------------------------------------------------------
>PAFTOL004598
-------------------------------------------------------ggaca
gttagttgttgcatcattgctcagtcggaatatcaaggtacgccttttattacgagatcc
tgagaaggcaaccaaattgtttggtgaacaggatgaagagaaattgcaggtatggagagg
ggacacaaggaaccaagaggatcttgatccatcaatgcttgagggtgttacgcacatcat
atgctgcacagggactacagcctttccttctcggagrtgggatggagacaacaccccaga
aagagtagattgggagggagtgaggaaccttgtatctatatcgccacgaacactcaaaag
atttgttcttgtttcgtccataggagtaaccaagtccaacgaactaccatggagcatcat
ga------atctctttggtgttctgaagtacaaaaagatgggggaggattttct---tcg
tgaatctggtattccattcaccatcataagagctgggagattgactgatgggccatatac
ctcatatgacctgaatactctcctcagagcaacagcaggggarcggcgtgctgttgtcat
agggcaaggtgataaacttgttgg----agaggtgagcagactcgtggttgctgaggcct
gcatacaggcactggatatagagtccacagaggggcagatttatgaaatcaattccgtca
agggagaaggaccaggcagtgatccacagaagtggaaagagctgtttgaagctgct
>PAFTOL004599
-------------------------------------------------------ggaca
gttagttgttgcatcattgctcagccggaatatcaaggtacgccttttattacgagatcc
tgagaaggcaaccaaattgtttggtgaacaggatgaagagaaattgcaggtatggagagg
ggacacaaggaaccaagaggatcttgatccatcaatgcttgagggtgttacgcacgtcat
atgctgcacagggactacagcctttccttctaggagatgggatggagacaacaccccaga
aagagtagattgggagggagtgaggaaccttatg--------------------------
-------------------------------------------------aacagcatcat
ga------atctctttggtgttctaaagtacaaaaagatgggggaggattttct---tcg
tgaatctggaattccattcaccataatmagagctgggagattgactgatgggccatatac
ctcatatgacctgaatactctcctcagagcaacagcaggggaacggcgtgctgttgtcat
agggcaaggtgataaacttgtcgg----agaggtgagcagactcgtggttgctgaggcct
gcatacaggcactggatatagagtccacagcggggcagatttatgaaatcaattctgtca
ag------------------------------------------------------
>PAFTOL004600
-------------------------------------------------------ggaca
gttagttgttgcatcattgctcagtcggaatatcaaggtacgccttytattacgagatcc
tgagaaggcaaccaaattgtttggtgaacaggatgaagagaaattgcaggtatggagagg
ggacacaaggaaccaagaggatcttgatccatcaatgcttgagggtgttacgcacatcat
atgctgcacagggactacagcctttccttctcggagatgggatggagacaacaccccaga
aagagtagrttgggagggagtgaggaaccttgtatctatatcgccacgaacactcaaaag
atttgttcttgtttcgtccataggagtaaccaagtccaacgaactaccatggagcatagc
aataagacctctctttggtgttctgaagtacaaaaagatgggggaggattttct---tcg
tgaatctggtattccattcaccataatmagagctgggagattgactgatgggccatatac
ctcatatgacctgaatactctcctcagagcaacagcaggggaacggcgtgctgttgtcat
agggcaaggtgataaacttgtcgg----agaggtgagcagactygtggttgctgaggcct
gcatacaggcactggatatagagtccacagmggggcagatttatgaaatcaattccgtca
agggagaaggaccaggcagtgatccacagaagtggaaagagctgtttgaagctgct
>PAFTOL004603
-------------------------------------------------------ggaca
rttagttgttgcatcattgctcagccggaatatcaaggtacgccttttattacgagatcc
tgagaaggcaaccaaattgtttggtgaacaggatgaggagaaattgcaggtatggagtgg
ggacacaaggaaccaagaggatcttgatccatcaatgcttgagggtgttacgcacgtcat
atgctgcacagggactacagcctttccttctcggagrtgggacggagacaacaccccaga
aagagtagattgggagggagtgaggaaccttgtatctacatcgccacgaacactcaaaag
atttgttcttgtttcgtccataggagtaaccaagtccaacgaactaccatggagcatcat
ga------atctctttggtgttctgaagtacaaaaagatgggggaggattttct---tck
tgaatctggtattccattcaccataatmagagctgggagattgactgatgggccatatac
ctcatatgacctgaatactctcctcagagcaacagcaggggaacggcgtgctgttgtcat
agggcaaggtgataaacttgtygg----agaggtgagcagactcgtggttgctgaggcct
gcatacaggcactggrtatagagtccacggaggggcagatttatgaaatcaattccrtca
agggagaaggaccagggagtgatccacagaagtggaaagagctgtttgaagctgct
>PAFTOL004604
------tcatcttcaaaggtggttcttgttgttggtggaaccggtgg----tgyaggaca
gttagttgttgcatcattgctcagccggaatatcaaggtacgccttttattacgagatcc
tgagaaggcaaccaaattgtttggtgaacaggatgagaagaaattgcaggtawggagtgg
ggacacaaggaaccaagaggatcttgatccatcaatgcttgagggtgttacgcacatcat
atgctgcacagggactacagcctttccttctcggagatgggacggagacaacaccccaga
aagagtagrttgggagggagtgaggaaccttgtatctatatcgccacgaacactcaaaag
atttgttcttgtttcgtccgtaggagtaaccaagtccaacgaactaccatggagcatcat
ga------atctctttggtgttctgaagtacaaaaagatgggggaggattttct---tcg
tgaatctggtattccattcaccataatmagagctgggagattgactgatgggccatatac
ctcatatgacctgaatactctcctcagagcaacagcaggggaacggcgtgctgttgtcat
agggcaaggtgataaacttgtcgg----agaggtgagcagactcgtggttgctgaggcct
gcatacaggcactggatatagagtccacagaggggcagatttacgaaatcaattccgtca
agggagaaggaccagggagtgatccacagaagtggaaagagctgtttgaagctgct
>PAFTOL004605
-------------------------------------------------------ggaca
gttagttgttgcatcattgctcagccggaatatcaaggtacgccttttattacgagatcc
tgagaaggcaaccaaattgtttggtgaacaggatgaagagaaattggaggtatggagagg
ggacacaaggaaccaagcggatcttgatccatcaatgcttgagggtgttacgcacgtcat
atgctgcacagggactacagcctttccttctcgtagatgggatggagacaacaccccaga
aagagtagattgggagggagtgaggaaccttgtatgtatatccccacgaacactcaaaag
atttgttcttgtttcgtccgtaggagtaaccaagtccaacgaactgccatgctttataag
ga------atctctttggtgttctaaagtacaaaaagatgggggaggattttct---tcg
tgaatctggtatcccattcaccataatmagacctgggagattgactgatgggccatatac
ctcatatgacctgaatactctcctcagagcaacagcaggggaacggcgtgctgttgtcat
agggcaaggtgataaacttgtcgg----agaggtgagcagactcgtggttgctgaggcct
gcatacrggcactggatatagagtccacagaggggcagatttacgaaatcaattctgtca
agggagaaggaccagggagtgatccactgaagtggaaagagctgtttgaagctgct
>PAFTOL004608
-------------------------------------------------------ggaca
gttggttgttgcatcattgctcagccggaatatcaaggtacaccttttattacgagatcc
tgagaaggcaaccaaattgtttggtgaacaggatgargagaaattgcaggtatggagagg
ggacacaaggaaccaagaggatcttaatccatcaatgcttgagggtgtcacgcacatcat
atgctgcacagggactacagcctttccttctcggagatgggatggagacaacaccccaga
aagagtagrttgggagggagtgaggaaccttgtatctatatcgccacgaacactcaaaag
atttgttcttgtttcgtccataggagtaaccaagtccaatgaactaccatggagcatcat
ga------atctctttggtgttctgaagtacaaaaagatgggggaggattttct---tcg
tgaatctggtattccattcaccataataagagctgggagattgactgatgggccatatac
ctcatatgacctgaatactctcctcagagcaacagcaggggaacggcgtgctgttgtcat
gggccaaggtgataaacttgtcgg----agaggtgagcagactcgtggttgctgaggcct
gcatacargcactggatatagagtccacagaggggcagatttacgaaatcaattccgtca
agggagaaggaccagggagtgatccacagaagtggaaagagctgtttgaa------
>PAFTOL004609
-------------------------------------------------------ggaca
gttagttgttgcatcattrctcagccggaatatcaagrtacgccttttattacgagatcc
tgagaaggcaaccaaaytgtttggtgaacaggatgaagagaaattgcaggtatggagtgg
ggacacaaggaaccaagaggatcttgatccatcaatgcttgagggtgttacgcacgtcat
atgctgcacagggactacagcctttccttctcggagatgggatggagacaacaccccaga
aagagtagattgggagggagtgaggaaccttgtatctatatcaccacgaacactcaaaag
atttgttcttgtttcgtccataggagtaaccaagtctaacgaactaccatggagcatcat
ga------atctctttggtgttctgaagtacaaaaagatgggggaggattttct---gcg
tgaatctggtattccattcaccataataagagctgggagattgactgatgggccatatac
ctcatatgacctgaatactctcctcagagcaacagcaggggaacggcgtgctgttgtcat
ggggcaaggtgataaacttgtcgg----agaggtgagcagactcgtggttgctgaggcct
gcatacaggcactggacatagmgtccacagaggggcagatttacgaaatcaattctgtca
agggagaaggaccagggagtgatccacagaagtggaaagagctgtttgaa------
>PAFTOL004610
-------------------------------------------------------ggaca
gttggttgttacatcattgctcagccgtaatatcaaagtacrccttttattacgagaccc
tcagaaggcaaccaagttgtttggtgaacaggatgaagagaaattgcagrtatggaaagg
ggacacaaggaagctagaggatcttgatccatcaatgcttgagggtgttacgcacgttat
atgctgcacagggactacagcctttccttctcggagatgggatggagacaacaccccgga
aagagtagattgggagggactgagaaatcttgtatcactattgccacgaacactcaaaag
atttgttcttgtttcgtccataggagtaaccaagtccgacgaactaccttggagcatcat
ga------atctctttggtgttctgaagtacaaaaagatgggggaggattttct---tcg
tgagtcgggtattccattcaccataataagacctgggaggttgactgatggcccatacac
ctcatatgacctgaatactctcctcagagcaacagcaggggaacggcgtgctgttgtcat
agggcaaggtgataaacttgtcgg----agaggtgagcagactcgtggttgctgargcct
gcatacaggcacttgatatagagtccacagaggggcagatttacgaaatcaattccgtca
agggagaaggaccagggagtgatccacagaagtggaaagagctgtttgaa------
>PAFTOL004611
-------------------------------------------------------ggaca
gttggttgttgcatcattgctcagccgtaatatcaaagtacgccttttattacgrgaccc
tcagaaggcaaccaagttgtttggtgaacaggatgaagagaaattgcagatatggaaagg
ggacacaaggaagctagaggatcttgatccatcaatgcttgagggtgttacgcacgttat
atgctgcacagggactacagcctttccttctcggagatgggatggagacaacaccccgga
aagagtagattgggagggactgagaaatcttgtatcactattgccacgaacactcaaaag
atttgttcttgtttcgtccataggagtaaccaagtccaacgaactaccttggagcatcat
ga------atctctttggtgttctgaagtacaaaaagatgggggaggattttct---tcg
tgagtcgggtattccattcaccataataagacctgggaggttgactgatggcccatacac
ctcatatgacctgaatactctcctcagagcaacagcaggggaacggcgtgctgttgtcat
agggcaaggtgataaacttgtcgg----agaggtgagcagactcgtggttgctgaggcct
gcatacaggcacttgatatagagtccacagaggggcagatttacgaaatcaattccgtca
agggagaaggaccagggagtgatccacggaagtggaaagagctgtttgaagctgct
>PAFTOL004613
-------------------------------------------------------ggaca
gttagttgttgcatcattgctmagccggaatatcagggtacgccttttattacgagatcc
tgagaaggcaaccaaattgttyggtgaacasgatgaagagaaattgcaggtatggagagg
rgacacaaggaaccaagaggatcttgatccatcaatgcttgagggtgttacgcacgtcat
atgctgcacagggactacagcytttccttctcggagatgggatggagacaacaccccaga
aagagtagattgggagggagtgaggaaccttgtatctatatcgccacgaacactcaaaag
atttgttcttgtctcgtccataggagtaaccaagtccaacgaactaccatggagcatcat
ga------atctctttggtgttctgaagtacaaaaagatgggggaggattttct---tcg
tgaatctggtattccattcaccataataagacctgggagattgactgatgggccatatac
ctcatatgacctgaatactctcctcagagcaacagcaggggaacggcgtgctgttgtcat
agggcaaggtgataaacttgtcgg----agaggtgagcagactcgtggttgctgaggcct
gcatacaggcactggatatagagtccacagmggggcagatttatgaaatcaattcygtca
agggagaaggaccagggagtgatccacagaagtggaaagagctgtttgaagctgct
>PAFTOL004617
----------------aagaagcgtttattaattgtttcgatgttattgttttcaggaca
gttagttgttgcatcattgctcagccggaatatcaaggtacgccttttattacgagatcc
tgagaaggcaaccaaattgtttggtgaacaggatgaagagaaattgcaggtatggagagg
ggacacaaggaaccaacaggatcttgatccatcaatgcttgagggtgttacgcacgtcat
atgctgcacagggactacagcctttccttctcggagatgggatggagacaacaccccaga
aagagtagattgggagggagtgaggaaccttgtatctatatcgccmcgaacactcaaaag
atttgttcttgtttcrtccataggagtaaccaagtccaacgaactaccatggagcatcat
ga------atctctttggtgttctcaagtacaaaaagatgggggaggattttct---tcg
tgaatctggtattccattcaccataataagagctgggagattgactgatgggccatatac
ctcatatgacctgaatactctcctcagagcaacagcaggggaacggcgtgctgttgtcat
agggcaaggtgataaacttgtcgg----agaggtragcagacttgtggttgctgaggcct
gcatacaggcactggatatagartccacagmggggcagatttatgaaatcaattccgtca
agggagaaggaccagggagtgatccacagaattggaaagagctgtttgaagctgct
>PAFTOL004618
-------------------------------------------------------ggaca
gttagttgttgcatcattgctcagccggaatatcaaggtacgccttctattacgagatcc
tgagaaggcaaccaaattgtttggtgaacaggatgaagagaaattgcaggtatggagagg
ggacacaaggaaccaagaggaccttgatccatcaatgcttgagggtgttacgcatgtcat
atgctgcacagggactacagcctttccttctcggagatgggatggagacaacaccccaga
aagagtagattgggagggagtgaggaaccttgtatctatatcgccacgaacactcaaaag
atttgttcttgtttcgtccataggagtaaccaagtccaacgaactaccatggagcatcat
ga------atctctttggtgttctgaagtacaaaaagatgggggaggattttct---tcg
tgaatctggtattccattcaccataataagagctgggagattgactgatgggccatatac
ctcatatgacctgaatactctcctcagagcaacagcaggggaacgacgtgctgttgtcat
ggggcaaggtgataaacttgtcgg----agaggtgagcagactcgtggttgctgaggcct
gcatacaggcactggatatagagtccacaggggggcagatttacgaaatcaattccgtca
agggagaaggcccagggagtgatccacagaagtggaaagagctgtttgaagctgct
>PAFTOL004619
-------------------------------------------------------ggaca
gttagttgttgcatcattgctcagccggaatatcaaagtatgccttttattacgagatcc
tgagaaggcaaccaaattgtttggcgaacaggatgaagagaaattgcaggtatggaaagg
ggacactaggaaccaagaggatcttgatccatcaatgcttgagggtgtcacgcacgttat
atgctgcamagggactacagcctttccttctcggagatgggatggagacaacaccccaga
aagagtagattgggagggagtgagaaaccttgtatcgatactgccacacacactcaaaag
atttgttcttgtttcgtccataggagtaaccaagtccaacgaactaccatggagcatcat
ga------atctctttggtgttctgaagtacaaaaagatgggggaggattttct---ttg
tgaatcgggtattccattcaccataataagagctgggaggttgactgatggcccatacac
ctcatatgacctgaatactctcctcagagcaacagcaggggaacgacgtgctgttgtcat
agggcaaggtgataaacttgtcgg----agaggtaagcagactcgtggttgctgaggcct
gcatacaggcattggatrtagagtccacagaggggcagatttacgaaatcaattccgtca
agggagaaggaccagggagtgatccacagaagtggcaagggctgtttgaagctgct
>PAFTOL004620
-------------------------------------------------------ggaca
gttagttgttgcatcattgctcarccggaatatcaaggtacgccttttatcacgagatcc
tgagaaggcaaccaaattgtttggtgaacaggatcaagagaaattgcaggtrtggaragg
ggacacaaggaaccaagaggatcttgatccatcaatgcttgagggtgttacgcacatcat
atgctgcacagggactacagcctttccttctcgaagatgggatggagacaacaccccaga
aagagtagattgggagggagtgaggaaccttgtatctatatckccacgaacactcaaaag
atttgttctygtttcatccataggagtaaccaagtccaatgaactaccatggagcatcat
ga------atctctttggtgttctgaagtacaaaaagatgggggaggattttct---tcg
tgaatctggtgttccattcaccataataagagctgggagattgactgatgggccatatac
ctcatatgacctgaatactctmctmagagcaacagcaggrgaacggcgtgctgttgtcat
ggggcaaggtgataaacttgtcgg----agaggtgagcagactmgtggttgctgaggcct
gcatacaggcactggatatagagtccacagaggggcagatttacgaaatcaattccgtca
aggkagaaggaccagggagtgatccacacaagtggaaagagctgtttgaagctgct
>PAFTOL004623
-------------------------------------------------------ggaca
gttagttgttgcatcattgctcaaccggaatatcaaggtacgccttttattacgagatcc
tgagaaggcaaccaaattgtttggtgaacaggatgaagagaaattgcaggtatggagagg
cgacacaaggaaccaagaggatcttgatccatcaatgcttgagggtgttacgcacgtcat
atgctgcacagggactacagcctttccttctcggagatgggatggagacaacaccccaga
aagagtagattgggagggagtgagaaaccttgtatctatatcgccacgaacactcaaaag
atttgttcttgtttcatccataggagtaaccaagtccaacgaactaccatggagcatcat
ga------atctctttggtgttctgaagtacaaaaagatgggggaggattttct---tcg
tgaatctggtattccattcaccataatmagagctgggagattgactgatgggccatatac
ctcatatgacctgaatactctcctcagagcaacagcaggggaacggcgtgctgttgtcat
ggggcaaggtgataaacttgtcgg----agaggtgagcagactcgtggttgctgaggcct
gcatacaggcactggatatagagtccacagaggggcagatttatgaaatcaattccgtta
agggagaaggaccagggagtgatccacagaagtggaaagagctgtttgaagctgct
>PAFTOL004624
----------------aagaagcatttattaattgtttcgatgttattgttttcaggaca
gttagttgttgcatcattgctcagccggaatatcaaggtacgccttttattacgagatcc
tgagaaggcaaccaaattgtttggtgaacaggatgaagagaaattgctggtatggagagg
ggacacaaggaaccaacaggatcttgatccatcaatgcttgagggtgttacgcacgtcat
atgctgcacagggactacagcctttccttctcggagatgggatggagacaacaccccaga
aagagtagattgggagggagtgaggaaccttgtatctatatcgccacgaacactcaaaag
atttgttcttgtttcgtccataggagtaaccaagtccaacgaactcccatggagcatcat
ga------atctctttggtgttctgaagtacaaaaagatgggggaggattttct---tcg
tgaatctggtattccattcaccataatmagagctgggagattgactgatgggccatatac
ctcatatgacctgaatactctcctcagagcaacagcaggggaacggcgtgctgttgtcat
agggcaaggtgataaacttgttgg----agaggtgagcagacttgtggttgctgagrcct
gcatacaggcactggatatagagtccacagaggggcagatttatgaaatcaattccgtca
agggagaaggaccagggagtgatccacagaagtggaaagagctgtttgaagctgct
>PAFTOL004625
----------------aagaagcgtttattaattgtttcgatgttattgttttcaggaca
gttagttgttgcatcattgctcagccggaatatcaaggtacgccttttattacgagatcc
tgagaaggcaaccaaattgtttggtgaacaggacgaagagaaattgcaggtatggagagg
ggacacaaggaaccaacaggatcttgatccatcaatgcttgagggtgttacgcacgtcat
atgctgcacagggactacagcctttccttctcggagatgggatggagacaacaccccaga
aagagtagattgggagggagtgaggaaccttgtatctatatcaccaggaaaactcaaaag
atttgttcttgtttcgtccataggagtaaccaagtccaacgaactaccatggagcatcat
ga------atctctttggtgttctgaagtacaaaaagatgggggaggattttct---tcg
tgaatctggtattccattcaccataataagagctgggagattgactgatgggccatatac
ctcatatgacctgaatactctcctcagagcaacagcaggggaacggcgtgctgttgtcat
agggcaaggtgataaacttgtcgg----agaggtgagcagacttgtggttgctgaggcct
gcatacaggcactggatatagagtccacagaggggcagatttatgaaatcaattccgtca
aggkagaaggaccagggagtgatcmacagaagtggaaagagctgtttgaagctgct
>PAFTOL004626
-------------------------------------------------------ggaca
gttagttgttgcatcattgctcagccggaatatcaaggtacgccttttattacgagatcc
tgagaaggcaaccaaattgtttggtgaacaggatgaagagaaattggaggtawggagagg
ggacacaaggaaccaagcggatcttgatccatcaatgcttgagggtgttacgcacgtcat
atgctgcacagggactacagcctttccttctcggagatgggatggagacaacaccccaga
aagagtagrttgggagggagtgaggaaccttgtatctatatccccacgaacactcaaaag
atttgttcttgtttcgtcggtaggagtaaccaagtccaatgaactgccatggagcatcat
ga------atctctttggtgttctgaagtacaaaaagatgggggaggattttct---tcg
tgaatctggtatcccattcaccataataagagctgggagattgactgatgggccatatac
ctcatatgacctgaatactctcctcagagcaacagcaggggaacggcgtgctgttgtcat
agggcaaggtgataaacttgtcgg----agaggtgagcagactcgtggttgctgaggcct
gcatacaggcactggatatagagtccacagaggggcagatttacgaaatcaattctgtca
agggagaaggaccagggagtgacccactgaagtggaaagagctgtttgaagctgct
>PAFTOL004627
-------------------------------------------------------ggaca
gttagttgttgcatcattgctcagccggaatatcaaggtacgtcttttattacgagatcc
tgagaaggcaaccaaattgtttggtgaacaggatgaagagaaattgcaggtatggagagg
ggacacaaggaaccaagaggatcttgatccatcaatgcttgagggtgttacgcacrtcat
atgctgcacagggactacagcctttccttctcgaagatgggatggagacaacaccccaga
aagagtagattgggagggagtgaggaaccttgtatctatagcgccacgaacactcaaaag
atttgttcttgtttcatccataggagtaaccaagtccaatgaactaccatggagcatcat
ga------atctctttggtgttctgaagtacaaaaagatgggggaggattttct---tcg
tgaatctggtattccattcaccataataagagctgggagattgactgatgggccatatac
ctcatatgacctgaatactctcctcagagcaacagcaggggaacggcgygctgttgtcat
ggggcaaggtgataaactggtcgg----agaggtgagcagactcgtggttgctgaggcct
gcatacaggcactggatatagagtccacagaggggcagatttacgaaatcaattccgtca
agggagaaggaccagggagtgatccacagaagtggaaagagctgtttgaagatgct
>PAFTOL004629
-------------------------------------------------------ggaca
gttagttgttgcatcattgctcagccggaatatcaaggtacrccttttattacgagatcc
ygrgaaggcaaccaaattgtttggtgaacaggatgaagagaaattggaggtatggagagg
ggacacaaggaaccaagaggatcttgatccatcaatgcttgagggtgttacgcacatcat
atgctgcacagggactacagcctttccttctcggagatgggatggagacaacaccccaga
aagagtagattgggagggagtgaggaaccttgtatctatatcgccacgaacactcaaaag
atttgttcttgtttcgtccataggagtaaccaagttcaacgaactaccatggagcatcat
ga------atctctttggtgttctgaagtacaaaaagatgggggaagattttct---tcg
tgagtctggtattccattcaccataataagagctgggagattgactgacgggccatatac
ctcatatgacctgaatactctcctcagagcaacagcaggggaacgacgtgctgttgtcat
agggcaaggtgataaacttgtcgg----agaggtgagcagactcgtggttgctgaggcct
gcatacaggcactggatatagagtccacagaggggcagatttacgaaatcaattccgtta
agggagaaggaccagggagtgatccacagaagtggaaagagctgtttgaagctgca
>PAFTOL004631
-------------------------------------------------------ggaca
gttagttgttgcatcattgctcagtcggaatatcaaggtacgccttttattacgagatcc
tgagaaggcaaccaaattgtttggtgaacaggatgaagagaaattgcaggtatggagagg
ggacacaaggaaccaagaggatcttgatccatcaatgcttgagggtgttacgcacatcat
atgctgcacagggactacagcctttccttctcggagatgggatggagacaacaccccaga
aagagtagattgggagggagtgaggaaccttgtatctatatcgccacgaacactcaaaag
atttgttcttgtttcgtccataggagtaaccaagtccgacgaactcccatggagcatcat
ga------atctctttggtgttctgaagtacaaaaagatgggggaggattttct---tcg
tgaatctggtattccattcaccataatmagagctgggagattgactgatgggccatatac
ctcatatgacctgaatactctcctcagagcaacagcaggggaacggcgtgctgttgtcat
agggcaaggtgatacacttgtcgg----agaggtaagcagacttgtggttgctgaggcct
gcatacaggcactggatatagagtccacggaggggcagatttatgaaatcaattccatca
agggagaaggaccagggagtgatccacagaagtggaaagagctgtttgaagctgct
>PAFTOL004632
-------------------------------------------------------ggaca
gttagttgttgcatcattgctcagccrgaatatcaaggtacgccttttattgcgagatcc
tgagaaggcaaccaaattgtttggtgaacaggatgaagagaaattggaggtatggagagg
ggacacaaggaaccaagaggatcttgatccatcaatgcttgagggtgttacgcacgtcat
atgctgcacagggactacagcctttccttctcggagatgggatggagacaacaccccaga
aagagtagattgggagggagwgaggaaccttgtatccatatccccacgaacactcaaaag
atttgttcttgtttcgtccataggartaaccaagtccaacgaactaccatggagcatcat
ga------atctctttggtgttctgaagtacaaaaagatgggggaggattttct---tcg
tgaatctggtattccattcaccataataagagctgggmgattgactgatgggccatatac
ctcatatgacctgaatactctcctcagagcaacagcaggggaacggcgtgctgttgtcat
agggcaaggtgataaacttgtcgg----agaggtgagcagactcgtggttgctgaggcct
gcatacaggcactggatatagagtccacagaggggcagatttacgaaatcaattccgtca
agggagaaggaccagggagtgatccactgaagtggaaagagctgtttgaagctgct
>PAFTOL004634
-------------------------------------------------------ggaca
gttagttgttgcatcattgcttagccgraatatcaaggtacgccttttattacgagatcc
tgcgaaggcaaccacattgtttggtgaacaggatgaasagaaattgcaggtatggagagg
ggacacaagaaaccaagaggatcttgatccatcaatgcttgagggtgttacgcacatcat
atgctgcacagggactacagcctttccttctcggagatgggatggagacaacaccccaga
aagagtagattgggagggagtgaggaaccttgtatctatatcgccacgaacactcaaaag
atttgttcttgtttcgtccgtaggagtaaccaagtccaacgaactaccatggagcattat
ga------atctctttggygttctgaagtacaaaaagatgggggaggattttct---tcg
tgaatctggtaktccattcacgataataagagctgggagattgactgatgggccrtatac
ctcatatgacctgaatacactyctcagagcaacagcaggggaacggcgtgctgtcgtmat
agggcaaggt--------------------------------------------------
------------------------------------------------------------
--------------------------------------------------------
>PAFTOL004635
-------------------------------------------------------ggaca
gttagttgttgcatcattgcttagccggaatatcaaggtacgccttttattacgagatcc
tgagaaggcgaccaaattgtttggtgaacaggatgaagagaaattgcaggtatggagagg
ggacacaaggaaccaagaggatcttgatccatcaatgcttgagggtgttacgcacgtcat
tttaattagttgacccccttttttccct--------------------------------
------------------------------------------------------------
------------------------------------------------------------
------------------------------------------------------------
----------------------accatcagagctgggagattgactgatgggccatatac
ctcatatgacctgaatacactcctcagagcaacagcaggggaacggcgtgctgtcgtcat
agggcaaggtgataaacttgtcgg----agaggtgagcagactcgtggttgctgaggcct
gcatacaggcactggatatagagtccacagaggggcagacgtacgaaatcaattcagtca
ag------------------------------------------------------
>PAFTOL004636
-------------------------------------------------------ggaca
gttagttgttgcatcattgctcagccggaatatcaaggtacgccttttattrcgagatcc
tgataaggcaaccaaattgtttggtgaacaggatgaagagaaattgcaggtawggagagg
ggacacaagraaccaagaggatcttgatccatcaatgcttgagggtgttacgcacatcat
atgctgcacagggactacagcctttccttctcgaagatgggatggagacaacaccccaga
aagagtagattgggagggagtgaggaaccttgtatctatatcaccacgaacactcaaaag
atttgttcttgtttcatccataggagtaaccaagtccaatgaactaccatggagcatcat
ga------atctctttggtgttctgaagtacaaaaagatgggggaggattttct---tcg
agaatctggtattccattcaccataataagagctgggagattgactgatgggccatatac
ctcgtatgacctgaatactctcctcagagcaacagcaggggaacggcgtgctgttgtcat
ggggcaaggtgataaacttgttgg----ggaggtgagcagactcgtggttgctgaggcct
gcatacaggcgctggatatagagtccacagaggggcagatttacgaaatcaattccatta
agggagaaggaccagggagtgatccacagaagtggaaagagctgtttgaagctgct
>PAFTOL004637
-------------------------------------------------------ggaca
gttagttgttgcatcattgctcagccggaatatcaaagtacgccttttattacgagatcc
tgagaaggcaaccaaattgtttggtgaacaggatgaagagaaattgcaggtatggaaagg
ggacacaaggaaccaagaggatcttgatccatcagtgcttgagggtgttacgyacgttat
atgctgcacagggactacagcctttccttctcggagatgggatggagacaacaccccaga
aagagtagattgggagggartgagaaaccttgtatctatatcgccacgaacactcaaaag
atttgttcttgtttcgtccataggagtaaccaagtccaaygaactaccatggagcatcat
ga------atctctttggtgttctgaagtacaaaaagatgggggaggattttct---kcg
tgaatcgggtrttccattcaccataatmagagctgggaggttgactgatggcccatacac
ctcatatgacctgaatactctcctcagagcaacagcaggggaacggcgtgctgttgtcat
wgggcaaggtgataaacttgtcgg----agaggtgagcagactcgtggttgctgaggcct
gcatacaggcactggatatagagtccacaraggggcagatttacgaaatcaattccgtca
agggagaaggaccagggagtgatctacagaagtggaaaaagctgtttgaagctgct
>PAFTOL004638
----------------aagaagcgtttattaattgtttcgatgatattgytttcaggaca
gttagttgttgcatcattgctcagccggaatgtsaaggtaygccttttattacgagatcc
tgagaaggcaaccaaattgtttggtgaacaggatgaagagaaattgcaggtatggagagg
ggacacaaggaaccaacaggatcttgatccatcaatgcttgagggtgttacgcacgtcat
atgctgcacagggactacagcctttccttctcggagatgggatggagacaactccccaga
aagagtagattgggagggagtgaggaaccttgtatctatatcgccacgaacactcaaaag
atttgttcttgtttcgtccataggagtaaccaagtccaacgaactaccatggagcatcat
ga------atctctttggtgttctcaagtacaaaaagatgggggaggattttct---tcg
tgamtctggtattccattcaccataataagagctgggagattgactgatgggccatatac
ctcatatgacctgaatactctcctcagagcaacagcaggggaacggcgtgctgttgtcat
agggcaaggtgataaacttgtcgg----agaggtgagcagacttgtggttgctgaggcct
gcatacaggcactggatatagagtccacagcggggcagatttatgaartcaattccgtca
agggagaaggaccagggagtgagccacagaagtggaaagagctgtttgaagctgct
>PAFTOL004639
-------------------------------------------------------ggaca
gttagttgttgcatcattgctcagccggaatatcaaggtacgccttttattacgagatcc
tgagaaggcaaccaaattgtttggtgaacaggatgaagagaaattggaggtatggagagg
ggacacaaggaaacaagcggatcttgatccatcaatgcttgagggtgttacgcacgtcat
atgctgcacagggactacagcctttccttctcggagatgggatggagacaacaccccaga
aagagtagattgggagggagtgaggaaccttgtatctatatccccacgaacactcaaaag
atttgttcttgtttcgtccgtaggagtaaccaagtccaacgaactgccatggagcatcat
ga------atctctttggtgttctgaagtacaaaaagatgggggaggattttct---tcg
tgaatctggtatcccattcaccataatmagagctgggagattgactgatgggccatatac
ctcatatgacctgaatactctcctcagagcaacagcaggggaacggcgtgctgttgtcat
agggcaaggtgataaacttgtcgg----agaggtgagcagactcgtggttgctgaggcct
gcatacaggcactggatatagattccacagaggggcagatttacgaaatcaattctgtca
agggagaaggaccagggagtgatccactgaagtggaaagagctgtttgaagctgct
>PAFTOL004640
-------------------------------------------------------ggaca
gttagttgttgcatcattgctcagccggaatatcaaggtacgccttttattacgagatcc
cgaaaaggcaaccaaattgtttggtgaacaggatgaagagaaattgcaggtatggagagg
ggacacaaggaaccaagaggatcttgatccatcaatgcttgagggtgttacacacgtcat
atgctgcacagggactacagcctttccttctcggagatgggatggagacaacaccccaga
aagagtagattgggagggagtgaggaaccttgtgtctatatcaccacgaacactcaatcg
ctttgttcttgtttcatccataggagtaaccaagtccaacgaactaccatggagcatcat
ga------atctctttggtgttctgaagtacaaaaagatgggggaggattttct---tcg
tgaatctggtattccattcaccataataagagctgggagattgactgatggaccatatac
ctcatatgacctgaatactctcctcagagcaacagcaggggaacgacgtgctgttgtcat
agggcaaggtgataagcttgtcgg----agaggtgagcagactcgtggttgctgaagcct
gtatacaggcactggatatagagtccacagaggggcggatttacgaaatcaattccgtca
agggagaaggaccagggagtgatccacagaagtggaaagagctgtttgaagctgct
>PAFTOL004642
-------------------------------------------------------ggaca
gttagttgttgcatcattgctcagccggaatatcagggtacgccttttactacgagatcc
tgagaaggcaaccaaattgtttggtgaacaggatgaagagaaattgcaggtatggagagg
ggacacaaggaaccaagaggatcttgatccatcaatgcttgagggtgttacgcacgtcat
atgctgcacagggactacagcctttccttctcggagatgggatggagacaacaccccaga
aagagtagattgggagggagtgaggaaccttgtatctatatcgccacgaacactcaaaag
atttgttcttgtctcgtccataggagtaaccaagtccaacgaactaccatggaggtgcaa
at------tcttttatagtgttctgaagtacaaaaagatgggggaggattttct---tcg
tgaatgtggtattccattcaccataataagagctgggagattgactgatgggccatatac
ctcatatgacctgaatactctcctcagagcaacagcaggggaacggcgtgctgttgtcat
agggcaaggcgataaacttgtcgg----agaggtgagcagactcgtggttgctgaggcct
gcatacaggcactggatatagagtccacagcagggcagatttatgaaatcaattctgtca
agggagaaggaccagggagtgatccacagaagtggaaagagctgtttgaagctgct
>PAFTOL004644
-------------------------------------------------------ggaca
gttagttgttgcatcattgctcagccggaatatcaaggtacgccttttattacgagatcc
tgagaaggcaaccaaattgtttggtgaacaggatgaagagaaattgcaggtatggagagg
ggacacaaggaaccaagaggatcttgatccatcaatgcttgagggtgttacgcacatcat
atgctgcacagggactacagcctttccttctcggagatgggatggagacaacaccccaga
aagagtagattgggagggagtgaggaaccttgtatctatatcgccacgaacactcaaaag
atttgttcttgtctcgtccataggagtaaccaagtccagcgaactaccatggagcatcat
ga------atctctttggtgttctgaagtacaaaaagatgggggaggattttct---tcg
tgaatctggtattccattcaccataataagagctgggagattgactgatgggccatatac
ctcatatgacctgaatactctcctcagagcaacagcaggggaacggcgtgctgttgtcat
ggggcaaggtgataaacttgtcgg----agaggtgagcagactcgtggttgctgaggcct
gcatacaggcactggatatagagtccacagaggggcagatttacgaaatcaattccgtca
agggaggaggaccagggagtgatccacagaattggaaagagctgtttgaa------
>PAFTOL004646
----------------aagaagcgtttattaattgtttcaatgttattgttttcaggaca
gttagttgttgcatcattgctcagccggaatatcaaggtacgccttttattacgagatcc
tgagaaggcaaccaaattgtttggtgaacaggatgaagagaaattgcaggtatggagagg
ggacacaaggaaccaacacgatcttgatccatcaatgcttgagggtgttacgcacgtcat
atgctgcacagggactacagcctttccttctcggagatgggatggagacaacaccccaga
aagagtagattgggagggagtgaggaaccttgtatctatatcgccaggaacactcaaaaa
atttgttcttgtttcgtccataggagtaaccaagtccaacgaactaccatggagcatcat
ga------atctctttggcgttctgaagtacaaaaagatgggggaggattttct---tcg
tgaatctggtattccattcaccataataagacctgggagattgactgatgggccatatac
ctcatatgacctgaataccctcctcagagcaacagcaggggaacggcgtgctgttgtcat
agggcaaggtgataaacttgtcgg----agaggtgagcagactcgtggttgctgaggcct
gcatacaggcactggatatagagtccacggaggggaagatttatgaaatcaattccgtca
aggkagaaggaccagggagtgatccacagaagtggaaagagctgtttgaagctgct
>PAFTOL004647
-------------------------------------------------------ggaca
gttagttgttgcgtcattgctcagccggaatatcaaggtacgccttttattacgrgatcc
tgagaaggcaaccaaattgtttggtgaacaggatgaagagaaattgcaggtatggagagg
ggacacaaggaaccaagaggatcttgatccatcwatgcttgaggktgttacgcacgtcat
atgctgcacagggactacagcctttccttctcgkaaatgggatggagacaacaccccrga
aagagtagattgggagggagtgaggaaccttgtatctatttcgccgcgaacactcaaaag
atttgttcttgtttcgtccataggagtaaccaagtccaacgaactaccatgg--------
------------------------------------------------------------
------------------------------------------------------------
------------------------------------------------------------
-------ggtgataaacttgtcgg----agaggtgagcagactcgtggttgctgaggcct
gcatacaggcactggacatagagtctacagaggggcagatttacgaaatcaattccgtcg
agggagatgggccagggagtgatccacagaagtggaaagagctgtttgaa------
>PAFTOL004648
-------------------------------------------------------ggaca
gttagttgtkgcatcattgctcagccggaatatcaaggtacgccttttattacgagatcc
tgagaaggcaaccaaattgtttggtgaacagcatgaagagaaattggaggtatggagagg
ggacacaaggaaccaagaggatctygatccatcaatgcttgaggktgttacgcacgtcac
atgctgcacagggacwacagcctttccttctcggagatgggatggagacaacaccccaga
aagagtagattgggagggagtgaggaaccttgtatctatatccccacgaacactcaraag
atttgttcttgtttcrtccataggagtaaccaagtccaaygaactaccatggagcatcat
ga------atctatttggtgttctraagtacaaaaagatgggggaggattttct---tcg
tgaatctggtattccattcaccataataagagctgggagattgactgatggaccatatac
ctcatatgacctgaatactctcctcagagcaacagcaggggaacggcgtgctgttgtcat
arggcaaggtgataaacttgtcgg----agaggtgagcagactcgtggttgctgaggcct
gcatacaggcactggatatagagtccacagaggggcagatttacgaaatcaattccgtca
agggagaaggaccagggagtgatccactgaagtggaaagagctgtttgaa------
>PAFTOL004649
-------------------------------------------------------ggaca
gttagttgttgcatcattgctcagccggaatatcaaggtacgccttytattacgagatcc
tgagaaggcarccaaattgtttggtgaacaggatgaagagaaattgcaggtatggagtgg
ggacacaaggaaccaagaggatcttgatccatcaatgcttkagggtgttacrcacgtcat
atgctgcacagggactacagcctttccttctcggagatgggatggagacaacaccccaga
aagagtagattgggagggagtgagaaaccttgtatctatatcgccacgaacactcaaaag
atttgttcttgtttcgtccataggagtaaccaagtccaacgaactaccatggagcatcat
ga------atctctttggtgttctgaagtacaaaaagatgggggaggattttct---gcg
tgaatctggtattccattcaccataataagagctgggagattgactgatgggccatatac
ctcatatgacctgaatactctcctcagagcwacagcaggggaacggcgtgctgttgtcat
rgggcaaggtgataaacttgtcgg----agaggtgagcagactcgtggttgctgaggcct
gcatacaggcactggacatagagtccacagaggggcagatttacgaaatcaattccgtta
agggagatggaccagggagtgatccacagaagtggaaagggctgtttgaagcagct
>PAFTOL004652
----------------aagaagtgtttattaattgtttcgatgttattgttttcaggaca
gttagttgttgcatcattgctcagccggaatatcaaggtacgccttttattacgagatcc
tgagaaggcarccaaattgtttggtgaacaggatgaagagaaattgcaggtatggagagg
ggacacaaggaaccaacaggatcttgatccatcaatgcttgagggtgttacgcacgtcat
atgctgcacagggactacagcctttccttctcggagatgggatggagacaacaccccaga
aagagtagattgggagggagtgaggaaccttgtatctatatcgccacgaacactcaaaag
atttgttcttgtttcgtccataggagtaaccaagtccaacgaactaccatggagcatcat
ga------atctctttggtgttctgaagtacaaaaagatgggggaggattttct---tcg
tgaatctggtattccgttcaccataataagacctgggagattgactgatgggccatatac
ctcatatgacctgaatactctcctcagagcaacagcaggggaacggcgtgctgttgtcat
agsgcaaggtgataaacttgtcgg----agaggtgagcagactcgtggttgctgaggcct
gcatacaggcactggatatagagtccacagaggggcagatttatgaaatcaattccgtca
agggagaaggaccagggagtgatccacagaagtggaaagagctgtttgaagctgct
>PAFTOL004653
----------------aagaagcgtttattaattgtttcgatgttattgttttcaggaca
gttagttgttgcatcattgctcagccggaatatcaaggtacgccttttattacgagatcc
tgagaaggcaaccaaattgtttggtgaacaggatgaagagaaattgcaggtatggagagg
ggacacaaggaaccagcaggatcttgatccatcaatgcttgagggtgttacgcacgtcat
atgctgcacagggactacagcctttccttctcggagatgggatggagacaacaccccaga
aagagtagattgggagggagtgaggaaccttgtatctatatcgccacgaacactcaaaag
atttgttcttgtttcgtccataggagtaaccaagtccaacgaactaccatggagcatcat
ga------atctctttggtgttctgaagtacaaaaagatgggggaggattttct---tcg
tgaatctggtattccattcaccataataagagccgggagattgaccgatgggccatatac
ctcatatgacctgaatactctcctcagagcaacagcaggggaacggcgtgctgttgtcat
agggcaaggtgataaacttgtcgg----agacgtgagcagacttgtggttgctgaggcct
gcatacaggcactggatatagagtccacagaggggcagatttatgaaatcaattccatca
agggagaaggaccagggagtgatccacagaagtggaaagagctgtttgaagctgct
>PAFTOL004654
-------------------------------------------------------ggaca
gwtagttgttgcatcattgctcagccggaatrtcaaggtacgccttttattacgagatcc
tgagaaggcarccaaattgtttggtgaacaggatgaagagaaattgcaggtatggagagg
ggacacgaggaaccaagaggatcttkatccatcaatgcttgagggtgttacgcacatcat
atgctgcacagggactacagcctttccttctcggagatgggatggagacaacaccccaga
aagagtagattgggagggagtgaggaacctygtatctatatcgccacgaacactcmaaag
atttgttcttgtttcgtccataggagtaaccaagtccaacgaactaccatggagcatcat
ga------atctctttggtgttctgaagtacaaaaagatgggggaggattttct---tcg
tgaatctggtattccattcaccataataagagctgggagattgactgatgggccatatac
ctcatatgacctgaataccctcctcagagcaacggcaggggaacggcgtgctgttgtcat
ggggcaaggtgataaacttgtcgg----agaggtgagcagactcgtggttgctgaggcct
gcatacaggcactggatatagagtccacagaggggcagatttacgaaatcaattccgtca
ag------------------------------------------------------
>PAFTOL004657
-------------------------------------------------------ggaca
gttggttgttgcatcattgctcagccggaatatcaaagtacgccttttattacgagaccc
tgagaaggyaaccaaattgtttggtgaacacaatgaagagaaattgcaggtatggaaggg
ggacacaaggaacctggaggatcttgatccatcaatgcttgagggtgttacrcacgttat
atgctgcacagggactacagcctttccttctcggagatgggatggagacaacaccccgga
aagagtagattgggagggactgagaaaccttgtatctctatcgccacgaacactcaaaag
atttgttcttgtttcttccataggagtaaccaagtccaacgaactaccatggagcatcat
ga------atctctttggtgttctgaagtacaaaaagatgggggaggattttct---tcg
tgaatcgggtattccattcaccataataagacctgggaggttgactgatggcccatacac
ctcatatgacctgaatactctcctcagagcaacatcaggggaacggcatgctgttgtcat
agggcaaggtgataaacttgtcgg----agaggcgagcagactcgtggttgctgaggcct
gcatacaggcattggatatagagtccacagaggggcagatttacgaaatcaattccgtca
agggagaaggaccaggaagtgatccacagaagtggaaagagctgtttgaagctgct
>PAFTOL004658
-------------------------------------------------------ggaca
gttarttgttgcatcattgctcagccggaatatcaaggtacgccttttattacgagatcc
tgakaaggcaaccaaattgtttggtgaacaggatgaagagaaattgcaggtatggagtgg
ggacacaaggaaccaagaggatcttgatccatcaatgcttgagggtgttacgcacgtcat
atgctgcacagggactacagcctttccttctcggagatgggatggagacaacaccccaga
aagagtagattgggagggagtgaggaaccttgtatctatatcgccacgaacactcaaaag
atttgttcttgtttcgtccataggagtaaccaagtccaacgaactaccatgg--------
------------------------------------------------------------
------------------------------------------------------------
------------------------------------------------------------
-------ggtgataaacttgtcgg----agaggtgagcagactcgtggttgctgaggcct
gcatacaggcactggacatagagtccacagaggggcagatttacgaaatcaattccgtca
ag------------------------------------------------------
>PAFTOL004660
-------------------------------------------------------ggaca
gttaattgttgcatcattgctcagccggaatatcaaggtacgccttttattacgagatcc
tgagaaggcaaccaaattgtttggtgaacaggatgaagagaaattgcaggtatggagtgg
ggacacaaggaaccaagaggatcttgatccatcaatgcttgagggtgttacgcacgtcat
atgctgcacagggactacagcctttccttctcggagatgggatggagacaacaccccaga
aagagta-----------------------------------------------------
------------------------------------------------------------
------------------------------------------------------------
------------------------------------------------------------
------------------------------------------------------------
-------ggtgataaacttgtcgg----agaggtgagcagactcgtggttgctgaggcct
gcatacaggcactggacatagagtccacagaggggcagatttacgaaatcaattccgtca
ag------------------------------------------------------
>PAFTOL004661
-------------------------------------------------------ggaca
gttggttgttgcatcattgctcagccggaatatcaaagtacgccttttattacgagaccc
tgagaaggcaaccaaattgtttggtgaacaggatgaagagaaattgcaggtatggaaggg
ggacacaaggaacctggaggatcttgatccgtcaatgcttgagggtgttacgcacgttat
atgctgcacagggactacagcctttccttctcggagatgggatggagacaacaccccgga
aagagtagattgggaggggctgagaaaccttgtatctctatcgcctcgaacactcaaaag
atttgttcttgtttcgtccataggagtaaccaagtccaacgaactaccatggagcatcat
ga------atctctttggtgttctgaagtacaaaaagatgggggaggattttct---tcg
tgaatcgggtattccattcaccataataagacctgggagrttgactgatggcccatacac
ctcatatgacctgaatactctcctcagagcaacagcaggggaacggcatgctgttgtcat
ggggcaaggtgataaacttgtcgg----agaggcgagcagactcgtggttgctgaggcct
gcatacaggcattggatatagagtccacagaggggcagatttacgaaatcaattccgtca
agggagaaggaccaggaagtgatccacagaagtggaaagagctgttcgaa------
>PAFTOL004662
-------------------------------------------------------ggaca
rttagtagttgcatcattgctcagccggaatatcaaggtacgccttttattacgagatcc
tgagaaggcaaccaaattgtttggtgaacaggatgaagagaaattgcaggtatggagagg
ggacacgaggaaccaagaggatcttgatccatcaatgcttgagggtgttacgcacgtcat
atgctgcacagggactacagcctttccttctcggagatgggatggagacaacacccccga
aagagtagattgggagggagtgaggaaccttgtatctatatcgccacgaacactcaaaag
atttgttctagtttcatccataggagtaaccaagtccaacgaactaccatggagcatcat
ga------atctctttggtgttctgaagtacaaaaagatgggggaggattttct---gcg
tgaatctggtattccattcaccataataagagctgggagattgactgatgggccatatac
ctcatatgacctsaatactctcctcagagcaacagcaggggaacggcgtgctgttgtcat
ggggcaaggtrtgctacttgtkga------------------------------------
-------------------------------------------------cactatt----
--------------------------------------------------------
>PAFTOL004664
----------------aagaagcgtttattaattgtttcaatgttattgttttcaggaca
gttagttgttgcatcattgctcagccggaatatcaaggtacgccttttrttacgagatcc
tgagaaggyaaccaaaytgtttggtgaacaggatgaagagaaattgcaggtatggagagg
ggacacaaggaaccaacaggatcttgatccatcaatgcttgagggtgttacgcacgtcat
atgctgcacagggactacagcctttccttctcggagatgggatggagacaacaccccaga
aagagtagattgggagggagtgaggaaccttgtatctatatcgccacgaacactcaaaag
atttgttcttgtttcgtccataggagtaaccaagtccaacgaactaccatggagcatcat
ga------atctctttggcgttctgaagtacaaaaagatgggggaggattttct---tcg
tgaatctggtattccattcaccataataagacctgggagattgactgatgggccatatac
ctcatatgacctsaataccctcctcagagcaacagcaggggaacggcgtgctgttgtcat
agggcaaggtgataaacttgtygg----agaggtgagcagactcgtggttgctgaggcct
gcatacaggcactggatatagagtccacagmggggcagatttatgaaatcaattctgtca
agggagaaggaccaggcagtgatccacagaagtggaaagagctgtttgaagctgct
>PAFTOL004665
-------------------------------------------------------ggaca
gttagttgttgcatcactgctcagccggaatatcaaggtacgccttttattacgagatcc
tgagaaggcaaccaaattgtttggtgaacaggatgaagagaaattggaggtatggagagg
ggacacaaggaaccaagaggatcttgatccatcaatgcttgagggtgttacgcacatcat
atgctgcacagggactacagcctttccttctcggagatgggatggagacaacaccccaga
aagagtagattgggagggagtgaggaaccttgtatctatatccccacaaacactcaaaag
atttgttcttgtttcgtccataggagtaaccaagtccaacgaactaccatggagcatcat
ga------atctctttggtgttctgaagtacaaaaagatgggggaggattttct---tcg
tgaatctggtattccattcaccataataagagctgggagattgactgatgggccatatac
ctcatatgacctgaatactctcctcagagcaacagcaggggaacggcgtgctgttgtcat
agggcaaggtgataaacttgttgg----agaggtgagcagactcgtggctgctgaggcct
gcatacaggcactggatatagagtccacagaggggcagatttacgaaatcaattccatca
agggagaaggaccagggagtgatccactgaagtggaaagagctgtttgaa------
>PAFTOL004666
----------------------------------------------------ttaggaca
gttagttgttgcatcattgctcagccggaatatcaaggtacgccttttattacgagaccc
tgagaaggcaaccaaattgtttggtgaacaggatgaagagaaattgcaggtatggagagg
ggacacaaggaaccaagaggatcttgatccatcaatgcttgagggtgttacgcacgtcat
atgctgcacagggactacagcctttccttctcggagatgggatggagacaacacaccaga
aagagtagattgggagggagtgaggaaccttgtatctatatcgccacgaacactcaaaag
atttgttcttgtttcgtccataggagtaaccaagtccaacgaactaccatggagcatcat
ga------atctctttggtgttctgaagtacaaaaagatgggggaggattttct---tcg
tgaatctggtattccgttcaccataataagagctgggagattgactgatgggccatatac
ctcatatgacctgaatactctcctcagagcaacagcaggggaacggcgtgctgttgtcat
agggcaaggtgataaacttgtcgg----agaggtgagcagacttgtggttgccgaggcct
gcatacaggcactggatatagagtcgacagcggggcagatttatgaaatcaattccatca
agggagaaggaccagggagtgatccacagaagtggaaagagctgtttgaagctgct
>PAFTOL004667
-------------------------------------------------------ggaca
gttagttgttgcatcattgctcagccggaatatcaaggtacgccttttattacgaaatcc
tgagaaggcaaccaaattgtttggtgaacaggatgaagagaaattgcaggtatggagagg
ggacacaaggaaccaacaggatcttgatccatcaatgcttgagggtgttacgcacgtcat
atgctgcacagggactacagcctttccttctcggagatgggatggagacaacaccccaga
aagagtagattgggagggagtgaggaaccttgtatctatatcgccacgaacactcaaaag
atttgttcttgtttcgtccataggagtaaccaagtccaacgaactaccatggagcatcat
ga------atctctttggtgttctgaagtacaaaaagatgggggaggattttct---tcg
tgaatctggtattccattcaccataataagagctgggagattgactgatgggccatatac
ctcatatgacctgaatactctcctcagagcaacagcaggggaacggcgtgctgttgtcat
agggcaaggtgataaacttgtcgg----agaggtgagcagactcgtggttgctgaggcct
gcatacaggcactggatatagagtccacagcggggcagatttatgaaatcaattctgtca
agggagaaggaccagggagtgatccacagaagtggaaagagctgtttgaa------
>PAFTOL004668
-------------------------------------------------------ggaca
gttagttgttgcatcattgctcagccgsaatatcaaggtacgccttttattacgagatcc
tgagaaggcaaccaaattgtttggtgaacaggatgaagagaaattgcaggtatggagagg
ggacacaaggaaccaagaggatcttgatccatcaatgcttgagggtgttacgcacgtcat
atgctgcacagggactacagcctttccttctcggagatgggawggagacaacaccccaga
aagagtagattgggagggagtgaggaaccttgtatctatatcgccacgaacactcaaaag
atttgttcttgtttcgtccataggagtaaccaagtccaacgaactaccatggagcatcat
ga------atctctttggtgttctgaaatacaaaaagatgggggaggattttct---tcg
tgaatctggtattccattcaccataataagagctgggagattgactgatgggccatatac
ctcatatgacctgaatactctcctcagagcaacagcaggggaacggcgtgctgttgtcat
agggcaaggtgtgctacttgtgga------------------------------------
-------------------------------------------------caccatt----
--------------------------------------------------------
>PAFTOL005024
----------------aagaagcgtttattaattgtttcgatgttattgttttcaggaca
gttagttgttgcatcattgctcagccggaatatcaaggtacgccttttattacgagatcc
tgagaaggcaaccaaattgtttggtgaacaggatgaagagaaattgcaggtatggagagg
ggacacaaggaaccaacaggatcttgatccatcaatgcttgagggtgttacgcacgtcat
atgctgcacagggactacagcctttccttctcggagatgggatggagacaacaccccaga
aagagtagattgggcgggagtgaggaaccttgtatctatgtcgccacgaacactcaaaag
atttgttcttgtttcatccattggagtaaccaagtccaacgaactaccctggagcatcat
ga------atctctttggtgttctgaagtacaaaaagatgggggaggattttct---tcg
tgaatctggtattccattcaccataataagagctgggagattgactgatgggccatatac
ctcatatgacctgaatactctcctcagagcaacagcaggggaacggcgtgctgttgtcat
agggcaaggtgataaacttgtcgg----agaggtgagcagacttgtggttgctgaggcct
gcatacaggcactggatatagagtccacagaggggcagatttatgaaatcaattccgtca
agggagaaggaccagggagtgatccacagaagtggaaagagctgtttgaagctgct
>PAFTOL005025
-------------------------------------------------------ggaca
gttagttgttgcatcattgctcagccggaatatcaaggtacgacttttattacgagatcc
tgagaaggcaaccaaattgtttggtgaacaggatgaagataaattggaggtatggagagg
ggacacaaggaaccaagaggatcttgatccatcaatgcttgagggtgttacgcatgtcat
atgctgcacagggactacagcctttccttctcggagatgggatggagaaaacaccccaga
aagagta-----------------------------------------------------
------------------------------------------------------------
-------------------gttctgaagtacaaaaagatgggggaggattttct---tcg
tgaatctggtattccattcaccataataagagctgggagattgactgatgggccatatac
ctcatatgacctgaatactctcctcagagcaacagcaggggaacggcgtgctgttgtcat
agggcaaggtgataaacttgtcgg----agaggtgagcagactcgtggttgctgaggcct
gtatacaggcactggatatagagtctacagaggggcagatttacgaaatcaattccgtca
agggagaaggaccagggagtgatccacagaaatggaaagagctgtttgaagctgct
>PAFTOL005026
-------------------------------------------------------ggaca
gttagttgttgcatcattgctcagccggaatatcaaggtacgccttttattacgagatcc
tgagaaggcaaccaaattgtttggtgaacaggatgaagataaattggaggtatggagagg
ggacacaaggaaccaagaggatcttgatccatcartgcttgagggtgttacgcatgtcat
atgctgcacagggactacagcctttccttctcgsagatgggatggagacaacaccccaga
aagagtagattgggagggagtgaggaaccttgtatctatattgccacgaacacttaaaag
atttgttcttgtttcgtccataggagtaacgaagtccaatgaactaccatggagcatcat
ga------atctctttggtgttctgaagtacaaaaagatgggggaggattttct---tcg
tgaatctggtattccattcaccataataagagctgggagattgactgatgggccatatac
ctcatatgacctgaatactctcctcagagcaacagcaggggaacggcgtgctgttgtcat
agggcaaggtgataaacttgtcgg----agaggtgagcagactcgtggttgctgaggcct
gtatacaggcactggatatagagtctacagaggrgcagatttacgaaatcaattccgtca
agggagaaggaccagggagtgatccacagaartggaaagagctgtttgaa------
>PAFTOL005035
-------------------------------------------------------ggaca
gttagttgttgcatcattgctcagccggaatatcaaggtacgccttttattacgagatcc
tgagaaggcaaccaaattgtttggtgaacaggatgaagagamattgcaggtatggagagg
ggacacaaggaaccaagaggatsttgatccatcaatgcttgagggtgttacgcacgtcat
atgctgcacagggactacagcctttccttctcggagatgggatggagacaacaccccaga
aagagtagattgggagggagtgaggaaccttgtatctgtatcgccacgaacactcaaaag
atttgttcttgtctcgtccataggagtaaccaagtccaacgaactaccatggagcatcat
ga------atctctttggtgttctgaagttcaaaaagatgggggaggattttct---tcg
tgaatctggtattccattcaccataataagacctgggagattgactgatgggccatatac
ctcatatgacctgaatactctcctcagagcaacagcwggggaacggcgtgctgttgtcat
agggcaaggtgtkctacttgtgga------------------------------------
-------------------------------------------------caccattatgc
agggagaaggaccagggagtgatccacagaagtggaaagagctgtttgaagctgct
>PAFTOL005042
-------------------------------------------------------ggaca
gttagttgttgcatcattgctcagccggaatatcaaggtacgccttttattacgagatcc
tragaaggcaaccaaattgtttggtgaacaggatgaagagaaattgsaggtatggagags
ggacacaaggaaccaasaggatcttgatccatcaatgcttgagggtgttacgcacgtcat
atgctgcacagggactacagcctttccttctcrgagatgggatggagacaacwccccaga
aagagta-----------------------------------------------------
----------------------------------------------------agcatcat
ga------atctctttggtgttctgaagtacaaaaagatgggggaggattttct---tcg
tgaatctggtattccattcaccgtaatmagagctgggagattgactgatgggccatatac
ctcatatgacctgaatactctcctcagagcaacrgcaggggaacggcgtgctgttgtcat
agggcaaggtgataaaattgtcgg----agaggtgagcagactcgtggttgctgaggcct
gcatacaggcactggatatagagtccacagaggggcagatttacgaaatcaattccgtca
agggagaaggaccagggagtgatccactgaagtggaaagagctgtttgaagctgct
>PAFTOL005043
----------------aagaagcgtttattaattgtttcgatgwtattgttttcaggaca
gttagttgttgcatcattgctcagccggaatatcaaggtacgccttttattacgagatcc
tragaaggcaaccaaattgtttggtgaacaggatgaagagaaattgcaggtatggagagg
ggacacaaggaaccaacaggatcttgatccatcaatgcttgagggtgttacgcacgtcat
atgctgcacagggactacagcctttccttctcggagatgggatggagacaacwccccaga
aagagtagattgggagggagtgaggaaccttgtatctatatygccacgaacactcaaaag
atttgttcttgtttcgtccataggagtaaccaagtccaacgaactaccatggagcatcat
ga------atctstttggtgttctgaagtayaaaaagatgggggaggattttct---tcg
tgaatctggtattccattcacyataataagacctgggagattgactgatgggccatatac
ctcatatgacctgaatactctcctcagagcaacagcaggggaacggcrtgctgttgtcat
agggcaaggtgataaacttgtcgg----agaggtgagcagactcgtggttgctgaggcct
gcatacaggcactggatatagagtccacagaggggcagatttatgaaatcaattccgtca
agggagaaggaccagggagtgatccacagaagtggaaagagctgtttgaa------
>PAFTOL005047
-------------------------------------------------------ggaca
gttagttgttgcatcattgctcagccggaatatcaaggtacgccttttattacgagatcc
tgagaaggcaaccaaattgtttggtgaacaggatgaagagaaattggagatatggagagg
ggacacaaggaaccaagaggatcttgatccatcaatgcttgagggtgttacgcacgtcat
atgctgcacagggactacagcctttccttctcggagatgggatggagacaacaccccaga
aagagtagattgggagggagtgaggaaccttgtatctatatccccacgaacactcaaaag
atttgttcttgtttcgtccataggagtaaccaagtccaacgaactaccatggagcatcat
ga------atctctttggtgttctgaagtacaaaaagatgggggaggattttct---tcg
tgaatctggtattccattcaccataataagagctgggagattgactgatggaccatatac
ctcatatgacctgaatactctcctcagagcaacagcaggggaacggcgtgctgttgtcat
agggcaaggtgataaacttgtcgg----agaggtgagcagactcgtggttgctgaggcct
gcatacaggcactggatatagagtccacagaggggcagatttacgaaatcaattccgtca
agggagaaggaccagggagtgatccactgaaatggaaagagctgtttgaagctgct
>PAFTOL005169
-------------------------------------------------------ggaca
gttagttgttgcatcattgctcagccggaatatcaaggtaygccttttattacgagatcc
tgagaaggcaaccaaattgtttggtgaacaggatgaagagaaattgcaggtatggagagg
ggacacaaggaaccaagaggatcttgatccatcaatgcttgag-----------------
------------------------------------------------------------
------------------------------------------------------------
------------------------------------------------------------
------------------------------------------------------------
-------------------------atcagagctgggagattgactgatgggccatatac
ctcatatgacctgaatactctcctcagagcaacagcaggggaacggcgtgctgttgtcat
agggcaaggtgtgctacttgtggacactatt-----------------------------
------------------------------------------------------------
--------------------------------------------------------
>PAFTOL007498
-------------------------------------------------------ggaca
gttagttgttgcatcattgctcagccggaatatcaaggtacgccttttattacgagatcc
tgagaaggcaaccaaattgtttggtgaacaggatgaagagaaattgcaggtatggagagg
ggacacaaggaaccaagaggatcttgatccatcaatgcttgagggtgttacgcacgtcat
atgctgcacagggactacagcctttccttctcggagatgggatggagacaacaccccaga
aagagtagattgggagggagtgaggaaccttgtatct-----------------------
------------------------------------------------------------
------------------------------------------------------------
----------------------atgatcagagctgggagattgactgatgggccatatac
ctcatatgacctgaatactctcctcagaacaacagcaggggaacggcgtgctgttgtcat
ggggcaaggtgataaacttgtcgg----agaggtgagcagactcgtggttgctgaggcct
gcatacaggcactggatatagagtccacagaagggcagatttacgaaatcaattccgtca
agggagaaggaccagggagtgatccacagaagtggaaagagctgtttgaagctgct
>PAFTOL008060
-------------------------------------------------------ggaca
gttagttgttgcatcattgctcagccagaatatcaaggtacgccttttattacgagatcc
tgagaaggcaaccaaattgtttggtgaacaggatgaagagaaattgcaggtatggagagg
ggacacaaggaaccaagaggatcttgatccatcaatgcttkagggtgttacgcacgtcat
atgctgcacagggactacagcctttccttctcggagatgggatggagacaacaccccaga
aagagtagattgggagggagtgaggaaccttgtatctatatcgccacgaacactcaaaag
atttgttcttgtttcgtccataggagtaaccaagtccaacgaactaccatggagcatcat
ga------atctctttggtgttctgaagtacaaaaagatgggggaggattttct---tcg
tgaatctggtattccattcaccataatmagagctgggagattgactgatgggccatatac
ctcatatgacctgaatactctcctcagagcaacagcaggggaacggcgtgctgttgtcat
agggcaaggtgwtaaacttgttgg----agaggtgagcagactcgtggttgctgaggcct
gcatacaggcactggatatagagtccacagaggggcagatttatgaaatmaattccgtca
ag------------------------------------------------------
>PAFTOL008062
-------------------------------------------------------ggaca
gttagttgttgcatcattgctcagtcggaatatcaaggtacgccttttattacgagatcc
tgagaaggcaaccaaattgtttggtgaacaggakgaagagaaattgcaggtatggagagg
ggacacaaggaaccaagaggatcttgatccatcaatgcttgagggtgttacgcacatcat
atgctgcacagggactacagcctttccttctcggagatgggatggagacaacaccccaga
aagagtagattgggagggagtgaggaaccttgtatctatatcgccacgaacactcaaaag
atttgttcttgtttcgtccataggagtaaccaagtccaacgaactaccatggagcatcat
ga------atctctttggtgttctgaagtacaaaaagatgggggaggattttct---tcg
tgaatctggtattccattcaccataataagagckgggagattgactgatgggccatatac
ctcatatgacctgaatactctcctgagagcaacagcaggggaacggcgtgctgttgtcat
agggcaaggtgataaacttgttgg----agaggtgagcagactcgtggttgctgaggcct
gcatacaggcactggatatagagtccacagaggggcagatttatgaaatcaattccgtca
agggagaaggaccaggcagtgatccacagaagtggaaagagctgtttgaagctgct
>PAFTOL008063
-------------------------------------------------------ggaca
gttagttgttgcatcattgctcagtcggaatatcaaggtacgccttttattacgagatcc
tgagaaggcaaccaaattgtttggtgaacaggatgaagagaaattgcaggtatggagagg
ggacacaaggaaccaagaggaycttgatccatcaatgcttgagggtgttacgcacatcat
atgctgcacagggactacagcctttccttctcggagatgggatggagacaacaccccaga
aagagtagrttgggagggagtgaggaaccttgtatctatatcgccacgaacactcaaaag
atttgttcttgtttcgtccataggagtaaccaagtccaacgaactaccatggagcatcat
ga------atctctttggtgttctgaagtacaaaaagatgggggaggattttct---tcg
tgaatctggtattscattcaccataataagagctgggagattgactgatgggccatatac
ctcatatgacctgaatactctcctcagagcaacagcaggggaacggcgtgctgttgtcat
agggcaaggtgataaacttgtcgg----agaggtgagcagactygtgsttgctgaggcct
gcatacaggcactggatatagagtccacagaggggcagatttatgaaatcaattccgtca
agggagaaggaccaggcagtgatccacagaagtggaaagagctgtttgaa------
>PAFTOL008084
-------------------------------------------------------ggaca
gttggttgttgcatcattgctcagccggaatatcaaagtacrccttttattacgagaccc
tcagaaggcaaccaagttgtttggtgaacaggatgaagagaaattgcagatatggaaagg
ggacacaaggaacctagaggatcttgatccatcaatgcttgagggtgttacacacrttat
atgctgcacagggactacagcctttccttctcggagatgggatggagacaacaccccgga
aagagtagattgggagggactgagaaatcttgtatcactatcgccacgaacactcaaaag
atttgttcttgtttcgtccataggagtaaccaagyccaacgaactaccatggagcatcat
ga------atctctttggtgttctgaagtacaaaaagatgggggaggattttct---tcg
tgagtcgggtattccattcacgataatmagacctgggaggttgactgatggcccatacac
ctcatatgacctgaatactctcctcagagcaacagcaggggaacggcgtgctgttgtcat
tgggcaaggtgataaacttgtygg----agaggtgagcagactcgtggttgctgaggcct
gcatacaggcactggatatagagtccacagaggggcagacttacgaaatcaattcggtca
agggagaaggaccaggaagtgatccacagaagtggaaagagctgttcgaagctgct
>PAFTOL008417
-------------------------------------------------------ggaca
gttagttgttgcatcattgctcagccggaatatcaaggtacgccttttattgcgagatcc
tgagaaggcaaccaaattgtttggtgaacaggatgaagagaaattgcaggtatggagagg
ggacacaaggaaccaacaggatcttgatccatcaatgcttgagggtgttacgcacgtcat
atgctgcacagggactacagcctttccttctcggagatgggatggagacaacaccccaga
aagagtagattgggagggagtgaggaaccttgtatctatatcgccacgaacactcaaaag
atttgttcttgtttcgtccataggagtaaccaagtccaacgaactcccatggaggtgcaa
at------tcctttat--------------------------------------------
-------------------------atcagagctgggagattgactgatgggccatatac
ctcatatgacctgaatactctcctcagagcaacagcaggggaacggcgtgctgtggtcat
agggcaaggtgataaacttgttgg----agaggtragcagacttgtggttgctgaggcct
gcatacaggcactggatatagagtccacagaggggcagatttatgaaatcaattccgtca
agggagaaggaccagggagtgatccacagaagtggaaagagctgtttgaagctgct
>PAFTOL008419
-------------------------------------------------------ggaca
gttagttgttgcatcattgctcagccggaatatcaaggtacggcttttattacgagatcc
tgagaaggcaaccaaattgtttggtgaacaggatgaagagaaattgcaggtatggagagg
ggacacaaggaaccaagaggatcttgatccatcaatgcttgagggtgttacgcacgtcat
atgctgcacagggactacagcctttccttctcggagatgggatggagacaacaccccaga
aagagtagattgggagggagtgaggaaccttgtatctatattaccacgaacactcaaaag
atttgttcttgtttcgtccataggagtaaccaagtccaacgaactaccatggaggtgcaa
at------tcttttataatccatgcgattgtcattttctctgacatacgtttctagaata
ctgatctggtattccattcaccataataagagctgggagattgactgatgggccatatac
ctcatatgacctgaatactctcctcagagcaacagcaggggaacggcgtgctgttgtcat
agggcaaggtgataaacttgtcgg----agaggtgagcagactcgtggttgctgaggcct
gcatacaggcactggatatagagtccacagagggccagatttatgaaatcaattccatca
ag------------------------------------------------------
>PAFTOL008421
-------------------------------------------------------ggaca
gttagttgttgcatcattgctaagccggaatatcaaggtacgccttttattacgagatcc
tgagaaggcgaccaaattgtttggtgaacaggatgaagagaaattgcaggtatggagagg
tgacacaaggaaccaagaggatcttgatccatcaatgcttgagggtgttacgcacgtcat
atgctgcacagggactacagcctttccttctcggagatgggatggagacaacaccccaga
ragagtagattgggagggagtgaggaaccttgtatctatatcgccacgaacactcaaaag
atttgttcttgtttcatccataggagtaaccaagtccaacgaactaccatggagcatcat
ga------atctctttggtgttctgaagtacaaaaagatgggggaggattttct---tcg
tgaatstggtattccattcaccataatmagagctgggagattgactgatgggccatatac
ctcgtatgacctgaatactctcctcagagcaacagcaggggaacggcgcgctgttgtcat
ggggcaaggtgataaacttgtcgg----agaggtgagcagactcgtggttgctgaggcct
gcatacaggcactggatattgagtccacagaggggcagatttacgaaatcaattccgtca
agggagaaggaccaggaagtgatccacagaagtggaaagaactc------------
>PAFTOL008422
-------------------------------------------------------ggaca
gttagttgttgcatcattgctcagccggaatatcaaggtrcrccttttattacgagatcc
tgagaaggcaaccaaattgtttggtgaacaggatggagagaaattgcaggtatggagagg
ggacacgaggaaccaagaggatctkgatccatcaatgcttkaggktgttacgcacrtcat
atgctgcacagggactacagcctttccttctcggmgatgggatggagacaacaccccaga
aagagtaga---------------------------------------------------
------------------------------------------------------------
------------------------------------------------------------
------aaatcttccattcaccataataagagccgggagattgactgatgggccgtatac
ctcatatgacctgaatactctcctcagagcaacagcaggggaacggcgtgctgttgtcat
ggggcaaggtgataaacttgtcgg----agaggtgagcagactcgtggttgctgaggcct
gcatacaggcactggatatagagtccacagaggggcagatttaygaaatcaattccgtta
agggagaaggaccagggagtgatycacagaartggaaagagctgtttgaagctgct
>PAFTOL008423
-------------------------------------------------------ggaca
gttagttgttgcatcattgctcagccggaatatcaaggtacgccttttattacgagatcc
tgagaaggcaaccaaattgtttggcgaacaggatgaagagaaattggaggtatggagagg
ggacacaaggaaccaagaggatcttgatccatcaatgcttgagggtgttacgcacgtcat
atgctgcacagggactacagcctttccttctcggagatgggatggagacaacaccccaga
aagagtagattgggagggagtgaggaaccttgtatctatatccccacgaacactcaaaag
atttgttcttgtttcgtccataggagtaaccaagtccaacgaactaccatggagcatcat
ga------atctctttggtgttctgaagtacaaaaagatgggggaggattttct---tcg
tgaatctggtattccattcaccataataagagctgggagattgactgatgggccatatac
ctcatatgacctgaatactctcctcagagcaacagcaggggaacggcgtgctgttgtcat
agggcaaggtgataaacttgtcgg----agaggtgagcagactcgtggttgctgaggcct
gcatacaggcactggatatagagtccacagaggggcagatttacgaaatcaattccgtca
agggagaaggaccagggagtgatccactgaagtggaaagagctgtttgaagctgct
>PAFTOL008439
-------------------------------------------------------ggaca
gttagttgttgcrtcrttactcagccrraatatcaaagtacaccttttattacgagatcc
tgagaaggcaaccaaattgtttggtgaacaggatgaagagaaattgcaggtatggagagg
ggacacaaggaaccaagasgatcttgatccatcaatgcttgagggtgttacgcacgttat
atgctgcacagggactactgcctttccttctcrgagatgggatggrgacaacaccccaga
aagagtagattgggagggagtgagaaaccttgtatctatatcgccacgaacactcaaacg
atttgttcttgtttcgtccgtaggagtaaccaagtccaacgaactaccatggagcatcat
ga------atctgtttggtgttctgaagtacaaaaagatgggggaggatttyct---tcg
tgaagcgggtattccattcaccataatmagagctgggagattgactgatggcccatacac
ctcatatgacctgaatactctcctcagagcaacagcaggggaacggcgtgctgttgtcat
agggcaaggtgatraacttgtcgg----agaggtgagcagactcgtggttgctgaggcct
gcatacaggcactggatatagagtccacagaggggcagatttacgaartcaattccgtca
aggkagaaggaccagggagtgatacacagaagtggaaagaactgtttgaa------
>PAFTOL008881
-------------------------------------------------------ggaca
gttagttgttgcatcattgctcagccggaatatcaaggtacgccttttattacgagatcc
tgagaaggcaaccaaattgtttggtgaacaggatgaagagaaattggaggtatggagagg
ggacacaaggaaccaagaggatcttgatccatcaatgcttgagggtgttamgcacgtcat
atgctgcacagggactacagcctttccttctcggagatgggatggagacaacaccccaga
aagagtagattgggagggagtgaggaaccttgtatctatatcgccacgaacgctcaaaag
atttgttcttgtttcgtccataggagtaaccaagtccaacgaactaccatggagcatcat
ga------atctctttggtgttctgaagtacaaaaagatgggggaggattttct---ttg
tgaatctggtattccattcaccataataagagctgggagattgactgatgggccatatac
ctcatatgacctgaatactctcctcagagcaacagcaggggaacggcgtgctgttgtcat
agggcaaggtgataaacttgtcgg----agaggtgagcagactcgtggttgctgaggcct
gcatacaggcactkgatatagagtccacagaggggcagatttacgaaatcaattccgtca
agggagaaggaccagggagtgatccacagaagtggaaagagctgtttgaagctgct
>PAFTOL009175
------------------------------------------------------------
------------------------------------------------------------
------------------------------------------------------------
------------------------------------------------------------
------------------------------------------------------------
------------------------------------------------------------
------------------------------------------------------------
------------------------------------------------------------
------------------------------------------------------------
------------------------------------------------------------
-------ggtgataaacttgtcgg----agaggtgagcagacttgtggttgctgaggcct
gcatacaggcactggatatagagtccacagaggggcagatttacgaaatcaattccatca
ag------------------------------------------------------
>PAFTOL009179
------------------------------------------------------------
------------------------------------------------------------
------------------------------------------------------------
------------------------------------------------------------
------------------------------------------------------------
----acagattgggagggagtgaggaactttgtatctatattgccacgaacactcaaaag
atttgttcttgtttcgtccataggagtaaccaagtccaacgaactaccatggaggtgcaa
at------tcttttataatccatgcgagtacaaaaagatgggggaggattttct---tcg
tgaatctggtattccattcaccataataagagctgggagattgactgatgggccatatac
ctcatatgacctgaatactctcctcagggcaacagcaggggaacggcgtgctgttgtcat
ggggcaaggt--------------------------------------------------
--------------------------------------------------------ctgc
agggagaaggaccagggagtgatccacagaagtggaaagagctgtttgaagctgct
>PAFTOL009181
-------------------------------------------------------ggaca
gttagtwgttgcatcattgctcagccggaatatcaagktaygccttttattacgagatcc
tgagaaggcaaccaaattgtttggygaacaggatgaagagaaattgcaggtatggagagg
ggacacaaggaaccaagaggatcttgatccatcaatgcttgagggtgttacgcacgtcat
atgctgcacagggactacagcctttccttctcggagatgggatggagacaacaccccaga
aagagtaatgcagggagaag----------------------------------------
------------------------------------------------------------
------------------------------------------------------------
------------------------------------------------------------
------------------------------------------------------------
------------------------------------------------------------
------------------------------------------------------------
---------gaccagggagtgatccacagaagtggaaagagctgtttgaagctgct
>PAFTOL009183
----------------aagaagcgtttatyaattgtttcgatgwtattgttttcaggaca
gttagttgttgcatcattgctcagccggaatatcaaggtacgccttttattacgagatcc
tgagaaggcaaccaaattgtttggtgaacagkrtgaagagaaattgcaggtatggagagg
ggacacaaggaaccaagaggatcttgatccatcaatgcttgagggtgttacgcacgtcat
atgctgcacagggactacagcctttccttctcggagatgggatggagacaacaccccaga
aagagta-----------------------------------------------------
------------------------------------------------------------
------------------------------------------------------------
------------------------------------------------------------
------------------------------------------------------------
------------------------------------------------------------
------------------------------------------------------------
--------------------------------------------------------
>PAFTOL009185
-------------------------------------------------------ggaca
gttagttgttgcatcattgctcagccggaatatcaaggtacgccttttattacgagatcc
tgagaaggcaaccaaattgtttggtgaacaggatgaagagaaattgcaggtatggagagg
ggacacaaggaaccaagaggatcttgatccatcaatgcttgagggtgttacgcacatcat
atgctgcacagggactacagcctttccttctcggagatgggatggagacaacaccccaga
aagagtagattgggagggagtgaggaaccttgtatctatattgccacgaacactcaaaag
atttgttcttgtttcatccataggagtaaccaagtccaacgaactaccatggagcatcat
ga------atctctttggtgttctgaagtacaaaaaaatgggggaggattttct---tcg
tgaatctggtattccattcaccataatmagagctgggagattgactgatgggccatatac
ctcatatgacctgaatactctcctcagagcaacagcaggggaacgacgtgctgttgtcat
agggcaaggtgataaacttgtcgg----agaggtgagcagactcgtggttgctgaggcct
gcatacaggcactggatacagagtccacagaggggcagatttacgaaatcaattccatca
agggagaaggaccagggagtgatccacagaagtggaaagagctgtttgaagctgct
>PAFTOL009187
-------------------------------------------------------ggaca
gttagttgttgcatcattgctcagccggaatatmaaggtacgccttttattaygagatcc
tgagaaggcaaccaaattgtttggtgaacaggatgaagagaaattggaggtatggagagg
rgacacaaggaaccaagaggatcttgatccatcaatgcttgagggtgttacrcacgtcat
atgctgcacagggactacagcctttccttctcggagatgggatggagacaacaccccaga
aagagtagattgggagggagtgaggaaccttgtatctatatccccacgaacactcaaaag
atttgttcttgtttcgtccataggagtaaccaagtccaacgaactaccatggagcatcat
ga------atctctttggtgttctgaagtacaaaaagatgggggaggattttct---tcg
tgaatctggtattccattcaccataataagagctgggagattgactgatgggccatatac
ctcatatgacctgaatactctcctcagagcaacagcaggggaacggcgtgctgttgtcat
agggcaaggtgwtaaacttgtcgg----agaggtgagcagactygtggttgctgaggcct
gcatacaggcastggatatagagtccacagaggggcagatttacgaaatcaattccrtca
agggagaaggaccagggagtgatccactgaagtggaaagagctgtttgaagctgct
>PAFTOL009189
----------------aagaagcgtttattaattgtttcgatgttattgttttcaggaca
gttagttgttgcatcattgctcagccggaatatcaaggtwcgccttttattacgagatcc
tgagaaggcaaccaaattgtttggtgaacaggatgaagagaaattgcaggtatggagagg
ggacacaaggaaccaacaggatcttgatccatcaatgcttgagggtgttacgcacgtcat
atgctgcacagggactacagcctttccttctcggagatgggatggagacaacaccccaga
aagagta-----------------------------------------------------
----------------------------------------------------agcatcat
ga------atctctttggtgttctgaagtacaaaaagatgggggaggattttct---tcg
tgaatctggtattccattcaccataataagagctgggagattgactgatgggccatatac
ctcatatgacctgaatactctcctcagagcaacagcaggggaacggcgtgctgttgtcat
agggcaaggtgataaacttgtcgg----agaggtgagcagacttgtggttgctgaggcct
gcatacaggcactggatatagagtccacagaggggcagatttatgaaatcaattccgtca
agggagaaggaccagggagtratccacagaagtggaaagagctgtttgaagctgct
>PAFTOL009191
----------------aagaagcgtttattaattgtttcgatgttattgttttcaggaca
gttagttgttgcatcattgctcagccggaatatcaaggtacgccttttattacgagatcc
tgagaaggcaaccaaattgtttggtgaacaggatgaagagaaattgcaggtatggagagg
ggacacaaggaaccaacaggatcttgatccatcaatgcttgagggtgttacgcacgtcat
atgctgcacagggactacagcctttccttctcggagatgggatggagacaacaccccaga
aagagtagattgggagggagtgaggaacgttgtatctgtatcgccacgaacactcaaaag
atttgttcttgtttcgtccataggagtaaccaagtccaacgaactaccatggagcatcat
ga------atctctttggtgttctgaagtacaaaaagatgggggaggattttct---tcg
tgaatctggtattccattttccatcataagagctgggagattgactgatgggccatatac
ctcatatgacctgaatactctcctcagagcaacagcaggggaacggcgtgctgttgtcat
agggcaaggtgataaacttgtcgg----agaggttagcagactcgtggttgctgaggcct
gcatacaggcactggatatagagtccacagagcggcagatttatgaaatcaattccgtca
agggagaaggaccagggagtgatccacagaagtggaaagaactgtttgaagctgct
>PAFTOL009193
-------------------------------------------------------ggaca
gttagttgttgcatcattgctcagccggaatatcaaggtacgccttttattacgagatcc
tgagaaggcaaccaaattgtttggtgaacagratgaagagaaattgcaggtatggagagg
ggacacgaggarccaagaggatcttgatccatcaatgcttgagggtgttacgcacgtcat
atgctgcacagggactacagcctttccttctcgkagatgggatggagacaacaccccaga
aagag-------------------------------------------------------
------------------------------------------------------------
------------------------------------------------------------
-----------------------taatcagagctgggagattgactgatgggccatatac
ctcatatgacctgaatactctcctcagagcaacagcaggggaacggcgtgctgttgtcat
ggggcaaggtgataaacttgtcgg----agaggtgagcagactcgtggttgctgaggcct
gcatacaggcactggatatagagtccacagaggggcagatttacgaaatcaattccgtca
agggagaaggaccagggagtgatccgcagaagtggaaagagctgtttgaagct---
>PAFTOL009195
----------------aagaagcgtttattaattgtttcgatgatattgttttcaggaca
gttagttgttgcatcattgctcagccggaatatcaaggtacgccttttattacgagatcc
tgagaaggcaacgaaattgtttggtgaacaggatgaagagaaattgcaggtatggagagg
ggacacaaggaaccaacaggatcttgatccatcaatgcttgagggtgttacgcacgtcat
atgctgcacagggactacagcctttccttctcggagatgggatggagacaactccccaga
aagagtagattgggagggagtgaggaaccttgtatctatatcgccacgaacactcaaaag
atttgttcttgtttcgtccataggagtaaccaagtccaacgaactaccatggagcatcat
ga------atctgtttggtgttctgaagtacaaaaagatgggggaggattttct---tcg
tgaatctggtattccattcactataataagacctgggagattgactgatgggccatatac
ctcatatgacctgaatactctcctcagagcaacagcaggggaacggcgtgctgttgtcat
agggcaaggtgataaacttgtcgg----agaggtgagcagactcgtggttgctgaggcct
gcatacaggcactggatatagagtccacagcggggcagatttatgaaatcaattccgtca
agggagaaggaccagggagtgatccacagaagtggaaagagctgtttgaagctgct
>PAFTOL009197
-------------------------------------------------------ggaca
gttagttgttgcatcattgctcagccggaatatcaagatacgccttttattacgagatcc
tgagaaggcaaccaaattgtttggtgaacaggatgaagagaaattgcaggtatggagagg
ggacacaaggaaccaagaggatcttgatccagcaatgcttgagggtgttacgcacgtcat
atgctgcacagggactacagcctttccttctcggagatgggatggagacaacaccccaga
aagag-------------------------------------------------------
------------------------------------------------------------
------------------------------------------------------------
-----------------------taatcagagctgggagattgactgatgggccatatac
ctcatatgacctgaatactctcctcagagcaacagcaggggaacggcgtgcagttgtcat
agggcaaggtgtgctacttgtggacaccatttatgcttgagcctatgcaaatcgaaacct
tagttcatattcaatagatgaag----cagatactaacatgaaaggtaaacgcataatgc
agggagaaggaccagggagtgatccacagaagtggaaagagctgtttgaagctgct
>PAFTOL009199
----------------aagaagcgtttattaattgtttcaatgttattgttttcaggaca
gttagttgttgcatcattgctcagccggaatatcaaggtacgccttttattacgagatcc
tgagaaggcaaccaaattgtttggtgaacaggatgaagagaaattgcaggtatggagagg
ggacacaaggaaccaacaggatcttgatccatcaaygcttgagggtgttacgcacgtcat
atgctgcacagggactacagcctttccttctcgragatgggatggagacaacaccccaga
aagagtagattgggagggagtgaggaaccttgtatctatatcgccaggaacactcaaaag
atttgttcttgtttcgtccataggagtaaccaagtccaacgaactaccatggagcatcat
ga------atctctttggcgttctgaagtacaaaaagatgggggaggattttct---tcg
tgaatctggtattccattcaccataataagacctgggagattgactgatgggccatatac
ctcatatgacctgaataccctcctcagagcaacagcaggggaacggcgtgctgttgtcat
agggcaaggtgataaacttgtcgg----agaggtgagcagactcgtggttgctgaggcct
gcatacaggcactggatatagagtccayrgaggggmagatttatgaaatcaattccgtca
aggkagaaggaccaggsagtgatccacagaagtggaaagagctgtttgaagctgct
>PAFTOL009203
----------------aagaagcgtttattaattgtttcgatgttattgttttcaggaca
gttagttgttgcatcattgctcagccggaatatcaaggtacgccttttattacgagatcc
tgagaaggcaaccaaattgtttggtgaacaggatgaagagaaattgcaggtatggagagg
ggacacaaggaaccaacaggatcttgatccatcaatgcttgagggtgttacgcacgtcat
atgctgcacaggaactacagcctttccttctcgaagatgggatggagacaacacgccaga
aagagtagattgggagggagtgaggaaccttgtatctatatcgccacgaacactcaaaag
atttgttcttgtttcgtccataggagtaaccaagtccaatgaactaccatggagcatcat
ga------atctctttggtgttctgaagtacaaaaagatgggggaggattttct---tcg
tgaatctggtattccattcaccataataagagctgggagattgactgatgggccatatac
ctcatatgacctgaatactcttctcagagcaacagcaggggaacggcgtgctgttgtcat
agggcaaggtgataaacttgtcgg----agaggtgagcagacttgtggttgctgaggcct
gcatacaggcactggatatagagtccacagaggggcagatttatgaaatcaattccgtca
agggagaaggaccagggagtgatccacagaagtggaaagagctgtttgaagctgct
>PAFTOL009205
-------------------------------------------------------ggaca
gttagttgttgcatcattgctcagtcggaatatcaaggtacgccttttattacgagatcc
tgagaaggcaaccaaattgtttggtgaacaggatgaagataaattggaggtatggagagg
ggacacaaggaaccaagaggatcttgatccatcaatgcttgagggtgttacgcatgtcat
atgctgcacagggactacagcctttccttctcggagatgggatggagacaacaccccaga
aagagtagattgggagggagtgaggaaccttgtatctatattgccacgaacacttaaaag
atttgttcttgtttcgtccataggagtaacgaagtccaacgaactaccatggagcatcat
ga------atctctttggtgttctgaagtacaaaaagatgggggaggattttct---tcg
tgaatctggtattccattcaccataataagagctgggagattgactgatgggccatatac
ctcatatgacctgaatactctcctcagagcaacagcaggggaacggcgtgctgttgtcat
agggcaaggtgataaacttgtcgg----agaggtgagcagactcgtggttgctgaggcct
gtatacaggcactggatatagagtctacagaggggcagatttacgaaatcaattccgtca
agggagaaggaccagggagtgatccacagaaatggaaagagctgtttgaa------
>PAFTOL009207
-------------------------------------------------------ggaca
gttggttgttgcatcattgctcagccrgaatatcaaagtacgccttttattacgagaccc
tcagaaggcaaccaagttgtttggtgaacaggatgaagagaaattgcagatatggaaagg
ggacacaaggaacctagaggatcttgatccatcaatgcttgagggtgttacacacgttat
atgctgcacagggactacagcctttccttctcggagatgggatggagacaacaccccgga
aagagtagattgggagggactgagaaatcttgtatcactgtcgccacgaacactcaaaag
atttgttcttgtttcatccataggagtaaccaagtccaacgaactaccatggagcatcat
ga------atctctttggtgttctgaagtacaaaaagatgrgggaggattttct---tcg
ygagtcgggtattccattcacgataataagacctggragrttgactgatggcccatacac
ctcatatgacctgaatactctcctcagagcaacagcaggggaacggcgtgctgttgtcat
tgggcaaggtgataaacttgtcgg----agaggtgagcagactcgtggttgctgaggcct
gcatacaggcactggatatagagtycacagaggggcagayttacgaaatcaattcsgtca
agggagaaggaccaggaagtgatccamagmagtggaaagagctgttcgaagctgct
>PAFTOL009209
-------------------------------------------------------ggaca
gttagttgttgcatcattgctcagccggaatatcaaggtacgccttttattacgagatcc
tgagaaggcaaccaaattgtttggcgaacaggatgaagagaaattggaggtatggagagg
ggacacaaggaaccaagaggatcttgatccatcaatgcttgagggtgttacgcacgtcat
atgctgcacagggactacagcctttccttctcggagatgggatggagacaacaccccaga
aagagtagattgggagggagtgaggaaccttgtatctatatccccacgaacactcaaaag
atttgttcttgtttcgtccataggagtaaccaagtccaacgaactaccatggagcatcat
ga------atctctttggtgttctgaagtacaaaaagatgggggaggattttct---tcg
tgaatctggtattccattcaccataataagagctgggagattgactgatgggccatatac
ctcatatgacctgaatactctcctcagagcaacagcaggggaacggcgtgctgttgtcat
agggcaaggtgataaacttgtcgg----agaggtgagcagactcgtggttgctgaggcct
gcatacaggcactggatatagagtccacagaggggcagatttacgaaatcaattccgtca
agggagaaggaccagggagtgatcyactgaagtggaaagagctgtttgaagctgct
>PAFTOL009215
-------------------------------------------------------ggaca
gttagttgttgcatcattgctcagtcggaatatcaaggtacgccttttattacgagatcc
tgagaaggcaaccaaattgtttggtgaacaggatgaagagaaattgcaggtatggagtgg
ggacacaaggaaccaagaggatcttgatccatcaatgcttgagggtgttacgcacatcat
atgctgcacagggactacagcctttccttctcggagatgggatcgagacaacaccccaga
aagagtagattgggagggagtgaggaaccttgtgtctatatcgccacgaacactcaaaag
atttgttcttgtttcgtccataggagtaaccaagtccaacgaactaccatggagcatcat
ga------atctctttggtgttctgaagtacaaaaagatgggggaggattttct---tcg
tgaatctggtattccattcaccataataagagctgggagattgactgatgggccatatac
ctcatatgacctgaatactctcctcagagcaacagcaggggaacggcgtgctgttgtcat
agggcaaggtgataaacttgtcgg----agaggtaagcagacttgtggttgctgaggcct
gcatacaggcactgaatatagagtccacggaggggcagatttatgaaatcaattccgtca
agggagaaggaccaggcagtgatccacagaagtggaaagagctgtttgaa------
>PAFTOL009217
-------------------------------------------------------ggaca
gttagttgttgcatcattgctcagtcggaatatcaaggtacgccttttattacgagatcc
tgagaaggcaaccaaattgtttggtgaacaggatgaagagaaattgcaggtatggagagg
ggacacaaggaaccaagaggatcttgatccatcaatgcttgagggtgttacgcacatcat
atgctgcacagggactacagcctttccttctcggagatgggatggagacaacaccccaga
aagagtagattgggagggagtgaggaaccttgtatctatatcgccacgaacactcaaaag
atttgttcttgtttcgtccgtaggagtaaccaagtccaacgaactaccatggagcatcat
ga------atctctttggtgttctgaagtacaaaaagatgggggaggattttct---tcg
tgaatctggtattccattcaccataataagagctgggagattgactgatgggccatatac
ctcatatgacctgaatactctcctcagagcaacagcaggggaacggcgtgctgttgtcat
agggcaaggtgataaacttgttgg----agaggtgagcagactcgtggttgctgaggcct
gcatacaggcactggatatagagtccacagaggggcagatttatgaaatcaattccgtca
agggagaaggaccaggcagtgatccacagaagtggaaagagctgtttgaa------
>PAFTOL009219
-------------------------------------------------------ggaca
gttagttgttgcatcattgctcagtcggaatatcaaggtacgccttttattacgagatcc
tgagaaggcaaccaaattgtttggtgaacaggatgaagagaaattgcaggtatggagagg
ggacacaaggaaccaagaggatcttgatccatcaatgcttgaggktgttacgcacatcat
atgctgcacagggactacagcctttccttctcggagatgggatggagacaacaccccaga
aagagtagattgggagggagtgaggaaccttgtatctatatcgccacgaacactcaaaag
atttgttcttgtttcgtccataggagtaaccaagtccaacgaactaccatggagcatcat
ga------atctctttggtgttctgaagtacaaaaagatgggggaggattttct---tcg
tgactctggtattgcattcaccataataagagctgggagattgactgatgggccatatac
ctcatatgacctgaatactctcctcagagcaacagcaggggaacggcgtgctgttgtcat
agggcaaggtgataaacttgtcgg----agaggtgagcagacttgtggttgctgaggcct
gcatacaggcactggatatagagtccacagmggggcagatttatgaaatcaattccgtca
agggagaaggaccaggcagtgatccacagaagtggaaagagctgtttgaagctgct
>PAFTOL009221
-------------------------------------------------------ggaca
gttagttgttgcatcattgctcagccrgaatatcaaggtacgccttttattacgagatcc
tgasaaggcaaccaaattgtttggtgaacaggatgaagagaaattgcaggtatggagagg
ggacacaaggaaccaagrggatcttgatccatcaatgcttgagggtgttacgcacatcat
atgctgcacagggactacagcctttccttctcgragatgggatggagacaacaccccaga
aagagtagattgggagggagtgaggaaccttgtatctatatcgccacgaacactcaaaag
atttgttcttgtttcgtccataggagtaaccaagtccaacgaactaccatgk--------
------------------------------------------------------------
-------------------------atcagagctgggagattgactgatgggccatatac
ctcatatgacctgaatactctcctcagagcaacagcaggggaacggcgtgctgttgtcat
agggcaaggtgataaacttgtcgg----agaggtgagcagactcgtggttgctgaggcct
gcatacaggcactggatatagagtccacwgaggggcagatttacgaaatcaattccgtca
agggagaaggaccagggagtgatccacagaagtggaaagagctgtttgaagctgct
>PAFTOL009223
----------------aagaagcgtttattaattgtttcgatgttattgttttcaggaca
gttagttgttgcatcattgctcagccggaatatcaaggtacgccttttattacgagatcc
tgagaaggcaaccaaattgtttggtgaacaggatgaagagaaattgcaggtatggagagg
ggacacmaggaaccaacaggatcttgatccatcaatgcttgagggtgttacgcacgtcat
atgctgcacagggactacagcctttccttctcggagatgggatggagacaacaccccaga
aagagtagattgggcgggagtgaggaaccttgtatctatatcrccacgaacactcaaaag
atttgttcttgtttcgtccataggagtaaccaagtccaacgaactcccatggagcatcat
ga------atctctttggtgttctgaagtacaaaaagatgggggaggattttct---tcg
tgaatctggtattccattcaccataataagagctgggagattgactgatgggccatatac
ctcatatgacctgaatactctcctcagagcaacagcaggggaacggcgtgctgttgtcat
agggcaaggtgataaacttgttgg----agaggtgagcagactygtggttgctgaggcct
gcatacaggcactggatatagagtccacagmggggcagatttatgaaatcaattcygtca
agggagaaggaccagggagtgatccacagaagtggaaagagctgtttgaagctgct
>PAFTOL009225
----------------aagaagcgtttattaattgtttcgatgttattgttttcaggaca
gttagttgttgcatcattgctcagccggaatatcaaggtacgccttttattacgagatcc
tgagaaggcaaccaaattgtttggtgaacaggatgaagagaaattgcaggtatggagagg
ggacacaaggaaccaacaggatcttgatccatcaatgcttgagggtgttacgcacgtcat
atgctgcacagggactacagcctttccttctcggagatgggatggagacaacaccccaga
aagagtagattgggagggagtgaggaaccttgtatctatatcgccacaaacactcaaaag
atttgttcttgtttcgtccataggagtaaccaagtccaacgaactcccatggagcatcat
ga------atctctttggtgttctgaagtacaaaaagatgggggaggattttct---tcg
tgaatctggtattccattcaccataataagagctgggagattgactgatgggccatatac
ctcatatgacctgaatactgtcctcagagcaacagcaggggaacggcgtgctgttgtcat
agggcaaggtgataaacttgtcgg----agaggtgagcagactcgtggttgctgaggcct
gcatacaggcactggatatagagtccacagcggggcagatttatgaaatcaattctgtca
agggagaaggaccagggagtgatccacagaagtggaaagagctgtttgaagctgct
>PAFTOL009227
----------------gagaagcgtttattaattgtttcgatgttattgttttcaggaca
gttagttgttgcatcattgctcagccggaatatcaaggtacgccttttattacgagatcc
tgagaaggcaaccaaattgtttggtgaacaggatgaagagaaattgcaggtatggagagg
ggacacaaggaaccaacaggatcttgatccatcaatgcttgagggtgttacgcacgtcat
atgctgcacagggactacagcctttccttctcggagatgggatggagacaactccccaga
aagagtagattgggagggagtgaggaaccttgtg--------------------------
-------------------------------------------------aacagcatcat
ga------atctctttggtgttctgaagtacaaaaagatgggggaggattttct---tcg
tgaatctggtattccattcaccataataagagctgggagattgactgatgggccatatac
ctcatatgacctgaatactctcctcagrgcaacagcaggggaacggcgtgctgttgtcat
agggcaaggtgataaacttgtcgg----agaggtgagcagactcgtggttgctgaggcct
gcatacaggcactggatatagagtccacagcggggcagatttatgaaatcaattccgtca
agggagaaggaccagggagtgatccacagaagtggaaagagctgtttgaagctgct
>PAFTOL009229
-------------------------------------------------------ggaca
gttagttgttgcatcattgctcagccggaatatcaaggtaygccttttattacgggatcc
tragaaggcaaccaaattgtttggtcaacaggatgaagagaaattgcaggtatggagtgg
ggacacaaggaaccaasaggatcttgatccatcaatkcttgagggtgttacgcaygtcat
atgctgcacagggactacagcctttccttctyggagatgggatggagacaacaccccaga
aagagtagattgggagggagtgaggaaccttgtatctatatcgccacgaacactcaaaag
atttgttcttgtttcgtccataggagtaaccaagtccaacgaactaccatggagcatcat
ga------atctctttggtgttctgaagtacaaaaagatgggggaggattttct---gtg
tgaatctggtgttccattccccataataagagctgggagattgactgatgggccatatac
ctcatatgacctgaatactstcctcagagcaacagcagggraacggcgtgctgttgtcat
ggggcaaggtgataaacttgtygg----agaggtgagcagactcgtggttgccgaggcct
gcatacaggcactggacatagagtccacagaggggcagatttacgaaatcaattccatca
agggagatggaccagggagtgatccacagaagtggaaagggctgtttgaagcagct
>PAFTOL009231
-------------------------------------------------------ggaca
gttagttgttgcatcattgctcagccggaatatcaaggtacgccttttattacgagatcc
tgagaaggcaaccaaattgtttggtgaacaggatgaagagaaattgcaggtatggagtgg
ggacacaaggaaccaagaggatcttgatccatcaatgcttgagggtgttacgcacgtcat
atgctgcacagggactacagcctttccttctcggagatgggatggagacaacaccccaga
aagagta-----------------------------------------------------
------------------------------------------------------------
------------------------------------------------------------
------------------------------------------------------------
------------------------------------------------------------
-------ggtgataaacttgtcgg----agaggtgagcagactcgtggttgctgaggcct
gcatacaggcactggacatagagtccacagcggggcagatttacgaaatcaattccgtca
ag------------------------------------------------------
>PAFTOL009235
-------------------------------------------------------ggaca
gttggttgttgcatcattgctcagccgtaatatcaaagtacgccttttattacgagaccc
tcagaaggcaaccaagttgtttggtgaacaggatgaagagaaattgcagatatggaaagg
ggacacaaggaagctagaggatcttgatccatcaatgcttgagggtgttacgcacgttat
atgctgcacagggactacagcctttccttctcggagatgggatggagacaacaccccgga
aagagtagattgggagggactgagaaatcttgtatcactattgccacgaacactcaaaag
atttgttcttgtttcatccataggagtaaccaagtccaacgaactaccttggagcatcat
ga------atctctttggtgttctgaagtacaaaaagatgggggaggattttct---tcg
tgagtcgggtattccattcaccataataagacctgggaggttgactgatggcccatacac
ttcatatgacctgaatactctcctcagagcaacagcaggggaacggcgtgctgttgtcat
agggcaaggtgataaacttgtcgg----agaggtgagcagactcgtggttgctgaggcct
gcatacaggcacttgatatagagtccacagaggggcagatttacgaaatcaattccgtca
agggagaaggaccagggagtgatccacagaagtggaaagagctgtttgaa------
>PAFTOL009239
-------------------------------------------------------ggaca
gttggttgttgcatcattgctcagcaggtatatcaaggtacgccttttattacgagatcc
tgagaaggcaaccaaattgtttggtgaacaggatgaagagaaattggaggtatggagagg
ggacacaaggaaccaagaggatcttgatccatcaatgcttgagggtgttacgcacgtcat
atgctgcacagggactacagcctttccttctcggagatgggatggagacaacaccccaga
aagagtagattgggagggagtgaggaaccttgtatctatatcgccacgaacactcaaaag
atttgttcttgtttcgtccataggagtaaccaagtccaacgaactaccatggagcatcat
ga------atctctttggtgttctgaagtacaaaaagatgggggaggattttct---tcg
tgaatctggtattccattcaccataataagagctgggagattgactgatgggccatatac
ctcatatgacctgaatactctcctcagagcaacagcaggggarcggcgtgctgttgtcat
ggggcaaggtgataaacttgtcgg----agaggtgagcagactcgtggttgctgaggcct
gcatacaggcactggatatagagtccacagaggggcagatttacgaaatcaattccgtca
agggagaaggaccagggagtgatccacagaagtggaaagagctgtttgaa------
>PAFTOL009241
----------------aagaagcgtttattaattgtttcgatgttattgttttcaggaca
gttagttgttgcatcattgctcagccggaatatcaaggtacgccttttattacgagatcc
tgagaaggcaaccaaattgtttggtgaacaggatgaagagaaattgcaggtatggagagg
ggacacaaggaaccaacaggatcttgatccatcaatgcttgagggtgttacgcacgtcat
atgctgcacagggactacagcctttccttctcggagatgggatggagacaacaccccaga
aagagta-----------------------------------------------------
----------------------------------------------------agcatcat
ga------atctctttggtgttctgaagtacaaaaagatgggggaggattttct---tcg
tgaatctggtattccattcaccataataagagctgggagattgactgatgggccatatac
ctcatatgacctgaatactctcctcagagcaacagcaggggaacggcgtgctgtggtcat
agggcaaggtgataaacttgttgg----agaggtgagcagacttgtggttgctgaggcct
gcatacaggcactggatatagagtccacagaggggcagatttatgaaatcaattccgtca
agggagaaggaccagggagtgatccacagaagtggaaagagctgtttgaagctgct
>PAFTOL009243
-------------------------------------------------------ggaca
gttagttgttgcatcattgctcagccggaatatcaaggtacgacttttattacgagatcc
tgagaaggcaaccaaattgtttggcgaacaggatgaagagaaattgcaggtatggaaagg
ggacacaaggaaccaagaggatcttgatccatcaatgcttgagggtgttacgcatgtcat
atgctgcacagggactacagcctttccttctcggagatgggrtggagacaacaccccaga
aagagtagattgggagggagtgaggaaccttgtatctatatcgccacgaatactcaaaag
atttgttcttgtttcgtccataggagtaaccaagtccaatgaactaccatggagcatcat
ga------atctctttggtgttctgaagtacaaaaagatgggggaggatttcct---tgg
tgaatctggtattccattcaccataataagagctgggcgattgacagatgggccatatac
ctcatatgacctgaatactctcctcagagcaacagcaggggaacggcgtgctgttgtcat
agggcaaggtgataaacttgtcgg----agaggtgagcagactcgtggttgctgaggcct
gcatacaggcactggatatagagtccacagaggggcagatttacgaaatcaattccatca
agggagaaggaccagggagtgatccacagaagtggaaagagctgtttgaa------
>PAFTOL009245
-------------------------------------------------------ggaca
gttagttgttgcatcattgctcagccggaatatcaaggtacgccttttattacgagatcc
tgagaaggcaaccaaattgtttggtgaacaggatgaagagaaattggaggtatggagagg
ggacacaaggaaccaagaggatcttgatccatcaatgcttgagggtgttacgcacgtcat
atgctgcacagggactacagcctttccttctcggagatgggatggagacaacaccccaga
aagagta-----------------------------------------------------
----------------------------------------------------agcatcat
ga------atctctttggtgttctgaagtacaaaaagatgggggaggattttct---tcg
tgaatctggtattccattcaccataataagagctgggagattgactgatgggccatatac
ctcatatgacctgaatactctcctcagagcaacggcaggggaacggcgtgctgttgtcat
agggcaaggtgatgaacttgtcgg----agaggygagcagactcgtggttgctgaggcct
gcatacaggcactggatatagagtccacagaggggcagatttacgaaatcaattccatca
agggagaaggaccagggagtgatctactgaagtggaaagagctgtttgaagctgct
>PAFTOL009249
-------------------------------------------------------ggaca
gttagttgttgcatcattgctcagccggaatatcaaggtacgccttttattacgagatcc
tgagaaggcaaccaaattgtttggtgaacaggatgaagagaaattggaggtatggagagg
ggacacgcggaaccaagcagatcttgatccatcaatgcttgagggtgttacgcacgtcat
atgctgcacagggactacagcctttccttctcggagatgggatggagacaacaccccaga
aagag-------------------------------------------------------
------------------------------------------------------------
------------------------------------------------------------
-----------------------taatcagagctgggagattgactgatgggccatatac
ctcatatgacctgaatactctcctcagagcaacagcaggggaacggcgtgctgttgtcat
agggcaaggtgataaacttgtcgg----agaggtgagcagactcgtggttgctgaggcct
gcatacaggcactggatatagagtccacagaggggcagatttacgaaatcaattctgtca
ag------------------------------------------------------
>PAFTOL009251
-------------------------------------------------------ggaca
gttagttgttgcatcattgctcagccggaatatcaaggtacgccttttattacgagatcc
tgggaaggcaaccaaattgtttggtgaacaggatgragagaaattggagctatggagagg
ggacacaaggaaccaaggggatcttgatccatcaatgcttgagggtgttacgcacgtcat
atgctgcacagggactacagcctttccttctcggagatgggatggagacaacaccccaga
aagagta-----------------------------------------------------
------------------------------------------------------------
------------------------------------------------------------
------------------------------------------------------------
------------------------------------------------------------
------------------------------------------------------------
------------------------------------------------------------
--------------------------------------------------------
>PAFTOL009253
-------------------------------------------------------ggaca
gttggttgttgcatcattgctcagccggaatatcaaagttcgccttttattacgrgaccc
tccgaaggcaaccaagttgtttggtgagcaggatgaagagaaaytgcagatatgkaaagg
ggacacaagraacctagaggatcttgatccatcartgcttgagggtgttacgcacgtcat
atgctgcacagggactacagcctttccttctcggagatgggatggagacaacaccccgga
aagagta-----------------------------------------------------
------------------------------------------------------------
-------------------------------------------------tttct---tcg
tgagtcgggtattccattcaccataataagacctgggaggttgactgatggcccatacac
ctcatatgacctgaatactctcctcagagcaacagcaggsgaacggcgtgctgttgtcat
wgggcaaggtgtgctacttgtggatactatt-----------------------------
------------------------------------------------------------
--------------------------------------------------------
>PAFTOL009255
-------------------------------------------------------ggaca
gttagttgttgcatcattgctcagccggaatatcaaggtacgccttttattacgagatcc
tgagaaggcaaccaaattgtttggcgaacaggatgaagagaaattggaggtatggagagg
ggacacaaggaaccaagaggatcttgatccatcaatgcttgagggtgttacgcatgtcat
atgctgcacagggactacagcctttccttctcggagatgggatggagacaacaccccaga
aagagtagattgggagggagtgaggaaccttgtatctatattgccacgaacactcaaaag
atttgttcttgtttcgtccataggagtaaccaagtccaacgaactaccatggagcatcat
ga------atctctttggtgttctgaagtacaaaaagatgggggaggattttct---tcg
tgaatctggtattccattcaccataataagagctgggagattgactgatgggccatatac
ctcatatgacctgaatactctcctcagagcaacagcaggggaacggcgtgctgttgtcat
agggcaaggtgataaacttgtcgg----agaggtgagcagactcgtggttgctgaggcct
gcatgcaggcactggatatagagtccacggaggggcagatttacgaaatcaattccgtca
agggagaaggaccagggagtgatccacagaagtggaaagagttgtttgaagctgct
>PAFTOL009257
-------------------------------------------------------ggaca
gttagttgttgcatcattgctcagccggaatatcaaggtacgccttttgttacgagatcc
tgagaaggcaaccaaattgtttggcgaacaggatgaagagaaattggaggtatggagagg
ggacacaaggaaccaagaggatcttgatccatcaatgcttgagggtgttacgcatgtcat
atgctgcacagggactacagcctttccttctcggagatgggatggagacaacactccaga
aagagtagattgggagggagtgaggaaccttgtatctatattgccacgaacactcaaaag
atttgttcttgtttcgtccataggagtaaccaagtccaacgaactaccatggagcatcat
ga------atctctttggtgttctgaagtacaaaaagatgggggaggagtttct---tcg
tgaatctggtattccattcaccataataagagctgggagattgactgatgggccatatac
ctcatatgacctgaatactctcctcagagcaacagcaggggaacggcgtgctgttgtcat
agggcaaggtgataaacttgtcgg----agaggtgagcagactcgtggttgctgaggcct
gcatacaggcactggatatagagtccacagaggggcagatttacgaaatcaattccgtca
agggagaaggaccagggagtgatccacagaagtggaaagagttgtttgaagctgct
>PAFTOL009259
-------------------------------------------------------ggaca
gttagttgttgcatcattgctcagcmggaatatcaaggtacrccttttattacgagatcs
tgagaaggcaaccaaattgtttggtgaacaggatgaagagaaatttcaggtatggagagg
ggacacaaggaaccaagargatcttgatccatcaatgcttgaggktgttacgcacgtcat
mtgctgcacagggactacagcctttccttctcggagatgggatggagacaacaccccaga
aagagtagattgggagggagtgaggaaccttgtatctatatcggcacgaacactcaaaag
cctgtacctc------------------------------------------agcatcat
ga------atctctttggtgttctgaagtacaaaaagatgggggaggattttct---tcg
tgaatctggtattccattcaccataataagagctgggagattgactgatgggccatatac
ctcatatgacctgaatactctcctcagagcaacagcaggggaacggcgtgcwgttgtcat
ggggcaaggtgatraacttgtcgg----agaggtgagcagactcgtggttgctgaggcct
gcatacaggcactggatatagagtccrcagargggcagatttacgaaatcaattccgtca
agggagaaggaccagggagtgatccacagaagtggaaagagctgtttgaa------
>PAFTOL009261
-------------------------------------------------------ggaca
gttagttgttgcatcattgctcagccggaatatcaaggtacgccttttattacgagatcm
tgagaaggcaaccaaattgtttggtgaacaggatgaagagaaattgcaggtgtggagagg
ggacacaaggaaccaagaggatcttgatccatcaatgcttgagggtgttacgcacgtcat
atgctgcacagggactacagcctttccttctcggaaatgggatggagacaataccccaga
aagagta-----------------------------------------------------
------------------------------------------------------------
------------------------------------------------------------
------------------------------------------------------------
------------------------------------------------------------
------------------------------------------------------------
------------------------------------------------------------
--------------------------------------------------------
>PAFTOL009263
-------------------------------------------------------ggaca
rttagttgttgcatcattgctcagccggaatatcaaggtacgccttttattacgagatcc
tgagaaggcaaccaaattgtttggtgaacaggatgaagagaaattggaggtatggagagg
ggacacaaggaaccaagcggatcttgatccatcaatgcttgagggtgttacgcacgtcat
atgctgcacagggactacagcctttccttctcggagatgggatggagacaacaccccaga
aagagtagattgggagggagtgaggaaccttgtatctatatccccacgaacactcaaaag
atttgttcttgtttcgtccgtaggagtaaccaagtccaacgaactgccatggagcatcat
ga------atctctttggtgttctgaagtacaaaaagatgggggaggattttct---tcg
tgaatctggtatcccattcaccataataagagctgggagattgactgatgggccatatac
ctcatatgacctgaatactctcctcagagcaacagcaggggaacggcgtgctgttgtcat
agggcaaggtgataaacttgtcgg----agaggtgagcagactcgtggttgctgaggcct
gcatacaggcactggatatagagtccacagaggggcagatttacgaaatcaattccgtca
agggagaaggaccagggagtgatccactgaagtggaaagagctgtttgaagctgct
>PAFTOL009265
-------------------------------------------------------ggaca
gttagttgttgcatcattgctcagccggaatatcaaggtacgccttttattacgagatcc
tgagaaggcaaccaaattgtttggtgaacaggatgaagagaaattggaggtatggagagg
ggacacaaggaaccaagaggatcttgatccatcaatgcttgagggtgttacgcacatcat
atgctgcacagggactacagcctttccttctcggagatgggatggagacaacaccccaga
aagagta-----------------------------------------------------
------------------------------------------------------------
------------------------------------------------------------
------------------------------------------------------------
------------------------------------------------------------
-------ggtgataaacttgtcgg----agaggtgagcagactcgtggttgctgaggcct
gcatacaggcactggatatagagtccacagaggggcagatttatgaaatcaattccatca
ag------------------------------------------------------
>PAFTOL009267
-------------------------------------------------------ggaca
gttggttgttgcatcattgctcagccggaatatcaaagtgcgmcttttattacgagaccc
tcagaaggcaatcaagttgtttggtgaacaggatgaagagaaattgcagatrtggaaagg
ggacacaaggaacctagaggatcttgatccatcaatgcttgagggtrttacacacgttat
atgctgcacagggactacagcctttccttctcggagatgggacggcgacaayaccccgga
gagagta-----------------------------------------------------
----------------------------------------------------agcattat
ga------atctctttggtgttctgaagtacaaaaagatgggggaggattwtct---ycg
tgaatcgggtattccattcaccataataagacctgggaggttgactgatggtccatacmc
ctcatatgacctgaatactctcctcagagcaacagcaggggaacggcgtgctgttgtcat
agggcaaggtgataaacttgtcgg----agaggtgagcagactcrtggttgctgaggcct
gcatacaggcactggatttagagtccacagaggggcagatttaygaaatcaattccgtca
agggagaaggaccaggaagtgatccacagaaatggaaagagctgttcgaa------
>PAFTOL009269
-------------------------------------------------------ggaca
gttggttgttgcatcattgcttagccggaatatcaaagtgcgccttttattacgagaccc
tcagaaggcaaccaagttgtttggtgaacaggatgaagagaaattccaartatggaaagg
ggacacaaggaacctagaggatcttgatccatcaatgcttgagggtgttacacacgttat
atgctgcacagggactacagccttcccttctcggagatgggacggcgacaacaccccgga
gagagtagrttgggagggactgagaaatcttgtatcactattgccacgaacactcaaaag
atttgttcttgtttcgtccataggagtaaccaagtccaacgaactaccatggagcatcat
ga------atctctttggtgttctgaagtacaaraagatgggggaggattttct---tcg
tgaatcgggtattccattcaccataataagacctgggaggttgactgatggtccatacac
ctcatatgacctgaatactctcctcagagcaacagcaggggaacggcgtgctgttgtcat
agggcaaggtgataaacttgtcgg----agaggtgagcagactcgtggttgctgaggcct
gcatacaggcactggatatagagtccacagaggggcagatttacgaaatcaattccgtcm
agggagaaggaccaggaagtgatccacagaagtggaaagagctgttcgaa------
>PAFTOL009271
-------------------------------------------------------ggaca
gttagtagtcgcatcattgctcagccggaatatcaaggtacgccttttattacgagatcc
tgagaaggcaaccaaattgtttggtgaacaggatgaagagaaattgcaggtatggagagg
ggacacgaggaaccaagaggatcttgatccatcaatgcttgagggtgttacgcacgtcat
atgctgcacagggactacagcctttccttctcggagatgggatggagacaacaccccaga
aagagtagattgggagggagtgaggaaccttgtatctatttcgccacgaacactcaaaag
atttgttctagtttcatccataggagtaaccaagtccaacgaactaccatggaggatcat
ga------atctctttggtgttctgaagtacaaaaagatgggggaggattttct---gcg
tgaatctggtattccattcaccataataagagctgggagattgactgatgggccatatac
ctcatatgacctgaataccctcctcagagcaacagcaggggaacggcgtgctgttgtcat
ggggcaaggtgataaacttgtcgg----agaggtgagcagactcgtggttgctgaggcct
gcatacaggcactggatatagagtccacagaggggcagatttacgaaatcaattccgtca
agggagaaggaccagggagtgatccgcagaagtggaaagagctgtttgaa------
>PAFTOL009279
----------------aagaagygtttatyaattgtttcgatgttattgttttyaggaca
gttagttgttgcatcattgctcagccggaatatcaaggtacgcctyttattacgagaycc
tgagaaggcaaccaaattgtttggtgaacwsswtgaagagaaattgcaggtatggagagg
ggacacaaggaaccaacaggatcttgatccatcaatgcttgagggtgttacgcacgtcat
atgctgcacagggactacagcctttccttctcggagatgggatggagacaacaccccaga
aagagtagattgggagggagtgaggaaccttgtatctatatcgccacgaacgctcaaaag
atttgttcttgtttcgtccataggagtaaccaagtccaacgaactaccatgtagcatcat
ga------atctcttgggtgttctgaagtacaaaaagatgggggaggattttct---tcg
tgaatctggtattccattcaccataataagagctgggagattgactgatgggccatatac
ctcatatgacctgaatactctcctcagagcaacagcaggggaacggcgtgctgttgtcat
agggcaaggtgataaacttgtcgg----agaggtgagcagacttgtggttgccgaggcct
gcatacaggcactggatatagagtccacagcggggcagatttatgaaatcaattccatca
agggagaaggaccagggagtgatccacagaagtggaaagagctgtttgaa------
>PAFTOL009281
-------------------------------------------------------ggaca
gttagttgttgcatcattgctaagccggaatatcaaggtrcgccttttattacgagatcc
tgrgaaggcaaccaaattgtttggtgaacaggatgaagakaaattggaggtatggagagg
ggacacaaggaaccaagaggatcttgatccatcaatgcttgagggtgttacgcacatcat
atgctgcacagggactacagcctttccttctcggagatgggatggagacaacaccccaga
aagag-------------------------------------------------------
------------------------------------------------------------
------------------------------------------------------------
-----------------------taatcagagctgggagattgactgatgggccatatac
ctcatatgacctgaatactctcctcagagcaacagcaggggaacggcgtgctgttgtcat
agggcaaggtgataaacttgtcgg----agaggtgagcagactcgtggttgctgaggcct
gcatacaggcactggatatagagtccacagaggggcagatttatgaaatcaattccgtca
ag------------------------------------------------------
>PAFTOL009283
----------------aagaagcgtttattaattgtttcaatgttattgttttcaggaca
gttagttgttgcatcattgctcagccggaatatcaaggtacgccttttattacgagatcc
tgagaaggcaaccaaattgtttggtgaacaggatgaagagaaattgcaggtatggagagg
ggacacaaggaaccaacaggatcttgatccatcaatgcttgagggtgttacgcacgtcat
atgctgcacagggactacagcctttccttctcggagatgggatggagacaacaccccaga
aagagtagattgggagggagtgaggaaccttgtatctatatcgccaggaacactcaaaag
atttgttcttgtttcgtccataggagtaaccaagtccaacgaactaccatggagcatcat
ga------atctctttggcgttctgaagtacaaaaagatgggggaggattttct---tcg
tgaatctggtattccattcaccataataagacctgggagattgactgatgggccatatac
ctcatatgacctgaataccctcctcagagcaacagcaggggaacggcgtgctgttgtcat
agggcaaggtgataaacttgtcgg----agaggtgagcagactcgtggttgctgaggcct
gcatacaggcactggatgtagagtccacagcggggcagatttatgaaatcaattctgtca
agggagaaggaccagggagtgatccacagaagtggaaagagctgtttgaagctgct
>PAFTOL009285
-------------------------------------------------------ggaca
gttggttgttgcatcattgctcagccggaatatcaaagtacgccttttattacgagaccc
tcagaaggcaaccaagttgtttggtgaacaggatgaagagaaattgcagrtatggaaagg
ggacacaaggaacctagaggatcttgatccatcaatgcttgagggtgttacacacgttat
atgctgcacagggactacagcctttccttctcggagatgggatggagacaacaccccgga
aagagtagattgggagggactgagaaatcttgtatcactatcgccacgaacactcaaaag
atttgttcttgtttcgtccataggagtaaccaagtccaacgaactaccatggagcatcat
ga------atctctttggtgttctgaagtacaaaaagatgggggaggattttct---tcg
tgagtcgggtattccattcacgataataagacctgggaggttgactgatggcccatacac
ctcatatgacctgaatactctcctcagagcaacagcaggggaacggcgtgctgttgtcat
tgggcaaggtgataaacttgtcgg----agaggtgagcagacttgtggttgctgaggcct
gcatacaggcactggatatagagtccacagaggggcagacttacgaaatcaattcggtca
agggagaaggaccaggaagtgatccacagaagtggaaagagctgttcgaagctgct
>PAFTOL009287
-------------------------------------------------------ggaca
gttagttgttgcatcattgctcagccggaatatcaaggtacgccttttattacgagatcc
tgagaaggcaaccaaattgtttggtgaacasgatgaagagaaattgcaggtatggagagg
ggacacamggaaccaacaggatcttgatccatcaatgcttgagggtgttacgcacgtcat
atgctgcacagggactacagcctttccttctcggagatgggatggagacaacaccccwga
aagagtagattgggagggagtgaggaaccttgtatctwtatcgccacgaacactcaaaag
atttgttcttgtttcgtccataggagtaaccaagtccaacgaactaccatggagcatcat
ga------atctctttggtgttctgaagtacaaaaagatgggggaggattttct---tcg
tgaatctggtattccattcacyataataagagctgggagattgactgatgggccatatac
ctcatatgacctgaatactctcctcagagcaacagcaggggaacgrcgtgctgttgtcat
agggcaaggtgataaacttgtygg----agaggtgagcagactygtggttgctgaggcct
gcatacaggcactggatatagagtccacagaggggcagatytatgaaatcaattccgtca
agggagaaggaccagggagtgatccacagaagtggaaagagctgtttgaagctgct
>PAFTOL009289
-------------------------------------------------------ggaca
gttagttgttgcatcattgctcagccggaatatcaaggtacgccttttattacgagatcc
tgagaaggcaaccaaattgtttggtgarcagcatgaagagaaattggaggtatggagagg
ggacacaaggaaccragaggatcttgatccatyaatgcttgagggtgttacgcacgtcat
atgctgcacagggactacagcctttccttctcggagatgggatggagacaacaccccaga
aagagtagattgggagggagtgaggaaccttgtatctatatccccacgaacactcaaaag
atttgttcttgtttcgtcgataggagtaactaagtccaacgaactaccttggagttttcg
gc------ttagtagttgctagttaggggacaaaaagatgggggaggattttct---tgg
tgaatctggtattccattcaccataataagagctgggagattgactgatggaccatatac
ctcatatgacctgaatactctcctcagagcaacagcaggggaacggcgtgctgttgtcat
aggacaaggtgataaacttgtcgg----agaggtgagcagactcgtggttgctgaggcct
gcatacagggactggatatagagtccacagaggggcatatttacgaaatcaattccgtca
agggagaaggaccagggagtgatccactgaagtggaaagagctgtttgaa------
>PAFTOL009291
----------------aagaagcgtttattaattgtttygatgttattgwtttcaggaca
gttagttgttgcatcattgctcagccggaatatcaaggtacgccttttattacgagatcc
tgagaaggcaaccaaattgtttggtgaacaggatgamgagaaattgcaggtatggaragg
ggacacaaggaaccaasaggatcttgayccatcaatgcttgagggtgttacgcacgtcat
atgctgcacagggactacagcctttccttctcrgagatgggatggagacaacaccccwga
aagagtagattgggagggagtgaggaaccttgtatctttatcgccacgaacactcaaaag
atttgttcttgtttcatccataggagtaaccaagtctaacgaactaccatggagcatcat
ga------atctmtttggtgttctgaagtacaaaaagatgggggaggattttct---tcg
tgaatctggtattccattcactataataagagctgggagattgactgatgggccatatac
ctcatatgacctgaatactctcstcagagcaacagcaggggaacggcgtgctgttgtcat
agggcaaggtgataaacttgtcgg----agaggtgagcagactygtggttgctgaggcct
gcatacaggcactggatatagagtccacagaggggcagatttatgaaatcaattccgtca
agggagaaggaccagggagtgatccacagaagtggaaagagctgtttgaagctgct
>PAFTOL009293
----------------aagaagygtttattaattgtttcaatgttattgttttcaggaca
gttagttgttgcatcattgctcagccggaatatcaaggtaygccttttrttacgagatcc
tgagamggcaaccaaattgtttggtgaacaggatgaagagaaattgcaggtatggagagg
ggacacaaggaaccaacaggatcttgatccatcaatgcttgagggtgttacgcacgtcat
atgctgcacagggactacagcctttccttctcggagatgggatggagacaacaccccaga
aagagtagrttgggagggagtgaggaaccttgtatctatatcgccacgaacactcaaaag
atttgttcttgtttcgtccataggagtaaccaagtccaacgaactaccatggagcatcat
ga------atctctttggcgttctgaagtacaaaaagatgggggaggattttct---tcg
tgaatctggtattccattcaccataataagacctgggagattgactgatgggccatatac
ctcrtatgacctgaataccctcctcagagcaacagcaggggaacggcgtgctgttgtcat
agggcaaggtgataaacttgtcgg----agaggtgagcagactcgtggttgctgaggcct
gcatacaggcactggatataragtccacrgmggggcagatttatgaaatcaattcygtca
agggagaaggaccaggcagtgatccacagaagtggaaagagctgtttgaagctgct
>PAFTOL009295
-------------------------------------------------------ggaca
gttagttgttgcatcattgctcagycggaatatcaaggtaygccttttattacgagatcc
tgagaaggcaaccaaattgtty--------------------------------------
------------------------------------------------------------
------------------------------------------------------------
------------------------------------------------------------
------------------------------------------------------------
------------------------------------------------------------
------------------------------------------------------------
------------------------------------------------------------
-------ggtgataaacttgttgg----agaggtgagcagacttgtggttgctgaggcct
gcatacaggcactggatatagagtccacagaggggcagatttatgaaatcaattccgtca
ag------------------------------------------------------
>PAFTOL009297
-------------------------------------------------------ggaca
gttagttgttgcatcattgctcagcaggaatatcaaggtacgccttttattacgagatcc
tgagaaggcaaccaaattgtttggtgaacaggatgaagagaaattggaggtawggagagg
ggacacaaggaaccaagaggatcttgatccatcaatgcttgagggtgttacgcacgycat
atgctgcacagggactacagcctttccttctcggagatgggatggagacaacaccccaga
aagagtagattgggagggagtgagg-----------------------------------
------------------------------------------------------------
-------------------------------gggaggattggggaggattttct---tcg
tgaatctggtattccattcaccataataagagctgggagattgactgatgggccatatac
ctcatatgacctgaatactctcctcagagcaacagcaggggaacggcgtgctgttgtcat
ggggcaaggtgwtaaacttgtcgg----agaggtgagcagactcgtggttgctgaggcct
gcatacaggcactggatatagagtccacagaggggcagatttacgaaatcaattctgtca
agggagaaggaccagggagtcatccacagaagtggaaagagctgtttgaa------
>PAFTOL009299
-------------------------------------------------------ggaca
gttagttgttgcatcattgctcagccggaatatcaaggtatgccttttattacgagatcc
tgagaaggcaaccaaattgtttggtgaacaggatgaagagaaattggaggtatggagagg
ggacacaaggaaccaaraggatcttgatccatcaatacttgagggtgttacgcacgtcat
atgctgcacagggactacagcctttccttctcggagatgggatggagacaacaccccaga
aagagtaggtctgttgtttgtgaatgaaatagt---------------------------
---------------------------------------------------yagcatcat
ga------atctctttggtgttctgacgtacaaaaagatgggggaggattttct---tcg
tgaatctggtattccattcaccataataagagctgggagattgattgatgggccatatac
ctcatatgacctgaatactctcctcagagcaacagcaggggaacggcgtgctgttgtcat
agggcaaggtgataaacttgtcgg----agaggtgagcagactcgtggttgctgaggcct
gcatrcaggcactggatatagagtccacagaggggcagatttacgaaatcaattccatca
ag------------------------------------------------------
>PAFTOL009301
-------------------------------------------------------ggaca
gttagttgttgcatcattgctcagccggaatatcaaggtaygccttttattacgagatcc
tgagaaggcaaccaaattgtttggtgaacaggatgaagagaaattggaggtatggagagg
ggacacacggaaccaagcagatcttgatccatcaatgcttgaggktgttacgcacgtcat
atgctgcacagggactacagcctttccttctcggagatgggatggagacaacaccccaga
aagagta-----------------------------------------------------
----------------------------------------------------agcatcat
ga------atctctttggtgttctgaagtacaaaaagatgggggaggattttct---ttg
tgaatctggtattccattcaccataataagagctgggagattgactgatggrccatatac
ctcatatgacctgaatactctcctaagagcaacagcaggggaacggcgtgctgttgtcat
agggcaaggtgataaacttgtcgg----agaggtgagcagactcgtggttgctgaggcct
gcrtacaggcactggatatagagtccacagagggg-------------------------
--------------------------------------------------------
>PAFTOL009303
------------------------------------------------------------
------------------------------------------------------------
----------------------------------------------caggtatggagagg
ggacacaaggaaccaagaggatcttgatccatcaatgcttgagggtgttacgcacgtcat
atgctgcacagggactacagcctttccttctcggagatgggatggagacaacaccccaga
aagagta-----------------------------------------------------
------------------------------------------------------------
------------------------------------------------------------
------------------------------------------------------------
------------------------------------------------------------
------------------------------------------------------------
------------------------------------------------------------
--------------------------------------------------------
>PAFTOL009311
----------------------------------------------gcttctgcaggaca
gctagtagtcgcatcattgctcagcaggaatatcaaagtgcgcctcttattacgagatcc
tgagaaggcaaccaaattgtttggtgaacaagatgaagagaaattgcaggtacgtaaagg
ggacacaaggaaccaagaagatcttgatccatcaatgcttgagggtgttacgcacgtcat
atgctgcacagggactactgcctttccttctcggagatgggatggagacaacactccaga
aagagtagattgggagggagtgagaaaccttgtatccatattgccaccaagactcaaaag
atttgttcttgtttcatccataggagtaaccaagtccaacgagctaccatggagcatcat
ga------atctgtttggtgttctgaaatacaaaaagatgggggaagattttct---tcg
tgaatcgggtattccatttaccataatcagagctgggaggttgactgatggcccatacac
ctcatatgatctgaacacactcctcagagcaacagcaggagaacggcgtgctgttgtcat
aggtaaaggtgataaacttgttgg----agaagtaagcagactcgtggttgctgaggcct
gcattcaggcactagatatagagtcgacagaggggcagatttttgaaatcaattctgtca
agggagaaggaccagggagtgatccacagaagtggaaggagctgtttgaa------
>PAFTOL009313
----------------------------------------------------gcaggaca
gttagtagttgcatcattgctyagtcgaaatatcaaggtacgcsttttagtccgygatcc
tgaaaaggcaaccargttgtttggtgaacaagaygaagagaaattgcaggtawtgaaagg
ggacaccaggraccaagaggatcttgatccrtcgatgcttgagggtgtcacacatgttat
atgctgcacagggacaacagcatttccttctcggaaatgggatggagataacaccccrga
aagagtagactgggagggggtgagaaaccttgtatctatattgccacggacacttaaaag
atttgttcttgtctcttctgtgggggtaaccaggtttaatgaactaccgtggagcatcat
ga------atgtgttcggggttctgaagtacaaaaagatgggggaagattttct---tcg
tgaatcgggtattccatttaccataatcagagctgcaaggttgactgatggcccgtacac
ctcatatgatctgaatactctcctcagagcaacagctggtgaacggcgtgctgttgtcat
aggtcaaggtgataaacttgctgg----agaagtgagcagactcgtggtcgctgaggcct
gcatacaggcactggatatagagtccacagaggggcaaattttcgaaatcaactctgtca
ag------------------------------------------------------
>PAFTOL009315
-------------------------------------------------------ggaca
attagtagttgcatcactgctcagccggaatatcaaagtacgcctkttattacgggamcc
tgagaaggcraccaaattgtttggtgaacaggatgaagagaaattgcaggtatggaaagg
ggatacaaggaaccaagaggatcttaatccctcaatgcttgagggtgtcacgcacgttat
atgctgcactgggactacagcctttccttctcggagatgggatggtgacaacacccctga
gagagta-----------------------------------------------------
----------------------------------------------------agcatcat
ga------atctctttggtgtgctgaagtacaaaaagatggctgaagattttct---tcg
tgaatcgggtattccatttaccataatcagacctgggaggttgactgatggcccctacac
ctcatatgacctgaatactctcctcagagcaacagcaggggaacgccgtgctgtggttat
aggtcaaggtatgctactagtagaca----------------------------------
------------------------------------------------------ctgtc-
--------------------------------------------------------
>PAFTOL009319
-------------------------------------------------------ggaca
attagtggttgcatcattgctcagccggaatatcaaagtacgccttttactgcgggaccc
tgagaaggcaactaaattgtttggtgaacaggatgaagagaaattgcaggtatggaaagg
ggatacaaggaaccaagaggatcttgatccgtggatgcttgagggtgtcacacacgttat
atgctgcactgggactacagcctttccttctcggagatgggatggcgacaacacccctga
gagagtagattgggagggagtgagaaacctcatatccatattgccacgaacactcaaaag
atttgtttttgtttcttccattggagtaaccaagtccaacgaactgccttggagcatcat
ga------atctctttggtgtgctgaagtacaagaagatggcagaagattttct---tcg
tgaatcgggtattccatttaccataatcagacctgggaggttgactgatggcccgtacac
ctcatatgacctgaatactctcctcagagcaacagcaggggaacgccgtgctgtggttat
aggtcaaggtgataaacttgtggg----agaagtgagcagacttgtggttgccgaggcct
gcatacaggctctggatatagaatccacagaggggcagatttatgaaatcaattctgtca
agggagaaggaccagggagtgatcctcagaagtggaaagagctgtttgaagctgct
>PAFTOL013501
----------------------------------------------------ttaggaca
gttagttgttgcgtcattgctcagccggaatatcaaggtacgccttttattacgagatcc
tgagaaggcaaccaaattgtttggtgaacaggatgaagagaaattgcaggtatggagagg
ggacacaaggaaccaagaggatcttgatccatcaatgcttgagggtgttacgcacttcat
atgctgcacagggactacagcctttccttctcggagatgggatggagacaacaccccaga
aagagtagattgggagggagtgaggaaccttatatctatatcgccacgaacactcaaaag
atttgttcttgtttcgtccataggagtaaccaagtccaacgaactaccatgg--------
------------------------------------------------------------
-------------------------atcagagctgggagattgactgatgggccatatac
ctcatatgacctgaatactcttctcagagcaacagcaggggaacggcgtgctgttgtcat
agggcaaggtgataaacttgtcgg----agaggtgagcagactcgtggttgctgaggcct
gcatacaggcactggatatagagtccacagyggggcagatttatgaaatcaattctgtca
agggagaaggaccagggmgtgatccacagaagtggaaagagctgtttgaa------
>SRR5036296
-------------------------------------------------------ggaca
gttagttgttgcatcattgctcagccggaatgtcaaggtacgccttttattgcgagatcc
tgagaaggcaaccaaattgtttggtgaacaggatgaagagaaattggagctatggagagg
ggacacaaggaaccaagaggatcttgatccatcaatgcttgagggtgttacgcacatcat
atgctgcacagggactacagcctttccttctcggagatgggatggagacaacaccccaga
aagagtagattgggagggagtgaggaaccttgcatctatatccccacgaacactcaaaag
atttgttcttgtttcgtccataggagtaacaaagtccaacgaactaccatggagcatcat
ga------atctctttggtgttctgaagtacaaaaagatgggggaggattttct---tcg
tgaatctggcattccattcaccataataagagctgggagattgactgatgggccatatac
ctcatatgacctgaatactctcctcagagcaacggcaggggaacggcgtgctgttgtcat
agggcaaggtgtgctacttgtgga------------------------------------
-------------------------------------------------cactatt----
--------------------------------------------------------
>SRR5137211
-------------------------------------------------------ggaca
gttagttgttgcatcattgctcagccggaatatcaaggtacgccttttattacgagatcc
tgagaaggcaaccaaattgtttggtgaacaggatgaagagaaattggaggtatggagagg
ggacacaaggaaccaagaggatcttgatccatcaatgcttgagggtgttacgcacgtcat
atgctgcacagggactacagcctttccttctcggagatgggatggagacaacaccccaga
aagagtagattgggagggagtgaggaaccttgtatctatatccccacgaacactcaaaag
atttgttcttgtttcatccataggagtaacaaagtccaacgaactaccatggagcatcat
ga------atctctttggtgttctgaagtacaaaaagatgggggaggattttct---tcg
tgaatctggtattccattcaccataataagagctgggagattgactgatgggccatatac
ctcatatgacctgaatactctcctcagagcaacggcaggggaacggcgtgctgttgtcat
agggcaaggtgatgaacttgtcgg----agaggtgagcagactcgtggttgctgaggcct
gcatacaggcactggatatagagtccacagaggggcagatttacgaaatcaattccatca
agggagaaggaccagggagtgatctactgaagtggaaagagctgtttgaa------
>SRR5137212
------------------------------------------------------------
------------------------------------------------------------
------------------------------------------------------------
------------------------------------------------------------
------------------------------------------------------------
------------------------------------------------------------
------------------------------------------------------------
------------------------------------------------------------
-------------------------atcagacctgggaggttgactgatgggccgtacac
ctcatatgacctgaatactctcctcagagcaacagcaggggaacggcgtgctgttgtcat
ggggcaaggtgtgctagttgtggacactatt-----------------------------
------------------------------------------------------------
--------------------------------------------------------
>SRR7905849
tcagcttcatcttcaaaggtggtccttgttgttggtggaaccggtggtgt----aggaca
gttagttgttgcatcattgctcagccggaatatcaaagtatgccttttattacgagaccc
tgagaaggcaaccaaattgtttggtgaacaggatgaagagaaattggaggtatggaaagg
ggacacaaggaaccaagaggatcttgatccatcaatgcttgagggcgttacgcacattat
atgctgcacagggactacagcctttccttctcggaaatgggatggagacaacaccccaga
aagaatagattgggagggagtgagaaaccttgtatctatatcgccacgaacactcaaaag
atttgttcttgtttcatccataggagtaaccaagtccaatgaactcccatggagcatcat
ga------atctctttggtgttctgaagtacaaaaagatgggggaggattttct---ttg
tgaatcgggtattccattcaccataataagacctgggaggttgactgatggcccatacac
ctcatatgacctgaacactctcctcagagcaacagcaggggaacggcgtgctgttgtcat
agggcaaggtgataaacttgtcgg----agaggtgagcagacttgtggttgctgaggcct
gcatacaggcactggatatagagtccacagaggggcagatttacgaaatcaattccgtca
agggagaaggaccaggcagtgatccccagaagtggaaagagctgtttgaa------
>SRR7905861
tcagcttcatcttcaaaggtggttcttgttrttggtggaaccggtggtgt----aggaca
gttagttgttgcatcattgctcagccggagtatcaaggtacgccttttrttacgagatcc
tgagaaggcaaccaaattgtttggtgaacaggatgaagagaaattggagctatggagagg
ggacacaaggaaccaagaggatcttgatccatcaatgcttgagggtgttacgcacgtcat
atgctgcacagggactacagcctttccttctcggagatgggatggagacaacaccccaga
aagagtagaytgggagggagtgaggaacctygtatctatatccccacgaacactcaaaag
atttgttcttgtttcatccataggagtaaccaagtccaacgaactaccatggagcmtcat
ga------atctctttggtgttctgaagtacaaaaagatgggggaggattttct---tcg
tgaatctggtwttccattcaccataataagagctgggagattgactgatgggccatatac
ctcatatgacctgaatactctcctcagagcaacagcaggggaacggcgtgctgttgtcat
agggcaaggtgataaacttgtcgg----agaggtgagcagactcgtggttgctgaggcct
gcatacaggcactggatatagagtccacaraggggcagatttacgaaattaattccgtca
agggagaaggaccagggagtgatccactgaagtggaaagagctgtttgaa------
>SRR7905862
tcagcttcatcttcaaaggtggttcttgtagttggtggaaccggyggtgt----aggaca
gttggttgttgcatcattgctcagccggaatatcaaagtacgccttttattacgagaccc
tgagaaggcaamcaaattgtttggtgaacaggatgaagagaaattgcaggtatggaaggg
ggacacaaggaacctggaggatcttgatccatcaatgcttgagggtgttacgcacgttat
atgctgcacrgggactacagcctttccttctcggagrtgggatggrgacaacaccccgga
aagagtagattgggagggrctgagaaaccttgtatctctatcrccacgaacactcaaaag
atttgttcttgtttcgtccataggagtaaccaagtcyaacgaactaccatggagcatcat
ga------atctctttggtgttctgaagtacaaaaagatgggggaggattttct---tcg
tgaatcgggtattccattcaccataataagacctgggaggttgacygatggcccatacac
ctcatatgacctgaatactctcctcagagcaacagcaggggaacggcatgctgttgtcat
ggggcaaggtgataaacttgtcgg----agaggcgagcagactcgtggttgctgaggcct
gcatacaggcattggatatagagtccacagaggggcagatttacgaaatcaattccgtsa
agggagaaggaccaggaagygatccacagaagtggaaagagctgtttgaa------
>SRR8327214
tcagcttcatcttcaaaggtggttcttgttggtggtggaaccggtggtgt----aggaca
gttagttgttgcatcattgctcagccggaatatcaaggtacgccttttattacgagatcc
tgagaaggcaaccaaattgtttggtgagcagcatgaagagaaattggaggtatggagagg
ggacacaaggaaccaagaggatcttgatccatcaatgcttgagggtgttacgcatgtcat
atgctgcacagggactacagcctttccttctcggagatgggatggagacaacaccccaga
aagagtagattgggagggagtgaggaaccttgtatctatatccccacgaacactcaaaag
atttgttcttgtttcgtccataggagtaaccaagtccaacgaactaccatggagcatcat
ga------atctctttggtgttctgaagtacaaaaagatgggggaggattttct---ttg
tgaatctggtattccattcaccataatmagagctgggagattgactgatggaccatatac
ctcatatgacctgaatactctcctcagagcaacagcaggggaacggcgtgctgttgttat
agggcaaggtgataaacttgtcgg----agaggtgagcagactcgtggttgctgaggcct
gcatacagggactggatatagagtccacagaggggcakatttacgaaatcaattccgtca
agggagaaggaccagggagtgatccactgaagtggaaagagctgtttgaa------
