# Supplementary material for: Phylogenomics and classification of Cactaceae based on hundreds of nuclear genes
Source: Plant Syst Evol. 2025 Aug 11;311(5):28. doi: 10.1007/s00606-025-01948-z (PMC12339657; doi:10.1007/s00606-025-01948-z)
Supplement: Supplementary file 4 — Online Resource 4: Containing alignments and RAxML gene trees for all included loci and all phylogenetic datasets (ZIP 10372 KB) [file 606_2025_1948_MOESM4_ESM.zip › de Vos et al_ESM_4/ESM_data_alignments/QCP/5018_consensus.mafft.fasta]

>PAFTOL004547
------------------------------------------------------------
------------------------------------------------------------
------------------------------------------------------------
------------------------------------------------------------
------------------------------------------------------------
------------------------------------------------------------
------------------------------------------------------------
------------------------------------------------------------
------------------------------------------------------------
------------------------------------------------------------
------------------------------------------------------------
------------------------------------------------------------
------------------------------------------------------------
------------------------------------------------------------
------------------------------------------------------------
--------aggtttgaagctggaacacctgccattggagaagccattgggtt-aggagca
gc--catagattatctgtcgggaatcggcatgcaaaagatccatgattatgaggtt----
------------------------------------------------------------
------------------------------------------------------------
------------------------------------------------------------
------------------------------------------------------------
------------------------------------------------------------
--------------------
>PAFTOL004551
------------------------------------------------------------
---------------------------------------------------caggaggta
aatggtcggaaacttgtgtatttggacaatgctgcaacttctcagaagccatcagctgtg
ttgatggctttgcagaagtattatgaagaatacaatgcaaatgtccacaggggaatacac
tatttgagtgcaaaagcaactgatgagtacgagttagcaaggaaaaaggtggcatctttc
atcaatgccraagagcctagtgaaattgttttcactagaaatgccacagaagcaatcaat
ttagtagcttactcttggggtctcactaatttaagagctggtga-tgagat--------c
attctgactgttgctgaacatcacagtgctattgttccttggcaaattgcagctaagaag
actggtgcgaatttgcaatttgtgagtctgactgaagaagaagttcctgatgctgggaaa
ttgttggaaktgctgtcaaggaagacaaaacttgtggttgttcatcatgtatcga-----
acgtacttgcttctactctcccgattgttgatatagtgcgctcagctcatggtgttggsg
caaaagttttggtagatgcttgtcaaagtgtcccacatatggcagttgatgttgaaagcc
ttggtgttgatttccttgttgcttcttctcacaagatgtgtgggcctacaggcattggct
tcctgtacggcaaaggcgagctcttagctgacatgcctccttttttaggt----------
------------------------------------------------------------
--------aggtttgaagctggaacacctgccattggagaagccattgggtt-aggagca
gc--tatagattatctgtcrgggatcggcatgcaaaggatccatgattatgaggtt----
------------------------------------------------------------
------------------------------------------------------------
------------------------------------------------------------
------------------------------------------------------------
------------------------------------------------------------
--------------------
>PAFTOL004552
------------------------------------------------------------
---------------------------------gattcttgcactatgatgcaggaggta
aatggtaggaaacttgtgtatttggacaatgctgcaacgtctcagaagccatcagcagtg
ttaatggctttgcagaagtactatgaagaatacaacgcaaatgtgcacaggggaatacac
tatttgagtgcaaaagcaactgacgagtatgagctagcgaggaaaaaggtggcatctttc
atcaacgccaaagagcctagtgaaatcgttttcactagaaatgctacagaagcaatcaat
ttagtagcttactcttggggtctcactaatttaagagctggtga-tgagat--------c
attctgactgttgctgaacatcatagtgctattgttccttggcaatttgtagctaagaag
actggtgcaaatttgcaatttgtgagtttgactgaagaagaagctcctgatgctgggaaa
ttgttggaattgctgtcaaggaaggcaaaacttgtggtcgttcatcatgtatcaa-----
acgtacttgcttctactctcccaattgtcratatagtgcgctcagctcatggcgttgggg
caaaagttttggtagatgcttgtcaaagygtaccacatatggcagttgatgttcaaagcc
ttggtgtcgatttccttgttgcttcttctcacaagatgtgtgggcctacaggcattggct
tcctatatggcaaaggcgagctcttagctgacatgcctcctttcttaggtggg-------
--ggggaaatgatttctgatgtttatttggactactccatgcatgtttgggacgcaat--
-------caggtttgaagytggaacacctgccattggagaagccattgggtt-mggagcc
gc--crtcgattatctgtcgggaattggsatgcaaaagatccatgattatgaggtt----
------------------------------------------------------------
------------------------------------------------------------
------------------------------------------------------------
------------------------------------------------------------
------------------------------------------------------------
--------------------
>PAFTOL004553
------------------------------------------------------------
---------------------------------gattcttgcactctgatacaggaggta
aatggtaggaaacttgtgtatttggacaatgctgcaacttctcagaagccatcagcagtg
ttaatggctttgcagaagtactatgaagaatacaacgcaaatgtgcacaggggaatacac
tatttgagtgcaaaagcaaccgatgagtatgagctagcgaggaaaaaggtggcctctttc
atcaacgccagagagcctagtgaaatcgttttcactagaaatgctacagaagcaatcaat
ttagtagcttactcttggggtctcactaatttaagagctggtga-tgagat--------c
attctcactgttgctgaacatcacagtgctattgttccttggcaatttgtagctaagaag
actggtgcgaatttgcaatttgtgagtttgactgaagaagaagttcccgatgctgggaaa
ttgttggaattgctgtcaaggaaggcaaaacttgtggtcgttcatcatgtatcta-----
acgtacttgcttctactctcccaattgttgatatagtgcgctcagctcatggtgttgggg
caaaagttttggtagatgcctgtcaaagtgtaccacatatggcagttgatgttcagagcc
ttggtgttgatttccttgttgcttcttctcacaagatgtgtggacctacaggcattggct
tcctatacggcaaaggcgagctcttagctgacatgcctcctttcttaggtggg-------
--ggagaaatgatttctgatgtttatttggactactccacctatgctgatcctccatc--
-------caggtttgaagctggaacgcctgccattggagaagccattgggtt-aggggca
gc--catagattatctgtcgggaatcggcatgcaaaagatccatgattatgaggtt----
------------------------------------------------------------
------------------------------------------------------------
------------------------------------------------------------
------------------------------------------------------------
------------------------------------------------------------
--------------------
>PAFTOL004554
------------------------------------------------------------
---------------------------------gattcttgcactatgatgcaggaggta
aatggtaggaaacttgtgtatttggacaatgctgcaacttctcagaagccatcagcagtg
ttaatggctttgcagaagtactatgaagaatacaacgcaaatgtgcacaggggaatacac
tatttgagcgcaaaagcaactgacgagtatgagctagcgaggaaaaaggtggcrtctttc
atcaaygccaaagagcctagtgaaatcgttttcactagaaatgcwacagaagcaatcaat
ttagtagcttactcttggggtctcactaatttaagagctggtga-tgagat--------c
attctgactgttgctgaacatcatagtgctattgttccttggcaatttgtagctaagaag
actggt---aatttgcaatttgtgagtttgactgaagaagaagctcctgatgctgggaaa
ttgttggaattgctgtcaaggaaggaaaaacttgtggtcgttcatcatgtatcaa-----
acgtacttgcttctactctccmaattgtcratatagtgcgctcagctcatggcgttgggg
caaaagttttggtagatgcttgtcaaagygtaccacatatggcagttgatgttcaaagcc
ttgktgtcgatttccttgttgcttcttctcacaagatgtgtgggcctacaggcattggct
tcctatatggcaaaggcgagctcttagctgacatgcctcctttcttagggggg-------
--gggggaatgatttctgatgtttatttggactactctacctatgctgatcctccatc--
-------caggtttgaagytggaacacctgccattggagaagccattgggtt-aggagcc
gc--crtcgattatctgtcgggaattggsatgcaaaagatccatgattatgaggtt----
------------------------------------------------------------
------------------------------------------------------------
------------------------------------------------------------
------------------------------------------------------------
------------------------------------------------------------
--------------------
>PAFTOL004555
------------------------------------------------------------
---------------------------------------------ctgatgcaggaggta
aatggtaggaaacttgtgtatttggacaatgctgcaacttctcagaagccatcagcagtg
ttaatggctttgcagaagtactatgaagaatacaacgcaaatgtgcacaggggaatacac
tatttgagtgcaaaagcaactgatgagtatgagctagcgaggaaaaaggtggcctctttc
atcaacgccaaagagcctagtgaaatcgttttcactagaaatgctacagaagcaatcaat
ttagtagcttactcttggggtctcactaatttaagagctggtga-tgaggt--------a
cgatcttatttgtttactcacactcgtgc-------------------------------
------------------------------------------------------------
------------------------------------------------------------
------------------------------------------------------------
------------------------------------------------------------
------------------------------------------------------------
------------------------------------------------------------
------------------------------------------------------------
-------taggtttgargctggaacacctgccattggagaagccattgggtt-aggrgca
gc--catagattatctgtcgggaatcggcatacaaaagatccatgattatgaggtt----
------------------------------------------------------------
------------------------------------------------------------
------------------------------------------------------------
------------------------------------------------------------
------------------------------------------------------------
--------------------
>PAFTOL004556
------------------------------------------------------------
---------------------------------gattcttgcactatgatgcaggaggta
aatggtaggaaacttgtgtatttggacaatgctgcaacttctcagaagccatcagcagtg
ttgatggctttgcagaagtactatgaacaatacaacgcaaatgtgcacagaggaatacac
tatttgagcgcaaaagcaactgatgagtatgagctagcgaggaaaaaagtggcatctttc
atcaatgccaaagagcctagtgaaatcgttttcaccagaaatgctacagaagcaatcaat
ttagtagcttactcttggggtctcactaatttaagagctggtga-cgaggt--------a
tgatcttctttgtttactcatacacgtgctgtcttatt----------------------
------------------------------------------------------------
----------------------------attttatgatcattc-----------------
-tcttgcagcttctactctcccaattgtcgatatagtgcgctcagctcatggcgtcggag
caaaagttttggtagatgcttgtcaaagtgtaccacatatggcagttgatgttcaaagcc
ttggtgtcgatttccttgttgcttcttctcacaagatgtgtgggcctacaggcattggct
tcctatacggcaaaggcgagctcttagcggacatgcctcctttcttaggtaca-------
--agtttattcttctttgactgttgagtaaatgcatttatgcctgtactagctgttgg--
-------aaggtttgaagctggaacacctgctattggagaagccattgggtt-aggagca
gc--catagattatctatcgggaattggcatgcaaaagatccatgattatgaggtt----
------------------------------------------------------------
------------------------------------------------------------
------------------------------------------------------------
------------------------------------------------------------
------------------------------------------------------------
--------------------
>PAFTOL004560
------------------------------------------------------------
---------------------------------gattcttgcactatgatgcaggaggta
aatggtaggaaacttgtgtatttggacaatgctgcaacttctcagaagccatcagcagtg
ttaatggctttgcagaagtactatgaagaatacaacgcaaatgtgcacaggggaatacac
tatttgagtgcaaaagcaactgatgagtatgagctagcgaggaaaaaggtggcatctttc
atcaacgccaaagagcctagtgaaattgttttcactagaaatgcaacggaagcaatcaat
ttagtagcttactcttggggtctcactaatttaagagctggtga-cgaggt--------a
cagtcttctttgtttactcatacacgtgct------------------------------
------------------------------------------------------------
------------------------------------------------------------
------------------------------------------------------------
------------------------------------------------------------
--------------------------------cagatgtgtgggcctacaggcattggct
tcctatatggcaaaggcgagctcttagctgacatgcctcctttcttaggt----------
------------------------------------------------------------
------------------------------------------------------------
------------------------------------------------------------
------------------------------------------------------------
------------------------------------------------------------
------------------------------------------------------------
------------------------------------------------------------
------------------------------------------------------------
--------------------
>PAFTOL004561
------------------------------------------------------------
---------------------------------------------------aaggaggta
aaagtaacgaaacatgtgtacttggacaatgatgcgacgtttcaggagccatcagctgtg
ttgatggctttgcagaagtattatcaagaatacaatgcaaatgtacacaggggaatacac
tatttgagtgcaaaagcaactgatgagtacgagttagcaaggaaaaaggtggcgtctttc
atcaatgccaaagagcctagtgaaattgttttcactagaaatgccacggaggcaatcaat
ttagtagcttactcttggggtctcactaatttaagrgctggtga-tgaggt---------
------------------------------------------------------------
------------------------------------------------------------
------------------------------------------------------------
-------agcttctactctcccaattgttgatatagtacgctcagctcatggtgttgggg
caaaagttttggtagatgcttgtcaaagtgtcccacatatggctgttgatgttgaaagcc
ttggtgttgatttcctcgttgcttcttctcacaagatgtgtgggcctacaggcattggct
tcctgtacggcaaaggcgacctcttagctgacatgcctccttttttaggtggg-------
--ggagaaatgatttctgatgtttacttggaccactatgtctggggccgctttttttc--
-------ttggtttgaagctggaacacctgccattggagaagcgattgggtt-aggagca
gc--tatcgattatctgtcagggattggcatgcaaaggatccatgattatgaggtt----
------------------------------------------------------------
------------------------------------------------------------
------------------------------------------------------------
------------------------------------------------------------
------------------------------------------------------------
--------------------
>PAFTOL004564
actggtaacgaatccctct--------------------------------------cac
ttggcca-------------tctcacccgacccgatttccctatccttcaccaggaggta
aatggtcggaaacttgtgtatttggacaatgctgcaacttctcagaagccatcagctgtg
ttgatggctttgcagaagtattatgaagaatacaatgcaaatgtccacaggggaatacac
tatttgagtgcaaaagcaaccgatgagtatgagttagcaaggaaaaaggtggcatctttc
atcaatgccaaagagcctagtgaaattgttttcactagaaatgccacagaagcaatcaat
ttagtagcttactcttggggtctcactaatttaagagctggtga-tgagat--------c
attctcactgttgctgaacatcacagtgctattgttccttggcaaattgcagctaagaag
actggtgctaatttgcaatttgtgagtctgactgaagaagaagttcctgatgctggtgaa
ttgttggaattgctgtcaaggaagacaaaacttgtggttgttcatcatgtatcaa-----
acgtactt----------------------------------------------------
------------------------------------------------------------
--------------------------------cagatgtgtgggcctacaggcattggct
tcctgtacggcaaaggcgagctcttagttgacatgcctccttttttaggt----------
------------------------------------------------------------
--------aggtttgaagctggaacacctgccattggagaagccattgggtt-aggagca
gc--tatagattatctggcagggatcggtatgcaaaggatccatgattatgaggttgaa-
------------------------------------------------------------
------------------------------------------------------------
------------------------------------------------------------
------------------------------------------------------------
------------------------------------------------------------
--------------------
>PAFTOL004565
------------------------------------------------------------
---------------------------------gattcttgcactatgatgcaggaggta
aatggtaggaagcttgtgtatttggacaatgctgcaacttctcagaagccatcagcagtg
ttgatggctttgcagaagtactatgaagcatacaacgcaaatgtgcacagaggaatacac
tatttgagtgcaaaagcaactgatgagtatgagctagcgaggaaaaaggtggcatctttc
atcaacgccaaagagcctagtgaaatcgttttcactagaaatgctacagaagcaatcaat
ttagtagcttactcttggggtctcactaatttgagagctggtga-cgaggt--------a
tgatcttctttgtttactcatacacgtgc-------------------------------
------------------------------------------------------------
------------------------------------------------------------
------------------------------------------------------------
------------------------------------------------------------
------------------------------------------------------------
------------------------------------------------------------
------------------------------------------------------------
-------taggtttgaagctggaacacctgccattggagargcyattgggtt-aggagca
gc--tatagattatctgtcgggaattggcatgcaaaagatccatgattatgaggtt----
------------------------------------------------------------
------------------------------------------------------------
------------------------------------------------------------
------------------------------------------------------------
------------------------------------------------------------
--------------------
>PAFTOL004566
------------------------------------------------------------
------------------------------------ttcttcgctatgctgcaggaggta
aatggtcggaaacttgtgtatttggacaatgctgcgacttctcagaagccatcagctgtg
ttgatggctttgcagaagtattatgaagaatacaatgcaaatgtgcacagggggatacac
tatttgagtgcaaaagcaactgatgagtacgagttggcaaggaaaaaggtggcatcgttc
atcaatgcaaaagagcctagtgaaattgttttcaycagaaatgccacagaagcaatcaat
ttagtggcttactcttggggtctcacaaatttaagagctggtga-tgagat--------c
attctcactgttgctgaacatcacagtgctattgttccttggcaacttgcagctcagaag
actggtgcgaatttgcaatttgtgagtctgactgaagaagaagttcctgatgctgggaaa
ttgttggaattgctgtcaaggaagacaaaacttgtggttgttcatcatgtatcaa-----
acgtacttgcttctactctcccgattgttgatatagtgcgctcagctcatggtgttgggg
caaaagttttgktagatgcttgtcaaagtgtcccacatatggcagttgatgttcaaagcc
ttggtgttgatttccttgttgcttcttctcacaagatgtgtgggcctacaggcattggct
tcctgtayggcaaaggcgagctcttagctgacatgcctccttttttaggtgga-------
--ggagaaatgatttctgatgtttatgaagtaaacgattggtttatcttgttctggat--
-------caggtttgaagctggaacacctgccattggagaagccattgggtt-aggagcg
gc--tatagattatctgtctgggatyggcatgcaaaggatccatgattatgaggtt----
------------------------------------------------------------
------------------------------------------------------------
------------------------------------------------------------
------------------------------------------------------------
------------------------------------------------------------
--------------------
>PAFTOL004567
------------------------------------------------------------
---------------------------------------------atgatgcaggaggta
aatggtaggaaacttgtgtatttggacaatgccgcaacttctcagaagccatcagcagtg
ttaatggctttgcagaagtactatgaagaatacaacgcaaatgtgcacagaggaatacac
tatttgagtgcaaaagcaactgatgagtacgagctagcaaggaaaaaggtggcatctttc
atcaatgccaaagagcctagtgaaatcgttttcactagaaatgctacagaagcaatcaat
ttagtggcttactcttggggactcactaatttaagagctggtga-tgatat--------c
attctcactgttgctgaacatcacagtgctattgttccttggcaatttgtagctaacaag
actggtgcaaatttgcaatttgtgagtttgactgaagaagaagttcctgatgctgggaaa
ttgttggaattgctgtcaaggaaggcaaaacttgtggtcgttcatcatgtatcaa-----
atgtacttgcttctactctcccaattatcgatatagtgcactcagcccatggtgttgggg
caaaagttttggtagatgcttgtcaaagtgtaccacatatggaagttgatgttcaaagcc
ttggtgtcgatttccttgttgcttcttctcacaagatgtgtgggcctacaggcattggct
tcctatacggcaaaagcgagctcttagctgacatgcctcctttcttaggtggg-------
--ggggaaatgattgctgatgtttttttggactactccacctatgccgatcctccatc--
-------caggtttgaagctggaacaccagccattggagaagccattgggtt-aggagca
gc--catagattatctgtcaggaatcggcatgcaaaagatccatgattatgaggtt----
------------------------------------------------------------
------------------------------------------------------------
------------------------------------------------------------
------------------------------------------------------------
------------------------------------------------------------
--------------------
>PAFTOL004568
------------------------------------------------------------
------------------------------------------------------gaggta
aatggtaggaaacttgtgtatttggacaatgctgcaacttctcagaagccatcagcagtg
ttaatggctttgcaaaagtattatgaagaatacaacgcaaatgtgcacaggggaatacac
tatttgagtgcaaaagcaactgatgagttcgagctagcaaggaaaaaagtggcatctttc
atcaatgccaaagagcctagtgaaatcgttttcaccagaaatgctacagaagcaatcaat
ttagtggcttactcttggggactcrctaatttaasagctggtga-tgagat--------c
attctcactgttgctgaacatcatagtgctattgttccttcgcaatttgtagctaagaag
actggtgcaaatttgcaatttgtgagtttgactgaagaagaagctcccgatgctgggaaa
ttgttggaattgctgtcaaggaagacaaaacttgtggtcattcatcatgtatcaa-----
acgtacttgcttctactctcccaattgtygatatagtgcgctcagctcatggtgttgggg
caaaagttttggtagatgcttgtcaaagtgtaccacatatggcagttgatgttcaaagcc
ttggtgtcgatttccttgttgcttcttctcacaagatgtgtgggcctacaggcatcggct
tcctatacggcaaaggcgagctcttagctgacatgcctcctttcytaggtggg-------
--ggggaaatgatttctgatgtttatttggactactccacctatgccgatcctccatc--
-------caggtttgaagctggaacacctgccattggagaagccattgggtt-aggagca
gc--catagattatctttcaggaatcggcatgcaaaagatccatgattatgaggtt----
------------------------------------------------------------
------------------------------------------------------------
------------------------------------------------------------
------------------------------------------------------------
------------------------------------------------------------
--------------------
>PAFTOL004571
------------------------------------------------------------
---------------------------------------------------caggaggta
aatggtcggaaacttgtgtatttggacaatgctgcaacttctcagaagccatcagctgtg
ttgatggctttgcagaagtattatgaagaatacaatgcaaatgtccacaggggaatacac
tatttgagtgcaaaagcaactgatgagtacgagttagcaaggaaaaaggtkgcatctttc
atcaatgccaaagagcctagtgaaattgttttcactagaaatgccacagaagcaatcaat
ttagtagcttactcttggggtctcactaatttaagagctggtga-tgagat--------c
attctcactgttgctgaacatcacagtgctattgttccttggcaaattgcagctaagaag
actggtgctaatttgcaatttgtgagtctgactgaagaagaagttcctgatgctgggaaa
ttgttggaattgctgtcaaggaagacaaaacttgtggttgttcatcatgtatcaa-----
acgtacttgcttctactctcccrattgttgatatagtgcgctcagctyatggtgttggrg
caaaagttttggtagatgcttgtcaaagtgtcccacatatggcagttgatgttgaaagcc
ttggtgttgatttccttgttgcttcttctcacaagatgtgtgggcctacaggcatcggct
tcctgtayggmaaarkcgagctcttagctgacatgcctccttttttaggtggg-------
--ggagaaatgatttctgatgtttacttggaccactccacctatgctgatcctccaty--
-------caggtttgaagctggaacacctgccattggagaagccattgggtt-aggagca
gc--tatagattatctgtcagggatcggcatgcaaaggatycatgattatgaggtt----
------------------------------------------------------------
------------------------------------------------------------
------------------------------------------------------------
------------------------------------------------------------
------------------------------------------------------------
--------------------
>PAFTOL004573
------------------------------------------------------------
---------------------------------gattcttgcactatgatgcaggaggta
aatggtaggaaacttgtgtatttggacaatgctgcaacttctcagaagccatcagcagtg
ttgatggctttgcagaagtactatgaagaatacaacgcaaatgtgcacagaggaatacac
tatttgagtgccaaagcaactgatgagtatgagctagcgaggaaaaaggtggcatctttc
atcaacgccaaagagcctagtgaaatcgtttttactagaaatgctacagaagcaatcaat
ttagtagcttactcttggggtctcactaatttgagagctggtga-tgagat--------c
attctcactgttgctgaacatcatagtgctattgttccttggcaatttgtagctaagaag
actggtgcaaatttgcaatttgtgagtttgactcaaaaagaagtccccgatgctggaaaa
ttgttggaattgctgtcaaggaatgcaaaacttgtggtcgttcatcatgtatcaa-----
acgtacttgcttctactctcccaattgtcgatatagtgcgttcagctcatggtgttgggg
caaaagttttggtagatgcttgtcaaagtgtaccacatatggcagttgatgttcaaagcc
ttggtgtcgatttccttgttgcttcttctcacaagatgtgtgggcctacaggcattggct
tcctatacggcaaaggcgagctcttagctgacatgcctcctttcttaggtggg-------
--ggggaaatgatttctgatgtttatttggactactccacctatgctgatcctccatc--
-------caggtttgaagctggaacacctgccattggagaagccattgggtt-aggagca
gc--catagattatctgtcgggaattggcatgcaaaagatccatgattatgaggtt----
------------------------------------------------------------
------------------------------------------------------------
------------------------------------------------------------
------------------------------------------------------------
------------------------------------------------------------
--------------------
>PAFTOL004577
accggtaacgaatccctct--------------------------------------cac
ttggcca-------------tctcacccgacccgatttccctatccttcaccaggaggta
aatggtaggaaactygtgtatttggacaatgctgcaacttctcagaagccatcagcagtg
ttaatggctttgcagaagtactatgaagaatacaacgcaaaygtgcacaggggaatacac
tatttgagtgcaaaagcaactgacgagtatgagctagcgaggaaaaaggtggcatctttc
atcaaygccaaagagccyagtgaaatygttttcactagaaatgcaacagaagcaatcaat
ttagtagcttactcttggggtctcactaatttaagagctggtga-cgagat--------c
attctcactgttgctgaacatcatagtgctattgttccttggcaatttgtagctaagaag
actggtgcaaatttgcaatttgtgagtttgactgaagaagaagctcctgatgctgggaaa
ttgttggaattgctgtcaaggaaggcaaaacttgtggtcgttcatcatgtatcaa-----
acgtacttgcktctactctcccaattgtcgatatagtgcgctcagctcatggcgttgggg
caaaagttttggtagatgcttgtcaaagtgtaccacatatgayagttgaygttcaaagcc
ttggtgtcgatttccttgttgcttcttctcacaagatgtgtgggcctacaggcattggct
tcctatatggcaaaggcgagctcttagctgacatgcctcctttcttaggtggg-------
--ggggaaatgatttctgatgtttatttggactactccacctatgctgatcctccatc--
-------caggtttgaagctggaacacctgccattggagaagccattgggtt-aggagcg
gc--catcgattatctgtcgggaattggcatgcaaaagatccatgattatgaggtt----
------------------------------------------------------------
------------------------------------------------------------
------------------------------------------------------------
------------------------------------------------------------
------------------------------------------------------------
--------------------
>PAFTOL004578
------------------------------------------------------------
---------------------------------gattcttgcacgatgatgcaggaggta
aatggtaggaaacttgtgtatttggacaaygctgcaacttctcagaagccatcagcggtg
ttgatggctttgcagaagtactatgaagaatacaacgcaaatgtgcayagaggaatacac
tatttgagtgcaaaagcaactgatgagtatgarctagcaaggaaaaaggtggcgtctttc
atcaacgccaaagagcctagtgaaatcgttttcactagaaatgctacagaagcaatcaat
ttagtagcttactcttggggtctcactaatttaagagctggcga-cgagrt--------c
attctcactgttgctgaacatcatagtgctattgytccttggcaattygtagctaaraag
aytrgtgsaaatttgcaatttgtsagtttgactgaagacgaagttccygatgctgggama
ttgtkggaattgctgtcaaggaagrcaaaacttgtggtygttcatcatgtatcaa-----
acgtacttgcctccactctcccaattgtcgatatagtgcgctcagctcatggcgttgggg
caaaagttttggtagatgcttgtcaaagtgtaccacatatggcagttgatgttcaaagcc
ttggtgtcgatttccttgttgcttcttctcacaagatgtgtgggcctacaggcattggct
tcctatatggcaaaggcgagctcttagctgacatgcctcctttcttaggtrgg-------
--ggagaaatgatttctgatgtttatttggactactccacctatgctgatcctccaat--
-------caggtttgaagctggaacacctgccattggagaagccattgggtt-aggagca
gc--catagattatctgtcgggaattggcatgcaaaagatccatgattatgaggttt---
------------------------------------------------------------
------------------------------------------------------------
------------------------------------------------------------
gttgcagcatgcttctttgg----------------------------------------
------------------------------------------------------------
--------------------
>PAFTOL004583
------------------------------------------------------------
---------------------------------gattcttgcactctgatgcaggaggta
aatggtaggaaacttgtgtatttggacaatgctgcaacttctcagaagccatcagcagtg
ttaatggctttgcagaagtactatgaagaatacaacgcaaatgtgcacaggggaatacac
tatttgagtgcaaaagcaactgatgagtatgagctagcgaggaaaaaggtggcctctttc
atcaacgccaaagagcctagtgaaatcgttttcactagaaatgctacagaagcaatcaat
ttagtagcttactcttggggtctcactaacttaagagctggtga-tgagat--------c
attctcactgttgctgaacatcacagtgctattgttccttggcaatttgtagctaagaag
actggtgcaaatttgcaatttgtgagtttgactgaggaagaagttcccgatgctgggaaa
ttgttggaattgctgtcaaggaaggcaaaacttgtggtcgttcatcatgtatcaa-----
acgtacttgcttctactctcccaattgtcgatatagtgcgctcagctcatggtgttgggg
caaaagttttggtagatgcctgtcaaagtgtaccacatatggcagttgatgttcaaagcc
ttggtgtcgatttccttgttgcttcttctcacaagatgtgtggacctacaggcattggct
tcctatacggcaaaggcgagmtcttagctgacatgcctcctttcttaggtggg-------
--ggggaaatgatttctgatgtttatttggactactccacctatgctgatcctccaat--
-------caggtttgaagctggaacacctgccattggagaagccattgggtt-aggagca
gc--catagattatctgtcgggaatyggcatgcaaaagatccatgattatgaggttt---
------------------------------------------------------------
------------------------------------------------------------
------------------------------------------------------------
gttgcagcatgcatcttcgacgtcgtct--------------------------------
------------------------------------------------------------
----------ccctcttatt
>PAFTOL004585
------------------------------------------------------------
---------------------------------------------------caggaggta
aatggtcggaaacttgtgtatttggacaatgctgcgacttctcagaagccatcagctgtg
ttgatggctttgcagaagtattatgaagaatacaatgcaaatgtgcacaggggaatacac
tatttgagtgcaaaagcaactgatgagtacgagttggcaaggaaaaaggtggcatcgttc
atcaatgcgaaagagcctagtgaaattgtwttcaccagaaatgccacagaagcaatcaat
ttagtggcttactcttggggtctcacaaatttaagagctggtga-tgggat--------c
attctcactgttgctgaacatcacagtgctattgttccttggcaacttgcagctcagaag
actggtgcgaatttgcaatttgtgagtctgactgaagaagaagttcctgatgctgggaaa
ttgttggaattgctgtcaaggaagacaaaacttgtagttgttcatcatgtatcaa-----
atgtacttgcttctactctcccgattgttgatatagtgcgctcagctcatggtgttgggg
caaaagttttggtagatgcttgtcaaagtgtcccacatatggcagttgatgttcaaagcc
ttggtgttgatttccttgttgcttcttctcacaagatgtgtgggcctacaggcattggct
tcctgtacggcaaaggcgagctcttrgctgacatgcctccttttttaggtgga-------
--ggagaaatgatttctgatgtttacttggaccactccacctatgctgatcctccatc--
-------caggtttgaagctggaacacctgccattggagaagccattgggtt-aggagcg
gc--tatagattatctgtcagggatcggcatgcaaaggatccatgattatgaggtt----
------------------------------------------------------------
------------------------------------------------------------
------------------------------------------------------------
------------------------------------------------------------
------------------------------------------------------------
--------------------
>PAFTOL004587
------------------------------------------------------------
---------------------------------gattcttgcactatgatgcagraggta
aatggcaggaaacttgtgtatttggacaatgctgcaacttctcagaagccatcagccgtg
ttaaaggctttgcagaagtactatgaagaatacaaygcaaatgtgcacaggggaatacac
tatttgagtgcaaaagcaactgatgagtacgagctagcgaggaaaaaggtggcctctttc
atcaataccaaagagcctagtgaaatcgttttcactagaaatgctacagaagcaatcaat
ttagtagcttactcttggggtctcactaatttaagtgctggtga-tgagat--------c
attctcactgttgctgaacatcatagtgctattgttccttggcaatttgtagctragaag
actggtgcaaatttgcaatttgtgagtttgactgaagaagaagttcccgatgctgggaaa
ttgttggaattgctgtcaaggaaggcaaaacttgtggtcgttcatcatgtatcaa-----
acgttcttgcttctactctcccaattgtcgatatagtgcgctcagctcatggtgttgggg
caaaagttttggtagatgcttgtcaaagtgtaccacatatggcagttgatgttcaaagcc
ttggtgtcgatttccttgttgcttcttctcacaagatgtgtgggcctacaggcattggct
tcctatacggcaaaggcgagctcttagctgacatgcctcctttcttaggtggg-------
--ggggaaatgatttctgatgtttatttggactactccacctatgccgatcctccgtc--
-------caggtttgaagctggaacacctgccattggagaagccattgggtt-aggagca
gc--catagattatctgtcaggaatcggcatgcaaaagatccatgattatgaggtt----
------------------------------------------------------------
------------------------------------------------------------
------------------------------------------------------------
------------------------------------------------------------
------------------------------------------------------------
--------------------
>PAFTOL004590
------------------------------------------------------------
---------------------------------gattcttgcactatgatgcaggaggta
aatggtaggaaacttgtgtatttggacaatgctgcaacgtctcagaagccatcagcagtg
ttaatggctttgcagaagtactatgaagaatacaacgcaaatgtgcacaggggaatacac
tatttsagtgcaaaagcaactgacgagtatgagctagcgaggaaaaaggtggcatctttc
atcaacgccaaagagcctagtgaaatcgttttcactagaaatgctacagaagcaatcaat
ttagtagcttactcttggggtctcactaatttaagagctggtga-tgagat--------c
attctsactgttgctgaacatcatagtgctattgttccttggcaatttgtagctaagaag
actgrtsgaaatttgcaatttgtgagtttgactgaagaagaagctcctgatgctgggaaa
ttgttggaattgctgtcaaggaaggmaaaacttgtggtcgttcatcatgtatcaa-----
acgtacttgcttctactctcccaattgtcratatagtgcgctcagctcatggcgttgggg
caaaagttttggtagatgcttgtcaaagygtaccacatatggcagttgatgttcaaagcc
ttggtgtcgatttccttgttgcttcttctcacaagatgtgtgggcctacaggcattggct
tcctatatggcaaaggcgagctcttagctgacatgcctcctttcttagggggg-------
--ggggraatgatttctgatgtttatttggactactcyacctatgctgatcctccaty--
-------caggtttgaagttggaacacctgccattggagaagccattgggtt-aggagcc
gc--cgtcgattatctgtcgggaattggcatgcaaaagatccatgattatgaggtt----
------------------------------------------------------------
------------------------------------------------------------
------------------------------------------------------------
------------------------------------------------------------
------------------------------------------------------------
--------------------
>PAFTOL004591
------------------------------------------------------------
---------------------------------gattcttgcactatgatgcaggaggta
aatggtaggaaacttgtgtatttggacaatgctgcaacktctcagaagccatcagcagtg
ttaatggctttgcagaagtactatgaagaatacaacgcaaatgtgcacaggggaatacac
tatttgagtgcaaaagcaactgacgagtatgagctagcgaggaaaaaggtggcatctttc
atcaacgccaaagagcctagtgaaatcgttttcactagaaatgcwacagaagcaatcaat
ttagtagcttactcttggggtctcactaatttaagagstggyga-tgagat--------c
attctsactgttgctgaacatcatagtgctattgttccttggcaatttgtagctaagaag
actggtgcaaatttgcaatttgtgagtttgactgaagargaagctcctgatgctgggaaa
ttgttggaattgctgtcaaggaaggmaaaacttgtggtcgttcatcatgtatcaa-----
acgtacttgcttctactctcccaattgtcratatagtgcgctcagctcatggcgttgggg
caaaagttttggtagatgcttgtcaaagygtaccacatatggcagttgatgttcaaagcc
ttggtgtcgatttccttgttgcttcttctcacaagatgtgtgggcctacaggcattggct
tcctatatggcaaaggcgagctcttagctgacatgyctcctttcttagggggg-------
--ggggraatgatttctgatgtttatttggactactctacctatgctgatcctccatc--
-------caggtttgaagttggaacacctgccattggagaagccattgggtt-aggagcc
gc--cgtcgattatytgtcgggaattggcakgcaaaagatccatgattatgaggtt----
------------------------------------------------------------
------------------------------------------------------------
------------------------------------------------------------
------------------------------------------------------------
------------------------------------------------------------
--------------------
>PAFTOL004593
------------------------------------------------------------
---------------------------------------------------caggaggta
aatggtaggaaccttgtgtatttggacaatgctgcaacttctcagaagccatcagcagtg
ttaatggctttgcagaagtactatgaagaatacaacgcaaatgtgcacaggggaatacac
tatttsagtgcaaaagcaactgatgagtacgagctagcaaggaaaaaggtggcatctttc
atcaacgccaaagagcctagtgaaattgttttcactagaaatgctacagaagcaatcaat
ttagtagcttactcttggggtctcactaatttaagagctggtga-tgagat--------c
attctcactgttgctgaacatcatagtgctattgttccttggcaatttgtagctaagaag
actggtgcaaatttgcaatttgtgagtttgactgaagaagaagttcccgatgctgggaaa
ttgttggaattgctgtcaaggaaggcaaaacttgtggtcgttcatcatgtatcaa-----
acgtacttgcttctactctcccaattgtcgatatagtgcgctcagctcgtggtgttgggg
caaaagttttggtagatgcttgtcaaagtgtaccacatatggcagttgatgttcaaagcc
ttggtgtcgatttccttgttgcttcttctcacaagatgtgtgggcctacaggcattggct
tcctgtatggaaaaggcgagctcttagctgacatgccacctttcttaggtggg-------
--ggggaaatgatttctgatgtytatttggmcyactccaactgtgttgatcctctatc--
-------caggtttgaagctggaacacctgccattggagaagccattgggtt-rggrgca
gc--yatagattatctgtcrggaatcggcayrcaaaagatccatgattatgaggttt---
------------------------------------------------------------
------------------------------------------------------------
------------------------------------------------------------
gttgyagcrtrcatctt-------------------------------------------
------------------------------------------------------------
--------------------
>PAFTOL004596
------------------------------------------------------------
---------------------------------gattcttgcactatgacgcaggaggta
aatggtaggaaacttgtgtatttggacaatgctgcaacttctcagaagccatcagcagtg
ttgatagctttgcagaagtactatgaagaatacaacgcaaatgtgcacagaggaatacac
tatttsagtgcaaaagcaactgatgagtatgagctagcgaggaaaaaggtggcgtctttc
atcaacgccaaagagcctagtgaaatcgttttcactcgaaatgctacagaagcaatcaat
ttagtagcttactcttggggtctcactaatttaagagctggtga-cgagat--------c
attctcactgttgctgaacatcatagtgctattgttccttggcaatttgtagctaagaag
attggtgcaaatttgcaatttgtsagtttgactgaagaagaagttccygatgctgggama
ttgtkrgaattgctgtcaaggaagrcaaaacttgtggtygttcatcatgtatcaa-----
acgtacttgcttctactctcccaattgtcgatatagtgcgctcagctcatggcgttgggg
caaaagttttggtagatgcttgtcaaagtgtaccacatatggcagttgatgttcaaagcc
ttggtgtcgatttcctagttgcttcttctcacaagatgtgtgggcctacaggcattggct
tcctctacggcaaaggcgagctcttagctgacatgcctcctttcttaggtggg-------
--ggagaaatgatttctgatgtttatttggactactccacctatgctgatcctccatc--
-------caggtttgaagctggaacacctgccattggagaagccattgggtt-aggagca
gc--catagattatctgtcgggaattggcatgcaaaagatccatgattatgaggtt----
------------------------------------------------------------
------------------------------------------------------------
------------------------------------------------------------
------------------------------------------------------------
------------------------------------------------------------
--------------------
>PAFTOL004597
------------------------------------------------------------
---------------------------------gattcttgcactctgatgcaggaggta
aatggtaggaaacttgtgtatttggacaatgctgcaacttctcagaagccatcagcagtg
ttaakggctttgcagaagtactatgaagaatacaacgcaaatgttcacaggggaatacac
tatttgagtgcaaaagcaactgatgagtatgagctagcgaggaaaaaggtggcctcttty
atcaacgccaaagagcctagtgaaatcgttttcactagaaatgctacagaagcaatcaat
ttagtagcttactcttggggtctcactaatttaagagctggtga-tgagat--------c
attctcactgttgctgaacatcacagtgctattgttccttggcaatttgtagctaagaag
actggtgcaaatttgcaatttgtgagtttgactgaagaagaagttcccgatgcggggaaa
ttgttggaattgctgtcaaggaaggcaaaacttgtggtcgttcatcatgtatcaa-----
acgtactcgcttctactctcccaattgtcgatatagtgcgctcagctcatggtgttgggg
caaaagttttggtagatgcctgtcaaagtgtaccacatatggcagttgatgttcaaagcc
ttggtgtcgatttccttgttgcttcttctcacaagatgtgtggacctacaggcattggct
tcctatatggcaaaggcgagctcttagctgacatgcctcctttcttaggtggg-------
--ggggaaatgatttctgatgtttatttggactactccacctatgctgatcctccatc--
-------caggtttgaagctggaacacctgccattggagaaaccattgggtt-aggagca
gc--catagattatctgtcaggaataggcatgcaaaagatccatgattatgaggtt----
------------------------------------------------------------
------------------------------------------------------------
------------------------------------------------------------
------------------------------------------------------------
------------------------------------------------------------
--------------------
>PAFTOL004598
------------------------------------------------------------
---------------------------------gattcttgcactatgatgcaggaggta
aatggtaggaaacttgtgtatttggacaatgctgcaacttctcagaagccatcagcagtg
ttaatggctttgcagaagtactatgaagaatacaacgcaaatgtgcacaggggaatacac
tatttgagtgcaaaagcaactgacgagtatgagctagcgaggaaaaaggtggcatctttc
atcaacgccaaagagcctagtgaaatcgttttcactaggaatgcaacagaagcaatcaat
ttagtagcttactcttggggtctcactaatttaagagctggtga-tgagat--------c
attctgactgttgctgaacatcatagtgctattgttccttggcaatttgtagctaagaag
actggtgcaaatttgcaatttgtgagtttgactgaagaagaagctcctgatgctgggaaa
ttgttggaaytgctgtcaaggaaggcaaaacttgtggtcgttcatcatgtatcaa-----
acgtacttgcttctactctcccaattgtcgatatagtgcgctcagctcatggcrttgggg
caaaagttttggtagatgcttgtcaaagcgtaccacatatggcagttgatgttcaaagcc
ttggtgtcgatttccttgttgcttcttctcacaagatgtgtgggcctacaggcattggct
tcctatatggcaaaggcgagctcttagctgacatgcctcctttcttaggtggg-------
--ggggaaatgatttctgatgtttatttggactactctrcctatgctgatcctccaty--
-------caggtttgaagctggaacacctgcyattggagaagccattgggtt-aggagcy
gc--crtygattatctgtcgggaattggcatgcaaaagatccatgattatgaggtt----
------------------------------------------------------------
------------------------------------------------------------
------------------------------------------------------------
------------------------------------------------------------
------------------------------------------------------------
--------------------
>PAFTOL004600
------------------------------------------------------------
---------------------------------gattcwtgcactatgatgcaggaggta
aatggtaggaaacttgtgtatttggacaatgctgcaacttctcagaagccatcagcagtg
ttaatggctttgcagaagtactatgaagaatacaacgcaaatgtgcacaggggaatacac
tatttgagtgcaaaagcaactgacgagtatgagctagcgaggaaaaaggtggcatctttc
atcaacgccaaagagcctagtgaaatcattttcactagaaatgcaacagaagcaatcaat
ttagtagcttactcttggggtctcactaatttaagagctggtga-tgagat--------c
attctsactgttgctgaacatcatagtgctattgttccttggcaatttgtagctaagaag
actggtgcaaatttgcaatttgtgagtttgactgaagaagaagctcctgatgctgggaaa
ttgttggaattgctgtcaaggaaggcaaaacttgtggtcgttcatcatgtatcaa-----
acgtacttgcttctactctcccaattgtcgatatagtgcgctcagctcatggcgttgggg
caaaagttttggtagatgcttgtcaaagcgtaccacatatggcagttgatgttcaaagcc
ttggtgtcgatttccttgttgcttcttctcacaagatgtgtgggcctacaggcattggct
tcctatatggcaaaggcgagctcttagctgacatgcctcctttcttaggtggg-------
--ggggaaatgatttctgatgtttatttggactactctacctatgctgatcctccatc--
-------caggtttgaagctggaacacctgcyattggagaagccattgggtt-aggagcc
gc--crtygattatctgtcgggaattggcatgcaaaagatccatgattatgaggtt----
------------------------------------------------------------
------------------------------------------------------------
------------------------------------------------------------
------------------------------------------------------------
------------------------------------------------------------
--------------------
>PAFTOL004604
------------------------------------------------------------
---------------------------------gattcttgcactatgatgcaggaggta
aatggtaggaaacttgtgtatttggacaatgctgcaacttctcagaagccatcagcagtg
ttaatggctttgcagaagtactatgaagaatacaacgcaaatgtgcacagaggaatacac
tatttgagtgcaaaagcaactgatgagtatgagctagcgaggaaaaaggtggcatctttc
atcaacgccaaagagcctagtgaaatcgttttcactagaaatgctacagaagcaatcaat
ttagtagcttactcttggggtctcactaatttaagagctggtga-tgagat--------c
attctcactgttgctgaacatcatagtgctattgttccttggcaatttgtagctaagaag
actggtgcaaatttgcaatttgtgagtttgactgaagaagaagttcccgatgctgggaaa
ttgttggaattgctgtcaaggaaggcaaaacttgtggtcgttcatcatgtatcaa-----
acgtacttgcttctactctcccaattgtcgatatagtgcgctcagctcatggcgttgggg
caaaagttttggtagatgcttgtcaaagtgtaccacatatggcagttgatgttcaaagcc
ttggtgtcgatttccttgttgcttcttctcacaagatgtgtggacctacaggcattggct
tcctatatggcaaaggcgagctcttagctgacatgcctcctttcttaggtggg-------
--ggggaaatgatttctgatgtttatttggactactccacctatgccgatcctccatc--
-------caggttcgaagctggaacacctgccattggagaagccattggatt-aggagca
gc--catagattatctgtcaggaatcggcatgcaaaagatacatgattatgaggtt----
------------------------------------------------------------
------------------------------------------------------------
------------------------------------------------------------
------------------------------------------------------------
------------------------------------------------------------
--------------------
>PAFTOL004605
------------------------------------------------------------
---------------------------------gattcttgcactctgatgcaggaggta
aatggtaggaaacttgtgtatttggacaatgctgcaacttctcagaagccatcagcagtg
ttaatggctttgcagaagtactatgaagaatacaacgcaaatgtgcacaggggaatacac
tatttgagtgcaaaagcaactgatgagtatgagctagcgaggaaaaaggtggcctctttc
atcaacgccaaagagcctagtgaaatcgtttttactagaaatgctacagaagcaatcaat
ttagtagcttactcttggggtctcactaacttaagagctggtga-cgagat--------c
attctcactgttgctgaacatcacagtgctattgttccttggcaatttgtagctaagaag
actggtgcaaatttgcaatttgtgagtttgactgaagaagaagttcccgatgctgggaaa
ttgttggaattgctgtcaaggaaggcaaaacttgtggtcgttcatcatgtatcaa-----
acgtacttgcttctactctcccaattgtcgatatagtgcgctcagctcatggtgttgggg
caaaagttttagtagatgcctgtcaaagtgtaccacatatggcagttgatgttcaaagcc
ttggtgtcgatttccttgttgcttcttctcacaagatgtgtggacctacaggcattggct
tcctatacggcaaaggcgagctcttagctgacatgcctcctttcttaggtggg-------
--ggggaaatgatttctgatgtttatttggactactccacctatgctgatcctccatc--
-------caggtttgaagctggaacacctgccattggagaagccattgggtt-aggagca
gc--catagattatctgtcrggaatcggcatgcaaaagatccatgattatgaggtt----
------------------------------------------------------------
------------------------------------------------------------
------------------------------------------------------------
------------------------------------------------------------
------------------------------------------------------------
--------------------
>PAFTOL004608
------------------------------------------------------------
---------------------------------------------------caggaggta
aatggtaggaaacttgtgtatttggacaatgctgcaacttctcagaagccatcagcggtg
ttgatggctttgcagaagtactatgaagaatacaacgcaaatgtgcacagaggaatacac
tatttgagtgcaaaagcaactgatgagtatgagttagcgaggaaaaaggtggcatctttc
atcaacgccaaagagcctagtgaaatcgttttcactagaaatgctacagaagcaatcaat
ttagtagcttactcttggggtctcactaatttaagagctggtga-cgagat--------c
attctcactgttgctgaacatcatagtgctattgttccttggcaatttgtagctaagaag
actggtgcaaatttgcaatttgtgagtttgactgaagaagaagttcctgatgctgggaaa
ttgttggaattgctgtcaaggaaggcaaaacttgtggtcgttcatcatgtatcaa-----
acgtacttgcttctactctcccaattgtcgatatagtgcgctcagctcatggtgttggtg
caaaagttttggtagatgcttgtcaaagtgtaccacatatggcagttgatgttcaaagcc
tcggtgttgatttccttgttgcttcttctcacaagatgtgtgggcctacaggcattggct
tcttatacggcaaaggcgagctcttagctgacatgcctcctttcttaggtrgg-------
--ggggaaatgatttctgatgtttatttggactactccacctatgctgatcctccatc--
-------caggtttgaagctggaacacctgccattggagaagccattgggtt-aggagca
gc--catagattatctgtcgggaattggcatgcaaaagatccatgattatgaggtt----
------------------------------------------------------------
------------------------------------------------------------
------------------------------------------------------------
------------------------------------------------------------
------------------------------------------------------------
--------------------
>PAFTOL004609
------------------------------------------------------------
---------------------------------gattcttgcactatgatgcaggaggta
aatggtaggaaacttgtgtatttggacaatgctgcaacttctcagaagccatcagcagtg
ttgatggctttgcagaagtactatgaagaatacaacgcaaatgtgcacagaggaatacac
tatttsagtgcaaaagcractgatgagtatgagctagcaaggaaaaaggtggcatckttc
atcaacgccaaagagcctagtgaaatcgttttcactagaaatgctacagaagcaatcaat
ttagtagcttactcttggggtctcactaatttaagagctggtga-cgagrt--------c
attctcactgttgctgaacatcatagtgctattgttccttggcaatttgtagctaagaag
actggtgcaaatttgcaatttgtgagtttgactgaagaagaagttcctgatgctgggaaa
ttrttggaattgctgtcaaggaaggcaaaacttgtggtygttcatcatgtatcaa-----
acgtacttgcttctactctcccaattgtcgatatagtgcgctcagctcaaggcgttgggg
caaaagttttggtagatgcttgtcaaagtgtaccacatatgrcagttgatgttcaaagcc
ttggtgtcgatttccttgttgcttcttctcacaagatgtgtgggcctacaggcattggct
tcctrtatggcaaaggcgagctcttagctgacatgcctcctttcttaggtrgg-------
--ggggaaatgatttctgatgtttatttggactactccacctatgctgatcctccatc--
-------caggtttgaagctggaacacctgccattggagaagccattgggtt-aggagca
gc--catagattatctgtcgggaattggcatgcagaagatccatgattatgaggtt----
------------------------------------------------------------
------------------------------------------------------------
------------------------------------------------------------
------------------------------------------------------------
------------------------------------------------------------
--------------------
>PAFTOL004610
------------------------------------------------------------
---------------------------------------------------caggaggta
aatggtcggaaacttgtgtatttggacaatgctgcgacgtctcagaagccatcagctgtg
ttgatggctttgcagaagtattatgaagaatacaacgcaaatgtacacaggggaatacac
tatttgagtgcaaaagcaactgatgagtacgagctagcaaggaaaaaggtggcgtctttc
atcaatgccaaagagcctagtgaaattgttttcactagaaatgccacggaggcaatcaat
ttagtagcttactcttggggtctcactaatttaagagctggtga-tgagat--------c
attctcactgttgccgaacatcacagtgctattgttccttggcaaattgcagctaagaag
actggtgtgaatctgcaatttgtgagtctgactgaagaagaagttcctgatgctgggaaa
ttgttggaattgctgtcaaggaagacaaagcttgtggttgttcatmatctatcaa-----
acgtactwgcttctactctcccaattgttgatatagtacgctcagctcatggtgttgggg
caaaagttttggtagatgcttgtcaaagtgttccacatatggctgttgatgttgaaagcc
ttggtgttgatttcctcgttgcttcttctcacaagatgtgtgggcctacaggcattggct
tcctgtacggcaaaggcgacctcttagctgacatgccaccttttttaggtggg-------
--ggagaaatgatttctgatgtttacttggaccactccacatatgctgatcctccatc--
-------caggtttgaagctgggacacctgccattggagaagcgattgggtt-aggagca
gc--tatcgattatctgtcagggattggcatgcaaaggatccatgattatgaggtt----
------------------------------------------------------------
------------------------------------------------------------
------------------------------------------------------------
------------------------------------------------------------
------------------------------------------------------------
--------------------
>PAFTOL004611
actggtaacgaatccctct--------------------------------------cac
ttggcca-------------tctcacccgacccgatttccctatccttcaccaggaggta
aatggtcggaaacttgtgtatttggacaatgctgcgacgtctcagaagccatcagctgtg
ttgatggctttgcagaagtattatgaagaatacaatgcaaatgtacacaggggaatacac
tatttgagtgcaaaagcaactgatgagtacgagctagcaaggaaaaaggtggcgtctttc
atcaatgccaaagagcctagtgaaattgttttcactagaaatgccacggaggcaatcaat
ttagtagcttactcttggggtctcactaatttaagagctggtga-tgagat--------c
attctcactgttgcygaacatcayagtgctattgttccttggcaamttgyagctmagaag
actggtgyraatytgcaatttgtgagtytgactgaagaagaagttccygatgctgggaaa
ttgttggaattgctgtcaaggaagrcaaarcttgtggtygttcagcaaataatga-----
aaatttcttcttctactctcccaattgttgatatagtacgctcagctcatggtgttgggg
caaaagttttggtagatgcttgtcaaagtgttccacatatggctgttgatgttgaaagcc
ttggtgttgatttcctcgttgcttcttctcacaagatgtgtgggcctacaggcattggct
tcctgtacggcaaaggcgacctcttagctgacatgccaccttttttaggtggg-------
--ggagaaatgatttctgatgtttacttggaccactccacatatgctgatcctccatc--
-------caggtttgaagctgggacacctgccattggagaagcgattgggtt-aggagca
gc--tatcgattatctgtcagggattggcatgcaaaggatccatgattatgaggtt----
------------------------------------------------------------
------------------------------------------------------------
------------------------------------------------------------
------------------------------------------------------------
------------------------------------------------------------
--------------------
>PAFTOL004613
------------------------------------------------------------
---------------------------------gattcttgcactatgatgcaggaggta
aatggtaggaaacttgtgtatttggacaatgctgcaacttctcagaagccatcagcagtg
ttaatggctttgcagaagtactatgaagaatacaacgcaaatgtgcacaggggaatacac
tatttgagtgcaaaagcaactgacgagtatgagctagcgaggaaaaaggtggcatctttc
atcaacgcsaaagagcctagtgaaatcgttttcactagaaatgctacagaagcaatcaat
ttagtggcttactcttggggtctcactaatttaagagctggtga-tgagat--------c
attctcactgttgctgaacatcatagtgctattgttccttggcaatttgtagctaagaag
actggtgcaaatttgcaatttgtgagtttgactgaagaagaagttcccgatgctgggaaa
ttgttggaattgctgtcaaggaaggcaaaacttgtggtcgttcatcatgtatcaa-----
acgtacttgcttctactctyccaattgtcgatatagtgcgctcagctcatggcgttgggg
caaaagttttggtagatgcttgtcaaagtgtaccacatatggcagttgatgttcaaagcc
ttggtgtcgatttccttgttgcttcttctcacaagrtgtgtgggcctacaggcattggct
tcctatatggcaaaggcgagctcttagctgacatgcctcctttcttaggtggg-------
--ggggaaatgatttctgatgtttatttggactactccacctatgctgatcctccatc--
-------gaggtttgaagctggaacacctgccattggagaagccattgggtt-aggagcc
gc--catcgattatctgtcgggaattgggatgcaaaagatccatgattatgaggtt----
------------------------------------------------------------
------------------------------------------------------------
------------------------------------------------------------
------------------------------------------------------------
------------------------------------------------------------
--------------------
>PAFTOL004617
------------------------------------------------------------
---------------------------------gattcttgcaccatgatgcaggaggta
aatggtaggaaacttgtgtatttggacaatgcggcaacttctcagaagccatcagcagtg
ttaatggctttgcagaagtactatgaagaatacaacgcaaatgtgcacaggggaatacac
tatttgagtgcaaaagcaactgatgagtatgagctagcgaggaaaaaggtggcatctttc
atcaacgccaaagagcctagtgaaatcgttttcactagaaatgcaacagaagcaatcaat
ttagtagcttactcttggggtctcactaatttaagagctggtga-tgagat--------c
attctcactgttgctgaacatcatagtgctattgttccttggcaatttgtagctaagaag
actggtgcaaatttgcaatttgtgagtttgactgaagaagaagctcctgatgctgggaaa
ttgttggaattgctgtcaaggaaggcaaaacttgtggttgttcatcatgtatcaa-----
acgtacttgcttctactctcccaattgtcgatatagtgcgctcagctcacggcgttgggg
caaaagttttggtagatgcttgtcaaagtgtaccacatatggcagttgatgttcaaagcc
ttggtgtcgatttccttgttgcttcttctcacaagatgtgtgggcctacaggcattggct
tcctatatggcaaaggcgagctcttagctgacatgcctcctttcttaggtgga-------
--ggggaaatgatttctgatgtttatttggactactccacctatgctgatcctccatc--
-------caggtttgargcyggaacacctgccattggagaagccattgggtt-aggagcm
gc--catmgattatctgtcrggaatyggcatgcaaaagatccatgattatgaggtt----
------------------------------------------------------------
------------------------------------------------------------
------------------------------------------------------------
------------------------------------------------------------
------------------------------------------------------------
--------------------
>PAFTOL004619
------------------------------------------------------------
---------------------------------------------------caggaggta
aatggtcggaaacttgtgtatttagacaatgctgcaacttctcagaagccattagctgtg
ttgatggcgttgcagaagtattatgaagaatacaatgcaaatgtgcacaggggaatacac
tatttgagtgcaaaagcaactgatgagtatgagttagcaaggaaaagggtggcatctttc
atcaatgccaacgagcctagtgaaattgttttcactagaaatgccacagaagcaatcaat
ttagtagcttactcttggggtctcactaacttaagagctggtga-tgagat--------c
attctcactgttgctgaacatcacagtgcgattgttccttggcaacttgtagctaagaag
actggttcgagtttgcaatttgtgagtctgactgaagaagaagttcctgatgctgggaaa
ttgttggaattgctctcaaggaagacaaaacttgtggttgttcatcatgtatcaa-----
acgtacttgcttctactctcccaattgttgatatagtgcgctcagctcatggtgttgggg
caaaagttttggtagatgcttgtcaaagtgtcccacatatggcagttgatgttcaaagcc
ttggtgttgatttccttgttgcttcttctcacaagatgtgtgggcctacaggcgttggct
tcctatatggcaaaggcgagctcttagctgacatgcctcctttcttaggt----------
------------------------------------------------------------
--------aggtttgaagctggaacacctgcgattggagaagccattgggtt-aggagca
gc--tatagattatctgtcagggatcggcatgcaaaggatccatgattacgaggtt----
------------------------------------------------------------
------------------------------------------------------------
------------------------------------------------------------
------------------------------------------------------------
------------------------------------------------------------
--------------------
>PAFTOL004620
------------------------------------------------------------
---------------------------------------------------caggaggta
aatggtaggaaacttgtgtatttggacaatgctgcaacttctcagaagccatcagcagts
ttgatggctttgcagaagtactatgaagaatacaacgcaaatgtgcacagaggaatacac
tatttsagtgcaaaagcaactgatgagtatgagctagcgaggaaaaaggtggcatctttc
atcaacgccaaagaasctagtgaaatcgttttcactagaaatgctacagaagcaatcaat
ttagtagcttactcttggggtctcactaatttaagagctggtga-tgagat--------c
attctcactgttgctgaacatcatagcgctattgttccttggcaatttgtagctaagagg
actggcgcaaatttgcaatttgtgactttgactgaasaagaagttcctgatgctgggaaa
ttgttggaattgctatcaaggaaggtaaaacttgtggtcgttcatcatgtatcaa-----
acgtacttgcttctactctcccaattgttgatatagtgcgttcagctcatggcgttgggg
caaaagttttggtagatgcttgtcaaagtgtaccacatatggcagttgatgttcaaagcc
ttggtgtygatttccttgttgcttcttctcacaagatgtgtgggcctacaggcattggct
tcctatacggcaaaggcgagctcttagctgacatgcctccttttttaggtggg-------
--ggggaaatgatttctgatgtttatttggactactccacctatgctgatcctccatc--
-------caggtttgaagctggaacacctgccattggagaagccattgggtt-aggagca
gc--catagattayctgtcgggamttggcatgcaaaagatccatgattatgaggtt----
------------------------------------------------------------
------------------------------------------------------------
------------------------------------------------------------
------------------------------------------------------------
------------------------------------------------------------
--------------------
>PAFTOL004623
------------------------------------------------------------
---------------------------------gattcttgcactatgatgcaggaggta
aatggtaggaaacttgtgtatttggacaatgctgcaacttctcagaagccatcagcagtg
ttgatggctttgcagaagtamtatgaagaatacaacgcaaaygtgcacagaggaatacac
tatttsagtgcaaaagcaactgatgagtatgagctagcgaggaaaaaggtggcatctttc
atcaacgccaaagaacctagtgaaatcgttttcactagaaatgctacagaagcaatcaat
ttagtagcttactcttggggtctcactaatttaagagctggtga-tgagat--------c
attctcactgttgctgaacatcatagtgctattgttccttggcaatttgtagctaagaag
actggtgcaaatttgcaatttgtgagtttgactgaagaagaagttcccgatgctgggaaa
ttgttggaattgctgtcaaggaaggcaaaacttgtggtcgttcatcatgtatcaa-----
aygtacttgcttctactctcccaattgttgatatagtgcgctcrgctcatggcrttgggg
caaaagttttggtagatgcttgtcaaagtgtaccacatatggcagttgatgttcaaagcc
ttggtgtcgatttccttgttgcttcttctcacaagatgtgtgggcctacaggcattggct
tcctatacggcaaaggcgagctcttagctgacatgcctcctttcttaggtggg-------
--ggggaaatgatttctgatgtttatttggactactccacctatgctgatcctccatc--
-------caggtttgaagctggaacacctgccattggagaagccattggktt-aggagca
gc--catagattatctgtcgggaattggcatgcaaaagatccatgattatgaggtt----
------------------------------------------------------------
------------------------------------------------------------
------------------------------------------------------------
------------------------------------------------------------
------------------------------------------------------------
--------------------
>PAFTOL004625
------------------------------------------------------------
---------------------------------gattcttgcactatgatgcaggaggta
aatggtaggaaacttgtgtatttggacaatgctgcaacttctcagaagccatcagcagtg
ttaatggctttgcagaagtactatgaagaatataacgcaaatgtgcacaggggaatacac
tatttgagtgcaaaagcaactgacgagtatgagctagcgaggaaaaaggtggcatctttc
atcaacgccaaagagcctagtgaaattgttttcactagaaatgcaacagaagcaatcaat
ttagtagcttactcttggggtctcactaatttaagagctggtga-cgagat--------c
attctcactgttgctgaacatcatagtgctattgttccttggcaatttgtagctaagaag
actggtgcaaatttgcaatttgtgagtttgactgaagaagaagctcctgatgctgggaaa
ttgttggaattgctgtcaaggaaggcaaaacttgtggtcgttcatcatgtatcaa-----
acgtacttgcttctactctcccaattgtcgatatagtgcgctcagctcatggcgttgggg
caaaagttctggtagatgcttgtcaaagtgtaccacatatgacagttgacgttcaaagcc
ttggtgtcgatttccttgttgcttcttctcacaagatgtgtgggcctacaggcattggct
tcctatatggcaaaggcgagctcttagctgacatgcctcctttcttaggtggg-------
--ggggaaatgatttctgatgtttatttggactactccacctatgctgatcctccatc--
-------caggtttgaagctggaacacctgccattggagaagccattgggtt-aggagcc
gc--catcgattatctgtcgggaattgggatgcaaaagatccatgattatgaggtt----
------------------------------------------------------------
------------------------------------------------------------
------------------------------------------------------------
------------------------------------------------------------
------------------------------------------------------------
--------------------
>PAFTOL004626
------------------------------------------------------------
---------------------------------gattcttgcactctgatgcaggaggta
aatggtaggaaacttgtgtatttggacaatgctgcaacttctcagaagccatcagcagtg
ttaatggctttgcagaagtactatgaagaatacaacgcaaatgtgcacaggggaatacac
tatttgagtgcaaaagcaactgatgagtaygagctagcgaggaaaaaggtggcctcwttc
atcaacgccaaagagcctagtgaaatcgtttttactagaaatgctacagaagcaatcaat
ttagtagcttactcttggggtctcactaacttaagagctggtga-cgagat--------c
attctcactgttgctgaacatcacagtgctattgttccttggcaatttgtagctaagaag
actggtgcaaatttgcaatttgtgagtttgactgaagaagaagttcccgatgctgggaaa
ttgttggaattgctgtcaaggaaggcaaaacttgtggtcgttcatcatgtatcaa-----
acgtacttgcttctactctcccaattgtcgatatagtgcgctcagctcatggtgttgggg
caaaagttttggtagatgcctgtcaaagtgtaccacatatgrcagttgatgttcaaagcc
ttggtgtcgatttccttgttgcttcttctcacaagatgtgtggacctacaggcattggct
tcctatacggcaaaggcgagctcttagctgacatgcctcctttcttaggtggg-------
--ggggaaatgatttctgatgtttagcggttggggtgtacatggcatgtatcgttacg--
-------cakgtttgaagctggaacacctgccattggagaagccattgggtt-aggagca
gc--catagattatctgtcgggaatcggcatgcaaaagatccatgattatgaggtt----
------------------------------------------------------------
------------------------------------------------------------
------------------------------------------------------------
------------------------------------------------------------
------------------------------------------------------------
--------------------
>PAFTOL004629
------------------------------------------------------------
---------------------------------------------attatgcaggaggta
aacggtaggaaacttgtgtatttggacaatgctgcaacttctcagaagccatcagcagtg
ttaatggctttgcagaagtactatgaagaatacaatgcaaatgtgcaccggggaatacac
tatttgagtgcaaaagcaactgatgagtacgagctagcaaggaaaaaggtggcatctttc
atcaatgccaaagagcctagtgaaatcgttttcactagaaatgctacagaagcaatcaat
ttagtggcttactcttggggactcactaatttaagagctggtga-tgagrt--------c
attctcactgttgctgaacatcatagtgctattgttccttggcaatttgtagctaagaag
actggtgcaaatttgcaatttgtgagtttgactgaagaagaagttcccgatgctgggaaa
ttgttggaattgctgtcaaggaaggcaaaacttgtggtcgttcatcatgtatcaa-----
acgtacttgcttctactctcccaattgttgatatagtgcgctcagctcatggtgttgggg
caaaagttttggtagatgcttgtcaaagtgtaccacatatggcagttgatgttcaaagcc
ttggtgtcgatttccttgttgcttcttctcacaagatgtgtgggcctacaggcattggct
tcctatacggcaaaggcgagstcttagctgacatgcctcctttcttaggtggg-------
--ggggaaatgatttctgatgtttayttggacyactccacctatgctgatcctccatc--
-------yagatttgaagctggaacacctgccattggagaagcsattgggtt-aggagca
gc--catmgatyatctgtygggartcggcayrcaaaagatccatgattrtgrggttt---
------------------------------------------------------------
------------------------------------------------------------
------------------------------------------------------------
gttgcrgcatgcatctt-------------------------------------------
------------------------------------------------------------
--------------------
>PAFTOL004632
------------------------------------------------------------
---------------------------------gattcttgcactctgatgcaggaggta
aatggtaggaaacttgtgtatttggacaatgctgcaacttctcagaagccatcagcagtg
ttaatggctttgcagaagtactatgaagaatacaacgcaaatgtgcacaggggaatacac
tatttgagtgcaaaagcaactgatgagtatgagctagcgaggaaaaaggtggcctctttc
atcaacgccaaagagcctagtgaaatcgttttcactagaaatgctacagaagcaatcaat
ttagtagcttactcttggggtctcgctaatttaagagctggtga-tgagat--------c
attctcactgttgctgaacatcacagtgctattgttccttggcaatttgtagctaagaag
actggtgcaaatttgcaatttgtgagtttgactgaagaagaagttcccgatgctgggaaa
ttgttggaattgctgtcaaggaaggcaaaacttgtggtcgttcatcatgtatcaa-----
acgtacttgcttctactctcccaattgtcgatatagtgcgctcagctcatggtgttgggg
caaaagttttggtagatgcctgtcaaagtgtaccacatatggcagttgatgttcaaagcc
ttggtgtcgatttccttgttgcttcttctcacaagatgtgtggacctacaggcattggct
tcctatacggcaaaggcgagctcttagctgacatgcctcctttcttaggtggg-------
--ggggaaatgatttctgatgtttatttggactactccacctatgctgatcctccatc--
-------caggtttgaagctggaacacctgccattggagaagccattgggtt-aggagca
gc--catagattatctgtcgggaatcggcatgcaaaagatccatgattatgaggtt----
------------------------------------------------------------
------------------------------------------------------------
------------------------------------------------------------
------------------------------------------------------------
------------------------------------------------------------
--------------------
>PAFTOL004633
------------------------------------------------------------
---------------------------------gatgcttgcactattatgcaggaggta
aatggtaggaaacttgtgtatttggacaatgccgcaacttcccagaagccatcagcagtg
ttaatggctttgcagaagtactatgaagagtacaacgcaaatgtgcacaggggaatacac
tatttgagtgcaaaagcaactgatgagtacgagctagcgaggaaaaaggtggcctctttc
atcaacgccaaagagcctagtgaaatygttttcactagaaatgctacagaagcaatcaat
ttagtagcttactcttggggtctcactaatttaagagctggtga-tgggrt--------c
attctcactgttgctgaacatcatagtgctattgttccttggcaatttgtagctaagaag
actggtgcaaatttgcaatttgtgagtttgactcaagaagaagttcccgatgctgggaaa
ttgttggaattactgtcaaggaaggcaaaacttgtrgtcgttcatcatgtatcaa-----
acgtacttgcttctactctcccaattgtcgatatagtgcgctcagctcatggtgtagggg
caaaagttttggtagatgcttgtcaaagtgtgccacatatggcagttgatgttcaaagcc
ttggtgtcgatttccttgttgcttcttcacacaagatgtgtgggcctacaggcattggat
tcctatacggcaaaggcgagctcttagctgacatgcctcctttcttaggcggg-------
--ggggaaatgatttctgatgtttatttggacyactccacctatgctgaccctccatc--
-------caggtttgaagctggaacacctgccattggagaagccatygggtt-aggagca
gc--yatagattatctgtygggaatcggcayrcaaaagatcyatgattrtgaggttt---
------------------------------------------------------------
------------------------------------------------------------
------------------------------------------------------------
gttrcagcatgcatctt-------------------------------------------
------------------------------------------------------------
--------------------
>PAFTOL004634
------------------------------------------------------------
---------------------------------gattcttgcactattatgcaggaggta
aatggtaggaaacttgtktatttggacaatgctgcaacttctcagaagccatcagcagtg
ttaatggctttgcagaagtactacgaagaatacaacgcraatgtgcacaggggaatacac
tatttgagtgcaaaagcaacygatgagtacgagctagcaaggaaaaaagtggcatctttc
atcaatgccaaagagcctagtgaaatcgttttcaccagaaatgctacagaagcaatcaat
ttagtggcttactcttggggactcactaatttaagagctggtga-tgagat--------c
attctcactgttgctgaacatcatagtgctattgttccttcgcaatttgtagctaagaag
actggtgcaaatttgcaatttgtgagtttgactgaagaagaagctcccgatgctgggaaa
ttgttggaattgctgtcaaggaagacgaaacttgtggtcattcatcatgtatcaa-----
acgtacttgcttctactctcccaattgtcgatatagtgcgctcagctcatggtgttgggg
caaaagttttggtagatgcttgtcaaagtgtaccacatatggcagttgatgttcaaagcc
ttggtgtcgatttccttgttgcttcttctcacaagatgtgtgggcctacaggcattggct
tcctatacggcaaaggcgagctcttagctgacatgcctcctttcttaggtggg-------
--ggggaaatgatttctgatgtttatttggaytactccacctatgccgatcctccatc--
-------caggtttgaagctggaacacctgccattggagaagccattgggtt-aggagca
gc--catagattatctgtcgggaatcggcatgcaaaagatccatgattatgaggtt----
------------------------------------------------------------
------------------------------------------------------------
------------------------------------------------------------
------------------------------------------------------------
------------------------------------------------------------
--------------------
>PAFTOL004635
------------------------------------------------------------
------------------------------------------------------------
------------------------------------------------------------
------------------------------------------------------------
---ttcagtgcaaaagcaactgatgagtacgagctagcaaggaaaaaagtggcatctttc
atcaatgccaaagagcctagtgaaatcattttcaccagaaatgctacagaagcaatcaat
ttagtggcttactcttggggactcactaatttaagagctggtga-tgaggt--------a
cgatcttatttatttactca----------------------------------------
------------------------------------------------------------
------------------------------------------------------------
------------------------------------------------------------
------------------------------------------------------------
------------------------------------------------------------
------------------------------------------------------------
------------------------------------------------------------
-------taggtttgaagctggaacgcctgccattggagaagccattgggtt-aggagca
gc--catagattatctgtcgggaatcggcatgcaaaagatccatgattatgaggtt----
------------------------------------------------------------
------------------------------------------------------------
------------------------------------------------------------
------------------------------------------------------------
------------------------------------------------------------
--------------------
>PAFTOL004636
------------------------------------------------------------
---------------------------------gattcttgcactatgatgcaggaggta
aatggtaggaaacttgtgtatttggacaacgctgcaacttctcagaagccatcagcggtg
ttgatggctttgcagaagtattatgaagaatacaacgcaaatgtgcacagaggaatacac
tatttgagtgcaaaagcaactgatgagtaygagctagcraggaaaaaggtggcatctttc
atcaacgccaragagcctagtgaaatcgttttcactagaaatgctacagaagcaatcaat
ttagtagcttactcttggggtctcactaatttgagagctggtga-tgagrt--------c
attctcactgttgctgaacatcayagtgctrttgttccttggcaatttgtagctaagaag
actrgtgsaaatwtgcaattygtsaktttgactgaagaagaagtcccggatgctgggaaa
ttgttggaattgctgtcaaggartgcaaaacttgtggtygttcatcatgtatcaa-----
acgtgcttgcttctacyctcccaattgtcgatatagtgcgctcagctcatggtgttgggg
caaaagttttggtagatgcttgtcaaagtgtaccacatatggcagttgatgttcaaagcc
ttggtgtcgatttccttgttgcttcttctcacaagatgtgtgggcctacaggcattggct
tcctatacggcaaaggcgagctcttagctgacatgcctcctttcttaggtggg-------
--ggggaaatgatttctgatgtttatttggactactccacttatgctgatcctccatc--
-------caggtttgaagctggaacacccgccattggagaagccattgggtt-aggagca
gc--catagattatctgtcgggaattggcatgcaaaagatccatgattatgaggtt----
------------------------------------------------------------
------------------------------------------------------------
------------------------------------------------------------
------------------------------------------------------------
------------------------------------------------------------
--------------------
>PAFTOL004637
------------------------------------------------------------
---------------------------------------------------caggaggta
aatggtcggaaacttgtgtatttggacaatgctgcaacttctcagaagccatcagctgtg
ttgatggctttgcagaagtattatgaagaatacaatgcaaatgtgcacaggggaatacac
tatttgagtgcaaaagcaactgatgagtatgagttagcgaggaaaaaggtagcatctttc
atcaatgccaacgagcctagtgaaatcgttttcactagaaatgccacagaagcaatcaat
ttagtagcttactcttggggtctcactaacttaagagctggtga-tgagat--------c
attctcactgttgctgaacatcacagtgctattgttccttggcaacttgtagctaagcag
actggtgcgaatttgcaatttgtgagtctgactgaagaagaagttcctgatgctgggaaa
ttgttggaattgctgtcaaggaagacaaaacttgtggttgttcatcatgtatcaa-----
atgtacttgsttctactctcccaattgttgatatagtgcgctcagctcatggtgttgggg
caaaagttttggcagacgcttgtcaaagtgtcccacatatgtcagttgatgttcaaagcc
ttgctgttgatttccttgttgcttcttctcacaagatgtgtgggcctacaggcattggct
tcctatatggcaaaggcgagctcttagctgacatgcctcctttcttaggtggg-------
--ggagaaatgatttctgatgtttatttggaccactccacctatgctgatcctccatc--
-------caggtttgaagctggaacacctgccattggagaagccattgggtt-aggagca
gc--tatagattatctgtcagggatcggcatgcaaaggatccatgattacgaggtt----
------------------------------------------------------------
------------------------------------------------------------
-----------------------------------------------------------t
gttgcagcatgcatctt-------------------------------------------
------------------------------------------------------------
--------------------
>PAFTOL004638
------------------------------------------------------------
---------------------------------gattcttgcactatgatgcaggaggta
aatggtaggaaacttgtgtatttggacaatgctgcaacttctcagaagccatcagcagtg
ttaatggctttgcagaagtactatgaagaatacaacgcaaatgtgcacaggggaatacac
tatttgagtgcaaaagcaactgacgagtatgagctagcgaggaaaaaggtggcatctttc
atcaacgccaargagcctagtgaaattgttttcactagaaatgcaacagaagcaatcaat
ttagtagcttactcttggggtctcactaatttaagagctggtga-cgagrt--------c
attctcactgttgctgaacatcatagtgctattgttccttggcaatttgtagctaagaag
actggtgcaaatttgcaatttgtgagtttgactgaagaagaagctcctgatgctgggaaa
ttgttggaattgctgtcaaggaaggcaaaacttgtggtcgttcatcatgtatcaa-----
acgtacttgcgtctactctcmcaattgtcgatatagtgcgctcagctcatggcgttgggg
caaaagttttggtagatgcttgtcaaagtgtaccacatatgacagttgacgttcaaagcc
ttggtgtcgatttccttgttgcttcttctcacaagatgtgtgggcctacaggcattggct
tcctatatggcaaaggcgagctcttagctgacatgcctcctttcttaggtggg-------
--ggggaaatgatttctgatgtttatttggactactccacctatgctgatcctccatc--
-------caggtttgaagctggaacacctgccattggagaagcgattgggtt-aggagcc
gc--catcgattatctgtcgggaattggcatgcaaaagatccatgattatgaggtt----
------------------------------------------------------------
------------------------------------------------------------
------------------------------------------------------------
------------------------------------------------------------
------------------------------------------------------------
--------------------
>PAFTOL004639
------------------------------------------------------------
---------------------------------gattcttgcactctgatgcaggaggta
aatggcaggaaacttgtgtatttggacaatgctgcaacttctcagaagccatcagcagtg
ttaatggctttgcagaagtactatgaagaatacaacgcaaatgtgcacaggggaatacac
tatttsagtgcaaaagcaactgatgagtatgagctagcgaggaaaaaggtggcctctttc
atcaacgccaaagagcctagtgaaatcgttttcactagaaatgctacagaagcaatcaat
ttagtagcttactcttggggtctcactaacttaagagctggtga-tgagat--------c
attctcactgttgctgaacatcacagtgctattgttccttggcaatttgtagctaagaag
actggtgcaaatttgcaatttgtgagtttgactgaagaagaagttcccgatgctgggaaa
ttgttggaattgctgtcaagkaaggcaaaacttgtggtcgttcatcatgtatcaa-----
acgtacttgcttctactctcccaattgtcgatatagttcgttcagctcatggtgttgggg
caaaagttttggtagatgcctgtcaaagtgtaccacatatggcagttgatgttcaaagcc
ttggtgtcgatttccttgttgcttcttctcacaagatgtgtggacctacaggcattggct
tcctatacggcaaaggcgagctcttagctgacatgcctcctttcttaggtggg-------
--ggggaaatgatttctgatgtttatttggactactccacctatgctgatcctccaty--
-------caggtttgaagctggaacacctgccattggagaagccattgggtt-aggagca
gc--catagattatctgtcgggaatcggcatgcaaaagatccatgattatgaggtt----
------------------------------------------------------------
------------------------------------------------------------
------------------------------------------------------------
------------------------------------------------------------
------------------------------------------------------------
--------------------
>PAFTOL004644
------------------------------------------------------------
---------------------------------gattcttgcactatgatgcaggaggta
aatggtaggaaacttgtgtatttggacaatgctgcaacttctcagaagccatcagcagtg
ttaatggctttgcagaagtactatgaagaatacaatgcaaatgtgcacaggggaatacac
tatttgagtgcaaaagcaactgatgagtacgagctagcgaggaaaaaggtggcatctttt
atcaacgccaaggagcctagtgaaatcgttttcactagaaatgctacagaagcaatcaac
ttagtagcttactcctggggtctcactaatttaagagctggtga-tgagat--------c
attctcactgttgctgaacatcatagtgctattgttccttggcaatttgtagctaagaag
actggtgcaaatttgcgatttgtgagtttgactgaagaagaagttcccgatgctgggaaa
ttgttggaattgctgtcaaggaaggcaaaacttgtggtcgttcatcatgtatcaa-----
acgtacttgcttctactctcccaattgtcgatatagtgcgctcagctcatggtgttgggg
caaaagttttggtagatgcttgtcaaagtgtaccacatatggcagttgatgttcaaagcc
ttggtgtcgatttccttgttgcttcttctcacaagatgtgtgggcctacaggcattggct
tcctatacggcaaaggcgagctcttagctgacatgcctcctttcttaggtggg-------
--ggggraatgatttctgatgtttatttggactactccacctatgctgatcctccatc--
-------caggtttgaagctggaacacctgccattggagaagccattgggttwgggagca
gctayatagattatctgtcrggaawcrgcatgcaaaagatccatgattatgrggttt---
------------------------------------------------------------
------------------------------------------------------------
------------------------------------------------------------
gttgcagcatgcatctt-------------------------------------------
------------------------------------------------------------
--------------------
>PAFTOL004646
------------------------------------------------------------
---------------------------------gattcttgcactatgatgcaggaggta
aatggtaggaaacttgtgtatttggacaatgctgcaacgtctcagaagccatcagcagtg
ttaatggctttgcagaagtactatgaagaatacaacgcaaatgtgcacaggggaatacac
tatttgagtgcaaaagcaactgacgagtatgagctagcgaggaaaaaggtggcatctttc
atcaacgctaaagagcctagtgaaatcgttttcactagaaatgctacagaagcaatcaat
ttagtagcttactcttggggtctcactaatttaagagctggtga-tgagat--------c
attctsactgttgctgaacatcatagtgctattgttccttggcaatttgtagctaagaag
actggtgcaaatttgcaatttgtgagtttgactgaagaagaagctcctgatgctgggaaa
ttgttggaattgctgtcaaggaaggmaaaacttgtggtcgttcatcatgtatcaa-----
acgtacttgcttctactctcccaattgtcratatagtgcgctcagctcatggcgttgggg
caaawgttttggtagatgcttgtcaaagygtaccacatatggcagttgatgttcaaagcc
ttggtgtcgatttccttgttgcttcttctcacaagatgtgtgggcctacaggcattggct
tcctatatggcaaaggcgagctcttagctgacatgcctcctttcttaggt----------
------------------------------------------------------------
--------aggtttgaagytggaacacctgccattggagaagccattgggtt-aggagcs
gc--crtcgattatctgtcgggaattggsatgcaaaagatccatgattatgaggtt----
------------------------------------------------------------
------------------------------------------------------------
------------------------------------------------------------
------------------------------------------------------------
------------------------------------------------------------
--------------------
>PAFTOL004647
------------------------------------------------------------
---------------------------------------------atgatgcaggaggta
aatggtaggaaacttgtgtatctggacaatgctgcaacttctcagaagccatcagcagtg
ttgatggctttgcagaagtactatgaacaatacaacgcaaatgtgcacagaggaatacac
tatttgagcgcaaaagcaactgatgagtatgagctagcgaggaaaaaggtggcatctttc
atcaacgccaaagagcctagtgaaatcgttttcaccagaaatgctacagaagcaatcaat
ttagtagcttactcttggggtctcactaatttaagagctggtga-csagat--------c
attctcactgttgctgaacatcatagtgctattgttccttggcaatttgtagctaagaag
actggtgcaaatttgcaatttgtgagtttgactgaagaagaagttcctgatgctgggaaa
ttgttagaattgctgtcaaggaaggcaaaacttgtggtcgttcatcatgtatcaa-----
acgtacttgcttctactctcccaattgtcgatatagtgcgctcagctcatggcgtcgggg
caaaagttttggtagatgcttgtcaaagtgtaccacatatggcagttgatgttcaaagcc
ttggtgtcgatttccttgttgcttcttctcacaagatgtgtgggcctacaggcattggct
tcctatacggcaaaggcgagctcttagctgacatgcctcctttcttaggtggg-------
--ggggaaatgatttctgatgtttatttggaatactccacctatgtgtctgatctaag--
-------caggtttgaagctggaacacctgccattggagaagccattgggtt-aggagca
gc--catagattatctatcgggaattggcatgcaaaagatccatgattatgaggtt----
------------------------------------------------------------
------------------------------------------------------------
------------------------------------------------------------
------------------------------------------------------------
------------------------------------------------------------
--------------------
>PAFTOL004649
accggtaacgaatccctct--------------------------------------cac
ttggcca-------------tctcacccgacccgatttccctatccttcaccaggaggta
aatggtaggaaacttgtgtatttggacaatgctgcaacttctcagaagccatcagcagtg
ttgatggctttgcagaagtactatgaagaatacaacgcaaatgtgcacagaggaatacac
tatttsagtgcaaaagcaactgatgagtaygagctagcgaggaaaaaggtggcatctttc
atcaacgccaaagagcccagtgaaatcgttttcactagaaatgctacagaagcaatcaat
ttagtagcttactcttggggtctcactaatttaagagctggtga-cgagat--------c
attctcactgttgctgaacatcatagtgctattgttccttggcaatttgtagctaagarg
actggtgcaaatttgcaatttgtgagtttgactgaagaagaagttcctgatgctgggaaa
ttgttggaattgctgtcaagsaaggcaaaacttgtggtcgttcatcatgtatcaa-----
atgtacttgcttctactctcccaattgtcgatatagtrcgctcagctcaaggcgttgggg
caaaagttttkgtagatgcttgtcaaartgtmccacatatggcagttgatgttcaaagcc
ttggtgtcgatttccttgttgcttcttctcacaagatgtgtgggcctacaggcattggct
tcctatatggcaaaggcgagctcttagctgacatgcctcctttcttaggtggg-------
--ggggaaatgatttctgatgtttatttggactactccacctatgctgatcctccatc--
-------caggtttgaakctgg---rcctgccawtggaraagccattgggtt-aggagca
gc--yatagattatctrtcgggaatyrrcaygcaraagatccatgattmtgaggtt----
------------------------------------------------------------
------------------------------------------------------------
------------------------------------------------------------
------------------------------------------------------------
------------------------------------------------------------
--------------------
>PAFTOL004652
actggtaacgaatccctct--------------------------------------cac
ttggcca-------------tctcacccgacccgatttccctatccttcaccaggaggta
aatggtaggaaacttgtgtatttggacaatgctgcaacttctcagaagccatcagcagtg
ttaatggctttgcagaagtactatgaagaatacaacgcaaacgtgcacaggggaatacac
tatttgagtgcaaaagcaactgacgagtatgagctagcgaggaaaaaggtggcatctttc
atcaacgccaaagagcctagtgaaattgttttcactagaaatgcaacagaagcaatcaat
ttagtagcttactcttggggtctcactaatttaagagctggtga-cgagat--------c
attctcactgttgctgaacatcatagtgctattgttccttggcaatttgtagctaagaag
actggtgcaaatttgcaatttgtgagtttgactgaagaagaagctcctgatgctgggaaa
ttgttggaattgctgtcaaggaaggcaaaacttgtggtcgttcatcatgtatcaa-----
acgtacttgcgtctactctcccaattgtcgatatagtgcgctcagctcatggcgttgggg
caaaagttttggtagatgcttgtcaaagtgtaccacatatgacagttgacgttcaaagcc
ttggtgtcgatttccttgttgcttcttctcacaagatgtgtgggcctacaggcattggct
tcctatatggcaaaggcgagctcttagctgacatgcctcctttcttaggtggg-------
--ggggaaatgatttctgatgtttatttggactactccacctatgctgatcctccatc--
-------caggtttgaagctggaacacctgccattggagaagccattgggtt-aggagcc
gc--catcgattatctgtcgggaattggcatgcaaaagatccatgattatgaggtt----
------------------------------------------------------------
------------------------------------------------------------
------------------------------------------------------------
------------------------------------------------------------
------------------------------------------------------------
--------------------
>PAFTOL004654
------------------------------------------------------------
---------------------------------------------atgatgcaggaggta
aatggtaggaaacttgtgtatttggacaatgctgcaacttctcagaagccatcagcagtg
ttgatggctttgcagaagtactatgaagaatacaacgcaaatgtgcacagaggaatacac
tatttsagtgcaaaagcaactgatgagtatgagctagcgaggaaaaaggtggcatctttc
atcaacgccaaagagcctagtgaaattgttttcactagaaatgctacmgaagcaatcaat
ttagtagcttactcttggggtctcactaatttaagagctggtga-cgagat--------c
attctcactgttgctgaacatcayagtgctattgttccttggcaatttgtagctaagaag
actggtgcaaatttgcaatttgtgagtttgactgaagaagaagttcctgatgctgggaaa
ttgttggaaktgctgtcaagraaggcaaaacttgtggtcgttcatcatgtatcaa-----
acgtacttgcttctactctcccaattgtcgatatagtgcgctcagctcatggcrttgggg
caaaagttttggtagatgcttgtcaaagtgtaccacatatggcagttgatgttcaaagcc
ttggtgttgatttccttgttgcttcttctcacaagatgtgtgggcctacaggcattggct
tcctatatggcaaaggcgagctcttagctgacatgcctcctttcttaggtggg-------
--ggggaaatgatttctgacatt-------------------------------------
--------aggtttgaagctggaacacctgccattggagaagccattgggtt-aggagca
gc--catagattatctgtcgggrattggcatgcaaaagatccatgattatgaggtt----
------------------------------------------------------------
------------------------------------------------------------
------------------------------------------------------------
------------------------------------------------------------
------------------------------------------------------------
--------------------
>PAFTOL004657
------------------------------------------------------------
---------------------------------------------------caggaggta
aatggtcggaaacttgtgtatttggacaacgctgcgacttctcagaagccatcagctgtg
ttgatggctttgcagaagtattatgaagaatacaatgcaaatgtgcacaggggaatacac
tatttgagtgcaaaagcaactgatgagtacgagttggcaaggaaaaaggtggcatcgttc
atcaatgcgaaagagcctagtgaaattgttttcaccagaaacgccacagaagcaatcaat
ttagtggcttactcttggggtctcacaaatttaagagctggtga-tgagat--------c
attctcactgttgctgaacatcacagtgctattgttccttggcaacttgcagctcagaag
actggtgcgaatttgcaatttgtgagtctgactgaagaagaagttcctgatgctgggaaa
ttgttggaattgctgtctaggaagacaaaacttgtggttgttcatcatgtatcaa-----
acgtacttgcttctactctcccgattgttgatatagtgcgctcagctcatggtgttgggg
caaaagttttggtagatgcttgtcaaagtgtcccacatatggcagttgatgttcaaagcc
ttggtgttgatttccttgttgcttcttctcacaagatgtgtgggcctacaggcattggct
tcctgtacggcaaaggcgagctcttagctgacatgcctccttttttaggtgga-------
--ggagaaatgatttctgatgtttacttggaccactccacctatgctgatcctccatc--
-------caggtttgaagctggaacacctgccattggggaagccattgggtt-aggagcg
gc--tatagattatctgtcaggaatcggcatgcaaaggatccatgattatgaggtt----
------------------------------------------------------------
------------------------------------------------------------
------------------------------------------------------------
------------------------------------------------------------
------------------------------------------------------------
--------------------
>PAFTOL004658
------------------------------------------------------------
---------------------------------gattcttgcactatgatgcaggaggta
aatggtaggaaacttgtgtatttagacaatgctgcaacttctcagaagccatcagcagtg
ttgatggccttgcagaagtactatgaagaatacaacgcaaatgtgcacagaggaatacac
tatttgagtgcaaaagcaactgatgagtatgagctagcgaggaaaaaggtggcatctttc
atcaacgccgaagagcccagtgaaatcgttttcactagaaatgctacagaagcaatcaat
ttagtagcttactcttggggtctcactaatttaagagctggtga-tgaggt--------a
tgatcttctttgtttactcatacacgtgctc-----------------------------
------------------------------------------------------------
------------------------------------------------------------
---ttgcagcttctactctcccaattgtcgatatagtgcgctcagctcaaggcgttgggg
caaaagttttggtagatgcttgtcaaagtgtaccacatatggcagttgatgttcaaagcc
ttggtgtcgatttccttgttgcttcttctcacaagatgtgtgggcctacaggcattggct
tcctatatggcaaaggcgagctcttagctgacatgcctcctttcttgggtggg-------
--ggggaaatgatttctgatgtttatttggactactccacctatgctgatcctccatc--
-------caggtttgaagctggaacacctgccattggagaagccattgggtt-aggagca
gc--catagattatctgtcgggaattggcatgcagaagatccatgattatgaggtt----
------------------------------------------------------------
------------------------------------------------------------
------------------------------------------------------------
------------------------------------------------------------
------------------------------------------------------------
--------------------
>PAFTOL004660
------------------------------------------------------------
---------------------------------gattcttgcactatgatgcaggaggta
aatggtaggaaacttgtgtatttggacaatgctgcaacttctcagaagccatcagcagtg
ttgatggctttgcagaagtactacgaagaatacaacgcaaatgtgcacagaggaatacac
tatttgagtgcaaaagcaactgatgagtatgagctagcgaggaaaaaggtggcatctttc
atcaacgccaaagagcctagtgaaatcgttttcactagaaatgctacagaagcaatcaat
ttagtagcttactcttggggtctcactaatttaagagctggtga-cgaggt--------a
cgatcttctttgtttactcatacacgtgc-------------------------------
------------------------------------------------------------
------------------------------------------------------------
------------------------------------------------------------
------------------------------------------------------------
------------------------------------------------------------
------------------------------------------------------------
------------------------------------------------------------
-------taggtttgaagctggaacacctgccattggagaagccattgggtt-aggagca
gc--catagattatctgtcgggaattggcatgcagaagatccatgattatgaggtt----
------------------------------------------------------------
------------------------------------------------------------
------------------------------------------------------------
------------------------------------------------------------
------------------------------------------------------------
--------------------
>PAFTOL004661
------------------------------------------------------------
---------------------------------------------------caggaggta
aatggtcggaaacttgtgtatttggacaatgctgcgacttctcagaagccatcagctgtg
ttgatggctttgcagaagtattatgaagaatacaatgcaaatgtgcacaggggaatacac
tatttgagtgcaaaagcaactgatgagtacgagttggcaaggaaaaaggtggcatcgttc
atcaatgcgcatgagcctagtgaaattgtkttcaccagaaatgccacagaagcaatcaat
ttagtggcttactcttggggtctcacaaatttaagagctggtga-tgagat--------c
attctcactgttgctgaacatcacagtgctattgttccttggcaacttgcagctcagaag
actggtgcgaatttgcaatttgtgagtctgactgaagaagaagttcctgatgctgggaaa
ttgttggaattgctgtcaaggaagacaaaacttgtggttgttcatcatgtatcaa-----
acgtacttgcttctactctcccgattgttgatatagtgcgctcagctcatggtgttgggg
caaaagttttggtagatgcttgtcaaagtgtcccacatatggcagttgatgttcaaagcc
ttggtgttgatttccttgttgcttcttctcacaagatgtgtgggcctacaggcattggct
tcctgtacggcaaaggcgagctcttagctgacatgcckccttttttaggtgga-------
--ggagaaatgatttctgatgtttacttggaccactccacctatgctgatcctccatc--
-------caggtttgaagcyggaacacctgccattggagaagccattgggtt-aggagca
gc--tatagattatctggcagggatcggcatgcaaaggatccatgattatgaggtt----
------------------------------------------------------------
------------------------------------------------------------
------------------------------------------------------------
------------------------------------------------------------
------------------------------------------------------------
--------------------
>PAFTOL004662
------------------------------------------------------------
---------------------------------------------atgatgcaggaggta
aatggtaggaaacttgtgtatttggacaatgctgcaacttctcagaagccgtcagcagtg
ttgatggctttgcagaagtactatgaagaatacaacgcaaatgtgcacagaggaatacac
tatttgagtgcaaaagcaactgatgagtatgagctagcgaggaaaaaggtggcatctttc
atcaaygccaaagagcctagtgaaattgttttcactagaaatgctacagaagcaatcaat
ttagtagcttactcttggggtctcactaatytaagagctggtga-tgagat--------c
attctcactgttgctgaacatcatagtgctattgttccttggcaatttgtagctaagaag
actggtgcaaatttgcaatttgtgagtttgactgaagaagaagttcctgatgctgggaaa
ttgttggaattgctgtcaaggaaggcaaaacttgtggtcgttcatcatgtatcaa-----
acgtacttgcttctactctccmaattgtcgatatagtgcrctcagctcatgscrtygggg
camaagttttkgtagatgcttgtcaaagtgtmccacatatggcagttgatgttcaaagcc
ttggtgtcgatttccttgttgcttcttctcacaagatgtgtggtcctacaggcattggct
tcctatacggcaag----------------------------------------------
------------------------------------------------------------
--------aggtttgargctggaacacctgccattggagaagccattgggtt-aggagca
gc--catagattatctgtcgggaattggcatgcaaaagatccatgattatgaggtt----
------------------------------------------------------------
------------------------------------------------------------
------------------------------------------------------------
------------------------------------------------------------
------------------------------------------------------------
--------------------
>PAFTOL004664
------------------------------------------------------------
---------------------------------gattcttgcactatgatgcaggaggta
aatggtaggaaacttgtgtatttggacaatgctgcaacktctcagaagccatcagcagtg
ttaatggctttgcagaagtactatgaagaatacaacgcaaatgtgcacaggggaatacac
tatttgagtgcaaaagcaactgacgagtatgagctagcgaggaaaaargtggcatctttc
atcaacgccaaagagcctagtgaaatcgttttcactagaaatgcwacagaagcaatcaat
ttagtagcttactcttggggtctcactaatttaagagctggtga-tgagat--------c
attctgactgttgctgaacatcatagtgctattgttccttggcaatttgtagctaagaag
actggt---aatttgcaatttgtgagtttgactgaagaagaagctcctgatgctgggaaa
ttgttggaattgctgtcaaggaaggaaaaacttgtggtcgttcatcatgtatcaa-----
acgtacttgcttctactctcccaattgtcaatatagtgcgctcagctcatggcgttgggg
caaaagttttggtagatgcttgtcaaagcgtaccacatatggcagttgatgttcaaagcc
ttggtgtcgatttccttgttgcttcttctcacaagatgtgtgggcctacaggcattggct
tcctatatggcaaaggcgagctcttagctgacatgcctcctttcttaggtggg-------
--gggggaatgatttctgatgtttatttggactactctacctatgctgatcctccatc--
-------caggtttgaagytggaacacctgccattggagaagccattgggtt-aggagcc
gc--crtcgattatctgtcgggaattggsatgcaaaagatccatgattatgaggtt----
------------------------------------------------------------
------------------------------------------------------------
------------------------------------------------------------
------------------------------------------------------------
------------------------------------------------------------
--------------------
>PAFTOL004665
------------------------------------------------------------
---------------------------------gattcttgcactctgatgcaggaggta
aatggtaggaaacttgtgtatttggacaatgctgcaacttctcagaagccatcagcagtg
ttaatggctttgcagaagtactatgaagaatacaacgcaaatgtgcacaggggaatacac
tatttgagtgcaaaagcaactgatgagtatgagctagcgaggaaaaaggtggcctctttc
atcaacgccaaagagcctagtgaaatcgttttcactagaaatgctacagaagcaatcaat
ttagtagcttactcttggggtctcactaatttaagagctggtga-cgagat--------c
attctcactgttgctgaacatcatagtgctattgttccttggcaatttgtagctaagaag
actggtgcaaatttgcaatttgtgagtttgactgaagaagaagttcccgatgctgggaaa
ttgttggaattgctgtcaaggaaggcaaaacttgtggtcgttcatcatgtatcaa-----
acgtacttgcttctactctccmaattgtcratatagtrcrctcagctcatggtrtygggg
caaaagttttkgtagatgcytgtcaaagtgtmccacatatggcagttgatgttcaaagcc
ttggtgtcratttccttgtwgctwcttctcacaagatgtgtggacctacaggcattggct
tcctatacggcaaaggcgagctcttagctgacatgcctcctttcttaggtaca-------
--agtttattcttcttcgattatcgactatcctggtctatatttgtcctgttctgaat--
-------caggtttgaagctggaacacctgccattggagaagccattgggtt-aggagca
gc--catagattatctgtcgggaatcggcatgcaaaagatccatgattatgaggttt---
------------------------------------------------------------
------------------------------------------------------------
------------------------------------------------------------
gttgcagcatgcatctt-------------------------------------------
------------------------------------------------------------
--------------------
>PAFTOL004666
------------------------------------------------------------
---------------------------------gattcttgcactatgatgcaggaggta
aatggtaggaaacttgtgtatttggacaatgctgcaacttctcagaagccatcagcagtg
ttaatggctttgcagaagtactatgaagaatacaacgcaaatgtacacaggggaatacac
tatttgagtgcaaaagcaacygacgagtatgagctagcgaggaaaaaggtggcatctttc
atcaacgccaaagagcctagtgaaatcgttttcactagaaatgcaacagaagcaatcaat
ttagtagcttactcytggggtctcactaatttaagagctggtga-tgagrt--------c
attctcactgttgctgaacatcatagtgctattgttccttggcaatttgtagctaagaag
actggtgcaaatttgcaatttgtgagtttgactgaagaagaagctcctgatgctgggaaa
ttgttggaattgctgtcaaggaaggcaaaacttgtggtcgttcatcatgtatcaa-----
acgtacttgcttctactctcccaattgtcgatatagtgcgctcagctcatggcgttgggg
caaaagttttggtagatgcttgtcaaagtgtaccacatatggcagttgatgttcaaagcc
ttggtgtcgatttccttgttgcttcttctcacaagatgtgtgggcctacaggcattggct
tcctatatggcaaaggcgagctcttagctgacatgcctcctttcttaggtggg-------
--ggggaaatgatttctgatgtttatttggactactccacctatgctgatcctccatc--
-------caggtttgaagctggaacacctgccattggagaagccattgggtt-aggagcc
gc--catcgattatctgtcgggaattgggatgcaaaagatccatgattatgaggtt----
------------------------------------------------------------
------------------------------------------------------------
------------------------------------------------------------
------------------------------------------------------------
------------------------------------------------------------
--------------------
>PAFTOL004667
------------------------------------------------------------
---------------------------------gattcttgcactatgatgcaggaggta
aatggtaggaaacttgtgtatttggacaatgctgcaacttctcagaagccatcagcagtg
ttaatggctttgcagaagtactatgaagaatacaacgcaaatgtgcacaggggaatacac
tatttgagtgcaaaagcaactgacgagtatgagctagcgaggaaaaaggtggcatctttc
atcaacgccaaagagcctagtgaaatcgttttcactagaaatgcwacrgaagcaatcaat
ttagtagcttactcttggggtctcactaatttaagagctggtga-tgagrt--------c
attctcactgttgcggaacatcatagtgctattgttccttggcaatttgtagctaagaag
actggtgcaaatttgcaatttgtgagtttgactgaagaagaagttcccgatgctgggaaa
ttgttggaattgctgtcaaggaaggcaaaacttgtggtcgttcatcatgtatcaa-----
acgtacttgcttctactctcccaattgtygatatagtgcgctcagctcatggcgttgggg
caaaarktttkgtagatgcttgtcaaagtgtmycacatatkgcagttgatgttcaaagcc
ttggtgtckatttccttgttgcttcttctcacaagatgtgtgggcctacaggcattrgct
tcctatayggcaaaggcgagctcttrgctgacatgccycckttcttaggtggg-------
--ggagaaatgatttctgatgtttatttggactactccacctatgctgatcctccatc--
-------gaggtttgaagctggaacacctgccattggagaagccattgggtt-aggagcc
gc--catcgattatctgtcgggaattgggatgcaaaagatccatgattatgaggtt----
------------------------------------------------------------
------------------------------------------------------------
------------------------------------------------------------
------------------------------------------------------------
------------------------------------------------------------
--------------------
>PAFTOL004668
------------------------------------------------------------
---------------------------------gattcttgcactatgatgcaggaggta
aatggtaggaaacttgtgtatttggacaatgctgcaacttctcagaagccatcagcagtg
ttaatggctttgcagaagtactatgaagaatacaacgcaaatgtgcacaggggaatacac
tatttgagtgcaaaagcaactgacgagtatgagctagcraggaaaaaggtggcatctttc
atcaacgccaaagagcctagtgaaatcgttttcactagaaatgcaacagaagcaatcaat
ttagtagcttactcttggggtctcactaatttaagagctggtga-tgagat--------c
attctcactgttgctgaacatcatagtgctattgttccttggcaatttgtagctaagaag
actggtgcaactttgcaatttgtgagtttgactgaagaagaagcgcctgatgctgggaaa
ttgttggaattgctgtcaaggaaggcaaaacttgtggtcgttcatcatgtatcaa-----
acgtacttgcttctactctcccaattgtcgatatagtgcgctcagctcatggcgttgggg
caawagttttggtagatkcttgtcaaagtgtmycacatatkgcagttgatgttcaaagcc
ttggtgtcgatttccttgttgcttcttctcacaagatgtgtgggcctacaggcattggct
tcctataygrcaaaggygrgctcttagytgacatgcctcctttcttaggtggg-------
--ggggaaatgatttctgatgtttatttggactactccacctatgctgatcctccatc--
-------caggtttgaagctggaacacctgccattggagaagccattgggtt-aggagcc
gc--catcgattatctgtcgggaattggsatgcaaaagatccatgmttatgaggtt----
------------------------------------------------------------
------------------------------------------------------------
------------------------------------------------------------
------------------------------------------------------------
------------------------------------------------------------
--------------------
>PAFTOL005024
------------------------------------------------------------
---------------------------------------------atgatgcaggaggta
aatggtaggaaacttgtgtatttggacaacgctgcaacttctcagaagccctcagcagta
ttaatggctttgcagaagtactatgaagaatacaatgcaaatgtrcacaggggaatacac
tatttgagtgcaaaagcaactgacgagtatgagctagcgaggaaaaaggtggcatctttc
atcaacgccaaagagcctagtgaaatcgttttcactagaaatgcaacagaagcaatcaat
ttagtagcttactcttggggtctcactaatttaagagctggtga-tgagat--------c
attctcactgttgctgaacatcatagtgctattgttccttggcaatttgtagctaagaag
actggtgcaaatttgcaatttgtgagtttgactgaagaagaagctcctgatgctgggaaa
ttgttggaattgctgtcaaggaaggcaaaacttgtggtcgttcatcatgtatcaa-----
acgtacttgcttctactctcccaattgtygatatagtgcgctcagctcatggcgttgggg
caaaagktttggtagatgcttgtcaaagtgtmycacatatkgyagttgatgttcaaagcc
ttggtgtcgatttccttgttgcttcttctcacaagatgtgtgggcctacaggcattggct
tcctatryggmaaaggygrgctcttagctgacaygcctcctttcttaggtggg-------
--ggggaaatgatttctgatgtttatttggactactccacctatgctgatcctccatc--
-------caggtttgaagctggaacacctgccattggagaagccattgggtt-aggagcc
gc--catcgattatctgtcgggaattggcatgcaaaagatccatgcttatgaggtt----
------------------------------------------------------------
------------------------------------------------------------
------------------------------------------------------------
------------------------------------------------------------
------------------------------------------------------------
--------------------
>PAFTOL005025
------------------------------------------------------------
---------------------------------gattcttgcactatgatgcaggaggta
aatggcaggaaacttgtgtatttggacaatgctgcaacttctcagaagccatcagcagtg
ttaatggctttgcagaagtactatgaagaatacaacgcaaatgtgcacaggggaatacac
tatttgagtgcaaaagcaactgatgagtacgagctagcgaggaaaaaggtggcctctttc
atcaatgccaaagagcctagtgaaatcgttttcactagaaatgctacagaagcaatcaat
ttagtagcttactcttggggtctcactaatttaagagctggtga-tgagat--------c
attctcactgttgctgaacatcayartgctaytgttccttggcaatttgtagctaagaag
actggtgcaaatttgcaatttgtgagtytgactgaagaagaagttcctratgctgrgaaa
ttgttggaattgctgtcaaggaagrcaaaacttgtggtygttcatcatgtatcaa-----
acgttcttgcttctactctcccaattgtcgatatagtgcgctcagctcatggtgttgggg
caaaagttttggtagatgcttgtcaaagtgtaccacatatggcagttgatgttcaaagcc
ttggtgtcgatttccttgttgcttcttctcacaagatgtgtgggcctacaggcattggct
tcctatacggcaaaggcgagctcttagctgacatgcctcctttcttaggtggg-------
--ggggaaatgatttctgatgtttatttggactactccacctatgccgatcctccatc--
-------caggtttgaagctggaacacctgccattggagaagccattgggtt-aggagca
gc--catagattatctgtcgggaatcggcatgcaaaagatccatgattatgaggtt----
------------------------------------------------------------
------------------------------------------------------------
------------------------------------------------------------
------------------------------------------------------------
------------------------------------------------------------
--------------------
>PAFTOL005026
------------------------------------------------------------
---------------------------------------------atgatgcaggaggta
aatggtaggaaacttgtgtatttggacaatgctgcaacttctcagaagccatcagcagtg
ttaatggctttgcagaagtactatgaagaatacaacgcaaatgtgcacagaggaatacac
tatttsagtgcaaaagcaactgatgagtacgagctagcgaggaaaaaggtggcatctttc
atcaacgccaaagagcctagtgaaattgttttcactagaaatgctacagaagcaatcaat
ttagtagcttactcttggggtctcactaatttaagagctggtga-tgagat--------c
attctcactgttgctgaacatcayartgctattgttccttggcaatttgtagctaagaag
actrgtgcaaatttgcaatttgtgagtttgactgaagaagaagttcccgatgctggkaaa
ttgttggaattgctgtcaaggaagrcaaaacttgtggtygttcatcatgtatcaa-----
acgtacttgcttctactctccmaattgtcgatatagtrcrctyagctcrtrgygwtsggg
caaaagttttkgtagatgcttgtcaaagtgtmccacatatggcagttgatgttcaaagcc
twggtgtcgatttccttgttgcttcttctcacaagatgtgcggacctacaggcattggct
tcttatacggcaaaggcgagctcttagctgacatgcctcctttcttaggtaca-------
--agtttattcttcttcgattattgagtaatgcaacgcgtgtttgggacgcttatttt--
-------ctagtttgaagctggaacacctgccattggagacgccattgggtt-aggagca
gc--catagattatctgtcgggaatcggcatgcaaaagatccatgattatgaggtt----
------------------------------------------------------------
------------------------------------------------------------
------------------------------------------------------------
------------------------------------------------------------
------------------------------------------------------------
--------------------
>PAFTOL005035
------------------------------------------------------------
---------------------------------------------atgatgcaggaggta
aatggtaggaaacttgtgtatttggacaatgctgcaacgtctcagaagccatcagcagtg
ttaatggctttgcagaagtactatgaagaatacaacgcaaatgtgcacaggggaatacac
tatttgagtgcaaaagcaactgacgagtatgagctagcgaggaaaaaggtggcatctttc
atcaacgccaaagagcctagtgaaatcgttttcactaggaatgcaacagaagcaatcaat
ttagtagcttactcttggggtctcactaatttaagagctggtga-tgaggt--------a
cagtcttctttgttyactcatacacgtgctc-----------------------------
------------------------------------------------------------
------------------------------------------------------------
---ttgcagcttctactctcccaattgtcgatatagtgcgctcagctcatggcgttgggg
caaaagttttggtagatgcttgtcaaagcgtaccacatatggcagttgatgttcaaagcc
ttggtgtcgatttccttgttgcttcttctcacaagatgtgtgggcctacaggcattggct
tcctatatggcaaaagcgagctcttagctgacatgcctcctttcttaggtggg-------
--ggggaaatgatttctgatgtt-------------------------------------
--------aggtttgaagctggaacacctgccattggagaagccattgggtt-aggagcc
gc--catcgattatctgtygggaattggsatgcaaaagatccatgattatgaggtt----
------------------------------------------------------------
------------------------------------------------------------
------------------------------------------------------------
------------------------------------------------------------
------------------------------------------------------------
--------------------
>PAFTOL005042
------------------------------------------------------------
---------------------------------gattcttgcactctgatgcaggaggta
aatggtaggaagcttgtrtatttggacaatgctgcaacttctcagaagccatcagcagtg
ttaatggctttgcagaagtactatgaagaatacaacgcaaatgtgcacaggggaatacac
tatttgagtgcaaaagcaactgaygagtatgagctagcgaggaaaaaggtggcmtctttc
atcaacgccaaagagcctagtgaaattgttttcactagaaatgcwacagaagcaatcaat
ttagtagcttactcttggggtctcactaatttaagagctggtga-tgagat--------c
attctcactgttgctgaacatcacagtgctattgttccttggcaatttgtagctaagaag
actggtgcaaatttgcaatttgtgagtttgactgaagaagaagttcccgatgctgggaaa
ttgttggaattgctgtcaaggaaggcaaaactcgtggtcgttcatcatgtatcaa-----
acgtacttgcttctactctcccaattgtcgatatagtgcgctcagctcatggygttgggg
caaaagttttggtagatgcytgtcaaagtgtaccacatatgrcagttgatgttcaaagcc
ttggtgtcgatttccttgttgcttcttctcacaagatgtgtggrcctacaggcrttggct
tcctatayggcaaakgcgagctcttagctgacatgcctcctttcttaggtggg-------
--ggggaaatgatttctgatgtttatttggactactccacctatgctgatcctccatc--
-------caggtttgaagctggaacacctgccattggagaagccattgggtt-aggagcm
gc--catmgattatctgtcgggaatcggcatgcaaaagrtccatgattatgaggtt----
------------------------------------------------------------
------------------------------------------------------------
------------------------------------------------------------
------------------------------------------------------------
------------------------------------------------------------
--------------------
>PAFTOL005043
------------------------------------------------------------
------------------------------------------------------------
------------------------------------------------------gcagtg
ttaatggctttgcagaagtactatgaagaatacaacgcaaatgtgcacaggggaatacac
tatttgagtgcaaaagcaactgacgagtatgagctagcgaggaaaaaggtggcatctttc
atcaacgccaaagagcctagtgaaatygttttcactagaaatgcwacagaagcaatcaat
ttagtagcttactcttggggtctcactaatttaagagctggtga-cgagat--------c
attctcactgttgctgaacatcatagtgctattgttccttggcaatttgtagctaagaag
actggtgcaaatttgcaatttgtgagtttgactgaagaagaagctcctgatgctgggaaa
ttgttggagttgctgtcaaggaaggcaaaacttgtggtcgttcatcatgtatcaa-----
acgtacttgcttckactctcccaattgtcgatatagtgcgctcagctcatggcgttgggg
caaaagttttggtagatgcttgtcaaagtgtaccacatatgrcagttgatgttcaaagcc
ttggtgtcgatttccttgttgcttcttctcacaagatgtgtgggcctacaggcattggct
tcctatatggcaaaggcgagctcttagctgacatgcctcctttcttaggtggg-------
--ggggaaatgatttctgatgtttatttggactactccacctatgctgatcctccatc--
-------caggtttgaagctggaacacctgccattggagaagccattgggtt-aggagcc
gc--catcgattatctgtcgggaattgggatgcaaaagatccatgattatgaggtt----
------------------------------------------------------------
------------------------------------------------------------
------------------------------------------------------------
------------------------------------------------------------
------------------------------------------------------------
--------------------
>PAFTOL005047
------------------------------------------------------------
---------------------------------gattcttgcactctgatgcaggaggta
aatggtaggaaacttgtgtatttggacaatgctgcaacttctcagaagccatcagcagtg
ttaatggctttgcagaagtactatgaagaatacaacgcaaatgtgcacaggggaatacac
tatttgagtgcaaaagcaactgatgaatatgagctggcgaggaaaaaagtggcctctttc
atcaacgccaaagagcctagtgaaatcgttttcactagaaatgctacagaagcaatcaat
ttagtagcttactcttggggtctcactaatttaagagctggtga-tgagat--------c
attctcactgttgctgaacatcatagtgctattgttccttggcaatttgtagctaagaag
actggtgcaaatttgcaatttgtgagtttgactgaagaagaagttcccgatgctgggaaa
ttgttggaattgctgtcaaggaaggcaaaacttgtggtcgttcatcatgtatcaa-----
acgtacttgcttctactctcccaattgtcgatatagtgcgctcagctcatggtgttgggg
caaaagttttggtagatgcctgtcaaagtgtaccacatatggcagttgatgttcaaagcc
ttggtgtcgatttccttgttgcttcttctcacaagatgtgtggacctacaggcattggct
tcctatacggcaaaggcgagctcttagctgacatgcctcctttcttagggggg-------
--gggcggatgatttctgatatctatttggcccactccacctgtgttgatcctccatc--
-------ctggtttgaagctggaacacctgccattggagaagccattgggtt-rggrgca
gc--yrtagattatctgtcgggamtcggcaygcaaaagrtccatgaktatgaggtt----
------------------------------------------------------------
------------------------------------------------------------
------------------------------------------------------------
------------------------------------------------------------
------------------------------------------------------------
--------------------
>PAFTOL005169
------------------------------------------------------------
------------------------------------------------------------
------------------------------------------------------------
------------------------------------------------------------
---ttcagtgcaaaagcaactgatgagtaygagctagcgaggaaaaaggtggcmtctttc
atcaacgccaaagagcctagtgaaatygttttcactagraatgctacagaagcaatcaat
ttagtmgcttactcttggggtctcactaatttaagagctggtga-tgaggt--------a
cggtcttctttgtttactcatacacgtgctc-----------------------------
------------------------------------------------------------
------------------------------------------------------------
---ttgcagcttctactctcccaattgtcgatatagtgcgctcagctcatggcgttgggg
caaaagttttggtagatgcttgtcaaagtgtaccacatatggcagttgatgttcaaagcc
ttggtgtcgatttccttgttgcttcttctcacmagatgtgtgggcctacaggcattggat
tcctatacggcaaaggcgagctcttagctgacatgcctcctttcttaggt----------
------------------------------------------------------------
--------aggtttgaagctgggacacctgccattggagaagccattgggtt-aggagca
gc--catagattayctgtcgggaatcggcatgcaaaagatccatgattatgaggtt----
------------------------------------------------------------
------------------------------------------------------------
------------------------------------------------------------
------------------------------------------------------------
------------------------------------------------------------
--------------------
>PAFTOL008063
------------------------------------------------------------
---------------------------------gattcttgcactatgatgcaggaggta
aatggtaggaaacttgtgtatttggacaatgctgcaacgtctcagaagccatcagcagtg
ttaatggctttgcagaagtactatgaagaatacaacgcaaatgtgcacaggggaatacac
tatttgagtgcaaaagcaactgatgagtatgagctagcgaggaaaaaggtggcatctttc
atcaacgccaaagagcctagtgaaatcgttttcactagaaatgctacagaagcaatcaat
ttagtagcttactcttggggtctcactaatttaagagctggtga-tgagat--------c
attctsactgttgctgaacatcatagtgctattgttccttggcaatttrtagctaagaag
actggtgcaaatttgcaatttgtgagtttgactgaagaagaagctcctgatgctgggaaa
ttgttggaattgctgtcaaggaaggcaaaacttgtkgtcgttcatcatgtaycaa-----
acgtacttgcttctactctccyaattgtcgatatagtgcgctcagctcatggcgttgggg
caaaagttttggtagatgcttgtcaaagygtaccacatatggcagttgatgttcaaagcc
ttkgtgtyratttccttgttgcttcktctcacaagatgtgtgggcctacaggcattggct
tcctatatggcaaaggcgagctcttagctgacatgcctcctttcttaggtggg-------
--ggggaaatgatttctgatgtttatttggactactctacckatgctgatcctccatc--
-------caggtttgaagctrgaacacctgctattggagaagccmttgggtt-aggagcc
gc--crttgattatctrtcgggaattggcatgcaaaagayccatgattatgaggtt----
------------------------------------------------------------
------------------------------------------------------------
------------------------------------------------------------
------------------------------------------------------------
------------------------------------------------------------
--------------------
>PAFTOL008084
---ggtaacgaatccctct--------------------------------------cac
ttggcca-------------tctcacccgacccgatttccctatccttcaccaggaggta
aatggtcggaaacttgtgtatttggacaatgctgcaacttctcagaagccatcagctgtg
ttgatggctttgcagaagtattatgaagaatacaatgcaaatgtccacaggggaatacac
tatttgagtgcaaaagcaactgatgagtacgagttagcaaggaaaaaggtggcatctttc
atcaatgccaaagagccgagtgaaattgttttcactagaaatgccacagaagcaatcaat
ttagtagcttactcttggggtctcactaatttaagagctggtga-tgagrt--------c
attctgactgttgctgaacatcacagtgctattgttccttggcaaattgcagctaagaag
actggtgcgaatttgcaatttgtgagtctgactgaagaagaagttcctgatgctgggaaa
ttgttggaattgctgtcaaggaagacaaaactcgtggttgttcatcatgtatcga-----
acgtacttgcttctactctyccgattgttgatatagtgcgctcagctcatggtgttgggg
caaaagttttggtagatgcttgtcaaagtgtcccacatatggtagttgatgttgaaagcc
ttggtgttgatttccttgttgcttcttctcacaagatgtgtgggcctacaggcattggct
tcctgtacggcaaaggcgagctcttagctgacatgcctccttttttaggtggg-------
--ggagaaatgatttctgatgtttacttggaccactccacctatgctgatcctccatc--
-------caggtttgaagctggaacacctgccattggagaagccattgggtt-aggagca
gc--tatagattatctgtcagggatcggcatgcaaaggatccatgattatgaggtt----
------------------------------------------------------------
------------------------------------------------------------
------------------------------------------------------------
------------------------------------------------------------
------------------------------------------------------------
--------------------
>PAFTOL008417
------------------------------------------------------------
---------------------------------gattcttgcactatgatgcaggaggta
aatggtaggaaacttgtgtatttggacaatgctgcaacgtctcagaagccatcagcagtg
ttaatggctttgcagaagtactatgaagaatacaacgcaaatgtgcacaggggaatacac
tatttgagtgcaaaagcaactgacgagtatgagctagcgaggaaaaaggtggcatctttc
atcaacgccaaagagcctagtgaaatcgttttcactagaaatgctacagaagcaatcaat
ttagtagcttactcttggggtctcactaatttaagagctggtga-tgagat--------c
attctcactgttgctgaacatcatagtgctattgttccttggcaatttgtagctaagaag
actggtgcaaatttgcaatttgtgagtttgactgaggaagaagctcctgatgctgggaaa
ttgttggaattgctgtcaaggaaggcaaaacttgtggtcgttcatcatgtatcaa-----
acgtacttgcttctactctcccaattgtcgatatagtgcgctcagctcatggcgttgggg
caaaagttttggtagatgcttgtcaaagtgtaccacatatggcagttgatgttcaaagcc
ttggtgtcgatttccttgttgcttcttctcacmagatgtgtgggcctacaggcattggct
tcctatatggcaaaggcgagctcttagctgacatgcctcctttcttaggtggg-------
--ggggaaatgatttctgatgtttatttggactactccacctatgctgatcctccatc--
-------caggtttgaagctggaacacctgccattggagaagccattgggtt-cggagcc
gc--catcgattatctgtcgggaattgggatgcaaaagatccatgattatgaggtt----
------------------------------------------------------------
------------------------------------------------------------
------------------------------------------------------------
------------------------------------------------------------
------------------------------------------------------------
--------------------
>PAFTOL008419
------------------------------------------------------------
------------------------------------------------------------
---------------------------aatgctgcgacgtctcagaagccatcagcaggg
ttaatggctttgcagaactactatgaagaatacaacgcaaatgtgcacaggggaatacac
tatttsagtgccaaagcaactgacgagtatgagctagcgaggaaaaaggtggcatctttc
atcaacgccagagagcctagtgaaatcgttttcactagaaatgcaacagaagcaatcaat
ttagtagcttactcttggggtctcactaatttaagagctggtga-tgagat--------c
attctcactgttgctgaacctcacagtgctattgttccttggcaatttgtagctaacaag
---tgttcagatttgcaatttttgagtttggct---gaagatgctcctgatgctgggaaa
ttgttggaattgctgtcaaggaaggcaaaacttgtggttgttcatcatgtatcaa-----
acgtacttccttctactctccmaattgtcgatatagtgcrctcagctcatggyrttgggg
caaaagktttkgtagatgcttgtcaaagtgtmycacatatkgcagttgatgttcaaagcc
ttggtstcgatttccttgttgcttcttctcacaagatgtgtgggcctacaggcattggct
tcctatayggyaaaggygrgctcttagctgacaygyctcctttcttaggtggg-------
--ggggaaatgatttctgatgtttatttggactactccacctatgctgatcctccatc--
-------caggtttgaagctggaacacctgccattggagaagccattgggtt-aggagcc
gc--catcgattatctgtcgggaattgggatgcaaaagatccatgattatgaggtt----
------------------------------------------------------------
------------------------------------------------------------
------------------------------------------------------------
------------------------------------------------------------
------------------------------------------------------------
--------------------
>PAFTOL008421
------------------------------------------------------------
------------------------------------------cttatgatgcaggaggta
aatggtaggaaacttgtgtatttggacaatgctgcgacttctcagaagccatcagcagtg
ttgatggctttgcagaagtactatgaagaatacaacgcaaatgtgcacagaggaatacac
tatttgagtgcaaaagcaactgatgagtatgagctagcgaggaaaaaggtggcatctttc
atcaatgccaaagaacctagtgaaatcgttttcactagaaatgctacagaagcaatcaat
ttagtagcttactcttggggtctctcgaatttaagagctggtga-tgaggt--------a
caatcttctttgtttactcatacacctgct------------------------------
------------------------------------------------------------
------------------------------------------------------------
--------gcttctactctcccaattgttgatatagtgcgctcagctcatggtgttgggg
caaaagttttggtagatgcttgccaaagtgtaccacatatggcagttgatgttcaaagcc
ttggtgtcgatttccttgttgcttcttctcacaagatgtgtgggcctacaggcattggct
tcctatacggcaaaggcgagctcttagctgacatgcctcctttcttaggtggg-------
--ggggaaatgatttctgatgtttatttggactactccacctatgctgatcctccaty--
-------caggtttgaagctggaacacctgccattggagaagccattgggtt-aggagca
gc--catagattacctgtcgggaattggcatgcaaaagatccatgattatgaggtt----
------------------------------------------------------------
------------------------------------------------------------
------------------------------------------------------------
------------------------------------------------------------
------------------------------------------------------------
--------------------
>PAFTOL008422
------------------------------------------------------------
------------------------------------------------------------
------------------------------------------------------------
------------------------------------------------------------
------------------------------------------------------------
------------------------------------------------------------
------------------------------------------------------------
------------------------------------------------------------
------------------------------------------------------------
------------------------------------------------------------
------------------------------------------------------------
-----gttgaggtggatgcttgtcaaagtgtaccacatatggcagttgatgttcaaagcc
ttggtgtcgatttccttgttgcttcttctcacaagatgtgtgggcctacaggcattggct
tcctatacggcaaaggcgagctcttagctgacatgcctcctttcttaggtggg-------
--ggggagatgatttctgatgtttatttggactactccacatatgctgatcctccgtc--
-------caggtttgaagctggaacacctgccattggagaagccattgggtt-aggagca
gc--catagattatctgtctggaattggcatgcaaaagatccatgattatgaggtt----
------------------------------------------------------------
------------------------------------------------------------
------------------------------------------------------------
------------------------------------------------------------
------------------------------------------------------------
--------------------
>PAFTOL008423
------------------------------------------------------------
---------------------------------gattcttgcactctgatgcaggaggta
aatggtaggaaacttgtgtatttggacaatgctgcaacttctcagaagccatcagcagtg
ttaatggctttgcagaagtactatgaagaatacaacgcaaatgtgcacaggggaatacac
tatttgagtgcaaaagcaactgatgagtatgagctagcgaggaaaaaggtggcctctttc
atcaacgccaaagagcccagtgaaatcgttttcactagaaatgctacagaagcaatcaat
ttagtagcttactcttggggtctcactaatttaagagctggtga-tgagat--------c
attctcactgttgctgaacatcatagtgctattgttccttggcaatttgtagctaagaag
actggtgcaaatttgcaatttgtgagtttgactgaagaagaagctcccgatgctgggaaa
ttgttggaattgctgtctaggaaggcaaaacttgtggtcgttcatcatgtatcaa-----
acgtacttgcttctactctcccaattgtcgatatagtgcgctcagctcatggtgttgggg
caaaagttttkgtagatgcytgtcaaagtgtmccacatatggcagttgatgttcaaarcc
ttggtgtcgatttccttgttgcttcttctcacaagatgtgtggacctacaggcattggct
tcctatacggcaaaggcgagctcttagctgacatgcctcctttcttaggtggg-------
--ggggaaatgatttctgatgtttatttggactactccacctatgytgatcctccatc--
-------caggtttgaagctggaacacctgccrttggagaagccattgggtt-aggrgca
gc--yrtagattatctgtcgggaatcggcayrcaaaagrtccatgattatgagkttt---
------------------------------------------------------------
------------------------------------------------------------
------------------------------------------------------------
gttgcarcrtgcatctt-------------------------------------------
------------------------------------------------------------
--------------------
>PAFTOL008436
------------------------------------------------------------
---------------------------------gattcttgcactatgatgcaggaggta
aatggtaggaaacttgtgtatttggacaatgctgcaacttctcagaagccatcagcagtg
ttaatggctttgcagaagtactatgaagaatacaacgcaaatgtgcacaggggaatacac
tatttgagtgcaaaagcaactgatgagtacgagctagcgaggaaaaaggtggcctctttc
atcaacgccaaagagcctagtgaaatcgtgttcactagaaatgctacagaagcaatcaat
ttagtagcttactcttggggtctcactaatttaagagctggtga-tsagat--------c
attctcactgttgctgaacatcatagtgctattgttccttggcaatttgtagctaagaag
actagtgcaaatttgcaatttgtgagtttgactgaagaagaagttcccgatgctgggaaa
ttgttggaattgctgtcaaggaaggcaaaacttgtggtcgttcatcatgtatcaa-----
acgtacttgcttctactctcccaattgtcgatatagtgcgctcagctcatggtgttgggg
caaaagttttggtagatgcttgtcaaagtgtaccacatatggcagttgatgttcaaagcc
ttggtgtcgatttccttgttgcttcttctcacaagatgtgtgggcctacaggcrttggct
tcctatacgrcaaargcgagctmttagctgacatgcctcctttcttaggtggg-------
--ggggaaatgatttcggatgtttatttggactactccacctatgcygatcctccayc--
-------caggtttgaagctggaacacctgycattggagaagccattgggtt-aggagca
gc--katagattatctgtcrggaatyrscaygmaaaagatccatgattatgaggtt----
------------------------------------------------------------
------------------------------------------------------------
------------------------------------------------------------
------------------------------------------------------------
------------------------------------------------------------
--------------------
>PAFTOL008439
------------------------------------------------------------
---------------------------------gattcttgcrctatgatgcaggagata
aatggtaggaaacttgtgtatttggacaatgctgcaacttctcagaagccatcagcagtg
ttgatggctttgcagaagtactatgaagaatacaacgcaaatgtgcacaggggaatacac
tatttsagtgcaaaagcaactgatgagtatgagctagcraggaaaaaggtggcrtctttc
atcaaygccagggagcctagtgaaatcgtattcactagaaatgctacagaagcaatcaat
ttagtagcttactcttggggtctcactaatttragagctggtga-tgagat--------c
attctcactgttgctgaacatcacagtgctattgttccttggcaatttgtagctaagaag
actggtgcaaatttgcaatttgtgagtttgactgaagtagaagttccygatgctgggaaa
ttgttggaattgctgtcaaggaaggcaaaacttgtggttgttcatcatgtatcaa-----
atgtacttgcttctrctctcccaattgtcgatatagtgcgctcagctcatggtgttgggg
caaaagttytggtagatgcttgtcaaagtgtcccacatatggctgttgatgttcaaagcc
ttggcgtcgatttccttgttgcttcttctcacaagatgtgtggrcctacaggcattggct
tcctatatggcaarggcgagctcttagctgacatgcctcctttcttaggtggg-------
--ggggaaatgatytctgatgtttatttggaccactccacctatgctgatcctccatc--
-------caggtttgaagctggaacacctgccattggagaagccattgggtt-aggagca
gc--tatagattatytrtcgggaatcggcatgcaaaaratccatgattatgaggttt---
------------------------------------------------------------
------------------------------------------------------------
------------------------------------------------------------
gttgmagyatgcatctt-------------------------------------------
------------------------------------------------------------
--------------------
>PAFTOL008881
------------------------------------------------------------
---------------------------------gattcttgcactatgrtgcaggaggta
aatggtaggaaacttgtgtatttggacaatgctgcaacttctcagaagccatcagcagtg
ttaatggctttgcagaagtactatgaagaatacaacgcaaatgtgcacagaggaatacac
tatttgagtgcaaaagcaactgatgagtacgagctagcgaggaaaaaggtggcctctttc
atcaacgccaaagagcctagtgaaatcgttttcactagaaatgctacagaagcaatcaat
ttagtrgcttactcttggggtctcactaatktaagagctggtga-tgagat--------c
attctcactgttgctgaacatcatagtgctattgttccttggcaatttgtagctaagaag
actggtgcaaacttgcaatttgtgagtttgactgaagaagaagttccmgatgctgggaaa
ttgttggaattgctgtcaaggaaggcaaaacttgtggtcgttcatcatgtatcaa-----
acgtacttgcttctactctcccaattgtcgatatagtgcgctcrgctcatggtgttgggg
caaaagttttggtagacgcttgtcaaagtgtaccacatatggcggttgatgttcaaagcc
ttggtgtcgatttcctkgttgcttcttctcacaagatgtgtgggcctacaggcattggct
tcctgtacgggaaaggcgagctcttagctgacatgcctcctttcttaggtggg-------
--ggggaaatgatttctgatgtttatttggactactccacctttgccgatcctccatc--
-------caggtttgaagctggaacgcctgccattggagaagccattgggtt-aggagca
gc--catagattatctgtcgggaatcggcatgcaaaagatccatgattatgaggtt----
------------------------------------------------------------
------------------------------------------------------------
------------------------------------------------------------
------------------------------------------------------------
------------------------------------------------------------
--------------------
>PAFTOL009175
------------------------------------------------------------
---------------------------------gattcttgcactatgatgcaggaggta
aatggtaggaaacttgtgtatttggacaatgctgcaacttctcagaagccatcagcagtg
ttraaggctttgcagaagtactatgaagaatacaaygcaaatgtgcacaggggaatacac
tatttgagtgcaaaagcaactgatgagtatgagctagcgaggaaaaaggtggcatctttc
atcaacgccaaagagctgagtgaaattgttttcactagaaatgctacagaagcaatcaat
ttagtagcttactcttggggtctcactaatttaagagctggtga-tgagat--------c
attctcactgtagctgagcatcatagtgctattgttccttggcaatttgtagctaagaag
actggtgcaaatttgcaatttgtgagtttgactgaagaagaagttcccaatgctgggaaa
ttgttggaattgctgtcaaggaaggcaaaactcatggtgttgaa----------------
-------------------------------------------aactcatggtgttgggg
caaaagttttggtagatgcttgtcaaagtgtaccacatatggcagttgatgttcaaagcc
ttggtgtcgatttccttgttgcttcttctcacaagatgtgtgggcctacaggcattggct
tcctatatggcaaaggcgagctcttagctgacatgcctcctttcttaggt----------
------------------------------------------------------------
------------------------------------------------------------
------------------------------------------------------------
------------------------------------------------------------
------------------------------------------------------------
------------------------------------------------------------
------------------------------------------------------------
------------------------------------------------------------
--------------------
>PAFTOL009179
------------------------------------------------------------
------------------------------------------------------------
------------------------------------------------------------
------------------------------------------------------------
--------------------------------accggcaacgaa----------tccctc
-------------------------------------------------------tcact
tggccatcttacccgacccgattttcctattcttcaccaggtaattcagat--------c
attctcactgttgctgaacatcatagtgctattgttccttggcaatttgtagctaaaaag
actggtgcaaatttgcaatttgtgagtttgactgaagaagaagctcctgatgctgggaaa
ttgttggaattgctgtcaaggaaggcaaaacttgtggtcgttcatcatgtatcaa-----
acgtacttgcttctactcttccaattgttgatatagtgcgctcagctcatggcgttgggg
caaaagttttggtagatgcttgtcaaagtgtaccacatatggcagttgat----------
------------------------------------------------------------
------------------------------------------------------------
------------------------------------------------------------
------------------------------------------------------------
------------------------------------------------------------
------------------------------------------------------------
------------------------------------------------------------
------------------------------------------------------------
------------------------------------------------------------
------------------------------------------------------------
--------------------
>PAFTOL009181
------------------------------------------------------------
---------------------------------gattcttgcactatgatgcaggaggta
aatggtaggaaacttgtgtatttggacaatgctgcaacgtctcagaagccatcagcagtg
ttaatggctttgcagaagtactatgaagaatacaacgcaaatgtgcacaggggaatacac
tatttgagtgcaaaagcaactgacgagtatgagctagcgaggaaaaaggtggcatctttc
atcaacgccaaagagcctagtgaaatcgttttcactagaaatgcaacagaagcaatcaat
ttagtagcttactcttggggtctcactaatttaagagctggtga-tgaggt--------a
cagtcttctttgtttactcatacacgtgc-------------------------------
------------------------------------------------------------
------------------------------------------------------------
------------------------------------------------------------
------------------------------------------------------------
------------------------------------------------------------
------------------------------------------------------------
------------------------------------------------------------
-------tagatttgaagctggaacacctgccattggagaagccattgggtt-aggagcm
gc--yatwgattatctktcsggartyggcayrcaaaagatccatgattrtgaggttt---
------------------------------------------------------------
------------------------------------------------------------
------------------------------------------------------------
gttrcagcatgcatctt-------------------------------------------
------------------------------------------------------------
--------------------
>PAFTOL009183
------------------------------------------------------------
------------------------------------------------------------
------------------------------------------------------------
------------------------------tacaacgcaaatgtgcacaggggaatacac
tatttgagtgcaaaagcaactgacgagtatgagctagcgaggaaaaaggtggcatctttc
atcaacgccaaagagccwagtgaaatcgttttcactagaaatgcaacagaagcaatcaat
ttagtagcttactcttggggtctcactaatttaagagctggtga-tgaggt--------r
cagtcttctttgtttactcatacacgtgctc-----------------------------
------------------------------------------------------------
-------------------------------------------atcatgtgtcaa-----
acgtacttgcttctactctcccaattgttgatatagtgcgctcagctcatggcgttgggg
caaaagttttggtagatgcttgtcaaagtgtaccacatatggcagttgatgttcaaagcc
ttggtgtsgatttccttgttgcttcttctcacaagatgtgtgggcctacaggcattggct
tccyatatggcaaaggtgggctcttagctgacacgcctcctttcttaggt----------
------------------------------------------------------------
--------agatttgaagctggaacacctgccattggagaagccattgggtt-aggagcc
gc--catcgattatctgtcggaaattggcatgcaaaagatccatgattatgaggtt----
------------------------------------------------------------
------------------------------------------------------------
------------------------------------------------------------
------------------------------------------------------------
------------------------------------------------------------
--------------------
>PAFTOL009187
------------------------------------------------------------
---------------------------------gattcttgcactctgatgcaggaggta
aatggtaggaaacttgtgtatttggacaatgctgcaacttctcagaagccatcagcagtg
ttaatggctttgcagaagtactatgaagaatacaacgcaaatgtgcacaggggaatacac
tatttgagtgcaaaagcaactgatgagtatgagctagcgaggaaaaaggtggcctctttc
atcaacgccagagagcctagtgaaatcgttttcactagaaatgctacagaagcaatcaat
ttagtagcttactcttggggtctcactaatttaagagctggtga-tgagrt--------c
attctcactgttgctgaacatcacagtgctattgttccttggcaatttgtagcgaagaag
actggtgcgaatttgcaatttgtgagtttgactgaagaagaagttcccgatgctgggaaa
ttgttggaattgctgtcaaggaaggcaaaacttgtggtcgttcatcatgtatcta-----
acgtacttgcttctactctcccaattgttgatatagtgcgctcagctcatggtgttgggg
caaaagttttggtagatgcctgtcaaagtgtaccacatatggcagttgatgttcagagcc
ttggtgtcgatttccttgttgcttcttctcacaagatgtgtggacctacaggcattggct
tcctatacggcaaaggcgagctcttagctgacatgcctcctttcttaggtggg-------
--ggagaaatgatttctgatgcgcatgtttgggatgcttattttctagagatttttgc--
-------caagtttgaagctggaacacctgccattggagaagccattgggtt-aggggca
gc--catagattatctgtcgggaatcggcatgcaaaagatccatgattatgaggtt----
------------------------------------------------------------
------------------------------------------------------------
------------------------------------------------------------
------------------------------------------------------------
------------------------------------------------------------
--------------------
>PAFTOL009193
------------------------------------------------------------
------------------------------------------------------------
------------------------------------------------------------
------------------------------------------gtgcacagaggaatacac
tatttgagtgcaaaagcaactgatgagtatgagctagcgaggaaaaaggtggcatctttc
atcaacgccaaagagctgagtgaaattgttttcactagaaatgctacagaagcaatcaat
ttagtagcttactcttggggtctcactaatttaagagctggtga-cgagat--------c
attctcactgttgctgaacatcatagtgctattgttccttggcaatttgtagcgaagaag
actggtgcaaatttgcaatttgtgagtttgactgaagaagaagttcctgatgctgggaaa
ttgttggaattgctgtcaaggaaggcaaaacttgtggtcgttcatcatgtatcaa-----
acgtacttgcttctattctcccaattgtcgatatagtgcgctcagctcatggcgttgggg
caaaagttttggtagatgcttgtcaaagtgtaccacatatggcagttgatgttcaaagcc
ttggtgttgatttccttgttgcttcttctcacaagatgtgtgggcctacaggcattggct
tcctatacggcaaaggcgagatcttagctgacatgcctccgttcttaggt----------
------------------------------------------------------------
--------aggtttgaagctggaacacctgccattggagaagccattgggtt-aggagca
gc--catagattatctgtcgggaattggcatgcaaaagatccatgattatgaggtt----
------------------------------------------------------------
------------------------------------------------------------
------------------------------------------------------------
------------------------------------------------------------
------------------------------------------------------------
--------------------
>PAFTOL009195
------------------------------------------------------------
------------------------------------------------------gaggta
aatggtaggaaacttgtgtatttggacaatgctgcaacttctcagaagccatcarcagtg
ttaatggctttgcagaagtactatgaagaatacaacgcaaatgtgcacaggggaatacac
tatttgagtgcaaaagcaactgacgagtatgagctagccaggaaaaaggtggcatctttc
atcaacgccaaagagcctagtgaaatcgttttcactagaaatgctacggaagcgatcaat
ttagtagcttactcttggggtctcactaatttaagagctggtga-tgagrt--------c
attctcactgttgctgaacatcatagtgctattgttccttggcaatttgtagctaagaag
actggtgcaaatttgcaatttgtgagtttgactgaagaagaagttcccgatgctgggaaa
ttgttggaattgctgtcaaggaaggcaaaacttgtggtcgttcatcatgtatcaa-----
acgtacttgcttctactctcccaattgtcgatatagtgcgctcagctcatggcgttgggg
caaaagttttggtagatgcttgtcaaagtgtaccacatatggcagttgatgttcaaagcc
ttggtgtcgatttccttgttgcttcttctcacaagatgtgtgggcctacaggcattggct
tcctatatggcaaaggcgagctcttarmtgacatgcctcctttcttaggt----------
------------------------------------------------------------
--------aggtttgaagctggaacacctgccattggagaagccattgggtt-aggagcc
gc--catcgattatctatcgggaattgggatgcaaaagatccatgattatgaggtt----
------------------------------------------------------------
------------------------------------------------------------
------------------------------------------------------------
------------------------------------------------------------
------------------------------------------------------------
--------------------
>PAFTOL009197
------------------------------------------------------------
---------------------------------------------------caggaggta
aatggtaggaaacttgtgtatttggacaatgctgcaacgtctcagaagccatcagcagtg
ttaatggctttgcagaagtactatgaagaatacaacgcaaatgtgcacaggggaatacac
tatttgagtgcaaaagcaactgacgagtatgagctagcgaggaaaaaggtggcatctttc
atcaacgccaaagagcctagtgaaatcgttttcactagaaatgctacagaagcaatcaat
ttagtagcttactcttggggtctcactaatttaagagctggtga-tgagat--------c
attctgactgttgctgaacatcatagtgctattgttccttggcaatttgtagctaagaag
actggtg---aattgcaatttgtgagtttgactgaagaagaagctcctgatgctgggaaa
ttgttggaattgctgtcaaggaaggaaaaacttgtggtcgttcatcatgtatcaa-----
acgtacttgcttctactctcccaattgtcaatatagtgygctcagctcatggcgttgggg
caaaagttttggtagatgcttktcaaagygtaccacatatggcagttgatgttcaaagcc
ttggtgtcgatttccttgttgcttcttctcacaagatgtgtgggcctacaggcattggct
tcctatatggcaaaggcgagctcttagctgacatgcctcctttcttaggta---------
-----------------------------------------caagtttattcttcgtcg-
------acaggtttgaagytggaacacctgccattggagaagccattgggtt-aggagcc
gc--mrtcgattatctgtcsggaattrgsatgcaaaagatccatgattatgaggtt----
------------------------------------------------------------
------------------------------------------------------------
------------------------------------------------------------
------------------------------------------------------------
------------------------------------------------------------
--------------------
>PAFTOL009199
------------------------------------------------------------
---------------------------------gattcttgcactatgatgcaggaggta
aatggtaggaaacttgtgtatttggacaatgctgcaacttctcagaagccatcagcagtg
ttaatggctttgcagaagtactatgaagaatacaacgcaaatgtgcacaggggaatacac
tatttgagcgcaaaagcaactgacgagtatgagctagcgaggaaaaaggtggcatctttc
atcaacgccaaagagcctagtgaaatcgttttcactagaaatgcaacagaagcaatcaat
ttagtagcttactcttggggtctcactaatttaagagctggtga-tgagat--------c
attctsactgttgctgaacatcatagtgctattgttccttggcaatttgtagctaagaag
actggtgcaaatttgcartttgtgagtttgactgaagaagaagctcctgatgctgggaaa
ttgttggaattgctgtcaaggaaggaaaaacttgtggtcgttcatcatgtatcaa-----
acgtactwgcttctactctcccaattgtcaatatagtgcgctcagctcatggcgttgggg
caaaagttttggtagatgcttgtcaaagcgtaccacatatggcagttgatgttcaaagcc
ttggtgtcgatttccttgwtgcttcttctcacaagatgtgtgggcctacaggcattggct
tcctatatggcaaaggcgagctcttagctgacatgcctcctttcttagggggg-------
--ggggraatgatttctgatgtttatttggactactcyacctatgctgatcctccaty--
-------caggtttgaagytggaacacctgccattggagaagccattgggtt-aggagcc
gc--crtcgattatctgtcgggaattggsatgcaaaagatccatgattatgaggtt----
------------------------------------------------------------
------------------------------------------------------------
------------------------------------------------------------
------------------------------------------------------------
------------------------------------------------------------
--------------------
>PAFTOL009203
------------------------------------------------------------
---------------------------------gattcttgcactatgatgcaggaggta
aatggtaggaaacttgtgtatttggacaatgctgcaacttctcagaagccatcagcagtg
ttaatggctttgcagaagtactatgaagaatacaacgcaaatgtgcacaggggaatacac
tatttgagtgcaaaagcaactgatgagtatgagctagcgaggaaaaaggtggcatctttc
atcaacgccaaagagcctagtgaaattgttttcactagaaatgcaacggaagcaatcaat
ttagtagcttactcttggggtctcactaatttaagagctggtga-cgagat--------c
attctcactgttgctgaacatcatagtgctattgttccttggcaatttgtagctaagaag
actggtgcaaatttgcaatttgtgagtttgactgaagaagaagctcctgatgctgggaaa
ttgttggaattgctgtcaaggaaggcaaaacttgtggtcgttcatcatgtatcaa-----
acgtacttgcttctactctcccaattgtcgatatagtgcgctcagctcatggcgttgggg
caaaagttttggtagatgcttgtcaaagtgtaccacatatgacagttgatgttcaaagcc
ttggtgtcgatttccttgttgcttcttctcacaagatgtgtgggcctacaggcattggct
tcctatatggcagaggcgagctcttagctgacatgcctcctttcttaggt----------
------------------------------------------------------------
--------aggtttgaagctggaacacctgctattggagaagccattgggtt-aggagcc
gc--catcgattatctgtcgggaattgggatgcaaaagatccatgattatgaggtt----
------------------------------------------------------------
------------------------------------------------------------
------------------------------------------------------------
------------------------------------------------------------
------------------------------------------------------------
--------------------
>PAFTOL009207
---ggtaacgaatccctct--------------------------------------cac
ttggcca-------------tctcacccgacccgatttccctatccttcaccaggaggta
aatggtcggaaacttgtgtatttggacaatgctgcaacttctcagaagccatcagctgtg
ttgatggctttgcagaagtattatgaagaatacaatgcaaatgtccacaggggaatacac
tatttgagtgcaaargcaactgatgagtacgagttagcaaggaaaaaggtggcatctttc
atcaatgccaaagagcctagtgaaattgttttcactagaaatgccacagaagcaatcaat
ttagtagcttactcttggggtctcactaatttaagagctggtga-tgagat--------c
attctgactgttgctgaacatcacagtgctattgttccttggcaaattgcagctaagaag
actggtgcgaatttgcaatttgtgagtctgactgaagaagaagttcctgatgctgggaaa
ttgttggaattgctgtcaaggaagacaaaacttgtggttgttcatcatgtatcga-----
acgtacttgcttctactctcccgattgttgatatagtgcrctcagctcatggtgttgggg
caaaagtyttggtagatgcttgtcaaagtgtcccacatatggcagttgatgttgaaagcc
ttggtgttgatttccttgttgcttcttctcacaagatgtgtgggcctacaggcattggct
tcctgtacggcaaaggcgagctcttagctgacatgcctccttttttaggt----------
------------------------------------------------------------
--------aggtttgaagctggaacacctgccattggagaagccattgggtt-aggagca
gc--tatagattatctgtcagggatcggcatgcaaaggatccatgattatgaggtt----
------------------------------------------------------------
------------------------------------------------------------
------------------------------------------------------------
------------------------------------------------------------
------------------------------------------------------------
--------------------
>PAFTOL009215
------------------------------------------------------------
---------------------------------gattcttgcactatgatgcaggaggta
aatggtaggaaacttgtgtatttggacaatgctgcaacttctcagaagccatcagcagtg
ttaatggctttgcagaagtactatgaagaatacaacgcaaatgtgcacaggggaatacac
tatttgagcgcaaaagcaactgacgagtatgagctagcgaggaaaaaggtggcatctttc
atcaacgccaaagagcctagtgaaatcgttttcactagaaatgcaacagaagcaatcaat
ttagtagcttactcttggggtctcactaatttaagagctggtga-tgagat--------c
attctgactgttgctgaacatcatagtgctattgttccttggcaatttgtagctaagaag
actggtgcaaatttgcaatttgtgagtttgactgaagaagaagctcctgatgctgggaaa
ttgttggaattgctgtcaaggaaggmaaaacttgtggtcgttcatcatgtatcaa-----
acgtacttgcttctactctcccaattgtcratatagtgcgctcagctcatggcgttgggg
caaaagttttggtagatgcttgtcaaagcgtaccacatatggcagttgatgttcaaagcc
ttggtgtcgatttccttgttgcttcttctcacaagatgtgtgggcctacaggcattggct
tcctatatggcaaaggcgagctcttagctgacatgcctcctttcttaggtggg-------
--ggggraatgatttctgatgtttatttggactactctay--------------------
-------caggtttgaagctggaacacctgcyattggagaagccattgggtt-aggagyy
gc--cgtygattatctgtcgggaattggcatgcaaaagatccatgattatgaggtt----
------------------------------------------------------------
------------------------------------------------------------
------------------------------------------------------------
------------------------------------------------------------
------------------------------------------------------------
--------------------
>PAFTOL009217
------------------------------------------------------------
---------------------------------------------atgatgcaggaggta
aatggtaggaaacttgtgtatttggacaatgctgcaacttctcagaagccatcagcagtg
ttaatggctttgcagaagtactatgaagaatacaacgcaaatgtgcacaggggaatacac
tatttgagtgcaaaagcaactgacgagtatgagctagcgaggaaaaaggtggcatctttc
atcaacgccaaagagcctagtgaaatcgttttcactaggaatgcaacagaagcaatcaat
ttagtagcttactcttggggtcttactaatttaagagctggtga-tgagat--------c
attytractgttgctgaacatcatagtgctattgttccttggcaatttgtagctaagaag
actggtgcaaatttgcaatttktgagtttgactgaagaagaagctcctgatgytgggaaa
ttgttggaattgytgtcaasgaaggcaaaacttgtggtcgttcatcatgtawcaa-----
acgtacttgtcttgcagcttctaattgtcgrtmtagtgygctcarctcatggcgttgggg
caaaagttttkgtagatgcttgtcaaagcgtaccacatatggcagttgatgttcaaagcc
ttgktgtmgrtttccttgttgcttmttctcacaagatgtgtgggcctacaggcattggct
tcctatatggcaaaggcragctcttagctgacatgcctcctttcytaggtggg-------
--ggggaaatgatttctgatgtttatttggactactctacctatgctgatcctccatc--
-------caggtttgaagctggaacacctgccattggagaagccattgggtt-aggagcy
gc--crtcgattatctgtygggaattggcatgcaaaagatccatgattatgaggtt----
------------------------------------------------------------
------------------------------------------------------------
------------------------------------------------------------
------------------------------------------------------------
------------------------------------------------------------
--------------------
>PAFTOL009221
------------------------------------------------------------
---------------------------------gattcttgcactatgatgcaggaggta
aatggtaggaaacttgtgtatttggacaatgctgcaacttctcagaagccatcagcagtg
ttaatggctttgcagaagtactatgaagaatacaacgcaaatgtgcacagaggaatacac
tatttsagtgcaaaagcaactgatgagtatgagctagcgaggaaaaaggtggcatctttc
atcaacgccaaagagcctagtgaaattgttttcactagaaatgctacagaagcaatcaat
ttagtagcttactcttggggtctcactaatttaagagctggtga-tgagat--------c
attctcactgttgctgaacatcayagtgctattgttccttggmartttgtagctaasaag
actkgtrcaaatttrcaatttktgagtttgaytgaagaagaagytcccgatgctgggaaa
ttgttggaattgytgtcaaggaagrcaaaacttgtggtygttcatcrtgtattag-----
gagggtctccttctactctcccaattgtcgatatagtgcgctcagctcatggcgttgggg
caaaagttttggtagatgcttgtcaaagtgtaccacatatggcagttgatgttcaaagcc
ttggtgtcgatttccttgttgcttcttctcacaagatgtgtgggcctacaggcattggat
tcctatacggcaaaggcgagctcttagytgacatgcctcctttcttaggtggg-------
--ggagaaatgatttctgatgtttatttggactactccacctatgccgatcctccatc--
-------caggtttgaagctgggacacctgccattggagaagccattgggtt-aggagca
gc--catagattatctgtcgggaatcggcatgcaaaagatccatgattatgaggttt---
------------------------------------------------------------
------------------------------------------------------------
------------------------------------------------------------
gttgcagcatgcatctt-------------------------------------------
------------------------------------------------------------
--------------------
>PAFTOL009223
------------------------------------------------------------
---------------------------------------------atgatgcaggaggta
aatggtaggaaacttgtgtatttggacaatgctgcaacktctcagaagccatcagcagtg
ttaatggctttgcagaagtactatgaagaatacaacgcaaatgtgcacaggggaatacac
tatttsagcgcaaaagcaactgacgagtatgagctagcgaggaaaaaggtggcatctttc
atcaacgccaaagagcctagtgaaatcgttttcactagaaatgcwacagaagcaatcaat
ttagtagcttactcttggggtctcactaatttaagagctggtga-tgagat--------c
attctcactgttgctgaacmtcayagtgctattgttccttggcaatttgtagctaasaag
actkgtscarrtttgcaatttktgagtttgrctgaagaagawgctcctgatgctgggaaa
ttgttggaattgctgtcaaggaaggcaaaacttgtggtcgttcatcatgtatcaa-----
acgtacttgcttctactctcccaatystcgatatagtgcgctcagctcatggcgttgggg
caaaagttttggtagatgcttgtcaaagtgtaccacatatggcagttgatgttcaaagcc
ttggtgtcgatttccttgttgcttcttctcacaagatgtgtgggcctacaggcattggct
tcctatatggcaaaggcgagctcttagctgacatgcctcctttcttaggtggg-------
--ggggaaatgatttctgatgtttatttggactattccacctatgctgatcctccatc--
-------caggtttgaagctggaacacctgccattggagaagccattgggtt-mggagcc
gc--catcgattatctgtcgggaattgggatgcaaaagatccatgattatgaggtt----
------------------------------------------------------------
------------------------------------------------------------
------------------------------------------------------------
------------------------------------------------------------
------------------------------------------------------------
--------------------
>PAFTOL009225
------------------------------------------------------------
---------------------------------gattcttgcactatgatgcaggaggta
aatggyaggaaacttgtgtatttggacaatgctgcaacttctcagaagccatcagcagtg
ttaatggctttgcagaagtactatgaagaatacaacgcaaatgtgcacaggggaatacac
tatttgagcgcaaaagcaactgacgagtatgagctagcgaggaaaaaggtggcatctttc
atcaacgccaaagagcctagtgaaatcgttttcactagaaatgcwacagaagcaatcaat
ttagtagcttactcttggggtctcactaatttaagagctggtga-tgagat--------c
attctcactgttgctgaacatcatagtgctattgttccttggcaatttgtagctaagaag
actggtgcaaatttgcaatttgtgagtttgactgaagaagaagctcctgatgctgggaaa
ttgttggaattgctgtcaaggaaggcaaaacttgtggtgttattttatgatcatt-----
ttcttgcagcttctactctcccaattctcgatatagtgcgctcagctcatggcgttgggg
caaaarttttggtagatgcttgtcaaagtgtaccacatatggcagttgatgttcaaagcc
ttggtgtcgatttccttgttgcttcttctcacaagatgtgtgggcctacaggcattggct
tcctatatggcaaaggcgagctcttagctgacatgcctcctttcttaggtggg-------
--ggggaaatgatttctgatgtttatttggactactccacctatgctgatcctccatc--
-------caggtttgargctggaacacctgccattggagaagccattgggtt-mggagcc
gc--catcgattatctgtcgggaattgggatgcaaaagatccatgattatgaggtt----
------------------------------------------------------------
------------------------------------------------------------
------------------------------------------------------------
------------------------------------------------------------
------------------------------------------------------------
--------------------
>PAFTOL009227
------------------------------------------------------------
---------------------------------gattcttgcactatgatgcaggaggta
aatggtaggaaacttgtgtatttggacaatgctgcaacttctcagaagccatcagcagtg
ttaatggctttgcagaagtactatgaagaatacaacgcaaatgtgcacaggggaatacac
tatttgagtgcaaaagcaactgacgagtatgagctagcgaggaaaaaggtggcatctttc
atcaacgccaaagagcctagtgaaatcgttttcactagaaatgctacagaagcaatcaat
ttagtagcttactcttggggtctcactaatttaagggctggtga-tgagrt--------c
attctcactgttgctgaacatcatagtgctattgttccttggcaatttgtagctaagaag
actggtgcaaatttgcaatttgtgagtttgactgaagaagaagttcccgatgctgggaaa
ttgttggaattgctgtcaaggaaggcaaaacttgtggtcgttcatcatgtatcaa-----
atgtacttgcttcgactctcccaattgtcgatatagtgcgctcagctcatggcgttgggg
caaaagttttggtagatgcttgtcaaagtgtaccacatatggcagttgatgttcaaagcc
ttggtgtcgatttccttgttgcttcttctcacaagatgtgtgggcctacaggcattggct
tcctatatggcaaaggcgagctcttagctgacatgcctcctttcttaggtggg-------
--ggggaaatgatttctgatgtttatttggactactccacctatgctgatcctccatc--
-------caggtttgaagctggaacacctgccattggagaagccattgggtt-aggagct
gc--catcgcttatctgtcgggaattgggatgcaaaagatccatgattatgaggtt----
------------------------------------------------------------
------------------------------------------------------------
------------------------------------------------------------
------------------------------------------------------------
------------------------------------------------------------
--------------------
>PAFTOL009229
------------------------------------------------------------
---------------------------------gattcttgcactatgatgcaggaggta
aatggtaggaaacttgtgtatttggacaatgctgcaacttctcagaagccatcagcagtg
ttgatggctttgcagaagtactatgaagaatacaacgcaaatgtgcacagaggaatacac
tatttgagtgcaaaagcaactgatgagtatgagctagcgaggaaaaaggtggcatctttc
atcaacgccaaagagcctagtgaaatcgttttcactagaaatgctacagaagcaatcaat
ttagtagcttactcttggggtctcactaatttaagagctggtga-cgagrt--------c
attctcactgttgctgaacatcatagtgctattgttccttggcaatttgtagctaagaag
actggtgcacatttgcaatttgtgagtttgactgaagaagaagttcctgatgctgggaaa
ttgttggaattgctgtcaaggaaggcaaaacttgtggtcgttcatcatgtatcaa-----
acgtacttgcttctactctcccaattgtcgatatagtgcgctcagctcaaggcrttgggg
caaaagttttggtagatgcttgtcaaagtgtaccacatatggcagttgatgttcaaagcc
ttggtgtcgatttccttgttgcttcttctcacaagatgtgtgggcctacaggcattggct
tcctatatggcaaaggcgagctcttagctgacatgcctcctttcttaggtggg-------
--ggggaaatgatttctgatgtttatttggactactccacctatgctgatcctccatc--
-------caggtttgaagctggaacacctgccattggagaagccattgggtt-aggagca
gc--catagattatctgtcsggaattggcatgcaraagatccatgaytatgaggtt----
------------------------------------------------------------
------------------------------------------------------------
------------------------------------------------------------
------------------------------------------------------------
------------------------------------------------------------
--------------------
>PAFTOL009231
------------------------------------------------------------
---------------------------------gattcttgcaccatgatgcaggaggta
aatggtaggaaacttgtgtatttggacaatgctgcaacttctcagaagccatcagcagtg
ttgatggccttgcagaagtattatgaagaatacaatgcaaatgtgcacagaggaatacac
tatttsagtgcaaaagcaactgatgagtatgagctagcgaggaaaaaggtggcatctttc
atcaacgccaaagagcctagtgaaatcgttttcactagaaatgctacagaagcaatcaat
ttagtagcttactcttggggtctcactaatttaagagctggtga-cgaggt--------a
tgatcttctttgtttactcatacacgtgctc-----------------------------
------------------------------------------------------------
------------------------------------------------------------
---ttgcagcttctactctcccaattgtcgatatagtgcgctcagctcaaggcgttgggg
caaaagttttggtagatgcttgtcaaagtgtaccacatatggcagttgatgttcaaagcc
ttggtgtcgatttccttgttgcttcttctcacaagatgtgtgggcctacaggcattggct
tcctatatggcaaaggcgagctcttagctgacatgcctcctttcttaggt----------
------------------------------------------------------------
--------aggtttgaagctggaacacctgccattggagaagccattgggtt-aggagca
gc--catagattatctgtcgggaattggcatgcagaagatccatgattatgaggtt----
------------------------------------------------------------
------------------------------------------------------------
------------------------------------------------------------
------------------------------------------------------------
------------------------------------------------------------
--------------------
>PAFTOL009235
actggtaacgaatccctct--------------------------------------cac
ttggcca-------------tctcacccgacccgatttccctatccttcaccaggaggta
aatggtcggaaacttgtgtatttggacaatgctgcgacgtctcagaagccatcagctgtg
ttgatggctttgcagaagtattatgaagaatacaatgcaaatgtacacaggggaatacac
tatttgagtgcaaaagcaactgatgagtacgagctagcaaggaaaaaggtggcgtctttc
atcaatgccaaagagcctagtgaaattgttttcactagaaatgccacggaggcaatcaat
ttagtagcttactcttggggtctcactaatttaagagctggtga-tgaggtattattatt
attattattattattattattattattattattattttatgaccattt------------
------------------------------------------------------------
------------------------------------------------------------
-tcttccagcttctactctcccaattgttgatatagtacgctcagctcatggtgttgggg
caaaagttttggtagatgcttgtcaaagtgttccacatatggctgttgatgttgaaagcc
ttggtgttgatttcctcgttgcttcttctcacaagatgtgtgggcctacaggcattggct
tcctgtacggcaaaggcgacctcttagctgacatgccaccttttttaggtggg-------
--ggagaaatgatttctgatgtttacttggaccactccacatatgctgatcctccatc--
-------caggtttgaagctggaacacctgccattggagaagcgattgggtt-aggagca
gc--tatcgattatctgtcagggattggcatgcaaaggatccatgattatgaggtt----
------------------------------------------------------------
------------------------------------------------------------
------------------------------------------------------------
------------------------------------------------------------
------------------------------------------------------------
--------------------
>PAFTOL009237
------------------------------------------------------------
---------------------------------------------------caggaggta
aatggtcggaaacttgtgtatttggacaatgctgcgacgtctcagaagccatcagctgtg
ttgatggctttgcagaagtattatgaagaatacaatgcaaatgtgcacaggggaatacac
tatttgagtgcaaaagcaactgatgagtacgagttagcaaggaaaaaggtggcatctttc
atcaatgccaaagagcctagtgaaattgttttcactagaaatgccacggaggcaatcaat
ttagtagcttactcttggggtctcactaatttaagagctggtga-tgaggt--------a
------------------------------------------------------------
------------------------------------------------------------
------------------------------------------------------------
------------------------------------------------------------
------------------------------------------------------------
------------------------------------------------------------
------------------------------------------------------------
------------------------------------------------------------
--------wggtttgaagctggaacacctgccattggagaagccattgggtt-aggagca
gc--tatagattatctgtcagggattggcatgcaaaggatccatgattatgaggttg---
------------------------------------------------------------
------------------------------------------------------------
------------------------------------------------------------
catgcatcttcaacatccccttcttattaagttcgatc----------------------
------------------------------------------------------------
--------------------
>PAFTOL009241
------------------------------------------------------------
---------------------------------gattcttgcactatgatgcaggaggta
aatggtaggaaacttgtgtatttggacaatgctgcaacttctcagaagccatcagcagtg
ttaatggctttgcaraagtactatgaagaatacaacgcaaatgtgcacaggggaatacac
tatttsagcgcaaaagcaactgacgagtatgagctagcgaggaaaaaggtggcatctttc
atcaaygccaaagagcctagtgaaatygttttcactagaaatgcaacagaagcaatcaat
ttagtagcttactcttggggtctcactaatttaagagctggtga-tgagrt--------c
attctcactgttgctgaacatcatagtgctattgttccttggcaatttgtagctaagaag
actggtgcaaatttgcaatttgtgagtttgactgaagaagaagctcctgatgctgggaaa
ttgttggaattgctgtcaaggaaggcaaaacttgtggtcgttcatcatgtatcaa-----
acgtactwgcttctactctcccaattctcgatatagtgcgctcagctcatggcgttgggg
caaaagttttggtagatgcttgtcaaagtgtaccacatatkgcarttgatgttcaaagcc
ttggtgtygatttccttgttgcttcttctcacaagatgtgtgggcctacaggcattggct
tcctatatggcaaaggcgagctcttagctgrcayrcctcctttcttaggtggg-------
--ggggaaatgatttctgatgtttatttggactactccacctatgctgatcctccatc--
-------caggtttgaagctggaacacctgccattggagaagccattgggtt-aggagcc
gc--catcgattatctgtcgggaattgggatgcaaaagatccatgattatgaggtt----
------------------------------------------------------------
------------------------------------------------------------
------------------------------------------------------------
------------------------------------------------------------
------------------------------------------------------------
--------------------
>PAFTOL009245
------------------------------------------------------------
---------------------------------gattcttgcactctgatgcaggaggta
aatggtaggaaacttgtgtatttggacaatgctgcaacttctcagaagccatcagcagtg
ttaatggctttgcagaagtactatgaagaatacaacgcaaatgtgcacaggggaatacac
tatttgagtgcaaaagcaactgatgagtatgagctagcgaggaaaaaggtggcctctttc
atcaacgcgaaagagcctagtgaaatcgttttcactagaaatgctacagaagcaatcaat
ttagtagcttactcttggggtctcactaatttaagagctggtga-tgagat--------c
attctcactgttgctgaacatcacagtgctattgttccttggcaatttgtagctaagaag
actggtgcaaatttgcaatttgtgagtttgaccgaagaagaagttcccgatgctgggaaa
ttgttggaattgctgtcaaggaagrcaaaacttgtggtygttcatcaygtmtcaa-----
acgtacttgcttctactctcccaattgtcgatatagtgcgctcagctcatggtgttgggg
caaaagttttagtagatgcctgtcaaagtgtaccacatatggcagttgatgttcaaagcc
ttggtgtcgatttccttgttgcttcttctcacaagatgtgtggacctacaggcattggct
tcttatacggcaaaggcgagctcttagctgacatgcctcctttcttaggtggg-------
--ggggaaatgatttctgatgtttatttggactactccacctatgctgatcctccatc--
-------caggtttgaagctggaacacctgccattggagaagccattgggtt-aggagca
gc--catagattatctgtcgggaatcggcatgcaaaagatccatgattatgaggttt---
------------------------------------------------------------
------------------------------------------------------------
------------------------------------------------------------
gttgcagcatgcatctt-------------------------------------------
------------------------------------------------------------
--------------------
>PAFTOL009249
------------------------------------------------------------
---------------------------------gattcttgcactctgatgcaggaggta
aatggtaggaaacttgtgtatttggacaatgctgcaacttctcagaagccatcagcagtg
ttaatggctttgcagaagtactatgaagaatacaacgcaaatgtgcacaggggaatacac
tatttaagtgcaaaagcaactgatgagtatgagctggcaaggaaaaaggtggcctctttc
atcaacgccaaagagcctagtgaaatcgtttttactagaaatgctacagaagcaatcaat
ttagtagcttactcttggggtctcactaacttaagagctggtga-cgaggt--------a
------------------------------------------------------------
------------------------------------------------------------
------------------------------------------------------------
------------------------------------------------------------
------------------------------------------------------------
------------------------------------------------------------
------------------------------------------------------------
------------------------------------------------------------
--------aggtttgaagctggaacacctgccattggagaagccattgggtt-aggagca
gc--catagattatctgtcgggaatcggcatgcaaaagatccatgattatgaggttt---
------------------------------------------------------------
------------------------------------------------------------
------------------------------------------------------------
gttgcagcatgcatctt-------------------------------------------
------------------------------------------------------------
--------------------
>PAFTOL009251
------------------------------------------------------------
------------------------------------------------------------
------------------------------------------------------------
------------------------------------------------------------
------------------------------------------------------------
------------------------------------------------------------
----------------------------------------------cagat--------c
attctcactgttgctgaayatcacagtgctattgttccttggcaatttgtagctaagaag
actggtgcaaatttgcaatttgtgagtttgactgaagaagaagttcccgatgctgggaca
ttgttggaattgctgtcaaggaagccaaaacttgtggtcgttcatcatgtatcaa-----
acgtactt----------------------------------------------------
------------------------------------------------------------
------------------------------------------------------------
------------------------------------------------------------
------------------------------------------------------------
------------------------------------------------------------
------------------------------------------------------------
------------------------------------------------------------
------------------------------------------------------------
------------------------------------------------------------
------------------------------------------------------------
------------------------------------------------------------
--------------------
>PAFTOL009253
------------------------------------------------------------
---------------------------------------------------caggaggta
aatggtcggaaacttgtgtatttggacaatgctgcgacctctcagaagccatcagctgtg
ttgatggctttgcagaagtattatgaagagtacaatgcaaatgtgcacaggggaatacac
tatttgagtgcaaaagcaactgatgagtaygagttggcaaggaaaaaggtggcatctttc
atcaatgccaaagagcctagtgaaattgttttcactagaaatgccacggaagcaatcaat
ttagtagcttacgcttggggtctcactaatttaagagctggtga-tgaggt--------a
gttttagttgt--ttaccrttacatgtgctg-----------------------------
------------------------------------------------------------
---------------------------magcctgccatggttcat---------------
-ccttgcagcttctactctcccaattgttgatatagtacgctcagctcatggtgttgggg
caaaagttttggtagatgcttgtcaaagtgtcccacatatggctgttgatgttgaaagcc
tcggtgttgatttcctcgttgcttcttctcacaagatgtgtgggcctacaggcattggct
tcctgtacggcaaaggcgagctcttagctgacatgcctccttttttaggt----------
------------------------------------------------------------
--------aggtttgaagctggaacacctgccattggagaagcmattgggtt-aggagca
gc--catagattatctstcagggattggcatgcaaaggatccatgattatgaggtt----
------------------------------------------------------------
------------------------------------------------------------
------------------------------------------------------------
------------------------------------------------------------
------------------------------------------------------------
--------------------
>PAFTOL009257
------------------------------------------------------------
---------------------------------gattcytgcactctgatgcaggaggta
aatggtmrgaaacttgtgtatttggacaatgctgcaacttctcagaagccatcagcagtg
ttaatggctttgcagaagtactatgaagaatacaacgcaaatgtgcacagaggaatacac
tatttgagtgcaaaagcaactgatgagtacgagctagcaaggaaaaaggtggcatctttc
atcaacgccaaagagcctagtgaaatcrttttcactagaaatgctacagaagcaatcaat
ttagtagcttactcttggggtctcactaatttaagagctggtga-tgagat--------c
attctcactgttgctgaacatcatagtgctattgttccttggcaatttgtagctaagaag
actggtgcaaatttgcaatttgtgagtttgactgaagaagaagttcctgatgctgggaaa
ttgttggaattgctgtcaaggaaggcaaaacttgtggtcgttcatcatgtatcaa-----
acgtacttgcttctactctgccaattgtcgatatagtgcgctcagctcatggtrtygggg
caaaagttttkgtagatgcttgtcaaagtgtmccacatatggcagttgatgttcaaagcc
twggtgtcgatttccttgttgcttcttctcacaagatgtgtgggcctacaggcattggct
tcctatacggcaaaggcgagctcttagctgacatgcctcmtttcttaggtggg-------
--ggggaaatgatttctgatgtttatttggaccactccacctatgctgatcctccatc--
-------caagtttgaagctggaacaccagccattggagaagccattgggtt-aggagca
gc--catagattatctgtcgggaatcggcatgcaaaagatccatgattatgaggttt---
------------------------------------------------------------
------------------------------------------------------------
------------------------------------------------------------
gttgcagcatgcatctt-------------------------------------------
------------------------------------------------------------
--------------------
>PAFTOL009261
------------------------------------------------------------
------------------------------------------------------------
---------------------------aatgctgcaacttctcagaagccatcagcagtg
ttgatggctttgcagaagtactatgaagaatacaacgcaaatgtgcacaggggaatacac
tatttgagtgcaaaagcaactgatgagtatgagctagcraggaaaaaggtggcatctttc
atcaacgctgaagagcctagtgaaatcgttttcactagaaatgctacagaagcaatcaat
ttagtagcttactcttggggtctcactaatttaagagctggtga-cgaggt--------a
tgatcttcrttgtttgctcatacacgtgc-------------------------------
------------------------------------------------------------
------------------------------------------------------------
------------------------------------------------------------
------------------------------------------------------------
------------------------------------------------------------
------------------------------------------------------------
------------------------------------------------------------
-------taggtttgaagctggaacacctgccattggagaagccattgggtt-aggagca
gc--catagattatctatcgggaattggcatgcaaaagatccatgattatgaggtt----
------------------------------------------------------------
------------------------------------------------------------
------------------------------------------------------------
------------------------------------------------------------
------------------------------------------------------------
--------------------
>PAFTOL009263
------------------------------------------------------------
---------------------------------gattcttgcactctgatgcaggaggta
aatggtaggaaacttgtgtatttggacaatgctgcaacttctcagaagccatcagcagtg
ttaatggctttgcagaagtactatgaagaatacaacgcaaatgtgcacaggggaatacac
tatttgagtgcaaaagcaactgatgagtatgagctagcgaggaaaaaggtggcctctttc
atcaacgccaaagagcctagtgaaatcgtttttactagaaatgctacagaagcaatcaat
ttagtagcttactcttggggtctcactaacttaagagctggtga-cgagat--------c
attctcactgttgctgaacatcacagtgctattgttccttggcaatttgtagctaagaag
actggtgcaaatttgcaatttgtgagtttgactgaagaagaagttcccgatgctgggaaa
ttgttggaattgctgtcaaggaaggcaaaacttgtggtcgttcatcatgtatcaa-----
acgtacttgcttctactctcccaattgtcgatatagtgcgctcagctcatggtattgggg
caaaagttttggtagatgcctgtcaaagtgtaccacatatggcagttgatgttcaaagcc
ttggtgtcgatttccttgttgcttcttctcacaagatgtgtggacctacaggcattggct
tcctatacggcaaaggcgagctcttagctgacatgcctcctttcttaggt----------
------------------------------------------------------------
--------aggtttgaagctggaacacctgccattggagaagccattgggtt-aggagct
gc--catagattatctgtcgggaatcggcatgcaaaagatccatgattatgaggttt---
------------------------------------------------------------
------------------------------------------------------------
------------------------------------------------------------
gttgcagcatgcatctt-------------------------------------------
------------------------------------------------------------
--------------------
>PAFTOL009265
------------------------------------------------------------
---------------------------------gattcttgcactctgatgcaggaggta
aatggtaggaaacttgtgtatttggacaatgctgcaacttcgcagaagccatcagcagtg
ttaatggctttgcagaagtactatgaagaatacaacgcaaatgtgcataggggaatacac
tatttgagtgcaaaagcaactgatgagtatgagytagcgmggaaaaaggtggcctctttc
atcaacgccaaagagcctagtgaaatcgttttcactagaaatgctacagaagcaatcaat
ttagtagcttactcttggggtctcactaatttaagagctggtga-tgaggt--------a
ygatsttatttgtttactcacacacctgc-------------------------------
------------------------------------------------------------
------------------------------------------------------------
------------------------------------------------------------
------------------------------------------------------------
------------------------------------------------------------
------------------------------------------------------------
------------------------------------------------------------
-------taggtttgaagctggaacacctgccattggagaagccattggttt-aggagca
gc--catagattatctgtcgggaatcggcatgcaaaagatccatgattatgaggttt---
------------------------------------------------------------
------------------------------------------------------------
------------------------------------------------------------
gttgcagcatgcatctt-------------------------------------------
------------------------------------------------------------
--------------------
>PAFTOL009267
------------------------------------------------------------
---------------------------------------------------caggaggta
aatggtcggaaacttgtgtatttggacaatgctgcaacttctcagaagccatcagctgtg
ttgatggcyttgcagaagtattatgaagaatacaatgcaaatgtccacaggggaatacac
tatttgagtgcaaaagcaactgatgagtacgagttagcaaggaaaaaggtggcatctttc
atcaatgccaaagagcctagtgaaattgttttcactagaaatgccacagaagcaatcaat
ttagtagcttactcttggggyctcactaatttaagagctgggga-tgagat--------c
attctcactgttgctgaacatcacagygctattgttccttggcaaattgcagctaagaag
actggtgcgaatttgcaatttgtgagtctgactgaagaagaagttcctgatgctgggaaa
ttgttggaattgctgtcaaggaagacaaaacttgtggttgctcatcatgtatcga-----
acgtacttgcttctactctcccgattgttgatatagtgcgctcagctcatggtgttgggg
caaaagttttggtagatgcttgtcaaagtgtcccacatatggcagttgatgttgaaagcc
ttggtgttgatttccttgttgcttcttctcacaagatgtgtgggcctacaggcatcggct
tcctgtacggcaaaggcgagctcttagctgacatgcctccttttttaggtaca-------
--actttattcttcttcgagtattgagtaaactgcastgtgctygtactggcttttag--
-------aaggtttgaagctggaacacctgccattggagaagccattgggtt-aggagca
gc--tatagattatctgtcagggatcggcatgcaaaggatccatgattatgaggtgcatg
catct-------------------------------------------------------
------------------------------------------------------------
------------------------------------------------------------
------------------------------------------------------------
------------------------------------------------------------
--------------------
>PAFTOL009269
------------------------------------------------------------
---------------------------------------------------caggaggta
aatggtcggaaacttgtgtatttggacaatgctgcaacttctcagaagccatcagctgtg
ttgatggctttgcagaagtattatgaagaatacaatgcaaatgtccacaggggaatacac
tatttgagtgcaaaagcaactgatgagtacgagttagcaaggaaaaaggtggcatctttc
atcaatgccaaagagcctagtgaaattgttttcactagaaatgccacagaagcaatcaat
ttagtagcttactcttggggtctcactaatttaagagctgggga-tgagat--------c
attctcactgttgctgaacatcacagtgctattgttccttggcaaattgcagctaagaag
actggtgcgaatttgcaatttgtgagtctgactgaagaagaagttcctgatgctgggaaa
ttgttggaattgctgtcaaggaagacaaaacttgtggttgctcatcatgtatcga-----
acgtacttgcttctactctcccaattgttgatatagtgcgctcagctcatggtgttgggg
caaaagttttggtagatgcttgtcaaagtgtcccacatatggccgttgatgttgaaagcc
ttggtgttgatttccttgttgcttcctctcacaagatgtgtgggcctacaggcattggct
tcctgtacggcaaaggcgagctcctagctgacatgcctccttttttaggtggg-------
--ggagaaatgatttctgatgtttacttggaccactccacctatgctgatcctccatc--
-------cakgtttgaagctggaacacctgccattggagaagccattgggtt-aggagca
gc--tatagattatctgtcaggtatcggcatgcaaaggatccatgattatgaggtgcatg
catct-------------------------------------------------------
------------------------------------------------------------
------------------------------------------------------------
------------------------------------------------------------
------------------------------------------------------------
--------------------
>PAFTOL009279
------------------------------------------------------------
---------------------------------gattcttgcactatgatgcaggaggta
aatggtaggaaacttgtgtatttggacaatgctgcaacttctcagaagccatcagcagtg
ttaatggctttgcagaagtactatgaagaatacaacgcaaatgtacacaggggaatacac
tatttgagtgcaaaagcaactgacgagtatgagctagcgaggaaaaaggtggcatctttc
atcaacgccaaagagcctagtgaaatcgttttcactagaaatgcaacagaagcaatcaat
ttagtagcttactcctggggtctcactaatttaagagctggtga-tgagat--------c
attctcactgttgctgaacatcatagtgctattgttccttggcaatttgtagctaagaag
actggtgcaaatttgcaatttgtgagtttgactgaagaagaagctcctgatgctgggaaa
ttgttggaattgctgtcaaggaaggcaaaacttgtggtcgttcatcatgtatcaa-----
acgtacttgcttctactctcccaattgtcgatatagtgcgctcagctcatggcgttgggg
caaaagttttggtagatgcttgtcaaagtgtaccacatatggcagttgatgttcaaagcc
ttggtgtcgatttccttgttgcttcttctcacaagatgtgtgggcctacaggcattggct
tcctatatggcaaaggcgagctcttagctgacatgcctcctttcttaggtggg-------
--ggggaaatgatttctgatgtttatttggactactccacctatgctgatcctccatc--
-------caggtttgaagctggaacacctgccattggagaagccattgggtt-aggagcc
gc--catcgattatctgtcgggaattgggatgcaaaagatccatgattatgaggtt----
------------------------------------------------------------
------------------------------------------------------------
------------------------------------------------------------
------------------------------------------------------------
------------------------------------------------------------
--------------------
>PAFTOL009281
------------------------------------------------------------
---------------------------------gattcttgcactattatgcaggaggta
aacggtaggaaacttgtgtatttggacaatgctgcaacttctcagaagccatcagcagtg
ttaatggctttgcagaagtactatgaagaatacaacgcaaatgtgcacaggggratacac
tatttgagtgcaaaagcaactgatgagtacgagctagcaaggaaaaaggtggcatctttc
atcaatgccaaagagcctagtgaaatcgttttcactagaaatgctacagaagcaatcaat
ttagtggcttactcttggggactcactaatttaagagctggtga-tgaggt--------a
aaacta------------------------------------------------------
------------------------------------------------------------
-----------------cgaaaaggcaggaattgtttattcttattattttatgatcatt
ttcttgcagcttctactctcccaattgtcgatatagtgcgctcagctcatggtgttgggg
taaaagttttggtagatgcttgtcaaagtgtaccacatatggtagttgatgttcaaagcc
ttggtgtcgatttccttgttgcttcttctcacaagatgtgtgggcctacaggcattggct
tcctatacggcaaaggcgagctcttagctgacatgcctcctttcttaggtaca-------
--attgccatgctggttcttattcacttatcctggtttatatttgtcctgttctgaat--
-------cagrtttgaagctggaacacctgccattggagaagccattgggtt-aggarca
gc--yatmgattatctgtygggartcggcayrcaaaagatccatgattatgaggtt----
------------------------------------------------------------
------------------------------------------------------------
------------------------------------------------------------
------------------------------------------------------------
------------------------------------------------------------
--------------------
>PAFTOL009283
------------------------------------------------------------
---------------------------------gattcttgcactatgatgcaggaggta
aatggtaggaaacttgtgtatttggacaatgctgcaacttctcagaagccatcagcagtg
ttaatggctttgcagaagtactatgaagaatacaacgcaaatgtgcacaggggaatacac
tatttsagcgcaaaagcaactgacgagtatgagctagcgaggaaaaaggtggcatctttc
atcaacgccaaagagcctagtgaaatcgttttcactagaaatgcaacagaagcaatcaat
ttagtagcttactcttggggtctcactaatttaagagctggtga-tgagat--------c
attctcactgttgctgaacatcatagtgctattgttccttggcaatttgtagctaagaag
actggtgcaaatttgcaatttgtgagtttgactgaagaagaagctcctgatgctgggaaa
ttgttggaattgctgtcaaggaaggcaaaacttgtggtmgttcatcatgtatcaa-----
acgtacttgcttctactctcccaattgtcgatatagtgcgctcagctcatggcgttgggg
caaaagttttggtagatgcttgtcaaagtgtaccacatatggcagttgatgttcaaagcc
ttgatgtcgatttccttgttgcttcttctcacaagatgtgtgggcctacaggcattggct
tcctatatggcaaaggcgagctcttagctgacatgcctcctttcttaggtggg-------
--ggggaaatgatttctgatgtttatttggactactccacctataagatgttctgaat--
-------caggtttgaagctggaacacctgccattggagaagccattgggtt-aggagcc
gc--catcgattatctgtcgggaattgggatgcaaaagatccatgattatgaggtt----
------------------------------------------------------------
------------------------------------------------------------
------------------------------------------------------------
------------------------------------------------------------
------------------------------------------------------------
--------------------
>PAFTOL009285
---ggtaacgaatccctct--------------------------------------cac
ttggcca-------------tctcacccgacccgatttccctatccttcaccaggaggta
aatggtcggaaacttgtgtatttggacaatgctgcaacttctcagaagccatcagctgtg
ttgatggctttgcagaagtattatgaagaatacaatgcaaatgtccacaggggaatacac
tatttgagtgcaaaagcaactgatgagtacgagttrgcaaggaaaaaggtggcatctttc
atcaatgccaaagagccgagtgaaattgttttcactagaaatgccacagaagcaatcaat
ttagtagcttactcttggggtctcactaatttaagagctggtga-tgagat--------c
attctgactgttgctgaacatcacagtgctattgttccttggcaaattgcagctaagaag
actggtgcaaatttgcaatttgtgagtctgactgaagaagaagttcctgatgctgggaaa
ttgttggaattgctgtcaaggaagacaaaacttgtggttgttcatcatgtatcga-----
acgtacttgsttctactctcccgattgttgatatagtgcgctcagctcatggtgttgggg
caaaagttttggtagatgcttgtcagagtgtcccacatatggtagttgatgttgaaagcc
ttggtgttgatttccttgttgcttcttctcacaagatgtgtgggcctacaggcattggct
tcctgtacggcaaaggcgagctcttagctgacatgcctccttttttaggtggg-------
--ggagaaatgatttctgatgtttactcaacatgctcgtttttgtggaaaagtcacat--
-------caggtttgaagctggaacacctgccattggagaagccattgggtt-aggagca
gc--tatagattatctgtcagggatcggcatgcaaaggatccatgattatgaggtt----
------------------------------------------------------------
------------------------------------------------------------
------------------------------------------------------------
------------------------------------------------------------
------------------------------------------------------------
--------------------
>PAFTOL009291
------------------------------------------------------------
---------------------------------gattcttgcactatgatgcaggaggta
aatggtaggaaacttgtgtatttggacaatgctgcaacttctcagaagccatcagcagtg
ttaatggctttgcagaagtactatgaagaatacaacgcaaatgtgcacaggggaatacac
tatttgagtgcaaaagcaactgacgagtatgagctagcaaggaaaaaggtggcatctttc
atcaacgccaaagagcctagtgaaatcgttttcactagaaatgctacagaagcaatcaat
ttagtagcttactcttggggtctcactamtttaagagctggtga-tgagrt--------c
attctcactgttgctgaacatcatagtgctattgttccttggcaatttgtagctaagaag
actggtgcaaatttgcaatttgtgagtttgactgaagaagaagttcccgatgctgggaaa
ttgttggaattgctgtcaaggaaggcaaaacttgtggtcgttcatcatgtatcaa-----
atgtacttgcttctactctcccaattgtcgatatagtgcgctcagctcatggcgttgggg
caaaagttttggtagatgcttgtcaaagtgtaccacatatggyagttgatgttcaaagcc
ttggtgtcgatttccttgttgcttcttctcacaagatgtgtgggcctacaggcattggct
tcctatatggcaaaggcgagctcttagctgacatgcctcctttcttaggtggg-------
--ggggaaatgatttctgatgtttatttggactactccacctatgctggccctccatc--
-------yaggtttgaagctggaacacctgccattggagaagccattgggtt-aggagcc
gc--catcgattatctgtcgggaattgggatgcaaaagatccatgattatgaggtt----
------------------------------------------------------------
------------------------------------------------------------
------------------------------------------------------------
------------------------------------------------------------
------------------------------------------------------------
--------------------
>PAFTOL009293
------------------------------------------------------------
---------------------------------gattcttgcactatgatgcaggaggta
aatggtaggaaacttgtgtatttggacaatgctgcaacktctcagaagccatcagcagtg
ttaatggctttrcagaagtactatgaagaatacaacgcaaatgtgcacaggggaatacac
tatttgagtgcaaaagcaactgacgagtatgagctagcgaggaaaaaggtggcatctttc
atcaacgccaaagagcctagtgaaatcgttttcactagaaatgcwacagaagcaatcaat
ttagtagcttactcttggggtctcactaatttaagagctggtga-tgagat--------c
attctsactgttgctgaacatcatagtgctattgttccttggcaatttgtagctaagaag
actggtg---awttgcaatttgtgagtttgactgaagaagaagctcctgatgctgggaaa
ttgttggaattgctgtcaaggaaggmaaaacttgtggtcgttcatcatgtatcaa-----
acgtactwgcttctactctcccaattgtcratatagtgcgctcagctcatggcgttgggg
caaaagttttggtagatgcttgtcaaagygtaccacatatggcagttgatgttcaaagcc
ttggtgtcgatttccttgttgcttcttctcacaagatgtgtgggcctacaggcattggct
tcctatatggcaaaggcgagctcttagctgacatgcctcctttcttagtgggg-------
--gggggratgatttctgatgtttatttggactactctacctatgctgatcctccaty--
-------caggtttgaagttggaacacctgccattgragaagccattgggtt-aggagcc
gc--cgtcgattatctgtcrggaattggcatgcaaaagatccatgattatgaggtt----
------------------------------------------------------------
------------------------------------------------------------
------------------------------------------------------------
------------------------------------------------------------
------------------------------------------------------------
--------------------
>PAFTOL009295
------------------------------------------------------------
------------------------------------------------------------
------------------------------------------------------------
------------------------------------------------------------
------------------------------------------------------------
------------------------------------------------------------
------------------------------------------------------------
------------------------------c-----------------------------
------------------------------------------------------------
------------------------------------------------------------
---ttgcagcttctactctcccaattgtcratatagtgcgctcagctcatggcgttgggg
caaaagttttggtagatgcttgtcaaagcgtaccacatatggcagttgatgttcaaagcc
ttggtgtcgatttccttgttgcttcttctcacaagatgtgtgggcctacaggcattggct
tcctatatggcaaaggcgagctcttagctgacatgcctcctttcttaggt----------
------------------------------------------------------------
--------aggtttgaagytggaacacctgccattggagaagccattgggtt-aggagcc
gc--cgtcgattatctgtcgggaattggcatgcaaaagatccatgattatgaggtt----
------------------------------------------------------------
------------------------------------------------------------
------------------------------------------------------------
------------------------------------------------------------
------------------------------------------------------------
--------------------
>PAFTOL009297
------------------------------------------------------------
---------------------------------gattcttgcactatgatgcaggaggta
aatggtaggaaacttgtgtatttggacaatgctgcaacttctcagaagccatcagcagtg
ctaatggctttgaagaagtactatgaagaatacaacgcaaatgtgcacaggggaatacac
tatttgagtgcaaaagcaactgatgagtacgagctagcaaggaaaaaagtggcatctttc
atcaacgccaaagagcctagtgaaatcgttttcactagaaatgctacagaagcaatcaat
ttagtagcttactcttggggtgtcactaatttaagagctggtga-tgagat--------c
attctcactgttgctgaacatcatagtgctattgttccttggcaatttgtagctaagaag
actggtgcaaatttgcaatttgtgagtttgactgaagaagaagttcccgatgctgggaaa
ttgttggaattgctgtcaaggaaggcaaaacttgtggttgttcatcatgtatcaa-----
acgtacttgcttctactctcccaattgttgatatagtgcgctcagctcatggtgttgggg
ccaaagttttggtagatgcttgtcaaagtgtaccacatatggcagttgatgttcaaagcc
ttggtgtcgatttccttgttgcttcttctcacaagatgtgtgggcctacaggcattggct
tcctatacggcaaaggcgagctcttagctgacatgcctcctttcttaggt----------
------------------------------------------------------------
--------aggtttgaagctggaacacctgccattggagaagccattgggtt-cggagca
gc--catagattatctgtcgggaatcggcatgcaaaagatccatgattatgaggtt----
------------------------------------------------------------
------------------------------------------------------------
------------------------------------------------------------
------------------------------------------------------------
------------------------------------------------------------
--------------------
>PAFTOL009303
------------------------------------------------------------
------------------------------------------------------------
------------------------------------------------------------
------------------------------------------------------------
------------------------------------------------------------
------------------------------------------------------------
----------------------------------------------cagat--------c
attctcactrttgctgaayatcacagtgctattgttccttggcaatttgtagctaagaag
actrgtgcaaatttgcaatttgtgagtttgactgaagaagaagttcccgatgctgggaaa
ttgttggaattgctgtcaaggaaggcaaaacttgtggtcgttcatcatgtatcaa-----
acgtactt----------------------------------------------------
------------------------------------------------------------
--------------------------------cagatgtgtggacctacaggcattggct
tcctatacggcaaaggcgagctcttagctgacatgcctcctttcttagg-----------
------------------------------------------------------------
-------yaggtttgaagctggaacacctgccattggagaagccattgggtt-aggagca
gc--catagattatctgtcgggaatcggcatgcaaaagatccatgattatgaggtt----
------------------------------------------------------------
------------------------------------------------------------
------------------------------------------------------------
------------------------------------------------------------
------------------------------------------------------------
--------------------
>PAFTOL009311
------------------------------------------------------------
---------------------------------------------------caggaggta
aatggtcggaaacttgtgtacttggacaatgctgccacttctcagaagccgtccgctgtg
ctgatggctttgcagaagtattatgaagagtacaatgcgaatgtgcacaggggaatacac
tatctaagtgccaaagcaactgatgagtatgagttggcaaggaaaaaggtggcatctttc
atcaatgccaaagatcctagcgagatcgttttcactaggaatgctacagaagcaatcaat
ttagtggcgtactcctggggtctctctaacttaagagctggtga-tgagat--------c
attctcactgttgctgaacatcacagtgctattgttccttggcaacttatagctaaggaa
actggcgccaatttgcaatttgtgagtttgactgaagaagaagttcctgatgctgggaaa
ttgttggaattgctgtctaggaagacgaaacttgtggttgttcatcatgtatcga-----
atgttctagcttctactctcccaattgttgatatagtgcgctcagctcatggtgttgggg
caagagttttggcagatgcttgtcaaagcgtcccacatatggcagttgatgttcaaagcc
ttggygyygatttyctygttgcttcttctcacaagatgtgtgggcctacaggcrttggmt
tcctatacggcaaaggagagctcttagctgacatgcctcctttcttaggtggg-------
--ggagaaatgatttctgatgtttatttggaccactccacctatgctgatcctccgtc--
-------cagatttgaggccggaacaccwgccattggagaagcaattggrtt-rggrgca
gc--tatagattatctrtcwggaatyggcatgcaaaagattcatgattaygaggttacct
gattgtttcccttgtttgggtccttgtcttgtcatcctttagttgatgtcttc-------
------------------------------------------------------------
------------------------------------------------------------
------------------------------------------------------------
------------------------------------------------------------
--------------------
>PAFTOL009313
------------------------------------------------------------
---------------------------------------------ttgccacagaatgta
aatggtcggaagcttgtgtacttggacaatgctgcaacctctcagaaaccttcagctgtg
ttgatggctttgcagaagtattacgaagaatacaatgcgaatgtgcacaggggaatacac
tttttaagtgcaaaagcaactgatgagtatgagttggcgaggaaaaaagtggcatctttc
atcaatgctaaagagcctagcgaaattgtattcacaagaaatgctacagaagcaatcaac
ttagtggctaactcttggggtctctctaatttaaaggctggcga-tgagrt--------c
attctcactgttgctgaacatcacagtgctatagttccttggcaacttgttgctcagaag
actggcgccaatttgcaatttgtgagtttaactgaagaagaagttcctgatgcgggaaag
ttgttggaactgctgtcaaggaagacaaagcttgtggttgtacatcatgtatcaa-----
atgtgctmgcttctaccctcccaattgttgatatagtgcggtcagctcatggtgttggtg
caaaagtcttggtagatgcatgtcaaagtgtcccacatatggcagttgatgttcaaagcc
ttggtgctgatttccttgtagcttcttctcacaagatgtgtgggcctacaggcatcggat
tcctatatggcaaaggggaactcttatctgacatgcctcctttcttaggtggg-------
--ggagaaatgatttctgatgtttatttggaccactctacgtatgctgatcctccatc--
-------caggtttgaggctggaacacctgccattggagaagctattgggtt-tggagca
gc--catagattatctgtcaggaattggcatgcaaaagatccatgagtacgaggttt---
------------------------------------------------------------
------------------------------------------------------------
------------------------------------------------------------
gtttcagtacgcatctc-------------------------------------------
------------------------------------------------------------
--------------------
>PAFTOL009315
tctgataggmgatycttgyactatgcttttcaggaggtaaatggwcgaaaacttgtatac
ttggacaatgctgcaacttctcagaagccatcagctgtgttaatggctttgaagaagtat
tacgaacgaaaacttgtatacttggacaatgctgcaacttctcagaagccatcagctgtg
ttaatggctttgaagaagtactatgaagaatacaatacgaatgttcacagggcaatacgc
tgtttgagtgcgaaagctactgatgagtttgagcgagcaaggaaaaaggtggcatctttc
atcaatgcgagagagcctagtgaaattgttttcactagaaatgcaacagaagcaatcaat
ttagtggcttactcttggggactcactaatttaaaagcyggtga-tgagat--------t
tttataaaatcagagaatgttcatcagagaattgttccttggcaacttgtagctcaaaag
actggtgtgaacttgcaatttgtgtgcttgactgawgaagaagttcctgatgctgggaaa
ttgttggaattgttgtmaaggaagacaaaasttgtggttgttcatcacgtctcaa-----
atggactt----------------------------------------------------
------------------------------------------------------------
--------------------------------cagatgtgtgggcctacaggcatcggct
tcctatatggcaaaggcgagctgttagcygacatgcctcctttcttaggtagatttgaag
ctggaacaccagccattggagaagccattggtttaggagcagctatagattatctgtcag
gaattggcatgattgaagctggaacaccagccattggagaagccattggttt-aggagca
gc--tayagattatctgtcaggaattggcatggaaaagattcatgactatgaggtt----
------------------------------------------------------------
------------------------------------------------------------
------------------------------------------------------------
------------------------------------------------------------
------------------------------------------------------------
--------------------
>PAFTOL009319
------------------------------------------------------------
---------------------------------------------------caggaggta
aatggtcggaaacttgtatatttggacaatgccgcaacttctcagaagccatcagctgtg
ttgatggctttgcagaagtattatgaagaatacaatgcgaatgtgcacaggggtatacac
tatttsagtgcaaaagctactgatgagtatgagcgagcaaggaaaaaggtggcatctttc
atcaatgcgaaagagcctagtgaaattgtttacactagaaatgctacagaagcaatcaat
ttagtggcttactcttggggactcactaatttaaaagctggtga-tgagat--------c
attctcactgtcgctgaacatcacagtgctattgttccttggcaacttgtagctcagaag
actggtgtgaacttgcaatttgtgagcttgactgaagaagaagttcctgatgctgggaaa
ttgttggaattgttgtcgaggaagacaaaacttgtggttgttcatcacgtctcaa-----
atgtacttgsttctactctcccaattgttgatatagtgcgctcagctcatgctgttgggg
caaaagttttggtagatgcttgtcaaagtgtcccacatatggcagttgatgttcaaagcc
ttggtgtggatttccttgttgcttcttctcataagatgtgtgggcctacaggcattggct
tcctatatggcaaaggcgagctgttagctgacatgcctcctttcttaggt----------
------------------------------------------------------------
--------aggtttgaagctggaacacctgccattggagaagccattggttt-aggggca
gc--tatagattatctgtcaggaattggcatgcaaaagattcatgactatgaggtt----
------------------------------------------------------------
------------------------------------------------------------
------------------------------------------------------------
------------------------------------------------------------
------------------------------------------------------------
--------------------
>PAFTOL009321
------------------------------------------------------------
------------------------------------------------------gaggta
aatggtcggaaacttgtatatttggacaatgctgcaacttctcagaagccgtcagctgtg
ttgatggctttgcagaagtattatgaagaatacaatgcgaatgtgcacaggggaatacac
tatttgagtgcgaaagctactgatgagtatgagctagcgaggaaaaaggtggcatctttc
atcaatgcgaaagagcctagtgaaattgttttcactagaaatgctacagaagcaatcaat
ttagtagcttactcttggggactcaataatttaaaagctggtga-tgagat--------c
attctcactgtcgctgaacatcacagtgctattgtcccttggcaacttgtagctcagaag
actggtgtaaacttgcaatttgtgagtttgactaaagaagaagttcctgatgctgggaaa
ttgttggaattgttgtcaaggaagacaaaacttgtggtagttcatcacgtctcaa-----
acgtacttgcttctactctcccaattgttgatatcgtgcgctcagctcatggtgttgggg
caaaagttttggtagatgcttgtcagagtgtcccacatatggcagttgatgtccaaagcc
ttggtgtggatttccttgttgcttcatctcacaagatgtgtgggcctacaggcattggct
tcctatacggcaaaggcgagctgttagctgacatgcctcctttcttaggtggg-------
--ggagaaatgatttctgatgttta-----------------------------------
-------taggtttgaagctggaacacctgccattggagaagccattggatt-aggggca
gc--tatagattatctgtcaggcattggcatgcaaaagattcatgactatgaggtt----
------------------------------------------------------------
------------------------------------------------------------
------------------------------------------------------------
------------------------------------------------------------
------------------------------------------------------------
--------------------
>PAFTOL013501
------------------------------------------------------------
---------------------------------gattcttccaccatgatgcaggaggta
aatggtaggaaacttgtgtatttggacaatgctgcaacttctcagaagccatcagcagtg
ttaatggctttgcagaagtactatgaagaatacaacgcaaatgtgcacaggggaatacac
tatttgagtgcaaaagcaactgacgagtatgagctagcgaggaaaaaggtggcatctttc
atcaacgccaaagagcctagtgaaatcgttttcactagaaatgcaacagaagcaatcaat
ttagtagcttactcttggggtctcactaatttaagagctggtga-tgaggt--------a
cagtcttctttgtttactcacgcacgtgctc-----------------------------
------------------------------------------------------------
------------------------------------------------------------
---ttgcagcttctactctcccaattgtcgatatagtgcgctcagctcatggcgttgggg
caaaagttttggtagatgcttgtcaaagtgtaccacatatggcagttgatgttcaaagcc
ttggcgtcgatttccttgttgcttcttctcacaagatgtgtgggcctacaggcattggct
tcctatatggcaaaggcgagctcttagctgacatgcctcctttcttaggtggg-------
--ggggaaatgatttctgatgtttatttggactactccacctatgctgatcctccatc--
-------caggtttgaagctggaacacctgccattggagaagccattgggtt-aggagcc
gc--catcgattatctgtcgggaattggcatgcaaaagattcatgattatgaggtt----
------------------------------------------------------------
------------------------------------------------------------
------------------------------------------------------------
------------------------------------------------------------
------------------------------------------------------------
--------------------
>SRR5036296
------------------------------------------------------------
---------------------------------gattcttgcactctgatgcaggaggta
aatggtaggaaacttgtgtatttggacaatgctgcaacttctcagaagccatcagcagtg
ttgatggctttgcagaagtactatgaagaatacaacgcaaatgtgcacaggggaatacac
tatttgagtgcaaaagcaactgatgagtatgagctagcgaggaaaaaggtggcctctttc
atcaacgcggaagagcctagtgaaatcgttttcactagaaatgctacagaagcaatcaat
ttagtagcttactcttggggtctcactaatttaagagctggtga-tgagat--------c
attctcactgttgctgaacatcacagtgctattgttccttggcaatttgtagctaagaag
actggtgcaaatttgcaatttgtgagtttgactgaagaagaagttcccgatgctgggaaa
ttgttggaattactgtcaaggaaggcaaaacttgtggtcgttcatcatgtatcaa-----
acgtacttgcttctactctcccaattgtcgatatagtgcgctcarctcatggtrtygggg
caaaagttttkgtagatgcytgtcaaagtgtcccacatatggcagttgaygttcaaagcc
ttggtgttgatttccttgttgcttcttctcacaagatgtgtggacctacaggcattggct
tcctatrckgcaaakgcgagctcttagctgacatgcctyytttcttaggtggg-------
--ggggaaatgatttctgatgtttatttggactactccacctatgctgatcctccatc--
-------cagg-------------------------------------------------
------------------------------------------------------------
------------------------------------------------------------
------------------------------------------------------------
------------------------------------------------------------
------------------------------------------------------------
------------------------------------------------------------
--------------------
>SRR5137212
------------------------------------------------------------
---------------------------------------------------caggaggta
aatggtcggaaacttgtgtatttggataatgctgcaacttctcagaagccatcagctgtg
ttgatggctttgcaaaagtattatgaagaatacaatgcaaatgtgcacaggggaatacac
tatttgagtgcaaaagcaactgatgagtacgagttagcgaggaaaaaggtggcatctttc
atcaatgccaatgagcctagtgaaatcgttttcactagaaatgccacagaagcaatcaat
ttagtagcttactcttggggtctcactaacttaagagctggtga-tgagat--------c
attctcactgttgctgaacatcacagtgctattgttccttggcaacttgtagccaagaag
actggtgcgaatttgcaatttgtgagtctgactgaagaagaagttcctgatgctgggaaa
ttgttggaattgcggtcaaggaagacaaaacttgtggttgttcatcatgtatcaa-----
atgtacttgcttctactctcccaattgttgatatagtgcgctcagctcatggtgttgggg
caaaagttttggtagatgcttgtcaaagtgtcccacatatggcagttgatgttcaaagcc
ttggtgttgatttccttgttgcttcttctcacaagatgtgtgggcctacaggcattggct
tcctatatggcaaaggcgagctcttagctgacatgcctcctttcttaggtggg-------
--ggagaaatgatttctgatgtttatttggaccactccacctatgctgatcctccatc--
-------caggtttgaagctggaacacctgccattggagaagccataggatt-aggagca
gc--tatagattatctgtcagggatcggcatgcaaaggatccatgattacgaggtggagt
tggctgactatctatatgcaaggctgtcctcaattcctaaagttcggatttacggccctg
caccatctcagactgttcaacgagctgctatttgttcgtttaatgtggagggaattcacc
caacagacattgctactttccttgatcaacag----------------------------
------------------------------------------------------------
------------------------------------------------------------
--------------------
>SRR5137213
------------------------------------------------------------
---------------------------------------------ctgatgcaggaggta
aatggtaggaaacttgtgtatttggacaatgctgcaacttctcagaagccatcagcagtg
ttaatggctttgcagaagtactatgaagaatacaacgcaaatgtgcacaggggaatacac
tatttgagtgcaaaagcaactgatgagtatgagctagcgaggaaaaaggtggcctctttc
atcaatgccaaagagcctagtgaaatcgtttttactagaaatgctacagaagcaatcaat
ttagtagcttactcttggggtctcactaacttaagagctggtga-cgagat--------c
attctcactgttgctgaacatcacagtgctattgttccttggcaatttgtagctaaaaag
actggtgcaaatttgcaatttgtgagtttgactgaagaagaagttcccgatgctgggaaa
ttgttggaattgctgtcaaggaaggcaaaacttgtggtcgttcatcatgtatcaa-----
atgtacttgcttcaactctcccaattgtcgatatagtgcgctcagctcatggtrtygrgg
caaaagttttkktagatgcytgtcaaagtgtmccacatatggcagttgaygttcaaagcc
ttggtgtcgatttccttgttgcttcttctcacaagatgtgtggacctacwggcattggct
tcctatacggcaaaggcgagmtcttagctgacatgcctcctttcttaggtggg-------
--ggggaaatgatttctgacgtttatttggactactccacctatgctgatcctccatc--
-------caggtttgaagctggaacacctgccattggagaagccattgggtt-aggagca
gc--catagattatctgtcgggaatcggcatgcaaaagatccatgattatgaggtt----
------------------------------------------------------------
------------------------------------------------------------
------------------------------------------------------------
------------------------------------------------------------
------------------------------------------------------------
--------------------
>SRR7905849
actggtaacgaatccctct--------------------------------------cac
ttggcca-------------tcttacccgacccgatttccctatccttcaccgggaggta
aatggtcggaaacttgtgtatttggacaatgctgcaacttctcagaagccatccgctgtg
ttgaaggctttgcagaagtattacgaagaatacaatgcaaatgtgcataggggaatacac
tatttgagtgcaaaagcaactgatgagtacgagttagcgaggaaaaaggtggcatctttc
atcaatgccaaagagcctagtgaaatcgttttcactagaaatgccacagaagcaatcaat
ttagtagcttactcttggggtctcactaatttaagagctggcga-tgagat--------c
attctcactgttgctgaacatcacagtgctattgttccttggcaacttgcagctaagaag
actggtgcgaatttgcaatttgtgagtctgactgaagaagaagttcctgatgctgggaaa
ttgttggaattgctgtcaaggaagacaaaacttgtggttgttcatcatgtatcaa-----
acgtacttgcttctactctcccgattgttgatatagtgcgctcagctcatggtgttgggg
caaaagttttggtagatgcttgtcaaagtgtcccacatatggcagttgatgttcaaagcc
ttggtgttgatttccttgttgcttcttctcacaagatgtgtgggcctacaggcattggct
tcctatatggcaaaggcaagctcttagttgacatgcctcctttcttaggcggg-------
--ggagaaatgatttctgatgtttatttggaccattccacctatgctgatcctccatc--
-------caggtttgaagctggaacacctgccattggagaagccatagggtt-aggagca
gc--catagattatctgtcggggatcggcatgcaaagtatccatgattatgaggtggagt
tggctgactatctatatgcaaggctggcctcaattcctaaagttcggatttacggccctg
cgccatctcagagtgttcgacgagctgctatttgttcgtttaatgtggagggaattcacc
caacggacattgctactttccttgatcaacagcacggagtggccattaggtctggccacc
attgcgcccagcctcttcatcgtcatctagggatgaacgccagtgcgcgggcaagcctgt
acttctacaataccaaggaggatgtcgatagttttatcgaggctctcaacgacactatag
ctttcttcgcttcattcatg
>SRR7905861
accggtaacgaatccctct--------------------------------------cac
ttggcca-------------tctcacccgacccgatttccctatccttcaacaggaggta
aatggtaggaaacttgtgtatttggacaatgctgcaacttctcagaagccatcagcagtg
ttaatggctttgcagaagtactatgaagaatacaacgcaaatgtgcacaggggaatacac
tatttgagtgcaaaagcaactgatgagtatgagctagcgaggaaaaaggtggcctctttc
atcaacgccaaagagcctagtgaaatcgttttcactagaaatgctactgaagcaatcaat
ttagtagcttactcttggggtctcactaatttaagagctggtga-tgagat--------c
attctcacggttgctgaacatcatagtgctattgttccttggcaatttgtagctaagaag
actggtgcaaatttgcaatttgtgaggttgactggagaagaagctcccgatgctgggaaa
ttgttggaattgctgtcaaggaakgcaaaacttgtggttgttcatcatgtatcaa-----
acgtacttgcttctactctcccaattgtcgatatagtgcgctcagctcatggtgttgggg
caaaagttttggtggatgcctgtcaaagtgtaccacatatggcagttgatgttcaaagcc
ttggtgtcgatttccttgttgcttcttctcacaagatgtgtggacctacaggcattggct
tcctatacggaaaaggcgagctcttagctgacatgcctcctttcttaggtggg-------
--ggggaaatgatttctgatgtttatttggactactccacctatgctgatcctccatc--
-------caggtttgaagctggaacacctgccattggagaagccattgggtt-aggagca
gc--catagattatctgtcgggaatcggcatgcaaaagatccatgattatgaggtggagt
tggccgactatatatatgcaaggctgtcctcaattccaaaagttcggatytacggccctg
ctccatctcagactgttcaacgggctgctatttgttcgtttaatgtggarggcattcacc
caacggacattgctacrttccttgatcaacagcacggagtggccattaggtctggccatc
attgcgcccagcctcttcatcgtcatctagggatgaacgccagtgctcgggcaagcctgt
acttctacaataccaaggaggatgtcgatagttttatcgaggctctcaacgacaccatag
ctttcttcacttcattcatg
>SRR7905862
actggtaacgaatccctct--------------------------------------cac
ttggcca-------------tctcacccgacccgattttcctatccttcaccaggaggta
aatggtcggaaacttgtgtatttggacaatgctgcgacttctcagaagccatcagctgtg
ttgatsgctttgcagaagtattatgaagaatacaatgcaaatgtgcacmggggaatacac
tatttgagtgcaaaagcaactgatgagtacgagttggcaaggaaaaaggtggcatcgttc
atcaatgcgaaagagcctagtgaaattgttttcaccagaaatgccacagaagcartcaat
ttagtggcttactcttggggtytcacaaatttaagagctggtga-tgagat--------c
attctcactgttgctgaacatcacagtgctattgttccttggcaacttgcagctcagaag
actggtgcgaatttgcaatttgtgagtctgactgaagaagaagttcctgatgctgggaaa
ttgttggaattgctgtcaaggaagacraaacttgtggttgttcatcaygtatcaa-----
acgtacttgcttctactctcccgattgttgatatagtgcgctcagctcatggtgttgggg
caaaagttttggtagatgcttgtcaaagtgtcccacatatggcagttgatgttcaaagcc
ttggtgttgatttccttgttgcttcttctcacaagatgtgtgggcctacaggcattggct
tcctgtacggcaaaggcgagctcttagctgacatgcctccttttttaggtgga-------
--ggagaaatgatttctgatgtttacttggaccactccacctatgctgatcctccatc--
-------caggtttgaagctggaacacctgccattggagaagccattgggtt-aggagcg
gc--tatagattatctgtcagagatcggcatgcaaaggatccatgattatgaggyggaat
tggctgactatctatatgcaaggctgtcctctattcctaaagttcggatttayggccctg
cgctgtctcagactgttcaacgagctgctatttgttcrtttaatgtggaggggattcacc
caacrgacattgctactttccttgatcaacagcatggagtggccattagrtctggccacc
attgcgcccagcctcttcatcgccatctagggatgaatgccagtgctcgggcaagcctgt
acttctacaatactaaggaggatgtcgatagttttattgaggctctcaatgacaccattg
ctttcttcacctcattcatg
