# Supplementary material for: Phylogenomics and classification of Cactaceae based on hundreds of nuclear genes
Source: Plant Syst Evol. 2025 Aug 11;311(5):28. doi: 10.1007/s00606-025-01948-z (PMC12339657; doi:10.1007/s00606-025-01948-z)
Supplement: Supplementary file 4 — Online Resource 4: Containing alignments and RAxML gene trees for all included loci and all phylogenetic datasets (ZIP 10372 KB) [file 606_2025_1948_MOESM4_ESM.zip › de Vos et al_ESM_4/ESM_data_alignments/QCP/6373_consensus.mafft.fasta]

>PAFTOL004547
------------------------------------------------------------
------------------------------------------------------------
------------------------------------------------------------
-------------------------------gtacaagtcgttggaatgctttgtaggac
gccaaagaaggatagcaggcatgagttgctacgacgagtagctgcaggtggtggagtatt
tgagggtgaaaatggcacaaaagttcaccttcctggtgcaaatctgcttgatattgc---
----aaaccaggctgatgacttgttggagacaatggagactcgtcctgttgttccagata
ggaagctgcttgcaaggcttsttctaatcagagaagaagctcgaaatatgatggggggag
gaatactggatgaaagaaatgatcgtggtttcaacacccttcctgaatctgaggtg----
aattttttgaccaagctggttgccttaaaacctgggaagacagtccaagaaatgattaaa
aatgtaatgctgggcaaggatgaaggtgcagacactgaggaaaatagaactggtgattct
c---------------------gtggaattgtcggtagagtaagtaccattatgcatgac
ctccccccccccccaaaaaaaaagaaaatagagaccattccgctgtgtgcttctatggta
tat---------------------------------------------------------
-------------------------------
>PAFTOL004552
gcatcagaggaggtcgcagtgcagttagctgcacaaggagttattggcaagagggttgat
caaatggagtcaggttttatgatggctctggattacatgatccaaacggctgaaaaagat
gaagatgatcag------------------------------------------------
------------------------------------------------------------
------------------------------------------------------------
------------------------------------------------------------
--------------------------cagacaatggagactcgtcctgttgttccagata
ggaagctgcttgcaaggcttgttctaatcagagaagaagctcgaaatatgatgggaggag
gaatactggacgagagaaatgatcgtggtttcaatacccttcctgaatctgaggtg----
aattttttgaccaagctggttgccttaaaacctgggaagacagtccaagagatgattaaa
aatgtgatgctgggcaaggatgaaggtgcagacattgaggaaaatagaactgttggttct
c---------------------gtggaattgttggaagagwaagtctaactgggcgtaaa
ccccttccagtgcgtcctgggatgtttctggagactgtgtc----caaggtattgggggg
tatttatgctggc-----------------------------------------------
-------------------------------
>PAFTOL004553
gcagcagaggagtttgcagtgcagttagctgcacaaggagttattggcaagagggttgat
caaatggagtcaggttttatgatggctctggattacatgatccaaacggctgaaaaagat
gaagatgatcagcgcaaatcactcttggaggttgtcaaagagacagtattgtcgcatctg
acaaagaaatgccc----------cccacatgtgcaagtcattggaatgctttgtagaac
gccaacgaaggatagcaggcatgagttgctacgacgagtagctgcgggtggtggagaatt
taagggtgaaaatggcacaaaagttcaccttcctggtgcaaatctgcttgatattgc---
----aaaccaggctgatgacttgttggrgacaatggagactcgtcctgttgttccagata
ggaagctgcttgcaaggcttgttctaatcagagaagaagctcgaaatatgatgggaggag
gaatactggatgaaagaaatgatcgtggtttcagtacccttccagaatctgaggtg----
wattttttgaccaagctggttgccttaaaacctgggaagacagtccaagagatgattaaa
aatgtaatgytgggcaaggaygaaggtgcagacaccgaggaaaatrgaactggtggttct
c---------------------gtggaattgttggaagagaaagtctaactgggcgtaaa
ccccttccagtgcgtcctggtatgtttctagagactgtgtc----caaggtattgggggg
tatttatgctggcaaggactcgggcatcactgcacagcatctcgaatgggta--------
-------------------------------
>PAFTOL004554
gcatcagaggaggtcgcagtgcagttagctgcacaaggagttattggcaagagggttgat
caaatggagtcaggttttatgatggctctggattacatgatccaaacggctgaaaaagat
gaagatgatcag------------------------------------------------
------------------------------------------------------------
------------------------------------------------------------
------------------------------------------------------------
--------------------atcctacagacaatggagactcgtcctgttgttccagata
ggaagctgcttgcaaggcttgttctaatcagagaagaagctcgaaatatgatgggaggag
gaatactggacgagagaaatgatcgtggtttcaatacccttcctgartctgaggtg----
aattttttgaccaagctggttgccttaaaacctgggaagacagtccaagagatgattaaa
aatgtgatgctgggcaaggatgaaggtgcagacattgaggaaaatagaaytgttggttct
c---------------------gtggaattgttggaagagaaagtctaactgggcgtaaa
ccccttccagtgcgtcctgggatgtttctggagactgtgtc----caaggtattgggggg
tatttatgctggcaaggactcgggcattactgcacagcatctcgaatgggta--------
-------------------------------
>PAFTOL004555
gcagcagaggaggtcgcagtgcagttagctgcacaaggagttattggcaagagggttgat
caaatggagtcaagttttatgatggctctggattacatgatccaaacggctgaaaaagat
gaagatgatcag------------------------------------------------
-------------------------------gtacaagtcattggaatgctttgtagaac
gccaaagaaggatagcaggcatgagttgctacgacgagtagctgcggggggtggagtatt
tcagggtgaaaatggcacaaaagttcaccttcctggtgcaaatctgcttgagattgc---
----aaaccaggctgatgacttgttggagacaatggagactcgtcctgttgttccagata
ggaagctgcttgcaaggcttgttctaatcagagaagaagctcgaaatatgatgggaggag
gaatactggatgaaagaaatgatcgtggtttcaatacccttcctgaatctgaggtg----
aattttttgaccaagctggttgccttaaaacctgggaagacartccaagagatgattaaa
aatgtaatgctgggcaaggatgaaggtgcagacactgaggaaaatagaactggtgattct
c---------------------gtggaattgttggtagagaaagtctaactgggcgtaaa
ccccytccagtgcgtcctgggatgtttctggagactgtgtc----caaggta--------
------------------------------------------------------------
-------------------------------
>PAFTOL004556
gcatcggaggagatcgcagtgcagttagctgcacaaggagttattggcaagagggttgat
caaatggagtcaggttttatgatggctctggattgcatgatccaaagggctgaaaaagat
gaagatgatcaggtagttagcatgcctaggagcggctccatgtatttacattctttaaaa
accttgttactgtg----------tctctaggtacaagtcattggattgctttgtagaac
accaaagaaggatagcaggcatgagttgctacgacgagtagctgcgggtggtggagaatt
taagggtgaaaatggctcaaaagttcaccttcctggtgcaaatctgcttgatattgc---
----aaaccaggctgatgacttgttggagacaatggagactcgtcctgttgttccagata
ggaagctgcttgcaaggcttgttctaatcagagaagaagctcgaaatatgatgggaggag
gaatactggatgaaagaaatgatcgtggtttcaatacccttcctgaatctgaggtg----
aattttttgaccaagctggttgccttaaagcctgggaagacagtcaaagagatgattaaa
aatgtaatgctgggcaaggatgaaggtgcagacactgaggaaaatagaactggtggttct
c---------------------gtggaattgttggaagagaaagtctaactgggcgtaaa
ccccttccagtgcgtcctgggatgtttctggagactgtgtc----caaggtattgggggg
tatttatgctggcaaggactcgggcattactgcacagcatctcgaatgggta--------
-------------------------------
>PAFTOL004560
gcatcagaggaggtcgcagtgcagttagctgcacaaggagttattggcaagagggttgat
caaatggagtcaggttttatgatggctctggattatatgatccaaacggctgaaaaagat
gaagatgatcag------------------------------------------------
------------------------------------------------------------
------------------------------------------------------------
------------------------------------------------------------
-----------tctgatctatcattacagacratggagactcgtcctgttgttccagata
ggaagctgcttgcaaggcttgttctaatcagagaagaagctcgaaatatgatgggaggag
gaatactggacgagagaaatgatcgtggtttcaatacccttcctgaatctgaggtg----
aattttttgaccaagctggttgccttaaracctgggaagaaagtccaagagatgattaaa
aatgtgatgctgggcaaggatgaaggtgcagtcattgaggaaaatagaactgttggttct
c---------------------atggaattgttggaagagaaagtctaactgggcgtaaa
gcccttccagtgcgtcctgggatgtttctggagactgtgtc----caaggtattgggggg
tatttatgctggcaaggactcgggcattactgcacag-----------------------
-------------------------------
>PAFTOL004562
gcatcagaggaggtcgcagtgcagttagcagcacaaggagttattggcaagagggttgat
caaatggagtcaggttttatgatggctctggattatatgatccaaacggctgaaaaagat
gaagatgatcaggtagctaggcagatgattcaccttaacttatttcctgcattatgtttc
acaaagaaatgccc----------cccacatgtacaagtcattggattgctttgtagaac
accaaagaaggatagcaggcatgagttgctacgacgagtagctgccggtggtggagaatt
taaggatgaaaatggcacaaaagtgtatcttcctggtgcaaatctgcttgatattgc---
----aaaccaggctgatgacttgctggagacaatggagactcgtcctgttgttccagata
ggaagctgcttgcaaggcttgttctaatcagagaagaagctcgaaatatgatgggaggag
gaatactggacgagagaaatgatcgtggtttcaatacccttcctgaatctgaggtg----
aattttttgaccaagctggttgccttaaaacctgggaagacagtccaagagatgattaaa
aatgtgatgctgggcaaggatgaaggtgcagacattgaggaaaatagaactgttggttct
c---------------------gtggaattgttggaagagaaagtctaactgggcgtaaa
ccccttccagtgcgtcccgggatgtttctggagaccgtgtc----caaggtattgggggg
tatttatgctggcaaggactcgggcattactgcacagcatctcgaatgggta--------
-------------------------------
>PAFTOL004563
------------------------------------------------------------
------------------------------------------------------------
------------------------------------------------------------
------------------------------------------------------------
------------------------------------------------------------
------------------------------------------------------------
--------------------atcctacagacaatggagactcgtcctgttgttccagata
ggaagctrcttgcaaggcttgttytaatcagagaagaagctcgaaatatgatgggrggag
gaatactkgatgaaagaaatgatcgtggtttcaatacccttcctgaatctgaggtg----
aattttttgaccaagctggttgcattaaaacctgggaggacagtccaagagatgattaaa
aatgtaatgctgggcaaggatgaaggtgcagacactgaggaaaatagaactggtggttct
c---------------------gtggaattgttggaaga---------------------
------------------------------------------------------------
------------------------------------------------------------
-------------------------------
>PAFTOL004564
------------------------------------------------------------
------------------------------------------------------------
------------------------------------------------------catctc
acaaagaaatgccc----------cccacatgtacaagtcattggattgctttgtagaac
gccaaagaaggatagcaggcatgagttgctacgacgagtagctgccggtggtggagaatt
taagggtgcaaatggcacaaaaattcaccttcccagtgcaaatctgcttgatattgc---
----aaaccaggctgatgacttgctg----------------------------------
-----------------------------------gagggtcgaaatatgatgggaggag
gaatacttgatgaaagaaatgatcgtggtttcaatacccttcctgaatctgaggtgtggc
agatttctgggttttcaatatattttcccccccgggaaga----ccaggagatgattaaa
aatgtaatgctgggcaaggatgaaggtgcagaaaatgaggaaaatagaactggtggttct
c---------------------gtggaattgtaggaagagaaagtcttaccgggcgtaaa
ccccttccagtgcgtcctgggatgtttctggagactgtgtc----caaggta--------
------------------------------------------------------------
-------------------------------
>PAFTOL004565
------------------------------------------------------------
------------------------------------------------------------
------------------------------------------------------------
------------------------------------------------------------
------------------------------------------------------------
------------------------------------------------------------
--------------------gtcctacagacaatggagactcgtcctgttgtgccagata
ggaagctgcttgcaaggcttgttctaatcagagaagaagcwcgaaatatgatgggaggag
gaatactggatgaaagaaatgatcgtggtttcaatacccttcctgaatctgaggtg----
aattttttgaccaagctggttgccttaaaacctgggaagacagtccaagagatgattaaa
aatgtaatgctgggcaaggatgaaggtgcagacactgaggaaaatagaactggtggttct
c---------------------gtggaattgttggaagagaaagtctaactgggcgtaaa
ccccttccagtgcgtcctgggatgtttctggagactgtgtc----caaggtgttgggggg
tatttatgccggcaag--------------------------------------------
-------------------------------
>PAFTOL004567
gcatcagaggtggttgcagtgcaattagctgcacagggagttattggcaagagggttgat
caaatggagtcaggttttatgatggctctggattacatgatccaaaaggctgaaaaagat
gaagatgatcagcgtaaatcactcttggaggttgtcaaagaaacggtattgtcgcatctt
acaaaggaatgccc----------cccacatgtacaagtcattggattgctttgtagaac
accaaataaggatagcaggcatgagttgctacgacgagtagctgccggtggtggagaatt
taagggtgaaaatgacacaaaagtttatcttcctggtgcaaatctgcttgatattgc---
----aaaccaggctgatgacttgctggagacaatggagactcgtcctgttgttccagata
ggaagctgcttgcaaggcttgttctaatcagagaagaagctcgaaatatgatgggaggag
gaatactggatgagagaaatgatcgtggtttcaatacccttcctgaatctgaggtg----
aattttttgaccaagctggttgcattaaaacctggaaagacagtccaagagatgattaaa
aatgtaatgctgggcaaggatgaaggtgcagacgccgaggaaaatagaacgggtggttct
c---------------------gtggaatttttggcagagaaagtctaactgggcgtaaa
cccctcccagtgcgtcctgggatgtttctggagactgtctc----caaggtattgggggg
tatttatgctggcaaggacgcgggcattactgcacagcatctcgaatgggta--------
-------------------------------
>PAFTOL004568
gcatcagaggaggtygcagtgcagttagctgcacaaggagttattggcaagagggttgat
caaatggagtcaggktttatgatgsctttggattacatgatccaaacrgctraaaaagat
gaagatgatcaggtagctaggtgcctaggaaatggctccatgcatttacattctttaaaa
actttgttaccgtg----------tctctaggtmcaagtcattggattgctttgtagaac
gccaaagaaggatagcagrcatgagttattacgacgagtagctgcyggtggcggagaatt
taarggtgaaaatggcgcaaaagtttatcttcctggtgcaaatctgcttgatattgc---
----aaaccaggctgatgacttgctggagacaatggaaactcgtcctgttgttccagata
ggaagctgcttgcaaggcttgttctaatcagagaagaagctcgaaatatgatgggaggag
gaatactggatgagagaaatgawcgtggtttcaatacccttcctgaatctgaggtg----
aattttttgaccaagctggttgccttaaaacctgggaagacagtccaagagatgatyaar
aatgtaatgctsggcaaggatgaaggtgcagacactgaggaaaatagagctggtggttct
t---------------------atggaattgctggcagagaaagtctaactggscgtaaa
ccccttccagtgcgtcctgggatgtttctagagactgtctc----caaggtattgagggg
tatatatgctggcaaggactcgggcattactgcacagcatctcgaatgggta--------
-------------------------------
>PAFTOL004572
gcatcggaggaggtcgcagtgcagttagctgcacaaggagttattggcaagagggttgat
caaatggagtcaggttttatgatggctctggattacatgatccaaacagctgaaaaagat
gaagatgatcagcgcaaatcactcttggaggttgtcaaagagacagtattgtcgcatctc
acaaagaaatgccc----------cccacatgtacaagtcattggattgctttgtagaac
gccaaagaaggatagcaggcatgagttactacgacgagtagctgcgggtggtggagaatt
taagggtgaaaatggctcaaaagttcaccttcctggtgcaaatctgcttgatattgc---
----aaaccaggctgatgacttgttggagacaatggagactcgtcctgttgttccagata
ggaaactgcttgcaaggcttgttcttatcagagaagaagctcgaaatatgatgggaggag
gaatactggatgaaagaaatgatcgtggyttcaatacccttcctgaatctgaggtg----
aattttttgaccaagctggttgccttaaaacctgggaagacggtccaagagatgattaaa
aatgtaatgctgggcaaggatgaaggtgcagayactgaggaaaatagaactggtggttct
c---------------------gtggaattgttggaagagaaagtctaactgggcgtaaa
ccccttccagtgcgtcctgggatgtttctggagactgtgtc----caaggtattgggggg
tatttacgccgacaaggactcgggcattactgctcagcatctcgaatgggta--------
-------------------------------
>PAFTOL004573
gcatcggaggaggtcgcagtgcagttagctgcacaaggagtcattggcaagagggttgat
caaatggagtcaggttttatgatggctctggattacatgatccaaacggctgaaaaagat
gaagatgatcagcgccaatcacttctggaggttgtcaaagagacagtattgtcgcatctc
acaaagaaatgccc----------cccacatgtacaagtcattggattgctttgtagaac
gccaaagaaggatagcaggcatgagttgctacgacgagtagctgcgggtggtggagaatt
taagggtgaaaatggctcaaaagttcaccttcctggtgcaaatctgcttgatattgc---
----aaaccaggctgatgacttgttggagacaatggagactcgtcctgttgttccagata
ggaagctgcttgcaaggctkgttctaatcagagaagaagctcgaaatatgatgggaggag
gaatactggatgaaagaaatgatcgtggtttcaatacccttcctgaatctgaggtg----
aattttttgaccaagctggttgccttaaaacctgggaaggcagtccaagagatgattaaa
aatgtaatgctgggcaaggatgaaggygcagacactgaggaaaatagaactggtggttct
c---------------------gkggrattgttggaagagaaagtctaactgggcgtaaa
ccccttccagtgcgtcctgggatgtttctggagactgtgtc----caaggtattgggggg
tatttacgctggcaaggactcgggcattactgctcagcatctcgaa--------------
-------------------------------
>PAFTOL004574
gcagcagaggaggtcgcagtgcagttagctgcacaaggagttattggcaagagggttgat
caaatggagtcaggttttatgatggctctggattacatgatccaaacggctgaaaaagat
gaagatgatcagcgcaaatcactcttggaggttgtcaaagagacagtattgtcgcatctc
acaaacaaatgccc----------cccacatgtacaagtcattggattgctttgtagaac
gccaaagaaggatagcaggcatgagttgctacgacgagtagctgcgggtggtggagaatt
taagggtgaaaatggctcaaaacttcaccttcctggtgcaaatctgcttgatattgc---
----aaaccaggctgatgatttgttggagacaatggagactcgtcctgttgttccagata
ggaagctgcttgcaaggcttgttctaatcagagaagaagctcgaaatatgatgggaggag
gaatactggatgaaagaaatgatcgtggtttcaaaacccttcctgaatctgaggtg----
aattttttgaccaagctggttgccttaaaacctgggaagacagtccaagagatgattaaa
aatgtaatgctgggcaaggatgaaggtgcagacactgaggaaaatagaactggtggttct
c---------------------gtggaatggttggaagagaaagtctaactgggcgtaaa
ccccttccagtgcgtcctgggatgtttctggagactgtgtc----caaggtattgggggg
tatttatactggcaaggactcaggcattactgcacagcatctcgaatgggta--------
-------------------------------
>PAFTOL004577
gcatcagaggaggtcgcagtgcagttagctgcacaaggagttattggcaagagggttgat
caaatggagtcaggttttatgatggctctggattacatgatccaaacggctgaaaaagat
gaagatgatcaggtagctagsgttttcttgtctctaaggatgtcggtattgtcgcatctc
acaaagaaatgccc----------cccacatgtacaagtcattggattrctttgtagaac
gccaaagaaggatagcaggcatgagttgctacgacgagtagctgccggcggtggagaatt
taaggatgaaaatggcgcaaaagtttatcttcctggtgcaaatctgcttgatattgc---
----aaaccaggctgatgacttgctgsagacaatggagactcgtcctgttgttccagata
ggaagctgcttgcaaggcttgctctaatcagagaagaagctcgaaatatgatgggaggag
gaatactggacgagagaaatgatcgtggtttcaatacccttcctgaatctgaggtg----
aattttttgaccaagctggttgccttaaaacctgggaagacagtccaagagatgattaaa
aatgtgatgctgggcaaggatgaaggtgcagacattgaggaaaatagaactgttggttct
c---------------------gtggaattgttggaagagwaagtctaactgggcgtaaa
ccccttccagtgcgtcctgggatgtttctggagactgtgtc----caaggtattgggggg
tatttatgctggcaaggactcgggcattactgcacagcatctcgaatgggta--------
-------------------------------
>PAFTOL004578
gcatcggaggaggttgcagtgcagttagccgcacaaggagttattggcaagagggttgat
caaatggagtcaggttttatgatggctctggattacatgatccaaacggctgaaaaagat
gaagatgatcaggtagttaggc-ctaggaaggggctccagcctccatgtatttgcattct
ttaaaaaccttgtt----actgtgtctctaggtacaagtcgttggattgc-----agaac
rccaaagaaggatagcaggcacgagttgctacgwcgagtagctgcgggyggcggagaatt
taagggtgaaaatggctcaaaagttcaccttcctggtgcaaatctgcttgatattgc---
----aaaccaggctgatgacttattggagacaatggagactcgtcctgttgttccagata
ggaagctgcttgcaagrcttgttctaatcagagaagaagctcgaaatatgatgggaggag
gaatactggatgaaagaaatgatcgtggtttcaatacccttcctgaatctgaggtg----
aattttttgaccaagctggttgccttaaaaccygggaagacagtccaagagatgattaaa
aatgtaatgctgggcaaggatgaaggtgcagacactgaggaaaatagaactggtggttct
c---------------------ggggaattgttggaagagaaagtctaaccgggcgtaaa
ccccttccagtgcgtcctgggatgtttctggagactgtgtc----caaggtattgggggg
tatttatgctggcaaggactcgggcattactgctcagcatctcgaatgggta--------
-------------------------------
>PAFTOL004582
gcatcggaggaggttgcagtgcagttagctgcacaaggagttattggcaagagggttgat
caaatggagtcaggttttatgatggctctggattacatgatccaaacggctgaaaaagat
gaagatgatcagcgcaaatcactcttggaggttgtcaaagagacagtattgtcgcatctc
acaaagaaatgccc----------cccacatgtacaagtcattggaatgctttgtagaac
gccaaagaaggatagcaggcatgagttgctacgacgagtagctgcgggtggtggagaatt
taagggtgaaaatggcacaaaagttcaccttcctggtgcaaatctgcttgatattgc---
----aaaccaggctgatgacttgttggagacaatggagactcgtcctgttgttccagata
ggaagctgcttgcaaggcttgttctaatcagagaagaagctcgaaatatgatgggaggag
gaatactggatgaaagaaatgatcgtggtttcaatacccttcctgaatctgaggtg----
aattttttgaccaagctggttgccttaaaacctgggaagacagtccaagagatgattaaa
aatgtaatgctgggcaaggatgaaggtgcagacactgaggaaaacagaactggtggttct
c---------------------gtggaattgttggaagagaaagtctaactgggcgtaaa
ccccttccagtgcgtcctgggatgtttctggagactgtgtc----caaggtattgggggg
tatttatgctggcaaggactcaggcattactgctcagcatctcgaatgggta--------
-------------------------------
>PAFTOL004583
gcagcagaggagtttgcagtgcagttagctgcacaaggagttattggcaagagggttgat
caaatggagtcaggttttatgacggctctggattacatgatccaaacggctgaaaaagat
ggagatgatcagcgcaaatcactcttggaggttgtcaaagagacagtattgtcgcatctg
acaaagaaatgccc----------cccacatgtacaagtcattggaatgctytgtagaac
gccaaagaaggatagcaggcatgagttgctacgacgagtagctgcgggtggtggagaatt
taagggtgaaaatggcacaaaagttcaccttcctggtgcaaatctgcttgatattgc---
----aaaccaggctgatgacttgttggagacaatggagactcgtcctgttgttccagata
ggaagctgcttgcaaggcttgttctaatcagagaagaagctcgaaatatgatgggaggag
gaatactggatgaaagaaatgatcgtggtttcastacccttcctgaatctgaggtg----
wattttttgaccaagctggttgccttaaaacctgggaagacagtccragagatgattaaa
aatgtaatgctgggcaaggatgaaggtgcagacactgaggaaaatagaactggtggttct
c---------------------gtggaattgttggaagagaaagtctaamtgggcgtaaa
ccccttccagtgcgtcctgggatgtttctggagactgtgtc----caaggtattgggggg
tatttatgctggcaaggactcgggcattactgcacagcatcttgaatgggta--------
-------------------------------
>PAFTOL004584
gcatcagaggaggtcgcagtgcagttagctgcacaaggagttattggcaagagggttgat
caaatggagtcaggttttatgatggctctggattacatgatccaaacggctgaaaaagat
gaagatgatcagcgcaaatcactcttggaggttgtcaaagaaacggtattgtcgcatctc
acaaagaaatgccc----------cccacatgtacaagtcattggattgctttgtagaac
gccaaagaaggatagcaggcatgagttgctacgacgagtggctgccggcggtggagaatt
taaggatgaaaatggcacaaaagtttatcttcctggtgcaaatctgcttgatattgc---
----aaaccaggctgatgacttgctgsagacaatggagactcgtcctgttgttccagata
ggaagctgcttgcaaggcttgttctaatcagagaagaagctcgaaatatgatgggaggag
gaatactggacgagagaaatgatcgtggtttcaatacccttcctgaatctgaggtg----
aattttttgaccaagctggttgccttaaaacctgggaagacagtccaagagatgattaaa
aacgtgatgctgggcaaggatgaaggtgcagacattgaggaaaatagaactgttggttct
c---------------------gtggaattgttggaagagaaagtctaactgggcgtaaa
ccccttccagtgcgtcctgggatgtttctggagactgtgtc----caaggtattgggggg
tatttatgctggcaaggactcgggcattactgcacagcatctcgaatgggta--------
-------------------------------
>PAFTOL004587
gcagcagaggaggttgcagtgcagttagctgcacaaggagttattggcaagagggttgat
caaatggagtcaggttttatgatggctctggattacatgatccaaacggctgaaaaagat
gaagatgatcaggagtaatcactcttggaggttgtcaaagagacagtattgtcgcatctc
acaaagaaatgccc----------cccacatgtacaagtcattggaatgctttgtagaac
gccaaagaaggatagcaggcatgagttgctacgacgagtrgctgcgggtggtggagaatt
taagggtgaaaatgacacaaaagttctccttcctggtgcaaatctgcttgatattgc---
----aaaccaggctgatgacttgttggagacaatggagactcgtcctgttgttccagata
ggaagctgcttgcaaggcttgttctaatcagagaggaagctcgaaatatgatgggaggag
gaatactggatgaaagaaatgatcgtggtttcaatacccttcctgaatctgaggtg----
aattttttgaccaagctggttgccttaaaacctgggaagggagtccaagagatgattaaa
aatgtaatgctgggcaaggatgaaggcgcagacactgaggaaaatagaactggtggttct
c---------------------gtggaattgttggaagagwaagtmtaactgggcgtaaa
ccccktccagtgcgtcctgggatgtttctggagactgtgtc----caaggtattgggggg
tatttatgctggcaaggactcgggcgttcatgcacagcatctcgaatgggta--------
-------------------------------
>PAFTOL004590
gcatcagaggaggtcgcagtgcagttagctgcacaaggagttattggcaagagggttgat
caaatggagtcaggttttatgatggctctggattacatgatccaaacggctgaaaaagat
gaagatgatcagcgcaaatcactcttggaggttgtcaaagaaacggtattgtcgcatctc
acaaagaaatgccc----------cccacatgtacaagtcattggattgmtttgtagaac
gccaaagaaggatagcaggcatgagttgctccgacgagtagctgccggcggtggagaatt
taaggatgaaaatggcacaaaagtttatcttcctggtgcaaatctgcttgatattgc---
----aaaccaggctgatgacttgctggagacaatggagactcgtcctgttgttccagata
ggaagctgcttgcaaggcttgttctaatcagagaagaagctcgaaatatgatgggaggag
gaatactggacgagagaaatgatcgtggtttcaatacccttcctgaatctgaggtg----
aattttttgaccaagctggttgccttaaaacctgggaacacagtccaagagatgattaaa
aatgtgatgctgggcaaggatgaaggtgcagacattgaggaaaatagaactgttggttct
c---------------------gtggaattgttggaagagaaagtctaactgggcgtaaa
ccccttccagtgcgtcctgggatgtttctggagactgtgtc----caaggtattgggggg
tatttatgctggcaaggactcgggcattactgcacagcatctcgaatgggta--------
-------------------------------
>PAFTOL004591
gcatcagaggaggtcgcagtgcagttagctgcacaaggagttattggcaagagggttgat
caaatggagtcaggttttatgatggctctggattacatgatccaaacggctgaaaaagat
gaagatgatcag------------------------------------------------
-------------------------------gtacaagtcattggattgctttgtagaac
gccaaagaaggatagcaggcatgagttgctccgacgagtagctgccggcggtggagaatt
taaggatgaaaatggcacaaaagtttatcttcctggtgcaaatctgcttgatattgc---
----aaaccaggctgatgacttgctggagacaatggagactcgtcctgttgttccagata
ggaagctgcttgcaaggcttgttctaatcagagaagaagctcgaaatatgatgggaggag
gaatactggacgagagaaatgatcgtggtttcaatacccttcctgaatctgaggtg----
aattttttgaccaagctgrttgccttaaaacctgggaasacagtccaagagatgattaaa
aatgtgatgctgggcaaggatgaaggtgcagacattgaggaaaatagaactgttggttct
c---------------------gtggaatygttggaagagaaagtctaactgggcgtaaa
ccccttccagtgcgtcctgggatgtttctggagactgtgtc----caaggtattgggggg
tatttatgctggcaaggactcgggcattactgcacagcatctcgaatgggta--------
-------------------------------
>PAFTOL004593
gcagcagaggaggtcgcagtgcagttagctgcacaaggagttattggcaagagggttgat
caaatggagtcaggttttatgatggctctggattacatgatccaaacggctgaaaaagat
gaagatgatcagcgcaaatcactcttggaggttgtcaaagagacagtattgtcgcatctc
acaaagaaatgccc----------cccacatgtacaagtcattggaatgctttgtggaac
gccaaagaaggatagcaggcatgagttgctacgacgagtagctgcgggtggtggagaatt
taagggygaaaatggcacaaaagttcaccttcctggtgcaaatctgcttgatattgc---
----aaaccaggctgatgacttgttggagacaatggagactcgtcctgttgttccagata
ggargctgcttgcaaggcttgttctaatcagagaagaagctcgaaatatgatgggaggag
gaatactggatgaaagaaatgatcgtggtttcaatacccttcctgaatctgaggtg----
aattttttgaccaagctggttgccttraaacctgggaagacagtccaagagatgattaaa
aatgtaatgctgggcaaggatgaaggtgcagacactgatgaaaatagaactggtggttct
c---------------------gtggaattgttggaagagaaagtctaactgggcgtaaa
ccccttccagtgcgtcctgggatgtttctggagactgtgtc----caaggtattgggggg
tatttatgctggcaaggactcgggcattactgcacagcatctcgaatgggta--------
-------------------------------
>PAFTOL004594
gcatcagaggaggtcgcagtgcagttagctgcacaaggagttattggcaagagggttgat
caaatggagtcaggttttatgatggctctggattacatgatccaaacggctgaaaaagat
gaagatgatcagcgcaaatcactcttggaggttgtcaaagaaacggtattgtcgcatctc
acaaagaaatgccc----------cccacatgtacaagtcattggattgctttgtagaac
gccaaagaaggatagcaggcacgagttgctacgacgagtagctgccggcggtggagaatt
taagggtgaaaatgacacaaaagtttatcttcctggtgcaaatctgcttgatattgc---
----aaaccaggctgatgacttgctggagacaatggagactcgtcctgttgttccagata
ggaagctgcttgcaaggcttgttctaatcagagaagaagctcgaaatatgatgggaggag
gaatactggacgagagaaatgatcgtggtttcaatacccttcctgaatctgaggtg----
aattttttgaccaagctggttgccttaaaacctgggaagacagtccaagagatgattaaa
aatgtgatgctgggcaaggatgaaggtgcagacattgaggaaaatagaactgttggttct
c---------------------gtggaattgttggaagagaaagtctaactgggcgtaaa
ccccttccagtgcgtcctgggatgtttctggagactgtgtc----caaggtattgggggg
tatttatgctggcaaggactcgggcattactgcacagcatctcgaatgggta--------
-------------------------------
>PAFTOL004596
gcatcggaggaggttgcagtgcagttagctgcacaaggagttattggcaagagggttgat
caaatggagtcaggttttatgatggctctggattacatgatccaaacggctgaaaaagat
gaagatgatcagcgcaaatcactcttggaggttgtcaaagagacagtattgtcgcatctc
acaaagaaatgccc----------cccacakgtacaagtcgttggattgctttgtagaac
gccaaagaaggatagcaggcaygagttgctacgacgagtagctgcgggtggcggagaatt
taagggtgaaaatggctcaaaagttcaccttcctggtgcaaatctgcttgatattgc---
----aaaccaggctgatgacttattgsagacaatggagactcgtcctgttgttccagata
ggaagctgcttgcaaggcttgttctaatcagagaagaagctcgaaatatgatgggaggag
gaatactggatgaaagaaatgatcgtggtttcaatacccttcctgaatctgaggtg----
wattttttgaccaagctggttgccttaaaacctgggaagacagtccaagagatgattaaa
aatgtaatgctgggcaaggatgaaggtgcagacamtgaggaaartagmactggtggttct
c---------------------ggggaattgttggaagagaaagtctaactgggcgtaaa
ccccttccagtgcgtcctgggatgyttctggagactgtktc----caaggtattgggggg
tatttatgctggcaaggactcgggcattacggctcagcatctcgaatgggta--------
-------------------------------
>PAFTOL004597
gcagcagaggagtttgcagtgcagttagctgcacaaggagttattggccagagggttgat
caaatggagtcaggttttatgatggctctggattacatgatccaaacggctgaaaaagat
gaagatgatcagsgcaaatcactcttggaggttgtcaaagagacagtattgtcgcatctc
acaaagaaatgccc----------cccacakgtacaagtcattggaatgctttgtagaac
gccaaagaaggatagcaggcatgagttgctacgacgagtagctgcgggtggtggagaatt
taagggtgaaaatggcacaaaagttcaccttcctggtgcaaatctgcttgatattgc---
----aaaccaggctgacgacttgttggagacaatggagactcgtcctgttgttccagata
ggaagctgcttgcaaggcttgttctaatcagagaagaagctcgaaatatgatgggaggag
gaatactggatgaaagaaatgatcgtggtttcagtacccttcctgaatctgaggtg----
aattttttgaccaagctagttgccttaaagcctgggaagacagtccaagagatgattaaa
aatgtaatgctgggcaaggatgaaggtgcagacactgaggaaaatagaactggtggttct
g---------------------gtggaattgttggaagagaaagtctgactgggcgtaaa
ccccttccagtgcgtcctgggatgtttctggagactgtgtc----caaggtattgggggg
tatttatgctggcaaggactcgggcattactgcacagcatctcgaatgggta--------
-------------------------------
>PAFTOL004598
gcatcagaggaggttgcagtgcagttagctgcacaaggagttattggcaagagggttgat
caaatggagtcaggttttatgatggctctggattatatgatccaaacggctgaaaaagat
gaagatgatcagtgtaaatcactgttggaggttgtcaaagaaacggtattgtcgcatctc
acaaagaaatgccc----------cccacatgtacaagtcattggattgctttgtagaac
gccaaagaaggatagcaggcatgagttgctacgacgagtagctgccggtggtggagaatt
taaggatgaaaatggcacaaaagtttatcttcctggtgcaaatctgcttgatattgc---
----aaaccaggctgatgacttgctggagacaatggagactcgtcctgttgttccagata
ggaagctgcttgcaaggcttgttctaatcagagaagaagcycgaaatatgatgggaggag
gaatactggacgagagaaatgatcgtggtttcaatacccttcctgaatctgaggtg----
aattttttgaccaagctggttgccttaaaacctgggaagacagtccaagagatgattaaa
aatgtgatgctgggcaaggatgaaggtgcagacattgaggaaaatagaactgttggttct
c---------------------gtggaattgttggaagagaaagtctaactgggcgtaaa
ccccttccagtgcgtcctgggatgtttctggagactgtgtc----caaggtattgggggg
tatttatgctggcaaggactcgggcattactgcacagcatctcgaatgggta--------
-------------------------------
>PAFTOL004599
gcatcagaggaggtcgcagtgcagttagctgcacaaggagttattggcaagagggttgat
caaatggagtcaggttttatgatggctctggattacatgatccaaacggctgaaaaagat
gaagatgatcagcgcaaatcactcttggaggttgtcaaagaaacggtattgtcgcatctc
acaaagaaatgccc----------cccacatgtacaagtcattggattgctttgtagaac
gccaaagaaggatrgcaggcatgagttgctacgacgagtagctgccggcggtggagaatt
taagggtgaaaatgrcacaaaagtttatcttcctggtgcaaatctgcttgatattgc---
----aaaccaggctgatgacttgctggagacaatggagactcgtcctgttgttccagata
ggaagctgcttgcaaggcttgttctaatcagagaagaagctcgmaatatgatgggaggag
gaataatggacgagagaaatgatcgtggtttcaatacccttcctgaatctgaggtg----
aattttttgaccaagctggttgccttaaaacctggraagacagtccaagagatgattaaa
aatgtgatgctgggcaaggatgaaggtgcagacattgaggaaaatagaactgttggttct
c---------------------gtggaattgttggaagagaaagtctaactgggcgyaaa
ccccttccagtgcgtcctggaatgtttctggagactgtgtc----caaggtattgggggg
tatttatgctggcaaggactcgggcattactgcacagcatctcgaatgggta--------
-------------------------------
>PAFTOL004600
gcatcagaggaggtygcagtgcagttagctgcacaaggagttattggcaagagggttgat
caaatggagtcaggttttatgatggctctggattacatgatccaaacggctgaaaaagat
gaagatgatcaggtagctttgtgycttggaagtggctccatgtatttacattctttaaaa
accttgttactgtg----------tctctaggtacaagtcattggattgctttgtagaac
gccaaagaaggatagcaggcatgagttgctacgacgagtagctgccggcggtggagaatt
taagggtgaaaatgacacaaaagtttatcttcctggtgcaaatctgcttgatattgc---
----aaaccaggctgatgacttgctggagacaatggagactcgtcctgytgttccagata
ggaagctgcttgcaaggcttgttctaatcagagaagaagctcgaaatatgatgggaggag
gaatactggacgagagaaatgatcgtggtttcaatacccttcctgaatctgaggtg----
aattttttgaccaagctggttgccttaaaacctgggaagacagtccaagagatgattaaa
aatgtgatgctgggcaaggatgagggtgcagacattgaggaaaatagaactgttggttct
c---------------------gtggaattgttggaagagaaagtctaactgggcgtaaa
ccccttccagtgcgtcctgggatgtttctggagactgtgtc----caaggtattgggggg
tatttatgctggcaaggactcgggcattactgcacagcatctcgaatgggta--------
-------------------------------
>PAFTOL004601
gcagcagaggaggtcgcagtgcagttagttgcacaaggagttattggcaagagggttgat
caaatggagtcaagttttatgatggctctggattacatgatccaaacggctgaaaaagat
gaagatgatcagcgcaaatcactcctggaggtcgtcaaagagacagtattgtcgcatctc
acaaagaaatgccc----------cccacatgtacaagtcattggaatgctttgtagaac
gccaaagaaggatagcaggcatgagttgctacgacgagtagctgcggggggtggagtatt
tcagggtgaaaatggcacaaaagttcaccttcctggtgcaaatctgcttgatattgc---
----aaaccaggctgatgacttgttggagacaatggagactcgtcctgttgttccagata
ggaagctgcttgcaaggcttgttctaatcagagaagaagctcgaaatatgatgggaggag
gaatactggatgaaagaaatgatcgtggtctcaatacccttcctgaatctgaggtg----
aattttttgaccaagctggttgccttgaaacctgggaagacagtccaagagatgattaaa
aatgtaatgctgggcaaggatgaaggtgcagacgctgaggaaaatagaactggtgattct
c---------------------gtggaattgttggtagagaaagtctaactgggcataaa
ccccttccagtgcgtcctgggatgtttctggagactgtgtc----caaggtattgggggg
tatttatgctggcagggactcgggcattactgcacagcatctcgaatgggta--------
-------------------------------
>PAFTOL004603
gcatcagaggaggtygcagtgcagttagctgcacaaggagttattggcaagagggttgat
caaatggagtcaggttttatgatggctctggattacatgatccaaacggctgaaaaagat
gaagatgatcagaaacaagctgtcttggaggttgtcaaagaaacggtattgtcgcatctc
acaaagaaatgccc----------cccacatgtacaagtcattggattgctttgtagaac
gccaaagaaggatagcaggcatgagttgctacgacgagtagctgccggtggtggagaatt
taagggtgaaaatggcacaaaagtttatcttcctggtgcaaayctgcttgatattgc---
----aaaccaggctgatgacttgctggagacaatggagactcgtcctgttgttccagata
ggaagctgcttgcaaggcttgttctaatcagagaagaagctcgaaatatgatgggaggag
gaatrctggaygagagaaatgatcgtggtttcaatacccttcctgaatctgaggtg----
aattttttgaccaagctggttgccttgaaacctgggaagacagtccaagagatgattaaa
aatgtaatgctgggcaaggatgaaggtgcagacactgaggaaaatagaactgttggttct
c---------------------gtggaattgytggaagagaaagtctaactgggcgtaaa
ccccttccagtgcgtcctgggatgtttctggagactgtgtc----caaggtattgggggg
tatttatgctggcaaggactcgggcattactgcacagcatctcgaatgggta--------
-------------------------------
>PAFTOL004604
gcatcagaggaggtcgcagtgcagttagctgcacaaggtgttattggcaagagggttgac
caaatggagtcaggttttatgatggctctggattacatgatccaaacggctgaaaaagat
gaagatgatcagcgcaaatcacttttggaggttgtcaaagaaacggtattgtcgcatctc
acaaagaaatgccc----------cccacatgtacaagtcattggattgctttgtagaac
gccaaagaaggatagcaggcatgagttgctacgacgagtagctgccggtggtggagaatt
taagggtgaaaayggtgcaaaagtttatcttcctggtgcaaatctgcttgatattgc---
----aaaccaggctgatgacttgctggagacaatggagactcgtcctgttgttccagata
ggaagctgcttgcaaggcttgttctaatcagagaagaagctcgaaatatgatgggaggag
gaatactggatgagagaaatgatcgtggtttcaatacccttcctgaatctgaggtg----
aattttttgaccaagctggttgccttgaaacctgggaagacmgtccaagagatgattaaa
aatgtaatgctgggcaaggatgaaggtgcagacactgaggaaaatagaactgttggttcc
c---------------------gtggaattgttggaagagaaagtctaactgggcgtaaa
ccccttccagtgcgtcctgggatgtttctggagactgtgtc----caaggtattgggggg
tatttatgctggcaaggactctggcattactgcacagcatctcgaatgggta--------
-------------------------------
>PAFTOL004605
gcagcagaggagtttgcagtgcagttagctgcacaaggagttattggcaagagggttgat
caaatggagtcaggttttatgatggctctggattacatgatccaaacggctgaaaaagat
ggagatgatcagcgcaaatcactcttggaggttgtcaaagagacagtattgtcgcatctg
acaaagaaatgccc----------cccacatgtacaagtcattggaatgctttgtagaac
accaaagaaggatagcaggcatgagttgctacgacgagtagctgcgggtggtggagaatt
taagggtgaaaatggcacaaaagttcaccttcctggtgcaaatctgcttgatattgc---
----aaaccaggctgatgacttgttggagacaatggagactcgtcctgttgttccagata
ggaagctgcttgcaaggcttgttctaatcagagaagaagctcgaaatatgatgggaggag
gaatactggatgaaagaaatgatcgtggtttcagtacccttcctgaatctgaggtg----
aattttttgaccaagctggttgccttaaaacctgggaagacagtccaagagatgattaaa
aatgtaatgctgggcaaggatgaaggagcagacactgaggaaaatagaactggtggttct
c---------------------gtggaattgttggaagagaaagtctaactgggcgtaag
ccccttccagtgcgtcctgggatgtttctggagactgtgtc----caaggtattgggggg
tatttatgctggcaatgactcgggcattactgcacagcatctcgaatgggtatgccaatt
ttctcttt---------------cttcatta
>PAFTOL004608
gcatcggaggaggttgcagtgcagttagctgcacaaggagttattggcaagagggttgat
caaatggagtcaggttttatgatggctctggattacatgatccaaacggctgaaaaagat
gaagatgatcagcgcaaatcactcttggaggttgtcaaagagacagtattgtcgcatctc
acaaagaaatgccc----------cccacatgtacaagtcattggaatgctttgtagaac
gccaaagaaggatagcaggcatgagttgctacgacgagtagctgcgggtggtggagaatt
taagggtgaaaatggcacaaaagttcaccttcctggtgcaaatctgcttgatattgc---
----aaaccaggctgatgacttgttggagacaatggagactcgtcctgttgttccagata
ggaagctgcttgcaaggcttgttctaatcagagaagaagctcgaaatatgatgggaggag
gaatactggatgaacgaaatgatcgtggtttcaatacccttcctgaatctgaggtg----
aattttttgaccaagcttgttgctttaaaacctgggaagacagtccaagagatgattaaa
aatgtaatgctgggcagggatgaaggtgcagacactgaggaaaatggaactggtggttct
c---------------------gtggaattgttggaagagaaagtctaactgggcgtgaa
ccccttccagtgcgtcctgggatgtttctggagactgtgtc----caaggtattgggggg
tatttatgctggcaaggactcaggcattactgctcagcatctcgaatgggta--------
-------------------------------
>PAFTOL004609
gcatcggaggaggtygcagtacagttagctgcacaaggagttattggcaagagggttgat
gaaatggagtcaggttttatgatggctctggattacatgatccaaacggctgaaaaagat
gaagatgatcagcgcaaatcactcttggaggttgtcaaagagacagtattgtcgcatctc
acaaagaaatgccc----------cccacatgtacaagtcattggattgctttgtagaac
gccaaagaaggatagcaggcatgagttgctacgacgagtagctgcaggtggtggagaatt
taagggtgaaaatggctcaaaagttcaccttcctggtgcaaatctgcttgatattgc---
----aaaccaggctgatgacttgttggagacaatggagactcgtcctgttgtgccagata
ggaagctgcttgcaaggcttgttctaatcagagaagaagctcgaaatatgatgggaggag
gaatactggatgaaagaaatgatcgtggtttcaatacccttcctgaatctgaggtg----
aattttttgaccaagctsgttgccttaaaacctgggaagacagtccaagagatgattaaa
aatgtaatgctgggcaaggatgaaggtgcagacactgaggaaaatagaactggtggttct
c---------------------gtggaattgttggaagagwaagtctaacggggcgtaaa
ccccttccagtgcgtcctgggatgtttctggagactgtgtc----caaggtgttgggggg
tatttacgctggcaaggactcgggcatcactgctcagcatctcgaatgggta--------
-------------------------------
>PAFTOL004613
gcatcagaggaggtygcagtgcagttagctgcacarggagttattggcaagagggttgat
caaatggagtcaggttttatgatggctctggattacatgatycaaacggctgaaaaagat
gaagatgatcagcgcaaatcactcttggaggttgtcaaagaaacggtattgtcgcatctc
acaaagaaatgccc----------cccacatgtacaagtcattggattgctttgtagaac
gccaaagaaggatagcaggcatgagttgctacgacgagtggctgccggcggtggagaatt
taaggatgaaaatggcacaaaagtttatcttcctggtgcaaatctgcttgatatttc---
----aaaccaggctgatgacttgctggagacaatggagactcgtcctgttgttccagata
ggaagctgcttgcaaggcttgttctaatcagagaagaagctcgaaatatgatgggaggag
gaatactggatgagagaaatgatcgtggtttcaatacccttcctgaatctgaggtg----
aattttttgaccaagctggttgccttaaaacctgggaagacagtccaagagatgattaaa
aatgtgatgctgggcaaggatgaaggtgcagacattgaggaaaatagaactgttggttct
c---------------------gtggaattgttggaagagaaaatctaactgggygtaaa
ccccttccrgtgcgtcctgggatgtttctggagactgtgtc----caaggtattgggggg
tatttatgctggcaaggactcgggcattactgcacagcatctcgaatgggta--------
-------------------------------
>PAFTOL004617
gcatcagaggaggtcgcagtgcagttagctgcacaaggagttattggcaagagggttgat
caaatggagtcaggttttatgatggctctggattacatgatccaaacggctgaaaaagat
gaagatgatcagcgcaaatcactgttggaggttgtcaaagaaacggtattgtcgcatctc
acaaagaaatgccc----------cccacatgtacaagtcattggattgctttgtagaac
gccaaagaaggatagcaggcatgagttgctacgacgagtagctgccggtggtggagaatt
taaggatgaaaatggcacaaaagtgtatcttcctggtgcaaatctgcttgatattgc---
----aaaccaggctgatgacttgctggagacaatggagactcgtcctgttgttccagata
ggaagctgcttgcaaggcttgttctaatcagagaagaagctcgaaatatgatgggaggag
gaatgctggacgagagaaatgatcgtggtttcaatacccttcctgaatctgaggtg----
aattttttgaccaarctggttgccttaaaacctgggaagwcagtccaagagatgattaaa
aatgtgatgctgggcaaggatgaaggtgcagacattgaggaaaatagaactgttggttct
c---------------------gtggaattgttggaagagaaagtctaactgggcgtaaa
ccccttccagtgcgtcctgggatgtttctggagaccgtgtc----caaggtattgggggg
tatttatgctggcaaggactcgggcattactgcacagcatctcgaatgggta--------
-------------------------------
>PAFTOL004618
gcatcggaggaggtcgcagtacagttagctgcacaaggagttattggcaagagggttgat
caaatggagtcaggttttatgatggctctggattacatgatccaaacggctgaaaaagat
gaagatgatcagcgcaaatcactgttggaggttgtcaaagagacagtattgtcgcatctc
acaaagaaatgccc----------cccacatgtacaagtcattggattgctttgtagaac
gccaaagaaggatagcaggcatgagttgctacgacgagtagctgcgggtggtggagaatt
taagggtgaaaatggctcaaaagttcaccttcctggtgcaaatctgcttgatattgc---
----aaaccaggctgatgacttattggagacaatggagactcgtcctgttgtgccagaca
ggaagctgcttgcaaggcttgttctaatcagagaagaagctcgaaatatgatgggaggag
gaatactggaygaaagaaatgatcgtggtttcaatacccttcctgaatctgaggtg----
aattttttraccaagctggttgccttaaaaccwgggaagacagtccaagagatgattaaa
aatgtaatgctgggcaaggatgaaggtgcagacactgaggaaaatagaactggtggttct
c---------------------gtggaattgttggaagagaaagtctaacggggcgtaaa
ccccttccagtgcgtcctgggatgtttctggagactgtgtc----caaggtattgggggg
tatttacgctggcaaggactcgggcatcacggctcagcatctcgaatgggta--------
-------------------------------
>PAFTOL004619
gcatcagaggaggttgcagtgcagttagctgctcaaggagttattggcaagagggttgat
cacatggagtcaggttttatgatggctctggattacatgatccaaacggctgaaaaagac
caagatgatcagcgcaaatcactcttggaggttgtcaaagagacattattgtcccatctc
acaaagaaatgccc----------cccacakgtacaagtcattggattgctttgtagaac
gccaaagaaggatagcaggcatgagttgctacgacgagtagctgctggtggtggagaatt
taagggtgaaaatggcacaaaagttcaccttcctggtgcaaatctgcttgatattgc---
----aaaccaggcggatgacttgttggagacaatggagactcgtcctgtcgttccagata
ggaagctgcttgcaaggcttgttctaatcagggaagaagctcgaaatatgatgggaggag
gaatacttgatgaaagaaatgatcgtggtttcaatacccttcctgaatctgaggtg----
aattttttgaccaagctggttgccttaaaacctgggaagacagtccaggagatgattaaa
aatgtaatactgggcaaggatgagggtgcagacaatgaggaaaatagaactggtggttct
c---------------------gtggaattgtaggaagagaaagtctaactgggcgtgac
ccccttccagtgcgtcctgggatgtttctggagactgtgtc----caaggtgttgggggg
tatttatgctggcaaggactcgggcattactgcacagcatcttgaatgggta--------
-------------------------------
>PAFTOL004620
gcatcggaggaggttgcagtgcagttagctgcacaaggagttattggcaagagggttgat
caaatggagtcaggttttatgayggctctggattacatgatccaaacagctgaaaaagat
gaagatgatcaggtagttagtctgctggcagcagataaagagacagtattgtcgcatctc
acaaagaaatgccc----------cccacatgtacaagtcattggattgctttgtagaac
gccaaagaaggatagcaggcatgagttgctacggcgagtagctgcgggtggtggagaatt
taagggtgaaaatggctcaaaagttcaycttcctggtgcraatctgcttgatattgc---
----aaaccaggctgatgacttgttggagacaatggagactcgtcctgttgttccagata
ggaagctgcttgcaaggcttgttcttatcagagaagaagctcgaaatatgatgggaggag
gaatactggatgaaagaaatgatcgtggtttcaatacccttcctgaatctgaggtg----
aattttttgaccaagctggttgccttaaaacctgggaagacggtccaagagatgatwaaa
aatgtratgctgggcaaggatgaaggtgcagacactgaggaaaatagaactggtggttct
c---------------------gtggarttgttggaagagaaagtctaackgggcgtaaa
ccccttccagtgcgtccygggatgtttctggagactgtgtc----caaggtattgggggg
tatttacgctgacaaggactcgggcattactgctcagcatctcgaatgggta--------
-------------------------------
>PAFTOL004623
gcatcggaggaggtcgcagtgcagttagctgcacaaggagtcattggcaagagggttgat
caaatggagccaggttttatgatggctctggattacatgatccaaacggctgaaaaagat
gaagatgatcagcgcaaatcactcttggaggttgtcaaagagacagtattgtcgcatctc
acaaagaaatgccc----------tccacakgtacaagtcattggattgctttgtggaac
cccaawaaaggatagcaggcatgagttgctacgacgagtagctgcgggtggtggagaatt
taagggtgaaaatggctcaaaagttcaccttcctggtgcaaatctgcttgatattgc---
----aaaccaggctgatgacttgttggagacaatggagactcgtcctgttgtgccagata
ggaagctgcttgcgaggcttgttcttatcagagaagaagctcgaaatatgatgggaggag
gaatactggatgaaagaaatgatcgtggtttcaatacccttcctgaatctgaggtg----
wattttttgaccaagctggttgccttaaaacctgggaagacggtgcaagagatgattaaa
aaygtaatgctgggcaaggatgaaggtgcagacactgaggaaaatagaactggtggttct
c---------------------gtggaattgttgggagagwaagtctaacygggcgtmaa
ccccttccagtgcgtcctgggatgtttctggagactgtgtc----caaggta--------
------------------------------------------------------------
-------------------------------
>PAFTOL004624
gcatcagaggaggtcgcagtgcagttagctgcacaaggagttattggcaagagggttgat
caaatggagtcaggttttatgatggctctggattacatgatccaaacggctgaaaaagat
gaagatgatcaggtagctagtctctaaggaaggatgtgagaaacggtattgtcgcatctc
acaaagaaatgccc----------cccacatgtacaagtcatcggattgctttgtagaac
gccaaagaaggatagcaggcatgagttgctacgacgagtagctgccggtggtggagaatt
taaggatgaaaatggcacaaaagtttatcttcctggtgcaaatctgcttgatattgc---
----aaaccaggctgatgacttgctggagacaatggagactcgtcctgttgttccagata
ggaagctgcttgcaaggcttgttctaatcagagaagaagctcgaaatatgatgggaggag
gaatactggacgagagaaatgatcgtggtttcaatacccttcctgaatctgaggtg----
aattttttgaccaagctggttgccttaaaacctgggaagacagtccaagagatgattaaa
aatgtgatgctgggcaaggatgaaggtgcagacattgaggaaaatagaactgttggttct
c---------------------gtggaattgttggaagagaaagtctaactgggcgtaaa
ccccttccagtgcgtcctgggatgtttctggagactgtgtc----caaggtattgggggg
tatttatgctggcaaggactcgggcattactgcacagcatctygaatgggta--------
-------------------------------
>PAFTOL004625
gcatcagaggaggtcgcagtgcagttagctgcacaaggagttattggcaagagggttgat
caaatggagtcaggttttatgatggctctggattatatgatccaaagggctgaaaaagat
gaagatgatcagcgcaaatcactgttggaggttgtcaaagaaacggtattgtcgcatctc
acaaagaaatgccc----------cccacatgtacaagtcattggattgctttgtagaac
gccaaagaaggatagcaggcatgagttgctacgacgagtagctgccggtggtggagaatt
taaggatgaaaatggcacaaaagtttatcttcctggtgcaaatctgcttgatattgc---
----aaaccaggctgatgacttgctggagacaatggagactcgtcctgttgttccagata
ggaagctgcttgcaaggcttgttctaatcagagaagaagctcgaaatatgatgggaggag
gaatactggacgagagaaatgatcgtggtttcaatacccttcctgaatctgaggtg----
aattttttgaccaagctggttgccttaaaacctgggaagacagtccaagagatgattaaa
aatgtgatrctgggcaaggatgaaggtgcagacattgaggaaaatagaactgttggttct
c---------------------gtggaattgttggaagagaaagtctaactgggcgtaaa
ccccttccagtgcgtcctgggatgtttctggagactgtgtc----caaggtattgggggg
tatttatgctggcaaggactcgggcattactgcacagcatctcgaatgggta--------
-------------------------------
>PAFTOL004626
gcagcagaggagtttgcagtgcagttagctgcacaaggagttattggcaagagggttgat
caaatggagtcaggttttatgatggctctggattacatgatccaaacggctgaaaaagat
ggagatgatcagsgcaaatcactcttggaggttgtcaaagagacagtattgtcgcatctg
acaaagaaatgccc----------cccacatgtacaagtcattggaatgctttgtagaac
accaaagaaggatagcaggcatgagttgctacgacgagtagctgcgggtggtggagaatt
taagggtgaaaatggcacaaaagttcaccttcctggtgcaaatctgcttgatattgc---
----aaaccaggctgatgacttgttggagacaatggagactcgtcctgttgttccagata
ggaagctgcttgcaaggcttgttctagtcagagaagaagctcgaaatatgatgggaggag
gaatactggatgaaagaaatgatcgtggtttcagtacccttcctgaatctgaggtg----
wattttttgaccaagctggttgccttaaagcctgggaagacagtccaagagatgattaaa
aatgtaatgctgggcaaggatgaaggtgcagacactgaggaaaatagaactggtggttct
c---------------------gtggaattgttggaagagaaagtctgactgggcgtaag
ccccttccagtgcgtcctgggatgtttctggagactgtgtc----caaggtattgggggg
tatttatgctggcaaggactcgggcattactgcacagcatctcgaatgggtatgccaatt
ttctcttt---------------cttcatta
>PAFTOL004627
gcatcggaggaggttgcagtgcagttagctgcgcaaggagtcattggcaagagggttgat
caaatggagccaggttttatgatggctctggattacatgatccaaacggctgaaaaagat
gaagatgatcagcgcaaatcactcttggaggttgtcaaagagacagtattgtcgcatctc
acaaagaaatgccc----------tccacatgtacaagtcattggattgctttgtggaac
gccaaagaaggatagcaggcatgagttgctacgacgagtagctgcgggtggtggagaatt
taagggkgaaaatggcttaaaagttcaccttcctggtgcaaatttgcttgatattgc---
----aaaccaggctgatgacttgttgsagacaatggagactcgtcctgttgtgccagata
ggaagctgcttgcaaggcttgttctaatcagagaagaagctcgaaatatgatgggaggag
gaatactggatgaaagaaatgatcgtggtttcaatacccttcctgaatctgaggtg----
aattttttgaccaagctggttgccttaaaacctgggaagacagtccaagagatgrttaaa
aatgtaatgctgggcaaggatgaaggwkcagacactgaggaacatagaactggcgtatct
c---------------------gtggaattgctggaagagaaagtctractgggcgtaaa
ccccttccagtgcgtcctgggatgtttctggagactgtgtc----caaggtattgggggg
tatctatgccggcaaagactcgggcattactgctcagcatcttgaatgggta--------
-------------------------------
>PAFTOL004629
gcatcagaggaggtcgcagtgcagttagctgcacaaggagttattggcaagagggttgat
caaatggagtcagcttttatgatggctctggattacatgatccaaacggctgaaaaagat
gaagatgatcagcgcaaatcactcttggaggttgtcaaagaaacggtattgtcgcatctc
acaaagaaatgccc----------cccacakgtacaagtcattggattgctttgtagaac
gccaaaaaaggatagcaggcatgagttgctacgacgagtagctgccggtggtggagaatt
taagggtgaaaatggcgcaaaagtttttcttcctggtgcaaatctgcttgatatygc---
----aaaccaggctgatgacttgctgsagacaatggagactcgtcctgttgttccagata
ggaagctgcttgcaaggcttgttctaatcagagaagaggctcgaaatatgatgggaggag
gaatactggatgagagaaatgatcgtggtttcaatacccttcctgaatctgaggtg----
wattttttgaccaagctggttgccttaaaacctgggaagacagtccaagagatgattaaa
aatgtaatgctgggcaaggatgaaggtgcagacactgaggaagatagaactgttggytct
c---------------------gtggaattgttggaagagaaagtctaactgggcgtaaa
ccccttccagtgcgtcctgggatgtttctggagactgtgtc----caaggtattgggggg
tatwtatgctggcaaggactcgggcattactgcacagcatctcgaatgggta--------
-------------------------------
>PAFTOL004631
gcatcagaggaggtcgcagtgcagttagctgcacaaggagttattggcaagagggttgat
caaatggagtcaggttttatgatggctctggattacatgatccaaacggctgaaaaagat
gaagatgatcagcgcaaatcactcttggaggttgtcaaagaaacagtattgtcgcatctc
acaaagaaatgccc----------cccacatgtacaagtcattggattgctttgtagaac
gccaaagaaggatagcaggcatgagttgctccgacgagtagcwgccggyggtggagaatt
taagratgaaaatggcacaaaagtttatcttcctggtgcaaatctgcttgatattgc---
----aaaccaggctgatgacttgctggagacaatggagactcgtcctgttgttccagata
ggaagctgcttgcaaggcttgttctaatcagagaagaagctcgaaatatgatgggaggag
gaatactggacgagagaaatgatcgtggtttcaatacccttcctgaatctgaggtg----
aattttttgaccaagctggttgccttaaaacctgggaagacagtccaagagatgattaaa
aatgtgatgctgggcaaggatgaaggtgcagacattgaggaaaatagaactgttggttct
c---------------------gtggaattgttggaagagaaagtctaactgggcgtaaa
ccccttccagtgcgtcctggratgtttctggagactgtgtc----caaggtattgggggg
tatttatgctggcaaggactcgggcattactgcacagcatctcgaatgggta--------
-------------------------------
>PAFTOL004632
gcagcagaggagtttgcagtgcagttagctgcacaaggagttattggcaagagggttgat
caaatggagtcaggttttatgatggctctggattacatgatccaaacggctgaaaaagat
gaagatgatcagcgcaaatcactcttggaggttgtcaaagagacagtattgtcgcatctc
acaaagaaatgccc----------cccacatgtacaagtcattggaatgctttgtagaac
gccaaagaaggatagcaggcatgagytgctacgacgagtagctgcgggtggtggagaatt
taagggtgaaaatggcacaaaagttcaccttcctggtgcaaatctgcttgatattgc---
----aaaccaggctgatgacttgttggagacaatggagactcgtcctgttgttccagata
ggaagctgcttgcaaggcttgttctaatcagagaagaagctcgaaatatgatgggaggag
gaatactggatgaaagaaatgatcgtggtttcagtacccttcctgaatctgaggtg----
aattttttgaccaagctggttgccttaaaacctgggaagacagtccaagagatgattaaa
aatgtaatgctgggcaaggatgaaggtgcagacactgaggaaaatggaactggtggttct
c---------------------gtggaattgttggaagagaaagtctaactgggcgaaaa
ccccttccagtgcgtcctgggatgtttctggagactgtgtc----caaggtattgggggg
tatttatgctggcaaggactcgggcattactgcacagcatctcgaatgggta--------
-------------------------------
>PAFTOL004633
gcatcagaggaggtcgcagtgcagttagctgcacaaggagttattggcaagagggttgat
caaatggagtcaggttttatgatggctctggattacatgatccaaacggctgaaaaagac
gaagatgatcagsgcaaatcactcttggaggktgtcaaagaaacggtactrtcgcatctc
acaaaggaatgccc----------cccacatgtacaagtcattggattgctttgtagaac
gccaaagaaggatagcaggcatgagttgctacgacgagtagctgcyggtggtggagaatt
taagggtgaaaatggcgcaaaagtttatcttcctggtgcaaatctgcttgatattgc---
----aaaccaggctgatgacttgctggagacaatggagactcgtcctgttgttccagata
ggaagctgcttgcaaggcttgttctaatcagagaagaagctcgaaatatgatgggaggag
gaatactggatgagagaaatgatcgtggtttcaatayccttcctgaatctgaggtg----
aattttttgaccaagctggttgccttaaaacctgggaagacagtscaagagatgattaaa
aatgtaatgctgggcaaggatgaaggtgcagacactgaggaaaatagaactggtcgttct
c---------------------atggaattgctggcagagaaagtytaactgggcgtaaa
ccccttccagtgcgtcctgggatgtttctggagactgtctc----caaggtattgggggg
tatttatgctggcaagcactcgggcattactgcacagcatctcgaatgggta--------
-------------------------------
>PAFTOL004634
gcatcagaggaggtcgcagtgcarttagctgcacaaggagttattggcaagagggttgat
caaatggagtcaggtttyatgatggctytggattacatgatccaaacggctgaaaargat
gaagatgatcagcgcaaatcactcttggaggttgtcaaagaaacagtattgtcgcatctc
acaaaggaatgccc----------cccacatgtacaagtcattggattgctttgtagaac
gccaaagaaggatagcaggcatgagttactacgacgagtagctgccggtggtggagaatt
taagggtgaaaatggcgcaaaaatttatcttcctggtgcaaatctgcttgatattgc---
----aaaccaggctgatgacttgctggagacaatggaaactcgtcctgttgttccagata
ggaagctgcttgcaaggcttgttctaatcagagaagaagctcgaaatatgatgggrggag
gaatactggatgagagaaatgatcgtggtttcaatacccttcctgaatccgaggtg----
aattttttgaccaagctggttgccttaaaaccygggaagacwgtycaagagatgattaaa
aatgtaatgctgggcaaggatgaaggtgcagacactgaggaaaatagagctggtggttct
t---------------------atggaattgctggcagagaaagtctaactgggcgtaaa
ccccttccagtgcgtcctgggatgtttctggagactgtctc----caaggtattgggggg
tatttatgctggcagggactcgggcattactgcacagcatctcgaatgggta--------
-------------------------------
>PAFTOL004635
------------------------------------------------------------
------------------------------------------------------------
------------------------------------------------------------
------------------------------------------------------------
------------------------------------------------------------
------------------------------------------------------------
-----------att---------ctacagacaatggagactcgtcctgttgttccagata
ggaagctgcttgcaaggcttgttctaatcagagaagaagctcgaaatatgatgggaggag
gaatactggatgagagaaatgatcgtggtttcaatacccttcccgaatctgaggtg----
------------------------------------------------------------
------------------------------------------------------------
------------------------------------------------------------
------------------------------------------------------------
------------------------------------------------------------
-------------------------------
>PAFTOL004636
gcatcggaggaggcygcagtgcagttagctgcacaaggagttattggcaagagggttgat
caaatggagccaggttttatgatggctctggattacatgatccaaacggctgaaaaagat
gaagatgatcagcgcaaatcactcttggaggttgtcaaagagacagtattgtcgcatctc
acaaagaaatgccc----------tccacatgtacaagtcattggattgctttgtggaac
gccaaagaaggatagcagacatgagttgctacgacgagtagctgctggtggtggagaatt
taagggtgaaaatggctcaaaagttcaccttcctggtgcaaatctgcttgatattgc---
----aaaccaggctgatgacttgttggagacaatggagactcgtcctgttgttccagata
ggaagctgcttgcgaggcttgttcttatcagagaagaagctcgaaatatgatgggaggag
gaatactggatgaaagaaatgatcgtggtttcaatacccttcctgaatctgaggtg----
aattttttgaccaagctggttgccttaaaacctggsaagacagtgcaagagatgattaaa
aatgtaatgctgggcaaggatgaaggtgcagacactgaggaaaatattactggtggttct
c---------------------gtggaattgttggaagagaaagtctaactgggcgtaaa
ccccttccagtgcgtcctgggatgtttctggagactgtgtc----caaggtattgggggg
tatttatgccggcaaggactcgggcattactgctcagcatctcgaatgggta--------
-------------------------------
>PAFTOL004637
gcatcagaggtggttgcagtgcagttagctgcacaaggagttattggcaagagggttgat
caaatggagtcagggtttatgatggctctggattacatgatccaaacggctgaaaaagac
caagatgatcagcgcaaatcactcttggaggttgtcaaagagacggtattgtcccatctc
acaaagaaatgccc----------cccacatgtgcaagtcattggattgctttgtagaac
gccaaagaaggatagcaggcatcagttgctacggcgagtagctgccggtggtggagaatt
taagggtgaaaatggcacaaaagttcaccttcctggtgcaaatctgcttgatattgc---
----aaaccaggctgatgacttgttggagacaatggagactcgtcctgttgttccagata
ggaagctgcttgcaaggcttgttctaatcagagaagaagctcgacatatgatgggaggag
gaatacttgatgaaagaaatgatcgtggtttcaatacccttcctgaatctgaggtt----
aattttttgaccaagctggttgccttaaaacctgggaagacggtccaggagatgattaaa
aatgtaatgctgggcaaggatgaaggtgcagaaaatgaggaaaatagaactggtggttct
c---------------------gtggaattgtaggaagagaaagtctaamtgggcgtaaa
ccccttccagtgcgtcctgggatgtttctggagactgtgtc----caaggtattgggtgg
tatttatgctggcaaggactcgggcattactgcacagcatctcgaatgggta--------
-------------------------------
>PAFTOL004638
gcatcagaggagatcgcagtgcagttagctgcacaaggagttattggcaagagggttgat
caaatggagtcaggttttatgatggctmtggattatatgatccaaacggctgaaaaagat
gaagatgatcagsgcaaatcactgttggaggttgttaaagaaacggtattgtcgcatctc
acaaagaaatgccc----------cccacakgtacaagtcattggattgctttgtagaac
gccaaagaaggatagcaggcatgagttgctacgacgagtagctgccggtggtggagaatt
taaggatgaaaatggcacaaaagtttatcttcctggtgcaaatctgcttgatattgc---
----aaaccaggctgatgacttgctggagacgatggagactcgtcctgctgttccagata
ggaagctgcttgcaaggcttgttctaatcagagaagaagctcgaaatatgatgggaggag
gaatactggaygagagaaatgatcgtggtttcaatacccttcctgaatctgaggtg----
aattttttgaccaagctggttgccttaaaacctgggaagatagtccaagagatgattaaa
aatgtgatgctgggcaaggatgaaggtgcagacattgaggaaaatagaactgttggttct
c---------------------gtggaattgttggaagagaaagtctaactgggcgtaaa
ccccttccagtgcgtcctgggatgtttctggagactgtgtc----caaggtattgggggg
tatttatgctggcaaggactcgggcattactgcacagcatctcgaatgggta--------
-------------------------------
>PAFTOL004639
gcagcagaggagtttgcagtgcagttagctgcacaaggagttattggcaagagggttgat
caaatggagtcaggttttatgatggctctggattacatgatccaaacggctgaaaaagat
ggagatgatcagcgcaaatcactcttggaggttgtcaaagagacagtattgtcgcatctg
acaaagaaatgccc----------cccacatgtacaagtcattggaatgctttgtagaac
accaaagaaggatagcaggcatgagttgctacgacgagtagctgcgggtggtggagaatt
taagggtgaaaatggcacaaaagttcaccttcctggtgcaaatctgcttgatattgc---
----aaaccaggctgatgacttgttggagacaatggagactcgtcctgttgttccagata
ggaagctgcttgcaaggcttgttctagtcagagaagaagctcgaaatatgatgggaggag
gaatactggatgaaagaaatgatcgtggtttcagtacccttcctgaatctgaggtg----
aattttttgaccaagctggttgccttaaarcctgggaagacagtccaagagatgattaaa
aatgtaatgctgggcaaggatgaaggtgcagacactgaggaaaatagaactggtggttct
c---------------------gtggaattgttggaagagaaaatctgactgggcgtaag
ccccttccagtgcgtcctgggatgttyctggagactgtgtc----caaggtattgggggg
tatttatgctggcaaggactcgggcattactgcacagcatctcgaatgggtatgccaatt
ttctcttt---------------cttcatta
>PAFTOL004640
gcagcagaggagctcgcagtgcagttagctgcacaaggagttattggcaagagggttgat
caaatggagtcaggttttatgatggctctggattacatgatccaaacggctgaaaaagat
gaagatgatcagcgcaaatcactcttggaggttgtcaaagagacagtattgtcgcatctc
acaaagaaatgccc----------cccacatgtacaagtsattggaatgctttgtagaac
gccacagaaggatagcaggcatgagttgctacgacgagtagctgctggtggtggagaatt
taagggtgaaaatggcacaaaagttcaccttcctggtgcaaatctgcttgatattgc---
----aaaccaggctgatgacttgttggagacaatggagactcgtcctgttgttccagata
ggaagctgcttgcaaggcttgttctaatcagagaggaagctcgaaatatgatgggaggag
gaatactggatgaaagaaatgatcgtggtttcaatacccttcctgaatctgaggtg----
aattttttgaccaagctggttgccttaaaacctgggaagacagtccaagagatgattaaa
aatgtaatgctgggcaargatgaaggtgcagaaactgaggaaaatagaactggtggttct
c---------------------gtggaattgttggaagagwaagtctaactgggcgtaaa
gcccttccagtgcgtcctgggatgtttctggagactgtgtc----caaggtattgggggg
aatttatgctggcaaggactcgggcattactgcacagcatctcgaatgggta--------
-------------------------------
>PAFTOL004642
gcatcagaggaggtcgcagtgcagttagctgcacaaggagttattggcaagagggttgat
caaatggagtcaggttttatgatggctctggattatatgatccaaacggctgaaaaagat
gaagatgatcagcgcaaatcactcttggaggttgtcaaagaaacggtattgtcgcatctc
acaaagaaatgccc----------cccacatgtacaagtcattggattgctttgtagaac
gccaaagaaggatagcaggcatgagttgctacgacgagtagctgccggcggtggagaatt
taagggtgaaaatgacacaaaagtttatcttcctggtgcaaatctgcttgatattgc---
----aaaccaggctgatgacttgctggagacaatggagactcgtcctgttgttccagata
ggaagctgcttgcaaggcttgttctaataagagaagaagctcgaaatatgatgggaggag
gaatactggacgagagaaatgatcgtggtttcaatacccttcctgaatctgaggtg----
aattttttgaccaagctggttgccttaaaacctgggaagacagtccaagagatgattaaa
aatgtgatgctgggcaaggatgaaggtgcagacattgaggaaaacagaactgttggttct
c---------------------gtggaattgttggaagagwaagtmtaactgggcgtaaa
ccccttccagtgcgtcctgggatgtttctggagactgtgtc----caaggtattgggggg
tatttatgctggcaaggactcgggcattactgcacagcatctcgaatgggta--------
-------------------------------
>PAFTOL004644
gcatcagaggaggtcgcagtgcarttagctgcacaaggagttattggcaagagggttgat
caaatggagccaggttttatgatggctctggattacatgatccaaacggctgaaaaagat
gaggatgatcagcgcaaatcactcttggaggttgtcaaagagacagtattgtcgcatctc
acraagaaatgccc----------cccacatgtacaagtcattggattgctttgtagaac
gcctaagaaggatagcaggcatgagttgctacgacgagtagytgccggtggtggagaatt
taaggatgaaaatggctcaaaagttcaccttcctggtgcaaatctgcttgatattgc---
----aaaccaggctgatgacttgctggagacaatggagactcgtcctgtggttccagata
ggaagctgcttgcaaggcttgtcctaatcagagaagaagctcgaaatatgatgggaggag
gaatattggatgaaagaaatgatcgtggtttcaatacccttcctgaatctgaggtg----
aattttttgaccaagctggttgccttaaaacctgggaagatagtccaagagatgattaaa
aatgtaatgctgggcaaggatgaaggtgcagacagtgaggaaaatagaactggtggttct
c---------------------gtggaattgttggaagagwaagtataactgggcgtaaa
ccccttccagtgcgtcctgggatgtttctggagactgtgtc----caaggtattgggggg
tatttatgctggcaaggactcgggcattactgcacagcatctcgaatgggta--------
-------------------------------
>PAFTOL004646
gcatcagaggaggtcgcagtgcagttagctgcacaaggagttattggcaagagggttgat
caaatggagtcaggttttatgatggctctggattacatgatccaaacggctgaaaaagat
gaagatgatcagcgcaaatcactgttggaggttgtcaaagaaacggtattgtcacatctc
acaaagaaatgccc----------cccacatgtacaagtcattggattgctttgtagaac
gccaaagaaggatagcaggcatgagttgctacgacgagtagctgccggtggtggagaatt
taaggatgaaaatggcacaaaagtttatcttcctggtgcaaatctgcttgatattgc---
----gaaccaggctgatgacttgctgsagacaatggagactcgtcctgttgttccagata
ggaagctgcttgcaaggcttgttctaatcagagaagaagctcgaaatatgatgggaggag
gaatactggacgagagaaatgatcgtggtttcaatacccttcctgaatctgaggtg----
wattttttgaccaagctggttgccttaaaacctgggaagacagtccaagagatgattaaa
aatgtgatgctgggcaaggatgaaggtgcagacattgaggaaaatagaactgttggttct
c---------------------gtggaattgttggaagagaaagtctaactgggcgtaaa
ccccttccagtgcgtcctgggatgtttctggagactgtgtc----caaggtattgggggg
tatttatgctggcaaggactcgggcattactgcacagcatctcgaatgggta--------
-------------------------------
>PAFTOL004647
gcatcggaggagatcgcagtgcagttagctgcacaaggagttattggcaagagggttgat
caaatggagtcaggttttatgatggctctggattgcatgatccaaacggctgaaaaagat
gaagatgatcagcgcaaatcactcttggaggttgtcaaagagacagtattgtcgcatctc
acaaagaaatgccc----------cccacatgtacaagtcattggattgctttgtagaac
accaaagaaggatagcaggcatgagttgctacgacgagtagctgcaggtggtggagaatt
taagggtgaaaatggctcaaaagttcaccttcctggtgcaaatctgcttgatattgc---
----aaaccaggctgatgacttgttggagacaatggagactcgtcctgttgttccagata
ggaagctgcttgcaaggcttgttctaatcagagaagaagctcgaaatatgatgggaggag
gaatactggatgaaagaaatgatcgtggtttcaatacccttcctgaagctgaggtg----
aattttttgaccaagctggttgccttaaaacccgggaagacagtcaaagagatgattaaa
aatgtaatgctgggcaaggatgaaggtgcagacactgaggaaaatagaactggtggttct
c---------------------gtggaattgttggaagagaaagtctaactgggcgyaaa
ccccttccagtgcgtcctgggatgtttctggagactgtgtc----caaggtattgggggg
tatttatgctggcaaggactcgggcattactgctcagcatctcgaatgggta--------
-------------------------------
>PAFTOL004648
acagcagaggaggtcrcagtgcagttagytgcacaaggagttattggsaagagggttgat
caaatggagtcargttttatgatggctctggattacatgatccaaacgrctraaaaagat
gaagatgatcagcgcaaatcactcctggaggtcgtcaaagagacagtattgtcgcatctc
acaaagaaatgccc----------cccacakgtacaagtcattggaatgctttgtagaac
gccaaagaaggatagcaggcatgagttgctacgacgagtagctgcggggggtggagtatt
tcagggtgaaaatgacacaaaagttcaccttcctggtgcaaatctgcttgatattgc---
----aaaccaggctgatgacttgttgkagacartggagactcgtcctgttgttccagata
ggaagctgcttgcaaggcttgttctaatcagagaagaagctcgaaatatgatgggaggag
gaatactggatgaaagaaatgatcgtggtttcaatacccttcctgaatctgaggtg----
wattttttgaccaagctggttgccttgaaacctgggaagacagtccaagagatgattaaa
aatgtaatgctgggcaaggatgaaggtgcagatgctgaggaaaatagaactggtgattct
c---------------------gtggaattgttggtagagaaagtctaactgggcataaa
cccsttccagtgcgtcctgggatgtttctggagactgtgtc----caaggtattgggggg
tatttatgctggcaaggactcrggcattactgcacagcatctcgaatgggta--------
-------------------------------
>PAFTOL004649
gcatcggaggaggtcgcagtacagttagctgcacaaggagttattggcaagagggttgat
caaatggagtcargttttatgatggctctggattacatgatccaaacggctgaaaaagat
gaagatgatcagcgcaaatcactcttggaggttgtcaaggagacagtattgtcrcatctg
acaaagaaatgccc----------cccacatgtacaagtcattggattgctttgtagaac
rccaaagaaggatagcaggcatgagttgytacgacgagtagctgcgggtggtggwgaatt
taagggtgaaaatggctcaaaagttcaccttcctggtgcaaatctgcttgatattgc---
----aaaccaggctgaygacttgttggagacaatggagactcgtcctgttgtgccagata
ggaagctgcttgcaaggcttgttctaatcagagaagaagctcgaaatatgatgggaggag
gaatactggatgaaaggaatgatcgtggtttcaatacccttcctgaatctgaggtg----
aattttttgaccaagctggttgccttaaaacctgggaagrcagtccaagagatgattaaa
aatgtaatgctgggcaaggatgaaggtgcagagactgaggaaaataaaactggtggttct
c---------------------gtggaattgttggaagagaaagtstaacggggcgtaaa
ccccttccagtgcgtcctgggatgtttctggagactgtgtc----caaggtactgggggg
tatttacgctggcaaggactcgggcatcactgctcagcatctcgaatgggta--------
-------------------------------
>PAFTOL004652
gcatcagaggaggtcgcagtgcagttagctgcacaaggagttattggcaagagggttgat
caaatggagtcaggttttatgatggctttggattatatgatccaaacggctgaaaaagat
gaagatgatcagcgcaaatcactgttggaggttgtcaaagaaacggtattgtcgcatctc
acaaagaaatgccc----------cccacatgtacaagtcattggattgctttgtagaac
gccaaagaaggatagcaggcatgagttgctacgacgagtagctgccggtggtggagaatt
taaggatgaaaatggcacaaaagtttatcttcctggtgcaaatttgcttgatattgc---
----aaaccaggctgatgacttgctgsagacaatggagacgcgtcctgttgttccagata
ggaagctgcttgcaaggcttgttctaatcagagaagaagctcgaaatatgatgggaggag
gaatactggacgagagaaatgatcgtggtttcmatacccttcctgaatctgaggtg----
aattttttgaccaagctggttgccttaaaacctgggaagacagtccgagagatgattaaa
aatgtgatgctgggcaaggatgaaggtgcatacattgaggaaaatagaactgttggttct
c---------------------gtggaattgttggaagagaaagtctaactgggcgtaaa
ccccttccagtgcgtcctgggatgtttctggagactgtgtc----caaggtattgggggg
tatttatgctggcaaggactcgggcattactgcacagcatctcgaatgggta--------
-------------------------------
>PAFTOL004653
gcatcagaggaggtcgcagtgcagttagctgcacaaggagttattggcaagagggttgat
caaatggagtcaggttttatgatggctctggattacatgatccaaactgctgaaaaagat
gaagatgatcagcgcaaatcactgttggaggttgtcaaagaaacggtgttgtcgcatctc
acaaagaaatgccc----------cccacatgtacaagtcattggattgctttgtagaac
accaaagaaggatagcaggcatgagttgctacgacgagtagctgccggtggtggagaatt
taagggtgacaatgacgcaaaagtttatcttcctggtgcaaatctgcttgacattgc---
----aaaccaggctgatgacttgctggagacaatggagactcgtcctgttgttccagata
gaaagctgcttgcaaggcttgttctaatcagagaagaagctcgaaatatgatgggaggag
gaatgctggacgagagaaatgatcgtggtttcaatacccttcctgaatcggaggtc----
aattttttgaccaagctggttgccttaaaacctgggaagacagtccaagagatgattaaa
aatgtgatgctgggcaaggatgaaggtgcagacattgaggacaatcgaactgttggttct
c---------------------gtggaattgttggaagagaaagtctatctgggcgtaaa
cctcttccagtgcgtcctgggatgtttctggagactgtgtc----caaggtattgggggg
tatttatgctggcaaggactcgggcattactgcacagcatctcgaatgggta--------
-------------------------------
>PAFTOL004654
gcatcggaggaggtcgcagtgcagttagctgcacaaggagtcattggcaagagggttgat
caaatggagtcaggttttatgacggctctggattacatgattcraacggctgaaaaagat
gaagatgatcaggtaaaaacactcctggaggttgtcaaggagacagtattgtcgcatctc
acaaagaaatgccc----------cccacatgtacaagtgattggattgctttgtaggac
rccaaagaaggatagcaggcatgagttgctacgacgagtagctgcgggtggtggagaatt
taagggtgaaaatggctcaaaagttcaccttcctggtgcaaatctgcttgatattgc---
----aaaccaggctgatgacttgttggagacaatggagactcgtcctgttgttccagata
ggaagctgcttgcaaggcttgttctaatcagrgaagaagctcgaaatatgatgggaggag
gaatactggatgaaagaaatgatcgtggtttcaatacccttcctgaatctgaggtg----
wattttttgaccaagctggttgccttaaaacckgggaaggcagtcgaagagatgattaaa
aatgtaatgctgggyaaggatgaaggtkcagacactgaggaaartrgaactggtggttct
y---------------------gtggaattgttggaagagaaagtctaactgggcgtaaa
ccccttccagtgcgtcctgggatgtttctggagactgtgtc----caaggtattgggggg
tatttatgccggcaaggactcgggcattactgctcagcatctcgaatgggta--------
-------------------------------
>PAFTOL004658
gcatcggaggaggttgcagtacagttagctgcacaaggagttattggcaagagggttgat
caaatggagtcaggttttatgatggctttggattacatgatccaaatggctgaaaaagat
gaagatgatcaggtagttaggcgcgtaggaagtggctccatgaatttacattctttaaaa
accttgttgctgtg----------tctctaggtgcaagtcattggattgctttgtagaac
gccaaagaaggatagcaggcatgagttgctacgacgagtagctgcgggcggtggagaatt
taagggtgaaaatggctcaaaagttcaccttcctggtgcaaatctgcttgatattgc---
----aaaccaggctgatgacttgttggagacaatggagactcgtcctgttgtgccagata
ggaagctgcttgcaaggcttgttctaatcagagaagaagctcgaaatatgatgggaggag
gaatactggatgaaagaaatgatcgtggtttcaatacccttcctgaatctgaggtg----
aattttttgaccaagctggttgccttaaaacctgggaaggcagtccaagagatgattaaa
aatgtaatgctgggcaaggatgaaggtgcagagactgaggaaaataaaactggtggttct
c---------------------gtggaattgttggaagcgaaagtctaactgggcgtaaa
ccccatccagtgcgtcctgggatgtttctggagactgtgtc----caaggtattgggggg
tatttacgca--------------------------------------------------
-------------------------------
>PAFTOL004660
gcatcggaggaggtcgcagtacagttagctgcacaaggagttattggcaagagggttgat
caaatggagtcaggttttatgatggctctggattacatgatccaaatggctgaaaaagat
gaagatgatcag------------------------------------------------
------------------------------------------------------------
------------------------------------------------------------
------------------------------------------------------------
--------------------gtcctacagacaatggagactcgtcctgttgtgccagata
ggaagctgcttgcamggcttgttctaatcagagaagaagctcgaaatatgatgggaggag
gaatactggatgaaagaaatgatcgtggtttcaatacccttcctgaatctgaggtg----
aattttttgaccaagctggttgccttaaaacctgggaagacagtccaagagatgattaaa
aatgtaatgctgggcaaggatgaaggtgcagagactgaggaaaataaaactggtggttct
c---------------------gtggaattgttggaagagtaagtaccattatgcatgac
ccccccaaaaaaaaacca------------------------------------------
------------------------------------------------------------
-------------------------------
>PAFTOL004661
gcatcagaggaggttgcagtgcagttagctgcacagggagttattggcaagagggttgat
caaatggagacaggttttatgatggctctggattacatgatccaaayggccgaaaaggac
caagatgatcagcgcaaatcactcttggaggttgtcaaagagacggtattgtcccatctc
acaaagaaatgccc----------cccacatgtacaagtcattggattgctttgtagaac
gccaaagaaggatagcaggcatgagttgctacgacgagtagctgccggtggtggagaatt
taagggtgcaaatggcacaaaagttcaccttcccggtgcaaatctgcttgatattgc---
----aaaccaggctgatgacttgctggagacaatggagacccgtcctgttgttcckgata
ggaagctgcttgcaaggctagttctaatcagagaagaagctcgaaatatgatgggaggag
gaatacttgatgagagaaatgatcgtggtttcaatacccttcctgaatctgaggtg----
aattttttgaccaagctggtggccttaaaacctgggaagacagtccaggagatgattaaa
aatgtaatgctggggaaggatgaaggtgcagaaaatgaggaaaataggactggtggttct
c---------------------gtggaattgtaggaagagaaagtcttaccgggcgtaaa
ccccttccagtgcgtcctgggatgtttctggagactgtgtc----caaggtattgggcgg
tatttatgccggcaaggactcaggcattactgcacagcatctcgaatgggta--------
-------------------------------
>PAFTOL004662
gcatcggaggaggttgcagtgcagttagctgcacaaggagtcattggcaagagggttgat
caaatggagtcaggttttatgatggctctggattacatgattcaracggctgaaaaagat
gaagatgatcagcgccgatcactcctggaggttgtcaaagagacagtattgtcgcatctc
acaaagcaatgccc----------cccacatgtacaagtcattggattgctttgtagaac
accaaagaaggatagcaggcatgagttgctacgacgagtagctgcgggtggtggagaatt
taagggtgaaaatggctcaaaagttcaccttcctggtgcaaatctgcttgatattgc---
----aaaccaggctgatgacttgttggagacaatggagactcgtcctgttgttccagata
ggaagctgcttgcaaggcttgttctaatcagagaagaagctcgaaatatgatgggaggag
gaatactggatgaaaggaatgatcgtggtttcaatacccttcctgaatctgaggtg----
aattttttgaccaagctggttgccttaaaacctgggaaggcagtccaagagatgattama
aatgtaatgctgggcaaggatgaaggtgcagacactgaggaaaatagaactggtggtyct
c---------------------gtggaattgttggaagagaaagtcttactgggcgtaaa
ccccttccagtgcgtcctgggatgtttctggagactgtgtc----caaggtattgggggg
tatttatgccgccaaggactcgggc-----------------------------------
-------------------------------
>PAFTOL004664
gcatcagaggaggtygcagtgcagttagctgcacaaggagttattggcaagagggttgat
caaatggagtcaggttttatgatggctctggattayatgatccaaacggctgaaaaagat
gaagatgatcagcgcaaatcactgctggaggttgtcaaagaaacggtattgtcgcatctc
acaaagaaatgccc----------cccacatgtacaagtcattggattgctttgtagaac
gccaaagaaggatagcaggcatgagttgctmcgacgagtagctgccggtggtggagaatt
taaggatgaaaatggcacaaaagtttatcttcctggtgcaaatctgcttgatattgc---
----aaaccaggctgatgacttgctgsagacaatggagactcgtcctgttgttccagata
ggaagctgcttgcaaggcttgttctaatcagagaagaagctcgaaatatgatgggaggag
gaatactggacgagagaaatgatcgtggtttcaatacccttcctgaatctgaggtg----
aattttttgaccaagctggttgccttaaaacctgggaagacagtccaagagatgattaaa
aatgtgatgctgggcaaggatgaaggtgcagacattgaggaaaatagaactgttggttct
c---------------------gtggaaytgttggaagagaaagtctaactgggcgtaaa
ccccttccagtgcgtcctgggatgtttctggagactgtgtc----caaggtattgggggg
tatttatgctggcaaggactcgggcattactgcacagcatctcgaatgggta--------
-------------------------------
>PAFTOL004665
gcagtagaggaggtygcagtgcagttagytrcacaaggagttattggsaagagggttgat
caaatggagtcaggttttatgatggctctggattacatgayccaaamggctraaaaagat
gaagatgataaacgcaaatcactcttggaagttgtcaaagagacagttttgtcgcatctc
acaaagaaatgccc----------cccacatgtacaagtcattggaatgctttgtaggac
gccaaagaaggatagcaggcatgagttgctacgacgagtagctgcgggtggtggagtatt
taagggtgaaaatggcacaaaagttcaccttcctggtgcaaatctgcttgatattgc---
----aaaccaggctgatgacttgttggagacaatggagactcgtcctgttgttccagata
ggaagctgcttgcaaggcttgttctaatcagagaagaagctcgaaatatgatgggaggag
gaatactggatgaaagaaatgatcgtggtctcagtacccttcctgaaccygaggtg----
aattttttgaccaagctggttgccttgaaacctgggaagacagtccaagagatgattaaa
aatgtaatgctgggcaaggatgaaggtgcagatgctgaggaaaatagaactggtgattct
c---------------------gtggaattgttggtagagaaagtctaactgggcataaa
ccccttccagtgcgtcctgggatgtttctggagactgtgtc----caaggta--------
------------------------------------------------------------
-------------------------------
>PAFTOL004666
gcatcagaggaggttgcagtgcagttagctgcacaaggagttattggcaagagggttgat
cagatggagtcaggttttatgatggctctggattacatgatccaaacggctgaaaaagat
gaggatgatcagcgcaaatcactcttggaggttgtcaaagaaacggtattgtcgcatctc
acaaagaaatgccc----------cccacatgtgcaagtcattggattgctttgtagaac
gccaaagaaggatagcaggcatgagttgctacgacgagtagctgccggcggtggagaatt
taaggatgaaaatggcacaaaagtttatcttcctggtgcaaatctgcttgatattgc---
----aaaccaggctgatgacttgctggagacaatggagactcgtcctgttgttccagata
ggaagctgcttgcaaggcttgttctaatcagagaagaagctcgaaatatgatgggaggag
gaatactggacgagagaaatgatcgtggtttcaatacccttcctgaatctgaggtg----
aattttttgaccaagctggttgccttaaaacctgggaagacagtccaagagatgattaaa
aaagtgatgctgggcaaggatgaaggtgcagacattgaggaaaatagaactgttggttct
c---------------------gtggaattgttggaagagaaagtctaactgggcgtaaa
ccccttccagtgcgtcctgggatgtttctagagactgtgtc----caaggtattgggggg
tatttatgctggcaaggactcgggcattactgcacagcatctcgaatgggta--------
-------------------------------
>PAFTOL004667
gcatcagaggaggttgcagtgcagttagctgcacaaggagttattggcaagagggttgat
cagatggagtcaggttttatgatggctctggattacatgatccaaacggctgaaaaagat
gaagatgatcagcgcaaatcactcttggaggttgtcaaagaaacggtattgtcgcatctc
acaaagaaatgccc----------cccacatgtgcaagtcattggattgctttgtagaac
gccaaagaaggatagcaggcatgagttgctacgacgagtagctgctggtggtggagaatt
taaggatgaaaatggcacaaaagtttatcttcctggtgcaaatctgcttgatattgc---
----aaaccaggctgatgacttgctggagacaatggagactcgtccggttgttccagata
ggaggctgcttgcaaggcttgttctaatcagagaagaagctcgaaatatgatgggaggag
gaatactggacgagagaaatgatcgtggtttcaatacccttcctgaatctgaggtg----
aattttttgaccaagctggttgccttaaaaccygggaagacagtccaagagatgattaaa
aatgtgatgctgggcaaggatgaaggtgcagacaytgaggaaaatagaactgttggttct
c---------------------gtggaattgttggaagagaaagtttaaccgggcgtaaa
ccccttccagtgcgtcctgggatgtttctggagacygtgtc----caaggtattgggggg
tatttatgctggcaaggactcgggcattactgcacagcatctcgaatgggta--------
-------------------------------
>PAFTOL004668
gcatcagaggaggtcgcagtgcagttagctgcacaaggagttattggcaagagggttgat
caaatggagtcaggttttatgatggctctggattacatgatccaaacggctgaaaaagat
gaagatgatcag------------------------------------------------
------------------------------------------------------------
------------------------------------------------------------
------------------------------------------------------------
--------------------atcctacagacaatggagactcgtcctgytgttccagata
ggaagctgcttgcaaggcttgttctaatcagagaagaagctcgaaatatgatgggaggag
gaatactggacgagagaaatgatcgtggtttyaatacccttcctgaatctgaggtg----
aaytttttgaccaagctggttgccttaaaacctgggaagacagtccaagagatgattaaa
aatgtgatgctgggcaaggatgaaggtgcagacattgaggaaaatagaactgttggttct
c---------------------gtggaattgttggaagagaaagtctaactgggcgtaaa
ccccttccagtgcgtcctgggatgtttctggagactgtgtc----caaggtattgggggg
tatttatgctggcaaggactcgggcattactgcacagcatctcgaatgggta--------
-------------------------------
>PAFTOL005024
gcatcagaggaggtcgcagtgcagttagctgcacaaggagttattggcaagagggttgat
caaatggagtcaggttttatgatggctctggattacatgatccaaacggctgaaaaagat
gaagatgatcagcgcaaatcactcttggaggttgtcaaagaaacggtattgtcgcatctc
acaaagaaatgccc----------cccacatgtacaagtcattggattgctttgtagaac
gccaaagaaggatagcaggcatgagttgctacgacgagtggctgccggcggtggagaatt
taaggatgaaaatggcacaaaagtttatcttcctggtgcaaatctgcttgatattgc---
----aaaccaggctgatgacttgctggagacaatggagactcgtcctgttgttccagata
ggaagctgcttgcaaggcttgttctaatcagagaagaagctcgaaatatgatgggaggag
gaatactggacgagagaaatgatcgtggtttcaatacccttcctgaatctgaggtg----
aattttttgaccaagctggttgccttaaaacctgggaagacagtccaagagatgattaaa
aatgtgatgctgggcaaggatgtaggtgcagacatcgaggacaatagaactgttggttct
c---------------------gtggaattgttggaagagaaagtctaactgggcgtaaa
ccccttccagtgcgtccggggatgtttctggagactgtgtc----caaggtattgggggg
tatttatgctgggaagggctcgggcattactgcacagcatctc-----------------
-------------------------------
>PAFTOL005025
gcagcagaggaggtcgcagtgcagttagctgcacaaggagttattggcaagagggttgat
caaatggagtcaggttttatgatggctctggattacatgatcgaaacggctgaaaaagat
gaagatgatcagcgcaaatcactcttggaggttgtcaaagagacagtattgtcacatctc
acaaagaaatgccc----------cccacatgtacaagtcattggattgctttgtagaac
gccaaagaaggatagcaggcatgagttgctacgacgagtagctgcgggtggtggagaatt
taagggtgaaaatggcttaaaagttcaccttcctggtgcaaatctgcttgatattgc---
----aaaccaggctgatgacttgttggagacaatggagactcgtcctgttgttccagata
ggaaactgcttgcaaggcttgttctaatcagagaagaagctcgaaatatgatgggaggag
gaatactggatgaaagaaatgatcgtggtttcaatacccttcctgaatctgaggtg----
aattttttgaccaagctggttgccttaaaacctgggaagacagtccaagagatgattaaa
aatgtaatgctgggcaaggatgaaggtgcagacactgaggaaaatagaactggtggttct
c---------------------gtggaattgttggaagagwaagtmtaactgggcgtaaa
ccccttccagtgcgtcctgggatgtttctggagactgtgtc----caaggtattgggggg
tatttatgctggcaaggactcgggcattactgcacagcatcttgaatgggtatac-----
-------------------------------
>PAFTOL005026
gcagcagaggaggtygcagtgcagttagctgcacaaggagttattggcaagagggttgat
caaatggagtcaggttttatgayggctctggattacatgatccaaacggctgaaaaagat
gaagatgatcagcgcaaatcactcttggaggttgtcaaagagacagtattgtcgcatctc
acaaagaaatgccc----------cccacatgtacaagtcattggattgctttgtagaac
gccaaagaaggatagcaggcatgagttgctacgacgagtagctgcgggtggtggagaatt
taagggtgaaaatggcttwaaagttcaccttcctggtgcaaatctgcttgatattgc---
----aaaccaggctgatgacttgttggagacaatggagactcgtcctgttgttycagata
ggaagctgcttgcaaggctkgttctaatcagagaagaagctcgaaatatgatgggaggag
gaatactggatgaaagaaatgatcgtggtttcaatacccttcctgaatctgaggtg----
aattttttgaccaagctggttgccttaaaacctgggaagacagtccaagagatgattaaa
aatgtaatgctgggcaaggatgaaggtgcagacactgaggaaaatagaactggtggttct
c---------------------gtggaattgttggaagagaaagtctaactgggcgtaaa
ccccttccagtgcgtcctgggatgtttctggagactgtgtc----caaggtattgggggg
tatttatgctggcaaggactcgggcattactgcacagcatctcgaatgggta--------
-------------------------------
>PAFTOL005035
gcatcagaggaggttgcagtgcagttagctgcacaaggagttattggcaagagggttgat
caaatggagtcaggttttatgatggctctggattacatgatccaaacggctgaaaaagat
gaagatgatcag------------------------------------------------
------------------------------------------------------------
------------------------------------------------------------
------------------------------------------------------------
--------------------atcctacagacaatggagactcgtcctgttgttccagata
ggaagctgcttgcaaggcttgttctaatcagagaagaagctcgaaatatgatgggaggag
gaatactggacgagagaaatgatcgtggtttyaatacycttcctgartctgaggta----
aattttttgaccaagctggttgccttaaaacctgggaagacagtccaagacatgattaaa
aatgtgatgctgggcaaggatgaaggtgcagacattgaggaaaatagaactgttggttct
c---------------------gtggaattgttggaagagaaagtctaactgggcgtaaa
ccccttccagtgcgtcctgggatgtttctggagactgtgtc----caaggtattgggggg
tatttatgctggcaaggactcgggcattactgcacagcatcttgaatgggta--------
-------------------------------
>PAFTOL005042
gcagcagaggagtttgcagtgcagttggctgcacaaggagttattggcaagagggttgat
caaatggagtcaggttttatgatggctctggattacatgatccaaacggctgaaaaagat
gaagatgatcagcgcaaatcactcttggaggttgtcaaagagacagtattgtcgcatctg
acaaagaaatgccc----------cccacatgtacaagtcattggaatgctttgtagaay
gccaaagaaggatagcaggcatgagttgctacgacgagtagctgcgggtggtggagaatt
taagggtgaaaatggcacaaaagttcaccttcctggtgcaaatctgcttgatattgc---
----aaaccaggctgatgacttgttggagacaatggagactcgtcctgytgttccagata
ggaagctgcttgcaaggcttgttctaatcagagaagaagctcgaaatatgatgggaggag
gaatactggaygaragaaatgatcgtggtttcartacccttcctgaatctgaggtg----
aattttttgaccaagctggttgccttaaaacctgggaagmyagtccaagagatgattaaa
aatgtratgctgggcaaggatgaaggtgcagacaytgaggaaaayagaactgktggttct
c---------------------gwggaattgttggaagagwaagtctaactgggcgtaaa
ccccttccagtgcgtcctgggatgtttctggagactgtgtc----caaggtattgggggg
tatttatgctggcaaggactcgggcattactgcacagcatctcgaatgggta--------
-------------------------------
>PAFTOL005043
gcatcagaggagatcgcagtgcagttagctgcacaaggagttattggcaagagggttgat
caaatggagtcaggttttatgatggctctggattatatgatccaaacggctgaaaaagat
gaagatgatcag------------------------------------------------
------------------------------------------------------------
------------------------------------------------------------
------------------------------------------------------------
--------------------atcctacagacgatggagackcgtcctgctgttccagata
ggaagctgcttgcaaggcttgttctaatcagagaagaagctcgaaatatgatgggaggag
gaatactggacgagagaaatgatcgtggtttcaatacccttcctgaatctgaggtg----
aattttttgaccaagctggttgccttaaaacctgggaagatagtccaagagatgattaaa
aatgtgatgctgggcaaggatgaaggtgcagacattgaggaaaatmgaactgttggttct
c---------------------gwggaattgttggaagagaaagtctaactgggcgtaaa
ccccttccagtgcgtcctgggatgtttctggagactgtgtc----caaggtattgggggg
tatttatgctggcaaggactcgggcattactgcacagcatctcgaatgggta--------
-------------------------------
>PAFTOL005169
gcatcagaggaggtcgcagtgcagttagckgcacaaggagttattggcaagagggttgat
caaatggagtcaggttttatgatggctctggattacatgatccaaacggctgaaaaagat
gaagatgatcaggtagttagtctttaaaaacct----------tgttactgtgttactta
ccaaaaaaaaaccttgttactgtgtctctaggtacaagtcattggattgctttgtagaac
gccaaagaaggatagcaggcatgagttgctacgacgagtagctgccggtggtggagaatt
taagggtgaaaatggcgcaaaagtttatcttcctggtgcaaatctgcttgatattgc---
----aaaccaggctgatgacttgctggagacaatggagactcgtcctgttgttccagata
ggaagctgcttgcaaggcttgttctaatcagagaagaagctcgaaatatgatgggaggag
gaatactggatgagagaaatgatcgtggtttcaatacccttcctgaatctgaggtg----
aattttttgaccaagctggttgccttaaaacctgggaagacagtccaagagatgattaaa
aatgtaatgctgggcaaggatgaaggtgcagacactgaggaaaatagaactgttggttct
c---------------------gtggaattgttggaagagtaagtgccattatgcatgac
ccaat--------------------------------------a----------------
------------------------------------------------------------
-------------------------------
>PAFTOL007498
gcatcagaggaggtcgcagtgcagctagctgcacaaggagttattggcaagagggttgat
caaatggagtcaggttttatgatggctctggattacatgatcgaaacggctgaaaaagac
gaagatgatcagcgcaaatcactcttggaggttgtcaaagagacagtattgtcgcatctc
acaaagaaatgccc----------cccacatgtacaagtcattggattgctttgtagaac
gccaaagaaggatagcagacatgagttgctacgacgagtagctgcgggtggtggagaatt
taagggtgaaaatggctcaaaagttcaccttcctggtgcaaatctgcttgatattgc---
----aaatcaggctgatgacttgttggagacaatggagactcgtcctgttgttccwgata
ggaagctgcttgcaaggcttgttctaatcagagaagaagctcgaaatatgatgggaggag
gaatactggatgagagaaatgatcgtggtttcaatacccttcctgaatctgaggtg----
aattttttgaccaagctggttgccttaaaacctgggaagacagtccaagagatgattaaa
aatgtaatgctgggcaaggatgaaggtgcagacrctgaggaaaatagaactgttggttct
c---------------------gtggaattgttggaagagaaagtctaactgggcgtaaa
ccccttccagtgcgtcctgggatgtttctggagactgtgtc----caaggtattgggggg
tatttatgctggcaaggactcaggcattactgcacagcatctcgaatgggta--------
-------------------------------
>PAFTOL008060
gcatcagaggaggtygcagtgcagttagctgcacaaggagttattggcaagagggttgat
caaatggagtcaggttttatgatggctctggattayatgatccaaacggctgaaaaagat
gaagatgatcagagataatgtcgatttcggtttagttgaaataatattgaatgttcgact
acaaagaaatgccc----------cccacatgtgcaagtcattggattgctttgtagaac
gccaaagaaggatagcaggcatgagttgctmcgacgagtagctgccggyggtggagaatt
taaggatgaaaatggcacaaaagtttatcttcctggtgcaaatctgcttgatattgc---
----aaaccaggctgatgacttgctgsagacaatggagactcgtcctgttgttccagata
ggaagctgcttgcaaggcttgttctaatcagagaagaagctcgaaatatgatgggaggag
gaatactggacgagagaaatgatcgtggtttcaatacccttcctgaatctgaggtg----
wattttttgaccaagctggttgccttaaaacctgggaagacagtccaagagatgattaaa
aatgtgatgctgggcaaggatgaaggtgcagacattgaggaaaatagaactgttggttct
c---------------------gtggaattgttggaagagaaagtctaactgggcgtaaa
ccccttccagtgcgtcctgggatgtttctggagactgtgtc----caaggta--------
------------------------------------------------------------
-------------------------------
>PAFTOL008062
gcatcagaggaggtcgcagtgcagttagctgcacaaggagttattggcaaaagggttgat
caaatggagtcaggttttatgatggctctggattacatgatccaaacggctgaaaaagat
gaagatgatcaggtagctttgtgccttggaagtggctccatgtatttacattctttaaaa
accttgttactgtg----------tctctaggtacaagtcattggattgctttgtagaac
gccaaagaaggatagcaggcatgagttgctacgacgagtagctgccggcggtggagaatt
taaggctgaaaatgacacaaaagtttatcttcctggtgcaaatctgcttgatattgc---
----aaaccaggctgatgacttgctggagacaatggagactcgtcctgttgttccagata
ggaagctgcttgcaaggcttgttctaatcagagaagaagcccgaaatatgatgggaggag
gaatactggacgagagaaatgatcgtggtttcaatacccttcctgaatctgaggtg----
aattttttgaccaagctggttgccttaaaacctgggaagacagtccaagagatgattaaa
aatgtgatgctgggcaaggatgaaggtgcagacattgaggaaaatagaactgttggttct
c---------------------gtggaattgttggaagagwaagtctaactgggcgtaaa
cctcttccagtgcgtcctgggatgtttctggagactgtgtc----caaggtattgggggg
tatttatgctggcaaggactcgggcattactgcacagcatctcgaatgggta--------
-------------------------------
>PAFTOL008063
gcatcagaggaggtcgcagtgcagttagctgcacaaggagttattggcaagagggttgat
caaatggagtcaggttttatgatggctctggattacatgatccaaayggctgaaaaagat
gaagatgatcagcgcaaatcactcttggaggttgtcaaagaaacggtattgtcgcatctc
acaaagaaatgccc----------cccacatgtacaagtcattggattgctttgtagaac
gccaaagaaggatagcaggcatgagttgctacgacgagtagctgccggcggtggagaatt
taagggtgaaaatgacacaaaagtttrtcttcctggtgcaaatctgcttgatattgc---
----aaaccaggctgatgacttgctggagacaatggagactcgtcctgttgttccagata
ggaagctgcttgcaaggcttgttctaatcagagaagaagctcgaaatatgatgggaggag
gaatactggacgagagaaatgatcgtggtttcaatacccttcctgaatctgaggtg----
aattttttgaccaagctggttgccttaaaacctgggaagacagtccaagagatgattaaa
aatgtgatgctgggcaaggatgagggtgcagacattgaggaaaatagaactgttggttct
c---------------------gtggaattgttggaagagaaagtctaactgggcgtaaa
ccccttccagtgcgtcctgggatgtttctggagactgtgtc----caaggtattgggggg
tatttatgctggcaaggactcgggcattactgcacagcatctcgaatgggta--------
-------------------------------
>PAFTOL008417
gcatcagaggaggtcgcagtgcagttagctgcacaaggagttattggcaagagggttgat
caaatggagtcaggttttatgatggctctggattacatgatccaaacggctgaaaaagat
gaagatgatcag------------------------------------------------
------------------------------------------------------------
------------------------------------------------------------
------------------------------------------------------------
--------------------atcctacagacaatggagactcgtcctgttgttccagata
ggaagctgcttgcaaggcttgttctaatcagagaagaagctcgaaatatgatgggaggag
gaatactggacgagagaaatgatcgtggtttcaatacccttcctgaatctgaggtg----
aattttttgaccaagctggttgccttaaaacctgggaagacagtccaagagatgattaaa
aatgtgatgctgggcaaggatgaaggtgcagacattgaggaaaatagaactgttggttct
c---------------------gtggaattgttggaagagaaagtctaactgggcgtaaa
ccccttccagtgcgtcctgggatgtttctggagactgtgtc----caaggta--------
------------------------------------------------------------
-------------------------------
>PAFTOL008419
gcatcagaggaggtcgcagtgcagttagctgcacaaggagttattggcaagagggttgat
cagatggagtcaggttttatgatggctctggattacatgatccaaacggctgaaaaagat
gaagatgatcag------------------------------------------------
------------------------------------------------------------
------------------------------------------------------------
------------------------------------------------------------
--------------------atcctacagacaatggagactcgtcctgttgttccagata
ggaagctgcttgcaaggcttgttctaatcagagaagaagctcgaaatatgatgggaggag
gaatactggacgagagaaatgatcgtggtttcaatacccttcctgaatctgaggtg----
aattttttgaccaagctggttgccttaaaacctgggaagacagtccaagagatgattaaa
aatgtgatgctgggcaaggatgaaggtgcagacattgaggaaaatagaactgttggttct
c---------------------gtggaattgttggaagagaaagtctaactgggcgtaaa
ccccttccagtgcgtcctgggatgtttctggagactgtgtc----caaggtattgggggg
tatttatgctggcaaggactcgggcattactgcacagcatctcgaatgggta--------
-------------------------------
>PAFTOL008421
gcatcggaggaggtcgcagtgcagttagctgcacaaggagttattggcaagagggttgat
caaatggagtcaggttttatgatggctctggattacatgatccgaacagctgamaaagat
gaagatgatcagcgcaaattactcttggaggttgtcaaagagacagtattgtcgcatctc
acaaagaaatgccc----------cccacatgtacaagtcattggattgctttgyagaac
gccaaataaggatagcaggcatgagttactacgacgagtagctgcgggtggtggagaatt
taagggtgaagatggctcaaaagttcaccttcctggtgcaaatctgcttgatattgc---
----aaaccaggctgatgacttgttggagacaatggagactcgtcctsttgttccagata
ggaagctgcttgcaaggcttgttcttatcagagaagaagctcgaaatatgatgggaggag
gaatactggatgaaagaaatgatcgtggtttcaatacccttcctgaatctgaggtg----
aattttttgaccaagctggttgccttaaaacctgggaagacrgtccaagagatgattaaa
aatgtaatgctgggcaaggatgaaggtgcagacgcygaggaaaatagaactggtgrttct
s---------------------gtggaattgttggaagagaaagtctaactgggcgtaaa
ccccttccagtgcgtcctgggatgtttctggagactgtgtc----caaggtattgggggg
catttatgccggcaaggactcgggcattactgctcagcatctcgaatgggta--------
-------------------------------
>PAFTOL008422
gcatcggaggaggtcgcagtgcagttagctgcacaaggagtcattggcaagagggttgat
caaatggagccaggttttatgatggctctggattacatgatccaaacggctgaaaaagat
gaagatgatcagcgcaaatcactcttggaggttgtcaaagagacagtattgtcgcatctc
acaaagaaatgccc----------tccgcatgtacaagtcattggaytgctttgtggaat
gccaaagaaggatggcaggcatgagttgctacgacgagtagctgckggtggtggagaatt
taagggtgaaaatggcacaaargttcaccttcctggtgcaaatctgcttgatattgc---
----aaaccaggctgatgacttgttggagacaatggagactcgtcctgttgtgccagata
ggaagctgcttgcaaggcttgttctaatcagagaagaagctcgaaatatgatgggaggag
gaatactggatgaaagaaatgatcgtggtttcaatacacttcctgaatctgaggtg----
aattttytgaccaagctggttgccttaaaacctgggaagacagtccaagagatgattaaa
aatgtaatgctgggcaaggatgaaggtgcagacgctgaggaaaatagaactggcggttct
c---------------------gtggaattgttggaagagaaagtctaactgggcttaaa
ccccttccagtgcgtcctgggatgtttctggagactgtgtc----caaggta--------
------------------------------------------------------------
-------------------------------
>PAFTOL008423
gcagcagaggaggtcgcagtgcagttagctgcacaaggagttattggcaagagggttgat
caaatggagtcaagttttatgatggctctggattacatgatccaaacggctgaaaaagat
gaagatgatcagcgcaaatcactcctggaggtcgtcaaagagacagtattgtcgcatctc
acaaagaaatgccc----------cccacatgtacaagtcattggaatgctttgtagaac
gccaaagaaggatagcaggcatgagttgctacgacgagtagctgcggggggtggagtatt
tcagggtgaaaatggcacaaaagttcaccttcctggtgcaaatctgcttgatattgc---
----aaaccaggctgatgacttgttggagacaatggagactcgtcctgttgttccagata
ggaagctgcttgcaaggcttgttctaatcagagaagaagctcgaaatatgatgggaggag
gaatactggatgaaagaaatgatcgtggtttcaatacccttcctgaatctgaggtg----
aattttttgaccaagctggttgccttaaaacctgggaagacagtccaagagatgattaaa
aatgtaatgctgggcaaggatgaaggtgcagacactgaggaaaatagaactggtgattct
c---------------------gtggaattgttggtagagaaagtctaactgggcgtaaa
ccccctccagtgcgtcctgggatgtttctggagactgtgtc----caaggtattgggggg
tatttatgctggcaaggactcgggcattactgcacagcatctcgaatgggta--------
-------------------------------
>PAFTOL008439
gcatcagaggaggttgcagtgcagttagctgcacaaggagttattggcaaragggttgat
caaatggagtcaggttttatgatggctctggattacatgatccaaacggctgaaaaagat
gaagatgatcaggttcaattggatttctcaatttctgctcgcagatggttcacccatctc
acaaagaaatgccc----------cccacacgtacaagtcattggrttgcttwgtagaac
gccaaagaaggatagcaggcatgagttgctacgacgagtagctgccggtggtggagagtt
tgagggtgaaaatggttcaaaagttcaccttcctggygcaaatctgcttgatattgc---
----aaaccaggctgatgacttattggagacaatggagactcgycctgttgttccagata
ggaagctgcttgcaaggcttgttctaatcagagaagaagctcgaaatwtgatgggaggag
gaatactggatgaaagaaatgatcgtggtttgaatacccttcctgaatccgaggtg----
aattttttgaccaagctggttgccttaaaacctgggaagcccgtccaagagatgataaaa
matgtaatgctgggcaaggatgaaggtgcagacacggaggaaaatagaamtggtgtttct
c---------------------gtggaattgttggtagagaaagtctaactgggcgtaaa
ccccttccagtgcgtcctgggatgtttctggagactgtttc----caaggtattgggggg
tatttatgctggcaaagactcgggtatcaccgcacagcatctcgaatgggta--------
-------------------------------
>PAFTOL008881
gcatcagaggaggttgcagtgcagttagctgcacaaggagttattggcaagagggttgat
caaatggagtcaggttttatgatggctctggattayatgatccaaacggctgaaaaagat
gaagatgatcagcgcaaatcactcttggaggttgtcaaagagacagtattgtcgcatctc
acaaagaaatgccc----------cccacatgtacaagtcattggattgctttgtagaac
gcctaagaaggatagcaggcatgagttgctacgacgagtagctgccggtggyggagaatt
taagggtgaaaatggctcaaaagttcaccttcctggtgcaaatctgcttgatatygc---
----aaaccaggctgatgacttgctggagacaatggagactcgtcctgttgttccagata
ggaagctgcttgcaaggcttgttctaatcagagaagaagctcgaaatatgatgggaggag
gaatactggatgaaagaaatgatcgtggtttcaatacccttcctgaatctgaggtg----
aattttttgaccaagctggttgcattaaaacctgggaagacagtccaagagatgattaaa
aatgtaatgctgggcaaggatgaaggtgcagacactgaggaaaatagaacyggtggttct
c---------------------gtggaattgttggaagagwaagtmtaactgggcgtaaa
ccccttccagtgcgtcctgggatgtttctggagactgtgtc----caaggtattgggggg
tatttatgctggcaaggactcgggcattactgcacagcatctsgaatgggta--------
-------------------------------
>PAFTOL009175
------------------------------------------------------------
------------------------------------------------------------
---------cagcgcaaatcactcttggaggttgtcaaagagacagtattgtcgcatctc
acaaagaaatgccc----------cccacatgtacaagtcattggattgctttgtagaac
gcctaagaaggatagcaggcatgagttgctacgacgagtagctgccggtggtggagaatt
taagggtgaaaatggggta-----------------------------------------
------------------------------------------------------------
------------------------------------------------------------
--------------------------------------ctcactgtggcacaggtg----
aattttttgaccaagctggttgcattaaaacctgggaagacagtccaagagatgattaaa
aatgtaatgctgggcaaggatgaaggtgcagacactgaggaaaacagaactggtggttct
c---------------------gtggaattgttggaagagtaagt---------------
------------------------------------------------------------
------------------------------------------------------------
-------------------------------
>PAFTOL009179
gcatcagaggaggtcgcagtgcagttagctgcacaaggagttattggcaagagggttgat
caaatggagtcaggttttatgatggctctggattacatgatccaaacggctgaaaaagat
gaagatgat---------------------------------------------------
-------------------------------gtacaagtcattggattgctttgtagaac
gccaaagaaggatagcaggcatgagttgctacgacgagtagctgctggtggtggagaatt
taagggcgacaatgacgcaaaagtttatcttcctggtgcaaatctgcttgatattgc---
----aaaccaggctgatgacttgctggagacaatggagactcgtcctgttgttccagata
ggaagctgcttgcaaggcttgttctaatcagagaagaagctcgaaatatgatgggaggag
gaatactggacgagagaaatgatcgtggtttcaatacccttcctgaatctgaggtg----
aattttttgaccaagctggttgccttaaaacctgggaagacagtccaagagatgattaaa
aatgtgatgctgggcaaggatgaaggtgcagacattgaggaaaatagaactgttggttct
c---------------------gtggaattgttggaagagaaagtctaaccgggcgtaaa
ccccttccagtgcgtcctgggatgtttctggagactgtgtc----caaggta--------
------------------------------------------------------------
-------------------------------
>PAFTOL009181
gcatcagaggaggtcgcagtgcagttagctgcacaaggagttattggcaagagggttgat
caaatggagccaggttttatgatggctctggattacatgatccaaacggctgaaaaagat
gaagatgatcag------------------------------------------------
------------------------------------------------------------
------------------------------------------------------------
------------------------------------------------------------
--------------------atcctacagacaatggagactcgtcctgttgttccagata
graagctgcttgcaaggcttgttctaatcagagaagaagctcgaaatatgatgggaggag
gaatactggacgagagaaatgatcgtggtttcaatacccttcctgaatckgaggtc----
aattttttgaccaagctggttgccttaaaacctgggaagacagtccaagagatgattaaa
aatgtgatgctggggaaggatgaaggtgcagacattgaggaaaatagaactgttggttct
c---------------------gtggaattgttggaagagaaagtctaaccgggcgtaaa
ccccttccagtgcgtcctgggatgtttctggagactgtgtc----caaggtattgggggg
tatttatgctggcaaggactcgggcattactgcacagcatctcgaatgggta--------
-------------------------------
>PAFTOL009183
gcatcagaggaggtcgcagtgcagttagctgcacaaggagttattggcaagagggttgat
caaatggagtcaggttttatgatggctctggattacatgatccaaacggctgaaaaagac
gaagatgatcag------------------------------------------------
------------------------------------------------------------
------------------------------------------------------------
------------------------------------------------------------
--------------------atcctacagacaatggagactcgtcctgttgttccagata
graagctgcttgcaaggcttgttctaatcagagaagaagctcgraatatgatgggaggag
gaayactggacgagagaaatgatcgtggtttcaatacycttccygaatckgaggtc----
aattttttgaccaagctggtcgccttaaaacctgggaagacagtccaagagatgattaaa
aatgtgatgctgggcaaggatgaaggtgcagacattgaggaaactagaactgttggttct
c---------------------gtggaattgttggaagagaaagtctaactgggcgtaaa
ccccttccagtgcgtcctgggatgtttctggagactgtgtc----caaggta--------
------------------------------------------------------------
-------------------------------
>PAFTOL009185
gcatcagaggaggtcgcagtgcagttagctgcacaaggagttattggcaagagggttgat
caaatggagtcaggtttyatgatggctctggattacatgatccaaacggctgaaaaagat
gaagatgatcagcgcaaatcactcttggacgttgtcaaagagacagtattgtcgcatctc
acaaagaaatgccc----------cccacatgtacaagtcattggattgctttgtagaac
gcctaagaaggatagcaggcatgagttgctacgacgagtagctgctggtggtggagaatt
taagggtgaaaattgctcaaaagttcaccttcctggtgcaaatctgcttgatattgc---
----aaaccaggctgatgacttgctggagacaatggagactcgtcctgttgttccagata
ggaagctgcttgcaaggcttgttctaatcagagaagaagctcgaaatatgatgggaggag
gaatactggatgagagaaatgatcgcggtttcartactcttcctgaatctgaggtg----
aattttttgaccaagctggttgccttaaaacctgggaagacagtccaagagatgattaaa
aatgtaatgctgggcaaggatgaaggtgcagacactgaggaaaatagaactgttggttct
c---------------------rtggaattgttggaagagaaagtctaactgggcgtaaa
ccccttccagtgcgtcctgggatgtttctggagactgtgtc----caaggtattgggggg
tatttatgctggcaaggactcgggcattactgcgcagcatctcgaatgggta--------
-------------------------------
>PAFTOL009187
gcagcagaggagtttgcagtgcagttagctgcacaaggagttattggcaagagggttgat
caaatggagtcaggttttatgatggctctggattacatgatccaaacggctgaaaaagat
gaagatgatcagcgcaaatcactcttggaggttgtcaaagagacagtattgtcgcatctg
acaaagaaatgccc----------cccacatgtgcaagtcattggaatgctttgtagaac
gccaaagaaggatagcaggcatgagttgctacgacgagtagctgcgggtggtggagaatt
taagggtgaaaatggcacaaaagttcaccttcctggtgcaaatctgcttgatattgc---
----aaaccaggctgatgacttgttggagacaatggagactcgtcccgttgttccagata
ggaagctgcttgcaaggcttgttctaatcagagaagaagctcgaaatatgatgggaggag
gaatwctggatgaaagaaatgatcgtggtttcagtacccttcctgaatctgaggtg----
aattttttgaccaagctggttgccttaaaacctgggaagacagtccaagagatgattaaa
aatgtaatgctgggcaaggatgaaggtgcagacaccgaggaaaatagaactggtggttct
c---------------------gtggaattgttggaagagaaagtctaactgagcgtaaa
ccccttccagtgcgtcctggtatgtttctggagactgtgtc----caaggtattgggggg
tatttatgctggcaaggactcg--------------------------------------
-------------------------------
>PAFTOL009189
gcatcagaggaggttgcagtgcagttagctgcacaaggagttattggcaagagggttgat
caaatggagtcaggttttatgatggctctggattacatgatccaaactgctgaaaaagat
gaagatgatcag------------------------------------------------
------------------------------------------------------------
------------------------------------------------------------
------------------------------------------------------------
--------------------atcctmcagacaatggagactcgtcctgttgttccagata
ggaagctgcttgcaaggcttgttctaatcagagaagaagctcgaaatatgatgggaggag
gaatactggaygagagaaatgatcgtggtttcaatacccttcctgaatctgaggtg----
aattttttgaccaagctggttgccttaaaacctgggaagacagtccaagagatgattaaa
aatgtgatgctgggcaaggatgaaggtgcagacattgaggaaaatagaactgttggttct
c---------------------gtggaattgttggaagagaaagtctaactgggcgtaaa
ccccttccagtgcgtcctgggatgtttctggagactgtgtc----caaggta--------
------------------------------------------------------------
-------------------------------
>PAFTOL009191
gcatcagaggaggttgcagtgcagttagctgcacaaggaattattggcaagagggttgat
caaatggagtcaggttttatgatggctctggattacatgatccaaacggctgaaaaagat
gaagatgatcagcgcaaatcactcttggaggttgtcaaagaaacggtattgtcgcatctc
acaaagaaatgccc----------cccacatgtacaagtcattggattgctttgtagaac
gccaaagaaggatagcaggcatgagttgctacgacgagtagctgctggcggtggagaatt
taaggatgaaaatggcacaaaagtttatcttcctggtgcaaatctgcttgatattgc---
----aaaccaggctgatgacttgctgsagacaatggagactcgtcctgttgttccagata
ggaagctgcttgcaaggctggttctaatcagagaggaagctcgaaatatgatgggaggag
gaatactggacgagagaaatgatcgtggtttcaatacccttcctgaatctgaggtg----
wattttttgaccaagctggttgccttaaaacctgggaagacagtccaagagatgattaaa
aatgtgatgctgggcaaggatgaaggtgcacacattgaggaaaatagaactgttggttct
c---------------------atggaattgttggaagagaaagtctaactgggcgtaaa
ccccttccagtgcgtcctgggatgtttctggagactgtgtc----caaggtattgggggg
tatttatgctggcaaggactcaggcattactgcacagcatctcgaatgggta--------
-------------------------------
>PAFTOL009193
gcatcggaggaggtcgcagtgcagttagctgcacaaggagtcattggcaagagggttgat
caaatggagtcaggttttatgacggctctggattacatgatccaaacggctgaaaaagat
gaagatgatcaggtagttagccttactgtggtttcgaaagagacagtattgtcgcatctc
acaaagaaatgccc----------cccacatgtacaagtcattggattgctttgtagaac
gccaaagaaggatagcaggcatgagttactacgacgagtagctgcgggtggtggagaatt
taagggtgaaaatggctcaaaagttcaccttcctggtgcaaatctgcttgatattgc---
----aaaccaggctgatgacttgttggagacaatggagactcgtcctgttgttccagata
ggaagctgctcgcaaggcttgttcttatcagagaagaagctcgaaatatgatgggaggtg
gaatmctggatgaaagaaatgatcgtggtttcaatacccttcctgaatctgaggtg----
wattttttgaccaagctggttgccttaaaacctgggaagacagtccaagagatgattaaa
aatgtaatgctgggcaaggatgaaggtgcagacactgaggaaaatagaactggtggttct
c---------------------gtggaattgttggaagagwaagtmtaactgggcgtaaa
ccccttccagtgcgycctgggatgtttctggagactgtgtc----caaggta--------
------------------------------------------------------------
-------------------------------
>PAFTOL009197
------------------------------------------------------------
------------------------------------------------------------
------------------------------------------------------------
------------------------------------------------------------
------------------------------------------------------------
------------------------------------------------------------
--------------------atcctacagacaatggagactcgtcctgttgttccagaca
ggaagctgcttgcaaggcttgttctaatcagagaagaagctcgaaatatgatgggaggag
gaatgctggacgagagaaatgatcgtggtttcaatacccttcctgaatctgaggtg----
aattttttgaccaagctggttgccttaaaacctgggaagacagtccaagagatgattaaa
aatgtgatgctgggcaaggatgaaggtgcagacattgaggaaaatagaactgttggttct
c---------------------gtggaattgttggaagagaaagtctaactgggcgtaaa
ccccttccagtgcgtcctgggatgtttctggagactgtgtc----caaggta--------
------------------------------------------------------------
-------------------------------
>PAFTOL009199
gcatcagaggaggtcgcagtgcagttagctgcacaaggagttattggcaaragggttgat
caaatggagtcaggttttatgatggctctggattacwtgatccaaacggctgaaaaagat
gaagatgatcagcgcaaatcactgttggaggttgtcaaagaaacggtattgtcgcatctc
acaaagaaatgccc----------cccacatgtacaagtcattggattgctttgtagaac
gccaaagaaggatagcaggcatgagttgctacgacgagtagctgcyggtggtggagaatt
taaggatgaaaatggcacaaaagtttatcttcctggtgcaaatctgcttgatattgc---
----aaaccaggctgatgacttgctgsagacaatggagactcgtcctgttgttccagata
ggaagctgcttgcaaggcttgttctaatcagagaagaagctcgaaatatgatgggaggag
gaatrctggacgagagaaatgatcgtggtttcaatayccttcctgaatctgaggtg----
wattttttgaccaagctggttgccttaaaacctgggaagacagtccaagagatgattaaa
aatgtgatgctgggcaaggatgaaggtgcagacattgaggaaaatagaactgttggttct
c---------------------gtggaattgttggaagagaaagtctaactgggcgtaaa
ccccttccagtgcgtcctgggatgtttctggagactgtgtc----caaggtattgggggg
tatttatgctggcaaggactcgggcattactgcacagcatctcgaatgggta--------
-------------------------------
>PAFTOL009203
gcatcagaggaggttgcagtgcagttagctgcacaaggagttattggcaagagggttgat
caaatggagtcaggttttatgatggctctggattacatgatccaaacggctgaaaaagat
caagatgatcagcgcaaatcactcttggaggttgtcaaagaaacagtattgtcgcatctc
acaaagaaatgccc----------cccacatgtacaagtcattggattgctttgtagaac
gccaaagaaggatagcaggcatgagttgctacgacgagtggctgccggcggtggagaatt
taaggatgaaaatggcacaaaagtttatcttcctggtgcaaatctgcttgatattgc---
----aaaccaggctgatgacttgctggagacaatggagactcgccctgttgttccagata
ggaagctgctggcaaggcttgttctaatcagagaagaagctcgaaatatgatgggaggag
gaatactggacgagagaaatgatcgtggtttcaatacccttcctgaatctgaggtg----
gattttttgaccaagctggttgccttaaaacctgggaagacagtccaagagatgattaaa
aatgtgatgctgggcaaggatgaaggtgcagacattgaggaaaatagaackgttggttct
c---------------------gtggaattgttggaagagaaagtctaactggtcgtaaa
ccccttccagtgcgtcctgggatgtttctggagactgtgtc----caaggtattgggggg
tatttatgctggcaaggactcgggcattactgcacagcatctcgaatgggta--------
-------------------------------
>PAFTOL009205
gcagcagaggaggtcgcagtgcagttagctgcacaaggagttattggcaagagggttgat
caaatggagtcaggttttatgatggctctggattacatgatccaaacrgctgaaaaagat
gaagatgatcaggtaggtagctatgttacaagctattaaaataaggtattgtcgcatctc
acaaagaaatgccc----------cccacatgtacaagtcattggattgctttgtagaac
gccaaagaaggatagcaggcatgagttgctacgacgagtagctgcgggtggtggagaatt
taagggtgaaaatggcttaaaagttcaccttcctggtgcaaatctgcttgatattgc---
----aaaccaggctgatgacttgttgsagacaatggagactcgtcctgttgttccagata
ggaagctgcttgcaaggcttgttctaatcagagaagaagctcgaaatatgatgggaggag
gaatactggatgaaagaaatgatcgtggtttcaatacccttcctgaatctgaggtg----
wattttttgaccaagctggttgccttaaaacctgggaagacagtccaagagatgattaaa
aatgtaatgctgggcaaggatgaaggtgcagacactgaggaaaatagaactggtggttct
c---------------------gtggaattgttggaagagaaagtctaactgggcgtaaa
ccccttccagtgcgtcctgggatgtttctggagactgtgtc----caaggtattgggggg
tatttatgctggcaaggactcgggcattactgcacagcatctcgaatgggta--------
-------------------------------
>PAFTOL009209
gcagcagaggaggtcgcagtgcagttagctgcacaaggagttattggcaagagggttgat
caaatggagtcaagttttatgatggctctggattacatgatccaaacggctgaaaaagat
gaagatgatcag---gtagttaggatgtgattcgtcaaagagacagtattgtcgcatctc
acaaagaaatgccc----------cccacatgtacaagtcattggaatgctttgtagaac
gccaaagaaggatagcaggcatgagttgctacgacgagtagctgcggggggtggagtatt
tcagggtgaaaatggcacaaaagttcaccttcctggtgcaaatctgcttgagattgc---
----aaaccaggctgatgacttgttggagacaatggagactcgtcctgttgttccagata
ggaagctgcttgcaaggcttgttctaatcagagaagaagctcgaaatatgatgggaggag
gaatactggatgaaagaaatgatcgtggtttcaatacccttcctgaatctgaggtg----
aattttttgaccaagctggttgccttaaaacctgggaagacagtccaagagatgattaaa
aatgtaatgctgggcaaggatgaaggtgcagacactgaggaaaatagaactggtgattyt
c---------------------gtggaattgttggtagagaaagtctaactgggcgtaaa
ccccctccagtgcgtcctgggatgtttctggagactgtgtc----caaggtattgggggg
tatttatgctggcaaggactcgggcattactgcacagcatctcgaatgggta--------
-------------------------------
>PAFTOL009215
gcatcagaggaggtcgcagtgcagttagctgcacaaggagttattggcaagagggttgat
caaatggagtcaggttttatgatggctctggattacatgatccaaacggctgaaaaagat
gaagatgatcagcgcaaatcactgttggaggttgtcaaagaaacggtattgtcgcatctc
acaaagaaatgccc----------cccacatgtacaagtcattggattgctttgtagaac
gccaaagaaggatagcaggcatgagttgctacgacgagtagctgccggtggtggagaatt
taaggatgaaaatggcacaaaagtttatcttcctggtgcaaatctgcttgatattgc---
----aaaccaggctgatgacttgctggagacaatggagactcgtcctgttgttccagata
ggaagctgcttgcaaggctcgttctaatcagagaagaagctcgaaatatgatgggaggag
gaatactggatgagagaaatgaccgtggtttcaatacccttcctgaatctgaggtg----
aattttttgaccaagctggttgccttaaaacctgggaagacagtccaagagatgattaaa
aatgtgatgctgggcaaggatgaaggtgcagacattgaggaaaatagaactgttggttct
c---------------------gtggaattgttggaagagaaagtttaactgggcgtaaa
ccccttccagtgcgtcctgggatgtttctggagactgtgtc----caaggtattgggggg
tatttatgctggcaaggactcgggcattactgcacagcatctcgaatgggtc--------
-------------------------------
>PAFTOL009217
gcatcagaggaggtcgcagtgcagttagctgcacaaggagttattggcaagagggttgat
caaatggagtcaggttttatgatggctctggattacatgatccaaacggctgaaaaagat
gaagatgatcagcttaaattgctcttggaggttgtcaaagaaacggtattgtcgcatctc
acaaagaaatgccc----------cccacatgtacaagtcattggattgctttgtagaac
gcgaaagaaggatagcaggcatgagttgctacgacgagtagctgccggcggtggagaatt
taagggtgaaaatgacacaaaagtttatcttcctggtgcaaatctgcttgatattgc---
----aaaccaggctgatgacttgctggagacaatggagactcgtcctgttgttccagata
ggaagctgcttgcaaggcttgttctaatcagagaagaagctcgaaatatgatgggaggag
gaatactggacgagagaaatgatcgtggtttcaatacccttcctgaatctgaggtg----
aattttttgaccaagctggttgccttaaaacctgggaagacagtccaagagatgattaaa
aatgtgatgctgggcaaggatgaaggtgcagacattgaggaaaatagaactgttggttct
c---------------------gtggaattgttggaagagaaagtctaactgggcgtaaa
ccccttccagtgcgtcctgggatgtttctggagactgtgtc----caaggtattgggggg
tatttatgctggcaaggactcgggcattactgcacagcatctcgaatgggta--------
-------------------------------
>PAFTOL009219
gcatcagaggaggtcgcagtgcagttagctgcacaaggagttattggcaagagggttgat
caaatggagtcaggttttatgatggctctggattacatgatccaaacggctgaaaaagat
gaagatgatcag------------------------------------------------
-------------------------------gttcaagttgttgggctgctatgcagaac
ccctcaaaaagaaagtagacatgaattactcaggcgggtggcggcaggcggtggtacatt
cgaaagtgaaaatggtgcaaaagttcatcttccaggggcgaatctaaatgatatagc---
----taatcaggctgatgacttmctasagacaatggagactcgtcctgttgttccagata
ggaagctgcttgcaaggcttgttctaatcagagaagaagctcgaaatatgatgggaggag
gaatactggacgagagaaatgatcgtggtttcaatacccttcctgaatctgaggtg----
wattttttgaccaagctggttgccttaaaacctgggaagacagtccaagagatgattaaa
aatgtgatgctgggcaaggatgaaggtgcagacattgaggaaaatagaactgttggttct
c---------------------gtggaattgttggaagagaaagtctaactgggcgtaaa
ccccttccagtgcgtcccgggatgtttctggagactgtgtc----caaggtattgggggg
tatgtatgctggcaaggactcgggcattactgcacagcatctcgaatgggta--------
-------------------------------
>PAFTOL009221
gcatcagaggaggtcgcagtgcagttagctgcacaaggagttattggcaagagggttgat
caaatggagtcaggttttatgatggctctggattacatgatccaaacggctgaaaaagat
gaagatgatcagtttgaatcactcttggaggttgttaaagaaacggtattgtcgcatctc
acaaagaaatgccc----------cccacatgtacaagtcattggattgctttgtagaac
gccaaagaaggatagcaggcatgagttgctacgacgagtagctgccggtggtggagaatt
taagggtgaaaatggcgcaaaagtttatcttcctggtgcaaatctgcttgatattgc---
----aaaccaggctgatgacttgctgsagacaatggagactcgtcctgttgttccagata
ggaagctgcttgcaaggcttgttctaatcagagaagaagctcgaaatatgatgggaggag
gaatactggatgagagaaatgatcgtggtttcaatacccttcctgaatctgaggtg----
wattttttgaccaagctggttgccttaaaacctgggaagacagtccaagagatgattaaa
aatgtaatgctgggcaaggatgaaggtgcagacactgaggaaaatagaactgttggtyct
c---------------------gtggaattgttggaagagwaagtstaactgggcgtaaa
ccccttccagtgcgtcctgggatgtttctggagactgtgtc----caaggtattgggggg
tatttatgctggcaaggactcgggcattactgcacagcatctcgaatgggta--------
-------------------------------
>PAFTOL009223
gcatcagaggagcttgcagtgcagttagctgcacaaggagttattggcaagagggttgat
caaatggagtcaggttttatgatggctctggattatatgatccaaacggctgaaaaagat
gaagatgatcagcgcaaatcactgttggaggttgtcaaagaaacggtattgtcgcatctc
acaaagaaatgccc----------cccacatgtacaagtcattggattgctttgtagaac
gccaaagaaggatagcaggcatgagttgctacgacgagtagctgccggtggtggagaatt
taaggatgaaaatggcacaaaagtttatcttcctggtgcaaatctgcttgatattgc---
----aaaccaggctgatgacttgctggagacaatggagactcgtcctgttgttccagata
ggaagctgcttgcaaggcttgttctaatcagagaagaagctcgaaatatgatgggaggag
gaatactggacgagagaaatgatcgtggtttcaatacccttcctgaatctgaggtg----
aattttttggccaagctggttgccttaaaacctgggaagacagtccaagagatgattaaa
aatgtgatgctgggcaaggatgaaggtgcagacattgaggaaaatagaactgttggttct
c---------------------rtggaattgttggaagagaaagtytaactgggcgtaaa
ccccttccagtgcgtcctgggatgtttctggagactgtgtc----caacgtattgggggg
tatttatgctggcaagtactcgggcattactgcacagcatctcgaatgg-----------
-------------------------------
>PAFTOL009225
gcatcagaggagcttgcagtkcagttagctgcacaaggagttattggcaagagggttgat
caaatggagtcaggttttatgatggctctggattatatgatccaaacggctgaaaaagat
gaagatgatcagattaaatcactgttggaggttgtcaaagaaacggtattgtcgcatctc
acaaagaaatgccc----------cccacatgtacaggtcattggattgctttgtagaac
gccaaagaaggatagcaggcatgagttgctacgacgagtagctgccggtggtggagaatt
taaggatgaaaatggcacaaaagtttatcttcctggtgcaaatctgcttgatattgc---
----aaaccaggctgatgacttgctggagacaatggagactcgtcctgttgttccagata
ggaagctgcttgcaaggcttgttctaatcagagaagaagctcgaaatatgatgggaggag
gaatactggacgagagaaatgatcgtggtttcaatacccttcctgaatctgaggtg----
aattttttggccaagctggttgccttaaaacctgggaagacagtccaagagatgattaaa
aatgtgatgctgggcaaggatgaaggtgcagacattgaggaaaatagaactgttggttct
c---------------------gtggaattgttggaagagaaagtctaactgggcgtaga
ccccttccrgtgcgtcctgggatgtttctggagactgtgtc----caacgtattgggggg
tatttatgctggcaagtacgcgggcattactgcacagcatctcgaatgggta--------
-------------------------------
>PAFTOL009227
gcatcagaggaggtcgcagtgcagttagctgcacaaggagttattggcaagagggttgat
caaatggagtcaggttttatgatggctctggattatatgatccaaacggctgaaaaagat
gaagatgatcagcgcaaatcactgttggaggttgtcaaagaaacggtattgtcgcatctc
acaaagaaatgccc----------cccacatgtacaagtcattggattgctttgtagaat
gccaaagaaggatagcaggcatgagttgctacgacgagtagctgccggtggtggagaatt
taaggatgaaaatggcgcaaaagtttatcttcctggtgcaaatctgcttgatattgc---
----aaaccaggctgacgacttgctgsagacaatggagactcgtcctgttgttccagata
ggaagctgcttgcaaggcttgttctaatcagagaagaagctcgaaatatgatgggaggag
gaatactggacgagagaaatgatcgtggtttcaatacccttcctgaatctgaggtg----
aattttttgaccaagctggttgccttaaaacctgggaagacagtccaagcgatgattaaa
aatgtgatgctgggaaaggatgaaggtgcagacattgaggaaaatagaactgttggttct
c---------------------gtggaattgttggaagagaaagtctaactgggcgtaaa
cccccgccagtgcgtcctgggatgtttctggagactgtgtc----caaggtattgggggg
tatttatgctggcaaggactcgggcattactgcacagcatcttgaatgggta--------
-------------------------------
>PAFTOL009229
gcatcggaggaggttgcagtacagttagctgcacaaggagttattggcaagagggttgat
caaatggagtcaggttttatgatggctctggattacatgatccaaacggctgaaaaagat
gaagatgatcagcgcaaatcacttttggaggttgtcaaagagacagtattgtcgcatctc
acaaagaaatgccc----------cccgcatgtacaagtcattggattgctttgtagaac
gccaaagaaggatagcaggcatgagttgctacgacgagtagctgcgggtggtggagaatt
taagggtgaaaatggctcaaaagttcaccttcctggtgcaaatctgcttgatattgc---
----aaaccaggctgatgacttgttggagacaatggagactcgtcctgttgtgccagata
ggaagctgcttgcaaggcttgtyctaatcagagaagaagctcgaaatatgatgggaggag
gaatactggatgaaagaaatgatcgtggtttcaatacycttcctgaatctgaggtg----
aattttttgaccaagctggttgccttaaaacctgggaagacagtccaagagatgattaaa
aatgtaatgctgggcaaggatgaaggtgcagagactgaggaaaataaaactggtggttct
c---------------------gtggaattgttggaagaggaagtctaactgggcgtaaa
ccccttccagtgcgtcctgggatgtttctggagactgtktc----caaggtattgggggg
tatttacgctggcaaggactcgggcatcactgctcagcatctcgaatgggta--------
-------------------------------
>PAFTOL009231
gcatcggaggaggtcgcagtacagttagctgcacaaggagttattggcaagagggttgat
caaatggagtcaggttttatgatggctctggattacatgatccaaacggctgaaaaagat
gaagatgatcag------------------------------------------------
------------------------------------------------------------
------------------------------------------------------------
------------------------------------------------------------
--------------------gtcctacagacaatggagactcgtcctgttgtgccagata
ggaagctgcttgcaaggcttgttctaatcagagaagaagctcgaaatatgatgggaggag
gaatactggatgaaagaaatgatcgtggtttcaatacccttcctgaatctgaggtg----
wattttttgaccaagctggttgccttaaaacctgggaagrcagtccaagagatgattaaa
aatgtaatgctgggcaaggatgaaggtgcagacactgaggaaaatagaactggtggttct
c---------------------gtggaattgttggaagagwaagtgtaacggggcgtaaa
ccccttccagtgcgtcctgggatgtttctggagactgtgtc----caaggta--------
------------------------------------------------------------
-------------------------------
>PAFTOL009233
gcatcagaggaggttgcagtgcagttagctgcacaaggagttattggcaagagggttgat
caaatggagtcgggttttatgatggctctggattacatgatccaaacrgctgaaaaagac
gaagatgatcagaaataattggcctaggaagtgggcttcatgtatctacatcctttaaaa
accttgttactgtg----------tctccaggtacaagtcattggattgctttgtagaac
gcctaagaaggatagcaggcatgagttgctacgacgagtagctgctggtggtggagagtt
tgagggtgaacatggctcaaaagttcaccttcctggtgcaaatctgcttgatattgc---
----aaaccaggctgatgacttgctggagacaatggagactcgtcctgttgttccagata
ggaagctgcttgcaaggcttgttctaatcagagaagaagctcgaaatatgatgggaggag
gaatactggatgagagaaatgatcgtggtttcaatacccttcctgaatctgaggtg----
aattttttgaccaagctggttgccttaaaacctgggaaggcagtccaagagatgattaaa
aatgtaatgctgggcaaggatgaaggtgcagacactgaggaaaatagtawtgttggttct
c------------------------------------agggaagtctaactgggcgtaaa
ccccgtccagtgcgtcctgggatgtttctggagactgtgtc----caaggtattgggggg
tatttatgctgggaaggactcg--------------------------------------
-------------------------------
>PAFTOL009235
gcatcagaggaggttgcagtgcagttagccgcacaaggagttattggcaagagggttgat
caaatggaggcaggttttatgatggctctggattacatgatccaaacggctgaaaaggac
caagatgatcagcgcaaatcactcttggaggttgtcaaagagactgtattgtcccatctc
acaaagaaatgccc----------cccacatgtacaagtcattggattgctttgtagaac
gccaaagaaggatagcaggcatgagttgctacgacgagtagctgccggtggtggagaatt
taagggtgcaaatggcacaaaagttcaccttcccggtgcaaatctgcttgatattgc---
----aaaccaggctgatgacttgctggagacaatggagacccgtcctgttgttccggata
ggaagctgcttgcaaggctrgttctaatcagagaagaagctcgaaatatgatgggaggag
gaatacttgatgaaagaaatgatcgtggtttcaatacccttcctsaatctgaggtg----
aattttttgaccaagctggtggccttaaaacctgggaagacagtccaggagatgattaaa
aatgtaatgctgggcaaggatgaaggtgcagaaaatgaggaaaatagaactagtggttct
c---------------------gtggaattgtaggaagagaaagtgttaccrggcataaa
ccccttccagtgcgtcctgggatgtttctggagactgtgtc----caaggtattgggcgg
tatttatgctggcaaggactcaggcattactgcacagcatctcgaatgggta--------
-------------------------------
>PAFTOL009239
gcatcagaggaggtcgcagtgcagcttgctgcacaaggagttattggcaagagggttgat
caaatggagtcaggttttatgatggctctggattacatgatcgaaacggctgaaaaagac
gaagatgatcagcgcaaatcactcttggaggttgtcaaagagacagtattgtctcatctc
acaaagaaatgccc----------cccacatgtacaagtcattggattgctttgtagaac
gccaaagaaggatagcagacatgagttgctrcgacgagtagctgcgggtggtggagaatt
taagggtgaaaatggctcaaaagttcaccttcctggtgcaaatctgcttgatattgc---
----aaatcaggctgatgacttgttgsagacaatggagactcgtcctgttgttccagata
ggaagctgcttgcaaggcttgttctaatcagagaagaagctcgaaatatgatgggaggag
gaatactggatgagagaaatgatcgtggtttcaatacccttcctgaatctgaggtg----
aattttttgaccaagctggttgccttaaaacctgggaagacagtycaagagatgmttaaa
aatgtaatgctgggcaaggatgaaggtgcagacactgaggaaaatagaactgttggttct
c---------------------gtggaattgttggaagagaaagtctaactgggcgtaaa
ccccttccagtgcgtcctgggatgtttctggagactgtgtc----caaggtawtgggggg
tatttatgctggcaaggactcgggcattactgcacagcatctcgaatgggta--------
-------------------------------
>PAFTOL009241
gcatcagaggagcttgcagtgcagttagctgcacaaggagttattggcaagagggttgat
caaatggagtcagrttttatgatggctctggattatatgatccaaacggctgaaaaagat
gaagatgatcagcgcaaatcactgttggaggttgtcaaagaaacggtattgtcgcatctc
acaaagaaatgccc----------cccacatgtacaagtcattggattgctttgtagaac
gccaaagaaggatagcaggcatgagttgctacgacgagtagctgccggtggtggagaatt
taaggatgaaaatggcacaaaagtttatcttcctggtgcaaatctgcttgatattgc---
----aaaccaggctgatgacttgctggagacaatggagactcgtcctgttgttccagata
ggaagctgcttgcaaggcttgttctaatcagagaagaagctcgaaatatgatgggaggag
gaatactggacgagagaaatgatcgtggtttcaatacccttcctgaatctgaggtg----
aattttttggccaagctggttgccttaaaacctgggaagacagtccaagagatgattaaa
aatgtgatgctgggcaaggatgaaggtgcagacattgaggaaaatagaactgttggttct
c---------------------gtggaattgttggaagagaaagtctaactgggcgtaaa
ccccttccagtgcgtcctgggatgtttctggagactgtgtc----caaggtattgggggg
tatttatgctggcaagtacgcgggcattactgcacagcatctcgaatgggta--------
-------------------------------
>PAFTOL009243
gcagcagaggaggtcgcagtgcagttagctgcacaaggagttattggcaagagggttgat
caaatggagtcaggttttatgatggctctggattacatgatccaaacggctgaaaaagat
gaagatgatcagcgcaaatcactcttggaggttgtcaaagagacagtattgtcgcatctc
acaaagaaatgccc----------cccacatgtacaagtcattggaatgctttgtagaac
gccaaagaaggatagcaggcatgagttgctacgacgagtagctgcgggtggtggagaatt
taagggtgaaaatggcacaaaagttcaccttcctggtgcaaatctgcttgatattgc---
----aaaccaggctgatgacttgttggagacamtggagactcgtcctgttgttccagata
ggaagctgcttgcaaggcttgttctaatcagagaagaagctcgaaatatgatgggaggag
gaatactggatgaaagaaatgatcgtggtttcaatacccttcctgaatctgaggtg----
aattttttgaccaagctggttgccttaaaacctgggaagacagtccaagagatgattaaa
aatgtaatgctgggcaaggatgatggtgcagacrctgacgaaaatagaactggtggttct
c---------------------gtggrmttgttggaagagaaagtctaactgggcataaa
ccccttccagtgcgtcctgggatgtttctggagactgtgtc----caaggtattgggggg
tatttatgctggcaaggactcgggcattactgcacagcatctcgaatgggta--------
-------------------------------
>PAFTOL009245
gcagcagaggagtttgcagtgcagttagctgcacaaggagttattggcaagagggtagat
caaatggagtcaggttttatgatggctctggattacatgatccaaacggctgaaaaagat
gaagatgatcagcgcaaatcactcttggaggttgtcaaagagacagtattgtcgcatctg
acaaagaaatgccc----------cccacatgtacaagtcattggaatgctttgtagaac
gccaaagaaggatagcaggcatgagttgctacgacgagtagctgcgggtggtggagaatt
taagggtgaaaatggcacaaaagttcaccttcctggtgcaaatctgcttgatattgc---
----aaaccaggctgatgacttgttggagacaatggagactcgtcctgttgttccagata
ggaagctgcttgcaaggcttgttctaatcagagaagaagctcgaaatatgatgggaggag
gaatactggatgaaagaaatgatcgtggtttcagtacccttcctgaatctgaggtg----
wattttttgaccaagctggttgccttaaaacctgggaagacagtccaagagatgattaaa
aatgtaatgctgggcaaggatgaaggtgcagacactgaggaaaatagaactggtggttct
c---------------------gtggaattgttggaagagaaagtttaactgggcgtaaa
ccccttccagtgcgtcctgggatgtttctggagactgtgtc----caaggtattgggggg
tatttatggtggcaaggactcgggcattactgcacagcatctcgaatgggta--------
-------------------------------
>PAFTOL009247
------------------------------------------------------------
------------------------------------------------------------
------------------------------------------------------------
------------------------------------------------------------
------------------------------------------------------------
-----------------------------------------------tcaatactgttct
tactcgtgtcaactgaataaattcaacagacaatggagactcgtcctgttgttcccgata
ggaagctgcttgcaaggcttgttctaatcagagaagaagctcgaaatatgatgggaggag
gaatactggatgaaagaaatgatcgtggtttgaatacccttcctgaatctgaggtg----
------------------------------------------------------------
------------------------------------------------------------
------------------------------------------------------------
------------------------------------------------------------
------------------------------------------------------------
-------------------------------
>PAFTOL009249
------------------------------------------------------------
------------------------------------------------------------
------------------------------------aaagagacagtattgtcgcatctg
acaaagaaatgccc----------ccgacatgtacaagtcattggaatgctttgtagaac
accaaagaaggatagcaggcatgagttgctacgmcgagtagctgcgggtggtggagaatt
taagggtgaaaatggcacaaaagttcaccttcctggtgcaaatctgcttgatattgc---
----aaaccaggctgatgacttgttggagacaatggagactcgtcctgttgttccagata
ggaagctgcttgcaaggcttgttctaatcagagaagaagctcgaaatatgatgggaggag
gaatactggatgaaagaaatgatcgtggtttcagtacccttcctgaatctgaggtg----
aattttttgaccaagctggttgccttaaaacctgggaaggcagtccaagagatgattaaa
aatgtaatgctgggcaaggatgaaggtgcagacactgaggaaaatagaactggtggttct
c---------------------gtggaattgttggaagagaaagtctaactgggcgtaag
ccccttccagtgcgtcctgggatgtttctggagactgtgtc----caaggta--------
------------------------------------------------------------
-------------------------------
>PAFTOL009251
------------------------------------------------------------
------------------------------------------------------------
------------------------------------------------------------
------------------------------------------------------------
------------------------------------------------------------
------------------------------------------------------------
--------------gactatgtcctacagacaatggagactcgtcctgttgttccagata
ggaagctgcttgcaaggcttgttctaatcagagaagaagctcgaaatatgatgggcggag
gaatactggatgaaagaaatgatcgtggtttcagtacccttcctgaatctgaggtg----
aattttttgaccaagctggttgccttaaaacctgggaagacagtccaagagatgattaaa
aatgtaatgctgggcaaggatgaaggtgcagacactgaggaaaacagaactggtggttct
c---------------------gtggaactgttggaagagaaagtctaactgggcgtaaa
ccccttccagtgcgtcctgggatgtttctggagactgtgtc----caaggta--------
------------------------------------------------------------
-------------------------------
>PAFTOL009255
gcatcagaggaggttgcagtgcagttagctgcacaaggagttattggcaagagggttgat
cagatggagtcaggttttatgatggctctggattacatgatccaaacggctgaaaaggat
gaagatgatcagcgcaaatcactcttggaggttgtcaaagagacggtattgtcgcatctc
acaaagaaatgccc----------cccacatgtacaagtcattggattgctttgtagaac
gccaaagaaggatagcaggcatgagttgctacgacgagtagctgcgggtggtggagaatt
taagggtgaaaatggctcaaaatttcaccttcctggtgcaaatctgcttgatattgc---
----caaccaggctgatgacttgttgsagacaatggagactcgtcctgtagttccagata
ggaagctgcttgcaaggcttgttctaatcagagaagaagctcgaaatatgatgggaggag
gaatactggatgaaagaaatgatcgtggtttcaatacccttcctgaatctgaggtg----
aattttttgaccaagctggttgccttaaaacctgggaagacagtccaagagatgattaaa
aatgtaatgctgggcaaggatgaaggtgcagacactgaggaaaatggaactgttggttct
c---------------------gtggaattgttggaagacaaagtctaactgggcgtaaa
ccccttccagtgcgtcctgggatgtttctggagactgtgtc----caaggtattgggggg
tatttatgctggcaaggactcgggcattactgcacagcatctcgaatgggta--------
-------------------------------
>PAFTOL009257
gcatcagaggaggttgcagtgcagttagctgcacaaggagtcattggcaagcgggctgat
cagatggagtcaggttttatgattgctctggattacatgatccaaacggctgaaaaggat
gaagatgatcagcgcaaatcactcttggaggttgtcaaagagacggtattgtcgcatctc
acaaagaaatgccc----------cccacatgtacaagtcattggattgctttgtagaac
gccaaagaaggatagcaggcatgagttgctacgacgagtagctgcgggtggtggagaatt
taagggtgaaaatggctcaaaatttcaccttcctggtgcaaatctgcttgatattgc---
----caaccaggctgatgacttgttggacacaatggagactcgtcctgtagttccagata
ggaagctgcttgcaaggcttgttctaatcagagaagaagctcgaaatatgatgggaggag
gaatactggatgaaagaaatgatcgtggtttcaatacccttcctgaatctgaggtg----
aattttttgaccaagctggttgccttaaaacctgggaagacagtccaagagatgattaaa
aatgtaatrctgggcaaggatgaaggtgcagacactgaggaaaatggaactgttggttct
c---------------------gtggaattgttggaagacaaagtctaactgggcgtaaa
ccccttccagtgcgtcctgggatgtttctggagactgtgtc----caaggtattgggggg
tatttat-----------------------------------------------------
-------------------------------
>PAFTOL009259
gcatcagaggaggtcgcagtgcagctagctgcacaaggagttattggcaagagggttgat
caaatggagtcaggttttatgatggctctggattacatgatcgaaacggctgaaaaagac
gaagatgatcaggtagctaggtgcctaggaagtggctccatgtatttacattcgtcaaaa
accttgttactgyg----------tctctaggtacaagtcattggattgctttgtagaac
gccaaagaaggatagcagacatgagttgctacgacgagtagctgcgggtggtggagaatt
taagggtgaaaatggctcaaaagttcaccttcctggtgcaaatctgcttgatattgc---
----raatcaggctgatgacttgttgsagacaatggagactcgtcctgttgttccwgata
ggaagctgcttgcaaggcttgttctaatcagagaagaagctcgaaatatgatgggaggag
gaatactggatgagagaaatgatcgtggtttcaatacccttcctgaatctgaggtg----
aattttttgaccaagctggttgccttaaaacctgggaagacagtccaagagatgattara
aatgtaatgctgggcaaggatgaaggtgcagacactgaggaaaatagaactgtyggttct
c---------------------gtggaattgttggaagagwaagtctaactgggcgtaaa
ccccttccagtgcgtcctgggatgtttctggagactgtgtc----caaggta--------
------------------------------------------------------------
-------------------------------
>PAFTOL009261
------------------------------------------------------------
------------------------------------------------------------
------------------------------------------------------------
------------------------------------------------------------
------------------------------------------------------------
------------------------------------------------------------
--------------------gtcctacagacaatggagactcgtcctgttgttccagata
ggaaactgcttgcaaggcttgttctaatcagagaagaagctcgaaatatgatgggaggag
gaatactggatgaaaggaacgatcgtggtttcaatacccttcctgaatctgaggtg----
aattttttgaccaagctggttgccttaaaacctgggaagacagtcaaagagatgattaaa
aatgtaatgctgggcaaggatgaaggtgcagacactgaggaaaatagaactggtggttct
c---------------------gtggaattcttggaagagtaagt---------------
------------------------------------------------------------
------------------------------------------------------------
-------------------------------
>PAFTOL009263
gcagcagaagagtttgcagtgcagttagctgcacaaggagttattggcaagagggttgat
caaatggagtcaggttttatgatggctctggattacatgatccaaacggctgaaaaagat
ggagatgatcagcgcaaatcactcttggaggttgtcaaagagacagtattgtcgcatctg
acaaagaaatgccc----------cccacatgtacaagtcattggaatgctttgtagaac
gccaaagaaggatagcaggcatgagttgctacgacgagtagctgcgggtggtggagaatt
taagggtgaaaatggcacaaaagttcaccttcctggtgcaaatctgcttgatattgc---
----aaaccaggctgatgacttgttggagacaatggagactcgtcctgttgttccagata
ggaagctgcttgcaaggcttgttctaatcagagaagaagctcgaaatatgatgggaggag
gaatactggatgaaagaaatgatcgtggtttcagtacccttcctgaatctgaggtg----
aatcttttgaccaagctggttgccttaaaacctgggaagacagtccaagagatgattaaa
aatgtaatgctgggcaaggatgaaggtgcagacactgaggaaaatagaactggtgtttct
c---------------------gtggaattgttggaagagaaagtctaactgggcgtaaa
ccccttccagtgcgtcctgggatgtttctggagactgtgtc----caaggta--------
------------------------------------------------------------
-------------------------------
>PAFTOL009265
------------------------------------------------------------
------------------------------------------------------------
------------------------------------------------------------
------------------------------------------------------------
------------------------------------------------------------
------------------------------------------------------------
--------------------gtcctgcagacaatggagactcgtcctgttgttccagata
ggaagctgcttgcaaggcttgttctaatcagagaagaagctcgaaatatgatgggaggag
gaatactggacgaaagaaatgatcgtggtttcagyacccttcctgartctgaggtg----
------------------------------------------------------------
------------------------------------------------------------
------------------------------------------------------------
------------------------------------------------------------
------------------------------------------------------------
-------------------------------
>PAFTOL009271
gcatcggaggaggtcgcagtgcagttagctgcccaaggagtcatcggcaagagggttgat
caaatggaatcaggttttatgatggctctggattacatgattcaaacggctgaaaaagat
gaagatgatcagcgcggatcactcctggaggttgtcaaagagacagtattgtcgcatctc
acaaagaaatgccc----------cccacatgtacaagtcattggattgctttgtagaac
gccaaagaaggatagcaggcatgagttgctacgacgagtagctgcgggtggtggagaatt
taagggtgaaaatgggtcaaaagttcaccttcctggtgcaaatctgcttgatattgc---
----aaaccaggctgatgacttgttggagacaatggagactcgtcctgttgttccagata
ggaagctgcttgcaaggcttgttctaatcagagaagaagctcgaaatatgatgggaggag
gaatactggatgaaaggaatgatcgtggtttcaatacccttcctgaatctgaggtg----
aattttttgaccaagctggttgccttaagacctgggaaggcagtccaagagatgattaaa
aatgtaatgytgggcaaggatgaaggtgcagacactgaggaaaatagaactggtggttct
c---------------------gtggaattgttggaagagaaagtctaacggggcgtaaa
ccccttccagtgcgtcctgggatgtttctggagactgtgtc----caaggtattgggggg
tatttatgctggcaaggactcgggcattactgctcagcatctcgaatgggta--------
-------------------------------
>PAFTOL009279
gcatcagaggaggttgcagtgcagttagctgcacaaggagttattggcaagagggttgat
cagatggagtcaggttttatgatggctctggattacatgatccaaacggctgaaaaagat
gaggatgatcar------------------------------------------------
------------------------------------------------------------
------------------------------------------------------------
------------------------------------------------------------
--------------------atcctacagacaatggagactcgtcctgttgttccagata
ggaagctgcttgcaaggcttgttctaatcagagaagaagctcgaaatatgatgggaggag
gaatactggacgagagaaatgatcgtggtttcaatacccttcctgaatctgaggtg----
aattttttgaccaagctggttgccttaaaacctgggaagacagtccaagagatgattaaa
aaagtgatgctgggcaaggatgaaggtgcagacattgaggaaaatagaactgttggttct
c---------------------gtggaattgttggaagagaaagtctaactgggcgtaaa
ccccttccagtgcgtcctgggatgtttctggagactgtgtc----caaggta--------
------------------------------------------------------------
-------------------------------
>PAFTOL009281
------------------------------------------------------------
------------------------------------------------------------
------------------------------------------------------------
------------------------------------------------------------
------------------------------------------------------------
------------------------------------------------------------
-----------att---------ctacagacaatggagactcgtcctgttgttccagata
ggaagctgcttgcaaggcttgttctaatyagagaagaagctcgaaatatgatgggaggag
gaatactggatgagagaaatgatcgtggtttcaatacccttcctgaatctgaggtg----
aattttttgaccaagctgrttgccttaaaacctgggaagacagtccaagagatgattaaa
aatgtaatgctgggcaaggatgaaggtkcagacactgaggaagatagaacygttggttct
c---------------------gtggaattgtyggaagagtaagtaccattatgcatgac
cca---------------------------------------------------------
------------------------------------------------------------
-------------------------------
>PAFTOL009283
gcatcagaggargttgcagtgcagttagctgcacaaggagttattggcaagagggttgat
caaatggagtcaggttttatgatggctctggattatatgatccaaacggctgaaaaagat
gaagatgatcaggagggggttctgttggaggttgtcaaagaaacggtattgtcgcatctc
acaaagaaatgccc----------cccacatgtacaagtcattggattgctttgtagaac
gccaaagaaggatagcaggcatgagttgctacgacgagcagctgccggtggtggagaatt
taaggatgaaaatggcacaaaagtttatcttcctggtgcaaatctgcttgatattgc---
----aaaccaggctgatgacttgctgsagacaatggagactcgtgctgttgttccagata
ggaagctgcttgcaaggcttgttctaatccgagaagaagctcgaaatatgatgggaggag
gaatactggacgagagaaatgatcgtggtttcaatacccttcctgaatctgaggtg----
wattttttgaccaagctggttgccttaaaacctgggaagacagtccaagagatgattaaa
aatgtgatgctgggcaaggatgaaggtgcagacattgaggaaaatagaactgttggttct
c---------------------gtggaattgttggaagagaaagtctaactgggcgtaaa
ccccttccagtgcgtcctgggatgtttctggagactgtgtc----caaggtattgggggg
tatttatgctggcaaggac-----------------------------------------
-------------------------------
>PAFTOL009287
gcatcagaggaggttgcattgcagttagctgcacaaggagttattggcaagagggttgat
caaatggagtcaggttttatgatggctctggattacatgatccaaacggctgaaaaagat
gaagatgttcaggtaggcacacgattcaccttaactgatttcctgcattactcgcatctc
tcaaagaaatgtcc----------cccacatgtacaagtcattggattgctttgtagrac
gccaaagaaggatagcaggcatgagttactacgacgagtagctgccggcggtggagaatt
taaggatgaaaatggcacaaaagtttatcttcctggtgcaaatctgcttgatattgc---
----aaaccaggctgatgacttgctggagacaatggagactcgtcctcttgttccagata
ggaagctgcttgcaaggcttgttctaatcagagaagaagctcgaaatatgatgggaggag
gaatactggacgagagaaatgatcgtggtttcaatacccttcctgaatctgaggtg----
wattttttgaccaagctggttgccttaaaacctggraagacagtccaagagatgattaaa
aatgtgatgctgggcaaggatgaaggtgcagacattgaggaaaatagaactgttcgttct
c---------------------gtggaattgttggaagagaaagtctaactgggcgtaaa
ccccttccagtgcgtcctgggatgtttctggagactgtgtc----saaggtattgggggg
tatttatgytggcaaggactcgggcattactgcacagcatctcgaatgggta--------
-------------------------------
>PAFTOL009289
acagcagaggaggtcgcagtgcagttagytgcacaaggagttattggsaagagggttgat
caaatggagtcargttttatgatggctctggattacatgatccaaacgrctgaaaaagat
gaagatgatcag------------------------------------------------
-------------------------------gtacaagtcattggaatgctttgtagaac
gccaaagaaggatagcaggcatgagttgctacgacgagtagctgcggggggtggagtatt
tcagggtgaaaatgacacaaaagttcaccttcctggtgcaaatctgcttgatattgc---
----aaaccaggctgatgacttgttggagacaatggagactcgtcctgttgttccagata
ggaagctgcttgcaaggcttgttctaatcagagaagaagctcgaaatatgatgggaggag
gaatactggatgaaagaaatgatcgtggtttcagtacccttcctgaatctgaggtg----
aattttttgaccaagctggttgccttgaaacctgggaagatagtccaagagatgattaaa
aatgtaatgctgggcaaggatgaaggtgcagacgctgaggaaaatagaactggtgattct
c---------------------gtggaattgttggtagagaaagtctaactgggcataaa
cccsttccagtgcgtcctgggatgtttctggagactgtgtc----caaggtattgggggg
tatttatgctggcaaggtctcgggcattactgcacagcatctcgaatgggta--------
-------------------------------
>PAFTOL009291
gcatcagaggaggttgcattgcagttagctgcacaaggagttattggcaagagggttgat
caaatggagtcaggttttatgatggctctggattacatgatccaaatggctgaaaaagat
gaagatgatcagcgcaaatcactcttggaggttgtcaaagaaacggtattgtcgcatctc
acaaagaaatgccc----------cccacatgtacaagtcattggattgctttgtagaac
gccaaagaaggatagcaggcatgagctactacgacgagtagctgctggcggtggagaatt
taaggatgaaaatggcacaaaagtttatcttcctggtgcaaatctgcttgatattgc---
----aaaccaggctgatgacttgctggagacaatggagactcgtcctcttgttccagata
ggaagctgcttgcaaggcttgttctaatcagagaagaagctcgaaatatgatgggaggag
gaatactggacgagagaaatgatcgtggtttcaatacccttcctgaatctgaggtg----
aattttttgaccaagctggttgccttaaaacctgggaagacagtccaagagatgattaaa
aatgtgatgctgggcaaggatgaaggtgcagacattgaggaaaatagaactgttcgttct
c---------------------gtggaatcgttggaagagwaagtytaactgggcgtaaa
ccccttccagtgcgtcctgggatgtttctggagactgtgtc----caaggtattgggggg
tatttatgctggcaaggactcgggcattactgcacagcatctcgaatgggta--------
-------------------------------
>PAFTOL009293
gcatcagaggaggtcgcagtgcagttagctgcacaaggagttattggcaagagggttgat
caaatggagtcaggttttatgatggctctggattacatgatccaaacggctgaaaaagat
gaagatgatcag------------------------------------------------
-------------------------------gtasaagtcattggattgctttgtagaac
gccaaagaaggatagcaggcatgagttgctmcgacgagtagctgccggyggtggagaatt
taaggatgaaaatggcacaaaagtttatcttcctggtgcaaatctgcttgatattgc---
----aaaccaggctgatgacttgctgsagacaatggagactcgtcctgttgttccagata
ggaagctgcttgcaaggcttgttctaatcagagaagaagctcgaaatatgatgggaggag
gaatactggacgagagaaatgatcgtggtttcaatacccttcctgaatctgaggtg----
aattttttgaccaagctggttgccttaaaacctgggaagacagtccaagagatgattaaa
aatgtgatgctgggcaaggatgaaggtgcagacattgaggaaaatagaacykttggttct
c---------------------gtggaattgttggaagagaaagtctaactgggcgtaaa
ccccttccagtgcgtcctgggatgtttctggagactgtgtc----caaggtattgggggg
tatttatgctggcaaggactcgggcattactgcacagcatctcgaatgggta--------
-------------------------------
>PAFTOL009295
------------------------------------------------------------
------------------------------------------------------------
------------------------------------------------------------
------------------------------------------------------------
------------------------------------------------------------
------------------------------------------------------------
--------------------atcctacagacaatggagactcgtcctgttgttccagata
ggaagctgcttgcaaggcttgttctaatcagagaagaagctcgaaatatgatgggaggag
gaatactggacgagagaaatgatcgtggtttcaatacccttccctgagcacaggtg----
aattttttgaccaagctggttgccttaaaacctgggaagacagtccaagagatgattaaa
aatgtgatgctgggcaaggatgaaggtgcagacattgaggaaaatagaactgttggttct
c---------------------gtggaattgttggaagagtaagtaccattatgcatgac
cca---------------------------------------------------------
------------------------------------------------------------
-------------------------------
>PAFTOL009297
gcatcagaggaggtcgcagtgcagttagctgcacaaggagttattggcaagagagttgat
caaatggagtcaggttttatgatggctctggattacatgatccaaacggctgaaaaagat
gaagatgatcagsgcaaatcactcttggaggttgtcaaagagacagtattgtcgcatctc
acaaagaaatgccc----------cccacatgtacaagtcattggattgctatgtagaac
gccaaagaaggatagcaggcatgagttgctacgacgagtagctgctggtggtggagaatt
taagggtgaaaatggctcaaaagttcatcttcctggtgcaaatctgcttgatattgc---
----aaaccaggctgatgacttgttggagacaatggagactcgtcctgttgttccagata
ggaagctgcttgcaaggcttgttctaatcagagaagaagctcgaaatatgatgggagggg
gaatactggatgagagaaatgatcgtggtttcaatacccttcctgaatctgaggtg----
aattttttgaccaagctggttgccttaaaacctgggaagacagtccaagagatgattaaa
aatgtaatgctgggcaaggatgtaggtgcagacactgaggaaaatagcactgttggttct
c---------------------gtggtattgttggaagaggaagtcttactgggcgtaaa
ccccttccagtgcgtcctgggatgtttctggagactgtgtc----caaggta--------
------------------------------------------------------------
-------------------------------
>PAFTOL009299
gcagcagaggagtttgcagtgcagttagctgcacaaggagttattggcaagagggttgat
caaatggagtcaggttttatgatggctctggattacatgatccaaacggctgaaaaagat
gaagatgatcag------------------------------------------------
-------------------------------gtacaagtcattggaatgctttgtagaac
gccaaagaaggatagcaggcatgagttactacgacgagtagctgcgggtggtggagtatt
taagggtgaaaatgatacaaaagttcaccttcctggtgcaaatctgcttgatattgc---
----aaaccaggctgatgacttgttggagacaatggagactcgtcctgttgttccagata
ggaagctgcttgcaaggcttgttctaatcagagaagaagctcgaaatatgatgggaggag
gaatactggatgaaagaaatgatcgtggtttcagtacccttcctgaatctgaggtg----
aattttttgaccaagctggttgccttaaaacctgggaagacagtccaagagatgattaaa
aatgtaatgctgggcaaggatgaaggtgcagacactgaggaaaacagaactggtggttct
c---------------------gtggaattgttggaagagwaagtctaacygggcgtaaa
ccccttccagtgcgtcctgggatgtttctggagactgtgtc----caaggta--------
------------------------------------------------------------
-------------------------------
>PAFTOL009301
gcagcagaggagtttgcagtgcagttagctgcacaaggagttattggcaagagggttgat
caaatggagtcaggttttatgatggctctggattacatgatccaaacggctgaaaaagat
ggagatgatcaggtagttaggagcctaggaagtggctccatgtatttacattmgttaaaa
accttgttactttg----------tctctaggtacaagtcattggaatgctttgtagaac
accaaagaaggatagcaggcatgagttgctacgacgagtagctgcgggtggtggagaatt
taagggtgaaaatggcacaaaagttcaccttcctggtgcaaatctgcttgatattgc---
----aaaccaggctgatgacttgttggagacaatggagactcgtcctgttgttccagata
ggaagctgcttgcaaggcttgttctaatcagagaagaagctcgaaatatgatgggaggag
gaatactggatgaaagaaatgatcgtggtttcagtacccttcctgaatctsaggtg----
aattttttgaccaagctggttgccttaaagcctgggaagacagtccaagggatgattaaa
aatgtaatgctgggcaaggatgaaggtgcagacactgaggaaaatagaactggtggttct
c---------------------gtggaattgttggaagagwaagtmtaactgggcgtaag
ccccttccagtgcgtcctgggatgtttctggagactgtggc----caaggta--------
------------------------------------------------------------
-------------------------------
>PAFTOL009303
------------------------------------------------------------
------------------------------------------------------------
------------------------------------------------------------
------------------------------------------------------------
------------------------------------------------------------
------------------------------------------------------------
--------------------gtcctacagacaatggagactcgtcctgttgttccagata
ggaagctgcttgcaaggcttgttctaatcagagaagaagctcgaaatatgatgggaggag
gaatactggatgaaagaaatgatcgtggtttcagtacccttcctgaatctgaggtg----
aattttttgaccaagctggttgccttaaaacctgggaagacagtccaagagatgattaaa
aatgtaatgctgggcaaggatgaaggtgcagacactgaggaaaatggaactggtggttct
c---------------------gtggaattgttggaagagtaagt---------------
------------------------------------------------------------
------------------------------------------------------------
-------------------------------
>PAFTOL009311
gcgtctgaggaggttgcagtgcagttagctgcacaaggagttattggcaagagggttgat
caaatggaatcaggatttatgatggctctggattacatgatccaaatggcggaaaatgat
caggatgatcagcgcaagtcacttttggaggtcgtcaaagagacagtattatcccatctc
acgaagaaatgccc----------cccacatgtacaagtaatcggattactttgtagaac
accaaagaaggatagcagacatgagttgctacgacgagtagctgctggaggtggagaatt
taagggcgaaaatggcacaaaagttcaccttcctggtgcaaatttgcttgatattgc---
----aaaccaggctgatgacttgttgsagacaatggagactcgtcctgttgttcctgata
gaaagctgcttgcaaggcttgttttaatcagagaagaagctcgaaatatgatgggaggag
gaatacttgatgaaagaaatgatcgcggtttcaagaccctccctgaatcagaagtg----
aattttttgaccaagctggttggcttaaaacctgggaggacagtccatgagatgattaaa
aatgtaatgctaggcaaggatgaaggtgcagacgacgaagaaaacagaaccagtggttca
c---------------------gtggaattgtaggaagagwaagtctaactgggcgtaag
ccccttccagtgcgccctgggatgtttcttgagaccgtgtc----caaggtattgggggg
catttatgctggcaaggactcaggtatcactgcacaacatctagaatgggta--------
-------------------------------
>PAFTOL009313
gcatcmgaggaggtygcagtgcagttagcygcacaaggagttattggcaagagggttgat
caaatggagtcaggwtttatgatggctctkgaytacatgatccaaayggctgaaaawgay
saagatgatcagcgcaagacactattggaggttgtcaaggagacagtattatcccatctc
acgaagaaatgccc----------cccacatgtacaagtaattggactgctttgtagaac
gccgaagaaggatagcagacatgagttgctgcgacgagtagctgctggtggtggagaatt
taagagtgacaatggcacaaaaattcaccttcctggtgcaaatttacttgatatagc---
----aaaccaggcagatgacttgttasagacaatggagactcgrcctgttgtscctgata
gaaagctgcttgcaaggcttgttttaatcmgagaagaagctcgaaatatgatgggaggag
gaatacttgatgaaagaaatgatcgtggtttcaatacccttcctgaatcagaggtr----
aactttttgaccaagctagttgccttaaaacctgggaggacagtccaagagatgattaag
aatgtaatgctaggcaaggatgaaggtkcagagaatgaggaaaatggtactggtggttca
c---------------------rtggamttgtaggaagagwaagtmtaactgggcgtaaa
ccccttccagtacgccctgggatgtttcttgagaccgtttc----caaggtattgggccg
tatttatgcgggccaggactcaggtatcact-----------------------------
-------------------------------
>PAFTOL009315
gcatcggaagaggttgcggtgcagttagctgcacaaggagttattggcaagcgggttgat
caaatggagtcagggtttatgatggctcttgattacatgatccaaaccgctgaaaaggac
caggacgatcagcgcaaatcactccttgaagttgtcaaagagacagtattatcccatctc
gcgaagagatgccc----------tccacatgtgaga-----------------------
------------------------------------------------------------
------------------------------------------------------------
-----------------------ttacagacgatggagactcgcccagtcgttccagaca
ggaagctgcttgcaaggcttgttctaatcagagaagaagctcgaaatatgatgggagggg
gaatacttgatgaaagaaatgatcgtggtttcagtacccttcctgaatcagaggtg----
aactttttgaccaagctagttgctctaaaacctgggaagacagttcaagagatgattaag
aatgtaatgcttggtaaggatgaaggtgcagacaatgaggacgacagaactggttgttct
c---------------------gcggaattgtaggaagagtaagt---------------
------------------------------------------------------------
------------------------------------------------------------
-------------------------------
>PAFTOL009319
gcatcggaggaagttgcggtgcagctagctgcacaaggagttattggcaagagggttgat
caaatggagtcaggatttatgatggctctcgattacatgatccaaatggctgaaaaggac
caggatgatcagcgcaaatcactcctcgaagttgtcaaagagacagtattatcccatcta
acgaagaaatgccc----------cacacatgtacaagtagttggattgctttgtagaac
gccaaagaaggatagtagacatgagttgctacgacgagtagctgctggtggtggagaatt
taagggtgaaaatggcacaaaagtccaccttcctggtgcaaatctgcttgacatttc---
----aaaccaggctgatgacttgctgsagacgatggagactcgtcctgttgttccagaca
ggaagctgcttgcaaggcttgttctaatcagagaagaagctcgaaatatgatgggagggg
gaatacttgatgaaagaaatgatcgtggtttcaaaacccttccagaatcagaggtt----
aactttttgaccaagcttgtttctctaaaacctgggaagacagttcaagagatgattaag
aatgtaatgcttggtaagaatgaaggtgcagacaatgaagacgacagaactggtggttct
c---------------------gcggaattgtaggaagagaaagtctaacggggcgtaag
cccctaccagtgcgtcctgggatgttccttgagaccgtgtc----caaggtgttgggggg
tatttatgctgggaaggactcgggtatcactgcacaacatctagaatgggta--------
-------------------------------
>PAFTOL009321
gcatcggaggaggttgcagtgcagttagctgcacaaggagttattggcaagagggttgat
caaatggagtcagggtttatgatggctcttgattacatgatcgaaaccgctgaaaaggac
cagrtggaatgtcaatatagactcctcgaagttgtcaaagagacagtgttatcccatctc
acgaagaaatcccc----------accacatgtacaagtaattggattgctttgtagaac
gccgaagaaggacagtagacatgagttgctacgacgagtagctgctggtgggggagaatt
taagggtgaaaatggcaccaaagttcaccttcctggtgcaaatctgcttgacattgc---
----aaaccaggctgatgacttactgsagacgatggagactcgtcctgttgttccggaca
ggaagctgcttgcaaggcttgttctaatcagagaagaagctcgaaatatgatgggaggag
gaatacttgatgaaagaaatgatcgtggtttcaatacccttcctgaatcagaggtg----
wactttttgaccaagctagttgctcttaaacctgggaagacagttcaagagatgattaag
aatgtaatgcttggtaaggatgaaggtgcagacaataatgacaataggactggtggttct
c---------------------gcggaattgtaggaagagaaagtctaacggggcgtaaa
cccctgccggtgcgtcctgggatgttccttgagactgtgtc----caaggtgttgggggg
tatttatgctggcaaggactcgggtatcactgcacaacgtctagaatgggta--------
-------------------------------
>PAFTOL013501
gcatcagaggaggtcgcagtgcagttagctgcacaaggagttattggcaagagggttgat
caaatggagtcaggttttatgatggctctggattatatgatccaaacggctgaaaaagat
gaagatgatcwg------------------------------------------------
------------------------------------------------------------
------------------------------------------------------------
------------------------------------------------------------
-----------tctgatctrtcattacagacaatggagactcgtcctgttgttccagata
ggaagctgcttgcaaggcttgttctaatcagagaagaagctcgaaatatgatgggaggag
gaatactggacgagagaaatgatcgtggtttcaatacccttcctgaatctgaggtg----
aattttttgaccaagctggttgccttaaaacctgggaagacagtccaagagatgattaaa
aatgtgatgctgggcaaggatgaaggtgcagacattgaggaaaatagaactgttggttct
c---------------------gtggaattgttggaagagwaagcctaactgggcgtaaa
ccccttgcagtgcgtcctggaatgtttctggagactgtgtc----caaggta--------
------------------------------------------------------------
-------------------------------
>SRR5036296
------------------------------------------------------------
------------------------------------------------------------
---------cagcgcaaatcactcttggaggttgtcaaagagacagtattgtcgcatctg
acaaagaaatgccc----------cccacatgtacaagtcattggaatgctttgtagaac
gccaaagaaggatagcaggcatgagttgctacgacgagtagctgcgggtggtggagaatt
taagggtgaaaatggcacaaaagttcaccttcctggtgcaaatctgcttgatattgc---
----aaaccaggctgatgacttgttggagacaatggagactcgtcctgttgttccagata
ggaagctgcttgcaaggcttgttctaatcagagaagaagctcgaaatatgatgggaggag
gaatactggatgaaagaaatgatcgtggtttcagtacccttccggaatctgaggtg----
aattttttgaccaagctggttgccttaaaacctgggaagacagtccaagagatgattaaa
aatgtaatgctgggcaaggatgaaggtgcggacactgaggaaaatagaactggtggttct
c---------------------gtggaattgttggtagagaaagtctaactgggcgtaaa
ccccttccagtgcgtcctgggatgtttctggagactgtgtc----caaggtattgggggg
tatttatgctggcaaggactcgggcattactgcacagcatctcgaatgggtacaccaaaa
gacacttaagattctggaagaaatagcattt
>SRR5137211
gcagcagaggagtttgcagtgcagttagctgcacaaggagttattggcaagagggttgat
caaatggagtcaggttttatgatggctctggattacatgatccaaacggctgaaaaagat
gaagatgatcagcgcaaatcactcttggaggttgtcaaagagacagtattgtcgcatctg
acaaagaaatgccc----------cccacatgtacaagtcattggaatgctttgtagaac
gccaaagaaggatagcaggcatgagytgctacgacgagtagctgcgggtggtggagaatt
taagggtgaaaatggcacaaaagttcaccttcctggtgcaaatctgcttgatattgc---
----aaaccaggctgatgacttgttggagacaatggagactcgtcctgttgttccagata
ggaagctgcttgcaaggcttgttctaatcagagaagaagctcgaaatatgatgggaggag
gaatactggatgaaagaaatgatcgtggtttcagtacccttcctgaatctgaggtg----
aattttttgaccaagctggttgccttaaaacctgggaagacagtccaagagatgattaaa
aatgtaatgctgggcaaggatgaaggtgcggacactgaggaaaatagaactggtggttct
c---------------------gtggaattgttggaagagaaagtctaactgggcgtaaa
mcccttccagtgcgtcctgggatgtttctggagactgtgtc----caaggtattgggggg
tatttatgctggcaaggactcgggcattactgcacagcatctcgaatgggtacaccaaaa
gacacttaagattctggaagaaatagcattt
>SRR5137212
------------------------------------------------------------
------------------------------------------------------------
------------------------------------------------------------
------------------------------------------------------------
------------------------------------------------------------
------------------------------------------------------------
------------------------------------------------------------
------------------------------------------------------------
------------------------------------------------------------
agttttttgaccgagctggttgccgtaaaacctgggaggacagtccaagagatgattaaa
aatgtaatgcaaggaaaggatgaaggtgcagaa---------------------------
------------------------------------------------------------
------------------------------------------------------------
------------------------------------------------------------
-------------------------------
>SRR5137213
gcagcagaggagtttgcagtgcagttagctgcacaaggagttattggcaagagggttgat
caaatggagtcaggttttatgatggctctggattacatgatccaaacggctgaaaaagat
ggagatgatcagcgcaaatcactcttggaggttgtcaaagagacagtattgtcgcatctg
acaaagaaatgccc----------cccacatgtgaga-----------------------
------------------------------------------------------------
------------------------------------------------------------
------------------------------------------------------------
------------------------------------------------------------
------------------------------------------------------------
------------------------------------------------------------
------------------------------------------------------------
------------------------------------------------------------
------------------------------------------------------------
------------------------------------------------------------
-------------------------------
>SRR7905849
gcatcggaggaggttgcagtgcagttagctgcacaaggagttattggcaagagggttgat
caaatggagtcaggatttatgatggccctagattacatgatccaaatggccgaaaaagac
caagatgatcagcgcaaatcactcttggaggttgtcaaagagacaatattatcccatctc
acgaagaaatgtcc----------cccacatgtacaagtgattggattgctttgtagaac
gccaaagaaggatagcaggcatgagttgttacgacgagtagctgctggtggtggagaatt
taagggtgaaaatggcacaaaatttcaccttcctggtgcaaatctgcttgatattgc---
----aaaccaggctgatgacttgttggagacaatggagactcgtcctgttgttcccgata
ggaagctgcttgcaaggcttgttctaatcagagaagaagctcgaaatatgatgggaggag
gaatacttgatgaaagaaatgatcgtggtttcaatacccttcctgaatctgaggtg----
aattttttgaccaagctggttgccttaaaacctgggaagacagtccaagagatgattaga
aatgtaatgctgggcaaggatgaaggtgcagacagtgaggaaaatataagtggtggttct
c---------------------gtggaattgttggaagagaaagtctaactgggcgtgaa
ccccttccagtgcgtcctgggatgtttctggagactgtgtc----caaggtattaggggg
tatttatgctggcaaggactcaggcattactgcacagcatcttgaatgggtgcaccaaaa
gacccttcaaattctggaagaaatagcattt
>SRR7905861
gcagcagaggaggtcgcagtgcagttagctgcacaaggagttattggcaagagggttgat
caaatggaatcaggttttatgatggctctggattacatgatccaaatggctgaaaaagat
gaagatgatcagcgcaaatcactcttggaggttgtcaaagagacagtattatcgcatctc
acaaagaaatgccc----------cccacatgtacaagtcattggaatgctttgtagaac
gccaaagaaggatagcaggcatgagttgctacgacgagtagctgcgggtggtggagtatt
taagggtgaaaatggcacaaaagttcaccttcctggtgcaaatctgcttgatattgc---
----aaaccaggctgatgacttgttggagacaatggagactcgtcctgttgttccagata
ggaagctgcttgcaaggcttgttctaatcagagaagaagctcgaaatatgatgggaggag
gaatactggatgaaagaaatgatcgtggtttcaatacccttcctgaatctgaggtg----
aattttttgaccaagctggttgccttaaaacctgggaagacagtccaagagatgattaaa
aatgtaatgctgggcaaggatgaaggtgcagacactgaggaaaatagaactggtgattct
c---------------------gtggaattgttggtagagaaagtctaactgggcgtaaa
ccccttccagtgcgtcctgggatgtttctggagactgtgtc----caaggtattgggggg
tatttatgctggcaaggactcgggcattactgcacagcatctcgaatgggtacaccaaaa
gacacttaagattctggaagaaatagcattt
>SRR7905862
gcatcagaggaggttgcagtgcagttrgctgcacarggagttattggcaagagggttgat
caaatggagacaggttttatgatggctctggattacatgatccaaacggcygaaaaggac
caagatgatcagcgcaaatcactcttggaggttgtcaaagagacggtattgtcccatctc
acaaagaaatgccc----------cccacatgtacaagtcattggattgctttgtagaac
gccaaagaargatagcaggcatgagttgctacgacgagtagctgccggtggtggagaatt
taagggtgcaaatggcacaaaagttcaccttcccggtgcaaatctgcttgatattgc---
----aaaccaggctgatgacttgctggagacaatggagacccgtcctgttgttccggata
ggaagctgcttgcaaggctagttctaatcagagaagaagctcgaaatatgatgggaggag
gaatacttgatgagagaaatgatcgtggtttcaatacccttcctgaatctgaggtg----
aattttttgaccaagctggtggccttaaaacctgggaagacagtccaggagatgattaaa
aatgtaatgctgggcaaggatgaaggtgcagaaaatgaggaaaatwgrasyggtggttct
y---------------------gtggaattgtaggaagagaaagtcttacygggcgtaaa
ccccttccmgtgcgtcctgggatgtttctggagactgtgtc----caaggtattgggcgg
tatttatgccggcaaggactcaggcattactgcacagcatctygaatgggtacaccaaaa
gacacttcagattctggaagacatagcattt
>SRR8327214
acagcagaggaggttgcagtgcagttagttgcacaaggagttattggcaagagggttgat
caaatggagtcaagttttatgatggctctggattacatgatccaaacggctgaaaaagat
gaagatgatcagcgcaaatcactcctggaggtcgtaaaagagacagtattgtcgcatctc
acaaagaaatgccc----------cccacatgtacaagtcattggaatgctttgtagaac
gccaaagaaggatagcaggcatgagttgctacgacgagtagctgcggggggtggagtatt
tcagggtgaaaatgacacaaaagttcaccttcctggtgcaaatctgcttgatattgc---
----aaaccaggctgatgacttgttggagacaatggagactcgtcctgttgttccagata
ggaagctgcttgcaaggcttgttctaatcagagaagaagctcgaaatatgatgggaggag
gaatactggatgaaagaaatgatcgtggtttcagtacccttcctgaatctgaggtg----
aattttttgaccaagctggttgccttgaaacctgggaagatagtccaagagatgattaaa
aatgtaatgctgggcaaggatgaaggtgcagacgctgaggaaaatagaactggtgattct
cgtggaattgttggtagagaaagtggaattgttggtagagaaagtctaactgrgcataaa
ccccttccagtgcgtcctgggatgtttctggagactgtgtc----caaggtattgggggg
tatttatgctggcaaggactcgggcattactgcacagcatctcgaatgggtacaccaaaw
gacacttaagattctggaagaaatagcattt
