# Supplementary material for: Phylogenomics and classification of Cactaceae based on hundreds of nuclear genes
Source: Plant Syst Evol. 2025 Aug 11;311(5):28. doi: 10.1007/s00606-025-01948-z (PMC12339657; doi:10.1007/s00606-025-01948-z)
Supplement: Supplementary file 4 — Online Resource 4: Containing alignments and RAxML gene trees for all included loci and all phylogenetic datasets (ZIP 10372 KB) [file 606_2025_1948_MOESM4_ESM.zip › de Vos et al_ESM_4/ESM_data_alignments/QCP/5163_consensus.mafft.fasta]

>PAFTOL004547
------------------------------------------------------------
------------------------------gttagtattgtaagtgttgtctatagccag
tcagatctactgaagaaggaagtatttttggtagaattgatagactcaatttccaagtcc
aaggaatcgatgtctcatcttaaagcagtgtatttccttagacctacatcagaaaatatt
cagctgttgaggcgtcagctcgctaaccctagatttggagagtatcacctttttttttcc
aacatattgaaggacacgcagattcacattttagcagattctgatgagcatgaagctgtg
cagcaagtgcaggaattttatgcagatttcgttgctgttgatccttgccatttcaccctc
aacatcttgtcgaatcacctctacatgcttccagtggcaatggacccgtcaaatctgcaa
cattattgcgatcaaattgttgatggaatttcagcagtttttctggcattaaaacgccgg
cccattattagataycagcgaacatctgatattgcaaaaagaatagcacaggaaagtggg
---------aaactgatgtatcagcaagagagtggtctatttgactttcggagggcagaa
atctctccattgttgcttatattagacagaagggatgatcctgttactcctttgctaaat
caatggacatatcaggcaatggtycatgagttgttaggcatccaagacaacaaagtggat
ttgcggaccattggaagtattccaaaagatcagcaggaggttgtactatcctcagagcaa
gatgccttcttcaaagctaacatgtaygagaattttggagatattggaatgaatatcaag
aaaatggtggatgagttccagcagattgcaaaaagtaaccagaacatacagacagtagag
gacatggccaaatttgttgacaattaccctgagtacagaaaaatgcatgggaatgtctca
aagcatgtgacactggtgacagaaatgagcaagatagttgaggagagaaagcttatgtta
gtttctcaaacagagcaagagttggcttgcaatggtggacaaggggcygcatttgaggtt
gtg---------------------------------------------------------
------------------------------------------------------------
------------------------------------------------------------
------------------------------------------------------------
------------------------------------------------------------
------------------------------------------------------------
------------------------------------------------------------
------------------------------------------------------------
------------------------------------------------------------
-----------------------------------------
>PAFTOL004551
------------------------------------------------------------
------------------------------gttagtattgtaagtgttgtctacagccag
tcagatcttctgaagaaggaagtgtttttggtagaattggtagactcaatctccaagtcc
aaggaatcgatgtctcatcttaaagctgtgtatttccttagacctacatcagaaaatgtt
cagctgttgaggcgtcagcttgctaaccctagatttggagagtatcacctttttttttcc
aacatattgaaggacacacagattcacattttagcagattctgatgagcatgaagctgtg
cagcaagtgcaggaagtttatgcagatttcgttgctgttgatccttgccatttcactctc
aacctctctgcgaatcacctctatatgcttccagttgcaatggatccttcaaatctgcaa
cattattgcgatcgaattgttgatggaatttcggcggttttcytggcattaaaacgccgg
cccattattagataccagcggacatccgatattgcaaaaagaatagcacargagactggg
---------aaactgatgtatcagcaagaaagtggtctatttgactttcgaaggactgaa
atctctccmttgttgcttatattagacaga---------------acttatgcactatat
tactttccat---aggcaatggttcatgagttgttaggcatccaagacaacaaagtggat
ttgcggaccattggaagtgttccaaaagatcagcaggaggttgtactgtcctcagagcaa
gatgccttcttcaaagccaacatgtatgagaattttggagatattggaatgaatatcaag
aaaatggtagatgacttccagcagattgcaaaaagtaaccagaacatccagacaatagag
gacatggccaaatttgttgacaattaccctgagtayagaaaaatgcatgggaatgtctca
aagcatgtgacactggtgacagagatgagcaagatagttgaggaaagaaggcttatgttg
gtttctcaaacagagcaagagttggcttgcaatggtggacaaggagccgcatttgaggtt
gtg---------------------------------------------------------
------------------------------------------------------------
------------------------------------------------------------
------------------------------------------------------------
------------------------------------------------------------
------------------------------------------------------------
------------------------------------------------------------
------------------------------------------------------------
------------------------------------------------------------
-----------------------------------------
>PAFTOL004552
------------------------------------------------------------
------------------------------gttagtattgtaagtgttgtctacagccag
tcagatctactgaagaaggaagtttttttggtagaattgatagactcaatttccaagtcc
aaggaatcaatgtctcatcttaaagcagtttatttccttagacctacatcagaaaatatt
cagctgttgaggcgtcagctcgccaaccctagatttggagagtatcacctttttttttcc
aacatattgaaggacacgcagattcacattttagcagattctgatgagcatgaagctgtg
cagcaagtgcaggaattttacgcagatttcatcgctgttgatccttgccatttcaccctc
aacatcttttcaaatcacctctacatgcttccagttgcaatggacccttcaaatctgcaa
cattattgcgatcgaattgttgacggaatttcagcagtttttctggcattaaaacgccgg
cccattattagataccagcgaacatctgatattgcaaaaagaatagcacaggaaagtggg
---------aaactgatgtatcagcaagagagtggtctatttgactttcggagggcagaa
atctctccattgttgcttatattagacagaagggatgatcctgttactcctttgctaaat
caatggacatatcaggcaatggttcatgagttgttaggcatccaagacaacaaagtggat
ttgcggaccattggaagtattccaaaagatcagcaggaggttgtactatcctcagagcaa
gatgccttcttcaaagctaacatgtatgagaattttggagatattggaatgaatatcaag
aaaatggtggatgagttccagcagactgcaaaaagtaaccagaacatccagacagtagag
gacatggcccaatttgttgacaattatccggagtacagaaaaatgcatggaaatgtctca
aagcatgtgacactggtgacagagatgagcaagatagttgaggagagaaagcttatgtta
gtttctcaaacagagcaagagttggcttgcaatggtggacaaggggccgcatttgaggtt
gtgaagtagttgatt---------------------------------------------
------------------------------------------------------------
------------------------------------------------------------
------------------------------------------------------------
------------------------------------------------------------
------------------------------------------------------------
------------------------------------------------------------
------------------------------------------------------------
------------------------------------------------------------
-----------------------------------------
>PAFTOL004553
------------------------------------------------------------
------------------------------gttagtattgtaagtgtggtctacagccag
tcagatctactgaagaaagaagtgtttttggtagaattgatagagtcaatttccaagtcc
aaggaatcaatgtctcatcttaaagcagtgtatttccttagacctacatcagaaaatatt
cagctgttgaggcgtcagctcgctaaccctagatttggagagtatcacctttttttttcc
aacatattgaaggacacacagattcacattttagcagattctgatgagcatgaagctgtg
cagcaagtgcaggaattttatgcagattttgtcgctgttgatccttgccatttcaccctc
aacatcttttcgaatcacctctacatgcttccagttgcaatggacccttcaaatctgcaa
cattattgcgaycgaattgttgatggaatttcagcagtttttctggcattaaaacgccgg
cccattattagataccagcgaacatctgatattgcaaaaagaatagcacaggaaagtggg
---------aaactgatgtatcagcaagagagtggtctatttgactttcggagggcagaa
atctctccattgttgcttgtattagacagaagggatgatcctgttactcctttgctaaat
caatggacatatcaggcaatggttcatgagttgttaggcatccaagacaacaaagtggat
ttgcggacgattggaagtattccaaaagatcagcaggaggtcgtactatcctcggagcaa
gatgccttcttcaaakytaacatgtatgagaattttggagacattggaatgaatatcaag
aamatggtggatgagttccagcagattgcaaaaagtaaccagaacatccagacagtagag
gacatggccaaatttgttgacaattaccctgagtacagaaaaatgcacgggaatgtctca
aagcatgtgacactggtgacagagatgagcaagatagttgaggagagaaagcttatgtta
gtttctcaaacagagcaagagttggcttgcaatggtggacaaggggccgcatttgaggtt
gtg---------------------------------------------------------
------------------------------------------------------------
------------------------------------------------------------
------------------------------------------------------------
------------------------------------------------------------
------------------------------------------------------------
------------------------------------------------------------
------------------------------------------------------------
------------------------------------------------------------
-----------------------------------------
>PAFTOL004554
------------------------------------------------------------
------------------------------gttagtattgtaagtgttgtctacagccag
tcagatctactgaagaaggaagtttttttggtagaattgatagactcaatttccaagtcc
aaggaatcaatgtctcatcttaaagcagtttatttccttagayctacatcagaraatatt
cagctgttgaggcgtcagctcgccaaccctagatttggagagtatcacctttttttttcc
aacatattgaaggacacgcagattcacattttagcagattctgatgagcatgaagctgtg
cagcaagtgcaggaattttatgcagatttcatcgctgttgatccttgccatttcaccctc
aacatcttttcaaatcacctctacatgcttccagttgcaatggacccttcaaatctgcaa
cattattgcgatcgaattgttgacggaatttcagcagtttttctggcattaaaacgccgg
cccattattagataccagcgaacrtctgatattgcaaaaagaatagcacaggaaagtggg
---------aaactgatgtatcagcaagagagtggtctatttgactttcggagggcagaa
atctctccattgttgcttatattagacagaagggatgatcctgttactcctttgctaaat
caatggacatatcaggcaatggttcatgagttgttaggcatccaagacaacaaagtggat
ttgcggaccattggaagtattccaaaagatcagcaggaggttgtactrtcctcagagcaa
gatgccttcttcaaagctaacatgtatgagaattttggagayattggaatgaatatcaag
aaaatggtggatgagttccagcagactgcaaaaagtaaccagaacatccagacagtagag
gacatggccaaatttgttgacaattacccggagtacagaaaaatgcatggaaatgtctca
aagcatgtgacactggtgacagagatgagcaagatagttgaggagagaaagcttatgtta
gtttctcaaacagagcaagagttggcttgcaatggtggacaaggggccgcatttgaggtt
gtgaagtagttgatt---------------------------------------------
------------------------------------------------------------
------------------------------------------------------------
------------------------------------------------------------
------------------------------------------------------------
------------------------------------------------------------
------------------------------------------------------------
------------------------------------------------------------
------------------------------------------------------------
-----------------------------------------
>PAFTOL004555
------------------------------------------------------------
------------------------------gttagtattgtaagtgttgtctacagccag
tcagatctactgaagaaggaagtatttttggtagaattgatagactcaatttccaagtcc
aaggaatcaatgtctcatcttaaagcagtgtatttccttagacctacatcagaaaatatt
cagctgttgaggcgtcagctcgctaaccctagatttggagagtatcacctttttttttcc
aacatattgaaggacacgcagattcacattttagcagattctgatgagcatgaagctgtg
cagcaagtgcaggaattttatgcagatttcgttgctgttgatccttgccatttcaccctc
aacatcttttcgaatcacctctacatgcttccagtggcaatggacccgtcaaatctgcaa
cattattgcgatcaaattgttgatggaatttcagcagtttttctggcattaaaacgccgg
cccattattagataccagcgaacatctgatattgcaaaaagaatagcacaggaaagtggg
---------aaactgatgtatcagcaagagagtggcctatttgactttcggagggcagaa
atctctccattgttgcttatattagacagaagggatgatcctgttactcctttgttaaat
caatggacatatcaggcaatggttcatgagttgttaggcatccaagacaacaaagtggat
ttgcggaccattggaagtattccaaaagatcagcaggaggttgtactatcctcagagcaa
gatgccttcttcaaagctaacatgtatgagaattttggagatattggaatgaatatcaag
aaaatggtggatgagttccagcagattgcaaaaagtaaccagaacatacagacagtagag
gacatggccaaatttgttgacaattaccctgagtacagaaaaatgcatgggaatgtctca
aagcatgtgacactggtgacagaaatgagcaagatagttgaggagagaaagcttatgtta
gtttctcaaacagagcaagagttggcttgcaatggtggacaaggggccgcatttgaggtt
gtg---------------------------------------------------------
------------------------------------------------------------
-----------------------------------------cttgtgcagtttctcttga
ag------caagctggtgttgacaaacgaactggggatttatatggaaatcgggatttgc
taaatattgctcgtaacatggctcgtggactgaagggtgttgagaatgtgtacacacaac
accagccacttctattccagacgatggagagcatttctaaggggcggctgagggatgttg
actatccatatgtaggaaatcactaccagcaggccagg----------------------
------------------------------------------------------------
------------------------------------------------------------
-----------------------------------------
>PAFTOL004556
------------------------------------------------------------
------------------------------gttagtattgtaagtgttgtctacagccag
tcagatctactgaagaaggaagtgtttttggtagaattgatagactcaatttccaagtcc
aaggaatcaatgtctcatcttaaagcagtgtatttccttagacctacgtcagaaaatatt
cagctgctgaggcgtcagctcgctaaccctagatttggagagtatcacctttttttttcc
aacatattgaaggacaygcagattcacattttagcagattctgatgagcatgaagctgtg
cagcaagtacaggaattttatgcagatttcgtcgctgttgatccttgccatttcaccctc
aacatcttttcgaatcacctctacatgcttccagttgctatggacccttcaaatctgcra
cattattgcgatcgaattgttgatggaatttcagcagtttttctggcattaaaacgccgg
cccattattagataccagcgaacatctgatgttgcaaaaagaatagcacaggaaagtggg
---------aaactgatgtatcagcaagagagtggtctatttgactttcggagggcagaa
atctctccattgttgcttatattagacagaagggatgatcctgttactcctttgctaaat
caatggacatatcaggcaatggttcatgagttgttaggcatccaagacaacaaagtggat
ttgcggaccattggaagtattccaaaagatcagcaggaggttgtgctatcctcagagcaa
gatgccttcttcaaagctaacatgtatgagaattttggagatattggaatgaatatcaag
aaaatggtggatgagttccagcagattgcaaaaagtaaccagaacatccagacagtagag
gacatggccaaatttgttgacaattaccctgagtacagaaaaatgcaagggaatgtctcg
aagcatgtgacactggtgacagagatgagcaagatagttgaggagagaaagcttatgyta
gtttctcaaacagagcaagagttggcttgcaatggtggacaaggggctgcatttgaggtt
gtg---------------------------------------------------------
------------------------------------------------------------
------------------------------------------------------------
------------------------------------------------------------
------------------------------------------------------------
------------------------------------------------------------
------------------------------------------------------------
------------------------------------------------------------
------------------------------------------------------------
-----------------------------------------
>PAFTOL004560
------------------------------------------------------------
------------------------------gttagtattgtaagtgttgtctacagccag
tcagatctactgaagaaggaagtgtttttggtagaattgatagactcaatttccaagtcc
aaggaatcwatgtctcatcttaaagcwgtgtatttccttagacctacatcagaaaatatt
cagctgttgaggcgtcagctcgccaaccctagatttggagagtatcacctttttttttcc
aacatattgaaggacacgcagattcacattttagcagattctgatgagcatgaagctgts
cagcaagtgcaggaattttatgcagatttcgtcgctgttgayccktgccatttcaccctc
aacatcttttcaaatcacctctacatgcttccagttgcaatggacccttcaaatctgcaa
cattattgcgatcgaattgttgacggaatttcagcagtttttctggcattaaaacgccgg
cccattattagataccagcgaacatctgatattgcaaaaagaatagcacaggaaagtggg
---------aaactgatgtatcagcaagagagtggtctatttgactttcggagggcagaa
atctctccattgttgcttatattagacagaagggatgatcctgttactcctttgctcaat
caatggacatatcaggcaatggttcatgagttgttaggcatccaagacaacaaagtggat
ttgcggaccattggaagtattccaaaagatcagcaggaggttgtactatcctcagagcaa
gatgccttcttcaaagctaacatgtatgagaattttggagatattggaatgaatatcaag
aaaatggtggatgagttccagcagactgcaaaaagtaaccagaacatccagacagtagag
gacatggccaaatttgttgacaattacccggagtayagaaaaatgcatggcaatgtctca
aagcatgtgacactggtgacagagatgagcaagatagttgaggagagaaagcttatgtta
gtttctcaaacagagcaagagttggcttgcaatggtggacaaggggccgcatttgaggtt
gtg---------------------------------------------------------
------------------------------------------------------------
------------------------------------------------------------
------------------------------------------------------------
------------------------------------------------------------
------------------------------------------------------------
------------------------------------------------------------
------------------------------------------------------------
------------------------------------------------------------
-----------------------------------------
>PAFTOL004561
------------------------------------------------------------
------------------------------gttagtattgtaagtgttgtctacagccag
tcagatctactgaagaaggaagtgtttttggtagaattggtagactcaatctccaagtcc
aaggaatcgatgtctcatcttaaagctgtgtatttccttagacctacatcagaaaatgtt
cagctgttgaggcgtcagcttgctaaccctagatttggagagtatcacctttttttttcc
aacatattgaaggacacacatattcacattttagcagattctgatgagcatgaagctgtg
cagcaagtgcaggaattttatgcagatttcgttgctgttgatccttgccatttcactctc
aacatctctgcgaaccacctctatatgcttccagttgcaatggatccttcaaatctgcaa
cattattgtgatcgaattgttgatggaatttcagcagttttcctggcattaaaacgccgg
cccattattagataccagcgaacatccgatattgcaaaaagaatagcacaggaaactggg
---------aaactgatgtatcagcaagaaagtggtctgtttgactttcgaaggactgaa
atcgctccattgctgcttatattagacagaagggat------------------ctaaat
caatggacatatcaggcaatggttcatgagttgttaggcatccaagacaacaaagtggat
ttgcggaccattggaagtgttccaaaagatcagcaggaggttgtactgtcctcagagcaa
gatgccttcttcaaagccaacatgtatgataattttggagatattggaatgaatatcaag
aaaatggtggatgagttccagcagattgcaaaaagtaaccagaacatccagacaatagag
gacatggccaaatttgttgacaattaccccgagtacagaaaaatgcatgggaatgtctca
aagcatgtgacactggtgacagagatgagcaagatagttgaggaaagaaaacttatgttg
gtttctcaaactgagcaagagttggcttgcaatggtggacaaggagccgcatttgaggtt
gtg---------------------------------------------------------
------------------------------------------------------------
------------------------------------------------------------
------------------------------------------------------------
------------------------------------------------------------
------------------------------------------------------------
------------------------------------------------------------
------------------------------------------------------------
------------------------------------------------------------
-----------------------------------------
>PAFTOL004562
------------------------------------------------------------
------------------------------gttagcattgtaagtgttgtctacagccag
tcagatctactgaagaaggaagtgtttttggtagaattgatagactcaatttccaagtcc
aaggaatcaatgtctcatcttaaagcagtgtatttccttagacctacatcagaaaatatt
cagctgttgaggcgtcagctygccaaccctagatttggagagtatcacctttttttttcc
aacatattgaaggacacgcagattcacattttagcagattctgatgagcatgaagctgtg
cagcaagtgcaggaattttatgcagatttcgtcgctgttgatccttgccatttcaccctc
aacatcttttcaaatcacctctacatgcttccagttgcaatggacccttcaaatctgcaa
cattattgcgatcgaattgtggacggaatttcagcagtttttctggcattaaaacgccgg
cccattattagataccagcgaacatctgatattgcaaaaagaatagcacaggaaagtggg
---------aaactgatgtatcagcaagagagtggtctatttgactttcggagggcagaa
atctctccattgttgcttatattagacagaagggatgatcctgttactcctttgctaaat
caatggacatatcaggcaatggttcatgagttgttaggcatccaagacaacaaagtggat
ttgcggaccattggaagtattccaaaagatcagcaggaggttgtactatcctcagagcaa
gatgccttcttcaaagctaacatgtatgagaattttggagatattggaatgaatatcaag
aaaatggtggatgagttccagcagactgcaaaaagtaaccagaacatccagacagtagag
gacatggccaaatttgttgacaattacccggagtacagaaaaatgcatgggaatgtctca
aagcatgtgacactggtgacagagatgagcaagatagttgaggagagaaagcttatgtta
gtttctcaaacagagcaagagttggcttgcaatggtggacaaggggctgcatttgaggtt
gtgaagtagttgatt---------------------------------------------
------------------------------------------------------------
------------------------------------------------------------
------------------------------------------------------------
------------------------------------------------------------
------------------------------------------------------------
------------------------------------------------------------
------------------------------------------------------------
------------------------------------------------------------
-----------------------------------------
>PAFTOL004563
------------------------------------------------------------
------------------------------gttagtattgtaagtgttgtctacagccag
tcagatctactgaagaaggaagtgtttttggtagaattgatagactcaatttccaagtcc
aaggaatcaatgtctcatcttaaagcagtgtatttcsttagaccaacatcagaaaatatt
cagctgttgaggcgtcagctcgctaaccctagatttggagagtatcacctttttttttcc
aacatattgaaggacacgcagattcayattttagccgattctgaygagcatgaagctgtg
cagcaagtgcaggaattttatgcagatttcgtcgctgttgatccttktcatttcaccctc
aacatcttttcgaatcacctctacatgcttccagttgcaatggacccttcaaatctgcaa
cattattgcgatcgaattgttgatggaatttcagcagtttttctggcattaaaacgccgg
cccattattagataccagcgaacatctgatattgcaaaaagaatagcacaggaaagtggg
---------aaactgatgtatcagcaagagagtggtctrtttgactttcggagggcagaa
atctctccattgttgcttatattagacagaagggatgatcctgttactcctttgctaaat
caatggacatatcaggcaatggttcatgagttgttaggcatccaagataacaaagtggat
ttgcggaccattggaagtattccagaagatcagcaggaggttgtactatcctcagagcaa
gatgccttcttcaaaggtaacatgtatgagaattttggagatattggaatgaayatcaag
aaaatggtggatgatttccagcagattgcaaaaagtaaccagaacatccagacagtagag
gacatggccaaatttgttgacaattaccctgagtacagaaaaatgcacgggaatgtctca
aagcatgtgacactggtgacagagatgagcaagatagttgaggagagaaagcttatgtta
gtttctcaaacagagcaagagttggcttgcaatggtggacaaggggccgcatttgaggtg
gtg---------------------------------------------------------
------------------------------------------------------------
------------------------------------------------------------
------------------------------------------------------------
------------------------------------------------------------
------------------------------------------------------------
------------------------------------------------------------
------------------------------------------------------------
------------------------------------------------------------
-----------------------------------------
>PAFTOL004564
------------------------------------------------------------
------------------------------gttagtattgtaagtgttgtctacagccag
tcagatcttctgaagaaggaagtgtttttggtagaattggtagactcaatctccaagtcc
aaggaatcgatgtctcatcttaaagctgtgtatttccttagacctacatcagaaaatgtt
cagctgttgaggcgtcagcttgctaaccctagatttggagagtatcacctttttttttcc
aacatattgaaggacacacagattcacattttagcagattctgatgagcatgaagctgtg
cagcaagtgcaggaattttatgcagatttcgttgctgttgatccttgccatttcactctc
aacatctctgcgaatcacctctatatgcttccagttgcaatggatccttcaaatctgcaa
cattattgcgatcgaattgttgatggaatttcggcggttttcctggcattaaaacgccgg
cccattattagataccagcggacatccgatattgcaaaaagaatagcacaggagactggg
---------aaactgatgtatcagcaagaaagtggtctatttgactttcgaaggactgaa
atctctccattgttgcttatattagacagaagggatgatcctgtcactcctttgctaaat
caatggacatatcaggcaatggttcatgagttgttaggcatccaagacaacaaagtggat
ttgcggaccattggaagtattccaaaagatcagcaggaggttgtactgtcctcagagcaa
gatgccttcttcaaagccaacatgtatgagaattttggagatattggaatgaatatcaag
aaaatggtggatgacttccagcagattgcaaaaagtaaccagaacatccagacaatagag
gacatggccaaatttgttgacaattaccctgagtacagaaaaatgcatgggaatgtctca
aagcatgtgacactggtgacagagatgagcaagatagttgaggaaagaaagcttatgttg
gtttctcaaacagagcaagagttggcttgcaatggtg-----------------------
------------------------------------------------------------
------------------------------------------------------------
------------------------------------------------------------
---------------------acaagcggattggggatttatatgggaatcgggatttgc
taaatattgctcgtaacatggctcgtggactgaagggtgtagagaatgtatatacacaac
accagccacttctattccagatgatggagagcatttctaaggggcggttgagggatgtcg
actatccatatgtaggaaatcactaccagcagggcagg----------------------
------------------------------------------------------------
------------------------------------------------------------
-----------------------------------------
>PAFTOL004565
------------------------------------------------------------
------------------------------gttagtattgtaagtgttgtctacagccag
tcagatctactgaagaaggaagtatttttggtagaattgatagactcaatttccaagtcc
aaggaatcaatgtctcatcttaaagcagtgtatttccttagacctacatcagacaatatt
cagctgctgaggcgtcagcttgctaaccctagatttggagagtatcacctttttttttcc
aacatattaaaggacacgcagattcacattttagcagattctgatgagcatgaagctgtg
cagcaagtgcaggwattttatgcagatttcgtcgctgttgatccttgccatttcaccctc
aacatcttttcgaatcacctctacatgcttccagttgctatggacccttcaaatctgcaa
cattattgcgatcgaattgttgatggaatttcagcagtttttctggcattaaaacgccgg
cccattattagataccagcgagcatctgatattgcaaaaagaatagcacaggaawgtggg
---------aaactgatgtatcagcaagagagtggtctatttgactttcggagggcagaa
atctctccattgttacttatattagacagaagggatgatcctgttactcctttgctaaat
caatggacatatcaggcaatggttcatgagttgttaggcatccaagacaacaaagtggat
ttgcggaccattggaagtattccaaaagatcagcaggaggttgtactatcctcagagcaa
gatgccttcttcaaagctaacatgtatgagaactttggagatattggaatgaatatcaag
aaaatggtggatgagttccagcagattgcaaaaagtaaccagaacatccagacagtagag
gacatggccaaatttgttgacaattaccctgagtacagaaaaatgcatggaaatgtctcg
aagcatgtgacactggtgacagagatgagcaagatagttgaggagagaaagcttatgtta
gtttctcaaacagagcaagagttggcttgcaatggtggacaaggggccgcrtttgaggtt
gtg---------------------------------------------------------
------------------------------------------------------------
------------------------------------------------------------
------------------------------------------------------------
------------------------------------------------------------
------------------------------------------------------------
------------------------------------------------------------
------------------------------------------------------------
------------------------------------------------------------
-----------------------------------------
>PAFTOL004566
------------------------------------------------------------
------------------------------gttagtattgtaagtgttgtctacagccag
tcagatcttctgaagaaggaagtgtttttggtagaattggtagactcaatctccaagtcc
aaggaatcgatgtctcatctyaaagctgtgtatttccttagacctacatcagaaaatgtt
cagctgttgaggcgtcagctygctaaccctagatttggagagtatcacctttttttttcc
aacatattgaaggacacacagattcacattttagcagattctgatgagcatgaagctgtr
cagcaagtgcaggawttttatgcagatttcgttgctgttgatccttgccatttcactctc
aacatctctgcraatcacctctatatgcttccrgttgcaatggatccttcaaatctgcaa
cattattgcgatcgaattgttgatggaatttcggcggttttcctggcattaaaacgccgg
cccattattagataccagcgaacatcygatattgcaaaaagaatagcacaggagactggg
---------aaactgatgtaccagcaagaaagtggtctatttgactttcgaaggactgaa
atctctccattgttgcttatactagacagaagggatgatcctgtcactcctttgctaaat
caatggacatatcaggcaatggttcatgagttgttaggcatmcaagacaacaaagtggat
ttgcggaccattggaagtattccaaaagatcagcaggaggttgtactgtcttcagagcaa
gatgccttcttcaaagccaacatgtatgagaattttggagatattggaatgaatatcaag
aaaatggtggatgacttccagcagattgcaaaaagtaaccagaacatccagacaatagag
gacatggccaaatttgttgacaattaccctgagtacagaaaaatgcatgggaatgtctca
aagcatgtgacactggtgacagagatgagcaagatagttgaggaaagaaagcttatgttg
gtttctcaaacagagcaagagttggcttgcaatggtggacaaggagccrcatttgaggtt
gtg---------------------------------------------------------
------------------------------------------------------------
------------------------------------------------------------
------------------------------------------------------------
------------------------------------------------------------
------------------------------------------------------------
------------------------------------------------------------
------------------------------------------------------------
------------------------------------------------------------
-----------------------------------------
>PAFTOL004567
------------------------------------------------------------
------------------------------gttagtattgtaagtgttgtctacagccag
tcagatctgctgaagaaggaagtgtttttggtagaattgatagactcaatttccaagtcc
aaggaatcaatgtctcatcttaaagcagtgtatttccttagacctacatcagataatatt
cagctgttgaggcgtcagctcgctaaccctagatttggagagtatcacctttttttttcc
aacatattgaaggacacgcagattcacattttagcagattctgatgagcatgaagctgtg
cagcaagtgcaggaattttatgcagatttcatcgctgttgatccttgccatttcaccctc
agcatcttttcgaatcacctctacatgcttccagttgcaatggacccttcaaatctgcaa
cattattgcgatcaaattgttgatggaatttcagcagtttttctggcactaaaacgccgg
cccattattagataccaacgaacatctgatattgcaaaaagaatagcacaggaaagtggg
---------aaactgatgtaccagcaagagagtggtctatttgactttcggagggcagaa
atctctccattgttgcttatattagacagaagggatgatcctgttactcctttgctaaat
caatggacatatcaggcaatggttcatgagttgttaggcatccaagacaacaaagtggat
ttgcggaccattggaagtattccaaaagatcagcaggaggttgtactatcctcagagcaa
gatgccttcttcaaagctaacatgtatgagaattttggagatattggaatgaatgtgaag
aaaatggtggatgagttccagcagattgcaaaaagtaaccagaacatccagacagtagag
gacatggccaaatttgttgacaattaccctgagtacagaaaaatgcatgggaatgtctca
aagcatgtgacactggtgacagagatgagcaagatagttgaggagagaaagcttatgtta
gtttctcaaacagagcaagagttggcttgcaatggtggacaaggggccgcatttgagtcg
g-----------------------------------------------------------
---------------------------------------------------cttctttga
ggtgac---------------------------------agcttgtgcagtttctcttga
ag------caagctggtgttgacaaacgcactggggatttatatggaaatcgggatttgc
taaatattgctcgtaacatggctcgtggactgaagggtgttgagaatgtgtacacacaac
accagccacttctattccagacgatggagagcatttctaaggggcggctgagggatgttg
actatccatatgtaggaaatcactaccagcaggccagg----------------------
------------------------------------------------------------
------------------------------------------------------------
-----------------------------------------
>PAFTOL004568
------------------------------------------------------------
------------------------------gttagtattgtgagtgttgtctacagccag
tcagatctactgaagaaggaggtgtttttggtagaattratagactcaatttccaagtcg
aaggaatcaatgtctcatcttaaagcagtgtatttccttagacctacatcagacaatatt
cagctgttgaggcgtcagctcgctaaccctagatttggrgagtatcacctttttttttcc
aacatattgaaggacacgcagattcacattttagcagattctgatgagcatgaagctgtg
cagcaagtgcaggaattttatgcrgatttcgtcgctgttgatccttgccatttyaccctc
aacatcttttcgaatcacytctacatgcttccagttgcaatggacccttcaaatctgcaa
cattattgygatcgaattgttgatggaatttcagcagtttttctggcattaaaacgcagg
cccattattagataccagcgaacatctgatattgcaaaaagaatagcacaggaaagtggg
---------aaactgatgtatcagcaagagagtggtctatttgactttcggagggcagaa
atctctccattgttgcttatattagacagaagggatgatcctgttactcctttgctaaat
caatggacatatcaggcaatggttcatgagttgttaggcatccaagacaacaaagtggat
ttgcgsaccattggaagtattccaaaagatcagcaggaggttgtactatcctcrgagcaa
gatgccttcttcaaagctaacatgtatgagaattttggagatattggaatgaatgtgaag
aaaatggtggatgagttccagcagatcgcaaaaagtaaccagaacatccagacagtagag
gacatggccaaatttgttgacaattaccctgagtacagaaaaatgcatgggaatgtctca
aagcatgtgacactggtgacagagatgagcaagatagttgaggagagaaagcttatgtta
gtttctcaaacagagcaagagttggcttgcaatggtggacaaggggctgcgtttgaggtt
gtg---------------------------------------------------------
------------------------------------------------------------
-----------------------------------------cttgtgcagtttctcttga
ag------caagctggtgttgacaaacgyactggggatttatatggaaatcgggatttgc
taaatattgctcgtaacatggctcgtggactgaagggtgttgagaatgtgtacacacaac
accagccacttctattccagacgatggagagcatttctaagggacggctragggatgttg
actatccatatgtaggaaatcactaccagcaggccagg----------------------
------------------------------------------------------------
------------------------------------------------------------
-----------------------------------------
>PAFTOL004571
atggtgctggtaacggcagttcgagattacatcaatcggatgctccaagacatctccggc
atgaaagtactcatcctcgattcgcaaacggttagtattgtaagtgttgtctacagccag
tctgatcttctgaagaaggaagtgtttttggtagaattggtagactcaatctccaagtcc
aaggaatcgatgtctcatcttaaagctgtgtatttccttagacctacatcagaaaatgtt
cagctgttgaggcgtcagcttgctaaccctagatttggagagtatcacctttttttttcc
aacatattgaaggacacacagattcacattttagcagattctgatgagcatgaagctgtg
cagcaagtgcaggaattttatgcagatttcgttgctgttgatccttgccatttcactctc
aacatctctgcgaatcacctctatatgcttccagttgcaatggatccttcaaatctgcaa
cattattgtgatcgaattgttgatggaatttcggcggttttcctggcattaaaacgccgg
cccattattagataccagcgaacatccgatattgcaaaaagaatagcacaggagactggg
---------aaactgatgtaccagcaagaaagtggtctatttgactttcgaaggactgaa
atctctccattgttgcttatattagacagaagggatgatcctgtcactcctttgctaaat
caatggacatatcaggcaatggttcatgagttgttaggcatccaagacaacaaagtggat
ttgcggaccattggaagtattccaaaagatcagcaggaggttgtactgtcctcagagcaa
gatgccttcttcaaagccaacatgtatgagaattttggagatattggaatgaatatcaag
aaaatggtggatgacttccagcagattgcaaaaagtaaccagaacatccagacaatagag
gacatggccaaatttgttgacaattaccctgagtacagaaaaatgcatgggaatgtctca
aagcatgtgacactggtgacagagatgagcaagatagttgaggaaagaaagcttatgttg
gtttctcaaacagagcaagagttggcttgcaatggtggacaaggagccgcatttgaggyt
gtgacaaatcttttaagcaatg-agaatgtatctgatatcgaccgtctacgattggtgat
gctgtatgctttgcgctatgagaaagaaagtccggtccagctgatgcaacttttcaacaa
gctggctgctaaat---ctgcaaagtataagcct----gggcttgtgcagtttctcttga
ag------caagctggtgttgacaagcggattggggatttatatgggaatcgggatttgc
taaatattgctcgtaacatggctcgtggactgaaggktgtagagaatgtatatacacaac
accagccacttctattccagatgatggagagcatttctaaggggcggttgagggatgtcg
actatccatatgtaggaaatcactaccagcagggcagg----------------------
------------------------------------------------------------
------------------------------------------------------------
-----------------------------------------
>PAFTOL004572
------------------------------------------------------------
------------------------------gttagtattgtaagtgttgtctacagccag
tcagatctactgaagaaggaagtgtttttggtagaattgatagactcaatttccaagtcc
aaggagtcaatgtctcatcttaaagcagtgtatttccttagacctacatcagaaaatatt
cagctgctgaggcgtcagctcgctaaccctagatttggagagtatcacctttttttttcc
aacatattgaaggacacgcagattcacattttggcagattctgatgagcatgaagctgtg
cagcaagtgcaggaattttatgcagatttcgtcgctgttgatccttgccatttcaccctc
aacatcttttcgaatcacctctacatgcttccagttgctatggacccttcaaatctgcaa
cattattgcgatcgaattgttgatggaatttcagcagtttttctggcattaaaacgccgg
cccattattagataccagcgaacatctgatattgcaaaaagaatagcacaggaaagtggg
---------aaactgatgtatcagcaagagagtggtctatttgactttcggagggcagaa
atctctccattgttacttatattagacagaagggatgatcctgttactcctttgctaaat
caatggacataccaggcaatggttcatgagttgttaggcatccaagacaacaaagtggat
ttgcggaccattggaagtattccaaaagatcagcaggaggttgtactatcctcagagcaa
gatgccttcttcaaagctaacatgtatgagaattttggagatattggaatgaatatcaag
aaaatggtggatgagttccagcagattgcaaaaagtaaccagaacatccagacagtagag
gacatggccaaatttgttgacaattaccctgagtacagaaaaatgcaygggaatgtctca
aagcatgtgacactggtgacagagatgagcaagatagttgaggagagaaagcttatgtta
gtttctcaaaccgagcaagagttggcttgcaatggtggacaaggggcygcatttgaggtt
gtgtcggcttctttg---------------------------------------------
-----------------------------------------------------------a
ggtgac---------------------------------agcttgtgcagtttctcttga
ag------caagctggtgttgacaaacgcgctggagatttatatggaaaccgggatttgc
taaatattgctcgtaacatggctcgtggactgaagggtgttgagaatgtgtacacacaac
accagccacttctattccagacgatggagagcatttctaaggggcggctgagggacgttg
actatccatatgtaggaaatcactaccagcaggccagg----------------------
------------------------------------------------------------
------------------------------------------------------------
-----------------------------------------
>PAFTOL004573
------------------------------------------------------------
---------------ttaaacttttcgcaggttagtattgtaagtgttgtctacagccag
tcagatctactgaagaaggaagtgtttttggtagaattgatagacacaatttccaagtcc
aaggaatcaatgtctcatcttaaagcagtgtatttccttagacctacatccgaaaatatt
cagctgctgaggcgtcacctcrctaaccctagatttggagagtatcacctttttttttcc
aacatattgaaggacacacagattcacattttagcagattctgatgagcatgaagctgtg
cagcaastgcaggaattttatgcagatttcgtcgctgttgatccttgccatttcaccctc
aacatcttttcgaatcacctctacatgcttccagttgctatggacccttcaaatctgcaa
cattattgcgatcgaattgttgatggaatttcagcagtttttctggcattaaaacgccgg
cccattattagataccagcgagcatctgatattgcaaaaagaatagcacaggaaagtggg
---------aaactgatgtatcagcaagagagtggtctatttgactttcggagggcagaa
atctctccgttgttacttatattagacagaagggatgatcctgttactcctttgctaaat
caatggacatatcaggcaatggttcatgagttrttaggcatccaagacaacaaagtggat
ttgcggaccattggaagtattccaaaagatcagcaggaggttgtactatcctcagagcaa
gatgccttcttcaaagctaacatgtatgagaattttggagatattggaatgaatatcaag
aaaatggtggatgagttccagcagattgcaaaaagtaaccagaacatccagacagtagag
gacatggccaaattcgttgacaattaccctgagtacagaaaaatgcacgggaatgtctcg
aagcatgtgacactggtgacagagatgagcaagatagttgaggagagaaagcttatgtta
gtttctcaaacagagcaagagttggcttgcaatggtggacaaggggccgcatttgaggtt
gtgaagtagttgacttttcatacttattttttctgcaattagaaggaggagattaatca-
gaaatatgaaatgagttacttaatgttgtaaaacttatatctaggtatatggtttagaaa
ttaattgtatagta---caacattatatatacca----cagaataccacctttctcttga
ag------caagctggtgttgacaaacgcactggggatttatatggaaaccgggatttgc
taaatattgctcgtaacatggctcgtggactgaagggtgttgagaatgtgtacacacaac
accagccacttctattccagacgatggagagcatttctaaggggcggctgagggatgttg
actatccatatgtaggaaatcactaccagcaggccagg----------------------
------------------------------------------------------------
------------------------------------------------------------
-----------------------------------------
>PAFTOL004574
------------------------------------------------------------
------------------------------gttagtattgtaagtgttgtctacagccaa
tcagatctactgaagaaggaagtgtttttggtagaattgatagactcaatttccaagtcc
aaggaatcaatgtctcatcttaaagcagtgtatttccttagacctacatcagaaaatatt
cagctgttgaggcgtcagctcgctaaccctagatttggagagtatcacctttttttttcc
aacatattgaaggacacgcagattcacattttagcagattctgatgagcatgaagctgtg
cagcaagtgcaggaattttatgcagatttcgtcgctgttgatccttgccatttcaccctc
aacatcttttcgaatcacctctacatgcttccagttgcaatggacccwtcaaatctgcaa
cattattgcgatcgaattgttgatggaatttcagcagtttttctggcattraaacgccgg
cccattattagataccagcgaacatctgatattgcgaaaagaatagcacaggaaagtggg
---------aaactgatgtatcagcaagagagtggtctatttgactttcggagggcagaa
atctctccgttgttgcttatattagacagaagggatgatcctgttactcctttgctaaat
caatggacatatcaggcaatggttcatgagttgttaggcatccaagacaacaaagtggat
ttgcggaccattggaagtattccaaaagatcagcaggaggttgtactatcctcagagcaa
gatgccttcttcaaagctaacatgtatgagaattttggagatattggaatgaatatcaag
aaaatggtggatgagttccagcagattgcaaaaagtaaccagaacatccagacagtagag
gacatggccaaatttgttgacaattaccctgagtacagaaaaatgcatgggaatgtctca
aagcatgtgacactggtgacagaaatgagcaagatagttgaggagagaaagcttatgtta
rtttctcaaacagagcaagagttggcttgcaatggtggacaaggggcygcatttgaggtt
gtg---------------------------------------------------------
------------------------------------------------------------
-----------------------------------------cttgtgcagtttctcttga
ag------caagctggtgttgacaaacgcactggggatttatatggaaatcgggatttgc
taaatattgctcgtaacatggctcgtggactgaagggtgttgagaatgtgtacacacaac
accagccacttctattccagacratggagagcatttctaaggggcggctgagggatgttg
actatccatatgtaggaaatcactaccagcaggccagg----------------------
------------------------------------------------------------
------------------------------------------------------------
-----------------------------------------
>PAFTOL004577
------------------------------------------------------------
------------------------------gttagtattgtaagtgttgtctacagccag
tcagatctactgaagaaggaagtgtttttggtagaattgatagactcaatttccaagtcc
aaggaatcaatgtctcatcttaaagcagtgtatttccttagacctacatcagaaaatatt
cagctgttgaggcgtcagctcgccaaccctagatttggagagtatcacctttttttttcc
aacatattgaaggacacgcagattcacattttagcagattctgatgagcatgaagctgtg
cagcaagtgcaggaattttatgcagatttcgtcgctgttgatccttgccatttcaccctt
aacatcttctcaaatcayctctacatgcttccagttgcaatggacccttcaaatctgcaa
cattattgcgatcgaattgttgacggaatttcagcagtttttctggcattaaaacgccgg
cccatkattagataccagcgaacatctgatattgcaaaaagaatagcacaggaaagtggg
---------aaactgatgtatcagcaagagagtggtctatttgactttcggagggcagaa
atctctccattgttgcttatattagacagaagggatgatcctgttactcctttgctaaat
caatggacatatcaggcaatggttcatgagttgttaggcatccaagacaacaaagtggat
ttgcggaccattggaagtattccaaaagatcagcaggaggttgtactatcctcagagcaa
gatgccttcttcaaagctaacatgtatgagaattttggagatattggaatgaatatcaag
aaaatggtggatgagttccagcagactgcaaaaagtaaccagaacatccagacagtagag
gacatggccaaatttgttgacaattacccggagtayagaaaaatgcatgggaatgtctca
aagcatgtgacactggtgacagagatgagcaagatagttgaggagagaaagcttatgtta
gtttctcaaacagagcaagagttggcttgcaatggtggacaaggggccgcatttgaggyt
gtgacaaatcttctaaacaatg-agaatgtatctgatattgatcgtctacgattggtgat
gctgtatgctttgcgctatgagaaagaaagtcctgtccagctgatgcaacttttcaacaa
gctggccgctaaat---ctgcaaagtataagcct----gggsttgtgcagtttctcttga
ag------caagctggtgttgacaaacgcactggggatttatatggaaatcgggatttgc
taaatattgctcgtaacatggctcgtggactgaagggtgttgagaatgtgtacacacaac
accagccacttctattccagacgatggagagcgtttctaaggggcggctgagggatgttg
actatccatatgtaggaaatcactaccagcaggccagg----------------------
------------------------------------------------------------
------------------------------------------------------------
-----------------------------------------
>PAFTOL004582
------------------------------------------------------------
------------------------------gttagtattgtaagtgttgtctacagccag
tcagatctactgaagaaggaagtgtttttggtagaattgatagactcaatttccaagtcc
aaggaatcaatgtctcatcttaaagcagtgtatttccttagacctacatcagaaaatatt
cagctgctgaggcgtcagctcgctaaccctagatttggagagtatcacctttttttttcc
aacatattgaaggacacgcagattcacattttagcagattctgatgagcatgaagctgtg
cagcaagtgcaggaattttatgcagatttcgtcgctgttgatccttgccatttcaccctc
aacatcttttcgaatcacctctacatgcttccagttgcaatggacccttcaaatctgcaa
cattgttgcgatcgaattgttgatggaatttcagcagtttttctggcattaaaacgccgg
cctattattagataccagcgaacatctgatattgcaaaaagaatagcacaggaaagtggg
---------aaactgatgtatcagcaagaaagtggtctatttgactttcggagggcagaa
atctctccattgttgcttgtattagacagaagggatgatcctgttactcctttgctaaat
caatggacatatcaggcaatggttcacgagttgttaggcatccaagacaacaaagtggat
ttgcggaccattggaagtattccaaaagatcagcaggaggttgtactatcctcagagcaa
gattccttcttcaaagctaatatgtatgagaattttggagatattggaatgaatatcaag
aaaatggtggatgagttccagcagattgcaaaaagtaaccagaacatccagacagtagag
gacatggccaaatttgttgacaattaccctgagtacagaaaaatgcacgggaatgtctca
aagcatgtgacactggtgacagagatgagcaagatagttgaggagagaaagcttatgtta
gtttctcaaacagagcaagagttggcttgcaatggtggacaaggggccgcatttgaggyt
gtgamaaatcttctaaacaatg-agaatgtatctgatatcgatcgtctacgattggtgat
gctgtatgctttgcgctatgagaaagaaagtcctgtccagctgatgcaacttttcaacaa
gctggccgctaaat---ctgcaaagtataagcct----gggcttgtgcagtttctcttga
ag------caagctggtgttgacaaacgcactggggatttatatggaaatcgggatttgc
taaatattgctcgtaacatggctcgtggactgaagggtgttgagaatgtgtacacgcaac
accagccacttctattccagacgatggagagcatttctaaggggcggctgagggatgttg
actatccatatgtgggaaatcactaccagcaggccagg----------------------
------------------------------------------------------------
------------------------------------------------------------
-----------------------------------------
>PAFTOL004583
------------------------------------------------------------
---------------ttgacttttgcgcaggttagtattgtaagtgttgtctacagccag
tcagatctactgaagaaagaagtgttyttggtagaattgatagactcaatttccaagtcc
aaggaatcaatgtctcatcttaaagcagtgtatttccttagacctacatcagaaaatatt
cagctgttgaggcgtcagctcgctaacccaagatttggagagtgtcacctttttttttcc
aacatattgaaggacacacagattcacattttagcagattctgatgagcatgaagctgtg
cagcaattgcaggaattttatgcagattttgtcgctgttgatccttgccatttcaccctc
aacatcttttcgaatcacctctacatgcttccggttgcaatggacccttcaaatctgcaa
cattattgtgatcgaattgttgatggaatttcagcagtttttctggcattaaaacgcagg
cccattattagataccagcgaacgtctgatattgcaaaaagaatagcacaggaaagtggg
---------aaactgatgtatcagcaagagagtggtctatttgactttcggagggcagaa
atctctccattgttgcttgtattagacagaagggatgatcctrttactcctttgctaaat
caatggacatatcaggcaatggttcatgagttgttaggcatccaagacaacaaagtggat
ttgcggaccattggaagtattccaaaagatcagcaggaggtcgtactatcctcggagcaa
gatgccttcttcaaagctaacatgtatgagaattttggagacattggaatgaatatcaag
aaaatggtggatgagttccagcagattgcaaaaagtaaccagaacatccagacagtagag
gacatggccaaatttgttgacaattaccctgagtacagaaaaatgcacgggaatgtctca
aagcatgtgacactggtgacagagatgagcaagrtagttgaggagagaaagcttatgtta
gtttctcaaacagagcaagagttggcttgcaatggtggacaaggggccgcatttgaggtt
gtgaaatatgggggggacaatg-agaatgtgtctgatattgatcgtctacgattggtgat
gctgtatgctttgcgctatgagaaagaaagtcctgtccagctgatgcaacttttcaacaa
gctggccgctaaat---ctgcaaagtataagcct----gggcttgtgcagtttctcttga
ag------caagctggtgttgacaaacgcactggggatttatatggaaatcgggatttgc
taaatattgctcgtaacatggctcgtggactgaagggtgttgagaatgtgtacacccaac
accagccacttctattccagacgatggagagcatttctaaggggcggctgagggatgttg
actatccatatgtaggaaatcactaccagcaggccagg----------------------
------------------------------------------------------------
------------------------------------------------------------
-----------------------------------------
>PAFTOL004584
------------------------------------------------------------
------------------------------gttagtattgtaagtgttgtctacagccag
tcagatctactgaagaaggaagtgtttttggtagaattgatagactcaatttccaagtcc
aaggaatcaatgtctcatcttaaagcggtgtatttccttagacctacatcagaaaatatt
cagctgttgaggcgtcagctcgccaaccctagatttggagagtatcacctttttttttcc
aacatattgaaggacacgcagattcacattttagcagattctgatgagcatgaagctgtg
cagcaagtgcaggaattttatgcagatttcgtcgctgttgatccttgccatttcaccctc
aacatcttttcaaatcacctctacatgcttccagttgcaatggacccttcaaatctgcaa
cattattgcgatcgaattgttgacggaatttcagcagtttttctggcattaaaacgccgg
cccattattagataccagcgaacatctgatattgcaaaaagaatagcacaggaaagtggg
---------aaactgatgtatcagcaagagagtggtctatttgactttcggagggcagaa
atctctccattgttgcttatattagacagaagggatgatcctgttactcctttgctaaat
caatggacatatcaggcaatggttcatgagttgttaggcatccaagacaacaaagtggat
ttgcggaccattggaagtattccaaaagatcagcaggaggttgtactatcctcagagcaa
gatgccttcttcaaagctaacatgtatgagaattttggagatattggaatgaatatcaag
aaaatggtggatgagttccagcagactgcaaaaagtaaccagaacatccagacagtagag
gacatggccraatttgttgacaattacccggagtacagaaaaatgcatgggaatgtctcg
aagcatgtgacactggtgacagagatgagcaagatagttgaggagagaaagcttatgtta
gtttctcaaacagagcaagagttggcttgcaatggtggacaaggggccgcatttgaggyt
ktgacaaatcttctaaacaatg-agaatgtatctgatattgatcgtctacgattggtgat
gctgtatgctttgcgctatgagaaagaaagtcctgtccagctgatgcaacttttcaacaa
gctggccgctaaat---ctgcaaagtataagcct----gggcttgtgcagtttctcttga
ag------caagctggtgttgacaaacgcactggggatttatatggaaatcgggatttgc
taaatattgctcgtaacatggctcgtggactgaagggtgttgagaatgtgtacacacaac
accagccacttctattccagacgatggagagcatttctaaggggcggctgagggatgttg
actatccatatgtaggaaatcactaccagcaggccagg----------------------
------------------------------------------------------------
------------------------------------------------------------
-----------------------------------------
>PAFTOL004585
atggtgctggtaacggcagttcgagattacgtcaatcggatgctccaagacatctccggc
atgaaagtactcatcctcgattcgcaaamggttagtattgtaagtgttgtctacagccag
tcagatcttctgaagaaggaagtgtttttggtagaattggtagactcaatctccaagtcc
aaggartcgatgtctcatcttaaagctgtgtatttccttagacctacatcagaaaatgtt
cagctgttgaggcgtcagcttgctaaccctagatttggagagtatcacctttktttttcc
aacatattgaaggacacacagattcacattttagcagattctgatgagcatgaagctgtg
cagcaagtgcaggaattttatgcagatttcgttgctgttgatccttgccatttcactctc
aacatctctgcraatcacctctatatgcttccagttgcaatggatccttcaaatctgcaa
cattattgcgatcgaattgttgatggaatttcggcggttttsctggcattaaaacgccgg
cccattattagataccagcgaacatccgatattgcaaaaagaatagcacaggagactggg
---------aaactgatgtaccagcaagaaagtggtctatttgactttcgaaggactgaa
atctctccattgttgcttatactagacagaagggatgatcctgtcactcctttgctaaat
caatggacatatcaggcaatggttcatgagttgttaggcatccaagacaacaaagtggat
ttgcggaccattggaagtattccaaaagatcagcaggaggttgtactgtcttcagagcaa
gatgccttcttcaaagccaacatgtatgagaattttggagatattggaatgaatatcaag
aaaatggtggatgacttccagcagattgcaaaaagtaaccagaacatccagacaatagag
gacatggccaaatttgttgacaattaccctgagtacagaaaaatgcatgggaatgtctca
aagcatgtgacactggtgacagagatgagcaagatagttgaggaaagaaagcttatgttg
gtttckcaaacagagcaagagttggcttgcaatggtggacaaggagccgcatttgaggyt
gtgacaaatcttttaagcaatg-agaatgtatctgatatcgaccgtctacgattggtgat
gctgtatgctttgcgctatgagaaagaaagtccggtccagctgatgcaacttttcaacaa
gctggctgctaaat---ctgcaaagtataagcct----gggcttgtgcagtttctcttga
ag------caagctggtgttgacaagcggactggggatttatwtgggaatcgggatttgc
taaatattgctcgtaacatggctcgtggactgaagggtgtagagaatgtatatacacaac
accagccacttctattccagatgatggagagcatttctaaggggcggttgagggatgtcg
actatccatatgtaggaaatcactaccagcagggcagg----------------------
------------------------------------------------------------
------------------------------------------------------------
-----------------------------------------
>PAFTOL004587
------------------------------------------------------------
------------------------------gttagtattgtaagtgttgtctatagccaa
tcagatctactgaagaaggaagtgtttttggtagaattgatagactcaatttccaagtcc
aaggaatcaatgtctcatcttaaagcagtgtatttccttagacctacatcagaaaatatt
cagctgttgaggcgtcagctcgctaaccctagatttggagagtatcacctttktttttcc
aacatattgaaggacacgcagattcacattttagcagattctgatgagcatgaagctgtg
cagcaagtgcaggaattttatgcagattttgtcgctgttgatccttgccatttcaccctc
aacatcttttcgaatcacctctacgtgcttccagttgcaatggacccgtcaaacctgcaa
cattattgcgatcgaattgttgatggaatttcagcagtttttctggcattaaaacgccgg
cccattattagataccagcgaacatctgatattgcgaaaagaatagcacaggaaagtgrg
---------aaactgatgtatcagcaagagagtggtctatttgactttcggagggcagaa
atctctccgttgttgcttatattagacagaagggatgatcctgttactcctttgctaaat
caatggacatatcaggcaatggttcatgagttgttaggcatccaagacaacaaagtggat
ttgcggaccattggaagtattccaaaagatcagcaggaggttgtactatcctcagagcaa
gatgccttcttcaaagctaacatgtatgagaattttggagatattggaatgaatatcaag
aaaatggtggatgagttccagcagattgcaaaaagtaaccagaacatccagacagtagag
gacatggccaaatttgttgacaattaccctgagtacagaaaaatgcatgggaatgtctca
aagcatgtgacactggtgacagaaatgagcaagatagttgaggagagaaagcttatgtta
gtttctcaaacagagcaagagttggcttgcaatggtggacaaggggccgcatttgaggtt
gtg---------------------------------------------------------
------------------------------------------------------------
-----------------------------------------cttgtgcagtttctcttga
ag------caagctggtgttgacaaacgcactggggatttatatggaaatcgggatttgc
taaatattgctcgtaacatggctcgtggactgaagggtgttgagaatgtgtacacacaac
accagccacttctattccagacaatggagagcatttctaaggggcggctgagggatgttg
actatccatatgtaggaagtcactaccagcaggccagg----------------------
------------------------------------------------------------
------------------------------------------------------------
-----------------------------------------
>PAFTOL004590
------------------------------------------------------------
------------------------------gttagtattgtaagtgttgtctacagccag
tcagatctactgaagaaggaagtttttttggtagaattgatagactcaatttccaagtcc
aaggaatcaatgtctcatcttaaagcagtttatttccttagacctacatcagaamatatt
cagctgttgaggcgtcagctcgccaaccctagatttggagagtatcacctttttttttcc
aacatattgaaggacacgcagattcacattttagcagattctgatgagcatgaagctgtg
cagcaagtgcaggaattttatgcagatttcatcgctgttgatccttgccatttcaccctc
aacatcttttcaaatcacctctacatgcttccagttgcaatggacccttcaaatctgcaa
cattattgcgatcgaattgttgacggaatttcagcagtttttctggcattaaaacgccgg
cccattattagataccagcgaacatctgatattgcaaaaagaatagcacaggaaagtggg
---------aaactgatgtatcagcaagagagtggtctatttgactttcggagggcagaa
atctctccattgttgcttatattagacagaagggatgatcctgttactcctttgctaaat
caatggacatatcaggcaatggttcatgagttgttaggcatccaagacaacaaagtggat
ttgcggaccattggaagtattccaaaagatcagcaggaggttgtactatcctcagagcaa
gatgccttcttcaaagctaacatgtatgagaattttggagatattggaatgaatatcaag
aaaatggtggatgagttccagcagactgcaaaaagtaaccagaacatccagacagtagag
gacatggccaaatttgttgacaattacccggagtacagaaaaatgcatggaaatgtctca
aagcatgtgacactggtgacagagatgagcaagatagttgaggagagaaagcttatgtta
gtttctcaaacagagcaagagttggcttgcaatggtggacaaggggccgcatttgaggyt
gtgacaaatcttctaaacaatg-agaatgtatctgatatcgatcgtctacgattggtgat
gctgtatgctttgcgctatgagaaagaaagtcctgtccagctgatgcaacttttcaacaa
gctggccgctaaat---ctccaaagtataagcct----gggcttgtgcagtttctcttga
ag------caagctggtgttgacaaacgcactggggatttatatggaaatcgggatttgc
taaatattgctcgtaacatggctcgtggactgaagggtgttgagaatgtgtacacacaac
accagccacttctattccagacgatggagagcgtttctaaggggcggctgagggatgttg
actatccatatgtaggaaatcactaccagcaggccagg----------------------
------------------------------------------------------------
------------------------------------------------------------
-----------------------------------------
>PAFTOL004591
------------------------------------------------------------
------------------------------gttagtattgtaagtgttgtctacagccag
tcagatctactgaagaaggaagtttttttggtagaattgatagactcaatttccaagtcc
aaggaatcaatgtctcatcttaaagcagtttatttccttagacctacatcagaaaatatt
cagctgttgaggcgtcagctcgccaaccctagatttggagagtatcacctttttttttcc
aacatattgaaggacacgcagattcacattttagcagattctgatgagcatgaagctgtg
cagcaagtgcaggaattttatgcagatttcatcgctgttgatccttgccatttcaccctc
aacatcttttcaaatcacctctacatgcttccagttgcaatggacccttcaaatctgcaa
cattattgcgatcgaattgttgacggaatttcagcagtttttctggcattaaaacgccgg
cccattattagataccagcgaacatctgatattgcaaaaagaatagcacaggaaagtggg
---------aaactgatgtatcagcaagagagtggtctatttgactttcggagggcagaa
atctctccattgttgcttatattagacagaagggatgatcctgttactcctttgctaaat
caatggacatatcaggcaatggttcatgagttgttaggcatccaagacaacaaagtggat
ttgcggaccattggaagtattccaaaagatcagcaggaggttgtactatcctcagagcaa
gatgccttcttcaaagctaacatgtatgagaattttggagatattggaatgaatatcaag
aaaatggtggatgagttccagcagactgcaaaaagtaaccagaacatccagacagtagag
gacatggccaaatttgttgacaattacccggagtacagaaaaatgcatggaaatgtctca
aagcatgtgacactggtgacagagatgagcaagatagttgaggagagaaagcttatgtta
gtttctcaaacagagcaagagttggcttgcaatggcggacaaggggccgcatttgaggyt
gtgamaaatcttctaaacaatg-agaatgtatctgatatcgatcgtctacgattggtgat
gctgtatgctttgcgctatgagaaagaaagtcctgtccagctgatgcaacttttcaacaa
gctggccgctaaat---ctccaaagtataagcct----gggcttgtgcagtttctcttga
ag------caagctggtgttgacaaacgcactggggatttatatggaaatcgggatttgc
taaayattgctcgtaacatggctcgtggactgaaggtacttgaactttgtcagacaaaa-
------------------------------------------------------------
------------------------------------------------------------
------------------------------------------------------------
------------------------------------------------------------
-----------------------------------------
>PAFTOL004593
atggtgctggtaactgcagttcgggattacatcaatcggatcctccaggacatttccggc
atgaaagtactcatcctcgattcgcaaacggttagtrttgtaagtgttgtctacagccag
tcagatctactgaagaaggaagtgtttttggtagaattgatagactcaatttccaagtcc
aaggaatcaatgtctcatcttaaagcagtgtatttccttagacctacatcagaaaatatt
cagctgttgaggcgtcagctcgctaaccctagatttggagagtatcacctttttttttcc
aacatattgaaggacacgcagattcacattttagcagattctgatgagcatgaagctgtg
cagcaagtgcaggaattttatgcagattttgtcgctgttgatccttgccatttcaccctc
aacatattttcgaatcacctctacatgcttccagttgcaatggacccttcaaatctgcaa
cattattgtgatcgaattgttgatggaatttcagcagtttttctggcattaaaacgccgg
cccattattagataccagckaacatctgatattgcaaaaagaatagcacaggagagtggg
---------aaactgatgtatcagcaagagagtggtctatttgactttcggagggcagaa
atctctccattgttgcttatattagacagaagggatgatcctgttactcctttgctaaat
caatggacatatcaggcaatggttcatgagttgttaggcatccaagacaacaaagtggat
ttgcggaccattggaagtattccaaaagatcagcaggaggttgtgctatcctcagagcaa
gatgccttcttcaaagctaacatgtatgagaattttggagatattggaatgaatatcaag
aaaatggtggatgagttccagcagattgcaaaaagtaaccagaacatccagaccgtagag
gacatggccaaatttgttgacaattaccctgagtacagaaaaatgcatgggaatgtctca
aagcatgtgacactggtgacagagatgagcaagatagttgaggagagaaagcttatgtta
gtttctcaaacagagcaagagttggcttgcaatggtggacaaggggccgcatttgaggyt
gtgacaaatcttctaaacaatg-agaatgtatctgatatcgatcgtctacgattggtgat
gctttatgctttgcgctatgagaaagaaagtcctgtccaactgatgcaacttttcaacaa
gctggctgctaaat---ctgcaaagtataagccc----gggcttgtgcagtttctcttga
ag------caagctggtgttgacaaacgcactggggatttatatggaaatcgggatttgc
taaatattgctcgtaacatggctcgtggactgaagggtgttgagaatgtgtacacacaac
accagccacttctattccagacgayggagagcatttctaaggggcggctgagggatgttg
actatccatatgtaggaaatcactaccagcaggccagg----------------------
------------------------------------------------------------
------------------------------------------------------------
-----------------------------------------
>PAFTOL004594
------------------------------------------------------------
------------------------------gttagtattgtaagtgttgtctacagccag
tcagatctactgaagaaggaagtgtttttggtagaattgatagactcaatttccaagtcc
aaggaatcaatgtctcatcttaaagcagtttatttccttagacctacatcagaaaatatt
cagctgttgaggcgtcagctcgccaaccctagatttggagagtatcacctttttttttcc
aacatattgaaggacacgcagattcacattttagcagattctgatgagcatgaagctgtg
cagcaagtgcaggaattttatgcagatttcatcgctgttgatccttgccatttcaccctc
aacatcttttcaaatcacctctacatgcttccagttgcaatggacccttcaaatctgcaa
cattattgcgatcgaattgttgacggaatttcagcagtttttctggcattaaaacgccgg
cccattattagataccagcgaacatctgatattgcaaaaagaatagcacaggaaagtggg
---------aaactgatgtatcagcaagagagtggtctatttgactttcggagggcagaa
atctctccattgttgcttatattagacagaagggatgatcctgttactcctttgctaaat
caatggacatatcaggcaatggttcatgagttgttaggcatccaagacaacaaagtggat
ttgcggaccattggaagtattccaaaagatcagcaggaggttgtactatcctcagagcaa
gatgccttcttcaaagctaacatgtatgagaattttggagatattggaatgaatatcaag
aaaatggtggatgagttccagcagactgcaaaaagtaaccagaacatccagacagtagag
gacatggccaaatttgttgacaattacccggagtacagaaaaatgcatggaaatgtctca
aagcatgtgacactggtgacagagatgagcaagatagttgaggagagaaagcttatgtta
gtttctcaaacagagcaagagttggcttgcaatggtggacaaggggccgcatttgaggtt
gtgaagtagttgatt---------------------------------------------
------------------------------------------------------------
-----------------------------------------yttgtgcagtttctcttga
ag------caagctggtgttgacaaacgcactggggatttatatggaaatcgggatttgc
taaatattgctcgtaacatggctcgtggactgaagggtgttgagaatgtgtacacacaac
accagccacttctattccagacgatggagagcgtttctaaggggcggctgagggatgttg
actatccatatgtaggaaatcactaccagcaggccagg----------------------
------------------------------------------------------------
------------------------------------------------------------
-----------------------------------------
>PAFTOL004596
atggtgctggtcaaggcagttcgagattacatcaatcggatgcttcaagacatttccggc
atgaaagtactcatcctcgattcgcaaamggttagtattgtaagtgttgtctacagccag
tcagatctactgaagaaggaagtgtttttggtagaattgatagactcaatttccaagtcc
aaggaatcaatgtctcatcttaaagcagtgtatttccttagacctacatcagaaaatatt
cagctgctgaggcgtcagctcgctaaccctagatttggagagtatcacctttttttttcc
aacatattraaggacacgcagattcacattttagcagattctgatgagcatsaagctgtg
cagcaagtgcaggaattttatgcagattttgtcgctgttgatccttgccatttcaccytc
aacatcttttcgaatcacctctacatgcttccagttgctatggacccttcaaatctgcaa
cattattgcgatcgaattgttgatggaatttcagcagtttttctggcattaaaacgccgg
cccattattagataccagcgarcatctgatattgcaaaaagaatagcacaggaaagtggg
---------aaactgatgtatcagcaagagagtggtctatttgactttcggagggcwgaa
atctctccattgttrcttatattagacagaagggatgatcctgttactccyttgctaaat
caatggacatatcaggcaatggttcatgagttgttaggcatccaagacaacaaagtggat
ttgcggaccmttggaastattccaaaagatcagcaggaggttgtaytatcctcagagcaa
gatgccttcttcaaagctaacatgtatgagaattttggagatattggaatgaatatcaag
aaaatggtggatgagttccagcagattgcaaaaagtaaccagaacatccagacagtagag
gacatggccaaatttgttgacaattaccctgagtacagaaaaatgcacgggaatgtctcr
aagcatgtgacactggtgacagagatgagcaagatagttgaggagagaaagcttatgtta
gtttctcaaacagagcaagrgttggcttscaatggtggacaaggggccgcatttgaggyt
gtgacaaatcttctaaacaatg-agaatgtatctgatatcgatcgtctmcgattggtgat
gctgtatgctttgcgctatgagaaagaaagtcctgtccagctgatgcaacttttcaayaa
gctggcygctaaat---ctgcaaagtataagcct----gggcttgtgcagtttctcttga
ag------caagctggtgttgacaaacgcactggggatttatatggaaaycgrgatttgc
taaatattgctcgtaacatggctcgtggactgaagggtgttgagaatgtgtayacacaac
accagccacttctattccagacgatggagagcatttctaaggggcggctgagggatgttg
actatccatatgtaggaaatcactaccagcaggccagg----------------------
------------------------------------------------------------
------------------------------------------------------------
-----------------------------------------
>PAFTOL004597
------------------------------------------------------------
------------------------------gttagtattgtaagtgttgtctacagccag
tccgatctactgaagaaagaagtgtttttggtagaattgatagactcaatttccaagtcc
aaggaatcaatgtctcatcttaaagcagtgtatttccttagacctacatcagaaaatatt
cagctgttgaggcgtcagcttgctaaccctagatttggagagtatcacctttktttttcc
aacatattgaaggacacacagattcacattttagcagattctgatgagcatgaagctgtg
cagcaagtgcaggaattttatgcagattttgtygctgttgatccttgccatttcaccctc
aacatcttttcgaatcacctctacatgcttccagttgcaatggayccttcaaatctgcaa
cattattgcgatcgaattgttgatggaatttcagcagtttttctggcattaaaacgccgg
cccattattagataccagcgaacatctgatattgcaaaaagaatagcacaggaaagtggg
---------aaactgatgtatcagcaagagagtggtctatttgactttcggagggcagaa
atctctccattgttgcttatattagacagaagggatgatcctgttactcctttgctaaat
caatggacatatcaggcaatggttcatgaattgttaggcatacaagacaacaaagtggat
ttgcggaccattggaagtattccaaaagatcagcaggaggtcgtactatcctcagagcaa
gatgccttcttcaaagctaacatgtatgagaattttggagatattggaatgaatatcaag
aaaatggtggatgagttccagcagattgcaaaaagtaaccagaacatccagacagtagag
gacatggccaaatttgttgacaattaccctgagtacagaaaaatgcacgggaatgtctca
aagcatgtgaccctggtgacagagatgagcaagatagttgaggagagaaagcttatgtta
gtttctcaaacagagcaagagttggcttgcaatggtgggcaaggggccgcawttgaggyk
gtgacaaatcttctaaacaatg-agaatgtgtctgatattgatcgtctacgattggtaat
gctgtatgctttgcgctatgagaaagaaagtcctgtccagctgatgcaacttttcaacaa
gctggccgctaaat---ctgcaaagtataagcct----gggcttgtccagtttctcttga
ag------caagctggtgttgacaaacgcactggggatttatatggaaatcgggatttgc
taaatattgctcgtaacatggctcgtggactgaagggtgttragaatgtgtacacacaac
accagccacttctattccagacratggagagcatttctaaggggcggctgagggatgttg
actatccatatgtaggaaatcactaccagcaggccagg----------------------
------------------------------------------------------------
------------------------------------------------------------
-----------------------------------------
>PAFTOL004598
------------------------------------------------------------
------------------------------gttagtattgtaagtgttgtctacagccag
tcagatctactgaagaaggaagtgtttttggtagaattgatagactcaatttccaagtcc
aaggaatcaatgtctcatcttaaagcagtttatttccttagacctacatcagaaaatatt
cagctgttgaggcgtcagctcgccaaccctagatttggagagtatcacctttttttttcc
aacatattgaaggacacgcagattcacattttagcagattctgatgagcatgaagctgtg
cagcaagtgcaggaattttatgcagatttcatcgctgttgatccttgccatttcaccctc
aacatcttttcaaatcacctctacatgcttccagttgcaatggacccttcaaatctgcaa
cattattgcgatcgaattgttgacggaatttcagcagtttttctggcattaaaacgcagg
cccattattagataccagcgaacatctgatattgcaaaaagaatagcacaggaaagtggg
---------aaactgatgtatcagcaagagagtggtctatttgactttcggagggcagaa
atctctccattgttgcttatattagacagaagggatgatcctgttactcctttgctaaat
caatggacatatcaggcaatggttcatgagttgttaggyatccaagacaacaaagtggat
ttgcggaccattggaagtattccraaagatcagcaggaggttgtactatcctcagagcaa
gatgccttcttcaaagctaacatgtatgagaattttggagatattggaatgaatatcaag
aaaatggtggatgagttccagcagactgcaaaaagtaaccagaacatccagacagtagag
gacatggccaaatttgttgacaattacccggagtacagaaaaatgcatggaaatgtctca
aagcatgtgacactggtgacagagatgagcaagatagttgaggagagaaagcttatgtta
gtttctcaaacagagcaagagttggcttgcaatggtggacaaggggctgcatttgaggtt
gtgaagtagttgattt--------------------------------------------
------------------------------------------------------------
-----------------cggcttctttgaggtga----cagcttgtgcagtttctcttga
ag------caagctggtgttgacaaacgcactggggatttatatggaaatcgggatttgc
taaatattgctcgtaacatggctcgtggactgaagggtgttgagaatgtgtacacacaac
accagccacttctattccagacgatggagagcgtttctaaggggcggctgagggatgttg
actacccatatgtaggaaatcactaccagcaggccagg----------------------
------------------------------------------------------------
------------------------------------------------------------
-----------------------------------------
>PAFTOL004599
------------------------------------------------------------
------------------------------gttagtattgtaagtgttgtctacagccag
tcagatctactgaagaaggaagtgtttttggtagaattgatagactcaatttccaagtcc
aaggaatcaatgtctcatcttaaagcagtgtatttccttagacctacatcagaaaatatt
cagctgttgaggcgtcagctcgccaaccctagatttggagagtatcacctttktttttcc
aacatattgaaggacacgcagattcacattttagcagattctgatgagcatgaagctgtg
cagcaagtgcaggaattttatgcagatttcatcgctgttgatccttgccatttcaccctc
aacatcttttcaaatcacctctacatgcttccagttgcaatggacccttcaaatctgcaa
cattattgcgatcgaattgttgacggaatttcagcagtttttctggcattaaaacgccgg
cccattattagataccagcgaacatctgatattgcaaaaagaatagcacaggaaagtggg
---------aaactgatgtatcagcaagagagtggtctatttgactttcggagggcagaa
atctctccattgttgcttatattagacagaagggatgatcctgttactcctttgctaaat
caatggacatatcaggyaatggttcatgagttgttaggtatccaagacaacaaagtggat
ttgcggaccattggaagtattccaaaagatcagcaggaggttgtactatcctcagagcaa
gatgccttcttcaaagctaacatgtatgagaattttggagatattggaatgaatatcaag
aaaatggtggatgagttccagcagactgcaaaaagtaaccagaacatccagacagtagag
gacatggccaaatttgttgacaattacccggagtacagaaaaatgcatggaaatgtctca
aagcatgtgacactggtgacagagatgagcaagatagttgaggagagaaagcttatgtta
gtttctcaaacagagcaagagttggcttgcaatggtggacaaggggccgcatttgaggyt
gtgacaaatcttctaaacaatg-agaatgtatctgatatcgatcgtctacgattggtgat
gctgtatgctttgcgctatgagaaagaaagtcctgtccagctgatgcaacttttcaacaa
gctggccgctaaat---ctgcaaagtataagcct----ggg-------------------
------------------------------------------------------------
--------------------------gtagttaagggtgttgagaatgtgtacacacaac
accagccacttctattccagacgttggagagcgtttctaaggggcggctgagggatgttg
actatccatatgtaggaaatcactaccagcaggccagg----------------------
------------------------------------------------------------
------------------------------------------------------------
-----------------------------------------
>PAFTOL004600
------------------------------------------------------------
------------------------------gttagtattgtaagtgttgtctacagccag
tcagatctactgaagaaggaagtgtttttggtagaattgatagactcaatttccaagtcc
aaggaatcaatgtctcatcttaaagcagtttatttccttagacctacatcagaaaatatt
cagctgttgaggcgtcagctcgccaaccctagatttggagagtatcacctttktttttcc
aacatattgaaggacacgcagattcacattttagcagattctgatgagcatgaagctgtg
cagcaagtgcaggaattttatgcagatttcatcgctgttgatccttgccatttcaccctc
aacatcttttcaaatcacctctacatgcttccagttgcaatggacccttcaaatctgcaa
cattattgcgatcgaattgttgacggaatttcagcagtttttctggcattaaaacgcmgg
cccattattagataccagcgaacatctgatattgcaaaaagaatagcacaggaaagtggg
---------aaactgatgtatcagcaagagagtggtctatttgactttcggagggcagaa
atctctccattgttgcttmtattagacagaagggatgatcctgttactcctttgctaaat
caatggacatatcaggcaatggttcatgagttgttaggcatccaagacaacaaagtggat
ttgcggaccattggaagtattccaaaagatcagcaggaggttgtactatcctcagagcaa
gatgccttcttcaaagctaacatgtatgagaattttggagatattggaatgaatatcaag
aaaatggtggatgagttccagcagactgcaaaaagtaaccagaacatccagacagtagag
gacatggccaaatttgttgacaattacccggagtacagaaaaatgcatggaaatgtctca
aagcatgtracactggtgacagagatgagcaagatagttgaggagagaaagcttatgtta
gtttctcaaacagagcaagagttggcttgcaatggtggacaaggggctgcatttgaggtt
gtgaagtagttgatt---------------------------------------------
------------------------------------------------------------
-----------------------------------------yttgtgcagtttctcttga
ag------caagctggtgttgacaaacgcactggggatttatatggaaatcgggatttgc
taaatattgctcgtaacatggctcgtggactgaagggtgttgagaatgtgtacacacarc
accagccacttctattccagacgatggagagcgtttctaaggggcggctgagggatgttg
actatccatatgtaggaaatcactaccagcaggccagg----------------------
------------------------------------------------------------
------------------------------------------------------------
-----------------------------------------
>PAFTOL004601
------------------------------------------------------------
------------------------------gttagtattgtaagtgttgtctacagccag
tcagatctactgaagaaggaagtatttttggtagaattgatagagtcaatttccaagtcc
aaggaatcaatgtctcatcttaaagcagtgtatttccttagacctacatcagaaaatatt
cagctgttgaggcgtcagctcgctaaccctagatttggagagtatcacctttttttttcc
aacatattgaaggacacgcagattcacattttagcagattctgatgagcatgaagctgtg
cagcaagtgcaggaattttatgcagatttcgtcgctgttgatccttgccatttcaccctc
aacatcttttcgaatcacctctacatgcttccagtggcaatggacccgtcaaatctgcaa
catttttgcgatcgaattgttgatggaatttcagctgtttttctggcactaaaacgccgg
cccattattagataccagcgaacatctgatattgcgaaaagaatagcacaggaaagtggg
---------aaactgatgtatcagcaagagagtggtctatttgactttcggagggcagaa
atctctccattgttgcttatattagacagaagggatgatcctgttactcctttgctaaat
caatggacatatcaggyaatggttcatgagttgttaggcatccaggacaacaaagtggat
ttgcagaccattggaagtattccaaaagatcagcaggaggttgtactatcctcagagcaa
gatgccttcttcaaagctaacatgtatgagaattttggagatattggaatgaatatcaag
aaaatggtggatgagttccagcagattgcaaaaagtaaccagaacatacagacagtagag
gacatggccaaatttgttgacaattaccctgagtacagaaaaatgcatgggaatgtctca
aagcatgtgacactggtgacagaaatgagcaagatagttgaggagagaaagcttatgtta
gtttctcaaacagagcaagagttggcttgcaatggtggacaaggggctgcatttgaggyt
gtgacaaatcttctaaacaatg-agaatgtatctgatatcgatcgtctacgattggtgat
gctttatgctttgcgctatgagaaagaaagtcctgtccagctgatgcaacttttcaacaa
gctggccgctaaat---ctgcaaagtataagcct----gggcttgtgcagtttctcttga
ag------caagctggtgttgacaaacgaactggggatttatatggaaatcgggatttgc
taaatattgctcgtaacatggctcgtggactgaagggtgttgagaatgtgtacacacaac
accagccacttctattccagacgatggagagcatttctaaggggcggctgagggatgttg
actatccatatgtaggaaatcactaccagcaggccagg----------------------
------------------------------------------------------------
------------------------------------------------------------
-----------------------------------------
>PAFTOL004603
------------------------------------------------------------
------------------------------------------------------------
------------------------------------------------------------
------------------------------------------------------------
------------------------------------------------------------
------------------------------------------------------------
------ctgcaggaattttatgcagatttcgtygctgttgatccttgccatttcaccctc
aacatcttttcgaatcacctctacatgcttccagttgcaatggacccttcaaatctgcaa
cattattgcgatcgaattgttgatggaatttcagcagtttttctggcattaaaacgccgg
cccattattagataccagcgaacatctgatattgcaaaaagaatagcacaggaaagtggg
---------aaactgatgtatcagcaagagagtggtctatttgactttcggagggcagaa
atctctccattgttgcttatattagacagaagggatgatcctgttactcctttgctaaat
caatggacatatcaggcaatggttcatgagttgttagacatccaagacaacaaagtggat
ttgcggaccattggaagtattccaaaagatcagcaggaggttgtactatcctcagagcaa
gatgccttcttcaaagctaacatgtatgagaattttggagatattggaatgaatgtgaag
aaaatggtggatgagttccagcagattgcaaaaagtaaccagaacatccagacagtagag
gacatggccaaatttgttgacaattaccctgagtacagaaaaatgcatgggaatgtctca
aagcatgtgacactggtgacagagatgagcaagatagttgaggagagaaagcttatgtta
gtttctcaaacagagcaagagttggcttgcaatggtggacaaggggccgcatttgaggtt
gtgtcgtcttctttg---------------------------------------------
-----------------------------------------------------------a
ggtgac---------------------------------agcttgtgcagtttctcttga
ag------caagctggtgttgacaaacgcactggggatttatatggaaatcgggatttgc
taaatattgctcgtaacatggctcgtggactgaagggtgttgagaatgtgtacacacaac
accagccacttctattccagacaatggagagcatttctaaggggcggctgagggatgttg
actatccatatgtaggaaatcactaccagcaggccagg----------------------
------------------------------------------------------------
------------------------------------------------------------
-----------------------------------------
>PAFTOL004604
------------------------------------------------------------
------------------------------gttagtattgtaagtgttgtctacagccag
tcagatctactgaagaaggaagtgtttttggtagaattgatagactcaatttccaagtcc
aaggagtcaatgtctcatcttaaagctgtgtatttccttagacctacatcagacaatatt
cagctgttgaggcgtcagctcgctaaccctagatttggagagtatcacctttttttttcc
aacatattgaaggacacgcagattcacattttagcagattctgatgagcatgaagctgtg
cagcaagtgcaggaattttatgcagatttcgtcgctgttgatccttgccatttcaccctc
aacatcttttcgaatcacctctacgtgcttccagttgcaatggacccttcaaatctgcaa
cattattgcgatcgaattgttgatggaatttcagcagtttttctggcattaaaacgccgg
cccattattagataccagcgaacatctgatattgcaaaaagaatagcacaggaaagtggg
---------aaactgatgtatcagcaagagagtggtctatttgactttcggagggcagaa
atctctccattgttgcttatattagacagaagggatgatcctgttactcctttgctaaat
caatggacatatcaggcaatggttcatgagttgttagacatccaagacaacaaagtggat
ttgcggaccattggaagtattccaaaagatcagcaggaggttgtactatcctcagagcaa
gatgccttcttcaaagctaacatgtatgagaattttggagatattggaatgaatgtgaag
aaaatggtggatgagttccagcagattgcaaaaagtaaccagaacatccagacagtagag
gacatggccaaatttgttgacaattaccctgagtacagaaaaatgcatgggaatgtctca
aagcatgtgacgctggtgacagagatgagcaagatagttgaggagagaaagcttatgtta
gtttctcaaacagagcaagagttggcttgcaatggtggacaaggggccgcatttgaggtt
gtgtcgtcttctttg---------------------------------------------
-----------------------------------------------------------a
ggtgac---------------------------------agcttgtgcagtttctcttga
ag------caagctggtgttgacaaacgcactggagatttatatggaaatcgggatttgc
taaatattgctcgtaacatggctcgtggactgaagggtgttgagaatgtgtacacacaac
accagccacttctattccagacaatggagagcatttccaaggggcggctgagggatgttg
actatccatatgtaggaaatcactaccagcaggccagg----------------------
------------------------------------------------------------
------------------------------------------------------------
-----------------------------------------
>PAFTOL004605
------------------------------------------------------------
------------------------------gttagtattgtaagtgttgtctacagccag
tcagatctactgaagaaagaagtgtttttggtagaattgatagactcaatttccaagtcc
aaggaatcaatgtctcatcttaaagcagtgtatttccttagacctacatcagaaaatatt
cagctgttgaggcgtcagctcgctaaccctagatttggagagtatcacctttttttttcc
aacatattgaaggacacacagattcacattttggcagattctgatgagcatgaagctgtg
cagcaastgcaggaattttatgcagattttgtcgctgttgatccttgccatttcaccctc
aacatcttttcgaatcacctctacatgcttccagttgcaatggacccttcaaatctgcaa
cattattgcgatcgaattgttgatggaatttcagcagtttttctggcattaaaacgccgg
cccattattagataccagcgaacatctgatattgcaaaaagaatagcacaggaaagtggg
---------aaactgatgtatcagcaagagagtggtctatttgactttcggagggcagaa
atctctccattgttrcttgtgttagacagaagggatgatcctgttactcctttgctaaat
caatggacatatcaggcaatggttcatgagttgttaggcatccaagacaacaaagtggat
ttgcggaccattggaagtattccaaaagatcaggaggaggtcgtactatcctcagagcaa
gatgccttcttcaaagcgaacatgtatgagaattttggagacattggaatgaatatcaag
aaaatggtggatgagttccagcagattgcaaaaagtaaccagaacatccagacagtagag
gacatggccaaatttgttgacaattaccctgagtacagaaaaatgcacgggaatgtctca
aagcatgtgacactggtgacagagatgagcaagatagttgaggagagaaagcttatgtta
gtttctcaaacagagcaagagttggcttgcaatggtggacaaggggccgcatttgaggyt
gtgacaaatcttctaaacaatg-agaatgtgtctgatattgatcgtctacgattggtgat
gctgtatgctttgcgctatgagaaagaaagtcctgtccagctgatgcaacttttcaacaa
gctggccgctaaat---ctgcaaagtataagcct----gggcttgtgcagtttctcttga
ag------caagctggtgttgacaaacgcactggggatttatatggaaatcgggatttgc
taaatattgctcgtaacatggctcgtggattgaagggtgttgagaatgtgtacacacaac
accagccacttctattccagacgatggagagcatttctaaggggaggctgagggatgttg
actatccatatgtaggaaatcactaccagcaggccagg----------------------
------------------------------------------------------------
------------------------------------------------------------
-----------------------------------------
>PAFTOL004608
------------------------------------------------------------
------------------------------gttagtattgtaagtgttgtctacagccag
tcagacctactgaagaaggaagtgtttttggtagaattgatagactcaatttccaagtcc
aaggaatcaatgtctcatcttaaagcagtgtatttccttagacctacatcagaaaatatt
cagctgctgaggcgtcagctcgctaaccctagatttggagagtatcacctttttttttcc
aacatattgaaggacacgcagattcacattttagcagattctgatgagcatgaagctgtg
cagcaagtgcaggaattttatgctgattttgtcgctgttgatccttgccatttcaccctt
aacatcttttcgaatcacctctacatgcttccagttgcaatggacccttcaaatctgcaa
cattattgcgatcgaattgttgatggaatttcagcagtttttctggcattaaaacgccgg
cccattattagataccagcgaacatctgatattgcaaaaagaatagcacaggaaagtggg
---------aaactgatgtatcagcaagagagtggtctatttgactttcggagggcagaa
atctctcccttgttgcttatattagacagaagggatgatcctgttactcctttgctaaat
caatggacatatcaggcaatggttcatgagttgttaggcatccaagacaacaaagtggat
ttgcggaccattggaagtattccaaaagatcagcaggaggttgtactatcctcagagcaa
gatgccttcttcaaagctaacatgtatgagaattttggagatattggaatgaatatcaag
aaaatggtggatgagttccagcagattgcaaaaagtaaccagaacatccagacagtagag
gacatggccaaatttgttgacaattaccctgagtacagaaaaatgcacgggaatgtctca
aagcatgtgacactggtgacagagatgagcaagatagttgaggagagaaagcttatgtta
gtttctcaaacagagcaagagttggcttgcaatggtggacaaggggccgcatttgaggyt
gtgamaaatcttctaaacaatg-agaatgtatctgatattgatcgtctacgattggtgat
gctgtatgctttgcgctatgagaaggaaagtcctgtccagctgatgcaactttttaacaa
gctggccgctaaat---ctgcaaagtataagcct----gggcttgtgcagtttctcttga
ag------caagctggtgttgacaaacgcactggggatttatatggaaatcgggatttgc
taaatattgctcgtaacatggctcggggactgaagggtgttgagaatgtgtacacgcaac
accagccacttctattccagacgatggagagcatttctaaggggcggctgagggatgttg
actatccatatgtaggaaatcactaccagcaggccagg----------------------
------------------------------------------------------------
------------------------------------------------------------
-----------------------------------------
>PAFTOL004609
------------------------------------------------------------
------------------------------gttagtattgtaagtgttgtctacagccag
tcagatctactgaagaaggaagtgtttttggtagaattgatagactyaatttccaagtcc
aaggaatcaatgtctcatcttaaagcagtgtatttccttagacctacatcagaaaatatt
cagctgctgaggcgtcagctcgctaaccctagatttggagagtatcacctttttttttcc
aacatattgaaggacacacagattcacattttagcagattctgatgagcatgaagctgtg
cagcaagtgcaggaattttatgcagatttcgtcgctgttgatccttgccatttcaccctc
aacatcttttcgaatcacctctacatgcttccagttgctatggacccttcaaatctgcaa
cattattgcgatcgaattgttgatggaatttcagcagtttttctggcattaaagcgccgg
cccattattagataccagcgaacatctgatattgcaaaaagaatagcacaggaaagtggg
---------aaactgatgtatcagcaagagagtggtctatttgactttcggagggcagaa
atctctccattgttgcttatattagacagaagggatgatcctgttactcctttgctaaat
caatggacgtatcaggcaatggttcatgagttgttaggcatccaggacaacaaagtggat
ttgcggaccattggaagtattccaaaagatcagcaggaggttgtactatcctcagagcaa
gatgccttcttcaaagctaacatgtatgagaattttggagatattggaatgaatatcaag
aaaatggtggatgagttccagcagattgcaaaaagtaaccagaacatccagacagtagag
gacatggccaaatttgttgacaattaccccgagtacagaaaaatgcatgggaatgtctca
aagcatgtgacactggtgacagagatgagcaagatagttgaggagagaaagcttatgata
gtttctcaaacagagcaagaattggcttgcaatggtggacaaggggccgcatttgaggyt
gtgacaaatcttctaaacaatg-agaatgtatctgatatcgatcgtctacgattggtgat
gctgtatgctttgcgctatgagaaagaaagtcctgtccagctgatgcaacttttcaacaa
gctggccgctaaat---ctgcaaagtataagcct----gggcttgtgcagtttctcttga
ag------caagctggtgttgacaaacgcactggggatttatatggaaatcgggatttgc
taaatattgctcgtaacatggctcgtggactgaagggtgttgagaatgtgtatacacaac
accagccacttctattccagacgatggagagcatttctaaggggcggctgagggatgttg
actatccatatgtaggaaatcactaccagcaggccagg----------------------
------------------------------------------------------------
------------------------------------------------------------
-----------------------------------------
>PAFTOL004610
atggtgctggtaacggcagttcgagattacatcagtcggatgctccaagacatctcaggc
atgaaagtactcatcctcgattcgcaaamggttagtattgtaagtgttgtctacagccag
tcagatctrctgaagaaggaagtgtttttggtagaattggtagactcaatctccaagtcc
aaggaatcgatgtctcatcttaaagctgtgtatttccttagacctacatcagaaaatgtt
cagctgttgaggcgtcagcttgctaaccctagatttggagagtatcacctttttttttcc
aacatattgaaggacacacatattcacattttagcagattctgatgagcatgaagctgtg
cagcaagtgcaggaattttatgcagatttcgttgctgttgatccttgccatttcactctc
aacatttctgcgaatcacctctatatgcttccagttgcaatggatccttcaaatctgcaa
cattattgtgatcgaattgttgatggaatttcagcggttttcctggcattaaaacgccgg
cccattattagataccagcgaacatccgatattgcaaaaagaatagcacaggaaactggg
---------aaactgatgtatcagcaagaaagtggtctatttgactttcgaagggctgaa
atcgctccattgttgcttatattagacagaagggatgatcctgtcactcctttgctaaat
caatggacatatcaggcaatggttcatgagttgttaggcatccaagacaacaaagtggat
ttgcggaccattggaagtgttccaaaagatcagcaggaggttgtactgtcctcagagcaa
gatgccttcttcaaagccaacatgtatgataattttggagayattggaatgaatatcaag
aaaatggtggatgagttccagcagattgcaaaaagtaaccagaacatccagacaatagag
gacatggccaaatttgttgacaattatcctgagtatagaaaaatgcatgggaatgtctca
aagcatgtgacactggtgacagagatgagcaagatagttgaggaaagaaagcttatgttg
gtttctcaaactgagcaagagttggcttgcaatggtggacaaggagccgcatttgaggtt
gtg---------------------------------------------------------
------------------------------------------------------------
-----------------------------------------mttgtgcagtttctcttga
ag------caagctggcattgacaagcggactggggatttatatgggaatcgggatttgc
taaatattgctcgtaacatggctcgtggactgaagggtgtagagaatgtatatacacaac
accagccacttctattccagatgatggagagcatttctaaggggcggttgagggatgtyg
actatccatatgtaggaaatcactaccagcagggcagg----------------------
------------------------------------------------------------
------------------------------------------------------------
-----------------------------------------
>PAFTOL004611
------------------------------------------------------------
------------------------------gttagtattgtaagtgttgtctacagccag
tcagatctactgaagaaggaagtgtttttggtagaattggtagactcaatctccaagtcc
aaggaatcgatgtctcatcttaaagctgtgtatttccttagacctacatcagaaaatgtt
cagctgttgaggcgtcagcttgctaaccctagatttggagagtatcacctttttttttcc
aacatattgaaggacacacatattcacattttagcagattctgatgagcatgaagctgtg
cagcaagtgcaggaattttatgcagatttcgttgctgttgatccttgccatttcactctc
aacatttctgcgaatcacctctatatgcttccagttgcaatggatccttcaaatctgcaa
cattattgtgatcgaattgtwgatggaatttcagcggttttcctggcattaaaacgccgg
cccattattagataccagcgaacatccgatattgcaaaaagaatagcacaggaaactggg
---------aaactgatgtatcagcaagaaagtggtctatttgactttcgaagggctgaa
atcgctccattgttgcttatattagacagaagggatgatcctgtcactcctttgctaaat
caatggacatatcaggcaatggttcatgagttgttaggcatccaagacaacaaagtggat
ttgcggaccattggaagtgttccaaaagatcagcaggaggttgtactgtcctcagagcaa
gatgccttcttcaaagccaacatgtatgataattttggagatattggaatgaatatcaag
aaaatggtggatgagttccagcagattgcaaaaagtaaccagaacatccagacaatagag
gacatggccaaatttgttgacaattatcctgagtatagaaaaatgcatgggaatgtctca
aagcatgtgacactggtgacagagatgagcaagatagtygaggaaagaaagcttatgttg
gtttctcaaactgagcaagagttggcttgcaatggtggacaaggagccgcatttgaggyt
gtgacaaatcttctaagcaatg-agaatgtatctgatatcgaccgtctacgattggtgat
gctgtatgctttgcgctatgagaaagaaagtccagtccagctgatgcaacttttcaacaa
gctggctgctaaat---ctgcaaagtataagcct----gggcttgtgcagtttctcttga
ag------caagctggcattgacaagcggactggggatttatatgggaatcgggatttgc
taaatattgctcgtaacatggctcgtggactgaagggtgtagagaatgtatatacacaac
accagccacttctattccagatgatggagagcatttctaaggggcggttgagggatgtcg
actatccatatgtaggaaatcactaccagcagggcagg----------------------
------------------------------------------------------------
------------------------------------------------------------
-----------------------------------------
>PAFTOL004613
------------------------------------------------------------
------------------------------gttagtattgwaagtgttgtctacagccag
tcagatctactgaagaaggaagtgtttttggtagaattgatagactcaatttccaagtcc
aaggaatcaatgtctcatcttaaagcagtgtatttccttagacctacatcagaaaatatt
cagctgttgaggcgtcaactcgccaaccctagatttggagagtatcacctttktttttcc
aacatactgaaggacacgcagattcacattttagcagattctgatgagcatgaagctgtg
cagcaagtgcaggaattttatgcagatttcgtcgctgttgatccttgccatttcaccctc
aacatcttttcaaatcacctctacatgcttccagttgcaatggacccttcaaatctgcaa
cattattgcgatcgaattgttgacggaatttcagcagtttttctggcattaaaacgccgg
cccattattagataccagcgaacatctgatattgcaaaaagaatagcacaggaaagtggg
---------aaactgatgtatcagcaagagagtggtctatttgactttcgaagggcagaa
atctctccattgttgcttatattrgacagaagggatgatcctgttactcctttgctaaat
caatggacatatcaggcaatggttcatgagttgttaggcatccaagacaacaaagtggat
ctgcggaccattggaaatattccaaaagatcagcaggaggttgtactatcctcagagcar
gatgccttcttcaaagctaacatgtaygagaattttggagatattggaatgaatatcaag
aaaatggtggatgagttccagcagactgcaaaaagtaaccagcacatycagacagtagag
gacatggccaaatttgttgacaattacccggagtacagaaaaatgcatgggaatgtctca
aagcatgtgacactggtgacagagatgagcaagatagttgaggagagaaagcttatgtta
gtttctcaaacagagcaagagttggcttgcaatggtggacaaggggccgcatttgaggtt
gtgaagtagttgatttcgg-----------------------------------------
---------------------------------------------------cttctttga
ggtgac---------------------------------agcttgtgcagtttctcttga
ag------caagctggtgttgacaaacgcactggggatttatatggaaatcgggatttgc
taaatattgctcgtaacatggctcgtggactgaagggtgttgagaatgtgtacacacaac
accagccacttctattccagacgatggagagcgtttctaaggggcggctgagggatgttg
actatccatatgtaggaaatcactaccagcaggccagg----------------------
------------------------------------------------------------
------------------------------------------------------------
-----------------------------------------
>PAFTOL004617
atggtgctggtaacggcagttcgagattacgtcaatcggatgctccaagacatttccggc
atgaaagtactcatcctcgattcgcaaacggttagtattgtaagtgttgtctacagccag
tcagatctactgaagaaggaagtgtttttggtagaattgatagactcaatttccaagtcc
aaggaatcaatggctcatcttaaagcagtgtatttccttagacctacatcagaaaatatt
cagctgttgaggcgtcagctcgccaaccctagatttggagagtatcacctttttttttcc
aacatattgaaggacacgcagattcacattttagcagattctgatgagcatgatgctgtg
cagcaagtgcaggaattttatgcagatttcgtcgctgttgatccttgccatttcaccctc
aacatcttttcaaatcacctctacatgcttccagttgcaatggacccttcaaatctgcaa
cattattgcgatcgaattgttgacggaatttcagcagtttttctggcattaaaacgccgg
cccattattagataccagcgaacatctgatattgcaaaaagaatagcacaggaaagtggg
---------aaactgatgtatcagcaagagagtggtctatttgactttcggagggcagaa
atctctccattgttgcttatattagacagaagggatgatcctgttactcctttgctaaat
caatggacatatcaggcaatggttcatgagttgttaggcatccaagacaacaaagtggat
ttgcggaccattggaagtattccaaaagatcagcaggaggttgtactatcctcagagcaa
gatgccttcttcaaagctaacatgtatgagaattttggagatattggaatgaatatcaag
aaaatggtggatgagttccagcagactgcaaaaagtaaccagaacatccagacagttgrg
gacatggccaaatttgttgacaattacccggagtacagaaaaatgcatgggaatgtctca
aagcatgtgacactsgtgacagagatgagcaagatagttgaggagagaaagcttatgtta
gtttctcaaacagagcaagagttggcttgcaatggtggacaaggggccgcatttgaggtt
gtgaagtagttgatt---------------------------------------------
------------------------------------------------------------
------------------------------------------------------------
------------------------------------------------------------
------------------------------------------------------------
------------------------------------------------------------
------------------------------------------------------------
------------------------------------------------------------
------------------------------------------------------------
-----------------------------------------
>PAFTOL004618
atggtgctggtaacggcagttcgagattacatcaatcggatgctccaagacattgccggc
atgaaagtactcatcctcgattcgcaaamggttagtattgtaagtgttgtctacagccag
tcagatctactgaagaaggaagtgtttttggtagaattgatagactcaatttccaagtcc
aaggaatcaatgtctcatcttaaagcggtgtatttccttagacctacatcagaaaatatt
cagctgctgaggcgtcagctcgctaaccctagatttggagagtatcacctttttttttcc
aacatattgaaggacacgcagattcacattttagcagattctgatgagcatgaagctgtg
cagcaagtkcaggaattttatgcagatttcatcgctgttgatccttgccatttcaccctc
aacatcttttcgaatcacctctacatgcttccagttgcaatggacccttcaaatctgcaa
cattattgcgatcgaattgttgatggaatttcagcagtttttctggcattaaaacgccgg
cccattattagataccagcgaacatctgatattgcaaaaagaatagcacaggaaagtggg
---------aaactgatgtatcagcaagagagtggtctatttgactttcggagggcagaa
atatctccattgttgcttatattagacagaagggatgatcctgttactcctttgctaaat
caatggacatatcaggcaatggttcatgagttgttaggcatccaagacaacaaagtggat
ttgcggaccattggaagtattccaaaagatcagcaggaggttgtactatcctcagaacaa
gatgccttcttcaaagctaacatgtatgagaattttggagatattggaatgaatatcaag
aaaatggtggatgagttccagcagattgcaaaaagtaaccagaacatccagacagtagag
gacatggccaaatttgttgacaattaccctgagtacagaaaaatgcatgggaatgtctca
aagcatgtgacactggtgacagagatgagcaagatagttgaggagagaaagcttatgtta
gtttctcaaacagagcaagagttagcttgcaatggtggacaaggggccgcatttgaggyt
gtgacaaatcttctaaacaatg-agaatgtatctgatatcgatcgtctacgattggtgat
gctgtatgctttgcgctatgagaaagaaagtcctgtccagctgatgcaacttttcaacaa
gctggccgctaaat---ctgcaaagtataagcct----gggcttgtgcagtttctcttga
ag------caagctggtgttgacaaacgcactggggatttatatggaaatcgggatttgc
taaatattgctcgtaacatggctcgtggactgaagggtgttgagaatgtgtacacgcaac
accagccacttctattccagacgatggagagcatttctaaggggcggctgagggatgttg
actatccatatgtaggaaatcactaccagcaggccagg----------------------
------------------------------------------------------------
------------------------------------------------------------
-----------------------------------------
>PAFTOL004619
atggtgctggtaacggcagttcgagattacatcaatcggatgctccaagacatctctggc
atgaaagtactcatcctcgattcgcaaamggttagtgttgtaagtgttgtctacagccag
tcagatctactgaagaaggaagtgtttttggtagaattggtagactcaatttccaagtcc
aaggaattgatgtctcatcttaaagctgtgtatttccttagacccacatcagaaaatatt
cagctgttgaggcgtcagcttgctaaccctagatttggagagtatcacctttttttttcc
aacatattgaaggatacacagattcacattttagcagattctgacgagcatgaatctgtg
cagcaagtgcaggaattttatgcagatttcgtcgctgttgatccttgccatttcaccctc
aacatctctgcgaatcacctctatatgcttccagttgcaatggatccttcaaatctgcaa
cattattgtgatcgaattgttgatggaatttcggcggttttcctggcattaaaacgccgg
cccattattagataccagcgaaaatctgatattgcaaaaagaatagcacaggaaactggg
---------aaactgatgtatcagcaagagagtggtctatttgactttcggaggacagaa
atctctccattgctgcttatattagacagaagggatgatcctgttactcctttgctaaat
cagtggacatatcaggcaatggttcatgagttgttaggcatccaagacaacaaagtggat
ttgcggaccattggaagtattccaaaagatcagcaggaggttgtactgtcctcagagcaa
gatgccttcttcaaagctaacatgtatgagaattttggagatattggaatgaatatcaag
aaaatggtggatgaattccagcagattgcaaaaagcaaccagaacatccagacaatagag
gacatggccaaatttgttgacaattaccctgagtatagaaaaatgcatgggaatgtttca
aagcatgtgacactggtgacagagatgagcaagatagttgaggagagaaagcttatgttg
gtttctcaaacagagcaagagttggcttgcaatggtggacaaggggccgcatttgaggyt
gtgamaaatcttctaaacaatg-agaatgtatctgatatcgatcgtttacgattggtgat
gctgtatgctttgcgctatgagaaggaaagtccggtccagctgatgcaacttttcaacaa
gctggccgctaaat---ctgcaaagtataagcct----gggcttgtgcagtttcttttga
ag------caaggtggtgttgacaaacgtactggggatttatatggaaatcgggatttgc
taaatattgctcgtaacatggctcgtggactgaagggtgttgagaatgtatacacacaac
atcagccacttctattccagacaatggagagcatttctaaggggcggttgagggatgttg
actatccatatgtaggaaatcactaccagcagggcagg----------------------
------------------------------------------------------------
------------------------------------------------------------
-----------------------------------------
>PAFTOL004620
atggtgctggtaacggcagttcgagattacatcaatcggatgctrcaagacatttccggc
atgaaagtactcatcctcgattcgcaaamggttagcattgtaagtgttgtctacagccag
tcagatctactgaagaaggaagtgtttttggtagaattgatrgactcaatttccaagtcc
aaggaatcaatgtctcatcttaaagcagtgtatttccttagacctacatcagaaaatatt
cagctgctgaggcgtcagctygctaaccctagatttggagagtatcacctttttttttcc
aacatattgaaggacacgcagattcacattttagcagattctgatgagcatgaagctgtg
cagcaastgcaggaattttatgcagatttcgtcgctcttgatccttgccatttcaccctc
aacrtcttttcgaatcacctctacatgcttccagttgctatggaccctccaaatctgcaa
cattattgcgatcgaattgttgatggaatttcagcagtttttctggcattaaaacgccgg
cccattattagataccagcgaacatctgatattgcaaaaagaatagcacaggaaagtgcg
---------aaactgatgtatcagcaagagagtggtctatttgactttcggagggcagaa
atctctccattgttacttatattagacagaagggatgatcctgttactcctttgctaaat
caatggacatatcaggyaatggttcatgagttgttaggcatccaagacaacaaagtggmt
ttgcggaccattggaastattccraaagatcagcaggaggttgtactatcctcagagcaa
gatgccttcttcaaagctaacatgtatgagaattttggagatattggaatgaatatcaag
aaaatggtggatgagttccagcagattgcaaaaagtaaccagaacatccagacagtagag
gacatggccaaatttgttgacaattaccctgagtacagaaaaatgcacgggaatgtctca
aagcatgtgacactggtgacagagatgagcaagatagttgaggagagaaagcttatgtta
gtttctcaaacagagcaagagttggcttgcaatgggggacaaggggccgcatttgaggtt
gtg---------------------------------------------------------
------------------------------------------------------------
-----------------------------------------cttgtgcagtttctcttga
ag------caagctggtgttgacaaacgcactggagatttatatggaaaccgggatttgc
taaatattgctcgtaacatggctcgtggactgaagggtgttgagaatgtgtacacasaac
accagccacttctattccagacgatggagagcatttctaaggggcggctgagggatgttg
actatccatatgtaggaaatcactaccagcaggccagg----------------------
------------------------------------------------------------
------------------------------------------------------------
-----------------------------------------
>PAFTOL004623
------------------------------------------------------------
------------------------tcgcaggttagtattgtaagtgttgtctacagccag
tcagatctactgaagaaggaagtgtttttggtagaattgatagactcaatttccaagtcc
aaggaatcaatgtctcatcttaaagcagtgtatttccttagacctacatcagaaaatatt
cagctgctgaggcgtcagctcgcaaaccctagatttggagagtatcacctttttttttcc
aacatattaaaggacacgcagattcacattttagcagattctgatgagcatgaagctgtg
camcaagtgcaggaattttatgcagattttgtcgctgttgatccttgccatttcaccttc
aacgtcttttcgaatcacctctacatgcttccagttgctatggacccttcaaatctgcaa
cattattgcgatcgaattgttgatggaatttcagcagtttttctggcattaaaacgccga
cccatcattagataycagcgagcatctgatattgcaaaaagaatagcacaggaaagtggg
---------aaactgatgtatcagcaagagagtggtctatttgactttcggagggctgaa
atctctccattgttacttatattagacagaagggatgatcctgttactcctttgctaaat
caatggacatatcaggcaatggttcatgagttgttaggcatccaagacaacaaagtggat
ttgcggaccattggaactattccaaaagatcagcaggaggytgtactatcctcagagcaa
gatgccttcttcaaagctaacatgtatgagaattttggagrtattggaatgaatatcaag
aaaatggtggatgagttccagcagattgcaaaaagtaaycagaacatccagacagttgag
gacatggccaaatttgttgacaattaccctgagtacagraaaatgcaygggaatgtctcg
aagcatgtgacactggtgacagagatgagcaagatagttgaggagagaaagcttatgtta
gyttctcaaacagagcaagrgktggcttgcamtggtggacaaggggccgcatttgaggyt
gtgacaaatcttctaaacaatg-agaatgtatctgatatcgatcgtctccggttggtgat
gctgtatgctttgcgctatgagaaagaaagtcctgtccagctgatgcaacttttcaataa
gctggctgctaaat---ctgcaaagtataagcct----ggacttgtgcagtttctcttga
ag------caagctggtgttgacaaacgcactggggatttatatggaaaccgagatttgc
taaatattgctcgtaacatggctcgtggactgaaggtatgtgaactctgtcagacaaaa-
------------------------------------------------------------
------------------------------------------------------------
------------------------------------------------------------
------------------------------------------------------------
-----------------------------------------
>PAFTOL004624
------------------------------------------------------------
------------------------------gttagtattgtaagtgttgtatacagccag
tcagatctactgaagaaggaagtttttttggtagaattgatagactcaatttccaagtcc
aaggaatcaatgtctcatcttaaagcagtttatttccttagacctacatcagaaaatatt
cagctgttgaggcgtcagcttgccaaccctagatttggagagtatcacctttktttttcc
aacatattgaaggacacgcagattcacattttagcagattctgatgagcatgaagctgtg
cagcaagtgcaggaattttatgcagatttcatcgctgttgatccttgccatttcaccctc
aacatcttttcaaatcacctctacatgcttccagttgcaatggacccttcaaatctgcaa
cattattgcgatcgaattgttgacggaatttcagcagtttttctggcattaaaacgccgg
cccattattagataccagcgaacatctgatattgcaaaaagaattgcacaggaaagtggg
---------aaactgatgtatcagcaagagagtggtctatttgactttcggagggcagaa
atctctccattgttgcttatattagacagaagggatgatcctgttactcctttgctraat
caatggacatatcaggcaatggttcatgagttgttaggcatccaagacaacaaagtggat
ttgcggaccattggaagtattccaaaagatcagcaggaggttgtactatcctcagagcaa
gatgccttcttcaaagctaacatgtatgagaattttggagatattggaatgaatatcaag
aaaatggtggatgagttccagcagactgcaaaaagtaaccagaacatccagacagtagag
gacatggccaaatttgttgacaattacccggagtacagaaaaatgcatggaaatgtctca
aagcatgtgacactggtgacagagatgagcaagatagttgaggagagaaagcttatgtta
gtttctcaaacagagcaagagttggcttgcaatggtggacaaggggccgcatttgaggtt
gtgaagtagttgattt--------------------------------------------
------------------------------------------------------------
-----------------yggcttctttgaggtga----cagcttgtgcagtttctcttga
ag------caagctggtgttgacaaacgcactggggatttatatggaaatcgggatttgc
taaatattgctcgtaacatggctcgtggactgaagggtgttgagaatgtgtacacacaac
accagccacttctattccagacgatggagagcgtttctaaggggcggctgagggatgttg
actatccatatgtaggaaatcactaccagcaggccagg----------------------
------------------------------------------------------------
------------------------------------------------------------
-----------------------------------------
>PAFTOL004625
atggtgctggtaacggcagttcgagattacgtcaatcggatgctccaagacatttccggc
atgaaagtactcatcctcgattcgcaaacggttagtattgtaagtgttgtctacagccag
tcagatctactgaagaaggaagtgtttttggtagaattgatagactcaatttccaagtcc
aaggaatcaatgtctcatcttaaagcagtgtatttccttagacctacatcagaaaatatt
cagctgttgaggcgtcagctcgccaaccctagatttggagagtatcacctttttttttcc
aacatattgaaggacacgcagattcacattttagcagattctgatgagcatgaagctgtg
cagcaagtgcaggaattttatgcagatttcgtcgctgttgatccttgccatttcaccctc
aacatcttttcaaatcacctctacatgcttccagttgcaatggacccttcaaatctgcaa
cattattgcgatcgaattgttgacggaatttcagcagtttttctggcattaaaacgccgg
cccattattagataccagcgaacatctgatattgcaaaaagaatagcacaggaaagtgrg
---------aaactgatgtatcagcaagagagtggtctatttgactttcggagggcagaa
atctctccgttgttgcttatattagacagaagggatgatcctgttactcctttgctaaat
caatggacatatcaggcaatggttcatgagttgttaggcatccaagacaacaaagtggat
ttgcggaccattggaagtattccaaaagatcagcaggaggttgtactatcctcagagcaa
gatgccttcttcaaagctaacatgtatgagaattttggagatattggaatgaatatcaag
aaaatggtggatgagttccagcagactgcaaaaagtaaccagaacatccagacagtagag
gacatggccaaatttgttgacaattacccggagtacagaaaaatgcatgggaatgtctca
aagcatgtgacactggtgacagagatgagcaagatagttgaggagagaaagcttatgtta
gtttctcaaacagagcaagagttggcttgcaatggtggacaaggggccgcatttgaggtt
gtgaagtagttgatt---------------------------------------------
------------------------------------------------------------
-----------------------------------------yttgtgcagtttctcttga
ag------caagctggtgttgacaaacgcactggggatttatatggaaatcgggatttgc
taaatattgctcgtaacatggctcgtggactgaagggtgttgagaatgtgtacacacaac
accagccacttctattccagacgatggagagcgtttctaaggggcggctgagggatgttg
actatccatatgtaggaaatcactaccagcaggccagg----------------------
------------------------------------------------------------
------------------------------------------------------------
-----------------------------------------
>PAFTOL004626
------------------------------------------------------------
------------------------------gttagtattgtaagtgttgtctacagccag
tcagatctactgaagaaagaagtgtttttggtagaattgatagactcaatttccaagtcc
aaggaatcaatgtctcatcttaaagcagtgtatttccttagacctacatcagaaaatatt
cagctgttgaggcgtcagctcgctaaccctagatttggagagtatcacctttttttttcc
aacatattgaaggacacacagattcacattttggcagattctgatgagcatgaagctgtg
cagcaagtgcaggaattttatgcagattttgtcgctgttgatccttgccatttcacactc
aacatcttttcgaatcacctctacatgcttccagttgcaatggacccttcaaatctgcaa
cattattgcgatcgaattgttgatggaatttcagcagtttttctggcattaaaacgccgg
cccattattagataccagcgaacatctgatattgcaaaaagaatagcacaggaaagtggg
---------aaactgatgtatcagcaagagagtggtctatttgactttcggagggcagaa
atctctccattgttgcttgtattagacagaagggatgatcctgttactccattgctaaat
caatggacatatcaggcaatggttcatgagttgttaggcatccaagacaacaaagtggat
ttgcggaccattggaagtattccaaaagatcagcaggaggtcgtactatcctcagagcaa
gatgccttcttcaaagctaacatgtatgagaattttggagacattggaatgaatatyaag
aaaatggtggatgagttccagcagattgcaaaaagtaaccagaacatccagacagtagag
gacatggccaaatttgttgacaattaccctgagtacagaaaaatgcacgggaatgtctca
aagcatgtgacactggtgacagagatgagcaagatagttgaggagagaaagcttatgtta
gtttctcaaacagagcaagagttggcttgcaatggtggacaaggggccgcatttgaggtt
gtgaaatatttgt-------------------cgg-------------------------
---------------------------------------------------cttctttga
ggtgac---------------------------------agcttgtgcagtttctcttga
ag------caagctggtgttgacaaacgcactggggatttatatggaaatcgggatttgc
taaatattgctcgtaacatggctcgtggattgaagggtgttgagaatgtgtacacacaac
accagccacttctattccagacgatggagagcatttctaaggggcggctgagggatgttg
actatccatatgtaggaaatcactaccagcaggccagg----------------------
------------------------------------------------------------
------------------------------------------------------------
-----------------------------------------
>PAFTOL004627
------------------------------------------------------------
------------------------------gttagtgttgtaagcgttgtctacagccag
tcagatctactgaagaaggaagtgtttttagtrgaattgatagactcaatttccaagtcc
aaggagtcaatgtctcatcttaaagcagtgttcttccttagacctacatcagaaaatatt
cagctgctgaggcgtcagctctctaaccctagatttggagagtatcacctttttttttcc
aacatattgaaggacacgcagattcacattttagcagattctgatgagcatgaagctgtg
cagcaagtgcaggaattttatgcagatttcgtcgctgttgatccttgccatttcaccctc
aacatcttttcgaatcacctctacatgcttccagttgctatggacccttcaaatctgcaa
cattattgcgatcgaattgttgatggaatttcagcagtttttctggcattaaaacgccgg
cccattattagataccagcgaacatctgatattgcaaaaagaatagcacaggaaagtggg
---------aaactgatgtatcagcargagagtggtctatttgactttcggagggcagaa
atctctccattgttactcatattggacagaagggatgatcctgttactcctttgctaaat
caatggacatatcaggcaatggtccatgagttgttaggcatccaagacaacaaagtggat
ttgcggaccattggaagtattccaaaagatcagcaggaggttgtactatcttcagagcaa
gatgccttcttcaaagctaacatgtatgagaattttggagatattggaatgaatatcaag
aaaatggtggatgagttccagcagattgcaaaaagtaaccagaacatccagacagtagag
gacatggccaaatttgttgacaattaccctgagtacagaaaaatgcatgggaatgtctca
aagcatgtgacgctggtgacagagatgagcaagatagttgaggagagaaagcttatgtta
gtttctcaaacagagcaagagttggcttgcaatggtggacaaggggccgcatttgaggtt
gtcrc-------------------------------------------------------
----------------------------------------------------ttctttga
ggagac---------------------------------agcttgtgcagtttctcttga
ag------caagctggtgtcgacaaacgcactggggatttatatggaaaccgggatttgc
taaatattgctcgtaacatggctcgtggactgaaggscgttgagaatgtgtacacacaac
accagccacttctattccagacgatggagagcatttctaaggggcggctgagggatgttg
actatccatatgtaggaaatcactaccagcaggccagg----------------------
------------------------------------------------------------
------------------------------------------------------------
-----------------------------------------
>PAFTOL004629
------------------------------------------------------------
------------------------------gtaagtattgtaagtgttgtctacagccag
tcagatctactgaagaaggaagtgtttttggtagaattgatagactcaattyccaagtcc
aaggaatcaatgtctcatcttaaagcagtstatttccttagacctacatcagacaatatt
cagctrttgaggcgtcagctcgctaaccctagatttggagagtatcacctttktttttcc
aacatattgaaggacacgcagattcacattttrgcagattctgatgagcatgaagctgtg
cagcaagtgcaggaattttatgcagatttcgtygctgttgatccttgccatttcaccctc
aacatcttttcgaatcacctctacatgcttccagttgcaatggacccttcaaatctgcaa
cattattgcgatcgaattgttgatggaatttcagcagtttttctggcattaaaacgccgg
cccattattagataccagcgaacatctgatattgcgaaaagaatagcacaggaaagtggg
---------aaactgatgtatcagcaagagagtggtctatttgactttcggagggcagaa
atctctccattgttgcttatattagacagaagggatgatcctgttactcctttgctaaat
caatggacatatcaggctatggttcatgagttgttaggcatccaagacaacaaagtggat
ttgcggagcattggaagtattccaaaagatcagcaggaggttgtactatcctcagagcaa
gatgccttcttcaaagctaacatgtatgagaattttggagatattggaatgaatgtgaag
aaaatggtggatgagttccagcagattgcaaaaagtaaccagaacatccagacagtagag
gacatggccaaatttgttgacaattaccctgagtacagaaaaatgcatgggaatgtctca
aagcatgtcacactggtgacagagatgagcaagatagttgaggagagaaagcttatgtta
gtttctcaaacagagcaagagttggcttgcaatggtggacaaggggccgcatttgaggtt
gtg---------------------------------------------------------
------------------------------------------------------------
-----------------------------------------cttgtgcagtttctcttga
ag------caagctggtgttgacaaacgcactggggatttatatggaaatcgggatttgc
taaatattgctcgtaacatggctcgtggactgaagggtgttgagaatgtgtacacacaac
accagccacttctattccagacaatggagagcatttctaaggggcggctgagggatgttg
attatccatatgtaggaaatcactaccagcaggccagg----------------------
------------------------------------------------------------
------------------------------------------------------------
-----------------------------------------
>PAFTOL004631
------------------------------------------------------------
------------------------------gttagtattgtaagtgttgtctacagccag
tcagatctactgaagaaggaagtttttttggtagaattgatagactcaatttccaagtcc
aaggaatcaatgtctcatcttaaagcagtttatttccttagacctacatcagaaaatatt
cagctgttgaggcgtcagcttgccaaccctagatttggagagtatcacctttttttttcc
aacatattgaaggacacgcagattcacattttagcagattctgatgagcatgaagctgtg
cagcaagtgcaggaattttatgcagatttcatcgctgttgatccttgccatttcaccctc
aacatcttttcaaatcacctctacatgcttccagttgcaatggacccttcaaatctgcaa
cattattgcgatcgaattgttgacggaatttcagcagtttttctggcattaaaacgccgg
cccattattagataccagcgaacatctgatattgcaaaaagaattgcacaggaaagtggg
---------aaactgatgtatcagcaagagagtggtctatttgactttcggagggcagaa
atctctccattgttgcttatattagacagaagggatgatcctgttactcctttgctaaat
caatggacatatcaggcaatggttcatgagttgttaggcatccaagacaacaaagtggat
ttgcggaccattggaagtattccaaaagatcagcaggaggttgtactatcctcagagcaa
gatgccttcttcaaagctaacatgtatgagaattttggagatattggaatgaatatcaag
aaaatggtggatgagttccagcagactgcaaaaagtaaccagaacatccagacagtagag
gacatggccaaatttgttgacaattacccggagtacagaaaaatgcatggaaatgtctca
aagcatgtgacactggtgacagagatgagcaagatagttgaggagagaaagcttatgtta
gtttctcaaacagagcaagagttggcttgcaatggtggacaaggggccgcatttgaggyt
gtgacaaatcttctaaacaatg-agaatgtatctgatatcgatcgtctacgattggtgat
gctgtatgctttgcgctatgagaaagaaagtcctgtccagctgatgcaacttttcaacaa
gctggccgctaaat---ctccaaagtataagcct----ggggt-----------------
------------------------------------------------------------
----------------------------aacggagggtgttgagaatgtgtacacacaac
accagccacttctattccagacgatggagagcgtttctaaggggcggctgagggatgttg
actatccatatgtaggaaatcactaccagcaggccagg----------------------
------------------------------------------------------------
------------------------------------------------------------
-----------------------------------------
>PAFTOL004632
atggtgctggtaactttagttcgagattacatcaatcggatgctccaagacatttccggc
atgaaagtactcatcctcgattcgcaaacggttagtattgtaagtgttgtctacagccag
tcagatctactgaagaaagaagtgtttttggtagaattgatagactcaatttccaagtcc
aaggaatcaatgtctcatcttaaagcagtgtatttccttagacctacatcagaaaatatt
cagctgttgaggcgtcagctcgctaaccctaggtttggagagtatcacctttttttttcc
aacatattgaaggacacacagattcacattttagcagattctgatgagcatgaagctgtg
caacaagtgcaggaattttatgcagattttgtcgctgttgatccttgccatttcaccctc
aacatcttttcgaatcacctctacatgcttccagttgcaatggacccttcaaatctgcaa
cattattgcgatcgaattgttgatggaatttcagcagtttttctggcattaaaacgccgg
cccattattagataccagcgaacatctgatattgcaaagagaatagcacaggaaagtggg
---------aaactgatgtatcagcaagagagtggtctatttgactttcggagggcagaa
atctctccattgttgcttgtattagacagaagagatgatcctgttactcctttgctaaat
caatggacatatcaggcaatggttcatgagttgttaggcatccaagacaacaaagtggat
ttgcggaccattggaagtattccaaaagatcagcaggaggtcgtactatcctcagagcaa
gatgccttcttcaaagctaacatgtatgagaattttggagacattggaatgaatatcaag
aaaatggtggatgagttccagcagattgcaaaaagtaaccagaacatccagacagtagag
gacatggccaaatttgttgacaattaccctgagtacagaaaaatgcacgggaatgtctca
aagcatgtgacactggtgacagagatgagcaagatagttgaggagagaaagcttatgtta
gtttctcaaacagagcaagagttggcttgcaatggtggacaaggggccgcatttgaggyt
gtgacaaatcttctgaacaatg-agaatgtgtctgatattgatcgtctacgattggtgat
gctgtatgctttgcgctatgagaaagaaagtcctgtccagctgatgcaacttttcaacaa
gctggccgctaaat---ctgcaaagtataagcct----gggcttgtgcagtttctcttga
ag------caagctggtgttgacaaacgcactggggatttatatggaaatcgggatttgc
taaatattgctcgtaacatggctcgtggactgaagggtgttgagaatgtgtacacacaac
accagccacttctattccagacgatggagagcatttctaagggacggctgagggatgttg
actatccrtatgtaggaaatcactaccarcaggscagg----------------------
------------------------------------------------------------
------------------------------------------------------------
-----------------------------------------
>PAFTOL004633
------------------------------------------------------------
---------------ttaacttttgcgcaggttagtattgtaagtgttgtctacagccag
tcagatctactgaagaaggaagtgtttttggtagaattgatagactcaatttccaagtcc
aaggaatcaatgtctcatcttaaagcagtgtatttccttagacctacatcagrcaatatt
cagctgttgaggcgtcagctcgctaaccctagatttggagagtatcacctttktttttcc
aacatattgaaggacacgcagattcacattttagcagattctgatgagcatgaagctgtg
cagcaagtgcaggaattttatgcagatttcatcgctgttgatccttgccatttcaccctc
aacatcttttcgaatcacctctacatgcttccagttgcaatggacccttcaaatctgcaa
cattattgcgatcgaattgttgatggaatttcagcagtttttctggcattaaaacgccgg
cccattattagataccagcgaacatctgatattgcaaaaagaatagcacaggaaagtggg
---------aaactgatgtatcagcaagagagtggtctatttgactttcggagggcagaa
atctctccattgttgcttatattagacagaagggatgatcctgttactcctttgctaaat
caatggacatatcaggcaatggttcatgagttgttaggcatccaagacaacaaagtggat
ttgcggaccattggaagtattccaaaagatcagcaggaggttgtactatcctcagagcaa
gatgccttcttcaaagctaacatgtatgagaactttggagatattggaatgaatgtgaag
aaaatggtggatgagttccagcagattgcaaaaagtaaccagaacatccagacagtagag
gacatggccaaatttgttgacaattaccctgagtacagaaaaatgcatgggaatgtctca
aagcatgtgacactggtgacagagatgagcaagatagttgaggagagaaagcttatgtta
gtttctcaaacagagcaagagttggcttgcaatggtggacaaggggccgcmtttgaggtt
gtgtcggcttctttga--------------------------------------ggtgat
------------------------------------------------------------
---------------------------------------agcttgtgcagtttctcttga
ag------caagctggtgttgacaaacgcactggggatttatatggaaatcgggatttgc
taaatattgctcgtaacatggctcgtggactgaagggtgttgagaatgtgtacacacaac
accagccacttctattccagacgatggagagcatttctaagggccggctgagggatgttg
actatccatatgtaggaaatcactaccagcaggccagg----------------------
------------------------------------------------------------
------------------------------------------------------------
-----------------------------------------
>PAFTOL004634
------------------------------------------------------------
------------------------------gttagtattgtaagtgttgtctacagccaa
tcagatctactsaagaaggaggtgtttttggtagaattgatagaytcaatttccaagtcg
aaggaatcaatgtctcatcttaaagcagtgtatttccttagacctacgtcagacaatatt
cagctgttgaggcgtcagctsgctaaccctagatttggagagtatcrcctttttttctcc
aacatattgaaggacacgcagattcacattttagcagattctgatgagcatgaagctgtg
cagcaagtrcaggaattttatgcagatttcatcgccgttgatccttgccatttcaccctc
aacatcttttcaaatcacctctacatgcttccagttgcaatggacccttcaaatctgcaa
cattattgcgatcgaattgttgatggaatttcagcagtttttctggcattaaaacgcagg
cccattattagataccagcgaacatctgatattgcaaaaagaatagcacaagaaagtggg
---------aaactgatgtatcagcaagagagtggtctatttgactttcggagggcagaa
atctctccattgttgcttatattagacagaagggatgatcctgttacacctttgctaaat
caatggacatatcaggcaatggttcatgagttgttaggcatccaagacaacaaagtggat
ttgcggaccattggaagtattccaaaagatgagcaggaggttgtactatcctcagagcaa
gatgccttcttcaaagctaacatgtatgagaattttggagatattggaatgaatgtgaag
aaaatggtggatgagttccagcagattgcaaaaagyaaccagaacatccagacagtagag
gacatggccaaatttgttgacaattaccctgagtacagaaaaatgcatgggaatgtctca
aagcatgtgacactggtgacagagatgagcaagatagttgaggagagaaagcttatgcta
gtttctcaaacagagcaagagttrgcttgcaatggtggacaaggggccgcatttgaggtt
gtg---------------------------------------------------------
------------------------------------------------------------
------------------------------------------------------------
------------------------------------------------------------
------------------------------------------------------------
------------------------------------------------------------
------------------------------------------------------------
------------------------------------------------------------
------------------------------------------------------------
-----------------------------------------
>PAFTOL004635
------------------------------------------------------------
------------------------------gttagtattgtaagtgttgtctacagccaa
tcggatctactgaagaaggaggtgtttttggtagaattgatagactcaatttccaaatcg
aaggaatcaatgtctcatcttaaagcwgtgtatttccttagacctacgtcagataatatt
cagctgttgaggcgtcagctcgctaaccctagatttggagagtatcacctttttttctcc
aacatattgaaggacacgcagmttcacattttagcagattctgatgagcatgaagctgtg
cagcaagtgcaggaattttatrcagatttcatcgctgttgatccttgccatttcaccctc
aacatcttttcgaatcacctttacatgcttccagttgcaatggacccttcaaatytgcaa
cattattgcgatcgaattgttgatggaatttcagcagtttttctggcattaaaacgcagg
cccattattagataccagcgaacatctgatattgcaaaaagaatagcacaggaaagtggg
---------aaactgatgtatcagcaagagagtggtctatttgactttcggagggcagaa
atctctccattgttgcttatattagacagaagggatgatcctgttactcctttgctaaat
caatggacatatcaggcaatggttcatgagttgttaggcatccaagacaacaaagtggat
ttgcggaccattggaagtattccaaaagatcagcaggwggttgtactatcctcagagcaa
gatgccttcttcaaagctaacatgtatgagaattttggagatattggcatgaatgtgaag
aaaatggtggatgagttccagcatattgcaaaaagtaaccagaamatccagacagtagag
gacatggccaaatttgttgacaattaccmtgagtacagaaaaatgcatgggaatgtctca
aagcatgtgacactggtgacagagatgagcaagatagttgaggagagaaagcttatgtta
gtttctcaaacagagcaagagttggcttgcaatggtggacaaggggccgcatttgaggtt
gtg---------------------------------------------------------
------------------------------------------------------------
------------------------------------------------------------
------------------------------------------------------------
------------------------------------------------------------
------------------------------------------------------------
------------------------------------------------------------
------------------------------------------------------------
------------------------------------------------------------
-----------------------------------------
>PAFTOL004636
atggtgctggtgacggcagttcgagattacatcaatcggatgctccaagacatttccggc
atgaaagtactcatcctcgattcgcaaamggttagtattgtaagtgttgtctacagccag
tcagatytactgaagaaggaagtgtttttggtagagttgatagactcaatttccaagtcc
aaggaatcaatgtctcatcttaaagcggtgtatttccttagacctacatcagaaaatatt
cagctgctgaggcgtcagctcgctaaccctagatttggagagtatcacctttttttttcc
aacatattgaaggacacgcagattcacattttagcagattctgatgagcatgaagctgtg
cagcaagtgcaggaattttatgcagatttcgtcgctgttgatccttgccatttcaccctc
aacatcttttcgaatcacctctacatgcttccagttgctatggacccttcaaatctgcaa
cattattgcgatcgaattgttgatggaatttcagcagtttttctggcattaaaacgccgg
cccattattagataccagcgaacatctgatattgcaaaaagaatagcacaggaaagtggg
---------agactgatgtatcagcaagagagtggtctatttgactttcggagggcagaa
atctctccattgttacttatattagacagaagggatgatcctgttactcctttgctaaat
caatggacatatcaggcaatggttcatgagttgttaggcatcgaagacaacaaagtggat
ttgcggaccattggaagtattccaaaagatcagcaggaggttgtactatcctcagagcaa
gatgccttcttcaaagctaacatgtatgagaattttggagatattggaatgaatatcaag
aaaatggtggatgagttccagcagattgcraaaagtaaccagaacatccagacagtagag
gacatggccaaatttgttgacaattaccctgagtacagaaaaatgcacgggaatgtctca
aagcatgtgacactggtgacagagatgagcaagatagttgaggagagaaagcttatgtta
gtttctcaaacagagcaagagttggcttgcaatggtggacaaggagccgcatttgaggyt
gtgacaaatcttctaaacaatg-agaatgtatctgatatcgatcgtctacgattggtgat
gctgtatgctttgcgctatgagaaagaaagtcctgtccagctgatgcaacttttcaacaa
gctggccgctaaat---ctgcaaagtataagcct----gggcttgtgcagtttctcttga
ag------caagctggtgttgacaaacgcactggggatttatttggaaaccgggatttgc
taaatattgctcgtaacatggctcgtggactgaagggtgttgagaatgtgtacacacaac
accagccacttctattccagacgatggagagcatttctaagggccggctgagggatgttg
actatccatatgtaggaaatcactaccagcaggccagg----------------------
------------------------------------------------------------
------------------------------------------------------------
-----------------------------------------
>PAFTOL004637
atggtgctggtaacggcagttcgagattacatcaatcggatgctccaagacatctccggc
atgaaagtactcatcctcgattcgcaaamggttagtattgtaagtgttgtttacagccag
tcagatctactgaagaaggaagtatttttggtagaattggtagactcaatttccmagtcc
aaggaatygatgtctcatcttaaagctgtgtatttccttagacccacrtcagaaaatatt
cagctgttgaggcgtcagcttgctaaccctagatttggagagtatcacctttttttttcc
aacatattgaaggacacacagattcacattttagcagattctgatgagcatgaagctgtg
cagcaagtgcaggaattttatgcagatttygtcgctgttgatccttgccatttcactytc
aacatctctgccaatcacctctatatgcttccagttgcaatggatccttcaaatctgcaa
cattattgcgatcgaattgttgatggaatttcggcggttttcctggcattaaaacgcmgg
cccattattagataccagcgaacatctgatattgctaaaagaatagcrcaggaaactggg
---------aaactgatgtatcagcaagagagtggtctatttgactttcgaaggacagaa
atctctccattgttgcttatattagacagaagggatgaccccgttactcctttgctaaat
caatggacatatcaggcaatggttcatgagttgttaggcattcaagacaacaaagtggat
ttgcggaccattggaagtatcccaaaagatcagcaggakgttgtactgtcctcagagcaa
gatgccttcttcaaagctaacatgtaygagaatttcggagatattggaatgaatatcaag
aaaatggtggatgagttccagcagattgcaaaaagtaaccagaatatccagacaatagag
gacatggccaaatttgttgacaattaccctgagtacagaaaaatgcatgggaatgtttca
aagcatgtgacactggtgacagagatgagcaagatagttgaggasagaaagcttatgttg
gtttctcaaacagagcaagagttggcttgcaatggtggacaaggggccgcatttgaggyt
gtgamaaatcttctaaacaatg-agaacgtatctgatatcgatcgtctacgattggtgat
gctgtatgccttgcgctacgagaaggaaagtccggtccagctgatgcaacttttcaacaa
gctggccgctaaat---ctacaaagtacaagccg----gggcttgtgcagtttctcttga
ag------caagctggtgttgacaaacgtactggggatttatatggaaatcgggatttgc
taaatattgctcgtaacatggctcgtggactgaagggtgtcgagaatgtatacacacaac
accagccacttctattccagacaatggagagcatttctaaggggcggttgagggatgttg
actatccatacgtaggaaatcactaycagcagggcagg----------------------
------------------------------------------------------------
------------------------------------------------------------
-----------------------------------------
>PAFTOL004638
------------------------------------------------------------
------------------------------gttagtattgtaagtgttgtctacagccag
tcagatctactgaagaaggaagtgtttttggtagaattgatrgactcaatttccaagtcc
aaggaatcaatgtctcatcttaaagcrgtgtatttccttagacctacatcagaaaatatt
cagctgttgaggcgtcagctcgccaaccctagatttggrgagtatcacctttktttttcc
aacatattgaaggacacgcagattcacattttagcagattctgatgagcatgaagctgtg
cagcaagtgcaggaattttatgcagatttcgtcgctgttgatccttgccatttcaccctc
aacatcttttcaaatcayctctayatgcttccagttgcaatggacccttcaaatctgcaa
cattattgcgatcgaattgttgayggaatttcagcagtttttctggcattaaaacgccgg
cccattattagataccagcgaacatctgatattgcaaaaagaatagcacaggaaagtggg
---------aaactgatgtatcagcaagagagtggtctatttgactttcggagggcagaa
atctctccattgttgcttatattagacagaagggatgatcctgttactcctttgctaaat
caatggacatatcaggcaatggttcatgagttgttaggcatccaagacaacaaagtggat
ttgcggaccattggaagtattccaaaagatcagcaggaggttgtactatcctcagagcaa
gatgccttcttcaaagctaacatgtatgagaattttggagatattggaatgaatatcaag
aaaatggtggatgagttccagcagactgcaaaaagtaaccagaacatccagacagtagag
gacatggccaaatttgttgacaattacccggagtacagaaaaatgcatgggaatgtctca
aagcatgtgacactggtgacagagatgagcaagatagttgaggagagaaagcttatgtta
gtttctcaaacagagcaagagttggcttgcaatggtggacaaggggctgcatttgaggtt
gtsaagtagttgatt---------------------------------------------
------------------------------------------------------------
-----------------------------------------cttgtgcagtttgtcttga
ag------caagctggtgttgacaaacgcactggggatttatatggaaatcgggatttgc
taaatattgctcgtaacatggctcgtggactgaagggtgttgagaatgtgtacacacaac
accagccacttctattccagacgatggagagcgtttctaaggggcggctgagggatgttg
actatccatatgtaggaaatcactaccagcagggcagg----------------------
------------------------------------------------------------
------------------------------------------------------------
-----------------------------------------
>PAFTOL004639
------------------------------------------------------------
------------------------------gttagtattgtaagtgttgtctacagccag
tcagatctactgaagaaagaagtgtttttggtagaattgatagactcaatttccaagtcc
aaggaatcaatgtctcatcttaaagcagtgtatttccttagacctacatcagaaaatatt
cagctgttgaggcgtcagctcgctaaccctagatttggagagtatcacctttttttttcc
aacatattgaaggacacacagattcacattttggcagattctgatgagcatgaagctgtg
cagcaagtgcaggaattttatgcagattttgtcgctgttgatccttgccatttcaccctc
aacatcttttcgaatcacctctacatgcttccagttgcaatggacccttcaaatctgcaa
cattattgcgatcgaattgttgatggaatttcagcagtttttctggcattaaaacgccgg
cccattattagataccagcgaacatctgatattgcaaaaagaatagcacaggaaagtggg
---------aaactgatgtatcagcaagagagtggtctatttgactttcggagggcggaa
atctctccattgttgcttgtattagacagaagggatgatcctgttactcctttgctaaat
caatggacgtatcaggcaatggttcatgagttgttaggcatccaggacaacaaagtggat
ttgcggaccattggaagtattccaaaagatcagcaggaggtcgtactatcctcagagcaa
gatgccttcttcaaagctaacatgtatgagaattttggagacattggaatgaatatcaag
aaaatggtggatgagttccagcagattgcaaaaagtaaccagaacatccagacagtagaa
gacatggccaaatttgttgacaattatcctgagtacagaaaaatgcacgggaatgtctca
aagcatgtgacactggtgacagagatgagcaagatagttgaggagagaaagcttatgtta
gtttctcaaacagagcaagaattggcttgcaatggtggacaaggggccgcatttgaggtt
gtgaaatatttgycgg--------------------------------------------
---------------------------------------------------cttctttga
ggtgac---------------------------------agcttgtgcagtttctcttga
ag------caagctggtgttgacaaacgcactggggatttatatggaaatcgggatttgy
taaatattgctcgtaacatggctcgtggattgaagggtgttgagaatgtgtacacacaac
accagccacttctattccagacgatggagagcatttctaaggggcggctgagggatgttg
actatccmtatgtaggaaatcactaccagcaggccagg----------------------
------------------------------------------------------------
------------------------------------------------------------
-----------------------------------------
>PAFTOL004640
atggtgctggtaactgcagttcgagattacatcaatcggatgctccaagacatttccggc
atgaaagtactcatcctcgattcgcaaamggttagtattgtaagtgttgtctacagccag
tcagatctactgaagaaagaagtgtttttggtagaattgatagactcaatttccaagtcc
aaggaatcaatgtcacatcttaaagcagtgtatttccttagacctacatcagaaaatatt
cagccgttgaggcgtcagctcgctaaccctagatttggagagtatcacttttttttttcc
aacatattgaaggacacgcagattcacattttagcagattctgatgagcatgaagctgtg
cagcaagtgcaggaattttatgcagattttgtcgctgttgatccttgccatttcaccctc
aacatcttttcgaatcacctctacatgcttccagttgcaatggacccttcaaatctgcaa
cattattgtgatcgaattgttgatggaatttcagcagtttttctggcattaaaacgccgg
cccattattagataccagcgaacgtctgatatcgcaaaaagaatagcacaggattgtggg
---------aaactgatgtatcagcaagagagtggtctatttgactttcggcgggcagaa
atctctccattgttgcttatattagacagaagggatgatcctgttactcctttgctaaat
caatggacatatcaggcaatggttcatgagttgttaggcatccaagacaacaaagtggat
ttgcagaccattggaagtattccaaaagatcagcaggaggttgtactatcctcagagcaa
gatgccttcttcaaagctaacatgtatgagaattttggagatattggtatgaatatcaag
aaaatggtggatgagttccagcagattgcaaaaagtaaccagaacatccagacagtagag
gacatggccaaatttgttgacaattaccctgagtacagaaaaatgcacgggaatgtctca
aagcatgtgacactggtgacagagatgagcaagatagttgaggagagaaagcttatgtta
gtttctcaaacagagcaagagttggcttgcaatggtggacaaggggccgcatttgaggyt
gtgacaaatcttctaaacaatg-aaaatgtatctgatatcgatcgtctgcgattggtgat
gctgtatgctttgcgctatgagaaagaaagtcctgtccagctgatgcaacttttcaacaa
gctggctgctaaat---ctgctaagtataagcct----gggcttgtgcagtttctcttga
ag------caagctggtgttgacaaacgcactggggatttatatggaaatcgggatttgc
taaatattgctcgtaacatggctcgtggactgaagggtgttgagaatgtgtacacacaac
accagccacttctattccagacgatggagagcatttctaaggggcggctgagggatgttg
actatccatatgtaggaaatcactaccagcaggccagg----------------------
------------------------------------------------------------
------------------------------------------------------------
-----------------------------------------
>PAFTOL004642
------------------------------------------------------------
------------------------------gttagtattgtaagtgttgtctacagccag
tcagatctactgaagaaggaagtgtttttggtagaattgatagactcaatttccaagtcc
aaggaatcaatgtctcatcttaaagcagtgtatttccttagacctacatcagaaaatatt
cagctgttgaggcgtcagctcgctaaccctagatttggagagtatcacctttttttttcc
aacatattgaaggacacacagattcacattttagcagattctgatgagcatgaagctgtg
cagcaagtgcaggaattttatgcagatttcgtcgctgttgatccttgccatttcaccctc
aacatcttttcaaatcacctctacatgcttccagttgcaatggacccttcaaatctgcaa
cattattgtgatcgaattgttgacggaatttcagcagtgtttctggcattaaaacgtcgg
ccaattattagataccagcgaacatctgatatagcaaaaagaatagcacaggaaagtggg
---------aaactgatgtatcagcaagagagtggtctatttgactttcggagggcagaa
atctctccattgttgcttatattagacagaagggatgatcctcttactcctttgctaaat
caatggacatatcaggcaatggttcatgagttgttaggcatccaagacaacaaagtggat
ttgcggaccattggaagtattccaaaagatcagcaggaggttgtactatcctcagagcaa
gatgccttcttcaaagctaacatgtatgagaattttggagatattggaatgaatatcaag
aaaatggtggatgagttccagcagactgcaaaaagtaaccagaacatccagacagtagag
gacatggccaaatttgttgacaattaccctgagtacagaaaaatgcatgggaatgtctca
aagcatgtgacactggtgacagagatgagcaagatagttgaggagagaaagcttatgtta
gtttctcaaacagagcaagagttggcttgcaatggtggacaaggggccgcatttgaggyt
gtgamaaatcttctaaacaatg-agaatgtatctgatatcgatcgcctacgattggtgat
gttgtatgctttgcgctatgagaaagaaagtcctgtccagctgatgcaacttttcaacaa
gctggccgctaaat---ctgcaaagtataagcct----ggggtaatggag----------
------------------------------------------------------------
------------------------------------------------------------
------------------------------------------------------------
------------------------------------------------------------
------------------------------------------------------------
------------------------------------------------------------
-----------------------------------------
>PAFTOL004644
atggtgctggtaactgcagttcgagattacatcaatcggatgctccaagacatttccggc
atgaaagtactcatcctcgattcgcaaamggttagtattgtaagtgttgtctacagccag
tcagatctactgaagaaggaagtgtttttggtagaattgatagactcaatttccaagtcc
aaggaatcaatgtctcatctyaaagcagtgtatttccttagaccaacrtcagaaaatatt
cagctgttgaggcgtcagctcgctaaccctagatttggagagtatcacctttttttttcc
aacatattgaaggacacgcagattcacattttagccgattctgatgagcatgaagctgtg
caccaagtgcaggaattttatgcagatttcgtcgctgttgatccttgtcatttcaccctc
aacatcttttcgaatcacctctacatgcttccagttgcaatggacccttcaaatctgcaa
cattattgcgatcgaattgttgayggaatttcagcagkttttctggcattaaaacgccgg
cccattatyagataccagcgaacatctgatattgcaaaaagratagcacaggaaagtggg
---------aaactgatgtatcagcaagagagtggtctatttgactttcggagggcagaa
atctctccattgttgcttatattagacagaagggatgatcctgttactcctttgctaaat
caatggacatatcaggcaatggttcatgagttgttaggcatccaagataacaaagtggat
ttgaggaccattggaagtattccaaaagatcagcaggaggttgtactatcctcagagcaa
gatgcyttcttcaaagctaacatgtatgagaattttggagatattggaatgaatatcaag
aaaatggtggatgatttccagcagatygcaaaaagtaaccagaacatccagacagtagag
gacatggccaaatttgttgayaattaccctgagtacagaaaaatgcacgggaatgtctca
aagcatgtgacactggtgacagagatgagcaagatagttgaggagagaaagcttatgtta
gtttctcaaacagagcaagagttggcttgcaatggyggacaaggggccgcatttgaggyt
gtgacaaatcttctaaacaatg-agaatgtatctgatatcgatcgtctacgatcagtgat
gctgtatgctttgcgctatgagaaagaaagtcctgtccagctgatgcaacttttcaacaa
gctggccgctaaat---ctgcaaagtataagcct----gggcttgtgcagtttctcttga
ag------caagctggtgttgacaaacgcactggggatttatatggaaatcgggatttgc
taaatattgctcgtaacatggctcgtggactgaagggtgttgagaatgtgtacacacaac
accagccacttctattccagacgatggagagcatttctaagggscggctgagggatgttg
actatccatatgtaggaaatcactaccagcaggccagg----------------------
------------------------------------------------------------
------------------------------------------------------------
-----------------------------------------
>PAFTOL004646
atggtgctggtaacggcagttcgagattatgtcaatcggatgctccaagacatttccggc
atgaaagtactcatcctcgattcgcaaamggttagtattgtaagtgtcgtctacagccag
tcagatctactgaagaaggaagtttttttggtagaattgatagactcaatttccaagtcc
aaggaatcaatgtctcatcttaaagcagtttatttccttagacctacatcagaaaatatt
cagctgttgaggcgtcagctcgccaaccctagatttggagagtatcacctttttttttcc
aacatattgaaggacacgcagattcacattttagcagattctgatgagcatgaagctgtg
cagcaagtgcaggaattttatgcagatttcatcgctgttgatccttgctatttcaccctc
aacatcttttcaaatcacctctacatgcttccagttgcaatggacccttcaaatctgcaa
cattattgcgatcgaattgttgacggaatttcagcagtttttctggcattaaaacgccgg
cccattattagataccagcgaacatctgatattgcaaaaagaatagcacaggaaagtggg
---------aaactgatgtatcagcaagagagtggtctatttgactttcggagggcagaa
atctctccattgttgcttatattagacagaagggatgatcctgttactcctttgctaaat
caatggacatatcaggcaatggttcatgagttgttaggcatccaagacaacaaagtggat
ttgcggaccattggaagtattccaaaagatcagcaggaggttgtactatcctcagagcaa
gatgccttcttcaaagctaacatgtatgagaattttggagatattggaatgaatatcaag
aaaatggttgatgagttccagcagactgcaaaaagtaaccagaacatccagacagtagag
gacatggccaaatttgttgacaattacccggagtacagaaaaatgcatggaaatgtctca
aagcatgtgacactggtgacagagatgagcaagatagttgaggagagaaagcttatgtta
gtttctcaaacagagcaagagttggcttgcaatggtggacaaggggccgcatttgaggyt
gtgamaaatcttctaaacaatg-agaatgtatctgatatcgatcgtctacgattggtgat
gctgtatgctttgcgctatgagaaagaaagtcctgtccagctgatgcaacttttcaacaa
gctggccgctaaat---ctccaaagtataagcct----gggcttgtgcagtttctcttga
ag------caagctggtgttgacaaacgcactggggatttatatggaaatcgggatttgc
taaatattgctcgtaacatggctcgtggactgaaggtacttgaactttgtcagacaaaa-
------------------------------------------------------------
------------------------------------------------------------
------------------------------------------------------------
------------------------------------------------------------
-----------------------------------------
>PAFTOL004647
------------------------------------------------------------
------------------------------gttagtattgtaagtgttgtctacagccag
tcagatctactgaagaaggaagtgtttttggtagaattgatagactcaatttccaagtcc
aaggaatcaatgtctcatcttaaagcagygtatttccttagacctacgtcagaaaatatt
cagctgctgaggcgtcagctcgctaaccctagatttggagagtatcacctttttttttcc
aacatattgaaggacacgcagattcacattttagcagattctgatgagcatgaagctgtg
cagcaagtacaggaattttatgcagatttcgtcgctgttgatccttgccatttcaccctc
aacatcttttcgaatcacctctacatgcttccagttgctatggacccttcaaatctgcaa
cattattgcgatcgaattgttgatggaatttcagcaatttttctggcattaaaacgccgg
cccattattagataccagcgaacatctgatgttgcaaaaagaatagcacaggaaagtggg
---------aaactgatgtatcagcaagagagtggtctatttgactttcggagggcagaa
atctctccattgttgcttatattagacagaagggatgatcctgttactcctttgctaaat
caatggacatatcaggcaatggttcatgagttgttaggcatccaagacaacaaagtggat
ttgcggaccattggaagtattccaaaagatcagcaggaggttgtactatcctcagagcaa
gatgccttcttcaragctaacatgtatgagaatttyggagatattggaatgaatatcaag
aaaatggtggatgagttccagcagattgcaaaaagtaaccagaacatccagacagtagag
gacatggccaaatttgttgacaattaccctgagtacagaaaaatgcaagggaatgtctcg
aagcatgtgacactggtgacagagatgagcaagatagttgaggagagaaagcttatgtta
gtttctcaaacagagcaagagttggcttgcaatggtggacaaggggctgcatttgaggtt
gtg---------------------------------------------------------
------------------------------------------------------------
-----------------------------------------cttgtgcagtttctcttga
ag------caagctggtgttgacaaacgcactggggatttatatggaaatcgtgatttgc
taaatattgctcgtaacatggctcgtkggttgaagggtgtggagaatgtgtacacacaac
accagccacttctattccagacgatggagagcatttctaaggggcggctgagggatgttg
actatccatatgtaggaaatcactaccagcaggccagg----------------------
------------------------------------------------------------
------------------------------------------------------------
-----------------------------------------
>PAFTOL004648
------------------------------------------------------------
------------------------------gttagtattgtaagtgttgtctacagccag
tcagatctactgaagaaggaagtatttttggtagaattgatagagtcaatttccaagtcc
aaggaatcaatgtctcatcttaaagcagtgtatttccttagacctacatcagaaaatatt
cagctgttgaggcgtcagctcgctaaccctagatttggagagaatcacctttktttttcc
aacatattgaaggacacgcagattcacattttagcagattctgatgagcatgaagctgtg
cagcaagtgcaggaattttatgcagatttcgtcgctgttgatccttgccatttcaccctc
aacatcttttcgaatcacctctacatgcttccagtggcaatggacccgtcaaatctgcaa
catttttgtgatcgaattgttgatggaatttcagcagtttttctggcactaaaacgccgg
cccattattagataccagcgaacatctgatattgcgaaaagaatagcacaggaaagtggg
---------aaactgatgtatcagcaagagagtggtctatttgactttcggagggcagaa
atctctccattgttgcttatattagacagaagggatgatcctgttactcctttgctaaat
caatggacatatcaggcaatggttcatgagttgttaggcatccaggacaacaaagtggat
ttgcggaccattggaagtattccaaaagatcagcaggaggttgtactatcctcagagcaa
gatgccttcttcaaagctaacatgtatgagaattttggagatattggaatgaatatcaag
aaaatggtggatgagttccagcagattgcaaaaagtaaccagaacatacagacagtagag
gacatggccaaatttgttgacaattaccctgagtacagaaaaatgcatgggaatgtctca
aagcatgtgacactggtgacagaaatgagcaagatagttgaggagagaaagcttatgtta
gtttctcaaacagagcaagagttggcttgcaatggtggacaagtggctgcatttgaggyt
gtgacaaatcttctaaacaatg-agaatgtatctgatatcgatcgtctacgattggtgat
gctttatgctttgcgctatgagaaagaaagtcctgtccagctgatgcaacttttcaacaa
gctggccgctaaat---ctgcaaagtataagcct----gggcttgtgcagtttctcttga
ag------caagctggtgttgacaaacgaactggggatttatatggaaatcgggatttgc
taaatattgctcgtaacatggctcgtggactgaagggtgttgagaatgtgtacacacaac
accagccacttctattccagacgatggagagcatttctaaggggcggctgagggatgtkg
actatccatatgtaggaaatcactaccagcaggccagg----------------------
------------------------------------------------------------
------------------------------------------------------------
-----------------------------------------
>PAFTOL004649
atggtgctggtaacggcagttcgagattacatcaatcggatgctccaagacattaccggc
atgaaagtactcatcctcgattcgcaaamggttagtattgtaagtgttgtctacagccag
tcagatttactgaagaaggaagtgtttttggtagaattgatagactcaatttccaagtcc
aaggaatcaatgtctcatcttaaagctgtatatttccttagacctacatcagaaaatatt
cagctgctaaggsgtcagcttgctaaccctagatttggagagtatcatcttttttttkcc
aacatattgaaggacacgcagattcacattttagcagattctgatgagcatgaagctgtg
cagcaagtgcaggaattttatgcagatttcgtcgctgttgatccttgccatttcaccctc
aacatcttttcgaatcacctctacatgcttccagttgcaatggacccttcaaacctgcaa
cattattgygaccgaattgttgatggaatttcagcagtttttctggcattaaaacgccgg
cccattattagataccagcgaacatctgatattgcgaaaagaatagcacaggaaagtggg
---------aaactgatgtatcagcaagagagtggtctatttgactttcggagggcagaa
atctctccattgttgcttatattagacagaagggatgatcctgttactcctttgctaaat
caatggacatatcaggcaatggttcatgagttgttaggcatccaagacaacaaagtggat
ttgcggaccattggaagtattccaaaagatcagcaggaggttgtactatcctcagagcaa
gatgccttcttcaaagctaacatgtatgagaattttggagatattggaatgaatatcaag
aaaatggtggatgagttccagcagattgcaaaaagtaatcagaacatccagacagtagag
gacatggccaaatttgttgacaattaccctgagtacagaaaaatgcatgggaatgtctca
aagcatgtgacactggtgacagagatgagcaagatagttgaggagagaaagcttatgtta
gtttctcaaacagagcaagagttggcttgcaatggtgggcaaggggccgcatttgaggyt
gtgamaaatcttctaaacaatg-agaatgtatctgatatcgatcgtctacgattggtgat
gctgtatgctttgcgctatgagaaagaaagtcctgtccagctgatgcaacttttcaacaa
gctggccgctaaat---ctgcaaagtataagcct----gggcttgtgcagtttctcttga
ag------caagctggtgttgataaacgcactggggatttatatggaaatcgggatttgc
tgaatattgctcgtaacatggctcgtggactgaagggtgttgagaatgtgtacacgcaac
accagccacttctattccagacgatggagagcatttctaaggggcggctgagggatgttg
actatccatatgtaggaaatcactaccagcaggccagg----------------------
------------------------------------------------------------
------------------------------------------------------------
-----------------------------------------
>PAFTOL004652
------------------------------------------------------------
------------------------------gttagtattgtaagtgttgtctacagccag
tcagatctactgaagaaggaagtgtttttggtagaattgatagactcaatttccaagtcc
aaggaatcaatgtctcatcttaaagcagtgtatttccttagacctacatcagaaaatatt
cagctgttgaggcgtcagctcgccaaccctagatttggagagtatcacctttttttttcc
aacatattgaaggacacgcagattcacattttagcagattctgatgagcatgaagctgtg
cagcaagtgcaggaattttatgcagatttcgtcgctgttgatccttgccatttcaccctc
aacatcttctcaaatcacctctacatgcttccagttgcaatggacccttcaaatctgcaa
cattattgcgatcgaattgttgacggaatttcagcagtttttctggcattaaaacgccgg
cccattattagataccagcgaacatctgatattgcaaaaagaatagcacaggaaagtggg
---------aaactgatgtatcagcaagagagtggtctatttgactttcggagggcagaa
atctctccattgttgcttatattagacagaagggatgatcctgttactcctttgctaaat
caatggacatatcaggcaatggttcatgagttgttaggcatccaagacaacaaagtggat
ttgcggaccattggaagtattccaaaagatcagcaggaggttgtactatcctcagagcaa
gatgccttcttcaaagctaacatgtatgagaattttggagatattggaatgaatatcaag
aaaatggtggatgagttccagcagactgcaaaaagtaaccagaacatccagacagtagag
gacatggccaaatttgttgacaattacccggagtacagraaaatgcatgggaatgtctca
aagcatgtgacactggtgacagagatgagcaagatagttgaggagagaaagcttatgtta
gtttctcaaacagagcaagagttggcttgcaatggtggacaaggggccgcatttgaggtt
gtgaagtagttgatttatcata-cttattttttctgcaattagaaggaagagattaatca
gaaatatgaaatgagttacttagtgttgtaagacttatatctaggtggatggtttagaaa
ttaattatatagta---caatattatttatacca----caatactatttttttttttttt
gg------caagctggtgttgacaaacgcactggggatttatatggaaatcgggatttgc
taaatattgctcgtaacatggctcgtggactgaagggtgttgagaatgtgtacacacaac
accagccacttctattccagacgatggagagcrtttctaaggggcggctgagggatgttg
actatccatatgtaggaaatcactaccagcaggccagg----------------------
------------------------------------------------------------
------------------------------------------------------------
-----------------------------------------
>PAFTOL004653
------------------------------------------------------------
------------------------------gttagtattgtaagtgttgtctacagccag
tcagatctactgaagaaggaagtgtttttggtagaattgatagactcaatttccaagtcc
aaggaatccatgtctcatcttaaagcagtgtatttccttagacctacatcagaaaatatt
cagctgttgaggcgtcagctcgccaaccctagatttggagagtatcacctttttttttcg
aacatattgaaggacacgcagattcacattttagcagattctgatgagcatgaagctgtg
cagcaagtgcaggaattttatgcagatttcgttgctgttgatccttgccatttcaccctc
aacatcttttcaaatcacctctacatgcttccagttgcaatggacccttcaaatctgcaa
cattattgcgatcgaattgttgatggaatttcagcagtttttctggcattaaaacgccgg
cccattattagataccagcgaacatctgatattgcaaaaagaatagcacaggaaagtggg
---------aaactgatgtatcagcaagagagtggtctatttgactttcggagggcagaa
atctctccactgttgcttatattagacagaagggatgatcctgttactcctttgctaaat
caatggacatatcaggcaatggttcatgagttgttaggcatccaagacaacaaagtggat
ttgcggaccattggaagtattccaaaagatcagcaggaggttgtactatcctcagagcaa
gatgccttcttcaaagctaacatgtatgagaattttggagatattggaatgaatatcaag
aaaatggtggatgagttccagcagactgcaaaaagtaaccagaacatccagacagtagag
gacatggccaaatttgttgacaattacccggagtacagaaaaatgcatgggaacgtctca
aagcatgtgacactggtgacagagatgagcaagatagttgaggagagaaagcttatgtta
gtttctcaaacagagcaagaattggcttgcaatggtggacaaggggccgcatttgaggyt
gtgamaaatcttctaaacaatg-agaatgtatctgatattgatcgtctacgattggtgat
gctgtatgctttgcgctatgagaaagaaagtcctgtccagctgatgcaacttttcaacaa
gctggccgctaaat---ctgcaaagtataagcct----gggcttgtgcagtttctcttga
ag------caagctggtgttgacaaacgcactggggatttatatggaaatcgggatttgc
taaatattgctcgtaacatggctcgtggactgaagggtgttgagaatgtgtacacacagc
accagccacttctattccagacaatggagagcgtttctaaggggcggctgagggatgttg
actatccatatgtaggaaatcactaccagcaggccaggtactcgtttgtcgtt-------
------------------------------------------------------------
------------------------------------------------------------
-----------------------------------------
>PAFTOL004654
------------------------------------------------------------
------------------------------gttagtattgtaagtgttgtctacagccag
tcagatctactgaagaaggaagtgtttttggtagaattgatagactcaatttccaagtcc
aaggaatcaatgtctcatcttaaagcagtgtatttccttagacctacatcagaaaatatt
cagctgctgaggcgtcagctcgctaaccctagatttggagagtatcacctttttttttca
aacatattgaaggacacgcagattcacattttagcagattctgatgagcatgaagctgtg
cagcaagtgcaggaattttatgcagatttcgttgctgttgatccttgccattttaccctc
aacatcttttcgaatcacctctacatgcttccagttgctatggacccttcaaatctgcaa
cattattgcgatcgaattgttgatggaatttcagcagtttttctggcattaaaacgccgg
cccattattagataccagcgagcatctgatattgcaaaaagaatagcacaggaaagtggg
tcattacagaaactgatgtatcagcaagagagtggtctatttgactttcggagggcagaa
atctctccattgttacttatattagacagaagggatgatcctgttactcctttgctaaat
caatggacatatcaggcaatggttcatgagttgttaggcatccaagacaacaaagtggat
ttgcggaccattggaagtattccaaaagatcagcaggaggttgtactatcctcagagcaa
gatgccttcttcaaagctaacatgtatgagaattttggagatattggaatgaatatcaag
aaaatggtggatgagttccagcagattgcaaaaagtaaccagaacatccagacagtagag
gacatggccaaatttgttgacaattaccctgagtacagaaaaatgcacgggaatgtctcg
aagcatgtgacactggtgacagagatgagcaagatagttgaggagagaaagcttatgtta
gtttctcaaacagagcaagagttggcttgcaatggtggacaaggggcagcatttgaggyt
gtgacaaatcttctaaacaatg-agaatgtawctgatattgatcgtctacgattggtcat
gctgtatgctttgcgctacgagaaagaaartcctgtccagctgatgcaacttttcaacaa
gctggccgctaaat---ctgcaaagtataagcct----gggcttgtgcagtttctcttga
ag------caagctggtgttgacaaacgcactggggatttatatggaaaccgggatttgc
taaatattgctcgtaacatggctcgtggactgaagggtgttgagaatgtgtacacacaac
accagccacttctattccagacgatggagagcatttctaaggggcggctgagggatgttg
actatccgtatgtaggaaatcactaccagcaggccagg----------------------
------------------------------------------------------------
------------------------------------------------------------
-----------------------------------------
>PAFTOL004657
atggtgctggtaacggcagttcgagattacgtcaatcggatgctccaagacatctccggc
atgaaagtactcatcctcgattcgcaaamggttagtattgtaagtgttgtctacagccag
tcagatcttctgaagaaggaagtgtttttggtagaattggtagactcaatctccaagtcc
aaggaatcgatgtctcatcttaaagctgtgtatttccttagacctacatcagaaaatgtt
cagctgttgaggcgtcagcttgctaaccctagatttggagagtatcacctttttttttcc
aacatattgaaggacacacagattcacattttagcagattctgatgagcatgaagctgtg
cagcaagtgcaggaattttatgcagatttcgttgctgttgatccttgccatttcactctc
aacatctctgcaaatcacctctatatgcttccagttgcaatggatccttcaaatctgcaa
cattattgcgatcgaattgttgatggaatttcggcggttttcctggcattaaaacgccgg
cccattattagataccagcgaacatccgatattgcaaagagaatagcacaggagactggg
---------aaactgatgtaccagcaagaaagtggtctatttgactttcgaaggactgaa
atctctccatggttgcttatactagacagaagggatgatcctgtcactcctttgctaaat
caatggacatatcaggcaatggttcatgagttgttaggcatccaagacaacaaagtggat
ttgcggaccattggaagtattccaaaagatcagcaggaggttgtactgtcttcagagcaa
gatgccttcttcaaagccaacatgtatgagaattttggagatattggaatgaatatcaag
aaaatggtggatgacttccagcagattgcaaaaagtaaccagaacatccagacaatagag
gacatggccaaatttgttgacaattaccctgagtacagaaaaatgcatgggaatgtctca
aagcatgtgacactggtgacagagatgagcaagatagttgaggaaagaaagcttatgttg
gtttctcaaacagagcaagagttggcttgcaatggtggacaaggagccgcatttgaggyt
gtgamaaatcttttaagcaatg-agaatgtatctgatatcgaccgtctacgattggtgat
gctgtatgctttgcgctatgagaaagaaagtccggtccagctgatgcaacttttcaacaa
gctggctgctaaat---ctgcaaagtataagcct----gggcttgtgcagtttctcttga
ag------caagctggtgttgacaagcggactggggatttatatgggaatcgggatttgc
taaatattgctcgtaacatggctcgtggactgaagggtgtagagaatgtatatacacaac
accagccacttctattccagatgatggagagcatttctaaggggcggttgagggatgtcg
actatccgtatgtaggaaatcactaccagcagggcagaccgcaagatgttgtcatttttg
ttgttggcgggacaacctatgaggaagcacgttctgtagctctgctaaattccaccaatt
ctggcattcgttttatacttggaggcacagcaattttgaattccaagaggtatgtc----
-----------------------------------------
>PAFTOL004658
------------------------------------------------------------
------------------------------gttagtattgtaagtgttgtctacagccag
tcagatctactgaagaaggaagtgtttttggtagaattgatagactcaatttccaagtcc
aaggaatcaatgtctcatcttaaagcagtgtatttccttagacctacatcagaaaatatt
cagctgctgaggcgtcagctcgctaaccctagattyggagagtatcacctttttttttcc
aacatattgaaggacacgcagattcacattttagcagattctgatgagcatgaagctgtg
cggcaagtgcaggaattttatgcagatttcatcgctgttgatccttgccatttcaccctc
aacatcttttcgaatcacctctacatgcttccagttgctatggacccttcaaatctgcaa
cattattgcgatcgaattgttgatggaatttcagcagtttttctggcattaaaacgccga
cctattattagataccagcgaacatctgatattgcgaaaagaatagcacaggaaagtggg
---------aaactgatgtatcagcaagagagtggtctatttgactttcggagggcagaa
atctctccattgttgcttatattagacagaagggatgatcctgttactcctttgctaaat
caatggacgtatcaggcaatggttcatgagttgttaggcatccaggacaacaaagtggat
ttgcggaccattggaagtattccaaaagatcagcaggaggttgtactatcctcagagcaa
gatggcttcttcaaagctaacatgtatgagaattttggagatattggaatgaatatcaag
aaaatggtggatgagttccagcagattgcaaaaagtaaccagaacatccagacagtagag
gacatggccaaatttgttgacaattaccctgagtacagaaaaatgcacgggaatgtctca
aagcatgtgacactggtgacagagatgagcaagatagttgaggagagaaagcttatgtta
gtttctcaaacagagcaagagttggcttgcaatggtggacaaggggccgcatttgaggtt
gtgaagtagttgacttttcata-cttatttttctgcaatt-------tgaaaggaagaga
ttaatcaaaaatatgaaatgagttacttagtgytgtaaaacttat------atctaggta
gatggtttagaaattaattatatagtataagtttttgccgccccgggtaatattttatga
tgtaacttcaagctggtgttgacaaacgcactggggatttatatggaaatcgggatttgc
taaatattgctcgtaacatggctcgtggactgaagggtgttgagaatgtgtacacacaac
accagccacttctattccagacgatggagagcatttctaagggccggctgagggatgttg
actatccatatgtaggaaatcactaccagcaggccagg----------------------
------------------------------------------------------------
------------------------------------------------------------
-----------------------------------------
>PAFTOL004660
------------------------------------------------------------
------------------------------gttagtattgtaagtgttgtctacagccag
tcagatctactgaagaaggaagtgtttttggtagaattgatagactcaatttccaagtcc
aaggaatcaatgtctcatcttaaagcggtgtatttccttagacctacatcagaaaatatt
cagctgctaaggcgtcagctcgctaaccctagatttggagagtatcacctttttttttcc
aacatattgaaggacacgcagattcacattttagcagattctgatgagcatgaagctgtg
cagcaagtgcaggaattttatgcagatttcgtcgctgttgatccttgccatttcaccctc
aacatcttttcgaatcacctctatatgcttccagttgcaatggacccttcaaatctgcaa
cattattgcgatcgaattgttgatggaatttcagcagtttttctggcattaaaacgccgg
cccattattagataccagcgaacatctgatattgcaaaaagaatagcacaggaaagtggg
---------aaactgatgtatcagcaagagagtggtctatttgactttcggagggcagaa
atctctccattgttgcttatattagacagaagggatgatcctgttactcctttgctaaat
caatggatatatcaggcaatggttcatgagttgttaggcatccaagacaacaaagtggat
ttgcggaccattggaagtattccaaaagatcagcaggaggttgtactatcctcagagcaa
gatgccttcttcaaagctaacatgtatgagaattttggagatattggaatgaatatcaag
aaaatggtggatgagttccagcagattgcaaaaagtaatcagaacatccagacagtagag
gacatggccaaatttgttgacaattaccctgagtacagaaaaatgcatgggaatgtctca
aagcatgtgacactggtgacagagatgagcaagatagttgaggagagaaagcttatgtta
gtttctcaaacagagcaagagttggcttgcaatggtgggcaaggggccgcatttgaggtt
gtg---------------------------------------------------------
------------------------------------------------------------
------------------------------------------------------------
------------------------------------------------------------
------------------------------------------------------------
------------------------------------------------------------
------------------------------------------------------------
------------------------------------------------------------
------------------------------------------------------------
-----------------------------------------
>PAFTOL004661
------------------------------------------------------------
------------------------------gttagtattgtaagtgttgtctacagccag
tcagatcttctgaagaaggaagtgtttttggtagaattggtagactcaatctccaagtcc
aaggaatcgatgtctcatcttaaagctgtgtatttccttagaccyacatcagaaaatgtt
cagctgttgaggcgtcagcttgctaaccctagatttggagagtatcacctttttttttcc
aacatattgaaggacacacagattcacattttagcagattctgatgagcatgaagctgtr
cagcaagtgcaggaattttatgcagatttygttgctgttgatccttgccatttcactctc
aacatctctgcgaatcacctctatatgcttccagttgcaatggatccttcaaatctgcaa
cattattgcgatcgaattgttgatggaatttcggcggytttcctrgcattaaaacgccgg
cccattattagataccagcgaacatccgatattgcaaaaagaatagcacaggagactggg
---------aaactgatgtaccagcaagaaagtggtctatttgactttcgaaggactgaa
atctctccattgttgcttatactagacagaagggatgatcctgtcactcctttgctaaat
caatggacatatcaggcaatggttcatgagttgttaggcatccaagacaacaaagtggat
ttgcggaccattggaagtattccaaaagatcagcaggaggttgtactgtcttcagagcaa
gatgccttcttcaaagccaacatgtatgagaattttggagatattggaatgaatatcaag
aaaatggtggatgacttccagcagattgcaaaaagtaaccagaacatccagacaatagag
gacatggccaaatttgttgacaattaccctgagtacagaaaaatgcatggsaatgtctca
aagcatgtgacactggtgacagagatgagcaagatagttgaggaaagaaagcttatgttg
gtttctcaaacagagcaagagttggcttgcaatggtggacaaggagccgcatttgaggtt
gtg---------------------------------------------------------
------------------------------------------------------------
-----------------------------------------cttgtgcagtttctcttga
ag------caagctggtgttgacaagcggactggggatttatttgggaatcgrgayttgc
taaatattgctcgtaacatggctcgtggactgaagggtgtagagaatgtatatacacaac
accagccacttctattccagatgatggagagcatttctaaggggcggttgagggatgtcg
actatccatatgtaggaaatcactaccagcagggcagg----------------------
------------------------------------------------------------
------------------------------------------------------------
-----------------------------------------
>PAFTOL004662
------------------------------------------------------------
------------------------------gttagtattgtaagtgttgtctacagccag
tcagatctactgaagaaggaagtgtttttggtagaattgatagactcaatttccaagtcc
aaggaatcaatgtctcatcttaaagcagtgtatttccttagacctacatcagaaaatatt
cagctgctgaggcgtcagctcgctaaccctagatttggagagtatcacctttttttttcc
aacatattgaaggacacgcagattcacattttagcagattctgatgagcatgaagctgtg
cagcaagtgcaggaattttatgcagatttcgtcgctgttgatccttgccatttcaccctc
aacatcttttcgaatcacctctacatgcttccagttgctatggacccttcaaatctgcaa
cattattgcgatcgaattgttgatggaatttcagcagtttttctggcattaaaacgccgg
cccattattagataccagcgaacatctgatattgcaaaaagaatagcacaggaaagtggg
---------aaactgatgtatcagcaagagagtggtctatttgactttcggaggggagaa
atctctccattgttgcttatattagacagaagggatgatcctgttactcctttgctaaat
caatggacgtatcaggcaatggttcatgaattgttaggcatccaggacaacaaagtggat
ttgcggaccattggaagtattccaaaagatcagcaggaggttgtactatcctcagagcaa
gatgccttcttcaaagctaacatgtatgagaattttggagatattggaatgaatatcaag
aaaatggtggatgagttccagcagattgcaaaaagtaaccagaacatccagacagtagag
gacatggcgaaatttgttgacaattaccctgagtacagaaaaatgcacgggaatgtctca
aagcatgtgacactggtgacagagatgagcaagatagttgaggagagaaagcttatgtta
gtttctcaaacagagcaagagttggcttgcaatggtggacaaggggccgcatttgaggtt
gtgtcggcttctttg---------------------------------------------
-----------------------------------------------------------a
ggtgac---------------------------------agcttgtgcagtttctcttga
ag------caagctggtgttgacaaacgcactggggatttatatggaaatcgggatttgc
taaatattgctcgtaacatggctcgtggactgaagggtgttgagaatgtgtacacacaac
accagccacttctattccagacaatggagagcatttctaaggggcggctgagggatgttg
actatccatatgtaggaaatcactaccagcaggccagg----------------------
------------------------------------------------------------
------------------------------------------------------------
-----------------------------------------
>PAFTOL004664
------------------------------------------------------------
------------------------------------------------------------
---------------aaggaagtttttttggtagaattgatagayycaatttccaagtcc
aaggaatcaatgtctcatcttaaagcagtttatttccttagacctacatcagaaaatatt
cagctgttgaggcgtcagctcgccaaccctagatttggagagtatcacctttttttttcc
aacatattgaaggacacgcagattcacattttagcagattctgatgagcatgaagctgtg
cagcaagtgcaggaattttatgcagatttcatcgctgttgatccttgccatttcaccctc
aacatcttttcaaatcacctctacatgcttccagttgcaatggacccttcaaatctgcaa
yattattgcgatcgaattgttgacggaatttcagcartttttctggcattaaaacgccgg
cccattattagataccagcgaacatctgatattgcaaaaagaatagcrcaggaaagtggg
---------aaactgatgtatcagcaagagagtggtctatttgactttcggagggcagaa
atctctccattgttgcttatattagacagaagggatgatcctgttactcctttgctaaat
caatggacatatcaggcaatggttcatgagttgttaggcatccaagacaacaaagtggat
ttgcggaccattggaagtattccaaaagatcagcaggaggttgtactatcctcagagcaa
gatgccttcttcaaagctaacatgtatgagaattttggagatattggaatgaatatcaag
aaaatggtggatgagttccagcagactgcaaaaagtaaccagaacatccagacagtagag
gacatkgccaaatttgttgacaattacccggagtacagaaaaatgcatggaaatgtctca
aagcatgtgacactggtgacagagatgagcaagatagttgaggagagaaagcttatgtta
gtttctcaaacagagcaagagttggcttgcaatggyggacaaggggcc------------
------------------------------------------------------------
------------------------------------------------------------
------------------------------------------------------------
------------------------------------------------------------
------------------------------------------------------------
------------------------------------------------------------
------------------------------------------------------------
------------------------------------------------------------
------------------------------------------------------------
-----------------------------------------
>PAFTOL004665
------------------------------------------------------------
------------------------------gttagtattgtaagtgttgtctacagccag
tcagatctactgaagaaagaagtgtttttggtagaattgatagactcaatttccaagtcc
aaggaatcaatgtctcaccttaaagcagtgtatttccttagacctacatcagaaaatatt
cagctgttgaggcgtcagctcgctaaccctagatttggagagtatcacctttttttttcc
aacatattgaaggacacacagattcacattttagcagattctgatgagcatgaagctgtg
cagcaagtgcaggaattttatgcagattttgtcgctgttgatccttgccatttcaccctc
aacatcttttcgaatcacctctacatgcttccagttgcaatggacccttcaaatctgcaa
cattattgcgatcgaattgttgatggaatttcagcagtttttctggcattaaaacgccgg
cccattattagataccagcgaacatctgatattgcaaaaagaatagcacaggaaagtggg
---------aaactgatgtatcagcaagagagtggtctatttgactttcggagggcagaa
atctctccattgttgcttatattagacagaagggatgatcctgttactcctttgctaaat
caatggacatatcaggcaatggttcatgagttgttaggcatccaagacaacaaagtggat
ttgcggaccattggaagtattccaaaagatcagcaggaggtcgtactatcctcagagcaa
gatgccttcttcaaagctaacatgtatgagaattttggagatattggaatgaatatcaag
aaaatggtggatgagttccagcagattgcaaaaagtaaccagaacatccagacagtagag
gacatggccaaatttgttgacaattaccctgagtacagaaaaatgcacgggaatgtctca
aagcatgtgacactggtgacagagatgagcaagatagttgaggagagaaagcttatgtta
gtttctcaaacagagcaagagttggcttgcaatgctggacaaggggccgcatttgaggtt
gtgaaatatttg------------------------------------------------
------------------------------------------------------------
-----------------------------------------cytgtgcagtttctcttga
ag------caagctggtgttgacaaacgcactggggatttatatggaaatcgggatttgc
taaatattgctcgtaacatggctcgtgggctgaagggtgttgagaatgtgtacacacaac
accagccacttctattccagacgatggagagcatttctaaggggcggctgagggatgttg
actatccatatgtaggaaatcactaccagcaggccagg----------------------
------------------------------------------------------------
------------------------------------------------------------
-----------------------------------------
>PAFTOL004666
------------------------------------------------------------
------------------------------gttagtattgtaagtgttgtctacagccag
tcagatctactgaagaaggaagtgtttttggtagaattgatagactcaatttctaagtcc
aaggaatcaatgtctcatcttaaagcagtgtatttccttagacctacatcagaaaatatt
cagctgttgaggcgtcagctcgctaaccctagatttggagagtatcacctttttttttcc
aacatattgaaggacacgcagattcacattttagcagattctgatgagcatgaagctgtg
cagcaagtgcaggaattttatgcagatttcgtcgctgttgatccttatcatttcaccctc
aacatcttttcaaatcacctctacatgcttccagttgcaatggacccttcaattctgcaa
cattattgcgatcgaattgttgatggaatttcagcagtttttctggcattaaaacgtcgg
ccgattattagataccagcgaacatctgatatagcaaaaagaatagcacaggaaagtggg
---------aaactgatgtatcagcaagagagtggtctatttgactttcggagggcagaa
atctctccattgttgcttatattagacagaagggatgatcctgttactcctttgctaaat
caatggacatatcaggcaatggttcatgagttgttaggaatccaagacaacaaagtggat
ttgcggaccattggaagtattccaaaagatcagcaggaggttgtactatcctcagagcaa
gatgccttcttcaaagctaacatgtatgagaattttggagatattggaatgaatatcaag
aaaatggtggatgagttccagcagactgcaaaaagtaaccagaacatccagacagtagag
gacatggccaaatttgttgacaattaccctgagtacagaaaaatgcatgggaatgtctca
aagcatgtgacactggtgacagagatgagcaagatagttgaggagagaaagcttatgtta
gtttctcaaacagagcaagagttggcttgcaatggtggacaaggggccgcatttgaggtt
gtgaagtagttgactttcatac-ttattttttctgcaattagaaggaagagattaat---
------------------------------------------------------------
-c----------------------------------------------------------
------------------------------------------------------------
------------------------------------------------------------
------------------------------------------------------------
------------------------------------------------------------
------------------------------------------------------------
------------------------------------------------------------
-----------------------------------------
>PAFTOL004667
------------------------------------------------------------
------------------------------gttagtattgtaagtgttgtctacagccag
tcagatctactgaagaaggaagtgtttttggtagaattgatagactcaatttccaagtcc
aaggaatcaatgtctcatcttaaagcagtgtatttccttagacctacatcagaaaatatt
cagctgttgaggcgtcagctcgctaaccctagatttggagagtatcacctttttttttcc
aacatattgaaggacacgcagattcacattttagcagattctgatgagcatgaagctgtg
cagcaagtgcaggaattttatgcagatttcgtcgctgttgatccttaccatttcaccctc
aacatcttttcaaatcacctctacatgcttccagttgcaatggacccttcaaatctgcaa
cattattgcgatcgaattgttgatggaatttcagcagtttttctggcattaaaacgtcgg
ccgattattagataccagcgaacatctgatatagcaaaaagaatagcacaggaaagtggg
---------aaactgatgtatcagcaagagagtggtctatttgactttcggagggcagaa
atctctccattgttgcttatattagacagaagggatgatcctgttactcctttgctaaat
caatggacatatcaggcaatggttcatgagttgttaggcatccaagacaacaaagtggat
ttgcggaccattggaagtattccaaaagaacagcaggaggttgtactatcctcagagcaa
gatgccttcttcaaagctaacatgtatgagaattttggagatattggaatgaatatcaag
aaaatggtggatgagttccagcagactgcaaaaagtaaccagaacatccagacagtagag
gacatggccaaatttgttgacaattaccctgagtacagaaaaatgcatgggaatgtctca
aagcatgtgacactggtgacagagatgagcaagatagttgaggagagaaggcttatgtta
gtttctcaaacagagcaagagttggcttgcaatggtggacaaggggccgcatttgaggtt
gtg---------------------------------------------------------
------------------------------------------------------------
------------------------------------------------------------
------------------------------------------------------------
------------------------------------------------------------
------------------------------------------------------------
------------------------------------------------------------
------------------------------------------------------------
------------------------------------------------------------
-----------------------------------------
>PAFTOL004668
------------------------------------------------------------
------------------------------gttagtattgtaagtgttgtctacagccag
tcagatctactgaagaaggaagtgtttttggtagaattgatagactcaatttccaagtcc
aaggaatcaatgtctcatcttaaagcagtgtatttccttagacctacatcagaaaatatt
cagctgttgaggcgtcagctcgcyaaccctagatttggagagtatcacctttttttttcc
aacatattgaaggacacgcagattcacattttagcagattctgatgagcatgaakctgtg
cagcaagtgcaggaattttatgcagatttcgtcgctgttgatccttgccatttcaccctc
aacatcttttcaaatcacctctacatgcttccagttgcaatggacccttcaaatctgcaa
cattattgygatcgaattgttgayggaatttcagcagtttttctggcattaaaacgycgg
ccrattattagataccagcgaacatctgatatwgcaaaaagaatagcacaggaaagtggg
---------aaactgatgtatcagcaagagagtggtctatttgactttcggagggcagaa
atctctccattgttgcttatattagacagaagggatgatcctgttactcctttgctaaat
caatggacatatcaggcaatggttcatgagttgttaggcatccaagacaacaaagtggat
ttgcggaccattggaagtattccaaaagatcagcaggaggttgtactatcctcagagcaa
gatgccttcttcaaagctaacatgtatgagaattttggagatattggaatgaatatcaag
aaaatggtggatgagttccagcagactgcaaaaagtaaccagaacatccagacagtagag
gacatggccaaatttgttgacaattaccckgagtacmgaaaaatgcatgggaatgtctca
aagcatgtgacactggtgacagagatgagcaagatagttgaggagagaaagcttatgtta
gtttctcaaacagagcaagagttggcttgcaatggtggacaaggggccgcatttgaggtt
gtg---------------------------------------------------------
------------------------------------------------------------
------------------------------------------------------------
------------------------------------------------------------
------------------------------------------------------------
------------------------------------------------------------
------------------------------------------------------------
------------------------------------------------------------
------------------------------------------------------------
-----------------------------------------
>PAFTOL005024
------------------------------------------------------------
---------------ttaacttttgtgcaggttagtattgtaagtgttgtctacagccag
tcagatctactgaagaaggaagtgtttttggtagaattgatagactcaatttccaagtcc
aaggaatcaatgtctcatcttaaagcagtgtatttccttagacctacatcagaaaatatt
cagctgttgaggcgtcagctcgccaaccctagatttggagagtatcacctttttttttcc
aacatattgaaggacacgcagattcacattttagcagattctgatgagcatgaagctgtg
cagcaagtgcaggaattttatgcagatttcgtcgctgttgatccttgccatttcaccctc
aacatcttttcaaatcacctctacatgcttccagttgcaatggacccttcaaatctgcaa
cattattgcgatcgaattgttgacggaatttcagcagtttttctggcattaaaacgccgg
cccattattagataccagcgaacatctgatattgcaaaaagaatagcacaggaaagtggg
gtgagtgccaaactgatgtatcagcaagagagtggtctatttgactttcggagggcagaa
atctctccattgttgcttatattagacagaagggatgatcctgttactcctttgctaaat
caatggacatatcaggcaatggttcatgagttgttaggcatccaagacaacaaagtggat
ttgcggaccattggaagtattccaaaagatcagcaggaggttgtactatcctcagagcaa
gatgccttcttcaaagctaacatgtatgagaattttggagatattggaatgaatatcaag
aaaatggtggatgagttccagcagactgcaaaaagtaaccagaacatccagacagtagag
gacatggccaaatttgttgacaattacccggagtaccgaaaaatgcatgggaatgtctca
aagcatgtgacactggtgacagagatgagcaagatagttgaggagagaaagcttatgtta
gtttctcaaacagagcaagagttggcttgcaatggtggacaaggggccgcatttgaggtt
gtgaagttgttgatttcgg-----------------------------------------
---------------------------------------------------cttctttga
ggtgac---------------------------------agcttgtgcagtttctcttga
ag------caagctggtgttgacaaacgcactggggatttatatggaaatcgggatttgc
taaatattgctcgtaacatggctcgtggactgaagggtgttgagaatgtgtacacacaac
accagccacttctattccagacgatggagagcgtttctaaggggcggctgagggatgttg
actatccatatgtaggaaatcactaccagcaggcgagg----------------------
------------------------------------------------------------
------------------------------------------------------------
-----------------------------------------
>PAFTOL005025
------------------------------------------------------------
------------------------------gttagtattgtaagtgttgtctacagccag
tcagatctactgaagaaggaagtgtttttggtagaattgatagactcaatttccaagtcc
aaggaatcaatgtctcatcttaaagcagtgtatttccttagacctacatcagaaaatatt
cagctgttgaggcgtcagctcgctaaccctagatttggagagtatcacctttttttttcc
aacatattgaaggacacgcagattcacattttagcagattctgatgagcatgaagctgtg
cagcaagtgcaggaattttatgcagatttcgtcgctgttgatccttgccatttcaccctc
aacatcttttcgaatcacctctacatgcttccagttgcaatggacccttcaaatctgcaa
cattattgcgatcgaattgttgatggaatttcagcagtttttctggcattaaaacgccgg
cccattattagataccagcgaacatctgatattgcaaaaagaatagcacaggaaagtggg
---------aaactgatgtatcagcaagagagtggtctgtttgactttcggagggcagaa
atctctccattgttgcttatattagacagaagggatgatcctgttactcctttgttaaat
caatggacatatcaggcaatggtycatgaattgttaggcatccaagacaacaaagtggat
ttgcggaccattggaagtattycaaaagatcagcaggaggttgtactatcctcagagcaa
gatgccttcttcaaagctaacatgtatgagaattttggagatattggaatgaatatcaag
aaaatggtggatgagttccagcagattgcaaaaagtaaccagaacatccagacagtagag
gacatggcyaaatttgttgacaattaccctgagtacagaaaaatgcatgggaatgtctca
aagcatgtgacactggtgacagagatgagcaagatagttgaggagagaaagcttatgtta
gtttctcaaacagagcaagagttggcttgcaatggtggacaaggggccgcatttgaggtt
gtg---------------------------------------------------------
------------------------------------------------------------
------------------------------------------------------------
------------------------------------------------------------
------------------------------------------------------------
------------------------------------------------------------
------------------------------------------------------------
------------------------------------------------------------
------------------------------------------------------------
-----------------------------------------
>PAFTOL005026
------------------------------------------------------------
------------------------------gttagtattgtaagtgttgtctacagccag
tcagatctactgaagaaggaagtgtttttggtagaattgatagactcaatttccaagtcc
aaggaatcaatgtctcatcttaaagcagtgtatttccttagacctacatcagaaaatatt
cagctgttgaggcgtcagctcgcyaaccctagatttggagagtatcacctttttttttcc
aacatattgaaggacacgcagattcacattttagcagattctgatgagcatgaagctgtg
cagcaagtgcaggaattttatgcagatttcgtcgctgttgatccttgccatttcaccctc
aacatcttttcgaatcacctctacatgcttccagttgcaatggacccttcaaatctgcaa
cattattgcgatcgaattgttgatggaatttcagcagtttttctggcattaaaacgccgg
cccattattagataccagcgaacatctgatattgcaaaaagaatagcacaggaaagtggg
---------aaactaatgtatcagcaagagagtggtctgtttgactttcggagggcagaa
atctctccattgttgcttatattagacagaagggatgatcctgttactcctttgctaaat
caatggacatatcaggcaatggttcatgaattgttaggcatccaagacaacaaagtggat
ttgcagaccattggaagtattccaaaagatcagcaggaggttgtactatcctcagagcaa
gatgccttcttcaaagctaacatgtatgagaattttggagatattggaatgaatatcaag
aaaatggtggatgagttccagcagattgcaaaaagtaaccagaacatccagacagtagag
gacatggccaaatttgttgacaattaccctgagtacagaaaaatgcatgggaatgtctca
aagcatgtgacactggtgacagagatgagcaagatagttgaggagagaaagcttatgtta
gtttctcaaacagagcaagagttggcttgcaatggtggacaaggggccgcatttgaggtt
gtg---------------------------------------------------------
------------------------------------------------------------
-----------------------------------------cttgtgcagtttctcttga
ag------caagctggtgttgacaaacgcactggggatttatatggaaatcgggatttgc
taaatattgctcgtaacatggctcgtggactgaagggtgttgagaatgtgtacacacaac
accagccacttctattccagatgatggagagcatttctaaggggcggctgagggatgttg
actatccatatgtaggaaatcactaccagcaggccagg----------------------
------------------------------------------------------------
------------------------------------------------------------
-----------------------------------------
>PAFTOL005035
------------------------------------------------------------
------------------------------gttagtattgtaagtgttgtctacagccag
tcagatctactgaagaaggaagtgtttttggtagaattgatagactcaatttccaagtcc
aaggaatcaatgtctcatcttaaagcagtktatttccttagacctacatcagaaaatatt
cagctgttgaggcgtcagctcgccaaccctagatttggagagtatcacctttttttttcc
aacatattgaaggacacgcagattcacattttagcagattctgatgagcatgaagctgtg
cagcaagtgcaggaattttatgcagatttcatcgcygttgatccttgccatttcaccctc
aacatcttttcaaatcacctctacatgcttccagttgcaatggacccttcaaatctgcaa
cattattgcgatcgaattgttgacggaatttcagcagtttttctggcattaaaacgccgg
cccattattagataccagcgaacatctgatattgcaaaaagaatagcacaggaaagtggg
---------aaactgatgtatcagcaagagagtggtctatttgactttcggagggcagaa
atctctccattgttgcttatattagacagaagggatgatcctgttactcctttgctaaat
caatggacatatcaggcaatggttcatgagttgttaggcatccaagacaacaaagtggat
ttgcggaccattggaagtatwmcaaaagatcagcaggaggttgtactatcctcagagcaa
gatgccttcttcaaagctaacatgtatgagaattttggagatattggaatgaatatcaag
aaaatggtggatgagttccagcagactgcaaaaagtaaccagaacatccagacagtagag
gacatggccaaatttgttgacaattacccggagtacagaaaaatgcatggraatgtctca
aagcatgtgacactggtgacagagatgagcaagatagttgaggagagaaagcttatgtta
gtttctcaaacagagcaagagttggcttgcaatggtggacaaggggccgcatttgaggtt
gtgaagtagttgatt---------------------------------------------
------------------------------------------------------------
-----------------------------------------cttgtgcagtttctcttga
ag------caagctggtgttgacaaacgcactggggacttatatggaaatcgggatttgc
taaatattgctcgtaacatggctcgtggactgaaggtacttgaactttgtcagacaaaa-
------------------------------------------------------------
------------------------------------------------------------
------------------------------------------------------------
------------------------------------------------------------
-----------------------------------------
>PAFTOL005042
------------------------------------------------------------
------------------------------gttagtattgtaagtgttgtctacagccag
tcagatctactgaagaargaagtgtttttggtagaattgatagactcaatttccaagtcc
aaggaatcaatgtctcatcttaaagcagtgtatttccttagacctacatcagaaaatatt
cagctgttgaggcgtcagctcgcyaaccctagatttggagagtatcacctttttttttcc
aacatattgaaggacacrcagattcacattttagcagattctgatgagcatgaagctgtg
cagcaagtgcaggaattttatgcrgatttygtcgctgttgatccttrccatttcaccctc
aacatcttttcraatcacctctacatgcttccagttgcaatggacccttcaaatctgcaa
cattattgcgatcgaattgttgayggaatttcagcagtttttctggcattaaaacgccgg
cccattattagataccagcgaacatctgatattgcaaaaagaatagcacaggaaagtggg
---------aaactgatgtatcagcaagagagtggtctatttgactttcggagggcagaa
atctctccattgttgcttrtattagacagaagggatgatcctgttactcctttgctaaat
caatggacatatcaggcaatggttcatgagttgttaggcatccaagacaacaaagtggat
ttgcggaccattggaagtaytccaaaagatcagcaggaggtygtacyatcctcagagcaa
gatgccttcttcaaagctaacatgtatgagaattttggagayattggaatgaatatcaag
aaaatggtggatgagttccagcagaytgcaaaaagtaaccagaacatccagacagtagag
gacatggccaaatttgttgacaattaccckgagtacagaaaaatgcaygggaatgtctca
aagcatgtgacactggtgacagagatgagcaagatagttgaggagagaaagcttatgtta
gtttctcaaacagagcaagagttggcttgcaatggtggacaaggggccgcatttgaggtt
gtgaaatatttgtcgg--------------------------------------------
---------------------------------------------------cttctttga
ggtgac---------------------------------agcttgtgcagtttctcttga
ag------caagctggtgttgacaaacgcactggggatttatatggaaatcgggatttgc
taaatattgctcgtaacatggctcgtggactgaagggtgttgagaatgtgtacacacaac
accagccacttctattccagacratggagagcatttctaaggggcggctgagggatgttg
actatccatatgtaggaaatcactaccagcaggccagg----------------------
------------------------------------------------------------
------------------------------------------------------------
-----------------------------------------
>PAFTOL005043
------------------------------------------------------------
------------------------------gttagtattgtaagtgttgtctacagccag
tcagatctactgaagaaggaagtgtttttggtagaattgatagactcaatttccaagtcc
aaggaatcaatgtctcatcttaaagcagtgtatttccttagacctacatcagaaaatatt
cagctgttgaggcgtcagctcgccaaccctagatttggagagtatcacctttttttttcc
aacatattgaaggacacgcagattcacattttagcagattctgatgagcatgaagctgtg
cagcaagtgcaggaattttatgcagatttcgtcgctgttgatccttgccatttcaccctc
aacatcttttcaaatcacctctacatgcttccagttgcaatggacccttcaaatctgcaa
cattattgcgatcgaattgttgacggaatttcagcagtttttctggcattaaaacgccgg
cccattattagataccagcgaacatctgatattgcaaaaagaatagcacaggaaagtggg
---------aaactgatgtatcagcaagagagtggtctatttgactttcggagggcagaa
atctctccattgttgcttatattagacagaagggatgatcctgttactcctttgctaaat
caatggacatatcaggcaatggttcatgagttgttaggcatccaagacaacaaagtggat
ttgcggaccattggaagtattccaaaagatcagcaggaggttgtactatcctcagagcaa
gatgccttcttcaaagctaacatgtatgagaattttggagatattggaatgaatatcaag
aaaatggtggatgagttccagcagactgcaaaaagtaaccagaacatccagacagtagag
gacatggccaaatttgttgacaattacccggagtacagaaaaatgcatgggaatgtctca
aagcatgtgacactggtgacagagatgagcaagatagttgaggagagaaagcttatgtta
gtttctcaaacagagcaagagttggcttgcaatggtggacaaggggccgcatttgaggtt
gtgaagtagttgatt---------------------------------------------
------------------------------------------------------------
-----------------------------------------yttgtgcagtttctcttga
ag------caagctggtgttgacaaacgcactggggatttatatggaaatcgggatttgc
taaatattgctcgtaacatggctcgtggactgaagggtgttgagaatgtgtacacacaac
accagccacttctgttccagacgacggagagcgtttctaagggccggctgagggatgttg
actatccatatgtaggaaatcactaccagcaggccagg----------------------
------------------------------------------------------------
------------------------------------------------------------
-----------------------------------------
>PAFTOL005047
------------------------------------------------------------
---------------ttaacttttgcgcaggttagtattgtaagtgttgtctacagccag
tcagatctactgaagaaggaagtatttttggtagaattgatagagtcaatttccaagtcc
aaggaatcaatgtctcatcttaaagcagtgtatttccttagacctacatcagaaaatatt
cagctgttgaggcgtcagctcgctaaccctagatttggagagaatcacctttttttttcc
aacatattgaaggacacgcagattcacattttagcagattctgatgagcatgaagctgtg
cagcaagtgcaggaattttatgcagatttygtcgctgttgatccttgccatttcaccctc
aacatcttttcgaatcacctctacatgcttccagtggcaatggacccgtcaaatctgcaa
catttttgtgatcgaattgttgatggaatttcagcagtttttctggcactaaaacgccgg
cccattattagataccagcgaacatctgatattgcgaaaagaatagcacaggaaagtggg
gtgagtgccaaactgatgtatcagcaagagagtggtctatttgactttcggagggcagaa
atctctccattgttgcttatattagacagaagggatgatcctgttactcctttgctaaat
caatggacatatcaggcaatggttcatgagttgttaggcatccaggacaacaaagtggat
ttgcggaccattggaagtattccaaaagatcagcaggaggttgtactatcctcagagcaa
gatgccttcttcaaagctaacatgtatgagaattttggagatattggaatgaatatcaag
aaaatggtggatgagttccagcagattgcaaaaagtaaccagaacatacagacagtagag
gacatggccaaatttgttgacaattaccctgagtacagaaaaatgcatgggaatgtctca
aagcatgtgacactggtgacagaaatgagcaagatagttgaggagagaaagcttatgtta
gtttctcaaacagagcaagagttggcttgcaatggtggacaagtggccgcatttgaggtt
gtgtcggcttctttg---------------------------------------------
-----------------------------------------------------------a
gatgac---------------------------------agcttgtgcagtttctcttga
ag------caagctggtgttgacaaacgaactggggatttatatggaaatcgggatttgc
taaatattgctcgtaacatggctcgtggactgaagggtgttgagaatgtgtacacacaac
accagccacttctattccagatgatggagagcatttctaaggggcggctgagggatgttg
actatccatatgtaggaaatcactaccagcaggccagg----------------------
------------------------------------------------------------
------------------------------------------------------------
-----------------------------------------
>PAFTOL005169
------------------------------------------------------------
------------------------------gttagtattgtaagtgttgtctacagccag
tcagatctactgaagaaggaagtgtttttggtagaattgatagaytcaatttccaagtcc
aaggaatcaatgtctcatcttaaagcagtgtatttccttagacctacatcagacaatatt
cagctgttgaggcgtcagctcgctaaccctagatttggagagtatcacctttttttttcc
aacatattgaaggacacgcagattcayattttagcagattctgatgagcatgaagctgtg
cagcaagtgcaggaattttatgcagatttcgtcgctgttgatccttgccatttcaccctc
aacatcttttcgaatcacctctacatgcttccagttgcaatggacccttcaaatctgcaa
cattattgcgatcgaattgttgatggaatttcagcagtttttctggcattaaaacgycgg
cccattattagataccagcgaacatctgatattgcaaagagaatagcacaggaaagtggg
---------aaactgatgtatcagcaagagagtggtctatttgactttcggagggcagaa
atctctccattgttgcttatattagacagaagggatgatcctgttactcctttgctaaat
caatggacatatcaggcaatggttcatgagttgttaggcatccaagacaacaaagtggat
ttgcggaccattggaagtattccaaaagatcagcaggaggttgtactatcctcagagcaa
gatgccttcttcaaagctaacatgtatgagaattttggagatattggaatgaatgtgaag
aaaatggtggatgagttccagcagattgcaaaaagtaaccagaacatccagacagtagag
gacatggccaaatttgttgacaattaccctgagtacagaaaaatgcatgggaatgtctca
aagcatgtgacactggtgacagagatgagcaagatagttgaggagagaaagcttatgtta
gtttctcaaacagagcaagagttggcttgcaatggtggacaaggggccgcattygaggtt
gtg---------------------------------------------------------
------------------------------------------------------------
------------------------------------------------------------
------------------------------------------------------------
------------------------------------------------------------
------------------------------------------------------------
------------------------------------------------------------
------------------------------------------------------------
------------------------------------------------------------
-----------------------------------------
>PAFTOL007498
------------------------------------------------------------
------------------------------gttagtattgtaagtgttgtctacagccag
tcagatctactgaagaaggaagtgtttttggtagaattgatagactcaatttccaagtcc
aaggaatcaatgtctcatcttaaagcagtgtatttccttagaccaacatcagaaaatatt
cagctgttgaggcgtcagctcgctaaccctagatttggagagtatcacctttttttttcc
aacatattgaaggacacgcagattcacattttagccgattctgatgagcatgaagctgtg
ctgcaastgcaggaattttatgcagatttcgtcgctgttgatccttgtcatttcaccctc
aacatcttttcgaatcacctctacatgcttccagttgcaatggacccttcaaatctgcaa
cattattgcgatcgaattgttgatggaatttcagcagtttttctggcattaaaacgccgg
cccattattagataccagcgaacatctgatattgcaaaaagaatagcacaggaaagtggg
---------aaactgatgtatcagcaagagagtggtctatttgactttcggagggcagaa
atctctccattgttgcttatattrgacagaagggatgatmctgttactcctttgctaaat
caatggacatatcaggcaatggttcatgagttgttaggcatccaagataacaaagtggat
ttgcggaccattggaagtattccaaaagatcagcaggaggttgtactatcctcagagcaa
gatgccttcttcaaagctaacatgtatgagaattttggagatattggaatgaatatcaag
aaaatggtggatgatttccagcagattgcaaaaagtaaccagaacatccagacagtagag
gacatggccaaatttgttgacaattaccctgagtacagaaaaatgcacgggaatgtctca
aagcatgtgacactggtgacagagatgagcaagatagttgaggagagaaagcttatgtta
gtttctcaaacagagcaagagttggcttgcaatggtggacaaggggccgcatttgaggtt
gtgtcggcttctttg---------------------------------------------
-----------------------------------------------------------a
ggtgac---------------------------------agcttgtgcagtttctcttga
ag------caagctggtgttgacaaacgcactggggatttatatggaaatcgggatttgc
taaatattgctcgtaacatggctcgtggactgaagggtgttgagaatgtgtacacacaac
accagccacttctattccagacgatggagagcatttctaaggggcggctgagggatgttg
actatccatatgtaggaaatcactaccagcaggccagg----------------------
------------------------------------------------------------
------------------------------------------------------------
-----------------------------------------
>PAFTOL008060
------------------------------------------------------------
------------------------------gttagtattgtaagtgttgtctacagccag
tcagatctactgaagaaggaagtttttttggtagaattgatagactcaatttccaagtcc
aaggaatcaatgtctcatcttaaagcagtttatttccttagacctacatcagaaaatatt
cagctgttgaggcgtcagcttgccaaccctagatttggagagtatcrcctttktttttcc
aacatattgaaggacacgcagattcacattttwgcagattctgatgagcatgaagctgtg
cagcaagtgcaggaattttatgcagatttcatcgctgttgatccttgccatttcaccctc
aacatcttttcaaatcacctctacatgcttccagttgcaatggacccttcaaatctgcaa
cattattgcgatcaaattgttgacggaatttcagcagtttttctggcattaaaacgccgg
cccattattagataccagcgaacatctgatattgcaaaaagaattgcacaggaaagtggg
---------aaactgatgtatcagcaagagagtggtctatttgactttcggagggcagaa
atctctccattgttgcttatattagacagaagggatgatcctgttactcctttgctaaat
caatggacatatcaggcaatggttcatgagttgttaggcatccaagacaacaaagtggat
ttgcggaccattggaagtattccaaaagatcagcaggaggttgtactatcctcagagcaa
gatgccttcttcaaagctaacatgtatgagaattttggagatattggaatgaatatcaag
aaaatggtggatgagttccagcagactgcaaaaagtaaccagaacatccagaccgtagag
gacatggccaaatttgttgacaattacccggagtacagaaaaatgcatggaaatgtctca
aagcatgtgacactggtgacagagatgagcaagatagttgaggagagaaagcttatgtta
gtttctcaaacagagcaagagttggcttgcaatggtggacaaggggccgcatttgaggyt
gtgacaaatcttctaaacaatg-agaatgtgtcggatatcgatcgtctacgattggtgat
gctgtatgctttgcgctatgagaaagaaagtcctgtccagctgatgcaacttttcaacaa
gctggccgctaaat---ctccaaagtataagcct----gggcttgtgcagtttctcttga
ag------caagctggtgttgacaaacgcactggggatttatatggaaatcgggatttgc
taaatattgctcgtaacatggctcgtggactgaagggtgttgagaatgtgtacacacaac
accagccacttctattccagacgatggagagcgtttctaaggggcggctgagggatgttg
actatccatatgtaggaaatcactaccagcaggccagg----------------------
------------------------------------------------------------
------------------------------------------------------------
-----------------------------------------
>PAFTOL008062
------------------------------------------------------------
------------------------------gttagtattgtaagtgttgtctacagccag
tcagatctactgaagaaggaagtgtttttggtagaattgatagactcaatttccaagtcc
aaggaatcaatgtctcatcttaaagcagtttatttccttagacctacatcagaaaatatt
cagctgttgaggcgtcagctcgccaaccctagatttggagagtatcacctttttttttcc
aacatattgaaggacacgcagattcacattttagcagattctgatgagcatgaagctgtg
cagcaagtgcaggaattttatgcagatttcatcgctgttgatccttgccatttcaccctc
aacatcttttcaaatcacctctacatgcttccagttgcaatggacccttcaaatctgcaa
cattattgcgatcgaattgttgacggaatttcagcagtttttctggcattaaaacgccgg
cccattattagataccagcgaacatctgatattgcaaaaagaatagcacaggaaagtggg
---------aaactgatgtatcagcaagagagtggtctatttgactttcggagggcagaa
atctctccattgttgcttatattagacagaagggatgatcctgttactcctttgctaaat
caatggacatatcaggcaatggttcatgagttgttaggcatccaagacaacaaagtggat
ttgcggaccattggaagtattccaaaagatcagcaggaggttgtactatcctcagagcaa
gatgccttcttcaaagctaacatgtatgagaattttggagatattggaatgaatatcaag
aaaatggtggatgagttccagcagactgcaaaaagtaaccagaacatccagacattagag
gacatggccaaatttgttgacaattacccggagtacagaaaaatgcatggaaatgtctca
aagcatgtaacactggtgacagagatgagcaagatagttgaggagagaaagcttatgtta
gtttctcaaacagagcaagagttggcttgcaatggtggacaaggggccgcatttgaggtt
gtgaagtagttgattt--------------------------------------------
------------------------------------------------------------
-----------------cggcttctttgaggtga----cagcttgtgcagtttctcttga
ag------caagctggtgttgacaaacgcactggggatttatatggaaatcgggatttgc
taaatattgctcgtaacatggctcgtggactgaaggtacttgaa----------------
------------------------------------------------------------
------------------------------------------------------------
------------------------------------------------------------
------------------------------------------------------------
-----------------------------------------
>PAFTOL008063
atggtgctggtaacggcagttcgagattatgtcaatcggatgcttcaagacatttccggc
atgaaagtactcatcctcgattcgcaaamggttagtattgtaagtgttgtctacagccag
tcagatctactgaagaaggaagtgtttttggtagaattgatagactcaatttccaagtcc
aaggaatcaatgtctcatcttaaagcagtttatttccttagacctacatcagaaaatatt
cagctgttgaggcgtcagctcgccaaccctagatttggagartatcacctttttttttcc
aacatattgaaggacacgcagattcacattttagcagattctgatgagcatgaagctgtg
cagcaagtgcaggaattttatgcagatttcatcgctgttgatccttgccatttcaccctc
aacatcttttcaaatcacctctacatgcttccagttgcaatggacccttcaaatctgcaa
cattattgcgatcgaattgttgacggaatttcagcagtttttctggcattaaarcgccgg
cccattattagataccagmgaacatctgatattgcaaaaagaatagcacaggaaagtggg
---------aaactgatgtatcagcaagagagtggtctatttgactttcggagggcagaa
atctctccattgttgcttatattagacagaagggatgatcctgttactcctttgctaaat
caatggacatatcaggcaatggttcatgagttgttaggcatccaagacaacaaagtggat
ttgcggaccattggaagtattccaaaagatcagcaggaggttgtactatcctcagagcaa
gatgccttcttcaaagctaacatgtatgagaattttggagatattggaatgaatatcaag
aaaatggtggatgagttccagcaractgcaaaaagtaaccagaacatccagacagtagag
gacatggccaaatttgttgacaattacccggagtacagaaaaatgcatggaaatgtctca
aagcatgtaacactggtgacagagatgagcaagatagttgaggagagaaagcttatgtta
gtttctcaaacagagcaagagttggcttgcaatggtggacaaggggycgcatttgaggtt
gtgaagtagttgattt--------------------------------------------
------------------------------------------------------------
-----------------cggcttctttgaggtga----cagcttgtgcagtttctcttga
ag------caagctggtgttgacaaacgcactggggatttatatggaaatcgggatttgc
taaatattgctcgtaacatggctcgtggactgaaggtacttgaactttgtcagacaaaa-
------------------------------------------------------------
------------------------------------------------------------
------------------------------------------------------------
------------------------------------------------------------
-----------------------------------------
>PAFTOL008084
------------------------------------------------------------
------------------------------gttagtattgtaagtgttgtctacagccag
tcagatcttytgaagaaggargtgtttttggtagaattggtagactcaatctccaagtcc
aaggaatcgatgtctcatcttaaagctgtrtatttycttagacctacatcagaaaatgtt
cagctgttgaggcgtcagcttgctaaccctagatttggagagtatcacctttttttttcc
aacatattgaaggacacacagattcacattttagcagattctgatgagcatgaagctgtg
cagcaagtgcaggaagtttatgcagatttcgttgctgttgatccttgccatttcactctc
aacctctctgcgaatcacctctatatgcttccagttgcaatggatccttcaaatctgcaa
cattattgcgatcgaattgttgatggaatttcggcggttttcctggcattaaaacgccgg
cccattattagataccagcggacatccgatattgcaaaaagaatagcacaggagactggg
---------aaactgatgtatcagcaagaaagtggtctatttgactttcgaaggactgaa
atctctccattgttgcttatattagacaga---------------acttatgcactatat
tactttccat---aggcaatggttcatgagttgttaggcatccaagacaacaaagtggat
ttgcggaccattggaagtrttccaaaagatcagcaggaggttgtactgtcctcagagcaa
gatgccttcttcaaagccaacatgtatgagaattttggagatattggaatgaatatcaag
aaaatggtggatgacttccagcagattgcaaaaagtaaccagaacatccagacaatagag
gacatggccaaatttgttgacaattaccctgagtacagaaaaatgcatgggaatgtctca
aagcatgtgacactggtgacagagatgagcaagatagttgaggaaagaaggcttatgktg
gtttctcaaacagagcaagagttggcttgcaatggtggacaaggagccgcatttgaggtt
gtg---------------------------------------------------------
------------------------------------------------------------
------------------------------------------------------------
------------------------------------------------------------
------------------------------------------------------------
------------------------------------------------------------
------------------------------------------------------------
------------------------------------------------------------
------------------------------------------------------------
-----------------------------------------
>PAFTOL008417
------------------------------------------------------------
------------------------------gttagtattgtaagtgttgtctacagccag
tcagatctactgaagaaggaagtttttttggtagaattgatagactcaatttccaagtcc
aaggaatcaatgtctcatcttaaagcagtttatttccttagacctacatcagaaaatatt
cagctgttgaggcgtcagctcgccaaccctagatttggagagtatcacctttttttttcc
aacatattgaaggacacgcagattcacattttagcagattctgatgagcatgaagctgtg
cagcaagtgcaggaattttacgcagatttcatcgctgttgatccttgccatttcaccctc
aacatcttttcaaatcacctctacatgcttccagttgcaatggacccttcaaatctgcaa
cattattgcgatcgaattgttgacggaatttcagcagtttttctggcattaaaacgccgg
cccattattagataccagcgaacatctgatattgcaaaaagaatagcacaggaaagtggg
---------aaactgatgtatcagcaagagagtggtctatttgactttcggagggcagaa
atctctccattgttgcttatattagacagaagggatgatcctgttactcctttgctaaat
caatggacatatcaggcaatggttcatgagttgttaggcatccaagacaacaaagtggat
ttgcggaccattggaagtattccaaaagatcagcaggaggttgtactatcctcagagcaa
gatgccttcttcaaagctaacatgtatgagaattttggagatattggaatgaatatcaag
aaaatggtggatgagttccagcagactgcaaaaagtaaccagaacatccagacagtagag
gacatggcccaatttgttgacaattacccggagtacagaaaaatgcatggaaatgtctca
aagcatgtgacactggtgacagagatgagcaagatagttgaggagagaaagcttatgtta
gtttctcaaacagagcaagagttggcttgcaatggtggacaaggggccgcatttgaggyt
gtgacaaatcttctaaacaatg-agaatgtatctgatatcgatcgtctacgattggtgat
gctgtatgctttgcgctatgagaaagaaagtcctgtccagctgatgcaacttttcaacaa
gctggccgctaaa-----------------------------------------------
------------------------------------------------------------
------------------------------------------------------------
------------------------------------------------------------
------------------------------------------------------------
------------------------------------------------------------
------------------------------------------------------------
-----------------------------------------
>PAFTOL008419
------------------------------------------------------------
------------------------------gttagtattgtaagtgttgtctacagccag
tcagatctactgaagaaggaagtgtttttggtagaattgatagactcaatttccaagtcc
aaggaatcaatgtctcatcttaaagcagtgtatttccttagacctacatcagaaaatatt
cagctgttgaggcgtcagctcgctaaccctagatttggrgagtatcacctttttttttcc
aacatattgaaggacacgcagattcacattttagcagattctgatgagcatgaagctgtg
cagcaagtgcaggaattttatgcagatttcgtcgctgttgatccttgccatttcaccctc
aacatcttttcaaatcacctctacatgcttccagttgcaatggacccttcaaatctgcaa
cattattgcgatcgaattgttgacggaatttcagcagtttttctggcattaaaacgtcgg
ccgattattagataccagcgaacatctgatatagcaaaaagaatagcacaggaaagtggg
---------aaactgatgtatcagcaagagagtggtctatttgactttcggagggcagaa
atctctccattgttgcttatattagacagaagggatgatcctgttactcctttgctaaat
caatggacatatcaggcaatggttcatgagttgttaggcatccaagacaacaaagtggat
ttgcggaccattggaagtattccaaaagatcagcaggaggttgtactatcctcagagcaa
gatgccttcttcaaagctaacatgtatgagaattttggagatattggaatgaatatcaag
aaaatggtggatgagttccagcagactgcaaaaagtaaccagaacatccagacagtagag
gacatggccaaatttgttgacaattaccctgagtacagaaaaatgcatgggaatgtctca
aagcatgtgacactggtgacagagatgagcaagatagttgaggagagaaagcwtatgtta
gtttctcaaacagagcaagagttggcttgcaatggtggacaaggggccgcatttgaggtt
gtg---------------------------------------------------------
------------------------------------------------------------
------------------------------------------------------------
------------------------------------------------------------
------------------------------------------------------------
------------------------------------------------------------
------------------------------------------------------------
------------------------------------------------------------
------------------------------------------------------------
-----------------------------------------
>PAFTOL008421
------------------------------------------------------------
------------------------------gttagtattgtaagtgttgtctacagccag
tcagatctactgaagaaggaagtgtttttggtagaattgatagactcaatttccaagtcc
aaggaatcaatgtctcatcttaaagcagtgtatttccttagacctacatcagaaaatatt
cagctgctgaggcgtcagctcgctaaccctagatttggagagcatcacctttttttttcc
aacatattgaaggacacgcagattcacattttagcagattctgatgagcatgaagctgtg
cagcaagtgcaggaattttatgcagatttcgtcgctgttgatccttgccatttcaccctc
aacatctttttgaatcacctctacatgcttccagttgctatggacccttcaaatctgcaa
cattattgcgatcgaattgttgatggaatttcggcagtttttctggcattaaaacgccgg
cccattattagataccagcgaacatctgatattgcaaaaagaatagcacaggaaagtggg
---------aaactgatgtatcagcaagagagtggtctatttgactttcggagggcagaa
atctctccgttgttacttatattagacagaagggatgatcctgttactcctttgctaaat
caatggacatatcaggcaatggttcatgagttgttaggcatccaagacaacaaagtggat
ttgcggaccattggaagtatcccaaaagatcagcaggaggtcgtactatcctcagagcaa
gatgccttcttcaaagctaacatgtatgagaattttggagatattggaatgaatatcaag
aaaatggtggatgagttccagcagattgcaaaaagtaaccagaacatccagacagtagag
gacatggccaaatttgttgacaattaccctgagtacagaaaaatgcacgggaatgtctca
aagcatgtgacactggtgacagagatgagcaagatagttgaggagagaaagcttatgtta
gtttctcaaacagagcaagagttggcttgcaatggtggacaaggggccgcatttgaggtt
gtg---------------------------------------------------------
------------------------------------------------------------
-----------------------------------------cttgtgcagtttctcttga
ag------caagctggtgttgacaaacgcactggggatttatatggaaaccgggatttgc
taaatattgctcgtaacatggctcgtggactgaagggtgttgagaatgtgtacacgcaac
accagccacttctattccagacgatggagagcatttctaaggggcggctgcgggatgttg
actatccatatgtaggaaatcactaccagcaggccagg----------------------
------------------------------------------------------------
------------------------------------------------------------
-----------------------------------------
>PAFTOL008423
------------------------------------------------------------
------------------------------gttagtattgtaagtgttgtctacagccag
tcagatctactgaagaaggaagtatttttggtagaattgatagactcaatttccaagtcc
aaggaatcaatgtctcatcttaaagcagtgtatttccttagacctacatcagaaaatatt
cagctgttgaggcgtcagctcgctaaccctagatttggagagtatcacctttttttttcc
aacatattgaaggacacgcagattcacattttagcagattctgatgagcatgaagctgtg
cagcaagtgcaggaattttatgcagatttcgttgctgttgatccttgccatttcaccctc
aacatcttttcgaatcacctctacatgcttccagtggcaatggacccgtcaaatctgcaa
cattattgcgatcaaattgttgatggaatttcagcagtttttctggcattaaaacgccgg
cccattattagataccagcgaacatctgatattgcaaaaagaatagcacaggaaagtggg
---------aaactgatgtatcagcaagagagtggcctatttgactttcggagggcagaa
atctctccattgttgcttatattagacagaagggatgatcctgttactcctttgttaaat
caatggacatatcaggcaatggttcatgagttgttaggcatccaagacaacaaagtggat
ttgcggaccattggaagtattccaaaagatcagcaggaggttgtactatcctcagagcaa
gatgccttcttcaaagctaacatgtatgagaattttggagatattggaatgaatatcaag
aaaatggtggatgagttccagcagattgcaaaaagtaaccagaacatacagacagtagag
gacatggccaaatttgttgacaattaccctgagtacagaaaaatgcatgggaatgtctca
aagcatgtgacactggtgacagaaatgagcaagatagttgaggagagaaagcttatgtta
gtttctcaaacagagcaagagttggcttgcaatggtggacaaggggccgcatttgaggtt
gtgaagtagttgacttttcatacttattttttctgcaattagaaggaagagattaatca-
gaaatatgaaatgagttacttagtgttgtaaaacttatatctaggtagatggtttagaaa
ttaattatatagta---caatattatttatacca----maatactattttttttgtttgg
gg------ggggggggtgtaactacacgaactggggatttatatggaaatcgggatttgc
taaatattgctcgtaacatggctcgtggactgaagggtgttgagaatgtgtacacacaac
accagccacttctattccagacgatggagagcatttctaaggggcggctgagggatgttg
actatccatatgtaggaaatcactaccagcaggccagg----------------------
------------------------------------------------------------
------------------------------------------------------------
-----------------------------------------
>PAFTOL008436
atggtgctggtaactgcagttcgagattacatcaatcggatgctccaagacatttccggc
atgaaagtactcatcctcgattcgcaaamggttagtattgtaagtgttgtctacagccag
tcagatctactgaagaaggaagtgtttttggtagaattgatagactcaatttccaagtcc
aaggaatcaatgtctcatcttaaagcagtgtatttccttagacctacatcagaaaatatt
cagctgttgaggcgtcagcttgctaaccctagatttggagagtatcacctttttttttcc
aacatattgaaggacacgcagattcacatyttagcagattctgatgaacatgaagctgtg
carcaastgcaggaattttatgcagatttcgtygctgttgatccttgccatttcaccctc
aacatcttttcgaatcacctctacatgcttccagttgcaatggacccttcaaatctgcaa
cattattgcgatcaaattgttgatggaatttcagcagtttttctggcattaaaacgccgg
cccattattagataccagcgaacatctgatattgcaaaaagaatagcacaggaaagtggg
---------aaactgatgtatcagcaagagagtggtctatttgactttcggagggcagaa
atctctccatggttgcttatattagacagaagggatgatcctgttactcctttgctaaat
caatggacatatcaggcaatggttcatgagttgttaggcatccaagacaacaaagtggat
ttgcggaccattggaagtattccaaaagatcagcaggaggttgtactatcctcagagcaa
gatgccttcttcaaagctaacatgtatgagaattttggagatattggaatgaatatcaag
aacatggtggatgagttccagcagattgcaaaaagtaaccagaacatccagacagtagag
gacatggccaaatttgttgacaattaccctgagtacagaaaaatgcacgggaatgtctca
aagcatgtgacactggtgacagagatgagcaagatagttgaggagagaaagcttatgtta
gtttctcaaacagagcaagagttggcttgcaatggtggacaaggggccgcatttgaggtt
gtstcggcttctttg---------------------------------------------
-----------------------------------------------------------a
ggtgac---------------------------------agcttgtgcagtttctcttga
ag------caagctggtgttgacaaacgcactggggatttatatggaaatcgggatttgc
taaatattgctcgtaacatggctcgtggactgaagggtgttgagaatgtgtacacacaac
accagccacttctattccagacgatggagagcatttgtaargggcggctgagggatgttg
actatccatatrtaggaaatcactaccagcaggccagg----------------------
------------------------------------------------------------
------------------------------------------------------------
-----------------------------------------
>PAFTOL008439
atggtgctggtaacggcagttcgagattacattaatcggatgctccaagacatctccggc
atgaaagtactaatcctcgattcgcaaacggttagtactgtragtgttgtctacagccag
tcagatctactgamgaaggaagtgtttttggtasaattggtagactcaatttccaagtcc
aaggaatcgatgtctcatcttaaagctgkgtatttccttagacctacatcagaaaatatt
cagctkttraggcgtcagctygctaaccctagatttggagagtatcaccttttttttycc
aacatattgaaggacacgcagattcacattttagcagattcwgatgagcatgaagctgtg
cagcaagtgcaggaattttatgcagatttcgtygctattgatccttgccakttcaccctc
aacatctttgcgaatcacctctatatgcttccrgttgcaatggatccttcaaatctgcaa
cattattgcgatcgaattgttgatggaatttcggcagtttttctggcattaaaacgccgg
cccattattagataccagcgaacatctgatattgcaaaaagaatagcacaggaaactggg
---------aaactgatgtatcagcaagagagtggtctatttgactttcgraggacagaa
atctctccactgttgcttatattagacagaagggatgatcccgttactcctttgctaaat
caatggacatatcaggcaatggttcatgagttgttaggcatccaagacaacaaagtggat
ttgcggaccattggaagtattccaaaagatcagcaggaggttgtactgtcctcagagcaa
gatgccttcttcaaagctaacatgtatgagaattttggagatattggaatgaatatcaag
aaaatggtggatgagttccagcagattgcaaaaagtaaccagaacatccagacagtagag
gacatggccaaatttgttgacaattacccggagtacagaaaaatgcatgggaatgtctca
aagcatgtgacactggtgacagagatgagcaagatagttgaggagagaaagcttatgttg
gtttctcaaacagagcaagagttggcttgcaatggtggacaaggggccgcatttgaggtt
gtgtcggcttctttg---------------------------------------------
-----------------------------------------------------------a
ggtgac---------------------------------agmttgtgcagtttctcttga
ag------caagctggtgttgacaaacgcactggggatttatatggaaatcgggatttgc
taaatattgctcgtaatatggctcgtggactgaagggtgttgagaatgtgtacacacaac
accagccacttctattccagatgatggagagcatktctaaggggcggttgagggatgttg
actatccatatgtaggaaatcactaccagcaagccagg----------------------
------------------------------------------------------------
------------------------------------------------------------
-----------------------------------------
>PAFTOL008881
------------------------------------------------------------
atgackataacacatttaacttttgygcaggttagtattgtaagygttgtctacagccag
tcagatctactgaagaaggaagtgtttttggtagaattggtrgacacaatttccaagtcc
aaggaatcaatgtctcatcttaaagcagtgtatttccttagaccyacatccgaaaatatt
cagctgttgaggcgtcagctcgctaaccctagatttggagagtatcacctttttttttcc
aacatattgaaggacacgcagattcacattttagcagattctgatgagcatgaagctgtg
cagcaagtgcaggaattttatgcagatttcgtcgctgttgatccttgccatttcaccatc
aacatctytgcgaatcacctytacatgcttccagttgcaatggacccttcaaatctgcaa
cattattgcgatcgaattgttgatggaatttcagcagtttttctggcattaaaacgccgg
cccattattagataccagcgaacatctgatwttgcaaaaagaatagcacaggaaagtggg
---------aaactgatgtatcagcaagagagtggtctatttgactttcggagggcagaa
atctctccattgttgcttatattagacagaagggatgatcctgttactcctttgctaaat
caatggacatatcaggyaatggttcatgagttgttaggcatccaagacaacaaagtggat
ttgcggaccattggaagtattccaaaagatcagcaggaggttgtactatcctcagagcaa
gatgccttcttcaaagctaacatgyatgagaattttggagatattggaatgaatatcaag
aaaatggtggatgagttccagcagattgcaaaaagtaaycagaacatccagacagtagag
gacatggccaaatttgttgacaattaccctgagtacagaaaaatgcacgggaatgtctca
aagcatgtgacactggtgacagagatgagcaagatagttgaggagagaaagcttatgtta
gtttctcaaacagagcaagagttggcttgcaatggtggacaaggggccgcatttgaggyt
gtgacaaatcttctaaacaatg-agaatgtatctgatatcgatcgtctacgattggtgat
gctgtatgctttgcgctatgagaaggaaagtcctgtccagctgatgcaacttttcaacaa
gctggctgctaaat---ctgcaaagtataagcct----gggcttgtgcagtttctcttga
ag------caagctggtgttgacaarcgcactggggatttatayggaaatcgggatttgc
taaatattgctcgtaacatggctcgtggactgaagggtgttgagaatgtgtacacacaac
accagccacttctattccagacgatggagagcatttctaaggggcggctgagggatgttg
actatccatatgtaggaaatcactaccagcaggccagg----------------------
------------------------------------------------------------
------------------------------------------------------------
-----------------------------------------
>PAFTOL009175
------------------------------------------------------------
------------------------------gttagtattgtaagtgttgtctacagccag
tcagatctactgaagaaggaagtgtttttggtagaattgatagactcaatttccaagtcc
aaggaatcaatgtctcatcttaaagcagtgtatttccttagacctacatcagaaaatatt
cagctgttgaggcgtcagcttgctaaccctagatttggagagtatcacctttttttttcc
aacatattgaaggacacgcagattcacattttagcagattctgatgaacatgaagctgtg
cagcaa------------------------------------------------------
------------------------------------------------------------
------------------------------------------------------------
------------------------------------------------------------
---------raactgatgtatcagcaagagagtggtctatttgactttcggagggcagaa
atctctccatggttgcttatattagacagaagggatgatcctgttactcctttgctaaat
caatggacatatcaggtact----------------------------------------
------------------------------------------------------------
--tgccttcttcaaagctaacatgtacgagaattttggagatattggaatgaatatcaag
aacatggtggatgagttccagcagattgcaaaatgtaaccagaacatccagacagtagag
gacatggccaaatttgttgacaattaccctgagtacagaaaaatgcacgggaatgtctca
aagcaygtgacactgktracagagatgagcaagatagttgaggagagaaagcttatgtta
gtttctcaaacagagcaagagttggcttgcaatggtggacaaggggccgcatttgaggtt
gtg---------------------------------------------------------
------------------------------------------------------------
-----------------------------------------cttgtgcagtttctcttga
ag------caagctggtgttgacaaacgcactggggatttatatggaaatcgggatttgc
taaatattgctcgtaacatggctcgtggactgaag-------------------------
------------------------------------------------------------
------------------------------------------------------------
------------------------------------------------------------
------------------------------------------------------------
-----------------------------------------
>PAFTOL009179
------------------------------------------------------------
------------------------------------------------------------
------------------------------------------------------------
------------------------------------------------------------
------------------------------------------------------------
------------------------------------------------------------
------------------------------------------------------------
------------------------------------------------------------
------------------------------------------------------------
------------------------------------------------------------
------------------------------------------------------------
------------------------------------------------------------
---------------gcaatggttcatgagttgttaggcatccaagacaacaaagtggat
ttgcggaccattggaagtattccaaaagatcagcaggaggttgtactatcctcagagcaa
gatgccttcttcaaagctaacatgtatgagaattttggagatattggaatgaatatcaag
aaaatggtggatgagttccagcagactgcaaaaagtaaccagaacatccagacagtagag
gacatggccaaatttgttgacaattaccctgagtacagaaaaatgcatgggaatgtctca
aagcatgtgacactggtgacagagatgagcaagatagttgaggagagaaagcttatgtta
gtttctcaaacagagcaagagttggcttgcaatggtggacaaggggccgcatttgaggtt
gtg---------------------------------------------------------
------------------------------------------------------------
------------------------------------------------------------
------------------------------------------------------------
------------------------------------------------------------
------------------------------------------------------------
------------------------------------------------------------
------------------------------------------------------------
------------------------------------------------------------
-----------------------------------------
>PAFTOL009181
------------------------------------------------------------
------------------------gtgcaggttagtattgtaagtgttgtctacagccag
tcagatctactgaagaaggaagtgtttttggtagaattgatagactcaatttccaagtcc
aaggaatcaatgtctcatcttaaagcagtgtatttccttagacctacatcagaaaatatt
cagctgttgaggcgtcagctcgctaaccctagatttggagagtatcacctctttttttcc
aacatattgaaggacactcagattcacattttagcagattctgatgagcatgaagctgtg
cagcaagtgcaggaattttatgcagatttcatcgctgttgatccttgccatttcaccctc
aacatcttttcaaatcacctctacatgcttccagttgcaatggacccttcaaatctgcaa
cattattgcgatcgaatcgttgacggaatttcagcagtttttctggcattaaaacgtcgr
ccgattattagataccagcgaacatctgatatagcaaaaagaatagcacaggaaagtggg
---------aaactgatgtatcagcaagagagtggtctatttgactttcggagggcagaa
atctctccgttgttgcttatattagacagaagggatgatcctgttactcctttgctaaat
caatggacatatcaggcaatggttcatgagttgttaggcatccaagacaacaaagtggat
ttgcggaccattggaagtattccaaaagatcagcaggaggttgtactatcctcagagcaa
gatgccttcttcaaagctaacatgtatgagaattttggagatattggaatgaatatcaag
aaaatggtggatgagttccagcagactgcaaaaagtaaccagaacatccagacagtagag
gacatggccaaatttgttgacaattaccctgagtacaaaaaaatgcatgggaatgtctca
aagcatgtgacactggtgacagagatgagcaagatagttgaggagagaaagcttatgtta
gtttctcaaacagagcaagagttggcttgcaatggtggacaaggggccgcatttgaggtt
gtg---------------------------------------------------------
------------------------------------------------------------
------------------------------------------------------------
------------------------------------------------------------
------------------------------------------------------------
------------------------------------------------------------
------------------------------------------------------------
------------------------------------------------------------
------------------------------------------------------------
-----------------------------------------
>PAFTOL009183
------------------------------------------------------------
---------------ttaacttttgtgcaggttagtattgtaagtgttgtctacagccag
tcagatctactgaagaaggaagtgtttttggtagaattgatagactcaatttccaagtcc
aaggaatcaatgtctcatcttaaagcagtgtatttccttagacctacatcagaaaatatt
cagctgttgaggcgtcagcttgctaaccctagatttggagagtatcacctttttttttcc
aacatattgaaggacactcagattcacattttagcagattctgatgagcatgaagctgtg
cagcaagtgcaggaattttatgcagatttcgtcgctgttgatccttgccatttcaccctc
aacatcttttcaaatcacctctacatgcttccagttgcaatggacccttcaaatctgcaa
cattattgcgatcgaatcgttgacggmatttcagcagtttttctggcattaaaacgtcgg
ccgattattagataccagcgaacatctgatatagcaaaaagaatagcacaggaaagtggg
gtgagtgccaaactgatgtatcagcaagagagtggyctatttgactttcggagggcagaa
atctctccgttgttgcttatattagacagaagggatgatcctgttactcctttgctaaat
caatggacatatcaggcaatggttcatgagttgttaggcatccaagacaacaaagtggat
ttgcggaccattggaagtattccaaaagatcagcaggaggttgtactatcctcagagcaa
gatgccttcttcaaagctaacatgtatgagaattttggagatattggaatgaatatcaag
aaaatggtggatgagttccagcagactgcaaaaagtaaccagaacatccagacagtagag
gacatggccaaatttgttgacaattaccctgagtacaaaaaaatgcatgggaatgtctca
aagcatgtgacactggtgacagagatgagcaagatagttgaggagagaaagcttatgtta
gtttctcaaacagagcaagagttggcttgcaatggtggacaaggggccgcatttgaggtt
gtg---------------------------------------------------------
------------------------------------------------------------
------------------------------------------------------------
------------------------------------------------------------
------------------------------------------------------------
------------------------------------------------------------
------------------------------------------------------------
------------------------------------------------------------
------------------------------------------------------------
-----------------------------------------
>PAFTOL009185
------------------------------------------------------------
------------------------------gttagtattgtaagtgttgtctacagccag
tcagatctactgaagaaagaagtgtttttggtagaattgatagactcaatttccaagtcc
aaggaatcaatgtctcatcttaaagcagtgtatttccttagacctacatcagaaaatatt
cagctgttgagacgtcagcttgctaacccgagatttggagagtatcacctttttttttcg
aacatattgaaggacacgcagattcacattctagcagattctgatgagcatgaagctgtg
cagcaagtgcaggaattttatgcagattttgtcgctgttgatccttgccatttcaccctc
aacatcttttcgaatcacctctacatgcttccagttgcaatggacccttcaaatctgcaa
cattattgcgatcgaattgttgatggaatttcagcagtttttctggcattaaaacgccgg
cccattattagataccagcgaacatctgatgttgcaaaaagaatagcacaggaaagtggg
---------aaactgatgtatcagcaagagagtggtctatttgactttcggagggcagaa
atctctccawtgttgcttatattagacagaagggatgatcctgttactcctttgctaaat
caatggacatatcaggcaatggttcatgagttgttaggcatccaagacaacaaagtggat
ttgcggaccattggaagtattccaaaagatcagcaggaggttgtactatcctcagagcaa
gatgccttcttcaaagctaacatgtatgagaattttggagatattggaatgaatatcaaa
aaaatggtggatgacttccagcagattgcaaaaagtaaccagaacatccagacagtagag
gacatggccaaatttgttgacaattaccctgagtacagaaaaatgcacgggaatgtctca
aagcatgtgacactggtgacagagatgagcaagatagttgaggagagaaagcttatgtta
gtttctcaaacagagcaagagttggcttgcaatggtggacaaggggctgcatttgaggyt
gtgacaaatcttctaaacaatg-agaatgtatctgatatcgatcgtctacgattggtgat
gctgtatgctttgcgctatgagaaagaaagtcctgtccagctgatgcaacttttcaacaa
gctggccgctaaat---gtgcaaagtataagcct----gggcttgtgcagtttctcttga
ag------caagctggtgttgacaaacgcactggggatttatatggaaatcgggayttgc
taaatattgctcgtaacatggctcgtggactgaagggtgttgagaatgtgtacacacaac
accagccacttctattccagacgatggagagcatttctaaagggcggctgagggatgttg
actatccatwtgtaggaaatcactaccagcaggccagg----------------------
------------------------------------------------------------
------------------------------------------------------------
-----------------------------------------
>PAFTOL009187
------------------------------------------------------------
------------------------------gttagtattgtaagtgttgtctacagccag
tcagatctactgaagaaagaagtgtttttggtagaattgatagactcaatttccaagtcc
aaggaatcaatgtctcatcttaaagcagtgtatttccttagacctacmtcagaaaayatt
cagctgttgaggcgtcagctcgctaaccctagatttggagagtatcacctttttttttcc
aacatattgaaggacacacagattcacattttagcagattctgatgagcatgaagctgtg
cagcaagtgcaggaattttatgcagattttgtcgctgttgatccttgccatttcaccatc
aacatcttttcaaatcacctctacatgcttccagttgcaatggacccttcaaatctgcaa
cattattgtgatcgaattgttgatggaatttcagcagtttttctggcattaaaacgccgg
cccattattagataccagcgaacatctgatattgcaaaaagaatagcacaggaaagtggg
---------aaactgatgtatcagcaagagagtggtctatttgactttcggagggcagaa
atctctccattgttgcttctattagacagaagggatgatcctgttactcctttgctaaat
caatggacatatcaggcaatggttcatgagttgttaggcatccaagacaacaaagtggat
ttgcrgaccattggaagtattccaaaagatcagcaggaggtcgtactatcctcagagcaa
gatgccttcttcaaagctaacatgtatgagaattttggagacattggaatgaatatcaag
aaaatggtggatgagttccagcagattgcaaaaagtaaccagaacatmcagacagtagag
gacatggccaaatttgttgacaattaccctgagtacagaaaaatgcacgggaatgtctca
aagcatgtgacactggtgacagaratgagcaagatagttgaggagagaaagcttatgtta
gtttcgcaracagagcaagagttggcttgcaatggtggacaaggggccgcatttgaggtt
gtgaaatatttgycgg--------------------------------------------
---------------------------------------------------cttctttga
ggtgac---------------------------------agcttgtgcagtttctcttga
ag------caagctggtgttgacaaacgcactggggatttatatggaaatcgggatttgc
taaatattgctcgtaacatggctcgtggactgaagggtgttgagaatgtgtacacacaac
accagccacttctattccagacgatggagagcatttctaagggccggctgagggatgttg
actatccatatgtaggaaatcactaccagcaggccagg----------------------
------------------------------------------------------------
------------------------------------------------------------
-----------------------------------------
>PAFTOL009189
------------------------------------------------------------
------------------------------gttagtattgtaagtgttgtctacagccag
tcagatctactgaagaaggaagtgtttttggtagaattgatagactcaatttccaagtcc
aaggaatcaatgtctcatcttaaagcagtgtatttccttagacctacatcagaaaatatt
cagctgttgaggcgtcagctcgccaaccctagatttggagagtatcacctttttttttcc
aacatattgaaggacacgcagattcacattttagcagattctgatgagcatgaagctgtg
cagcaagtgcaggaattttacgcagattttgtcgctgttgatccttgccatttcaccctc
aacatcttttcaaatcacctctacatgcttccagttgcaatggacccttcaaatctgcaa
cattattgcgatcgaattgttgacggaatttcagcagtttttctggcattaaaacgccgk
cccattattagataccagcraacatctgatattgcaaaaagaatagcacaggaaagtggg
---------aaactgatgtatcagcaagagagtggtctatttgactttcggagggcagaa
atctctccattgttgcttatattagacagaagggatgatcctgttactcctttgctaaat
caatggacatatcaggcaatggttcatgagttgttaggcatcgaagacaacaaagtggat
ttgcggacmmttggaagtattccaaaagatcagcaggaggttgtactatcctcagagcaa
gatgccttcttcaaagctaacatgtatgagaattttggagatattggaatgaatatcaag
aaaatggtggatgagttccagcagactgcaaaaagtagccagaacatccagacagtagag
gacatggccaaatttgttgacaattacccggagtacagaaaaatgcatgggaatgtctca
aagcatgtgacactggtgacagagatgagcaagatagttgaggagagaaagcttatgtta
gtttctcaaacagagcaagagttggcttgcaatggtggacaaggggccgcatttgaggtt
gtgaagtacttgatt---------------------------------------------
------------------------------------------------------------
------------------------------------------------------------
------------------------------------------------------------
------------------------------------------------------------
------------------------------------------------------------
------------------------------------------------------------
------------------------------------------------------------
------------------------------------------------------------
-----------------------------------------
>PAFTOL009191
------------------------------------------------------------
------------------------------gttagtattgtaagtgttgtctacagccag
tcagatctactgaagaaggaagtgtttttggtagaattgatagattcaatttccaagtcc
aaggaatcaatgtctcatcttaaagcagtgtatttccttagacccacatcagaaaatatt
cagctgttgaggcgtcagctcgccaaccctagatttggagagtatcacctttktttttcc
aacatattgaaggacacgcagattcacattttagcagattctgatgagcatgaagctgtg
cagcaagtgcaggaattttatgcagatttcgtcgctgttgatccttgccatttcaccctc
aacatcttttcaaatcacctctacatgcttccagttgcaatggacccttcaaatctgcaa
cattattgygatcaaattgttgacggaatttcagcagtttttctggcattaaaacgccgg
cccattattagataccagcgaacatctgatattgcaaaaagaatagcacaggaaagtggg
---------aaactgatgtatcagcaagagagtggtctatttgactttcggagggcagaa
atctctccattgytgcttatattagacagaagggatgatcctgttactcctttgctaaat
caatggacatatcaggcwatggttcatgagttgttaggcatccaagacaacaaagtggat
ttgcggaccattggaagtattccaaaagatcagcaggaggttgtactatcctcagagcaa
gatgccttcttcaaagctaacatgtatgagaattttggagatattggaatgaatatcaag
aaaatggtggatgagttccagcagactgcaaaaagtaaccagaacatccagacagtagag
gacatggccaaatttgttgacaattacccggagtacagaaaaatgcatgggaatgtctca
aagcatgtgacactggtgacagagatgagcaagatagttgaggagagaaagcttatgtta
gtttctcaaacagagcaagagttggcttgcaatggtggacaaggggccgcatttgaggyt
gtgacaaatcttctaaacaatg-agaatgtatctgatattgatcgtctacgattggtgat
gctgtatgctttgcgctatgagaaagaaagtcctgtccagctgatgcaacttttcaacaa
gctggccgctaaat---ctgcaaagtataagcct----gggsttgtgcagtttctcttga
ag------caagctggtgttgacaaacgcactggggatttatatggaaatcgggatttgc
taaatattgctcgtaacatggctcgtggactgaagggtgttgagaatgtatacacacaac
accagccacttctattccagacgatggagagcgtttctaaggggcggctgagggatgttg
actatccatatgtaggacatcactaccagcaggccagg----------------------
------------------------------------------------------------
------------------------------------------------------------
-----------------------------------------
>PAFTOL009193
------------------------------------------------------------
------------------------------gttagtattgtaagtgttgtctacagccag
tcagatctactgaagaakgaagtgtttttggtagaattgatagactcaatttccaagtcc
aaggaatcaatgtctcatcttaaagcagtttatttccttagacctacatcagaaaatatt
cagctgttgaggcgtcagcttgctaaccctagatttggagaataccacctttttttttcc
aacatattgaaggacacgcagattcacattttagcagattctgatgagcatgaagctgtg
cagcaagtgcaggaattttatgcagattttgtcgctgttgatccttgccatttcaccctc
aacatcttttccaatcacctctacatgcttccagttgctatggacccttcaaatctgcaa
cattattgcgatcgaattgttgatggaatttcagcagtttttctggcattaaaacgccgg
cccattattagataccagcgaacatctgatattgcaaaaagaatagcacaggaaagtgrg
---------aaactgatgtatcagcaagagagtggtctatttgactttcggagggcagaa
atctctccgttgttgcttatattagacagaagggatgatcctgttactcctttgctaaat
caatggacatatcaggcaatggttcatgagttgttaggcatccaagacaacaaagtggat
ttgcggaccattggaagtattccaaaagatcagcaggaggttgtactatcctcagagcaa
gatgccttcttcaaagctaacatgtatgagaattttggagatattggaatgaatatcaag
aaaatggtggatgagttccagcagattgcaaaaagtaaccagaacatccagacagtagag
gacatggccaaatttgttgacaattaccctgagtacagaaaaatgcacgggaatgtctca
aagcacgtgacactggtaacagagatgagcaagatagttgaggagagaaagcttatgtta
gtttctcaaacagagcaagagttggcttgcaatggtggacaaggggccgcatttgaggyt
gtgacaaatcttctaaacaatg-agaatgtatctgatatcgatcgtctacgattggtgat
gctatatgccttgcgctatgagaaagaaagtcctgtccagctgatgcaacttttcaacaa
gctggccgctaaat---ctgcaaagtataagcct----gggcttgtgcagtttctcttga
ag------caagctggtgttgacaaacgcactggggacttatatggaaatcgggatttgc
taaatattgctcgtaacatggctcgtggactgaaggtatatgaactttgtcagaccaaa-
------------------------------------------------------------
------------------------------------------------------------
------------------------------------------------------------
------------------------------------------------------------
-----------------------------------------
>PAFTOL009195
------------------------------------------------------------
------------------------------gttagtattgtaagtgttgtctacagccag
tcagatctactgaagaaggaagtgtttttggtagaattgatagactcaatttccaagtcc
aaggaatcaatgtctcatcttaaagcagtgtatttccttagacctacatcagaaaatatt
cagctgttgaggcgtcagctcgccaaccctagatttggagagtatcacctttttttttcc
aacatattgaaggacacgcagattcacattttagcagattctgatgagcatgaagctgtg
cagcaagtgcaggaattttatgcagatttcgttgctgttgatccttgccatttcaccctc
aacatattttcaaatcacctctacatgcttccagttgcaatggacccttcaaatcttcaa
cattattgcgatcgaattgttgacggaatttctgcagtttttctggcattaaaacgccgg
cccattattagataccagcgaacatctgatattgcaaaaagaatagcacaggaaagttgg
---------aaactgatgtatcagcaagagagtggtctatttgactttcggagggcagaa
atctctccattgttgcttatattagacagaagggatgatcctgttactcctttgctaaat
caatggacatatcaggcaatggttcatgagttgttaggcatccaagacaacaaagtggat
ttgcggaccattggaagtattccaaaagatcagcaggaggttgtactatcctcagagcaa
gatgccttcttcaaagctaacatgtatgagaattttggagatattggaatgaatatcaag
aaaatggtggatgagttccagcagactgcaaaaagtaaccagaacattcagacagtagag
gacatcgccaaatttgttgacaattacccggagtacagaaaaatgcatggaaatgtctca
aagcatgtgacactggtgacagagatgagcaagatagttgatgagagaaagcttatgtta
gtttctcaaacagagcaagagttggcttgcaatggtggacaaggggctgcatttgaggyt
gtgacaaatcttctaaacaatg-agaatgtatctgatatcgatcgtctacgattggtgat
gctgtatgctttgcgctatgagaaagaaagtcctgtccagctgatgcaacttttcaacaa
gctggccgctaaat---ctgcaaagtataagcct----gggcttgtgcagtttctcttga
ag------caagctggtgttgacaaacgcactggagatttatatggaaatcgggatttgc
taaatattgctcgtaacatggcccgtggactgaagggtgttgagaatgtgtacacacaac
accagccacttctattccagacgatggagagcgtttctaaggggcgcctgagggatgttg
actatccatatgtaggaaatcactaccagcaggccagg----------------------
------------------------------------------------------------
------------------------------------------------------------
-----------------------------------------
>PAFTOL009197
------------------------------------------------------------
------------------------gtgcaggttagtattgtaagtgttgtctacagccag
tcagatctactgaagaaggaagtttttttggtagaattgatagactcaatttccaagtcc
aaggaatcaatgtctcatcttaaagcagtttatttccttagacctacatcagaaaatatt
cagctgttgcggcgtcagctcgccaaccctagatttggagagtatcacctttttttttcc
aacatattgaaggacacgcagattcacattttagcagattctgatgagcatgaagctgtg
cagcaagtgcaggaattttatgcagatttcatcgctgttgatccttgccatttcaccctc
aacatcttttcaaatcacctctacatgcttccagttgcaatggacccttcaaatctgcaa
cattattgcgatcgaattgttgacggaatttcagcagtttttctggcattaaaacgccgg
cccattattagataccagcgaacatccgatattgcaaaaagaatagcacaggaaagtggg
---------aaactgatgtatcagcaagagagtggtctatttgactttcggagggcagaa
atctctccattgttgcttatattagacagaagggatgatcctgttactcctttgctaaat
caatggacatatcaggcaatggttcatgagttgttaggcatccaagacaacaaagtggat
ttgcggaccattggaagtattccaaaagatcagcaggaggttgtactatcctcagagcaa
gatgccttcttcaaagctaacatgtatgagaattttggagatattggaatgaatatcaag
aaaatggtggatgagttccagcagactgcaaaaagtaaccagaacatccagacagtagag
gacatggccaaatttgttgacaattacccggagtacagaaaaatgcatggaaatgtctca
aagcatgtgacactggtgacagagatgagcaagatagttgaggagagaaagcttatgtta
gtttctcaaacagagcaagagttggcttgcaatggtggacaaggggccgcatttgaggtt
gtgaagtagttgatt---------------------------------------------
------------------------------------------------------------
------------------------------------------------------------
------------------------------------------------------------
------------------------------------------------------------
------------------------------------------------------------
------------------------------------------------------------
------------------------------------------------------------
------------------------------------------------------------
-----------------------------------------
>PAFTOL009199
------------------------------------------------------------
------------------------------gttagtattgtaagtgttgtctatagccag
tcagatctactgaagaaggaagtttttttggtagaattgatagactcaatttccaagtcc
aaggaatcaatgtctcatcttaaagcagtttatttccttagacctacatcagaaaatatt
cagctgttgaggcgtcagctcgccaaccctagatttggagagtatcacctttttttttcc
aacatattgaaggacacgcagattcacattttagcagattctgatgagcatgaagctgtg
cagcaagtgcaggaattttatgcagatttcatcgctgttgatccttgccatttcaccctc
aacatcttttcaaatcacctctacatgcttccagttgcaatggacccttcaaatctgcaa
cattattgcgatcgaattgttgacggaatttcagcagtttttctggcattaaaacgccgg
cccattattagataccagcgaacatctgatattgcaaaaagaatagcacaggaaagtggg
---------aaactgatgtatcagcaagagagtggtctatttgactttcggagggcagaa
atctctccattgttgcttatattagacagaagggatgatcctgttactcctttgctaaat
caatggacatatcaggcaatggttcatgagttgttaggcatccaagacaacaaagtggat
ttgcggaccattggaagtattccaaaagatcagcaggaggttgtactatcctcagagcaa
gatgccttcttcaaagctaacatgtatgagaattttggagatattggaatgaatatcaag
aaaatggtggatgagttccagcagactgcaaaaagtaaccagaacatccagacagtagag
gacatggccaaatttgttgacaattacccggagtacagaaaaatgcatggaaatgtctca
aagcatgtgacactggtgacagagatgagcaagatagttgaggagagaaagcttatgtta
gtttctcaaacagagcaagagttggcttgcaatggtggacaaggggccgcatttgaggyt
gtgacaaatcttctaaacaatg-agaatgtatctgatatcgatcgtctacgattggtgat
gctgtatgctttgcgctatgagaaagaaagtcctgtccagctgatgcaacttttcaacaa
gctggccgctaaat---ctccaaagtataagcct----gggcttgtgcagtttctcttga
ag------caagctggtgttgacaaacgcactggggatttatatggaaatcgggatttgc
taaatattgctcgtaacatggctcgtggactgaaggtacttgaactttgtcagacaaaa-
------------------------------------------------------------
------------------------------------------------------------
------------------------------------------------------------
------------------------------------------------------------
-----------------------------------------
>PAFTOL009203
------------------------------------------------------------
------------------------------gttagtattgtaagtgttgtctacagccag
tcagatctactgaagaaggaagtgtttttggtagaattgatagactcaatttccaagtcc
aaggaatcaatgtctcatcttaaagcagtgtatttccttagacctacatcrgaaaatatt
cagctgttgaggcgtcagctcgccaaccctagatttggagagtatcacctttttttttcc
aacatattgaaggacacgcagattcacattttagcagattctgatgagcatgaagcygtc
cagcaagtgcaggaattttatgcagatttcgtcgctgttgatccttgccatttcaccctc
aacatcttytcaaatcacctctacatgcttccagttgcaatggacccttcaaatctgcaa
cattattgcgatcgaattgttgacggaatttcagcagtttttctggcattaaaacgccgg
cccattattagataccagcgaacatctgatattgcaaaaagaatagcacaggaaagtggg
---------aaactgatgtatcagcaagagagtggtctatttgactttcggagggcagaa
atctctccattgttgcttatattagacagaagggatgatcctgttactcctttgctcaat
caatggacatatcaggcaatggttcatgagttgttaggcatccaagacaacaaagtggat
ttgcggaccattggaagtattccaaaagatcagcaggaggttgtactatcctcagagcaa
gatgccttcttcaaagctaacatgtatgagaattttggagatattggaatgaatatcaag
aaaatggtagatgagttccagcagactgcaaaaagtaaccagaacatccagacagtagag
gacatggccaaatttgttgacaattacccggagtacagaaaaatgcatggcaatgtctca
aagcatgtgacactggtgacagagatgagcaagatagttgaggagagaaagcttatgtta
gtttctcaaacagagcaagagttggcytgcaatggtggacaaggggccgcatttgaggtt
gtg---------------------------------------------------------
------------------------------------------------------------
------------------------------------------------------------
------------------------------------------------------------
------------------------------------------------------------
------------------------------------------------------------
------------------------------------------------------------
------------------------------------------------------------
------------------------------------------------------------
-----------------------------------------
>PAFTOL009205
------------------------------------------------------------
------------------------------gttagtattgtaagtgttgtctacagccag
tcagatctactgaagaaggaagtgtttttggtagaattggtagactcaatttccaagtcc
aaggaatcaatgtctcatcttaaagcagtgtatttccttagacctacatcagaaaatatt
cagctgttgaggcgtcagctcgctaaccctagatttggagagtatcacctttttttttcc
aacatattgaaggacacgcagattcacattttagcagattctgatgagcatgaagctgtg
cagcaagtgcaggaattttatgcagatttcgtcgctgttgatccttgccatttcaccctc
aacatcttttcgaatcacctctacatgcttccagttgcaatggacccttcaaatctgcaa
cattattgcgatcgaattgttgatggaatttcagcagtttttctggcattaaaacgccgg
cccattattagataccagcgaacatctgatattgcaaagagaatagcacaggaaagtggg
---------aaactgatgtatcagcaagagagtggtctgtttgactttcggagggcagaa
atctctccattgttgcttatattagacagaagggatgatcctgttactcctttgctaaat
caatggacatatcaggcaatggttcatgaattgttaggcatccaagacaacaaagtggat
ttgcggaccattggaagtattccaaaagatcagcaggaggttgtactatcctcagagcaa
gatgccttcttcaaagctaacatgtatgagaattttggagatattggaatgaatatcaag
aaaatggtggatgagttccagcagattgcaaaaagtaaccagaacatccagacagtagag
gacatggccaaatttgttgacaattaccctgagtacagaaaaatgcatgggaatgtctca
aagcatgtgacactggtgacagagatgagcaagatagttgaggagagaaagcttatgtta
gtttctcaaacagagcaagagttggcttgcaatggtggacaaggggccgcatttgaggtt
gtg---------------------------------------------------------
------------------------------------------------------------
-----------------------------------------cttgtgcagtttctcttga
ag------caagctggtgttgacaaacgcactggggatttatatggaaatcgggatttgc
taaatattgctcgtaacatggctcgtggactgaagggtgttgagaatgtgtacacacaac
accagccacttctattccagatgatggagagcatttctaaggggcggctgagggatgttg
actatccatatgtaggaaatcactaccagcaggccagg----------------------
------------------------------------------------------------
------------------------------------------------------------
-----------------------------------------
>PAFTOL009207
------------------------------------------------------------
------------------------------gttagtattgtaagtgttgtctacagccag
tcagatcttctgaagaaggaagtgtttttggtagaattggtagactcaatctccaagtcc
aaggaatcgatgtctcatcttaaagctgtgtatttccttagacctacatcagaaaatgtt
cagctgttgaggcgtcagcttgctaaccctagatttggagagtatcacctttktttttcc
aacatattgaaggacacacagattcacattttagcagattctgatgagcatgaagctgtg
cagcaagtgcaggaagtttatgcagatttcgttgctgttgatccttgccatttcactctc
aacctctctgcgaatcacctctatatgcttccagttgcaatggatccttcaaatctgcaa
cattattgcgatcgaattgttgatggaatttcagcggttttcctggcattaaaacgccgg
ccsattattagataccagcggacatccgatattgcaaaaagaatagcacaggagactggg
---------aaactgatgtatcagcaagaaagtggtctatttgactttcgaaggactgaa
atctctccattgttgcttatattagacagaagggatgatcctgtcactcctttgctaaat
caatggacatatcaggcaatgsttcatgagttgttaggcatccaagacaacaaagtggat
ttgcggaccattggaagtgttccaaaagatcagcaggaggttgtactgtcctcagagcaa
gatgccttcttcaaagccaacatgtatgagaattttggagatattggaatgaatatcaag
aaaatggtagatgacttccagcagattgcaaaaagtaaccagaacatccagacaatagag
gacatggccaaatttgttgacaattaccctgagtacagaaaaatgcatgggaatgtctca
aagcatgtgacactggtgacagagatgagcaagatagttgaggaaagaaggcttatgttg
gtttctcaaacagagcaagagttggcttgcaatggtggacaaggagcygcatttgaggtt
gtg---------------------------------------------------------
------------------------------------------------------------
------------------------------------------------------------
------------------------------------------------------------
------------------------------------------------------------
------------------------------------------------------------
------------------------------------------------------------
------------------------------------------------------------
------------------------------------------------------------
-----------------------------------------
>PAFTOL009209
------------------------------------------------------------
------------------------------gttagtattgtaagtgttgtctacagccag
tcagatctactgaagaaggaagtatttttggtagaattgatagactcaatttccaagtcc
aaggaatcaatgtctcatcttaaagcagtgtatttccttagacctacatcagaaaatatt
carctgttgaggcgtcagctcgctaaccctagatttggagagtatcacctttttttttcc
aacatattgaaggacacgcagattcacattttagcagattctgatgagcatgaagctgtg
cagcaagtgcaggaattttatgcagatttcgttgctgttgatccttgccatttcaccctc
aacatcttttcgaatcacctctacatgcttccagtggcaatggacccgtcaaatctgcaa
cattattgcgatcaaattgttgatggaatttcagcagtttttctggcattaaaacgccgg
cccattattagataccagcgaacatctgatattgcaaaaagaatagcacaggaaagtggg
---------aaactgatgtatcagcaagagagtggcctatttgactttcggagggcagaa
atctctccattgttgcttatattagacagaagggatgatcctgttactcctttgttaaat
caatggacatatcaggcaatggttcatgagttgttaggcatccaagacaacaaagtggat
ttgcggaccattggaagtattccaaaagatcagcaggaggttgtactatcctcagagcaa
gatgccttcttcaaagctaacatgtatgagaattttggagatattggaatgaatatcaag
aaaatggtggatgagttccagcagattgcaaaaagtaaccagaacatacagacagtagag
gacatggccaaatttgttgacaattaccctgagtacagaaaaatgcatgggaatgtctca
aagcatgtgacactggtgacagaaatgagcaagatagttgaggagagaaagcttatgtta
gtttctcaaacagagcaagagttggcttgcaatggtggacaaggggccgcatttgaggtt
gtg---------------------------------------------------------
------------------------------------------------------------
-----------------------------------------cttgtgcagtttctcttga
ag------caagctggtgttgacaaacgaactggggatttatatggaaatcgggatttgc
taaatattgctcgtaacatggctcgtggactgaagggtgttgagaatgtgtacacacaac
accagccacttctattccagacgatggagagcatttctaaggggcggctgagggatgttg
actatccatatgtaggaaatcactaccagcaggccagg----------------------
------------------------------------------------------------
------------------------------------------------------------
-----------------------------------------
>PAFTOL009215
------------------------------------------------------------
------------------------------gttagtattgtaagtgttgtctacagccag
tcagatctactgaagaaggaagtgtttttggtagaattgatagactcaatttccaagtcc
aaggaatcaatgtctcatcttaaagcagtttatttccttagacctacatcagaaaatatt
cagctgttgaggcgtcagctcgccaaccctagatttggagagtatcacctttttttttcc
aacatattgaaggacacgcagattcacattttagcagattctgatgagcatgaagctgtg
cagcaagtgcaggaattttatgcagatttcatcgctgttgatccttgccatttcaccctc
aacatcttttcaaatcacctctacatgcttccagttgcaatggacccttcaaatctgcaa
cattattgcgatcgaattgtcgacggaatttcagcagtttttctggcattaaaacgcagg
cccattattagataccagcgaacatctgatattgcaaaaagaatagcacaggaaagtggg
---------aaactgatgtatcagcaagagagtggtctatttgactttcggagggcagaa
atctctccattgttgcttatattagacagaagggatgatcctgttactcctttgctaaat
caatggacatatcaggcaatggttcatgagttgttaggcatccaagacaacaaagtggat
ttgcggaccattggaagtattccaaaagatcagcaggaggttgtactatcctcagagcaa
gatgccttcttcaaagctaacatgtatgagaattttggagatattggaatgaatatcaag
aaaatggtggatgagttccagcagactgcaaaaagtaaccagaacatccagacagtagag
gacatggccaaatttgttgacaattacccggagtacagaaaaatgcatggaaatgtctca
aagcatgtgacactggtgacagagatgagcaagatagttgaggagagaaagcttatgtta
gtttctcaaacagagcaagagttggcttgcaatggtggacaaggggctgcatttgaggtt
gtgaagtagttgatt---------------------------------------------
------------------------------------------------------------
------------------------------------------------------------
------------------------------------------------------------
------------------------------------------------------------
------------------------------------------------------------
------------------------------------------------------------
------------------------------------------------------------
------------------------------------------------------------
-----------------------------------------
>PAFTOL009217
------------------------------------------------------------
------------------------------gttagtattgtaagtgttgtctacagccag
tctgatctactgaagaaggaagtgtttttggtagaattgatagactcaatttccaagtcc
aaggaatcaatgtctcatcttaaagcagtttatttccttaggcctacatcagaaaatatt
cagctgttgaggcgtcagctcgccaaccctagatttggagagtatcacctttttttttcc
aacatattgaaggacacgcagattcacattttagcagattctgatgagcatgaagctgtg
cagcaagtgcaggaattttatgcagatttcatcgctgttgatccttgccatttcaccctc
aacatcctttcaaatcacctctacatgcttccagttgcaatggacccttcaaatctgcaa
cattattgcgatcgaattgttgacggaatttcagcagtttttctggcattaaaacgcagg
cccattattagataccagcgaacatctgatattgcaaaaagaatagcacaggaaagtggg
---------aaactgatgtatcagcaagagagtggtctatttgactttcggagggcagaa
atctctccattgttgcttatattagacagaagggatgatcctgttactcctttgctaaat
caatggacatatcaggcaatggttcatgagttgttaggcatcaaagacaacaaagtggat
ttgcgggccattggaagtattccaaaagatcagcaggaggttgtactatcctcagagcaa
gatgccttcttcaaagctaacatgtatgagaattttggagatattggaatgaatatcaag
aaaatggtggatgagttccagcagactgcaaaaagtaaccagaacatccagacagtagag
gacatggccaaatttgttgacaattacccggagtacagaaaaatgcatggaaatgtctca
aagcatgtgacactggtgacagagatgagcaagatagttgaggagagaaagcttatgtta
gtttctcaaacagagcaggagttggcttgcaatggtggacaaggggctgcatttgaggtt
gtgaagtagttgatt---------------------------------------------
------------------------------------------------------------
------------------------------------------------------------
------------------------------------------------------------
------------------------------------------------------------
------------------------------------------------------------
------------------------------------------------------------
------------------------------------------------------------
------------------------------------------------------------
-----------------------------------------
>PAFTOL009219
------------------------------------------------------------
------------------------------gttagtattgtaagtgttgtctacagccag
tcagatctactgaagaaggaagtgtttttggtagaattgatagactcaatttccaagtcc
aaggaatcaatgtctcatcttaaagcagtttatttccttagacctacatcagaaaatatt
cagctgttgaggcgtcagctcgccaaccctagatttggagagtatcacctttttttttcc
aacatattgaaggacacgcagattcacattttagcagattctgatgagcatgaagctgtg
cagcaagtgcaggaattttatgcagatttcatcgctgttgatccttgccatttcaccctc
aacatcttttcaaatcacctctacatgcttccagttgcaatggacccttcaaatctgcaa
cattattgcgatcgaattgttgacggaatttcagcagtttttctggcattaaaacgccgg
cccattattagataccagcgaacatctgatattgcaaaaagaatagcacaggaaagtggg
---------aaactgatgtatcagcaagagagtggtctatttgactttcggagggcagaa
atctctccattgttgcttctattagacagaagggatgatcctgttactcctttgctaaat
caatggacatatcaggcaatggttcatgagttgttaggcatccaagacaacaaagtggat
ttgcggaccattggaagtattccaaaagatcagcaggagkttgtactatcctcagagcaa
gatgccttcttcaaagctaacatgtatgagaattttggagatattggaatgaatatcaag
aaaatggtggatgagttccagcagactgcaaaaagtaaccagaacatccagacagtagag
gacatggccaaatttgttgacaattacccggagtacagaaaaatgcatggaaatgtctca
aagcatgtaacactggtgacagagatgagcaagatagttgaggagagaaagcttatgtta
gtttctcaaacagagcaagagttggcttgcaatggtggacaaggggccgcatttgaggtt
gtgaagtagttgatt---------------------------------------------
------------------------------------------------------------
------------------------------------------------------------
------------------------------------------------------------
------------------------------------------------------------
------------------------------------------------------------
------------------------------------------------------------
------------------------------------------------------------
------------------------------------------------------------
-----------------------------------------
>PAFTOL009221
------------------------------------------------------------
------------------------------gttagtattgtaagtgttgtctacagccag
tcagatctactgaagaaggaagtgtttttggtagaattgatagactcaatttccaagtcc
aaggaatcaatgtctcatcttaaagcagtgtatttccttagacctacatcagacaatatt
cagctgttgaggcgtcagctcgctaaccctagatttggagagtatcacctttttttttcc
aacatattgaaggacacgcagattcacattttagcagattctgatgagcatgaagctgtg
cagcaagtgcaggaattttatgcagatttcgtcgctgttgatccttgccatttcaccctc
aacatcttttcgaatcacctctacatgcttccagttgcaatggacccttcaaatctgcaa
cattattgcgatcgaattgttgatggaatttcagcagtttttctggcattaaaacgccgg
cccattattagataccagcgaacatctgatattgcaaagagaatagcacaggaaagtgrg
---------aaactgatgtatcagcaagagagtggtctatttgactttcggagggcagaa
atctctccattgttgcttatattagacagaagggatgatcctgttactcctttgctaaat
caatggacatatyaggcaatggttcaygagttgttaggcatccaagacaacaaagtggat
ttgcggaccattggaagtattccaaaagatcagcaggaggttgtactatcctcagagcaa
gatgccttcttcaaakctaacatgtatgagaattttggagatattggaatgaatgtgaag
aaaatggtggatgagttccagcagattgcaaaaagtaaccagaacatccagacagtagag
gacatggccaaatttgttgacaattaccctgagtacagaaaaatgcatgggaatgtctca
aagcatgtgacactggtgacagagatgagcaagatagttgaggagagaaagcttatgtta
gtttctcaaacagagcaagagttggcttgcaatggtggacaaggggccgcatttgaggtt
gtg---------------------------------------------------------
------------------------------------------------------------
-----------------------------------------cttgtgcagtttctcttga
ag------caagctggtgttgacaaacgcactggggatttatatggaaatcgggatttgc
taaatattgctcgtaacatggctcgtggactgaagggtgttgagaatgtgtacacacaac
accagccacttctattccagacaatggagagcatttctaaggggcggctgagggatgttg
actatccatttgtaggaaatcactaccagcaggccagg----------------------
------------------------------------------------------------
------------------------------------------------------------
-----------------------------------------
>PAFTOL009223
------------------------------------------------------------
------------------------------gttagtattgtaagtgttgtctacagccag
tcagatctactgaagaaggaagtgtttttggtagaattgatagactcaatttccaagtcc
aaggaatcaatgtctcatcttaaagcagtttatttccttagacctacrtcagaaaatatt
cagctgttgaggcgtcarctcgccaaccctagatttggagagtatcacctttttttttcc
aacatattgaaggacacgcagattcacattttagcagattctgatgagcatgaagctgtg
cagcaagtgcaggaattttatgcagatttcgtcgctgttgatccttgccatttcaccctc
aacatcttttcaaatcacctctacatgcttccagttgcaatggacccttcaaatctgcaa
cattattgcgatcgaattgttgacggaatttcagcagtttttctggcattaaaacgccgg
cccattattagataccagcgaacatctgatattgcaaaaagaatagcacaggaaagtggg
---------aaactgatgtatcagcaagagagtggtctatttgactttcggagggcagaa
atctctccattgttgcttatattagacagaagggatgatcctgttactcctttgctaaat
caatggacatatcaggcaatggttcatgagttgttaggcatccaagacaacaaagtggat
ttgcggaccattggaagtattccaaaagatcagcaggaggttgtactatcctcagagcaa
gatgccttcttcaaagctaacatgtatgagaattttggagatattggaatgaatatcaag
aaaatggtggatgagttccagcagactgcaaaaagtaaccagaacatccagacagtagag
gacatggccaaatttgttgacaattacccggagtacagaaaaatgcatggaaatgtctca
aagcatgtgacactggtgacagagatgagcaagatagttgaggagagaaagcttatgtta
gtttctcaaacagagcaagagttggcttgcaatggtggacaaggggccgcatttgaggtt
stgaattagttgatt---------------------------------------------
------------------------------------------------------------
-----------------------------------------yttgtgcagtttctcttga
ag------caagctggtgttgacaaacgcactggggatttatatggaaatcgggatttgc
taaatattgctcgtaacatggctcgtggactgaaggtacttgaa----------------
------------------------------------------------------------
------------------------------------------------------------
------------------------------------------------------------
------------------------------------------------------------
-----------------------------------------
>PAFTOL009225
------------------------------------------------------------
------------------------------gttagtattgtaagtgttgtctacagccag
tcagatctactgaagaaggaagtgtttttggtagaattgatagactcaatttccaagtcc
aaggaatcaatgtctcatcttaaagcagtttatttccttagacctacatcagaaaatatt
cagctgttgaggcgtcagctcgccaaccctagatttggagagtatcacctttttttttcc
aacatattgaaggacacgcagattcacattttagcagattctgatgagcatgaagctgtg
cagcaagtgcaggaattttatgcagatttcgtcgctgttgatccttgccatttcaccctc
aacatcttttcaaatcacctctacatgcttccagttgcaatggacccttcaaatctgcaa
cattattgcgatcgaattgttgacggaatttcagcagtttttctggcattaaaacgccgg
cccattattagataccagcgaacatctgatattgcaaaaagaatagcacaggaaagtggg
---------aaactgatgtatcagcaagagagtggtctatttgactttcggagggcagaa
atctctccattgttgcttatattagacagaagggatgatcctgttactcctttgctaaat
caatggacatatcaggcaatggttcatgagttgttaggcatccaagacaacaaagtggat
ttgcggaccattggaagtattccaaaagatcagcaggaggttgtactatcctcagagcaa
gatgccttcttcaaagctaacatgtatgagaattttggagatattggaatgaatatcaag
aaaatggtggatgagttccagcagactgcaaaaagtaaccagaacatccagacagtagag
gacatggccaaatttgttgacaattacccggagtacagaaaaatgcatggaaatgtctca
aagcatgtgacactggtgacagagatgagcaagatagttgaggagagaaagcttatgtta
gtttctcaaacagagcaagagttggcttgcaatggtggacaaggggccgcatttgaggyt
gtgamaaatcttctaaacaatg-agaatgtatctgatatcgatcatctacgattggtgat
gctgtatgctttgcgctatgagaaagaaagtcctgtccagctgatgcaacttttcaacaa
gctggccgctaaat---ctccaaagtataagcct----gggcttgtgcagtttctgttga
ag------caagctggtgttgacaaacgcactggggatttatatggaaatcgggatttgc
taaatattgctcgtaacatggctcgtggactgaaggtacttgaactttgtcagacaaaa-
------------------------------------------------------------
------------------------------------------------------------
------------------------------------------------------------
------------------------------------------------------------
-----------------------------------------
>PAFTOL009227
------------------------------------------------------------
------------------------------gttagtattgtaagtgttgtctacagccaa
tcagatctactgaagaaggaagtgtttttggtagaattgatagactcaatttccaagtcc
aaggaatcaatgtctcatcttaaagcagtgtatttccttagacctacatcagaaaatatt
cagctgttgaggcgtcagctcgccaaccctagatttggagagtatcacctttttttttcc
aacatattgaaggacacacagattcacattttagcagattctgatgagcatgaagctgtg
cagcaagtgcaggaattttatgcagatttcgtcgctgttgatccttgccatttcaccctc
aacatcttttcaaatcacctctacatgcttccagttgcaatggacccttcaaatctgcaa
cattattgcgatcgaattgttgatggaatttcagcagtttttctggcattaaaacgccgg
cccattattagataccagcgaacatctgatattgcaaaaagaatagcacaggaaagtggg
---------raactgatgtatcagcaagagagtggtctatttgactttcggagggcagaa
atctctccattgttgcttatattagacagaagggatgatcctgttactcctttgctaaat
caatggacatatcaggcaatggttcatgagttgttaggcatccaagacaacaaagcggat
ttgcggaccattggaartattccaaaagatcagcaggaggttgtactatcctcagagcaa
gatgccttcttcaaagctaacatgtatgagaattttggagatattggaatgaatatcaag
aaaatggtggatgagttccagcagactgcaaaaagtaaccagaacatccagacagtagag
gacatggccaaatttgttgacaattacccggagtacagaaaaatgcatggaaatgtctca
aagcatgtgacactggtgacagagatgagcaagatagttgaggagagaaagcttatgtta
gtttctcaaacagagcaagagttggcttgcaatggtggacaaggggccgcatttgaggtt
gtgaagttgttgatt---------------------------------------------
------------------------------------------------------------
-----------------------------------------yttgtgcagtttctcttga
ag------caagctggtgttgacaaacgcactggggatttatacggaaatcgggatttgc
taaatattgctcgtaacatggctcgtggactgaagggtgttgagaatgtgtacacacaac
accagccacttctattccagacaatggagagcgtttctaaggggcggctgagggatgttg
actatccatatgtaggaaatcactaccagcaggccagg----------------------
------------------------------------------------------------
------------------------------------------------------------
-----------------------------------------
>PAFTOL009229
------------------------------------------------------------
------------------------------gttagtattgtaagtgttgtctacagccag
tcagatctactgaagaaggaagtgtttttggtagaattgatagactcaatttccaagtcc
aaggaatcaatgtctcatcttaaagcagtgtatttccttagacctacatcagaaaatatt
cagctgctgaggcgtcagctcgctaaccctagatttggagagtatcacctttttttttct
aacatattgaaggacacgcagattcacattttagcagattctgatgagcatgaagctgtg
cagcaagtgcaggaattttatgcagatttcatctctgttgatccttgccatttcaccctc
aacatcttttcgaatcacctctacatgcttccagttgctatggacccgtcaaatctgcaa
cattattgcgatcgaattgttgatggaatttcagcagtttttctggcattaaaacgccga
cccattattagataccagcgaacatctgatattgcaaagagaatagcacaggaaagtggg
---------aaactgatgtatcagcaagagagtggtctatttgactttcggagggcagaa
atctctccgttgttgcttatattagayagaagggatgatcctgttactcctttgctaaat
caatggacgtatcaggcaatggttcatgagttgttaggcatccaggacaacaaagtggat
ttgcggaccattggaagtattccaaaagatcagcaggaggttgtactatcctcagagcaa
gatgccttcttcaaagcgaacatgtatgagaaytttggagatattggaatgaatatcaag
aaaatggtggatgagttccagcagattgcaaaaagtaaccagaacatccagacagtagag
gacatggccaaatttgttgacaattaccctgagtacagaaaaatgcacgggaatgtctca
aagcatgtgacactggtgacagagatgagcaaaatagttgaggagagaaagcttatgtta
gtttctcaaacagagcaagagttggcttgcaatggtggacaaggggccgcatttgaggtt
gtg---------------------------------------------------------
------------------------------------------------------------
-----------------------------------------mttgtgcagtttctcttga
ag------caagctggtgttgacaaacgcactggggatttatatggaaatcgggatttgc
taaatattgctcgtaacatggctcgtggactgaagggtgttgagaatgtgtatacacaac
accagccacttctattccagacgatggagagcatttctaaggggcggctgagggatgttg
actatccatatgtaggaaatcactaccagcaggccagg----------------------
------------------------------------------------------------
------------------------------------------------------------
-----------------------------------------
>PAFTOL009231
------------------------------------------------------------
------------------------------gttagtattgtaagtgttgtctacagccag
tcagatctactgaagaaggaagtgtttttggtagaattgatagactcaatttccaagtcc
aaggaatcaatgtctcatcttaaagcagtgtatttccttagacctacatcagaaaatatt
cagctgctgaggcgtcagctcgctaatcctagatttggagagtatcacctttttttttct
aacatattgaaggacacacagattcacattttagcagattctgatgagcatgaagctgtg
cagcaagtgcaggaattttatgcagatttcatctctgttgatccttgccatttcaccctc
aacatcttttcgaatcacctctacatgcttccagttgctatggacccttcaaatctgcaa
cattattgcgatcgaatagttgatggaatttcagcagtttttctggcattaaaacgccga
cccattattagataccagcgaacatctgatattgcaaaaagaatagcacaggaaagtggg
---------aaactaatgtatcagcaagagagtggtctatttgactttcggagggcagaa
atctctccgttgttgcttatattagacagaagggatgatcctgttactcctttgctaaat
caatggacgtatyaggcaatggttcatgagttgttaggcatccaggacaacaaagtggat
ttgcggaccattggaagtattccaaaagatcagcaggaggttgtactatcctcagagcaa
gatgccttcttcaaagctaacatgtatgagaattttggagatattggaatgaatatcaag
aaaatggtggatgagttccagcagattgcaaaaagtaaccagaacatccagacagtagag
gacatggccaaatttgttgacaattaccctgagtacagaaaaatgcacgggaatgtctca
aagcatgtgacactggtgacagagatgagcaagatagttgaggagagaaagcttatgtta
atttctcaaacagagcaagagttggcttgcaatggtggacaaggggccgcatttgaggtt
gtg---------------------------------------------------------
------------------------------------------------------------
------------------------------------------------------------
------------------------------------------------------------
------------------------------------------------------------
------------------------------------------------------------
------------------------------------------------------------
------------------------------------------------------------
------------------------------------------------------------
-----------------------------------------
>PAFTOL009233
------------------------------------------------------------
------------------------------gttagtattgtaagtgttgtctacagccag
tcagatctactgaagaaggaagtgtttttggtagaattgatagactcaatttccaagtcc
aaggaatcaatgtctcatcttaaagcagtgtatttccttagacctacgtcagaaaatatt
cagctgttgaggcgtcagctcgctaaccctagatttggagagtatcacctttktttttcc
aacataktgaaggacacacaaattcatattttagcagattctgatgagcatgaagctgtg
cagcaagtacaggaattttatgcagatttcgttgctgttgatccttgccatttcactctc
aacatcttttcaaatcacctctacatgcttccagttgcaatggacccttcaaatctgcaa
cattattgcgatcgaattgttgatggaatttcagcagtttttttggcattgaaacgccgt
cccattattagataccagcgaacatctgatattgcaaaaagaatagcacaggaaagtggg
---------aaactgatgtatcagcaagagagtggtctatttgactttcggagggcagaa
atctctccattgttgcttgtattagacagaagggatgatcctgttactcctttgctaaat
caatggacatatcaggcaatggttcatgagttgtttggtatccaagacaacaaagtggat
ttgcggaccattgraagtattccaaaagatcagcaggaggttgtactatcctcagagcaa
gattccttcttcaaagctaacatgtatgagaattttggagatattggaatgaatatcaag
aaaatggtggatgaattccagcagattgcaaaaagtaaccagaacatccagacagtagag
gacatggccaaatttgttgacaattaccctgaatacagaaaaatgcaagggaatgtctca
aagcatgtgacactggtgacagagatgagcaaaatagttgaggagagaaagcttatgtta
gtttctcaaacagagcaagagttggcttgcaatggtggacaaggggctgcatttgaggtt
gtgtcgtcttctttg---------------------------------------------
------------------------------------------------------------
----------------------------aggtga----cagcttgtgcagtttctcttga
ag------caagctggtgttgacaaacgcactggggatttatacggaaatcgggatttgc
taaacattgcccgtaacatggctcgtggactgaagggtgttgagaatgtgtacacacaac
atcagccacttctattccagacgatggaaagcatttctaaggggcggctgagggatgttg
actatccatatrtaggaaatcactaccagcaggccagg----------------------
------------------------------------------------------------
------------------------------------------------------------
-----------------------------------------
>PAFTOL009235
------------------------------------------------------------
------------------------------gttagtagtgtaagtgttgtctacagccag
tcagatctactgaagaaggaagtgtttttggtagaattggtagactcaatctccaagtcc
aaggaatcgatgtctcatcttaaagctgtgtatttccttagacctacatcagaaaatgtt
cagctgttgaggcgtcagcttgctaaccctagatttggagagtatcacctttktttttcc
aacatattgaaggacacacatattcacattttagcagattctgatgagcatgaagctgtg
cagcaastgcaggaattttatgcagatttcgttgctgttgatccttgccatttcactctc
aacatctctgcgaatcacctctatatgcttccagttgcaatggatccttcaaatctgcaa
cattattgtgatcgaattgttgatggaatttcagcggttttcctggcattaaaacgccgg
cccattattagataccagcgaacatccgatattgcaaaaagaatagcacaggaaactggg
---------aaactgatgtatcagcaagaaagtggtctatttgactttcgaagggctgaa
atcgctccattgttgcttatattagacagaagggatgatcctgtcacgcctttgctaaat
cagtggacatatcaggcaatggttcatgagttgttaggcatccaagacaacaaagtggat
ttgcggaccattggaagtgttccaaaagatcagcaggaggttgtactgtcctcagagcaa
gatgccttcttcaaagccaacatgtatgataattttggagatattggaatgaatatcaag
aaaatggtggatgagttccagcagattgcaaaaagtaaccagaacatccagacaatagag
gacatggccaaatttgttgacaattaccctgagtacagaaaaatgcatgggaatgtctca
aagcatgtgacactggtgacagagatgagcaagatagttgaggaaagaaagcttatgttg
gtttctcaaactgagcaagagttggcttgcaatggtggacaaggagccgcatttgaggtt
gtg---------------------------------------------------------
------------------------------------------------------------
------------------------------------------------------------
------------------------------------------------------------
------------------------------------------------------------
------------------------------------------------------------
------------------------------------------------------------
------------------------------------------------------------
------------------------------------------------------------
-----------------------------------------
>PAFTOL009237
------------------------------------------------------------
------------------------ttgcaggttagtattgtaagtgttgtctacagccag
tcagatctactgaagaaggaagtgtttttggtagaattggtagactcaatctccaagtcc
aaggaatcgatgtctcatcttaaagctgtgtatttcctyagacctacatcagaaaatgtt
cagctgttgaggcgtcagcttgctaaccctagatttggagagtatcacctttttttttcc
aacatattgaaggacacacatattcacattttagcagattctgatgagcatgaagccgtg
cagcaagtgcaggaattttatgcggatttcrttgctgytgatccttgccatttcactctc
aacatctctgcgaatcacctctatatgcttccagttgcaatggatccttcaaatctgcaa
cattattgtgatcgaattgttgatggaatttcagcggttttcctggcattaaaacgccgg
cccattattagataccagcgaacatccgatattgcaaaaagaatagcacaggaaactggg
gtgggtgccaaactgatgtatcagcaagaaagtggtctatttgactttcgacggactgaa
atcgctccattgttgcttatattagacagaagggatgatcctgtcactccgttgctaaat
caatggacatatcaggcaatggttcatgagttgttaggcatccaagacaacaaagtggat
ttgcggacsattggaagtgttccaaaagatcagcaggaggttgtactgtcctcagagcaa
gatgccttcttcaaagccaacatgtatgataattttggagatattggaatgaatatcaag
aaaatggtagatgagttccagcagattgcaaaaagtaaccagaacatccagacaatagag
gacatggccaaatttgttgacaattaccctgagtacagaaaaatgcatggaaatgtctca
aagcatgtgrcactggtgacagagatgagcaagatagttgaggaaagaaagcttatgttg
gtttctcaaactgwgcaagagttggcttgcaatggtggacaaggagctgcatttgaggtt
gtg---------------------------------------------------------
------------------------------------------------------------
------------------------------------------------------------
------------------------------------------------------------
------------------------------------------------------------
------------------------------------------------------------
------------------------------------------------------------
------------------------------------------------------------
------------------------------------------------------------
-----------------------------------------
>PAFTOL009239
------------------------------------------------------------
------------------------------gttagtattgtaagtgttgtctacagccag
tcagatctactgaagaaggaagtgtttttggtagaattgatagactcaatttccaagtcc
aaggaatcaatgtctcatcttaaagcagtgtatttccttagaccaacatcagaaaatatt
cagctgttgaggcgtcagctcgctaaccctagatttggagagtatcacctttttttttcc
aacatattgaaggacacgcagattcacattttagccgattctgatgagcatgaagctgtg
cagcaagtgcaggaattttatgcagatttcgtcgctgttgatccttgtcatttcaccctc
aacatcttttcgaatcacctctacatgcttccagttgcaatggacccttcaaatctgcaa
cattattgcgatcgaattgttgatggaatttcagcagtttttctggcattaaaacgccgg
cccattattagataccagcgaatatctgatattgcaaaaagaatagcacaggaaagtgrg
---------aaactgatgtatcagcaagagagtggtctatttgactttcggagggcagaa
atctctccattgttgcttatattagacagaagggatgatcctgttactcctttgctaaat
caatggacatatcaggcaatggttcatgagttgttaggcatccaagataacaaagtggat
ttgcggaccattggaagtattccaaaagatcagcaggaggttgtactatcctcagagcaa
gatgccttcttcaaagctaacatgtatgagaattttggagatattggaatgaatatcaag
aaaatggtggatgatttccagcagattgcaaaaagtaaccagaacatccagacagtagag
gacatggccaaatttgttgacaattaccctgagtacagaaaaatgcacgggaatgtctca
aagcatgtgacactggtgacagagatgagcaagatagttgaggagagaaagcttatgtta
gtttctcaaacagagcaagagttggcttgcaatggtggacaaggggccgcatttgaggtt
gtg---------------------------------------------------------
------------------------------------------------------------
-----------------------------------------cttgtgcagtttctcttga
ag------caagctggtgttgacaaacgcactggggatttatatggaaatcgggatttgc
tgaatattgctcgtaacatggctcgtggactgaagggtgttgagaatgtgtacacacaac
accagccacttctattccagacaatggagagcatttctaaggggcggctgagggatgttg
actatccatatgtaggaaatcactaccagcag----------------------------
------------------------------------------------------------
------------------------------------------------------------
-----------------------------------------
>PAFTOL009241
------------------------------------------------------------
------------------------------gttagtattgtaagtgttgtctacagccag
tcagatctactgaagaaggaagtgtttttggtagaattgatagactcaatttccaagtcc
aaggaatcaatgtctcatcttaaagcagtttatttccttagacctacatcagaaaatatt
cagctgttgaggcgtcagctcgccaaccctagatttggagagtatcacctttktttttcc
aacatattgaaggacacgcagattcacattttagcagattctgatgagcatgaagctgtg
cagcaagtgcaggaattttatgcagatttcrtcgctgttgatccttgccatttcaccctc
aacatcttttcaaatcacctctacatgcttccagttgcaatggacccttcaaatctgcaa
cattattgcgatcgarttgttgacggaatttcagcagtttttctggcattaaaacgccgg
cccattattagataccagcgaacatctgatattgcaaaaagaatagcacaggaaagtggg
---------aaactgatgtatcagcaagagagtggtctatttgactttcggagggcagaa
atctctccattgttgcttatattagacagaagggatgatcctgttactcctttgctaaat
caatggacatatcaggcaatggttcatgagttgttaggcatccaagayaacaaagtggat
ttgcggaccattggaagtattccaaaagatcagcaggaggttgtactatcctcagagcaa
gatgccttcttcaaagctaacatgtatgagaattttggagatattggaatgaatatcaag
aaaatggtggatgagttccagcagactgcaaaaagtaaccagaacatccagacagtagag
gacatrgccaaatttgttgacaattacccggagtacagaaaaatgcatggaaatgtctca
aagcatgtgacactggtgacagagatgagcaagatagttgaggagagaaagcttatgtta
gtttctcaaacagagcaagagttggcttgcaatggtggacaaggggccgcatttgaggtt
gtgaattagttgatt---------------------------------------------
------------------------------------------------------------
-----------------------------------------cttgtgcagtttctcttga
ag------caagctggtgttgacaaacgcactggggatttatatggaaatcgggatttgc
taaatattgctcgtaacatggctcgtggactgaagggtgttgagaatgtgtacacacaac
accagccacttctattccagacgatggagagcgtttctaaggggcggctgagggatgttg
actatccatatgtaggaaatcactaccagcaggccagg----------------------
------------------------------------------------------------
------------------------------------------------------------
-----------------------------------------
>PAFTOL009243
------------------------------------------------------------
------------------------------gttagtgttgtaagtgttgtctacagccag
tcagatctactgaagaaggaagtgtttttggtagaattgatagactcaatttccaagtcc
aaggaatcaatgtctcatcttaaagcagtgtatttccttagacctacatcagaaaatatt
cagctgttgaggcgtcagctcgctaaccctagatttggagagtatcacctttttttttcc
aacatattgaaggacacgcagattcacattttagcagattctgatgagcatgaagctgtg
cagcaagtgcaggaattttatgcagatttcgtcgctgttgatccttgccatttcaccgtc
aacatattttcaaatcacctctacatgcttccagttgcaatggacccttcaaatctgcra
cattattgtgatcgaattgttgatggaatttcagcagtttttctggcattaaaacgccgg
cccattattagataccagcgaacatctgatattgcaaaaagaatagcacaggagagtggg
---------aaactgatgtatcagcaagagagtggtctatttgactttcggagggcagaa
atctctccattgttgcttatagtagacagaagggatgatcctgttactcctttgctaaat
caatggacatatcaggcaatggttcatgagttgttaggcatccaagacaacaaagtggat
ttgcggaccattggaagtattccaaaagatcagcaggaggttgtgctatcctcagaacaa
gatgccttcttcaaaggtaacatgtatgagaattttggrgatattggaatgaatatcaag
aaaatggtggatgagttccagcagattgcaaaaagtaaccagaacatccagacagtagag
gacatggccaaatttgttgacaattaccctgagtacmgaaaaatgcatgggaatgtctca
aagcatgtgacactggtgacagagatgagcaagatagttgaggagagaaagcttatgtta
gtttctcaaacagagcaagagttggcttgcaatggtggacaaggggccgcatttgaggtt
ctg---------------------------------------------------------
------------------------------------------------------------
------------------------------------------------------------
------------------------------------------------------------
------------------------------------------------------------
------------------------------------------------------------
------------------------------------------------------------
------------------------------------------------------------
------------------------------------------------------------
-----------------------------------------
>PAFTOL009245
------------------------------------------------------------
------------------------------gttagtattgtaagtgttgtctacagccag
tcagatctactgaagaaagaagtgtttttggtagaattgatagactcaatttccaagtcc
aaggaatcaatgtctcatcttaaagcagtgtatttccttaggcctacatcagaaaatatt
cagctgttgaggcgtcagctcgctaaccctagatttggagagtatcacctttttttttcc
aacatattgaaggacacacagattcacattttagcagattctgatgagcatgaagccgtg
cagcaagtgcaggaattttatgcagattttgttgctgttgatccttgccatttcaccctc
aacatcttttcgaatcacctctacatgcttccagttgcaatggacccttcaaatctgcaa
cattattgcgatcgaattgttgatggaatttcagcagtttttctggcattaaaacgccgg
cccattattagataccagcgaacatctgatattgcaaaaagaatagcacaggaaagtggg
---------aaactgatgtatcagcaagagagtggtctatttgactttcggagggcagaa
atctctccattgttgcttgtattagacagaagggatgatcctgttactcctttgctaaat
caatggacatatcaggcaatggttcatgagttgttaggcatccaagacaacaaagtggat
ttgcggaccattggaagtattccaaaagatcagcaggaggtcgtactatcctcagagcaa
gatgccttcttcaaagctaacatgtatgagaattttggagacattggaatgaatatcaag
aaaatggtggatgagttccagcagattgcaaaaagtaaccagaacatccagacagtagag
gacatggccaaatttgttgacaattaccctgagtacagaaaaatgcacgggaatgtctca
aagcatgtgacactggtgacagagatgagcaagatagttgaggagagaaagcttatgtta
gtttcccaaacagagcaagagttggcttgcaatggtggacaaggggccgcatttgaggtt
gtgaaatatttgt-------------------cgg-------------------------
---------------------------------------------------cttctttga
ggtgac---------------------------------agcttgtgcagtttctcttga
ag------catgctggtgttgacaaacgcactggggatttatatggaaatcgggatttgc
taaatattgctcgtaacatggctcgtggactgaagggtgttgagaatgtgtacacacaac
accagccacttctattccagacaatggagagcatttctaaggggcggctgagggatgttg
actatccatatgtaggaaatcactaccagcaggcccgg----------------------
------------------------------------------------------------
------------------------------------------------------------
-----------------------------------------
>PAFTOL009247
------------------------------------------------------------
------------------------------------------------------------
------------------------------------------------------------
------------------------------------------------------------
------------------------------------------------------------
------------------------------------------------------------
------------------------------------------------------------
------------------------------------------------------------
------------------------------------------------------------
------------------------------------------------------------
------------------------------------------------------------
------------------------------------------------------------
------------------------------------------------------------
------------------------------------gagattgtcctgtcctcagagcaa
gatgccttcttcaaagctaacatgtatgagaattttggagatattggaatgaatatcaag
aaaatggtggatgagttccagcagattgcaaaaagtaaccagaacatccagacagta---
------------------------------------------------------------
------------------------------------------------------------
------------------------------------------------------------
------------------------------------------------------------
------------------------------------------------------------
------------------------------------------------------------
------------------------------------------------------------
------------------------------------------------------------
------------------------------------------------------------
------------------------------------------------------------
------------------------------------------------------------
------------------------------------------------------------
-----------------------------------------
>PAFTOL009249
------------------------------------------------------------
------------------------------gttagtattgtaagtgttgtctacagccag
tcagatctactgaagaaagaagtgtttttggtagaattgatagactcaatttccaagtcc
aaggaatcaatgtctcatcttaaagcagtgtatttccttagacctacatcagaaaatatt
cagctgttgaggcgtcagctcgctaaccctagatttggagagtatcacctttttttttcc
aacatattgaaggacacacagattcacattttggcagattctgatgarcatgaagctgtg
cagcaagtgcaggaattttatgcagattttgtcgctgttgatccttgccatttyaccctc
aacatcttttcgaatcacctctacatgcttccagttgcaatggacccttcaaatctgcaa
cattattgygatcgaattgttgatggaatttcagcagtttttctggcattaaaacgccgg
cccattattagataccagcgaacatctgatattgcaaaaagaatagcwcaggaaagtggg
---------aaactgatgtatcagcaagagagtggtctatttgactttcggagggcagaa
atctctccattgttgcttgtattagacagaagggatgatcctgttactyctttgctaaat
caatggacatatcaggcaatggttcatgagttgttaggcatccaagacaacaaagtggat
ttgcggaccattggaagtattccaaaagatcagcaggaggtcgtactatcctcagagcaa
gatgccttcttcaaagctaacatgtatgagaattttggagacattggaatgaatatcaag
aaaatggtggatgagttccagcagattgcaaaaagtaaccagaacatccagacagtagag
gacatggccaaatttgttgacaattaccctgagtacagaaaaatgcacgggaatgtctca
aagcatgtgacactggtgacagagatgagcaagatagttgaggagagaaagcttatgtta
gtttctcaaacagagcaagagttggcttgcaatggtggacaaggggccgcmtttgaggtt
gtgaaatatttg------------------------------------------------
------------------------------------------------------------
------------------------------------------------------------
------------------------------------------------------------
------------------------------------------------------------
------------------------------------------------------------
------------------------------------------------------------
------------------------------------------------------------
------------------------------------------------------------
-----------------------------------------
>PAFTOL009251
------------------------------------------------------------
------------------------------gttagtattgtaagtgttgtctacagccag
tcagatctactgaagaaagaagtgtttttggtagaattgatagactcaatttccaagtcc
aaggaatcaatgtctcatcttaaagcagtgtatttccttagacctacatcagaaaatatt
cagctgttgaggcgtcagctcgctaaccctagatttggagagtatcacctttttttttcc
aacatattgaaggacacacagattcacattttagcagattctgatgagcatgaagctgtg
cagcaagtgcaggaattttatgcagattttgtcgctgttgatccttgccatttcaccctc
aacatcttttcgaatcacctctacatgcttccagttgcaatggacccttcaaatctgcaa
cattattgcgatcgaattgttgatggaatttcagcagtttttctggcattaaaacgccgg
cccattattagataccagcgaacatctgatattgcaaaaagaatagcacaggaaagtggg
---------aaactgatgtatcagcaagagagtggtctatttgactttcggagggcagaa
atctctccattgttgcttgtattagacagaagggatgatcctgttactcctttgctaaat
caatggacatatcaggcaatggttcatgagttgttaggcatccaagacaacaaagtggat
ttgcggaccattggaagtattccaaaagatcagcaggaggtcgtactatcctcagagcaa
gatgccttcttcaaagctaacatgtatgagaattttggagacattggaatgaatatcaag
aaaatggtggatgagttccagcagattgcaaaaagtaaccagaacatccagacagtagag
gacatggccaaatttgttgacaattaccctgagtacagaaaaatgcacgggaatgtctca
aagcatgtgacactggtgacagagatgagcaagatagttgaggagagaaagcttatgtta
gtttctcaaacagagcaagagttggcttgcaatggtggacaaggggccgcatttgaggtt
gtg---------------------------------------------------------
------------------------------------------------------------
------------------------------------------------------------
------------------------------------------------------------
------------------------------------------------------------
------------------------------------------------------------
------------------------------------------------------------
------------------------------------------------------------
------------------------------------------------------------
-----------------------------------------
>PAFTOL009253
------------------------------------------------------------
------------------------------gttagtattgtaagtgttgtctacagccag
tcagatctactgaagaaggaagtgtttttggtagaattggtagactcaatctccaagtcc
aaggaatcgatgtctcatcttaaagctgtgtatttccttagacctacatcagaaaatgtt
cagctgttgaggcgtcagcttgckaaccctagatttggagagtrtcacctttttttctcc
aacatattgaaggacacacatattcacattttagcagattctgatgagcatgaagctgtg
cagcaagtgcaggarttttatgcagatttcgttgctgttgatccttgccatttcactctc
aacatmtctgygaatcacctctatatgcttccagttgcaatggatccttcaaatctgcar
cattattgtgatcgaattgttgatggaatttcagcggttttcctggcattaaaacgccgg
cccattattagataccagcgaacatcygatatygcaaaaagaatagcacaggaaactggg
---------aaactgatgtatcagcaagaaagtggtctatttgactttcgaaggactgaa
atcgctccattgttgcttatattagacagaagggatgatcctgtcactcctttgctaaat
caatggacatatcaggcaatggttcatgagttgttaggcatccaagacaacaaagtggat
ttgcggaccattggaagtgttccaaaagatcagcaggaggttgtactgtcctcagagcaa
gatgccttcttcaaagccaacatgtatgakaattttggagatattggaatgaatatcaag
aaaatggtggatgagttccagcagattgcaaaaagtaaccagaacatccagacaatagag
gacatggccaaatttgttgacaattaccctgagtacagaaaaatgcatgggaatgtctca
aagcatgtgacactggtgacagaratgagcaagatagttgaggaaagaaagcttatgttg
gtttctcaaactgagcaagagttggcttgcaatggtggacaaggagccgcatttgaggtt
gtg---------------------------------------------------------
------------------------------------------------------------
------------------------------------------------------------
------------------------------------------------------------
------------------------------------------------------------
------------------------------------------------------------
------------------------------------------------------------
------------------------------------------------------------
------------------------------------------------------------
-----------------------------------------
>PAFTOL009255
------------------------------------------------------------
------------------------------gttagtattgtaagtgttgtctacagccag
tcagatctactgaagaaagaagtgtttttggtagaattgatagactcaatttccaagtcc
aaggaatcaatgtctcatcttaaagcagtgtatttccttagacctacgtcagaaaatatt
cagctgttgaggcgtcagctcgctaaccctagatttggagagtatcacctttttttttcc
aacatattgaaggacacgcagattcacattttagcagattctgatgagcatgaagctgtg
cagcaagtgcaggaattttatgcagatttcatcgctgttgatccttgccatttcaccctc
aacatcttttcgaatcacctctacatgcttccagttgcaatggacccttcaaatctgcaa
cattattgcgatcgaattgttgatggaatttcagcagtttttcttgcattaaaacgccgg
cccattattagataccagcgaacatctgatattgcaaaaagaatagcacaggaaagtgrg
---------aaactgatgtatcagcaagagagtggtctatttgattttcggagggcagaa
atctctccattgttgcttatattagacagaagggatgatcctgttactcctttgctaaat
caatggacatatcaggcaatggttcatgagttgttaggcatccaagacaacaaagtggat
ttgcggaccattggaagtattccaaaagatcagcaggaggttgtwctatcctcagagcaa
gatgccttcttcaaagctaacatgtatgagaattttggagatattggaatgaatatcaag
aaaatggtggatgagttccagcagattgcaaaaagtaaccagaacatccagacagtagag
gacatggccaaatttgttgacaattaccctgagtacagaaaaatgcacgggaatgtctca
aagcatgtgacactggtgacagagatgagcaagatagttgaggagagaaagcttatgtta
gtttctcaaacagagcaagagttggcttgcaatggtggacaaggggctgcatttgaggtt
gtg---------------------------------------------------------
------------------------------------------------------------
-----------------------------------------cttgtgcagtttctcttga
ag------caagctggtgttgacaaacgcactggggatttatttggaaatcgggatttgc
taaatattgctcgtaacatggctcgtggactgaagggtgttgagaatgtgtacacacaac
accagccacttctattccagacgatggagagcatttctaaggggcggctgagggatgttg
actatccatatgtaggaaatcactaccagcaggccagg----------------------
------------------------------------------------------------
------------------------------------------------------------
-----------------------------------------
>PAFTOL009257
------------------------------------------------------------
------------------------------gtgagtattgtaagtgttgtctacagccag
tcagatctactgaagaaagaagtgtttttggtagaattgatagactcaatttccaagtcc
aaggaatcaatgtctcatcttaaagcagtgtatttccttagrcctacatcagaaaatatt
cagctgttgaggcgtcagctcgctaaccctagatttggagagtatcacctttttttttcc
aacatattgaaggacacgcagattcacattttagcagattctgaygagcatgaagctgtg
cagcaagtgcaggaattttatgcmgatttcatcgctgttgatccttgccatttcaccctc
aacatcttttcgaatcacctctacatgcttccagttgcaatggacccttcaaatctgcaa
cattattgcgatcraattgttgatggaatttcagcagtttttcttgcattaaaacgccgg
cccattattagataccagcgaacatctgatattgcaaaaagaatagcacaggaaagtggg
---------aaactgatgtatcagcaagagagtggtctatttgattttcggagggcagaa
atctctccattgttgcttatattagacagaagggatgatcctgttactcctttgctaaat
caatggacatatcaggcaatggttcatgagttgttaggcatccaagacaacaaagtggat
ttgcggaccattggaagtattccaaaagatcagcaggaggttgtactatcctcagagcaa
gatgccttcttcaaagctaacatgtatgagaattttggagatattggaatgaatatcaag
aaaatggtggatgagttccagcagattgcaaaaagtaaccagaacatccagacagtagag
gacatggccaaatttgttgacaattaccctgagtacagaaaaatgcacgggaatgtctca
aagcatgtgacactggtgacagagatgagcaagatagtcgaggagagaaagcttatgtta
gtttctcaaacagagcaagagttggcttgcaatggtggacaaggggctgcatttgaggtt
gtg---------------------------------------------------------
------------------------------------------------------------
-----------------------------------------cttgtgcagtttctcttga
ag------caagctggtgttgacaaacgcactggggatttatttggaaatcgggatttgc
taaatattgctcgtaacatggctcgtggactgaagggtgttgagaatgtgtacacacaac
accagccacttctattccagacgatggagagcatttctaaggggcggctgagggatgttg
actatccatatgtaggaaatcactaccagcaggccagg----------------------
------------------------------------------------------------
------------------------------------------------------------
-----------------------------------------
>PAFTOL009259
------------------------------------------------------------
------------------------------gttagtattgtaagtgttgtctacagccag
tcagatctactgaagaaggaagtgtttttggtagaattgatagactcaatttccaagtcc
aaggaatcaatgtctcatcttaaagcagtgtatttccttagaccaacatcagaaaatatt
cagctgttgaggcgtcagctcgctaaccctagatttggagagtatcacctttttttttcc
aacatattgaaggacacgcagattcacattttagccgattctgatgagcatgaagctgtg
cwgcaagtgcaggaattttatgcagatttcgtcgctgttgatccttgtcatttcaccctc
aacatcttttcgaatcacctctacatgcttccagttgcaatggacccttcaaatctgcaa
cattattgcgatcgaattgttgatggaatttcagcagtttttctggcattraaacgccgg
cccattattagataccagcgaacatctgatattgcaaaaagaatagcacaggaaagtgrg
---------aaactgatgtatcagcaagagagtggtctatytgactttcggagggcagaa
atctctccattgttgcttatattagacagaagggatgatcctgttactcctttgctaaat
caatggacatatcaggcaatggttcatgagttgttaggcatccaagataacaaagtggat
ttgcggaccattggaagtattccaaaagatcagcaggaggttgtactatcctcagagcaa
gatgccttcttcaaagctaacatgtatgagaattttggagatattggaatgaatatcaag
aaaatggtggatgatttccagcagattgcaaaaagtaaccagaacatccagacagtagag
gacatggccaaatttgttgacaattaccctgagtacagaaaaatgcacgggaatgtctca
aagcatgtgacactrgtgacagagatgagcaagatagttgaggagagaaagcttatgkta
gtttctcaaacagagcaagagttggcttgcaatggtggacaaggggccgcatttgaggtt
gtgtcggcttctttg---------------------------------------------
-----------------------------------------------------------a
ggtgac---------------------------------agcttgtgcagtttctcttga
ag------caagctggtgttgacaaacgcactggggatttatatggaaatcgggatttgc
taaatattgctcgtaacatggctcgtggactgaagggtgttgagaatgtgtacacacaac
accagccacttctattccagacgatggagagcatttctaaggggcggctgagggatgttg
actatccatatgtaggaaatcactaccagcaggccagg----------------------
------------------------------------------------------------
------------------------------------------------------------
-----------------------------------------
>PAFTOL009261
------------------------------------------------------------
------------------------------gttagtattgtaagtgttgtctatagccag
tcagatctactgaagaaggaagtstttttggtagaattgatagactcaatttccaagtcc
aaggaatcaatgtctcatcttaaagcagtgtatttccttagaccaacgtcagaaaatatt
cagctgctgaggcgtcagctcgctaaccctagattcggagagtatcacctttttttttcc
aacatattgaaggacacrcagattcacattttagcagattctgatgagcatgaagctgtg
ctgcaagtacaggaattttatgcagatttcgtcgctgttgatccttgccatttcactctc
aacatcgtttcgaatcacctctacatgcttccagttgctatggacccgtcaaatctgcaa
cattattgcgatcgaattgttgatggaatttcagcagtttttttggcattaaaacgccgg
ccmattattagataccagcgaacatctgatgttgcaaaaagaatagcacaggaaagtggg
---------aaactgatgtatcagcaagagagtggtctatttgactttcggagggcagaa
atctctccattgttgcttatattagacagaagggatgatcctgttactcctttgctaaat
caatggacatatcaggcaatggttcatgagttgttaggcatccaagacaacaaagtggat
ttgcggaccattggaagtattccaaaagatcagcaggaggttgtactatcctcagagcaa
gatgcctttttcaaagctaacatgtatgagaattttggagatattggaatgaatatcaag
aaaatggtggatgagttccagcagattgcaaaaagtaaccagaacatccagacagtagag
gatatggccaaatttgttgacaattaccctgagtacagaaaaatgcacgggaatgtctcg
aagcatgtgacactggtgacagagatgagcaagatagttgaggagagaaagcttatgtta
gtttctcaaacagagcaagagttggcttgcaatggtggtcaaggggctgcatttgaggtt
gtg---------------------------------------------------------
------------------------------------------------------------
------------------------------------------------------------
------------------------------------------------------------
------------------------------------------------------------
------------------------------------------------------------
------------------------------------------------------------
------------------------------------------------------------
------------------------------------------------------------
-----------------------------------------
>PAFTOL009263
------------------------------------------------------------
------------------------------gttagtattgtaagtgttgtctacagccag
tcagatctactgaagaaagaagtgtttttggtagaattgatagactcaatttccaagtcc
aaggaatcaatgtctcatcttaaagcagtgtatttccttagacctacatcagaaaatatt
cagctgttgaggcgtcagctcrctaaccctagatttggagagtatcacctttttttttcc
aacatattgaaggacacacagattcacattttggcagattctgatgagcatgaagctgtg
cagcaastgcaggaattttatgcagattttgtcgctgttgatccttgccatttcaccctc
aacatcttttcgaatcacctctacatgcttccagttgcaatggacccttcaaatctgcaa
cattattgcgatcgaattgttgatggaatttcagcagtttttctggcattaaaacgccgg
cccattattagataccagcgaacatctgatattgcaaaaagaatagcacaggaaagtggg
---------aaactgatgtatcagcaagagagtggtctatttgactttcggagggcagaa
atctctccattgttgcttgtattagacagaagggatgatcctgttactcctttgctaaat
caatggacatatcaggcaatggttcatgagttgttaggcatccaggacaacaaagtggat
ttgcggaccattggaagtattccaaaagatcagcaggaggtcgtactatcctcagagcaa
gatgccttcttcaaagctaacatgtatgagaattttggagacattggaatgaatatcaag
aaaatggtggatgagttccagcagattgcaaaaagtaaccagaacatccagacagtagag
gacatggccaaatttgttgacaattaccctgagtacagaaaaatgcacgggaatgtctca
aagcatgtgacactggtgacagagatgagcaagatagttgaggagagaaagcttatgtta
gtttctcaaacagagcaagagttggcttgcaatggtggacaaggggccgcatttgaggtt
gtgaaatatttg------------------------------------------------
------------------------------------------------------------
-----------------------------------------cttgtgcagtttctcttga
ag------caagctggtgttgacaaacgcactggggatttatatggaaatcgggatttgc
taaatattgctcgtaacatggctcgtggattgaagggtgttgagaatgtgtacacacaac
accagccacttctattccagacgatggagagcatttstaaggggcggctgagggatgttg
actatccatatgtaggaaatcactaccagcaggccagg----------------------
------------------------------------------------------------
------------------------------------------------------------
-----------------------------------------
>PAFTOL009265
------------------------------------------------------------
------------------------------gttagtattgtaagtgttgtctacagccag
tcagatctactgaagaaagaagtgtttttggtagaattgatagactcaatttccaagtcc
aaggaatcaatgtctcatcttaaagcagtgtttttccttagacctacatcagaaaatatt
cagctgttgaggcgtcagctcgctaaccctagatttggagagtatcacctttttttttcc
aacatattgaaggacacacagattcacattttagcagattctgatgagcatgaagctgtg
cagcaggtgcaggaattttatgcagattttatcgctgttgatccttgccatttcaccctc
aacatcttttcgaatcacctctacatgcttccagttgcaatggacccttcaaatctgcaa
cattattgcgatcgaattgttgatggaatttcagcagtttttctggcattaaaacgccgg
cccattattagataccagcgaacatctgatattgcaaaaagaatagcacaggaaagtggg
---------aaactgatgtatcagcaagagagtggtctatttgactttcggagggcagaa
atctctccattgttgcttgtattagacagaagggatgatcctgttactcctttgctaaat
caatggacatatcaggcaatggttcatgagttgttaggcatccaagacaacaaagtggat
ttgcggaccattggaagtattccaaaagatcagcaggaggtcgtactatcctcagagcaa
gatgccttcttcaaagctaacatgtatgagaattttggagacattggaatgaatatcaag
aaaatggtggatgagttccagcagattgcaaaaagtaaccagaacatccagacagtagag
gacatggccaaatttgttgacaattaccctgagtacagaaaaatgcacgggaatgtctca
aagcatgtgacactggtgacagagatgagcaagatagttgaggagaggaagcttatgtta
gtttctcaaacagagcaagagttggcttgcaatggtggacaaggggccgcatttgaggtt
gtgaaatatttg------------------------------------------------
------------------------------------------------------------
------------------------------------------------------------
------------------------------------------------------------
------------------------------------------------------------
------------------------------------------------------------
------------------------------------------------------------
------------------------------------------------------------
------------------------------------------------------------
-----------------------------------------
>PAFTOL009267
atggtgctggtaacggctgttcgagattacatcaatcggatgctcctagacatctccggc
atgaaagtactcatcctcgattcgcaaacggttagtattgtaagtgttgtctacagccag
tcagatcttctgaagaaggaagtgtttttggtrgaattggtagactcaatctccaagtcc
aaggaatcratgtctcatcttaaagctgtgtatttycttagacctacatcagaaaatgtt
cagctgttgaggcgtcagcttgctaaccctagatttggagagtatcacctttttttttcc
aacatattgaaggacacacagattcacattttagcagattctgatgagcatgaagctgtg
cagcaagtgcaggaattttatgcagatttcgttgctgtygatccttgccatttcactctc
aacatctctgcgaatcacctctatatgcttccagttgcaatggatccttcaaatctgcaa
cattattgcgatcgaattgttgatggaatttcrgcggttttcctggcmttaaaacgccgg
cccattattagataccagcggacatccgatattrcaaaaagaatwgcacaggagactggg
---------aaactgatgtatcagcaagaaagtggtctatttgactttcgaaggactgaa
atctctccrttgttgcttatattagacagaagggatgatcctgtcactcctctgctaaat
caatggacatatcaggcaatggttcatgagttgttaggcatccaagacaayaaagtggat
ttgcggaccattggaagtattccaaaagatcagcaggaggttgtactgtcctcagagcaa
gatgccttyttcaaagccaacatgtatgagaattttggagatattggaatgaatatcaag
aaaatggtggatgacttccagcagattgcaaaaagtaaccagaacatccagacaatagag
gacatggccaaatttgttgacaattaccctgagtacagaaaaatgcatgggaatgtctca
aagcatgtgacactrgtgacagagatgagcaagatagttgaggaaagaaggcttatgttg
gtttctcaaacagagcaagagttggcttgcaatggtggacaaggagcggcatttgaggtt
gtgtcggcatctttgag-------------------------------------------
------------------------------------------------------------
------------------------------gtga----cagcttgtgcartttctcttga
ag------caagctggtgttgasaagcggrctggggatttatatgggaatmgggatttgc
taaatatygctcgtaacatggctcgtggactgaagggtgtagagaatgtatatacacaac
accagccacttctattccagatgatggagagcatttctaagggrcggttgagggatgtcg
actatccatatgtaggaaatcactaccagcagggcagg----------------------
------------------------------------------------------------
------------------------------------------------------------
-----------------------------------------
>PAFTOL009269
------------------------------------------------------------
------------------------------gttagtattgtaagtgttgtctacagccag
tcagatcttctgaagaaggaagtgtttttggtggaattggtagactcaatctccaagtcc
aaggaatcgatgtctcatcttaaagctgtgtatttccttagacctacatcagaaaatgtt
cagctgttgaggcgtcagcttgctaaccctagatttggagagtatcacctttttttttcc
aacatattgaaggacacacagattcacattttagcagattctgatgagcatgaagctgtg
cagcaagtgcaggaattttatgcagatttcgttgctgttgatccttgccatttcactctc
aacatctctgcgaatcacctctatatgcttccagttgcaatggatccttcaaatctgcaa
cattattgcgatcgaattgttgatggaatttcggcggttttcctggcattaaaacgccgg
cccattattagataccagcggacatctgatattgcaaaaagaatagcacaggagactggg
---------aaactgatgtatcagcaagaaagtggtctatttgactttcgaaggactgaa
atctctccattgttgcttatattagacagaagggatgatcctgtcactcctttgctaaat
caatggacatatcaggcaatggttcatgagttgttaggcatccaagacaataaagtggat
ttgcagaccattggaagtattccaaaagatcagcaggaagttgtactgtcctcagagcaa
gatgccttcttcaaagccaacatgtatgagaattttggagatattggaatgaatatcaag
aaaatggtggatgacttccagcagattgcaaaaagtaaccagaacatccagacaatagag
gacatggccaaatttgttgacaattaccctgagtacagaaaaatgcatgggaatgtctca
aagcatgtgacactggtgacagagatgagcaagatagttgaggaaagaaggcttatgttg
gtttctcaaacagagcaagagttggcttgcaatrgtggacaaggagcggcatttgaggtt
gtgtcggcatctttgag-------------------------------------------
------------------------------------------------------------
------------------------------gtgg----cagcttgtgcagtttctcttga
ag------caagctggtgttgacaagcgggctggggatttatatgggaatcgggatttgc
taaatattgctcgtaacatggctcgtggactaaag-------------------------
------------------------------------------------------------
------------------------------------------------------------
------------------------------------------------------------
------------------------------------------------------------
-----------------------------------------
>PAFTOL009271
------------------------------------------------------------
------------------------------gttagtattgtaagtgttgtctacagccag
tcagatctactgaagaaggaagtgtttttggtagaattgatagactcaatttccaagtcc
aaggaatcaatgtctcatcttaaagcagtgtatttccttagacctacatcagaaaatatt
cagctgctgaggcgtcagctcgctaaccctagatttggagagtatcacctttttttttcc
aacatattgaaggacacgcagattcacattttagcagattctgatgagcatgaagctgtg
cagcaagtgcaggaattttatgcagatttcgtcgctgttgatccttgccatttcaccctc
aacatcttttcgaatcacctctacatgcttccagttgctatggacccttcaaatctgcaa
cattattgcgatcgaattgttgatggaatttcagcagtttttctggcattaaaacgccgg
cccattattagataccagcgaacatctgatattgcaaaaagaatagcacaggaaagtggg
---------aaactgatgtatcagcaagagagtggtctatttgactttcggaggggagaa
atctctccattgttgcttatattagacagaagggatgatcctgttactcctttgctaaat
caatggacgtatcaggyaatggttcatgaattgttaggcatccaggacaacaaagtggat
ttgcggaccattggaagtattccaaaagatcagcaggaggttgtactatcctcagagcaa
gatgccttcttcaaagctaacatgtatgagaattttggagatattggaatgaatatcaag
aaaatggtggatgagttccagcagattgcaaaaagtaaccagaacatccagacagtagag
gacatggcgaaatttgttgacaattaccccgagtacagaaaaatgcacgggaatgtctca
aagcatgtgacactggtgacagagatgagcaagatagttgaggagagaaagcttatgtta
gtttctcaaacagagcaagagttggcttgcaatggtggacaaggggccgcatttgaggtt
gtg---------------------------------------------------------
------------------------------------------------------------
-----------------------------------------cttgtgcagtttctcttga
ag------caagctggtgttgacaaacgcactggggatttatatggaaatcgggatttgc
taaatattgctcgtaacatggctcgtggactgaagggtgttgagaatgtgtacacacaac
accagccacttctattccagacaatggagagcatttctaaggggcggctgagggatgttg
actatccatatgtaggaaatcactaccagcaggccagg----------------------
------------------------------------------------------------
------------------------------------------------------------
-----------------------------------------
>PAFTOL009279
------------------------------------------------------------
------------------------------gttagtattgtaagtgttgtctacagccag
tcagatctactgaagaaggaagtgtttttggtagaattgatagactcaatttccaagtcc
aaggaatcaatgtctcatcttaaagcagtgtatttccttagacctacatcagaaaatatt
cagctgttgaggcgtcagctcgctaaccctagatttggagagtatcacctttttttttcc
aacatattgaaggacacgcagattcacattttagcagattctgatgagcatgaagctgtg
cagcaastgcaggaattttatgcagatttcgtcgctgttgatccttgccatttcaccctc
aacatcttttcaaatcacctctacatgcttccagttgcaatggacccttcaaatctgcaa
cattattgcgatcgaattgttgacggaatttcagcagtttttctggcattaaaacgtcgg
ccgattattagataccagcgaacatctgatatagcaaaaagaatagcacaggagagtggg
---------aaactgatgtatcagcaagagagtggtctatttgactttcggagggcagaa
atctctccattgttgcttatattagacagaagggatgatcctgttactcctttgctaaat
caatggacatatcaggyaatggttcatgagttgttaggcatccaagacaacaaagtggat
ttgcggaccattggaagtattccaaaagatcagcaggaggttgtactatcctcagagcaa
gatgccttcttcaaagctaacatgtatgagaattttggagatattggaatgaatatcaag
aaaatggtggatgagttccagcagactgcaaaaagtaaccagaacatccagacagtagag
gacatggccaaatttgttgacaattaccctgagtacagaaaaatgcatgggaatgtctca
aagcatgtgacattggtgacagagatgagcaagatagttgaggagagaaagcttatgtta
gtttctcaaacagagcaagagttggcttgcaatggtggacaaggggccgcatttgaggtt
gtg---------------------------------------------------------
------------------------------------------------------------
------------------------------------------------------------
------------------------------------------------------------
------------------------------------------------------------
------------------------------------------------------------
------------------------------------------------------------
------------------------------------------------------------
------------------------------------------------------------
-----------------------------------------
>PAFTOL009281
------------------------------------------------------------
------------------------------gttagtattgtaagtgttgtctacagccag
tcagatctactgaagaaggaagtgtttttggtagaattgatagactcaatttccaagtcc
aaggaaacaatgtctcatcttaaagcagtgtatttccttagacctacatcagacaatatt
cagctgttgaggcgtcagctcgctaaccctagatttggagagtatcacctttttttttcc
aacatattgaaggacacgcagattcacattttagcagattctgatgagcatgaagctgtg
cagcaagtgcaggaattttatgcagatttcgtcgctgttgatccttgccatttcaccctc
aacatcttttcgaatcacctctacatgctttcagttgcaatggacccttcaaatctgcaa
cattattgcgatcgaattgttgatggaatttcagcagtttttctggcattaaaacgccgg
cccattattagataccagcgaacatctgatattgcaaaaagaatagcacaggaaagtggg
---------aaactgatgtatcagcaagagagtggcttatttgactttcggagggcagaa
atctctccattattgcttatattagacagaagggatgatcctgttacccctttgctaaat
caatggacatatcaggcaatggttcatgagttgttaggcatccaagacaacaaagtggat
ttgcggaccattggaagtattccgaaagatcagcaggaggttgtactatcctcagagcaa
gatgccttcttcaaagctaacatgtatgagaattttggagatattggaatgaatgtgaag
aaaatggtggatgagttccagcagattgcaaaaagtaaccagaacatccagacagtagag
gacatggccaaatttgttgacaattaccctgagtacagaaaaatgcatgggaatgtctca
aagcatgtgacactggtgacagagatgagcaagatagttgaggagagaaagcttatgctg
gtttctcaaacagagcaagagttggcttgcaatggtggacaaggggccgcatttgaggtt
gtg---------------------------------------------------------
------------------------------------------------------------
------------------------------------------------------------
------------------------------------------------------------
------------------------------------------------------------
------------------------------------------------------------
------------------------------------------------------------
------------------------------------------------------------
------------------------------------------------------------
-----------------------------------------
>PAFTOL009283
------------------------------------------------------------
---------------ttaaattttgtgcaggttagtattgtaagtgttgtctacagccag
tcagatctactgaagaaggaagtttttttggtagaattgatagactcaatttccaagtcc
aaggaatcaatgtctcatcttaaagcagtttatttccttagacctacatcagaaaatatt
cagctgttgaggcgtcagctcgccaaccctagatttggagagtatcacctttttttttcc
aacatattgaaggacacgcagattcacattttagcagattctgatgagcatgaagctgtg
cagcaagtgcaggaattttatgcagatttcatcgctgttgatccttgccatttcaccctc
aagatcttttcaaatcacctctacatgcttccagttgcaatggacccttcaaatctgcaa
cattattgcgatcgaagtgttgacggaatttcagcagtttttctggcattaaaacgccgg
cccattattagataccagcgaacatctgatattgcaaaaagaatagcacaggaaagtggg
---------aaactgatgtatcagcaagagagtggtctatttgactttcggagggcagaa
atctctccattgttgcttatattagacagaagggatgatcctgttactcctttgctaaat
caatggacatatcaggcaatggttcatgagttgttaggcatccaagacaacaaagtggat
ttgcggaccattggaagtattccaaaagatcagcaggaggttgtactatcctcagagcaa
gatgccttcttcaaagctaacatgtatgagaattttggagatattggaatgaatatcaag
aaaatggtggatgagttccagcagactgcaaaaagtaaccagaacatccagacagtagag
gacatggccaaatttgttgacaattacccggagtacagaaaaatgcatggaaatgtctca
aagcatgtgacactggtgacggagatgagcaagatagttgaggagagaaagcttatgtta
gtttctcaaacagagcaagagttggcttgcaatggtggacaaggggccgcatttgaggtt
gtgaagtagttgatt---------------------------------------------
------------------------------------------------------------
-----------------------------------------cttgtgcagtttctcttga
ag------caagctggtgttgacaaacgcactggggatttatatggaaatcgggatttgc
taaatattgctcgtaacatggctcgtgggctgaaggtacttgaa----------------
------------------------------------------------------------
------------------------------------------------------------
------------------------------------------------------------
------------------------------------------------------------
-----------------------------------------
>PAFTOL009285
------------------------------------------------------------
------------------------------gttagtattgtaagtgttgtctacagccag
tcagatcttttgaagaaggaagtgtttttggtagaattggtagactcaatctccaagtcc
aaggaatcgatgtctcatcttaaagctgtgtatttccttagacctacatcagaaaatgtt
cagctgttraggcgtcagcttgctaaccctagatttggagagtatcacctttttttttcc
aacatattgaaggacacacagattcacattttagcagattctgatgagcatgaagctgtg
cagcaagtgcaggaagtttatgcagatttcgttgctgttgatccttgccatttcactctc
aacctctctgcgaatcacctctatatgcttccagttgcaatggatccttcaaatctgcaa
cattattgcgatcgaattgttgatggaatttcggcggttttcctggcattaaaacgccgg
cccattattagataccagcggacatccgatattgcaaaaagaatagcacaggagactggg
---------aaactgatgtatcagcaagaaagtggtctatttgactttcgaaggactgaa
atctctccattgttgcttatattagacaga---------------acttatgcactatat
tactttscat---aggcaatggttcatgagttgttaggcatccaagacaacaaagtggat
ttgcggaccattggaagtgttccaaaagatcagcaggaggttgtactgtcctcagagcaa
gatgccttcttcaaagccaacatgtatgagaattttggagatattggaatgaatatcaag
aaaatggtggatgacttccagcagattgcaaaaagtaaccagaacatccagacaatagag
gacatggccaaatttgttgacaattaccctgagtacagaaaaatgcatgggaatgtctca
aagcatgtgacactggtgacagagatgagcaagatagttgaggaaagaaggcttatgttg
gtttctcaaacagagcaagagttggcttgcaatggtggacaaggagccgcatttgaggtt
gtg---------------------------------------------------------
------------------------------------------------------------
------------------------------------------------------------
------------------------------------------------------------
------------------------------------------------------------
------------------------------------------------------------
------------------------------------------------------------
------------------------------------------------------------
------------------------------------------------------------
-----------------------------------------
>PAFTOL009287
------------------------------------------------------------
------------------------------gttagtattgtaagtgttgtctacagccag
tcagatctactgaagaaggaagtgtttttggtagaattgatagactcaatttccaagtcc
aaggaatcaatgtctcatcttaaagcagtgtatttccttagacctacatcagaaaatatt
cagctgttgaggcgtcagctcgccaaccctagatttggagagtatcacctttttttttcc
aacatattgaaggacacgcagattcacattttagcagattctgatgagcatgaagctgtg
cagcaagtgcaggaattttatgcagatttcgtcgctgttgatccttgccatttcaccctc
aacatcttttcaaatcacctctacctgcttccagttgcaatggacccttcaaatctgcaa
cattattgcgatcgaattgttgacggaatttcagcagtttttctggcattaaaacgccgg
cccattattagataccagcgaacatctgatattgcaaaaaggatagcacaggaaagtggg
---------aaactgatgtatcagcaagagagtggtctatttgactttcggagggcagaa
atctctccattgttgcttatattagacagaagggatgatcctgttactcctttgctcaat
caatggacatatcaggcaatggttcatgagttgttaggcatccaagacaacaaagtggat
ttgcggaccattggaagtattccaaaagatcagcaggaggttgtactatcctcagagcaa
gatgccttcttcaaagctaacatgtatgagaattttggagatattggaatgaatatcaag
aaaatggtggatgagttccagcagactgcaaaaagtaaccagaacatccagacagtagag
gacatggccaaatttgttgacaattacccggagtacagaaaaatgcatgggaatgtctca
aagcatgtgacactggtgacagagatgagcaagatagttgaggagagaaagcttatgtta
gtttctcaaacagagcaagagttggcttgcaatggtggacaaggggccgcatttgaggtt
gtg---------------------------------------------------------
------------------------------------------------------------
-----------------------------------------cttgtgcagtttctcttga
ag------caagctggtgttgacaaacgcactggggatttatatggaaatcgggatttgc
taaatattgctcgtaacatggctcgtggactgaagggtgttgagaatgtgtacacacaac
accagccacttctattccagacgatggagagcgtttctaaggggcggctgagggatgttg
actatccatatgtaggaaatcactaccagcaggccagg----------------------
------------------------------------------------------------
------------------------------------------------------------
-----------------------------------------
>PAFTOL009289
------------------------------------------------------------
------------------------------gttagtattgtaagtgttgtctacagccag
tcagatctactgaagaaggaagtatttttggtagaattgatagagtcaatttccaagtcc
aaggaatcaatgtctcatcttaaagcagtgtatttccttagacctacatcagaaaatatt
cagctgttgaggcgtcagctcgctaaccctagatttggagagaatcacctttttttttcc
aacatattgaaggacacrcagattcacattttagcagattckgatgagcatgaagctgtg
carcaagtgcaggaattttatgcagatttcgtcgctgttgatccttgccatttcaccctc
aacatcttttcgaatcacctctacatgcttccagtggcaatggacccgtcaaatctgcar
catttttgcgatcgaattgttgatggaatttcagcagtttttctggcactaaaacgccgg
cccattattagataccagcgaacatctgatattgcgaaaagaatagcacaggaaagtgrg
---------aaactgatgtatcagcaagagagtggtytatttgactttcggagggcagaa
atctctccattgttgcttatattagacagaagggatgatcctgttactcctttgctaaat
caatggacatatcaggcaatggttcatgagttgttaggcatccaggacaacaaagtggat
ttgcggaccattggaagtattccaaaagatcagcaggaggttgtactatcctcagagcaa
gatgccttcttcaaagctaacatgtatgagaattttggagatattggaatgaatatcaar
aaaatggtggatgagttccagcagattgcaaaaagtaaccagaacatacagacagtagag
gacatggcgaaatttgttgacaattaccctgagtacagaaaaatgcatgggaatgtctca
aagcatgtgacactggtgacagaaatgagcaagatagttgaggagagaaagcttatgtta
gtttcycaaacagagcaagagttggcttgcaatggtggacaagtggcmgcatttgaggtt
gtg---------------------------------------------------------
------------------------------------------------------------
------------------------------------------------------------
------------------------------------------------------------
------------------------------------------------------------
------------------------------------------------------------
------------------------------------------------------------
------------------------------------------------------------
------------------------------------------------------------
-----------------------------------------
>PAFTOL009291
------------------------------------------------------------
------------------------------gttagtattgtaagtgttgtctacagccag
tcagatctactgaagaaggaagtgtttttggtagaattgatagactcaatttccaagtcc
aaggaatcaatgtctcatcttaaagcagtgtatttccttagacctamatcagaaaatatt
cagctgttgaggcgkcagctcgccaaccctagatttggagagtatcacctttttttttcc
aacatattgaaggacacgcagattcacattttagcagattctgatgagcatgaagctgtg
cagcaagtgcaggaattttatgcagatttcgtcgctgttgatccttgccatttcaccctc
aacatcttttcaaatcacctctacctgcttccagttgcaatggacccttcaaatctgcaa
cattattgcgaycgaattgttgacggaatttcagcagtttttctggcattaaaacgccgg
cccattattagataccagcgaacatctgatattgcaaaaagaatagcacaggaaagtggg
---------aaactgatgtatcagcaagagagtggtctatttgactttcggagggcagaa
atctctccattgttgcttataytagacagaagggatgatcctgttactcctttgctcaat
caatggacatatcaggcaatggttcatgagttgttaggcatccaagacaacaaagtggat
ttgcggaccattggaagtattccaaaagatcagcaggaggttgtactatcctcagagcaa
gatgccttcttcaaagctaacatgtaygagaattttggagatattggaatgaatatcaag
aaaatggtggatgagttccagcagactgcaaaaagtaaccagaacatccagacagtagag
gacatggccaaatttgttgacaattacccggagtacagaaaaatgcatgggaatgtctca
aagcatgtgacactggtgacagagatgagcaagatagttgaggagagaaagcttatgtta
gtttctcaaacagagcaagagttggcttgcaatggtggacaaggggccgcatttgaggtt
gtg---------------------------------------------------------
------------------------------------------------------------
-----------------------------------------cttgtgcagtttctcttga
ag------caagctggtgttgacaaacgcactggggatttatatggaaatcgggatttgc
taaatattgctcgtaacatggctcgtggactgaagggtgttgagaatgtgtacacacaac
accagccacttctattccagacgatggagagcgtttctaaggggcggctgagggatgttg
actatccatatgtaggaaatcactaccagcaggccagg----------------------
------------------------------------------------------------
------------------------------------------------------------
-----------------------------------------
>PAFTOL009293
------------------------------------------------------------
------------------------------gttagtattgtaagtgttgtctacagccag
tcagatctactgaagaaggaagtttttttggtagaattgatagaytcaatttccaagtcc
aaggaatcaatgtctcatcttaaagcagtttatttccttagacctacatcagaaaatatt
cagctgttgaggcktcagctcgccaaccctagatttggagagtatcacctttttttttcc
aacatattgaaggacacrcagattcacattttagcagattctgatgagcatgaagctgtg
cagcaagtgcaggaattttatgcakatttcatcgctgttgatccttgccatttcaccctc
aacatcttttcaaatcacctctacatgcttccagttgcaatggacccttcaaatctgcaa
yawtattgygatcgaattgttgacggaatttcagcartttttctggcattaaaacgccgg
cccattattagataccagcgaacatctgatattgcaaaaagaatagcacaggaaagtggg
---------aaactgatgtatcagcaagagagtggtctatttgactttcggagggcagaa
atctctccattgttgcttatattagacagaagggatgatcctgttactcctttgctaaat
caatggacatatyaggcaatggttcatgagttgttrggcatccaagacaacaaagtggat
ttgcggaccattggaagtattccaaaagatcagcaggaggttgtactatcctcagagcaa
gatgccttcttcaaagctaacatgtatgagaattttggagatattggaatgaatatcaag
aaaatggtggatgagttccagcagactgcaaaaagtaaccagaacatccagacagtagag
gacatggccaaatttgttgacaattacccggagtacagaaaaatgcatggaaatgtctca
aagcatgtgacactggtgacagagatgagcaagatagttgaggagagaaagcttatgtta
gtttctcaaacagagcaagagttggcttgcaatggyggacaaggggcygcatttgaggyt
gtgacaaatcttctaaacaatg-agaatgtatctgatatcgatcgtctacgattggtgat
gctgtatgctttgcgctatgagaaagaaagtcctgtccagctgatgcaacttttcaacaa
gctggccgctaaat---ctccaaagtataagcct----ggggtaacggag----------
------------------------------------------------------------
------------------------------------------------------------
------------------------------------------------------------
------------------------------------------------------------
------------------------------------------------------------
------------------------------------------------------------
-----------------------------------------
>PAFTOL009295
------------------------------------------------------------
------------------------------------------------------------
------------------------------------------------------------
------------------------------------------------------------
------------------------------------------------------------
------------------------------------------------------------
------ctgcaggaattttatgcagatttcatcgctgttgatccttgccatttcaccctc
aacatcttttcaaatcacctctacatgcttccagttgcaatggacccttcaaatctgcaa
cattattgcgatcgrattgttgacggaatttcagcagtttttctggcattaaaacgccgg
cccattattagataccagcgaacatctgatattgcaaaaagaatwgcacaggaaagtggg
---------aaactgatgtatcagcaagagagtggtctatttgactttcggagggcagaa
atctctccattgttgcttatattagacagaagggatgatcctgttactcctttgctaaat
caatggacatatcaggcaatggttcatgagttgttaggcatccaagacaacaaagtggat
ttgcggaccattggaagtattccaaaagatcagcaggaggttgtactatcctcagagcaa
gatgccttcttcaaagctaacatgtatgagaattttggagatattggaatgaatatcaag
aaaatggtggatgagttccagcagactgcaaaaagtaaccagaacatccagacagtagag
gacatggccaaatttgttgacaattacccggagtacagaaaaatgcatggaaatgtctca
aagcatgtgacactggtgacagagatgagcargatagttgaggagagaaagcttatgtta
gtttctcaaacagagcaagagttggcttgcaatggtggacaaggggcygcatttgaggtt
gtgaagtagttgatt---------------------------------------------
------------------------------------------------------------
------------------------------------------------------------
------------------------------------------------------------
------------------------------------------------------------
------------------------------------------------------------
------------------------------------------------------------
------------------------------------------------------------
------------------------------------------------------------
-----------------------------------------
>PAFTOL009297
------------------------------------------------------------
------------------------------gttagtattgtaagtgttgtctacagccag
tcagatctactgaagaaggaagtgtttttggtagaattgatagactcaatttccaagtcc
aaggaatcaatgtctcatcttaaagcagtgtatttccttagaccaacatcagaaaatatt
cagctgttgaggcgtcagctcgctaaccctagatttggagagtatcacctttttttttcc
aacatattgaaggacacgcagattcacattttagcagattctgatgagcatgaagctgtg
cagcaagtgcaggaattttatgcagatttcgtcgctgttgatccttgtcatttcaccctc
aacatcttttcgaatcacctctacatgcttccagttgcaatggacccttcaaatctgcaa
cattattgcgatcgaattgttgatggaatttcagcagtttttctggcattaaaacgccgg
cccattattagataccagcgaatatctgatattgcaaaaagaatagcacaggaaagtggg
---------aaactgatgtatcagcaagagagtggtctatttgactttcggagggcagaa
atctctccattgttgcttatattagacagaagggatgatcctgttactcctttgctaaat
cagtggacatatcaggcaatggttcatgagttgttagacatccaagataacaaagtggat
ttgcggrccattggaagtattccgaaagatcagcaggaggttgtactatcctcagrgcaa
gatgccttcttcaaagctaacatgtatgagaattttggagatattggaatgaatatcaag
aaaatggtggatgatttccagcagattgcaaaaagtaaccagaacatccagacagtagag
gacatggccaaatttgttgacaattaccctgagtacagaaaaatgcacgggaatgtctca
aagcatgtgaccctggtgacagagatgagcaagatagttgaggagagaaagcttatgtta
gtttctcaaacagagcaagagttggcttgcaatggtggacaaggggccgcatttgaggyt
gtgacaaatcttctaaacaatg-agaatgtatctgatatcgatcgtctacgatcggtgat
gctgtatgctttgcgctatgagaaagaaagtcctgtccagctgatgcaacttttcaacaa
gctggccgctaaat---ctgcaaagtataagcct----gggcttgtgcagtttctcttga
ag------caagctggtgttgacaaacgcactggggatttatatggaaatcgagatttgc
taaatattgctcgtaacatggctcgtggactgaagggtgttgagaatgtgtacacacaac
accagccacttctattccagaygatggagagcatttctaaggggcggctgagggatgttg
actatccatatgtaggaaatcactaccagcaggccagg----------------------
------------------------------------------------------------
------------------------------------------------------------
-----------------------------------------
>PAFTOL009299
------------------------------------------------------------
------------------------------gttagtattgtaagtgttgtctacagccag
tcagatctactgaagaaagaagtgtttttggtagaattgatagactcaatttccaagtcc
aaggaatcaatgtctcatcttaaagcagtgtatttccttagacctacatcagaaaatatt
cagctgttgaggcgtcagctcgctaaccctagatttggagagtatcacctttttttttcc
aacatattgaaggacacacagattcacattttagcagattctgatgagcatgaagccgtg
cagcaagtgcaggaattttatgcagattttgtcgctgttgatccttgccatttcaccctc
aacatcttttcgaatcacctctacatgcttccagttgcaatggacccttcaaatctgcaa
cattattgcgatcgaattgttgatggaatttcagcagtttttctggcattaaaacgccgg
cccattattagataccagcgaacatctgatattgcaaaaagaatagcacaggaaagtggg
---------aaactgatgtatcagcaagagagtggtctatttgactttcggagggcagaa
atctctccattgttgcttgtattagayagaagggatgatcctgttacacctttgctaaat
caatggacatatcaggcaatggttcatkagttgttaggcatccaagacaacaaagtggat
ttgcggaccattggaagtattccaaaagatcagcaggaggtcgtactatcctcagagcaa
gatgccttcttcaaagctaacatgtatgagaattttggagacattggaatgaatatcaag
aaaatggtggatgagttccagcagattgcaaaaagtaaccagaacatccagacagtagag
gacatggccaaatttgttgacaattaccctgagtacagaaaaatgcacgggaatgtctca
aagcatgtgacactggtgacagagatgagcaagatagttgaggagagaaagcttatgtta
gtttctcaaacagagcaagagttggcttgcaatggtggacaaggggccgcatttgaggtt
gtgaaatatttg------------------------------------------------
------------------------------------------------------------
--------------------------------------------gtgcagtttctcttga
ag------caagctggtgttgacaaacgcactggggatttatatggaaatcgggatttgc
taaatattgctcgtaacatggctcgtggactgaagggtgttgagaatgtgtacacacaac
accagccacttctattccagacgatggagagcatttctaaggggcggctg----------
------------------------------------------------------------
------------------------------------------------------------
------------------------------------------------------------
-----------------------------------------
>PAFTOL009301
------------------------------------------------------------
---------------ttggcttttgcgcaggttagtattgtaagtgttgtctacagccag
tcagatctactgaagaaagaagtgtttttggtagaattgatggactcaatttccaagtcc
aaggaatcaatgtctcatcttaaagcagtgtatttccttagacctacatcagaaaatatt
cagctgttgaggcgtcagctcgctaaccctagatttggagagtatcacctttttttttcc
aacatattgaaggacacacagattcacattttggcagattctgatgagcatgaagctgtg
cagcaagtgcaggaattttatgcagattttgtcgctgttgatccttgccatttcaccctc
aacatcttttcgaatcacctctacatgcttccagttgcaatggacccttcaaatctgcaa
cattattgcgatcgaattgttgatggaatttcagcagtttttctggcattaaaacgccgg
cccattattagataccagcgaacatctgawattgcaaaaagaatagcacaggaaagtggg
---------aaactgatgtatcagcaagagagtggtctatttgactttcggagggcagaa
atctctccattgttgcttgtattagacagaagggatgatcctgttactcctttgctaaat
caatggacatatcaggcaatggttcatgagttgttaggcatacaagacaacaaagtggat
ttgcggaccattggaagtattccaaaagatcagcaggaggtcgtactatcctcagagcaa
gatgccttcttcaaaactaacatgtatgagaattttggagacattggaatgaatatcaag
aaaatggtggatgagttccagcagattgcaaaaagtaaccagaacatccagacagtagag
gacatggccaaatttgttgacaattaccctgagtacagaaaaatgcacgggaatgtctca
aagcatgtgacactggtgacagagatgagcaagatagttgaggagagaaagcttatgtta
gtttctcaaacagagcaagagttggcttgcaatggtggacaaggggccgcatttgaggtt
gtgaaatatttg------------------------------------------------
------------------------------------------------------------
------------------------------------------------------------
------------------------------------------------------------
------------------------------------------------------------
------------------------------------------------------------
------------------------------------------------------------
------------------------------------------------------------
------------------------------------------------------------
-----------------------------------------
>PAFTOL009303
------------------------------------------------------------
------------------------------------------agtgttgtctacagccag
tcagatctactgaagaaagaagtgtttttggtagaattgatagactcaatttccaagtcc
aaggaatcaatgtctcatcttaaagcagtgtatttccttagacctacatcagaaaatatt
cagctgttgaggcgtcagctcgctaaccctaggtttggagagtatcaccttatccgcccc
------------------------------------------------------------
---------------ttcccccaaagatttgctgctgttgatccttgccatttcaccctc
aacatcttttcgaatcacctctacatgcttccagttgcaatggacccttcaaatctgcaa
cattattgcgatcgaattgttgatggaatttcagcagtttttctggcattaaaacgccgg
cccattattagataccagcgaacatctgatattgcaaagagaatagcacaggaaagt---
------------------------------------------------------------
------------------------------------------------------------
------------------------------------------------------------
------------------------------------gaggtcgtactatcctcagagcaa
gatgccttcttcaaagctaacatgtatgagaattttggagacattggaatgaatatcaag
aaaatggtggatgagttccagcagattgcaaaaagtaaccagaacatccagacagta---
------------------------------------------------------------
------------------------------------------------------------
------------------------------------------------------------
------------------------------------------------------------
------------------------------------------------------------
------------------------------------------------------------
------------------------------------------------------------
------------------------------------------------------------
------------------------------------------------------------
------------------------------------------------------------
------------------------------------------------------------
------------------------------------------------------------
-----------------------------------------
>PAFTOL009311
------------------------------------------------------------
------------------------------gttagtgtcgtaagtgttgtctacagccag
tcagatctactgaagaaggaagtgtttttggtcgaattggtagactcaatttccaagtcc
aaggaatcaatgtctcatcttaaagctgtgtatttccttagacccacatcagaaaatatt
cagctgttgaggcgtcagcttgctagccctagatttggagagtatcacctttttttttcc
aacatattgaaggacacacagattcacattttagcagattcggatgagcatgaagctgtg
caacaagtgcaggaattttatgcagatttcgtcgctgtagatccttgccatttcactctt
aacatttctgcgaatcacctctatatgcttccagttgcaatggatccttcaaatctgcaa
cactattgtgatcgaattgttgatggtatttcagctgttttcctggcactaaagcgccgg
cccatcattagataccagcgaacatctgatattgcaaaaagaatagcgcaggaaactggg
---------aaactgatgtatcagcaagagagtggtctatttgactttaggagggcagaa
atttctccattgttgcttatattagacagaagggacgatcctgttactcctttgctaaat
caatggacatatcaggcaatggttcatgagttgataggcattcaagacaacaaagtggat
ttgcgggccagtggaaatttaccaaaagatcagcaggaggttgtactgtcttcagagcaa
gatgccttcttcaaagctaacatgtatgagaactttggagatattggaatgaatatcaag
aaaatggtggatgagttccagcagattgcaaaaagtaatcagaacatccagacaatagag
gacatggccaaatttgttgacaattaccccgagtacagaaaaatgcatgggaatgtttca
aagcatgtgacactggtgacagagatgagcaagatagttgaggagagaaagcttatgata
gtttctcaaacagagcaagagttggcttgcaatggtggacaaggggcagcatttgaggtt
gtgaagtagttgttgacatttt-atgctttgtctttaatcaat-----------------
------------------------------------------------------------
--------------------------------------aagcttgtgcagtttctcttga
ag------caagctggtgtggataaacgtactggggatttatttggaaatcgggatttgc
taaatattgctcgtaatatggcccgtggactgaagggtgttgagaatgtatacacacaac
accaaccacttctattccagacaatggagagcatttctaaggggcggttgagggatgttg
actatccgtatgttggaaatcactaccagcagggcagg----------------------
------------------------------------------------------------
------------------------------------------------------------
-----------------------------------------
>PAFTOL009313
------------------------------------------------------------
------------------------------gttagtacagtgagcgttgtctatagccag
tcagatctactgaagaaggaagtgtttttagtagagttggtagactcaatttccaagtcc
aaggaatcgatgtctcatcttaaagctgtgtacttccttagacctacatctgaaaatatt
cagctgctgaggcgtcagctcgctagccctagatttggagagtatcatctttttttctcc
aayatattaaaggacacacagattcacattttagcagattcagatgagcatgaagccgtg
caacaggtgcaggaattttatgcggattttgttgctgttgatcctttccatttcagtctc
aacatttctgcgaatcatctctatatgcttccagtkgcaatggatccttcaaatctgcaa
cactattgtgatcgaattgttgatggaatttcagcagttttcctkgcgctaaagcgtcga
cccattattagataccagcgaacatctgatattgcaaaaagaatagcacaggaaactggg
---------aaattgatgtatcagcaagagagtggtctttttgactttaggaggacggaa
atttctccattgttgcttgtrttagacagaagagacgatcctgttactccattgctaaac
caatggacttatcaggcaatggttcatgagttgataggcatccaagacaacaaggtggat
ttgagggccagtggaaaggttccaaaagatcaacaggaggttgtactgtcttcagagcaa
gatgcctttttcaaagcaaacatgtatgagaactttggrgatattggaataaatatcaag
aaaatggtggatgagttccagcaaattgcaaaaagcaaccagaacatccagacaatagag
gacatggccaaatttgttgacaattacccggagtayagaaaaatgcatgggaacgtttcr
aagcatgtgacgttggtgaccgagatgagcaagatagttgaggacagaaaacttatgata
gtttctcaaacagagcaagagttggcttgcaatggcggacaaggggcagcatttgaggtt
gtgaagtagttgtt----------------------------------------------
------------------------------------------------------------
----------------------------------------gcttgtgcagtttctcttga
ag------caagctggtgttgataaacgtactggggatttatttgggaaccgggatttgc
taaatattgctcgtaatatggcccgtggactgaagggggttgagaatgtgtacacacaac
accaaccacttctgttccaracaatggagagcatttctaagggrcggttgagggatgttg
actatccgtatgtgggaaatcactatcagcagggcagg----------------------
------------------------------------------------------------
------------------------------------------------------------
-----------------------------------------
>PAFTOL009315
atggtgctggtaactgcagttcgagattacatcaatcggatgctccaagacatatccggc
atgaaagtactcatcctcgattcacaaacggtattcaatctctccgtcaatttttctcta
atcatagtgttgcatgagaccatgaaatgtagggaattgatagactcaatttccaagtcc
aaggaatcaatgtctcatcttaaagctgtctttttccttagaccaacatcagaaaatatt
cagttgttaaggcgccagcttgctaaccctagatttggagagtatcacctttttttttcc
aacatattgaaggacacgcagattcacattttagcagattcggatgagcatgaagctgtg
caacaagtgcaggaattttatgcagatttcattgctgttgatccttgccacttcactctc
aacatttctgcgaatcacttctatatgcttccagttgcaatggatccttcaaatctgcaa
cattactgtgacagaattgttgatggaatttcagcggttttcctggcattaaagcgccgg
cccattattagataccagcgaacatctgatattgcaaaaagaatagcacaggaaactggg
---------aaattgatgtaccaacaagaaagtggtctatttgactttagaaggggagaa
attgctccattgttgcttatattagacaggagggacgatcctgttactcctttgctaaat
caatggacatatcaggcaatggttcatgagttgttgggcattcaagacaacaaagtggat
ttgcggaccattggaaatttaccaaaagatcagcag------------------------
------------------------------------------------------------
---------------------------------------------------------gag
gacatggccaaatttgttgacaattaccctgagtacagaaaaatgcatgggaatgtttca
aagcatgtgacactggtgacagagatgagcaagatagttgaggagagaaagcttatgatt
gtttctcaaacagagcaagagttggcttgcaatggtggacaagcggcggcatttgaggyt
gtgacaaatcttctaaacaatg-agaatgtatctgatattgatcgtttaagattggtgat
gctgtatgctttgcgctatgagaaggaaagtccagtccagctgatgca------------
----------------------------------------acttgtgcagtttttcttga
ag------caagctggtgtcgataaacgtactggggatttatttggaaatcgggatttgc
taaatattgctcgtaatatggcccgtggactgaagggtgttgagaatgtatacacacaac
accagccacttctattccagacgatggagagcatttctaaggggcggctgagggatgttg
attatccatatgtgggaaatcactaccagcagggcagg----------------------
------------------------------------------------------------
------------------------------------------------------------
-----------------------------------------
>PAFTOL009319
atggtgctggtaactgcagttcgagattacatcaatcggatgctccaagacatctccggc
atgaaagtattcatcctcgattcacaaamggttagtattgtaagtgttgtctacagccag
tcagatctactgaagaaggaagtttttttggtagaattgatagactcaatttccaagtcc
aaggaatcgatgtctcatcttaaagctgtctttttccttagaccaacatctgaaaatatt
caactcttaaggcgccagcttgccaaccctagatttggagagtatcacctttttttttcc
aacatattgaaggacacacagattcacattttagcagattcggatgagcatgaagctgtg
caacaagtgcaggaattttatgcagatttcattgctgttgatatttgccacttcactctc
aatatttctgcgaatcacctctatatgcttccagttgcaatggatccttcaaatctgcaa
cattactgtgacagaattgttgacggaatttcagcggttttcctggcattaaagcgccgt
cccatcattagataccagcgaacatctgatattgcaaaaagaatagcacaggaaactggg
---------aaattgatgtaccagcaagaaggtggtctatttgactttaggaggggagaa
attgctccattgttgcttatattagacagaagggacgatcctgttactcctttgctaaat
caatggacatatcaggcaatggttcatgagttgttgggcattcaagacaacaaagtggat
ttgcgagccattggaaatttaccaaaagatcagcaggaggttgtactgtcttcagagcaa
gatgccttcttcaaagctaacatgtatgagaactttggagatattggaatgaatatcaag
aaaatggtggatgagttccagcagatttcaaaaagtaaccagaacatccagacaatagag
gatatggccaaatttgttgacaattaccctgactacagaaaaatgcatgggaatgtttca
aagcatgtgacacttgtgacagagatgagcaagatagttgaggagagaaagcttatgatt
gtttctcaaacagagcaagagttggcttgcaatggtggacaagcggcggcatttgaggcg
gtgacaaatcttctaaacaatg-agaatgtatctgatattgatcgtctaagattggtgat
gctgtatgctttgcgctatgagaaggaaagtccagtccagctgatgcaacttttcaacaa
gctggcttctaaat---gtgccaagtataaacct----ggggtaatggag----------
------------------------------------------------------------
------------------------------------------------------------
------------------------------------------------------------
------------------------------------------------------------
------------------------------------------------------------
------------------------------------------------------------
-----------------------------------------
>PAFTOL009321
atggtgctggtgacagcagttcgagattacatcaatcggatgctgcaagacatctccggc
atgaaagtactcatcctcgattcacaaamggttagtattgtaagtgttgtctacagccag
tcagatctactaaagaaggaagtttttttggtagaattgatagactcaatttccaagtcc
aaggaatcaatgtctcatcttaaagcagtatacttccttagaccaacatcagaaaatatt
cagctgttgaggcgccagcttgctaaccctagatttggagagcatcatctttttttttcc
aatatattgaaggacacgcagattcacattttagcagattcggatgagcatgaagctgtg
caacaagtacaggaattttatgcagatttcattgctgttgatccttgccacttcactctc
aacatttctgcgaatcatctctatatgcttccagttgcaatggatccttcaaatctgcaa
cattactgtgacagaattgttgatggaatttcagcagtcttcctggcacttaagcgccgg
cctattatcagataccagcgaacatctgatattgcaaaaagaatagcacaggaaactggg
---------aaattgatgtaccagcaggaaagcggtctatttgactttaggaggggagaa
attgctccattgttgcttatattagacagaagggacgatcctgttactcctttgctaaat
caatggacatatcaggcaatggttcatgatttgttgggcattcaagacaacaaagtggat
ttgcgagccattggaaatttaccaaaagatcagctggaggttgtattgtcttcagagcaa
gatgccttcttcaaagctaacatgtatgagaactttggagatattggaatgaatatcaag
aaaatggtggatgagttccagcagatagcaaaaagtaaccagaacatccagacaatagag
gacatggccaaatttgttgacaattaccctgagtacagaaaaatgcatgggaatgtttca
aagcatgtgacactcgtaacagagatgagcaagatagttgaggagagaaagcttatgaca
gtttctcaaacggagcaagagttggcttgcaatggtggacaagcggcagcatttgaggtt
gtgaagtagttgtt----------------------------------------------
------------------------------------------------------------
----------------------------------------gcttgtgcagtttctcttga
ag------caagccggtgtcgataaacgtactggggatttatttggaaatcgggatttgc
taaatattgctcgtaatatggcccgtggactgaagggtgttgagaatgtatacacacaac
accagccgcttctattccagatgatggagagcatttctaaggggcgg-------------
------------------------------------------------------------
------------------------------------------------------------
------------------------------------------------------------
-----------------------------------------
>PAFTOL013501
------------------------------------------------------------
------------------------gtgcaggttagtattgtaagtgttgtctacagccag
tcagatctactgaagaaggaagtgtttttggtagaattgatagactcaatttccaagtcc
aaggaatcaatgtctcatcttaaagcagtgtatttccttagacctacgtcagaaaatatt
cagctgttgaggcgtcagctcgccaaccctagatttggagagtatcacctttttttttcc
aacatattgaaggacacgcagattcacattttagcagattctgatgagcatgaagctgtg
crgcaagtgcaggaattttatgcagatttcgtcgctgttgatccttgccatttcaccctc
aacatcttttcaaatcacctctacatgcttccagttgcaatggacccttcaaatctgcaa
crttattgcgatcgaattgttgacggaatttcagcagtttttctggcattaaaacgccgg
cccattattagataccagcgaacatctgatattgcaaaaagaatagcacaggaaagtggg
---------aaactgatgtatsagcaagagagtggtctatttgactttcggagggcagaa
atctctccattgttgcttatattagacagaagggatgatcctgttactcctttgctaaat
cagtggacatatcaggcaatggttcatgagttgttaggcatccaagacaacaaagtggat
ttgcggaccattggaagtattccaaaagatcagcaggaggttgtactatcctcagagcaa
gatgccttcttcaaagctaacatgtatgagaattttggagatattggaatgaatatcaag
aaaatggtggatgagttccagcagactgcaaagagtaaccagaacatccagacagtagag
gacatggccaaatttgttgacaattacccggagtacagaaaaatgcatgggaatgtctca
aagcatgtgacactggtgacagagatgagcaagatagttgaggagagaaagcttatgttr
gtttctcaaacagagcaagagttggcttgcaatggtggacaaggggccgcatttgaggtt
gtgaagtagttgatttcgg-----------------------------------------
---------------------------------------------------cttctttga
ggtgac---------------------------------agcttgtgcagtatctcttga
ag------caagctggtgttgacaaacgcactggggatttatatggaaatcgggatttgc
taaatattgctcgtaacatggctcgtggactgaaggtacttgaactttgtcagacaaaa-
------------------------------------------------------------
------------------------------------------------------------
------------------------------------------------------------
------------------------------------------------------------
-----------------------------------------
>SRR5036296
------------------------------------------------------------
------------------------------gttagtattgtaagtgttgtctacagccag
tcagatctactgaagaaagaagtgtttttggtagaattgatagactcaatttccaaatcc
aaggaatcaatgtctcatcttaaagcagtgtatttccttagacctacatcagaaaatatt
cagctgttgaggcgtcagctcgctaaccctagatttggagagtatcacctttttttttcc
aacatattgaaggacacacagattcacattttagcagattctgatgagcatgaagctgtg
cagcaagtgcaggaattttatgcagattttgtcgctgttgatccttgccatttcaccctc
aacatcttttcgaatcacctctacatgcttccagttgcaatggacccttcaaatctgcaa
cattattgcgatcgaattgttgatggaatttcagcagtttttctggcattaaaacgccgg
cccattattagataccagcgaacatctgatattgcaaaaagaatagcacaggaaagtggg
---------aaactgatgtatcagcaagagagtggtctatttgactttcggagggcagaa
atctctccattgttgcttgtattagacagaagggatgatcctgttactcctttgctaaat
caatggacatatcaggcaatggttcatgagttgttaggcatccaagacaacaaagtggat
ttgcggaccattggaagtattccaaaagatcagcaggaggtcgtactatcctcagagcaa
gatgccttcttcaaagctaacatgtatgagaattttggagacattggaatgaatatcaag
aaaatggtggatgagttccagcagattgcaaaaagtaaccagaacatccagacagtagag
gacatggccaaatttgttgacaattaccctgagtacagaaaaatgcatgggaatgtctca
aagcatgtgacactggtgacagagatgagcaagatagttgaggagagaaagcttatgtta
gtttctcaaacagagcaagagttggcttgcaatggtggacaaggggccgcatttgaggct
gtgacaaatcttctaaacaatg-acaatgtgtctgatattgatcgtctacgattggtgat
gctgtatgctttgcgctatgagaaagaaagtcctgtccagctgatgcaacttttcaacaa
gctggccgctaaat---ctgcaaagtataagcct----gggcttgtgcagtttctcttga
ag------caagctggtgttgacaaacgcactggggatttatatggaaatcgggatttgc
taaatattgctcgtaacatggctcgtggactgaagggtgttgagaatgtgtacacacaac
accagccacttctattccagacgatggagagcatttctaaggggcggctgagggatgttg
actatccatatgtaggaaatcactaccagcaggccagg----------------------
------------------------------------------------------------
------------------------------------------------------------
-----------------------------------------
>SRR5137211
------------------------------------------------------------
------------------------------gttagtattgtaagtgttgtctacagccag
tcagatctactgaagaaagaagtgtttttggtagaattgatagactcaatttccaagtcc
aaggaatcaatgtctcatcttaaagcagtgtatttccttaggcctacatcagaaaatatt
cagctgttgaggcgtcagctcgctaaccctagatttggagagtatcacctttttttttcc
aacatattgaaggacacacagattcacattttagcagattctgatgagcatgaagccgtg
cagcaagtgcaggaattttatgcagattttgttgctgttgatccttgccatttcaccctc
aacrtcttttcgaatcacctctacatgcttccagttgcgatggacccttcaaatctgcaa
cattattgcgatcgaattgttgatggaatttcagcagtttttctggcattaaaacgccgg
cccattattagataccagcgaacatctgatattgcaaaaagaatagcacaggaaagtggg
---------aaactgatgtatcagcaagagagtggtctatttgactttcggagggcagaa
atctctccattgttgcttgtattagacagaagggatgatcctgttactcctttgctaaat
caatggacatatcaggcaatggttcatgagttgytaggcatccaagacaacaaagtggat
ttgcggaccattggaagtattccaaaagatcagcaggaggtcgtactatcctcagagcaa
gatgccttcttcaaagctaacatgtatgagaattttggagacattggaatgaatatcaag
aaaatggtggatgagttccagcagattgcaaaaagtaaccagaacatccagacagtagag
gacatggccaaatttgttgacaattaccctgagtacagaaaaatgcacgggaatgtctca
aagcatgtgacactggtgacagagatgagcaagatagttgaggagagaaagcttatgtta
gtttcccaaacagagcaagagttggcttgcaatggtggacaaggrgccgcatttgaggyt
gtgacaaatcttctaaacaatg-agaatgtgtctgatattgatcgtctacgattggtgat
gctgtatgctttgcgctatgagaaagaaagtcctgtccagctgatgcaacttttcaacaa
gctggccgctaaat---ctgcaaagtataagcct----gggcttgtgcagtttctattga
ag------catgctggtgttgacaaacgcactggggatttatatggaaatcgggatttgc
tgaatattgctcgtaacatggctcgtggactgaagggtgttgagaatgtgtacacacaac
accagccacttctattccagacaatggagagcatttctaaggggcggctgagggatgttg
actatccatatgtaggaaatcactaccagcaggcccggccacaagatgtcatcattttta
ttgttggcggaacaacctatgaggaagcacgttctgtagctctgctaaattccaccaatt
ccggcattcgttttatacttgggggcacaacaattttgaattcgaagaggtac-------
-----------------------------------------
>SRR5137212
------------------------------------------------------------
------ataacatatttaacatttgcgcaggttagtattgtaagtgttgtttacagccag
tcagatctactgaagaaggaagtatttttggtggaattggtagactcaatttccaagtcc
aaggaatcgatgtctcatcttaaagctgtgtatttccttagacccacatcagaaaatatt
cagctgttgaggcgtcagctcgctaaccctagatttggagagtgtcacctttttttttcc
aacatattgaaggacacacagattcacattttagcagattctgatgagcatgaagctgtg
cagcaagtgcaggaattttatgcagatttcatcgctgttgatccttgccatttcactttc
aacatctctgcgaatcacctctatttgcttccagttgcaatggatccttcaaatctgcaa
cattattgcgatcgagttgttgatggaatttcggcggttttcctggcattaaaacgccgg
cccattattagataccagcgaacatctgatatagcaaaaagaatagcgcaggaaactggg
---------aaactgatgtatcagcaagagagtggtctatttgactttcgaaggacagaa
atctctccgttgttgcttatattagacagaagggatgaccctgttactcctttgctaaat
caatggacatatcaggcaatggttcatgagttgttgggcattcaagacaacaaagtggat
ttgcggaccattggaagtatcccaaaagatcagcaggaggttgtactgtcctcagagcaa
gacgccttcttcaaagctaacatgtatgagaattttggagatattggaatgaatatcaag
aaaatggtggatgagttccagcagattgcaaaaagtaaccagaatatccagacagtagag
gacatggccaaatttgttgacaattaccctgagtacagaaaaatgcatgggaatgtttca
aagcatgtgacactggtgacagagatgagcaagatagttgaggagagaaagcttatgttg
gtttctcaaacagagcaagaattggcttgcaatggtggacaaggggccgcatttgaggta
gtg---------------------------------------------------------
------------------------------------------------------------
------------------------------------------------------------
------------------------------------------------------------
------------------------------------------------------------
------------------------------------------------------------
------------------------------------------------------------
------------------------------------------------------------
------------------------------------------------------------
-----------------------------------------
>SRR5137213
------------------------------------------------------------
------------------------------gttagtattgtaagtgttgtctacagccag
tcagatctactgaagaaagaagtgtttttggtagaattgatagactcaatttccaagtcc
aaggaatcaatgtctcatcttaaagcagtgtatttccttagacctacatcagaaaatatt
cagctgttgaggcatcagctcgctaaccctagatttggagagtatcacctttttttttcc
aacatattgaaggacacacagattcacattttggccgattctgatgagcatgaagctgtg
cagcaactgcaggaattttatgcagattttgtcgctgttgatccttgccatttcaccctc
aacatcttttcgaatcacctctacatgcttccagttgcaatggacccttcaaatctgcaa
cattattgcgatcgaattgttgatggaatttcagcagtttttctggcattaaaacgccgg
cccattattagataccagcgaacatctgatattgcaaaaagaatagcacaggaaagtggg
---------aaactgatgtatcagcaagagagtggtctatttgactttcggagggcagaa
atctctccattgttgcttgtattagacagaagggatgatcctgttactcctttgctaaat
caatggacatatcaggcaatggttcatgagttgttaggcatccaggacaacaaagtggat
ttgcggacaattggaagtattccaaaagatcagcaggaggtcgtactatcctcagagcaa
gatgccttcttcaaagctaacatgtatgagaattttggagacattggaatgaatatcaag
aaaatggtggatgagttccagcagattgcaaaaagtaaccagaacatccagacagtagaa
gacatggccaaatttgttgacaattatcctgagtacagaaaaatgcacggtaatgtctca
aagcatgtgacactggtgacagagatgagcaagatagttgaggagagaaagcttatgtta
gtttctcaaacagagcaagaattggcttgcaatggtggacaaggggccgcatttgaggyt
gtgacaaatcttctaaacaatg-agaatgtgtctgatattgatcgtctacgattggtgat
gctgtatgctttgcgctatgagaaagaaagtcctgtccagctgatgcaacttttcaacaa
gctggccgctaaat---ctgcaaagtataagcct----ggggtaatggag----------
------------------------------------------------------------
------------------------------------------------------------
------------------------------------------------------------
------------------------------------------------------------
------------------------------------------------------------
------------------------------------------------------------
-----------------------------------------
>SRR7905849
atggtgctggtaacggcagttagagattacatcaatcggatgctccaagacatctccggc
atgaaagtactcatcctcgattcgcaaacggttagtattgtaagtgttgtctacagccag
tcagatctactgaagaaggaagtgtttttggtagaattggtagactcaatttccaagtcc
aaggaatcgatgtctcatcttaaagctgtgtatttccttaggcctacatcagaaaatatt
cagctattgaggcgtcagctcgctaaccctagatttggagagtatcacctttttttttcc
aacctattgaaggacacacagattcacattttagcagactctgatgagcatgaagctgtg
cagcaagtgcaggaattttatgcagatttcgtcgctgttgatcctttccatttcactctc
aacatctctgcgaatcacctctatatgcttccagttgcgatggatcctacaaatctgcaa
cattattgcgatcgaattgttgatgggatttcggcagttttcctggcattaaaacgccgg
cccaktattagataccagcgaacatctgatattgcaaaaagaatagcacaggaaactggg
---------aaactgatgtatcagcaagagagtggtctatttgactttcggaggacagaa
atctctccattgttgcttatattagacagaagggatgatcccgttactcctttgctaaat
caatggacatatcaggcaatggttcatgagttgttaggcatccaagacaacaaagtggat
ttgcggaccattggaagtattccaaaagatcagcaggagattgtcctgtcctcagagcaa
gatgccttcttcaaagctaacatgtatgagaattttggagatattggaatgaatatcaag
aaaatggtggatgagttccagcagattgcaaaaagtaaccagaacatccagacagtagag
gacatggccaaatttgttgacaattaccctgagtacagaaaaatgcatgggaatgtctca
aagcatgtgacactggtgacagagatgagcaagatagttgaggagagaaagcttatgttg
gtttctcaaacagagcaagagttggcctgcaatggtggacaaggggcagcatttgaggct
gtgacaaatcttctaagcaatg-agaatgtatctgatatcgatcgtctacgattggtgat
gctgtatgccttgcgctatgagaaagaaagtccggtccagctgatgcaacttttcaacaa
gctggctgctaaat---ctgcaaagtataagcct----gggcttgtgcagtttctcttga
ag------caagctggtgttgaaaaacgcactggggatttatayggaaatcgggatttgc
taaatattgctcgtaacatggctcgtggactgaagggtgttgagaatgtatacacacaac
accagccacttctattccagatgatggagagcatttctaaggggcggttgagggatgttg
actatccatatgtaggaaatcactaccagcaggccaggccacaagatgtcgtcattttta
ttgttggcgggacaagctatgaggaagcacgttctgtagctctgctaaattccaccaatt
ccggcattcgttttatacttgggggcacaacaattttgaattcaaagaggttcttgaagg
accttgaagaagctcacagacaaattcggtccagcagcaca
>SRR7905861
atggtgctggtaactgcagttcgagattacatcaatcggatgctccaagacatttccgga
atgaaagtactcatcctcgattcgcaaacggttagtattgtaagtgttgtctacagccag
tcagatctactgaagaaggaagtatttttggtagaattgatagactcaatttccaagtcc
aaggaatcaatgtctcatcttaaagcagtgtatttccttagacctacatcagaaaatatt
cagctgttgaggcgtcagctcgcgaaccctagatttggagagtatcacctttttttttcc
aacatattgaaggacacgcagattcacattttagcagattctgatgagcatgaagctgtg
cagcaagtgcaggaattttatgcagatttcgtcgctgttgatccttgccatttcaccctc
aacatcttttcgaatcacctctacatgcttccagtggcaatggacccgtcaaatctgcaa
cattattgcgatcgaattgttgatggaatttcagcagtttttctggcattaaaacgccgg
cccattattagataccagcgaacatctgatattgcaaaaagaatagcacaggaaagtggg
---------aaactgatgtatcagcaagagagtggtctatttgactttyggagggcagaa
atctctccattgttgcttatattagacagaagggatgatcctgttactcctttgctaaat
caatggacatatcaggcaatggttcatgagttgttaggcatccaagacaacaaagtggat
ttgcggaccattggaagtattccaaaagatcagccggaggttgtactatcctcagagcaa
gatgccttcttcaaagctaacatgtatgagaattttggagatattggaatgaatatcaag
aaaatggtggatgagttccagcagattgcaaamagtaaccagaacatacagacagtagag
gacatggccaaatttgttgacaattaccctgagtacagaaaaatgcatgggaatgtctca
aagcatgtgacactggtgacagaaatgagcaagatagttgaggagagaaagcttatgtta
gtttctmaaacagagcaagagttggcttgcaatggtggacaaggggctgcatttgaggct
gtgacaaatcttctaaacaatg-agaatgtatctgatattgatcgtctacgattggtgat
gctttatgctttgcgctatgagaaggaaagtcctgtccagctgatgcaacttttcaacaa
gctggccgctaaat---ctgcaaagtataagcct----gggcttgtgcagtttctcttga
ag------caagctggtgttgacaaacgaactggggatttatatggaaatcgggatttgc
taaatattgctcgtaacatggctcgtggactgaagggtgttgagaatgtgtacacacaac
accagccacttctattccagacgatggagagcatttctaaggggcggctgagggatgttg
actatccatacgtaggaaatcactaccagcaggccaggccacaagatgtcgtcattttta
ttgttggcggaacaacctatgaggaagcgcgttctgtagctctgctaaattccaccaatt
ccggcattcgttttatacttgggggcacgacgattttgaattcgaagaggttcttgaagg
accttgaagaagcccacagacaaattcggtccagcagc---
>SRR7905862
atggtgctggtaacggcagttcgagattacgtsaatcggatgctccaagacatctccggc
atgaaagtactcatcctcgattcrcaaacggttagtattgtaagtgttgtctacagccag
tcagatcttctgaagaaggmagtgtttttggtagaattggtagactcaatctccaagtcc
aaggaatckatgtctcatcttaaagctgtgtatttccttagacctacatcagaaaatgtt
cagctgttgaggcgtcagcttgctaaccctagatttggagagtatcayctttttttttcc
aacatattgaaggacacacagattcacattttagcagattctgatgagcatgaagctgtg
cagcaagtgcaggaattttatgcagatttcgttgctgttgatccttgccatttcactctc
aacatctctgcgaatcacctctatatgcttccagttgcawtggatccttcaaatctgcaa
cattattgcgatcgaattgttgatggaatttcggcggttttcctggcattaaaacgccgg
cccattattagataccagcgaacatccgatattgcaaaaagaatagcacaggagactggg
---------aaactgatgtaccagcaagaaagtggtctatttgactttcgaaggactgaa
atctctccattgttgcttatactagacagaagggatgatcctgtcactcctttgctaaay
caatggacatatcaggcaatggttcatgagttgttaggcatmcaagacaacaaagtggat
ttgcggacyattggaagtattccaaawgatcagcaggaggttgtactgtcttcagagcaa
gatgccttcttcaaagccaacatgtatgagaattttggagatattggaatgaatatcaar
aaaatggtggatgacttccagcagattgcaaaaagtaaccagaacatccagacaatagag
gacatggccaaatttgttgacaattaccctgagtacagaaaaatgcatgggaatgtctca
aagcatgtgacactggtgacagagatgagyaagatagttgaggaaagaaagcttatgttg
gtttctcaaacagagcaagagttggcttgcaatggtggacaaggagcygcatttgaggct
gtgacaaatcttttaagcaatg-agaatgtatctgatatcgaccgtctacgattggtgat
gctgtatgctttgcgctatgagaaagaaagtccggtccagctgatgcaacttttcaacaa
gctggctgctaaat---ctgcaaagtataagcct----gggcttgtgcagtttctmttga
ag------caagctggtgttgacaagcggactggggatttatttgggaatcgggatttgc
taaatatwgctcgtaacatggctcgtggactgaagggtgtagagaatgtatatacacaac
accagccacttctattccagatgatggagagcatttctaaggggcggttgagggatgtcg
actatccatatgtaggaaatcactaccagcagggcaggccgcaagatgtygtcattttta
ttgttggcgggacaacctatgaggaagcacgttctgtagctctgctaaattccaccaatt
ctggcattcgttttatacttggaggcacagcaattttgaattccaagaggttcytgaagg
accttgaagaagctcacagacaaattcggtccagcagcaca
>SRR8327214
atggtgctggtaactgcagttcgagattacatcaatcggatgctcctagacatttccggc
atgaaagtactcatcctcgattcgcaaacggttagtattgtaagtgttgtctacagccag
tcagatctactgaagaaggaagtatttttggtagaattgatagagtcaatttccaagtcc
aaggaatcaatgtctcatcttaaagcagtgtatttccttagacctacatcagaaaatatt
cagctgttgaggcgtcagctcgctaaccctagatttggagagaatcacctttttttttcc
aacatattgaaggacacgcagattcacattttagcagattctgatgagcatgaagctgtg
cagcaagtgcaggaattttatgcagatttcgtcgctgttgatccttgccatttcaccctc
aacatcttttcgaatcacctctacatgcttccagtggcaatggacccgtcaaatctgcaa
catttttgcgatcgaattgttgatggaatttcagcagtttttctggcactaaaacgccgg
cccattattagataccagcgaacatctgatattgcgaaaagaatagcacaggaaagtggg
---------aaactgatgtatcagcaagagagtggtctatttgactttcggagggcagaa
atctctccattgttgcttatattagacagaagggatgatcctgttactcctttgctaaat
caatggacatatcaggcaatggttcatgagttgttaggcatccaggacaacaaagtggat
ttgcggaccattggaagtattccaaaagatcagcaggaggttgtactatcctcagagcaa
gatgccttcttcaaagctaacatgtatgagaattttggagatattggaatgaatatcaaa
aaaatggtggatgagttccagcagattgcaaaaagtaaccagaacatacagacagtagag
gacatggcgaaatttgttgacaattaccctgagtacagaaaaatgcatgggaatgtctca
aagcatgtgacactggtgacagaaatgagcaagatagttgaggagagaaagcttatgtta
gtttctcaaacagagcaagagttggcttgcaatggtggacaagtggcagcatttgaggct
gtgacaaatcttctaaacaatg-agaatgtatctgatatcgatcgtctacggttggtgat
gctttatgctttgcgctatgagaaagaaagtcctgtccagctgatgcaacttttcaacaa
gctggccgctaaat---ctgcaaagtataagcct----gggcttgtgcagtttctcttga
ag------caagctggtgttgacaaacgaactggggatttatatggaaatcgggatttgc
taaatattgctcgtaacatggctcgtggactgaagggtgttgagaatgtgtacacacaac
accagccacttctattccagacgatggagagcattactaaggggcggctgagggatgttg
actatccatatgtaggaaatcactaccagcaggccaggccacaagatgttgtcattttta
ttgttggcggaacaacctatgaggaagcgcgttctgtagctctgctaaatgccaccaatt
ccggcattcgttttatacttgggggcacgacaattttgaattcgaagaggttcttgaagg
accttgaagaagcccacagacaaattcggtccagcagcaca
