# Supplementary material for: Phylogenomics and classification of Cactaceae based on hundreds of nuclear genes
Source: Plant Syst Evol. 2025 Aug 11;311(5):28. doi: 10.1007/s00606-025-01948-z (PMC12339657; doi:10.1007/s00606-025-01948-z)
Supplement: Supplementary file 4 — Online Resource 4: Containing alignments and RAxML gene trees for all included loci and all phylogenetic datasets (ZIP 10372 KB) [file 606_2025_1948_MOESM4_ESM.zip › de Vos et al_ESM_4/ESM_data_alignments/QCP/6270_consensus.mafft.fasta]

>PAFTOL004547
------------------------------------------------------------
------------------------------------------------------------
---------------------------------------cagcaatatggtgatagcatt
gatcttgatggttttgacatagactatgggaatgaggttgtgacactgaagcttggagat
cttggtacctatgttgtaaacaaacagacaccaa-ataggcagatttggctgtctt----
ctccagtg----------------------------------------------------
------------------------------------------------------------
-----
>PAFTOL004553
------------------------------------------------------------
------------------------------------------------------------
---------------------------------------cagcaatatggtgatagcatt
gatcttgatggttttgacatagactatgggaatgaggttctgacaatgaagcttggagat
cttggtacctatgttgtaaacaaacagacaccaa-ataggcagatttggctgtctt----
ccccagtg----------------------------------------------------
------------------------------------------------------------
-----
>PAFTOL004555
------------------------------------------------------------
------------------------------------------------------------
---------------------------------------cagcaatatggtgatagcatt
gatcttgatggttttgacatagactatgggaatgaggttctgacactgaagcttggagat
cttggtacctatgttgtaaacaaacagacaccaa-ataggcagatttggctgtctt----
ccccagtg----------------------------------------------------
------------------------------------------------------------
-----
>PAFTOL004556
------------------------------------------------------------
------------------------------------------------------------
---------------------------------------caggaatatggtgatagcatt
gatcttgatggttttgacatagactatgggaatgaggttctgacactgaagcttggagat
cttggtacctatgttgtaaacaaacagacaccaa-ataggcagatttggctgtctt----
cccctgta----------------------------------------------------
------------------------------------------------------------
-----
>PAFTOL004560
------------------------------------------------------------
------------------------------------------------------------
---------------------------------------caggaatatggtgatagcatt
gatcttgatggttttgacatagactatgggaatgaggttctgacactgaagcttggagat
cttggtacctatgttgtaaacaaacagacaccga-ataggcagatttggctgtctt----
ccccagta----------------------------------------------------
------------------------------------------------------------
-----
>PAFTOL004561
------------------------------------------------------------
------------------------------------------------------------
------------------------------------------------------------
------------------------------------------------------------
------------------------------------------------------------
--------agcggtccctctagatatgactgggatcggaatactcaagcttggatctacc
gtcgaactcaagccaatttgttgaaagttttggagagcgaaattgagaagctgtgcggca
aa---
>PAFTOL004562
------------------------------------------------------------
------------------------------------------------------------
---------------------------------------caggaatatggcgatagcatt
gatcttgatggttttgacatcgactatgggaatgaggttctgacactgaagcttggagat
cttggtacctatgtcataaacaaacagacaccaa-ataggcagatttggctgtctt----
ccccagta----------------------------------------------------
------------------------------------------------------------
-----
>PAFTOL004563
------------------------------------------------------------
------------------------------------------------------------
---------------------------------------caggaatatggcgatagcatt
gatcttgatggttttgacatagactatgggaatgaggttctgacactgaagcttggagat
cttggtacctatgttgtcaacaaacagacaccaa-ataggcagatttggctgtctt----
ccccggta----------------------------------------------------
------------------------------------------------------------
-----
>PAFTOL004565
------------------------------------------------------------
------------------------------------------------------------
---------------------------------------caggaatatggtgatagcatt
gatcttgatggttttgacatagactatgggaatgaggttctgacactgaagcttggagat
cttggtacctatgttgtaaacaaacagacaccaa-ataggcagatttggctgtctt----
ccccagta----------------------------------------------------
------------------------------------------------------------
-----
>PAFTOL004567
------------------------------------------------------------
---------------tctgtgctacag--------------gaggatgaattccataagc
tagctgat-tcaaccatccatgatttgcttgagaaactasaggaatatggtgatagcatt
gatcttgatggttttgacatagactatgggaatgaggttctgacactgaagcttggagat
cttggtacctatgttgtaaacaaacagacaccaa-ataggcagatttggctgtctt----
ccccagtaagtggtccctctagatatgactgggatcagaatactcaagcttggatctacc
gtcgaactcacgccaatttgttgaaagttttggagagcgaaattgagaagctgtgcggca
aaccc
>PAFTOL004568
------------------------------------------------------------
---------------tctgtgctacag--------------gaggatgaattccataagc
tagctgat-tcaaccatccatgatttgcttgagaaactggaggaatatggtgatagcatt
gatstygatggkttygacatagactatgcagaatgaggtttgacagtaaaacttagagct
ttgggtacttattttgtaaataaacagacaccaa-acagatagatttggcttcctt----
caccagtacgtggtccctctagatatgactgggatcggaatactcaagcttggatctacc
gtcgaactcacgccaacttgttgaaagttttggagagcgaaattgaggagctgtgcggca
aaccc
>PAFTOL004571
------------ttttgtttggtttattgatgtgcattcttttctgataaggctgagaat
aactgtcaaaacagttctgtgctacag--------------gaggatgaattccataagc
tagctgat-tcaaccatccatgatttgcttgagaaactgsaggaatatggtgatagcatt
gatatcgatgggtttgacatagactatgggaatgaggttttgacattgaaacttggaacg
ttgggtacttrcattataaacagacagacgccaa-acagacagatttggttatctt----
cgccagtaagcggtccctctagatatgactgggatcggaatactcaagcttggatctacc
gycgaactcaagccaatttgttgaaagttttggagagcgaaattgagaagctgtgcggca
aa---
>PAFTOL004572
------------------------------------------------------------
---------------tctgtgctacag--------------gaggatgaattccataagc
tagctgat-tcaaccatccatgatttgcttgagaaactagaggaatatggtgatagcatt
gatcttgatggttttgatatagactatgggaatgaggttctgacgctgaagcttggagat
cttggtacctatgttgtaaacaaacagacaccaa-ataggcagatttggttgtctt----
ccccagtaagtggtccctctagatatgactgggatcggaatactcaagcttggatttacc
gtcgaactcaggccaatttgttgaaagttttggagggcgaaattgaggagctgtgcggca
aaccc
>PAFTOL004573
------------------------------------------------------------
------------------------------------------------------------
---------------------------------------caggaatatggtgatagcatt
gatcttgatggttttgacatagactatgggaatgaggttctgacactgaagcttggagat
cttggtacctatgttgtaaacaaacagacaccaa-ataggcagatttggctgtctt----
ccccagtaagtggtccctctagatatgactgggatcggaatactcaagcttggatctacc
gtcgaactcatgccaatttgttgaaagttttggagagcgaaattgaggagctgtgcrgca
aa---
>PAFTOL004574
------------------------------------------------------------
------------------------------------------------------------
---------------------------------------caggaatatggtgatagcatt
gatcttgatggttttgacatagactatgggaatgaggttctgacactgaagcttggagat
ctcggtacctatgttgtaaacaaacagacaccaa-ataggcagatttggctgtctt----
ccccagta----------------------------------------------------
------------------------------------------------------------
-----
>PAFTOL004577
------------------------------------------------------------
------------------------------------------------------------
---------------------------------------caggaatatggtgatagcatt
gatcttgatggttttgacatrgactatgggaatgaggttctgacactgaagcttggagat
cttggtacctatgttgtaaacaaacagacrccaa-ataggcagatttggctgtctt----
ccccattaagtggtccctctagatatgactgggatcggaatactcaagcttggatctacc
gtcgaagtcacagcaatttgttgaaagttttggagmgcgaaattraggagctgtgcggca
aaccc
>PAFTOL004582
------------ttttgtttggcttattgatgtgctttttatcctgataaggctgagaat
aattgtccaaacagttctgtgctacag--------------gaggatgaattccataagc
tagctgat-tcaaccatccatgatttgcttgagaaactcgaggaatatggtgatagcatt
gatatcgatgggttcgacatagactatggtaatgaggttttgacattgaaacttggaacg
ttgggtacgtacgttataaataaacagatgccaa-acagacagatttggttatctt----
cgccactaagtggcccctctagatatgactgggatcagaatactcaagcttggatctacc
gtcgaactcaggccaatttgttgaaagttttggagagcgaaattgaggagctgtgcggca
aaccc
>PAFTOL004583
------------------------------------------------------------
------------------------------------------------------------
---------------------------------------cagcaatatggtgatagcatt
gatcttgatggttttgacatagactatgggaatgaggttctgacaatgaagcttggagat
cttggtacctatgttgtaaacaaacagacaccaa-ataggcagatttggctgtctt----
ccccagtgagtggtccctctagatatgactgggatcggaatactcaagcttggatctacc
gtcgaactcgagcgaatttgttgaaagttttggagagcgaaattgaggagctgtgcggca
aaccc
>PAFTOL004584
------------ttttgtttggcttattgatgtgctttctatcctgataaggctgagaat
aattgtccaaacagttctgtgctacag--------------gaggatgaattccataagc
tagctgat-tcaaccatccatgatttgcttgagaaacttgaggaatatggtgatgacatt
gatatcgatgggttcgacacagactatgataatgaggttttgacagtgaaacttggaact
ttgggtacttatgttataaataaacagacaccaa-acagacagatttggttatctt----
cgcctgtacgtggtccctctagatatgactgggatcggaatactcaagcttggatctacc
gtcgaactcacggcaatttgttgcaagttttggagagcgaaattgaggagctgtgcggca
aaccc
>PAFTOL004585
------------------------------------------------------------
---------------tctgtgctacag--------------gaggatgaattccataagc
tagctgat-tcaaccatccatgatttgcttgagaaactggaggattatggtgatagcatt
gatcttgatggttttgatatagactatgggaatgaggttttgacgctgaagcttggagat
cttggtacctatgttgtaaacaaacagacaccaa-ataggmagatttggctgtctt----
cgccagtaagcggtccctccagatatgactgggatcgaaatactcaagcttggatctacc
gtcgaactcaagccaatttgttgaaagttttggagagcgaaattgagaagctgtgcggca
aa---
>PAFTOL004590
------------------------------------------------------------
------------------------------------------------------------
------------------------------------------gaatatggtgatggcatt
gatcttgatggttttgacatcgactatgggaatgaggwtctgacrctgaagcttggagat
cttggtacttatgtcataaacaaacagacaccaa-ataggcagatttggctgtctt----
ccccagtaagtggtccctctagatatgactgggatcggaatactcaagcttggatctacc
gtcgaagtcacagcaatttgttgaaagttttggagagcgaaattgaggagctgtgcggca
aaccc
>PAFTOL004591
------------------------------------------------------------
------------------------------------------------------------
---------------------------------------caggaatatggtgatggcatt
gatcttgatggttttgacatcgactatgggaatgaggttctgacactgaagcttggagat
cttggtacttatgtcataaacaaacagacaccaa-ataggcagatttggctgtctt----
ccccagta----------------------------------------------------
------------------------------------------------------------
-----
>PAFTOL004594
------------------------------------------------------------
------------------------------------------------------------
---------------------------------------caggaatatggtgatagcatt
gatcttgatggttttgacatagactatgggaatgaggttctgacactgaagcttggagat
cttggtacgtatgttgtaaacaaacagacaccaa-ataggcagatttggctgtctt----
ccccagtaagtggtccctctagatatgactgggatcggaatactcaagcttggatctacc
gtcgaagtcacggcaatttgttgaaagttttggagagcgaaattgaggagctgtgcggca
aaccc
>PAFTOL004596
------------------------------------------------------------
---------------tctgtgctacag--------------gaggatgaattccataagc
tagctgat-tcaaccatccatgatttgcttgagaaactcgaggaatatggtgatagcatt
gataccgatggtttcgacatagactatggtaatgaggttttgaccttgaaacttggaacg
ttgggtacgtacgttataaataaacagacgccaa-acagacagatttggttgtctt----
cgccagtaagtggcccctctagatatgactgggatcggaatactcaagcttggatctacc
gtcgaactcaggccaatttgttgaaagttttggagagcgaaattgaggatctgtgcggca
aaccc
>PAFTOL004597
------------------------------------------------------------
---------------tctgtgctacag--------------gaggatgaattccataagc
tagctgat-tcaaccattcatgatttgcttgagaaactggagcaatatggtgatagcatt
gatcttgatggttttgacatagactatgggaatgaggttctgacactgaagcttggagat
cttggtacctatgttgtaaacaaacagacaccaa-ataggcagatttggctgtctt----
cccccgtg----------------------------------------------------
------------------------------------------------------------
-----
>PAFTOL004598
------------------------------------------------------------
------------------------------------------------------------
---------------------------------------caggaatatggtgatagcatt
gatcttgatggttttgacatagactatgggaatgaggttctgacactgaagcttggagat
cttggtacgtatgttgtaaacaaacagacaccaa-ataggcagatttggctgtctt----
ccccagta----------------------------------------------------
------------------------------------------------------------
-----
>PAFTOL004599
------------------------------------------------------------
------------------------------------------------------------
---------------------------------------caggaatatggtgatggcatt
gatcttgatggttttgacatcgactatgggaatgaggttctgacactgaagcttggagat
cttggtacttatgtcataaacaaacagacaccaa-ataggcagataatattgtgtc----
tgtgatgtagtggtccctctagatatgactgggatcgaaatactcaagcttggatctacc
gtcgaagtcacggcaatttgttgaaagttttggagagcgaaattgaggagctgtgcggca
aaccc
>PAFTOL004600
------------------------------------------------------------
------------------------------------------------------------
---------------------------------------caggaatatggtgatagcatt
gatcttgatggttttgacatagactatgggaatgaggttctgacactgaagcttggagat
cttggtacgtatgttgtaaacaaacagacaccaa-ataggcagatttggctgtctt----
ccccagtaagcggtccctctagatatgactgggatcggaatactcaagcttggatctacc
gtcgaagtcacggcaatttgttgaaagttttggagagcgaaatcgaggagctgtgcggca
aaccc
>PAFTOL004601
------------------------------------------------------------
------------------------------------------------------------
---------------------------------------cagcaatatggtgatagcatt
gatcttgatggttttgacatagactatgggaatgaggttctgacactgaagcttggagat
cttggtacctatgttgtaaacaaacagacaccaa-ataggcagatttggctgtctt----
ccccagtgagtggtccctctagatatgactgggatcggaatactcaagcttggatctacc
gtcgaactcgagcgaatttgttgaaagttttggagagcgaaattgaggagctgtgcggca
aaccc
>PAFTOL004603
------------------------------------------------------------
------------------------------------------------------------
---------------------------------------caggaatatggtgatagcatt
gatcttgatggttttgacatagactatgggaatgaggttctgacactgaagcttggagat
cttggtacctatgttgtaaacaaacagacaccaa-ataggcagatttggctgtctt----
ccccagtaagtggtccctctagatatgactgggatcggaatactcaagcttggatctacc
gtcgaactcacgcccatttgttgaaagttttggagaacgaaattgaggagctgtgcggca
aaccc
>PAFTOL004604
------------------------------------------------------------
------------------------------------------------------------
---------------------------------------caggaatatggtgatagcatt
gatsttgatggttttgacatagactatgggaatgaggttctgacactgaagcttggagat
cttggtacctatgttgtaaacaaacagacaccaa-ataggcagatttggctgtctt----
ccccagta----------------------------------------------------
------------------------------------------------------------
-----
>PAFTOL004605
------------------------------------------------------------
------------------------------------------------------------
---------------------------------------cagcaatatggtgatagcatt
gatcttgatggttttgacatagactatgggaatgaggttctgacaatgaagcttggagat
cttggtacctatgttgtgaacaaacagacaccaa-ataggcagatttggctgtctt----
ccccagtgagtggtccctctagatatgactgggatcggaatactcaagcttggatctacc
gtcgaactcgagcgaatttgttgacagttttggagagcgaaattgaggagctgtgcggca
aaccc
>PAFTOL004608
------------------------------------------------------------
------------------------------------------------------------
---------------------------------------caggaatatggtgatagcatt
gatcttgatggttttgacatagactatgggaatgaggttctgacactgaagcttggaggt
cttggtacctacgttgtaaacaaacagacaccaa-ataggcagatttggctgtctt----
ccccagtaagtggcccctctagatatgactgggatcggaatactcaagcttggatctacc
gtcgaactcaggccaatttgttgaaagttttggagagcgaaattgaggagctgtgcggca
aaccc
>PAFTOL004609
------------------------------------------------------------
------------------------------------------------------------
---------------------------------------caggaatatggtgacagcatt
gatcttgatggttttgacatagactatgggaatgaggttctgacactgaagcttggagat
cttggtacctatgttgtaaacaaacagacaccaa-ataggcagatttggctgtctt----
ccccagtaagtggtccctctagatatgactgggatcggaatactcaagcttggatctacc
gtcgtactcaggccaatttgttgaaagttttggagagcgaaattgaggagctgtgcggca
aaccc
>PAFTOL004610
------------------------------------------------------------
------------------------------------------------------------
---------------------------------------caggattatggtgatagcatt
gatcttgatggttttgatatagactatgggaatgaggttttgacactraagcttggagat
cttggtacctatgttgtaaacaaacagacaccaa-ataggcagatttggctgtctt----
caccagtaagcggtccctctagatatgactgggatcggaatactcaagcttggatctacc
gtcgaactcaagccaatttgttgaaagttttggagagcgaaattgagaagctgtgcggca
aa---
>PAFTOL004611
------------ttttgtttggtttattgatgtgcattctttgctgataaggctgasaat
atctgtcaaaacagttctgtgctacag--------------gaggatgaattccataagc
tagctgat-tcaaccatccatgatttgcttgagaaactggaga-----------------
------------------------------------------------------------
------------------------------------------------------------
---------gcggtccctctagatatgactgggatcggaatactcaagcttggatctacc
gtcgaactcaagccaatttgttgaaagttttggagagcgaaattgagaagctgtgcggca
aa---
>PAFTOL004613
------------------------------------------------------------
---------------tctgtgctacag--------------gaggatgaattccataagc
tagctgat-tcaacaatccatcatttgcttgagaaactagaggaatatggtgatagcatt
gatcttgatggttttgacatcgactatgggaatgaggttctgacactgaagcttggagat
cttggtacctacgtcataaacaaacagacaccaa-ataggcagatttggctgtctt----
ccccagtaagtggtccctctagatatgactgggatcggaatactcaagcttggatctacc
gtcgaagtcacggcaatttgttgaaagttttggagagtgaaattgaggagctgtgcggca
aaccc
>PAFTOL004618
------------------------------------------------------------
------------------------------------------------------------
---------------------------------------caggaatatggtgacagcatt
gatcttgatggttttgacatagactatgggaatgaggttctgacactgaagcttggagat
cttggtacctatgttgtaaacaarcagacaccaa-ataggcagatttggctgtctt----
ccccagtaagtggtccctctagatatgactgggatcggaatactcaagcttggatctacc
gtcgaactcatgccaatttgttgaaagttttggagagcgaaattgaggagctgtgcggca
aaccc
>PAFTOL004619
------------------------------------------------------------
---------------tctgtgctacag--------------gaggatgaattccataagc
tagctgat-tcaaccatccatgatttgcttgaaaaactasaggaatatggtgatagcatt
gatcttgatggttttgacatagactatgggaatgatgttttgacactgaagcttggagat
cttggtacctatgttgtaaacaaacagacaccaa-ataggcagatttggctgtctt----
ccccagtaagtggtccctcaagatatgactgggatcggaatactcaagcttggatctacc
gtcgaactcaagccaatttgttggaagttttggagagtgaaatcgagaagttgtgcggca
aaccc
>PAFTOL004620
------------ttttgtttggcttattgatgtgctttctatcctgataaggctgagaat
aattgtccaaacagttctgtgctacag--------------gaggatgaattccataagc
tagctgat-tcaaccatccatgatttgcttgagaaactcgaggaatatggtgatagcatt
gatcttgatggttttgacatagactatgggaatgaggttctgacactgaagcttggagat
cttggtacctatgttgtaaacaaacagacaccaa-ataggcagatttggctgtctt----
ccccagtaagtggtccctctagatatgactgggatcggaatactcaagcttggatctacc
gtcgaactcatgccaatttgttgaaagttttggagagcgaaattraggagctgtgcggca
agccc
>PAFTOL004623
------------------------------------------------------------
------------------------------------------------------------
---------------------------------------caggaatatggtgatagcatt
gatcttgatggttttgacatagactatgggaatgaggttctgacactgaagcttggagat
cttggtacctatgttgtaaacaaacagacaccaa-ataggcagatttggctgtctt----
ccccagtaagtggtccctctagatatgactgggatcggaatactcaagcttggatctacc
gtcgaactcatgccaatttgttgaaagttttkgagagcgaaattgaggagctgtgcggcg
aaccc
>PAFTOL004624
------------------------------------------------------------
------------------------------------------------------------
---------------------------------------caggaatatggtgatggcatt
gatcttgatggttttgacatcgactatgggaatgaggttctgacactgaagcttggagat
cttggtacttatgtcataaacaaacagacaccaa-ataggcagatttggctgtctt----
ccccagta----------------------------------------------------
------------------------------------------------------------
-----
>PAFTOL004625
------------ttttgtttggcttattgatgtgctttctatcctgataaggctgagaat
aattgtccaaacagttctgtgctacag--------------gaggatgaattccataagc
tagctgat-tcaaccatccatgatttgcttgagaaactagaggaatatggtgatagcatt
gatcttgatggttttgacatagactatgggaatgaggttctgacactgaagcttggagat
cttggtacctatgttgtaaacaaacagacaccga-ataggcagatttggctgtctt----
ccccagta----------------------------------------------------
------------------------------------------------------------
-----
>PAFTOL004626
------------ttttgtttggcttattgatgtgctttctatcctgataaggctgagaat
aattgtccaaacagttctgtgctacag--------------gaggatgaattccataagc
tagctgat-tcaaccattcatgatttgcttgagaaactagagcaatatggtgatagcatt
gatcttgatggttttgacatagactatgggaatgaggttctgacaatgaagcttggagat
cttggtacctwtgttgtaaacaaacagacaccaa-ataggcagatttggctgtctt----
ccccagtgagtggtccctctagatatgactgggatcggaatactcaagcttggatctacc
gtcgaactcgagcgaatttgttgaaagttttggagagcgaaattgaggagctgtgcggca
aaccc
>PAFTOL004627
------------------------------------------------------------
------------------------------------------------------------
---------------------------------------caggaatatggtgatagcatt
gatcttgatggttttgacatagactatgggaatgaggttctgacactgaagcttggagat
cttggtacctatgttgtaaacaaacagacaccaa-ataggcagatttggctgtctt----
ccccagta----------------------------------------------------
------------------------------------------------------------
-----
>PAFTOL004629
------------------------------------------------------------
------------------------------------------------------------
---------------------------------------caggaatatggtgatagcatt
gatcttgatggttttgacatagattatgggaatgaggttctgacattgaagcttggagat
cttggtacctacgttgtaaacaaacagacaccaa-ataggcagatttggctgtctt----
ccccagta----------------------------------------------------
------------------------------------------------------------
-----
>PAFTOL004631
------------ttttgtttggcttattgatgtgctttctatcctgataaggctgagaat
aattgtccaaacagttctgtgctacag--------------gaggatgaattccataagc
tagctgat-tcaaccatccatgatttgcttgagaaactagaggaatatggtgatggcatt
gatcttgatggttttgacatygactatgggaatgaggttctgacactgaagcttggagat
cttggtacttatgtcataaacaaacagacaccaa-ataggcagatttggctgtctt----
ccccagtaagtggtccctctagatatgactgggatcggaatactcaagcttggatctacc
gtcgaagtcacggcaatttgttgaaagttttggagagcgaaattgaggagctgtgcggca
aaccc
>PAFTOL004632
------------------------------------------------------------
------------------------------------------------------------
---------------------------------------cagcaatatggtgatagcatt
gatcttgatggttttgacatagactatgggaatgaggttctgacaatgaagcttggagat
cttggtacatatgttgtaaacaaacagacaccaa-ataggcagatttggctgtctt----
ccccagtgagtggtccctctagatatgactgggatcggaatactcaagcttggatctacc
gtcgaactcgagcgaatttgttgaaagttttggagggcgaaattgaggagctgtgcggca
aaccc
>PAFTOL004633
---------------------------------gctttctatcgtgataaggctgaaaat
aatttttcaaacagttctgtgctacag--------------gaggatgaattccataagc
tagctgat-tcaaccatccatgatttgcttgagaaactgsaggaatatggtgatagcatt
gatcttgatggttttgacatagattatgggaatgaggttctgacactgaagcttggagat
cttggtacctacgttgtaaacaaacagacaccaa-ataggcagatttggctgtctt----
ccccagta----------------------------------------------------
------------------------------------------------------------
-----
>PAFTOL004634
------------------------------------------------------------
------------------------------------------------------------
---------------------------------------caggaatatggtgatagcatt
gatcttgatggttttgacatagactatgggaatgaggttctgacactgaagcttggagat
cttggtacgtatgttgtaaacaaacagacaccaa-ataggcagatttggctgtctt----
ccccagta----------------------------------------------------
------------------------------------------------------------
-----
>PAFTOL004635
------------------------------------------------------------
------------------------------------------------------------
---------------------------------------caggaatatggtgatagcatc
gatcttgatggttttgacatagactatgggaatgaggttctgacactgaagcttggagat
cttggtacctatgttgtaaacaaacagacgccaa-ataggcagatttggctgtctt----
ccccagta----------------------------------------------------
------------------------------------------------------------
-----
>PAFTOL004636
------------------------------------------------------------
-------------------------------------------------attttacaatt
t-----------------------------------acacaggaatatggtgatagcatt
gatcttgatggttttgacatagactatgggaatgaggttctgacactgaagcttggagat
cttggtacctatgttgtaaacaaacagacaccaa-ataggcagatttggctgtctt----
ccccagtaagtggcccctctagatatgactgggatcggaatactcaagcttggatctacc
gtcgaactcatgccaatttgttgaaagttttggagagcgaaattgaggagctgtgcggca
aaccc
>PAFTOL004638
------------ttttgtttggcttattgatgtgctttctatcctgataaggctgagaat
aattgtccaaacagttctgtgctacag--------------gaggatgaattccataagc
tagctgat-tcaaccatccatgatttgcttgagaaactagaggaatatggtgatagcatt
gatcttgatggttttgacatagactatgggaatgaggttctgacactgaagcttggagat
cttggtacctatgttgtaaacaaacagacaccga-ataggcagatttggctgtctt----
ccccagtaagkggtccctctagatatgactgggatcggaatgctcaagcttggatctacc
gtcgaagtcamggcaatttgttgaaagttttggagagcgaaattgaggagctgtgcggca
aaccc
>PAFTOL004639
------------------------------------------------------------
------------------------------------------------------------
---------------------------------------cagcaatatggtgatagcatt
gatcttgatggttttgacatagactatgggaatgaggttctgacaatgaagcttggagat
cttggtacctatgttgtaaacaaacagacaccaa-ataggcagatttggctgtctt----
cmccagtg----------------------------------------------------
------------------------------------------------------------
-----
>PAFTOL004640
------------------------------------------------------------
------------------------------------------------------------
---------------------------------------caggaatatggtgatagcatt
gatcttgatggttttgacatagactatgggaatgaggttctgacactgaagcttggtgat
cttggtacctatgttgtraacaaacagacaccaa-atcggcagatttggctgtctt----
ccccagtaagtggtccctctagatatgactgggatcggaatactcaagcttggatctacc
gtcgaactcacgccaatttgttgaaagttttggagagcgaaattgaggagctgtgcggca
aaccc
>PAFTOL004642
------------------------------------------------------------
------------------------------------------------------------
---------------------------------------caggaatatggcgatggcatt
gatcttgatggttttgacatagactatgggaatgaggttctgacactgaagcttggagat
cttggtacctatgttgtaaacaaacagacaccaa-ataggcagatttggctgtctt----
ccccagtgagtggtccctctagatatgactgggatcggaatactcaagcttggatctacc
gtcgaactcacggcaatttgttgaaagttttggagagcgaaattgagcagctgtgcggca
aaccc
>PAFTOL004644
------------------------------------------------------------
------------------------------------------------------------
---------------------------------------caggaatatggtgatagcatt
gatcttgatggttttgacatagactatgggaatgaggttctgacactgaagcttggagat
cttggtacctatgttgtaaacaaacagacaccaa-ataggcagatttggctgtctt----
ccccagtaagtggtccctctagatatgactgggatcggaatactcaagcttggatctacc
gtcgaactcatgccaatttgttgaaagttttggagagcgaaattgaggagctgtgcggca
aaccc
>PAFTOL004646
------------ttttgtttggcttattgatgtgctttctatcctgataaggctgagaat
aattgtccaaacagttctgtgctacag--------------gaggatgaattccataagc
tagctgat-tcaaccatccatgatttgcttgagaaactagaggaatatggtgatggcatt
gatcttgatggttttgacatcgactatgggaatgaggttctgacactgaagcttggagat
cttggtacttatgtcataaacaaacagacaccaa-ataggcagatttggctgtctt----
ccccagtaagtggtccctctagatatgactgggatcggaatactcaagcttggatctacc
gtcgaagtcacagcaatttgttgaaagttttggagagcgaaattgaggagctgtgcggca
aaccc
>PAFTOL004647
------------------------------------------------------------
------------------------------------------------------------
---------------------------------------caggaatatggtgatagcatt
gatcttgatggttttgacatagactatgggaatgaggttctgacactgaagcttggagat
cttggtacctatgttgtaaacaaacagacaccaa-ataggcagatttggctgtctt----
cccctgta----------------------------------------------------
------------------------------------------------------------
-----
>PAFTOL004648
------------------------------------------------------------
------------------------------------------------------------
---------------------------------------cagcaatatggtgatagcatt
gatcttgatggttttgacatagactatgggaatgaggttctgacactgaagcttggagat
cttggtacctatgttgtaaacaaacagacaccaa-ataggcagatttggctgtctt----
ccccagtg----------------------------------------------------
------------------------------------------------------------
-----
>PAFTOL004649
------------------------------------------------------------
------------------------------------------------------------
---------------------------------------caggaatatggtgayagcatt
gatctygatggttttgacatagaytatgggaatgaggttctgacactgaagcttggagat
cttggtacctatgttgtmaacaaacagacaccaa-ataggcagatttggctgtctt----
ccccagta----------------------------------------------------
------------------------------------------------------------
-----
>PAFTOL004652
------------------------------------------------------------
------------------------------------------------------------
---------------------------------------caggaatatggtgatagcatt
gatcttgatggttttgacatagactatgggaatgaggttctgacactgaagcttggagat
cttggtacctatgttgtaaacaaacagacaccaa-ataggcagatttggctgtctt----
ccccattaagtggtccctctagatatgactgggatcggaatactcaagcttggatctacc
gtcgaagtcacagcaatttgttgaaagttttggagagtgaaattgaggagctgtgcggca
aaccc
>PAFTOL004653
------------------------------------------------------------
---------------tctgtgctacag--------------gaggatgaattccataagc
tagctgat-tcaaccatccatgatttgcttgagaaactasaggaatatggtgatagcatt
gatcttgatggttttgacatagactatgggaatgaggttctgacactgaagctcggagat
cttggtacctatgttgtaaacaaacagacaccaa-ataggcagatttggctgtctt----
ccccagtaagtggtccctctagatatgactgggatcggaatactcaagcttggatctacc
gtcgaagtcacggcaatttgttgaaagttttggagagcgaaattgaggagctgtgcggca
aaccc
>PAFTOL004654
------------------------------------------------------------
------------------------------------------------------------
---------------------------------------caggaatatggtgatagcatt
gatcttgatggttttgacatagactatgggaatgaggttctgacactgaagcttggagat
cttggtacctatgttgtaaacaaacagacaccaa-ataggcagatttggctgtctt----
ccccagta----------------------------------------------------
------------------------------------------------------------
-----
>PAFTOL004657
------------------------------------------------------------
------------------------------------------------------------
------------------------------------ttgcaggaatatggtgatagcatt
gatatcgatgggtttgacatagacaatgggaatgaggtt-tgacattgaaacttggaacg
ttgggtacttacattataaacagacagacgccaacacagacagatttggttatctt----
cgccggta----------------------------------------------------
------------------------------------------------------------
-----
>PAFTOL004658
------------------------------------------------------------
------------------------------------------------------------
---------------------------------------caggaatatggtgatagcatt
gatcttgatggttttgacatagattatgggaatgaggttctgacactgaagcttggagat
cttggtacctatgttgtcaacaaacagacaccaa-ataggcagatttggctgtctt----
ccccggta----------------------------------------------------
------------------------------------------------------------
-----
>PAFTOL004662
------------------------------------------------------------
------------------------------------------------------------
---------------------------------------caggaatatggtgatagcatt
gatcttgatggttttgacatagactatgggaatgaggttctgacactgaagcttggagat
cttggtacctatgttgtaaacaagcagacaccaa-ataggcagatttggctgtctt----
ccccagta----------------------------------------------------
------------------------------------------------------------
-----
>PAFTOL004664
------------------------------------------------------------
------------------------------------------------------------
---------------------------------------caggaatatggtgatrgcatt
gatcttgatggttttgacatcgactatgggaatgaggttctgacactgaagcttggagat
cttggtacctatgtcataaacaaacagacaccaa-ataggcagatttggctgtctt----
ccccagta----------------------------------------------------
------------------------------------------------------------
-----
>PAFTOL004665
------------------------------------------------------------
------------------------------------------------------------
---------------------------------------cagcaatatggtgatagcatt
gatcttgatggttttgacatagactatgggaatgaggttctgacactgaagcttggagat
cttggtacctatgttgtaaacaaacagacaccaa-ataggcagatttggctgtctt----
ccccagtg----------------------------------------------------
------------------------------------------------------------
-----
>PAFTOL004666
------------------------------------------------------------
------------------------------------------------------------
---------------------------------------caggaatatggtgatagcatt
gatcttgatggttttgacatcgactatgggaatgaggttctgacactgaagcttggagat
cttggtacctatgtcataaacaaacagacaccaa-ataggcagatttggctgtctt----
ccccagta----------------------------------------------------
------------------------------------------------------------
-----
>PAFTOL004667
------------------------------------------------------------
------------------------------------------------------------
---------------------------------------caggaatatggtgatagcatt
gatcttgatggttttgacatcgactatgggaatgaggttctgacactgaagcttggagat
cttggtacctatgtcataaacaaacagacaccaa-ataggcagatttggctgtctt----
ccccagta----------------------------------------------------
------------------------------------------------------------
-----
>PAFTOL004668
------------------------------------------------------------
------------------------------------------------------------
---------------------------------------caggaatatggtgatagcatt
gatcttgatggttttgacatmgactatgggaatgaggttctgacrctgaagcttggagat
cttggtacctatgtymtaaacaaacagacaccra-ataggcagatttggctgtctt----
ccccagta----------------------------------------------------
------------------------------------------------------------
-----
>PAFTOL005024
------------------------------------------------------------
------------------------------------------------------------
---------------------------------------caggaatatggtgatagcatt
gatcttgatggttttgacatagactatgggaatgaggttctgacactgaagcttggagat
cttggtacctatgttstaaacaaacagacaccga-ataggcagatttggctgtctt----
ccccagta----------------------------------------------------
------------------------------------------------------------
-----
>PAFTOL005025
------------------------------------------------------------
------------------------------------------------------------
---------------------------------------caggaatatggtgatagcatt
gatcttgatggttttgacatagactatgggaatgaggttctgacactgaagcttggagat
cttggtacctatgttgtaaacaaacagacaccaa-ataggcagatttggctgtctt----
ccccagta----------------------------------------------------
------------------------------------------------------------
-----
>PAFTOL005026
------------------------------------------------------------
------------------------------------------------------------
---------------------------------------caggaatatggtgatagcatt
gatcttgatggttttgacatagactatgggaatgaggttctgacactaaagcttggagat
cttggtacctatgttgtaaacaaacagacaccaa-ataggcagatttggctgtctt----
ccccagta----------------------------------------------------
------------------------------------------------------------
-----
>PAFTOL005042
------------------------------------------------------------
------------------------------------------------------------
---------------------------------------cagcaatatggtgatagcatt
gatcttgatggttttgacatagactatgggaatgaggttctgacamtgaagcttggagat
cttggtacctatgttgtaaacaaacagacaccra-ataggcagatttggctgtctt----
ccccagtg----------------------------------------------------
------------------------------------------------------------
-----
>PAFTOL005043
------------------------------------------------------------
------------------------------------------------------------
---------------------------------------caggaatatggtgatagcatt
gatcttgatggttttgacatagactatgggaatgaggttctgacactgaagcttggagat
cttggtacctatgttgtaaacaaacagacaccga-ataggcagatttggctgtctt----
ccccagta----------------------------------------------------
------------------------------------------------------------
-----
>PAFTOL005047
------------------------------------------------------------
------------------------------------------------------------
---------------------------------------cagcaatatggtgatagcatt
gatcttgatggttttgacatagactatgggaatgaggttctgacactgaagcttggagat
cttggtacctatgttgtaaacaaacagacaccaa-ataggcagatttggctgtctt----
ccccagtg----------------------------------------------------
------------------------------------------------------------
-----
>PAFTOL005169
------------------------------------------------------------
------------------------------------------------------------
------------------------------------atacaggaatatggtgatagcatt
gatcttgatggttttgacatagactatgggaatgaggttctgacactgaagcttggagat
cttggtacctatgttgtaaacaaacagacaccaa-ataggcagatttggctgtctt----
ccccagta----------------------------------------------------
------------------------------------------------------------
-----
>PAFTOL007498
------------------------------------------------------------
---------------tctgtgctacag--------------gaggatgaattccataagc
tagctgat-tcaaccatccatgatttgcttgagaaactagaggaatatggtgatagcatt
gatcttgatggttttgacatagactatgggratgaggttctgacactgaagcttggagat
cttggtacctatgtggtaaacaaacagacaccaa-ataggcagatttggctgtctt----
ccccagta----------------------------------------------------
------------------------------------------------------------
-----
>PAFTOL008060
------------------------------------------------------------
------------------------------------------------------------
------------------------------------------------------------
------------------atacaattgcagaatgaggttctgacactgaagcttggagat
cttggtacttatgtcataaacaaacagacaccaa-ataggcagatttggctgtctt----
ccccagta----------------------------------------------------
------------------------------------------------------------
-----
>PAFTOL008062
------------------------------------------------------------
---------------tctgtgctacag--------------gaggatgaattccataagc
tagctgat-tcaaccatccatgatttgcttgagaaactagaggaatatggtgatarcatt
gatcttgatggttttgacatcgactatgggaacgaggttctgacactgaagcttggagat
cttggtacctatgtcataaacaaacagacaccaa-ataggcagatttggctgtctt----
ccccagtaagtggtccctctagatatgactgggatcggaatgctcaaacttgggtctacc
gtcgaactcacggcaatttgttgaaagttttggagagcgaaattgaggagctgtgcggca
aaccc
>PAFTOL008063
------------------------------------------------------------
------------------------------------------------------------
---------------------------------------caggaatatggtgatagcatt
gatcttgatggttttgacatcgactatgggracgaggttctgacactgaagcttggagat
cttggtacctatgtcataaacaaacagacaccaa-ataggcagatttggctgtctt----
ccccagtaagtggtccctctagatatgactgggatcggaatgctcaaacttggatctacc
gtcgaactcacggcaatttgttgaaagttttggagagcgaaattgaggagctgtgtggca
aaccc
>PAFTOL008084
------------ttttgtttgstttattgatgtgcattcttttctgatgaggctgagaat
aactgtcaaaacagttctgtgctacag--------------gaggatgaattccataagc
tagctgat-tcaaccatccatgatttgcttgagaaactggaggattatggtgatagcatt
gatcttgatggttttgatatagactatgggaatgaggttttgacactgaagcttggagat
cttggtacctatgttgtaaacaaacagacaccaa-ataggcagatttggctgtctt----
cgccagta----------------------------------------------------
------------------------------------------------------------
-----
>PAFTOL008417
------------------------------------------------------------
------------------------------------------------------------
---------------------------------------caggaatatggtgatggcatt
gatcttgatggttttgacatcgactatgggaatgaggttctgacactgaagcttggagat
cttggtacttatgtcataaacaaacagacaccaa-ataggcagatttggctgtctt----
ccccagta----------------------------------------------------
------------------------------------------------------------
-----
>PAFTOL008419
------------------------------------------------------------
------------------------------------------------------------
---------------------------------------caggaatatggtgatagcatt
gatcttgatggttttgacattgactatgggaatgaagttctgacactgaagcttggagat
cttggtacctatgtcataaacaaacagacaccaa-ataggcagatttggctgtctt----
ccccagta----------------------------------------------------
------------------------------------------------------------
-----
>PAFTOL008421
------------------------------------------------------------
---------------tctgtgctacag--------------gaggatgaattccataagc
tagctgat-tcaaccatccatcatttgcttgagaaactagaggaatatggtgatagcatt
gatctcgatggttttgacatagactatgggaatgaggttctgacactgaagcttggagat
cttggtacctatgttgtgaacaaacagacaccaa-ataggcagatttggctgtctt----
ccccagta----------------------------------------------------
------------------------------------------------------------
-----
>PAFTOL008422
------------------------------------------------------------
------------------------------------------------------------
---------------------------------------caggaatatggtgatagcatt
gatcttgatggttttgacatagactatgggratgaggttctcacactgaagcttggagat
cttggtacctatgttgtaaacaagcagacaccaa-ataggcagatttggctgtctt----
ccccagta----------------------------------------------------
------------------------------------------------------------
-----
>PAFTOL008423
------------------------------------------------------------
------------------------------------------------------------
---------------------------------------cagcaatatggtgatagcatt
gatcttgatggttttgacatagactatgggaatgaggttctgacactgaagcttggagat
cttggtacctatgttgtaaacaaacagacaccaa-ataggcagatttggctgtctt----
ccccagtgagtggtccctctagatatgactgggatcggaatactcaagcttggatctacc
gtcgaactcgagcgaatttgttgaaagttttggagagcgaaattgaggagctgtgcggca
aaccc
>PAFTOL008436
------------------------------------------------------------
---------------tctgtgctacag--------------gaggatgaattccataagc
tagctgat-tcaaccatccatgatttgcttgagaaactagaggaatatggtgatagcatt
gatcttgatggttttgacatagactatgggaatgaggttctgacactgaagcttggagat
cttggtacctatgttgtaaacaaacagacaccaa-ataggcagatttggctgtctt----
ccccagtaagtggtccctctagatatgactgggatcggaatactcaagcttggatctacc
gtcgaactcacgccaatttgttgaaagttttggagagcgaaattgaggagctgtgcggca
aaccc
>PAFTOL008439
------------------------------------------------------------
------------------------------------------------------------
---------------------------------------caggaatatggtgatagcatt
gatsttgatggttttgacatagactatgggaatgaggttttgacactgaggcttggagat
cttggtacctacgttgtaaacaaacagacaccaa-ataggcagatttggctgtctt----
ccccagta----------------------------------------------------
------------------------------------------------------------
-----
>PAFTOL008881
------------------------------------------------------------
------------------------------------------------------------
---------------------------------------caggaatatggtgatagcatc
gatcttgatggttttgacatagactatgggaatgaggttctgacactgaagcttggagat
cttggtacctatgttgtaaacaaacagacaccaa-ataggcagatttggctgtctt----
ccccagtaagtggtccctctagatatgactgggatcggaatactcaagcttggatctacc
gtcgaactcacaccaatttgttgaaagtaatggagagcgaaattgaggagctgtgcggca
aaccc
>PAFTOL009175
------------------------------------------------------------
------------------------------------------------------------
---------------------------------------caggaatatggtgatagcatt
gatcttgatggttttgacatagactatgggaatgaggttctgacactgaagcttggagat
cttggtacctatgttgtaaacaaacagacaccaa-ataggcagatttggctgtctt----
ccccagta----------------------------------------------------
------------------------------------------------------------
-----
>PAFTOL009179
------------------------------------------------------------
------------------------------------------------------------
------------------------------------------------------------
------------------------------------------------------------
------------------------------------------------------------
--------agtggtccctctaggtatgactgggatcggaatactcaagcttggatctacc
gtcgaagtcacggcaatttgttgaaagttttggagagcgaaattgaggagctgtgcggca
aaccc
>PAFTOL009183
------------------------------------------------------------
------------------------------------------------------------
---------------------------------------caggaatatggtgatagcatt
gatcttgatggttttgacatcgactatgggaatgaggttctgacactgaagcttggagat
cttggtacctatgtcataaacaaacagacaccaa-ataggcagatttggctgtctt----
ccccagta----------------------------------------------------
------------------------------------------------------------
-----
>PAFTOL009185
------------------------------------------------------------
------------------------------------------------------------
---------------------------------------caggaatatggtgatagcatt
gatcttgatggttttgacatagactatgggaatgaggttctgacactgaagcttggagat
cttggtacctatgttgtaaacaaacagacaccaa-ataggcagatttggctgtctt----
caccagta----------------------------------------------------
------------------------------------------------------------
-----
>PAFTOL009187
------------------------------------------------------------
------------------------------------------------------------
---------------------------------------cagcaatatggtgatagcatt
gatcttgatggttttgacatagactatgggaatgaggttctgacaatgaagcttggagat
cttggtacctatgttgtaaacaaacagacaccaa-ataggcagatttggctgtctt----
ccccagtg----------------------------------------------------
------------------------------------------------------------
-----
>PAFTOL009189
------------------------------------------------------------
------------------------------------------------------------
---------------------------------------caggaatatggtgatagcatt
gatcttgatggttttgacatagactatgggaatgaggttctgacactgaagcttggagat
cttggtacctatgttgtaaacaaacagacaccga-ataggcagatttggctgtctt----
ccccagta----------------------------------------------------
------------------------------------------------------------
-----
>PAFTOL009191
------------------------------------------------------------
---------------tctgtgctgcag--------------gaggatgagttccacaagc
tagctgat-tcaaccatccatgatttgcttgagaaactagaggaatatggtgatagcatt
gaccttgatggttttgacatagactatgggaatgaggttctgacactgaagcttggagat
cttggtacctatgttgtaaacaaacagacaccga-ataggcagatttggctgtctt----
ccccagtaagkggtccctctagatatgactgggatcggaatgctcaagcttggatctacc
gtcgaagtcacagcaatttgttgaaagttttggagagcgaaattgaggagctgtgcggca
aa---
>PAFTOL009193
------------------------------------------------------------
------------------------------------------------------------
---------------------------------------caggaatatggwgatagcatt
gatcttgatggttttgacatagactatgggaatgaggttctgaccctgaagcttggagat
ctcggtacctatgttgtaaacaaacagacaccaa-ataggcagatttggctatctt----
cccca-------------------------------------------------------
------------------------------------------------------------
-----
>PAFTOL009195
------------------------------------------------------------
------------------------------------------------------------
------------------------------------atacaggaatatggtgatagcatt
gatcttgatggttttgacatagactatgggratgaggttctgacactgaagcttggagat
cttggtacctatgttgtaaacaaacagacaccaa-ataggcagatttggctgtctt----
ccccattwagtggtccctctagatatgactgggatcggaatgctcaagcttggatctacc
gtcgaagtcacggcaatttgttgaaagttttggagagcgaaattgaggagctgtgcggca
aaccc
>PAFTOL009199
------------------------------------------------------------
------------------------------------------------------------
---------------------------------------caggaatatggtgatggcatt
gatcttgatggttttgacatcgactatgggaatgaggttctgacactgaagcttggagat
cttggtacttacgtcataaacaaacagacaccaa-ataggcagatttggctgtctt----
ccccagtaagtggtccctctagatatgactgggatcggaatactcaagcttggatctacc
gtcgaagtcacggcaatttgttgaaagttttggagagtgaaattgaggagctgtgcggca
aaccc
>PAFTOL009203
------------------------------------------------------------
------------------------------------------------------------
---------------------------------------caggaatatggtgatagcatt
gatcttgatggttttgacatagactatgggaatgaggttctgacactgaagcttggagat
cttggtacctatgttgtaaacaaacagacaccga-ataggcagatttggctgtctt----
ccccagtaagtggtccctctagatatgactgggatcggaatgctcaagcttggatctacc
gtcgaagtcacggcaatttgttgaaagttttggagagcgaaattgaggagctgtgcggca
aaccc
>PAFTOL009205
------------------------------------------------------------
------------------------------------------------------------
---------------------------------------caggaatatggtgatagcatt
gatcttgatggttttgacatagactatgggaatgaggttctgacactaaagcttggagat
cttggtacctatgttgtaaacaaacagacaccaa-ataggcagatttggctgtctt----
ccccagtaagtggtccctctagatatgactgggatcggaatactcaagcttggatctacc
gtcgaactcacatgaatttgttgaaagttttggagagcgaaattgaggagctgtgcggca
aaccc
>PAFTOL009209
------------------------------------------------------------
------------------------------------------------------------
---------------------------------------cagcaatatggtgatagcatt
gatcttgatggttttgacatagactatgggaatgaggttctgacactgaagcttggagat
cttggtacctatgttgtaaacaaacagacaccaa-ataggcagatttggctgtctt----
ccccagtgagtggtccctctagatatgactgggatcggaatactcaagcttggatctacc
gtcgaactcgagcgaatttgttgaaagttttggagagcgaaattgaggagctgtgcggca
aaccc
>PAFTOL009215
------------------------------------------------------------
------------------------------------------------------------
---------------------------------------caggaatatggtgatagcatt
gatcttgatggttttgacatagactatgggaatgaggttctgacactgaagcttggagat
cttggtacgtatgttgtaaacaaacagacaccaa-ataggcagatttggctgtctt----
ccccagta----------------------------------------------------
------------------------------------------------------------
-----
>PAFTOL009217
------------------------------------------------------------
------------------------------------------------------------
---------------------------------------caggaatatggtgatagcatt
gatcttgatggttttgacatagactatgggaatgaggttctgacactgaagcttggagat
cttggtacgtatgttgtaaacaaacagacaccaa-ataggcagatttggctgtctt----
ccccagta----------------------------------------------------
------------------------------------------------------------
-----
>PAFTOL009219
------------------------------------------------------------
---------------tctgtgctacag--------------gaggatgaattccataagc
tagctgat-tcaaccatccatgatttgcttgagaaactagaggaatatggtgatagcatt
gatcttgatggttttgacatagactatgggaatgaggttctgacactgaagcttggagat
cttggtacgtatgttgtaaacaaacagacaccaa-ataggcagatttggctgtctt----
ccccagtaagtggtccctctagatatgactgggatcggaatactcaagcttggatctacc
gtcgaagtcagggcaatttgttgaaagttttggagagcgaaatcgaggagctgtgcggca
aaccc
>PAFTOL009221
------------------------------------------------------------
------------------------------------------------------------
---------------------------------------caggaatatggtgatagcatt
gatcttgatggttttgacatagactatgggratgaggttctgacactgaagcttggagat
cttggtacctatgttgtaaacaaacagacaccaa-ataggcagatttggctgtctt----
ccccagtwagtggtccctctagatatgactgggatcggaatactcaagcttggatctacc
gtcgaactcacgccaatttgttgaaagttttggagagcgaaattgaggagctgtgcggca
aaccc
>PAFTOL009223
------------------------------------------------------------
------------------------------------------------------------
---------------------------------------caggaatatggtgatggcatt
gatcttgatggttttgacatcgactatgggaatgaggttctgacactgaagcttggagat
cttggtacttatgtcataaacaaacagacaccaa-ataggcagatttggctgtctt----
ccccagtaagtggtccctctagatatgactgggatcagaatactcaagcttggatctacc
gtcgaagt----------------------------------------------------
-----
>PAFTOL009227
------------------------------------------------------------
----------------------------------------------------------at
tagcc--------------------------------------aagatggcgatagcatt
gatcttgatagttttgacatcgactatgggaatgaggttctgacaatgaagcttggagat
cttggtacctatgtcataaacaaacagacaccaa-ataggcagatttggctgtctt----
ccccagtaagtggtccctctagatatgactgggatcggaatactcaagcttggatctacc
gtcgaagtcacggcaatttgttgaaagttttggagagcgaaattgaggagctgtgcggca
aaccc
>PAFTOL009229
------------------------------------------------------------
------------------------------------------------------------
---------------------------------------caggaatatggtgatagcatt
gatcttgatggttttgacatagattatgggaatgaggttctgacactgaagcttggagat
cttggtacctatgttgtcaacaaacagacaccaa-ataggcagatttggctgtctt----
ccccagtaagtggtccctctagatatgactgggatcggaatactcaagcttggatctacc
gtcgaactcaggccaatttgttgaaagttttggagagcgaaattgaggagctgtgcggca
aaccc
>PAFTOL009231
------------------------------------------------------------
------------------------------------------------------------
------------------------------------------------------------
------------------------------------------------------------
------------------------------------------------------------
--------agtggtccctctagatatgactgggatcggaatactcaagcttggatctacc
gtcgaactcaggccaatttgttgaaagttttggagagcgaaattgaggagctgtgcggca
aaccc
>PAFTOL009233
------------ttttgttcggcttattgatktgctttccttyctkataaggctgagaat
aattgtccaaacagttctgtgctacag--------------gaggatgaattccataagc
tagctgat-tcaaccatccatgatttgcttgagaaactagacgaatatggtgatagcatt
gatmyygatggkttygacatagactatgggaatgaggttctgacactgaagcttggagac
cttggtacctacgttgtaaacaaacagacaccaa-ataggcagatttggctgtctt----
ccccagta----------------------------------------------------
------------------------------------------------------------
-----
>PAFTOL009239
------------------------------------------------------------
------------------------------------------------------------
---------------------------------------caggaatatggtgatagcatt
gatcttcatggttttgacatagactatgggaatgaggttctgacactgaagcttggagat
cttggtacctatgtggtaaacaaacagacaccaa-ataggcagatttggctgtctt----
ccccagta----------------------------------------------------
------------------------------------------------------------
-----
>PAFTOL009243
------------------------------------------------------------
------------------------------------------------------------
---------------------------------------caggaatatggtgatagcatt
gatcttgatggctttgacatagactatgggaatgaggttctgacactgaagcttggagat
cttggtacctatgttgtaaacaaacagacaccaa-ataggcagatttggctgtctt----
ccccagta----------------------------------------------------
------------------------------------------------------------
-----
>PAFTOL009255
---------------ttgcaggaatatggtgatagcattgatatcgatgggttcgacata
gactatggtaatgaggttttgacagtg--------------aagcttggaactttgggta
cttatgtt-ataaataaacagacgccaaacagagagattcaggaatatggtgatagcatt
gatcttgatggttttgacatagactatgggratgaggttctgacactgaagcttggagat
cttggtacctatgttgtaaacaaacagacaccaa-ataggcagatttggctgtctt----
ccccagta----------------------------------------------------
------------------------------------------------------------
-----
>PAFTOL009259
--ttgcagraa-------------tatggygatagcattgatatcgatgggtttgacata
gactatggtaatgaggttttgacagtgaaacttggaactttgggtacttattttataaat
aaacagacaccaaacagacagatttggttatcttcgccgcaggaatatggtgatagcatt
gatcttgatggttttgacatagactatgggratgaggttctgacactgaagcttggagat
cttggtacctatgtggtaaacaaacagacaccaa-ataggcagatttggctgtctt----
ccccagta----------------------------------------------------
------------------------------------------------------------
-----
>PAFTOL009261
------------------------------------------------------------
------------------------------------------------------------
---------------------------------------caggaatatggtgatagcatt
gatcttgatggttttgacatagactatgggaatgaggttctgacactgaagcttggagat
ctcggtacctatgttgtaaacaaacagacaccaa-ataggcagatttggctgtctt----
cgcctgta----------------------------------------------------
------------------------------------------------------------
-----
>PAFTOL009263
------------------------------------------------------------
------------------------------------------------------------
---------------------------------------cagcaatatggtgatagcatt
gatcttgatggttttgacatagactatgggaatgaggttctgacaatgaagcttggagat
cttggtacctatgttgtaaacaaacagacaccaa-ataggcagatttggctgtctt----
ccccagtg----------------------------------------------------
------------------------------------------------------------
-----
>PAFTOL009267
------------------------------------------------------------
---------------tctgtgctacag--------------gaggatgaattccataagc
tagctgat-tcaaccatccatgatttgcttgagaaactggag------------------
------------------------------------------------------------
------------------------------------------------------------
------------------------------------------------------------
------------------------------------------------------------
-----
>PAFTOL009269
------------------------------------------------------------
---------------tctgtgctacag--------------gaggatgaattccataagc
tagctgat-tcaaccatccatgatttgcttgagaaactggaga-----------------
------------------------------------------------------------
------------------------------------------------------------
---------gcggtccctctagatatgactgggatcggaatactcaagcttggatctacc
gtcgaactcaagccaatttgttgaaagttctggagagcgaaattgagaagctgtgcggca
aa---
>PAFTOL009271
------------ttttgtttggcttattgatgtgctttctatcctgataaggctgagaat
aattgtccaaacagttctgtgctacag--------------gaggatgaattccataagc
tagctgat-tcaaccatccatgatttgcttgagaaacttgagggatatggtgatagcatt
gatcttgatggttttgacatagactatgggaatgaggttctgacactgaagcttggagat
cttggtacctatgttgtaaacaaacagacaccaa-ataggcagatttggctgtctt----
ccccagta----------------------------------------------------
------------------------------------------------------------
-----
>PAFTOL009279
------------------------------------------------------------
------------------------------------------------------------
---------------------------------------caggaatatggtgatagcatt
gatcttgatggttttgacatcgactatgggaatgaggttctgacactgaagcttggagat
cttggtacctatgtcataaacaaacagacaccaa-ataggcagatttggctgtctt----
ccccagta----------------------------------------------------
------------------------------------------------------------
-----
>PAFTOL009283
------------------------------------------------------------
------------------------------------------------------------
------------------------------------------gaatatggtgatggcatt
gatcttgatggttttgacatcgactatgggaatgaggttctgacactgaagcttggagat
cttggtacttatgtcataaacaaacagacaccaa-ataggcagatttggctgtctt----
ccccagta----------------------------------------------------
------------------------------------------------------------
-----
>PAFTOL009285
------------------------------------------------------------
------------aggtctgtgctacag--------------gaggatgaattccataagc
tagctgat-tcaaccatccatgatttgcttgagaaactggaga-----------------
------------------------------------------------------------
------------------------------------------------------------
---------gcggtccctctagatatgactgggatcggaatactcaagcttggatctacc
gtcgaactcaagccaatttgttgaaagttttggagagcgaaattgagaagttgtgcggca
aa---
>PAFTOL009287
------------------------------------------------------------
------------------------------------------------------------
---------------------------------------caggaatatggtgatagcatt
gatcttgatggttttgacatagactatgggaatgaggttctgacactgaagcttggagat
cttggtacctatgttgtaaacaaacagacaccga-acaggcagatttggctgtctt----
ccccagtaagkggtccctctagatatgactgggatcggaatactcaagcttggatctacc
gtcgaagtcacggcaatttgttgaaagttttggagagcgaaattgaggagctgtgcggca
aaccc
>PAFTOL009291
------------------------------------------------------------
---------------tctgtgctacag--------------gaggatgaattccataagc
tagctgat-tcaaccatccatgatttgcttgagaaactagaggaatatggtgacagcatt
gatcttgatggttttgacatagactatgggaatgaggttctgacactgaagcttggagat
cttggtacctatgttgtaaacaaacagacaccga-ataggcagatttggctgtctt----
ccccagtaagtggtccctckagatatgactgggatcrgaatgctcaagcttggatctacc
gtcgaagtcacggcaatttgttgaaagttttggagagcgaaattgaggagctgtgcggca
aaccc
>PAFTOL009293
------------------------------------------------------------
------------------------------------------------------------
---------------------------------------caggaatatggtgatagcatt
gatcttgatggttttgacatcgactatgggaatgaggttctgacactgaagcttggagat
cttggtacctatgtcataaacaaacagacaccaa-ataggcagatttggctgtctt----
ccccagtaagtggtccctmtagatatgactgggatcggaatgctcaaacttggatctacc
gtcgaactcacggcaatttgttgaaagttttggagagcgaaattgaggagctgtgcggca
aaccc
>PAFTOL009299
------------------------------------------------------------
------------------------------------------------------------
---------------------------------------cagcaatatggtgatagcatt
gatcttgatggttttgacatagactatgggaatgaggttctgacaatgaagcttggagat
cttggcacctatgttgtaaacaaacagacaccaa-ataggcagatttggctgtctt----
ccccagtg----------------------------------------------------
------------------------------------------------------------
-----
>PAFTOL009311
------------------------------------------------------------
------------------------------------------------------------
---------------------------------------caggaatatggtgatagcatt
gatcttgatggttttgacatagactatgggaacgaggttttgacattgaagcttggaaat
cttggtacttatgttgtaaacaaacagacaccaa-atagacagatttggctgtctt----
ctccagta----------------------------------------------------
------------------------------------------------------------
-----
>PAFTOL009313
------------------------------------------------------------
------------------------------------------------------------
---------------------------------------caggagtatggtgatagcatt
gayattgatggttttgacatagactatgggaatgaagttttgaccctgaagcttggaaat
ctgggtacttatgttgttaacaaacagactccaa-atagacagatttggttgtctt----
caccagta----------------------------------------------------
------------------------------------------------------------
-----
>PAFTOL009315
------------------------------------------------------------
------------------------------------------------------------
------------------------------------ttgcaggaatatggcgatagcatt
gatcttgatggttttgacatagactatgggaatgaggtcttgacactgaagcttggagat
cttggtacctatgttgtaaataaacagtctccaa-atagacagatttggctgtcct----
cgccagta----------------------------------------------------
------------------------------------------------------------
-----
>PAFTOL009319
------------------------------------------------------------
--------------------------------------------------------aagc
tagctgat-tcaaccatccatgatttgcttgagaaactasaggaatatggtgatagcatt
gatcttgatggttttgacatagactatgggaatgaggtcttgacattgaagcttggagat
cttggtacctatgtcgtaaacaaacagactccaa-atagacagatttggctgtctt----
caccagta----------------------------------------------------
------------------------------------------------------------
-----
>PAFTOL009321
------------------------------------------------------------
---------------tctgtgttacag--------------gaggatgaattccataagc
tagctgat-tcaaccatccatgatttgcttgagaaactakagggatatggtgatagcatt
gatcttgatggttttgacatagactatgggaatgaggtcttgacattgaagcttggagat
cttggtacctatgttgtaaacaaacagactccaa-atagacagatttggctgtctt----
caccagta----------------------------------------------------
------------------------------------------------------------
-----
>PAFTOL013501
------------------------------------------------------------
------------------------------------------------------------
---------------------------------------caggaatatggtgatagcatt
gatcttgatggttttgacatagactatgggaatgaggttctgacactgaagcttggagat
cttggtatctatgttgtaaacaaacagacaccaa-ataggcagatttggctgtctt----
ccccagta----------------------------------------------------
------------------------------------------------------------
-----
>SRR5036296
------------------------------------------------------------
------------------------------------------------------------
---------------------------------------cagcaatatggtgatagcatt
gatcttgatggttttgacatagactatgggaatgaggttctgacaatgaagcttggagat
cttggtacctatgttgtaaacaaacagacaccaa-ataggcagatttggctgtctt----
ccccagtg----------------------------------------------------
------------------------------------------------------------
-----
>SRR5137211
tcttctagaagtttctgttctcacccttcagatgccttcaacgagttacaaggtcctgct
gccatagattatcgttctgtgctacag--------------gaggatgaattccataagc
tagctgat-tcaaccattcatgatttgcttgagaaactagagcaatatggtgatagcatt
gatcttgatggttttgacatagactatgggaatgaggttctgacaatgaagcttggagat
cttggcacctatgttgtaaacaagcagacaccaa-ataggcagatttggctgtctt----
ccccactgagtggtccctctagatatgactgggatcggaatactcaagcttggatctacc
gtcgaactcgagcgaatttgttgaaagttttggggagcgaaattgaggagctgtgcggca
aaccc
>SRR5137212
tcttttagaagtttctgttctcacccttcaaatgtcatcaacgagtctcagggtcctgct
cccgtagattattgttctgtgctacag--------------gaggatgaattccataagc
tagctgat-tcaaccatgcatggtttgcttgagaaactagaggaatatggtgatagcatt
gatcttgatggttttgacatagactatgggaatgaggttttgacactgaagcttggagat
cttggtacctatgttgtaaacaaacagacaccaa-ataggcagatttggctgtctt----
ccccagta----------------------------------------------------
------------------------------------------------------------
-----
>SRR5137213
------------------------------------------------------------
------------------------------------------------------------
------------------------------------------------------------
--tctt----------------------------------------------ctagaagt
ttctgttctcacacttcagat--gccttcaacga-gttacaaggtcctgctgccatagat
tatcggtacata------------------------------------------------
------------------------------------------------------------
-----
>SRR7905849
tcttcaagaagtttctgttctcacccttcaaatgccttcaatgagtctcaaggtcctgct
gccatagattattgttctrtgctacag--------------gaggatgaattccataagc
tagctgat-tcaaccatccatgatttgcttgagaaactagaggaatatggtgatagcatt
gatcttgatggttttgacatagactatggaaatgaggttttgacactgaagcttggagat
cttggtacctatgttgtaaacaaacagacaccaa-ataggcagatttggctgtctt----
ccccagtaagtggtccctctagatatgactgggatcggaatactcaaacttggatctacc
gtcgaactcaagccaatttgttgaaagttttggagagcgaaattgaggagctgtgcggca
aaccc
>SRR7905861
tcttctagaagttactgttctcacccttcagatgccttcaacgagtcgcaaggtcctgct
gccatagattatcgttctgtgctacag--------------gaggatgaattccataagc
tagccgat-tcaaccrttcatgatttgcttgagaaactagagcaatatggtgatagcatt
gatcttgatggttttgacatagactatgggaatgaggttctgacactgaagcttggagat
cttggtacctatgttgtaaacaaacagacaccaa-ataggcagatttggctgtctt----
ccccagtgagtggtccctctagatatgactgggatcggaatactcaagcttggatctacc
gtcgaactcgagygaatttgttgaaagttttggagagcgaaattgaggagctgtgcggca
aaccc
>SRR7905862
tcgtttagaagtttctgctctcacccttcaaatgtcatcgatgagtctcaagctcctgca
gccrtagattatcgttctgtgctacag--------------gaggatgaattccataarc
tagctgat-tcaaccatccatgatttrcttgagaaactggaggattatggtgatagcatt
gatcttgatggttttgatatagactatgggaatgaggttttgacactgaagcttggagat
cttggtacctatgttgtaaacaaacagacrccaa-ataggcagatttggctgtctt----
cgccagtaagcggtccctctagatatgactgggatcrraatactcaagcttggatctacc
gtcgaactcaagccaatttgttgaaagttttggagagctcaagcttggatcta-------
-----
>SRR8327214
tcttctagaagttactgttctcacccttcagatgccttcaacgagttgcaaggtcctgct
gccatagattatcgttctgtgctacag--------------gaggatgaattccataagc
tagctgat-tcaaccattcatgatttgcttgagaaactagagcaatatggtgatagcatt
gatcttgatggttttgacatagactatgggaatgaggttctaacactgaagcttggagat
cttggtacctatgttgtaaacaaacagacaccaa-ataggcagatttggctgtctt----
ccccagtgagtggtccctctagatatgactgggatcggaaaactgaagcttggatctacc
gtcgaactcgagcgaatttgttgaaagttttggagagcgaaattgaggagctgtgcggca
aaccc
