# Supplementary material for: Phylogenomics and classification of Cactaceae based on hundreds of nuclear genes
Source: Plant Syst Evol. 2025 Aug 11;311(5):28. doi: 10.1007/s00606-025-01948-z (PMC12339657; doi:10.1007/s00606-025-01948-z)
Supplement: Supplementary file 4 — Online Resource 4: Containing alignments and RAxML gene trees for all included loci and all phylogenetic datasets (ZIP 10372 KB) [file 606_2025_1948_MOESM4_ESM.zip › de Vos et al_ESM_4/ESM_data_alignments/QCP/5273_consensus.mafft.fasta]

>PAFTOL004547
------------------------------------------------------------
------------------------------------------------------------
------------------------------------------------------------
------------------------------------------------------------
------------------------------------------------------------
------------------------------------------------------------
------------------------------------------------------------
------------------------------------------------------------
------------------------------------------------------------
------------------------------------------------------------
------------------------------------------------------------
------------------------------------------------------------
-------------------------------------------------tctaatcatgt
tttaccttgtagaccttctggtg------------ttacccttgatatc----aaaaagt
cgtctttcaagaagttgtcaaagtggttgcaatctaaagcatctgctggatt--gataty
ggtgaaggaagataaacataaaaaggaagttgttctattttctgttgataggaagcatgt
ggattatgtgtcctttaagcctgacaaaagacaacctgacaagaatgagcaagccaagga
tcaagctgttggtgaaggccaatcacaaagattattggaaatagaagagatcyataaacc
aagcacccatgtcaatcccatttttgctgctgttgcggctgatactggagga--------
------------------------------------------------------------
-------ttttacagtgcatcagaggc---------------cactgatatagtcttcat
gtatgttgagaaagagaaccttgttaaaccaactgacaaggcagtagtagttttggatgc
ggtgttgtgtgatgctttgttcaagggagccattaagaagggagctgcttacccaactga
aatacataaaaaagacttaggcgcaacatttctaaatcgaatgcaagcccatyacaaggt
gacyagaggaagtgattctgtaattaggaagggtgcagtyaaatcaattcatataatgac
agagcgacggcaggggaacaagaaagtgacaaaggtctctggttttgaaagtttcctaat
ggatgctgaatcattagcttcagagctgcagaagaaatttgcttgcagtacctcagtggc
tgaattaccaggtaaaaaaggacatgaagtccttgttcagggtggtgtaattgatcatct
tgcaaaacatctgattgaccaatacggagtcccgaagagatatattgaagtccttgacaa
a-------
>PAFTOL004551
------------------------------------------------------------
------------------------------------------------------------
------------------------------------------------------------
------------------------------------------------------------
------------------------------------------------------------
------------------------------------------------------------
------------------------------------------------------------
------------------------------------------------------------
------------------------------------------------------------
------------------------------------------------gaggatatttcc
tcggctgatgtgcatactgttgatcggcactcattgtcaaccgaagatattgatatgctg
cttgacaggtgccttctacaagca-ttgcatacaacagtgaaggataaggatcttcccat
gcctgggagtacttt------------------------------atggtctaaccatgt
tttaccttgtagacctgccggtg------------ttacccttgatatc----aaaaagt
catctttcaagaagttgtcaaagtggttgcaatctaaagcatctgctggatt--gatatc
ggtgaaggaagataaacataaaaaggaagttgttctattttctgttgatcggaagcatgt
agattatgtgtcctttaagcctgacaaaagacaacatgagaagaatgagcctgccaaaga
tcaagctgctagtgaaggccaatcacaaagattattggaaatagaagagatctataaacc
aagcacccatgtcaatcccattttttctgctgttggggctgatactggagga--------
------------------------------------------------------------
-------ttttacagtgcatcagaggc---------------cactgatatagtctttac
gtatgttgagaaagagaaccttgttaagccaactgacaaggcagtagtagttttggatgc
aacattgtgtgatgctttgtttaagggagccattaagaagggagcttcttacccaactga
aatacataaaaaagatttggscacaacatttcttaatcgaatgcaggcccatcacaaggt
gactagaggaagcgattctgtaattaggaagggttcagttaaatcaattcatataatgac
agagcgacggcaggggaataagaaagtgacaaaggtstctggttttgaaagtttcctaat
ggatgctgaatcattggcttcagagttgcagaagaaatttgcatgcagtacctcagttgc
tgaattgccaggtaaaaaaggacatgaagtccttgttcagggtggtgtaattgatcatct
tgcaaaacatctgatagatcaatatggcgtcccgaagagacatattgaagtccttgacaa
a-------
>PAFTOL004552
------------------------------------------------------------
------------------------------------------------------------
------------------------------------------------------------
------------------------------------------------------------
------------------------------------------------------------
------------------------------------------------------------
------------------------------------------------------------
------------------------------------------------------------
------------------------------------------------------------
------------------------------------------------------------
------------------------------------------------------------
-------------------------------------gtgaaggacaaggatcttcccat
gcctgggagtacttt------------------------------atggtctaatcatgt
tttaccttgtcgaccttctggtg------------ttacccttgatatc----aaaaagt
cgtctttcaagaagttgtcaaaatggttgcaatctaaagcatctgctggatt--gatatc
ggtgaaggaagataaacataaaaaggaagttgttctattttctgttgataggaagcatgt
ggattatgtgtccttcaagcctgagaaaagacaacctgacaagaatgagcaagccaagga
kcaagctgttggtgaaggccaatcacaacgattattggaaatagaagagatctataaacc
aagcacccacgtcaatcccatttttgctgctgttgcagctgatattggagga--------
------------------------------------------------------------
-------ttttacagtgcatcagaggc---------------cactgatatagtcttcat
gtatgttgagaaagagaaccttsttaaaccaactgacaaggcagtggtagttttggatgc
gacactgtgcgatgctttgttcaagggagccattaagaagggaactgcttacccaactga
aatacataaaaaagacttaggcgcaacatttctaaatcgaatgcaagcccatcacaaggt
gactagaggaagtgattctgtaattagaaagggtgcagttaagtcaattcatataatgac
agagcgacggcaggggaacaagaaagtgacaaaggtctctggttttgaaagtttcctaat
ggatgctgaatctttagcttcagagctgcagaagaaatttgcttgcagtacgtcagtggc
tgaattaccaggtaaaaaaggacatgaagtcctcgttcagggtggtgtaattgataatct
tgcaaaacatctgattgaccaatacggagtcccaaagrgatat-ttgaagtccttgacaa
aacgagga
>PAFTOL004553
------------------------------------------------------------
------------------------------------------------------------
------------------------------------------------------------
------------------------------------------------------------
------------------------------------------------------------
------------------------------------------------------------
------------------------------------------------------------
------------------------------------------------------------
------------------------------------------------------------
------------------------------------------------------------
------------------------------------------------------------
------------------------------------------------------------
-------------------------------------------------tctaatcatgt
tttaccttgtagaccttctggtg------------ttacccttgatatt----aaaaagt
cgtctttcaagaagttgtcaaagtggttgcaatctaaagcatctgctggatt--gatatc
ggtgaaggaagataaacataaaaaggaagttgttctattttctgttgataggaagcatgt
ggattatgtgtcctttaagcctgacaaaagacaacctgacaagaatgagcaagccaagga
tcaagctgttggtgaaggccaatcacaaagattattggaaatagaagagatctataaacc
aagcacccacgtcaatcccatttttgctgctgttgcggcggatactggagga--------
------------------------------------------------------------
-------ttttacagtgcatcagaggc---------------cactgatatagtcttcat
gtatgttgagaaagagaaccttgttaaaccaactgacaaggcagtagtagttttggatgc
gatattgtgtgatgctttgttcaagggagccattaagaagggaactgcttacccaactga
aatacataaaaaagacttaggcgcaacatttctaaatcgaatgcaagctcatcacaaggt
gactagaggaagtgattctgtaattaggaagggtgctgttagatcaatccacataatggc
agaacgacggcaggggaacaagaaagtgacaaaggtctctggttttgaaagtttcctaat
ggatgctgaatcgttagcttcagagctgcagaagaaatttgcttgcagtacctcagtggc
tgaattaccaggtaaaaaaggacatgaagtccttgttcagggtggtgtaattgatcatct
tgcaaaacatctgattgaccaatacggagtcccaaagagatat-ttgaagtccttgacaa
aacgagga
>PAFTOL004554
------------------------------------------------------------
------------------------------------------------------------
------------------------------------------------------------
------------------------------------------------------------
------------------------------------------------------------
------------------------------------------------------------
------------------------------------------------------------
------------------------------------------------------------
------------------------------------------------------------
------------------------------------------------------------
------------------------------------------------------------
------------------------------------------------------------
-------------------------------------------------tctaatcatgt
tttaccttgtcgaccttctggtg------------ttacccttgatatc----aaaaagt
cgtctttcaagaagttgtcaaaatggttgcaatctaaagcatctgctggatt--gatatc
ggtgaaggaagataaacataaaaaggaagttgttctattttctgttgataggaagcatgt
ggattatgtgtccttcaagcctgagaaaagacaacctgacaagaatgagcaagccaagga
tcaagctgttggtgaaggccaatcacaasgattattggaaatagaagagatctataaacc
aagcacccaygtcaatcccatttttgctgctgttgcrgctgayattggagga--------
------------------------------------------------------------
-------ttttacagtgcatcagaggc---------------cactgatatagtcttcat
gtatgttgagaaagagaaccttgttaaaccaactgacaaggcagtrgtagttttggatgc
gacactgtgcgatgctttgttyaagggagccattaagaagggaactgcttacccaactga
aatacataaaaaagacttaggcgcaacatttctmaatcgaatgcaagcccatcacaaggt
gactagaggaagtgattctgtaattagaaagggtgcagttaagtcaattcatataatgac
agagcgacggcaggggaacaagaaagtgacaaaggtmtctggttttgaaagtttcctaat
ggatgctgaatckttagcttcagagctgcagaagaaatttgcttgcagtacgtcagtggc
tgaattaccaggtaaaaaaggacatgaagtcctcgtycagggtggtgtaattgataatct
tgcaaaacatctgattgaccaatacggagtcccaaaragatat-ttgaagtccttgacaa
aacgagga
>PAFTOL004555
------------------------------------------------------------
------------------------------------------------------------
------------------------------------------------------------
------------------------------------------------------------
------------------------------------------------------------
------------------------------------------------------------
------------------------------------------------------------
------------------------------------------------------------
------------------------------------------------------------
------------------------------------------------------------
---------------------------------------------------------ctg
ctcgacaagtgccttctacaagca-ttgcatacaacagtgaaggataaggatcttcccat
gcctgggagtacttt------------------------------atggtctaatcatgt
tttaccttgtagaccttctggtg------------ttacccttgatatc----aaaaagt
cgtctttcaagaagttgtcaaagtggttgcaatctaaagcatctgctggatt--gatatc
ggtgaaggaagataaacataaaaaggaagttgttctattttctgttgataggaagcatgt
ggattatgtgtcctttaagcctgacaaaagacaacctgacaagaatgagcaagccaagga
tcaagctgttggtgaaggccaatcgcaaagattattggaaatagaagagatctataaacc
aagcacccatgtcaatcccatttttgctgctgttgcggctgatactggagga--------
------------------------------------------------------------
-------ttttacagtgcatcagaggc---------------cactgatatagtcttcat
gtatgttgagaaagagaaccttgttaaaccaactgacaaggcagtmgtagttttggatgc
gacgttgtgtgatgctttgttcaagggagccattaagaagggagctgcttacccaactga
aatacataaaaaagacttaggcgcaacatttctaaatcgaatgcaagcccatcacaaggt
gactagaggaagtgattctgtaattaggaagggtgcagttaaatcaattcatataatgac
agagcgacggcaggggaacaagaaagtgacaaaggtctctggttttgaaagtttcctaat
ggatgctgaatcattagcttcagagctgcagaagaaatttgcttgcagtacctcagtggc
tgaattaccaggtaaaaaaggacatgaaatccttgttcagggtggcgtaattgatcatct
tgcaaaacatctgattgaccagtacggagtcccaaagagatatattgaagtccttgacaa
a-------
>PAFTOL004556
------------------------------------------------------------
------------------------------------------------------------
------------------------------------------------------------
------------------------------------------------------------
------------------------------------------------------------
------------------------------------------------------------
------------------------------------------------------------
------------------------------------------------------------
------------------------------------------------------------
------------------------------------------------------------
------------------------------------------------------------
------------------------------------------------------------
------------------------------------------------------------
------------------------------------------------------------
-------------------------------------------------------atatc
ggtgaaggaagataaacataaaaaggaagttgttctattttctgttgataggaatcatgt
ggattatgtgtcctttaagcctgacaaaagacaacctgacaagaatgagcaagccaagga
tcaagctgttggtgacggccaatcacaaagattattggaaatagaagagatctataaacc
aagcacccatgtgaatcccatttttgctgctgttgcggctgatactggagga--------
------------------------------------------------------------
-------ttttacagtgcatcagaggc---------------cactgatatagtcttcat
gtatgttgagaaagagaaccttgttaaaccaactgacaaggcagtagtagttttggatgc
gacattgtgtgatgctttgttcaagggagccattaagaagggaastgcttacccaactga
aatacataaaaaagacttaggcgcaacatttctaaatcgaatgcaagcccatcacaaggt
gactagaggaagtgattctgtrattaggaagggtgcagttaaatcaattcatataatgac
agagcgacggcaggggaacaagaaagtgacaaaggtctctggttttgaaagtttcctgat
ggatgctgaatcgttagcttcagagctgcagaagaaatttgcttgcagtacctcagtggc
tgaattaccaggtaaaaaaggacatgaagtccttgttcagggtggtgtaattgatcatct
tgcaaaacatctgattgaccaatacggagtcccaaagagatat-ttgaagtccttgacaa
aacgagga
>PAFTOL004560
------------------------------------------------------------
------------------------------------------------------------
------------------------------------------------------------
------------------------------------------------------------
------------------------------------------------------------
------------------------------------------------------------
------------------------------------------------------------
------------------------------------------------------------
------------------------------------------------------------
------------------------------------------------------------
------------------------------------------------------------
------------------------------------------------------------
------------------------------------------------------------
------------------------------------------------------------
-------------------------------------------------------atatc
ggtgaaggaagataaacataaaaaggaagttgttctattttctgttgataggaagcatgt
ggattatgtgtcctttaagcctgagaaaagacaacctgacaagaatgagcaagccaagga
tcaagctgttggtgaaggccaatcacaaagattactggaaatagaagaggtctataaacc
aagcacccatgtcaatcccatttttgctgctgttgcggctgatactggagga--------
------------------------------------------------------------
-------ttttacagtgcatcagaggc---------------cactgatatagtcttcat
gtatgttgagaaagagaaccttgttaaaccaactgacaaggcagtagtagttttggatgc
gacmttgtgcgatgctttgttcaagggagccattaagaagggaactgcttacccaactga
aatacataaaaaggacttaggtgcaacatttctaaatcgaatgcaagcccatcacaaggt
gactagaggaagtgattctgtaattagaaagggtgcagttaaatcaattcatataatgac
agagcgaaggcaggggaacaagaaagtgacaaaggtctctggttttgaaagtttcctaat
ggatgctgaatcgttagcttcagagctgcagaagaaatttgcttgcagtacctcagtggc
tgaattaccaggtaaaaaaggacatgaagtccttgtacagggtggtgtaattgatcatct
tgcaaaacatctgattgaccaatacggagtcccaaagagatat-ttgaagtccttgacaa
aacgagga
>PAFTOL004561
------------------------------------------------------------
------------------------------------------------------------
------------------------------------------------------------
------------------------------------------------------------
------------------------------------------------------------
------------------------------------------------------------
------------------------------------------------------------
------------------------------------------------------------
------------------------------------------------------------
------------------------------------------------------------
---------------actgttgatcagcactcattgtcaaccgaagatattgatatgctg
cttgacaggtgccttctacaagct-ttgcatacaacagtgaaggatagggatcttcccat
gcctgggagtacttt------------------------------atggtctaatcatgt
tttaccttgtagaccttccggtg------------ttacccttgatatc----aaaaagt
catctttcaagaagttgtcaaagtggttgcaatctaaagcatctgctggatt--gatatc
ggtgaaggaagataaacataaaaaggaagtcgttctattttctgttgatcggaagcatgt
agattatgtgtcctttaagcctgacaaaagacaacatgagaagaatgagcaagccaaaga
tcaagctgttggtgaaggccaatcacaaagattattagaaatagaagagatctataaacc
aagcacccatgtcaatcccatttttgctgctgttggggctgatactggagga--------
------------------------------------------------------------
-------ttttacagtgcatcagaggc---------------cactgatatagtctttac
gtatgttgagacagagaaccttgttaagccaaccgacaaggcagtagtagttttggatgc
aacattgtgtgatgctttgtttaagggagccattaagaagggagctgcttacccaactga
aatacataaaaaagacttgggcacaacatttcttaatcgaatgcaggcccatcacaaggt
gactagaggaagtgattctgtaattaggaagggtgcagttaaatcaattcatataatgac
agagcgacggcaggggaataagaaagtkacaaaggtctctggttttgaaagtttcctaat
ggatgctgaatcgttggcttcggagttgcagaagaaatttgcatgcagtacctcagttgc
tgaattgccaggtaaaaaaggacatgaagtccttgttcagggtggtgtaattgatcatct
tgcaaaacatctgatagaccaatatggagtcccgaagagatacattgaagtccttgacaa
a-------
>PAFTOL004562
------------------------------------------------------------
------------------------------------------------------------
------------------------------------------------------------
------------------------------------------------------------
------------------------------------------------------------
------------------------------------------------------------
------------------------------------------------------------
------------------------------------------------------------
------------------------------------------------------------
------------------------------------------------gaggatatttcc
tctgctgatgtgcatactgttgaccagcactcattgtcaactgaagatgtcgacatgctg
ctcgacaggtgccttctgcaagca-ttgcatacaacagtgaaggataaggatcttcccat
gcctgggagtacttt------------------------------atggtctaatcatgt
tttaccttgtcgaccttctggtg------------ttacccttgatatc----aaaaagt
cgtctttcaagaagttgtcaaaatggttgcaatctaaagcatctgctggatt--gatatc
ggtgaaggaagataaacataaaaaggaagttgttctattttctgttgataggaagcatgt
ggattatttgtccttcaagcctgagaaaagacagcctgacaagaatgagcaagccaagga
tcaagctgttggtgaaggccaatcacaaagattattggaaatagaagagatctataaacc
aagcacccatgtcaatcccatttttgctgctgttgcagctgayattggagga--------
------------------------------------------------------------
-------ttttacagtgcatcagaggc---------------cactgatatagtcttcat
gtatgttgagaaagagaaccttgttaaaccaactgacaaggcagtagtagttttggatgc
gacactgtgtgatgctttgttcaagggagccattaagaagggaactgcttacccaactga
aatacataagaaagacttaggcgcaacatttctaaatcgaatgcaagcccatcacaaggt
gactagaggaagtgattctgtaattagaaagggtgcagttaagtcaattcatataatgac
agagcgacggcaggggaacaagaaagtgacaaaggtctctggttttgaaagtttcctaat
ggatgctgaatcgttagcttcagagctgcagaagaaatttgcttgcagtacgtcagtggc
tgaattaccaggtaaaaaaggacatgaagtccttgttcagggtggtgtaattgatcatct
tgcaaaacatctgattgaccaatacggagtcccaaagagatat-ttgaagtccttgacaa
aacgagga
>PAFTOL004563
------------------------------------------------------------
------------------------------------------------------------
------------------------------------------------------------
------------------------------------------------------------
------------------------------------------------------------
------------------------------------------------------------
------------------------------------------------------------
------------------------------------------------------------
------------------------------------------------------------
------------------------------------------------------------
------------------------------------------------------------
------------------------------------------------------------
-------------------------------------------------tctaatcatgt
tttaccttgtagaccttctggtg------------ttacccttgatatc----aaaaagt
cgtctttcaagaagttgtcgaagtggttgcaatctaaagcatctacgggatt--gatatc
ggtgaaggaagataaacataaaaaggaggttgttctattttctgttgataggaagcatgt
ggattatgtgtcctttaagcctgacaaaagacaacctgacaagaatgagcaagccaagga
tcaagctgttggtgaaggccaatcacaaagattaytggaaatagaagagatctataaacc
aagcacccatgtcaatcccatttttgctgctgtcgcggctgatactggagga--------
------------------------------------------------------------
-------ttttacagtgcatcagaggc---------------cactgatatagtcttcat
gtatgttgagaaagagaaccttgttaaaccaactgacaaggcagtagtagttttggatgc
gacattgtgtgatgctttgttcaagggagccattaagaagggaactgcttacccaactga
aatacataaaaaagacttaggcgcaacatttctaaatcgaatgcaagcccatcacaaggt
gactagaggaagtgattctgtaattagaaagggtgccgttaaatcagttcatataatgac
agagcgacggcaggggaacaagaaagtgacaaaggtctctggttttgaaagtttcctaat
ggatgctgaatcgttagcttcagagctgcagaagaaatttgcttgcagtacctcagtggc
tgaattaccaggtaaaaaggggcatgaagtccttgttcagggtggtgtaattgatcatct
tgcaaaacatctgattgatcaatacggagtcccaaagagatat-ttgaagtccttgacaa
aacgagga
>PAFTOL004564
------------------------------------------------------------
------------------------------------------------------------
------------------------------------------------------------
------------------------------------------------------------
---gcagtttatgctctttggaaggtccctgatctcctgccctctttcacactaaagg--
------gaggagaagtctctcgctttgtaattggaggagcagatttgatgttccccggc-
---ataagtatacctccagaaggatttccatcattttccgctggggagccttggtcagta
aaagtgcctggcaatccggctccaattgc-------------------------------
------------------------------------------------------------
------------------------------------------------------------
------------------------------------------------------------
------------------------------------------------------------
------------------------------------------------gtctaaccatgt
tttaccttgtagacctgccggtg------------ttacccttgatrtc----aaaaagt
catctttcaagaagttgtcaaagtggttgcaatctaaagcatctgctggatt--gatatc
ggtgaaggaagataaacataaaaaggaagttgttctattttctgttgatcggaagcatgt
agattatgtgtcctttaagcctgacaaaagacaacatgagaygaatgagcaagccaaaga
tcaagctgctggtgaaggccaatcacaaagattattggaaatagaagagatctataaacc
aagcacccatgtcaatcccattttttctgctgttggggctgatactggagga--------
------------------------------------------------------------
-------ttttacagtg-------------------------------------------
--------------------------------cygacaaggcagtagtagttttggatgc
aacattgtgtgatgctttgtttaagggagccattaagaagggagcttcttacccaactga
aatacataaaaaagatttgggcmcaacatttcttaatcgaatgcaggcccatcacaaggt
gactagaggaagcgattctgtaattaggaagggtgcagttaaatcaattcatataatgac
agagcgacggcaggggaataagaaagtgacaaaggtctctggttttgaaagtttcctaat
ggatgctgaatcgttggcttcagagttgcagaagaaatttgcatgcagtacctcagttgc
tgaattgccaggtaaaaaaggacatgaagtccttgttcagggtggtgtaattgatcatct
tgcaaaacatctgatagatcaatatggcgtcccgaagagacatattgaagtccttgacaa
a-------
>PAFTOL004565
------------------------------------------------------------
------------------------------------------------------------
------------------------------------------------------------
------------------------------------------------------------
------------------------------------------------------------
------------------------------------------------------------
------------------------------------------------------------
------------------------------------------------------------
------------------------------------------------------------
------------------------------------------------------------
------------------------------------------------------------
------------------------------------------------------------
------------------------------------------------------------
------------------------------------------------------------
-------------------------------------------------------atatc
ggtgaaggaagataagcataaaaaggaagttgttctattttctgttgataggaagcatgt
ggattatgtgtcctttaagcctgacaagagacaacctgacaagaatgagcaagccaaaga
tcaagctgttggtgacggccaatcacaaagattattggaaatagaagagatctataaacc
aagcacccatgtgaatcccatttttgctgctgttggggctgatactggagga--------
------------------------------------------------------------
-------ttttacastgcatcagaggc---------------cactgatatagtcttcat
gtatgttgagaaagagaaccttgttaaaccaactgacaaggcagtagtagttttggatgc
gacattgtgtgatgctttgttcaagggagccattaagaagggaactgcttacccaactga
aatacataaaaaagacttaggcgcaacatttctaaatcgaatgcaagcccatcacaaggt
gactagaggaagtgattctgtaattaggaagggtgcagttaaatcaattcatataatgac
agagcgacggcaggggaacaagaaagtgacaaaggtctctggttttgagagtttcctgat
ggatgctgaatcgttagcttcagagttgcagaagaaatttgcttgcagtacctcagtggc
tgaattaccaggtaaaaaaggacatgaagtccttgtccagggtggtgtaattgatcatct
tgcaaaacatctgattgaacaatacggagtcccaaagagatat-ttgaagtccttgacaa
aacgagga
>PAFTOL004566
------------------------------------------------------------
------------------------------------------------------------
------------------------------------------------------------
------------------------------------------------------------
------------------------------------------------------------
------------------------------------------------------------
------------------------------------------------------------
------------------------------------------------------------
------------------------------------------------------------
------------------------------------------------------------
------------------------------------------------------------
------------------------------------------------------------
-------------------------------------------------tctaatcatgt
tttaccttgtagaccttccagtg------------ttacccttgatatt----aaaaagt
catctttcaagaagttgtcaaagtggttgcaatctaaagcatctgctggatt--gatatc
ggtgaaggaagataaacataaaaaggargttgttctattttctgttgatcggaagcatgt
agattatgtgtcctttaagcctgacaaaagacaacatgagaagaatgagcaagccaaaga
tcaagctgttggtgaaggccaatcacaaagattattagaaatagaagagatctataaacc
aagcacccatgtcaatyccatttttgctgctgtyggggctgatactggagga--------
------------------------------------------------------------
-------ttttacagtgcatcagaggc---------------cactgatatagtctttac
atatgttgagaaagagaaccttgtgaagccaactgacaaggcagtagtagttttggatgc
aacattgtgtgatgctttgtttaagggagccattaagaagggagctgcttacccaactga
aatacataaaaaagacttgggcacaacatttcttaatcgaatgcaggcccatcacaaggt
gactagagsaagtgattctgtaattaggaagggtgcagttaaatcaattcatataatgac
agagmgacggcaggggaataagaaagtgacaaaggtctctggttttgaaagtttcctaat
ggatgctgaatcgttggcttcagarttgcagaagaaatttgcatgcagtacctcagttrc
tgaattgccaggtaaaaaaggacatgaagtccttgttcagggtggtgtaattgatcatct
tgcaaaacatctgatagatcaatatggcgtcccgaagagatacattgaagtccttgacaa
a-------
>PAFTOL004567
------------------------------------------------------------
------------------------------------------------------------
------------------------------------------------------------
------------------------------------------------------------
------------------------------------------------------------
------------------------------------------------------------
------------------------------------------------------------
------------------------------------------------------------
------------------------------------------------------------
------------------------------------------------gaggatgtttcc
tctgctgatgtgcatactggtgaccagcactcattgtcaaccgaagatgtcgacgtgctg
cttaacaggtgccttctacaagca-ttgcatacaacagttaaggataaggatcttcccat
gcctgggagtacttt------------------------------atggtctaatcatgt
tttaccttgtagaccttctggtg------------ttacccttgatatc----aaaaagt
catctttcaagaagttgtcaaagtggttgcaatccaaagcatctgctggatt--gatatc
ggtgaaggaagataaacataaaaaggaagttgttctattttctgttgataggaagcatgc
ggattatgtgtccttcaagcctgacaaaagacaacctgacaagaatgagcaagccaaaga
tcaagctgttggtgaaggccaatcacaaagattattggaaatagaagagatctataaacc
aagcacccatgtcaatcccatttttgctgctgttgcagctgatactggagga--------
------------------------------------------------------------
-------tattacagtgcctcagaggc---------------cactgatatagtctgcat
gtatgttgagaaagagaaccttgttaaaccaactgacaaggcagtaatagttttggatgc
gacattgtgtgatgctttgttcaagggagccattaagaagggaactgcttacccaactga
aatacataaaaaagacttaggcgcaacatttctaaatcgaatgcaagcccatcacaaggt
gactaggggaagtgattctgtaattaggaagggtgcagtaaaatcaattcatataatgac
agagcgacgtcaggggaacaagaaagtgacaaaggtatctgggtttgaaagtttcctatt
ggacgctgaatcgttagcttcagagctgcagaagaaatttgcttgcagtacctcagtggc
tgaattaccaggtaaaaaaggacatgaagtccttgttcagggtggtgtaattgatcatct
tgcaaaacatctgattgaccaatatggagtcccaaagagatatattgaagtccttgacaa
a-------
>PAFTOL004568
------------------------------------------------------------
------------------------------------------------------------
------------------------------------------------------------
------------------------------------------------------------
------------------------------------------------------------
------------------------------------------------------------
------------------------------------------------------------
------------------------------------------------------------
------------------------------------------------------------
------------------------------------------------------------
---------------agtggtgaccagcactcattgtcaactggagatgtcgacatgctg
cttgacaggtgccttctacaagca-ttgcatacaacagtgaacgataaggatcttcccat
gcctgggagtactct------------------------------atggtctagtcatgt
tttaccttgtagaccttctggtg------------tcacccttgatatc----agaaagt
cttctttcaagaagttgtcaaagtggttacaatctaaagcatctgctggatt--gatatc
agtgaaggaagacaaacataaaaaggaagttgttctattttctgttgataggaagcatgc
ggattatgtgtccttcaagcctgacaaaagacaacctgacaagaatgagcaagccaagga
tmaagctgttggtgaaggccaatcacaaagattattggaaatagaagagatctataaacc
aagcacccatgtcaatcccatttttgctgctgttgcagctgayactggagra--------
------------------------------------------------------------
-------ttttacagtgcctcagaggc---------------cactgatatagtcttcat
gtatgttgagaaagagaaccttgttaaaccaactgacaaggcagtggtagttttggatgc
gacattgtgtgatgctttgttcaagggagccattaagaagggaackgcttacccaactga
aatacataaaaargacttaggygcaacatttctaaatcgaatgcamgcccatcacaaggt
gaccagaggaagtgattctgtaattaggaagggtgcagtaaaatcaattcatataatgac
agagcgacggcaggggaacaagaaagtgacaaaggtctccggttttgaaagtttcctaat
ggatgctgaatcgttagcttcagagctgcagaagaaatttgcttgcagtacctcagtggc
tgaattaccaggtaaraaaggacatgaagtccttgttcagggtggtgtaattgatcatct
tgcaaaacatctgattgaccaatacggagtcccaaagagatat-ttgaagtccttgacaa
aacgagga
>PAFTOL004571
------------------------------------------------------------
------------------------------------------------------------
------------------------------------------------------------
------------------------------------------------------------
------------------------------------------------------------
------------------------------------------------------------
------------------------------------------------------------
------------------------------------------------------------
------------------------------------------------------------
------------------------------------------------gaggatatttcc
gcggctgatgtgcatactgttgatcagcactcattgtcaaccgaagatattgatatgctg
cttgacaggtgccttctacaagct-ttgcatacaacagtgaaggataaggatcttcccat
gcctggcagtacttt------------------------------awggtctaatcatgt
tttaccttgtagaccttccggtg------------ttacccttgatata----aaaaagt
catctttcaagaagttgtcaaagtggttgcaatctaaagcatctgctggatt--gatatc
ggtgaaggaggataaacataaaaaggaagttgttctattttctgttgatcggaagcatgt
agattatgtgtcctttaagcctgacaaaagacaacatgagaagaatgagcaagccaaaga
tcaagccattggtgaaggccaatcacaaagattattagaaatagaagagatctataaacc
aagcacccatgtcaatcccatttttgctgctgttggggctgatactggagga--------
------------------------------------------------------------
-------ttttacagtgcatcagaggc---------------cactgatatagtctttac
gtatgttgagaaagagaaccttgttaagccaactgacaaggcagtagtagttttggatgc
aacattgtgtgatgctttgtttaagggagccattaagaagggagctgcttacccaactga
aatacataaaaaagacttgggcacaacatttcttaatcgaatgcaagcccatcacaaggt
gaccagaggaagtgattctgtaattaggaagggtgcagttaaatcaattcatataatgac
agagcgacggcaggggaataagaaagtgacaaaggtctctggttttgaaagtttcctaat
ggatgctgaatcgttggcttcagagttgcagaagaaatttgcatgcagtacctcagttgc
tgaattgccaggtaaaaaaggacatgaagtccttgttcagggtggtgtaattgatcatct
tgcaaaacatctgatagatcaatatggcgtcccgaagagacatattgaagtccttgacaa
a-------
>PAFTOL004572
------------------------------------------------------------
------------------------------------------------------------
------------------------------------------------------------
------------------------------------------------------------
------------------------------------------------------------
------------------------------------------------------------
------------------------------------------------------------
------------------------------------------------------------
------------------------------------------------------------
------------------------------------------------------------
---------------actggtgaccagcactcattgtcaactgaagatgtcgacatgctg
ctcgacaggtgccttctgcaagca-ttgcatacgacagtaaaggataaggatcttcccat
gcctggtagtacttt------------------------------atggtctaatcatgt
tttaccttgtagaccttctggtg------------ttacccttgatatc----aaaaagt
cgtcgttcaagaagttgtcaaagtggttgcaatctaaagcatctgctggatt--gatatc
ggtgaaggaagataaacataaaaaggaagttgttctattctctgttgataggaagcatgt
ggattatgtgtcctttaagcctgacaaaagacaacctgacaagactgagcaagccaagga
tcaagctgttggtgacggccaatcacaaagattattggaaatagaagagatctataaacc
aagcacccatgtcaatcccatttttgctgctgttgcggctgatactggagga--------
------------------------------------------------------------
-------ttttacagtgcatcagaggc---------------cactgatatagtcttcat
gtatgttgagaaagagaaccttgttaaaccaactgacaaggcagtagtagttttggatgc
gacattgtgtgatgctttgttcaagggagccattaagaagggaactgcttacccaactga
aatacataaaaaagacttaggtgcaacatttctaaatcgaatgcaagcccatcacaaggt
gaccagaggaagtgattctgtaattaggaagggtgcagttaaatcaattcatataatgac
agagcgacggcaggggaacaagaaagtgacaaaggtctctggttttgaaagtttcctaat
ggatgccgaatcgttagcttcagagctgcagaagaaatttgcttgcagtacctcagtggc
tgaattaccaggtaaaaaaggacatgaagtccttgttcagggtggtgtaattgatcatct
tgcaaaacatctgattgaccaatacggagtcccaaagagatatattgaagtcctggacaa
a-------
>PAFTOL004573
------------------------------------------------------------
------------------------------------------------------------
------------------------------------------------------------
------------------------------------------------------------
------------------------------------------------atgttcaagaag
gcggtcgaagcgaagt--------------------------------------------
------------------------------------------------------------
------------------------------------------------------------
------------------------------------------------------------
------------------------------------------------------------
------------cgcttcagagattgtcaggcgcagacaagaagaggttgagaagagctg
tcaaagagaagtttcccagagctt-ctgatgccgatattg-------atacccttctccc
tccta------------------------------------------agtctaatcatgt
tttaccttktagaccttctggtg------------ttacccttgatatc----aaaaagt
cgtcgttcaagaagttgtcaaagtggttgcaatctaaagcatctgctggatt--gatatc
ggtgaaggaagataaacataaaaaggaagttgttctattttctgttgataggaagcatgt
ggattatgtgtcctttaagcctgacagaagacaaackgacaagaatgagcaagccaagga
tcaagctgttggtgacggccaatcacaaagattattggaaattgaagagatctataaacc
aagcacccatgtcaaycccatttttgctgctgttgcggctgatactggagga--------
------------------------------------------------------------
-------ttttacagtgcatcagaggc---------------cactgatatagtcttcat
gtatgttgagaaggagarccttgttaaaccaactgacaaggcagtagtagttttggatgc
gacattgtgtgatgctttgttcaagggagccattaagaagggaactgcttacccaactga
aatacataaaaaagacttaggcgcaacatttctaaatcgaatgcaagcccatcacaaggt
gaccagaggaagtgattctgtaattaggaagggggcagttaaatcaattcatataatgac
agagcgacggcaggggaacaagaaagtgacaaaggtctctggttttgaaagtttcctaat
ggatgctgaatcgttagcttcagagctgcagaagaaatttgcttgcagtacctcagtggc
tgaattaccaggtaaaaaaggacatgaagtccttgttcagggtggtgtaattgatcatct
tgcaaaacatctgattgaccaatacggagtcccaaagagatat-ttgaagtccttgacaa
aacgagga
>PAFTOL004574
------------------------------------------------------------
------------------------------------------------------------
------------------------------------------------------------
------------------------------------------------------------
---gcagtttatgccctctggaaggtccctgatctcctgcccgctttcacattaaagg--
------gaggagaagtctctcgctttgtaattggaggagcagatttgatgttccctggc-
---atcagtatacctccagaaggatttccatcattttccgctggggagccttggtcggtt
aaagtccctggcaatccagctccaattgcggttggagcaaccactgtgagtagttctgaa
gcaatgaaagctgggttgcgtggaaaagctctgagaataacacactactaccgtgactcg
ctctgg------------------------------------------------------
---------------actggtgaccagcactcattgtcaaccgaagatgttgacatgctt
ctcgaccggtgtcttctacaagca-ttgcatacaacagta------aaggatcttcccat
gcctgggagtacctt------------------------------atggtctaatcatgt
tttaccttgtagaccttctggtg------------ttacccttgatatc----aaaaagt
catctttcaagaagttgtcaaagtggttgcaatctaaagcatctgctggatt--gatatc
ggtgaaggaagataaacataaaaaggaagtagttctattttctgttgataggaagcatgt
ggattatgtgtcctttaagcctgacaagagacaacctgaaaagaatgagcaagccaagga
tcaagctgttggtgaaggccaatcacaaagatttttggaaatagaggagatctataaacc
aagcacccatgtcaatcccatttttgctgctgttgcggctgatactggagga--------
------------------------------------------------------------
-------ttttacagtgcatcagaggc---------------cactgatatagtcttcat
gtatgttgagaaagagaaccttgttaaaccaactgacaaggcagtagtagttttggatgc
gacattgtgtgatgctttgttcaagggcgccattaagaagggaactgcttacccaactga
aatacataaaaaagacttaggcgcaacatttctaaatcgaatgcaagcccatcacaaggt
aactagaggaagtgattctgtaattaggaagggtgcagttaaatcaattcatataatgac
agagcgacggcaggggaacaaaaaagtgacaaaggtatctggttttgaaagtttcctaat
ggatgctgaatcgttagcttcagagctgcagaagaaatttgcttgcagtacatcagtggc
tgaattatcaggtaaaaaaggacatgaagtcctcgttcagggtggtgtaattgatcatct
tgcaaaacatctgattgatcaatacggagtcccaaagagatat-ttgaagtccttgacaa
aacgagga
>PAFTOL004577
------------------------------------------------------------
------------------------------------------------------------
------------------------------------------------------------
------------------------------------------------------------
------------------------------------------------------------
------------------------------------------------------------
------------------------------------------------------------
------------------------------------------------------------
------------------------------------------------------------
------------------------------------------------gaggatatttcc
tctgctgatgtgcatactgttgaccagcattcattgtcaactgaagatgtcgacatgctg
cttgacaggtgccttctgcaagca-ttgcatacaacagtgaaggataaggatcttcccat
gcctgggagtacttt------------------------------atggtctaatcatgt
tttaccttgtcgaccttctggtg------------ttacccttgatatc----aaaaagt
cgtctttcaagaagttgtcaaaatggttgcaatctaaagcatctgctggatt--gatatc
ggtgaaggaagataaacataaaaaggaagttgttctattttctgttgataggaagcacgt
ggattatgtgtcctttaagcctgagaaaagacaacctgacaagaatgagcaagccaagga
tcaagctgttggtgaaggccaatcacaaagattactggaaatagaagagatctataaacc
aagcacccatgtcaatcccatttttgctgctgttgcggctgatactggagga--------
------------------------------------------------------------
-------ttttacagtgcatcagaggc---------------yactgatatagtcttcat
gtatgttgagaaagagaaccttgttaaaccaactgacaaggcagtagtagttttggatgc
gacattgtgcgatgctttgttcaagggagccattaagaagggaactgcttacccaactga
aatacataaaaaagacttaggcgcaacatttctaaatcgaatgcaagcccatcacaaggt
gactagaggaagtgattctgtaattagaaagggtgcagttaaatcaattcatataatgac
agagcgaaggcaggggaacaagaaagtgacaaaggtctctggttttgaaagtttcctaat
ggatgctgaatcgttagcttcagagctgcagaagaaatttgcttgcagtacctcagtggc
tgaattaccaggtaaaaaaggacatgaagtcctcgttcagggtggtgtaattgataatct
tgcaaaacatctgattgaccaatacggagtcccaaagagatat-ttgaagtccttgacaa
aacgagga
>PAFTOL004578
------------------------------------------------------------
------------------------------------------------------------
------------------------------------------------------------
------------------------------------------------------------
------------------------------------------------------------
------------------------------------------------------------
------------------------------------------------------------
------------------------------------------------------------
------------------------------------------------------------
------------------------------------------------gaggatatttcc
tctgctgatgtgcacaccggtgaccagcacttattgtcaactgaagatgttgacatgctg
ctcgacaggtgccttctacaagca-ttgcatacaacagtgaagtatacggatcttcccat
gcctgggagtacttt------------------------------atggtctaatcatgt
tttrccttgtagaccttctggtg------------ttacccttgataty----aaaaagt
catcgttcaagaagttgtcaaagtggttgcaatctaaagcatctrctggatt--grtatc
ggtgaaggaagataaacatagaaaggaagttgttctattttctgttgataggaagcatgt
ggattatgtgtccttcaagcctgacaaaagacaacctgacaagaatgagcaagccaagga
tcaagctgttggtgatggccaatcacaaagattattggaaatagaagaggtctataaacc
aagcacccatgtgaatcccatttttgctgctgttgcagctgatactggcgga--------
------------------------------------------------------------
-------ttttacagtgcatcagaggc---------------cactgatatagtgttcat
gtacgtcgagaaagagaaccttgttaaaccaactgacaaggcagtagtagttttggatgc
gacgttgtgtgatgctttgttcaagggagccattaagaagggaactgcttacccaactga
aatacataaaaaagacttaggcgcgacatttctaaatcgaatgcaagcccatcacaaggt
gactagaggaagtgattctgtaattaggaagggtgcagttaaatcaattcatataatgac
agagcgacggcaggggaacaagaaagtsacaaaggtctctggttttgaaagtttcctgat
ggatgctgaatcgttggcttcagagctgcagaagaaatttgcttgcagtacctcagtggc
tgaattaccaggcaaaaaaggccatgaagtcctcgttcagggtggtgtaattgatcatct
tgcaaaacatctgattgaccaatacggagtcccaaagagatat-ttgaagtccttgacaa
aacgagga
>PAFTOL004582
------------------------------------------------------------
------------------------------------------------------------
------------------------------------------------------------
------------------------------------------------------------
------------------------------------------------------------
------------------------------------------------------------
------------------------------------------------------------
------------------------------------------------------------
------------------------------------------------------------
------------------------------------------------------------
------------------------cagcagtcattgtcaactgaagatgtcgacatgctg
ctcgacaggtgccttctacaagca-ttgcatacaacagtaaagcataaggatcttcccat
gcctgggagtacttt------------------------------awggtctaatcatgt
tttaccttktagaccttctkgtg------------ttacccttgatatc----aaaaagt
cgtcgttcaagaagttgtcaaagtggttgcaatctaaagcatctgctggatt--grtatc
ggtgaaggatgacaaacacaaaaaggaagtagttctattttctgttgataggaagcatgt
ggattatgtgtcctttaagcctgacaaaagacaacctgacaagaatgagcaagccaagga
tcaatctgttggtgacagccaatcacaaagattattggaaatagaagagatctataaacc
aagcacccatgtcaatcccatttttgctgctgttgcggctgatactggagga--------
------------------------------------------------------------
-------ttttacagtgcatcagaggc---------------cactgatatagtcttcat
gtatgttgagaaagagaaccttgttaaacctactgacacggcagtagtagttttggatgc
gacattgtgtgatgctttgttcaagggagccatcaagaagggaactgcttacccaactga
aatacataaaaaagacctaggcgcaacatttctaaatcgaatgcaagcccatcacaaggt
gactagaggaagtgattctgtaattaggaagggtgcagttaaatcaattcatataatgac
agagagacggcaggggaacaagaaagtgacaaaggtctctggttttgaaagtttcctaat
ggatgctgaatcgttagcttcagagctgcagaagaaatttgcttgcagtacctcagtggc
tgaattaccaggcaaaaaaggccatgaagtccttgttcagggtggtgtaattgatcatct
tgcaaaacatctgattgaccaatacggagtcccaaagagatat-ttgaagtccttgacaa
aacgagga
>PAFTOL004583
------------------------------------------------------------
------------------------------------------------------------
------------------------------------------------------------
------------------------------------------------------------
------------------------------------------------------------
------------------------------------------------------------
------------------------------------------------------------
------------------------------------------------------------
------------------------------------------------------------
------------------------------------------------gaggatatttcc
tctgctgatgtgcatactggtgaccagcactcgttgtcaaccgaagatgtcgacatgctg
cttgacaggtgccttctacaagca-ttgcatacaacagtgaaggataaggatcttcccat
gcctgggagtacttt------------------------------atggtctaatcatgt
tttaccttgtagaccttctggtg------------ttacccttgatatt----aaaaart
cgtctttcaagaagttgtcaaagtggttgcaatctaaagcatctgctggatt--gatatc
gktgaaggaagataaacataaaaaggaagttgttctattttctgttgataggaagcatgt
ggattatgtgtcctttamgcctgacaaaagacaacctgacaagaatgagcaagccaagga
tcaagctgttggtgaaggccaatcacaaagattattgsaaatagaagagatctataaacc
aagcacccacgtcaatcccatttttgctgctgttgcggctgatactggagga--------
------------------------------------------------------------
-------ttttacagtgcatcagaggc---------------cactgatatagtcttcat
gtatgttgagaaagagaaccttgttaaaccaactgacaaggcagtagtagttttggatgc
gatattgtgtgatgctttgttcaagggagccattaagaagggaactgcttacccaactga
aatacataaaaaaracttaggcgcaacatttctaaatcgaatgcaagctcatcacaaggt
gactagaggaagtgattctgtaattaggaagggtgcagttagatcaatccacataatgac
agagcgacggcaggggaacaagaaagtgacaaaggtttctggttttgaaagtttcctaat
ggatgctgaatcgttagcttcagagctgcagaagaaatttgcttgcagtacctcagtggc
tgaattaccaggtamaaaaggacatgaagtccttgttcagggtggtgtaattgatcatct
tgcaaaacatctgattgaccaatacggagtcccaaagagatat-ttgaagtccttgacaa
aacgagga
>PAFTOL004584
------------------------------------------------------------
------------------------------------------------------------
------------------------------------------------------------
------------------------------------------------------------
---gcagtttatgccctctggaaggtccctgatctcctgcccgctttcacattaaagg--
------gaggagaagtctctcgctttgtaattggaggagcagatttgatgttccctggc-
---atcagtatacctccagaaggatttccatcattttcggctggggagccttggtcggtt
aaagtccctggcaatccagctccaattgcggtagacaaaactggcgt------ttccgaa
caagtagcgacagagttgggt---------------------------------------
------------------------------------------------gaggatatttcc
tctgctgatgtgcatactgtcgaccagccatcattgtcaactgaagaggtcgatatgctg
ctcgacaggtgccttctgcaagca-ttgcatacaacagtgaaggataaggatcttcccat
gcctgggagtacttt------------------------------atggtctaatcatgt
tttaccttgtcgaccttctggtg------------ttacccttgatatc----aaaaagt
cgtctttcaagaagttgtcaaaatggttgcaatctaaagcatctgctggatt--gatatc
ggtgaaggaagataaacataaaaaggaagttgttctattttctgttgataggaagcatgt
ggattatgtgtccttcaagcctgagaaaagacaacctgacaagaatgagcaagccaagga
tcaagctgttggtgaaggccartcacaaagattattggaaatagaagagatctataaacc
aagcacccatgtcaatcccatttttgctgctgttgcagctgatattggaggattttacag
tgcatcagaggccactgatatagtcttcatgtatgttgagaaagagaaccttgttaaacc
arctgacttttacagtgcatcagaggc---------------cactgatatagtcttcat
gtatgttgagaaagagaaccttgttaaaccaactgacraggcagtagtagttttggatgc
gacmctgtgcgatgctttgttcaagggagccrttaagaagggractgcttacccaactga
aatacataaaaaagacttaggcgcaacatttctaaatcgaatgcaagcccatcacaaggt
gactagaggaagtgattctgtaattagaaagggtgcagttaagtcarttcatataatgac
agagcgacggcagggraacaagaaagtgacaaaggtctctggttttgaaagtttcctaat
ggatgctgaatcgttagcttcagagctgcagaagaaatttgcttgcagtacrtcagtggc
tgaattaccaggtaaaaaaggacatgaagtccttgttcagggtggtgtaattgatcatct
tgcaaaacatctgattgaccaatacggagtcccaaagagatat-ttgaagtccttgacaa
aacgagga
>PAFTOL004585
------------------------------------------------------------
------------------------------------------------------------
------------------------------------------------------------
------------------------------------------------------------
---gcagtttatgctctttggaaggtccctgatctcctgccctctttcacactaaagg--
------gaggagaagtctcccgctttgtaattggaggagcagatttgatgttccctggc-
---ataagtatacctccagaaggatttccatcattttctgccggggagccttggtcaata
aaagtgcctggaaatccggctccaattgcggttggagcaaccactgtgagtagttctgaa
gcaattaaagctgg----------------------------------------------
-----------------------------------------------akaggatatttcc
gcagctgatgtgcatactgttgatcagcactcattgtcaaccgaagatattgatatgctg
cttgacaggtgccttctacaagct-ttgcatacaacagtgaaggataaggatcttcccat
gcctgggagtacttt------------------------------awggtctaatcatgt
tttaccttgtagaccttccagtg------------ttacccttgatatc----aaaaagt
catctttcaagaagttgtcaaagtggttgcaatctaaagcatctgctggatt--grtatc
ggtgaaggaagataaacataaaaaggaagttgttctattttctgttgatcggaagcatgt
agattatgtgtcctttaagcctgacaaaagacaacatgagaagaatgagcaagccaaaga
tcaagctgttggtgamggccaatcacaaagattattagaaatagaagagatctataaacc
aagcacccatgtcaatcccatttttgctgctgttggggctgatactggagga--------
------------------------------------------------------------
-------ttttacagtgcatcagaggc---------------cactgatatagtctttac
gtatgttgagaaagagaaccttgtgaagccaactgacaaggcagtagtagttttggatgc
aacattgtgtgatgctttgtttaagggagccattaagaagggagctgcttacccaactga
aatacataaaaaagacttgggcacaacatttcttaatcgaatgcaggcccatcacaaggt
gactagaggaagtgattctgtaattaggaagggtgcagttaaatcaattcatataatgac
agagcgacggcaggggaataagaaagtgacaaaggtctctggttttgaaagtttcctaat
ggatgctgaatcgttggcttcagagttgcagaagaaatttgcatgcagtacctcagttgc
tgaattgccaggtaaaaaaggacatgaagtccttgttcagggtggtgtaattgatcatct
tgcaaaacatctgatagatcaatatggcgtcccgaagagatacattgaagtccttgacaa
a-------
>PAFTOL004587
------------------------------------------------------------
------------------------------------------------------------
------------------------------------------------------------
------------------------------------------------------------
---gcagtttatgccctctggaaggtccctgatctcctgcccgctttcacattaaagg--
------gaggagaagtctctcgctttgtaattggaggagcagatttgatgttccctggc-
---atcagtatacctccagaaggatttccatcattttccgctggg---------------
------------------------------------------------------------
------------------------------------------------------------
------------------------------------------------------------
---------------actggtgaccagcactcattgtcaaccgaagatgtcgacatgctt
ctcgacaggtgtcttctacaagca-ttgcatacaacagta------aaggatcttcccat
gcctgggagtacctt------------------------------atggtctaatcatgt
tttwccttktagacctgctggtg------------ttacccttgatatc----aaaaagt
catctttcaagaagttgtcaaagtggttgcaatctaaagcatctgctggatt--gatatc
ggtgaaggaagataaacataaaaaggaagtagttctattttctgttgataggaagcatgt
ggattatgtgtcctttaagcctgacaaaagacagcctgacaagaatgagcaagccaagaa
tcaagctgttggtgaaggccaatcacaaagattattggaaatagaagagatctataaacc
aagcacccatgtcaatcccatttttgctgctgttacggctgatactggagga--------
------------------------------------------------------------
-------ttttacagtgcatcagaggc---------------caccgatatagtcttcat
gtatgttgagaaagagaaccttgttaaaccaactgacaaggcagtagtagttttggatgc
gacattgtgtgatgctttgttcaagggagccattaagaagggaactgcttacccaactga
aatacataaaaaagacttagctgcaacatttctaaatcgaatgcaagcccatcacaaggt
gactagaggaagtgattctgtaattaggaagggtgcagttaaatcaattcatataatgac
agagcgacggcaggggaacaagaaagtgacaaaggtctctggttttgaaagtttcctaat
ggatgctgaatcgttagcttcagagctgcagaagaaatttgcttgcagtacctcagtggc
tgaattaccaggtaaaaaaggacatgaggtccttgttcagggtggtgtaattgatcatct
tgcaaaacatctgattgaccaatatggagtcccaaagagatat-ttgaagtccttgacaa
aacgagga
>PAFTOL004590
------------------------------------------------------------
------------------------------------------------------------
------------------------------------------------------------
------------------------------------------------------------
------------------------------------------------------------
------------------------------------------------------------
------------------------------------------------------------
------------------------------------------------------------
------------------------------------------------------------
------------------------------------------------------------
---------------------gaccagcactcattgtcaactgaagatgttgacatgctg
ctcgacaggtgccttctgcaagca-ttgcatacaacagtgaaggataaggatcttcccat
gcctgggagtacttt------------------------------atggtctaatcatgt
tttaccttgtcgaccttctggtg------------ttacccttgatatc----aaaaagt
cgtctttcaagaagttgtcaaaatggttgcaatctaaagcatctgctggatt--grtatc
ggtgaaggaagataaacataaaaaggaagttgttctattttctgttgataggaagcatgt
ggattatgtgtccttcaagcctgagaaaagacaacctgacaagaatgagcaagccaagga
tcaagctgttggtgaaggccaatcacaacgattattggaaatagaagatatctataaacc
aagcacccacgtcaatcccatttttgctgctgttgcggctgatattggagga--------
------------------------------------------------------------
-------ttttacagtgcatcagaggc---------------cactgatatagtcttcat
gtatgttgagaargagaaccttgttaaaccaactgacaaggcagtgatagttttggatgc
gacactgtgcgatgctttgttcaagggagccattaagaagggaactgcttacccaactga
aatacataaaaaagacttaggcgcaacatttctaaatcgaatgcaagcccatcacaaggt
gactagaggaagtgattctgtaattagaaagggtgcagctaagtcaattcatataatgac
agagcgacggcaggggaacaagaaagtgacaaaggtctctggttttgaaagtttcctaat
ggatgctgaatctttagcttcagagctgcagaagaaatttgcttgcagtacgtcagtggc
tgaattaccaggtamaaaaggacatgaagtcctcgttcagggtggtgtaattgataatct
tgcaaaacatctgattgaccaatacggagtcccaaagagatat-ttgaagtccttgacaa
aacgagga
>PAFTOL004591
------------------------------------------------------------
------------------------------------------------------------
------------------------------------------------------------
------------------------------------------------------------
------------------------------------------------------------
------------------------------------------------------------
------------------------------------------------------------
------------------------------------------------------------
------------------------------------------------------------
------------------------------------------------gaggatatttcc
tctgctgatgtgcatactgttgaccagcactcattgtcaactgaagatgtcgacatgctg
ctcgacaggtgccttctgcaagca-ttgcatacaactgtgaaggataaggatcttcccat
gcctgggagtacttt------------------------------awggtctaatcatgt
tttaccttgtcgaccttctggtg------------ttacccttgatatc----aaaaagt
cgtctttcaagaagttgtcaaaatggttgcaatctaaagcatctgctggatt--gatatc
ggtgaaggaagataaacataaaaaggaagttgttctattttctgttgataggaagcatgt
ggattatgtgtccttcaagcctgagaaaagacaacctgacaagaatgagcaagccaagga
tcaagctgttggtgaaggccaatcacaacgattattggaaatagaagagatctataaacc
aagcacccacgtcaatcccatttttgctgctgttgcggctgatattggagga--------
------------------------------------------------------------
-------ttttacagtgcatcagaggc---------------cactgatatagtcttcat
gtatgttgagaaagagaaccttgttaaaccaactgacaaggcagtgatagttttggatgc
gacactgtgcgatgctttgttcaagggagccattaagaagggaactgcttacccaactga
aatacataaaaaagacttaggckcaacatttctaaatcgaatgcaagcccatcacaaggt
gactagaggaagtgattctgtaattagaaagggcgcagttaagtcaattcatataatgac
agagcgacggcaggggaacaagaaagtgacaaaggtctctggttttgaaagtttcctaat
ggatgctgaatctttagcttcagagctgcagaagaaatttgcttgcagtacgtcagtggc
tgaattaccaggtaaaaaaggacatgaagtcctcgttcagggtggtgtaattgataatct
tgcaaaacatctgattgaccaatacggagtcccaaagagatat-ttgaagtccttgacaa
aacgagga
>PAFTOL004593
------------------------------------------------------------
------------------------------------------------------------
---------------gtggagattactgttgct---------------------------
------------------------------------------------------------
---------------------aaattccagaatcgagtccttgtgtatggggtggaag--
------gtggcttccctatgttctttgataccgatggacgaggatcagatatat---ac-
---cccacattgcctgctgagggtctaccttcattccaagcaggcgaagtgtgggcagta
aaagttcctggaaatccagcacctattgctgttggattcaccaatatgagcagtgctgaa
gcactaaaagctggtttgcggggaaaggctttgaggatcactcaccattatcg-------
------------------------------------------------------------
-----agacttgcttactggtgaccagcactcattgtcaaccgaagatgtcgacatgctt
ctcgacaggtgtcttctacaagca-ttgcatacaacagta------aaggatcttcccat
kcctgggagtacctt------------------------------atggtctaatcatgt
tttaccttgtagaccttctggtr------------ttacccttgatatc----aaaaagt
catctttcaagaagttgtcaaagtggttgcaatctaaagcatctgctggatt--gatatc
ggtgaaggaagataaacataaaaaggaagtagttctattttctgttgataggaagcatgt
ggattatgtgtcctttaagcctgacaaaagacaacctgacaagaatgagcaagccaagga
tcaagctgttggtgaaggccaatcacaaagattattggaaatagaggagatctataaacc
aagcacccatgtcaatcccatttttgctgctgttgcggctgatactggagga--------
------------------------------------------------------------
-------ttttacagtgcatcagaggc---------------cacygatatagtcttcat
gtatgttgagaaagagaaccttgttaarccaactgacaaggcagtagtagttttggatgc
gacattgtgtgatgctttgttcaagggagccattaagaagggaactgcttacccaactga
aatacataaaaaagacttaggcgcaacatttctaartcgaatgcaagcccatcacaaggt
gaccagaggaagtgattctgtaattaggaagggtgcggttaartcaattcatataatgac
agagcgacggcaggggaacaagaaagtgacaaaggtatctggttttgaaagtttcctaat
ggatgctgaatcgctagcttcagagctgcagaagaaatttgcrtgcagtacctcagtggc
tgaattaccaggtaaaaaaggacatgaagtcctcgttcagggtggtgtaattgatcatct
tgcaaaacatctgattgatcaatacggagtcccaaagagatat-ttgaagtccttgacaa
aacgagga
>PAFTOL004594
------------------------------------------------------------
------------------------------------------------------------
------------------------------------------------------------
------------------------------------------------------------
------------------------------------------------------------
------------------------------------------------------------
------------------------------------------------------------
------------------------------------------------------------
------------------------------------------------------------
------------------------------------------------gaggatatttcc
tctgctgatgtgcatactgttgaccagcactcattgtcaactgaagatgtcgacatgctg
ctcgacaggtgccttctgcaagca-ttgcatacaacagtgaaggataaggatcttcccat
gcctgggagtacttt------------------------------atggtctaatcatgt
tttaccttgtcgaccttctggtg------------ttacccttgatatc----aaaaagt
cgtctttcaagaagttgtcaaaatggttgcaatctaaagcatctgctggatt--gatatc
ggtgaaggaagataarcataaaaaggaagttgttctattttctgttgataggaagcatgt
ggattatgtgtccttcaagcctgagaaaagacaacctgacaagaatgagcaagccaagga
tcaagctgttggtgaaggccaatcacaacgattattggaaatagaagagatctataaacc
aagcacccacgtcaatcccatttttgctgctgttgcagctgatattggagga--------
------------------------------------------------------------
-------ttttacagtgcatcagaggc---------------cactgatatagtcttcat
gtatgttgagaaagagaaccttgttaaaccaactgacaaggcagtggtrgtcttggatgc
gacactgtgcgatgctttgttcaagggagccattaagaagggaactgcttacccaactga
aatacataaaaaagacttaggcgcaacatttctaaatcgaatgcaagcccatcacaaggt
gactagaggaagtgattctgtaattagaaagggtgcagttaagtcaattcatataatgac
agagcgacggcaggggaacaagaaagtgacaaaggtctctggttttgaaagtttcctaat
ggatgctgaatcgttagcttcagagctgcagaagaaatttgcttgcagtacgtcagtggc
tgaattaccaggtaaaaaaggacatgaagtcctcgttcagggtggtgtaattgataatct
tgcaaaacatctgattgaccaatacggagtcccaaagagatat-ttgaagtccttgacaa
aacgagga
>PAFTOL004596
------------------------------------------------------------
------------------------------------------------------------
------------------------------------------------------------
------------------------------------------------------------
---gcagtttatgccctctggaaggtccctgatcttctgcccgctttcacattaaagg--
------gaggagaagtctctcgctttgtaatcggaggagcagatttgatgttccctggc-
---atcagtatacctccagaaggatttccgtcgttttccgctggggagccttggtcggtt
aaagtccctggcaatccagctccaattgcggt----------------------------
------------------------------------------------------------
------------------------------------------------------------
------------------------------------------------------------
------------------------------------------------------------
------------------------------------------------atctaatcatgt
tttaccttktagaccttctggtg------------ttacccttgatatc----aaaaagt
cgtcgttcaagaagttgtcaaagtggttgcaatctaaagcatctgctggatt--gatatc
ggtgaaggaagataaacataaaaaggaagttgttctcttttctgttgataggaagcatgt
ggattatgtgtcctttaagcctgacaaaagacaacctgacaagaatgagcaagccaagga
tcaagctgttggtgacagccaatcacaaagattattggaaatagaagagatctataaacc
aagcacccatgtcaatcccatttttgctgctgttgcggctgatactggagga--------
------------------------------------------------------------
-------ttttacagtgcatcagaggc---------------cactgatatagtcttcat
gtatgttgagaaagagaaccttgttaaacctactgacaaggcagtagtagttttggatgc
gacattgtgtgatgctttgttcaagggagccatcaagaagggaactgcttacccaactga
aatacataaaaaagacctagggccaacatttctaaatcgaatgcaagcccatcacaaggt
gactagaggaagtgattctgtaattaggaagggtgcagttaaatcaattcatataatgac
agagcgacggcaggggaacaagaaagtgacaaaggtctctggttttgaaagtttcctaat
ggatgctgaatcgttagcttcagagctgcagaagaaatttgcttgcagtacctcagtggc
tgaattaccaggcaaaaaaggccatgaagtccttgttcagggtggtgtaattgatcatct
tgcaaaacatctgattgaccaatacggagtcccaaagagatat-ttgaagtccttgacaa
aacgagga
>PAFTOL004597
------------------------------------------------------------
------------------------------------------------------------
------------------------------------------------------------
------------------------------------------------------------
------------------------------------------------------------
------------------------------------------------------------
------------------------------------------------------------
------------------------------------------------------------
------------------------------------------------------------
------------------------------------------------gaagatatttcc
tctgctgatgtgcatactggtgaccagcactccttgtcaaccgaagatgtcgacatgctg
cttgacaggtgccttctacaagca-ttgcatacaacagtgaaggataaggatcttcccat
gcctgggagtacttt------------------------------atggtctaatcatgt
tttaccttgtagacctgctggtg------------ttacccttgatatc----aaaaagt
cgtctttcaagaagttgtcaaagtggttgcaatctaaagcatctgctggatt--gatatc
ggtgaaggaagatagacataaaaaggaagttgttctattttctgttgataggaagcatgt
ggattatgtgtcctttaagcctgacaaaagacaacctgacaagaatgagcaagccaggga
tcaagctgttagtgaaggccaatcacaaagattattggaaatagaagagatctataaacc
aagcacccacgtcaatyccatttttgctgctgttgcggctgatactggagga--------
------------------------------------------------------------
-------ttttacagtgcagcagaggc---------------cactgatatagtcttcat
gtatgttgagaaagagaaccttgttaaaccaactgacaaggcagtagtggttttggatcc
gatattgtgtgatgctttgttcaagggagccattaagaagggaactgcttacccaactga
aatacataaaaaagacttaggcgcaacatttctaaatcgaatgcaagctcatcacaaggt
gactagaggaagtgattctgtaattaggaagggtgcagttaaatcaattcacataatgac
agagcgacggcaggggaacaagaaagtgacaaaggtctctggttttgaaagtttcctaat
ggatgctgaatcgttagcttcagagctgcagaagaaatttgcttgcagtacctcagtggc
tgaattaccaggtaaaaagggacatgaagtccttgttcagggtggtgtaattgatcatct
tgcaaaacatctgattgaccaatayggagtcccaaagagatat-ttgaagtccttgacaa
aacgagga
>PAFTOL004598
------------------------------------------------------------
------------------------------------------------------------
------------------------------------------------------------
------------------------------------------------------------
------------------------------------------------------------
------------------------------------------------------------
------------------------------------------------------------
------------------------------------------------------------
------------------------------------------------------------
------------------------------------------------gaggatgtttcc
tctgctgatgtgcatactgttgaccagcactcattgtcaactgaagatgttgacatgctg
ctcgacaggtgccttctgcaagca-ttgcatacaacagtgaaggataaggatcttcccat
gcctgggagtacttt------------------------------atggtctaatcatgt
tttaccttgtcgaccttctggtg------------ttacccttgatatc----aaaaagt
cgtctttcaagaagttgtcaaaatggttgcaatctaaagcatctgctggatt--gatatc
ggtgaaggaagataaacataaaaaggaagttgttctattttctgttgataggaagcatgc
ggattatatgtccttcaagcctgagaaaagacaacctcacaagaatgagcaagccaagga
tcaagctgttggtgaaggccaatcacaacgattattggaaatagaagagatctataaacc
aagcacccacgtcaatcccatttttgctgctgttgcagctgatattggagga--------
------------------------------------------------------------
-------ttttacagtgcatcagaggc---------------cactgatatagtcttcat
gtatgttgagaaagagaaccttgttaaaccaactgacaaggcagtggtggtcttggatgc
gacactgtgcgatgctttgttcaagggagccattaagaagggaactgcttacccaactga
aatacataaaaaagacttaggcgcaacatttctaaatcgaatgcaagcccatcacaaggt
gacyagaggaagtgattctgtaattagaaagggtgcagttaagtcaattcatataatgac
agagcgacggcaggggaacaagaaagtgacaaaggtctctggttttgaaagtttcctaat
ggatgctgaatcgttagcttcagagctgcagaagaaatttgcttgcagtacgtcagtggc
tgaattaccaggtaaaaaaggacatgaagtcctcgttcagggtggtgtaattgataatct
tgcaaaacatctgattgaccaatacggagtcccaaagagatat-ttgaagtccttgacaa
aacgagga
>PAFTOL004599
------------------------------------------------------------
------------------------------------------------------------
------------------------------------------------------------
------------------------------------------------------------
------------------------------------------------------------
------------------------------------------------------------
------------------------------------------------------------
------------------------------------------------------------
------------------------------------------------------------
------------------------------------------------------------
------------------------------------------------------------
------------------------------------------------------------
-------------------------------------------------tctaatcatgt
tttaccttgtcgaccttctggtg------------ttacccttgatatc----aaaaagt
cgtctttcaagaagttgtcaaaatggttgcaatctaaagcatctgctggatt--gatatc
ggtgaaggaagataaacataaaaaggaagttgttctattttctgttgataggaagcatgt
ggattatgtgtccttcaagcctgagaaaagacaacctgacaagaatgagcaagtcaagga
tcaagc---tggtgaaggccaatcacaaagattattggaaatrgaagagatctataaacc
aagcacccatgtcaatcccatttttgctgctgttgcagctgatactggagga--------
------------------------------------------------------------
-------ttttacagtgcatcagaggc---------------cactgatatagtcttcat
gtatgttgagaaagagaaccttgttaaaccaactgacaaggcagtagtagttttggatgc
gacattgtgcgatgctttgttcaagggagccattaagaagggaactgcttacccaactga
aatacataaaaaagacttaggcgcaacatttctaaatcgaatgcaagcccatcacaaggt
gactagaggaagtgattctgtaattagaaagggtgcagttaaatcaattcatataatgac
agagcgacggcaggggaacaagaaagtgacaaaggtctctggttttgaaagtttcctaat
ggatgctgaatcgttagcttcagagctgcagaagaaatttgcttgcagtacctcagtggc
tgaattgccaggtaaaaaaggacatgaagtcctcgttcagggtggtgtaattgataatct
tgcaaagcatctgattgaccaatacggagtcccaaagagatac-ttgaagtccttgacaa
aacgagga
>PAFTOL004600
------------------------------------------------------------
------------------------------------------------------------
------------------------------------------------------------
------------------------------------------------------------
---gcagtttatgccctctggaaggtccctgatctcctgcccgctttcacattaaagg--
------gaggagaagtctctcgctttgtaatcggaggagcagatttgatgttccctggc-
---atcagtatacctccagaaggatttccatcattttcggctggggagccttggtcggtt
aaagtccctggcaatccagctccaattgcgg-----------------------------
------------------------------------------------------------
----------------------------------------------tagaggatatttcc
tctgctgatgtgcatactgttgaccagcactcattgtcaactgaagatgtcgacatgctg
ctcgacaggtgccttctgcaagca-ttgcatacaacagtgaaggataaggatcttcccat
gcctgggagtacttt------------------------------atggtctaatcatgt
tttaccttgtcgaccttctggtg------------ttacccttgatatc----aaaaagt
cgtctttcaagaagttgtcaaaatggttgcaatctaaagcatctgctggatt--grtatc
ggtgaaggaagataaacataaaaaggaagttgttctattttctgttgataggaagcatgt
ggattatgtgtccttcaagcctgagaaaagacaacctgacaagaatgagcaagccaagga
tcaagctgttggtgaaggccaatcacaacgattattggaaatagaagagatctataaacc
aagcacccacgtcaatcccatttttgctgctgttgcagctgatattggagga--------
------------------------------------------------------------
-------ttttacagtgcatcagaggc---------------cactgatatagtcttcat
gtatgttgagaaagagaaccttgttaaaccaactgacaaggcagtggtagttttggatgc
gacactgtgcgatgctttgttcaagggagccattaagaagggaactgcttacccaactga
aatacataaaaaagacttrggcgcaacatttctaaatcgaatgcaagcccatcacaaggt
tactagaggaagtgattctgtaattagaaagggtgcagttaagtcaattcatataatgac
agagcgacggcaggggaacaagaaagtgacaaaggtctctggttttgaaagtttcctaat
ggatgctgaatctttagcttcagagctgcagaagaaatttgcttgcagtacgtcggtggc
tgaattaccaggtaaaaaaggacatgaagtcctcgttcagggtggtgtaattgataatct
tgcaaaacatctgattgaccaatacggagtcccaaagagatat-ttgaagtccttgacaa
aacgagga
>PAFTOL004601
------------------------------------------------------------
------------------------------------------------------------
------------------------------------------------------------
------------------------------------------------------------
------------------------------------------------------------
------------------------------------------------------------
------------------------------------------------------------
------------------------------------------------------------
------------------------------------------------------------
------------------------------------------------------------
---------------actgctgaccagcactcattgtcaactgaagatgttgacatgctg
ctcgacaagtgccttctacaagca-ttgcatacaacagtgaaggataaggatcttcccat
gcctgggagtacttt------------------------------atggtctaatcatgt
tttaccttgtagaccttctggtg------------ttacccttgatatc----aaaaagt
cgtctttcaagaagttgtcaaagtggttgcaatctaaagcatctggtggatt--gataac
ggtgaaggaagataaacataaaaaggaagttgttctattttctgttgataggaagcaygt
ggattatgtgtcctttaagcctgacaaaagacaacctgacaagaatgagcaagccaagga
tcaagctgttggtgaaggccaatcacaaagattattggaaatagaagagatctataaacc
aagcacccatgtcaatcccatttttgctgctgttgcggctgatactggagga--------
------------------------------------------------------------
-------ttttacagtgcatcagaggc---------------cactgatatagtcttcat
gtatgttgagaaagagaatcttgttaaaccaactgacaaggcagtagtagttttggaccc
gacattgtgtgatgctttgttcaagggagccattaagaagggagctgcttacccaactga
aatacataaaaaagacttaggcgcaacatttctaaatcgaatgcaagcccatcacaaggt
gactagaggaagtgattctgtaattaggaagggtgcagttaaatcaattcatataatgac
agagcgacggcaggggaacaagaaagtgacaaaggtctctggttttgaaagtttcctaat
ggatgctgaatcattagcttcagagctgcagaagaaatttgcttgcagtacctcagtggc
tgaattaccaggtaaaaaaggacatgaaatccttgttcagggtggtgtaattgatcatct
tgcaaagcatctgattgaccaatacggggtcccaaagagatatattgaagtccttgacaa
a-------
>PAFTOL004603
------------------------------------------------------------
------------------------------------------------------------
------------------------------------------------------------
------------------------------------------------------------
------------------------------------------------------------
------------------------------------------------------------
------------------------------------------------------------
------------------------------------------------------------
------------------------------------------------------------
------------------------------------------------------------
------------------------cagcactcattgtcaaccgaagatgtcgacgtgctg
ctcgacaggtgccttctacaagca-ttgcatacaacagtgaaggataaggatcttcccat
gcctgggagtacttt------------------------------atggtctaatcatgt
tttaccttgtagaccttctggtg------------ttacccttgatatc----aaaaagt
catctttcaagaagttgtcaaagtggttgcaatctaaagcatctgctggatt--gatatc
ggtgaaggaagataaacataaaaaggaagttgttctattttctgttgataggaagcatgt
ggattttgtgtcctttaagcctgacaaaagacaacctgacaagratgagcaagccaagga
tcaagctgttggtgaaggccaatcacaaagattattggaaatagargagatctataaacc
aagcacccatgtcaatcccatttttgctgctgttgyggctgatactggagga--------
------------------------------------------------------------
-------ttttayagtgcatcagaggc---------------cactgatatagtcttcat
gtatgttgagaaagagaaccttgttaaaccaactgacaaggcagtagtagttttggatgc
gacattgtgtgatgctttgttcaagggagccattaagaagggaactgcttacccaactga
aatacakaaaaaagacttaggcgcaacatttctaaatcgaatgcaagcccatcacaaggt
gactagaggaagtgattctgtaattaggaagggtgcagttaaatcaattcatataatgac
agagcgacggcagggaaacaagaaagtgacaaaggtgtctggttttgaaagtttcctatt
ggacgctgaatcgttagcttcagagctgcagaagaaatttgcttgcagtacctcagtggc
tgatttaccaggtaaaaaaggwcatgaagtacttgttcagggtggtgtaattgatcatct
tgcaaaacatctgattgaccaatacggagtcccaaagagatatattgaagtccttgacaa
a-------
>PAFTOL004604
------------------------------------------------------------
------------------------------------------------------------
------------------------------------------------------------
------------------------------------------------------------
------------------------------------------------------------
------------------------------------------------------------
------------------------------------------------------------
------------------------------------------------------------
------------------------------------------------------------
------------------------------------------------------------
------------------------cagcactcattgtcaaccgaagatgtcgacgtgctg
ctcgacaggtgccttctacaagca-ttgcatacaacagtgaaggataaggatcttcccat
gcctgggagtacttt------------------------------atggtctaatcatgt
tttaccttktmgaccttctggtg------------ttacccttgatatc----aaaaagt
catctttcaagaagttgtcaaagtggttgcaatctaaagcatctgctggatt--gataty
ggtgaaggaagataaacataaaaaggaagttgttctattttctgttgataggaagcatgt
ggattttgtgtcctttaagcctgacaaaagacaacctgacaagaatgagcaagccaagga
tcaagctgttggtgaaggccaatcacaragattattggaaatagaagagatctataaacc
aagcacccatgtcaatcccatttttgctgctgttgcggctgatactggagga--------
------------------------------------------------------------
-------ttttacagtgcatcagaggc---------------cactgatatagtcttcat
gtatgttgagaaagaaaaccttgttaaaccaactgacaaggcagtagtagttttggatgc
gacattgtgtgatgctttgttcaagggagccattaagaagggaactgcttacccaactga
aatacataaaaaagacttaggcgcaacatttctaaatcgaatgcaagcccatcacaaggt
gactagaggaagtgattctgtaattaggaagggtgcagttaaatcaattcatataatgac
agagcgacggcaggggaacaagaaagtgacaaaggtgtctggttttgaaagtttcctatt
ggacgctgaatcgttagcttcagagctgcagaagaaatttgcttgcagtacctcagtggc
tgaattaccaggtaaaaaaggacatgaagtccttgttcagggtggtgtaattgatcatct
tgcaaaacatctgattgaccaatacggagtcccaaagagatatattgaagtccttgacaa
a-------
>PAFTOL004605
------------------------------------------------------------
------------------------------------------------------------
------------------------------------------------------------
------------------------------------------------------------
---gcagtttatgccctctggaaggtccctgatctcctgcccgctttcacattaaagg--
------gaggagaagtctctcgctttgtaattggaggtgcagatttgatgttccctggc-
---atcagtatacctccagaaggatttccatcattttccgctggggagccttggtcggtt
aaagtccctggcaatccagctccaattgcggt----------------------------
------------------------------------------------------------
------------------------------------------------------------
--------------aactggtgaccagcacttgttgtcaaccgaagatgtcgacatgctg
cttgacaggtgccttctacaagca-ttgcatacaacagtgaaggataaggatcttcccat
gcctggaagtacttt------------------------------atggtctaatcatgt
tttaccttgtagaccttctggtg------------ttacccttgatatc----aaaaagt
cgtctttcaagaagttgtcaaagtggttgcaatctaaagcatctgctggatt--gatatc
ggtgaaggaagataaacataaaaaggaagttgttctattttctgttgataggaagcatgt
ggattatgtgtcctttaagcctgacaaaagacaacctgacaagaatgagcaagccaagga
tcaagctgttggtgaaggccagtcacaaagattattggaaatagaagagatatataaacc
aagcacccacgtcaatcccatttttgctgctgttgcggctgatactggagga--------
------------------------------------------------------------
-------ttttacagtgcatcagaggc---------------cactgatatagtcttcat
gtatgttgagaaagagaaccttgttaaaccaactgacaaggcagtagtagttttggatgc
gatattgtgtgatgctttgttcaagggtgccattaagaagggaactgcttacccaactga
aatacataaaaaagacttgggtgcaacatttctaaatcgaatgcaagctcatcacaaggt
gactagaggaagtgattctgtaataaggaagggtgcagttaaatcaattcacataatgac
agagcgacggcaggggaacaagaaggtgacaaaggtctctggttttgaaagtttcctaat
ggatgctgaattgttagcttcagagctgcagaagaaatttgcttgcagtacctcagtggc
tgaattaccaggtaaaaaaggacatgaagtccttgtccagggtggtgtaattgatcatct
tgcaaaacatctgattgaccaatacggagtcccaaagagatat-ttgaagtccttgacaa
aacgagga
>PAFTOL004608
------------------------------------------------------------
------------------------------------------------------------
---------------gtggagataactgttgctaagttccagaatcgagtccttgtatat
ggggtggaaggtggcttccctatgttctttgataccgatggacgaggatcagatatgtac
cccacagtttatgccctctggaaggtccctgatctcctgcccgctttcacattaaagg--
------gaggagaagtctctcgctttgtaattggaggagcagatttgatgttccctggc-
---atcagtatacctccagaaggatttccatcattttctgctggggagccttggtcggtt
aaagtccctggcaatccagctccaattgcgg-----------------------------
------------------------------------------------------------
------------------------------------------------------------
------------------------------------------------------------
--------------------------------------------------------tagt
tcctgggagtacttt------------------------------atggtctaatcatgt
tttaccttgtagaccttctggtg------------ttacccttgatatc----aaaaagt
cgtcgttyaagaagttgtcaaagtggttgcaatctaaagcatctgctggatt--gatatc
ggtgaaggaagataaacataaaaaggaagttgttctattttctgttgataggacgcatgt
ggattatgtgtcctttaagcctgacaaaagacaacctgacaagaatgagcaagccaagga
tcaagctgttggtgacggccaatyacaaagattattggaaatagaagagatctataaacc
aagcacccatgtcaatcccatttttgctgctgttgcggctgatactggagga--------
------------------------------------------------------------
-------ttttacagtgcatcagaggc---------------cactgatatagtcttcat
gtatgttgagaaagagaaccttgttaaaccaactgacaaggcagtagtagttttggaygc
gacattgtgtgatgctttgttcaagggagccattaagaagggaactgcttacccaactga
aattcataaraaagacttaggygcaacatttctaaatcgaatgcaagcccatcacaaggt
gactagaggaagtgattctgtaattaggaagggtgcagttaaatcaattcatataatgac
agagcgacggcaggggaacaagaaagtgacaaaggtctctggttttgaaagtttcctaat
ggatgctgaatcgttrgcttcagagctgcagaagaaatttgcttgcagtacctcagtggc
tgaattaccaggtaaaaaaggacatgaagtccttgttcagggtggtgtaattgatcatct
tgcaaaacatctgattgaccaatayggagtcccaaagagatat-ttgaagtccttgacaa
aacgagga
>PAFTOL004609
------------------------------------------------------------
------------------------------------------------------------
------------------------------------------------------------
------------------------------------------------------------
------------------------------------------------------------
------------------------------------------------------------
------------------------------------------------------------
------------------------------------------------------------
------------------------------------------------------------
------------------------------------------------------------
------------------------------------------------------------
------------------------------------------------------------
-------------------------------------------------tctaatcatgt
tttaccttgtagaccttctggtg------------ttacgcttgatatc----aaaaagt
cgtcgttcaagaagttgtcraagtggttgcaatctaaagcatctgctggatt--gatatc
ggtgaaggaagataaacataaaaaggaagttgttctattttctgttgataggaaccatgt
ggattatgtgtcctttaagcctgacgaaagacaacctgacaagaatgagcaarccaagga
tcaagctgttggtgacggccaatcacaaagattattggaaatagaagagatctataaacc
aagcacccatgtcaatcccatttttrctgctgttgcggctgatactggagga--------
------------------------------------------------------------
-------ttttacagtgcrtcagaggc---------------cactgatatagtcttcat
gtatgttgagaaagagaaccttgttaaaccaactgacaaggcagtagtagttttggatgc
gacrttgtgtgatgctttgttcaagggagccattaagaagggaastgcttacccaactga
aatacataaaaaagacttrggtgcaacatttctaaatcgaatgcaagcccatcacaaggt
gactagaggaagtgattctgtaattaggaagggtgcagttaaatcaatacatataatgac
agagcgacggcaggggaacaagaaagtgacaaaggtctctggttttgaaagtttcctaat
ggatgctgaatcgttagcgtcagagctgcagaagaaatttgcttgcagtacctcagtggc
tgaattaccaggtaaaaaaggacatgaagtccttgtccagggtggtgtaattgatcatct
tgcaaaacatctgattgaccaatacggagtcccaaagagatatatcgaagtcctggacaa
a-------
>PAFTOL004610
------------------------------------------------------------
------------------------------------------------------------
------------------------------------------------------------
------------------------------------------------------------
---gcagtttatgckctttggaaggttcctgatctgctgccctctttcacgctaaagg--
------gaggagaagtctctcgctttgtaattggaggagcagatttgatgttccctggc-
---ataggaatacctccagaaggatttccatcattttccgctggggagccttggtcggta
aaagtgcctggaaatccggctccaattgcggt----------------------------
------------------------------------------------------------
------------------------------------------------------------
--------------aactgttgatcagcactcattgtcaaccgaagatattgatatgctg
cttgacaggtgccttctacaagct-ttgcatacaacagtgaaggatagggatcttcccat
gcctgggagtacttt------------------------------atggtctaatcatgt
tttaccttgtagaccttccggtg------------ttayccttgatatc----aaaaagt
catctttcaagaagttgtcaaagtggttgcaatctaaagcatctgctggatt--gatatc
ggtgaaggaagataaacataaaaargaagtcgttctattttctgttgatcggaagcatgt
agattatgtgtcctttaagcctgacaaaagacaacatgagaagaatgagcaagccaaaga
tcaagctgttgrtgaaggccaatcrcaaagattattagaaatagaagagatctataaacc
aagcacccatgtcaatcccatttttgctgctgttggggctgatactggagga--------
------------------------------------------------------------
-------ttttacagtgcatcagaggc---------------cactgatatagtctttac
gtatgttgagacagagaaccttgttaagccaaccgacaaggcagtagtagttttggatgc
aacattgtgtgatgctttgtttaagggagccattaagaagggagctgcttacccaactga
aatacataaaaaagacttgggcacaacatttcttaatcgaatgcaggcccatcacaaggt
gactagaggaagtgattctgtaattaggaagggtgcagttaaatcaattcatataatgac
agagcgacggcaggggaataagaaagtgacaaaggtctctggttttgaaagtttcctaat
ggatgctgaatcgttggcttcagagttgcagaagaaatttgcatgcagtacctcagttgc
tgaattgccaggtaaaaaaggacatgaagtccttgttcagggtggtgtaattgatcatct
tgcaaaacatctgatagaccaatatggagtcccgaagagatacattgaagtccttgacaa
a-------
>PAFTOL004611
------------------------------------------------------------
------------------------------------------------------------
------------------------------------------------------------
------------------------------------------------------------
---gcagtttatgctctttggaaggttcctgatctcctgccctctttcacgctaaagg--
------gaggagaagtctctcgctttgtaattggaggagcagatttgatgttccctggc-
---ataggwatacctccagaaggatttccatcattttccgctggggagccttggtcarta
aaagtgcctggaaatccggctccaattgcggttggagcaaccactgtgagtagttctgaa
gcaatgaaagctggattacgtggaaaagctttgagaataacacactactaccg-------
------------------------------------------------------------
--------tgactcaactgttgatcagcactcattgtcaaccgaagatattgatatgctg
cttgacaggtgccttctacaagct-ttgcatacaacagtgaaggatagggatcttcccat
gcctgggagtacttt------------------------------atggtctaatcatgt
tttaccttgtagaccttcyggyg------------ttacccttgatatc----aaaaart
catctttcaagaagttgtcaaagtggttgcaatctaaagcatcygctggatt--grtatc
ggtgaaggaagataaacataaaaaggaagtcrttctattttctgttgatcggaagcatgt
agattatgtgtcctttaagcctgacaaaagacaacatgagaagaatgagcaagccaaaga
tcaagctgttggtgaaggccaatcacaaagattattagaaatagaagagatctataaacc
aagcacccatgtcaatcccatttttgctgctgttggggctgatactggagga--------
------------------------------------------------------------
-------ttttacagtgcatcagaggc---------------cactgatatagtctttac
gtatgttgagacagagaaccttgttaagccaaccgacaaggcagtagtagttttggatgc
aacattgtgtgatgctttgtttaagggagccattaagaagggagctgcttacccaactga
aatacataaaaaagacttgggcacaacatttcttaatcgaatgcaggcccatcacaaggt
gactagaggaagtgattctgyaattaggaagggtgcagttaaatcaattcatataatgac
agagcgacggcaggggaataagaaagtgacaaaggtctctggttttgaaagtttcctaat
ggatgctgaatcrttggcttcagagttgcagaagaaatttgcatgcagtacctcagttgc
tgaattgccaggtaaaaaaggacatgaagtccttgttcagggtggtgtaattgatmatct
tgcaaaacatctgatagaccaatatggagtcccgaagagatacattgaagtccttgacaa
a-------
>PAFTOL004613
------------------------------------------------------------
------------------------------------------------------------
------------------------------------------------------------
------------------------------------------------------------
---gcagtttatgccctctggaaggtccctgatctcctgcctgctttcacattaaagg--
------gaggagaagtctctcgctttgtaattggaggggcagatttgatgttccctggc-
---atcagtatacctccagaaggatttccatcattttcagctggggagccttggtcggtt
aaagtccctggcaatccagctccaattgcgg-----------------------------
------------------------------------------------------------
----------------------------------------------tagaggatatttcc
tctgctgatgtgcatactgttgaccagcactcattgtcgactgaagatgttgacatgctg
ctcgacaggtgcctcctgcaagca-ttgcatacaacagtgaaggataaggatcttcccat
gcctgggagtacttt------------------------------atggtctaatcatgt
tttaccttgtcgaccttctggtg------------ttacccttgatatc----aaaaagt
cgtctttcaagaagttgtcaaaatggttgcaatctaaagcatctgctggatt--gatttc
ggtgaaggaagataaacataaaaaggaagttgttctattttctgttgataggaagcatgt
ggattatgtgtcctttaagcctgagaaaagacaacctgacaagaatgagcaagccaagga
tcaagctgttggtgaaggccaatcacaaagattactggaaatagaagagatctataaacc
aagcacccatgtcaatcccatttttgctgctgttgcggcygatactggagga--------
------------------------------------------------------------
-------ttttacagtgcatcagaggc---------------cactgatatagtcttcat
gtatgttgagaaagagaaccttgttaaaccaactgacaaggcrgtagtagttttggatgc
gacattgtgygatgctttgttcaagggagccattaagaagggaactgcttacccaactga
aatacataaaaaagacttaggcgyaacatttctaaatcgaatgcaagcccatcacaaggt
gactagaggaagtgattctgtaattagraagggtgcagttaaatcaattcatatamtgac
agagcgamggcagggraacaagaaagtracaaaggtctctggttttgaaagtttcctaat
ggatgcygaatcrttagcttcagagctgcagaagaaatttgcttgcagtacctcagtggc
tgaattaccaggtaaaaarggacatgaagtcctcgttcagggtggtgtaattgataatct
tgcaaaacatctgattgaccaatacggagtcccaaagagatat-ttgaagtccttgacaa
aacgagga
>PAFTOL004617
------------------------------------------------------------
------------------------------------------------------------
------------------------------------------------------------
------------------------------------------------------------
---gcagtttatgcgctctggaaggtccctgatctcctgcccgctttcacattaaagg--
------gaggagaagtctctcgctttgtaattggaggagcagatttgatgttccctggc-
---atcagtatacctccagaaggatttccatcatttycggctggggagccttggtcggtt
aaagtccctggcaatccagctccaattgcagttggagcaaccactgtgagtagttctgaa
gtaatgaaagctgggttacgtggaaaagctttgagaa-----------------------
----------------------------------------------tagaggatatttcc
tctgctgatgtgcatactgttgaccagcactcattgtcaactgaagatgtcgacatgctg
ctcgacaggtgccttctgcaagcg-ttgcatacaacagtgaaggataaggatcttcccat
gcctgggagtacttt------------------------------atggtctaatcatgt
tttaccttgtmgaccttctggtk------------taacccttgatatc----aaaaagt
cgtctttcaagaagttgtcaaaatggttgcaatctaaagcatctgccggatt--gatatc
ggtgaaggaagataaacataaaaaggaagttgttctattttctgttgataggaagcatgt
ggattatgtgtccttcaagcctgagaaaagacaacctgacaagaatgagcaagccaagga
tcaagctgttggtgaaggccaatcacaaagattattggaaatagaagagatctataaacc
gagcacccatgtcaatcccatttttgctgctgttgcagctgatattggagga--------
------------------------------------------------------------
-------ttttacagtgcatcagaggc---------------cactgatgtagtcttcat
gtatgttgagaaagagaaccttgttaaaccaactgacaaggcggtagtagttttggatgc
gacactgtgcgatgctttgttcaagggagccattaagaagggaactgcttacccaactga
aatacataaaaaagacttaggcgcaacatttctaaatcgaatgcaggcccatcacaaggt
gactagaggaagtgattctgtaattagaaagggtgcagttaagtcaattcatataatgac
agagcgacggcaggggaacaagaaagtgacaaaggtctctggttttgaaagtttcctaat
ggatgctgaatcgttagcttcagagctgcagaagaaatttgcttgcagtacgtcagtggc
tgaattaccaggtaaaaaaggacacgaagtccttgttcagggtggtgtaattgatcatct
tgcaaaacatctgattgaccaatacggagtcccaaagagatat-ttgaagtccttgacaa
aacgagga
>PAFTOL004618
------------------------------------------------------------
------------------------------------------------------------
---------------gtggagatcactgttgctaagttccagaatcgagtccttgtatat
ggggtggaaggtggcttccctatgttctttgataccgatggacgaggatcagatatgtac
cccacagtttatgccctctggaaggtccctgatctcctgcctgctttcacattaaagg--
------gaggagaagtctctcgctttgtaattggaggagcagatttgatgttccctggc-
---atcagtatacctccagaaggatttccatcattttctgctggggagccttggtcagtt
aaagtccctggcaatccagctccaattgcggt----------------------------
------------------------------------------------------------
-----------------------------------------------agaggatatttcc
tgtgctgatgtgcatactggtgaccagcactcattgtcaactgaagatgtcgacatgttg
ctcgacaggtgccttctacaagca-ttgcatacgacagtaaagcataaggatcttcccat
gcctgggagtacttt------------------------------atggtctaatcatgt
tttaccttgtagaccttctggtg------------ttacgcttgatatc----aaaaagt
cgtcgttcaagaagctgtcaaagtggttgcaatctaaagcatctgctggatt--gatatc
ggtgaaggaggataaacataagaaggaagttgttctattttctgttgataggaagcatgt
ggattatgtgtcctttaagcctgacgaaagacaacctgacaagaatgagcaaggcaagga
tcaagctgttggtgatggccaatcacaaagattattggaaatagaagagatctataaacc
aagcacccatgtcaatcccatttttgctgctgttgcggctgatactggagga--------
------------------------------------------------------------
-------ttttacagtgcatcagaggc---------------cactgatatagtcttcat
gtatgttgagaaagagaaccttgttaaaccaactgacaaggcagtagtagttttggatgc
aacattgtgtgatgctttgttcaagggagccattaagaagggaactgcttacccaactga
aatacataaaaaagacttaggcgcaacatttctaaatcgaatgcaagcccatcacaaggt
gactagaggaagtgattctgtaattaggaagggtgcagttaaatcaattcatataatgac
agagcgaaggcaggggaacaagaaagtgacaaaggtctctggttttgaaagtttcctaat
ggatgctgaatcgttagcttcagagctgcagaagaaatttgcttgcagtacctcagtggc
tgaattaccaggtaaaaaaggacatgaagtccttgttcagggtggtgtaattgatcatct
tgcaaaacatctgattgaccaatacggagtcccaaagagatatatcgaagtccttgacaa
a-------
>PAFTOL004619
------------------------------------------------------------
------------------------------------------------------------
------------------------------------------------------------
------------------------------------------------------------
---gcagtttatgctctctggaaggtccctgatctactgcctgctttcacactaaagg--
------gaggagaagtctctcgctttgtaattggaggagcagatttgatgttccctggc-
---atcagcatacctcccgaaggatttccatcattttccgctggggagccttggtcggta
aaagttcccggcaatccagctccaattgcggt----------------------------
------------------------------------------------------------
------------------------------------------------------------
--------------aactggtgatcagcactcattgtcaaccaaagatgttgacatgctg
ctcgacaggtgccttctacaagca-ttgcatacaacagtgaaggataaggatcttcccat
gcctgggagtacttt------------------------------atggtctaatcatgt
tttaccttgtagaccttctggtg------------ttacccttgatgtc----aagaagt
catctttcaagaagttgtcgaagtggttgcaatctaaagcatctgctggatt--grtatc
ggtgaaggaagataaacataaaaaggaagttgttctattttctgttgatcgaaagcatgt
agattatgtgtcctttaagcctgacaaaagacaacctgacaagaatgagcaagccaagga
tcaagctgttggtgaaggtcaatcacaaagattattggaaatagaagagatctatagacc
aagctcccatgtcaatcccatttttgctgctgtcggggctgatattggagga--------
------------------------------------------------------------
-------ttttacagtgcatcagaggc---------------cactggtatagtcttcac
ttatgttgagaaagagaaccttgttaaaccaactgacaaggcagtagtagtattggatgc
gacattgtgtgatgctttgttcaagggagccattaagaagggaactgcttacccaactga
aatacataaaaaagacttgggtgcaacatttctaaatcgaatgcaagcccatcagaaggt
gactagaggaagtgattctgtaattaggaagggcgctgttaagtcaattcatataatgac
ggagcgacggcaggggaacaagaaagtgacaaaggtctctggttttgaaagcttcctaat
ggatgctgaatcgttggcttcagagctgcagaagaaatttgcatgcagtacctctgtggc
tgaattaccaggtaaaaaaggacatgaagtccttgttcagggtgctgtaattgatcatct
tgcaaaacatttgattgatcaatatggagtcccaaagagatatattgaagtccttgataa
a-------
>PAFTOL004620
------------------------------------------------------------
------------------------------------------------------------
------------------------------------------------------------
------------------------------------------------------------
------------------------------------------------------------
------------------------------------------------------------
------------------------------------------------------------
------------------------------------------------------------
------------------------------------------------------------
------------------------------------------------------------
------------------------------------------------------------
------------------------------------------------------------
-------------------------------------------------tctaatcatgt
tttaccttgtagaccttctggtg------------ttacccttgatatc----aaaaagt
cgtcsttcaagaagttgtcraagtggttrcaatctaaagcatctgctggatt--gatatc
rgtgaaggaagataaacataaaaaggaagttgttctatkttctgttgataggaagcatgt
ggattatgtktcctttaagcctgmcaaamgacarccygacaagaatgagcaagccaagga
tcaagctgttggtgacggycaatcacaaagattattggaaatagaagagatctataaacc
aagcacccatgtcaatcccatttttgctgctgttgcggctgataytggagga--------
------------------------------------------------------------
-------ttttacagtgcatcagaggc---------------cactgatatagtcttcat
gtaygttgagaaagagaaccttgttaaaccaactgacaaggcagtagtagttttggatgc
gacattgtgtgatgctttgttcaagggagccattaagaagggaactgcttacccaactga
aatacataaaaaagasttrggcgcaacatttctaaatcgaatgcaagcccatcacaaggt
gacyagaggaagtgattctgtaattakgaagggtgcwgttaaatcaattcatataatgac
agagcgacggcaggggaacaagaaagtgacaaaggtytctggttttgaaagtttcctaat
ggatgctgaatcgttagcttcagarctgcagaagaaatttgcttgcagtacytcagtggc
tgaattaccaggtaaaaaaggacatgaagtccttgttcagggtggtgtaattgatcatct
tgcaaaacatctgattgaccaatacggagtcccaaagagatat-ttgaagtccttgacaa
aacgagga
>PAFTOL004623
------------------------------------------------------------
------------------------------------------------------------
------------------------------------------------------------
------------------------------------------------------------
---gcagtttatgccctctggaaggtccatgatctcctgccctctttcacattaaagg--
------gaggagaagtctctcgctttgtaattggagaagcagatttgatgttccctggc-
---atcagtatacctcgag-----------------------------------------
------------------------------------------------------------
------------------------------------------------------------
------------------------------------------------------------
-------------------------aatgatttccatcaatttccgatgtcgacatgctg
ctggacaggtgccttctacaagca-ttgcatacaacagtgaagtatgaggatcttcccat
gcctgggagtacttt------------------------------atggtctaatcatgt
tttaccctgtagaccttctggtg------------ttacccttgatatc----aaaaagt
cgtcgttcaagaagttgtcaaagtggttgcaatctaaagcatcttctggatt--grtatc
ggtgaaggaagataaacataaaaaggaagttgttctattttctgttgataggaagcatgt
ggattatgtgtcctttaagcctgacaagagacaacctgacaagaatgagcaagccaagga
tcaagctgttggtgacggccaatcacaaagattactggaaatagaagagatctataaacc
aagcacccatgtgaatcccattttttctgctgttgcggctgatactggcgga--------
------------------------------------------------------------
-------ttttacagtgcatcagaggc---------------cactgatatagtcttcat
gtatgttgagaaagagaaccttgttaaaccaactgacaaggcagtagtagttttggatgc
gacactgtgtgatgctttgttcaagggagccattaagaagggaactgcttacccaactga
aatacataaaaaggacttaggcgcaacatttttaaatcgaatgcaagcccatcacaaggt
gactagaggaagtgattctgtaattaggaagggtgcagttaaatcaattcatataatgac
agagcgacggcaggggaacaagaaagtgacaaaggtctctggttttgaaagtttcctgat
ggatgctgaatcgttagcttcagagctgcagaagaaatttgcttgcagtacctcagtggc
tgaattaccaggtaaaaaaggtcatgaagtccttgttcagggtggtgtaattgatcatct
tgcaaaacatctgattgaccaatatggagtcccaaagagatat-ttgaagtccttgacaa
aacgagga
>PAFTOL004624
------------------------------------------------------------
------------------------------------------------------------
------------------------------------------------------------
------------------------------------------------------------
------------------------------------------------------------
------------------------------------------------------------
------------------------------------------------------------
------------------------------------------------------------
------------------------------------------------------------
------------------------------------------------gaggatatttcc
tctgctgatgtgcatactgttgaccagcactcattgtcaactgaagatgtcgacatgctg
ctcgacaggtgccttctgcaagca-ttgcatacaacagtgaaggacaaggatcttcccat
gcctgggagtacttt------------------------------atggtctaatcatgt
tttaccttktcgaccttctggtg------------ttacccttgatatc----aaaaagt
cgtctttcaagaagttgtcaaaatggttgcaatctaaagcatctgctggatt--gatatc
ggtgaaggaagataaacataaaaaggaagttgttctattttctgttgataggaagcatgt
ggattatgtgtccttcaagcctgagaaaagacaacctgacaagaatgagcaagccaagga
tcaagctgttggtgaaggccaatcacaacgattattggaaatagaagagatctataaacc
aagcacccacgtcaatcccatttttgctgctgttgcagctgatattggagga--------
------------------------------------------------------------
-------ttttacagtgcatcagaggc---------------cactgatatagtcttcat
gtatgttgagaaagagaaccttgttaaaccaactgacaaggcagtggtagttttggatgc
gacactgtgcgatgctttgttcaagggagccattaagaagggaactgcttacccaactga
aatacataaaaaagacttaggcgcaacatttctaaatcgaatgcaagcccatcacaaggt
gactagaggaagtgattctgtaattagaaagggtgcggttaagtcaattcatataatgac
agagcgacggcaggggaacaagaaagtgacaaaggtctctggttttgaaagtttcctaat
ggatgctgaatctttagcttcagagctgcagaagaaatttgcttgcagtacgtcagtggc
tgaattaccaggtaaaaaaggacatgaagtcctcgttcagggtggtgtaattgataatct
tgcaaaacatctgattgaccaatacggagtcccaaagagatat-ttgaagtccttgacaa
aacgagga
>PAFTOL004625
------------------------------------------------------------
------------------------------------------------------------
------------------------------------------------------------
------------------------------------------------------------
------------------------------------------------------------
------------------------------------------------------------
---------------------------------------------------tggtctcca
tgagtttttggttgattcgcgttttttcaggttggagcaaccactgtgagtagttctgaa
gcaatgaaagctggtttacgtggaaaagctttgagaataacacactactaccgtgactcg
ctctgggaatctgt----------------------------------------------
-------------------------------------------------------tgcag
gtcggtttgtgcctaatcctggtt-tcttagaagatgccgtctttgccgacccttcctca
atttcggcatcccat----------------tcccatga------agactctaatcatgt
tttaccttgtcgaccttctggtg------------ttacccttgatatc----aaaaagt
cgtctttcaagaagttgtcaaaatggttgcaatctaaagcatctgctggatw--gatatc
ggtgaaggaagataaacataaaaaggaagttgttctattttctgttgataggaagcatgt
ggattatgtgtcctttaagcctgagaaaagacaacctgacaagaatgagcaagccaagga
tcaagctgttggtgaaggccaatcgcaaagagtactggaaatagaagagatctataaacc
aagcacccatgtcaatcccatttttgctgctgttgcggctgatactggagga--------
------------------------------------------------------------
-------ttttacagtgcatcagaggc---------------cactgatatactcttcat
gtatgttgagaaagagaaccttgttaaaccaactgacaaggcagtagtagttttggatgc
gacattgtgcgatgctttgttcaagggagccattaagaagggaactgcttacccaactga
aatacataaaaaagacttaggcgcaacatttctaaatcgaatgcaagcccatcacaaggt
gactagaggaagtgattctgtagttagaaagggtgcagttaaatcaattcatataatgac
agagcgaaggcaggggaacaagaaagtgacaaaggtctctggttttgaaagtttcctaat
ggatgctgaatcgttagcttcagagctgcagaagaaatttgcttgcagtacctcagtggc
tgaattaccaggtaaaaaaggacatgaagtcctcgttcagggtggtgtaattgataatct
tgcaaaacatctgattgaccaatacggagtcccaaagagatatattgaagtccttgacaa
g-------
>PAFTOL004626
------------------------------------------------------------
------------------------------------------------------------
---------------gtggatatcactgttgctaagttccagaatcgagtccttgtatat
ggggtggaaggtggctttcctatgttttttgataccgatggacgaggatcagacatatac
cccacagtttatgccctctggaaggtccctgatctcctgcccgctttcacattaaagg--
------gaggagaagtctctcgctttgtaattggaggagcagatttgatgttccctggc-
---atcagtatacctccagaaggatttccatcattttccgctggggagccttggtcggtt
aaagtccctggcaatccagctccaattgcggttggagcaaccaccgtgagcagttctgaa
gcaatgaaagctgg----------------------------------------------
-----------------------------------------------agaggatatttcc
tctgctgatgtgcatactggtgaccagcactcgttgtcaaccgaagatgtcgacatgctg
cttgacaggtgccttctacaagca-ttgcatacaacagtgaaggataaggatcttcccat
gcctgggagtacttt------------------------------atggtctaatcatgt
tttgccttgtagaccttctggtg------------ttacccttgatatc----aaaaagt
cgtctttcaagaagttgtcaaagtggttgcaatctaaagcatctggtggatt--grtatc
ggtgaaggaagataaacataaaaaggaagttgttctattttctgttgataggaagcatgt
ggattatgtgtcctttaagcctgacaaaagacaacctgacaagaatgagcaagccaagga
tcaagctgttggtgaaggccagtcacaaagattattggaaatagaagagatatataaacc
aagcacccacgtcaatcccatttttgctgctgttgcggctgatactggagga--------
------------------------------------------------------------
-------ttttacagtgcatcagaggc---------------cactgatatagtcttcat
gtatgttgagaaagagaaccttgttaaaccaactgacaaggcagtagtagttttggatgc
aatattgtgtgatgctttgttcaagggtgccattaagaagggaactgcttacccaactga
aatacataagaaagacttgggtgcaacatttctaaatcgaatgcaagctcatcacaaggt
gactagaggaagtgattctgtaataaggaagggtgcagttaaatcaattcacataatgac
agagcgacggcaggggaacaagaaagtgacgaaggtctctggttttgaaagtttcctaat
ggatgctgaattgttagcttcagagctgcagaagaaatttgcttgcagtacctcagtggc
tgaattaccaggtaaaaaaggacatgaagtccttgtccagggtggtgtaattgatcatct
tgcaaaacatctgattgaccaatacggagtcccaaagagatat-ttgaagtccttgacaa
aacgagga
>PAFTOL004627
------------------------------------------------------------
------------------------------------------------------------
------------------------------------------------------------
------------------------------------------------------------
------------------------------------------------------------
------------------------------------------------------------
------------------------------------------------------------
------------------------------------------------------------
------------------------------------------------------------
------------------------------------------------------------
------------------------------------------------------------
------------------------------------------------------------
-------------------------------------------------tctaatcatgt
tttaccttgtagacctyctggtg------------ttacccttgatatc----aaaaagt
cgtcgttcaagaagttgtcaaagtggttgcaatctaaagcatcykctggatw--gatatc
ggtgaaggaagataaacataaaaaggaagttgttctattttctgttgataggaagcatgt
ggattatgtgtcctttaagcctgacaagagacaacctgacaagaatgagcaagccaagga
tcaagctgttggtgayggccaatcacraagattattggaaatagaagagatctataaacc
aagcacccatgtgaatcccatttttgctgctgttgsggctgatactgsagga--------
------------------------------------------------------------
-------ttttacagtgcatcagaggc---------------cactgatatagtyttcat
gtatgttgagaaagagaaycttgttaaaccaactgacaaggcwgtagtagttttggatgc
gacattgtgtgatgctttgttcaagggagccattaagaagggaactgcttacccaactga
aatacataaaaaagacttaggcgcaacatttctaaatcgmatgcaagcccatcacaaggt
gactagaggaagtgattctgtaattaggaagggtgcagttaaatcaattcatataatgac
agagcgacggcaggggaacaagaaagtgacaaaggtmtctggttttgaaagtttcctgat
ggatgctgamtckttagcttcrgagctgcagaagaaatttgcttgcagtacctcagtggc
tgaattaccaggtaaaaaaggacatgaagtccttgttcagggtggtgtaattgatcatct
tgcaaaacatctgattgaccaatacggagtcccaaagagatat-ttgaagtccttgacaa
aacgagga
>PAFTOL004629
------------------------------------------------------------
------------------------------------------------------------
------------------------------------------------------------
------------------------------------------------------------
---gcagtttatgccctctggaaggtccctgatctcctgcccgctttcacattaaagg--
------gaggagaagtctctcgctttgtaattggaggagcagatttgatgttccctggc-
---atcagtatacctccagaaggatttccatcattttccgctggggagccttggtcggtt
aaagtccctggaaatccagctcctattgcggttggagcaaccactgtgactagttctgaa
gc----------------------------------------------------------
-----------------------------------------------agaggatatttcc
tctgctgatgtgcatactggtgaccagcacttattgtcaactgaagatgtcgacatgctg
ctcgacaggtgccttctacaagca-ttgcatacaacagtgaaggataaggatcttcccat
gcctgggagtactct------------------------------atggtctagtcatgt
tttwccttktwgaccttctkgtg------------ttacccttkatatc----aaaaagt
catctttcaagaagttgtcaaagtggttgcactctaaagcatctgctggatt--gatatc
ggtgaaggaagataaacataaaaaggaagtagttctaatttctgttgataggaagcatgc
ggattatgtgtccttcaagcctgacaaaagacaacctgacaagaatgagcaagccaagga
tcaagctgttggtgaaggccaatcacaaagattattggaaatagaagagatctataaacc
aagcacccatgtcaatcccatttttgctgctgttgcagctgatacaggagga--------
------------------------------------------------------------
-------ttttacagtgcctcagaggc---------------cactgatatagtcttcat
gtatgttgagaaagagaaccttgttaaaccaactgacaaggcagtagtagttttggatgc
aacattgtgtgatgctttattcaagggagccattaagaagggaactgcttacccaactga
aatacaaaaaaaagacttaggcgcaacatttctaaatcgactgcacgcccatcacaaggt
gactagaggaagtgattctgtaattaggaagggtgcagtaaaatcaattcatataatgac
agagcgacgacaggggaacaagaaagtgacaaaggtctctggttttgaaagtttcctaat
ggatgctgaatcgttagcttcagagctgcagaagaaatttgcttgcagtacctcagtggc
tgaattaccaggtaaaaaaggacatgaagtccttgttcagggtggtgtaattgatcatct
tgcaaaacatctgatcgaccaatatggagtcccaaagagatat-ttgaagtccttgacaa
aacgagga
>PAFTOL004631
------------------------------------------------------------
------------------------------------------------------------
------------------------------------------------------------
------------------------------------------------------------
------------------------------------------------------------
------------------------------------------------------------
------------------------------------------------------------
------------------------------------------------------------
------------------------------------------------------------
------------------------------------------------------------
---------------actgttgaccagcactcattgtcaactgaagatgtcgacatgctg
ctcgacaggtgccttctgcaagca-ttgcatacaacagtgaaggataaggatcttcccat
gcctgggagtacttt------------------------------atggtctaatcatgt
tttaccttgtcgaccttctggtg------------ttacccttgatatc----aaaaagt
cgtctttcaagaagttgtcaaaatggttgcaatctaaagcatctgctggatt--gatatc
ggtgaaggaagataaacataaaaaggaagttgttctattttctgttgataggaagcatgt
ggattatgtgtccttcaagcctgagaaaagacaacctgacaagaatgagcaagccaagga
tcaagctgttggtgaaggccaatcacarcgattattggaaatagaagagatctataaacc
aagcacccacgtcaatcccatttttgctgctgttgcggctgatatkggagga--------
------------------------------------------------------------
-------ttttacagtgcatcagaggc---------------cactgatatagtcttcat
gtatgttgagaaagagaaccttgttaaaccaactgacaaggcagtggtagttttggatgc
gacactgtgcgatgctttgttcaagggagccattaagaagggaactgcttacccaactga
aatacataaaaaagacttaggcgcaacatttctaaatcgaatgcaagcccatcacaaggt
gactagaggaagtgattctgtaattagaaagggtgcagttaagtcaattcatataatgac
agagcgacggcaggggaacaagaaagtgacaaaggtctctggttttgaaagtttcctaat
ggatgctgaatctttagcttcagagctgcagaagaaatttgcttgcagtacgtcagtggc
tgaattaccaggtaaaaaaggacatgaagtcctcgttcagggtggtgtaattgataatct
tgcaaaacatctgattgaccaatacggagtcccaaagggatat-ttgaagtccttgacaa
aacgagga
>PAFTOL004632
------------------------------------------------------------
------------------------------------------------------------
---------------gtggaaatcactgttgctaagttccagaatcgagtccttgtatat
ggggtggaaggtggcttccctatgttctttgataccgatggacgaggatcagacatatac
cccacagtttatgccctctggaaggtccccgatctcctgcccgctttcgcattaaagg--
------gaggagaagtctctcgctttgtaattggaggagcagatttgatgttccctggc-
---atcagtatacctccagaaggatttccatcattttcygctggggasccttggtcggtt
aaagtccctggcaatccagctccaattgcggttggagcaaccactgtgagtagttctgaa
gcaatgaaagctgggttacgtggaaaagctttgagaa-----------------------
----------------------------------------------taacacactactac
cgtgactcgctctggactggtgatcagcagtcattgtcaaccgaagatgtcgacatgctg
cttgacaggtgccttctacaagca-ttgcatacaacagtgaaggataaggatcttcccat
gcctgggagtacttt------------------------------awggtctaatcatgt
tttaccttgtagaccttctggtg------------ttacccttgatatc----aaaaagt
cgtctttcaagaagttgtcaaagtggttgcaatctaaagcatctgctggatt--gatatc
ggtgaaggaagataaacataaaaaggaagttgttctattttctgttgataggaagcatgt
ggattwtgtgtcctttaagcctgacaaaagacaacctgacaagaatgagcaagccaagga
tcaagctgttggtgaaggccaatcacgaagattattggaaatagaagagatctataaacc
aagcacccacatcaatcccatttttgctgctgttgcggctgatactggagga--------
------------------------------------------------------------
-------ttttacagtgcatcagaggc---------------cactgatatagtcttcat
gtatgttgagaaagagaaccttgttaaaccaactgacaaggcagtagtagttttggatgc
gatattgtgtgatgctttgttcaagggagccattaagaagggaactgcttacccaactga
aatacataaaaaagacttaggtgcaacatttctaaatcgaatgcaagctcatcacaaggt
gactagaggaagtgattctgtaattaggaagggtgcagttaaatcaattcacataatgac
agagcgacggcaggggaacaagaaagtgacwaaggtctctggttttgaaagtttcctaat
ggatgctgaatcgttagcttcagagctgcagaagaaatttgcttgcagtacctctgtggc
tgaattaccgggtaaaaaaggacatgaagtccttgttcagggtggtgtaattgatcatct
tgcaaaacatctgattgaccaatacggagtcccaaagagatat-ttgaagtccttgacaa
aacgagga
>PAFTOL004635
------------------------------------------------------------
------------------------------------------------------------
------------------------------------------------------------
------------------------------------------------------------
------------------------------------------------------------
------------------------------------------------------------
------------------------------------------------------------
------------------------------------------------------------
------------------------------------------------------------
------------------------------------------------------------
------------------------------------------------------------
------------------------------------------------------------
-------------------------------------------------tctagtcatgt
tttatcttgtagaccttctggtg------------tcacccttgacatc----aaaaagt
cttctttcaagaagttgtcaaagtggttgcaatctaaagcatctgctggatg--gatatc
wgtgaaggaagacaaacataaaaaggaagttgttctattttctgttgataggaagcatgc
agattatgtgtcctttaagcctgacaaaagacaacctgacaagaatgggcaagccaagga
tcaagctgttggtgaaggtcaatcacaaagattattagaaatagaagagatctataaacc
aagcacccacgtcaatcccatttttgctgctgttgcagcggatactggagga--------
------------------------------------------------------------
-------ttttacagtgcctcagaggc---------------cactgatatagtcttcat
gtatgttgagaaagagaaccttgttaaaccaactgacaagggagtggtagttttggatgc
gacattgtgtgatgctttgttcaagggagccattaagaagggaactgcttacccaactga
aatacataaaaaagacttaggcgcaacatttctaaatcgaatgcaagcccatcacaaggt
gactagaggaagtgattctgtaattaggaagggtgcagtaaaatcaattcatataatgac
agagcgacggcaggggaacaagaaagtgacaaaggtctccggttttgaaagtttcctaat
ggatgctgaatcgttagcttcagagctgcagaagaaatttgcttgcagtacctcagtggc
tgaattaccaggtaaaaaaggacatgaagtccttgttcagggtggtgtaattgatcatct
tgcaaaacatctgattgaccaatacggagtcccaaagagatatattgaagtccttgacaa
a-------
>PAFTOL004636
------------------------------------------------------------
------------------------------------------------------------
------------------------------------------------------------
------------------------------------------------------------
---gcagtttatgccctctggaaggtccctgatctcctgccttctttcacattaaagg--
------gaggagaagtctctcgctttgtaattggaggagcagatttgatgttccctggt-
---atcagtatgcctcccgatggatttccatcattttccgctggggagccttggtcggtt
aaagtccctggcaatccagctccaattgcggttggagcaaccactgtgagtagttctgaa
gcaatgaaagctgggttacgtggaaaagctttgagaataacacactactaccgtgactca
ctctggtaagtgaaggtagcgacagagttgggtggcctgaaagtaaccgaggatatttcc
tctgctgatgtgcataccggtgaccagcactcattgtcaacggaagatgtcgacatgctg
ctggacaggtgccttctacaagca-ttgcatacaacagtgaagcatgaggatcttcccat
gcctgggagtacttt------------------------------atggtctaatcatgt
tttaccttgtagaccttctggtg------------ttacccttgatrtc----aaaaart
cgtcgttcaagaagttgtcraagtggttgcaatctaaagcatcttctggatt--gatatc
ggtgaaggaagataaacataaaaaggaagtagttctattttctgttgataggaagcatgt
ggattatgtgtcctttaagcctgacaagagacaatctgacaagaatgagcaagscaagga
tcaagctgttggtgacggccaatcacaaagattattggaaatagaagagatctataaacc
aagcacccatgtgaatcccatttttgctgctgytggggctgatgctggagga--------
------------------------------------------------------------
-------ttttacagtgcatcagaggc---------------cactgatatagtcttsat
gtatgttgagaaagagaaccttgttamaccaactgacaaggcrgtagtagttttggatgc
gacattgtgtgatgctttgttcaagggagccattaagaagggaactkcttacccaactga
aatacataaaaaagacttaggcgcaacatttctaaatcgaatgcaagcccatcacaaggt
gactagaggaagtgattctgtaattaggaagggtgcagttaaatcaattcatataatgac
agagcgacggcaggggaacaagaaagtgacaaaggtctctggttttgaaagtttcctgat
ggatgctgaatcsttagcttcagagctgcagaagaaatttgcttgcagtacctcagtggc
tgaattaccaggtaaaaaaggtcatgaagtccttgttcagggtggtgtaattgatcatct
tgcaaaacatctgattgaccaatacggagtcccaaagagatat-ttgaagtccttgacaa
aacgagga
>PAFTOL004637
------------------------------------------------------------
------------------------------------------------------------
------------------------------------------------------------
------------------------------------------------------------
---gcagtttatgctctctggaaggtccctgatctcctgcccgctttcacactaaagg--
------gaggagaagtctctcgctttgtaattggaggagcagatttgatgttccctggc-
---atcagtatacctccagaaggatttccatcattttccgctggggagccttggtcggta
aaagttcctggcaatccagctccaattgcggtaa--------------------------
-----------------------------------------------------------a
ttgcggtaagcttttg--------------------------------------gatggt
gctgtagatgtgcatgctggtgaccagcactcattgtcaaccgaagatgtcgacatgctg
ctcgataggtgtcttctacaagca-ttgcatacaacagtgaaggataaggatcttcccat
gcctgggagtacttt------------------------------atggtctaatcatkt
tttaccttktagaccttccggtg------------ttacccttgatatc----aaaaagt
catctttcaagaagttgtcaaagtggttgcaatctaaagcatctgctcgatt--grtatc
cgtcaaggaagataaacataaaaaggaagttgttctattttctgttgaccggaaccatgt
ggattatgtgtcctttaagcctgacaaaagacaacctgacaagaatgagcaagccaagga
tcaagccgttggtgaaggccaatcacaaaaattattggaaatagaagagatctataaacc
aagcacccatgtcaatcccatttttgctgctgttggggctgatactggagga--------
------------------------------------------------------------
-------ttttacagtgcatcagaggc---------------cactgatatagtcttcgc
gtatgttgagaaagagaaccttgttaaaccaactaacaaggcagtagtagttttggatgc
gacattgtgtgacgctttgttcaagggagccattaagaaagggaccgcttacccaactga
aatacataaaaaagacttgggtgyaacatttctaaatcgaatgcaagcccatcacaaggt
gactagaggaagtgattctgtaattaggaagggcgcagttaaatcaattcatataatgac
agagcgacggcaggggaacaagaaagtgacaaaggtctctggttttgaaagtttcctaat
ggatgctgaatcgttggcttcagagctgcagaagaaatttgcatgcagtacctcagtggc
tgaattaccaggtaaaaaaggacatgaagtccttgttcagggtggtgtaattgatcatct
tgcaaaacatctgattgatcaatatggagtcccaaagagatatattgaagtccttgacaa
a-------
>PAFTOL004638
------------------------------------------------------------
------------------------------------------------------------
------------------------------------------------------------
------------------------------------------------------------
------------------------------------------------------------
------------------------------------------------------------
------------------------------------------------------------
------------------------------------------------------------
------------------------------------------------------------
------------------------------cctaatcctggtttcttagaagatgtcgtc
tttgccgac---ccttcctcaaaccagcactcattgtcaactgaagatgtcgacatgctg
ctcgacaggtgccttctgcaagca-ttgcatacaacagtgaaggataaggatcttcccat
gcctgggagtacttt------------------------------atggtctaatcatgt
tttaccttgtcgaccttctggtg------------ttacccttgatatc----aaaaagt
cgtctttcaagaagttgtcaaaatggttgcagtctaaagcatctgctggatt--gatatc
ggtgaaggaagataaacataaaaaggaagttgttctattttctgttgataggaagcatgg
ggattatgtgtcctttaagcctgagaaaagacaacctgacaagaatgagcaagccaagga
tcaagctgttggtgaaggccaatcacaaacattactggaaatagaagagatctataaacc
aagcacccatgtcaatcccatttttgctgctgttgcggctgatactggagga--------
------------------------------------------------------------
-------ttttacagtgcatcagaggc---------------cactgatatagtcttcat
gtatgttgagaaagagaaccttgttaaaccaactgacaaggcagtagtagttttggatgc
gacattgtgcgatgctttgttcaagggagccgttaagaagggaactgcttaccctactga
aatacacaaaaaggacttaggcacaacatttctcaatcgaatgcaagcccatcacaaggt
gactagaggaagtgattctgtaattagaaagggtgcagttaaatcaattcatataatgac
agagcgaaggcaggggaacaagaaagtgacaaaggtctctggttttgaaagtttcctaat
ggatgctgaatcgttagcttcagagctgcagaagaaatttgcttgcagtacctcagtggc
tgaattaccaggtaaaaaaggacatgaagtccttgttcagggtggtgtaattgatcatct
tgcaaaacatctgattgaccaatacggagtcccaaagagatatattgaagtgcttgacaa
a-------
>PAFTOL004639
------------------------------------------------------------
------------------------------------------------------------
---------------gtggatatcactgttgctaagttccagaatcgagtccttgtatat
ggggtggaaggtggctttcctatgttttttgatgccgatggacgaggatcagacatatac
cccac-------------------------------------------------------
------------------------------------------------------------
------------------------------------------------------------
------------------------------------------------------------
------------------------------------------------------------
-----------------------------------------------agaggatatttcc
tctgctgatgtgcatactggtgaccagcactcgttgtcaaccgaagatgtcgacatgctg
cttgacaggtgccttctacaagca-ttgcatacaacagtgaaggataaggatcttcccat
gcctgggagtacttt------------------------------atggtctaatcatgt
tttaccttgtagaccttctggtg------------ttacccttgatata----aaaaagt
cgtctttcaagaagttgtcaaagtggttgcaatctaaagcatctgctggatt--gatatc
ggtgaaggaagataaacataaaaaggaagttgttctattttctgttgataggaagcatgt
ggattatgtgtcctttaagcctgacaaaagacaacctgacaagaatgagcaagccaagga
tcaagctgttggtgaaggccagtcacaaagattattggaaatagaagagatatataaacc
aagcacccacgtcaatcccatttttgctgctgttgcggctgatactggagga--------
------------------------------------------------------------
-------ttttacagtgcatcagaggc---------------cactgatatagtcttcat
gtatgttgagaaagagaaccttgttaaaccaactgacaaggcagtagtagttttggatgc
gatattgtgtgatgctttgttcaagggtgccattaagaagggaactgcttacccaactga
aatacataaaaaagacttgggtgcaacatttctaaatcgaatgcaagctcatcacaaggt
gactagaggaagtgattctgtaataaggaagggtgcagttaaatcaattcacataatgac
agagcgacggcaggggaacaagaaagtgacgaaggtctctggttttgaaagtttcctaat
ggatgctgaattgttagcttcagagctgcaaaagaaatttgcttgcagtacctcagtggc
tgaattaccaggtaaaaaaggacatgaagtccttgtccagggtggtgtaattgatcatct
tgcaaaacatctgattgaccaatacggagtcccaaagagatat-ttgaagtccttgacaa
aacgagga
>PAFTOL004640
------------------------------------------------------------
------------------------------------------------------------
------------------------------------------------------------
------------------------------------------------------------
------------------------------------------------------------
------------------------------------------------------------
------------------------------------------------------------
------------------------------------------------------------
------------------------------------------------------------
------------------------------------------------gaggatatttcc
tctgctgatgtgcatactgttgaccagcactcattgtcaactgaagatgtcgacatgctg
ctctacaggtgccttctacaagca-ttgcatacaacagtgaaggataaggatcttcccat
gcctgggagtacttt------------------------------atggtctaatcatgt
tttaccttgtagaccttctggtg------------ttacccttgatatc----aaaaagt
cgtctttcaagaagttgtcaaagtggttgcaatctaaagcatctgctggatt--grtatc
ggtgaaggaagataaacataaaaaggaagtagttctattttcygttgataggaaacatgt
ggattwtgtgtcctttaagcctgacaaaagacaacctgacaagaatgagcaagccaagga
tcaagctgttggtgaaggccaatcacaaagattattggaaatagaagacatctataaacc
aagcacccatgtcaatcccatttttgctgctgttgyggctgatactggggga--------
------------------------------------------------------------
-------ttttacagtgcatcagaggc---------------cactgatatagtcttcay
gtatgttgagaaagagaaccttgttaaaccaactgacaaggcagtagtagttttggatgc
gacgttgtgtgatgctttgttcaagggagccattaagaagggaactgcttayccaactga
aatacataaaaaagacttaggcgcaacatttctaaatcgaatgcaagcccatcacaaggt
gactagaggaagtgattctgtaattaggaagggtgcagttaaatcagttcatataatgac
agagcgacggcaggggaacaagaaagtgacaaaggtgtctggttttgaaagtttcctaat
ggatgctgaatcattagcttcagagctgcagaagaaatttgcttgcagtacctcagtggc
tgaattaccaggtaaaaaaggacatgaagtccttgttcagggtggtgtaattgatcatct
tgcgaaacatctgattgaccaatacggagtcccaaagagatatattgaagtccttgacaa
a-------
>PAFTOL004642
------------------------------------------------------------
------------------------------------------------------------
---------------gtggagatcactgttgctaagttccagaatcgagtccttgtatat
ggggtggaaggtggcttccctatgttctttgataccgatggacgag--------------
------------------------------------------------------------
------------------------------------------------------------
------------------------------------------------------------
------------------------------------------------------------
------------------------------------------------------------
----------------------------------------------gatcagatatatac
cccaca---------actggtgaccagctgtcattgtcaactgaagatgttgacatgctg
ctcgacaggtgccttctacaagca-ttgcatacaacagtgaaggataaggatcttcccat
gcctggtagtacttt------------------------------awggtctaatcatgt
tttaccttgtagaccttctggtg------------ttacccttgatatc----aaaaagt
cgtctttcaagaagttgtcaaagtggttgcaatctaaagcatctgctggatt--gatatc
ggtgaaggaagataaacataaaaaggaagttgttctattttctgttgataggaagcatgt
agattatgtgtcctttaagcctgagaaaagacaacctgacaagaatgagcaagccaagga
tcaagctgttggtgaaggccaatcacaaagattattggaaatagaagagatctataaacc
aagcacccatgtcaatcccatttttgctgctgttgcagctgatactggagga--------
------------------------------------------------------------
-------ttttacagtgcatcagaggc---------------cactgatatagtcttcat
gtatgttgagaaagagaaccttgttaaaccaactgacaaggcggtagtagttttggatgc
gacattgtgtgatgctttgtttaagggagccattaagaagggaactgcttacccaactga
aatacataaaaaagacttaggcgcaacatttctaaatcgaatgcaagcccatcacaaggt
gactagaggaagtgattctgtaattaggaagggtgcagttaaatcaattcatatactgac
agagcggcggcaggggaacaagaaagtaacaaaggtctctggttttgaaagtttcctaat
ggatgctgaatcgttagcttcagagctgcagaagaaatttgcttgcagtacctcagtggc
tgaattaccaggtaaaaaaggacatgaagtcctcgtccagggtggtgtaattgatcatct
tgcaaaacatctgattgaccaatacggagtcccaaagagatat-ttgaagtccttgacaa
aacgagga
>PAFTOL004644
------------------------------------------------------------
------------------------------------------------------------
------------------------------------------------------------
------------------------------------------------------------
------------------------------------------------------------
------------------------------------------------------------
------------------------------------------------------------
------------------------------------------------------------
------------------------------------------------------------
------------------------------------------------------------
------------------------------------------------------------
------------------------------------------------------------
-------------------------------------------------tctaatcatgt
tttaccttgtagaccttctggtg------------ttacyctggatatc----aaaaagt
cgtctttcaagaagttgtcaaagtggttgcaatctaaagcatctgctggatt--gatatc
ggtgaaggaagataaacataaaaaggaagttgttctattttctgttgataggaagcatgt
ggattatgtgtcctttaagcctgacaaaagacracctgacaagaatgagcaagccaagga
tcaagctgttggtgaaggccaatcacaaasattattggaaatagaagagatctataaacc
aagcacccatgtcaatcccatttttgctgctgttgcggctgatactggagga--------
------------------------------------------------------------
-------ttttacagtgcatcagaggc---------------cactgatatagtctttat
gtatgttgagaaagagaaccttgttaaaccaactgacaaggcagtagtagttttggatgc
gacattgtgtgatgctttgttcaagggagccattaagaagggaactgcttacccaactga
aatacataaaaaagacttaggcgcaacatttctaaatcgaatgcaagcccatcacaaggt
gactagaggaagtgattctgtaattagaaaaggtgcagttaaatcaattcatataatgac
agagcgacggcaggggaacaagaaagtgacaaaggtctctggttttgaatgtttcctaat
ggatgctgaatcgttagcttcagagctgcagaagaaatttgcttgcagtacctcagtggc
tgaattaccaggtaaaaagggacatgaagtccttgttcagggtggtgtaattgatcatct
tgcaaaacatctgattgaccaatacggagtcccaaagagatatattgaagtccttgacaa
a-------
>PAFTOL004646
------------------------------------------------------------
------------------------------------------------------------
---------------gtggagatcactgttgctaagttccagaatcgagtccttgtatat
ggggtggaaggtggcttccctatgttctttgataccgatggacgaggatcagatatatac
cccacagtttatgccctctggaaggtccctgatctcctgcccgctttcacattaaagg--
------gaggagaagtctctcgctttgtaattggaggagcagatttgatgttccctggc-
---atcagtatacctccagaaggatttccatcattttcggctggggagctttggtcggtt
aaagtccccggcaatccagctccaattgcgg-----------------------------
------------------------------------------------------------
----------------------------------------------tagaggatatttcc
tctgctgatgtgcatactattgaccagcactcattgtcaactgaagatgccgacatgctg
ctcgacaggtgccttctgcaagca-ttgcatacaacagtgaaggataaggatcttcccat
gcctgggagtacttt------------------------------atggtctaatcatgt
tttaccttgtcgaccttctggtg------------ttacccttgatatc----aaaaagt
cgtctttcaagaagttgtcaaaatggttgcaatctaaagcatctgctggatt--gatatc
ggtgaaggaagataaacataaaaaggaagttgttctattttctgttgataggaagcatgt
ggattatgtgtccttcaagcctgagaaaagacaacctgacaagaacgagcaagccaagga
tcaagctgttggtgaaggccaatcacaaagattattggaactagaagagatctataaacc
aagcacccatgtcaatcccatttttgctgctgttgcagctgatactggagga--------
------------------------------------------------------------
-------ttttacagtgcatcagaggc---------------cactgatatagtcttcat
gtatgttgagaaagagaaccttgttaaaccaactgacaaggcagtagtagttttggatgc
gacattgtgcgatgctttgttcaagggagccattaagaagggaactgcttacccaactga
aatacataaaaaagacttaggcgcaacatttctaaatcgaatgcaagcccatcacaaggt
gactagaggaagtgattctgtaattagaaagggtgcagttaaatcaattcatataatgac
agagcgacggcaggggaacaagaaagtgacaaaggtctctggttttgaaagtttcctaat
ggatgctgaatcgttagcttcagagctgcagaagaaatttgcttgcagtacctcagtggc
tgaattaccaggtaaaaaaggacatgaagtcctcgttcagggtggtgtaattgataatct
tgcaaaacatctgattgaccaatacggagtcccaaagagatat-ttgaagtccttgacaa
aacgagga
>PAFTOL004647
------------------------------------------------------------
------------------------------------------------------------
------------------------------------------------------------
------------------------------------------------------------
---gcagtttatgccctctggaaggtccctgatctcctgcccgctttcacattaaagg--
------gaggagaagtctctcgctttgtaattggaggagcagatttgatgttccctggc-
---atcagtatacctccagatggatttccatcattttccgctggcgagccttggtcggtt
aaagtccctggcaatccagctccaatt---------------------------------
------------------------------------------------------------
------------------------------------------------------------
------------------------------------------------------------
--------gcggttggagcaacca-ctgtgagtagttctgaagcaatgaaagctgggt-t
acgtgggaaagctttgagaataacacactactaccgtgactcactctggtctaatcatgt
tttaccatgtagaccttctggtg------------ttactcttgatatc----aaaaagt
cgtcgttcaagaagttgtcaaagtggctgcaatctaaagcatctgctggatt--gatatc
ggtgaaggaagataaacataaaaaggaagttgttctattttctgttgataggaatcatgy
ggattatgtgtcytttaagcctgacaaaagacaacctgacaagaatgagcaagccaagga
tcaagctgttggtgacrgccaatcacaaagattattggaaatagaagagatctataaacc
aagcacccatgtgaatcccatttttgctgctgttgcggctgatactggagga--------
------------------------------------------------------------
-------ttttacagtgcatcagaggc---------------cactgatatagtcttcat
gtatgttgagaaagagaaccttgttaaaccaactgacaaggcagtagtagttttggatgc
gacattgtgtgatgctttgttcaagggagccattaagaagggaactgcttacccaactga
aatacataaaaaagacttaggcgcaacatttctaaatcgaatgcaagcccatcacaaggt
gactagaggaagtgattctgtaattaggaagggtgcagttaaatcaattcatataatgac
agagcgacggcaggggaacaagaaagtgacaaaggtctctggttttgaaagtttcctgat
ggatgctgaatcgttagcttcagagctgcagaagaaatttgcttgcagtacctcagtggc
tgaattaccaggtaaaaaaggacatgaagtccttgttcagggtggtgtgattgatcatct
tgcaaaacatctgattgaccaatacggagtcccaaagagatat-ttgaagtccttgacaa
aacgagga
>PAFTOL004648
------------------------------------------------------------
------------------------------------------------------------
------------------------------------------------------------
------------------------------------------------------------
------------------------------------------------------------
------------------------------------------------------------
------------------------------------------------------------
------------------------------------------------------------
------------------------------------------------------------
------------------------------------------------gaggatatttcc
tcggccgatgtgcatactgttgaccagcactcattgtcaactgaagatgttgacatgctg
ctcgacaagtgccttctacaagca-ttgcatacaacagtgaaggataaggatcttcccat
gcctgggagtacttt------------------------------gtggtctaatcatgt
tttaccttgtagaccttctggtg------------ttacccttgatatc----aaaaagt
cgtctttcaagaagttgtcaaagtggttgcaatccaaagcatctgctggatt--gatatc
agtgaaggaagataaacataaaaaggaagttgttctattttctgttgataggaagcatgt
ggattatgtgtcctttaagcctgacaaaagacaacctgacaagaatgagcaagccaagga
tcaagctgttggtgaaggccaatcacaaagattattggaaatagaagagatctataaacc
aagcacccatgtcaatcccatttttgctgctgttgcggctgatactggagga--------
------------------------------------------------------------
-------ttttacagtgcatcagaggc---------------cactgatatagtcttcat
gtatgttgagaaagagaaccttgttaaaccaactgacaaggcagtagtagttttggatgc
aaygttgtgtgatgctttgttcaagggagccattaagaagggagctgcttacccaactga
aatacataaaaaagacttaggcgcaacatttctaaatcgaatgcaagcccatcacaaggt
gactagaggaagtgattctgtaattaggaagggtgcagttaaatcaattcatataatgac
agagcgacggcaggggaacaagaaagtgacaaaggtctctggttttgaragtttcctaat
ggatgctgaatcattagcttcagagctgcagaagaaatttgcttgcagtacctcagtggc
tgaattaccaggtaaaaaaggacatgaaatccttgttcagggtggtgtaattgatcatct
tgcaaaacayctgattgaccaatacggagtcccgaagagatatattgaagtccttgacaa
a-------
>PAFTOL004649
------------------------------------------------------------
------------------------------------------------------------
------------------------------------------------------------
------------------------------------------------------------
---gcagtttatgccctctggaaggtccctgatctcctgcccgctttcacattaaagg--
------gaggagaagtctctcgctttgtaattggaggagcagatttgatgttccctggc-
---atcagtatacctccagaaggatttccatcattttctgctggggagccttggtcggtt
aaagtccct---------------------------------------------------
------------------------------------------------------------
---------------------------------------------------ggcaatcca
gctccaattgcggtaactggtgaccagcactcattgtcaactgaagatgtcgacatgctg
ctcgacaggtgccttctacaagca-ttgcatacaacagtaaagcataaggatcttcccat
gcctgggagtacttt------------------------------atggtctaatcatgt
tttaccttgtagaccttctggtg------------ttacrcttgatatc----aaaaagt
cgtcgttcaagaagttgtcaaagtggttgcaatctaaagcatctkctggatt--gatatc
ggtgaaggaagataaacataaaaaggaagtygttctattttctgttgataggaagcatgt
ggattatgtgtcctttaagcctgacgaaagacaacctgacaagaatgagcaagccaagga
tcaagctgttggtgacggccaatcacaaagattattggaaatagaagagatctataaacc
aagcacccatgtcaatcccrtttttgctgctgttgcggctgatactggagga--------
------------------------------------------------------------
-------ttttacagtgcatcagaggc---------------cactgatatagtcttcat
gtatgttgagaaagagaaccttgttaaaccaactgacaaggcagtaatagttttggatgc
kacattgtgtgatgctttgttcaagggagccattaaraagggaactgcttacccaactga
aatacataaaaargacttaggcscaacatttctaaatcgaatgcaagcccatcacaaggt
gactagaggaagtgattctgtaattaggaagggtgcagttaaatcaattcatataatgac
agagcgacggcargggaacaagaaagtgacaaaggtctctggttttgaaagtttcctaat
ggatgctgaatcrttagcttcagagctgcagaagaaatttgcttgcagtacctcrgtggc
tgaattaccaggtaaaaaaggacatgaagtccttgttcagggtggtgtaattgatcatct
tgcaaaacatctgattgaccagtacggagtcccaaagagatatatcgaagtccttgacaa
a-------
>PAFTOL004652
------------------------------------------------------------
------------------------------------------------------------
------------------------------------------------------------
------------------------------------------------------------
------------------------------------------------acattaaagg--
------gaggagaagtctctcgctttgtaattggaggagcagatttgatgttccctggc-
---atcagtatacctccagaaggatttccatcattttcggctggggagccttggtcggtt
aaagtccctggcaatccagctccaattgcggttggagcaaccactgtgagtagttctgaa
g-----------------------------------------------------------
-------aatctgttgaaagtcggtgtgtgcctaagcctggtttcttagaagatgtcgtc
tttgccgac---ccttcctcaaaccagcattcattgtcaactgaagatgtcgacatgctg
cttgacaggtgccttctgcaagca-ttgcatacaacagtgaaggataaggatcttcccat
gcctgggagtacttt------------------------------atggtctaatcatgt
tttaccttgtcgaccttctggtg------------ttacccttgatatc----aaaaagt
cgtctttcaagaagttgtcaaaatggttgcaatctaaagcatctgctggatt--gatatc
ggtgaaggaagacaaacataaaaaggaagttgttctattttctgttgataggaagcacgt
ggattatgtgtcctttaagcctgagaaaagacaacctgacaagaatgagcacgccaagga
tcaagctgttggtgaaggccaatcacaaagattactggaaatagaagagatctataaacc
aagcacccatgtcaatcccatttttgctgctgttgcggctgatactggagga--------
------------------------------------------------------------
-------ttttacagtgcatcagaggc---------------cactgatatagtcttcat
gtatgttgagaaagagaaccttgttaaaccaactgacaaggcagtagtagttttggatgc
gacattgtgcgatgctttgttcaagggagccattaagaagggaactgcttacccaactga
aatacataaaaaagacttaggcgcaacatttctaaatcgaatgcaagcccatcacaaggt
gactagaggaagtgattctgtaattagaaagggtgcagttaaatcaattcatataatgac
agagcgaaggcaggggaacaagaaagtgacaaaggtctctggttttgaaagtttcctaat
ggatgctgaatcgttagcttcagagctgcagaagaaatttgcttgcagtacctcagtggc
tgaattaccaggtaaaaaaggacatgaagtcctcgttcagggtggtgtaattgataatct
tgcaaaacatctgattgaccaatacggagtcccaaagagatat-ttgaagtccttgacaa
aacgagga
>PAFTOL004653
------------------------------------------------------------
------------------------------------------------------------
---------------gtggagatcactgttgctaagttccagaatcgagtccttgtatat
ggggtggaaggtggcctccctatgttctttgataccgatggacgaggatcagatatatac
cccacagtttatgccctctggaaggtccctgatctcctgcccgctttcacattaaagg--
------gaggagaagtctctcgctttgtaattggaggagcagatctgatgttccctggc-
---atcagtatacctccagaaggatttccatcattttcggctggggagccttggtcggtt
aaagtccctggcaatccagctccaattgcggt----------------------------
------------------------------------------------------------
-----------------------------------------------agaggatatttcc
tctgctgatgtgcatactgttgaccagcactcattgtcaattgaagatgtcgacatgctg
ctcgacaggtgccttctgcaagca-ttgcatacaacagtgaaggataaggatcttcccat
gcctgggagtacttt------------------------------atggtctaatcatgt
tttaccttgtcgaccttctggtg------------ttacccttgatatc----aaaaagt
cgtctttcaagaagttgtcaaaatggttgcaatctaaagcatctgctggatt--gatatc
ggtgaaggaagataaacataaaaaggaagttgttctattttctgttgataggaagcatgt
ggattatgtgtcctttaagcctgagaaaagacaacctgacaagaatgagcaagccaggga
tcaagctgttggtgaaggccaatcacaaagattattggaaatagaagagatctataaacc
aagcacccatgtcaatcccatatttgctgctgttgcagctgatattggagga--------
------------------------------------------------------------
-------ttttacagcgcatcagaggc---------------cactgatatagtcttcat
gtatgttgagaaagagaaccttgttaaaccaactgacaaggcagtagtagttttggatgc
gacactgtgcgatgctttgttcaagggagccattaagaagggaactgcttacccaaccga
aatacataaaaaagacttaggtggaacatttctaaatcgaatgcaagcccatcacaaggt
gactagaggaagcgattctgtaattagaaagggtgcagttaagtcaattcatataatgac
agagcgacggcaggggaacaagaaagtgacaaaggtctctggttttgaaagtttcctaat
ggatgctgaatcgttagcttcagagctgcagaagaaatttgcttgcagtacgtcagtggc
tgaattaccaggtaaaaagggacatgaagtcctagttcagggtggcgtaattgataatct
tgcaaaacatctgattgaccaatatggagtcccaaagagatat-ttgaagtccttgacaa
aacgagga
>PAFTOL004654
------------------------------------------------------------
------------------------------------------------------------
------------------------------------------------------------
------------------------------------------------------------
------------------------------------------------------------
------------------------------------------------------------
------------------------------------------------------------
------------------------------------------------------------
------------------------------------------------------------
------------------------------------------------------------
------------------------------------------------------------
------------------------------------------------------------
-------------------------------------------------tctaatcatgt
tttaccttgtagaccttgtggtg------------ttacccttgatatc----aaaaagt
cgtcgttcaagaagttgtcaaagtggttgcaatctaaagcatctgctggatt--gatatc
ggtgaaggaagataaacataaaaaggaagttgttctattttctgttrataggaagcatgt
ggattatgtgtcctttaagcctgacaaaagacaagctgacaagaatgagcaagccaagga
tcaagctgttggtgacggtcaatcacaaagattgttggaaatagaagagatctataaacc
aagcacccatgtcaatcccatttttgctgcygttgcagctgatactggagga--------
------------------------------------------------------------
-------ttttacagtgcatcagaggc---------------caccgatatagtcttcat
gtatgttgagaaagagaaccttgttaaaccaactgataaggcagtagtagttttggatgc
gacattgtgtgatgctttgttcaagggagccattaagaagggaactgcttacccaactga
aatacataaaaaagacttaggtgcaacatttctaaatcgaatgcaagcccatcacaaggt
gaccaggggaaatgattctgtaattaggaagggtgcagttaaatcaattcatataatgac
tgagcgacggcaggggaacaagaaagtgacaaaggtctctggttttgaaagtttcctaat
ggatgctgaatcgttagcttcagagctgcagaagaaatttgcttgcagtacctcagtggc
tgaattaccaggtaaaaaaggacatgaagtccttattcagggtggtgtaattgatcatct
tgcaaaacatctgattgaccaatacggagtcccaaagagatat-ttgaagtccttgacaa
aacgagga
>PAFTOL004657
------------------------------------------------------------
------------------------------------------------------------
------------------------------------------------------------
------------------------------------------------------------
------------------------------------------------------------
------------------------------------------------------------
------------------------------------------------------------
------------------------------------------------------------
------------------------------------------------------------
cttagggaatctgttgaaggtcgtttcgtgcctaatgctggtt---tcttggaagatgtc
gtctttgctgatccttcttcgatttcgcactcattgtcaaccgaagatattgatatgctg
cttgacaggtgccttctacaagct-ttgcatacaacagtgaaggataaggatcttcccat
gcctgggagtacttt------------------------------atggtctaatcatgt
tttaccttgtagaccttccrgtg------------ttacccttgatatc----aaraagt
catctttcaagaagttgtcaaagtggttgcaatctaaagcatctgctggatt--gatatc
ggtgaaggaagataaacataaaaaggaagttgttctattttctgttgatcggaagcatgt
agattatgtgtcctttaagcctgacaaaagacarcatgagaagaatgagcaagccaaaga
tcaagctgttggtgaaggccaatcacaaagattattagaaatagaagagatctataaacc
aagcacccatktcaatcccatttttgctgctgttggggctgataccggagga--------
------------------------------------------------------------
-------ttttacagtgcatcagaggc---------------caytgatatagtctttac
gtatgttgagaaagagaaccttgtgaagccaactgacaaggcagtagtagttttggatgc
aacattgtgtgatgctttgtttaagggagccattaagaagggagctgcttacccaactga
aatacataaaaaagacttgggcacaacatttcttaatcgaatgcaggcccatcacaaggt
gactagaggaagtgattctgtaattaggaagggtgcagttaaatcaattcatataatgac
agagcgacggcagggsaataagaaagtgacaaaggtctctggttttgaaagtttcctaat
ggatgctgaatcgttggcttcagagttgcagaagaaatttgcatgcagtacctcagttgc
tgaattgccaggtaaaaaaggwcatgaagtccttgttcagggtggtgtaattgatcatct
tgcaaaacatctgatagaycaatatggcgtcccgaagagatacattgaagtccttgacaa
a-------
>PAFTOL004658
------------------------------------------------------------
------------------------------------------------------------
------------------------------------------------------------
------------------------------------------------------------
------------------------------------------------------------
------------------------------------------------------------
------------------------------------------------------------
------------------------------------------------------------
------------------------------------------------------------
------------------------------------------------------------
------------------------------------------------------------
------------------------------------------------------------
------------------------------------------------------------
------------------------------------------------------------
-------------------------------------------------------atatc
ggtgaaggaagataaacataaaaaggaagttgttctattttctgttgataggaagcatgt
ggattatgtgtcctttaagcctgacgaaagacaacctgacaagaatgagcaagccaagga
tcaagctgttggtgacggccaatcacraagattattggaaatagaagagatctataaacc
aagcacccatgtcaatcmcatttttgctgctgttgcggctgatactggagga--------
------------------------------------------------------------
-------ttttacagtgcatcagaggc---------------cactgatatagtcttcat
gtatgttgagaaagagaaccttgttaarccaactgacaatgcagtastagttttggatgc
gacattgtgtgatgctttgttcaagggagccattaagaagggaactgcttacccaacyga
aatacataaaaaagacttaggcgcaacatttctaaatcgaatgcaagcccatcacaaggt
gactagaggaagtgattctgtaattaggaagggtgcagttaaaycaatacatataatgac
agagcgacggcaggggaacaagaaagtgacaaaggtytctggttttgaaagtttcctaat
ggatgctgaatcgttagcttcagagctgcagaagaaatttgcttgcagtacctcagtggc
tgaattaccaggtaaaaaaggacatgaagtccttgttcagggtggtgtaattgatcatct
tgcaaaacatctgattgaccaatacggagtcccaaagagatatatcgaagtccttgacaa
a-------
>PAFTOL004660
------------------------------------------------------------
------------------------------------------------------------
------------------------------------------------------------
------------------------------------------------------------
------------------------------------------------------------
------------------------------------------------------------
------------------------------------------------------------
------------------------------------------------------------
------------------------------------------------------------
------------------------------------------------------------
------------------------------------------------------------
------------------------------------------------------------
-------------------------------------------------tctaatcatgt
tttaccttgtagaccttctggtg------------ttacgcttgatatc----aaaaagt
cgtcgttcaagaagttgtcaaagtggttgcaatctaaagcatctgctggatt--gatatc
ggtgaaggaagataaacataaaaaggaagttgttctattttctgtggataggaagcatgt
ggattatgtgtcctttaagcctgacgaaagacaacctgacaagaatgagcaagccaagga
tcaagctgttggtgacggccaatcacaaagattattggaaatagaagagatctataaacc
aagcacccatgtcaatcccatttttgctgctgttgcggctgatactggagga--------
------------------------------------------------------------
-------ttttacagtgcatcagaggc---------------cactgatatagtcttcat
gtatgttgagaaagagaaccttgttaaaccaactgacaatgcagtagtagttttggatgc
gacattgtgtgatgctttgttcaagggagccattaagaagggaactgcttacccaactga
aatacataaaaaagacttaggcgcaacatttctaaatcgaatgcaagcccatcacaaggt
gactagaggaagtgattctgtaattaggaagggtgcagttaaatcaatacatataatgac
agagcgacggcaggggaacaagaaagtgacaaaggtttctggttttgaaagtttcctaat
ggatgctgaatcgttagcttcagagctgcagaagaaatttgcttgcagtacctcagtggc
tgaattaccaggtaaaaaaggacatgaagtccttgttcagggtggtgtaattgatcatct
tgcaaaacatctgattgaccaatacggagtcccaaagagatatatcgaagtccttgacaa
a-------
>PAFTOL004661
------------------------------------------------------------
------------------------------------------------------------
------------------------------------------------------------
------------------------------------------------------------
------------------------------------------------------------
------------------------------------------------------------
------------------------------------------------------------
------------------------------------------------------------
------------------------------------------------------------
------------------------------------------------gaggatatttcc
gcagctgatgtgcatactgttgatcagcactcattgtcaaccgaagatattgatatgctg
cttgacaggtgccttctacaagct-ttgcatacaacagtgaaggataaggatcttcccat
gcctgggagtaattt------------------------------atggtctaatcatgt
tttaccttgtagaccttccagtg------------ttacccttgatatc----aaaaagt
catctttcaagaagttgtcaaagtggttgcaatctaaagcatctgctggatt--gatatc
rgtgaaggaagataaacataaaaaggaagttgttctattttctgttgatcggaagcatgt
agattatgtgtcctttaagcctgacaaaagacaacatgagaagaatgagcaagccaaaga
tcaagctgttggtgaaggccaatcacaaagattattagaaatagaagagatctataaacc
aagcacccatgtcaatcccatttttgctgctgttggggctgatactggagga--------
------------------------------------------------------------
-------ttttacagtgcmtcagaggc---------------cactgatatagtctttac
gtatgttgagaacgagaaccttgtgaagccaactgacaagacagtagtagttttggatgc
aacattgtgtgatgctttgtttaagggagccattaagaagggagctgcttacccaactga
aatacataaaaaagacttgggcacaacatttcttaatcgaatgcaggcccatcacaaggt
gactagaggaagtgattctgtaattaggaagggtgcagttaaatcaattcatatattgac
agagcgacggcaggggaataagaaagtgacaaaggtctctggttttgaaagtttcctaat
ggatgctgaatcgttggcttcagagttgcagaagaaatttgcatgcagtacctcagttgc
tgaattgccaggtaaaaaaggacatgaagtccttgttcagggtggtgtaattgatcatct
tgcaaaacatctgatagatcaatacggcgtcccgaagagatacattgaagtccttgacaa
a-------
>PAFTOL004662
------------------------------------------------------------
------------------------------------------------------------
------------------------------------------------------------
------------------------------------------------------------
------------------------------------------------------------
------------------------------------------------------------
------------------------------------------------------------
------------------------------------------------------------
------------------------------------------------------------
------------------------------------------------------------
------------------------------------------------------------
------------------------------------------------------------
-------------------------------------------------tctaatcatgt
tttaccttgtagaccttctggtg------------ttacccttgatatc----aaaaaat
cgtcgttcaagaagttgtcaaagtggttgcaatctaaagcatctgctggatt--gatatc
ggtgaaggaagataaacataaaaaggaagttgttctattttctgttgataggaagcatgt
ggattatttgtcctttaagcctgacaaaagacaacctgacaagaatgagcaagccaagga
tcaagctgttggtgacggccaatcacaaagattattggaaatagaagagatctataaacc
aagcacccatgtcaatcccatttttgctgctgttgcggctgatactggagga--------
------------------------------------------------------------
-------ttttacagygcatcagaggc---------------yactgatatagtcttcat
gtatgttgagaaagagaaccttgttaaaccaactgacaaygcygtagtagttttggatgc
gacattgtgtgatgctttgttcaagggagccattaagaagggaactgcttacccaactga
aatacataaaaaagacttrggcgcaacatttctaaatcgaatgcaagcccatcayagggt
gaccagaggaastgattctgtaattaggaagggtgcwgttaaatcaattcatataatgac
agagcgacggcaggggaacaagaaagtgacaaaggtctctggttttgaaagtttcctaat
ggatgctgaatcgttrgcttcagagctgcagaagaaatttgcttgcagtacctcagtggc
tgaattaccaggtaaaaaaggacatgargtccttgttcagggtggtgtaattgatcatct
tgcaaaacatctgattgaccaatacggagtcccaaagagatat-ttgaagtccttgacaa
aacgagga
>PAFTOL004664
------------------------------------------------------------
------------------------------------------------------------
------------------------------------------------------------
------------------------------------------------------------
------------------------------------------------------------
------------------------------------------------------------
------------------------------------------------------------
------------------------------------------------------------
------------------------------------------------------------
------------------------------------------------------------
------------------------------------------------------------
------------------------------------------------------------
------------------------------------------------------------
------------------------------------------------------------
-------------------------------------------------------atatc
ggtgaaggaagataaacataaaaaggaagttgttctattttctgttgataggaagcatgt
ggattatgtgtccttcaagcctgagaaaagrcaacctgacaagaatgagcaagccaagga
tcaagcygttggtgaaggccaatcacaacgattattggaaatagaagagatctataaacc
aagcacccacgtcaatcccatttttgctgctgttgcggctgatattggagga--------
------------------------------------------------------------
-------ttttacagtgcrtcagaggc---------------cactgatatagtcttcat
gtatgttgagaaagagaaccttgttaaaccaactgacaaggcagyggtagttttggatgc
gacactgtgcgatgctttgttcaagggagccattaagaagggaactgcttacccaactga
aatacataaaaaagacttaggygcaacrtttctaaatcgaatgcaagcccatcacaaggt
gactagaggaagtgattctgtaattagaaagggtgcagttaagtcaattcatataatgac
agagcgacggcaggggaacaagaaagtgacaaaggtctctggttttgaaagtttcctaat
ggatgctgaatctttagcttcagagctgcagaagaaatttgcttgcagtacgtcagtggc
tgaattaccaggtaaaaaaggacatgaagtcctcgtycagggtggtgtaattgataatct
tgcaaaacatctgattgaccaatacggagtcccaaagagatat-ttgaagtccttgacaa
aacgagga
>PAFTOL004665
------------------------------------------------------------
------------------------------------------------------------
------------------------------------------------------------
------------------------------------------------------------
------------------------------------------------------------
------------------------------------------------------------
------------------------------------------------------------
------------------------------------------------------------
------------------------------------------------------------
------------------------------------------------gaggatatttcc
tctgccgatgtgcatactgttgaccagcactcattgtcaactgaagatgttgacatgctg
cttgacaagtgcctcctacaagca-ttgcatacaacagtgaaggataaggatcttcccat
gcctgggagtacttt------------------------------atggtctaatcatgt
tttaccttgtagaccttctggtg------------ttacccttgatatc----aaaaagt
cgtctttcaagaagctgtcaaagtggttgcaatctaaagcatctgctagatw--gatatc
ggtgarggaagataaacataaaaaggaagytgttctattttctgttgataggaagcatgt
ggattatgtgtcctttaagcctgacaaaagacaacctgaaaagaatgagcaagccaagga
tcaagctgttggtgaaggccaatcacaaagattattggaaatagaagagatctataaacc
wagcacccatgtcaatcccatttttgctgctgttgcggctgatactggagga--------
------------------------------------------------------------
-------ttttacagtgcatcagaggc---------------cactgatatagtcttcat
gtatgttgagaaagagaaccttgttaaaccaactgacaaggcagtagtagttttggatgc
gacgttgtgtgatgctttgttcaagggagccattaagaagggagctgcttacccaactga
aatacataaaaaagacttaggcgcaacatttctaaatcgaatgcaagcccatcacaaggt
gactagaggaggtgatymtgtaattaggaagggtgcagttaaatcaattcatataatgac
agagcgacggcaggggaacaagaaagtgacaaaggtctctggttttgaaagtttcctaat
ggatgctgaatcattagcttcagagctgcagaagaaatttgcttgcagtacctcagtggc
tgaattaccaggtaaaaaaggacatgaaatccttgttcagggtggtgtaattgatmatct
tgcaaaacatctgattgaccaatacggagtcccaaagagatatattgaagtccttgacaa
a-------
>PAFTOL004666
------------------------------------------------------------
------------------------------------------------------------
------------------------------------------------------------
------------------------------------------------------------
------------------------------------------------------------
------------------------------------------------------------
------------------------------------------------------------
------------------------------------------------------------
------------------------------------------------------------
------------------------------------------------gaggatatttcc
tctgctgatgtgcatactggtgaccagctctcattgtcaactgaagatgttgacatgctg
ctcgacaggtgccttctacaagca-ttgcatacaacagtgaaggataaggatcttcccat
gcctgggagtacttt------------------------------atggtctaatcatgt
tttaccttgtagaccttctggtg------------ttacccttgatatc----aaaaagt
cgtctttcaagaagttgtcaaagtggttgcaatctaaagcatctgctggatt--gatatc
ggtgaaggaagataaacataaaaaggaagttgttctattttctgttgataggaagcatgt
agattatgtgtcctttaagcctgagaaaagacaacctgacaagaatgagcaagccaagga
tcaagctgttggtgaaggccaatcacaaagattattggaaatagaagagatctataaacc
aagcacccatgtcaatcccatttttgctgctgttgcagctgatactggagga--------
------------------------------------------------------------
-------ttttacagtgcatcagaggc---------------cactgatatagtcttcat
gtatgttgagaaagagaaccttgttaaaccaactgacaaggcggtagtagttttagatgc
gacattgtgtgatgctttgtttaagggagccattaagaagggaactgcttatccaactga
aatacataaaaaggacttaggcgcagcatttctaaatcgaatgcaagcccatcacaaggt
gactagaggaagtgattctgtaattaggaagggtgcagttaaatcaattcatatactgac
agagcggcggcaggggaacaagaaagtaacaaaggtctctggttttgaaagtttcctaat
ggatgctgaatcgttagcttcagagctgcagaagaaayttgcttgcagtacctcagtggc
tgaattaccaggtaaaaaaggacatgaagtccttgttcagggtggtgtaattgataatct
tgcaaaacatctgattgaccaatacggagtcccaaagagatat-ttgaagtccttgacaa
aacgagga
>PAFTOL004667
------------------------------------------------------------
------------------------------------------------------------
------------------------------------------------------------
------------------------------------------------------------
------------------------------------------------------------
------------------------------------------------------------
------------------------------------------------------------
------------------------------------------------------------
------------------------------------------------------------
------------------------------------------------gaggatatttcc
tctgctgatgtgcatactgttgaccagcactcattgtcaactgaagatgtcgacatgctg
ctcgacaggtgccttctgcaagca-ttgcatacaacagtgaaggataaggatcttcccat
gcctgggagtacttt------------------------------atgggctaatcatgt
tttaccttgtcgaccttctggtg------------ttacccttgatatc----aaaaagt
cgtctttcaagaagttgtcaaaatggttgcaatctaaagcatctgctggatt--gatatc
ggtgaaggaagataaacataaaaaggaagttgttctattttctgttgataggaagcatgt
ggattatgtgtcctttaagcctgagaaaagacaacctgacaagaatgagcaagccaagga
tcaagctgttggtgaaggccaatcacaaagattactggaaatagaagagatctataaacc
aagcacccatgtcaatcccatttttgctgctgttgcggctgatactggagga--------
------------------------------------------------------------
-------ttttacagtgcatcagaggc---------------cactgatatagtcttcat
gtatgttgagaaagagaaccttgttaaaccaactgacaaggcagtagtagttttggatgc
gacattgtgcgatgctttgttcaagggagccattaagaagggaactgcttacccaactga
aatacataaaaaagacttaggcgcaacatttctaaatcgaatgcaagcccatcacaaggt
gactagaggaagtgattctgtaattagaaagggtgcagttaaatcaattcatataatgac
agagcgacggcaggggaacaagaaagtgacaaaggtctctggttttgaaagtttcctaat
ggatgctgaatcgttagcttcagagctgcagaagaaatttgcttgcagtacctcagtggc
tgaattgccaggtaaaaaaggacatgaagttcttgttcagggtggtgtaattgatcatct
tgcaaaacatctgattgaccaatacggagtcccaaagagatat-ttgaagtccttgacaa
aacgagga
>PAFTOL004668
------------------------------------------------------------
------------------------------------------------------------
------------------------------------------------------------
------------------------------------------------------------
------------------------------------------------------------
------------------------------------------------------------
------------------------------------------------------------
------------------------------------------------------------
------------------------------------------------------------
------------------------------------------------------------
------------------------------------------------------------
------------------------------------------------------------
-------------------------------------------------tctaatcatgt
tttaccttgtmgaccttctggtg------------ttacccttgatatc----aaaaagt
cgtctttcaagaagttgtcaaartggttgcaatctaaagcatctgctggatt--gatatc
ggtgaaggaagataaacataaaaaggaagttgttctattttctgttgatarraagcatgt
rgattatgtgtcctttaagcctgagaaaagacaacctgacaagaatgagcaagccaagga
tcaagctgttggtgaagsccaatcacaaagattaytggaaatagaagagatctataaacc
aagcacccatgtcaatcmcatttttgctgctgttgcrgctgatactggagga--------
------------------------------------------------------------
-------ttttacagtgcatcagaggc---------------cactgatatagtcttcat
gtatgttgagaaagagaaccttgttaaaccaactgacaaggcrgtartagttttggatgc
gacattgtgygatgctttgttyaagggagccattaagaagggaactgcttayccaactga
aatacataaaaargacttaggcgcaacatttctaaatcgaatgcaagcccatcacaaggt
gactagaggaagtgaktctgtaattagraagggtgcagttaaatcaattcatatamtgac
agagcgrcggcaggggaacaagaaagtracaaaggtctctggttttgaaagtttcctaat
ggatgctgaatcgttagcttcagagctgcagaagaaatttgcttgcagtacctcagtggc
tgaattaccaggtaaaaaaggacatgaagtcctcgtccagggtggtgtaattgatmatct
tgcwaaacatctgattgaccaatacggagtcccaaagagatat-ttgaagtccttgacaa
aacgagga
>PAFTOL005024
------------------------------------------------------------
------------------------------------------------------------
------------------------------------------------------------
------------------------------------------------------------
------------------------------------------------------------
------------------------------------------------------------
------------------------------------------------------------
------------------------------------------------------------
------------------------------------------------------------
------------------------------------------------------------
------------------------------------------------------------
------------------------------------------------------------
-------------------------------------------------tctaatcatgt
tttaccttgtagaccttctggtg------------ttacccttgatatc----aaaaagt
cgtctttcaagaagttgtcaaaatggttgcaatctaaagcatctgctggatt--gatatc
ggtgaaggaagataaacataaaaaggaagttgttctattttctgttgataggaagcatgt
ggattatgtgtcctttaagcctgagaaaagacaacctgacaagaatgagcaagccaagga
tcaagctgttggtgaaggccaatcacaaagattattggaaatagaagagatctataaacc
aagcacccatgtcaatcacatttttgctgctgttgcagctgatactggagga--------
------------------------------------------------------------
-------ttttacagtgcatcagaggc---------------cactgatatagtcttcat
gtatgttgagaaagagaaccttgttaaaccaactgacaaggcggtaatagttttggatgc
gacattgtgtgatgctttgttcaagggagccattaagaagggaactgcttacccaactga
aatacataaaaaagacttaggcgcaacatttctaaatcgaatgcaagcccatcacaaggt
gactagaggaagtgagtctgtaattaggaagggtgcagttaaatcaattcatatactgac
agagcgacggcaggggaacaagaaagtaacaaaggtctctggttttgaaagtttcctaat
ggatgctgaatcgttagcttcagagctgcagaagaaatttgcttgcagtacctcagtggc
tgaattaccaggtaaaaaaggacatgaagtcctcgtccagggtggtgtaattgatcatct
tgcaaaacatctgattgaccaatacggagtcccaaagagatat-ttgaagtccttgacaa
aacgagga
>PAFTOL005025
------------------------------------------------------------
------------------------------------------------------------
------------------------------------------------------------
------------------------------------------------------------
------------------------------------------------------------
------------------------------------------------------------
------------------------------------------------------------
------------------------------------------------------------
------------------------------------------------------------
------------------------------------------------------------
---------------actggtgaccagcactcattgtcaaccgaagatgccgacatgctt
ctcgacaggtgtcttctacaagca-ttgcatacaacagtaaaggataaggatcttcccat
gcctgggagtacctt------------------------------atggtctaatcatgt
tttaccttgtagaccttctggtg------------ttacccttgatatc----aaaaagt
catctttcaagaagttgtcaaagtggttgcaatctaaagcatctgctggatt--gatatc
ggtgaaggaagataaacataaaaaggaagtagttctattttctgttgataggaagcatgt
ggattatgtgtcctttaagcctgacaaaagacaacctgacaagaatgagcaagccaagga
tcaagctgttggtgaaggccaatcacaaagattattggaaatagaagagatctataaacc
aagcacccatgtcaatcccatttttgctgctgttgcggctgatactggagga--------
------------------------------------------------------------
-------ttttacagtgcatcagaggc---------------cactgatatagtcttcat
gtatgttgagaaagagaaccttgttaaaccaactgacaaggcagtagtagttttggatgc
gacattgtgtgatgctttgttcaagggagccattaagaagggaactacttacccaactga
aatacataaaaaagacttaggcgcaacatttctaaatcgaatgcaagcccatcaccaggt
gactagaggaagtgattctgtaattaagaagggggcagttaaatcaattcatataatgac
agagcgacggcaggggaacaagaaagtgacaaaggtatctggttttgaaagtttcctaat
ggatgctgaatcgttagcttcagagctgcagaagaaatttgcttgcagtacctcagtggc
tgaattaccaggtaaaaaagggcatgaagtccttgttcagggcggtgtaattgatcatct
tgcaaaacatctgattgaccaatacggagtcccaaagagatat-ttgaagtccttgacaa
aacgagga
>PAFTOL005026
------------------------------------------------------------
------------------------------------------------------------
------------------------------------------------------------
------------------------------------------------------------
------------------------------------------------------------
------------------------------------------------------------
------------------------------------------------------------
------------------------------------------------------------
------------------------------------------------------------
------------------------------------------------------------
------------------------------------------------------------
------------------------------------------------------------
-------------------------------------------------tctaatcatgt
tttwccttktagaccttctggtg------------ttacccttgatatc----aaaaagt
cawctttcaagaagttgtcaaagtggttgcaatctagagcatctgctggatt--gatatc
ggtgaaggaagataaacataaaaaggaagtagttctattttctgttgataggaagcatgt
ggattatgtgtccttyaagcctgasaaaagacaacctkacaagaatgagcaagccaagga
tcaagctgttggtgaaggccaatcacaamgattattggaaatagaagagatctataarcc
aagcacccatgtcaatcccatttttgctgctgttgcrgctgataytggagga--------
------------------------------------------------------------
-------ttttacagtgcatcagaggc---------------cactgatatagtcttcat
gtatgttgagaaagagaaccttgttaaaccaactgacaaggcagtrgtagttttggatgc
gacaytgtgygatgctttgttcaagggagccattaagaagggaactgcttacccaactga
aatacataaaaaagacttaggcrcarcatttctaaatcgaatgcaagcccatcacaaggt
gactagaggaagtgattctgtaatyagraagggkgcagttaartcaattcatataatgac
agagcgacggcaggggaacaagaaagtgacaaaggtatctggttttgaaagtttcctaat
ggatgctgaatygttagcttcagagctgcagaagaaatttgcttgcagtacstcagtggc
tgaattrccaggtaaaaaagggcatgaagtccttgttcagggtggtgttattgatcatct
tgcaaaacatctgattgaccaatacggagtcccaaagagatat-ttgaagtccttgacaa
aacgagga
>PAFTOL005035
------------------------------------------------------------
------------------------------------------------------------
------------------------------------------------------------
------------------------------------------------------------
------------------------------------------------------------
------------------------------------------------------------
------------------------------------------------------------
------------------------------------------------------------
------------------------------------------------------------
------------------------------------------------------------
------------------------------------------------------------
------------------------------------------------------------
-------------------------------------------------tctaatcatgt
tttaccttgtcgaccttctggtg------------ttacccttgatatc----aaaaagt
cgtctttcaagaagttgtcaaaatggttgcaatctaaagcatctgctggatt--gatatc
ggtgaaggaagataaacataaaaaggaagttgttctrttttctgttgataggaagcaygt
ggattatgtgtccttyaagcctgagaaaagacaacctgacaagaatgagcaagccaagga
tcaagctgttggtgaaggccaatcrcaamgaktaytggaaatagaagagatctataaacc
aagcacccatgtcaatcccatttttgctgctgttgcrgctgataytggagga--------
------------------------------------------------------------
-------ttttacagtgcatcagaggc---------------cactgatatastcttcat
gtatgttgagaaagagaaccttgttaaaccaactgacaaggcagtrgtagttttggatgc
gacaytgtgcgatgytttgttcaagggagccattaagaagggaactgcttacccractga
aatacataaaaaagacttaggcgcaamatttctaaatcgaatgcaagcccatcacaaggt
gactagaggaagtgattctgtaatyagaaagggtgcagttaartcaattcatataatgac
agagcgamggcaggggaacaagaaagtgacaaaggtctctggttttgaaagtttcctaat
ggatgctgaatygttagcttcagagctgcagaagaaatttgcttgcagtacstcagtggc
tgaattrccaggtaaaaaaggacatgaagtcctcgttcagggtggtgtaattgataatct
tgcaaaacatctgattgaccaatacggagtcccaaagagatat-ttgaagtccttgacaa
racgagga
>PAFTOL005042
------------------------------------------------------------
------------------------------------------------------------
------------------------------------------------------------
------------------------------------------------------------
------------------------------------------------------------
------------------------------------------------------------
------------------------------------------------------------
------------------------------------------------------------
------------------------------------------------------------
------------------------------------------------gaggatatttcc
tctgctgatgtgcatactggtgacccgcactcgttgtcaaccgaagatgtcgacatgctg
cttgacaggtgccttctacaagca-ttgcatacaacagtgaaggataaggatcttcccat
gcctgggagtacttt------------------------------atggtctaatcatgt
tttaccttgtmgaccttctggtg------------ttacccttgatatc----aaaaagt
cgtctttcaagaagttgtcaaagtggttacaatctaaagcatctgctggatt--gatatc
ggtgaaggaagataarcataaaaaggaagttgttctattttctgttgataggaagcaygt
ggattatgtgtcctttaagcctgasaaaagacaacctgacaagaatgagcaagccaagga
tcaagctgttggtgaaggccartcacaaasattaytggaaatagaagagatmtataaacc
aagcacccaygtcaatcccatttttgctgctgttgcggctgatactggagga--------
------------------------------------------------------------
-------ttttacagtgcatcagaggc---------------cactgatatagtcttcat
gtatgttgagaaagagaaccttgttaaaccaactgacaaggcagtagtagttttggatgc
gayattgtgygatgctttgttcaagggagccrttaagaagggaactgcttacccwactga
aatacayaaaaargacttaggyrcaacatttctmaatcgaatgcaagcycatcacaaggt
gastagaggaagtgattctgtaatwagraagggtgcrgttaaatcaattcayataatgac
agagcgamggcaggggaacaagaaagtgacaaaggtctctggttttgaaagtttcctaat
ggatgctgaatcgttagcttcagagctgcagaagaaatttgcttgcagtacctcagtggc
tgaattaccaggtaaaaaaggacaygaagtccttgttcagggtggtgtaattgatcatct
tgcaaaacatctgattgaccaatacggagtcccaaagagatat-ttgaagtccttgacaa
aacgagga
>PAFTOL005043
------------------------------------------------------------
------------------------------------------------------------
------------------------------------------------------------
------------------------------------------------------------
------------------------------------------------------------
------------------------------------------------------------
------------------------------------------------------------
------------------------------------------------------------
------------------------------------------------------------
------------------------------------------------------------
------------------------------------------------------------
------------------------------------------------------------
-------------------------------------------------tctaatcatgt
tttaccttgtcgaccttctggtg------------ttacccttgatatc----aaaaagt
cgtctttcaagaagttgtcaaaatggttgcartctaaagcatctgctggatt--gatatc
ggtgaaggaagataaacataaaaaggaagttgttctattttctgttgataggaagcaygk
ggattatgtgtcctttaagcctgagaaaagacaacctgacaagaatgagcaagccaagga
tcaagctgttggtgaaggccaatcacaaasattactggaaatagamgagatctataaacc
aagcacycatgtcaatcccatttttgctgctgttgcggctgatactggagga--------
------------------------------------------------------------
-------ttttacagtgcatcagaggc---------------cactgatatagtcttcat
gtatgttgagaaagagaaccttgttaaaccaactgacaaggcagtagtagttttggatgc
gacattgtgcgatgctttgttcaagggagccrttaagaagggaactgcttacccwactga
aatacayaaaaargacttaggcrcaacatttctmaatcgaatgcaagcccatcacaaggt
gactagaggaagtgattctgtaattagaaagggtgcrgttaaatcaattcatataatgac
agagcgaaggcaggggaacaagaaagtgacwaaggtctctggttttgaaagtttcctaat
ggatgctgaatcgttagcttcagagctgcagaagaaatttgcttgcagtacctcagtggc
ygaattaccaggtaaaaaaggacatgaagtccttgttcagggtggtgtaattgatcatct
tgcaaaacatctgattgaccaatayggagtcccaaagagatat-ttgaagtscttgacaa
aacgagga
>PAFTOL005047
------------------------------------------------------------
------------------------------------------------------------
------------------------------------------------------------
------------------------------------------------------------
------------------------------------------------------------
------------------------------------------------------------
------------------------------------------------------------
------------------------------------------------------------
------------------------------------------------------------
------------------------------------------------gaggatatttcc
tctgccgatttgcatactcttgaccatcactcattgtcaactgtagatgttgacatgctg
ctcgacaagtgccttctacaagca-ttgcatacaacagtgaaggataaggatcttcccat
gcctgggagtacttt------------------------------atggtctaatcatgt
tttaccttgtagaccttctggtg------------ttacccttgatatc----aaaaagt
cgtctttcaagaagttgtcaaagtggttgcaatctaaagcatctgctggatt--gatatc
ggtgaaggaagataaacataaaaaggaagttgttctattttctgttggtaggaagcatgt
ggattatgtgtcctttaagcctgacaaaagacaatctgacaagaatgagcaagccaagga
tcaagctgttggtgaaggccaatcacaaagatcattggacatagaagasatctataaacc
aagcrcccatgtcaatcccatttttgctgctgttgcggctgatactggagga--------
------------------------------------------------------------
-------ttttacagtgcatcagaggc---------------cactgatatagtcttcat
gtatgttgagaaagagaaccttgttaaaccaactgacaaggcagtagtagttttggatgc
gacgttgtgtgatgctttgttcaagggagccattaagaagggagctgcttacccaactga
aatacataaaaaagacttaggcgcaacatttctaaatcgaatgcaagcccatcacaaggt
gactagaggaggcgattctgtaattaggaagggtgcagttaaatcaattcatataatgac
agagcgacggcaggggaacaagaaagtgacaaaggtctctggttttgaaagtttcctaat
ggatgctgaatcattagcttcagagctgcagaagaaatttgcttgcagtacctcagtggc
tgaattaccaggtaaaaaaggacatgaaatccttgttcagggtggtgtaattgatcatct
tgcaaaacatctgattgaccaatacggagtcccgaagagatatattgaagtccttgacaa
a-------
>PAFTOL005169
------------------------------------------------------------
------------------------------------------------------------
------------------------------------------------------------
------------------------------------------------------------
------------------------------------------------------------
------------------------------------------------------------
------------------------------------------------------------
------------------------------------------------------------
------------------------------------------------------------
------------------------------------------------------------
------------------------------------------------------------
------------------------------------------------------------
-------------------------------------------------tctaatcatgt
tttaccttgtagaccttctggtg------------ttacccttgatatc----aaaaagt
catctttcaagaagttgtcaaagtggttgcaatctaaagcatcttctggatt--gatatc
ggtgaaggaagataaacataaaaaggaagttgttctattttctgttgataggaagcatgt
ggattatgtgtcctttaagcctgacaaaagacaacctgacaagaatgagcaagccargga
tcaagctgttggtgaaggccaatcacaaagattattggaaatagaagagatctataaacc
aagcacccatgttaatcccatttttgctgctgttgcggctgatactggagga--------
------------------------------------------------------------
-------ttttacagtgcatcagaggc---------------cactgatatagtcttcat
gtatgttgagaaagggaaccttgttaaaccaactgacaaggcagtagtagttttggatgc
gacattgtgtgatgctttgttcaagggagccattaaaaagggaactgcttacccaactga
aatacataaaaaagacttaggcgcaacatttctaaatcgaatgcaagcccatcacaaggt
gactagaggaagtgattctgtaattaggaagggtgcagttaaatcaattcatataatgac
agagcgacggcaggggaacaagaaagtgacaaaggtgtctggytttgaaagtttcctatt
ggacgctgaatcgttagcttcagagctgcagaagaaatttgcttgcagtacctcagtggc
tgaattaccaggtaaaaaaggacatgaagtccttgttcaaggtggtgtaattgattatct
tgcaaaacatctgattgaccagtacggagtcccaaagagatat-ttgaagtccttgacaa
aacgagga
>PAFTOL007498
------------------------------------------------------------
------------------------------------------------------------
------------------------------------------------------------
------------------------------------------------------------
------------------------------------------------------------
------------------------------------------------------------
------------------------------------------------------------
------------------------------------------------------------
------------------------------------------------------------
------------------------------------------------------------
---------------gctggtgaccagcactcattgtcaactgaagatgtcgacatgctg
cttgacaggtgccttctacaagca-ttgcatacaacagtgaaggttaaggatcttcccat
gcctgggagtacttt------------------------------atggtctaatcatgt
tttaccttgtagaccttctggtg------------ttaccctkgatatc----aaaaagt
cgtctttcaagaagttgtcaaagtggttgcaatctaaagcatctactggatt--gatatc
ggtgaaggaagataaacataaaaaggaagtwgttctattttctgttgataggaagcatgt
ggattatgtgtcctttaagcctgagaaaagacaacctgacaagaatgagcaagccaagga
tcaagctgttggtgaaggccaatcacaaagattattggaaatagaagagatctataaacc
aagcacccatgtcaatcccatttttgctgctgttgcggctgatactggagga--------
------------------------------------------------------------
-------ttttacagtgcatcagaggc---------------cactgatatagtctttat
gtatgttgagaaagagaaccttgttaaaccaactgacaaggcagtagtagttttggatgc
gacattgtgtgatgctttgttcaagggagccattaagaagggaactgcttacccaactga
aatacataaaaaagacttaggcgcaacatttctaaatcgaatgcaagcccatcacaaggt
gactagaggaagtgattctgtaattagaaagggtgccgttaaatcaattcatataatgac
agagcgacggcaggggaacaagaaagtgacaaaggtctctggttttgaaagtttcctaat
ggatgctgaatccttggcttcagagctgcagaagaaatttgcttgcagtacctcagtggc
tgaattaccaggtaaaaaaggacatgaagtccttgttcagggtggtgtaattgatcatct
tgcaaaacatctgattgaccaatacggagtcccaaagagatat-ttgaagtccttgacaa
aacgagga
>PAFTOL008060
------------------------------------------------------------
------------------------------------------------------------
------------------------------------------------------------
------------------------------------------------------------
---gcagtttatgccctctggaaggtccctgatctcctgcccgctttcacattaaagg--
------gaggagaagtctctcgctttgtaatcggaggagcagatttgatgttccctggc-
---atcagtatacctccagaaggatttccatcattttcggctggggagccttggtcagtt
aaagtccctggcaatccagctccaattgcggttggagcaaccactgtgagtagttctgaa
gcaatgaaagctgggttacgtggaaaagctttgagaataacacactattaccgtgactcg
ctctggtaag---gaatagcgacmgagttgggtggcctgaaagtgaccgaggatatttcc
tctgctgatgtgcatactgttgaccagcactcattgtcaactgaagatgtcgacatgctg
ctcgatgggtgccttctgcaakca-ttgcatacaacagtgaaggataaggatcttcccat
gcctgggagtacttt------------------------------atg------------
------------------------------------------------------------
------------------------------------------------------gatatc
ggtgaaggaagataaacataaaaaggaagttgttctattttctgttgataggaagcatgt
ggattatgtgtccttcaagcctgagaaaagacaacctgacaagaaygagcaagccaagga
tcaagctgttggtgaaggccaatcacaacgattattggaaatagaagagatctataaacc
aagcacccacgtcaatcccatttttgctgctgttgcrgctgatattggagga--------
------------------------------------------------------------
-------ttttacagtgcatcagaggc---------------cactgatatagtcttcat
gtatgttgagaaagagaaccttgttaaaccaactgacaaggcagtrgtagttttggatgc
gacactgtgcgatgctttgttcaagggagccattaagaagggaactgcttacccaactga
aatacataaaaaagacttaggcgcaacatttctaaatcgaatgcaagcccatcacaaggt
gactagaggaagtrattctgtaattagaaagggtgcagttaagtcaattcatataatgmc
agagcgacggcaggggaacaagaaagtgacaaaggtctctggttttgaaagtttcctaat
g---gctgaatctttagcttcagagctgcagaagaaatttgcttgcagtacgtcagtggc
tgaattrccaggtaaaaaaggacatgaagtcctcgttcagggtggtgtaattgataatct
tgcaaaacatctgattgaccaatacgaagtcccaaagagatat-ttgaagtccttgacaa
aacgagga
>PAFTOL008062
------------------------------------------------------------
------------------------------------------------------------
---------------gtggagatcactgttgctaagttccagaatcgagtccttgtatat
ggggtggagggtggcttccctatgttctttgataccgatggacgaggatcagatatatac
cccacagtttatgccctctggaaggtccctgatctcctgcccgctttcacattaaagg--
------gaggagaagtctctcgctttgtaatcggaggagcagatttgatgttccctggc-
---atcagtatacctccagaaggatttccatcattttcggctggggagccttggtcggtt
aaagtccctggcaatccagctccaattgcggt----------------------------
-----aaattttgtatggtctccatgagttt-----------------------------
----------------------------------------------ccgaggatatttcc
tctgctgatgtgcatactgttgaccagcactcattgtcagctgaagatgtcgacatgctg
ctcgacaggtgccttctgcaagca-ttgcatacaacagtgaaggataaggatcttcccat
gcctgggagtacttt------------------------------atggtctaatcatgt
tttaccttgtcgaccttctggtg------------ttacccttgatatc----aaaaagt
cgtctttcaagaagttgtcaaaatggttgcaatctaaagcatctgctggatt--gatatc
ggtgaaggaagataaacataaaaaggaagttgttctattttctgttgataggaagcatgt
ggattatgtgtccttcaagcctgagaaaagacaacctgacaagaatgagcaagccaagga
tcaagctgttggtgaaggccaatcacaacgattattggaaatagaagagatctataaacc
aagcacccacgtcaatcccatttttgctgctgttgcagctgatattggagga--------
------------------------------------------------------------
-------ttttacagtgcatcagaggc---------------cactgatatagtcttcat
gtatgttgagaaagagaaccttgttaaaccaactgacaaggcagtggtagtcttggatgc
gacactgtgcgatgctttgttcaagggagccattaagaagggaactgcttacccaactga
aatacataaaaaagacttaggcgcaacatttctaaatcgaatgcaagcccatcacaaggt
gactagaggaagtgattctgtaattagaaagggtgcagttaagtcaattcatataatgac
agagcgacggcagggaaacaagaaagtgacaaaggtctctggttttgaaagtttcctaat
ggatgctgaatctttagcttcagagctgcagaagaaatttgcttgcagtacgtcagtggc
tgaattaccaggtaaaaaaggacacgaagtcctcgttcagggtggtgtaattgataatct
tgcaaaacatctgattgaccaatacggagtcccaaagagatat-ttgaagtccttgacaa
aacgagga
>PAFTOL008063
------------------------------------------------------------
------------------------------------------------------------
------------------------------------------------------------
------------------------------------------------------------
------------------------------------------------------------
------------------------------------------------------------
------------------------------------------------------------
------------------------------------------------------------
------------------------------------------------------------
------------------------------------------------gaggatatttcc
tctgctgatgtgcatactgttgaccagcactcattgtcaactgaagatgtcgacatgctg
ctcgacaggtgccttctgcaagca-ttgcatacaacagtgaaggataaggatcttcccat
gcctgggagtacttt------------------------------atggtctaatcatgt
tttwccttktcgaccttctggtg------------ttacccttgatatc----aaaaagt
cgtctttcaagaagttgtcaaaatggttgcaatctaaagcatctgctggatt--gatatc
ggtgaaggaagataaacataaaaaggaagttgttctattttctgttgataggaagcatgt
ggattatgtgtccttcaagcctgagaaaagacaacctgacaagaatgagcaagccaagga
tcaagctgttggtgaaggccaatcacaacgattattggaaatagaagagatctataaacc
aagcacccacgtcaatcccatttttgctgctgttgcagctgatattggagga--------
------------------------------------------------------------
-------ttttacagtgcatcagaggc---------------cactgatatagtcttcat
gtatgttgagaaagagaaccttgttaaaccaactgacaaggcagtggtagttttggatgc
gacactgtgcgatgctttgttcaagggagccattaagaagggaactgcttacccaactga
aatacataaaaaagacttaggcgcaacatttctaaatcgaatgcaagcccatcacaaggt
gactagaggaagtgattctgtaatcagaaagggtgcagttaagtcaattcatataatgac
agagcgacggcaggggaacaagaaagtgacaaaggtctctggttttgaaagtttcctaat
ggatgctgaatcgttagcttcagagctgcagaagaaatttgcttgcagtacgtcagtggc
tgaattaccaggtaaaaaaggacatgaagtcctcgttcagggtggtgtaattgataatct
tgcaaaacatctgattgaccaatacggagtcccaaagagatat-ttgaagtccttgacaa
aacgagga
>PAFTOL008084
------------------------------------------------------------
------------------------------------------------------------
------------------------------------------------------------
------------------------------------------------------------
---gcagtttatgctctttggaaggtccctgatctcctgccctctttcacactaaagg--
------gaggagaagtatctcgctttgtaattggaggagcagatttgatgttccccggc-
---ataagtatacctccagaaggatttccatcattttccgccggggagccttggtcagta
aaagtgcctggcaatctggctccaattgcggt----------------------------
------------------------------------------------------------
-----------------------------------------------agaggatatttcc
tcggctgatgtgcatactgttgatcggcactcattgtcaaccgaagatattgatatgctg
cttgacaggttccttctacaagca-ttgcatacaacagtgaargataaggatcttcccat
gcctgggagtacttt------------------------------awggtctaaccatgt
tttaccttgtagacctgycggtg------------ttacccttgatatc----aaaaagt
catctttcaagaagttgtcaaagtggttgcaatctaaagcatctgctggatt--gatatc
ggtgaaggaagataaacataaaaaggaagtygttctattttctgttgatcggaagcatgt
agattatgtgtcctttaagcctgacaaaagacaacatgagaagaatgagccagccaaaga
tcaagctgctggtgaaggccaatcacaaagattattggaaatagaagagatctataaacc
aagcacccatgtcaaycccattttttctgctgttggggctgatactggagga--------
------------------------------------------------------------
-------ttttacagtgcatcagaggc---------------cactgatatagtctttac
gtatgttgagaaagagaaccttgttaagccaactgacaaggcagtagtagttttggatgc
aacattgtgtgatgctttgtttaagggagccattaagaagggagcttcttacccaactga
aatacataaaaaagatttgggcacaacatttcttaatcgaatgcaggcccatcacaaggt
gactagaggaagcgattctgtaattaggaagggttcagttaaatcaattcatataatgac
agagcgacggcaggggaataagaaagtgacaaaggtatctggttttgaaagtttcctaat
ggatgctgaatcattggcttcagagttgcagaagaaatttgcatgcagtacctcagttgc
tgaattgccaggtaaaaaaggacatgaagtccttgttcagggtggtgtaattgatcatct
tgcaaaacatctgatagatcaatatggcgtcccgaagagacatattgaagtccttgacaa
a-------
>PAFTOL008417
------------------------------------------------------------
------------------------------------------------------------
------------------------------------------------------------
------------------------------------------------------------
------------------------------------------------------------
------------------------------------------------------------
------------------------------------------------------------
------------------------------------------------------------
------------------------------------------------------------
------------------------------------------------------------
------------------------------------------------------------
-------------------------------acaacagtgaaggacaaggatcttcccat
gcctgggagtacttt------------------------------atggtctaatcatgt
tttaccttgtcgaccttctggtg------------ttacccttgatatc----aaaaagt
cgtctttcaagaagttgtcaaaatggttgcaatctaaagcatctgctggatt--gatatc
ggtgaaggaagataaacataaaaaggaagttgttctattttctgttgataggaagcatgt
ggattatgtgtccttcaagcctgagaaaagacaacctgacaagaatgagcaagccaagga
tcaagctgttggtgaaggccaatcacaacgattattggaaatagaagagatctataaacc
aagcacccacgtcaatcccatttttgctgctgttgcagctgatattggagga--------
------------------------------------------------------------
-------ttttacagtgcatcagaggc---------------cactgatatagtcttcat
gtatgttgagaaagagaaccttgttaaaccaactgacaaggcagtggtagttttggatgc
gacactgtgcgatgctttgttcaagggagccattaagaagggaaccgcttacccaactga
aatacataaaaaagacttaggcgcaacatttctaaatcgaatgcaagcccatcacaaggt
gactagaggaagtgattctgtaattagaaagggtgcagttaagtcaattcatataatgac
agagcgacggcaggggaacaagaaagtgacaaaggtctctggttttgaaagtttcctaat
ggatgctgaatctttagcttcagagctgcagaagaaatttgcttgcagtacgtcagtggc
tgaattaccaggtaaaaaaggacatgaagtcctcgttcagggtggtgtaattgataatct
tgcaaaacatctgattgaccaatacggagtcccaaagagatat-ttgaagtccttgacaa
aacgagga
>PAFTOL008419
------------------------------------------------------------
------------------------------------------------------------
------------------------------------------------------------
------------------------------------------------------------
------------------------------------------------------------
------------------------------------------------------------
------------------------------------------------------------
------------------------------------------------------------
------------------------------------------------------------
------------------------------------------------------------
------------------------------------------------------------
------------------------------------------------------------
-------------------------------------------------tctaatcatgt
tttaccttgtcgaccttctggtg------------ttacccttgatatc----aaaaagt
cgtctttcaagaagttgtcaaaatggttgcaatctaaagcatctgctggatt--gatatc
ggtgaaggaagataaacataaaaaggaagttgttctattttctgttgataggaagcatgt
ggattatgtgtccttyaagcctgagaaaagacaacytgacaagaatgagcaagccaagga
tcaagctgttggtgaaggccaatcacaragattaytggaaatagaagagatctataaacc
aagcacccatgtcaatcccatytttgctgctgttgcrgctgatactggagga--------
------------------------------------------------------------
-------ttttacagtgcatcagaggc---------------cactgatatagtcttcat
gtatgttgagaaagagaaccttgttaaaccaactgacaaggcagtagtagttttggatgc
gacattgtgcgatgctttgttcaagggagccattaagaagggaactgcttacccaactga
aatacataaaaaagacttaggckcaacatttctaaatcgaatgcaagcccatcacaaggt
gactagaggaagtgattctgtaattagaaagggtgcagttaaatcaattcatataatgac
agagcgacggcaggggaacaagaaagtgacaaaggtctctggttttgaaagtttcctaat
ggatgctgartcgttagcttcagagctgcagaagaaatttgcttgcagtacctcagtggc
tgaattaccaggtaaaaaaggacatgaagtcctygttcagggtggtgtaattgatmatct
tgcaaaacatctgattgaccaatacggagtcccaaagagatat-ttgaagtccttgacaa
aacgagga
>PAFTOL008421
------------------------------------------------------------
------------------------------------------------------------
------------------------------------------------------------
------------------------------------------------------------
------------------------------------------------------------
------------------------------------------------------------
------------------------------------------------------------
------------------------------------------------------------
------------------------------------------------------------
------------------------------------------------------------
------------------------------------------------------------
-------------------------------acaacagtgaagtatgaggatcttcccat
gcctgggagtacttt------------------------------atggtccaatcatgt
tttaccctgtagaccttctggtg------------ttacccttgatatc----aaaaagt
cgtcgttcaagaagttgtcaaagtggttgcaatctaaagcatcttctggatt--gatatc
ggtgaaggaagataaacataaaaaggaagttgttctattttctgttgataggaagcatgt
ggattatgtgtcctttaagcctgagaagagacaacctgacaagaatgagcaagccaagga
tcaagctgttggtgacggccaatcacaaagattattggaaatagaagagatctataaacc
aagcacccatgtgaatcccattttcgctgccgttggggctgatactggagga--------
------------------------------------------------------------
-------ttttacagtgcatcagaggc---------------cactgatatagtcttcat
gtatgttgagaaagagaaccttgttaaaccaactgacaaggcagtagtagttttggatgc
gacattgtgtgatgctttgttcaagggagccattaagaagggaactgcttacccaactga
aatacataaaaaagacttaggcgcaacatttctaaatcgaatgcaagcccatcacaaggt
gactagaggaagtgattctgtaattaggaagggtgcagttaaatcaattcatataatgac
agagcgacgacaggggaacaagaaagtgacaaaggtctctggttttgaaagtttcctgat
ggatgctgaatcgttagcttcggagctgcagaagaaatttgcttgcagtacctcagtggc
tgaattaccaggtaaaaaaggacatgaagtccttgttcagggtggtgtaattgatcatct
cgcaaaacatctgattgaccaatacggagtcccaaagagatat-ttgaagtccttgacaa
aacgagga
>PAFTOL008422
------------------------------------------------------------
------------------------------------------------------------
------------------------------------------------------------
------------------------------------------------------------
------------------------------------------------------------
------------------------------------------------------------
------------------------------------------------------------
------------------------------------------------------------
------------------------------------------------------------
------------------------------------------------------------
------------------------------------------------------------
------------------------------------------------------------
-------------------------------------------------tctaatcatgt
tttgccttgtagaccttctggtg------------ttacccttgatatc----aaaaagt
cgtcgttcaagaagttgtcaaagtggttgcaatctaaagcatcttctggatt--gatatc
ggtgaaggaagataaacataaaaaggaagttgttctattttcagttgataggaagcatgt
agattatgtgtcctttaagcctgacaagagacagcctgacaagaatgagcaagccaagga
tcaagctgttggtgacggccaatcacaaagattattggaaatagaagagatctataaacc
aagcacccatgtgaatcccatttttgctgctgttggggctgatactggagga--------
------------------------------------------------------------
-------ttttacagtgcatcagaggc---------------cactgatatagtcttcat
gtacgttgagaaagagaaccttgttaaaccaactgacaaggcagtagtagttttggatgc
gacattgtgtgatgctttgtttaagggagccattaagaagggaactgcttacccaactga
aatacataaaaaagacttaggcgcaacatttctaaatcgaatgcaagcccatcacaaggt
gactagaggaagtgattctgtaattaggaagggtgcagttaaatcaattcatataatgac
agagcgacggcaggggaacaagaaagtgacaaaggtctctggttttgaaagtttcctgat
ggatgctgaatcgttagcctcggagctgcagaagaaatttgcttgcagtacctcagtggc
tgaattaccaggtaaaaaaggacatgaagtccttgttcagggtggtgtaattgatcatct
tgcaaagcatctgattgaccaatatggagtcccaaagagattt-ttgaagtccttgacaa
aacgagga
>PAFTOL008423
------------------------------------------------------------
------------------------------------------------------------
------------------------------------------------------------
------------------------------------------------------------
------------------------------------------------------------
------------------------------------------------------------
------------------------------------------------------------
------------------------------------------------------------
------------------------------------------------------------
------------------------------------------------gaggatatttcc
tttgccgatgtgcatactgttgaccagcactcattgtcaactgaagatgttgacatgctg
ctcgacaagtgccttctacaagca-ttgcatacaacagtgaagcataaggatcttcccat
gcctgggagtacttt------------------------------atggtctaatcatgt
tttaccttgtagaccttctggtg------------ttacccttgatatc----aaaaagt
cgtctttcaagaagttgtcaaagtggttgcaatctaaagcatctgctggatt--gatatc
ggtgaaggaagataaacataaaaaggaagttgttctattttctgttgataggaagcatgt
ggattatgtgtcctttaaacctgacaaaagacaacctgacaagaatgagcaagccaagga
tcaagctgttggtgaaggccaatcgcaaagattattggaaatagaagagatctataaacc
aagcacccatgtcaatcccatttttgctgctgttgcggctgatactggagga--------
------------------------------------------------------------
-------ttttacagtgcatcagaggc---------------cactgatatagtcttcat
gtatgttgagaaagagaaccttgttaaaccaactgacaaggcagtagtagttttggatgc
gacgttgtgtgatgctttgttcaagggagccattaagaagggagctgcttacccaactga
aatacataaaaaagacttaggcgcaacatttctaaatcgaatgcaagcccatcacaaggt
gactagaggaagtgattctgtaattaggaagggtgcagttaaatcaattcatataatgac
agagcgacggcaggggaacaagaaagtgacaaaggtctctggttttgaaagtttcctaat
ggatgctgaatcattagcttcagagctgcagaagaaatttgcttgcagtacctcagtggc
tgaattacctggtaaaaaaggacatgaaatccttgttcagggtggcgtaattgatcatct
tgcaaaacatctgattgaccagtacggagtcccaaagagatatattgaagtccttgacaa
a-------
>PAFTOL008436
------------------------------------------------------------
------------------------------------------------------------
------------------------------------------------------------
------------------------------------------------------------
------------------------------------------------atgttcaagaag
gcggtcgaagcgaagtcgc-----------------------atcagagattatcaggcg
cagacaagaagaagttgagaagagctgtca-------aagagaggtttcccagagcttct
gatgccgatattgatacccttctacctccta-----------------------------
------------------------------------------------------------
----------------------------------------------aggaggatatttcc
tctgctgatgtgcatactggtgaccagcactcattgtcaaccgaagatgtcgacatgctg
ctcgacaggtgtcttctacaagca-ttgcatacaacagtgaagtataaggatcttcccat
gcctgggagtacttt------------------------------atggtctaatcatgt
tttaccttktagaccttctggtg------------ttacccttgatatc----aaaaagt
cgtctttcaagaagttgtcaaagtggttgcaatctaaagcatctgctggatt--gatatc
ggtgaaggaagataaacataaaaaggaagttgttctattttctgttgataggaagcatgt
ggattatgtgtcttttaagcctgacaaaagacaacctgacaagaatgagcaagccaggga
tcaagctgttggtgaaggccaatcacaaagattattggaaatagaagagatctataaacc
aagcacccatgtcaatcccatttttgctgctgttgcggctgatactggagga--------
------------------------------------------------------------
-------ttttacagtgcatcagaggc---------------cactgatatagtcttcat
gtatgttgagaaagagaaccttgttaaaccaactgacaaggcagtagtagttttggatgc
gacattgtgtgatgctttgttcaagggagccattaagaagggaactgcttacccaactga
aatacataaaaaagacttaggtgcaacatttctaaatcgaatgcaagcccatcacaaggt
gactagaggaagtgattctgtaattaggaagggtgcagttaaatcaattcatataatgac
agagcgacggcaggggaacaagaaggtgacaaaggtatctggttttgaaagtttcctaat
ggatgctgaatcgttagcttcagagctgcagaagaaatttgcttgcagtacctcagtggc
tgaattaccaggtaaaaaaggacatgaagtccttgttcagggtggtgtaattgatcatct
tgcaaaacatctgattgaccaatacggagtcccaaagagatat-ttgaagtccttgacaa
aacgagga
>PAFTOL008439
------------------------------------------------------------
------------------------------------------------------------
------------------------------------------------------------
------------------------------------------------------------
---gcagtttatgccctgtggaaggtccctgatctcctgcccgctttcacattaaagg--
------gaggagaagtctctcgctttgtaattggaggagcagatttgatgttccctggc-
---atcagtatacctccagaaggatttccatcattttccgctggggagccttggtcggta
aaagtccctggcaatccagctccaattgcggt----------------------------
------------------------------------------------------------
-----------------------------------------------agaggatatttcc
tccgctgatgtgcatactggtgaccagcactcattgtcaaccgacgatgtcgacatgctg
ctcgacakgtgccttctacaagca-ttgcatacaacwgtgaaggawaaggatcttcccat
gcctgggagtacttt------------------------------atggtctaatcatgt
tttaccttgtagaccttctggtr------------ttacccttgatatc----aaaaagt
cgtctttcaagaagttgtcaaagtggttgcaatctaaagcatctgctggatt--gatatc
agtgaaggaagataaacataaaaaggaagttgttctattttctgttgatcggaagcatrt
ggattatgtgtcctttaagcctgacagaagacaacmtgacaagaatgagcaagccaaggr
tcaagctgttggtgaaggccaatcacaaagattattggaaatagaagagatctataaacs
wagcacccatgtcaaycccatttttgctgctgttgyrgctgatactggagga--------
------------------------------------------------------------
-------ttttacastgcatcggaggc---------------cactgatatagtcttcrt
gtatgttgagaaagagaaccttgtaaaacyaactgacaaggcagtagtagttttggatgc
gacattgtgtgatgctttgttcaagggagccattaagaagggaactgcttacccaactga
aatacataaaaaagacktrggcgcaacatttctaaatcgaatgcaagcccatcacaaggt
gactagaggwagtgattctgyaattaggaaaggtgcagttaaatcaattcatataatgac
agagcgacggcargggaacaagaaagtgacraaggtctctggttttgaaagtttcctaat
ggatgctgaatcgttagcttcagagctgcagaagaaatttgcttgcagtacctcagtggc
ygaattrccaggtaaaaaaggacatgaagtccttgttcagggtggtgtaattgatcayct
tgcaaaacatctgattgaccaatacggagtcccaaagagatat-ttgaagtccttgacaa
aacgagga
>PAFTOL008881
------------------------------------------------------------
------------------------------------------------------------
---------------ggggagatcactgttgctaagttcc--------------------
------------------------------------------------------------
------------------------------------------------------------
------agaatcgagtccttgtatatggggtggaaggtggcttccctatgttctttgat-
---accgatggac-----------------------------------------------
------------------------------------------------------------
------------------------------------------------------------
------------------------------------------------gaggat------
----cagatata---taccccacacagcactcgttgtcaaccgaagatgtcgacatgctg
ctcgaaaggtgccttctacaagca-ttgcatacaacagtgaaggataaggatcttcccat
gcctgggagtacttt------------------------------atggtctaatcatgt
tttaccttgtagaccttctggtg------------ttacccttgatatc----aaaaagt
cgtctttcaagaagttgtcaaagtggttgcaatctaaagcatctgctggatt--gatatc
ggtgaaggaagataaacataaaaaggaagttgttctattttctgttgataggaagcatgt
ggattatgtgtcctttaagcctgacaamagacaacctgacaagaatgagcaagccaagga
tcaagctgttggtgaaggccaatcacaragattattggaaatagaagagatctataaacc
aagcacccatgtcaatcccatttttgctgctgttgcggctgatactggagga--------
------------------------------------------------------------
-------ttttacagtgcatcagaggc---------------cactgatatagtcttcat
gtatgttgagaaagagaaccttgttaaaccaactgacaaggcagtagtagttttggatgc
gacattgtgtgatgctttgttcaagggagccattaagaagggaaccgcttacccaaccga
aatacataaaaaagamttaggcgcaacatttctaaatcgaatgcaagcccatcacaaggt
gactagaggaagtgattctgtaattaggaagggtgcacttaaatcaattcacataatgac
rgagcgacggcaggggaacaagaaagtgacaaaggtctctggttttgaaagtttcctaat
ggatgctgaatcgttagcttcagagctgcagaagaaatttgcttgcagtacttcagtggc
tgaattaccagggaaaaaaggacatgaagtccttgttcagggtggtgtaattgatcatct
tgcaaaacatctgattgaccaatacggagtcccaaaragatat-ttgaagtccttgacaa
aacgagga
>PAFTOL009175
------------------------------------------------------------
------------------------------------------------------------
------------------------------------------------------------
------------------------------------------------------------
------------------------------------------------------------
------------------------------------------------------------
------------------------------------------------------------
------------------------------gttggagc----------------------
------------------------------------------------------------
------------------------------------------------------------
------------------------------------------------------------
------------------------------------------------------------
------------------------------------------------------------
-----------aaccactgtgag------------tagttctgaagcaa----tgaaagc
tgggttacgtggaaaagctttgagaataacacactactaccgtgactcgctctggatatc
ggtgaaggaagataaacataaaaaggaagttgttctattttctgttgataggaagcatgt
ggattatgtgtcttttaagcctgacaaaagacaacctgacaagaatgagcgagccaagga
tcaagctgttggtgaaggccaatcacaaagattattggaaatagaagagatctataaacc
aagcacccatgtaaatcccatttttgctgctgttgcggctgatactggagga--------
------------------------------------------------------------
-------ttttacagtgcatcagaggc---------------cactgatatagtcttcat
gtatgttgagaaagagaaccttattaaaccaaccaacaaggcagtagtagttttggatgc
gacattgtgtgatgctttgttcaagggagccattaagaagggaactgcttacccaactga
aatacataaaaaagacttaggtgcaacatttctaaatcgaatgcaagcccatcacaaggt
gactagaggatgtgattctgtaattaggaagggtgcagttaaatcaattcatataatgac
agaacgacggcaggggaacaagaaagtgacaaaagtatctggttttgaaagtttcctaat
ggatgctgaatcgttagcttcagagctgcagaagaaatttgcttgcagtacctcagtggc
tgaattaccaggt-----------------------------------------------
------------------------------------------------------------
--------
>PAFTOL009179
------------------------------------------------------------
------------------------------------------------------------
------------------------------------------------------------
------------------------------------------------------------
------------------------------------------------------------
------------------------------------------------------------
------------------------------------------------------------
------------------------------------------------------------
------------------------------------------------------------
------------------------------------------------------------
------------------------------------------------------------
------------------------------------------------------------
-------------------------------------------------tctaatcatgt
tttaccttgtcgaccttctggtg------------ttacccttgatatc----aaaaagt
cgtctttcaagaagttgtcaaaatggttgcaatctaaagcatctgctggatt--gatatc
ggtgaaggaagataaacataaaaaggaagttgttctattttctgttgataggaagcatct
ggattatgtgtccttcaagcctgagaaaagacaacctgacaagaatgagcaagccaagga
tcaagctgttggtgaaggccaatcacaaagattattggaaatagaagagatctataaacc
aagcacccatgtcaatcccatttttgctgctgttgcagctgatacgggagga--------
------------------------------------------------------------
-------ttttacagygcatcagaggc---------------cackgmyatagtyttcat
gtatgttgagaaagagaaccttgttaaaccaactgacaaggcagtagtagttttggatgc
gacactgtgcgatgctttgttcaagggagccattaagaagggaactgcttacccaactga
aatacataaaaaagacttaggcgcaacatttctaaatcgaatgcaagcycaycacaaggt
gactagaggaagtgattctgtaattagraagggtgcwgttaratcaatycayataatgac
agarcgacggcaggggaacaagaaagtgacaaaggtctctggttttgaaagtttcctmat
ggatgctgaatcgttagcttcrgagctgcagaagaaatttgcttgcagtacctcagtggc
tgaattaccaggtaaaaaaggacatgaagtccttgttcagggtggygtaattgatcatct
tgcaaaacatctgattgaccaatatggagtcccaaagagatat-ttgaagtccttgacaa
aacgagga
>PAFTOL009181
------------------------------------------------------------
------------------------------------------------------------
------------------------------------------------------------
------------------------------------------------------------
------------------------------------------------------------
------------------------------------------------------------
------------------------------------------------------------
------------------------------------------------------------
------------------------------------------------------------
------------------------------------------------------------
------------------------------------------------------------
------------------------------------------------------------
-------------------------------------------------tctaatcatgt
tttaccttgtcgaccttctkgtg------------ttacccttgatatc----araaagt
cgtctttcaagaagttgtcaaaatggttgcaatctaaagcatctgctggatt--gataty
ggtgaaggaagataaacataaaaaggaagttgttctattttctgttgatmggaagcatst
ggattatgtgtccttcaasccygagaaaagacaacctgamaagaatgagcaagccaagga
tcaagctgttggtgaaggccaatcacaaagattattggaaatagaagagatctataaacc
aagcacccatgtcaatcccatttttgctgctgttgcagytgatackgsagga--------
------------------------------------------------------------
-------ttttacagtgcatcagaggc---------------cactgatrtagtcttcat
gtatgttgagaaagagaaccttgttaaaccaactgacaaggcagtagtagttttggatgc
gacactgtgcgatgstttgttcaagggagccattaagaagggaactgcttacccaactga
aatacataaaaaagacttaggcrcaacatttctaaatcgaatgcaagcccatcacaaggt
gactagaggaagtgattctgtaattagaaagggtgcagttaaatcaattcatataatgac
agagcgacggcaggggaacaagaaagtgacaaaggtytctggttttgaaagtttcctaat
ggatgctgaatcgttagcttcggagctgcagaagaaatttgcttgcagtacctcagtggc
tgaattaccaggtaaaaaaggacatgaagtccttgttcagggtggtgtaattgatcatct
tgcaaaacatctgattgaccaatayggagtccmaaagagatat-ttgaagtccttgacaa
aacgagga
>PAFTOL009183
------------------------------------------------------------
------------------------------------------------------------
------------------------------------------------------------
------------------------------------------------------------
------------------------------------------------------------
------------------------------------------------------------
------------------------------------------------------------
------------------------------------------------------------
------------------------------------------------------------
------------------------------------------------------------
------------------------------------------------------------
------------------------------------------------------------
------------------------------------------------------------
------------------------------------------------------------
-------------------------------------------------------atatc
ggtgaaggaagataaacataaaaaggaagttgttctattttctgttgataggaagcatgt
ggattatgtgtccttcaagcctgagaaaagacaacctgacaagaatgagcaagccaagga
tcaagctgttggtgaaggccaatcacmaagattattggaaatagaagagatctataaacc
aagcacccatgtcaatcccatttttgctgctgttgcggctgatactggagga--------
------------------------------------------------------------
-------ttttacagtgcatcagaggc---------------cactgatrtagtcttcat
gtatgttgagaaagagaaccttgttaaaccaactgacaaggcggtagtagttttggatgc
gacaytgtgtgatgctttgttcaagggagccattaagaagggaactgcttacccaactga
aatasataaaaaagacttaggcgcaacatttytaaatcgaatgcaagcccatcacaaggt
gactagaggaagtgattctgtaattagraagggtgcagttaaatcaattcatatamtgac
agagcgacggcaggggaacaagaaagtaacaaaggtctctggttttgaaagtttcctaat
ggatgcygaatcrttagcttcagagctgcagaagaaatttgcttgcagtacctcagtggc
tgaattaccaggtaaaaarggacatgaagtcctygtycagggtggtgtaattgatcatct
tgcwaaacatctgattgaccaatayggagtcccaaagagatat-ttgaagtccttgacaa
aacgagga
>PAFTOL009185
------------------------------------------------------------
------------------------------------------------------------
------------------------------------------------------------
------------------------------------------------------------
------------------------------------------------------------
------------------------------------------------------------
------------------------------------------------------------
------------------------------------------------------------
------------------------------------------------------------
------------------------------------------------------------
------------------------------------------------------------
------------------------------------------------------------
-------------------------------------------------tctaatcatgt
tttaccttgtagaccttctggtg------------ttacccttgatatc----aaaaagt
cgtctttcaagaagttgtcaaaatggttgcaatctaaagcatctgctggatt--gatatc
ggtgaaggaagataaacataaaaaggaagttgttctattttctgttgataggaagcatgt
ggattatgtgtcctttaagcctgacaaaagacaacctgacaagaatgagcaagccaagga
tcaagctgttggtgaaggccaatcacaaagattattggaaatagaagagatctataaacc
aagcacccatgtcaatcccatttttgctgctgttacggctgatactggagga--------
------------------------------------------------------------
-------ttttacagtgcattagaggc---------------cactgatatagtcttcat
gtatgttgagaaagagaaccttgttaaaccaactgacaaggcagtagtagttttggatgc
gacattgtgtgatgctttgttcaagggagccattaagaagggaactgcttacccaactga
aatacataaaaaagacttaggtgcaacatttctaaatcgaatgcaagcccatcacaaggt
tactagaggaagtgattctgtaattagaaagggtgcagttaaatcaattcatataatgac
agagcgacggcaggggaacaagaaagtgacaaaggtctctggttttgaaagtttcctaat
ggatgctgaatcattagcttcagagctgcagaagaaatttgcttgcagtacctcagtggc
tgaattaccaggtaaaaaaggacatgaagtcctcattcagggtcgtgtaattgatcatct
tgcaaaacatctgattgaccaatacggagtcccaaagagatat-ttgaagtccttgacaa
aacgagga
>PAFTOL009187
------------------------------------------------------------
------------------------------------------------------------
------------------------------------------------------------
------------------------------------------------------------
---gcagtttatgccctctggaaggtccctgatctcctgcccgctttcacattaaagg--
------gaggagaagtctctcgctttgtaattggaggagcggatttgatgttccctggc-
---atcagtatacctccaaaa---------------------------------------
------------------------------------------------------------
------------------------------------------------------------
------------------------------------------------------------
---------------actggtgaccagcactcgttgtcaaccgaagatgtcgacatgctg
cttgacaggtgccttctacaagca-ttgcatacaacagtgaaggataaggatcttcccat
gcctgggagtacttt------------------------------atggtcgaatcatgt
tttaccttgtagaccttctggtg------------ttacccttgatatt----aaaaagt
cgtctttcaagaagttgtcaaagtggttgcaatctaaagcatctgctggatt--gatatc
rgtgaaggaagataaacataaaaaggaagttgttctattttctgttgataggaagcatgt
ggattatgtgtcctttaagcctgacaaaagacaacctgacaagaatgagcaagccaagga
tcaagctgttggtgaaggccaatcacaaagattattggaaatagaagagatctataaacc
aagcacccacgtcaatcccatttttgctgctgttgcggctgatactggagga--------
------------------------------------------------------------
-------ttttacagtgcatcasaggc---------------cactgatatagtcttcat
gtatgttgagaaagagaaccttgttaaaccaactgacaaggcagtagtagttttggatgc
gatattgtgtgatgctttgttcaaggragccattaagaagggaactgcttacccaactga
aatacataaaaaagacttaggcgcaacatttctaaatcgaatgcaagctcaycacaaggt
gactagaggaagtgattctgtaattaggaagggtgctgttagatcaatccacataatgac
agaacgacggcaggggaacaagaaagtgacaaaggtctctggttttgaaagtttcctaat
ggatgctgaatcgttagcttcagagctgcagaagaaatttgcttgcagtacctcagtggc
tgaattaccaggtaaaaaaggacatgaagtccttgttcagggtggtgtaattgatcatct
tgcaaaacatctgattgaccaatacggagtcccaaagagatat-ttgaagtccttgacaa
aacgagga
>PAFTOL009191
------------------------------------------------------------
------------------------------------------------------------
------------------------------------------------------------
------------------------------------------------------------
------------------------------------------------------------
------------------------------------------------------------
------------------------------------------------------------
------------------------------------------------------------
------------------------------------------------------------
------------------------------------------------------------
------------------------------------------------------------
------------------------------------------------------------
-------------------------------------------------tctaatcatgt
tttaccttgtcgaccttctggtg------------ttacccttgatatc----aaaaagt
cgtctttcaagaagttgtcaaaatggttgcaatctaaagcatctgctggatt--gatatc
ggtgaaggaagacaaacataaaaaggaagttgttctattttctgttgataggaagcatgt
ggattatgtgtcctttaagcctgagaaaagacaacctgacaagaatgagcaagccaagga
tcaagctgttggtgaaggccaatcacaaagattactggaaatagaagagatctataaacc
aagcacccatgtcaatcccatttttgctgctgttgcggctgatactggagga--------
------------------------------------------------------------
-------ttttacagtgcatcagaggc---------------cgctgatgtagtcttcat
gtatgttgagaaagagaaccttgttaaaccaactgacaaggcagtagtagttytggatgc
gacattgtgcgatgctttgttcaagggagccattaagaagggaactgcttacccaactga
aatacataaaaaagacttaggcgcaacatttctaaatcgaatgcaagcccatcacaaggt
gactagaggaagtgattctgtaattaggaagggtgcagttaaatcaattcatatactgac
agagcgacggcaggggaacaagaaagtaacaaaggtctctggttttgaaagtttcctaat
ggatgctgaatcgttagcttcagagctgcagaagaaatttgcttgcagtacctcagtggc
tgaattaccaggtaaaaaaggacatgaagtcctcgtccagggtggcgtaattgatcatct
tgcaaaacatctgattgaccaatatggagtcccaaagagatat-ttgaagtccttgacaa
aacgagga
>PAFTOL009193
------------------------------------------------------------
------------------------------------------------------------
------------------------------------------------------------
------------------------------------------------------------
------------------------------------------------atgttcaaga--
------------------------------------------------------------
----------------------------------------------------aggcggtc
gaagc-------------------------------------------------------
------------------------------------------------------------
------------------------------------------------------------
---------------------------------------------gaagtcgcttcagag
attgtcaggcgcagacaagaagaagttgagaagagctgtcaaagagaagtttcccagagc
ttctgatgccgatat------------------------------tgagtctaatcatgt
tttaccttgtagaccttctggtg------------ttacccttgatatc----aaaaart
crtcrttcaagaagttgtcaaagtggttgcaatctaaagcgtctgctggatt--gatatc
ggtgaaggaagataaacataaaaaggaagttgttctattctctgttgataggaagcatgt
ggattatgtgtcctttaagcctgacaaaagacaacctgacaagaatgagcaagccaagga
tcaagctgttggtgacggccaatcgcaaagattattggaaatagaagaggtctataaacc
aagcacccatgtcaatcccatttttgctgctgttgcggctgatactggagga--------
------------------------------------------------------------
-------ttttacagtgcatcagaggc---------------cactgatatagtcttcat
gtatgttgagaaagagaaccttgttraaccaactgacaaggcagtagtagttttggatgc
gacattgtgtgatgctttgttcaagggagccattaagaagggaactkcttacccaactga
aatacataaaaaagayttaggcgcaacatttctaaatcgaatgcaagcccatcacaaggt
gaccagaggaagygattctgtaattaggaagggtgcagttaaatcaattcatataatgac
agagcgacggcaggggaacaagaaagtgacaaaggtctctggttttgaaagtttcctaat
ggatgctgaatcgttagcttcagagctgcagaagaaatttgcttgcagtacctcagtggc
tgaattaccaggtaaaaaaggacatgaagtccttgttcagggtggtgtaattgatcatct
tgcaaaacatctgattgaccaatacggagtcccaaagagatat-ttgaagtccttgacaa
aacgagga
>PAFTOL009195
------------------------------------------------------------
------------------------------------------------------------
------------------------------------------------------------
------------------------------------------------------------
------------------------------------------------------------
------------------------------------------------------------
------------------------------------------------------------
------------------------------------------------------------
------------------------------------------------------------
------------------------------------------------------------
------------------------------------------------------------
------------------------------------------------------------
-------------------------------------------------tctaatcatgt
tttaccttgtcgaccttctggtg------------ttacccttgatatc----aaraagt
cgtctttcaagaagttgtcaaaatggttgcaatctaaagcatctgctggatt--gatatc
ggtgaaggaagataaacataaaaaggaagttgttctmttttctgttgataggaagcacgt
ggattatgtgtcctttaagcctgagaaaagacaacctgacaagaatgagcaagccaagga
tcaagctgttggtgaaggccaatcacaarrattactggaaatagaagagatctataaacc
aagcacccatgtcaatcccatttttgctgctgttgcggctgatactggagga--------
------------------------------------------------------------
-------ttttacagtgcatcagaggc---------------cactgatatagtcttcat
gtatgttgagaaagagaaccttgttaaaccaactgacaaggcagtagtagttttggatgc
gacattgtgcgatgctttgttcaagggagccattaagaagggaactgcttacccaactga
aatacataaaaaagacttaggcgcaacatttctaaatcgaatgcaagcccatcacaaggt
gactagaggaagtgattctgtaattagaaagggtgcagttaaatcaattcatataatgac
agagcgaaggcaggggaacaagaaartgacaaaggtctctggttttgaaagtttcctaat
ggatgctgaatcgttagcttcagagctgcagaagaaatttgcttgcagtacctcagtggc
tgaattaccaggtaaaaaaggacatgaagtcctcgttcagggtggtgtaattgataatct
tgcaaaacatctgattgaccaatacrgagtcccaaagagatat-ttgaagtccttgacaa
aacgagga
>PAFTOL009197
------------------------------------------------------------
------------------------------------------------------------
------------------------------------------------------------
------------------------------------------------------------
------------------------------------------------------------
------------------------------------------------------------
------------------------------------------------------------
------------------------------------------------------------
------------------------------------------------------------
------------------------------------------------------------
------------------------------------------------------------
------------------------------------------------------------
-------------------------------------------------tctaatcatgt
tttaccttgtcgaccttctggtg------------ttacccttgatatc----aaaaagt
cgtctttcaagaagttgtcaaaatggttgcaatctaaagcatctgctggatt--gatatc
ggtgaaggaagataaacataaaaaggaagttgttctattttctgttgataggaagcatgt
ggattatgtgtccttcaagcctgagaaaagacaacctgacaagaatgagcaagccaagga
tcaagctgttggtgaaggccaatcacaacgattattggaaatagaagagatctataaacc
aagcacccacgtcaatcccatttttgctgctgttgcggctgatattggagga--------
------------------------------------------------------------
-------ttttacagtgcatcagaggc---------------cactgatatagtcttcat
gtatgttgagaaagagaaccttgttaaaccaactgacaaggcagtggtagttttggatgc
gacactgtgcgatgctttgttcaagggagccattaagaagggaactgcttacccaactga
aatacataaaaaagacttaggcgcaacatttctaaatcgaatgcaagcccatcacaaggt
gactagaggaagtgattctgtaattagaaagggtgcagttaagtcaattcatataatgac
agagcgacggcaggggaacaagaaagtgacaaaggtctctggttttgaaagtttcctaat
ggatgctgaatctttagcttcagagctgcagaagaaatttgcttgcagtacgtcagtggc
tgaattaccaggtaaaaaaggacatgaagtcctcgttcagggtggtgtaattgatratct
tgcaaaacatctgattgaccaatacggagtcccaaagagataw-ttgaagtccttgacaa
aacgagga
>PAFTOL009199
------------------------------------------------------------
------------------------------------------------------------
------------------------------------------------------------
------------------------------------------------------------
------------------------------------------------------------
------------------------------------------------------------
------------------------------------------------------------
------------------------------------------------------------
------------------------------------------------------------
------------------------------------------------gaggatatttcc
tctgctgatgtgcatactgttgaccagcactcattgtcaactgaagatgtcgacatgctg
ctcgacaggtgccttctgcaagca-ttgcatacaacagtgaaggataagkatcttcccat
gcctgggagtacttt------------------------------atggtctaatcatgt
tttaccttgtcgaccttctggtg------------ttacccttgatatc----aaaaagt
cgtctttcaagaagttgtcaaaatggttgcaatctaaagcatctgctggatt--gatatc
ggtgaaggaagataaacataaaaaggaagttgttctattttctgttgataggaagcatgt
ggattatgtgtccttcaagcctgagaaaagacaacctgacaagaatgagcaagccaagga
tcaagctgttggtgaaggccwatcacaacgattattggaaatagaagagatctataaacc
aagcacccacgtcaatcccatttttgctgctgttgcggctgatattggagga--------
------------------------------------------------------------
-------ttttacagtgcatcagaggc---------------cactgatatagtcttcat
gtatgttgagaaagagaaccttgttaaaccaactgacaaggcagtggtagttttggatgc
gacactgtgcgatgctttgttcaagggagccattaagaagggaactgcttacccaactga
aatacataaaaaagacttaggtgcaacatttctaaatcgaatgcaagcccatcacaaggt
gactagaggaagtgattctgtaattagaaagggtgcagttaagtcaattcatataatgac
agagcgacggcaggggaacaagaaagtgacaaaggtctctggttttgaaagtttcctaat
ggatgctgaatctttagcttcagagctgcagaagaaatttgcttgcagtacgtcagtggc
tgaattaccaggtamaaaaggacatgaagtcctcgtccagggtggtgtaattgataatct
tgcaaaacatctgattgaccaatacggagtcccaaagagatat-ttgaagtccttgacaa
aacgagga
>PAFTOL009203
------------------------------------------------------------
------------------------------------------------------------
------------------------------------------------------------
------------------------------------------------------------
------------------------------------------------------------
------------------------------------------------------------
------------------------------------------------------------
------------------------------------------------------------
------------------------------------------------------------
------------------------------------------------------------
---------------actgttgaccagcactcattgtcaactgaagatgtcgatatgctg
ctcgacaggtgccttctgcaagca-ttgcatacaacagtgaaggataaggatcttcccat
gcctgggagtacttt------------------------------atggtctaatcatgt
tttaccttgtcgrccttctggtg------------ttacccttgatatc----aaaaagt
cgtctttcaagaagttgtcaaaatggttgcaatctaaagcatctgctggatt--gatatc
ggtgaaggaagataaacataaaaaggaagttgttctattttctgttgataggaagcatgt
ggattatgtgtcctttaagcctgagaaaagacaacctgacaagaatgagcaagccaagga
tcaagctgttggtgaaggccaatcacaaagattactggaaatagaagaggtctataaacc
aagcacccatgtcaatcccatttttgctgctgttgcggctgatactggagga--------
------------------------------------------------------------
-------ttttacagtgcatcagaggc---------------cactgatatagtcttcat
gtatgttgagaaagagaaccttgttaaaccaactgacaaggcagtagtagttttggatgc
gacattgtgcgatgctttgttcaagggagccattaagaaaggaactgcttacccaactga
aatacataaaaaggacttaggtgcaacatttctaaatcgaatgcaagcccatcacaaggt
gactagaggaagtgattctgtaattagaaagggtgcagttaaatcaattcatataatgac
agagcgaaggcaggggaacaagaaagtgacaaaggtctctggttttgaaagtttcctaat
ggatgctgaatcgttagcttcagagctgcagaagaaatttgcttgcagtacctcagtggc
tgaattaccaggtaaaaaaggacatgaagtccttgttcagggtggtgtaattgatcatct
tgcaaaacatctgattgaccaatacggagtcccaaagagatat-ttgaagtccttgacaa
aacgagga
>PAFTOL009205
------------------------------------------------------------
------------------------------------------------------------
------------------------------------------------------------
------------------------------------------------------------
---gcagtttatgccctctggaaggtccctgatctcctgcccgctttcacattaaagg--
------gaggagaagtctctcgctttgtaattggaggagcagatttgatgttccctggc-
---atcagtatacctccagaaggatttccatcattttccgcyggggagccttggtcggtt
aaagtccctggcaatcctgctccaattgcggt----------------------------
------------------------------------------------------------
--------------------acgtttcgtgcctaatcctggtttcttagaagatgtcgtc
tttgccgac---ccttcctcaaaccagcactcattgtcaaccgaagatgtcgacatgctt
ctcgacaggtgtcttctacaagca-ttgcatacaacagtaaaggataaggatcttcccat
gcctgggagtacgtt------------------------------atggtctaatcatgt
tttaccttgtagaccttctggtg------------ttacccttgatatc----aaaaagt
catctttcaagaagttgtcaaagtggytgcaatctaaagcatctgctggatt--gatatc
ggtgaaggaagataaacataaaaaggaagtagttctattttctgttgataggaagcatgt
ggattatgtgtcctttaagcctgacaaaagacaacctgacaagaatgagcaagccaagga
tcaagctgttggtgaaggccaatcacaaagattattggaaatagaagagatctataaacc
aagcacccatgtcaatcscatttttgctgctgttgcggctgatactggagga--------
------------------------------------------------------------
-------ttttacagtgcatcagaggc---------------cactgatatagtcttcat
gtatgttgagaaagagarccttgttaaaccaactgacaaggcagtagtagttttggatgc
gacattgtgtgatgctttgttcaagggagccattaagaagggaactgcttacccaactga
aatacataaaaaagacttaggcrcaacatttctaaatcgaatgcaagcccatcacaaggt
gactagaggaagtgattctgtaattaggaagggggcagttaaatcaattcatataatgac
agagcgacggcaggggaacaagaaagtgacaaaggtatctggttttgaaagtttcctaat
ggatgctgaatcgttagcttcagagctgcagaagaaatttgcttgcagtacctcagtggc
tgaattaccaggtaaaaaagggcatgaagtccttgttcagggtggtgtaattgatcatct
tgcaaaacatctgattgaccaatacggagtcccaaagagatat-ttgaagtcctkgacaa
aacgagga
>PAFTOL009207
------------------------------------------------------------
------------------------------------------------------------
------------------------------------------------------------
------------------------------------------------------------
------------------------------------------------------------
------------------------------------------------------------
------------------------------------------------------------
------------------------------------------------------------
------------------------------------------------------------
------------------------------------------------------------
------------------------------------------------------------
------------------------------------------------------------
-------------------------------------------------tctaaccatgt
tttaccttgtagacctgcyggtg------------ttacccttgatatc----aaaaagt
catctttcaagaagttgtcaaagtggttgcaatctaaagcatctgctggayt--gatatc
ggtgaaggaagataaacataaaaaggaagttgttctattttctgttgatcggaagcatgt
agattatgtgtcctttaagcctgacaaaagacaacatgagaagaatgagcctgccaaaga
tcaagctgctagtgaaggccaatcacaaagattattggaaatagaagagatctataaacc
aagcacccatgtcaatcccattttttctgctgttggggctgatactggagga--------
------------------------------------------------------------
-------ttttacagtgcatcagaggc---------------cactgatatagtctttac
gtatgttgagaaagagaaccttgttaagccaactgacaaggcagtagtagttttggatgc
aacattgtgtgatgctttgtttaagggagccattaagaagggagcttcttacccaactga
aatacataaaaaagatttgggcacaacatttcttaatcgaatgcaggcccatcacaaggt
gactagaggaagcgattctgtaattaggaagggttcagttaaatcaattcatataatgac
agagcgacggcaggggaataagaaagtgacaaaggtctctggttttgaaagtttcctaat
ggatgctgaatcattggcttcagagttgcagaagaaatttgcatgcagtacctcagttgc
tgaattgccaggtaaaaaaggacatgaagtccttgttcagggtggtgtaattgatcatct
tgcaaaacatctgatagatcaatatggcgtcccgaagagacatattgaagtccttgacaa
a-------
>PAFTOL009209
------------------------------------------------------------
------------------------------------------------------------
------------------------------------------------------------
------------------------------------------------------------
------------------------------------------------------------
------------------------------------------------------------
------------------------------------------------------------
------------------------------------------------------------
------------------------------------------------------------
------------------------------------------------------------
------------------------------------------------------------
-------------------------------------------gataaggatcttcccat
gcctgggagtacttt------------------------------atggtctaatcatgt
tttaccttgtagaccttctggtg------------ttacccttgatatc----aaaaagt
cgtctttcaagaagttgtcaaagtggttgcaatctaaagcatctgctggatt--grtatc
ggtgaaggaagataaacataaaaaggaagttgttctattttctgttgataggaagcatgt
ggattatgtgtcctttaarcctgacaaaagacaacctgacaagaatgagcaagccaagga
tcaagctgttggtgaaggccaatcgcaaagattattggaaatagaagagatctataaacc
aagcacccatgtcaatcccatttttgctgctgttgcggctgatactggagga--------
------------------------------------------------------------
-------ttttacagtgcatcagaggc---------------cactgatatagtcttcat
gtatgttgagaaagagaaccttgttaaaccaactgacaaggcagtagtagttttggatgc
gacgttgtgtgatgctttgttcaagggagccattaagaagggagctgcttacccaactga
aatacataaaaaagacttaggcrcaacatttctaaatcgaatgcaagcccatcacaaggt
gactagaggaagtgattctgtaattaggaagggtgcagttaaatcaattcatataatgac
agagcgacggcaggggaacaagaaagtgacaaaggtctctggttttgaaagtttcctaat
ggatgctgaatcattagcttcagagctgcagaagaaatttgcttgcagtacctcagtggc
tgaattaccaggtaaaaaaggacatgaaatccttgttcagggtggcgtaattgatcatct
tgcaaaacatctgattgaccagtacggagtcccaaagagatatattgaagtccttgacaa
a-------
>PAFTOL009215
------------------------------------------------------------
------------------------------------------------------------
------------------------------------------------------------
------------------------------------------------------------
------------------------------------------------------------
------------------------------------------------------------
------------------------------------------------------------
------------------------------------------------------------
------------------------------------------------------------
------------------------------------------------------------
---------------actgttgaccagcactcattgtcaactgaagatgtcgacatgctg
ctcgacaggtgccttctgcaagca-ttgcatacaacagtgaaggataaggatcttcccat
gcctgggagtacttt------------------------------atggtctaatcatgt
tttaccttgtcgaccttctggtg------------ttacccttgatgtc----aaaaagt
cgtctttcaagaagttgtcaaaatggttgcaatctaaagcatctgctggatt--gatatc
ggtgaaggaagataaacataaaaaggaagttgttctattttctgttgataggaagcatgt
ggattatgtgtccttcaagcctgagaaaagacaacctgacaagaatgagcaagccaagga
tcaagctgttggtgaaggccaatcacaacgattattggaaatagaagagatctataaacc
aagcacccacgtcaatcccatttttgctgctgttgcagctgatattggagga--------
------------------------------------------------------------
-------ttttacagtgcatcagaggc---------------cactgatatagtcttcat
gtatgttgagaaagagaaccttgttaaaccaactgacaaggcagtggtagttttggatgc
gacactctgcgatgctttgttcaagggagccattaagaagggaactgcttacccaactga
aatacataaaaaagacttaggcgcaacatttctaaatcgaatgcaagcccatcacaaggt
tactagaggaagtgattctgtaattagaaagggtgcagttaagtcaattcatataatgac
agagcgacggcaggggaacaagaaagtgacaaaggtctctggttttgaaagtttcctaat
ggatgctgaatcgttagcttcagagctgcagaagaaatttgcttgcagtacgtcagtggc
tgaattaccaggtaaaaaaggacatgaagtcctcgttcagggtggtgtaattgataatct
tgcaaaacatctgattgaccaatacggagtcccaaagagatat-ttgaagtccttgacaa
aacgagga
>PAFTOL009217
------------------------------------------------------------
------------------------------------------------------------
------------------------------------------------------------
------------------------------------------------------------
------------------------------------------------------------
------------------------------------------------------------
------------------------------------------------------------
------------------------------------------------------------
------------------------------------------------------------
------------------------------------------------------------
---------------------gaccagcactcattgtcaactgaagatgtggacatgctg
ctcgacaggtgccttctgcaagca-ttgcatacaacagtgaaggataaggatcttcccat
gcctgggagtacttt------------------------------atggtctaatcatgt
tttaccttgtcgaccttctggtg------------ttacccttgatatc----aaaaagt
cgtctttcaagaagttgtcaaaatggttgcagtctaaagcatctgctggatt--gatatc
ggtgaaggaagataaacataaaaaggaagtcgttctattttctgttgataggaagcatgc
ggattatgtgtccttcaagcctgagaaaagacaacccgacaagaacgagcaagccaggga
tcaagctgttggtgaaggccaatcacaacgattattggaaatagaagagatctataaacc
aagcacccacgtcaatcccatttttgctgctgttgcagctgatattggagga--------
------------------------------------------------------------
-------ttttacagtgcatcagaggc---------------cactgatatagtcttcat
gtatgttgagaaagagaaccttgttaaaccaactgacaaggcagtggtagtcttggacgc
gacactgtgcgatgctttgttcaagggagccattaagaagggaactgcttacccaactga
aatacataaaaaagacttaggcgcaacatttctaaatcgaatgcaagcccatcacaaggt
gactagaggaagtgattctgtaattagaaagggtgcagttaagtcaattcatataatgac
agagcgacggcaggggaacaagaaagtgacaaaggtctctggttttgaaagtttcctaat
ggatgctgaatcgttagcttcagagctgcagaagaaatttgcttgcagtacgtctgtggc
tgaattaccaggtaaaaaaggacatgaagtcctcgttcagggtggtgtaattgataatct
tgcaaaacatctgattgatcaatacggagtcccaaagagatat-ttgaagtccttgacaa
aacgagga
>PAFTOL009219
------------------------------------------------------------
------------------------------------------------------------
------------------------------------------------------------
------------------------------------------------------------
------------------------------------------------------------
------------------------------------------------------------
------------------------------------------------------------
------------------------------------------------------------
------------------------------------------------------------
------------------------------------------------------------
------------------------------------------------------------
------------------------------------------------------------
-------------------------------------------------tctaatcatgt
tttaccttgtcgaccttctggtg------------ttacccttgatatc----aaaaagt
cgtctttcaagaagttgtcaaaatggttgcaatctaaagcatctgctggatt--gatatc
ggtgaaggaagataaacataaaaaggaagttgttctattttctgttgataggaagcatgt
ggattatgtgtccttcaagcctgagaaaagacaacctgacaagaatgagcaagccaagga
tcaagctgttggtgaaggccaatcacaacgattattggaaatagaagagatctataaacc
aagcacccacgtcaatcccatttttgctgctgttgcagctgatattggagga--------
------------------------------------------------------------
-------ttttacagtgcatcagaggc---------------cactgatatagtcttcat
gtatgttgagaaagagaaccttgttaaaccaactgacaaggcagyggtagtcttggatgc
gacactgtgcgatgctttgttcaagggagccattaagaagggaactgcttacccaactga
aatacataaaaaagacttaggcgcaacmtttctaaatcgaatgcaagcccatcacaaggt
gactagaggaagtgattctgtaattagaaagggtgcagttaagtcaattcatataatgac
agagcgacggcaggggaacaagaaagtgacaaaggtctctggttttgaaagtttcctaat
ggatgctgaatckttagcttcagagctgcagaagaaatttgcttgcagtacgtcagtggc
tgaattaccaggtaaaaaaggacaygaagtcctcgttcagggtggtgtaattgataatct
tgcaaaacatctgattgaccaatacggagtcccaaagagatat-ttgaagtccttgacaa
aacgagga
>PAFTOL009221
------------------------------------------------------------
------------------------------------------------------------
------------------------------------------------------------
------------------------------------------------------------
------------------------------------------------------------
------------------------------------------------------------
------------------------------------------------------------
------------------------------------------------------------
------------------------------------------------------------
------------------------------------------------gaggatatttcc
tctgctgatgtgcatactggtgaccagcactcattgtcaaccgaagatgtcgacgtgctg
ctcgacaggtgccttctacaatca-ttgcatacaacagtgaaggataaggatcttcccat
gcctgggagtacttt------------------------------awggtctaatcatgt
tttaccttgtagaccttctggtg------------ttacccttgatatc----aaaaagt
catctttcaagaagttgtcaaagtggttgcaatctaaagcatcttctggatt--gatatc
ggtgaaggaagataaacataaaaaggaagttgttctattttctgttgataggaagcatgt
ggattatgtgtcctttaagccygacaaaagacaacctgacaagaatgagcaagccaagga
tcaagctgttggtgaaggccaatcacaaagattattggaaatagaagagatctataaacc
aagcacccatgttaatcccatttttgctgctgttgcggctgatactggagga--------
------------------------------------------------------------
-------ttttacagtgcmtcagaggc---------------cactgatatagtcttcat
gtatgttgagaaagggaaccttgttaaaccaactgacaaggcagtagtagttttggatgc
gacattgtgtgatgctttgttcaagggagccattaaaaagggaactgcttacccaactga
aatacataaaaaagacttaggcgcaacatttctaaatcgaatgcaagcccatcacaaggt
sactagaggaagtgattctgtaattaggaagggtgcagttaaatcaattcatataatgac
agagcgacggcaggggaacaagaaagtgacaaaggtgtctggttttgaaagtttcctatt
ggacgctgaatcgttagcttcagagctgcagaagaaatttgcttgcagtacctcagtggc
tgaattaccaggtaaaaaaggacatgaagtccttgttcaaggtggtgtaattgattatct
tgcaaaacatctgattgaccagtacggagtcccaaagagatat-ttgaagtccttgacaa
aacgagga
>PAFTOL009223
------------------------------------------------------------
------------------------------------------------------------
------------------------------------------------------------
------------------------------------------------------------
------------------------------------------------------------
------------------------------------------------------------
------------------------------------------------------------
------------------------------------------------------------
------------------------------------------------------------
------------------------------------------------gaggatatttcc
tctgctgatgtgcatactgttgaccagcactcattgtcaactgaagatgtcgacatgctg
ctcgacaggtgccttctgcaagca-ttgcatacaacagtgaaggataaggatcttcccat
gcctgggagtacttt------------------------------atggtctaatcatgt
tttaccttktcgaccttctggtg------------ttacccttgatatm----aaaaagt
cgtctttcaagaagttgtcaaaatggttgcaatctaaagcatctgctggatt--gatatc
ggtgaaggaagataaacataaaaaggaagttgttctattttctgttgataggaagcatgt
ggattatgtgtccttcaagcctgagaaaagacaacctgacaagaaygagcaagccaagga
tcaagctgttggtgaaggccaatcacaacgattattggaaatagaagagatctataaacc
aagcacccacgtcaatcccatttttgctgctgttgcrgctgatattggagga--------
------------------------------------------------------------
-------ttttacagtgcatcagaggc---------------crctgatatagtcttcat
gtatgttgagaaagagaaccttgttaaaccaactgacaaggcagtrgtagttttggatgc
gacactgtgcgatgctttgttcaagggagccattaagaagggaactgcttacccaactga
aatacataaaaaagacttaggcgcaacatttctaaatcgaatgcaagcccatcacaaggt
gactagaggaagtrattctgtaattagaaagggtgcagttaagtcaattcatataatgmc
agagcgrcggcaggggaacaagaaagtgacaaaggtctctggttttgaaagtttcctaat
ggatgctgaatctttagcttcagagctgcagaagaaatttgcttgcagtacgtcagtggc
tgaattrccaggtaaaaaaggacatgaagtcctcgttcagggtggtgtaattgataatct
tgcaaaacatctgattgaccaatacgragtcccaaagagatat-ttgaagtccttgacaa
aacgagga
>PAFTOL009225
------------------------------------------------------------
------------------------------------------------------------
------------------------------------------------------------
------------------------------------------------------------
------------------------------------------------------------
------------------------------------------------------------
------------------------------------------------------------
------------------------------------------------------------
------------------------------------------------------------
------------------------------------------------------------
------------------------------------------------------------
------------------------------------------------------------
-------------------------------------------------tctaatcatgt
tttaccttktcgaccttctggtg------------ttacccttkatatc----aaaaagt
cgtctttcaagaagttgtcaaaatggttgcaatctaaagcatctgctggatt--gatatc
ggtgaaggaagataaacataaaaaggaagttgttctattttctgttgataggaagcatgt
ggattatgtgtccttcaagcctgagaaaagacaacctgacaagaatgagcaagccaagga
tcaagctgttggtgaaggccaatcacaacgattattggaaatagaagagatctataaacc
aagcacccacgtcaatcccatttttgctgctgttgcggctgatattggagga--------
------------------------------------------------------------
-------ttttacagtgcatcagaggc---------------cactgatatagtcttcat
gtatgttgagaaagagaaccttgttaaaccaactgacaaggcagtagtagttttggatgc
gacactgtgcgatgctttgttcaagggagccattaagaagggaactgcttacccaactga
aatacataaaaaagacttaggcrcaacatttctaaatcgaatgcaagcccatcacaaggt
gactagaggaagtgattctgtaattagaaagggtgcagttaagtcaattcatataatgac
agagcggcggcaggggaacaagaaagtgacaaaggtctctggttttgaaagtttcctaat
ggatgctgaatctttagcttcagagctgcagaagaaatttgcttgcagtacgtcagtggc
tgaattaccaggtaaaaaaggacatgaagtyctcgttcagggtggtgtaattgataatct
tgcaaaacatctgattgaccagtacggagtcccaaagagatat-ttgaagtccttgacaa
aacgagga
>PAFTOL009227
------------------------------------------------------------
------------------------------------------------------------
------------------------------------------------------------
------------------------------------------------------------
------------------------------------------------------------
------------------------------------------------------------
------------------------------------------------------------
------------------------------------------------------------
------------------------------------------------------------
------------------------------------------------gaggatatttcc
tctgctgatgtgcatactgttgaccagcactcattgtcaactgaagatgttgacatgctg
ctcgacaggtgccttctgcaagca-ttgcatacaacagtgaaggataaggatcttcccat
gcctgggagtacttt------------------------------atggtctaatcatgt
tttaccttgtcgaccttctggtg------------ttacccttgatatc----aaaaagt
cgtctttcaagaagttgtcaaaatggttgcaatctaaagcatctgctggatt--gatatc
ggtgaaggaagataaacataaaaaggaagttgttctattttctgttgataggaagcatgt
ggattatgtgtcctttaagcctgagaaaagacaacctgacaagaatgagcaagtyaagga
tcaagctgttggtgaaggccaatcacaaagattactggaaatagaagagatctataaacc
aagcacccatgtcaatcccatttttgctgctgttgcggctgatactggagga--------
------------------------------------------------------------
-------ttttacagtgcatcagaggc---------------cactgatatagtcttcat
gtatgttgagaaagagaaccttgttaaaccaactgacaaggcagtagtagttttggatgc
gacattgtgcgatgctttgttcaagggagccattaagaagggaactgcttacccaactga
aatacataaaaaggacttaggcgcaacatttctaaatcgaatgcacgcccatcacaaggt
gactagaggaagtgattctgtaattagaaaaggtgcagttaaatcaattcatataatgac
agagcgaaggcaggggaacaagaaagtgacaaaggtctctggttttgaaagtttcctaat
ggatgctgaatcgttagcttcagagctgcagaagaaatttgcttgcagtacctcagtggc
tgaattaccaggtaaaaaaggacatgaagtccttgttcagggtggtgtaattgatcatct
tgcaaaacatctgattgaccaatacggagtcccaaagagatat-ttgaagtccttgacaa
aacgagga
>PAFTOL009229
------------------------------------------------------------
------------------------------------------------------------
------------------------------------------------------------
------------------------------------------------------------
------------------------------------------------------------
------------------------------------------------------------
------------------------------------------------------------
------------------------------------------------------------
------------------------------------------------------------
------------------------------------------------------------
------------------------------------------------------------
------------------------------------------------------------
-------------------------------------------------tctaatcatgt
tttaccttgtagaccttctggtg------------ttacgcttgatatc----aaaaagt
cgtcgttcaagaagctgtcaaagtggttgcaatctaaagcatctgctggatt--gatatc
ggtgaaggaagataaacataaaaaagaagttgttctattttctgttgataggaagcatgt
ggactatgtgtcctttaagcctgacgaaagacaacctgacaagaatgagcaagccaagga
tcaagctgttggtgacggccaatcacaaagattattggaaatagaagagatttataaacc
aagcacccatgtcaatcccatttttgctgctgttgcggctgatactggagga--------
------------------------------------------------------------
-------ttttacagtgcatcagaggc---------------cactgatatagtcttcat
gtatgttgagaaagagaaccttgttaaaccaactgacaaggcagtagtagttttggatgc
gacattgtgtgatgctttgttcaagggagccattaagaagggaactgcttacccaactga
aatacataaaaaagacttaggcgcaacatttctaaatcgaatgcaagcccatcacaaggt
gactagaggaagtgattctgtaattaggaagggtgcagttaaatcaatacatataatgac
agagcgacggcaggggaacaagaaagtgacgaaggtctctggttttgaaagtttcctaat
ggatgctgaatcgttagcttcagagctgcagaagaaatttgcttgcagtacctcagtggc
tgaattaccaggtaaaaaaggacatgaagtccttgttcagggtggtgtaattgatcatct
tgcaaaacatctgattgaccaatacggagtcccaaagagatatatcgaagtccttgacaa
a-------
>PAFTOL009231
------------------------------------------------------------
------------------------------------------------------------
------------------------------------------------------------
------------------------------------------------------------
------------------------------------------------------------
------------------------------------------------------------
------------------------------------------------------------
------------------------------------------------------------
------------------------------------------------------------
------------------------------------------------gaggatatttcc
tgtgctgatgtgcatactggtgaccagcactcattgtcaactgaagatgtcgacatgctg
ctcgacaggtgccttctacaagca-ttgcatacaacagtaaagcataaggatcttcccat
gcctgggagtacttt------------------------------atggtctaatcatgt
tttaccttgtagaccttctggtg------------ttacgcttgatatc----aaaaagt
cgtcgttcaagaagttgtcaaagtggttgcaatctaaagcatctgctggatt--gatatc
attgaaggaagataaacataaaaaggaagttgttctattttctgttgataggaagcatgt
ggattatgtgtcctttaagcctgacgaaagacaacctgacaagaatgagcaagccaagga
tcaagctgttggtgacggccaatcacaaagattattggaaatagaagagatttttaaacc
aagcacccatgtcaatcccatttttgctgctgttggggctgatactggagga--------
------------------------------------------------------------
-------ttttacagtgcatcagaggc---------------cactgatatagtcttcat
gtatgttgagaaagagaaccttgttaaaccaactgacaaggcagtagtagttttggatgc
gacattgtgtgatgctttgttcaagggagccattaagaagggaactgcttacccaactga
aatacataaaaaagacttaggcgcaacatttctaaatcgaatgcaagcccatcacaaggt
gactagaggaagtgattctgtaattaggaagggtgcagttaaatcaatacatataatgac
agagcgacggcaggggaacaagaaagtgacaaaggtctctggttttgaaagtttcctaat
ggatgctgaatcgttagcttcagagctgcagaagaaatttgcttgcagtacctcagtggc
tgaattaccaggtaaaaaaggacatgaagtccttgttcagggtggtgtaattgatcatct
tgcaaaacatctgattgaccaatacggagtcccaaagagatatatcgaagtccttgacaa
a-------
>PAFTOL009233
------------------------------------------------------------
------------------------------------------------------------
---------------gtggagatcactgttgctaagttccagaatcgagtccttgtatat
ggagtggaaggtggctttcctatgttctttgatactgatggacgaggatcagatatatac
cccacagtgtatgcgctctggaaggtccctgatctcctgcctgctttcacattaaagg--
------gaggggaagtctctcgctttgtaattgggggggcagatttgatgtttcctggc-
---atcagtatacctccagaaggatttccatcattttctgctgggga-------------
--------------------------------------------tatgagtagttytgaa
gcaatgaaagctsggttacgtgka------------------------------------
------------------------------------------------------------
------------------------------------------aaagctttaargataaca
cattactrccgtgactcastctgg-gttgagactaagaacaaggataaggatcttcccat
gcctggtagtacctt------------------------------atggtctaatcatgt
tttaccttgtrgaccttytggkg------------ttaccyttgacrtc----aaaaagy
crtctttcaagaagytgtcaaagtggttgcaatctaaagcatctgctrgatt--gatatc
ggtgaaggaagataaacataaaaaggaagttgttctattttctrttgataggaagcatgt
ggattatgtgtcctttaagcctgacaaaagacaacctgacaagaatgagcaagcyaagga
tcaagctgttggtgaaggccaatcacaaacawtattggaaatagaagaratctataaacc
aagcacccatgtcaatcccatttttgctgctgttgcggctgatactggagga--------
------------------------------------------------------------
-------ttttacagtgcatcagaggc---------------cactgatatagtcttcat
gtatgttgagaaagagaaccttgttaaaccaactgacaaggcagtagtagtcttggatgc
gacattgtgtgacgctttgttcaagggagccattaagaaaggaactgcttacccaactga
yatacataaaaaagacttaggcgcaacatttctaaatcgaatgcaagcycatcacaaggt
gactagaggaagtgattctgtarttaggaarggtgcagttaaatcaattcatataatgac
agagcracggcaggggaacaagaaagtgacaaaggtatctggttttgaaagtttcctaat
ggatgctgaatcattagcttcagagctrcagaagaaatttgcttgcagtacttcagtggc
tgaactaccaggtaaaaaaggacaygaagtccttgttcagggtggtgtaattgatcaact
tgcaaaacatctgattgaacartatggagtcccaaagaaatat-ttgaagtccttgacaa
aacgagga
>PAFTOL009235
------------------------------------------------------------
------------------------------------------------------------
------------------------------------------------------------
------------------------------------------------------------
---gcagtttatgctctttggaaggttcctgatctcctgccctctttcacgctaaagg--
------gaggagaagtctctcgctttgtaattggaggagcagatttgatgttccctggc-
---ataggaatacctccagaaggatttccatcattttccgctggggagccttggtcagta
aaagtgcctggaaatccggct---------------------------------------
------------------------------------------------------------
------------------------------------------------------------
---------------actgttgatcagcactcattgtcaaccgaagatattgatatgctg
cttgacaggtgccttctacaagct-ttgcatacaacagtgaaggatagggatcttcccat
gcctgggagtacttt------------------------------awggtctaatcatgt
tttaccttgtagaccttccggtg------------ttacccttgatatc----aaaaagt
catctttcaagaagttgtcaaagtggttgcaatctaaagcatctgctggatt--gatatc
ggtgaaggaagataaacataaaaaggaagtcgttctattttctgttgatcggaagcatgt
agattatgtgtcctttaagcctgacaaaagacaacatgagaagaatgagcaagccaaaga
tcaagctgttggtgaaggccaatcacaaagattattagaaatagaagagatctataaacc
aagcacccatgtcaatcccatttttgctgctgttggggctgatactggagga--------
------------------------------------------------------------
-------ttttacagtgcatcagaggc---------------cactgatattgtctttac
gtatgttgagacagagaaccttgttaagccaaccgacaaggcagtagtagttttggatgc
aacattgtgtgatgctttgtttaagggagccattaagaagggagctgcttacccaactga
aatacataaaaaagacttgggcacaacatttcttaatcgaatgcaggcccatcacaaggt
gactagaggaagtgattctgtaattaggaagggtgcagttaaatcaattcatataatgac
agagcgacggcaggggaataagaaagtgacaaaggtctctggttttgaaagtttcctaat
ggatgctgaatcgttggcttcagagttgcagaagaaatttgcatgcagtacctcagttgc
tgaattgccaggtaaaaaaggacatgaagtccttgttcagggtggtgtaattgatcatct
tgcaaaacatctaatagaccaatatggagtcccgaagagatacattgaagtccttgacaa
a-------
>PAFTOL009237
------------------------------------------------------------
------------------------------------------------------------
------------------------------------------------------------
------------------------------------------------------------
------------------------------------------------------------
------------------------------------------------------------
------------------------------------------------------------
------------------------------------------------------------
------------------------------------------------------------
------------------------------------------------------------
------------------------------------------------------------
------------------------------------------------------------
------------------------------------------------------------
------------------------------------------------------------
-------------------------------------------------------atatc
ggtgaaggaagayaaacataaaaaggaagtcgttctatwttctgttgatcggaagcatgt
agattatgtgtcctttaagcctgacaaaagacaacatgagaagaatgagcaagccaaagm
tcaagctgttggtgaaggccaatcacaaagattattagaaatagaagagatctataaacc
wagcacccatgtcaatcccatttttgctgctgttggggctgatactggagga--------
------------------------------------------------------------
-------ttttacagtgcatcagaggc---------------cactgatatagtctttac
gtatgttgagacagagaaccttgttaagccaaccgacaaggcagtagtagttttggatgc
aacattgtgtgatgctttgtttaagggagccattaagaagggagctgcttacccaactga
aatacataaaaaagacttgggcacaacatttcttaatcgaatgcaggcccatcacaaggt
gactagaggaagtgattctgtaattaggaagggtgcagttaaatcaattcatataatgac
agagcgacggcaggggaataagaaagtgacaaaggtctctggttttgaaagtttcctaat
ggatgctgaatcgttggcttcagagttgcagaagaaatttgcatgcagtacctcagttgc
tgaattgccaggtaaaaaaggacatgaagtccttgttcagggtggtgtaattgatcatct
tgcaaaacatctgatagatcaatatggagtcccgaagagatacattgaagtccttgacaa
a-------
>PAFTOL009239
------------------------------------------------------------
------------------------------------------------------------
------------------------------------------------------------
------------------------------------------------------------
------------------------------------------------------------
------------------------------------------------------------
------------------------------------------------------------
------------------------------------------------------------
------------------------------------------------------------
------------------------------------------------------------
------------------------------------------------------------
------------------------------------------------------------
-------------------------------------------------tctaatcatgt
tttaccttgtagaccttctggtg------------ttacccttgatatc----aaaaagt
catctttcaagaagttgtcaaagtggttgcaatctaaagcatctactggatt--gatatc
ggtgaaggaagacaaacataaaaaggaagttgttctattttctgttgataggaagcatgt
ggattatgtgtcctttragcctgacaaaagacaacctgacaagaatgagcaagccaagga
tcaagctgttggtgaaggccaatcacaaagattattggaaatagaagagatcwataaacc
aagcacccatgtcaatcccatttttgctgctgttgcggctgatactggagga--------
------------------------------------------------------------
-------ttttacagtgcatcagaggc---------------caccgatatagtctttat
gtatgttgagaaagagaaccttgttaaaccaactgacaaggcagtagtagttttggatgc
aayattgtgtgatgctttgttcaagggagccattaagaagggaactgcttacccaactga
aatacataaaaaagacttaggcgcaacatttctaaatcgaatgcaagcccatcacatggt
gactagaggaagtgattctgtaattagaaagggtgccgttaaatcaattcatataatgac
agagcgacggcaggggaacaagaaagtgacaaaggtctctggttttgaaagtttcctaat
ggatgctgaatccttagcttcagagctgcagaagaaatttgcttgcagtacctcagtggc
tgaattaccaggtaaaaaaggacatgaagtccttgttcagggtggtgtaattgatcatct
tgcaaaacatctgattgaccaatayggagtcccaaagagatat-ttgaagtccttgacaa
aacgagga
>PAFTOL009241
------------------------------------------------------------
------------------------------------------------------------
------------------------------------------------------------
------------------------------------------------------------
------------------------------------------------------------
------------------------------------------------------------
------------------------------------------------------------
------------------------------------------------------------
------------------------------------------------------------
------------------------------------------------gaggatatttcc
tctgctgatgtgcatactgttgaccagcactcattgtcaactgaagatgtcgacatgctg
ctcgacaggtgccttctgcaagca-ttgcatacaacagtgaaggataaggatcttcccat
gcctgggagtacgtt------------------------------atggtctaatcatgt
tttaccttktcgaccttctggtg------------ttacccttgatatc----aaaaagt
cgtctttcaagaagttgtcaaaatggttgcaatctaaagcatctgctggatt--gatatc
ggtgaaggaagataaacataaaaaggaagttgttctattttctgttgataggaagcatgt
ggattatgtgtccttcaagcctgagaaaagacaacctgacaagaatgagcaagccaagga
tcaagctgttggtgaaggccaatcacaacgattattggaaatagaagagatctataaacc
aagcacccacgtcaatcccatttttgctgctgttgcggctgatattggagga--------
------------------------------------------------------------
-------ttttacagtgcatcagaggc---------------cactgatatagtcttcat
gtatgttgagaaagagaaccttgttaaaccaactgacaaggcagtrgtagttttggatgc
gacactgtgcgatgctttgttcaagggagccattaagaagggaactgcttacccaactga
aatacmtaaaaaagacttaggcgcaacatttctaaatcgaatgcaagcccatcacaaggt
gactagaggaagtgattctgtaattagaaagggtgcagttaagtcaattcatataatgac
agagcgrcggcaggggaacaagaaagtgacaaaggtctctggttttgaaagtttcctaat
ggatgctgaatctttagcttcagagctgcagaagaaatttgcttgcagtacgtcagtggc
tgaattaccaggtaaaaaaggacatgaagtcctcgttcagggtggtgtaattgataatct
tgcaaaacatctgattgaccaatayggagtcccaaagagatat-ttgaagtccttgacaa
aacgagga
>PAFTOL009243
------------------------------------------------------------
------------------------------------------------------------
------------------------------------------------------------
------------------------------------------------------------
------------------------------------------------------------
------------------------------------------------------------
------------------------------------------------------------
------------------------------------------------------------
------------------------------------------------------------
------------------------------------------------------------
---------------actggtgaccagcactcattgtcaaccgaagatgtcgacatgctt
ctcgacaggtgtcttctacaagca-ttgcatacaacagta------aaggatcttcccat
gcctgggagtacctt------------------------------atggtctaatcatgt
tttaccttgtagaccttctggtg------------ttacccttgatatc----aaaaagt
catctttcaagaagttgtcaaagtggttgcaatctaaagcatctgccggatt--gatatc
ggtgaaggaagataaacataaaagggaagtagttctattttctgttgataggaagcatgt
ggattatgtgtcctttaagcctgacaaaagacaacctgacaagaatgagcaagccaagga
tcaagctgttggtgaaggccaatcacaaagattattggaaatagaggagatctataaacc
aagcacccatgtcaatcccatttttgctgctgttggggctgatgctggagga--------
------------------------------------------------------------
-------ttttacagtgcatcagaggc---------------cactgatatagtcttcat
gtatgttgagaaagagaaccttgttaaaccaactgacaaggcagtagtagttttggatgc
gacattgtgtgatgctttgttcaagggagccattaagaagggaactgcttacccaactga
aatacataaaaaagacttgggcgcaacatttctaaatcgaatgcaagcccatcacaaggt
gactagaggaagagattctgtaattaggaagggtgcagttaaatcaattcatataatgac
agagcgacggcaggggaacaagaaagtgacaaaagtatctggttttgaaagtttcctaat
ggatgctgaatcgttagcttcagagctgcagaagaaatttgcgtgcagtacctcagtggc
tgaattaccaggtaaaaaaggacatgaagtcctcgttcagggtggtgtaattgatcatct
tgcaaaacatctgattgatcaatacggagtcccaaagagatac-ttgaagtccttgacaa
aacgagga
>PAFTOL009245
------------------------------------------------------------
------------------------------------------------------------
---------------gtggatatcactgttgctaagttccagaaccgagtccttgtatat
ggggtggaaggtggctttcctatgttctttgatactgatggacgaggatcagacatatac
cccacagtttatgccctctggaagctccctgatctcctgcccgctttcacattaaagg--
------gaggagaagtctctcgctttgtaattggaggagcagatttgatgttccctggc-
---atcagtatacctccagaaggatttccatcattttccgctggggagccttggtcggtt
aaagtccctggcaatccagctccaattgcggt----------------------------
------------------------------------------------------------
-----------------------------------------------agaggatatttcc
tctgctgatgtgcgtactggtgaccagcactccttgtcaaccgaagatgtcgacatgctg
cttgacaggtgccttctacaagca-ttgcatacaacagtgaaggataaggatcttcccat
gcctgggagtacttt------------------------------atggtctaatcatgt
tttaccttgtagaccttctggtg------------ttacccttgatatc----aaaaagt
cgtctttcaagaagttgtcaaagtggttgcaatctaaagcatctgctggatt--grtatc
ggtgaaggaagataaacataaaaaggaagttgttctattttctgttgataggaagcatgt
ggattatgtgtcctttaagcctgacaaaagacaacctgacaagaatgagcaagccaagga
tcaagctgttggtgaaggccagtcacaaagattattggaaatagaagagatatataaacc
aagcacccacgtcaatcccatttttgctgctgttgcggctgatactggagga--------
------------------------------------------------------------
-------ttttacagtgcatcagaggc---------------cactgatatagtcttcat
gtatgttgagaaagagaacctcgttaaaccaactgacaaggcagtagtagttttggatgc
gatattgtgtgatgctttgttcaagggagccattaagaagggaactgcttacccaactga
aattcaaaaaaaagacttaggtgcaacatttctaaatcgaatgcaagctcatcacaaggt
gactagaggaagtgattctgtaataaggaagggtgcagttaaatcaattcacataatgac
agagcgacggcaggggaacaagaaagtgacaaaggtctctggttttgaaagtttcctaat
ggatgctgaatcgttagcttcagcgctgcagaagaaatttgcttgcagtacctcagtggc
tgaattaccaggtaaaaaaggacatgaagtccttgttcagggtggtgtaattgatcatct
tgcaaaacatctgattgaccaatacggagttccaaagagatat-ttgaagtccttgacaa
aacgagga
>PAFTOL009247
------------------------------------------------------------
------------------------------------------------------------
------------------------------------------------------------
------------------------------------------------------------
------------------------------------------------------------
------------------------------------------------------------
------------------------------------------------------------
------------------------------------------------------------
------------------------------------------------------------
------------------------------------------------------------
------------------------------------------------------------
------------------------------------------------------------
------------------------------------------------------------
------------------------------------------------------------
------------------------------------------------------------
------------------------------------------------------------
------------------------------------------------------------
----------------------------agattattggaaatagaagagatctataaacc
tagcacccatgtcaatcccatttttgctgctgttggggctgacactggagga--------
------------------------------------------------------------
-------ttttacagtgcatcagaggc---------------cactgatatagtcttcac
gtatgttgagaaagagaaccttgttaaaccaactgacaaggcagtaggaggtgtggatgc
gacgtggtgtgatgctttgttcaagggagccattaagaaggggactgcttacccaactga
actacataaagaagactgaggcgcaacctttctaaagcgaatgcaagcc-----------
------------------------------------------------------------
------------------------------------------------------------
------------------------------------------------------------
------------------------------------------------------------
------------------------------------------------------------
--------
>PAFTOL009249
------------------------------------------------------------
------------------------------------------------------------
------------------------------------------------------------
------------------------------------------------------------
------------------------------------------------------------
------------------------------------------------------------
------------------------------------------------------------
------------------------------------------------------------
------------------------------------------------------------
------------------------------------------------------------
------------------------------------------------------------
------------------------------------------------------------
-------------------------------------------------tcgaatcatgt
tttaccttgtagaccttctggtg------------ttacccttgatatc----aaaaagt
cgtctttcaagaagttgtcaaagtggttgcaatctaaagcatctgctggatt--gatatc
ggtgaaggaagataaacacaaaaaggaagttgttctattttctgttgacaggaagcatgt
ggattatgtgtcctttaagcctgacaaaagacaacttgacaagaatgagcaagccaagga
tcaagctgttggtgaaggccaatcacaaagatcattggaaatagaagagatctataaacc
aaccacccacgtcaatcccatttttgctgctgttgcggctgatactggagga--------
------------------------------------------------------------
-------ttttacagtgcatcagaggc---------------cactgatatagtcttcat
gtatgttgagaaagagaaccttgttaaaccaactgacaaggcggtcgtagttttggatgc
gatattgtgtgatgctttgttcaagggagccattaagaagggaactgcttacccaactga
aatacataaaaaagacttaggcgcaatatttctaaatcgaatgcaagctcatcacaaggt
gactagaggaagtgattctgtaattaggaagggtgcagttaaatcaattcacataatgac
agagcgacggcaggggaacaagaaagtgacaaaggtctctggttttgaaagtttcctaat
ggatgctgaagcgttagcttcagagctgcagaagaaatttgcttgcagtacctcagtggc
tgaattaccaggtaaaaaaggacatgaagtccttgttcagggtggtgtaattgatcatct
tgcaaaacatctgattgaccaatacagagtcccaaagagatat-ttgaagtccttgacaa
aacgagga
>PAFTOL009251
------------------------------------------------------------
------------------------------------------------------------
------------------------------------------------------------
------------------------------------------------------------
------------------------------------------------------------
------------------------------------------------------------
------------------------------------------------------------
------------------------------------------------------------
------------------------------------------------------------
------------------------------------------------------------
------------------------------------------------------------
------------------------------------------------------------
------------------------------------------------------------
------------------------------------------------------------
-------------------------------------------------------atatc
rgtgaaggaagataaacataaaaaggaagttgttctattttctgttgataggaagcatgt
ggattatgtgtcctttaagcctgacaaaagacaacctgacaagaatgagcaaggcaagga
tcaagctgttggtgaaggccagtcacaaagattattggaaatagaagagatatataaacc
aagcacccacgtcaatcccatttttgctgctgttgcggctgatactggagga--------
------------------------------------------------------------
-------ttttacagtgcatcagaggc---------------cactgatatagtcttcat
gtatgttgagaaagagaaccttgttaaaccaactgacaaggcagtagtagttttggatgc
gatattgtgtgatgctttgttcaagggagccattaagaagggaactgcttacccaactga
aatacataaaaaagacttaggtgcaacatttctaaatcgaatgcaagctcatcacaaggt
gactagaggaagtgattctgtaataaggaagggtgcagttaaatcaattcacataatgac
agagcgacggcaggggaacaagaaagtgacaaaggtctctggttttgaaagtttcctaat
ggatgctgaatcgttagcttcagagctgcagaagaaatttgcttgcagtacctcagtggc
tgaattaccaggtaaaaaaggacatgaagtccttgttcagggtggtgtaattgatcatct
tgcaaaacatctgattgaccaatacggagtcccaaagagatat-ttgaagtccttgacaa
aacgagga
>PAFTOL009253
------------------------------------------------------------
------------------------------------------------------------
------------------------------------------------------------
------------------------------------------------------------
------------------------------------------------------------
------------------------------------------------------------
------------------------------------------------------------
------------------------------------------------------------
------------------------------------------------------------
------------------------------------------------------------
------------------------------------------------------------
------------------------------------------------------------
-------------------------------------------------tctaatcatgt
tttaccttgtagaccttccggtg------------ttacccttgatatc----aaaaagt
catctttcaagaagttgtcaaagtggttgcaatctaaagcatctgctggatt--gatatc
agtgaaggaagataaacataaaaaggaagtcgttctattttctgttsatcggaagcatgt
agattatgtgtcctttaagcctgacaaaagacaacatgagaagaatgagcaagccaaaga
tcaagctgttggtgaaggccaatcacaaagattattagaaatagaagagatctataaacc
aagcacccacgttaatcccatttttgccgctgttggggctgatactggagga--------
------------------------------------------------------------
-------ttttacagtgcgtcagaggc---------------cactgatatagtctttac
gtatgttgagacagagaaccttgttaagccaaccgacaaggcagtagtagttttgaatgc
aacattgtgtgatgctttgttcaagggagccattaagaagggagctgcttatccaactga
aatacataaaaaagacttgggcacaacgtttcttaatcgaatgcaggcccatcacaaggt
gactagaggaagtgactctgtaattaggaagggtgcagttaaatcaattcatataatgac
agagcgacggcaggggaataagaaagtgacaaaggtctctggttttgaaagtttcctaat
ggatgctgaatcgttggcttcagagttgcagaagaaatttgcatgcagtacctcagttgc
tgaattgccaggtaaaaaaggacatgaagtccttgttcagggtggtgtaattgatcatct
tgcaaaacatctgatagatcaatatggagtcccgaagagatacattgaagtccttgacaa
a-------
>PAFTOL009255
------------------------------------------------------------
------------------------------------------------------------
------------------------------------------------------------
------------------------------------------------------------
------------------------gtccctgatctcctgcccgctttcacattaaagg--
------gaggagaagtctctcgctttgtaattggaggagcagatttgatgttccctggc-
---atcagtatacctccagaaggatttccatcattttccgctggtgagccttggtcggtt
aaagtccctggcaatccagctcca------------------------------------
------------------------------------------------------------
------------------------------------------------------------
---------------attgcggtacagcactcactgacaactgaagatgtcgacatgctg
ctcgacagttgccttctacaagca-ttgcatacaacagtgaaggataaggatcttcccat
gcctgggagtacttt------------------------------atggtctaatcatgt
tttaccttgtagaccttctggtg------------ttacccttgatatc----aaaaagt
cgtctttcaagaagttgtcaaagtggttgcaatctaaagcatctgctggatt--grtatc
ggtgaaggaagataaacataaaaaggaagttgttctattttctgttgataggaagcatgt
ggattatgtgtcctttaagcctgataaaagacaacctgacaagaatgagcaagccaagga
tcaagctgttggtgaaggccaatcacaaagattattggaaatagaagagatctataaacc
aagcacccatgtcaatcccatttttactgctgttgcggctgaaactggagga--------
------------------------------------------------------------
-------ttttacagtgcatcagaggc---------------cactgatatagtcttcat
gtatgttgagaaagagaaccttgttaaatcaactgacaaggcagtagtagttttggatgc
gacattgtgtgatgctttgttcaagggagccattaagaagggaactgcttacccaactga
aatacataaaaaagacctaggcgcaacatttctaaatcggatgcaagcccatcacaaggt
gactagaggaagtgattctgtaattaggaagggtgcagttaaatcaattcatataatgac
agagcgacggcaggggaacaagaaagtgacaaaggtctctggttttgaaagtttcctaat
ggatgctgaatcgttagcttcagagctgcagaagaaatttgcttgcagtacctcagtggc
tgaattaccaggtaaaaaaggacatgaagtccttgttcagggtggcgtaattgatcatct
tgcaaaacatctgattgaccaatatggagtcccaaagagatat-ttgaagtccttgacaa
aacgagga
>PAFTOL009257
------------------------------------------------------------
------------------------------------------------------------
------------------------------------------------------------
------------------------------------------------------------
---gcagtttatgccctctggaaggtccctgatctcctgcccgctttcacattaaagg--
------gaggagaagtctctcgctttgtaattggaggagcagatttgatgttccctggc-
---atcagtatacctccagaaggatttccatcattttccgctggtgagccttggtcggtt
aaagtccctggcaatccagctccaattgcgg-----------------------------
------------------------------------------------------------
----------------------------------------------tagaggatatttcc
tctgctgatgtgcatactggtgaccagcactcactgacaactgaagatgtcgacatgctg
ctcgacaggtgccttctacaagcg-ttgcatacaacagtgaaggataaggatcttcccat
gcctgggagtacttt------------------------------awggtctaatcatgt
tttaccttgtagaccttctggtg------------ttacccttgatatc----aaaaagt
cgtcgttcaagaagttgtcaaagtggttgcaatctaaagcatctgctggatt--gatatc
ggtgaaggaagataaacataaaaaggaagttgttctattttctgttgataggaagcatgt
ggattatgtgtcctttaagcctgataaaagacaacctgacaagaatgagcaagccaagga
tcgagctgttggtgaaggccaatcacaaagattattggaaatagaagagatctataaacc
aagcacccatgtcaatcccatttttactgctgttgcggctgatactggagga--------
------------------------------------------------------------
-------ttttacagtgcatcagaggc---------------cactgatatagtcttcat
gtatgttgagaaagagaaccttgttaaaccaactgacaaggcagtagtagttttggatgc
gacattgtgtgatgctttgttcaagggagccattaagaagggaactgcttacccaactga
aatacataaaaaagacctaggcgcaacatttctaaatcggatgcaagcccatcacaaggt
gactagaggaagtgattctgtaattaggaagggtgcagttaaatcaattcatataatgac
agagcgacggcaggggaacaagaaagtgacaaaggtctctggttttgaaagtttcctaat
ggatgctgaatcgttagcttcagagctgcagaagaaatttgcttgcagtacctcagtggc
tgaattaccaggtaaaaaaggacatgaagtccttgttcagggtggcgtaattgatcatct
tgcaaaacatctgattgaccaatatggagtcccaaagagatat-ttgaagtccttgacaa
aacgagga
>PAFTOL009259
------------------------------------------------------------
------------------------------------------------------------
------------------------------------------------------------
------------------------------------------------------------
------------------------------------------------------------
------------------------------------------------------------
------------------------------------------------------------
------------------------------------------------------------
------------------------------------------------------------
------------------------------------------------------------
------------------------------------------------------------
------------------------------------------------------------
-------------------------------------------------tctaatcatgt
tttaccttgtagaccytctggtg------------ttacccttgatatc----aaaaagt
cgtctttcaagaagttgtcaaagtggttgcaatctaaagcatctactggatt--gatatc
ggtgaaggaagataaacataaaaaggaagttgttctattttctgttgataggaagcatgt
ggattatgtgtcctttaagcctgagaaaagacaacctgacaagaatgagcaagccaagga
tcaagctgttggtgaaggccaatcacaaagattattggaaatagaagagatctataaayc
aagcacccatgtcaatcccatttttgctgctgttgcggctgatactggagga--------
------------------------------------------------------------
-------ttttacagtgcatcagaggc---------------cactgatatagtctttat
gtatgttgagaaagagaaccttgttaaaccaactgacaaggcagtagtagttttggatgc
gacattgtgtgatgctttgttcaagggagccattaagaagggaactgcttacccaactga
aatacataaaaaagacttaggcgcaacatttctaaatcgaatgcaagcccatcacaaggt
gactagaggaagtgattctgtaattagaaagggtgcygttaaatcaattcatataatgac
agagcgacggcaggggaacaagaaagtgacaaaggtctctggttttgaaagtttcctaat
ggatgctgaatccttrgcttcagagctgcagaagaaatttgcttgcagtacctcagtggc
tgaattaccaggtaaaaaaggacatgaagtccttgttcagggtggtgtaattgatcatct
tgcaaaacatctgattgaccaatacggagtcccaaagagatat-ttgaagtccttgacaa
aacgagga
>PAFTOL009261
------------------------------------------------------------
------------------------------------------------------------
------------------------------------------------------------
------------------------------------------------------------
------------------------------------------------------------
------------------------------------------------------------
------------------------------------------------------------
------------------------------------------------------------
------------------------------------------------------------
------------------------------------------------------------
------------------------------------------------------------
------------------------------------------------------------
------------------------------------------------------------
------------------------------------------------------------
-------------------------------------------------------atatc
ggtgaaggaagataaacataaraaggaagttgttctattttctgttgataggaascatgt
ggattatgtgtcctttaagcctgacaaaagacagcctgacaagaatgagcaagccaagga
tcaagctgttggtgayrgccaatcacaaagattattggaaatagaagagatctataaacc
aagcayccatgtgaatccmatttttgctgctgttgcggctgatactggagga--------
------------------------------------------------------------
-------ttttacagtgcatcagaggc---------------cactgatatagtcttcat
gtatgttgagaaagagaaccttgttaaaccaacygacaaggcagtagtarttttggatgc
gacattgtgtgatgctttgttcaagggagccattaagaagggaactgcttacccaactga
aatacataaaaaagacttaggcgcaacatttctaaatcgaatgcaagcccatcacaaggt
gactagaggaagtgattctgtaattaggaagggtgcagttaaatcaattcatataatgac
agagcgacggcaggggaacaagaaagtgacaaaggtctctggttttgaaagtttcctgat
ggatgctgaatcgytagcttcagagctgcagaaraaatttgcttgcagtacctcagtggc
tgaattaccaggtaaaaaaggacatgaagtccttgttcagggtggtgtaattgatgatct
tgcaaaacatctgattgaccaatacggagtcccaaagagatat-ttgaagtccttgacaa
aacgagga
>PAFTOL009263
------------------------------------------------------------
------------------------------------------------------------
------------------------------------------------------------
------------------------------------------------------------
------------------------------------------------------------
------------------------------------------------------------
------------------------------------------------------------
------------------------------------------------------------
------------------------------------------------------------
------------------------------------------------gaggatatttcc
tctgctgatgtgcatactggtgaccagcactcgttgtcaaccgaagatgtcgacatgctg
cttgacaggtgccttctacaagca-ttgcatacaacagtgaaggataaggatcttcccat
gcctgggagtacttt------------------------------atggtctaatcatgt
tttaccttgtagaccttcyggtg------------ttacccttgatatc----aaaaagt
cgtctttcaagaagttgtcaaagtggttgcaatctaaagcatctgctggatt--gatatc
ggtgaaggaagataaacataaaaaggaagttgttctattttctgttgataggaagcatgt
ggattatgtgtcctttaagcctgacaaaagacaacctgacaagaatgagcaagccaagga
tcaagctgttggtgaaggccagtcacaaagattattggaaatagaagagatatataaacc
aagcacccacgtcaatcccatttttgctgctgttgcggctgatactggagga--------
------------------------------------------------------------
-------ttttacagtgcatcagaggc---------------cactgatatagtcttcat
gtatgttgagaaagagaaccttgttaaaccaactgacaaggcagtagtagttttggatgc
gatattgtgtgatgctttgttcaagggtgccattaagaagggaactgcttacccmactga
aatacataaaaaagacttgrgtgcaacgtttctaaatcgaatgcaagctcatcacaaggt
gactagaggaagtgattctgtaataaggaagggtgcagttaaatcaattcacataatgac
agagcgacggcaggggaacaagaaagtgacaaaggtctctggttttgaaagtttcctaat
ggatgctgamttgttagcttcagagytgcagaagaaatttgcttgcagtacctcagtggc
tgaattaccaggaaaaaaaggacatgaagtccttgtccagggtggtgtaattgatcatct
tgcaaaacatctgattgaccaatacggagtcccaaagagatat-ttgaagtccttgacaa
aacgagga
>PAFTOL009265
------------------------------------------------------------
------------------------------------------------------------
------------------------------------------------------------
------------------------------------------------------------
------------------------------------------------------------
------------------------------------------------------------
------------------------------------------------------------
------------------------------------------------------------
------------------------------------------------------------
------------------------------------------------------------
------------------------------------------------------------
------------------------------------------------------------
-------------------------------------------------tctaatcatgt
tttaccttgtagaccttctggtg------------ttacccttgatatc----aaaaagt
cgtctttcaagaagttgtcaaagtggttgcaatctaaagcatctgctggatt--gatatc
ggtgaaggaagataaacataaaaaggaagttgttctattttctgttgataggaagcatgt
ggattatgtgtcctttaagcctgacaaaagacaacctgacaagaatgagcaagccaagga
tcaagctgttggtgaaggccaatcacaaagattattggaaatagaagagatctataaacc
aagcacccacgtcaatcccatttttgctgctgttgcggctgatactggagga--------
------------------------------------------------------------
-------ttttacagtgcatcagaggc---------------cactgatatagycttcat
gtatgttgagaaagagaaccttgttaaaccaactgacaaggcartagtagttttggatgc
gatattgtgtgatgctttgttcaagggagccattaagaagggarctgcttacccaactga
aatacataaaaaagacttargygcaacatttctaaatcgaatgcaagctcatcacaaggt
gactagaggaagtgattctgtaattaggaagggtgcagttaaatcaattcacataatgac
rgagcgacggcaggggaacaagaaagtgacaaaggtctctggttttgaaagtttcctaat
cgatgctgaatcgttagcttcagagctgcagaagaaatttgcttgcagtacctcagtggc
tgaattaccaggtaaaaaaggacatgaagtccttgttcagggtggtgtaattgatcatct
tgcaaaacatctgattgaccaatacggagtcccaaagagatat-ttgaagtccttgacaa
aacgagga
>PAFTOL009267
------------------------------------------------------------
------------------------------------------------------------
------------------------------------------------------------
------------------------------------------------------------
------------------------------------------------------------
------------------------------------------------------------
------------------------------------------------------------
------------------------------------------------------------
------------------------------------------------------------
------------------------------------------------------------
------------------------------------------------------------
------------------------------------------------------------
-------------------------------------------------tctaaccatgt
tttaccttgtagacctgccggtg------------ttacccttgatatc----aaaaagt
catctttcaagaagttgtcaaagtggttgcaatctaaagcatctgctggatt--gatatc
ggtgaaggaagataaacataaaaaggaagttgttctattttctgttgatcggaagcatgt
agattatgtgtcctttaagcctgacaaaagacaacatgagaagaatgagcaagccaaaga
tctagctgctggtgaaggccaatcacaaagattattggaaatagaagagatctataaacc
aagcasccatgtcaatcccattttttctgctgttggggctgatactggagga--------
------------------------------------------------------------
-------ttttacagtgcatcrgaggc---------------cactgatatagtckttac
gtatgttgagaaagagaaccttgttaagccaactgacaaggcagtagtagttttggatgc
aacattgtgtgatgctttgtttaagggagccattaagaagggagcttcttacccaactga
aatacataaaaaagatttgggcacaacatttcttaatcggatgcaggcccatcacaaggt
gactagaggaagcgattctgtaattaggaagggtgcagttaaatcaattcatataatgac
agagcgacggmaggggaataagaaagtgacgaaggtttctggttttgaaagtttcctaat
ggatgctgaatcgttggcttcagagttgcagaagaaatttgcatgcagtacctcagttgc
tgaattgccaggtaaaaaaggacatgaagtccttgttcagggtggtgtaattgatcatct
tgcaaaacatctgatagrtcaatatggcgtccygaagagacatattgaagtccttgataa
a-------
>PAFTOL009269
------------------------------------------------------------
------------------------------------------------------------
------------------------------------------------------------
------------------------------------------------------------
------------------------------------------------------------
------------------------------------------------------------
------------------------------------------------------------
------------------------------------------------------------
------------------------------------------------------------
------------------------------------------------------------
---------------------------------------------------------ctg
cttgacaggtgccttctacaagca-ttgcatacaacagtgaaggataaggatcttcccrt
gcctgggagtacttt------------------------------atggtctaaccatgt
tttaccttgtagacctgccggtg------------ttacccttgatatc----aaaaagt
catctttcaagaagttgtcaaagtggttgcaatctaaagcatctgctggatt--grtatc
agtgaaggaagataaacataaaaaggaagttgttctattttctgttgatcggaagcatgt
agattatgtatcctttaagcctgacaaaagacaacatgagaagaatgagcaagccaaaga
tctagctggtggtgaaggccaatcacaaagattattggaaatagaagagatctataaacc
aagcacccatgtcaatcccattttttctgctgttggggctgatactggagga--------
------------------------------------------------------------
-------ttttacagtgcatcagaggc---------------cactgatatagtctttac
gtatgttgagaaagagaaccttgttaagccaactgacaaggcagtagtagttttggatgc
aacattgtgtgatgctttgtttaagggagccattaagaagggagcttcttacccaactga
aatacataaaaaagatttgggcacaacatttcttaatcgaatgcaggcccatcacaaggt
gactagaggaagcgattctgtaattaggaagggtgcagttaaatcaattcatataatgac
agagcgacggcaggggaataagaaagtgacaaaggtctctggttttgaaagtttcctaat
ggatgctgaatcgttggcttcagagttgcagaagaaatttgcatgcagtacctcagttgc
tgaattgccaggtaaaaaaggacatgaagtccttgttcagggtggtgtaattgatcatct
tgcaaaacatctgatagatcaatatggtgtcccraagaggcatattgaagtccttgataa
a-------
>PAFTOL009271
------------------------------------------------------------
------------------------------------------------------------
------------------------------------------------------------
------------------------------------------------------------
------------------------------------------------------------
------------------------------------------------------------
------------------------------------------------------------
------------------------------------------------------------
------------------------------------------------------------
------------------------------------------------------------
---------------actggtgaccagcactcattgtcaactgaagatgtcgacatgctg
ctcgacaggtgccttctacaagca-ttgcatacaacagtaaaggataaggatcttcccat
gcctgggagtacttt------------------------------atggtctaatcatgt
tttaccttgtagaccttctggtg------------ttacccttgatatc----aaaaagt
cgtcgttcaagaagttgtcaaagtggttgcaatctaaagcatctgctggatt--gatatc
ggtgaaggaagataaacataaaaaggaagttgttctattttctgttgataggaagcatgt
ggattatatgtcctttcagcctgacaaaagacaacctgacaagaatgagcaagccaagga
tcaagctgttggtgactgccaatcacaaagattattggaaatagaagagatctataaacc
aagcacccatgtcaaccccatttttgctgctgttgcagctgatactggagga--------
------------------------------------------------------------
-------ttttacagtgcatcggaggc---------------cactgatatagtcttcat
gtatgttgagaaagagaaccttgttaaaccaactgacaaggcagtagtagttttggatgc
gacattgtgtgatgctttgttcaagggagccattaagaagggaactgcttacccaactga
aatacataaaaaagacttaggcacaacatttctaaatcgaatgcaagcccatcacagggt
gaccagaggaagtgattctgtaattaggaagggtgcagttaaatcaattcatataatgac
agagcgacggcaggggaacaagaaagtgacaaaggtctctggttttgaaagtttcctaat
ggatgctgaatcgttagcttcagagctgcagaagaaatttgcttgcagtacctcagtggc
tgaattaccaggtaaaaaaggacatgaagtccttgttcagggtggtgtaattgatcatct
tgcaaaacatctgattgaccaatacggagtcccaaagagatat-ttgaagtccttgacaa
aacgagga
>PAFTOL009281
------------------------------------------------------------
------------------------------------------------------------
------------------------------------------------------------
------------------------------------------------------------
------------------------------------------------------------
------------------------------------------------------------
------------------------------------------------------------
------------------------------------------------------------
------------------------------------------------------------
------------------------------------------------------------
------------------------------------------------------------
------------------------------------------------------------
-------------------------------------------------tctagtcatgt
tttaccttgtagaccttctggtg------------ttacccttgatatc----aaaaagt
catctttcaagaagttgtcaaagtggttgcaatctaaagcatctgctggatt--gatatc
ggtgaaggaagataaacataaaaaggaagttgttctattttctgttgataggaagcatgc
ggattatgtgtccttcaagcctgacaaaagacaacctgacaagaatgagcaagccaagga
tcaagctgttggtgaaggccaatcacaaagattattggaaatagaagagatctataagcc
aagcacccatgtcaatcccatttttgctgctgttgcagctgatactggagga--------
------------------------------------------------------------
-------ttttacagtgcctcagaggc---------------cactgatatagtcttcat
gtatgttgagaaagagaaccttgttaaaccaactgataaggcagtaatagttttggatgc
gacattgtgtgatgctttgttcaagggagccattaagaagggaactgcatacccgactga
aatacataaaaaagacttaggcgcaacatttctaaatcgaatgcaagcccatcacaaggt
gactagaggaagtgattctgtaattaggaagggtgcagtaaaatcaattcatataatgac
cgagcgacggcaggggaacaagaaagtgacaaaggtctctggttttgaaagtttcctaat
ggatgctgaatcgttagcttcagagctgcagaagaaatttgcttgcagtacctcagtggc
tgaattgccaggtaaaaaaggacatgaagtccttgttcagggtggtgtaattgatcatct
tgcaaaacatctgattgaccaatacggagtcccaaagagagta-ttgaagtccttgacaa
aacgagga
>PAFTOL009283
------------------------------------------------------------
------------------------------------------------------------
------------------------------------------------------------
------------------------------------------------------------
------------------------------------------------------------
------------------------------------------------------------
------------------------------------------------------------
------------------------------------------------------------
------------------------------------------------------------
------------------------------------------------gaggatatttcc
tctgctgatgtgcatactgttgaccagcactcattgtcaactgaagatgttgacatgctg
ctcgacaggtgccttctgcaagca-ttgcatacaacagtgaaggataaggatcttcccat
gcctgggagtacttt------------------------------atggtctaatcatgt
tttaccttgtcgaccttctggtg------------ttacccttgatatc----aaaaagt
cgtctttcaagaagttgtcaaaatggttgcaatctaaagcatctgctggatt--gatatc
ggtgaaggaagataaacataaaaaggaagttgttctattttctgttgataggaagcatgt
ggattatgtgtccttcaagcctgagaaaagacaacctgacaagaatgagcaagccaagga
tcaagctgttggtgaaggccaatcacaacgattattggaaatagaagagatctataaacc
aagcacccacgtcaatcccatttttgctgctgttgcggctgatattggagga--------
------------------------------------------------------------
-------ttttacagtgcatcagaggc---------------cactgatatagtcttcat
gtatgttgagaaagagaaccttgttaaaccaactgacaaggcagtgatagttttggatgc
gacactgtgcgatgctttgttcaagggagccattaagaagggaactgcttacccaactga
aatacataaaaaagacttaggcgcaacatttctaaatcgaatgcaagcccatcacaaggt
gactagaggaagtgattctgtaattagaaagggtgcagctaagtcaattcatataatgac
agagcgacggcaggggaacaagaaagtgacaaaggtctctggttttgaaagtttcctaat
ggatgctgaatctttagcttcagagctgcagaagaaatttgcttgcagtacgtcagtggc
tgaattaccaggtaaaaaaggacatgaagtcctcgttcagggtggtgtaattgataatct
tgcaaaacatctgattgaccaatacggagtcccaaagagatat-ttgaagtccttgacaa
aacgagga
>PAFTOL009285
------------------------------------------------------------
------------------------------------------------------------
------------------------------------------------------------
------------------------------------------------------------
------------------------------------------------------------
------------------------------------------------------------
------------------------------------------------------------
------------------------------------------------------------
------------------------------------------------------------
------------------------------------------------------------
---------------------gatcggcactcgttgtcaaccgaagatattgatatgctg
cttgacaggtgccttctacaagca-ttgcatacaacagtgaaggataaggatcttcccat
gcctgggagtacttt------------------------------atggtctaaccatgt
tttaccttgtagacctgccggtg------------ttacccttgatatc----aaaaagt
catctttcaagaagttgtcaaagtggttgcaatctaaagcatctgctggatt--gatatc
ggtgaaggaagataaacataaaaaggaagttgttctattttctgttgatcggaagcatgt
agattatgtgtcctttaagcctgacaaaagacaacatgagaagaatgagccagccaaaga
tcaagctgctggtgaaggccaatcacaaagattattggaaatagaagagatctataaacc
aagcacccatgtcaatcccattttttctgctgttggggctgatactggagga--------
------------------------------------------------------------
-------ttttacagtgcatcagaggc---------------cactgatatagtctttac
gtatgttgagaaagagaaccttgttaagccaactgacaaggcagtagtagttttggatgc
aacattgtgtgatgctttgtttaagggagccattaagaagggagcttcttacccaactga
aatacataaaaaagatttgggcacaacatttcttaatcgaatgcaggcccatcacaaggt
gactagaggaagcgattctgtaattaggaagggttcagttaaatcaattcatataatgac
agagcgacggcaggggaataagaaagtgacaaaggtctctggttttgaaagtttcctaat
ggatgctgaatcattggcttcagagttgcagaagaaatttgcatgcagtacctcagttgc
tgaattgccaggtaaaaaaggacatgaagtccttgttcagggtggtgtaattgatcatct
tgcaaaacatctgatagatcaatatggcgtcccgaagagacatattgaagtccttgacaa
a-------
>PAFTOL009287
------------------------------------------------------------
------------------------------------------------------------
------------------------------------------------------------
------------------------------------------------------------
------------------------------------------------------------
------------------------------------------------------------
------------------------------------------------------------
------------------------------------------------------------
------------------------------------------------------------
------------------------------------------------gaggatatttcc
tctgctgatgtgcatactgttgaccagcactcattgtcaactgaagatgtcgacatgctg
ctcgacaggtgccttctgcaagca-ttgcatacaacagtgaaggataaggatcttcccat
gcctgggagtacttt------------------------------atggtctaatcatgt
tttaccttgtcgcccttctggtg------------ttacccttgatatc----aaaaagt
cgtctttcaagaagttgtcaaaatggttgcaatctaaagcatctgctggatt--gatatc
ggtgaaggaagataaacataaaaaggaagttgttctattttctgttgataggaagcatgt
ggattatgtgtcctttaagcctgagaaaagacaacctgasaagaatgagcaagccaagga
tcmagctgttggtgaaggccamtcacaaagattactggaaatagaagagatctataaacc
aagcacccatgtcaatcccatttttgctgctgttgcggctgatactggaggr--------
------------------------------------------------------------
-------ttttacagtgcatcagaggc---------------cactgatatagtcttcat
gtatgttgagaaagagaaccttgttaaaccaactgacaaggcagtagtagttttggatgc
gacattgtgcgatgctttgttcaagggagccattaagaagggaactgcttacccaactga
aatacataaaaaagacttaggcgcaacatttctaaatcgaatgcaagcccatcacaaggt
gactagaggaagtgattctgtaattagaaagggygcagttaaatcaattcayataatgac
agagcgaaggcaggggaacaagaaagtgacaaaggtctctgggtttgaaagtttcctaat
ggatgctgaatcgttagcttcagagctgcagaagaaatttgcttgcagtacctcagtggc
tgaattaccaggtaaaaaaggccatgaagtcctcgttcagggtggtgtaattgataatct
tgcaaaacatctgattgatcaatacggagtcccaaagagatat-ttgaagtccttgacaa
aacgagga
>PAFTOL009289
------------------------------------------------------------
------------------------------------------------------------
------------------------------------------------------------
------------------------------------------------------------
------------------------------------------------------------
------------------------------------------------------------
------------------------------------------------------------
------------------------------------------------------------
------------------------------------------------------------
------------------------------------------------------------
---------------------gaccagcactcattgtcaactgaagatgttgacatgctg
ctcgacaagtgccttctacaagca-ttgcatacaacagtgaaggataaggatcttcccat
gcctgggagtacttt------------------------------atggtctaatcatgt
tttaccttgtagaccttctggtg------------tcacccttgatatc----aaaaagt
cgtctttcaagaagttgtcaaagtggttgcaatctaaagcatctgctggatt--gatatc
ggtgaaggaagataaacataaaaaggaagttgttctattttctgttgataggaagcatgt
ggattatgtgtcctttaagcctgacaaaagacaacctgacaagaatgagcaggccaagga
tcaagctgttggtgaaggccaatcacaaagattattggaaatagaagagatctataaacc
aagcacccatgtcaatcccatttttgctgctgttgcggctgatactggggga--------
------------------------------------------------------------
-------ttttacagtgcatcagaggc---------------cactgatatagtcttcat
gtatgttgagaaagagaaccttgttaaaccaattgacaaggcagtagtagttttggatgc
aacgttgtgtgatgctttgttcaagggagccattaagaagggagctgcttacccaactga
aatacataaaaaagacttaggcgcaacatttctaaatcgaatgcaagcccatcacarggt
gactagaggaagtgattctgtaattaggaagggtgcagttaaatcaattcatataatgac
agagcgacggcaggggaacaagaaagtgacaaaggtctctggttttgaaagtttcctaat
ggatgctgaatcattagcttcagagctgcagaagaaatttgcttgcagtacctcagtggc
tgaattaccaggtaaaaaaggacatgaaatccttgttcagggtggtgtaattgatcatct
tgcaaaacatctgattgaccaatacggcatcccgaagagatatattgaagtccttgacaa
a-------
>PAFTOL009291
------------------------------------------------------------
------------------------------------------------------------
------------------------------------------------------------
------------------------------------------------------------
------------------------------------------------------------
------------------------------------------------------------
------------------------------------------------------------
------------------------------------------------------------
------------------------------------------------------------
------------------------------------------------------------
------------------------------------------------------------
------------------------------------------------------------
-------------------------------------------------tctaatcatgt
tttaccttgtcgaccttctggtg------------ttacccttgatatc----aaaaagt
cgtctttcaagaagttgtcaaaatggttgcaatctaaagcatctgctggatt--gatatc
ggtgaaggaagataaacataaaaaggaagttrttctattttctgttgataggaagcaygt
ggattatgtgtcctttaagcctgagaaaagacaacctgacaagaatgagcaagccaagga
tcaagctgttggtgaaggccaatcacaaagmttactggaaatagaagagatctataaacc
aagcacccatgtcaatcccatttttgctgctgttgcggctgatactggaggr--------
------------------------------------------------------------
-------ttttayagtgcatcagaggc---------------cactgatatagtcttcat
gtatgttgagaaagagaaccttgttaaaccaactgacaaggcagtrgtagttttggatgc
gacattgtgcgatgctttgttcaagggagccrttaagaagggaactgcttacccaactga
aatacataaaaaagacttaggygcaacatttctaaatcgaatgcaagcccatcacaaggt
gactagaggaagtgattctgtaattagaaagggygcagttaaatcaattcatataatgac
agagcgmaggcaggggaacaagaaagtgacaaaggtctctggktttgaaagtttcctaat
ggatgctgaatcgttagcttcagagctgcagaagaaatttgcttgcagtacctcagtggc
tgaattaccaggtaaaaaaggmcatgaagtcctygttcagggtggtgtaattgatmatct
tgcaaaacatctgattgaycaatayggagtcccaaagagatatattgaagtccttgacag
a-------
>PAFTOL009293
------------------------------------------------------------
------------------------------------------------------------
------------------------------------------------------------
------------------------------------------------------------
------------------------------------------------------------
------------------------------------------------------------
------------------------------------------------------------
------------------------------------------------------------
------------------------------------------------------------
------------------------------------------------------------
------------------------------------------------------------
------------------------------------------------------------
-------------------------------------------------tctaatcatgt
tttaccttgtcgaccttctggtg------------ttacccttgatatc----aaaaagt
cgtctttcaagaagttgtcaaaatggttgcaatctaaagcatctgctggatt--gatatc
ggtgaaggaagataaacataaaaaggaagttgttctattttckgttgataggaagcatgt
ggattatgtgtccttcaagcctgagaaaagrcaacctgacaagaatgagcaagccragga
tcaagcygttggtgaaggccaatcacaacgattattggaaatagaagagatctataaacc
aagcacccacgtcaatcccatttttgctgctgttgcggctgatattggagga--------
------------------------------------------------------------
-------ttttacagtgcatcagaggc---------------cactratatagtcttcat
gtatgttgagaaagagaaccttgttaaaccaactgacaaggcagtgrtagttttggatgc
gacactgtgcgatgctttgttcaagggagccattaagaagggarctgcttacccaactga
aatacataaaaaagacttaggygcaacatttctaaatcgaatgcaagcccatcacaaggt
gactagaggaagtgattctgtaattmgaaagggygcagttaagtcaattcatataatgac
agagcgacggcaggggaacaagaaagtgacaaaggtctctggttttgaaagtttcctaat
ggatgctgaatctttagcttcagagytgcagaagaaatttgcttgcagtacgtcagtggc
tgaattaccaggtaaaaaaggacatgaagtcctcgtycagggtggtgtaattgataatct
tgcaaaacatctgattgaccaatacggagtcccaaagagatat-ttgaagtccttgacaa
aacgagga
>PAFTOL009295
------------------------------------------------------------
------------------------------------------------------------
------------------------------------------------------------
------------------------------------------------------------
------------------------------------------------------------
------------------------------------------------------------
------------------------------------------------------------
------------------------------------------------------------
------------------------------------------------------------
------------------------------------------------------------
------------------------------------------------------------
------------------------------------------------------------
-------------------------------------------------tctaatcatgt
tttaccttgtcgaccttctggtg------------ttacccttgatatc----aaaaagt
cgtctttcaagaagttgtcaaaatggttgcaatctaaagcatctgctggatt--gatatc
ggtgaaggaagataaacataaaaaggaagttgttctattttctgttgataggaagcatgt
ggattatgtgtccttcaagcctgagaaaagacaaactgacaagaatgagcaagccaagga
tcaagctgttggtgaaggccaatcacaacgattattggaaatagaagagatctataaacc
aagcacccacgtcaatcccatttttgctgctgttgcggctgatattggagga--------
------------------------------------------------------------
-------ttttacagtgcatcagaggc---------------cactgatatagtcttcat
gtatgttgagaaagagaaccttgttaaaccaactgacaaggcagtgatagttttggatgc
gacactgtgcgatgctttgttcaagggagccattaagaagggaactgcttacccaactga
aatacataaaaaagacttaggcgyaacatttctaaatcgaatgcaagcccatcacaaggt
gactagaggaagtgattctgtaattagaaagggtgcagttaagtcaattcatataatgac
agagcgacggcaggggaacaagaaagtgacaaaggtctctggttttgaaagtttcctaat
ggatgctgaatckttagcttcrgagctgcagaagaaatttgcttgcagtacgtcrgtggc
tgaattaccaggtaaaaaaggacatgaagtcctcgttcagggtggtgtaattgataatct
tgcaaaacatctgattgaccaatacggagtcccaaagagatat-ttgaagtccttgacaa
aacgagga
>PAFTOL009297
------------------------------------------------------------
------------------------------------------------------------
------------------------------------------------------------
------------------------------------------------------------
------------------------------------------------------------
------------------------------------------------------------
------------------------------------------------------------
------------------------------------------------------------
------------------------------------------------------------
------------------------------------------------------------
------------------------------------------------------------
------------------------------------------------------------
-------------------------------------------------tctaatcatgt
tttaccttgtagaccttctggtg------------ttacccttgatatc----aaaaagt
cgtctttcaagaagttgtcaaagtggttgcaatctaaagcatctactggatw--gatatc
ggtgaaggaagataaacataaaaaggaagctgttctattttctgttgataggaagcatgt
ggattatgtgtcctttaagcctgacaaaagacaacctgacaagaatgagcaagctaagga
tcaagctgttggtgaaggccaatcacaaagattattggaaatagaagagatctataaacc
ttgcacccatgtcaatcccatttttgctgctgttgcggctgatactggagaa--------
------------------------------------------------------------
-------ttttacagtgcatcagaggc---------------cactgatatagtctttat
gtatgttgagaaagagaaccttgttaaaccaactgacaaggcagtagtagttttcgatgc
gacattgtgtgatgctttgttcaagggagccattaagaagggaactgcttacccaactga
aatacrtaaaaaagacttaggcgcaacatttctaaatcgaatgcaagcccatcacaaggt
gactagaggaagtgattctgtaattagaaagggtgctgttaaatcaattcatataatgac
agagcgacggcaggggaacaagaaagtgacaaaggtctctggttttgaatgtttcctaat
ggatgctgaatccttagcttcagagctgcagaagaaatttgcttgcagtacctcagtggc
tgaattaccaggtaaaaaaggacatgaagtccttgttcagggtggtgtaattgatcatct
tgcaaaacatctgattgaccaatacggagtcccaaagagatat-ttgaagtccttgacaa
aacgagga
>PAFTOL009299
------------------------------------------------------------
------------------------------------------------------------
------------------------------------------------------------
------------------------------------------------------------
------------------------------------------------------------
------------------------------------------------------------
------------------------------------------------------------
------------------------------------------------------------
------------------------------------------------------------
------------------------------------------------------------
---------------actggtgaccagcactcgttgtcaaccgaagatctcgacatgctg
cttgacaggtgccttctacaagca-ttgcatacaacagtgaaggatgaggatcttcccat
gcctgggagtacttt------------------------------atggtctaatcatgt
tttaccttgtagaccttctggtg------------ttacccttgatatc----aaaaagt
cgtctttcaagaagttgtcaaagtggttgcaatctaaagcatctgctggatt--gatatc
ggcgaaggaagataaacataaaaaggaagttgttctattttctgttgataggaagcatgt
ggattatgtgtcctttaagcctgacaaaagacgacctgacaagaatgagcaagccaagga
tcaagctgttggtgaaggccagtcacaaagattattggaaatagaagagatatataaacc
aagcacccacgtcaatcccatttttgctgctgttgcggctgatactggagga--------
------------------------------------------------------------
-------ttttacagtgcatcagaggc---------------cactgatatagtcttcat
gtatgttgagaaagagaaccttgttaaaccaactgacaaggcagtagtagttttggatgc
gatattgtgtgatgctttgttcaagggagccattaagaagggaactgcttacccaactga
aatacataaaaaagacttaggtgcaacatttctaaatcgaatgcaagctcatcacaaggt
gactagaggaagtgattctgtaataaggaagggtgcagttaaatcaattcacataatgac
agagcgacggcaggggaacaagaaagtgacaaaggtctctggttttgaaagtttcctaat
ggatgctgaatcgttagcttcagagctgcagaagaaatttgcttgcagtacctcagtggc
tgaattaccaggtaaaaaaggacatgaagtccttgttcagggtgctgtaattgatcatct
tgcaaaacatctgattgaccaatatggagtcccaaagagatat-ttgaagtccttgacaa
aacgagga
>PAFTOL009301
------------------------------------------------------------
------------------------------------------------------------
------------------------------------------------------------
------------------------------------------------------------
------------------------------------------------------------
------------------------------------------------------------
------------------------------------------------------------
------------------------------------------------------------
------------------------------------------------------------
------------------------------------------------------------
------------------------------------------------------------
------------------------------------------------------------
------------------------------------------------------------
------------------------------------------------------------
-------------------------------------------------------atatc
ggtgaaggaagataaacataaaaaggaagttgttctattttctgttgataggaagcatgt
ggattatgtgtcctttaagcctgacaaaagacaacctgacaagaatgagcaagccaagga
tcaagctgttggtgaaggccaatcacaaagattattggaaatggaagagatctataaacc
aagcatccacgtcaatcccatttttgctgctgttgcggctgatactggagga--------
------------------------------------------------------------
-------ttttacagtgcatcagaggc---------------cactgatatagtcttcat
gtatgttgagaaagagaaccttgttaaaccaactgacaaggcagtagtagttttggatgc
gatattgtgtgatgctttgttcaagggagccattaagaagggaactgcttacccaactga
aatacataaaaaagacttaggcgcaacatttctaaatcgaatgcaagctcatcacaaggt
gactagaggaagtgattctgtaattaggaagggtgcagttaaatcaattcacataatgac
agagcgacggcaggggaacaagaaagtgacaaaggtctctggttttgaaagtttcctaat
ggatgctgaatcgttagcttcagagctgcagaagaaatttgcttgcagcacctcagtggc
tgaattaccaggtaaaaaaggacatgaagtccttgttcagggtggtgtaattgatcatct
tgcaaaacatctgattgaccaatacggagtcccaaagagatat-ttgaagtccttgacaa
aacgagga
>PAFTOL009303
------------------------------------------------------------
------------------------------------------------------------
------------------------------------------------------------
------------------------------------------------------------
------------------------------------------------------------
------------------------------------------------------------
------------------------------------------------------------
------------------------------------------------------------
------------------------------------------------------------
------------------------------------------------------------
------------------------------------------------------------
------------------------------------------------------------
-------------------------------------------------tctaatcatgt
tttaccttgtagaccttctggtg------------ttacccttgatatc----aaaaagt
cgtctttcaagaagttgtcaaagtggttgcaatctaaagcatctgctggatt--gatatc
ggtgaaggaagataaacataaaaaggaagttgttctattttctgttgataggaagcatgt
ggattttgtgtcctttaagcctgacaaaagacaacctgacaagaatgagcaagccaagga
tcaagctgttggtgaaggccaatcacgaagattattggaaatagaagagatctataaacc
aagcacccacatcaatcccatttttgctgctgttgcggctgatactggagga--------
------------------------------------------------------------
-------ttttacagtgcatcagaggccactgatatagtctwcactgatatagtcttcat
gtatgttgagaaagagaaccttgttaaaccaactgacaaggcagtagtagttttggatgc
gatattgtgtgatgctttgttcaagggagccattaagaagggaactgcttacccaactga
aatacataaaaaagacttaggtgcaacatttctaaatcgaatgcaagctcatcacaaggt
gactagaggaagtgattctgtaattaggaagggtgcagttaaatcaattcacataatgac
agagcgacggcaggggaacaagaaagtgacwaaggtctctggttttgaaagtttcctaat
ggatgctgaatcgttagcttcagagctgcagaagaaatttgcttgcagtacctctgtggc
t-----------------------------------------------------------
------------------------------------------------------------
--------
>PAFTOL009311
------------------------------------------------------------
------------------------------------------------------------
------------------------------------------------------------
------------------------------------------------------------
------------------------------------------------------------
------------------------------------------------------------
------------------------------------------------------------
------------------------------------------------------------
------------------------------------------------------------
------------------------------------------------------------
------------------------------------------gaagatgtggacatgctt
ctcgacaggtgccttctacaagca-ttgcacacaacagtgaaggataaggatcttcccat
gcctgggagtactct------------------------------atggtctaatcacgt
tttaccttgtagaccttctggtg------------ttacccttgatatc----aaaaagt
catctttcaagaagttgtcaaagtggttgcaatctaaagcgtctgctggatt--gatatc
ggtgaaggaagataaacataaaaaggaagtagttctattttctgttgaccggaaacatgt
agattatgtgtccttcaagcccgacaaaagacaacctgacaagaatgagcaagccaagga
tcaagctgttggtgaaggtcgatcacaaagattattggaaattgaagagatctacaaacc
aagtatccatgtcaaccccatttttactgctgtaggggctgacgctggagga--------
------------------------------------------------------------
-------tatttcagcgcatcagaagc---------------cactagtatagtcttcat
gtatgttgagaaagagaatctcgttaagccaactgacaaggctgtgatagtcttggatgc
gacattgtgtgatgctttgttcaagggagccattaaaaagggagcagcttacccaactga
aatacacaagaaagatttaggggcgacattcctaaaccgaatgcaagcccatcataaggt
gactaggggaagtgattctgtaattaggaagggcgcagttaaatcaattcaaataatgac
agagcgaaggcaggggaacaagaaagtgacaaaggtctcaggttttgaaagttttcttat
ggatgcagaatctttggcgtcagaactgcagaagaaatttgcgtgcagtacctcagtggc
tgaattaccaggtaaaaaaggtcatgaagttcttgttcagggtggtgtaattgatcatct
tgcaaaacatctgattgatcaatatggagtcccgaagaggcatattgaagtactcgacaa
aaca----
>PAFTOL009313
------------------------------------------------------------
------------------------------------------------------------
------------------------------------------------------------
------------------------------------------------------------
---gcagtttatgctctctggaaggtccctgatctcctgcctgcgttcactctgaagg--
------gaggagaggtctctcgctttgtaattggaggagcagatttgatgttccctggc-
---atcagcattcctccagaaggacttccatcgtttactgccggggaaccatgggcagta
aaggttcctggtaatccagctccaattgcggttggagcaacaactgtgagtagttctgaa
gcactgaaagctggcctccgtggaaaggctttgagaataacgcactattatcgtgactcc
ctctggcaagtataggtggctatggagttgggtggcctgaatgtaacggaggattctgtc
tctggtgacttgcatactgagaaccagttccagttgtccaccgaagatgtggacatgctg
ctggacaggtgccttctacaagca-ttgcatacaacagtgaaggataaggatcttcccat
gccagggagtacttt------------------------------atggtctaatcatgt
tttaccttgtagaccttctggyg------------ytacacttgatatt----aaaaaat
catctttcaagaagttgtcaaaatggttgcaatctaaagcatctgctggatt--gatttc
agtgaaggaggataaacataaaaaggaagttgtactattttctgttgatcggaagcacgt
agattatgtgtccttcaagcctgacaaaagacaacctgataagrttgagcaaaccaagga
tcaarctrctggtgaaggtcaatcgcaaagatyattggaaatagaagagatctataaacc
aagcacccatgtcaaccctatttttgctgctgttggggctgatacggsggga--------
------------------------------------------------------------
-------tttttcagcgcatcagaggc---------------cacggctrtagttttcat
gtatgttgagaaagagaatctcgttaagccaactgacaagggggtggtagtcttggatgc
gacgttgtgtgatgctttattcaagggggccattaagaaaggaacagcttacccatctga
aatacataagaaagatttaggggcaacatttttaaatcgaatgcaagcccatcataaagt
gaccagaggaagtgattctgtagtcaggaagggcaccrttaaatcaattcagatattgac
agagagaaggcaggggaacaagaaagtgacaaaggtctctggttttgaaagttttcttat
ggatgctgagtcattggcgtcagagcttcagaagaaatttgcatgcagtacctcagtggc
tgaattwccaggtaaaaaaggacatgaagttcttattcaaggtggtgtaattgatcatct
tgcgaagcatctgattgatcaatatggagtcccgaagagatatattgaagtscttgataa
a-------
>PAFTOL009315
------------------------------------------------------------
------------------------------------------------------------
------------------------------------------------------------
------------------------------------------------------------
------------------------------------------------------------
--------------------------gtaattggaggggcggatttgatgttccctggt-
---atcagtatrcctccagaaggatttccatcatttgctgctggggaascatgggcagta
aaagttcctggcaatccagctyctattgcagttggagcaaccactgtgagtag-------
------------------------------------------------------------
------------------------------------------------------------
------------------------------------------------------------
------------------------------------------------------------
------------------------------------------------------------
---------------ttctgaag------------ctatcattgatgcc-----------
------------------------------aatctatccaaaatgttaag----aatatc
ggtgaaggaagacaaacataaaaaggaagttgttcttttttctgtcgatcggaagcacat
agagtacatctccttcaagcctgacaaaagacaaccggagaagaatgagcaaactaagga
taaagctgttgctgaaggccggtcaccaagattattggaaatagaagagatctataaacc
aagcattcatgtcaaccccatttttgttgctgttggggctgatackggagga--------
------------------------------------------------------------
-------tattacagtgcatcagaggc---------------cactgatatagtcttcat
gtatgttgagaaagagaatcttgtgaaaccaactgacaaagcaaaagtagttttggatgc
aacattgtgtgatgctttgtttaagggagccattaaaaagggagcggcttacccaagtga
aatacataaaaaagacttaggagcaacatttctaaatcgaatgcaagcccaccacaaggt
gactagaggaagtgattctgttattaggaagggcgcagttaagtcaatccatataatgac
agagagamggcaggggaacaagaaagtgacaaaggtctctggttttgaaagttttctgat
ggatgctgaatcgttggcgtcagagctgcagaagaaatttgcatgcagtacctcagtggc
tgaattaccaggt-----------------------------------------------
------------------------------------------------------------
--------
>PAFTOL009319
------------------------------------------------------------
------------------------------------------------------------
------------------------------------------------------------
------------------------------------------------------------
------------------------------------------------------------
------------------------------------------------------------
------------------------------------------------------------
------------------------------------------------------------
------------------------------------------------------------
------------------------------------------------------------
------------------------------------------------------------
------------------------------------------------------------
-------------------------------------------------tctaatcatgt
tttgccttgtagaccttctggtg------------ttacccttgatgtc----aaaaagt
cgtctttcaagaaattgtcaaagtggttgcagtctaaggcatctgctggatt--gatttc
agtgaaggaagacaaacataaaaaggaagttgttcttttttctatcgatcggaagcacac
agattacatatccttcaagcctgacaaaagacaatcggagaagaatgagcaaactaagga
tcaagctgttgctgaaggccgttcaccaagattattggaaatggaagagatctataaacc
aagcattcatgtcaaccccatctttgctgctgttgaggttgatactggagga--------
------------------------------------------------------------
-------tattacagtgcatcagaggc---------------cactgatgttgtcttcat
gtatgtcgagaaagagaatcttgtgaaaccgactgaaaaagcaaaagtagttttggatgc
aacattgtgtgatgctttgttcaagggatcaattaaaaagggagcagcttaccctactga
aatacataaaaaagacttaggagcaacgtttctaagtcgaatgcaaccccatcacaaggt
gactagaggaaatgattctgtaattaggaagggtgctgttaagtcaattcatataatgac
agagagacggcaggggaacaagaaagtgactaaggtctctggttttgaaagtttcctgat
ggatgctgaatcattggcgtcagagctgcagaagaaatttgcatgcagtacctcagtggc
tgaattamcaggtaaaaaaggacatgaagtcctcgttcagggtggtgtaattgatcatct
tgcaagacatctaattgatcaatatggagttccgaagagatatattgaggtccttgacaa
a-------
>PAFTOL009321
------------------------------------------------------------
------------------------------------------------------------
------------------------------------------------------------
------------------------------------------------------------
---gcagtctatgctctctggacggtccctgatctcctgcccgctttcatactaaagg--
------gaggagaagtctctcggtttgtaattggaggagcagatttgatgttccctggc-
---atcagtatacctccagaaggatttccatcatttgctgctggggaaccatgggcagta
aaagttcctggcaatccagctcccattgcagttggagcaaccactgtgagtagttctgaa
gcaatgaaagctgggttacgtggaaaagctttgagaataacacactattaccgtgactca
ctctggca----------------------------------------------------
------------------------------------------------------------
------------------------------------agtgaaggataaggatcttcgcat
gcctgggagtacttt------------------------------atggtctaatcatgt
tttaccttgtagaccttctggtg------------ttacccttgatatt----aaaaagt
catctttcaagaagttgtcaaagtggttgcaatctaaggcgtctgctggatt--gatatc
ggtgaaggaagacaaacataaaaaggaagttgttcttttttctgttgatcggaagcatgt
agattacatctccttcaagcctgacaaaagacagccggagaagaatgagcaaaccaagga
gcaagccgttgctgaaggccgttcacaaagattattagaaatagaagagatctataaacc
gagcacccatgtcaaccccatttttgctgctgttggggctgatactggagga--------
------------------------------------------------------------
-------tattacagtgcatcagaggc---------------cactgatatagtctttat
gtatgttgagaaagagaatcttgtgaaatcgactgacaaagcaatggtagttttggatgc
gacattgtgtgatgctttgttcaagggagcgataaaaaagggaactgcttacccaactgc
aatacataaaaaagacttgggaggaacgtttctaagtcgaatgcaagcccatcacaaggt
gactagaggaagtgattctgtaataaggaagggcggcgttaagtcaattcatataatgac
ggagaggcggcaggggaacaagaaggtgacaaaggtctctggttttgaaagttttctaat
ggatgctgaatcattggcgtcggagctgcagaagaaatttgcatgcagtacttcagtggc
tgaattaccgggtaaaaaaggacatgaagtccttgttcagggtggcgtaattgacaatct
tgcaagacatctaattgatcaatatggagtgccgaagagatatatcgaggtccttgacaa
a-------
>PAFTOL013501
------------------------------------------------------------
------------------------------------------------------------
------------------------------------------------------------
------------------------------------------------------------
------------------------------------------------------------
------------------------------------------------------------
------------------------------------------------------------
------------------------------------------------------------
------------------------------------------------------------
------------------------------------------------------------
------------------------------------------------------------
------------------------------------------------------------
-------------------------------------------------tctaatcatgt
tttaccttgtcgaccttctggtg------------ttacccttgatatc----aaaaagt
cgtctttcaagaagttgtcaaaatggttgcaatctaaagcatctgctggatt--gatatc
ggtgaaggaagataaacataaraaggaagttgttctattttctgttgataggaagcatgt
ggattatgtgtccttcaagcctgaraaaagacaacctgacaagaatgagcaagccaagga
tcawgctgttggtgaaggccaatcacaaagattattggaaatagaagagatctataaacc
aagcacccatgtcaatcccatttttgctgctgttgcagctgatattggagga--------
------------------------------------------------------------
-------ttttacagtgcatcagagrc---------------cactgatatagtctttat
gtatgttgagaaagagaaccttgttaaaccaactgacaaggcagtagtagtkttggatgc
gacactgtgcgatgctttgttcaagggagccattaagaagggaactgcttacccaactga
aatacataaaaaagayttaggcgyaacatttytaaatcgaatgcaagcccatcacaaggt
gactagaggaagtgattctgtaattagaaagggtgcagttaagtcaattcatataatgac
agagcgacggcaggggaacaagaaagtgacaaaggtctctggttttgaaagtttcctaat
ggatgctgartcgttagcttcagagctgcagaagaaatttgcttgcagtacgtcagtggc
tgaattaccaggtaaaaaaggacatgaagtcctygttcagggkggtgtaattgatmatct
tgcaaaacatctgattgaccaatacggagtcccaaagagatat-ttgaagtccttgacaa
aacgagga
>SRR5036296
------------------------------------------------------------
------------------------------------------------------------
---------------gtggatatcactgttgctaagttccagaaccgagtccttgtatat
ggggtggaaggtggctttcctatgttctttgataccgatggacgaggatcagacatatac
cccacagtttatgccctctggaaggtccctgatctcctgcccgctttcacattaaagg--
------gaggagaagtctctcgctttgtaattggaggagcagatttgatgttccctggc-
---atcagtatacctccagaaggatttccatcattttccgctggggagccttggtcggtt
aaagtccctggcaatccagctccaattgcggttggagcgaccactgtgagtagttctgaa
gcaatgaaagctgggttacgtggaaaagctttgagaataacacactactaccgtgactcg
ctctgggaatctgttgaaggtcgtttcgtgcctaatcctggtttcttggaggatgtcgtc
tttgctgac---ccttccggtgaccagcactcgttgtcaaccgaagatgtcgacatgctg
cttgacaggtgccttctacaagca-ttgcatacaacagtgaaggataaggatcttcccat
gcctgggagtacttt------------------------------atggtctaatcatgt
tttaccttgtagaccttctggtg------------ttacccttgatatc----aaaaagt
cgtctttcaagaagttgtcaaagtggttgcaatctaaagcatctgctggatt--gatatc
ggtgaaggaagataaacataaaaaggaagttgttctattttctgttgatgggaagcatgt
ggattatgtgtcctttaagcctgacaaaagacaacctgacaagaatgagcaagccaagga
tcaagctgttggtgaaggccagtcacaaagattattggaaatagaagagatatataaacc
aagcacccacgtcaatcccatttttgctgctgttgcggctgatactggagga--------
------------------------------------------------------------
-------ttttacggtgcatcagaggc---------------cactgatatagtcttcat
gtatgttgagaaagagaaccttgttaaagcaactgacaaggcagtagtagttttggatgc
gatattgtgtgatgctttgttcaagggagccattaagaagggaactgcttacccaactga
aatacataaaaaagacctaggtgcaacatttctaaatcgaatgcaagctcatcacaaggt
gactagaggaagtgattctgtaataaggaagggtgcagttaaatcaattcacataatgac
agagcgacggcaggggaacaagaaagtgacaaaggtctctggttttgaaagtttcctaat
ggatgctgaatcgttagcttcagagctgcagaagaaatttgcttgcagtacctcagtggc
tgaattaccaggtaaaaaaggacatgaaatccttgttcagggtggtgtaattgatcatct
tgcaagacatctgattgaccaatacggagttccaaagagatat-ttgaagtccttgacaa
aacgagga
>SRR5137211
atgttcaagaaggcggtcgaagcgaagtcgcttcagagattatcaggcgcagacaagaag
aagttgagaagagctgtcaaagagaagtttcccagagcttctgatgccgatattgatacc
cttctccctcctaaggtggatatcactgttgctaagttccagaaccgagtccttgtatat
ggggtggaaggtggctttcctatgttctttgataccgatggacgaggatcagacatatac
cccacagtttatgccctctggaaggtccctgatctcctgcccgctttcacattaaagg--
------gaggagaagtctctcgctttgtaattggaggagcagatttgatgttccctggc-
---atcagtatacctccagaaggatttccatcattttccgctggggagccttggtcggtt
aaagtccctggcaatccagctccaattgcggttggagcaaccactgtgagtagttctgaa
gcaatgaaagctgggttacgtggaaaagctttgagaataacacactactaccgtgactcg
ctctgggaatctgttgaaggtcgtttcgtgcctaatcctggtttcttggaggatgtcgtc
tttgctgac---ccttccggtgaccagcactccttgtcaaccgaagatgtcgacatgctg
cttgacaggtgccttctacaagca-ttgcatacaacagtgaaggataaggatcttcccat
gcctgggagtacttt------------------------------atggtctaatcatgt
tttaccttgtagaccttctggtg------------ttacccttgatatc----aaaaagt
cgtctttcaagaagttgtcaaagtggttgcaatctaaagcatctactggatt--gatatc
ggtgaaggaagataaacataaaaaggaagttgttctattttctgttgataggaagcatgt
ggattatgtgtcctttaagcctgacaaaagacaacctgacaagaatgagcaagccaagga
tcaagctgttggtgaaggccagtcatcaagattattggaaatagaagagatatataaacc
aagcacccacgtcaatcccatttttgctgctgttgcggctgatactggagga--------
------------------------------------------------------------
-------ttttacagtgcatcagaggc---------------cactgatatagtcttcat
gtatgttgagaaagagaaccttgttaaaccaactgacaaggcagtagtagttttggatgc
gatattgtgtgatgctttgttcaagggagccattaagaagggaactgcttacccaactga
aatacataaaaaagacttaggtgcaacgtttctaaatcgcatgcaagctcatcacaaggt
gactagaggaagtgattctgtaataaggaagggtgcagttaaatcaattcacataatgac
agagcgacggcaggggaacaagaaagtgacaaaggtctctggttttgaaagtttcctaat
ggatgctgaatcgttagcttcagcgctgcagaagaaatttgcttgcagtacctcagtggc
tgaattaccaggtaaaaaaggacatgaagtccttgttcagggtggtgtaattgatcatct
tgcaaaacatctgattgaccaatacggagttccaaagagatat-ttgaagtccttgacaa
aacgagga
>SRR5137212
------------------------------------------------------------
------------------------------------------------------------
---------------gcggagatcactgttgctaagttccagaatcgagtccttgtatat
ggggtggaaggtggcttcccaatgttctttgatactgatggacgaggatcagatatatac
cccacagtttatgctctttggaaggtccctgatctcctgcccgctttcacactaaagg--
------gaggagaagtctctcgctttgtaattggaggagcagatttgatgttcccgggc-
---atcagtatatctccagaaggatttccatcattttccgctggggaaccttggtcggta
aaagttcctggcaatccagctccaattgcggttggagcaaccactgtcagtagttctgaa
gcaatgaaagctgggttacgtggaaaagctttgagaataacacactattaccgtgactca
ctgtgggaatctgttgaaggccgtttcgtgcctaatgctggtttcttggaagatgtcgtc
tttgctgat---ccttcctcaatttcgcactcattgtcaaccgaagatgtcgacatgctg
ctcgacaggtgccttctacaagca-ttgcatacaacagtgaaggataaggatcttcctat
gcctgggagtacttt------------------------------atg------------
------------------------------------------------------------
------------------------------------------------------gatatc
ggtgaaggaagataaacataaaaaggaagttgttctattttctgttgatcggaagcatgt
ggattatgtgtcctttaagcctgacaaaagacaacctgacaagaatgagcaagccaagga
tcaagctgttggtgaaggccaatcacaaagattattggaaatagaagagatctataaacc
aagcacccatgtcaatcccattttagctgctgttggggctgatactggagga--------
------------------------------------------------------------
-------ttttacagtgcatcagaggc---------------cactgatatagtcttcac
gtatattgagaaagagaaccttgttaaaccaactgacaaggcagtagtagttttggatgc
gacattgtgtgatgctttgttcaagggagccattaagaagggaaccgcttacccaactga
aatacataaaaaagacttaggcgcaacatttctaaatcgaatgcaagcccatcacaaggt
gactagaggaagtgattctgtaattaggaagggcgcagttaaaccaattcatataatgac
agagcgacggcaggggaacaagaaagtgacaaaggtctctggttttgaaagtttcctaat
ggatgctgaatcgttggcttcagagctgcagaagaaatttgcgtgcagtacctcagtggc
tgaattaccaggtaaaaaaggacatgaagtccttgtccagggtggtgtcattgatcatct
tgcaaaacatctgatagatcaatatggagtcccgaagaggtccattgaagtccttgacaa
a-------
>SRR5137213
------------------------------------------------------------
------------------------------------------------------------
------------------------------------------------------------
------------------------------------------------------------
---gcagtttatgccctctggaaggtccctgatctcctgcccgctttcacattaaagg--
------gaggagaagtctctcgctttgtaattggaggagcagatttgatgttccctggc-
---atcagtatacctccagaaggaattccatctttttccgctggggagccttggtyggtt
aaagtccctggcaatccagctccaattgcggttgga------------------------
------------------------------------------------------------
------------------------------------------------------------
------------------------------------------------------------
--------gcaaccactgtgagta-gttc-tgaagcaatgaaagctgggttacgtggaaa
agctttgagaataac------------------------------acactactaccgtga
ctcgctctgggaatctgttgaaggtcgtttcgtgcctaatcctggtttcttggaagatgt
cgtctttgctgacccttcctcaatttcagcatctca----ttcccatgaaga--tatatc
ggtgaaggaagataaacataaaaaggaagttgttctattttctgttgataggaagcatgt
ggattatgtgtcctttaagcctgacaaaagacaacctgacaagaatgagcaagccaagga
tcaagctgttggtgaaggccaatcacaaagattattggaaatagaagagatctataaacc
aagcacccacgtcaatcccatttttgctgctgttgtggctgatactggagga--------
------------------------------------------------------------
-------ttttacagtgcatcagaggc---------------tactgatatagtcttcat
gtatgttgagaaagagaaccttgttaaaccaactgacaaggcagtagtagttttggatgc
gatattgtgtgatgctttgttcaagggagccattaagaagggaactgcttacccaactga
aatacataaaaaagacttaggcgcaacatttctaaatcgaatgcaagctcatcacaaggt
gactagaggaagtgattctgtaattaggaagggtgcagttaaatcaattcacataatgac
agagcgacggcaggggaacaagaaagtgacaaaggtctctggttttgaaagtttcctaat
ggatgctgaatcgttagcttcagagctgcagaagaaatttgcttgcagtacctcagtggc
tgaattaccaggtaaaaaaggacatgaagtccttgttcagggtggtgtaattgatcatct
tgcaaagcatctgattgaccaatacggagtcccaaagagatat-ttgaagtccttgacaa
aacgagga
>SRR7905849
atgttcaagaaggcggtagaagcgaagtcgcttcagagattatcaggcgcagacaagaag
aagttgagaagagccgtcaaagacaagtttcccagagcttctgatgccgatattgatgcc
cttcttcctcctaaggtggagatcactgttgctaagttccagaatcgagtccttgtatat
ggggtggaaggtggctttccaatgttctttgataccgatggacgaggatcagatatatac
cccacagtttatgctctttggaaggtccctgatctcctgcccgctttcacactaaagg--
------gaggagaagtctctcgctttgtaattggaggagcagatttgatgttccctggc-
---atcagtatacctccagaaggatttccatcattttctgcgggggagccttggtcggta
aaagttcctggcaatccagctccaattgcggttggagcaaccactgtgagtagttctgaa
gcaatgaaagcggggttacgtggaaaagctttgagaataacacactattaccgtgactca
ctgtgggaatctgttgaaggtcgtttcgtgcctaatgctggtttcttggaagatgtcgtc
tttgctgat---ccttcctcaaaccagcactcattgtcaaccgaagatgtcgacatgctg
ctagacaggtgccttctgcaagca-ttgcatacaacagtgaaggataaggatcttcccat
gcctgggagtacttt------------------------------atggtctcatcatgt
tttaccatgtagaccttctggtg------------ttatccttgatatc----aaaaagt
catctttcaagaagttgtcaaagtggttgcaatctaaagcatctgctggatt--gatatc
ggtgaaggaggataaacataaaaaggaagttgttctattttctgttgatcggaagcatgt
acattatgtgtcctttaagcctgacaaaagacaacctgacaagaatgagcaagccaagga
tcaagctgttggtgaaggccattcacaaagattattggaaatagaagagatctataaacc
tagcacccatgtcaatcccatttttgctgctgttggggctgacactggagga--------
------------------------------------------------------------
-------ttttacagtgcatcagaggc---------------cactgatatagtcttcac
gtatgttgagaaagagaaccttgttaaaccaactgacaaggcagtaatagttttggatgc
gacattgtgtgatgctttgttcaagggagccattaagaagggtaccgcttacccaactga
aatacataaaaaagacttaggcgcaacatttctaaatcgaatgcaagcccatcacaaggt
gactagaggaagtgattctgtaattaggaagggcgcagttaaatcaattcatataatgac
agagcgacggcaggggaacaagaaagtgacaaaggtctctggttttgaaagtttcctaat
ggatgctgaatcgttggcttcagagctgcagaagaaatttgcatgcagtacctcagtagc
tgaattaccaggtaaaaaaggacatgaagtccttgttcagggtggtgtaatcgatcatct
tgcaaaacatctgatagatcaatatggagtcccgaagagatatattgaagtccttgacaa
a-------
>SRR7905861
atgttcaagaaggcggtcgaagcgaagtcgcttcagagattatcaggcgcagacaagaag
aagttgagaagagctgtcaaagagaagtttcccagagcttctgatgccgatattgatacc
cttctccctcctaaggtggagatcactgttgctaagtttcagaatcgagtycttgtatat
ggggtggaaggtggcttccccatgttctttgataccgatggacgaggatcagatatatac
cccacagtttatgccctctggaaggtccctgatctcctgccctccttcacattaaagg--
------gaggagaagtctctcgctttgtaattggaggagcagatttgatgttccctggc-
---atcagtatacctgcagaaggatttccatcattttccrctggggagccttggtcggtt
aaagtccctggcaatccagctccaattgcggttggagcaaccactatgagtagttctgaa
gcaatgaaagctgggttacgtggaaaagctttgagaataacacactactaccrtgactcg
ctctgggaatctgttgaaggtcggttcgtgcctaatcctggtttcttagacgatgtcgtc
tttgccgac---ccttcctcagaccagcactcattgtcaactgaagatgttgacatgctg
ctcgacaagtgccttctacaagca-ttgcatacaacattgaaggataaggatcttcccat
gcctgggagtacttt------------------------------atggtctaatcatgt
tttaccttgtagaccttctggtg------------ttacccttgatatc----aaaaagt
cgtctttcaagaagttgtcaaagtggttgcaatctaaagcrtctgctggatt--gatatc
ggtgaaggaagataaacataaaaaggaagttgttctattttctgttgataggaagcatgt
kgattatgtgtcctttaagcctgacaaaagacaacctgagaagaatgagcaagccaagga
tcaagctgttggtgaaggccaatcacaaagattattggaaatagaagagatctataaacc
aagcayccatgtcaatcccatttttrctgctgttgcggctgatactggagga--------
------------------------------------------------------------
-------ttttacagtgcatcagaggc---------------cactgatatagtcttcat
gtatgttgagaamgagaaccttgttaaaccaactgacaaggcagtagtagttttggatgc
ggtgttgtgtgatgctttgttcaagggagccattaagaagggagctgcttacccaactga
aatacataaaaaagacttaggcgcaacatttctaaatcgaatgcaagcccatcacaaggt
gactagaggaagtgattctgtaattaggaagggtgcagttaaatcaattcaaataatgac
agagcgacggcaggggaacaagaaagtgacaaaggtctctggttttgaaagtttcctaat
ggatgctgaatcattagcttcagagctgcagaagaaatttgcttgcagtacctcagtggc
tgaattaccaggtaaaaaaggacatgaaatccttgttcagggtggtgtaattgatcatct
tgcaaaacatctgattgaccaatacggagtcccgaagagatatattgaagtccttgacaa
a-------
>SRR7905862
atgttcaagaaggccgtagaagcgaagtcgcttcagagattatcaggygcagacaagaag
aagttgagaagagccgtcmaagacaagtttcccagagcttcygatgccgatattgatgcc
cttcttcctcctaaggyggagatcactgttgctaagttccagaatcgagtccttgtatat
ggagtggaaggtggcttcccggtgttctttgatactgatggwcgaggatcagatatatac
cccacagtttatgcyctttggaaggtccctgatctcctgccctctttcacactraagg--
------gaggagaagtctcccgstttgtaattggwggagcagatttgatgttccccggc-
---ataagtatacctccagaaggatttccatcattttctgccggggagccttggtcagta
aaagtkcctggaaatccggctccaatkgcggttggagcaaccactgtgaktagttctgaa
gcaatgaaagctggattacgtggaaaagctttgagaataacacactattaccrtgactca
ctgtgggaatctgttgaaggtcgtttygtgcctaatgctggtt---tcttggaagatgtc
gtctttgctgatccttcttcgmtttcgctatcattgtcaaccgaagatattgatatgctg
cttgacaggtgccttctacaagct-ttgcatacaacagtgaaggataaggatcttcccat
gcctgggagtacttt------------------------------atggtctaatcatgt
tttaccttgtagaccttccagtg------------ttacccttgatatc----aaaaagt
crtctttcaagaagttrtcaaagtggttgcaatctaaagcatctgctggatt--gatatc
ggtgaaggaagataaacayaaaaaggaagttgttctattttctgttgatcggaagcatgt
agattatgtgtcctttaagccwgacaaaagacaacatgagaagaatgagcaagccaaaga
tcaagctgttggtgaaggccaatcacaaagattattagaaatagaagagatctataaacc
aagcacccatgtcaatcccatttttgctgctrttggggctgatactggagga--------
------------------------------------------------------------
-------ttttacagtgcatcagaggc---------------cactgatrtagtctttac
gtatgttgagaaagagaaccttgtgaagccaactgacaaggcagtagtarttttggatgc
aacattgtgtgatgctttgtttaagggagccattaagaagggagctgcttacccaactga
aatacataaaaaagacttgggcacaacatttcttaatcgaatgcaggcccatcacaaggt
gactagaggaagtgattctgtaattaggaagggtgcagttaaatcaattcatataatgac
agagcgacggcaggggaataagaaagtgacaaaggtctctggttttgaaagyttcctaat
ggatgctgaatcgttggcttcagagttgcagaagaaatttgcatgcagtacctcagttrc
tgaattgccaggtaaaaaaggacatgaagtccttgttcagggtggtgtaattgatcatct
tgcaaaacatctgatagatcaatatggygycccraagagatatattgaagtccttgacaa
a-------
>SRR8327214
atgttcaagaaggcggtcgaagcgaagtcgcttcagagattatcaggcgcagacaagaag
aagttgagaagagctgtcaaagagaagtttcccagagcttctgatgccgatattgatacc
cttctccctcctaaggtggagatcactgttgctaagttccagaatcgagtccttgtatat
gggatggaaggtggcttccccatgttctttgataccgatggacgaggatcagatatatac
cccacagtttatgccctctggaaggtccctgatctcctgcccgccttcacattaaagg--
------gaggagaagtctctcgctttgtaatcggaggagcagatttgatgttccctggc-
---atcagtatacctgcagaaggatttccatcattttccgctggggagccttggtcagtt
aaagtccctggcaatccagctccaattgcggttggagcaaccactatgagtagttctgaa
gcaatgaaagctgggttacgtggaaaagctttgagaataacacactactaccgtgactcg
ctctgggaatctgttgaaggtcagttcgtgcctaatcctggtttcttagacaatgtcgtc
tttgccgacccttcctcaatt------ttgtcattgtcaactgaagatgttgacatgctg
ctcgacaagtaccttctacaagca-ttgcatacaacagtgaaggataaggatcttcccat
gcctgggagtacttt------------------------------atggtctaatcatgt
tttaccttgtagaccttctggtg------------tcacccttgatatc----aaaaagt
cgtctttcaagaagttgtcaaagtggttgcaatctaaagcatctgctggatt--gatatc
ggtgaaggaagataaacataaaaaggaagttgttctattttctgttgataggaagcatgt
ggattatgtgtcctttaagcctgacaaaagacaacctgacaagaatgagcaggccaagga
tcaagctgttggtgaaggccaatcacaaagattattggaaatagaagagatctataaacc
aagcacccatgtcaatcccatttttgctgctgttgcggctgatactggggga--------
------------------------------------------------------------
-------ttttacagtgcatcagaggc---------------cactgatgtagtcttcat
gtatgttgagaaagagaaccttgttaaaccaactgacaaggcagtagtagttttggatgc
aacgttgtgtgatgctttgttcaagggagccattaagaagggagctgcttacccaactga
aatacataaaaaagacttaggcgcaacatttctaaatcgaatgcaagcccatcacaaggt
gactagaggaagtgattctgtaattaggaagggtgcagttaaatcaattcatataatgac
agagcgacggcaggggaacaagaaagtgacaaaggtctctggttttgaaagtttcctaat
ggatgctgaatcattagcttcagagctgcagaagaaatttgcttgcagtacctcagtggc
tgaattaccaggtaaaaaaggacatgaaatccttgttcagggtggtgtaattgatcatct
tgcaaaacatctgattgaccaatacggcatcccgaagagatatattgaagtccttgacaa
aaca----
