# Supplementary material for: Phylogenomics and classification of Cactaceae based on hundreds of nuclear genes
Source: Plant Syst Evol. 2025 Aug 11;311(5):28. doi: 10.1007/s00606-025-01948-z (PMC12339657; doi:10.1007/s00606-025-01948-z)
Supplement: Supplementary file 4 — Online Resource 4: Containing alignments and RAxML gene trees for all included loci and all phylogenetic datasets (ZIP 10372 KB) [file 606_2025_1948_MOESM4_ESM.zip › de Vos et al_ESM_4/ESM_data_alignments/QCP/6785_consensus.mafft.fasta]

>PAFTOL004551
---------------gtgttgaatttgaaagggcagaagcttgagcttcgcctyattgag
attgc------agaaaaagaggaggytgatgaatttatwattgggttgccgaaatcaagt
gatggacaagagacccctcaatccaacaaagttcgtagtgtggcaggcaggattgctatt
agggctgctgagaggggctggagggtatatttgcaggatgaatatggcacatcggtagac
gcaatggatcgaatgattgacctgggtgtcagcaaatctgcacgccatggaaggattgac
gcctatgccgctgtggta
>PAFTOL004552
---------------gtgttgaatttgaaagggcagaagcttgagcttcgccttattgaa
attgc------caaaaaagaggaggttgatgaatttataattgggttgccaaaatcaagt
gatggaaatgagacccctcaatccaacaaagttcgtagtgttgctggcaggatcgctgtt
agggctgctgagtgg---------------------------------------------
------------------------------------------------------------
------------------
>PAFTOL004553
---------------gtgttgaatttgaaagggcagaagcttgagcttcgccttattgaa
attgc------aaaaaaagaggaggttgatgaatttataattgggttgccaaaatcaagt
gatggaaatgagacccctcaatccaataaagttcgtagtgttgctggcaggatcgctgtt
agggctgctgagtggggctggagggtatatttgcaggatgaatatggcacatcagctgat
gcaatggagg---------------gtgtcagcaaatctgcacgccatgaaaagattgat
gcctatgcagctgtggta
>PAFTOL004554
---------------gtgttgaatttgaaagggcagaagcttgagcttcgccttattgaa
attgc------aaaaaaagaggaggttgatgaatttataattgggttgccaaaatcaagt
gatggaaatgagacccctcaatccaacaaagttcgtagtgttgctggcaggatcgctgtt
agggctgctgagtgg---------------------------------------------
------------------------------------------------------------
------------------
>PAFTOL004555
---------------gtgttgaatttgaaagggcagacgcttgagcttcgccttattgaa
attgc------aaaaaaagaggaggttgatgaatttataattgggttgccaaaatcaagt
gatggaaatgagacccctcaatccaataaagttcgwagtgttgctggcaggatcgctgtt
agggctgctgaatggggctggagggtatatttgcaggatgaatatggcacatcagctgac
gcaatggagg---------------gtgtcagcaaatctgcacgccatgaaaagattgat
gcctatgcagcagtggta
>PAFTOL004556
---------------gtgttgaatttgaaagggcagaagcttgagcttcgccttattgaa
attgc------aaaaaaagaggaggttgatgaatttataattgggttgccaaaatcaagt
gatggaaatgagacccctcaatccaataaagttcgtagtgttgctggcaggatcgctgtt
agggctgccgagtggggctggagggtatatttgcaggatgaatatggcacatcagctgac
gcaatggatc---------------gtgtcagcaaatctgcacgccatgaaaagattgat
gcctatgcagctgtggta
>PAFTOL004560
---------------gtgttgaatttgaaagggcagaagcttgagcttcgccttattgaa
atcgc------caaaaaagaggaggttgatgaatttataattgggttgccaaaatcaagt
gatggaaatgagacccctcaatccaacaaagttcgtagtattgctggcaggatcgctgtt
agggctgctgag------------------------------------------------
------------------------------------------------------------
------------------
>PAFTOL004561
---------------gtgctgaatttgaaagggcagaagcttgagcttcgccttattgaa
attgc------agaaaaagaggaggttgatgaatttataattgggttgccgaaatcaagt
gatggaaaagagacccctcaatccaacaaagttcgtagtgtggcaggcagaattggtatt
agggctgctgagaggggctggagggtatatttgcaggatgaatatggcacatcagtggac
gcaatgga---------------tcgtgtcagcaaatctgcacgccatggaaggattgac
gcctatgcggctgtggta
>PAFTOL004562
---------------gtgttgaaattgaaagggcagaaccttgagcttcgccttattgaa
attgc------caaaaaagaggaggttgatgaatttataattgggttgccaaaatcaagt
gatggaaatgagacccctcaatccaacaaagttcgtagtattgctggcaggatcgctgtt
agggctgctgagtggggctggagggtatatttgcaggatgaatatggcacatcagctgac
gcaatgcat---------------------------------------------------
------------------
>PAFTOL004564
---------------gtgttgaatttgaaagggcagaagcttgagcttcgccttattgaa
attgc------agagaaagaggaggttgatgaatttataattgggttgccg---------
------------------------------------------------------------
------------------------------------------------------------
------------------------------------------------------------
------------------
>PAFTOL004565
------------------------------------------------------------
gttgg------aaaattgtaggaggttgatgaatttataattgggttgccaaaatcaagt
gatggaaatgagacccctcaatccaataaagttcgtagtgttgctggcaggatcgctgtt
agggctgccgagtgg---------------------------------------------
------------------------------------------------------------
------------------
>PAFTOL004566
---------------gtgttgaatttgaaagggcagaagcttgagcttcgccttattgaa
attgc------agaaaaagaggaggttgatgaatttataattggtttgccgaaatcaagt
gatggaaaagagacccctcaatccaacaaagttcgtagtgtggcaggcaggattgctgtt
agggctgctgagaggggctggagggtatatttgcaggatgaatatggcacatcagtagac
gcaatggatcgaatgattgacctgggtgtcagcaaatctgcacgccatggaaggattgac
gcctatgcagctgtggta
>PAFTOL004567
---------------gtgttgaatttgaaagggcagaagcttgagcttcgccttattgaa
attgc------aaaagaagaggaggttgatgaatttataattgggttgccaaaatcaagt
gatggaaatgagactcctcaatccaacaaagttcgtagtgttgctggcaggctcgctgtt
agggctgctgagtggggttggagggtatatttgcaggatgaatatggcacatcagctgac
gcaatggatc---------------gtgtccgcaaatctgcccgccatgaaaggattgat
gcctatgcagctgtggta
>PAFTOL004568
---------------gtgttgaatttgaaagggcagaagcttgagcttcgccttattgaa
attgc------aaaaaaagaggaggttgatgaattcataattgggttgccaaaatcaagt
gatggaaatgagacccctcaatccaacaaagttcgtagtattgctggcaggctcgctgtt
agggctgctgagtggggctggagggtatatttgcaggatgaatatggcacwtcagctgac
gcaatggagg---------------gtgtccgcaaatctgcccgccatgaaaggattgat
gcctatgcagctgtggta
>PAFTOL004571
---------------gtgttgaatttgaaagggcagaarcttgagcttcgcctcattgaa
attgc------agaaaaagaggaggttgatgaatttataattgggttgccgaaatcaagt
gatggaaacgagacccctcaatccaacaaagttcgtagtgtggcaggcaggattgctatt
agggctgctgagaggggctggagggtatatttgcaggatgaatatggcacatcagtagac
gcaatgga---------------gggtgtcagcaaatctgcacgccatgaaaggattgac
gcctatgcagctgtggta
>PAFTOL004572
---------------gtgttgaatttgaaagggcagaagcttgagcttcgccttattgaa
attgc------aaaaaaagaggaggttgacgaatttataattgggttgccaaaatcaagt
gatggaaatgagacccctcaatccaataaagttcgtagtgttgctggcaggatcgctgtt
agggctgctgagtggggctggagggtatatttgcaggatgaatatggcacatcagctgac
gcaatgcatc---------------gtgtcagcaaatctgcacgccatgaaaggattgat
gcctatgcagctgtggta
>PAFTOL004573
---------------gtgttgaatttgaaagggcagaagcttgagcttcgccttattgaa
attgc------gaaagaagaggaggttgatgaatttataattgggttgccaaaatcaagt
gatggaaatgagacccctcaatccaataaagttcgtagtgttgctggcaggatcgctgtt
agggctgctgagtggggctggagggtatatttgcaggatgaatatggcacatcagctgac
gcaatgcatc---------------gtgtgaggaaatctgcacgccatgaaaggattgat
gcctatgcagctgtggta
>PAFTOL004574
---------------gtgttgaatttgaaagggcagaagcttgagcttcgccttattgaa
attgc------aaaaaaagaggaggttgatgaatttataattgggttgccaaaatcaatt
gatggaaatgagacccctcaatccaacaaagttcgtagtgttgccggcaggattgctaat
agggctgctgagtggggctggagggtatatttgcaggatgartatggcacatcagctgac
gcaatggagg---------------gtgtcagcaaatctgcacgccatgaaaagattgat
gcctatgcagctgtggta
>PAFTOL004577
---------------gtgttgaatttgaaagggcagaagcttgagcttcgccttattgaa
attgc------caaaaaagaggaggttgatgaatttataattgggttgccaaaatcaagt
gatggaaatgagacccctcaatccaacaaagttcgtagtattgctggcaggatcgctgtt
agggctgctgagcggggctggagggtatatttgcaggatgaatatggcacatcagctgac
gcaatgcatg---------------gtgtccgyaaatctgcccgccgtgaaatgattgat
gcctatgcagctgtggta
>PAFTOL004578
---------------gtgttgaatttgagagggcagaagcttgagcttcgccttatggaa
attgc------aaaaaaagaggaggttgatgaatttataattgggttgccaaaatcaagc
gatggaaatgagacccctcaatccaataaagttcgtagtgttgccggcaggatcgctgtt
agggctgctgagtggggctggagggtttatttgcaggatgaatatggcacaacagctgac
gcaatgcatc---------------gtgtcagcaaatctgcacgccatgaaaggattgat
gcctatgcagctgtggta
>PAFTOL004582
---------------gtgttgaatttgaaagggcagaagcttgagcttcgccttattgaa
attgc------aaaaaaagaggaggttgaygaatttataattgggttgccaaaatcaagt
gatggaaatgagacccctcaatccaataaagttcgtagtgttgctggcaggatcgctgtt
agggctgctgagtggggctggagggtatatttgcaggatgaatatggcacatcagctgac
gcaatgcatc---------------gtgtcagcaaatctgcacgccatgaaaggattgat
gcctatgcagctgtggta
>PAFTOL004583
---------------gtgttgaatttgaaagggcagaagcttgagcttcgccttattgaa
attgc------aaaaaaagaggaggttgatgaatttataattgggttgccaaaatcaagt
gatggaaatgagacccctcaatccaataaagttcgtagtgttgctggcaggatcgctgtt
agggctgctgagtggggctggagggtatacttgcaggatgaatatggcacatcagctgat
gcaatggagg---------------gtgtcagcaaatctgcacgccatgaraagattgat
gcctatgcagctgtggta
>PAFTOL004584
---------------gtgttgaatttgaaagggcagaagcttgagcttcgccttattgaa
attgc------caaaaaagaggaggttgatgaatttataattgggttgccaaaatcaagt
gatggaaatgagacccctcaatccaacaaagttcgtagtgttgctggcaggatcgctgtt
agggctgctgagtggggctggagggtatatttgcaggatgaatatggcacatcagctgac
gcaatgcatg---------------gtgtccgcaaatctgcccgccatgaaatgattgat
gcgtatgcagctgtggta
>PAFTOL004585
---------------gtgttgaatttgaaagggcagaagcttgagcttcgccttattgaa
attgc------agaaaaagaggaggttgatgaatttataattgggttgccgaaatcaagt
gatggaaaagagacccctcaatccaacaaagttcgtagtgtggcaggcaggattgctgtt
agggctgctgagaggggctggagggtatatttgcaggatgaatatggcacatcagtagac
gcaatgga---------------gggtgtcagcaaatctgcacgccatggaaggattgac
gcctatgcggctgtggta
>PAFTOL004587
---------------gtgttgaatttgaaagggcagaagcttgagcttcgccttattgaa
attgc------aaaaaaagaggaggttgatgaatttataattgggttgccaaaatcaatt
gatggaaatgrgacccctcaatccaacaaagttcgtagtgttgccggcaggattgctaat
agggctgctgagtggggctggagggtatatttgcaggatgaatatggcacatcagctgac
gcaatggagg---------------gcgtcagcaaatccgcacgccatgaaaggattgat
gcctatgcagctgtggta
>PAFTOL004590
---------------gtgttgaatttgaaagggcagaagcttgagcttcgccttattgaa
attgc------aaaaaaagaggaggttgatgaatttataattgggttgccaaaatcaagt
gatggaaatgagacccctcaatccaacaaagttcgtagtgttgctggcaggatcgctgtt
agggctgctgagtggggctggagggtatatttgcaggatgaatatggcacatcagctgac
gcaatgcatg---------------gtgtccgcaaatctgcccgccatgaaatgattgat
gcctatgcagctgtggta
>PAFTOL004591
---------------gtgttgaatttgaaagggcagaagcttgagcttcgccttattgaa
attgc------aaaaaaagaggaggttgatgaatttataattgggytgccaaaatcaagt
gatggaaatgagacccctcaatccaacaaagttcgtagtgttgctggcaggatcgctgtt
agggctgctgagtggggctggagggtatatttgcaggatgaatatggcacatcagctgac
gcaatgcatg---------------gtgtccgcaaatctgcccgccatgaaatgattgat
gcctatgcagctgtggta
>PAFTOL004593
---------------gtgttgaatttgaaagggcagaagcttgagcttcgccttattgaa
attgc------aaaaaaagaggaggttgatgaatttataattgggttgccaaaatcaagt
gatggaaatgagacccctcaatccaataaagttcgtagtgttgctggcaggatcgctgtt
agggctgctgagtggggctggagggtatatttgcaggatgaatatggcwcatcagctgac
gcaatggakg---------------gtgtcagcaaatctgcacgccatgaaaagattgat
gcctatgcagctgtggta
>PAFTOL004594
---------------gtgttgaatttgaaagggcagaagcttgagcttcgccttattgaa
attgc------aaaaaaagaggaggttgatgaatttataattgggttgccaaaatcaagt
gatggaaatgagacccctcaatccaacaaagttcgtagtgttgctggcaggatcgctgtt
agggctgctgagtggggctggagggtatatttgcaggatgaatatggcacatcagctgat
gcaatgcatc---------------gtgtccgcaaatctgcccgccatgaaatgattgat
gcctatgcagctgtggta
>PAFTOL004596
---------------gtgttgaatttgaaagggcagaagcttgagcttcgccttattgaa
attgc------aaaaaaagaggaggttgatgaatttataattgggttgccaaaatcaagc
gatggaaatgagacccctcaatccaataaagttcgtagtgttgctggcaggatcgctgtt
agggctgctgagtggggctggagggtatatttgcaggatgaatatggcacatcagctgac
gcaatgcatc---------------gtgtcagcaaatctgcacgccatgaaaggattgat
gcctatgcagctgtggta
>PAFTOL004597
---------------gtgttgaatttgaaagggcagaagcttgagcttcgccttattgaa
attgc------aaaaaaagaggaggttgatgaatttataattgggttgccaaaatcaagt
gatggaaatgagacccctcaatccaataaagttcgtagtgttgctggcaggatcgctgtt
agggctgctgagtggggctggagggtatatttgcwggatgaatatggcacatcagctgat
gcaatggagg---------------gtgtcaggaaatctgcacgccacgaaaagattgat
gcctatgcagctgtggta
>PAFTOL004598
---------------gtgttgaatttgaaagggcagaagcttgagcttcgccttattgaa
attgc------caaaaaagaggaggttgatgaatttataattgggttgccaaaatcaagt
gatggaaatgagacccctcaatccaacaaagttcgtagtgtagctggcaggatcgctgtt
agggctgctgagtggggctggagggtatatttgcaggatgaatatggcacatcagctgac
gcaatgcatc---------------g----------------------------------
-----------------a
>PAFTOL004599
---------------gtgttgaatttgaaagggcagaagcttgagcttcgccttattgaa
attgc------maaaaaagaggaggttgatgaatttataattgggttgccaaaatcaagt
gatggaaatgagacccctcaatccaacaaagttcgtagtgttgctggcaggatcgctgtt
agggctgctgagtggggctggagggtatatttgcaggatgaatatggcacatcagcggac
gcaatgcatc---------------gtgtccgcaaatctgcccgccgtgaaatgattgat
gcctatgcagctgtggta
>PAFTOL004600
---------------gtgttgaatttgaaagggcagaagcttgagcttcgccttattgaa
attgc------caaaaaagaggaggttgatgaatttataattgggttgccaaaatcaagt
gatggaaatgagacccctcaatccaacaaagttcgtagtgtagctggcaggatcgctgtt
agggctgctgagtggggctggagggtatatttgcaggatgaatatggcacatcagctgac
gcaatgcatc---------------gtgtccgcaaatctgcccgccatgaaatgattgat
gcctatgcagctgtggta
>PAFTOL004601
---------------gtgttgaatttgaaagggcagacgcttgagcttcgccttattgaa
attgc------aaaaaaagaggaggttgatgaatttataattgggttgccaaaatcaagt
gatggaaatgagacccctcaatccaataaagttcgtagtgttgctggcaggatcgctgtt
agggctgctgaatggggctggagggtatatttgcaggatgaatatggcacatcagctgac
gcaatggagg---------------gtgtcagcaaatctgcacgccatgaaaagattgat
gcctatgcagcagtggta
>PAFTOL004603
---------------gtgttgaatttgaaagggcagaagcttgagcttcgccttattgaa
attgc------gaaaaaagaggaggttgatgaatttataattgggttgccaaaatcaagt
gatggaaatgagacccctcaatccaataaagttcgtagtgttgctggcaggctcgctgtt
agggctgctgagtggggctggagggtatatttgcaggatgaatatggcacatcagctgac
gcaatgcatc---------------g----------------------------------
-----------------a
>PAFTOL004604
---------------gtgttgaatttgaaagggcagaagcttgagcttcgccttattgac
attgc------gaaaaaagaggaggttgatgaatttataattgggttgccaaaatcaagt
gatggaaatgagacccctcaatccaataaagttcgtagtgttgctggcaggctcgctgtt
agggctgctgagtggggctggagggtatatttgcaggatgaatatggcacatcagctgac
gcaatgcatc---------------gtgtccgtaaatctgcccgccatgaaaggattgat
gcctatgcagctgtggta
>PAFTOL004605
---------------gtgttgaatttgaaagggcagaagcttgagctccgccttattgaa
attgc------aaaaaaagaggaggttgatgaatttataattgggttgccaaaatcaagt
gatggaaatgagacccctcaatccaataaagttcgtagtgttgctggcaggatcgctgtt
agggctgctgagtggggctggagggtatatttgcaggatgaatatggcacatcagctgat
gcaatggagg---------------gtgtcagcaaatctgcacgccatgaaaagattgat
gcctatgcagctgtggta
>PAFTOL004608
---------------gtgttgaatttgaaagggcagaagcttgagcttcgccttattgaa
attgc------aaaaaaagaggaggttgatgaatttataattgggttgccaaagtcaagt
gatggaaatgagacccctcaatccaataaagttcgtagtgttgctggcaggatcgctgtt
agggctgctgagtggggctggagggtatatttgcaggatgaatatggcacatcggctgac
gcaatgcatc---------------gtgtccgcaaatcagcacgccatgaaaggattgat
gcctatgcagctgtggta
>PAFTOL004609
---------------gtgttgaatttgaaagggcagaagctggagcttcgccttattgaa
atygc------aaaaaaagaggaggttgatgaatttataattgggttgccaaaatcaagt
gatggaaatgagacccctcaatccaataaagttcgtagtgttgctggcaggatcgctgtt
agggctgctgagtggggctggagggtatatttgcaggatgaatatggcacatcagctgac
gcaatggagg---------------gtgtcagcaaatctgcacgccatgaaaggattgat
gcctatgcagctgtggta
>PAFTOL004610
---------------gtgctgaatttgaaagggcagaagcttgagcttcgccttatkgaa
attgc------agaaaaagaggaggtygatgaatttataattgggttgccgaaatcaagt
gatggaaaagagacccctcaatccaacaaagttcgtagtgtggcaggcagaattggtatt
agggctgctgagaggggctggagggtatatttgcaggatgaatatggcacatcmgtggac
gcaatgga---------------gggtgtcagcaaatctgcacgccatggaaggattgac
gcctatgcggctgtggta
>PAFTOL004611
---------------gtgctgaatttgaaagggcagaagcttgagcttcgccttattgaa
attgc------agaaaaagaggaggtygatgaatttataattgggttgccgaaatcragt
gatggaaaagagacccctcaatccaacaaagttcgtagtgtggcaggcagaattggtaty
agggctgctgagaggggctggagggtatatttrcaggatgaatatggcacatcagtggac
gcaatgga---------------gggtgtcagcaaatctgcacgccatggaaggattgac
gcctatgcggctgtggta
>PAFTOL004613
---------------gtgttgaatttgaaagggcagaagcttgagcttcggcttatggaa
attgc------aaaaaaagaggaggttgaygaatttataattgggttgccaaaatcaagt
gatggaaatgagaccsctcaatccaacaaagttcgtagtattgctggcaggatcgctgtt
agggctgctgagtggggctggagggtatatttgcaggatgaatatggcacatcagctgaa
gcaatggatg---------------gtgtccgcaaatctgcccgccgtgaaaagattgat
gcctatgcagctgtggta
>PAFTOL004617
---------------gtgttgaaattgaaagggcagaagcttgagcttcgccttattgaa
attgc------caaaaaagaggaggttgatgaatttataattgggttgccaaaatcaagt
gatggaaatgagacccctcaatccaacaaagttcgtagtattgctggcaggatcgctgtt
agggctgctgagtggggctggagggtatatttgcaggatgaatatggcacatcagctgac
gcaatgcatg---------------gtgtccgcaaatctgcccgccatgaaatgagtgat
gcctatgcagctgtggta
>PAFTOL004618
---------------gtgttgaatttgaaagggcagaagcttgagcttcgccttattgaa
attgc------aaaaaaagaggaggttgatgaatttataattgggttgccaaaatcaagt
gatggaaatgagacccctcaatccaataaagttcgtagtgttgctggcaggatcgctgtt
agggctgctgagtggggctggagggtatatttgcaggatgaatatggcacatcagctgac
gcaatgcatc---------------gtgtcagcaaatctgcacgccatgaaaggattgat
gcctatgcagctgtggta
>PAFTOL004619
---------------gtgttgaatttgaaggggcagaagcttgagcttcgccttattgaa
attgc------agcaaaacaggaggttgatgaatttataattgggttgccgaaatcaagt
gatggaaatgagacccctcaatccaacaaagtgcgtagtgttgcaggcaggattgctgtt
agggctgctgagaggggctggagggtatatttgcaggatgaatatggcacatcagttgac
gcaatgcatcgaatgatcaacctgtgwgtcagtaaatctgcacgccatgaaagaatcgat
gcctatgcagctgtggta
>PAFTOL004620
---------------gtgttgaatttgaaagggcagaagcttgagcttcgcctgattgaa
attgc------aaaaaaaaaggaggttgatgaatttataattgggttgccaaaatcaagt
gatggaaatgagacccttcaatccaataaagttcgcagtgttgctgggaggatcgctgtt
agggctgctgagtggggctggagggtatatttgcaggatgaatatggcacatcagctgac
gcaatgcatc---------------ga---------------------------------
------------------
>PAFTOL004623
---------------gtgttgaatttgaaagggcagaagcttgagcttcgccttattgaa
attgc------aaaaaaagaggaggttgatgaatttataattgggttgccaaaatcaagt
gatggaaatgagacccctcaatccaataaagttcgtagcgttgctggcaggatcgctgtt
agggcggctgagtggggctggagggtatatttgcaggatgaatatggcacatcagctgac
gcaatgcatc---------------gtgtcagcaaatctgcacgccatgaaaggattgat
gcctatgcagctgtggta
>PAFTOL004624
---------------gtgttgaatttgaaagggcagaagcttgagcttcgccttattgaa
attgc------caaaaaagaggaggttgatgaatttataattgggttgccaaaatcaagt
gatggaaatgagacccctcaatccaacaaagttcgtagtgttgctggcaggatcgctgtt
agggctgctgagtggggctggagggtatatttgcaggatgaatatggcacatcagctgac
gcaatgcatg---------------gtgtccgcaaatctgcccgccatgaaatgattgat
gcctatgcagctgtggta
>PAFTOL004625
---------------gtgttgaatctgaaagggcagaagcttgagcttcgccttattgaa
attgc------caaaaaakaggaggttgatgaatttataattgggttgccaaaatcaagt
gatggaaatgagacccctcaatccaacaaagttcgtagtattgctggcaggatcgctgtt
agggctgctgagcggggctggagggtatatttgcaggatgaatatggcacatcagctgac
gcaatgcat---------------------------------------------------
------------------
>PAFTOL004626
---------------gtgttgaatttgaaagggcagaagcttgagcttcgccttattgaa
attgc------aaaaaaagaggaggttgatgaatttataattgggttgccaaaatcaagt
gatggaaatgagacccctcaatccaataaagttcgtagtgttgctggcaggatcgctgtt
agggctgctgagtggggcyggagggtatatttgcaggatgaatatggcacatcagctgat
gcaatggagg---------------gtgtcagcaaatctgcacgccatgaraagattgat
gcctatgcagctgtggta
>PAFTOL004627
---------------gtgttgaatttgaaagggcagaagcttgagcttcgccttattgaa
attgc------aaaaaaagaggaggttgatgaatttataattgggttgccaaaatcaagt
gatggaaatgagacccctcaatccaataaagttcgtagcgttgctggcaggatcgctgtt
agggctgctgagtggggctggagggtatatttgcaagatgaacatggcacatcagctgac
gcaatgcatc---------------g----------------------------------
-----------------a
>PAFTOL004629
---------------gtgttgaatttgaaagggcagaagcttgagcttcgccttattgaa
attgc------gaaagaagaggaggttgatgaatttataattgggttgccaaaatcaagt
gatggaaatgagacccctcaatccaataaagttcgtagtgttgctggcaggctcgctgtt
agggctgctgagtggkgctggagggtatatttacaggatgaatatggcacatcagctgac
gcaatggagg---------------gtgtccgcaaatctgctcgccatgaaaggattgat
gcttatgcagctgtggta
>PAFTOL004631
---------------gtgttgaatttgaaagggcagaagcttgagcttcgccttattgaa
attgc------caaaaaagaggaggttgatgaatttataattgggttgccaaaatcaagt
gatggaaatgagacccctcaatccaacaaagttcgtagtgttgctggcaggatcgctgtt
mgggctgctgagtggggctggagggtatatttgcaggatgaatatggcacatcagctgac
gcaatgcat---------------------------------------------------
------------------
>PAFTOL004632
---------------gtgttgaatttgaaaggacagaagcttgagcttcgccttattgaa
attgc------aaaaaaagaggaagttgatgaatttataattgggttgccaaaatcaagt
gatggaaatgagacccctcaatccaataaagttcgtagtgttgctggcaggatcgctgtt
agggctgcggagtggggctggagggtatatttgcaggatgaatatggcacatcagctgat
gcaatggagg---------------gtgtcagcaaatctgcacgccatgaaaagattgat
gcctatgcagctgtggta
>PAFTOL004633
---------------gtgttgaatttgaaagggcagaagcttgagcttcgccttattgaa
attgc------aaaagaagaggaggttgatgaatttataattgggttgccaaaatcaagt
gatggaaatgagacccctcaatccaacaaagttcgtagtgttgctggcaggctcgctgtt
mgggctgccgagtggggctggagggtatatttgcaggatgaatatggcacatcagctgac
gcaatgcatc---------------gtgtccgcaaatctgcccgccatgaaaggattgat
gcctacgcagctgtggta
>PAFTOL004634
---------------gttttgaatttgaaaggrcagaagcttgagcttcgccttattgaa
attgc------aaaaaaagaggaggttgatgaatttatarttgggttgccaaaatcaagt
gatggaaatgagaccsctcaatccaacaaagttcgtagtgttgctggcaggctcgctgtt
agggctgctgagtggggctggagggtatatttgcaggatgaatatggcacatcagctgac
gcaatggagg---------------gtgtccggaaatctgcccgccatgaaaggattgat
gcctatgcagctgtggta
>PAFTOL004636
---------------gtgttgartttgaaagggcagaagcttgagcttcgccttattgaa
attgc------aaaaaaagaggaggttgatgaatttataattgggttgccaaaatcaagt
gatggaaatgagacccctcaatccaataaagttcgtagtgttgctggcaggatcgctgtt
agggctgctgagtggggctggagggtatatttgcaagatgaatatggcacatcagctgaa
gcaatgcatc---------------gtgtgaggaaatctgcacgcaatgaaaggattgat
gcctatgcagctgtggta
>PAFTOL004637
---------------gtgctgaatttgagagggcagaagcttgagcttcgccttattgaa
attgc------gaaaaaggaggaggttgatgaatttataattgggttgccaaaatcaagt
gatggaaatgagacgcctcaatccaacaaagttcgtagtgttgctggcaggattgctgtt
agggctgctgagtggggctggagggtatatttgcaggatgaatatggcacatcagttgac
gcaatgcatc---------------gtgtcagcaaatctgcacgccatggaaggattgat
gcctatrcagctgtggta
>PAFTOL004638
---------------gtgttgaatttgaaagggcagaagcttgagcttcgccttattgaa
attgc------caaaaaagaggaggttgatgaatttataattgggttgccaaaatcaagt
gatggaaatgagacccctcaatccaacaaagttcgtagtattgctggcaggatcgctgtt
agggctgctgagcggggctggagggtatatttgcaggatgaatatggcacatcagctgac
gcaatgcat---------------------------------------------------
------------------
>PAFTOL004639
---------------gtgctgaatttgaaagggcagaagcttgagcttcgcctgattgaa
attgc------aaaaaaakaggaggttgatgaatttataattgggttgccaaaatcaagt
gatggaagtgagacccctcaatccaataaagttcgtagtgttgctggcaggatcgctgtt
agggctgctgagtggggctggagggtatatttgcaggatgaatatggcacatcagctgat
gcaatggagg---------------gtgtcagcaaatctgcacgccatgaaaagattgat
gcctatgcagctgtggta
>PAFTOL004640
---------------gtgttgaatttgaaagggcagaagcttgagcttcgccttattgaa
attgc------aaaaaaagaggaggttgatgaatttataattgggttgccaaaatcaagt
gatggaratgagacccctcaatccaacaaagttcgtagtgttgctggcaggattgctgtc
agggctgctgagtggggctggagggtatatttgcaggatgaatatggcacatcggctgay
gcaatgcatc---------------gtgtcagcaaatctgcacgccatgaaaagattgat
gcctatgcagctgtggta
>PAFTOL004642
---------------gtgttgaatttgaaagggcagaagcttgagcttcgccttattgaa
attgc------caaaaaagaggaggttgatgaatttataattgggttgccaaaatcaagt
gatggaaatgagacccctcaatccaacaaagttcgtagtgttgctggcaggatcgctgtt
agggctgctgagtggggctggagggtatatttgcaggatgaatatggcacatcagctgac
gcaatgcatc---------------gtgtccgcaaatctgcccgccatgaaaggattgat
gcctatgcagctgtggta
>PAFTOL004644
---------------gtgttgaatttgaaaggggagaagcttgagcgtcgccttattgaa
attgc------aaaaaaagaggaggttgatgaatttataattgggttgccaaaatcaagt
gatggaaatgagacktctcaatccaataaagttcgtagtgttgctggcaggatcgctgtt
agggctgctgagtggggctggagggtrtatttgcaggatgaatatggcacatcagctgac
gcaatgcatc---------------gtgtcaggaaatctgcacgccatgaaaagattgat
gcctatgcagctgtg---
>PAFTOL004646
---------------gtgttgaatttgaaagggcagaagcttgaggttcgccttattgaa
attgc------caaaaaagaggaggttgatgaatttataattgggttgccaaaatcaagt
gatggaaatgagacccctcaatccaacaaagttcgtagtgttgctggcaggatcgctgtt
agggctgctgagtggggctggagggtatatttgcaggatgaatatggcacatcagctgac
gcaatgcatc---------------gtgtccgcaaatctgcccgccatgaaatgattgat
gcctatgcagctgtggta
>PAFTOL004647
---------------gtgttgaatttgaaagggcagaagcttgagcttcgccttattgaa
attgc------aaaaaaagaggaggttgatgaatttataattgggttgccaaaatcaagt
gatggaaatgagacccctcaatccaataaagttcgtagtgttgctggcaggatcgctgtt
agggctgccgagtggggctggagggtatatttgcaggatgaatatggcacatcagctgac
gcaatggagg---------------gtgtcagcaaatctgcacgccatgaaaagattgat
gcctatgcagctgtggta
>PAFTOL004648
---------------gtgttgaatttgaaagggcagacgcttgagcttcgccttattgaa
attgc------raaaaaagaggaggttgatgaatttataattgggttgccaaaatcaagt
gatggaaatgagacccctcaatccaataaagttcgtagtgttgctggcaggatcgctgtt
agggctgctgaatggggctggagggtatatttgcaggatgaatatggcacatcagctgat
gcaatggakg---------------gtgtcwgcaaatctgcacgccatgaaaagattgat
gcctatgcagcagtggta
>PAFTOL004649
---------------gtgttgaatttgaaagggcagaagcttgagcttcgccttattgaa
attgc------aaaaaaaaaggaggttgatgaatttataattgggttgccaaaatcaagt
gatggaaatgagacccctcaatccaataaagttcgtagtgttgctggcaggatcgctgtt
agggctgctgagtggggctggagggtatatttgcaggatgaatatggcacatcagctgac
gcaatgcatc---------------gtgtcagcaaatctgcacgccatgaaaggattgat
gcctatgcagctgtggta
>PAFTOL004652
---------------gtgttgaatttgaaagggcagaagcttgagcttcgccttattgaa
attgc------caaaaaagaggaggttgatgaatttataattgggttgccaaaatcaagt
gatggaaatgagacccctcaatccaacaaagttcgtagtattgctggcaggatygctgtt
agggctgctgagcggggctggagggtatatttgcaggatgaatatggcacatcagctgac
gcaatgcatg---------------gtgtccgcaaatctgcccgccatgaaatgattgat
gcctatgcagctgtggta
>PAFTOL004653
---------------gtgttgaatttgaaagggcagaagcttgagcttcgccttattgaa
attgc------aaaaaaagaggaggttgatgaatttataattgggttgccaaaatcaagt
gatggaaatgagacccctcaatccaacaaagttcgtagtattgctggcaggatcgctgtt
agggctgctgagtggggctggagggtatatttgcaggatgaatatggcacatcagctgac
gcaatgcatg---------------gtgtccgcaaatctgcccgccatgaaaagattgat
gcctatgcagctgtggta
>PAFTOL004654
---------------gtgttgaatttgaaagggcagamgcttgagcttcgccttattgaa
attgc------aaaaaaagaggaggttgatgaatttataattgggttgccaaaatcaagt
gatggaaatgagacccctcaatccaayaaagttcgtagtgttgctggcaggatcgctgtt
agggctgctgagtggggctggagggtatatttgcaggatgaatatggcacatcagctgac
gcaatgcatc---------------gtgtcagcaaatctgctcgccaagaaaggattgat
gcctatgcagctgtggta
>PAFTOL004657
---------------gtgttgaatttgaaagggcagaagcttgagcttcgccttattgaa
attgc------agaaaaagaggaggttgatgaatttataattgggttgccgaaatcaagt
gatggaaaagagaaccctcaatccaacaaagttcgtagtgtggcaggcaggattgctgtt
agggctgctgagaggggctggagggtatatttgcaggatgaatatggcacatcagtagac
gcaatgga---------------gggtgtcagcaaacctgcacgccatggaaggattgac
gcctatgcggctgtggta
>PAFTOL004658
---------------gtgttgaatttgaaagggcagaagcttgagcttcgccttattgaa
attgc------aaaaaaagaggaggttgatgaatttataattgggttgccaaaatcaagt
gatggaaatgagacccctcaatccaataaagttcgtagtgttgctggcaggatcgctgtt
agggctgctgagtggggctggagggtatatttgcaggatgaatatggcacatcagctgat
gcaatgcatc---------------gtgtcagcaaatctgcacgccatgaaaggattgat
gcctatgcagctgtggta
>PAFTOL004661
---------------gtgttgaatttgaaagggcagaagcttgagcttcgccttattgaa
attgc------agaaaaagaggaggttgatgaatttataattgggttgccgaaatcaagt
gatggaaaagagacccctcartccaacaaagttcgtagtgtggcaggcaggattgctgtt
agggctgctgagaggggctggagggtatatttgcaggatgaatatggcacatcagtagac
gcaatgga---------------gggtgtcagcaaatctgcacgccatggaaggattgat
gcctatgcagctgtggta
>PAFTOL004662
---------------gtgttgaatttgaaagggcagaagcttgagcttcgccttattgaa
attgc------aaaaaaagaggaggttgatgaatttatwattgggttgccaaaatcaagt
gatggaaatgagacccctcaatccaataaagttcgtagtgttgctggcaggatcgctgtt
agggctgctgagtggggctggagggtatatttgcaggatgaatatggcacatcagctgat
gcaatgcatc---------------gtgttagaaaatctgcacgccatgaaaggattgat
gcctatgcagctgtggta
>PAFTOL004664
---------------gtgttgaatttgaaagggcagaagcttgagcttcgccttattgaa
attgc------maaaaaagaggaggttgatgaatttataattgggttgccaaaatcaagt
gatggaaatgagacccctcaatccaacaaagttcgtagtgttgctggcaggatcgctgtt
agggctgctgagtgg---------------------------------------------
------------------------------------------------------------
------------------
>PAFTOL004665
---------------gtgttgaatttgaaagggcagacgcttgagcttcgccttattgaa
attgc------aaaaaaagaggaggttgatgaatttataattgggttgccaaaatcaagt
gatggaaatgagacccctcaatccaataaagttcgtagtgttgctggcaggatcgctgtt
agggctgctgaatggggctggagggtatatttgcaggatgaatatggcacatcagcygac
gcaatggagg---------------atgtcagcaaatctgcacgccatgaaaagattgat
gcctatgcagcagtggta
>PAFTOL004666
---------------gtgttgaatctgaaagggcagaagcttgagcttcgccttattgaa
attgc------aaaaaaarargaggttgatgaatttataattgggttgccaaaatcaagt
gatggaamtgagacccctcaatccaacaaagttcgtagtrttgctggcaggatcgctgtt
agggctgctgagtgg---------------------------------------------
------------------------------------------------------------
------------------
>PAFTOL004667
---------------gtgttgaatctgaaagggcagaagcttgagcttcgccttattgaa
attgc------raaaaaagaggaggttgatgaatttataattgggttgccaaaatcaagt
gatggaaatgagaccccccaatccaacaaagttcgtagtgttgctggcaggatcgctgtt
agggctgctgagtggggctggagggtatatttgcaggatgaatatggcacatcagctgac
gcaatgcatc---------------gtgtccgcaaatctgcccgccatgaaaagattgat
gcctatgcagctgtggta
>PAFTOL004668
---------------gtgttgaatttgaaagggcagaagcttgagcttcgccttattgaa
attgc------aaaaaaagaggaggttgatgaatttataattgggttgccaaaatcaagt
gatggaaatgagacccctcaatccaacaaagttcgtagtattgctggcaggatcgctgtt
agggctgctgagtgg---------------------------------------------
------------------------------------------------------------
------------------
>PAFTOL005024
---------------gtattgaatttgaaagggcagaagcttgagcttcgccttattgaa
attgc------aaaaaaagaggaggttgatgaatttataattgggttgccaaaatcaagt
gatggaaatgagacccctcaatccaacaaagttcgtagtattgctggcaggatcgctgtt
agggctgctgagtggggctggagggtatatttgcaggatgaatatggcacatcagctgac
gcaatgcat---------------------------------------------------
------------------
>PAFTOL005025
---------------gtgttgaatttgaaagggcagaggcttgagcttcgccttgttgaa
attgc------aaaaaaagaggaggttgatgaatttataattgggttgccaaaatcaagt
gatggaaatgagacccctcaatccaataaagttcgtagtgttgctggcaggatcgctgtt
agggctgctgagtggggctggagggtatatttgcaggatgaatatggcacatcagctgac
gcaatggagg---------------gtgtcagcaaatctgcacgccatgaaaagattgat
gcctatgcagctgtggta
>PAFTOL005026
---------------gtgttgaatttgaaagggcagaggcttgagcttcgccttattgaa
attgc------aaaaaaagaggaggttgatgaatttataattgggttgccaaaatcaagt
gatggaaatgagacccctcaatccaataaagttcgtagtgttgctggcaggatcgctgtt
agggctgctgagtggggctggagggtatatttgcaggatgaatatggcacatcagctgac
gcaatggagg---------------gtgtcagcaaatctgcacgccatgaaaagattgat
gcctatgcagctgtggta
>PAFTOL005035
---------------gtgttgaatttgaaagggcagaagcttgagcttcgccttattgaa
attgc------aaaaaaagaggaggttgatgaatttatmattgggttgccaaaatcaagt
gatggaaatgagacccctcaatccaacaaagttcgtagtgttgctggcaggatcgctgtt
agggctgctgagtggggctggagggtatatttgcaggatgaatatggcacatcagctgac
gcaatgcat---------------------------------------------------
------------------
>PAFTOL005042
---------------gtgttgaatttgaaagggcagaagcttgagcttcgccttattgaa
attgc------maaaaaagaggaggttgatgaatttataattgggttgccaaaatcaagt
gatggaaatgagacccctcaatccaataaagttcgtagtgttgctggcaggatcgctgtt
agggctgctgagtggggctggagggtatatttgcaggatgaatatggcacatcagctgat
gcaatggagg---------------gtgtcagcaaatctgcacgccatgaaaagattgat
gcctatgcagctgtggta
>PAFTOL005043
---------------gtgttgaatttgaaagggcagaagcttgagcttcgccttattgaa
attgc------caaaaaagaggaggttgatgaatttataattgggttgccaaaatcaagt
gatggaaatgagacccctcaatccaacaaagttcgtagtattgctggcaggatcgctgtt
agggctgctgag------------------------------------------------
------------------------------------------------------------
------------------
>PAFTOL005047
---------------gtgttgaatttgaaagggcagacgcttgagcttcgccttattgaa
attgc------aaaaaaagaggaggttgatgaatttataattgggttgccaaaatcaagt
gatggaaatgagacccctcaatccaataaagttcgtagtgttgctggcaggatcgctgtt
agggctgctgaatggggctggagggtatatttgcaggatgaatatggcacatcagccgac
gcaatggagg---------------gtgtcagcaaatctgcacgccatgaaaagattgat
gcctatgcagcagtggta
>PAFTOL005169
atttac---------gtgttgaatttgaaaaggcagaagcttgagcttcgccttattgaa
attgc------gaaaaaagaggaggttgatgaatttataattgggttgccaaaatcaagt
gatggaaatgagacccctcaatccaataaagttcgtagtgttgctggcaggctcgctgtt
agggctgctgagtggggatggagggtatatttgcaggatgaatatggcacatcagctgay
gcaatgcatc---------------g----------------------------------
-----------------a
>PAFTOL007498
---------------gtgttgaatttgaaaggggagaagcttgagcgtcgcctcattgaa
attgc------aaaaaaagaggaggttgatgaattcataattgggttgccaaaatcaagt
gatggaaatgagacccctcaatcyaataaagttcgtagtgttgctggcaggatcgctgtt
agggctgctgagtggggctggagggtatatttgcaggatgaatatggcacatcagctgac
gcaatgcatc---------------gcgtcagcaaatctgcgcgccatgaaaggattgat
gcctatgcagctgtggta
>PAFTOL008060
---------------gtgttgaatttgaaagggcagaagcttgagcttcgccttattgaa
attgc------aaaaaaagaggaggttgatgaatttataattgggttgccaaaatcaagt
gatggaaatgagacccctcaatccaacaaagttcgtagtgttgctggcaggatcgctgtt
agggctgctgagtggggctggagggtatatttgcaggatgaatatggcacatcagctgac
gcaatgcat---------------------------------------------------
------------------
>PAFTOL008062
---------------gtgttgaatttgaaagggcagaagcttgagcttcgccttattgaa
attgc------caaaaaagaggaggttgatgaatttataattgggttgccaaaatcaagt
gatggaaatgagacccctcaatccaacaaagttcgtagtgttgctggcaggatcgctgtt
agggctgctgagtggggctggagggtatatttgcaggatgaatatggcacatcagctgac
gcaatgcatg---------------gtgtccgcaaatctgcccgccatgaaatgattgat
gcctatgcagctgtggta
>PAFTOL008063
---------------gtgttgaatttgaaagggcagaagcttgagcttcgccttattgaa
attgc------caaaaaagaggaggttgatgaatttataattgggttgccaaaatcaagt
gatggaaatgagacccctcaatccaacaaagttcgtagtgtagctggcaggatcgctgtt
agggctgctgagtggggctggagggtatatttgcaggatgaatatggcacatcagctgac
gcaatgcatc---------------gtgtccgcaaatctgcccgccatgaaatgattgat
gcctatgcagctgtggta
>PAFTOL008084
---------------gtgttgaatttgaaagggcagaagcttgagcttcgccttattgag
attgc------agaaaaagaggaggttgatgaatttataattgggttgccgaaatcargt
gatggaaaagagacccctcaatccaacaaagttcgtagtgtggcaggcaggattgctatt
agggctgctgagaggggctggagggtatatttgcaggatgaatatggcacatcagcagac
gcaatgga---------------gggtgtcagcaaatctgcacgccatggaaggattgac
gcctatgcagctgtggta
>PAFTOL008417
---------------gtgttgaatttgaaagggcagaagcttgagcttcgccttattgaa
attgc------caaaaaagaggaggttgatgaatttataattgggttgccaaaatcaagt
gatggaaatgagacccctcaatccaacaaagttcgtagtgttgctggcaggatcgctgtt
agggctgctgagtggggctggagggtatatttgcaggatgaatatggcacatcagctgac
gcaatgcat---------------------------------------------------
------------------
>PAFTOL008419
---------------gtgttgaatttgaaagggcagaagcttgagcttcgccttattgaa
attgc------aaaaaaagaggaggttgatgaatttataattgggttgccaaaatcaagt
gatggaaatgagaccccgcaatccaacaaagttcgtagtgttgctggcaggatcgctgtt
agggctgctgagtggggctggagggtatatttgcaggatgaatatggcacatcagctgat
gcaatgcatc---------------g----------------------------------
-----------------a
>PAFTOL008421
---------------gtgttgaatttgaaagggcagaagcttgagcttcgycttattgaa
attgc------aaaaaaagaggaggttgatgaatttataattgggttgccaaaatcaagt
gatgggaatgagacccctcaatccaataaagttcgtagtgttgctggcaggatcgctgtt
agggctgctgagtggggctggagggtatatttgcaggatgaatatggcacatcagctgay
gcaatgcatc---------------gtgtcagcaaatctgcacgctgtgaaaggattgat
gcctatgcagctgtggta
>PAFTOL008422
------------------------------------------------------------
------------------------------------------------------------
------------------------------------------------------------
------------aggggctggagggtgtatttgcaagatgaatatggcacatcagctgac
gcaatggatcgaatgatcaacctgggtgtgaggaaatctgcacgccatgaaaggattgat
gcctatgcagctgtggta
>PAFTOL008423
---------------gtgttgaatttgaaagggcagacgcttgagcttcgccttattgaa
attgc------agaaaaagaggaggttgatgaatttatcattgggttgccaaaatcaagt
gatggaaatgagacccctcaatccaataaagttcgtagtgttgctggcaggatcgctgtt
agggctgctgaatggggctggagggtatatttgcaggatgaatatggcacatcagctgac
gcaatggagg---------------gtgtcagcaaatctgcacgccatgaaaagattgat
gcctatgcagcagtggta
>PAFTOL008436
---------------gtgttgaatttgaaagggcagaagcttgagcttcgccttattgaa
attgc------aaaaaaagaggaggttgatgaatttataattgggttgccaaaatcaagt
gatggaaatgagacccctcaatccaacaaagttcgtagtgttgctggcaggattgctgtt
agggctgctgagtggggctggagggtatatttgcaggatgaatatggcacaacagckgac
gcwatggakg---------------gcatcagcaaatctgcacgccatgaaagaattgat
gcctattcagctgtggta
>PAFTOL008439
---------------gtgttgaatttgaaagggcagaagcttgagcttcgccttattgaa
attgc------aaaaaaagaggaggttgatgaattcataattgggttgccaaaatcaagt
gatggaaatgagaccmctcaatccaacaaagttcgtagtgttgcrggcagratygctgtt
agggctgctgagtggggctggagggtatatttgcaggatgaatatggcacatcagctgat
gcaatgcatcgaatgatcgacctgkgtgtcagcaaatctgcacgccatgaaaggattgat
gcctatgcagctgtggta
>PAFTOL008881
---------------gtgttgaatttgaaagggcagaagcttgagcttcgccttattgaa
attgc------aaaaaaggaggaggttgatgaatttataattgggttgccaaaatcaagt
gatggaamtgagacccctcaatccaacaaagttcgtagtgttgctggcaggatcgctgtt
agggctgctgagtggggctggagggtatatttgcaggatgaatatggcacatcagctgac
gcaatgcatc---------------gtgtccgcaaatctgcccgccatgaaaggattgat
gcctatgcagctgtggta
>PAFTOL009175
attcag---------gtgttgaatttgaaagggcagaagcttgagcttcggcttattgaa
attgc------aaaaaaagaggaggttgatgaatttataattgggttgccaaaatcaagt
gatggaaatgagaccactcagtccaataaagttcgtagtgttgctggcaggatcgctgtt
agggctgctgagtgg---------------------------------------------
------------------------------------------------------------
------------------
>PAFTOL009179
------------------------------------------------------------
------------------------------------------------------------
------------------------------------------------------------
---------------ggctggagggtatatttgcaggatgaatatggcacatcagctgac
gcaatgcat---------------------------------------------------
------------------
>PAFTOL009181
---------------gtgttgaatttgaaagggcagaagcttgagcttcgccttattgaa
attgc------aaaaaaagaggaggttgatgaatttataattgggttgccaaaatcaagt
gatggaaatgagacccctcaatccaacaaagttcgtagtgttgctggcaggatcgctgtt
agagctgctgagtgg---------------------------------------------
------------------------------------------------------------
------------------
>PAFTOL009185
---------------gtgttgaatttgaaagggcagaggcttgagcttcgccttattgaa
attgc------aaaaaaagaggaggttgatgaatttataattgggttgccaaaatcaatt
gatggaaatgagacccctcaatccaacaaagttcgtagtgttgccggcaggattgctaat
agggctgctgagwggggctggagggtatatttgcaggatgaatatggcacatcagctgac
gcaatgcatc---------------gtgtcagcaaatctgcccgccatgaaaggattgat
gcctatgcagctgtggta
>PAFTOL009187
---------------gtgttgaatttgaaagggcagaagctkgagcttcgccttattgaa
attgc------aaaaaaagaggaggttgatgaatttataattgggttgccaaaatcaagt
gatggaaatgagacccctcaatccaataaagttcgtagtgttgctggcaggatcgctgtt
agggctgctgagtggggctggagggtatatttgcaggatgaatatggcacatcagctgat
gcaatggagg---------------gtgtcagcaaatctgcacgccatgaaaagattgat
gcctatgcagctgtggta
>PAFTOL009189
---------------gtgttgaatttgaaagggcagaagcttgagcttcgccttattgaa
attgc------aaaaaaagaggaggttgatgaatttataattgggttgccaaaatcaagt
gatggaaatgagacccctcaatccaacaaagttcgtagtattgctggcaggatcgctgtt
agggctgctgagtgg---------------------------------------------
------------------------------------------------------------
------------------
>PAFTOL009191
---------------gtgttgaatttgaaagggcagaagcttgagcttcgccttattgaa
attgc------caaaaaagaggaggttgatgaatttataattgggttgccaaaatcaagt
gatggaaatgagacccctcaatccaacaaagttcgtagtattgctggcaggatcgctgtt
agggctgctgagtggggctggagggtatatttgcaggatgaatatggcacatcagctgac
gcaatgcatg---------------gtgtccgcaaatctgcccgccatgaaatgattgat
gcctatgcagctgtggta
>PAFTOL009193
---------------gtgttgaatttgaaagggcagaagcttgagcttcgccttattgaa
attgc------gaaaaaagaggaggttgatgaatttataattgggttgccaaaatcaagt
gatggaaatgagacccctcaatccaataaagttcgtagtgttgctggcaggatcgctgtt
agggctgctgaatggggctggagggtatatttgcargatgaatatggcacatcagctgac
gcaatgcacc---------------gtgtgagaaaatctgcacgccatgaaaagattgat
gcctatgccgctgcggta
>PAFTOL009195
---------------gtgttgaatttgaaagggcagaagcttgagcttcgccttattgaa
attgc------caaaaaagaggaggttgatgaatttataattgggttgccaaaatcaagt
gatggaaatgagacccctcaatccaacaaagttcgtagtattgctggcaggatcgctgtt
agggctgctgagcggggctggagggtatatttgcaggatgaatatggcacatcagctgac
gcaatgcatg---------------gtgtccgcaaatctgcccgccatgaaatgattgat
gcctatgcagctgtggta
>PAFTOL009199
---------------gtgttgaatttgaaagggcagaagcttgagcttcgccttattgaa
attgc------aaaaaaagaggaggttgatgaatttataattgggttgccaaaatcaagt
gatggaaatgagacccctcaatccaacaaagttcgtagtgttgctggcaggatcgctgtt
agggctgctgagtggggctggagggtatatttgcaggatgaatatggtacatcagctgac
gcaatgcatg---------------gtgtccgcaaatctgcccgccatgaaatgattgat
gcctatgcagctgtggta
>PAFTOL009203
---------------gtgttgaatttgaaagggcagaagcttgagcttcgccttattgaa
attgc------caaaaaagaggaggttgatgaatttataattgggttgccaaaatcaagt
gatggaaatgagacccctcaatccaacaaagttcgtagtattgctggcaggatcgctgtt
agggctgctgag------------------------------------------------
------------------------------------------------------------
------------------
>PAFTOL009205
---------------gtgttgaatttgaaagggcagaggcttgagcttcgccttattgaa
attgc------aaaaaaagaggaggttgatgaatttataattgggttgccaaaatcaagt
gatggaaatgagacccctcaatccaataaagttcgtagtgttgctggcaggatcgctgtt
agggctgctgagtggggctggagggtatatttgcaggatgaatatggcacatcagctgac
gcaatggagg---------------gtgtcagcaaatctgcacgccatgaaaagattgat
gcctatgcagctgtggta
>PAFTOL009207
---------------gtgttgaatttgaaagggcagaagcttgagcttcgccttattgag
attgc------agaaaaagaggaggttgatgaatttataattgggttgccgaaatcaagt
gatggamaagagacccctcaatccaacaaagttcgtagtgtggcaggcaggattgctatt
agggctgctgagagg---------------------------------------------
------------------------------------------------------------
------------------
>PAFTOL009209
---------------gtgttgaatttgaaagggcagacgcttgagcttcgccttattgaa
attgc------aaaaaaagaggaggttgatgaatttataattgggttgccaaaatcaagt
gatggaaatgagacccctcaatccaataaagttcgtagtgttgctggcaggatcgctgtt
agggctgctgaatggggctggagggtatatttgcaggatgaatatggcacatcagctgac
gcaatggagg---------------gtgtcagcaaatctgcacgccatgaaaagattgat
gcctatgcagcagtggta
>PAFTOL009215
---------------gtgttgaatttgaaagggcagaagcttgagcttcgccttattgaa
attgc------aaaaaaakaggaggttgatgaatttataattgggttgccaaaatcaagt
gatggaaatgagacccctcaatccaacaaagttcgtagtgttgctggcaggatcgctgtc
agggctgctgagtggggctggagggtatatttgcaggatgaatatggcacatcagctgac
gcaatgcatg---------------gtgtccgcaaatctgcccgccatgaaatgattgat
gcctatgcagctgtggta
>PAFTOL009217
---------------gtgttgaatttgaaagggcagaagcttgagcttcgccttattgaa
attgc------caaaaaagaggaagttgatgaatttataattgggttgccaaaatcaagt
gatggaaatgagacccctcaatccaacaaagttcgtagtgtagctggcaggatcgctgtt
agggctgctgagtggggctggagggtatatttgcaggatgaatatggcacatcagctgac
gcaatgcatc---------------gtgtccgcaaatctgcccgccatgaaatgattgat
gcctatgcagctgtggta
>PAFTOL009219
---------------gtgttgaatttgaaagggcagaagcttgagcttcgccttattgaa
attgc------caaaaaasaggaggttgatgaatttataattgggttgccaaaatcaagt
gatggaaatgagacccctcaatccaacaaagttcgtagtgttgctggcaggatcgctgtt
agggctgctgagtggggctggagggtatatttgcaggatgaatatggcacatcrgctgac
gcaatgcatc---------------ktgtccgcaaatctgcccgccatgaaatgattgat
gcctat------------
>PAFTOL009221
---------------gtgttgaatttgaaagggcagaagcttgagcttcgccttattgaa
attgc------gaaaaaagaggaggttgatgaatttataattgggttgccaaaatcaagt
gatggaaatgagacccctcaatccaataaagttcgtagtgttgctggcaggctcgctgtt
agggctgctgagtggggatggagggtatatttgcaggatgaatatggcacatcagctgac
gcaatgcatc---------------gtgtccgcaaatctgcccgccatgaaaagattgat
gcctatgcagctgtggta
>PAFTOL009223
---------------gtgttgaatttgaaagggcagaagcttgagcttcgccttattgaa
attgc------caaaaaagaggaggttgatgaatttataattgggttgccaaaatcaagt
gatggaaatgagacccctcaatccaacaaagttcgtagtgttgctggcaggatcgctgtt
agggctgctgagtggggctggagggtatatttgcaggatgaatatggcacatcagctgac
gcaatgcatg---------------gtgtccgcaaatctgcccgccatgaaatgattgat
gcctatgcagctgtggta
>PAFTOL009225
---------------gtgttgaatttgaaagggcagaagcttgagcttcgccttattgaa
attgc------caaaaaagaggaggttgatgaatttataattgggttgccaaaatcaagt
gatggaaatgagacccctcaatccaacaargttcgtagtgttgctggcaggatygctgtt
agggctgctgagtggggctggagggtatatttgcaggatgaatatggcacatcagctgac
gcaatgcatc---------------gtgtccgcaaatctgcccgccatgaaatgattgat
gcctatgcagctgtggta
>PAFTOL009229
---------------gtgttgaatttgaaagggcagaagcttgagcttcgccttattgaa
attgc------aaaaaaagaggaggttgatgaatttataattgggttgccaaaatcaagt
gatggaaatgagacccctcaatccaataaagttcgtagtgttgctggcaggattgctgtt
agggctgctgagtggggctggagggtatatttgcaggatgaatatggcacatcagctgac
gcaatgcatc---------------gtgtcagcaaatctgcacgccatgaaaggattgat
gcctatgcagctgtggta
>PAFTOL009231
------------------------------------------gagcttcgtcttattgaa
attgc------aaaaaaagaggaggttgatgaatttataattgggttgccaaaatcaagt
gatggaaatgagacccctcaatccaataaagttcgtagtgttgctggcaggatcgctgtt
agggctgctgagtgg---------------------------------------------
------------------------------------------------------------
------------------
>PAFTOL009233
---------------gtgttgaatttgaragggcagaagcttgagcttcgccttattgaa
attgc------aaaaaaagaggaggttgatgaatttataattgggttgccaaaatcaagt
gatggaaatgagaccactcaatccaacaaagttcgcagtgttgctggcaggatcgctgtt
agggctgctgagtgg---------------------------------------------
------------------------------------------------------------
------------------
>PAFTOL009235
---------------gtgctgaatttgaaagggcagaagcttgagcttcgccttattgaa
attgc------agaaaaagaggaggttgatgaatttataattgggttgccgaaatcaagt
gatggaaaagagacccctcaatccaacaaagttcgtagtgtggcaggcagaattggtatt
agggctgctgagaggggctggagggtatatttgcaggatgaatatggcacatcagtggac
gcaatgga---------------kggtgtcagcaaatctgcacgccatggaaggattgac
gcctatgcggctgtggta
>PAFTOL009237
---------------gtgctgaatttgaaagggcagaagcttgagcttcgccttattgaa
attgc------agaaaaagaggaggttgatgaatttataattgggttgccgaaatcaagt
gatggaaaagagacccctcaatccaacaaagttcgcagtgtggcaggcaggattgctatt
agggctgctgagaggggctggagggtatatttgcaggatgaatatggcacatcagtggac
gcaatgga---------------gggtgtcagcaaatctgcacgccagggaaggattgac
gcctatgcggctgtggta
>PAFTOL009239
---------------gtgttggaattgaaaggggagaagcttgagcgtcgccttattgaa
attgc------caaaaaagaggaggttgatgaatttataattgggttgccaaaatcaagt
gatggaaatgagacccctcaatccaataaagttcgtagtgttgctggcaggatcgctgtt
agggctgctgagtggggctggagggtatatttgcaggatgaatatggcacatcagctgac
gcaatgcatc---------------gtgtcagcaaatctgcacgccatgaaaggattgat
gcctatgcagctgtggta
>PAFTOL009241
---------------gtgttgaatttgaaagggcagaagcttgagcttcgccttattgaa
attgc------caaaaaagaggaggttgatgaattyataattgggttgccaaaatcaagt
gatggaaatgagacccctcaatccaacaargttcgtagtgttgctggcaggatcgctgtt
agggctgctgagtggggctggagggtatatttgcaggatgaatatggcacatcagctgac
gcaatgcatg---------------gtgtccgcaaatctgcccgccatgaaatgattgat
gcctatgcagctgtggta
>PAFTOL009243
---------------gtgttgaatttgaaagggcagaagcttgagcttcgccttattgaa
attgc------aaaaaaagaggaggttgatgaatttatagttgggttgccaaaatcaagt
gacggaaatgagacccctcaatccaataaagttcgtagtgttgctggcaggatcgctgtt
agggctgctgagtggggctggagggtatatttgcaggatgaatatggcacatcagctgac
gcaatggagg---------------gtgtcagcaaatctgcacgccatgaaaagattgat
gcctatgcagctgtggta
>PAFTOL009245
---------------gtgttgaatttgaaagggcagaagcttgagcttcgccttattgaa
attgc------aaaaaaagaggaggttgatgaatttataattgggttgccaaaatcaagt
gatggaaatgagacccctcaatccaataaagttcgtagtgttgctggcaggatcgctgtt
agggctgctgagtggggctggagggtatatttgcaggatgaatatggmacatcagctgat
gcaatggagg---------------gtgtcagcaaatctgcacgccatgaaaagattgat
gcctatgcagctgtggtg
>PAFTOL009251
---------------------------aaagggcagaagcttgagcttcgccttattgaa
attgc------aaaagaagaggaggttgatgaatttataattgggttgccaaaatcaagt
gatggaaatgagacccctcaatccaataaagttcgtagtgttgctggcaggatcgctgtt
agggctgctgagtgg---------------------------------------------
------------------------------------------------------------
------------------
>PAFTOL009253
---------------gtgctgaatttgaaagggcagaagcttgagcttcgccttattgaa
attgc------agaaaaagaggaggttgatgaatttataattgggctgccgamatcaagt
gatggaaaagagacccctcaatccaacaaagttcgtagtgtggcaggcaggattgctatt
agggctgctgagaggggctggagggtatatttgcaggatgaatatggcacatcagtggat
gcaatgga---------------gggtgtcagcaaatccgcacgccatggaaggattgac
gcctatgcg---------
>PAFTOL009255
---------------gtgttaaatttgaaagggcaaaagcttgagcttcgccttattgaa
attgc------aaaaaaagaggaggttgatgaatttataattggtttgccaaaatcaagt
gatggaaatgagacccctcagtccaataaagttcgtagtgttgctggcaggatcgctgtt
agggctgctgagtggggctggagggtatatttgcaggatgaatatggcacatcagctgac
gcaatggagg---------------gcgtcagcaaatctgcacgccatgaaaggattgat
gcctatgcagctgtggta
>PAFTOL009257
---------------gtgttaaatttgaaagggcaaaagcttgagcttcgccttattgaa
attgc------aaaaaaagaggaggttgatgaatttataattgggttgccaaaatcaagt
gatggaaatgagacccctcagtccaataaagttcgtagtgttgctggcaggatcgctgtt
agggctgctgagtggggctggagggtatatttgcaggatgaatatggcacatcagctgac
gcaatggagg---------------gcgtcagcaaatctgcccgccatgaaaggattgat
gcctatgcagctgtggta
>PAFTOL009259
---------------gtgttgaatttgaaaggagagaagcttgagcgtcgcctcattgaa
attgc------aaaaaaagaggaggttgatgaattyataattgggttgccaaaatcaagt
gatggraatgagacccctcaatccaataaagttcgtagtgttgctggcaggatcgctgtt
agggctgctgagtggggctggagggtatatttgcaggatgaatatggcacatcagctgac
gcaatgcatc---------------gcgtcagcaaatctgcgcgccatgaaaggattgat
gcctatgcagctgtggta
>PAFTOL009261
---------------gtgttgaatttgaaagggcagaagctcgagcttcgccttattgaa
attgc------aaaaaaagaggaggttgatgaatttataattgggttgccaaaatcaagt
gatggaaatgagacccctcaatccaataaagttcgtagtgttgctggcaggatcgctgtt
agagctgccgagtgg---------------------------------------------
------------------------------------------------------------
------------------
>PAFTOL009263
---------------gtgttgaatttgaaagggcagaagcttgagcttcgccttattgaa
attgc------aaaaaaagaggaggttgatgaatttataattgggttgccaaaatcaagt
gatggaaatgagacccctcaatccaataaagttcgtagtgttgctggcaggatcgctgtt
agggctgctgagtggggctggagggtatatttgcaggatgaatatggcacatcagctgat
gcaatggagg---------------gtgtcagcaaatctgcacgccatgaaaagattgat
gcctatgcagctgtggta
>PAFTOL009265
---------------gtgttgaatttgaaagggcagaagcttgagctccgccttattgaa
attgc------aaaaaaagaggaggttgatgaatttataattgggttgccaaaatcaagt
gatggaaatgagacccctcaatctaataaagttcgtagtgttgctggcaggatcgctgtt
agggctgctgagtggggctggagggtatatttgcaggatgaatatggcacatcagttgat
gcaatggagg---------------gtgtcagcaaatctgcacgccgtgaaaagattgat
gcctatgca---------
>PAFTOL009267
---------------gtgttgaatttgaaagggcagaagcttgagcttcgcctyattgaa
attgc------agaaaaacaggaggttgatgaatttataattgggttgcygaaatcaagt
gatggaaaagagaccyctcaatccaacaaagttcgtagtgtggcaggcaggattgctatt
agggctgctgagaggkgctggagggtatatttgcaggatgaatatggcacatcagtagac
gcaatgga---------------gggtgtcagcaaatctgcacgccatgraaggatggac
gcctatgcagctgtggta
>PAFTOL009269
---------------gtgttgaatttgaaagggcagaagcttgagcttcgccttattgag
attgc------agaaaaagaggaggttgatgaatttataattgggttgccgaaatcgagt
gatggaaaagagacccctcaatccaacaaagttcgtagtgtggcaggcaggattgctatt
agggctgctgagaggggctggagggtatatttgcaggatgaatatggcacatcagtagac
gcaatggatcgaatgattgacctgggtgtcggcaaatctgcacgccatggaaggattgac
gcctatgcagctgtggta
>PAFTOL009271
---------------gtgttgaatttgaaagggcagaagcttgagcttcgccttattgaa
attgc------aaaaaaagaggaggttgatgaatttataattgggttgccaaaatcaagt
gatggaaatgagacccctcaatccaataaagttcgtagtgttgctggcaggatcgctgty
agggctgctgagtggggctggagggtatatttgcaggatgaatatggcacatcagctgat
gcaatgcatc---------------gtgttagaaaatctgcacgccatgaaaggattgat
gcctatgcagctgtggta
>PAFTOL009279
gctcgccccttaactgtgttgaatctgaaagggcagaagcttgagcttcgccttattgaa
attgcaaaaaaaaaaaaaaaagaggttgatgaatttataattgggttgccaaaatcaagt
gatggaartgagacccctcaatccaacaaagttcgtagtrttgctggcaggatcgctgtt
agggctgctgagtggggctggagggtatatttgcaggatgaatatggcacatcagctgac
gcaatgcatg---------------gtgtccgcaaatctgcccgccatgagaggattgat
gcctatgcagctgtggta
>PAFTOL009281
---------------gtgttgaatttgaaagggcagaagcttgagcttcgccttattgaa
attgc------aaaaaaagaggaggttgatgaatttataattgggttgccaaaatcaagt
gatggaaatgagacccctcaatccaataaagttcgtagtgttgctggcaggctcgctgtt
agggctgctgagtgg---------------------------------------------
------------------------------------------------------------
------------------
>PAFTOL009283
---------------gtgttgaatttgaaagggcagaagcttgaggttcgccttattgaa
attgc------caaaaaagaggaggttgatgaatttataattgggttgccaaaatcaagt
gatggaaatgagacccctcaatccaacaaagttcgtagtgttgctggcaggatcgctgtt
agggctgctgagtggggctggagggtatatttgcaggatgaatatggcacatcagctgat
gcaatgcatc---------------gtgtccgcaaatctgcccgtcatgaaaggattgat
gcctatgcagctgtggta
>PAFTOL009285
---------------gtgttgaatttgaaagggcagaagcttgagcttcgccttattgag
attgc------agaaaaagaggaggttgatgaatttataattgggttgccgaaatcaagt
gatggaacagagacccctcaatccaacaaagttcgtagtgtggcaggcaggattgctatt
agggctgctgaaaggggctggagggtatatttgcaggatgaatatggcacatcagcagac
gcaatgga---------------gggtgtcagcagatctgcacgccatggaaggattgac
gcctatgcagctgtggta
>PAFTOL009287
---------------gtgttgaatttgagagggcagaagcttgagcttcgccttattgaa
attgc------caaaaaagaggaggttgatgaatttataattgggttgccaaaatcaagt
gatggaaatgagacccctcaatcyaacaaagttcgtagtattgctggcaggatcgctgtt
agggctgctgagcggkgctggagggtatatttgcaggatgaatatggcacatcmgctgac
gcaatgcatg---------------gcgtccgcaaatctgcccgccatgaaatgattgat
gcctatgcagctgtggta
>PAFTOL009289
------------------------------------------------------------
gtggg------aaaattgtaggaggttgatgaatttataattgggttgccaaaatcaagt
gatggaaatgagacccctcaatccaataaagttcgtagtgttgctggcaggatcgctgtt
agggctgctgaatggggctggagggtatatttgcaggatgaatatggcacatcagctgat
gcaatggagg---------------gtgtcagcaaatctgcacgccatgaaaagattgat
gcctatgcagcagtggta
>PAFTOL009291
---------------gtgttgaatttgagagggcagaagcttgagcttcgccttattgaa
attgc------caaaaaagaggaggttgatgaatttataattgggttgccaaaatcaagt
gatggaaatgagacccctcaatccaacaaagttcgtagtattgctggcaggatcgctgtt
agggctgctgagcggggctggagggtatatttgcaggatgaatatggcacatcagctgac
gcaatgcats---------------gtgtccgcaaatctgcccgccgtgaaatgattgat
gcytatgcagctgtggta
>PAFTOL009293
---------------gtgttgaatttgaaagggcagaagcttgagcttcgccttattgaa
attgc------aaaaaaagaggaggttgatgaatttataattgggttgccaaaatcaagt
gatggaaatgagacccctcaatccaacaaagttcgtagtgttgctggcaggatcgctgtt
agggctgctgagtggkgctggagggtatatttgcaggatgaatatggcacatcagctgac
gcaatgcatg---------------gtgtccgcaaatctgcccgccatgaaatgattgat
gcctatgcagctgtggta
>PAFTOL009295
------------------------------------------------------------
gtggg------aaaattgtaggaggttgatgaatttataattgggttgccaaaatcaagt
gatggaaatgagacccctcaatccaacaaagttcgtagtgttgctggcaggatcgctgtt
agggctgctgagtgg---------------------------------------------
------------------------------------------------------------
------------------
>PAFTOL009297
---------------gtgttgaatttgaaaggggagaagcttgagcgtcgcctgattgaa
attgc------aaaaaaagaggaggttgatgaatttataattgggttgccaaaatcaagt
gatggaaatgagacccctcaatccaataaagttcgtagtgttgctggcaggatcactatt
agggctgctgagtggggctggagggtatatttgcaggatgaatatggcacatcagctgac
gcaatgcatc---------------gtgtcaggaaatctgcacgccatgaaaggattgat
gcctatgcagctgtggta
>PAFTOL009299
---------------gtgttgaatttgaaagggcagaagcttgagcttcgccttattgaa
attgc------aaaaaaakaggaggttgatgaatttataattgggttgccaaaatcaagt
gatggaaatgagacccctcaatccaataaagttcgtagtgttgctggcaggatcgctgtt
agggctgctgagtgg---------------------------------------------
------------------------------------------------------------
------------------
>PAFTOL009301
------------------------------------------------------------
gtggg------aaaattgtaggaggttgatgaatttataattggkttgccaaaatcaagc
gatggaaatgagacccctcaatccaataaagttcgtagtgttgctggcaggatcgctgtt
agggctgctgagtgg---------------------------------------------
------------------------------------------------------------
------------------
>PAFTOL009303
------------------------------------aagcttgagcttcgccttattgaa
attgc------aaaaaaagaggaagttgatgaatttataattgggttgccaaaatcaagt
gatggaaatgagacccctcaatccaataaagttcgtagtgttgctggcaggatcgctgtt
agggctgcggagtgg---------------------------------------------
------------------------------------------------------------
------------------
>PAFTOL009311
---------------gtgttgaatttaagagggcagaagctcgagcttcgtcttattgaa
attgc------agaagaagaggaggttgatgaattcataataggattgccaaaatcaagt
gatgggaaagaaacccctcaatctaacaaagttcgtagtgttgctgggaggattgccgtt
agggctgcagagaggggctggagggtatatttgcaggacgaatatggcacatcagtcgat
gcaatgcatagaatgatcaacatgggtgtcagcaaatctgcacgccatggaagaatcgat
gcttattcagccgtggta
>PAFTOL009313
------------------------------------------------------------
------------------caggaagtggatgaatttataatagggttgcctaaatcgagt
gatggagaagagacccctcagtccaacaaagttcgtagtgttgccggcagacttgctgtt
agggctgctgagaggtatgtaagaatc---------------------------------
------------------------------------------------------------
------------------
>PAFTOL009315
---------------gtgttgaatttgagagggcagaagcttgagcttcgcctcattgaa
attgc------agaaaaagaggaagttgatgaattcataattgggttgccaaaatcaagt
gatgggaaagagactcctcaatccaataaagttcgtagtgtagcaggcaggtttgctgtt
agggctgctgagagg---------------------------------------------
------------------------------------------------------------
------------------
>PAFTOL009319
---------------gtgttgaatttgagagggcagccgcttgagcttcgcctcattgaa
attgc------agaaaaagaggaggttgatgaattcataattgggttgccaaaatcaagt
gatgggaaagagactcctcaatccaataaagttcgtagtgttgcaggcaggtttgctgtt
agggctgctgagaggggatggagggtatatttgcaggatgaatatggcacatcagttgat
gcaatgcatcgcatgatcgaaatgggtgtcagcaaatcagttcgccatggaaagagtgat
gcctatgcagctgtggta
>PAFTOL009321
---------------gtgttgaatttgagagggcagaagcttgagattcgccttattgaa
attgc------agaaaaagaggaggttgatgaattcataattgggttgccaaaatcaagt
gatgggaaagaaactcctcaatccaatatagttcgtagtgttgcaggaaggattgctgtt
agggctgctgagaggggatggagggtatatttgcaggatgaatatggcacatcagttgat
gcaatgcatcgaatgatcgacctgggtgtcagcaaatcagctcgccatggaaggattgat
gcctattcagctgtggta
>PAFTOL013501
---------------gtgttgaatttgaaagggcagaagcttgagcttcgccttattgaa
attgc------caaaaaagaggaggttgatgaatttataattgggttgccaaaatcaagt
gatggaaatgagacccctcaatccaacaaagttcgtagtgttgctggcaggatcgctgtt
agggctgctgagtgg---------------------------------------------
------------------------------------------------------------
------------------
>SRR5036296
---------------gtgttgaatttgaaagggcagaagcttgagcttcgccttattgaa
attgc------aaaaaaagaggaggttgatgaatttataattgggttgccaaaatcaagt
gatggaaatgagacccctcaatccaataaagttcgtagtgttgctggcaggatcgctgtt
agggctgctgagtgg---------------------------------------------
------------------------------------------------------------
------------------
>SRR5137211
---------------gtgttgaatttgaaagggcagaaacttgagcttcgccttgttgaa
attgc------aaaaaaagaggaggttgatgaatttataattgggttgccaaaatcaagt
gatggaaatgagacccctcaatccaataaagttcgtagtgttgctggcaggatcgctgtt
agggctgctgagtggggctggagggtatatttgcaggatgaatatggcacatcagctgat
gcaatggagg---------------gtgtcagcaaatctgcacgccatgaaaagattgat
gcctatgcagctgtggta
>SRR5137212
---------------gtgttgaatttgaaagggcagaagcttgagcttcgccttattgaa
attgc------aaaaaaagaggaggttgatgaatttataattgggttgccaaaatcaagt
gatggaaatgaaacccctcaatccaacaaagttcgtagtgttgctggcaggattgctgtt
atggctgctgagtgg---------------------------------------------
------------------------------------------------------------
------------------
>SRR7905849
---cgccccttaactgtgttgaatttgaaaggccagaagcttgagcttcgccttattgaa
attgc------aaaaaaagaggaggttgatgaatttataattgggttgccaaaatcaagt
gatggaaatgagacccctcaatccaacatagttcgtagtgttgctggcaggattgctgtt
agggctgctgagtggggctggagggtatatttgcaggatgaatacggcacatcagttgac
gcaatggatcgg------------------------------------------------
------------------
>SRR7905861
gttcgccccttaactgtgttgaatttgaaagggcagaagcttgagcttcgccttattgaa
attgc------caaaaaagaggaggttgatgaatttataattgggttgccaaaatcaagt
gatggaaatgagacccctcaatccaataaagttcgtagtgttgctggcaggatcgctgtt
agggctgctgaatggggctggagggtatatttgcaggatgaatatggcacatcagttgac
gcaatggatcga------------------------------------------------
------------------
>SRR7905862
gttcgccccttaactgtgttgaatttgaaagggcagaagcttgagcttcgccttattgaa
attgc------asaaaaagaggaggttgatgaatttataattgggttgccgaaatcaagt
gatggaaaagagacccctcaatccaacaaagttcgtagtgtggcaggcaggattgcygtt
agggctgctgagaggggctggagggtatatttgcaggatgaatatggcacatcagtagac
gcaatggatcga------------------------------------------------
------------------
>SRR8327214
gttcgccccttaactgtgttgaatttgaaagggcagacgcttgagcttcgccttattgaa
attgc------aaaaaaagaggaggttgatgaatttataattgggttgccaaaatcaagt
gatggaaatgaracccctcaatccaataaagttcgtagtgttgctggcaggatcgctgtt
agggctgctgaatggggctggagggtatatttgcaggatgaatatggcacatcagctgat
gcaatggatcga------------------------------------------------
------------------
