# Supplementary material for: Phylogenomics and classification of Cactaceae based on hundreds of nuclear genes
Source: Plant Syst Evol. 2025 Aug 11;311(5):28. doi: 10.1007/s00606-025-01948-z (PMC12339657; doi:10.1007/s00606-025-01948-z)
Supplement: Supplementary file 4 — Online Resource 4: Containing alignments and RAxML gene trees for all included loci and all phylogenetic datasets (ZIP 10372 KB) [file 606_2025_1948_MOESM4_ESM.zip › de Vos et al_ESM_4/ESM_data_alignments/QCP/6733_consensus.mafft.fasta]

>PAFTOL004551
---tatagtgatcttgatgaagctgaacgtgctctaacactggagagctttcgtcgtgca
gccttcaaatggcatcataacactgatcagtt------wgg------agctgaagctcaa
atcggg---gaagaagacatgaagtcccatatggtagttgtaacagatgtttgccttcca
gttcttgcttctggtgaatctccgattcctgctcgggttctgataaattacgagttacca
gccaagaaggaaatatatacaaggcggatggcctcatgtttakctgcagatggaattgta
atcaacatggtggttgggggtgaagtagtgaccctgaaaagcattgaagaaaacactaat
gttatcattgctgagatgcccatacaagtaaat---------------------------
---------------------------------------------------
>PAFTOL004552
---tatagtgatcttgctgaagcagaacgtgctctaatattggagggctttcgtcatgca
gcattcaaatggcatcagaacactggtcattt------tgg------agctsaagctgaa
attggc---gaagaagacacaaagtcccatatgatagttgtaacagatgtttgccttcca
gttcttgctgctggygaatctcctattccttctcgggttctgataaattatgagttacca
gccaagaaggaaatatatacaaggcggatggcctcatgtttggctccagatggaattgta
atcaacatggttgttgggggtgaagtagtgaccctcaaaagcattgaagaaagtactaat
cttatcattgctgagatgcccatacaagtaagtactctt---------------------
---------------------------------------------------
>PAFTOL004553
---tatagtgatcttgctgaagcagaacgtgctctaatattggagagctttcgtcgtgca
gcattcaaatggcatcagaacactggtcagtt------tgg------agctgaagctgaa
actggg---gaagaagacatgaagtcccatatgatagttgtaacagatgtttgccttcca
gttcttgctgctggcgaatctcctattccttctcgggttctgataaattatgagttacca
gccaagaaggaaatatatacaaggcggatggcctcatgtttggctccagatggaattgta
atcaacatggttgttgggggtgaggtagtgaccctcaaaagcgttgaagaaagtactaat
cttatcattgccgagatgcccatccaagta------------------------------
---------------------------------------------------
>PAFTOL004554
---tatagtgatcttgctgaagcagaacgtgctctaatattggagggctttcgtcgtgca
gcattcaaatggcatcagaacactggtcaatt------tgg------agctgaagctgaa
attggg---gaagaagacacgaagtcccatatgatcgttgtaacagatgtttgccttcca
gttcttgctactggcgaatctcctattccttctcgggttctgataaattatgagttacca
gccaagaaggaaatatatacaaggcggatggcctcatgtttggctccagatggaattgta
atcaacatggttgttgggggtgaagtagtgaccctcaaaagcattgaagaaagtactaat
cttatcattgctgagatgcccatacaagtaagtactctt---------------------
---------------------------------------------------
>PAFTOL004556
---tatagtgatcttgctgaagcagaacgtgctctaatattggagagctttcgtcgtgca
gcattcaaatggcatcagaacactgatcagtt------tgg------agctgaagccgaa
attggg---gaacaagacatgaagtcacatatgatagttgtaacagatgtttgccttcca
gttgttgctgccggcgaatctcctattccttctcgggttctgataaattatgagttacca
gccaagaaggaaatatatacaaggaggatgggctcatgtttagctccagatggaattgta
atcaacatggttgttgggggcgaagtagtgaccctcaaaagcattgaagaaagtactaat
cttgtcattgctgagatgcccatacaagtaagtactctt---------------------
---------------------------------------------------
>PAFTOL004560
---tatagtgatcttgctgaagcagaacgtgctctaatattggaggactttcgtcgtgca
gcattcaaatggcatcagaacactggtcagtt------tgg------agctgaagctgaa
attggc---gaagaagacacaaagtcccatatgatagttgtaacagatgtttgccttcca
gttcttgctgctggcgaatctcctattccttctcgggttctgataaattatgagttacca
gccaagaaggaaatatatacaaggcggatggcctcatgtttagctccagatggaattgta
atcaacatggttgttgggggtgaagtagtgacccttaaaagcatcgaggaaagtactaat
cttatcattgctgagatgcccatacaagtaaatactctt---------------------
---------------------------------------------------
>PAFTOL004561
---tatagtgatcttgatgaagcagaacgtgctctaacactggagagctttcgtcgtgca
gccttcaaatggcatcagaacactgatcagtt------agg------agctgaagcycaa
atcggg---gaagaagacatgaaktcccatatggtagttgtaacagatgtttgccttcca
gttcttgcttctggtgaatctccgattcctgctcgggttctgataaattacgagttacca
gccaagaaggaaatatatacaaggcggatggcctcatgtttagctgcagatggaattgta
atcaacatggtggttgggggtgaagtagtgaccctgaaaagcattgaagaaaacactaat
gttgtcattgctgagatgcccatacaagtaaatactctt---------------------
---------------------------------------------------
>PAFTOL004562
---tatagcgatcttgctgaagcagaacgcgctctaatattggagggctttcgtcgtgca
gcattcaaatggcatcagaacagtgatcagtt------tgg------agctgaagytgaa
attgac---gaagaagacacaaagtcccatatgatagttgtaacagatgtttgccttccg
gttcttgctgctggcgaatctcctattccttctcgggttctgataaattatgagttacca
accaagaaggaaatatatacaaggcggatggcctcatgtttagctccagatggaattgta
atcaacatggttgttggcggtgaagtagtgacccttaaaagcatcgaggaaagtaycaat
cttatcattgctgagatgcccatacaagtaaatactctt---------------------
---------------------------------------------------
>PAFTOL004563
---tacagtgatcttgctgaagcagaacgtgctctaatattggagagctttcgtcgtgca
acactcaaatggcatcagaacgctgatcagtt------tgg------agctgaagctgaa
attggg---gaagaagacacaaagtcctatatgatagttgtaacagatgtttgccttcca
gttcttgctgctggcgaatctcctattccttctcgggttctgataaattatgagttacca
gccaagaaggaaatatatacaaggcggatggcctcatgtttagctccagatggaattgta
atcaacatggttgttgggggtgaagtagtgaccctcaaaagcattgaagaaagtactaat
cttatcattgctgagatgcccatacaagta------------------------------
---------------------------------------------------
>PAFTOL004564
---tatagcgatcttgatgaagccgaacgtgctctaacactggagagctttcgtcgtgca
gccttcaaatggcatcataacactgatcagtt------agg------agctgaagctcaa
atcggg---gaagaagacatgaagtcccatatggtagttgtaacagatgtttgccttcca
gttcttgcttctggtgaatctccgattcctgctcgggttctgataaattacgagttacca
gccaagaaggaaatatatacaaggcggatggcctcatgtttagctgcagatggaattgta
atcaayatggtggttgggggtgaagtagtgaccctgaaaagcattgaagaaaacactaat
gttatcattgctgagatgcccatacaagtaaatactctt---------------------
---------------------------------------------------
>PAFTOL004565
---tatagtgatcttgctgaagcagaacgtgctctaatattggagagctttcgtcatgca
gcattcaaatggcatcagaacactgatcagtt------tgg------agctgaagccgag
gttggg---gaagaagacatgaagtcacatatgatagttgtaacagatgtttgccttcca
gttcttgctgctggcgaatctcctattccttctcgggttctgataaattatgagttacca
gccaagaagt---ttccgttaagtacttatattctgtatttatctgcagatggaattgta
atcaacatggttgtggggggtgaagtagtgaccctcaraagcattgaagaaagtattaat
cttgtcattgctgagatgcccatacacgtaagtactctt---------------------
---------------------------------------------------
>PAFTOL004566
---tatagtgatcttgatgaagccgaacgtgctctaacactggagagctttcgtcgtgca
gccttcaaatggcatcataacactgatcagtt------agt------agctgaagctcaa
atcggg---gaagaagacatgaagtcccatatggtagttgtaacagatgtttgccttcca
gttcttgcttctggtgaatctccgattcctgctcgggttctgataaattacgagttacca
gccaagaaggaaatatatacaaggcggatggcctcatgtttagctgcagatggaattgta
atcaacatggtggttgggggtgaagtagtgaccctgaaaagcattgaagaaaacactaat
gttatcattgctgagatgcccatacaagtaaatactctt---------------------
---------------------------------------------------
>PAFTOL004567
---tatagtgatcttgccgaagcagaacgtgctctaatattggagggctttcgtcgtgca
gcattcaaatggcatcagaactctggtcagtttggagctgg------agctgaagctgaa
attggg---gaagaagacgcgaagtcccatatggtagttgtaacagatgtttgccttcca
cttcttgctgctggcgaatctcctattccttcacgtgttctgataaattatgagttacca
gccaagaaggaaatatatacaaggcggatggcctcgtgtttagctccagatggaattgta
atcaacatggtggttggaggtgaagtagtgaccctcaaaagcattgaggaaagtactaat
cttgtcattgatgagatgcccatacaagtaagtgctctt---------------------
---------------------------------------------------
>PAFTOL004568
---tatagtgatcttgctgaagcagaacgtgctctaatattggagggctttcgtcgtgca
gcattcaaatggcatcagaacacgrgtcagtt------tgg------agctgaagctgaa
aytggg---gaagaagacacgaagtcccatatggtagttgtaacagatgtttgccttcca
gttcttgctgctggcgaatctcctattccttcacgtgttctgataaattatgagttacca
gccaagaaggaagtatatacaaggcggatggcctcatgtttagctccagatggaattgta
atcaacatggttgttgggggtgaagtrgtgaccctcaaaagcattgaggaaagyactaat
cttatcattgctgagatgcccatacaagtrmgtgctcttcccccccccmcccccccccsg
aaagttaagaactgc------------------------------------
>PAFTOL004571
---tatagtgatctcgatgaagcagaacgtgctctaacactggagagctttcgtcgtgca
gccttcaaatggcatcagaacactgatcagtt------agg------agttgaagctcaa
atcggg---gaagaagacatgaagtcccatatggtagttgtaacagacgtttgccttcca
gttcttgyttctggtgaatctcyaattcctgctcgggttctgataaattacgagttacca
gccaagaaggaaatatatacaaggcggatggcctcatgtttakctgcagatggaattgta
atcaacatggtggttgggggtgaagtagtgaccctcaaaagcattgaagaaaacactaat
gttatcattgctgagatgcccatacaagtaaatactctt---------------------
---------------------------------------------------
>PAFTOL004572
---tatagtgatcttgctgaagcagaacgtgctctaatattggagagctttcgtcgcgca
gcattcaaatggcatcagaacactgatcagtt------tgg------agctgaagccgaa
atgggg---gaagaagacatgaagtcacatatgatagttgtaacagatgtttgccttccg
gttcttgctgctggcgaatctcctattccttctcgggttctgataaattatgagttacca
gccaagaaggwaatatatacaaggcggatgggctcatgtttagctscagatggaattgta
atcaacatggttgttgggggtgaagtagtgaccctcaaaagcattgaagaaagtactaat
cttgtcattgctgagatgcccatacaagtaactactctt---------------------
---------------------------------------------------
>PAFTOL004573
---tatagtgatcttggtgaagcagaacgtgctctaatattggagagctttcgtcgtgca
gcattcaaatggcatcagaacactgatcagtt------tgg------agctgaagccgaa
attggg---gaagaagacatgaagtcccatatgatagttgtaacagaygtttgccttcca
gttcttgctgctggcgaatctcctattccttctcgggttctgataaattatgaattacca
gccaagaaggaaatatatacaaggcggatgggctcwtgtttakctscagatggaattgta
atcaacatggttgttgggggtgaagtagtgaccctcaaaagcattgaagaaagtactaay
cttgtcattgctgagatgcccatacaagtaagtactctt---------------------
---------------------------------------------------
>PAFTOL004577
---tatagygatcttgctgaagcagaacgygctctaatattggagrgctttcgtcgtgca
gcattcaaatggcatcagarcactggtcagtt------tgg------agctgaagctgaa
attggc---gaagaagacacraagtcccatatgattgttgtaacagatgtttgccttcca
gttcttgctgctggcgaatctcctattccttctcgggttctgataaattatgagttacca
gccaagaaggaaatatatacaaggcggatggcctcatgtttagctccagatggaattgta
atcaacatggttgttgggggtgaagtagtgaccctyaaaagcatmgaggaaagtactaat
cttatcattgctgagatgcccatacaagtaaatactctt---------------------
---------------------------------------------------
>PAFTOL004578
---tatagtgatcttgctgaagcagaacgtgctctaatattggagagctttcgtcgtgca
gcactcaaatggcatcagaacactgatcagtt------tgg------agctgaagccgaa
attggg---gaagaagacatgaagtcacatatgatagttgtaacagatgtttgccttcca
gttcttgctgctggcgaatcgcctattccttcccgggttctgataaattatgagttacca
gccaagaaggaaatatatgcaaggcggatgggctcatrtttakctgcagatggaattgta
atcaacatggttgttgggggtgaagtagtgaccctcaaaagcattgaagaaagtgctaat
cttgtcattgctgagatgcccatacaagta------------------------------
---------------------------------------------------
>PAFTOL004582
---tatagtgatcttgctgaagcagaacgtgctctaatattggagagctttcgtcgtgca
gcattcaaatggcatcagaacactgatcagtt------tgg------agctgaagctgaa
attggg---gaagaagacatgaagtcccatatgatagttgtaacagatgtttgccttcca
gttcttgctgctggcgaatctcctattccttctcgggttctgataaattatgagttacca
gccaagaaggaaatatatacaaggcggatgggctcatgtttagctscagatggaattgta
atcaacatggttgttgggggtgaagtagtgaccctcaaaagcattgaagaaagtactaat
cttgtcattgctgagatgcccatacaagtaagtactctt---------------------
---------------------------------------------------
>PAFTOL004583
---tatagtgatcttgctgaagcagaacgtgctctaatattggagagctttcgtcgtgca
gcattcaawtggcatcagaacactggkcagtt------tgg------agccgaagctgaa
actggg---gaagaagacatgaagtcccatatgatagttgtaacagatgtttgccttcca
gttcttgctgctggcgaatctcctattccttctcggcttctgataaattatgagttacca
gccaagaaggaaatatatacaaggcggatggcctcatgtttggctscagatggaattgta
atcaacatggttgttgggggtgaagtagtgaccctsaaaagcattgaagaaagtactaat
cttatcattgccgagatgcccatacaagta------------------------------
---------------------------------------------------
>PAFTOL004584
---tatagtgatcttgctgaagcagaacgtgctctaatattggagggctttcgtcgtgca
gcattcaaatggcatcagaacactggtcagtt------tgg------agctgaagctgaa
attggc---gaagaagacacaaagtcccatatgatagttgtaacagatgtttgccttcca
gttcttgctgctggcgaatctcctattccttctcgggttctgataaattatgagttacca
gccaagaaggaaatatatacaaggcggatggcctcatrtttakctgcagatggaattgta
atcaacatggttgttgggggtgaagtagtgatccttaaaagcatcgaggaaagtaccaat
cttatcattgctgagatgcccatacaagtaaatactctt---------------------
---------------------------------------------------
>PAFTOL004585
---tatagtgatctkgatgaagccgaacgtgctctaacactggagagctttcgtcgtgca
gccttcaaatggcatcataacactgatcagtt------agg------agctgaagctcaa
atcggg---gaagaagacatgaagtcccatatggtagttgtaacagatgtttgccttcca
gttcttgcttctggtgaatctccgattcctgctcgggttctgataaattacgagttacca
gccaagaaggaaatatatacaaggcggatggcctcatktttakctgcagatggaattgta
atcaacatggtggttgggggtgaagtagtgaccctgaaaagcattgaagaaaacactaat
gttatcattgctgagatgcccatacaagtaaatactctt---------------------
---------------------------------------------------
>PAFTOL004587
---tatagtgatcttgctgaagcagaacgtgctctaatattggagagctttcgtcgtgca
gcattcaaatggmatcagaacactggtcagtt------tgg------agctgaagctgaa
actggg---gaagaagacacgaagtcccatatgatagttgtaacagatgtttgccttcca
gttcttgctgctggcgaatctcctattccttctcgggttctgataaattatgagttccca
gccaagaaggaaatatatacaaggcggatggcctcatgtttggctccagatggaattgta
atcaacatggttgttgggggtgaagtagtgaccctcaaaagcattgaagaaagtactaat
cttatcattgctgagatgcccatacaagta------------------------------
---------------------------------------------------
>PAFTOL004590
---tatagtgatcttgctgaagcagaacgtgctctaatattggagggctttcgtcgtgca
gcattcaaatggcatcagaacactggtcaatt------tgg------agctgaagctgaa
attggg---gaagaagacacgaagtcccatatgatcgttgtaacagatgtttgccttcca
gttcttgctactggcgaatctcctattccttctcgggttctgataaattatgagttacca
gccaagaaggaaatatatacaaggcggatggcctcatgtttggctccagatggaattgta
atcaacatggttgttgggggtgaagtagtgaccctcaaaagcattgaagaaagtactaat
cttatcattgctgagatgcccatacaagta------------------------------
---------------------------------------------------
>PAFTOL004591
---tatagtgatcttgctgaagcagaacgtgctctaatattggagggctttcgtcgtgca
gcattcaaatggcatcagaacactggtcaatt------tgg------agctgaagctgaa
attggg---gaagaagacacgaagtcccatatgatcgttgtaacagatgtttgccttcca
gttcttgctactggcgaatctcctattccttctcgggttctgataaattatgagttacca
gccaagaaggaaatatatacaaggcggatggcctcatgtttggctscagatggaattgta
atcaacatggttgttgggggtgaagtagtgaccctcaaaagcattgaagaaagtactaat
cttatcattgctgagatgcccatacaagta------------------------------
---------------------------------------------------
>PAFTOL004594
---tatagtgatcttgctgaagcagaacgtgctctaatattggagggctttcgtcrtgca
gcaytcaaatggcatcagaacactggtcawtt------tgg------agctgaagctgaa
attggs---gaagaagacacraagtcccatatgatmgttgtaacagatgtttgccttcca
gttcttgctrctggcgaatctcctattccttctcgggttctgataaattatgagttacca
gccaagaaggaaatatatacaaggcggatggcctcatgtttggctccagatggaattgta
atcaacatggttgttgggggtgaagtagtgaccctcaaaagcattgaagaaagtactaat
cttatcattgctgagatgcccatacaagtaagtgctctt---------------------
---------------------------------------------------
>PAFTOL004596
---tatagtgatcttgctgaagcagaacgtgctctaatattggagagctttcgtcgtgca
gcattcaaatggcatcagaacactgatcagtt------tgg------agctgaagccgaa
attggg---gaagaagacatgaagtcacatatgatagttgtaacagatgtttgccttcca
gttcttgccgctggcgaatctcctgttccttctcgagttctgataaattatgagttacca
gccaagaaggaaatatatacaaggcggatgggctcatgtttakctgcagatggaattgta
atcaacatggttgttgggggtgaagtagtgaccctcaaaagcattgaagaaagtgctaat
cttgtcattgctgagatgcccatacaagtaagtactctt---------------------
---------------------------------------------------
>PAFTOL004597
---tatagtgatcttgctgaagaagaacgtgctctaatattggagagctttcgtcgtgca
gcattcaaatggcatcagaacactggtcagtt------tgg------agctgaagctgaa
actggg---gaagaaggcacgaagtcccatatgatagttgtaacagatgtttgccttcca
gttcttgctgcgggcgaatctcctattccttctcgggttctgataaattatgagttacca
gccaagaagccggtttccataagtacttatattctgtatttttctgcagatggaattgta
atcaacatggttgttgggggtgaagtagtgaccctcaaaagcattgaagaaagtactaat
cttatcattgccgagatgcccatacaagta------------------------------
---------------------------------------------------
>PAFTOL004598
---tatagtgatcttgctgaagcagaacgtgctctaatattggagggctttcgtcgtgca
gcattcaaatggcatcagaacactggtcaatt------tgg------agctgaagctgaa
attggg---gaagaagacacgaagtcccatatgattgttgtaacagatgtttgccttcca
gttcttgctactggcgaatctcctattccttctcgggttctgataaattatgagttacca
gccaagaaggaaatatatacaaggcggatggcctcatgtttggctccagatggaattgta
atcaacatggttgttgggggtgaagtagtgaccctcaaaagcattgaagaaagtactaat
cttatcattgctgagatgcccatacaagtaagtactctt---------------------
---------------------------------------------------
>PAFTOL004599
---tatagcgatcttgctgaagcagaacgcgctctaatattggacggctttcgtcgtgca
gcatttaaatggcatcagaacactggtcagtt------tgg------agctgaagctgaa
attggc---gaagaagacacgaagtcscatatgatagttgtaacagatgtttgccttcca
gttcttgctgctggcgaatctcctattccttctcgggttctgataaattatgagttacca
gccaagaaggaaatatatacaaggcggatggcctcatgtttagctscagatggaattgta
atcaacatggtggttggtggtgaagtagtgacccttaaaagcatcgaagaaagtactaat
cttatcattgctgagatgcccatacaagta------------------------------
---------------------------------------------------
>PAFTOL004600
---tatagtgatcttgctgaagcagaacgtgctctaatattggagggctttcgtcatgca
gcattcaaatggcatcagaacactggtcattt------tgg------aactgaagctgaa
attggc---gaagaagacacaaagtcccatatgatagttgtaacagatgtttgccttcca
gttcttgctgctggcgaatctcctattccttctcgggttctgataaattatgagttacca
gccaagaaggaaatatatacaaggcggatggcctcatgtttggctscagatggaattgta
atcaacatggttgttgggggtgaagtagtgacgctcaaaagcattgaagaaagtactaat
cttatcattgctgagatgcccatacaagtaagtactctt---------------------
---------------------------------------------------
>PAFTOL004603
---tatagtgatcttgctgaagcrgaacgtgctctgatactggagggctttcgtcgtgca
gcattcaaatggcatcagaacactgatcagtt------tgg------agctgaagctgaa
attggg---gaagaagacacgaagtcccatatgatagttgtaacagatgtttgccttcca
gttcttgctgctggsgaatctyctattccttctcgggttctgataaattatgagttacca
gccaagaaggaaatatatacaaggcggatgrcytcatgtttagctscagatggaattgta
atcaacatggttgttgggggtgaagtagtgaccctcaaaagcattgaggaaagtactaat
cttatcattgctgagatgcccatacaagtaaatactctt---------------------
---------------------------------------------------
>PAFTOL004604
---tatagtgatcttgctgaagcagaacgtgctctgatactggagggctttcgtcgtgca
gcattcaaatggcatcagaacactgatcagtt------tgg------agctgaagctgaa
attggg---gaagaagacacaaagtcccatatgatagttgtaacagatgtttgccttcca
gttcttgctgctggcgaatctcctattccttctcgggttctgataaattatgagttacca
gcsaagaaggaaatatatacaaggcggatggcctcatgtttagctccagatggaattgta
atcaacatggttgttgggggtgaagtagtgaccctcaaaagcattgaggaaagtaytaat
cttatcattgctgagatgcccatacaagtaaatactctt---------------------
---------------------------------------------------
>PAFTOL004605
---tatagtgatcttgctgaagcagaacgtgctctaatattggagagctttcgccgtgca
gcattcaaatggcatcagaacactggtcagtt------tgg------agctgaagctgaa
acgggg---gaagaagacatgaagtcccatatgatagttgtaacagatgtttgccttcca
gttcttgctgctggcgaatctcctattccttctcgggttctgataaattatgagttacca
gccaagaaggaaatatatacaaggcggatggcctcatgtttggctscagatggaattgta
atcaacatggttgttgggggtgaagtagtgaccctcaaaagcattgaagaaagtactaat
cttatcattgccgagatgcccatacaagta------------------------------
---------------------------------------------------
>PAFTOL004608
---tatagtgatcttgctgaagcagaacgtgctctaatattggagagctttcgtcgtgca
gcattcaaatggcatcagaacactgatcagtt------tgg------agctgaagccgaa
attggg---gaagaagacatgaagtcccatatgatagttgtaacagatgtttgccttcca
gttcttgctactggcgaatctcctattccttctcgggttctgataaattatgagttacca
gccaagaaggaaatatatgcaagacggatgggctcatgtttakctgcagatggaattgtg
atcaacatggttgttgggggtgaagtagtgaccctcaaaagcattgaagaaagtactaat
cttgtcattgctgagatgcccatacaagtaagtactctt---------------------
---------------------------------------------------
>PAFTOL004609
---tatagtgatcttgctgaagcagaacgtgctctaatattggagagctytcgtcgtgca
gcattcaaatggcatcagaacrctgatcagtt------tgg------agctgaagccgaa
attggg---gaagaagacatgaagtcacatatgatagttgtaacagatgtttgccttcca
gttcttgctgctggcgaatctccrattccttctcgggttctgataaattatgagttacca
gccaagaaggaaatatatacraggcggatgggctcatgtttagctccagatggaattgta
atcaacatggttgttggaggtgaagtagtgaccctcaaaagcattgaagaragtactaat
cttgtcattgctgagatgcccatacaagtaagtactctt---------------------
---------------------------------------------------
>PAFTOL004610
---tatagcgatcttgatgaagcagaacgtgctctaacactggagagctttcgtcgtgca
gccttcaaatggcatcagaacactgatcagtt------agg------agctgaagctcaa
atcggg---gaagaagacatgaagtcccatatggtagttgtaacagatgtttgccttcca
gttcttgcttctggtgaatctccgattcctgctcgggttctgataaattacgagttacca
gccaagaaggaaatatatacaaggcggatggcctcatgtttagctgcagatggaattgta
atcaacatggtggttgggggtgaagtagtgaccctgaaaagcattgaagaaaacactaat
gttgtcattgcggagatgcccatacaagtaaatactctt---------------------
---------------------------------------------------
>PAFTOL004611
---tatagygatcttgatgaagcagaacgtgctctaacactggagagctttcgtcgtgca
gccttcaaatggcatcagaacactgaycagtt------agg------agctgaagctcaa
atcggg---gaagaagacatgaagtcccatatggtagttgtaacagatgtttgccttcca
gttcttgcttctggtgaatctccgattcctgctcgggttctgataaattacgagttacca
gccaagaaggaaatatatacaaggcggatggcctcatgtttagctgcagatggaattgta
atcaacatggtggttgggggtgaagtagtkaccctgaaaagcattgaagaaaacactaat
gttgtcattgckgagatgcccatacaagtaaatactctt---------------------
---------------------------------------------------
>PAFTOL004613
---tatagtgatcttgctgaagcagaacgtgctctaatattggagggctttcgtcgtgca
gcrttcaaatggcatcagagcactggtcagtt------tgg------agctgaagctgaa
attggg---gaagaagacacaaagtcccatatgatagttgtaacagatgtttgccttcca
gttcytgctgcgggcgaatctcctattccttctcgggttctgataaattatgagttacca
gccaagaaggaaatatatacaaggcggatggcctcatgyttagctccagatggaattgta
atcaacatggttgttgggggtgaagtagtgacccttaaaagcatcgargaaagtactaat
cttatcattgctgagatgcccatacaagtaratactctg---------------------
---------------------------------------------------
>PAFTOL004617
---tatagtgatcttgctgaaggagagcgtgctctaatattggagggctttcgtcgtgca
gcattcaaatggcatcagaacactggtcagtt------tgg------agctgaagctgaa
attggc---saagaagacacaaagtcccatatgatagttgtaacagatgtttgccttccr
gttcttactgctggcgaatctyctattccttctcgggttctgataaattatgagttacca
gccaagaaggaaatatatacaaggcggatggcctcatgtttagctccagatggaattgta
atcaacatggttgttgggggtgaagtagtgacccttaaaagcatcgaggaaagtaccaat
cttatcattgctgagatgcccatacaagtaaatactctt---------------------
---------------------------------------------------
>PAFTOL004618
---tatagtgatcttgctgaagcagaacgtgctctaatattggagagctttcgtcgtgca
gcattcaaatggcatcagaacactgatcagtt------tgg------agctgaagccgaa
attggg---gaagaagacatgaagtcacatatgatagttgtaacagatgtttgccttcca
gttcttgctgctggcgaatctcctattccttctcgggttctgataaattatgagttacca
gccaagaaggwaatatatacaaggcggatgggctcatgtttagctkcagatggaattgta
atcaacatggttgttgggggtgaagtagtgaccctcaaaagcattgaagaaagtactaat
cttgtcattgctgagatgcctatacaagtaagtactctt---------------------
---------------------------------------------------
>PAFTOL004619
---tatagtgaccttgctgaagcggaacgtgcttcaatattggagagctttcgtcatgca
gccttcaaatggcaccagaacactgatcagtt------ggg------agctgaagctgaa
attggg---gaagacgacacaaagtcccatatgatagttgtaacggatgtttgccttcct
gttcttgcttcaggagaatctcctgtccctgctcgggttttgataaattatgagttaccg
gccaagaaggaaatatatacaaggcggatgtcctcatgtttagctscagatggaattgta
atcaacatggttgttgggggtgaagtagtgaccctcaaaagcattgaagaaaacactaat
cttatcattgctgagatgcccatacaagtaaatactcttttctccgccctctctaaa---
---------------------------------------------------
>PAFTOL004620
---tatagtgatcttgctgaagcagaacgtgctctaatattggagagctttcgtcgtgca
gcattcaaatggcatcagaacactgatcmgtt------tgg------cgctgaagccgaa
attggg---gaagaasacatgaagtcacatatgatagttgtaacagatgtttgccttcca
gtccttgctgctggcgaatctcctattcctkctcgggttctgataaattatgagttacca
gcsaagaaggaaatatatacwaggmggatgggctcatgtttakctscagatggaattgta
atcaacatggttgttgggggtgaagtagtgaccctcaaaagcattgaagaaagtactaat
cttgtcattgctgagatgcccatacaagtaagtactctt---------------------
---------------------------------------------------
>PAFTOL004623
---tatagtgatcttgctgaagcagaacgtgctctaatattggagagctttcgtcgtgca
gcattcaaatggcatcagaacactaatcagtt------tgg------agctgasgctgaa
attggg---gaagaagacatgaagtcacatatgatagtcataacagatgtttgccttcca
gttcttgctgctggcgaatctcctattccttctcgggttctgataaattatgagttacca
gcsaagaaggaaatatatacaaggcggatgggctcatgtttakctscagatggaattgta
atcaacatggtygttgggggtgaagtagtgaccctcaaaagcattgaagaaagtactaat
cttgtcattgckgagatgcccatacaagtcagtactctt---------------------
---------------------------------------------------
>PAFTOL004624
---tatagtgatcttgctgaagcagaacgtgctctaatattggagggctttcgtcatgca
gcattcaaatggcttcagaacactggtcattt------tgg------agctgaagctgaa
attggc---gaagaagacacaaagtcccatatgatagttgtaacagatgtttgccttcca
gttcttgctgctggcgaatctcctattccttctcgggttctgataaattatgagttacca
gccaagaaggaaatatatacaaggcggatggcctcatgtttggctccagatggaattgta
atcaacatggttgttgggggtgaagtagtgaccctcaaaagcattgaagaaagtactaat
cttatcattgctgagatgcccatacaagtaagtactctt---------------------
---------------------------------------------------
>PAFTOL004625
---tatagtgatcttgctgaagcagaacgtgctctaatattggagggctttcgtcgtgca
gcattcaaatggcatcagaacactgatcagtt------tgg------agctgaagctgaa
attggc---gargaagacacaaartcccatatgatagttgtaacagatgtttgccttcca
gttcttgctgctggcgaatctcctattccttctcgggttctgataaattatgagttacca
gccaagaaggaaatatatacaaggcggatggcctcatgtttagctccagatggaattgta
atcaacatggttgttgggggtgaagtagtgacccttaaaagcatcgaggaaagtaccaat
cttatcattgctgagatgcccatacaagtaaataatctt---------------------
---------------------------------------------------
>PAFTOL004626
---tatagtgatcttgctgaagcagaacgtgctctaatattggagagctttcgtcgtgca
gcattcaaatggcatcagaacactggtcagtt------tgg------agctgaagccgaa
actggg---gaagaagacatgaagtcccatatgatagttgtaacagatgtttgccttcca
gttcttgctgctggtgaatctcctattccttctcgggttctgataaattatgagttacca
gccaagaaggaaatatatacaaggcggatggcctcatgtttggctscagatggaattgta
atcaacatggttgttgggggtgaagtagtgaccctcaaaagcattgaagaaagtactaat
cttatcattgccgagatgcccatccaagta------------------------------
---------------------------------------------------
>PAFTOL004629
---tatagtgatcttgctgaagcagaacgtgctctaatattggagagctttcgtcgtgca
gcattcaaatggcatcagaacactggtcagtt------tgt------tgctgaagctgaa
attggg---gaagaagacacgaagtcccatatgatagttgtaacagatgtttgccttcca
gttcttgctgctggggaatctcctattccttctcggattctgataaattatgagttacca
gccaagaaggaaatatatacaaggcggatggcctcatgtttagctccagatggaattgta
atcaacatggtkgttgggggtgaagtagtgaccctcaaaagcattgaagaaagtacyaat
cttatcattgctgagatgcccatacaagtaagtactctt---------------------
---------------------------------------------------
>PAFTOL004631
---tatagtgatcttgctgaagcagaacgtgctctaatattggagggctttcgtcatgca
gcattcaaatggcttcagaacactggtcattt------tgg------agctgaagctgaa
attggc---gaagaagacacaaagtcccatatgatagttgtaacagatgtttgccttcca
gttcttgctgctggcgaatctcctattccttctcgggttctgataaattatgagttacca
gccaagaaggaaatatatacaaggcggatggcctcatgtttggctccagatggaattgta
atcaacatggttgttgggggtgaagtagtgaccctcaaaagcattgaagaaagtactaat
cttatcattgctgagatgcccatacaagtaagtactctt---------------------
---------------------------------------------------
>PAFTOL004632
---tatagtgatcttgctgaagcagaacgtgctctaatattggagagctttcgtcgtgca
gcattcaaatggcatcagaacactggtcagtt------tgg------agctgaagctgaa
actggg---gaagaagactcgaagtcccatatgatagttgtaacagatgtttgccttcca
gttcttgctgctggcgaatctcctattccttctcgggttctgataaattatgagttacca
gccaagaaggaaatatatacaaggcggatgggctcatgtttggctccagatggaattgta
attaacatggttgttgggggtgaagtagtgaccctcaaaagcattgaagaaagtactaat
cttatcattgccgagatgcccatacaagta------------------------------
---------------------------------------------------
>PAFTOL004633
---tatagtgatcttgctgaagcagaacgtgctctaatattggagggctttcgtcrtgca
gcattcaaatggcatcagaacactgatcagtt------tgg------agctgaagctgaa
gctggg---gaagaagacacgaagtcccatatgatagttgtaacagatgtttgccttcca
gttcttgctgctggcgaatctcctattccttctcgggttctaataaattatgagttacca
gccaagaaggaaatatatacaaggcggatggcctcatgtttagctcaagatggaattgta
atcaatatggtygtcgggggtgaagtagtgaccctcaaaagcattgaagaaagtactaat
cttatcattgctgagatgcccatacaagta------------------------------
---------------------------------------------------
>PAFTOL004634
---tatagtgatcttgctgaagcagaacgtgctctratattggagggctttcgtcgtgca
gcattcaaatggcatcagaacactggtcagtt------cgg------agctgmagctgaa
attgga---gaagaagacacaaagtcccatatgatagtcgtwacagatgtttgccttcca
gtycttgctgctggggaatctcctattccttcacgtgttctgataaattatgagttacca
gccaagaaggaagtatatacaaggcggatggcctcatgtttagctccagatggaattgta
atcaacatggttgttggrggtgaagtagtgaccctcaaaagcattgaggaaagtactaay
cttatcattgctgagatgcccatacaagtawgtgctctt---------------------
---------------------------------------------------
>PAFTOL004635
------------------------------------------------------------
------------------------------------------------------------
------------------------------------------------------------
------------------------------------------------------------
------caggaagtatatacaagacggatggcctcatgtttagctccagatggarttgta
atcaacatggttgttgggggtgaagtagtgaccctcaaaagcattgaggaaagtactaat
cttatcattgctgagatgcccatacaagtaagtgctctt---------------------
---------------------------------------------------
>PAFTOL004636
---tatagtgatcttgctgaagcagaacgtgctctaatattggagagttttcgtcgtgca
gcattcaaatggcatcagaacacagatcagtt------tgg------agctgaagctgaa
attggg---gaasaagacatgaagtcccatatgatagttgtaacagatgtttgccttcca
gttcttgctgctggcgagtctgctattccttctcgggttctgataaattatgagttacca
gccaagaaggaaatatatacaaggcgratgggctcatgtttagctccagatggaattgta
atcaacatggttgttgggggtgaagtagtgaccctcaaaagcattgaagaaagtactaat
cttgtcattgctgagatgcccatacaagta------------------------------
---------------------------------------------------
>PAFTOL004637
---tatagtgatcttgctgaagcagaacgtgctctaatattggagagctttcgtcgtgca
gccttcaaatggcaccagaacactgatcagct------ggg------agctgaggctgaa
gttggg---gaagaagacacaaagtcccatatgatagttgtaacagatgtttgccttcca
gttcttgcttctggcgaatctcctattcctgctcgggttctgataaattatgagttaccr
gccaagaag------------------------------ktatctgcagatggaattgtt
atcaacatggttgttgggggtgaagtagtgaccctcaaaagcattgaagaaagcactaat
gttatcattgcggagatgcccatacaagtaaatactctt---------------------
---------------------------------------------------
>PAFTOL004638
---tatagcgatcttgctgaagcagaacgcgctctaatattggagagctttcgtcgtgca
gcattcaaatggcatcagaacactggtcagtt------tgg------agctgaagctgaa
attggc---gaagaagacacgaagtcccatatgattgttgtaacagatgtttgccttcca
gttcttgctgctggcgaatctcctattccttctcgggttctgataaattatgagttacca
gccaagaaggaaatatatacaaggcggatggcctcatgtttagctccagatggaattgta
atcaacatggttgttgggggtgaagtagtgacccttaaaagcatcgaggaaagtactaat
cttatcattgcggagatgcccatacaagtaaatactctt---------------------
---------------------------------------------------
>PAFTOL004639
---tatagtgatcttgctgaagcagaacgtgctctaatattggagagctttcgtcgtgca
gcattcaaatggcatcagaacactggtcagtt------tgg------agctgaagctgaa
actggg---gaagaagacatgaagtcccatatgatagttgtaacagatgtttgccttcca
gttcttgctgctggtgaatctcctattccttctcgggttctgataaattatgagttacca
gccaagaagccggtttccataagtacttatgttctgtatttttctgcagatggaattgta
atcaacatggttgttgggggtgaagtagtgaccctcaaaagcattgaagaaagtactaat
cttatcattgccgagatgcccatccaagta------------------------------
---------------------------------------------------
>PAFTOL004642
---tatagtgatcttgctgaagcagaacgtgctctaatattggagggctttcgtcgtgca
gcattcaaatggcatcagaacactggtcagtt------tgg------agctgaagctgaa
attggc---gaaggagacacaaagtcctatatgatagttgtaacagatgtttgccttcca
gttcttgctgctggcgaatctcctattccttctcgggttctgataaattatgagttacca
gccaagaaggaaatatatacaaggcggatggcctcatgtttagctscagatggaatagta
atcaacatggttgttgggggggaagtagtgaccctcaaaagcattgaagaaagtactaat
cttatcattgctgagatgcccatacaagtaagtactctt---------------------
---------------------------------------------------
>PAFTOL004644
---tatagtgatcttgctgaggcagaacgtgctctgatattggagagctttcgtcgtgca
gcattcaaatggcatcagaacgctgatcagtt------tgg------agctgaagctgaa
attggg---gaagaggacacgaagtcccatatgatagttgtaacagatgtttgccttcca
gttcttgctgctggcgaatctcctattccttctcgggttctgataaattatgagttacca
gccaagaaggaaatatatacaaggcggatggcctcatgtttagctccagatggaattgta
atcaacatggttgttgggggtgaagtagtgaccctcaaaagcatygaagaaagtactaat
cttatcattgctgagatgcccatacaagta------------------------------
---------------------------------------------------
>PAFTOL004646
---tatagtgatcttgctgaagcagaacgtgctctaatattggagggctttcgtcgtgca
gcattcaaatggcatcagaacactggtcaatt------tgg------agctgaagctgaa
attggg---gaagaagacacgaagtcccatatgatcgttgtaacagatgtttgccttcca
gtccttgctactggcgaatctcctattccttctcgggttctgataaattatgagttacca
gccaagaaggaaatatatacaaggcggatggcctcatgtttggctscagatggaattgta
atcaacatggttgttgggggtgaagtagtgaccctcaaaagcattgaagaaagtactaat
cttatcattgctgagatgcccatacaagtaagtactctt---------------------
---------------------------------------------------
>PAFTOL004647
---tatagtgatcttgctgaagcagaacgtgctctaatattggagagctttcgtcgtgca
gcattcaaatggcatcagaacactgatcagtt------tgg------agctgaagccgaa
atttgg---gaacaagacatgaagtcacatatgatagttgtaacagatgtttgccttcca
gttgttgctgctggcgaatctcctattccttctcgggttctgataaattatgagttacca
gccaagaaggaaatatatacaaggaggatgggctcatgtttagctccagatggaattgta
atcaacatggttgttgggggygaagtagtgaccctcaaaagcattgaagaaagtactaat
cttgtcattgctgagatgcccatacaagtaagtactctt---------------------
---------------------------------------------------
>PAFTOL004649
---tatagtgatcttgctgaagcagaacgtgctctaatattggagagctttcgtcgtgca
gcactcaaatggcatcagaacactgatcagtt------tgg------agctgaagccgaa
attggg---gaagaagacatgaagtcacatatgatagttgtaacagatgtttgccttccw
gttcttgctgctggygaatctcctattccttctcgggttctgataaattatgagttacca
gscaagaaggaaatatatacaaggcggatgggctcatgtttagctscagatggaattgta
atcaacatggttgttgggggtgaagtagtgaccctcaaaagcattgaagaaagtactaat
cttgtcattgctgagatgcccatacaagtaagtactctt---------------------
---------------------------------------------------
>PAFTOL004653
---tatagtgatcttggtgaagcagaacgtgctctaatattggagggctttcgtcgtgca
gcattcaaatggcatcagaacactggtcagtt------tgg------agctgaagctgaa
attggc---gaagaagacacaaagtcccatatgatagttgtaacagatgtttgccttcca
gttcttgctgctggcgaatctcctattccttctcgggttctgataaattatgagttacca
gccaagaaggaaatatatacaaggcggatggcctcatgtttagctscagatggaattgta
atcaacatggttgttgggggtgaagtagtgacccttaaaagcatcgaggaaagtaccaat
cttatcattgctgagatgcccatacaagtaaatactctt---------------------
---------------------------------------------------
>PAFTOL004654
---tatagtgatcttgctgaagcagaacgtgctctaatattggagarctttcrtcgtgca
gcattcaaatggcatcagaacactgatcagtt------tgg------agctgaagctgaa
attggr---gaagmagacatgaagtcccatatgatagttgtaacagatgtttgccttcca
gttcttgctgctggcgaatctcctattccttctcgggttctgataaattatgagttacca
gccaagaaggaaatatatacaaggcggatgggctcatgtttagctccagatggaattgta
atcaacatggttgttgggggtgaagtagtgaccctcaaaagcattgaagaaagtactaat
cttgtcattgctgagatgcccatacaagtaagtactctt---------------------
---------------------------------------------------
>PAFTOL004657
---tatagtgatcttgatgaagccgaacgtgctctaacactggagagctttcgtcatgca
gccttcaaatggcatcataacactgatcagtt------ggg------agctgaagctcaa
atcggg---gaagaagacatgaagtcccgtatggtagttgtaacagatgtttgtcttcca
gttcttgcttctggtgaatctccgattcctgctcgggttctgataaattacgagttacca
gtcaagaaggaaatatatacaaggcggatggcctcatgtttagctgcagatggaattgta
atcaacatggtggttgggggtgaagtagtgaccctgaaaagcattgaagaaaacactaat
gttatcattgctgagatgcccatacaagtaaatactctt---------------------
---------------------------------------------------
>PAFTOL004658
---tatagtgatcttgctgaagcagaacgtgctctaatattggagagctttcgtcgtgca
gcattcaaatggcatcagaacactgatcagtt------tgg------agctgaakccgaa
attggg---gaagaagacatgaagtcacatatgatagttgtaacagatgtttgccttcca
gttcttgctgctggcgaatctcctattccttctcgggttctgataaattatgagttacca
gccaagaaggaaatatatacaaggcggatgagctcatgtttagctccagatggaattgta
atcaacatggttgttgggggtgaagtagtgaccctcaaaagcattgaagaaagtactaat
cttgtcattgctgagatgccgatacaagtaagtactctt---------------------
---------------------------------------------------
>PAFTOL004660
---tatagtgatcttgctgaagcagaacgtgctctaatattggagagctttcgtcgtgca
gcattcaaatggcatcagaacactgatcagtt------ygg------agctgaagccgaa
attggg---gaagaagacatgaagtcacatatgatagttgtaacagatgtttgcctkcca
gttcttgctgctggcgaatctcctattccttctcgggtyctgataaattatgagttacca
gccaagaagccagtttccgtaagtacttatattctgtatttatctgcagatggaattgta
atcaacatggttgttgggggtgaagtagtgaccctcaaaagcattgaagaaagtactaat
cttgtcattgctgagatgcccatacaagtaagtactctt---------------------
---------------------------------------------------
>PAFTOL004661
---tatagtgaccttgatgaagccgaacgtrctctaacactggagagctttcgtcgtgca
gccgtcaaatggcatcataacactgatcagtt------agg------agctgaagctcaa
atcggg---gaagaagacatgaagtcccatatggtagttgtaacagatgtttgccttcca
gttcttgcttctgskgaatctccgattcctgctcgggttctgataaattacgagttacca
gccaagaaggaaatatatacaaggcggatggcctcatgtttagctgcagatggaattgta
atcaacatggtggttgggggtgaagtaatgaccctgaaaagcattgaagaaaacactaat
gttatcattgctgagatgcccatacaagtaaatactctt---------------------
---------------------------------------------------
>PAFTOL004662
---tatagtgatcttgctgaagcagaacgtgctctaatattggagagctttcgtcgtgca
gcattcaaatggcatcagaacactgatcagtt------tgg------agctgaarccgaa
agtggg---gaagaagacatgaagtcccatatgatagttgttacagatgtttgccttcca
gttcctgctgctggcgaatctcctattccttctcgggttctgataaattatgagttacca
gccaagaaggaaatatatacaaggmggatgggctcatgtttagctccagatggaattgta
atcaacatggttgttgggggtgaagtagtgaccctcaaaagcattgaagaaagtactaat
cttgtcattgctgagatgcccatacaagtaagtactctt---------------------
---------------------------------------------------
>PAFTOL004664
---tacagcgatcttgctgaagcagaacgtgctctaatattggagggctttcgtcktgca
gcattcaaatggcatcagaacactggtcartt------tgg------arctgaagctgaa
attggs---gaagaagacacraagtcccatatgatmgttgtaacagatgtttgccttcca
gttcttgctrctggmgaatctcctattccktctcgggttctgataaattatgagttacca
gccaagaaggaaatatatacaagrcggatggcctcatgtttggctccagatggaattgta
atcaacatggttgttgggggtgaagtagtgaccctcaaaagcattgaagaaagtactaat
cttatcattgctgagatgcccatacaagtaagtactctt---------------------
---------------------------------------------------
>PAFTOL004666
---tatagcgatcttgctgaagcagaacgtgctctaatattggaggactttcgtcgtgca
gcattcaaatggcatcagaacactggtcagtt------tgg------agctgaagctgaa
attggc---gaagaagacacaaaatcccatatgatagttgtaacagatgtttgccttcca
gttcttgctgctggcgaatctcctattccttctcgggttctgataaattatgagttacca
gccaagaaggaaatatatacaaggcggatggcctcatgtttagctccagatggaattgta
atcaacatggttgttgggggtgaagtagtgacgcttaaaagcattgaggaaagtactaat
cttatcattgctgagatgcccatacaagtaaatactctt---------------------
---------------------------------------------------
>PAFTOL004667
---tatagcgatcttgctgaagcagaacgtgctctaatattggagggctttcgtcgtgca
gcattcaaatggcatcagaacactggtcagtt------tgg------agctgaagctgaa
attggc---gaagaagacacaaagtcccatatgatagttgtaacagatgtttgccttcca
gttcttgctgctggcgaatctcctattccttctcgggttctgataaattatgagttacca
gccaagaaggaaatatatacaaggcggatggcctcatgtttagctccagatggaattgta
atcaacatggttgttgggggtgaagtagtgacgcttaaaagcattgaggaaagtactaat
cttatcattgctgagatgcccatacaagtaaatactctt---------------------
---------------------------------------------------
>PAFTOL004668
---tatagcgatcttgctgaagcagaacgtgctctaatattggagggctttcgtcgtgca
gcattcaaatggcatcagaacactggtcagtt------tgg------agctgaagctgaa
attggc---gaagaagacacaaagtcccatatgatagttgtaacagatgtttgccttcca
gttcttgctgctggmgaatctcctattccttctcgggttctgataaattaygagttacca
gccaagaaggaaatatatacaaggcggatggcctcatgtttagctccagatggaatygta
atcaacatggttgttgggggtgaagtagtgaccctyaaaagcatcgaggaaagtayyaat
cttatcattgctgagatgcccatacaagtaaatactctt---------------------
---------------------------------------------------
>PAFTOL005024
---tatagtgatcttgctgaagcagaacgtgctctaatattggagggctttcgtcgtgca
gcattcaaatggcatcagaacactggtcagtt------tgg------agctgaagctgaa
attggc---gaagaagacacaaagtcccatatgatagttgtaacagatgtttgccttcca
gttcttgctgctggcgaatctcctattccttctcgggttctgataaattaygagttacca
gccaagaaggaaatatatacaaggcggatggcctcatgtttakctscagatggaattgta
atcaacatggttgttgggggtgaagtagtgacccttaaaagcatcgaggaaagtaycaat
cttatcattgctgagatgcccatacaagtaaatactctt---------------------
---------------------------------------------------
>PAFTOL005025
---tatagtgatcttgctgaagcagaacgtgctctaatattggagagctttcgtcgtgca
gcattcaaatggcatcagaacactgatcagtt------tgg------agctgaagctgaa
attggg---gaagaagacatgaagtcccatatgatagttgtaacagatgtttgccttcca
gttctcgctgctggcgaatctcctrttccttctcgggttctgataaattatgagttacca
gccaagaaggaaatatatacaaggcrgatggcctcatrtttagctscagatggaattgta
atcaacatggttgttgggggtgaagtagtgaccctcaaaascattgaagaaagtacyaat
cttatcattgctgrgatgcccatacaagtaagtactctt---------------------
---------------------------------------------------
>PAFTOL005026
---tatagtgatcttgctgaagcagaacgtgctctaatattggagagctttcgtcgtgca
gcattcaaatggcatcagaacactrrtcaktt------tgg------agctgaagctgaa
attggg---gaagaagacatgaagtcccatatgatagttgtaacagatgtttgccttcca
gttctcgctgctggcgaatctcctattccttctcgggttctgataaattatgagttacca
gccaagaaggaaatatatacaaggcggatggcctcatrtttakctccagatggaattgta
atcaacatggttrttgggggtgaagtagtgaccctcaaaascattgaagaaagtacyaat
cttatcattgctgrgatgcccatacaagtt------------------------------
---------------------------------------------------
>PAFTOL005035
---tatagtgatcttgctgaagcagaacgtgctctaatattggagggctttcgtcatgca
gcattcaaatggcatcagaacactagtcaktt------tgg------agctgaagctgaa
attggc---gaagaagacacaaagtcccatatgatagttgtaacagatgtttgccttcca
gttcttgctgctggcgaatctcctattccttctcgggttctgataaattatgagttacca
gccaaaaaggaaatatatacaaggcggatggcstcatgtttrgctccagatggaattgta
atcaacatggttgttgggggtgargtagtgaccctyaaaagcatygargaaagtacyaat
cttatcattgctgagatgcccatacaagtaaatactctt---------------------
---------------------------------------------------
>PAFTOL005042
---tatagtgatcttgctgaagcagaacgtgctctaatattggagrgctttcgtcgtgca
gcattcaaatggcatcagaacactggtcrgtt------tgg------agctgaagctgra
aytggs---gaagaagacaygaagtcccatatgatagttgtaacagatgtttgccttcca
gttcttgctgctggcgaatctcctattccttctcgggttctgataaattatgagttacca
gccaagaaggaaatatatacaaggcggatggcctcatgtttrgctccagatggaattgta
atcaacatggttgttgggggtgaagtagtgaccctyaaaascatygargaaagtactaat
cttatcattgcygagatgcccatacaagtaaatactcttctctycccccttc-------a
aagtttaagaactact-----------------------------------
>PAFTOL005169
---tatagtgatcttgctgaagcggaacgtgctctgatactggagggctttcgtcgtgca
gcrttcaaatggcatcagaacactgatcagtt------tgg------agctgaagctgaa
attggg---gaagaagacacgaagtcccatatgatagttgtaacagatgtttgccttcca
gttcttgctgcyggcgaatctyctattccttctcggsttctgataaattatgagttacca
gccaagaaggaaatatatacaaggcggatggcctcatgtttatctscagatggaattgta
atcaacatggttgttgggggtgaagtagtgaccctcaaaagcattgaggaaagtactaat
cttatcattgctgagatgcccatacaagtaaatactctt---------------------
---------------------------------------------------
>PAFTOL008060
---tatagtgatcttgctgaagcagaacgtgctctaatattggagggctttcgtcatgca
gcattcaaatggcatcagaacactggtcatgt------tgg------agctgaagctgaa
attggc---gaagaagacacaaagtcccatatgatagttgtaacagatgtttgccttcca
gttcttgctgctggcgaatctcctattccttctcgggttctgataaattatgagttacca
gccaagaaggaaatatatacaaggmggatggsctcatgtttrgctccagatggaattgta
atcaacatggttgttgggggygaagtagtgaccctcaaaagcattgaagaaagtactaat
cttatcattgctgagatgcccatacragtaagtactctt---------------------
---------------------------------------------------
>PAFTOL008062
---tatagtgatcttgctgaagcagaacgtgctctaatattggagggctttcgtcatgca
gcattcaaatggcatcagaacactggtcattt------tgg------agctgaagctgaa
attggc---gaagaagacacaaagtcccatatgatagttgtaacagatgtttgccttcca
gttcttgctgctggcgaatctcctattccttctcgggttctgataaattatgagttacca
gccaagaaggaaatatatacaaggcggatggcctcatgtttggctccagatggaattgta
atcaacatggttgttgggggtgaagtggtgaccctcaaaaacattgaagaaagtactaat
cttatcattgctgagatgcccatacaagtaagtactctt---------------------
---------------------------------------------------
>PAFTOL008063
---tatagcgatcttgctgaagcagaacgtgctctaatattggagggctttcgtcktgca
gcattcaaatggcatcagaacactggtcawtt------tgg------agctgaagctgaa
attggk---gaagaagacacaaagtcccatatgatmgttgtaacagatgtttgccttcca
gttcttgctgctggcgaatctcctattccttctcgggttctgataaattatgrgttacca
gccaagaaggaaatatatacaaggcggatggcctcatgtttggctccagatggaattgta
atcaacatggttgttgggggtgaagtagtgaccctcaaaagcattgaagaaagtactaat
cttatcattgctgagatgcccatacaagtaagtactctt---------------------
---------------------------------------------------
>PAFTOL008084
---tatagtgatcttgatgaagccgaacgtgctctaacactggagagctttcgtcgtgca
gccttcaaatggcatcataacactgatcagtt------agg------agctgaagctcaa
atcggg---gaagaagacatgaagtcccatatggtagtygtaacagatgtttgccttcca
gttcttgcttctggtgaatctccgattcctgctcgggttctgataaattacgagttacca
gccaagaaggaaatatatacaaggcggatggcctcatktttakctgcagatggaattgta
atcaacatggtggttgggggtgaagtagtgaccctgaaaagcattgaagaaaacactaat
gttatcattgctgagatgcccatacaagtaaatactctt---------------------
---------------------------------------------------
>PAFTOL008417
---tatagtgatcttgctgaagcagaacgtgctctaatattggagggctttcgtcatgca
gcattcaaatggcttcagaacactggtcattt------tgg------agctgaagctgaa
attggc---gaagaagacacaaagtcccatatgatagttgtaacagatgtttgccttcca
gttcttgctgctggcgaatctcctattccttctcgggttctgataaattatgagttacca
gccaagaaggaaatatatacaaggcggatggcctcatgtttggctccagatggaattgta
atcaacatggttgttgggggtgaagtagtgaccctcaaaagcattgaagaaagtactaat
cttatcattgctgagatgcccatacaagtaagcactctt---------------------
---------------------------------------------------
>PAFTOL008419
---tatagtgatcttgctgaagcagaacgtgctctaatattggagggctttcgtcktgca
gcattcaaatggcatcagaacactggtcagtt------tgg------agctgaagctgaa
attggg---gaagaagacacaaagtcccatatgatagttgtaacagaygtttgccttcca
gttcttgctgctggcgaatctcctattccttctcgggttctgataaattatgagttacca
gccaagaaggaaatatatacaaggcggatggcctcatgtttagctccagatggaattgta
atcaacatggttgttgggggtgaagtagtgacccttaaaagcatcgaggaaagtaccaat
cttatcattgctgagatgcccatacaagtaaatactctt---------------------
---------------------------------------------------
>PAFTOL008421
---tatagtgatcttgctgaagcagaacgtgctctaatattggagagctttcgtcgtgca
gcattcaaatggcaccagaacactgatcagtt------tgg------agctgacgctgaa
attggg---gaagaagacatgaagtcacatatgatagttgtaacagatgtttgccttcca
gttcttgctgctggcgaatctcctattccttctcgggttctgataaattatgagttacca
gccaagaaggaaatatatacaaggcggatgggctcatgtttagctccagatggaattgta
atcaacatggttgttgggggtgaagtagtgaccctcaaaagcattgaagaaaatactaac
cttgtcattgctgagatgcccatacaagtgagtactctt---------------------
---------------------------------------------------
>PAFTOL008422
---tatagtgatcttgctgaagcagaacgtgctctaatattggagagctttcgtcgtgca
gcattcaaatggcatgagaacactgatcagtt------tgg------agctgaagccgaa
attggt---gaagaggacatgaagtcacatatgatagttgtaacagatgtttgccttcca
gttcttgctgctggcgaatctcctattccttctcgggttctgataaattatgagttacca
gccaagaaggaaatatatacaaggcggatgggctcatgtttagctccagatggaattgta
atcaacatggttgttgggggtgaagtagtgaccctcaaaagcattgaagaaagtactaat
cttgtcattgctgagatgccgatacaagtaagtactctt---------------------
---------------------------------------------------
>PAFTOL008439
---tatagtgatcttgctgaagcagaacgtgctctaayattggagagctttcgtcgtgca
gcattcaaatggcatcagaacactgatcagtt------ggg------agctgaagctgaa
attggg---gaagaagacaccaagtcccatatgatagttgtaacagatgtttgccttcca
gttcttgctgctggcgaatcwcctattcctgctcgggttctgataaattatgagttacca
gccaagaaggaaatatatacaaggcggatggcctcatgtttagctscagatggaattgta
atcaacatggttgtcgggggtgaagtagtgaccctcaaaagcattgaagaaagcactaat
cttatcattgctgagatgcccatacaagtaaattctctt---------------------
---------------------------------------------------
>PAFTOL008881
---tatagygatcttgctgaagcagagcgtgctctaatattggagagctttcgtcgtgca
gcattcaaatggcatcagaacactggtcagtt------tgg------agctgaagctgaa
attggg---gaagaagacwtgaagtcscatatgatagttktaacagatgtttgccttcca
gttcttgctgctggcgaatctcctrttccttctcgggttctgataaattatgagttacca
gccaagaaggaaatatatacaaggcggatggcctcatgtttagctacagatggaattgta
atcaacatggttgtggggggtgaagtagtgaccctcaaaagcattgaagaaagtaytaat
cttatcattgctgagatgcccatacaagtactcttctcttcccccttt------------
aaagttaagarctgcataacatggagacttacttattctcktctccttaca
>PAFTOL009175
------agtgatcttgctgaagcagaacgtgctctaatattggagagctttcgtcgtgca
gcattcaaatggcatcagaacactgatcagtt------tgg------agctgaagctgaa
attggg---gaagaagacatgaagtcccatatgatagttgtaacagatgtttgccttcca
gttcttgctactggcgaatctcctattccttctcgggttctgataaattatgagttacca
gccaagaaggaaatatatacaaggcggatggcctcatgtttagctccagatggaattrta
atcaacrtggttgytgggggtgaagtagtgaccctcaaaagcmttgaagaaagtactaat
cttatcattgctgagatgcccatacaagtgtcagagatt---------------------
---------------------------------------------------
>PAFTOL009179
------------------------gaacgtgctctaatattggagggctttcgtcatgca
gcattcaaatggcatcagaacactggtcattt------tgg------agctgaagctgaa
attggc---gaagaagacacaaagtcccatatgatagttgtaacagatgtttgccttcca
gttcatgctgctggcgaatctcctattccttctcgggttctgataaattatgagttacca
gccaagaaggaaatatatacaaggcggatggcctcatgtttagctccagatggaattgta
atcaacatggttgttgggggtgaagtagtgacccttaaaagcatcgaggaaagtacyaay
cttatcattgctgagatgcccatacaagtaaatactctt---------------------
---------------------------------------------------
>PAFTOL009181
---tatagtgatcttgctgaagcagaacgtgctctaatattggagggctttcgtcatgca
gcattcaaatggcatcagaacactggtcattt------tsg------agctgaagctgaa
attggs---gaagaagacacaaagtcccatatgatarttgtaacagatgtttgccttcca
gttcwtgctgctggcgaatctcctattccttctcggsttctgataaattatgagttacca
gccaagaaggaaatatatacaaggcggrtggcctcatgtttagctscagatggaattgta
atcaacatggttgttgggggtgaagtagtgacccttaaaagcatcgargaaagtactaat
cttatcattgctgagatgcccatacaagtaaatactctt---------------------
---------------------------------------------------
>PAFTOL009183
---tatagtgatcttgctgaagcagaacgtgctctaatattggagggctttcgtcatgca
gcattcaaatggcatcagaacactgktcattt------tgg------agctgacac----
-----------aaaggacacaaagtcccatatgatagttgtaacagatgtttgccttcca
gttcatactgctggcgaatctcctattccttctcgggttctgataaattatgagttacca
gccaagaaggaaatatatacaaggcggatggcctcatgtttagctscagatggaattgta
atcaacatggttgttgggggtgaagtagtgacccttaaaagcatcgaagaaagtactaat
cttatcattgctgagatgcccatacaagtaaatactctt---------------------
---------------------------------------------------
>PAFTOL009185
---tatagtgatcttgctgaagcagaacgtgctctaatattggagagctttcgtcgtgca
gcattcaaatggcatcagaacactgatcactt------tgg------agctgaagctgaa
attggg---gaagaagacatgaagtcccatatgatagttgtaacagatgtttgccttcca
gttcttgctgctggcgaatctcctattccttctcgggttctgataaattatgagttacca
cccaagaaggaaatatatacaaggcggatggcctcatgtttawctscagatggaattgta
atcaacatggttgttgggggtgaagtagtgaccctcaaaagcattgaagaaagtactaat
cttatcattgctgagatgcccatacaagtaagtactctt---------------------
---------------------------------------------------
>PAFTOL009187
---tatagtgatcttgctgaagcagaacgtgctctaatattggagagctttcgtcgtgca
gcattcaaatggcatcagaacactggtcartt------tgg------agctgaagctgaa
aytggg---gaagaagacacgaagtcccatatgrtagttgtaacagatgtttgccttcca
gttcttgctgctggcgaatctcctattccttctcgggttctgataaattatgagytacca
gccaagaaggaaatatatacaaggcggatggcctcatgtttggctccagatggaattgta
atcaacatggttgttgggggtgaagtmgtgaccctcaaaagcgttgaagaaagtactaat
cttatcattgccgagatgcccatccaagta------------------------------
---------------------------------------------------
>PAFTOL009189
---tatagtgatcttgctgaagcagaacgtgctctaatattggagggctttcgtcgtgca
gcattcaaatggcatcagaacactggtcagtt------tgg------agctgaagctgaa
attggc---gaagaagacacaaagtcccatatgatagttgtaacagatgtttgccttcca
gttcttgctgctggcgaatctcctattccttctcgggttctgataaattacgagttacca
gccaagaaggaaatatatacaaggcggatggcctcatgtttagctccagatggaattgta
atcaacatggttgttgggggtgaagtagtgacccttaaaagcatcgaggaaagtatcaat
cttatcattgctgagatgcccatacaagtaaatactctt---------------------
---------------------------------------------------
>PAFTOL009191
---tatagtgatcttgctgaagcagaacgtgctctaatattggagggctttcgtcgtgca
gcattcaaatggcatcagaacactggtcagtt------tgg------agctgaagctgaa
attggc---gaagaagacacaaagtcccatatgatagttgtaacagatgtttgccttcca
gttcttgctgctggtgaatctcctattccttctcgggttctgataaattatgagttacca
gccaagaaggaaatatatacaaggcggatggcctcgtgtttakctscagatggaattgta
atcaacatggttgttgggggtgaagtagtgacccttaaaagcatcgargaaagtacyaat
cttatcattgctgagatgcccatacaagtraatactctt---------------------
---------------------------------------------------
>PAFTOL009193
---tatagtgatcttgctgaagcagaacgtgctctaatattggagarctttcgtcgtgca
gcattcaaatggcatcagaacactgatcagtt------tgg------agctgaagcygaa
attggg---gaagaagacatgaagtcacatatgatagttgtaacagatgtytgccttcca
gttcttgctgctggcgaatctcctmttccttctcgggttctgataaattaygagttacca
gccaagaaggaaayatatacaaggcggatgggctcatgtttagctccagatggaattgta
atcaacatggttgttgggggtgaagtagtgaccctcaaaagcattgaagaaagtactaat
cttgtcattgctgagatgcccatacaagtmagtaccctt---------------------
---------------------------------------------------
>PAFTOL009195
---tatagcgatcttgctgaagcagaacgcgctctaatattggagggctttcgtcgtgca
gcattcaaatggcatcagaacactggtcagtt------tgg------agctgaagctgga
attggc---gaagaagacacgaagtcccatatgattgttgtaacagatgtttgccttcca
gttcttgctgctggcgaatctcctattccttctcgggttctgataaattatgagttacca
gccaagaaggaaatatatacaaggcggatggcctcatgtttagctscagatggaattgta
atcaacatggttgttgggggtgaagtagtgacccttaaaagcatcgaggaaagtaccaat
cttatcattgctgagatgccaatacaagtaaatactctt---------------------
---------------------------------------------------
>PAFTOL009197
---tatagtgatcttgctgaagcagaacgtgctctaatattggagggctttcgtcgtgca
gcattcaaatggcatcagaacactggtcaatt------tgg------agctgcagctgaa
attggg---aaagaagacacgaagtcccatatgatcgttgtaacagatgtttgccttcca
gttcttgctactggcgaatctcctattccttctcgggttctgataaattatgagttacca
gccaagaaggaaatatatacaaggcggatggcctcctgtttggctccagatggaattgta
atcaacatggttgttgggggtgaagtagtgaccctcaaaagcattgaagaaagtactaat
cttatcattgctgagatgcccatacaagta------------------------------
---------------------------------------------------
>PAFTOL009199
---tatagtgatcttgctgaagcagaacgtgctctaatattggagggctttcgtcgtgca
gcattcaaatggcatcagaacactggtcaaat------tgg------agctgaagctgaa
attggg---gaagaagacacaaagtcccatatgatcgttgtaacagatgtttgccttcca
gttcttgctactggcgaatctcctattccttctcgggttctgataaattatgagttacca
gccaagaaggaaatatatacaaggcggatggcctcatgtttggctscagatggaattgta
atcaacatggytgttgggggtgaagtagtgaccctcaaaagcattgaagaaagtactaat
cttatcattgctgagatgcccatacaagtaagtactctt---------------------
---------------------------------------------------
>PAFTOL009203
---tatagtgatcttgctgaagcagaacgtgctctaatattggaggactttcgtcgtgca
gcattcaaatggcatcagaacactggtcagtt------tgg------ggctgaagctgaa
attggc---gaagaagactcaaagtcccatatgatagttgtaacagatgtttgccttcca
gttcttgctgctggcgaatctcctattccttctcgggttctgataaattatgagttacca
gccaagaaggaaatatatacaaggcggatggcctcatgtttagctccagatggaattgta
atcaacatggttgttgggggtgaagtagtgacccttaaaagcatcgaggaaagtactaat
cttatcattgctgagatgcccatacawgtaaatactctt---------------------
---------------------------------------------------
>PAFTOL009207
---tatagtgatcttgatgaagytgaacgtgctctaacactggagagctttcgtcgtgca
gccttcaaatggcatcataacactgatcagtt------agg------agctgaagctcaa
atcggg---gaagaagasatgaagtcccatatggtagttgtaacagatgtttgccttcca
gttcttgcttctggtgaatctccgattcctgctckggttctgataaattacgagttacca
gccaagaaggaaatatatacaaggcggatggcctcatgtttagctgcagatggaattgta
atcaacatggtggttgggggtgaagtagtgaccctgaaaagcattgaagaaaacactaat
gttatcattgctgagatgcccatacaagtaaat---------------------------
---------------------------------------------------
>PAFTOL009215
---tatagcgatcttgctgaagcagaacgtgctctaatattggagggctttcgtcgtgca
gcattcaaatggcatcagaacactggtcaatt------tgg------agctgaagctgaa
attggg---gaagaagacacgaattcccatatgatcgttgtaacagatgtttgccttcca
gttcttgctgctggcgaatctcctattccttctcgggttctgataaattatgagttacca
gccaagaaggaaatatatacaaggcggatggcctcatgtttggctccagatggaattgta
atcaacatggttgttgggggtgaagtagtgaccctcaaaagcattgaagaaagtactaat
cttatcattgctgagatgcccatacaagtaagtactctt---------------------
---------------------------------------------------
>PAFTOL009217
---tatagtgatcttgctgaagcagaacgtgctctaatattggagggctttcgtcatgca
gcattcaaatggcatcagaacactggtcaatt------tgg------agctgaagctgaa
attggg---gaagaagacacgaagtcccatatgatcgttgtaacagatgtttgccttcca
gttcttgctactggcgaatctcctattccttctcgggttctgataaattatgagttacca
gccaagaaggaaatatatacaaggcggatggcctcatgtttggctccagatggaattgta
atcaacatggttgttgggggtgaagtagtgaccctcaaaagcattgaagaaagtactaat
cttatcattgctgagatgcccatacaagtaagtactctt---------------------
---------------------------------------------------
>PAFTOL009219
---tatagtgatcttgctgaagcagaacgtgctctaatattggagggctttcgtcatgca
gcattcaaatggcatcagaacactggtcattt------tgg------aactgaagctgaa
attggc---gaagaagacacaaagtcccatatgatagttgtaacagatgtttgccttcca
gttcttgctgctggcgaatctcctattccttctcgggttctgataaattatgagttacca
gccaagaaggaaatatatacaaggcggatggcctcatgtttggctscagatggaattgta
atcaacatggttgttgggggtgaagtagtgacgctcaaaagcattgaagaaagtactaat
cttatcattgctgagatgcccatacaagtaagtactctt---------------------
---------------------------------------------------
>PAFTOL009221
---tatagtgatcttgctgaagcggaacgtgctctgatactggagggctttcgtcgtgca
gcattcaaatggcatcagaacactgatcagtt------tgg------agctgaagctgaa
attggg---gaagaagacacgaagtcccatatgatagttgtaacagatgtttgccttcca
gttcttgctgctggcgaatctsctattccttctcgggttctgataaattatgagttacca
gccaagaaggaaatatatacaaggcggatggcctcatgtttakctscagatggaattgta
atcaacatggttgttgggggtgaagtagtgaccctcaaaagcattgaggaaagtactaat
cttatcattgctgagatgcccatacaagtaaatactctt---------------------
---------------------------------------------------
>PAFTOL009223
---tatagtgatcttgctgaagcagaacgtgctytaatattggagggctttcgtcatgca
gcattcaaatggcatcagarcactggtcattt------tgg------agctgaagctgaa
attggy---gaagaagacacaaagtcccatatgatagttgtaacagatgtttgccttcca
gttcttgctgctggcgaatctcctattccttctcgggttctgataaattatgagttacca
gccaagaaggaaatatatacaaggcggatggcctcatgtttggctccagatggaattgta
atcaacatggttgttgggggtgaagtagtgaccctcaaaarcattgaagaaagtactaat
cttatcattgctgagatgcccatacaagtaagtactctt---------------------
---------------------------------------------------
>PAFTOL009225
---tatagtgatcttgctgaagcagaacgtgctctaatattggagggctttcgtcatgca
gcattcaaatggcatcagaacactggtcattt------tgg------agctgaagctgaa
attggc---gaagaagacacaaagtcccatatgatagttgtaacagatgtttgccttcca
gttcttgctgctggcgaatctcctattccttctcrggttctgataaattatgagttacca
gccaagaaggaaatatatacaaggcggatggcctcatgtttggctccagatggaattgta
atcaacatggttgttgggggtgaagtagtgaccctcaaaagcattgaagaaagtactaat
cttatcattgctgagatgcccatacaagtaagtactctt---------------------
---------------------------------------------------
>PAFTOL009227
---tatagcgatcttgctgaagcagaacgcgctctaatattggaggactttcgtcgtgca
gcattcaaatggcatcagaacactggtcagtt------tgg------agctgaagctgaa
actggc---gaagaagacacaaagtcccatatgattgttgtaacagatgtttgccttcca
gttcttgctgctggcgaatctcctattccttctcgggttctgataaattatgagttacca
gccaagaaggaaatatatacaaggcggatggcctcatgtttagctccagatggaattgta
atcaacatggtkgttgggggtgaagtagtgacccttaaaagcatcgaggaaagtactaat
cttatcattgctgagatgcccatacaagtaaat---------------------------
---------------------------------------------------
>PAFTOL009233
---tatagtgatcttgccgaagcagaacgtgctctaatactggagagctttcgccttgca
gcattcaaatggcatcagaacactggtcagtt------tgg------agcagaagctgaa
attgga---gaagargacacgaagtctcatatgatagttataacagatgtttgccttcca
gttcttgctatyggcgaatctcctattccttctcgggttctgataaattatgagttacca
tccaagaag------------------------------ttatctgcagatggaattgtg
atcaacatggttgttggkggtgaagtagtgaccctcaaragcattgaagaaagtactaat
cttatcattgctgagatgcccatacaagtaagtactctt---------------------
---------------------------------------------------
>PAFTOL009235
---tatagtgatcttgatgaagcagaacgtgctctaacactggagagctttcgtcgtgca
gccttsaaatggcatcagaacactgatcagtt------agg------agctgaagctcaa
atcggg---gaagaagacatgaagtcccatatggtagttgtaacagatgtttgccttcca
gttcttgcttctggtgaatctccgattcctgctcgggttctgataaattacgagttacca
gccaagaaggwaatatatacaaggcggatggcctcatgtttagctgcagatggaattgta
atcaacatggtggttgggggtgaagtagtgaccctgaaaagcattgaagaaaacactaat
gttgtcattgctgagatgcccatacaagtaaatactctt---------------------
---------------------------------------------------
>PAFTOL009237
---tatagtgatcttgatgaagcagaacgtgctctaacactggagagctttcgtcgtgca
gccttcaaatggcatcagaacactgatcagtt------agg------agctgaagctcaa
attggg---gaagaasacatgaagtcccatatggtagtcgtaacagatgtttgccttcca
gttcttgcttctggtgaatctccgattcctgctcgggttctgataaattacgagttacca
gccaagaaggaaatatatacaaggcggatggcctcatgtttagctggagatggaattgta
atcaacatggtggttgggggtgaagtagtgaccctgaaaagcattgaagaaaactctaat
gttatcattgctgagatgcccatacaagtaaatactctt---------------------
---------------------------------------------------
>PAFTOL009239
---tatagtgatcttgctgaagcagaacgtgctctaatattggagagctttcgtcgtgca
gcattcaaatggcatcagaacactgatcagtt------tgg------agctgaagctgaa
actggg---gaagaagacacaaagtcccatatgatagttgtaacagatgtttgccttcca
gttcttgctgctggcgaatctcctattccttctagggttctgataaattatgagttacca
gccaagaaggaaatatatacaaggcggatggcctcatgtttagctccagatggaattgta
atcaacatggttgttgggggtgaagtagtgaccctcaaaagcattgaggaaagtactaat
cttatcattgctgagatgcccatacaagtaaatactctt---------------------
---------------------------------------------------
>PAFTOL009241
---tatagtgatcttgctgaagcagaacgtgctctaatattggagggctttcgtcatgca
gcattcaaatggcatcagaacamtggtcattt------tgg------agctgaagctgaa
attggy---gaagaagacacaaagtcccatatgatagttgtaacmgatgtttgccttcca
gttcttgctgctggcgaatctcctattccttctcgggttctgataaattatgagttacca
gccaagaaggaaatatatacaaggcggatggcctcatgtttggctccagatggaattgta
atcaacatggttgttgggggtgaagtagtgaccctcaaaaacattgaagaaagtactaat
cttatcattgctgagatgcccatacaagtaagtactctt---------------------
---------------------------------------------------
>PAFTOL009245
---tatagtgatcttgctgaagcagaacgtgctctaatattggagagctttcgtcgtgca
gcattcaaatggcatcagaacactggtcagtt------tgg------agctgaagctgaa
actggg---gaagaagacatgaagtcccatatgatagttgtaacagatgtttgccttcca
gttcttgctgctggcgaatctcctattccttctcgggttctgataaattatgagttacca
gccaagaaggaaatatatacaaggcggatggcctcatgtttggctscagatggaattgta
atcaacatggttgttgggggtgaagtagtgaccctcaaaagcgttgaagaaagtactaat
cttatcattgccgagatgcccatccaagta------------------------------
---------------------------------------------------
>PAFTOL009249
---tatagtgatcttgctgaagcagaacgtgctctaatattggagagctttcgtcgtgca
gcattcaaatggcatcagaacactggtcagtt------tgg------agctgaagctgaa
actggg---saagaagacatgaagtcccatatgatagttgtaacagatgtttgccttcca
gttcttgctgctggcgaatctcctattccttctcgggttctgataaattaygagttacca
gccaagaaggaaatatatacaaggcggatggcctcatgtttggctccagatggaattgta
atcaacatggttgttgggggtgaagtagtgaccctcaaaagcattgaagaaagtactaat
cttatcattgccgagatgcccatacaagta------------------------------
---------------------------------------------------
>PAFTOL009251
---tatagtgatcttgctgaagcagaacgtgctctaatcttggagagctttcgtcgtgca
gcattcaaatggcatcagaacactggtcagtt------tgg------agctgaagctgaa
actggg---gaagaagacatgaagtcccatatgatagttgtaacagatgtttgccttcca
gttcttgctgctggcgaatctcctattccttctcgggttctgataaattatgagttacca
gccaagaaggaaatatatacaaggcggatggcctcatgtttggcttcagatggaattgta
atcaacatggtggttgggggtgaagtagtgaccctcaaaagcattgaagaaagtactaat
cttatcattgccgagatgcccatccaagta------------------------------
---------------------------------------------------
>PAFTOL009253
---tatagtgatcttgatgaagcagaacgtgctctaacactggagagctttcgtcgtgca
gccttcaaatggcatcagaacactgatcagtt------agg------agytgaagctcaa
atyggg---gaagaagacatgaagtcccatatggtagttgtaacagatgtttgccttcca
gttcttgcttctggtgaatctccgattcctgctcgggttytgataaattacgagttacca
gccaagaaggaaatatatacaaggcggatggcctcatgtttakctgcagatggaattgta
atcaacatggtggttgggggtgaagtagtgaccctgaaaagcattgaagaaaacrctaat
gttatcattgctgagatgcccatacaagtaaatactctt---------------------
---------------------------------------------------
>PAFTOL009255
---tatagtgatcttgctgaagcagaacgtgctctaatattggagagctttcgtcgtgca
gcattcaaatggcttcagaacactgatcagtt------tgg------agctgaagctgaa
attggg---gaagaagacatgaagtcccatatgatagttgtaacagatgtttgccttcca
gttcttgctgctggcgaatctcctattccttctcgggttctgataaattatgagttacca
gccaagaaggaaatatatacaaggcggatggcctcatgtttakctscagatggaattgta
atcaacatggttgttgggggtgaagtagtgaccctcaaaagcattgaagaaagtactaat
cttataattgctgagatgcctatacaagta------------------------------
---------------------------------------------------
>PAFTOL009257
---tatagtgatcttgctgaagcagaacgtgctctaatattggagagctttcgtcgtgca
gcattcaaatggcatcagaacactgatcagtt------tgg------agctgaaactgaa
attggg---gaagaagacatgaagtcccatatgatagttgtaacagatgtttgccttcca
gttcttgctgctggcgaatctcctattccttctcgggttctgataaattatgagttacca
gccaagaaggaaatatatacaaggcggatggcctcatgtttakctscagatggaattgta
atcaacatggttgttgggggtgaagtagtgaccctcaaaagcattgaagaaagtactaat
cttatcattgctgagatgcctatacaagta------------------------------
---------------------------------------------------
>PAFTOL009259
---tatagtgatcttgctgaagcagaacgtgctctaatattggagagctttcgtcgtgca
gcattcaaatggcatcagaacactggtcwgtt------tgg------agctgaagctgaa
aatggg---gaagaagacwcaaagtcccatatgatagttgtaacagatgtttgccttcca
gttcttgctgctggcgaatctcctattccttctcgggttctgataaattatgagttacca
gccaagaaggaaatatatacaaggcggatggcctcatgtttakctscagatggaattgta
atcaacatggttgttgggggtgaagtagtgaccctcaaaagcattgaggaaagtactaat
cttatcattgctgagatgcccatacaagtaaatactctt---------------------
---------------------------------------------------
>PAFTOL009261
---tatagtgatcttgctgaagcagaacgtgctctaatattggagagctttcgtcgtgca
gcattcaaatggcatcagaacactgatcagtt------tgg------agctgaagccgaa
attggg---gaacaagacatgaagtcacatatgatagtcgtaacagatgtttgccttcca
gttgttgctgctggcgaatctcctattccttctcgggttctgataaattatgagttacca
gccaagaaggaaatatatacaaggaggatgggctcatgtttrgctscagatggaattgta
atcaacatggttgttgggggcgaagtagtgaccctcaaaagcattgaagaaagtactaat
cttgtcattgctgagatgcccatacaagta------------------------------
---------------------------------------------------
>PAFTOL009263
---tatagcgatcttgctgaagcagaacgtgctctaatattggagagctttcgtcgtgca
gcattcaaatggcatcagaacactggtcagtt------tgg------agctgaagctgaa
actggg---gaagaagacatgaagtcccatatgatagttgtaacagatgtttgccttcca
gttcttgctgctggcgaatctcctattccttctcgggttctgataaattatgagktacca
gccaagaaggaaatatatacaaggcggatggcctcatgtttggctscagatggaattgta
atcaacatggttgttgggggtgaagtagtgaccctcaaaagcattgaagaaagtactaat
cttatcattgccgagatgcccatacaagta------------------------------
---------------------------------------------------
>PAFTOL009265
---tatagtgatcttgctgaagcagaacgtgctctaatattggagagctttcgtcgtgca
gcattcaaatggcatcagaacactggtcagtt------tgg------agctgaagctgaa
accggg---gaagaagacacgaagtcccacatgatagttgtaacagatgtttgccttcca
gttcttgctgctggcgaatctcctattccttctcgggttctgataaattatgagttacca
gccaagaaggaaatatawacaaggcggatggcctcatgtttrgctccagatggaattgta
atcaacatggtkgttgggggtgaagtagkgaccctcaaaagcattgaagaaagtactagt
cttatcattgccgagatgcccatacaagta------------------------------
---------------------------------------------------
>PAFTOL009267
---tatagtgatcttgatgaagccaaacgtgctctaacactggagagctttcgtcgtgca
gccttcaaatggcatcataacactgatcagtt------agg------arctgaakctcaa
atcgga---gaagaaracatgaagtcccatatggtagttgtaacagatgtttgtcttcca
gttcttgcttctggtgaatctccgattcctgctcgggttctgataaattacgagttacca
gccaagaaggaaatatatacaaggcggatggcctcatgtttakctgcagatggaattgta
atcaacatggtggttgggggtgaagyagtgaccctgaaaagcattgaagaaaacactagt
gttatcattgctgagatgcccatacaagta------------------------------
---------------------------------------------------
>PAFTOL009269
---tatagtgatcttgatgaagccgaacgtgctctaacactggagagctttcgtcgcgca
gccttcaaatggcatcataacactgatcagtt------agg------agctgaagctcaa
atcggg---gaagaagacatgaagtcctatatggtagttgtaacagatgtttgccttcca
gttcttgcttctggtgaatctccaattcctgctcgggttctgataaattacgagttacca
gccaagaaggaaatatatacaaggcggatggcctcatktttakctgcagatggaattgta
atcaacatggtggttgggggtgaagtagtgaccctgaaaagcattgaagaaaacactagt
gttatcattgctgagatgcccatacaagta------------------------------
---------------------------------------------------
>PAFTOL009271
---tatagtgatcttgctgaagcagaacgtgctctaatgttggagagctttcgtcgtgca
gcattcaaatggcatcagaacactgatcactt------tgg------agctgaagccgaa
agtggg---gaagaagacatgaagtcccatatgatagttgttacagatgtttgccttcca
gttcctgctgctggcgaatctcctattccttctcgggttctgataaattatgagttacca
gccaagaaggaaatatatrcaaggcggatgggctcatgtttagctccagatggaattgta
atcaacatggttgttgggggtgaagtagtgaccctcaaaagcattgaagaaagtactaat
cttgtcattgctgagatgcccatacaagtaagt---------------------------
---------------------------------------------------
>PAFTOL009279
---tatagcgatcttgctgaagcagaacgtgctctaatattggaggactttcgtcgtgca
gcattcaaatggcatcagaacactggtcagtt------tgg------agctgaagctgaa
attggc---gaagaagacacaaaatcccatatgatagttgtaacagatgtttgccttcca
gttcttgctgctggcgaatctcctattccttctcgggttctgataaattatgagttacca
gccaagaaggaaatatatacaaggcggatggcctcatgtttagctccagatggaattgta
atcaacatggttgttgggggtgaagtagtgacgcttaaaagcattgaggaaagtactaat
cttatcattgctgagatgcccatacaagtaaatactctt---------------------
---------------------------------------------------
>PAFTOL009281
---tatagtgatcttgctgaagcagaacgtgctctaatattggagagctttcgtcrygca
gcattcaaatggcatcagaacactgatcagtt------tgg------agctgaagctgaa
attggr---gaagaagacatgaagtcccatatgatagttgtaacagatgtttgccttcca
gttcttgctgctggggaatctcctattccttctcgggttctgataaattatgagttacca
gccaagaaggaaatatatacaaggcggatggcctcatgtttagctccagatggaattgta
atcaacatggtggttgggggtgaagtagtgaccctcaaaagcattgaagaaagtactaat
cttatcattgctgagatgcccatacaagta------------------------------
---------------------------------------------------
>PAFTOL009283
---tatagtgatcttgctgaagcagaacgtgctctaatattggagggctttcgtcgtgca
gcattcaaatggcatcagaacactggtcaatt------tgg------agctgaagctgaa
attggg---gaagaagacacgaagtcccatatgatcgttgtaacagatgtttgccttcca
gttcttgctactggcgaatctcctattccttctcgggttctgataaattatgagttacca
gccaagaaggaaatatatacaaggcggatggcctcatgtttggctccagatggaattgta
atcaacatggttgttgggggtgaagtagtgaccctcaaaagcattgaagaaagtactaat
cttatcattgctgagatgcccatacaagtaagtactctt---------------------
---------------------------------------------------
>PAFTOL009285
---tatagtgatcttgatgaagccgaacgtgctctaacactggagagctttcgtcgtgca
gccttcaaatggcatcataacactgatcagct------agg------agctgaagctcaa
atcggg---gaagaagacatgaagtcccatatggtagttgtaacagatgtttgccttcca
gttcttgcttctggtgaatctccgattcctgctcgggttctgataaattacgagttacca
gccaagaaggaaatatatacaaggcggatggcctcatktttakctgcagatggaattgta
atcaacatggtggttgggggtgaagtagtgaccctgaaaagcattgaagaaaacactaat
gttatcattgctgagatgcccatacaagtttcagagatt---------------------
---------------------------------------------------
>PAFTOL009287
---tatagtgatcttgctgaagcagaacgtgctctaatattggagggctttcgycgtgca
gcattcaaatggcatcagaacactggtcagtt------tgg------agctgaagctgaa
attggc---gaagaagacacaaagtcccatatgatagttgtaacagatgtttgccttcca
gttcttgctgctggcgaatctcctattccttctcgggttytgataaattatgagttacca
gccaagaaggaaatatatacamggcggatggcctcatgtttakctscagatggaattgta
atcaacatggttgttgggggygaagtagtkacccttaaaagcatcgaggaaagtaccaat
cttatyattgctgagatgcccatacaagtaaatgctctcttttcccccctca-------a
a--------------------------------------------------
>PAFTOL009291
---tatagtgatcttgctgaagcagaacgtgctctaatattggagggctttcgtcgtgca
gcattcaaatggcatcagaacactggtcagtt------tgg------arctgaagctgaa
awtggc---gaagaagacacaaagtcccatatgatagttgtaacagatgtttgccttcca
gttcttgctgcyggcgaatctcctattccttctcgggttctgataaattatgagttacca
gccaagaaggaaatatatacaaggcggatggcctcatgtttagctscagatggaattgta
atcaacatggttgttgggggygaagtagtkacccttaaaagcatcgaggaaagtaccaat
cttatcattgctgagatgcccatacaagtaaatgctctt---------------------
---------------------------------------------------
>PAFTOL009293
---tacagcgatcttgctgaagcagaacgtgctctaatattggagggctttcgtcgtgca
gcattcaaatggcatcagaacactggtcartt------tgg------arctgaagctgaa
attggs---gaagaagacacraagtcccatatgatmgttgtaacagatgtttgccttcca
gttcttgctrctggcgaatctcctattccktctcgggttctgataaattatgagttacca
gccaagaaggaaatatatacaagrcggatggcctcatgtttrgctscagatggaattgta
atcaacatggttgttgggggtgaagtagtgaccctcaaaagcattgaagaaagtactaat
cttatcattgctgagatgcccatacaagtaagtactctt---------------------
---------------------------------------------------
>PAFTOL009295
------------------------------------------------------------
------------------------------------------------------------
------------------------------------------------------------
------------------------------------------------------------
------caggaaatatatacraggcggatggcctcatgtttggctccagatggaattgta
atcaacatggttgttgggggtgaagtagtgaccctcaaaagcattgaagaaagtactaat
cttatcattgctgagatgcccatacaagtaagtactctt---------------------
---------------------------------------------------
>PAFTOL009299
---tatagtgatcttgctgaagcagaacgtgctctaatattggagagctttcgtcgtgta
gcattcaaatggcatcagaacactggtcagtt------tgg------agctgaagctgaa
actggg---caagaagacatgaagtcccatatgatagttgtaacagatgtttgccttcca
gttcttgctgctggcgaatctcctattccttctcgggttctgataaattatgagttacca
gccaagaaggaaatatatacaaggcggatggcctcatgtttggctscagatggaattgta
atcaacatggttgtcgggggtgaagtagtgaccctcaaaagcgttgaagaaagtactaat
cttatcattgccgagatgcccatccaagta------------------------------
---------------------------------------------------
>PAFTOL009301
---tatagtgatcttgctgaagcagaacgtgctctaatattggagagctttcgtcgtgca
gcattcaaatggcatcagaacactggtcagtt------tggagctgaagctgaagctgaa
actggg---gaagaagacatgaagtcccatatgatagttgtaacagatgtttgccttcca
gttcttgctgctggcgaatctcctattccttctcgggttctgataaattatgagttacca
gccaagaaggaaatatatacaaggcggatggcctcatgtttggctscagatggaattgta
atcaacatggttgttgggggtgaagtagtgaccctcaaaagcattgaagaaagtactaat
cttatcattgccgagatgcccatacaagta------------------------------
---------------------------------------------------
>PAFTOL009303
---tatagtgatcttgctgaagcagaacgtgctctaatattggagagctttcgtcgtgca
gcattcaaatggcatcagaacactggtcagtt------tgg------agctgaagctgaa
actggg---gaagaagactcgaagtcccatatgatagttgtaacagatgtttgccttcca
gttcttgctgctggcgaatctcctattccttctcgggttctgataaattatgagttacca
gccaagaagccggtttccataagtacttacattctgtatttttctgcagatggaattgta
attaacatggttgttgggggtgaagtagtgaccctcaaaagcattgaagaaagtactaat
cttatcattgccgagatgcccatacaagta------------------------------
---------------------------------------------------
>PAFTOL009311
---tatagtgatcttgctgaagaagaccgagcaataatattggaaagctttcgtcgtgca
gccttcaaatggcaccaaaacactgatcagtt------ggg------agctgatgcggaa
aatggg---gaagaagaccagaagtctcatatgatagttgtaacagatgtttgccttcca
gttcttgcttcgggcgaatctcctcttcctgctcgggttctgataaattatgagttacct
gccaagaaggaaatatatatgaggcggatggcctcatgtttagcttcagatggaattgtg
atcaacatggttgttgggggtgaagtagtgactctcaagagcattgaagaaagcagtaat
cttatcattgctgagatgcccatacaagtaactacacta---------------------
---------------------------------------------------
>PAFTOL009313
---tatagtgatcttgctgaagcagamcgtgcattaattttggagagctttcgtcaagca
gccttcaaatggcaccaaaacactgaccaaty------ggg------agctggtgctgaa
tttggg---gaasaagagcataagtctcatatggttgtygtaacagatgcttgccttcca
gtgcttgcttcaggcgaacctcctcttcctgctcgkgttctgataaattatgagttacca
gccaaaaagtttgtttgcaaaattacttatcgcctgtatgtrtttgcagatggaattgtg
attaacatggttgttggaggtgaagtagtgactctcaaaagcattgaagaaagcagyaat
cttatcatcgcggagatgcccatacaagtgagtacactcccttttg--------------
-------agagc---------------------------------------
>PAFTOL009315
---tatagtgatctttctgaagcagagcgtgcactaatattggagcgctttcgtcatgca
gccttcaaatggcaccagaacactgatcaatt------ggg------tgccgaagctgaa
attggg---gaagaaggcacaaagtctcatatgatagttgtaaca---------------
------------------------------------------------------------
------------------------------------------------------------
------------------------------------------------------------
------------------------------------------------------------
---------------------------------------------------
>PAFTOL009319
---tatagtgatgttgctgaagtagatcgtgcactaatattggagagctttcgtcgtgca
gccttagaatggcaccagaacactgatcagtt------ggg------ctcccaagatgaa
attggg---gaagaaggcacaaagtctcatatgatagttgtaacagatgtttgcctccct
gtgagtgcttctggcgaatctcctattcctgctcgggttctaataaattatgagttgcct
actaagaagtttgtttccacagcaacttagattccatattcttctgcagatggaattgta
atcaacatgatcgttgggggggaagtagtgaccctcaaaagcatcgaggagagcactaat
cttgtcattgctgagatgcccatacaagtaagttctctt---------------------
---------------------------------------------------
>PAFTOL009321
---tatagtgatcttgctgaagcagatcgtgcactaatattggagagctttcgtcgtgca
gccttcaaatggcaccagaacactgatcagtt------ggg------cgctgaagctgaa
attggg---aaagaagacacaaagtctcatatgatagttgtaacagatgtttgccttcct
gttagtgcttctggcgaatctcctattgcttcccgggttctaataaattatgagttgcct
actaagaagtttgtttccacaataacttagatttcttattcttctgcagatggaattgta
atcaacatggttgttgggggtgaagtagtaaccctcaaaagcattgaggagagcactaat
ctaatcattgctgagatgcccatacaagtaagttctcttttctctcctgtctctgtgagg
aatgacgagaactgc------------------------------------
>PAFTOL013501
---tatagtgatcttgctgaagcagaacgtgctctaatattggagggctttcgtcgtgca
gcattcaaatggcatcagaackctggtcagtt------tgg------agctgaagctgaa
attggc---gaagaagacacaaagtcccatatgatagttgtaacagatgtttgccttcca
gttcttgctgctggagaatctcctattccttctcgggttctgataaattatgagttacca
gccaagaaggaaatatatacaaggcggatggcctcatgtttagctccagatggaattgta
atcaacatggttgttgggggtgaagtagtgacccttaaaagcatcgaggaaagtaccaat
cttrtcattgctgagatgcccatacaagtaaatactctt---------------------
---------------------------------------------------
>SRR5036296
---tatagtgatctcgctgaagcagaacgtgctctaatattggagagctttcgtcgtgca
gcattcaaatggcatcagaacactggtcagtt------tgg------agctgaagctgaa
actggg---gaagaagacatgaagtcccatgtgatagttgtaacagatgtttgccttcca
gttcttgctgctggcgaatctcctattccttctcgggttctgataaattatgagttacca
gccaagaagccggtttccataagtacttatattctgtatttttctgcagatggaattgta
atcaacatggttgttgggggtgaagtagtgaccctcaaaagcgttgaagaaagtactaat
cttatcattgccgagatgcccatccaagta------------------------------
---------------------------------------------------
>SRR5137211
---tatagtgatcttgctgaatcagaacgtgctctaatattggagagctttcgtcgtgca
gcattcaaatggcatcagaacactggtcagtt------tgg------agctgaagctgaa
accggg---aaagaagacatgaagtcccatatgatagttgtaacagatgtttgccttcca
gttcttgctgctggcgaatctcctattccttctcgggttgtgataaattatgagttacca
gccaagaagccggtttccataagtacttatattctgtatttttctgcagatggaattgta
atcaacatggttgttgggggtgaagtagtgaccctcaaaagcgttgaagaaagtactaat
cttatcattgccgagatgcccatccaagta------------------------------
---------------------------------------------------
>SRR5137212
---tatagtgatcttgctgaagcagaacgtgctcaaatattggagagcttccgtcatgca
gccttcaaatggcaccagaacactgatcagtt------ggg------agctgaacctgaa
attggg---gaagaagacacaaagtcccatatcatagttgtaacagatgtttgccttcca
gttattgcttctggcgaatcttcgattcctgctcgagttctgataaattatgagttacca
gccaagaag---------------------------------------------------
------------------------------------------------------------
------------------------------------------------------------
---------------------------------------------------
>SRR7905849
ctgtatagtgatcttgctgaagcagaacgtgctctaatattggagagctttcgtcgtgaa
gccttcaaatggcaccagaacactgaccagtt------ggg------agctgaagctgaa
gctgaagtcggggaagacacaaagtcccatctgatagttgtaacagatgtttgccttcca
gttgttgcttcaggcgaatctcctattcctgctcgggttctgataaattatgagttacca
gccaagaaggaaatatatacgaggcggatggcctcatgtttagctccagatggaattgta
atcaacatggttgttgggggtgaggtagtgaccctcaaaagcattgaagaaagcactaat
cttatcattgctgagatgcccatacaagtgtcggagatt---------------------
---------------------------------------------------
>SRR7905862
ctgtatagtgatcttgatgaagccgaacgtgctctaacactggagagmtttcgtcgtgca
gccttcaaatggcatcataacactgatcagtt------agg------agctgaagctsaa
atcggg---gaagaagacaygaagtcccayatggtagttgtaacagatgtttgccttcca
gttcttgcttctggtgaatctcygattcctgctcgggttmtgataaattacgagttacca
gccaagaaggaaatatatacaaggcggatggcctcwtgtttagctgcagatggaattgta
atcaacatggtggttgggggtgaagtagtgaccctgaaaagcattgaagaaaacactmat
gttatcattgctgagatgcccatacaagtgtcggagatt---------------------
---------------------------------------------------
>SRR8327214
ctgtatagtgatcttgctgaagcagaacgtgctctaatattggagagctttcgtcgtgca
gcattcaaatggcatcagaacactggtcagtt------tgt------agctgaagctgaa
actggg---gaagaagacrcgaagtcacatatgatagttgtaacagatgtttgccttcca
gttcctgctgctggygartctcctattccttctcgggttctgataaattatgagttacca
gccaagaaggaaatatatacaaggcggrtggcctcatgtttggctccagatggaattgta
atcaacatggttgttgggggtgaagtggtgaccctcaaaagcattgaagaaagtactaat
cttatcattgctgagatgcccatacaagtgttggagatt---------------------
---------------------------------------------------
