# Supplementary material for: Phylogenomics and classification of Cactaceae based on hundreds of nuclear genes
Source: Plant Syst Evol. 2025 Aug 11;311(5):28. doi: 10.1007/s00606-025-01948-z (PMC12339657; doi:10.1007/s00606-025-01948-z)
Supplement: Supplementary file 4 — Online Resource 4: Containing alignments and RAxML gene trees for all included loci and all phylogenetic datasets (ZIP 10372 KB) [file 606_2025_1948_MOESM4_ESM.zip › de Vos et al_ESM_4/ESM_data_alignments/QCP/6284_consensus.mafft.fasta]

>PAFTOL004551
tggttttccttcatttccaccacaatcaaactgctcctcatcccatcttaccacagcacc
gacttcgaggtccatcgcaattggctcgcgacaacccactctctccctytctctmaatgg
tattccgacaccaccagtgagtggaccctcgattacccccctttcttcgcctacttcgag
ctcttcctctcctttttcgcctctcacatcgaccccaccatcgttagtcttcatcaaggc
ctcaattacaaggcc------aattccgtgatttacttccagagaatcactgttatggtt
tctgatttggttttgcattttgccat----------------------------------
--gagattgatctgggttttggttatttggtcgcctgcactgtttattgttgatcatatg
cattttcagtataatgggtttttgttggggttgctcatgctctcaatttcggcgttgatg
gaggggagagatttgttgggtgggttctttttygcagttttgctatgtttcaagcacttg
tttgcagttgctgcgccggtttatttcgtgtatttgttgcggcattattgcagaggagga
ttgtcgacgggtttgagcagacttttggtgatggggttgctcgtaatctctgtatttgtg
gcggcttttgggccttttgtgtatcatggtcagatgcttcaagtcatccatcgaatgttt
ccttttggcaggggtctatgccatgcttattgggctccaaacttttgggtattctacatc
atgttagataagctactggctttcctgctcagaagactgggcttcaacattcaaasacca
acygcttccttcaccggtgggctagtgggcractcatcaccctttgctatattgcctcag
atcactcctttgttaacctttatgatggtcttgcttgcactatctccttgtcttcttaaa
gcttggaggagtccccaacctaggaagattgccagatggatagcttatgcttacacgtgt
ggmtttttatttgggtggcatgtccatgagaaggcatcmctccacttcataatccctctt
gcaattgttgycctagatagcatagatgatgccagacattacytcttgctgtca------
------------------------------------------------------------
------------------------------------------------------------
-----
>PAFTOL004552
------------------------------------------------------------
------------------------------------------------------------
------------------------------------------------------------
------------------------------------------------------------
------------------------------------------------------------
------------------------------------------------------------
------------------------------------------------------------
------------------------------------------------------------
------------------------------------------------------------
------------------------------------------------------------
------------------------------------------------------------
------------------------------cagatgcttcaagtcatccatcgaatgttt
ccttttggcaggggtctgtgccatgcatattgggctccgaacttttgggttttctacatc
atggtagataaactactggctttcctgctcagaagactgggcttcaacattcaaagacca
gcagcttccttcactggtgggctggtgggcgactcatcaccctttgctgtattgcctcag
atcacccctttgttaacctttatgatggtcttgcttgcactatctccttgtcttctcaaa
gcttggaggaacccccagcctaagaagatccctagatggatagcttatgcttacatgtgt
ggctttttattcgggtggcatgtccacgagaaggcatcacttcacttcattatccccctt
gcagttgttgccctagatagcgtagatgatgccagacattacttcttgctgtcaacaggt
atgatccttctttcctactgactattattgatcactaa--ccagattaataattagtttg
tcctcttactaaactgttgtgtgt-------------------cttcctttttt------
-----
>PAFTOL004553
------------------------------------------------------------
------------------------------------------------------------
------------------------------------------------------------
------------------------------------------------------------
------------------------------------------------------------
------------------------------------------------------------
------ttgatctgggttttggttatttggtcgcctgcactgtttattgttgatcatatg
catttccagtataatgggtttttgctggggttgttgttgctctccatttgggccttgttg
gaggagagagatttgttgggtgggttcttttttgcggttttgctatgtttcaagcattta
tttgcagtcgctgcgccggtttatttcgtgtatttgttgcggcattattgcagaggagga
ttgtccaagggtttgagcaggcttttggtgatggggttgctcgtaatctctgttttcgtg
gctgcttttggaccgttcgtgtatcatggtcagatgcttcaagtcatccatcgaatgttt
ccttttggcaggggtctatgccatgcatattgggctccaaacttttgggttttctacatc
atggtagataaactactggctttcctgctcagaagactgggcttcaacattcaaagacca
gcagcttccttcactggtgggctagtgggcgactcatcaccgtttgctgtattgcctcgg
gta---------------------------------------------------------
------------------------------------------------------------
------------------------------------------------------------
------------------------------------------------------------
------------------------------------------------------------
------------------------------------------------------------
-----
>PAFTOL004554
------------------------------------------------------------
------------------------------------------------------------
------------------------------------------------------------
------------------------------------------------------------
------------------------------------------------------------
------------------------------------------------------------
------------------------------------------------------------
------------------------------------------------------------
------------------------------------------------------------
------------------------------------------------------------
------------------------------------------------------------
------------------------------cagatgcttcaagtcatccatcgaatgttt
ccttttggcaggggtctgtgccatgcatattgggctccgaacttttgggttttctacatc
atggtagataaactactggctttcctgctcagaagactgggcttcaacattcaaagacca
gcagcttccttcacyggtgggctggtkggcractcatcacccttttttgttttttaacag
atcacccctttgttaacctttatgatggtcttgcttgcactmtctccttgtcttctcaaa
gcttggaggaacccccagcctaagaagatccctagatggatagcttatgcttacatgtgt
ggctttttattcgggtggcatgtccacgagaaggcatcacttcacttcattatcsccctt
gcmgttgttgccctagatagcgtagatgatgccagacattacttcttgctgtcaacaggt
atgatccttctttcctactgactattattgatcactaaccagattaataattagtttgtc
ctcttactaaactgttgtgtgtcttccttt------------------------------
--ttt
>PAFTOL004555
------------------------------------------------------------
------------------------------------------------------------
------------------------------------------------------------
------------------------------------------------------------
------------------------------------------------------------
------------------------------------------------------------
------------------------------------------------------------
------------------------------------------------------------
------------------------------------------------------------
------------------------------------------------------------
------------------------------------------------------------
------------------------------cagatgcttcaagtcatccatcgaatgttt
ccttttggcaggggtctatgccatgcatattgggctccaaacttttgggttttctacatc
atggtagataaactactggctttcctgctcagaagactgggcttcaacattcaaagacca
gcagcttccttcactggtgggctagtgggcgactcatcaccgtttgctgtattgcctcgg
atcacccctttgttcacctttatgatggtcttgcttgcactatctccttgtcttctcaaa
gcttggaggaacccccagcctaagaagatcactagatggatagcttatgcttacatgtgt
ggctttttatttgggtggcatgtccacgagaaggcttcacttcacttcattatccccctt
gcagttgttgccctagatagcgtagatgatgccagacattacttcttgctgtcaaca---
------------------------------------------------------------
------------------------------------------------------------
-----
>PAFTOL004556
------------------------------------------------------------
------------------------------------------------------------
------------------------------------------------------------
------------------------------------------------------------
------------------------------------------------------------
------------------------------------------------------------
------------------------------------------------------------
------------------------------------------------------------
------------------------------------------------------------
------------------------------------------------------------
------------------------------------------------------------
------------------------------cagatgcttcaagtcatccatagaatgttt
ccttttggcaggggtctatgccatgcatattgggctccaaatttttgggttttctacatc
atggtagataaaatactggctttcctgctcagaagactgggcttcaacattcaaagacca
gcagcttccttcactggtgggctggttggcaactcatcaccctttgctgtattgcctcag
atcacccctttgttaacctttatgatggtcttgcttgcactatctccttgtcttctcaaa
gcctggaggaacccccagcctaagaagatccctagatggatagcttatgcttacatgtgc
ggctttttattcgggtggcatgtccacgagaaggcatcacttcacttcattatcccactt
gcaattgttgccctagatagcgtagatgatgccagacattacttcttgctgtca------
------------------------------------------------------------
------------------------------------------------------------
-----
>PAFTOL004560
------------------------------------------------------------
------------------------------------------------------------
------------------------------------------------------------
------------------------------------------------------------
------------------------------------------------------------
------------------------------------------------------------
------------------------------------------------------------
------------------------------------------------------------
------------------------------------------------------------
------------------------------------------------------------
------------------------------------------------------------
------------------------------cagatgcttcaagtcatccatcgaatgttt
ccttttggcaggggtctgtgccatgcatattgggctccgaacatttgggttttctacatc
atggtagataaactactggctttcctgctcagaagagtgggcttcaacattcaaagacca
gcagcttccttcactggtgggctggtgggcgactcatcaccctttgctgtattgccgcag
atcacccctttgttaacctttatgatggtcttgcttgcactatctccttgtcttctcaaa
gcttggaggaacccccagcctaagaagatccctagatggatagcttatgcttacatgtgt
ggctttttattcgggtggcatgtccacgagaaggcatcacttcacttcattatccccctt
gcagttgttgccctagatrgcgtagatgatgccagacattacttcttgctgtcaacaggt
atgatccttcttttctactgactattattgatcactaa--ccagattaataattagtttg
tactcttastaaactgttgtgtgt-------------------cttcctttttt------
-----
>PAFTOL004561
tggttttccttcatttccaccacaatcaaactgctcctcatcccatcttaccacagcacc
gacttcgaggtccatcgcaattggctcgcaacaacccactctctccctctctctcaatgg
tattccgacaccaccagtgagtggaccctcgattacccccctttcttcgcctacttcgag
ctcttcctctcttttttcgcctcctacatcgaccccaccatcgttagtcttcatcaaggc
ctcaattacaaggcc------aattccgtgatttacttccagagaatcactgttatggtt
tctgatttggttttacattttgccat----------------------------------
--gagattgatctgggttttggttatttggtcgcctgcactgtttattgttgatcatatg
cattttcagtataatgggtttttgttggggttgctgatgctctcaatttcggcgttgacg
gaggggagagatttgttgggtgggttcttttttgcagttttgctttgtttcaagcacttg
tttgcagttgctgcgccggtttatttcgtgtatttgttgcgccattattgcagaggagga
ttgtcgacgggtttgaagagacttttggtgatgggggtgctcgtaatctctgtatttgtg
gcggcttttgggccttttgtgtatcatggtcagatgcttcaagtcatccatcgaatgttt
ccttttggcaggggtctatgccatgcttattgggctccaaacttttgggtattctacatc
atattagataagctcctggctttcctgcttagaagactgggcttcaacattcaaagacca
accgcttccttcaccggtgggctagtgggcgactcatcaccctttgctatattgcctcag
atcactcctttgttaacctttatgatggtcttgcttgcactatctccttgtcttcttaaa
gcttggaggagttcccaacctaggaagattgccagatggatagcttatgcttacacgtgt
ggctttttatttggttggcatgtccatgagaaggcatcactccacttcataatccctctt
gcaattgttgccctagatagcatagatgatgccagacattacttcttgctgtca------
------------------------------------------------------------
------------------------------------------------------------
-----
>PAFTOL004562
------------------------------------------------------------
------------------------------------------------------------
------------------------------------------------------------
------------------------------------------------------------
------------------------------------------------------------
------------------------------------------------------------
------------------------------------------------------------
------------------------------------------------------------
------------------------------------------------------------
------------------------------------------------------------
------------------------------------------------------------
------------------------------cagatgcttcaagtcatccatcgaatgttt
ccttttggcaggggtctgtgccatgcatattgggctccgaacttttgggttttctacatc
atggtagataaactactggctttcctgctcagaagagtgggcttcaacattcaaagacca
gcagcttccttcactggtgggctggtgggcgactcatcaccctttgctgtattgcctcag
atcacccctttgttaacctttatgatggtcttgcttgcactatctccttgccttctcaaa
gcttggaggaacccccagcccaagaagatccctagatggatagcgtatgcttacatgtgt
ggctttttatttgggtggcatgtccacgagaaggcatcacttcacttcattatccccctt
gcaattgttgccctagatagcgtagatgatgccagacattacttcttgctgtcaaca---
------------------------------------------------------------
------------------------------------------------------------
-----
>PAFTOL004563
------------------------------------------------------------
------------------------------------------------------------
------------------------------------------------------------
------------------------------------------------------------
------------------------------------------------------------
------------------------------------------------------------
------------------------------------------------------------
------------------------------------------------------------
------------------------------------------------------------
------------------------------------------------------------
------------------------------------------------------------
------------------------------cagatgcttcaagtcatccatcgaatgttt
ccttttggcaggggtctatgccatgcatattgggctccaaacttttgggttttctacatc
atggtagataaactactggctttcctgctcagaagactgggcttcaacattcaaagacca
gcrgcttccttcactggtgggctggtkggcractcatcaccctttgctgtattgcctcag
gta---------------------------------------------------------
------------------------------------------------------------
------------------------------------------------------------
------------------------------------------------------------
------------------------------------------------------------
------------------------------------------------------------
-----
>PAFTOL004564
------------------------------------------------------------
------------------------------------------------------------
------------------------------------------------------------
------------------------------------------------------------
------------------------------------------------------------
------------------------------------------------------------
------------------------------------------------------------
------------------------------------------------------------
------------------------------------------------ttcaagcacctg
tttgcagttgctgcgccggtttatttcgtgtatttgttgcggcattattgcagaggagga
ttgtcgacgggtttgagcagacttttggtgatgggkttgctcgtaatctctgtatttgtg
gcggcttttgggccttttgtgtatcatggtcagatgcttcaagtcatccatcgaatgttt
ccttttggcaggggtctatgccatgcttattgggctccaaacttttgggtattctacatc
atgttagataagctactggctttcctgctcagaagactgggcttcaacattcaaagacca
accgcttccttcaccggtgggctagtgggcaactcatcaccctttgctatattgcctcag
atcactcctttgttaacctttatgatggtcttgcttgcactatctccttgtcttcttaaa
gcttggaggagtccccaacctaggaagattgccagatggatagcttatgcttacacgtgt
ggctttttatttgggtggcatgtccatgagaaggcatcactccacttcataatccctctt
gcaattgttgccctagatagcatagatgatgccagacattacttcttgctgtca------
------------------------------------------------------------
------------------------------------------------------------
-----
>PAFTOL004565
------------------------------------------------------------
------------------------------------------------------------
------------------------------------------------------------
------------------------------------------------------------
------------------------------------------------------------
------------------------------------------------------------
------------------------------------------------------------
------------------------------------------------------------
------------------------------------------------------------
------------------------------------------------------------
------------------------------------------------------------
------------------------------cagatgcttcaagtcatccatcgaatgttt
ccttttggcaggggtctatgccatgcatattgggctccgaacttttgggttttctacatc
atggcagataaaatactggctttcctcctcagaagactgggcctaaacattcaaagacca
gcagcttccttcactggtgggctggttggcgactcatcaccctttgctgtattgcctcag
gta---------------------------------------------------------
------------------------------------------------------------
------------------------------------------------------------
------------------------------------------------------------
------------------------------------------------------------
------------------------------------------------------------
-----
>PAFTOL004566
tggttttccttcatttccaccacaatcaaactgctcctcatcccatcttaccacagcacc
gacttcgaggtccatcgcaactggctcgcaacaacccactctcttcctctctctcaatgg
tattccgacaccaccagtgagtggaccctcgattacccccctttcttcgcctacttcgag
ctcttcctttcttttttcgcctcttacatcgaccccacgatcgttaatcttcatcaaggc
ctcaattacaaggcc------aattccgtgatttacttccaragaatcactgttatggtt
tctgatttggttttgcattttgccatttatgggattaccaagaaattggatccaactaga
aggagattgatctgggttttggttatttggtcgcctgcactgtttattgttgatcatatg
cattttcagtataatgggtttttgttggggttgctgatgctctcaatttcggcgctgatg
gaggggagagatttgttgggtgggttcttttttgcggttttgctatgtttcaagcacttg
tttgcagttgctgcgccggtttattttgtgtatttgttgcggcattattgcagaggagga
ttgtcgacgggtttgagcagacttttggtgatggggttgctcgtaatctctgtatttgtg
gcggcttttgggccttttgtgtatcatggtcagatgcttcaagtcatccatcgaatgttt
ccttttggcaggggtctatgccatgcttattgggctccaaacttttgggtattctacatc
aygttagataagctactggctttcctgctcagaagagtgggcttcaacattcaaagaccg
accgcttccttcaccggtgggctagtgggcgactcatcaccctttgctatattgcctcag
atcactcctttgttaacctttatgatggtcttgmttgcactatctccttgtcttcttaaa
gcttggaggagcccccaacctaggaagattgccagatggataggttatgcttacacgtgt
ggctttttatttgggtggcatgttcaygagaaggcatcactccacttcataatccctctt
gcaattgttgccctagatagcatagatgatgccagacattacttcttgctgtca------
------------------------------------------------------------
------------------------------------------------------------
-----
>PAFTOL004571
tgggtttccttcatttccaccaccatcaaactgctcttcatcccatcttaccacagcacc
gatttcgaggtccatcgcaattggctygcaacaacccactctcttcctctctctcaatgg
tattccgacaccaccagtgagtggaccctcgattacccccctttcttcgcctacttcgag
ctcttcctctcttttttcgcctcgtacatcgatcccacgatcgttaatcttcatcaaggc
ctcaattacaaggcc------aattccgtgatttacttccagagaatcactgttatggtt
tctgatttggttttgcattttgccat----------------------------------
--gagattgatctgggttttggttatttggtcgcctgcactgtttattgttgatcatatg
cattttcagtataatgggtttttgttggggttgctgatgctctcaatttcggcgttgatg
gaggggagagatttgttgggmgggttcttttttgcagttttgctatgtttcaagcacttg
tttgcagttgctgcgccggtttatttcgtgtatttgttgcggyattattgcagaggagga
ttgtcgacgggtttgagcagacttttggtgatggggttgctcgtaatctytgtatttgtg
gcggcttttgggccttttgtgtatcatggtcagatgcttcaagtcatccatcgaatgttt
ccttttggcaggggtctatgccatgcttattgggctccaaacttttgggtattctacatc
atgttagataagctactsgctttcctgctcagaagactgggcttyaacattcaaagacca
acygcttccttcaccggtgggctagtgggcaactcatcaccctttgctatattgcctcag
atcactcctttgttaacctttatgatggtcttgcttgcactatctccttgtcttcttaaa
gcttggaggagtccccaacctaggaagattgcsagatggatagcttatgcttacaygtgt
ggctttttatttgggtggcatgtccatgagaaggcatcactccacttcataatccctctt
gcarttgttgccctagatagcatwgatgatgccagacattacttcttgctgtca------
------------------------------------------------------------
------------------------------------------------------------
-----
>PAFTOL004572
tggttctccctcatttccaccaccatcaaactcctcctyatcccatcttaccacagcact
gatttcgaagtccatcgcaattggctcgccacaacccacactctccctctttctcaatgg
tactccgacaccaccagtgaatggaccctcgattacccccctttcttcgcctacttcgaa
ctctttctctcttttttcgcatcttatatcgaccccaccattgttaatctccatttaggc
ctcaattacaaggct------aattccgtgatttacttccagaggatcacggttatggcr
tctgatttggttttgcattttgccct----------------------------------
--gagattgatctgggttttggttatttggtcgcctgcactgtttattgttgatcatatg
catttycagtataatgggtttttgctggggttgttgttgctytcgatttgggccttgatg
gaggagagagatttgttgggtggrttcttttttgcggttttgctatgttttaagcattta
tttgcagtcgctgcgccggtttatttcgtgtatttgttgcggcattattgcagaggagga
ttgtccaagggtttgagcaggcttttggtgatggggttgctagtaatctctgtttttgtg
gcggcttttggaccgtttgtgtatcatggtcagatgcttcaagtcatccatcgaatgttt
ccttttggcaggggtctatgccatgcatattgggctccaaacttttgggttttctacatc
atggtagataaaatactggctttcctgctcagaagactgggcttaaacattcaaagacca
gcagcttccttcactggtgggctggtyggcgactcatcaccgtttgctgtattgcctcag
atcacmcctttgttaacctttatgatggtcttkcttgcactatctccttgtcttctcaaa
gcctggaggarcccccagcctaagaagwtccctagatggatagcttatgcttacatgtgt
ggctttttattcgggtggcatgtccacgagaaggcatcacttcacttcattatcccgctt
gcaattgttgccctagatagcgtagatgatgcmagacattacttcttgctgtcaaca---
------------------------------------------------------------
------------------------------------------------------------
-----
>PAFTOL004573
tggttctccctcatttccaccaccatcaaactcctcctcatcccatcttaccacagcact
gatttcgaagtccatcgcaattggctcgccacaacccacactctccctctttctcaatgg
tactccgacaccaccagtgaatggaccctcgattacccccctttcttcgcctacttcgaa
ctctttctctcttttttcgcatcttatatcgaccccaccattgttaatctccatttaggc
ctcaattacaaggct------aattccgtgatttacttccagaggatcacggttatggcg
tctgatttggttttgcattttgccat----------------------------------
--gagattgatctgggttttggttatttggtcgcctgcactgtttattgttgatcatatg
catttccagtataatgggtttttgctggggttgttgttgctctcggtttgggccttgatg
gaggagagggatttgttgggtggattcttctttgcggttttgctatgttttaagcattta
tttgcagtcgctgcgccggtttatttcgtttatttgttgcggcattattgcagaggagga
ttgtccaagggtttgagcaggcttttggtgatggggttgctagtaatctctgtttttgtg
gctgcttttggaccgtttgtgtatcatggkcagatgcttcaagtcatccatcgaatgttt
ccttttggcaggggtctatgccatgcatattgggctccaaacttttgggttttctacatc
atggtagataaaatactggctttcctgctcagaagactggggttaaacattcaaagacca
gcagcttccttcactggtgggctggttggcgactcatcaccctttgctgtattgcctcag
atcacccctttgttaacctttatgatggtcttgcttgcactatctccttgtcttctcaaa
gcctggaggaacgcccagcctaagaagatccctagatggatagcttatgcttacatgtgt
ggctttttatttgggtggcatgtccatgagaaggcatcacttcacttcattatccccctt
gcaattgttgccctagatagcgtagatgatgccagacattacttcttgctgtcaaca---
------------------------------------------------------------
------------------------------------------------------------
-----
>PAFTOL004574
tggttctccctcatttccaccacaatcaaactcctcctcatcccatcttaccacagcacc
gatttcgaagtccatcgcaattggcttgcgacaacccacactctccctctttctcaatgg
tactccgacaccaccagtgaatggaccctcgattaccccccgttctttgcctacttcgag
ctctttctctctttgttcgcatcttacgtcgaccccaccatcgttaatcttcatcaaggc
ctcaattacaaggcg------gattccgtgatttacttccagaggatcactgttatggtc
tctgatttggttttgcattttgccat----------------------------------
--gaaattgatctgggttttggttatttggtcgcctgcactgtttattgttgatcatatg
catttccagtataatgggtttttgctggggttgatgttgctctctatttgggccttgttg
gaggagagagatttgttgggtgggttcttttttgcggttttgctatgtttcaagcattta
tttgcagtcgctgcgccggtttatttcgtgtatttgttgcggcattattgcagaggagga
ttgtccaagggtttgagcaggcttttggtgatggggttgctcgtaatctctgtttttgtg
gcggcttttgggccgttcgtgtatcatggtcagatgcttcaagtcatccatcgaatgttt
ccttttggcaggggtctatgccatgcatattgggctccaaacttttgggttttctacatc
atggtagataaactactggctttcctgctcagaagactgggcttcaacattcaaagacca
gcagcttccttcactggtgggctggttggcgactcatcaccctttgctgtattgcctcag
atcagccctttgttaacctttatgatggtcttgcttgcactatctccttgtcttctcaaa
gcttggaggaacccccagcctaagaagatccctaaatggatagcttatgcttacatgtgt
ggctttttattcggctggcatgtccacgagaaggcttcacttcacttcattatccccctt
gcgattgttgccctagatagcgtagatgatgccagacattacttcttgctgtcaaca---
------------------------------------------------------------
------------------------------------------------------------
-----
>PAFTOL004577
tggttctccctcatttccaccaccatcaaactcctcctcatcccatcttaccacagcacc
gatttcgaagtccatcgcaattggctcgccacaacccacactctccctctttctcratgg
tactccgacaccaccagtgaatggaccctygattacccccctttcttcgcctactttgaa
ctctttctctcttttctcgcatyttacatcgaccccaccatcgttaatcttcrtcaaggc
ctcaattacaaggcg------aattccgtgatttacttccagaggatcactgttatggtg
tctgattttgttttgyattttgccat----------------------------------
--gagattgatctgggttttggttatttggtcgcctgcactgtttattgttgatcatatg
catttccagtataatgggtttttgctggggttgttgttgctctctatttgggccttgttg
gaggagagagatttgttgggtgggttcttttttgcggttttgctatgtttcaagcattta
tttgcagtcgctgcgccggtttatttcgtgtatttgttgcggcattattgcagaggagga
ttgtccaagggtttgagcaggcttttgttgatggggytgctcgtaatctctgtttttgtg
gcrgcttttggaccgtttgtgtatcatggtcagatgcttcaagtcatccatcgaatgttt
ccttttggcaggggtctgtgccatgcatattgggctccgaacttttgggttttctacatc
atggtagataaactactggctttcctgctcagaagagtgggcttcaacattcaaagacca
gcagcttccttcactggtgggctggtgggcgactcatcaccctttgctgtattgcctcag
atcacccctttgttaacctttaygatggtcttgcttgcactatctccttgtcttctcaaa
gcttggaggaacccccagcctaagaagatccctagatggatagcttatgcttacatgtgt
ggctttttattcgggtggcatgtccacgaraaggcatcacttcactkcattatccccctt
gcagttgttgccctagatagcrtagatgatgccagacattacttcttgctgtcaacaggt
atgatccttctttcctactgactattattgatcactaa--ccagattaatwattagtttg
tactcwtactaaactgttgtgtgt-------------------cttcctttttt------
-----
>PAFTOL004578
tggttctccctcatttccaccaccgtcaaactcctcctcatcccatcataycacagcacc
gatttcgaagtccatcgcaattggctcgccacaacccacactctccctctttctcartgg
tactccgacaccascagtgaatggaccctcgattacccccctttcttcgcctacttcgaa
ctctttctctcttttttcgcgtcttatatcgaccccaccattgttaatctycgtttaggc
atcaattacaaggct------aattccgtgatttacttccagaggatcactgtcatggtg
tctgatttggttttgcattttgccat----------------------------------
--gagattggtctgggttttggttatttggtcgcctgcactgkttattgttgatcacatg
catttccagtataatgggtttttgctggggttgttgctgctctcgatttgggccttgatg
gaggagagagatttgttgggtggattctgttttgcggttttgctgtgttttaagcattta
tttgcagtcgctgcgccggtttattttgtgtatttgttgcggcattattgcagaggagga
ttgtccaagggtttgagcaggcttttggtgatggggktgctagtaatctctgtttttgtg
gcggcttttgsaccgtttgtgtatcacggtcagatgcttcaagtcatccatcgaatgttt
ccttttggcaggggtctatgccatgcatattgggctccaaacttttgggttttctacatc
atggtagataagatactggctttcctgctcagaagactgggcttaaacattcaaagacca
gcagcttccttcactggtgggctggttggcgactcatcaccctttgctgtattgcctcag
atcacccctttgttaaccttyatgatggtcttgcttgcrctatctccttgtcttctcaaa
gyctggaggaacccccagcctaagaagatccctagatggatagcttatgcttacatgtgt
ggctttttattcgggtggcatgtccacgagaaggcatcacttcacttcattatccccctt
gcaattgttgccctagatagcgtagatgatgccagacattacttcttgctgtcaaca---
------------------------------------------------------------
------------------------------------------------------------
-----
>PAFTOL004582
tggttctccctcatttccaccaccatcaaactcctcctcatcccatcttaccacagcacc
gatttcgaagtccatcgcaattggctcgccacaacttacactcttcctctttctcaatgg
tactccgacaccaccagtgaatggaccctcgattacccccctttcttcgcctacttcgaa
ctctttctctcttttttcgcatcttatatcgaccccaccattgttaatctccatttaggc
ctcaattacaaggct------aattccgtgatttacttccagaggatcactgttatggtg
tctgatttggttttgcattttgccat----------------------------------
--gagattgatctgggttttggttatttggtcgcctgcactgtttattgttgaccatatg
catttccagtataatgggtttttgctggggttgttgttgctctcgatttgggccttgatg
gaggagagagatttgttgggtggattcttttttgcggttttgctatgttttaagcattta
tttgcagtcgctgcgccggtttatttcgtgtatttgttgcggcattattgcagaggagga
ttgtccaagggtttgagcaggcttttggtgatggggttgctagtaatctctgtttttgtg
gcggcttttggaccgtttgtgtatcatggtcagatgcttcaagtcatccatcgaatgttt
ccttttggcaggggtctatgccatgcatattgggctccaaacttttgggttttctacatc
atggtagataaaatactggctttcctgctcagaagactgggcttcaacattcaaagacca
gcagcttccttcactggtgggctggttggcgactcatcaccctttgctgtattgcctcag
atcacccctttgttaacctttgtgatggtcttgcttgcactatctccttgtcttctcaaa
gcctggaggaacccccagcctaagaagatccctagatggatagcttatgcttacatgtgt
ggctttttattcgggtggcatgtccacgagaaggcatcacttcacttcattatcccgctt
gcaattgttgccctagatagcgtagatgatgccagacattacttcttgctgtcaaca---
------------------------------------------------------------
------------------------------------------------------------
-----
>PAFTOL004583
tggttctccctcatttccaccaccatcaaactcctcctcatcccatcttaccacagcacc
gatttcgaagtccatcgcaattggcttgcgacaacccactctctccctctttctcaatgg
tactccgacaccaccagtgaatggaccctcgattaccccccgttcttcgcctacttcgaa
ctctttctctctttgttcgcatcttacgtcgaccgcaccatcgttaatcttcatcaaggc
ctcaattacaaggct------aattccgtgatttacttccagaggatcactgttatggtg
tctgatttggttttgcattttgccat----------------------------------
--gagattgatctgggttttggttatttggtcgcctgcactgtttattgttgatcatatg
catttccagtataatgggtttttgctggggttgttgttrctctctatttgggccttgttg
gaggagagagatttgttgggtgggttcttttttgcggttttgctatgtttcaagcattta
tttgcagtcgctgcgccggtttatttcgtgtatttgttgcggcattattgcagaggagga
ttgtccaagggtttgagcaggcttttggtgatggggttgctcgtaatctctgttttcgtg
gctgcttttggaccgttcgtgtatcatrgtcagatgcttcaagtcatccatcgaatgttt
ccttttggcaggggtctatgccatgcatattgggctccaaacttttgggttttctacctc
atggtagataaactactggctttcctgctcagaagactgggcttcaacattcaaagacca
gcagcttccttcactggtgggctagtgggtgactcatcaccatttgctgtattgcctcgg
atcacccctttgttcacctttatgatggtcttgcttgcactatctccttgtcttctcaaa
gcttggaggaacccccagcctaagaagatcactagatggatagcttatgcttacatgtgt
ggctttttatttgggtggcatgtccatgagaaggcttcacttcacttcattatccccctt
gcagttgttgccctagatagcgtagatgatggcagacattacttcttgctgtcaaca---
------------------------------------------------------------
------------------------------------------------------------
-----
>PAFTOL004584
tggttctccctcatttccactaccatcaaactcctcctcatcccatcttaccacagcacc
gatttcgaagtccatcgcaattggctcgccacaacccaatctctccctctttctcaatgg
tactccgacaccaccagtgaatggacccttgattacccccctttcttcgcccactttgaa
ctgtttctctcttttttcgcatcttacatcgaccccaccatcgttaatcttcatcaaggc
cttaattacaaggcg------aattccgtgatttacttccagaggatcactgttatggtg
tctgattttgttttgcattttgccat----------------------------------
--gagattgatctgggttttggttatttggtcgcctgcactgtttatcgttgatcatatg
catttccagtataatgggtttttgctggggttgttgttgctctctatttgggccttgttg
gaggagagagatttgtcgggtgggttcttttttgcggttttgctatgtttcaagcattta
tttgcagtcgctgcgccggtttatttcgtgtatttgttgcggcattattgcagaggagga
ttgtccaagggtttgagcaggcttttgttgatggggctgctcgtaatctctgtttttgtg
gcggcttttggaccgtttgtgtatcatggtcagatgcttcaagtcatccatcgaatgttt
ccttttggcaggggtctgtgccatgcatattgggctccgaacttttgggttttctacatc
atggtagataaactactggctttcctgctcagaagagtgggcttcgacattcgaagacca
gcagcttccttcactggtgggctggtgggcgactcatcaccctttgctgtattgcctcag
atcacccctttgttaacctttatgatggtcttgcttgcactatctccttgtcttctcaaa
gcttggaggaacccccagcccaagaagatccctagatggatagcttatgcttacatgtgt
ggctttttattcgggtggcatgtccacgagaaggcatcacttcacttcattatccccctt
gcaattgttgccctagatagcgtagatgatgccagacattacttcttgctgtcaaca---
------------------------------------------------------------
------------------------------------------------------------
-----
>PAFTOL004585
tggttttccttcatttccaccacaatcaaactgctcctcatcccatcgtaccacagcacc
gacttcgaggtccatcgcaattggctcgcaacaacccrctctcttcctctctctcaatgg
tattccgacaccaccagtgagtggaccctcgattacccccctttcttcgcctacttcgag
ctcttcctttcytttttcgcctcttacatcgaccccacgatcgttagtcttcgtcaaggc
ctcaattacaaggcc------aattccgtgatttacttccagagaatcactgttatggtt
tctgatttggttttgcattttgccak----------------------------------
--gagattgatctgggttttggttatttggtcgcctgcactgtttattgttgatcatatg
cattttcagtataatgggtttttgttggggttgctgatgctctcaatttcrgcgctgatg
gaggggagasatttgttgggtgggttcttttttgcggttttgctatgtttcaagcacttg
tttgcagttgctgcgccggtttatttcgtgtatttgttgcggcattattgcagaggagga
ttgtcgacgggtttgagcagacttttggtgatggggttgctcgtaatctctgtatttgtg
gcggcttttgggccttttgtgtatcacggtcagatgcttcaagtcatccatcgaatgttt
ccttttggcaggggtctatgccatgcttattgggctccaaacttttgggtattctacatc
atgttagataagctactggctttcctgctcagaagagtgggcttcaacattcaaagacca
accgcttccttcaccggtgggctagtgggcgactcatcaccctttgctatattgcctcag
atcactcctttgttaacctttatgatggtcttgcttgcactatctccttgtcttcttaaa
gcttggagaagtccccaacctaggaagattgccagatggataggttatgcttacacgtgt
ggctttttatttgggtggcatgttcatgagaaggcatcactccacttcataatccctctt
gcaattgttgccctagatagcatagatgatgccagacattacttcttgctgtca------
------------------------------------------------------------
------------------------------------------------------------
-----
>PAFTOL004587
tggttctccctcatttccaccrccatcaaactcctcctcatcccatcttaccacagcacc
gatttcgaagtccatcgcaattggctcgccacaacccacactctccctctttctcaatgg
tattccgacaccaccagtgaatggaccctcgattacccacctttcttcgcctacttcgaa
ctctttctctcttttttcgcatcttacgtcgaccccgccatcgttratctcsatttaggc
ctcaattacgaggcg------aattccgtgatttacttccagaggatcactgtyatggtc
tctgatttggttttgcattttgccat----------------------------------
--gagattgatctgggttttggttatttggtcgcctgcactgtttattgttgatcatatg
catttccagtataatgggtttttgctggggttgttgttgctctctatctgggccttaatg
gaggagagagatttgttgggtgggttcttttttgcggttttgctatgtttcaagcattta
tttgcagtcgctgcgccggtttatttcgtctatttgttgcgccattattgcagaggagga
ttgtccaagtgtttgagcaggcttttggtgatggggttgctcgtaatctctgtttttgcg
gcggcttttgggccgttcgtgtatcatgttagattgaytcaagtcatccatcgaatgttt
ccttttggcaggggtctatgccatgcatattgggctccaaacttttgggttttctacatc
atggttgataaactactggctttcctgctcagaaggctgggcttcaacattcaaagacca
gcagcttccttcactggtgggctggtgggcgactcatcaccctttgctgtattgcctcag
atcaccccattgttracctttatgatggtcttgcttgcactatctccttgtcttctcaaa
gcttggaggaacccccagcctaagaagatccctagatggatagcttatgcctacatgtgt
ggctttttattcgggtggcatgtccacgagaaggcatcacttcacttcattatccccctt
gcaattgttgccctagatagcrtagatgatgccagacattayttcttgctgtcaaca---
------------------------------------------------------------
------------------------------------------------------------
-----
>PAFTOL004590
tggtcctccctcatttccactaccatcaaactcctcctcatcccatcttaccacagcacc
gatttcgaagtccatcgcaattggctygcsacaacccrmwctctccctctttcycaatgg
tactcygayaccacmagtgaatggacccttgattacccccctttcttcgcctactttgaa
ctctttctctcttttttcgcatcttacatcgaccccaccattgttaatcttcatcaaggc
ctcaattataaggcg------gattccgtgatttactttcagaggatcactgttatggtg
tctgattttgttttgcattttgccatttaygggattaccaagaaattggatccaactaga
aggagattgatctgggttttggttatttggtcgcctgcactgtttawtgttgatcatatg
catttccagtataatgggtttttgctggggttgttgttgctctctatttgggccttgttg
gaggagagagatttgttgggtgggttcttttttgcggttytgctatgtttcaagcattta
tttgcagtcgctgcgccggtttatttcgtgtatttgttgcggcattattgcagaggagga
ttgtccaagggtttgagcaggcttttgttgatggggttgctcgtaatctctgtttttgtg
gcggcttttggaccgtttgtgtatcatggkcagatgcttcaagtcatccatcgaatgttt
ccttttggcaggggtctgtgccatgcatattgggctccgaacttttgggttttctacatc
atggtagataaactactggctttcctgctcagaagastgggcttcaacattcaaagrcca
gcagcttccttcactggtgggctggtgggcgactcatcaccctttgctgtattgcctcag
atcacccctttgttaacctttatgatggtcttgcttgcactatctccttgtcttctcaaa
gcttggaggaacccccagcctaagaagatccctagatggatagcttatgcttacatgtgt
ggctytttattcgggtggcatgtccacgagaaggcatcacttcacttcattatccccctt
gcaattgttgccctmgatagcgtagatgatgccagacaytacttcwtgctgtcaaca---
------------------------------------------------------------
------------------------------------------------------------
-----
>PAFTOL004591
tggttctccctcatttccactaccatcaaactcctcctcatcccatcttaccacagcacc
gatttcgaagtccatcgcaattggctcgccacaacccacactctccccatttctcaatgg
tactccgacaccaccagtgaatggacccttgattacccccctttcttcgcctactttgaa
ctctttctctcttttttcgcatcttacatcgaccccaccatcgttaatcttcatcaaggc
ctcaattacaaggcg------aattccgtgatttacttccagaggatcactgttatggtg
tctgattttgtcttgcattttgccat----------------------------------
--gagattgatctgggttttggttatttggtcgcctgcactgtttattgttgatcatatg
catttccagtataatgggcttttgctggggttgttgttgctctctatttgggccttgttg
gaggagagagatttgttgggtgggttcttttttgcggttttgctatgtttcaagcattta
tttgcagtcgctgcgccggtttatttcgtatatttgttgcggcattattgcagaggagga
ttgtccaagggtttgagcaggcttttgttgatggggttgctcgtaatctctgtttttgtg
gcggcttttggaccgtttgtgtatcatggtcagatgcttcaagtcatccatcgaatgttt
ccttttggcaggggtctgtgccatgcatattgggctccgaacttttgggttttctacatc
atggtagataaactactggctttcctgctcagaagactgggcttcaacattcaaagacca
gcagcttccttcactggtgggctggtgggcgactcatcaccctttgctgtattgcctcag
atcacccctttgttaacctttatgatggtcttgcttgcactatctccttgtcttctcaaa
gcttggaggaacccccagcctaagaagatccctagatggatagcttatgcttacatgtgt
ggctttttatttgggtggcatgtccacgagaaggcatcacttcacttcattatccccctt
gcaattgttgccctagatagcgtagatgatgccagacactacttcttgctgtcaacaggt
atgatccttctttcctactgactattattgatcactaa--ccagattaataattagtttg
tactcttactaaactgttgtgtg-------------------------------------
-----
>PAFTOL004593
tggttctccctcatttccaccaccatcaaactcctcctcatcccatcttaccacagcacc
gatttcgaagtccatcgcaattggctcgccacaacccactctctccctctttctcaatgg
tactccgacaccaccagtgaatggaccctcgattacccccctttcttcgccyacttcgaa
ctctttctctcttttttcgcatcttacatcgaccccrccatcgttaatctccacttaggc
ctcaattacaaggcg------aattccgtgatttacttccagaggatcactgttatggtg
tctgatttggttttacattttgccat----------------------------------
--gagattgatctgggttttggttatttggtctcctgcactgtttattgttgatcatatg
cacttccagtataatgggtttttgctggggttgttgttgctctctatttgggccttgttg
gaggagagagatttgttgggtgggttcttttttgcggttttgttatgtttcaagcattta
tttgcagtcgctgcgccggtttatttcgtgtatttgttgcggcattattgcagaggagga
ttgtccaagggtttgagcaggcttttggtgatggggctgctcgtaatctctgtttttgtg
gcggcttttggaccgttcgtgtatcatggtcagatgcttcaagtcatccatcgaatgttt
ccttttggcaggggtctatgccatgcatattgggctccaaacttttgggttttctacatc
atggttgataaactactggctttcctgctcagaaggctgggcttcaacattcaaagacca
gcagcttccttcactggtgggctggtgggcgactcatcaccctttgctgtattgcctcag
atcaccccattgttaacctttatgatggtcttgcttgcactatctccttgtcttctcaaa
gcttggaggaacccccagcctaagaagatccctagatggatagcttatgcttacatgtgt
ggctttttattcgggtggcatgtccacgagaaggcatcacttcacttcattatccccctt
gcaattgttgccctagatagcgtagatgatgccagacgttacttcttgctgtcaaca---
------------------------------------------------------------
------------------------------------------------------------
-----
>PAFTOL004594
tggttctccctcatttccactaccatcaaactcctcctcatcccatcttaccacagcacc
gatttcgaagtccatcgcaattggctcgcyacaacccacactctcccyctttctcaatgg
tactccgacaccaccagtgaatggaccctygattacccccctttcttcgcctactttgaa
ctctttctctcttttttcgcatcttacatcgaccccaccrtcgttaatcttcatcaaggc
ctcaattacaaggcg------aattccgtgatttacttccagaggatcactgttatggtg
tctgattttgtyttgcaytttgccat----------------------------------
--gagattgatctgggttttggttatttggtcrcctgcactgtttattgttgatcatwtg
catttycagtataatgggtttttgctggggttgttgttgctctctatttgggccttgttg
gaggagagagatttgttgggtgggttcttttttgcggttttgctatgtttcaagcattta
tttgcagtcgctgcgccggtttatttcgtgtatttgttgcggcattattgcagaggagga
ttgtccaagggtttgagcaggcttttgttgatggggttgctcgtaatctctgtttttgtg
gcggcttttggaccgtttgtgtatcatggtcagatgcttcaagtcatccatcgaatgttt
ccttttggcaggggtctgtgccatgcatattgggctccgaacttttgggttttctacatc
atggtagataaactactggctttcctgctcagaagactgggcttcaacattcaaagacca
gcagcttccttcactggtgggctggtgggcgactcatcaccctttgctgtattgcctcag
atcacccctttgttaacctttatgatggtcttgcttgcactrtctccttgtcttctcaaa
gcttggaggaacccccagcctaagaagatccctagatggatagcttatgcttacatgtgt
ggctttttattcgggtggcatgtccacgagaaggcatcacttcacttcattatccccctt
gcmrttgttgccctagatagcgtagatgatgccagacattacttcttgctgtcaaca---
------------------------------------------------------------
------------------------------------------------------------
-----
>PAFTOL004596
tggttctccctcatttccaccaccatcaaactcctcctcatcccatcttaccacagcact
gatttcgaagtccatcgcaattggctcgccacaacccacactctccctctttctcaatgg
tactccgacaccaccagtgaatggaccctcgattacccccctttcttcgcttacttcgaa
ctctttctctcttttttcgcatcttatatcgaccccaccattgttaatctccatttaggc
ctcaattacaagggt------aattccgtgatttacttccagaggatcactgttatggtg
tctgatttggttttgcattttgccatttacgggattaccaagaaattggatccaactaga
aggagattgatctgggttttggttatttggtcgcctgcactgtttattgttgatcatatg
catttccagtataatgggtttttgctggggttgttgttgctctcgatttgggccttgatg
gaggagagagatttgttgggtggattcttttttgcggttttgctatgttttaagcattta
tttgcagtcgctgcgccggtttatttcgtgtatttgttgcggcattattgcagaggagga
ttgtccaaggctttgagcaggcttttggtgatggggttgctagtaatctctgtttttgtg
gcggcttttggaccgtttgtgtaccatggtcagatgcttcaagtcatccatcgaatgttt
ccttttggcaggggtctatgccatgcatattgggctccaaacttttgggttttctacatc
atggtagataaaatactggctttcctgctcagaagactgggcttaaacattcaaagacca
gcagcttccttcactggtgggctggttggcgactcatcaccctttgctgtattgcctcag
atcacccctttgttaacctttatgatggtcttgcttgcactatctccttgtcttctcaaa
gcctggaagaacccccagcctaagaagatccctagatggatagcttatgcttacatgtgt
ggctttttattcgggtggcatgtccacgagaaggcatcacttcacttcattatcccgctt
gcaattgttgccctagatagcatagatgatgccagacattacttcttgctgtcaaca---
------------------------------------------------------------
------------------------------------------------------------
-----
>PAFTOL004597
tggttctccctcatttccaccacaatcaaactcctccttatcccatcttaccacagcacc
gatttcgaagtccatcgcaattggcttgcsacaacgcattctctccctctttctcaatgg
tactccgacaccaccagtgaatggaccctcgattaccccccgttcttcgcctacttcgaa
ctctttctctcattcttcgcatcttacgtcgaccgcaacatcgttaatcttcatcaaggc
ctcaattacaaggct------aattccgtgatttacttccaaaggatcactgttatggtg
tctgatttggttttgcattttgccat----------------------------------
--gagattgatctgggttttggtyatttggtcgcctgcactgtttattgttgatcatatg
catttccagtataatgggtttttgctggggttrttgttgctctctatttgggccttgttg
gaggagagagatttgttgggtgggttcttttttgcggttttgctatgtttcaagcattta
tttgcagtcgctgcgccggtttatttcgtgtatttgttgcggcattattgcagaggagga
ttgtccaagggtttgagcaggcttttggtgatggggttgctcgtaatctctgttttcctg
gctgcttttggacccttcgtgtatcatggtcagatgcttcaagtcatccatcgaatgttt
ccttttggcaggggtctatgccatgcatattgggctccaaacttttgggytttctacatc
atggtagataaactactggctttcctgctyagaagactgggcttcaacattcaaagacca
gcagcttccttcactggtgggctagtgggcgactcatcaccgtttkctgtattgcctcgg
atcacccctttgttcacctttatgatggtcttgcttgcactatctccttgtcttctcaaa
gcttggaggaaccctcagcctaagaagatcactagatggatagcttatgcttacatgtgt
ggctttttatttgggtggcatrtccacgagaaggcttcacttcacttcattatccccctt
gcagttgttgccctagatagcgtagatgatgccagacattacttcttgctgtcaaca---
------------------------------------------------------------
------------------------------------------------------------
-----
>PAFTOL004598
tggttctccctcatttccactaccatcaaactcctcctcatcccatcttaccacagcacc
gatttcgaagtccatcgcaattggctcgctacaacccacactctccctctttctcaatgg
tactccgacaccaccagtgaatggaccctcgattacccccctttcttcgcctactttgaa
ctctttctctcttttttcgcatcttacatcgaccccaccgtcgttaatcttcatcaaggc
ctcaattacagggcg------aattccgtgatttacttccagaggatcactgttatggtg
tctgattttgttttgcattttgccat----------------------------------
--gagattgatctgggttttggttatttggtcgcctgcactgtttattgttgatcatttg
cattttcagtataatgggtttttgctggggttgttgttgctctctatttgggccttgttg
gaggagagagatttgttgggtgggttcttttttgcggttttgctatgtttcaagcattta
tttgcagtcgctgcgccggtttatttcgtgtatttgttgcggcattattgcagagga---
------------------aggcttttgttgatggggttgctcgtaatctctgtttttgtg
gcggcttttggaccgtttgtgtatcatggkcagatgcttcaagtcatccatcgaatgttt
ccttttggcaggggtctgtgccatgcatattgggctccgaacttttgggttttctacatc
atggtagataaactactttctttcctgctcagaagactgggcttcaacattcaaagacca
gcagcttccttcactggtgggctggtgggcgactcgtcaccctttgctgtattgcctcag
atcacccctttgttaacctttatgatggtcttgcttgcactatctccttgtcttctyaaa
gcttggaggaacccccagcctaagaagatccctagatggatagcttatgcttacatgtgt
ggctttttattcgggtggcatgtccacgagaaggcatcacttcacttcattatccccctt
gcaattgttgccctagatagcgtagatgatgccagasactacttcttgctgtca------
------------------------------------------------------------
------------------------------------------------------------
-----
>PAFTOL004599
---------------------acaatcaaactcctccttatcccatcttaccacagcgcc
gatttcgaagtccatcgcaattggcttgcgacaacccaatctctccctctttcccaatgg
tactctgataccacaagtgaatggacccttgattacccccctttcttcgcctacttcgaa
ctctttctctctttgttcgcatcttacatcgaccccaccattgttaatcttcatcaaggc
ctcaattataaggcg------aattccgtgatttacttccagaggatcactgttatggtg
tctgattttgttttgcattttgccat----------------------------------
--gcgattgatctgggttttggttatttggtcacctgcactgtttattgttgatcatatg
catttccagtataatgggtttttgctggggttgttgttgctctctatttgggccttgttg
gaggagagagatttgttgggtgggttcttttttgcggttttgctatgtttcaagcattta
tttgcagtcgctgcgccggtttatttcgtgtatttgttgcggcattattgcagaggagga
ttgtccaagggtttgagcaggcttttgttgatggggctgctcgtaatctctgtttttgtg
gcggcttttggaccgtttgtgtatcatggtcagatgcttcaagtcatccatcgaatgttt
ccttttggcaggggtctgtgccatgcatattgggctccgaacttttgggttttctacatc
atggtagataaactactggctttcctgctcagaagactgggcttcaacattcaaagacca
gcagcttccttcactggtgggctggtgggcgactcatcaccctttgctgtattgcctcag
atcacccctttgttaacctttatgatggtcttgcttgcactatctccttgtcttctcaaa
gcttggaggaacccccagcctaagaagatccctagatggatagcttatgcttacatgtgt
ggctttttattcgggtggcatgtccatgagaaggcttcacttcacttcattatccccctt
gcaattgttgccctagatagcgtagatgatgccagacattacttcttgctgtcaacaggt
atgatccttctttcctactractattattgatcactaa--ccagattaataattagtttg
tactcttactaaactgttgtgtgt-------------------cttcctttttt------
-----
>PAFTOL004600
tggttctccctcatttccactaccatcaaactcctcctcatcccatcttaccacagcacc
gatttcgaagtccatcgcaattggctcgccacaacccacactctccctctttctcaatgg
tactccgacaccaccagtgaatggaccctcgattacccccctttcttcgcctactttgaa
ctctttctctcttttttcgcatcttacatcgaccccaccgtcgttaatcttcatcaaggc
ctcaattacaaggcg------aattccgtgatttacttccagaggatcactgttatggtg
tctgattttgttttgcattttgccatttacgggattaccaagaaattggatccaactaga
aggagattgatctgggttttggttatttggtcgcctgcactgtttattgttgatcatttg
cattttcagtataatgggtttttgctggggttgttgttgctctctatttgggccttgttg
gaggagagagatttgttgggtgggttcttttttgcggttttgctatgtttcaagcattta
tttgcagtcgctgcgccggtttatttcgtgtatttgttgcggcattattgcagaggagga
ttgtccaagggtttgagcaggcttttgttgatggggttgctcgtaatctctgtttttgtg
gcggcttttggaccgtttgtgtatcatggtcagatgcttcaagtcatccatcraatgttt
ccttttggcaggggtctgtgccatgcatattgggctccgaacttttgggttttctacatc
atggtagataaactactggctttcctgctcagaagactgggcttcaacattcaaagacca
gcagcttccttcactggtgggctggtgggcgactcatcaccctttgctgtattgcctcag
atcacccctttgttaacckttatgatggtcttgcttgcactatctccttgtcttctcaaa
gcttggaggaacccccagcctaagaagatccctagatggatagcttatgcttacatgtgt
ggctttttattcgggtggcatgtccacgagaaggcatcacttcacttcattatccycctt
gcarttgttgccctagatagcgtagatgatgccagacaytacttcttgctgtcaaca---
------------------------------------------------------------
------------------------------------------------------------
-----
>PAFTOL004601
------------------------------------------------------------
------------------------------------------------------------
------------accagtgagtggaccctcgattaccccccgttcttcgcctactacgaa
ctctttctctctttgttcgcatcttacgtcgaccgaaccatcgttaatcttcatcaaggc
ctcagttacaaggct------aattccgtgatttacttccagaggatcactgttatggtg
tctgatttcgttttgcattttgccat----------------------------------
--gagattgatctgggttttgkttatttggtcgcctgcactgtttattgttgatcatatg
catttccagtataatgggtttttgctggggttgttgttgctctctatttgggccttgttg
gaggagagagatttgttgggtgggttcttttttgcggttttgctatgtttcaagcattta
tttgcagtcgctgcgccggtttatttcgtgtatttgttgcggcattattgcagaggagga
ttgtccaagggtttgagcaggcttttggtgatggggttgctcgtaatctctgttktcgtg
gctgcttttggaccgttcgtgtatcatggtcagatgcttcaagtcatccatcgaatgttt
ccgtttggcaggggtctatgccatgcatattgggctccaaacttttgggttttctacatc
atggtagacaaactactggctttcctgctcagaagactgggcttcaacattcaaagacca
gcagcttccttcactggtgggctagtgggcaactcatcaccgtttgctgtattgcctcgg
gtcacccctttgttcacctttatgatggtcttgcttgcactatctccttgtcttctcaaa
gcttggaggaacccccagcctaagaagatcactagatggatagcttatgcttacatgtgt
ggctttttatttgggtggcatgtccacgagaaggcttcacttcacttcattatccccctt
gcagttgttgccctagatagcttagatgatgccagacattacttcttgctgtcaaca---
------------------------------------------------------------
------------------------------------------------------------
-----
>PAFTOL004603
tggttctccctcatttccaccaccatcaaactcctcctcatcccatcttaccacagcacc
gatttcgaagtccatcgcaattggctmgccacaacccacactctccctctttctcaatgg
tactccgacaccaccagtgaatggaccctcgattacccccctttcttcgcctacttcgaa
ctctttctctcttttttcgcatcttacaccgaccccaccatcgttaatcttcatcaaggc
ctcaattacraggcg------aattccgtgatttacttccagaggatcactgttatggtg
tctgatttggttttgcattttgccat----------------------------------
--gagawtgatctgggttttggttatttggtcgcctgcactgtttattgttgatcatatg
catttccagtataatgggtttttgctggggttgttgttgctgtctatttgggccttgatg
gaggagagagatttgttgggtgggttcttttttgcggttttgctatgtttcaagcattta
tttgcagtcgctgcgccggtttatttcgtgtatttgttgcggcattattgcagaggagga
ttgtccaagggtgtgagcaggcttttggtgatggggttgctcgtaatctctgtttttgtg
gcggcttttgggccgttcgtgtatcatggtcagatgcttcaagtcatccatcgaatgttt
ccttttggcaggggtctctgccatgcatattgggctccaaacttttgggttttctacatc
atggtagataaactactggctttcctgctcagaagactgggcttcracattcaaagacca
gcagcttccttcactggtgggctggtgggcgactcatcaccctttgctgtattgcctcag
atcacccctttgttaacctttatgttggtcttgcttgcactctctccttgtcttctcaaa
gcttggaggaacccccagcctaagaagatccctagatggatagcttatgcttacatgtgt
ggctttttattcgggtggcatgtccacgagaaggcatcacttcacttcattatccccctt
gcaattgttgccctaggtagcgtagatgatgccagacattacttcttgctgtcaaca---
------------------------------------------------------------
------------------------------------------------------------
-----
>PAFTOL004604
tggttctcccttatttccaccacaatcaaactcctcctcatcccatcttaccacagcacc
gatttcgaagtccatcgcaattggcttgccacaacccactctctccatctttctcaatgg
tactccgacaccacaagtgaatggaccctcgattacccccctttcttcgcctacttcgaa
ctctttctctcttttttcgcatcttacgtcgaccccaccatcgttagtcttcatcaaggc
ctcaactacaaggcg------aattccgtgatttacttccagaggatcactgttatggtg
tctgatttggttttgcattttgccat----------------------------------
--kagattgatctgggttttggttatctggtcgcctgcactgtttattgttgatcatatg
catttccagtataatgggtttttgctggggttgttgttgctctctatttgggccttgatg
gaggagagagatttgttgggtgggttcttttttgcggttttgctatgtttcaagcattta
tttgcagtcgctgcgccggtttatttcgtgtatttgttgcggcattattgcagaggagga
ttgtccaagggtttgagcaggcttttggtgatggggttgctcgtaatctctgtttttgtg
gcggcttttgggccgttcgtgtatcatggtcagatgcttcaagtcatccatcgaatgttt
ccttttggcaggggtctatgccatgcatattgggctccaaacttttgggttttctacatc
atggtagataaactactggctttcctgctcagaagactgggcttcaacgttcaaagacca
gcagcttccttcactggtgggctggtgggcgactcatcaccctttgctgtattgcctcag
atcacccctttgttaacctttatgttggtcttgcttgcactctctccttgtcttctcaaa
gcttggaggaacccccagcctaagaagatccctagatggatagcttatgcttacatgtgt
ggctttttattcgggtggcatgtccacgagaaggcatcacttcacttcattatccccctt
gcaattgttgccctaggtagcgtagatgatgccagacattacttcttgctgtcaaca---
------------------------------------------------------------
------------------------------------------------------------
-----
>PAFTOL004605
------------------------------------------------------------
---------------cgcaattggcttgcgacaacccactctctccctctttctcaatgg
tactccgacaccaccagtgaatggaccctcgattaccccccgttcttcgcctacttcgaa
ctctttctctctttgttcgcatcttacgtcgaccgcaccrtcgttaatcttcatcaaggc
ctcaattacaaggct------aattccgtgatttacttccagaggatcactgttatggtg
tctgatttggttttgcattttgccatttacgggattaccaagaaattggatccaactaga
aggagattgatctgggttttggttatttggtcgcctgcactgtttattgttgatcatatg
catttccagtataatgggtttttgctggggttgttgttgctctctatttgggccttgttg
gaggagagagatttgttgggtgggttcttttttgcagttttgctatgtttcaagcattta
tttgcagtcgctgcgccggtttatttcgtgtatttgttgcggcattattgcagaggrgga
ttgtccaagggtttgagcaggcttttggtgatggggttgctcgtaatctctgttttcgtg
gctgcttttggaccgttcgtgtatcatggtcagatgcttcaagtcatccatcgaatgttt
ccgtttggcaggggtctatgccatgcatattgggctccgaacttttgggttttctacatc
atggtagataaactactggctttcctgctcagaagactgggcttcagcattcaaagacca
gcagcttctttcactggtgggctagtgggcgactcatcaccatttgctgtattgcctcgg
atcacccctttgttcacctttatgacggtcttgcttgcactatctccytgtcttctcaaa
gcttggaggaacccccagcctaagaagatcactagatggatagcttatgcttacatgtgt
ggctttttatttgggtggcatgtccacgagaaggcttcgcttcacttcattatccccctt
gcagttgttgccctagatagcgtagatgatggcagrcattatttcttgctgtcaaca---
------------------------------------------------------------
------------------------------------------------------------
-----
>PAFTOL004608
tggttctccttcatttccaccaccatcaaactcctcctcatcacatcttaccacagcacc
gatttcgaagtccatcgcaattggctcgccacaacctacactctccctctttctcaatgg
tactccgacaccaccagtgaatggaccctcgattacccccctttcttcgcctacttcgaa
ctctttctctcctttttcgcatcttatatcgaccccaccattgttaatctccatttaggc
ctcaattacaaggct------aattccgtgatttacttccagaggatcactgttatggtg
tctgacttggttttgcattttgccatttatgggattaccaagaaattggatccaactaga
aggagattgatctgggttttggttatttggtcgcctgcactgtttattgttgatcatatg
catttccagtataatgggtttttgctggggttgttgttgctctcgatttgggccttgatg
gaggagagagatttgttgggtggattcttttttgcggttttgctatgttttaagcattta
tttgccgtcgctgcgccggtttatttcgtgtatttgttgcggcattattgcagaggagga
ttgtccaagggtttgagcaggcttttggtgatgggtttgctagtaatctctgtttttgtg
gcagcttttggaccgtttgtgtatcatggtcagatgcttcaagtcatccatcgaatgttt
ccttttggcaggggtctatgccatgcatattgggctccaaatttttgggttttctacatc
atggtagataaaatactggctttcctgctcagaagactgggcttcaacattcaaagacca
gcagcttccttcactggtgggctggttggcgactcatcaccctttgctgtattgcctcag
atcacccctttgttaacctttgtgatggtcttgcttgcactatctccttgtcttctcaaa
gcctggaggaacccccagcctaagaagatccctagatggatagcttatgcttacatgtgt
ggctttttattcgggtggcatgtccaygagaaggcatcacttcacttcattatcccgctt
gcaattgttgccctagatagcgtagatgatgccagacattacttcttgctgtcaaca---
------------------------------------------------------------
------------------------------------------------------------
-----
>PAFTOL004610
tggttttccttcatttccaccacaatcaaactgctcctcatcccatcttaccacagcacc
gacttcgaggtccatcgcaattggctcgcaacaacccactctctccctctctctcaatgg
tattccgacaccaccagtgagtggaccctcgattacccccctttcttcgcctacttcgag
ctcttcctctcttttttcgcctcctacatcgaccccaccatcgttagtcttcatcaaggc
ctcaattacaaggcc------aattccgtgatttacttccagagaatcactgttatggtt
tctgatttggttttacattttgccat----------------------------------
--gagattgatctgggttttggttatttggtcgcctgcactgtttattgttgatcatatg
cattttcagtataatggktttttgttggggttgctgatgctatcaatttcggcgttgatg
gaggggagagatttgttgggtggrttcttttttgcmgttttgctttgtttcaagcacttg
tttgcagttgctgcgccggtttatttcgtgtatttgttgcgccattattgcagaggagga
ttgtcgacgggtttgaagagacttttggtgatggggttgctcgtaatctctgtatttgtg
gcggcttttgggccttttgtgtatcatggtcagatgcttcaagtcatccatcgaatgttt
ccttttggcaggggtctawgccatgcttattgggctccaaacttttgggtrttctacatt
atgttagataagctactggctttcctgcttagaagactgggcttcaacattcaaagacca
acygcttccttcaccggtgggctagtgggcgactcatcaccctttgctatattgcctcag
atcactcctytgttaacctttatgatggtcttgcttgcactatctccttgtcttcttaaa
gcttggaggagttcccaacctaggaagattgccagatggatagcttatgcttacacgtgt
ggctttttatttggttggcatgtccatgagaaggcatcactccacttcataatccctctt
gcaattgttgccctagatagcatagatgatgccagacattacttcttgctatca------
------------------------------------------------------------
------------------------------------------------------------
-----
>PAFTOL004611
tggttttccttcatttccaccacaatcaaactgctsctcatcccatcttaccacagcacc
gacttcgaggtccatcrcaattggctcgcaacaacccactctctccctctctctcaatgg
tattmcgacaccaccagtgagtggaccctcgattacccccctttcttcgcctacttcgag
ctcttcctctcttttttsgcctcctacatcgaccccaccatcgttagtcttcatcaaggc
ctcaattacaaggcc------aattccgtgatttacttccagagaatcactgttatggtt
tctgatttggttttacattttgccat----------------------------------
--gagattgatctgggttttggttatttggtcgcctgcactgtttattgttgatcatatg
cattttcagtataatgggtttttgttgggkttgctgatgytatcaatttcggcgttgatg
gaagggagagatttgttgggtgggttcttttttgcagttttgctttgtttcaagcacttg
tttgcagttgctgcgccggtttatttcgtgtatttgttgcgccattattgcagaggagga
ttgtcgacgggtttgaagagacttttggtgatggggttgctcgtaatctctgtatttgtg
gcggcttttgggccttttgtktatcatggtcagatgcktcaagtcatccatcgaatgttt
ccttttggcaggggtctatgccatgcttattgggctccaaacttttgggtrttctacatt
atgttagataagctactggctttcctgcttagaagactgggcttcaacattcaaagacca
acygcttccttcaccggtgggctagtgggcgactcatcaccctttgctatattgcctcag
atcactcctttgttaacctttatgatggtcttgcttgcactatctccttgtcttcttaaa
gcttggaggagttcccaacctaggaagattgccagatggatarcttatgcttacacgtgt
ggctttttatttggttggcatgtccatgagaaggcatcactccacttcataatccctctt
gcaattgttgccctagatagcatagatgatgccagacattacttcttgctatca------
------------------------------------------------------------
------------------------------------------------------------
-----
>PAFTOL004613
---------------------------------------------tcttaccacagcacc
gatttcgaagtccatcgcaattggcttgcgacaacccaatctctccctctttcccaatgg
tactctgataccacaagtgaatggacccttgattacccccctttcttcgcctacttcgaa
ctctttctctcttttttcgcatcttacatcgaccccaccattgttaatcttcatcaaggc
ctcaattataatgcg------aattccgtgatttacttccagaggatcactgttatggtg
tctgattttgttttgcattttgccat----------------------------------
--gagattgatctgggttttggttatttggtcgcctgcactgtttattgttgatcatatg
catttccartataatgggtttttgctggggttgttgttgctctctatttgggccttgttg
gaggagagagatttgttgggtgggttcttttttgcggttttgctatgtttcaagcattta
tttgcagtcgctgcgccggtttatttcgtgtatttgttgcggcattattgcagaggagga
ttgtccaagggtttgagcaggcttttgttgatggggttgctcgtaatctctgtttttgtg
gcagcttttggaccgtttgtrtatcatggtcagatgcttcaagtcatccatcgaatgttt
ccttttggcaggggtctgtgccatgcatattgggctccraayttttgggttttctacatc
atggtagataaactactggctttcctgctcagaagagtgggcttcaacattcaaagacca
gcagcttccttcactggygggctggtgggygactcatcaccctttggtgtattgcctcag
atcacccctttgttaacctttatgatggtcttgcttgcactatctccttgtcttctcaaa
gcttggaggaacccccagcctaagaagatccctagatggataggttatgcttacatgtgt
ggctttttattygggtggcatgtccacgagaaggcatcacttcacttcattatccccctt
gcaattgttgccctagatagcrtagatgatgccagacattacttcatgctgtcaacaggt
atgatccytctttcctactgactattattgatcaccaa--ccagattrttaattaatttg
tactcttactaaactgttctktgt-------------------cttccttt---------
-----
>PAFTOL004617
tggttctccctcatttgcactaccatcaaactcctcctcatcccatcttaccacagcacc
gatttcgaagtccatcgcaattggcttgccacaacccacactctccctctttctcaatgg
tactccgacaccacaagtgaatggaccctcgattacccccctttcttcgcctacttcgaa
ctctttctctcttttctcgcatcttacatcgaccccaccattgttagtcttcatcaaggc
cttaattacaaggcg------aattccgtgatttacttccagaggatcactgttatggtg
tctgattttgttttgcattttgccat----------------------------------
--gagattgatctgggttttggttatttggtcgcctgcactgtttattgttgatcatatg
catttccagtataatgggtttttgctggggttgttgttgctctctatttgggccttgttg
gaggagagagatttgttgggtgggttcttttttgcggttttgctatgtttcaagcattta
tttgcagtcgctgcgccggtttatttcgtgtatttgttgcggcattattgcagaggagga
ttgtccaagggtctgagcaggcttttgttgatggggctgctcgtaatctctgtttttgtg
gcggcttttggaccgtttgtgtatcatggtcagatgcttcaagtcatccatcgaatgttt
ccttttggcaggggtctgtgccatgcatattgggctccgaacttttgggttttctacatc
atggtagataaactactggctttcctgctcagaagagtgggcttcaatattcgaagacca
gcagcttccttcactggtgggctggtgggcgactcatcaccctttgctgtattgcctcag
atcacccctttgttaacctttatgatggtcttgcttgcactatctccttgtcttctcaaa
gcttggaggaacccccagcccaagaagatccctagatggatagcttatgcttacatgtgt
ggctttttattcgggtggcatgtccacgagaaggcatcacttcacttcattatacccctt
gcaattgttgccctagatagcgtagatgatgccagacattacttcttgctgtcaaca---
------------------------------------------------------------
------------------------------------------------------------
-----
>PAFTOL004618
tggttctccctcatttccaccgccatcaaactcctcctcatcccatcttaccacagcact
gatttcgaagtccatcgcaattggctcgccacaacccacactctccctctttctcaatgg
tactccgacaccaccagtgaatggaccctcgattacccccctttcttcgcctacttcgaa
ctctttctctcttttttcgcatcttatatcgaccccaccattgttaatctccatttaggc
ctcaattacaaggct------aattccgtgatttacttccagaggatcactgttatggtg
tctgatttggttttgcattttgcgat----------------------------------
--gagattgatctgggttttggttatttggtcgcctgcactgtttattgttgatcatatg
catttccagtataatgggtttttgctggggttgttgttgctctcgatttgggccttgatg
gaggagagagatttgttgggtggattcttttttgcggttttgctatgttttaagcattta
tttgcagtcgctgcgccggtttatttcgtgtatttgttgcggcattattgcagaggagga
ttgtccaagggtttragcaggcttttggtgatggggttgctagtaatctctgtttttgtg
gcggcttttggaccgtttgtgtatcatggtcagatgcttcaagtcatccatcgaatgttt
ccttttggcaggggtctatgccatgcatattgggctccaaacttttgggttttctacatc
atggtagataaaatactggctttcctgctcagaagactgggcttcaacattcaaagacca
gcagcttccttcactggtggcctggttggcgactcatcaccctttgctgtattgcctcag
atcacccctttgttaacctttatgatggtcttgcttgcactatctccttgtcttctcaaa
gcctggaggaacccccagcctaagaagatccctagatggatagcttatgcttatatgtgt
ggctttttattcgggtggcatgtccacgagaaggcatcacttcacttcattatcccsctt
gcaattgttgccctagatagcgtagatgatgccagacattatttcttgctgtcaaca---
------------------------------------------------------------
------------------------------------------------------------
-----
>PAFTOL004619
tggttctccttcatttccactgccatcaaactcctcctcatcccctcttaccacagtacc
gatttcgaggtccatcgcaactggctcgcgacaacccactctctccctctctctcaatgg
tactccgacaccaccagtgaatggaccctcgattacccccctttcttcgcctacttcgaa
ctcttcctctcctttttcgcatcttacatcgaccccaccgtcgttaatcttcatcaaggc
ctcaattacaaggcc------acttccgtgatttacttccagaggatcactgttatggtg
tctgatttggttttgcatttkgccat----------------------------------
--gagattgatctgggttttggttatttggtcgcctgcactgtttattgttgatcatatg
cattttcagtataatgggtttttgttggggttgctgatgctatctgtttcagcgttgatt
gaggggagggatttgttgggcgggttcctttttgcggttttgctatgctttaagcaccta
tttgcagttgctgcgccggtttattttgtgtatttgttgcggcattattgcagaggagga
ttgtcaaagggttttagcaggcttttggtgattgggttgctcgtaatctctgtctttgtg
gcggcttttgggcctttcgtatatcatggtcagatgcttcaagtcatccatcgaatgttt
ccttttggcaggggtctatgccatgcatattgggctccaaacttatgggttttctacatt
atggtagataaacttctggctttcctgytcagaagactgggcttcaacattcaaagacca
gcagcttccttcactggtgggctagtgggcgactcatcaccctttgccgtattgcctcag
atcacccctttgttaacctttatggtggtcttgcttgcactatctccttgtcttctcaaa
gcttggaggaatcccctgcctaggaaggtcaccagatggatagcttatgcttacaygtgt
ggctttttgttcgggtggcatgttcatgagaaggcatcactccacttcataatcccccat
gcaattgttgccctagatagcgtagatgatgctagacattatttcttgttgtcaaca---
------------------------------------------------------------
------------------------------------------------------------
-----
>PAFTOL004620
tggttctccctcatttccaccaccatcaaactcctcctcatcccatcttaccacagcact
gatttcgaagtccatcgcaattggctcgccacaacccayactctccctctytctcaatgg
tactccgacaccaccagtgaatggaccctcgattacccccctttcttcgcctacttccaa
ctctttctctcttttttcgcatcttatatcgaccccaccatygttaatctccatttaggc
ctcagttacaaggct------gattccgtgatttacttccagaggatcactgtyatggtg
tctgatttggttttgcattttgccat----------------------------------
--gagattgatctgggttttggttatttggtcgcctgcactgtttattgttgatcatatg
catttccagtataatgggtttttgctggggttgttgttgctctcgatttgggccttgakg
gaggagagrgatttgttgggtggattcttttttgcggttttgctatgttttaagcattta
tttgcagtcgctgcgccrgtttatttcgtgtatttgttgcggcattattgcagaggagga
ttgtccaagggtttgagcaggcttttggtgatggggttgctagtaatctctgtttttgtg
gcggcttttggaccgtttgtgtatcatggkcagatgcttcaagtcatccatcgaatgttt
ccttttggcaggggtctatgccatgcatattgggctccaaacttttgggttttctacatc
atggtagataaaatactggctttcctgctcagaagactgggcttaaacattcaaagacca
gcagcttccttcactggtgggctggttggtgactcatcaccgtttgctrtattgcctcag
atcacccctttgttaacctttatgatggtcttgcttgcactatctccttgtcttctcaaa
gcctggaggaacccccagcctaagaagatycctagatggatagcttatgcttacatgtgt
ggctttttattcgggtggcatgtccatgagaaggcatcacttcacttcattatccygctt
gcaattgttgccctagatagcgtagatgatgccagacattacttcttgctgtcaaca---
------------------------------------------------------------
------------------------------------------------------------
-----
>PAFTOL004623
tggttctccctcatttccaccaccatcaaactcctcctcrtcccrtcttaccacagcact
gatttcgaagtccatcgcaattggctcgccacaacccacactctccctctttctcaatgg
tactccgacaccaccagtgaatggaccctcgattacccscctttcttcgcctacttcgar
ctctttctctcttttttcgcatcttatatcgaccccaccattgttaatctccatttaggc
ctcaattacaaagct------aattccgtgatttacttccagaggatcactgttwtggtg
tctgatttggttttgcattttgccatttatgggattaccaagaaattggatccaactaga
aggagattaatctgggttttggttatttggtcgcctgcactgtttattgttgatcatatg
catttccagtataatgggtttttgctggggttgttgttgctctcgatttgggccttgatg
gaggagagggatttgttgggtggattcttttttgcagttttgctatgttttaagcattta
tttgcagtcgctgcgccggtttatttcgtgtatttgttgcggcattattgcagaggarga
ctgtccaagggtttgagcaggcttttggtgatggggttgctagtaatctctgtttttgtg
gcggcttttggaccgtttgtgtatcatggtcagatgcttsaagtcatccatcgaatgttt
ccttttggcaggggtctatgccatgcatattgggctccaaacttttgggttttctacatc
atggtggataaaatactggctttcctgctcagaagactgggcttaaacattcaaagacca
gcagcttctttcactggtgggctggttggtgactcatcaccctttgctgtattgcctcag
atcacccctttgttaacctttatgatggtcttgcttgcactatctccttgtcttctcaaa
gcctggaggaacccccagcctaagaagatccctagatggatagcttatgcttacctgtgt
ggctttttgttcgggtggcatgtccacgagaaggcatcacttcacttcattatccccctt
gcaattgttgccctagatagcgtagatgatgccagacattacttcttgctgtcaaca---
------------------------------------------------------------
------------------------------------------------------------
-----
>PAFTOL004624
tggttctccctcatttccactaccatcaaactcctcctcatcccatcttaccacagtacc
gatttcgaagtccatcgcaattggctcgccacaacccacactctccctctttctcaatgg
tactccgacaccaccagtgaatggacccttgattacccccctttcttcgcctactttgaa
ctctttctctcttttttcgcatcttacatcgaccccaccatcgttaatcttcatcaaggc
ctcaattacaaggcg------aattccgggatttacttccagaggatcactgttatggtg
tctgattttgttttgcattttgccat----------------------------------
--gagattgatctgggttttggttatttggtcgcctgcactgtttattgttgatcatatg
catttccagtataatgggcttttgctggggttgttgttgctctctatttgggccttgttg
gaggagagagatttgttgggtgggttcttttttgcggttttgctatgtttcaagcattta
tttgcagtcgctgcgccggtttatttcgtgtatttgttgcggcattattgcagaggagga
ttgtccaagggtttgagcaggcttttgttgatggggttgctcgtaatctctgtttttgtg
gcgacttttggaccgtttgtgtatcatggtcagatgcttcaagtcatccatcgaatgttt
ccttttggcaggggtctgtgccatgcatattgggctccgaacttttgggttttctacatc
atggtagataaactactggctttcctgctcagaagactgggcttcagcattcaaagacca
gcagcttccttcactggtgggctggtgggcgactcatcaccctttgctgtattgcctcag
atcacccctttgttaacctttatgatggtcttgcttgcactatctccttgtcttctcaaa
gcttggaggaacccccagcctaagaagatccctagatggatagcttatgcttacatgtgt
ggctttttattcgggtggcatgtccacgagaaggcatcacttcacttcattatccccctt
tcaattgttgccctagatagcgtagatgatgccagacactacttcttgctgtcaacaggt
atgatccttctttcctactgactattattgatcactaa--ccagattaataattagtttg
tactcttactaaactgttgtgtg-------------------------------------
-----
>PAFTOL004625
tggttctccctcatttccactrccatcaaactcctcctcatcccatcttaccacagcacc
gatttcgaagtccatcgcaattggctcgccacaacccatactctccctctttctcaatgg
tactccgacaccaccagtgaatggacccttgattacccccctttcttcgcctactttgaa
ctctttctctctttkttcgcatcttacatcgaccccaccatygttaatcttcatcaaggc
ctyaattacaakgcg------aattccgtgatttacttccagaggatcactgttatggtg
tctgattttgttttgcattttgccatttacgggattaccaagaaattggatccaactaga
aggagattgatctgggttttggttatttggtcgcctgcactgtttatygttgatcatatg
catttccagtataatgggtttttgctggggytgttgttgctctctatttgggccttgttg
gaggagagagatttgttgggtgggttcttttttgcggttttgctatgtttcaagcattta
tttgcagtcgctgcgccrgtttatttcgtgtatttgttgcggcattattgcagaggagga
ttgtccaagggtttgagcaggctwttgttgatggggytgctcgtaatctctgtttttgtg
gcggcttttggaccgtttgtgtgtcatggkcagatgcttcaagtcatccatcgaatgttt
ccttttggcaggggtctgtgccatgcatattgggctccgaacttttgggttttctacatc
atggtagataaactactggctttcctgctcagaagagtgggcttcaacattcaaagacca
gcagcttccttcactggtgggctggtgggcgactcatcaccctttgctgtattgcctcag
atcacccctttgttaacctttatgatggtcttgcttgcactatctccttgtcttctcaaa
gcttggaggaacccccagcctaagaagatccctagatggatagcttatgcttacatgtgt
ggctttttattcgggtggcatgtccacgagaaggcatcacttcaattcattatccccctt
gcagttgttgccctagatagcgtagatgatgccagacattacttcttgctgtcaacaggt
atgatccttctttcctactgactattattgatcactga--ccagattaataattrgtttg
tactcttactaaactgttgtgtgt-------------------cttcctttttt------
-----
>PAFTOL004626
tggttctccctcatttccaccacaatcaaactcctccttatcccatcttaccacagcacc
gatttcgaagtccatcgcaattggcttgcgacaacccactctctccctctttctcaatgg
tactccgacaccaccagtgaatggaccctcgattaccccccgttcttcgcctacttcgaa
ctctttctctctttgttcgcatcttacgtcgaccgcaccatcgttaatcttcatcaaggc
ctcaattacaaggct------aattccgtgatttacttccagaggatcactgttatggtg
tctgatttggttttgcattttgccat----------------------------------
--gagattgatctgggttttggttatttggtcgcctgcactgtttattgttgatcatatg
catttccagtataatgggtttttgctggggttgttgttgctctctatttgggccttgttg
gaggatagagatttgttgggtgggttcttttttgcggttttgctatgtttcaagcattta
tttgcagtcgctgcgccggtttatttcgtgtatttgttgcggcattattgcagaggcgga
ttatccaagggtttaagcaggcttttggtgatggggttgctcgtaatctctgttttcgtg
gctgcttttggaccgttcgtgtatcatggtcagatgcttcaagtcatccatcgactgttt
ccgtttggcaggggtctatgccatgcatattgggctccaaacttttgggttttctacatc
atggtagataaactactggctttcctgctcmgaagactgggcttcagcattcaaagacca
gcagcttctttcactgctggsctggtgggcgactcatcaccatttgctgtgttgcctcgg
atcacccctttgttcrcctttatgatggtcttgcttgcaytatctccttgtcttctcaaa
gcttggaggaacccccagcctaagaagatcactagatggatagcttatgcttacatgtgt
ggctttttatttgggtggcatgtccatgagaaggcttcacttcacttcattatccccctt
gcagttgttgccctagatagcgtagatsatggcagacattacttcttgctgtcaaca---
------------------------------------------------------------
------------------------------------------------------------
-----
>PAFTOL004627
tggttctccctcatttccaccaccatcaaactcctcctcatcccgtcttaccacagcact
gatttcgaagtccatcgcaattggctcgccacaacccacactctccctctttctcaatgg
tactccgacaccaccagtgaatggaccctcgattacccccctttcttcgcctacttcgag
ctctttctctcttttttcgcatcttatatcgaccccactatcgttaatctccatttaggc
ctcaattacaaggct------aattccgtgatttacttccagaggatcactgttatgctg
tctgatttggttttgcattttgccatttatgggattaccaagaaattggatccaactaga
aggagattgatctgggttttggttatttggtcgcctgcactgtttattgttgatcatatg
catttccagtataatgggtttttgctggggttgttgttgctctcgatttgggccttgatg
gaggagcgagatttgttgggtggattcttgtttgcggttttgctatgttttaagcattta
tttgcagtcgctgcgccggtttatttcgtgtacttgttgcggcattattgcagaggagga
ttgtccaagggtttgagcaggcttttggtgatggggttgctagtaatctctgtttttgtg
gcggcttttggaccgtttgtgtatcatggtcagatgcttcaagtcatccatcgaatgttt
ccttttggcaggggtctatgccatgcatattgggctccgaacttttgggttttctacatc
atggtagataaaatactggctttcctgctcagaagactgggcttaaacattcaaagacca
gcagcttccttcactggtgggctggttggcggctcatctccctttgctgtattgccgcag
atcacccctttgttaaccttgatgatggtcttgctcgcactatctccttgtctcctcaaa
gcctggaagaacccccagcctaagaagatccctagatggatagcttatgcttacatgtgt
ggctttttattcgggtggcatgtccacgagaaggcatcacttcacttcattatcccgatt
gcaattgttgccctaaatagcatagatgatgccagacattactttttgctgtcaacaggt
ataatccttctttcctattgactattattgatcatact--aaactgttgtttgtgttccc
cttctcttaattaccattgctgtcttctt-------------------------------
-----
>PAFTOL004629
tggttctccctcatttccaccacaatcaaactcctcctcatcccatcttaccacagcacc
gatttcgaagtccatcgcaattggctcgccacaacccacrctctccctctttctcaatgg
tactccgacacgaccagtgaatggaccctcgattacccccctttcttcgcctacttcgaa
ctctttctctctttgttcgcatcttatgtcgaccccaccatcgttagtcttcatcaaggc
ctcaattacaaggcg------aattccgtgatttacttccagaggatcactgttatggtg
tctgatttggttttgcattttgccat----------------------------------
--gagattgatctgggttttggttatttggtcgcctgcactgtttattgttgatcatatg
catttccagtataatgggtttttgctggggttgttgttgctatctatttgggccttgatg
gaggagagagatttgctgggtgggttcttttttgcggttttgctatgtttcaagcattta
tttgcagtcgctgcgccggtttatttcgtgtatttrttgcggcattattgcrgaggagga
ttgtccaaggstttgagcaggcttttggtgatggggctgctcgtaatctctgtttttgtg
gcggcttttggaccgtttgtgtatcatggkcagatgcttcaagtcatccatcgaatgttt
ccttttggcaggggtctatgccatgcatattgggctccgaacttttgggttttctacatc
atggtagataaactactggctttcctgcttagaagactgggcttcaacattcaaagacca
gcagcttccttcactggtgggctggtgggygactcatcaccctttgctgtattgcctcag
atcacccctttgttaacctttatgatggtcttgcttgcactatctccttgtcttctcaaa
gcttggaggaacccccagcctaggaagatccctagatggatagcttatgcttacatgtgt
ggctttttattcgggtggcatgtccatgagaaggcatcacttcacttcattatccccmtt
gcaattgttgccctagatagygtagatgatgccagacattacttcttgctgtcaaca---
------------------------------------------------------------
------------------------------------------------------------
-----
>PAFTOL004632
------------------------------------------------------------
------gaagtccatcgcaattggcttgcgacaacccactctctccctctttctcaatgg
tactccgacaccaccagtgaatggaccctcgattaccccccgttcttcgcctacttcgaa
ctctttctctctttgttcgcatctttcgtcgaccgcaccatcgttaatcttcatcaaggc
ctcaattacaaggct------arttccgtgatttacttccagaggatcactgttatggtg
tctgatttggttttgcattttgccat----------------------------------
--gagattgatctgggttttggttatttggtcgcctgcactgtttattgttgatcatatg
catttccagtataatgggtttttactsgggttgttgttgctctccatttgggccttgttg
gaggagagagatttgttgggtggrttcgtttttgcggttttgctatgtytcaagcattta
tttgcagtygctgcgccggtttatttcgtgtatttgttgcggcattattgcagaggagga
ttgtccaagggtttgmgcaggcttttggtgatggggttgctcgtaatctctgttttcgtg
gctgcttttggaccgttcgtgtatcatggtcagatgcttcaagtcatccatcgaatgttt
ccttttggcaggggtctatgccatgcatattgggctccaaacttttgggttttctacatc
atggtagataaactactggctttcctgctcagaagactgggcttcaacattcaaagacca
gcagcttccttcactggtgggctagtgggcgactcatcaccatttgctgtattgcctcag
atcacccctttgttcacctttatgatggtcttgcttgcactatctccttgtcttctcaaa
gcttggaggaacccccagcctaagaagatcactagatggatagcttatgcttacatgtgt
ggctttttatttgggtggcatgtccatgagaaggcttcacttcacttcattatccccctt
gcagttgttgccctagatagcgtagatgatggcagacattacttcttgctgtcaaca---
------------------------------------------------------------
------------------------------------------------------------
-----
>PAFTOL004634
tggtactccctcatttccaccaccatcaaactcctcctcaycccatcktaccacagcacc
gatttcgaagtccatcgcaattggctcgccacaacccacactctccctctttctcaatgg
tactccgataccaccagtgaatggaccctcgattacccccctttcttcgcctacttcgag
ctctttctctctttgttcgcatcttacgtmgacccgaccatcgttagtcttcatcaaggc
ctcaattacaaggcg------aattccgtgatttacttccagaggatcactgttatggtg
tctgatttggttttgcattttgccat----------------------------------
--gagattgatctgggttttggttatttggtcgcctgcactctttattgttgatcatatg
catttccagtataatgggtttttgctggggttgttgttgctctctatttgggccttgatg
gaggagagagatttgttgggtgggttcttctttgcggttttgttatgtttcaagcatttg
tttgcagtcgcwgcgccggtttayttcgtgtacttgttgcggcattattgcagaggagga
ttgtccaagggtttggggaggcttttgctgatggggctgctcgtaatctctgttttcgtg
gcggcttttggtccgttcgtgtatcatggtcagatgcttgaagtcatccatcgaatgttt
ccttttggcaggggtctatgccatgcatattgggctccgaacttctgggttttctacatc
atggtagataaactactggctttcctgcttagaagactgcgcttcaacattcaaagacca
gcagcttccttcactggtgggctggtgggcgactcatcacccttcgctgtattgcctcag
atcacccctttggtaacctttatgatcgttttgcttgcactctctccttgtcttctcaaa
rcttggaggaacccccagcctaggaagatccctagatggatagcttatgcttacatgtgt
ggctttttattcgggtggcatgtccatgagaaggcatcacttcacttcattatccccctt
gcarttgttgccctagatagygtagatgatgccrgacattacttcttgctgtyracaggt
atgatccttctttcctacggactactattt------------------------------
------------------------------------------------------------
-----
>PAFTOL004635
------------------------------------------------------------
------------------------------------------------------------
------------------------------------------------------------
------------------------------------------------------------
------------------------------------------------------------
------------------------------------------------------------
------------------------------------------------------------
------------------------------------------------------------
------------------------------------------------------------
------------------------------------------------------------
------------------------------------------------------------
------------------------------cagatgcttgaagtcatccatcgaatgttt
ccttttggcaggggtctatgccatgcatattgggctccgaacttttgggttttctacatc
atggtagataaactactggctttcctgcttagaaagctgggcttcaacattcatagacca
gcagcttccttcacgggtggactggtgggcgactcatcacccttcgctgtattgcctcag
gta---------------------------------------------------------
------------------------------------------------------------
------------------------------------------------------------
------------------------------------------------------------
------------------------------------------------------------
------------------------------------------------------------
-----
>PAFTOL004636
tggttctccctcatttccaccaccatcaaactcctcctcatcccatcttaccacagcact
gatttcgaagtccatcgcaattggctcgccacaacccacactctccctctttctcaatgg
tactccgacaccaccagtgaatggaccctcgattacccccctttcttcgcctacttcgaa
ctctttctctcttttttcgcatcttatatcgaccccaccattgttaatctccatttaggc
ctcaattacaaggct------aattccgtgatttacttccagaggatcactgttttgctg
tctgatttggttttgcatttcgccat----------------------------------
--gagattgatctgggttttggttatttggtcgcctgcactgtttattgttgatcatatg
catttccagtataatgggtttttgctggggttgttgttgctctcgatttgggccttgatg
gaggagagagatttgttgggtggattcttttttgcggttttgctatgttttaagcattta
tttgcagtcgctgcgccggtttatttcgtgtatttgttgcggcattattgcagaggagga
ttgtccaagggtttgagcaggcttttggtgatggggttgctagtaatctctgtttttgtg
gcggcttttggaccgtttgtgta---------------tcawgtcatccatcgaatgttt
ccttttggcaggggtctatgccatgcatattgggctccaaacttttgggttttctacatc
atggtagataaaatactggctttcctgctcagaagactgggcttaaacattcaaagacca
gcagcatccttcactggtgggctggttggcgactcatcaccctttgctgtattgcctcag
atcacccctttgttaacctttatgatggtcttgcttgcactatctccttgtctcctcaaa
gcctggaagaaccctcagcctaagaaggtccctagatggatagcttatgcttacatgtgt
ggctttttatttgggtggcatgtccacgagaaggcatcccttcacttcattatcccgctt
gcaattgttgccctagatagcgcagatgatgccagacattacttcttgctgtca------
------------------------------------------------------------
------------------------------------------------------------
-----
>PAFTOL004637
tggttctccttcatctccaccacaatcaaactcctcctcatcccttcttaccacagcacc
gatttcgaagtccatcgcaattggctcgccacaacccacactctccctctttcccaatgg
tactccgataccaccagcgaatggaccctcgattacccccctttcttcgcctacttcgag
ctcttcctctcctttttcgcatcttacatcgaccccaccatcgttaatcttcatcaaggc
ctcaattacaaggct------aattccgtgatttacttccagaggatcactgttatggtg
tctgatttggttttgcattttgccat----------------------------------
--gagattgatctgggttttggttatttggtcgcctgcactgtttrttgttgatcatatg
cattttcagtataatgggtttttgttggggttgctgttgctctctatttgggccttgatc
gaggggagagatttgttgggtgggttcttttttgcggttttgctatgtttcaagcactta
tttgcagtcgctgcgccagtatatttcgtgtatttgtygcggcattattgcagaggagga
ttgtcgaagggttttagcaggcttttggtgatgggattgctcgtaatctctgtttttgtc
gyggcttttggaccttttgtgtatgatggtcagatgcttcaagtcatccatcgaatgttt
ccttttggcaggggtctatgccatgcatattgggctccaaacttttgggttttctacatc
atggtagataaactactggctttcctgctcagaggactgggcttcaacrttcaaagacca
gcagcytcctwcactggtgggctggtgggygactcatcaccctttgctgtattgcctcag
atcacccctttgttaacctttatgatggtcttgsttgcactatctccttgtcttctcmaa
gcttggaggaatccccagcctaagaagatcactagatggatagcttatgcttacacrtgt
ggctttttattcgggtggcatgtccacgagaaggcatcacttcacttcattatcccmctt
gcaattgttgccctagatagcgtagrtgatgccagacattacttcttgctgtcaacaggt
atgatcyttctttcctactgactatta---------------------------------
------------------------------------------------------------
-----
>PAFTOL004638
tggttctccctcatctccactgccatcaaactcctcctcatcccatcttaccacagcacc
gatttcgaagtccatcgcaattggctcgccacaacccacwctctccctctttctcaatgg
tactccgacaccaccagtgaatggacccttgattacccccctttcttcgcctactttgaa
ctctttctctcttttctcgcatcttacatcgaccccaccatcgttaatcttcatcaaggc
ctcaattacaaggcg------aattccgtgatttrcttccagaggatcactgttatggtg
tctgattttgttttgcattttgccat----------------------------------
--gagattgatctgggttttggttatttggtcgcctgcactgtttattgttgatcatatg
catttccagtayaatgggtttttgctggggttgttgttgctctctatttgggccttgttg
gaggagagagatttgttgggtgggttcttttttgcggttttgctatgtttcaagcattta
tttgcagtcgctgcgccggtttatttcgtgtatttgttgcggcattattgcagaggagga
ttgtccaagggtttgagcaggcttttgttgatggggytgctcgyaatctctgtttttgtg
gcrgcttttggaccgtttgtgtatcatggtcagatgcttcaagtcatccatcgaatgttt
ccttttggcaggggtctgtgccatgcatattgggctccgaacttttgggttttctacatc
atggtagataaactactggctttcctgctcagaagagtgggcttcaacattcaaagacca
gcagcttccttcactggtgggctggtgggcgactcatcaccctttgctgtattgcctcag
atcacccctttgttaacctttatgatggtcttgcttgcactatctccttgtcttctcaaa
gcttggaggaacccccagcctaagaagatccctagatggatagcttatgcttacatgtgt
ggctttttattcgggtggcatgtccacgagaaggcatcacttcacttcattatccccctt
gcagttgttgccctagatagcatagatgatgccagacattacttcttgctgtcaaca---
------------------------------------------------------------
------------------------------------------------------------
-----
>PAFTOL004639
------------------------------------cttatcccatcttaccacagcacc
gatttcgaagtccatcgaaattggcttgcgacaacccactctctccctctttctcaatgg
tactccgacaccaccagtgaatggaccctcgattaccccccgttcttcgcttacttcgaa
ctctttctctctttgttcgcatcttacgtcgaccgcaccatcgttaatcttcatcaaggc
ctcaattacaaggct------aattccgtgatttacttccagaggatcactgttatggtg
tctgatttggttttgcattttgccat----------------------------------
--gagattgatctgggttttggttatttggtcgcctgcactgtttattgttgatcatatg
catttccagtataatgggtttttgctggggttgttgttgctctctatttgggccttgttg
gaggagagagatttgttgggtgggttcttttttgcggttttgctatgtttcaagcattta
tttgcagtcgctgcgccggtttatttcgtgtatttgttgcggcattattgcagaggagga
ttgtccaagggtttaagcaggcttttggtgatggggttgctcgtaatctctgttttcgyg
gctgcttttggaccgttcgtgtatcatggkcagatgcttcaagtcatccatcgaatgttt
ccgtttggcaggggtctatgccatgcatattgggctccaaacttttgggttttctacatc
gtggtagataaactactggctttcctgctcagaagactgggcttcagcattcaaagacca
gcagcttctttcactggtgggctagtgggcgactcatcaccatttgctgtattgcctcgg
atcacccctctgttcacctttatgatggtcttgcttgcactatctccttgtcttctcaaa
gcttggaggaacccccagcctaagaagatcactagatggatagcttatgcttacatgtgt
ggctttttatttgggtggcatgtccatgagaaggcttcacttcacttcattatccccctt
gcagttgttgccctagatagcgtagatgatggcagacattacttcttgctgtcaaca---
------------------------------------------------------------
------------------------------------------------------------
-----
>PAFTOL004640
tggttctccctcatttccaccacaatcaaactcctcctcatcccatcttaccacagcacc
gatttcgaagtccatcgcaattggctcgccacaactcacactctccctctttctcaatgg
tactccgacaccaccagtgaatggaccctcgattacccccctttcttcgcctacttcgaa
ctctttctctcttttttcgcatcttacatcgaccccaccatcgytaatcttcatcagggc
ctcaattacaaggcg------aattccgtgatttacttccagaggatcactgttatggtc
tctgatttggttttgcattttgccat----------------------------------
--gagattgatctgggttttggttatttggtcgcctgcactgtttattgttgatcatatg
catttccagtataatgggtttttgctggggttgttgttgctctctatttgggccttgttg
gaggagagagatttgttgggtgggttcttttttgcggttttgctatgtttcaagcattta
tttgcagtcgctgcgccggtttatttcgtgtatttgttgcggcattattgcagaggagga
ttgtccaagggtttgagcaggcttttggttatggggttgctcgtaatctctgttttcgtg
gcggcttttggaccgtttgtgtatcatggtcagatgcttcaagtcatccatcgaatgttt
ccttttggcaggggtctatgccatgcatattgggctccaaacttttgggttttctacatc
atggttgataaactactggctttcctgctcagaaggctgggcttcaacattcaaagacca
gcagcttccttcactggtgggctggtgggcgactcatcaccctttgctgtattgcctcag
atcaccccattgttaacctttatgatggtcttgcttgcactatctccttgtcttstcaaa
gcttggaggaacccccagcctaagaagatccctagatggatagcttatgcttacatgtgt
ggctttttatttgggtggcatgtccacgagaaggcatcacttcacttcattatccccctt
gcaattgttgcgctagatagcgtagatgatgccagacattacttcttgctgtcgaca---
------------------------------------------------------------
------------------------------------------------------------
-----
>PAFTOL004642
tggttctccctcatttccaccgccatcaaactcctcctcatcccatcttaccacagcacc
gatttcgaagtccatcgcaattggctcgccacaacccacactctccctctttctcaatgg
tacttcgacaccactagtgaatggaccctcgattacccccctttcttcgcctacttcgaa
ctctttctctctttgttcgcatcttacatcgaccccaccattgttaatcttcatcaaggc
cttaattatacggmg------aattccgtgatttacttccagaggatcactgttatggtg
tctgattttgttttgcattttgccat----------------------------------
--gagattgatctgggttttggttatttggtcgcctgcactgtttattgttgatcatatg
catttccagtataatgggtttttgctggggttgttgttgctctctatttgggccttgttg
gaggagagagatttgttgggtgggttcttttttgcggttttgctatgtttcaagcattta
tttgcagtcgctgcgccggtttatttcgtgtatttgctgcggcattattgcagaggagga
ttgtccaagggtttgagcagggttttgttgatggggttgctcgtaatctctgtttttgtg
gcggcttttggaccgtttgtgtatcatggkcagatgcttcaagtcatccatcgaatgttt
ccttttagcaggggtctgtgccatgcatattgggctccgaacttttgggttttctacatc
atggtagataaactactggctttcctgttcagaagactgggcttcaacattcaaagacca
gcagcttccttcactggtgggctggtgggcgactcatcaccctttgctgtattgcct---
------------------------------------------------------------
------------------------------------------------------------
------------------------------------------------------------
------------------------------------------------------------
------------------------------------------------------------
------------------------------------------------------------
-----
>PAFTOL004644
tggttctccctcatttccaccaccatcaaactcctcctcatcccatcttaccacagcacc
gatttcgaagtccatcgcaattggctcgcgacaacccactctctccctctttctcaatgg
tactccgacaccrccagtgaatggaccctcgattacccmcctttcttcgcctacttcgaa
ctctttctctctttgttcgcatcttwtatcgaccccaccatcgttaatcttcatmaaggc
ctcaattacaaggct------gattccgtgatttacttccagaggatcactgttatggtg
tctgatttggttttgcattttgccat----------------------------------
--gagattgatctgggttttggttatttggtcgcctgcactgtttattgttgatcatatg
catttccagtataatgggtttttgctggggttgttgytgctctctattggggccctgatg
gaggagagagatttgytgggtgggttcttctttgcggttttgytatgtttcaagcattta
tttgcagtcactgcgccggtttatttcgtgtatttgttgcggcactattgcagaggagga
ttgtccaagggtgtgagcaggcttttggtgatggggttgstcgtratctctgtttttgtg
gcggcttttggaccgtttgtgtatcatggtcagatgcttcaagtcatccatcgaatgttt
ccttttggcaggggtctatgccatgcatattgggctccaaacttttgggttttctacatc
atggtagataaactactggctttcctgctcagaagactgggcttcaacattcaaagacca
gcagcttccttcactggtggactggttggcgactcatcaccctttgctgtattgcctcag
rtcacccccttgttaacytttatgatggtcttgcttgcactatctccttgtcttctcaaa
gcttggaggaacccccagcctaagaagatccctagatggatakcttatgcttacatgtgt
ggctttttattcgggtggcatgtccacgagaaggcwtcacttcacttcattatcccyctt
gcaattgttgccctaratagcgtagatgatgccagacattacttcttgctgtcaaca---
------------------------------------------------------------
------------------------------------------------------------
-----
>PAFTOL004646
tggttctccctcatttccactaccatcaaactactcctcatcccatcttaccacagcacc
gatttcgaagtccatcgcaattggctcgccacaacccacactctccctctttctcaatgg
tactccgacaccaccagtgaatggacccttgattacccccctttcttcgcctacttcgaa
ctctttctctcttttttcgcatcttacatagaccccaccatcgttaatcttcatcaaggc
ctcaattacaaggcg------gattccgtgatttactttcagaggatcactgttatggtg
tctgattttgttttgcattttgccatttatgggattaccaggaaattggatccaactaga
aggagattgatctgggttttggttatttggtcgcctgcactgtttattgttgatcatatg
catttccagtataatgggcttttgctggggttgttgttgctctctattcgggccttgttg
gaggagagagatttgttgggtgggttcttttttgcggttttgctatgtttcaagcattta
tttgcagtcgctgcgccggtttatttcgtgtatttgttgcggcattattgcagaggagga
ttgtccaagggtttgagcaggcttttgttgatggggttgctcgtaatctctgtttttgtg
gcggcttttggaccgtttgtgtatcatggkcagatgcttcaagtcatccatcgaatgttt
ccttttggcaggggtctgtgccatgcatattgggctccgaacttttgggttttctacatc
atggtagataaactactggctttcctgctcagaagactgggcttcaacattcaaagacca
gcagcttccttcactggtgggctggtgggcaactcatcaccctttgctgtattgcctcag
rtcacccctttgttaacctttatgatggtcttgcttgcactatctccttgtcttctcaaa
gcttggaggaacccccagcctaagaagatccctagatggatagcttatgcttacatgtgt
ggctttttattcgggtggcatgtccacgagaaggcatcacttcacttcattatccccctt
gcagttgttgccctagatagcgtagatgatgccagacattacttcttgctgtcaacaggt
atgatccttctttcctactgactattattgatcactaa--ccagattaataattagtttg
tcctcttactaaactgttgtgtgt-------------------cttcctttttt------
-----
>PAFTOL004647
tggttctccctcatttccaccaccatcaaactcctcctcatcccatcttaccacagcacc
gatttcgaagtccatcgcaattggctcgccacaacgtacagtctccctctttctcaatgg
tactccgacaccaccagtgaatggaccctcgattacccccctttcttcgcctacttcgaa
ctctttctctcttttctcgcatcttatatcgaccccaccattgttaatctccatttaggc
ctcaattacaaggct------aattccgtgatttacttccagaggatcactgttatggtg
tctgatttggttttgcattttgccct----------------------------------
--gagattgatctgggttttggttatttggtcgcctgcactgtttattgttgatcatatg
catttccagtataatgggtttttgctggggttgttgctgctctcgatttgggccttgatg
ggggagagagatttgttgggtggattcttttttgcggttttgctatgttttaagcattta
tttgcagtcgctgcgccggtttatttcgtgtatttgttgcggcattattgcagaggagga
ttgtccaagggtttgagcaggcttttggtgatggggttgctaatagtatctgtttttgtg
gcggcttttggaccgtttgtgtatcat---------------gtcatccatagaatgttt
ccttttggcaggggtctatgccatgcatattgggctccaaatttttgggttttctacatc
atggtagataaaatactggctttcctgctcagaagactgggcttcaacattcaaagacca
gcagcttccttcactggtgggctggttggcgactcaycaccctttgctgtattgcctcag
atcacccctttgttaacctttatgatggtcttgcttgcactatctccttgtcttctcaaa
gcctggaggaacccccagcctaagaagatccctagatggatagcttatgcttacatgtgt
ggctttttattcgggtggcatgtccacgagaaggcatcacttcacttcattatcccactt
gcaattgttgccctagatagcgtagatgatgccagacattacttcttgctgtca------
------------------------------------------------------------
------------------------------------------------------------
-----
>PAFTOL004648
------------------------------------------------------------
------------catcgcaattggcttgcgacaacccattctctccctctttctcaatgg
tactccgacgccaccagtgaatggaccctcgattaccccccgttcttcgcctacttcgag
ctctttctctctttgttcgcatcttacgtcgaccgcaccatcgttaatcttcatcaaggc
ctcaattacaaggct------aattccgtgatttacttccagaggatcactgttatggtc
tctgatttggttttgcattttgctat----------------------------------
--gagattgatctgggttttggttatttggtcgcctgcactgtttattgttgatcatatg
catttccagtataatgggtttttrctggggttgttgttgctctctatttgggccttgttg
gaggagagagatttgttgggtgggttcttttttgcggttttgctatgtttcaagcattta
tttgcagtcgctgcgccggtttatttcgtgtatttgttgcggcattattgcagaggagga
ttgtccaagggtttgagcaggcttttggtgatggggttgctcgtaatctctgttttcgtg
gctgcttttggaccgttcgtgtatcatggtcagatgcttcaagtcatccatcgaatgttt
ccttttggcaggggtctatgccatgcatattgggctccaaacttttgggttttctacatc
atggtagataaactactggctttcctgctcagaagactgggcttcaacattcaaagacca
gcagcttccttcactggtgggctagtgggcgactcatcaccgtttgctgtattgcctcgg
atcaccccgttgttcacctttatgatggtcttgcttgcactttctccttgtcttctcaaa
gcttggaggaacccccagcctaagaagatcactagatggatagcttatgcttacatgtgt
ggctttttatttgggtggcatgtccacgagaaggcttcacttcacttcattatccccctt
gcagttgttgccctagatagcgtagatgatgccagacattacttcttgctgtcaaca---
------------------------------------------------------------
------------------------------------------------------------
-----
>PAFTOL004649
tggttctccctcatttccaccrccatcaaactcctcctcatcccatcttaccacagcact
gatttcgaagtccatcgcaattggcttgccacaacccrcactctccctctttctcaatgg
tactccgacaccaccagtgaatggaccctcgattaccctcctttcttcgcttacttcgaa
ctccttctctcttttttcgcatcttatattgaccccaccattgttaatctccatttaggc
ctcaattacaaggct------aattccgtgatttacttccagaggatcactgttatrgtg
tctgatttggttttgcattttgccatttaygggattaccaagaaattggatccaactaga
aggagattgatmtgggttttggttatttggtcgcctgcactgtttattgttgatcatatg
catttccagtataatgggtttttgctggggttgttgttgctctcgatttgggccttgatg
gaggagagggatttgttgggtggattcttttttgcggttttgctgtgttktaagcattta
tttgcagtcgctgcgccggtktatttcgtgtatttgttgcggcattattgcagaggagga
ttgtccaagggtttgagcaggctcttggtgatggggttgctagtaacctctgtttttgtg
gcggcttttggaccgtttgtgtatcatggtcagatgcttcaagtcatccatcgaatgttt
ccttttggcaggggtctatgccatgcwtattgggctccaaacttttgggttttctacatc
atggtagataaaatactggctttcctgctcagaagactgggcttcaacattcamagacca
gcagcttccttcactggtggcctggttggcgactcatcaccctttgctgtattgcctcag
atcacccctttgttaacctttatgatggtcttgcttgcactatctccttgtcttctsaaa
gcctggaggaacccccagcctaagargatccctagatggatagcttatgcttacatgtgt
ggctttttattcgggtggcatgtccacgagaaggcmtcacttcacttcattatcccsctt
gcaattgttgccctagatagcgtagatgatgccagacattacttcttgctgtcaaca---
------------------------------------------------------------
------------------------------------------------------------
-----
>PAFTOL004652
tggttctccctcatttccactaccatcaaactcctcctcatcccatcttaccacagcacc
gatttcgaagtccatcgcaattggctcgccacaacccacactctccctctttctcaatgg
tactccgacaccaccagtgaatggacccttgattacccccctttcttcgcctactttgaa
ctctttctctcttttttcgcatcttacatcgaccccaccatcgttaatcttcatcaaggc
ctcaattacaaggcg------aattccgtgatttacttccagaggatcactgtcatggtg
tctgattttgttttgcattttgccat----------------------------------
--gagattgatctgggttttggttatttggtcgcctgcactgtttattgttgatcatatg
catttccagtataatgggtttttgctggggatgctgttgctctctatttgggccttgttg
gaggagagagatttgttgggtgggttcttttttgcggttttgctatgtttcaagcattta
tttgcagtcgctgcgccggtttatttcgtctatttgttgcggcattattgcagaggagga
ttgtccaagggtttgagcaggcttttgttgatggggttgctcgtaatctctgtttttgtg
gcagcttttggaccgtttgtgtatcatggtcagatgcttcaagtcatccatcgaatgttt
ccttttggcaggggtctgtgccatgcatattgggctccgaacttttgggttttctacatc
atggtagataaactactggctttcctgctcagaagagtgggcttcaacattcaaagaccc
gcagcttccttcactggtgggctggtgggcgactcatcaccctttgctgtattgcctcag
atcacccctttgttaacctttatgatggtcttgcttgcactatctccttgtcttctcaaa
gcttggaggaacccccagcctaagaagatccctagatggatagcttatgcttacatgtgt
ggctttttattcgggtggcatgtccacgagaaggcatcacttcacttcattattcccctt
gcagttgttgccctagatagcatagatgatgccagacattacttcttgctgtcaacaggt
atgatccttctttcctactgactattattgatcactaa--ccagattaataattagtttg
tactcttactaaactgttgtgtgt-------------------cttcctttttt------
-----
>PAFTOL004653
tggttctccctcatttccaccacaatcaaactcctccttatccyatcttaccacagcacc
gatttcgaagtccatcgcaattggctcgccacaacccacactctccctctttgtcaatgg
tacttcgacaccacaagtgaatggaccctcgattacccccctttcttcgcctacttcgaa
ctctttctctctttgttcgcatcttacatcgaccccaccattgttaatcttcatcaaggc
ctcaattataaggcg------aattccgtgatttgcttccagaggatcactgttatggtg
tctgattttgttttgcattttgccat----------------------------------
--gagattgatctgggttttggttatttggtcgcctgcactgtttattgttgatcatatg
catttccagtataatgggtttttgctggggttgttgttgctctctatttgggccttgttg
gaggagagagatttgttgggtgggttcttttttgcggttttgctatgtttcaagcattta
tttgcagtcgctgcgccggtttatttcgtgtatttgttgcggcattattgcagaggagga
ttgtccaagggtttgagcaggcttttgttgatggggctgctcgtaatctctgtttttgtg
gctgcttttggaccgtttgtgtatcatggtcagatgcttcaagtcatccatcgaatgttt
ccttttggcaggggtctgtgccatgcatattgggctccgaacttttgggttttctacatc
atggtagataaactactggctttcctgctcagaagactgggcttcaacattcaaagacca
gcagcttccttcactggtgggctggtgggcaactcatcaccctttgctgtattgcctcag
atcacccctttgttaacctttatgatggtcttgcttgcactatctccttgtcttctcaaa
gcttggaggaacccccagcctaagaagatccctagatggatagcttatgcttacatgtgt
ggctttttattcgggtggcatgtccaygagaaggcatcacttcacttcattatccccctt
gcagttgttgccctagatagcgtagatgatgccagacattacttcttgctgtcaacaggt
atgatccttctttcctactgactattattgatcactaa--ccaggttaataattagtttg
tcctcttactaaactgttgtgtgt-------------------cttcctttttt------
-----
>PAFTOL004654
tggttctccctcatctccaccrccatcaaactcctcctcatcccatcttaccacagcacy
gatttcgaagtccatcgcaattggctcgccacaacccacactctcyctctttctcaatgg
tactccgacaccaccagtgaatggaccctcgattacccccctttcttcgcctacttcgag
ctctttctctcttttttcgcatcttatatygaccccactatcgttaatctccatttaggc
ctcaattacaaagct------aattccgtgatttacttccagaggatcactgttttggtg
tctgatttggttttgcattttgccatttatgggattaccaagaaattggatccractaga
aggagattgatctgggttttggttatttggtcgcctgcactgtttattgttgatcatatg
catttccagtayaatgggttcttgctggggttgttgttactctcgatttgggccttgatg
gaggagagagatttgttgggtggattctkttttgcggttttrctatgttttaagcattta
tttgcagtcgctgcgccggtttatttygtgtatttgttgcggcattattgcagaggagga
ttgtccaagggtttgagcaggcttttggtgatggggttgctagtaatctctgtttttgtg
gcggcttttggaccgtttgtgtatcatggtcagatgcttcaagtcatccatcgaatgttt
ccttttggcaggggtctatgccatgcatattgggctccaaacttttgggttttctacatc
atggtagataaaatactggctttcgtgctcagaagactgggcttaaacattcaaagacca
gcagcttccttcactggtgggctggttggcgactcatcaccctttgctgtattgcctcag
atcacccctttgttaacctttatgatggtcttgcttgcactatctccttgtcttcgcaaa
gcctggacgaacccccagcctaagaagatccctagatggatagcktatgcttacaygtgt
ggctttttattcgggtggcatgtccatgagaaggcatcacttcacttcattatccccctc
gcaattgttgccctagatagcgtagatgatgccagaaattacttcttgctgtcaaca---
------------------------------------------------------------
------------------------------------------------------------
-----
>PAFTOL004657
tggttttccttcatttccaccacaatcaaactgctcctcatcccatcttaccacagcacc
gacttcgaggtccatcgcaattggctcgcaacaacccactctcttcctctctctcaatgg
tattccgacaccaccagtgagtggaccctcgattacccccctttcttcgcctacttcgag
ctcttcctttcttttttcgcctcttacatcgaccccacgatcgttagtcttcatcaaggc
ctcaattacaaggcc------aattccgtgatttacttccagagaatcactgttatggtt
tctgatttggttttgcattttgccattyatgggattaccaagaaattggatccaactaga
aggagattgatctgggttttggttatttggtcgcctgcactgtttattgttgatcayatg
cattttcagtataatgggtttttgttggggttgctgatgctctcagtttcggcgctgatg
gagrggagggatttgttgggtgggttcttttttgcggttttgctatgtttcaagcacttg
tttgcagttgctgcgccggtttatttcgtgtatttgttgcggcattattgcagaggagga
ttgtcgacgggtttgagcagacttttggtgatggggttactcgtaatctttgtatttgtg
rcggcttttgggccttttgtgtatcatggtcagatgcttcaagtcatccatcgaatgttt
ccttttggcaggggtctatgccatgcttattgggctccaaacttttgggtattctacatc
atgttagataagctactggctttcctgctcagaagagtgggcttcaacattcaaagacca
actgcttccttcaccggtgggctagtgggcgactcatcaccctttgctatattgcctcag
gtcactcctttgttaacctttatgatggtcttgcttgcactatctccttgtcttcttaaa
gcttggagaagtccccaacctaggaagattgccagatggataggttatgcttacacgtgt
ggctttttatttgggtggcatgttcatgagaaggcatcactccacttcataatccctctt
gcaattgttgccctagatagcatagatgatgccagacattacttcttgctgtca------
------------------------------------------------------------
------------------------------------------------------------
-----
>PAFTOL004658
tggttctccctcatttccaccgccatcaaactcctcctcatcccatcttaccacagcact
gatttcgaagtccatcgcaattggctcgccacaacccacactctccctctttctcaatgg
tactccgacaccaccagtgaatggaccctcgattacccccctttcttcgcctacttcgaa
ctctttctctcttttttcgcatcttatatcgaccccaccattgttaat------------
------------------------------------------------------------
------------------------------------------------------------
------------------------------------------------------------
------------------------------------------------------------
------------------------------------------------------------
------------------------------------------------------------
------------------------------------------------------------
------------------------------cagatgcttcaagtcatccatcgaatgttt
ccttttggcaggggtctatgccatgcatattgggctccaaacttttgggttttctacatc
atggtagataaaatactggctttcctgctcagaagactgggcttaaacattcaaagacca
gcagcttccttcactggtgggctggttggcgactcatcaccctttgctgtattgcctcag
atcacccctttgttaacctttatgatggtcttgcttgcactatctccttgtcttctcaaa
gcctggaggaacccccagcctaagaagatccctagatggatagcttatgcttacatgtgt
ggctttttattcgggtggcatgtccacgagaaggcatyacttcacttcattatccccctt
gcaattgttgccctagatagcgtagatgatgccagacattacttcttgctgtcaaca---
------------------------------------------------------------
------------------------------------------------------------
-----
>PAFTOL004660
---------------tccaccgccatcaaactcctcctcatcccatcttrccacagcact
gatttcgaagtccatcgcaattggctcgccacaacccacactctccctctttctcaatgg
tactccgacaccaccagtgaatggaccctcgattacccccctttcttcgcctacttcgaa
ctgtttctctcttttttcgcatcttatatcgaccccaccattgttaatctc---------
------------------------------------------------------------
------------------------------------------------------------
------------------------------------------------------------
------------------------------------------------------------
------------------------------------------------------------
------------------------------------------------------------
------------------------------------------------------------
------------------------------cagatgcttsaagtcatccatcgaatgttt
ccttttggcaggggtctatgccatgcatattgggctccaaacttttgggttttctacatc
atggtagataaaatactggctttcctgctcagaagactgggcttaaacattcaaagacca
gcagcttccttcactggtgggctggttggcgactcatcaccctttgctgtattgcctcag
gta---------------------------------------------------------
------------------------------------------------------------
------------------------------------------------------------
------------------------------------------------------------
------------------------------------------------------------
------------------------------------------------------------
-----
>PAFTOL004661
tggttttccttcatttccaccacaatcaaactcctcctcatcccgtcttaccacagcacc
gacttcgaggtccatcgcaattggctcgcaacaacccactctcttcctctctctcaatgg
tattccgacaccaccagtgagtggaccctcgattacccccctttcttcgcctacttcgag
ctcttcctttcttttttcgcatcttacatcgaccctacgatcgttagtcttcatcaaggc
ctcaattacaaggcc------aaatccgtgatttacttccagagaatcactgttatggtt
tctgatttggttttgcattttgccat----------------------------------
--gagattgatctgggttttggttatttggtcgcctgcactgtttattgttgatcatatg
cattttcagtataatgggtttttgttggggttgctgatgctctcaatttcggcgctgatg
gaggggagagatttgttgggtgggttcttttttgcggttttgctatgtttcaagcacttg
tttgcagttgctgcgccggtttatttcgtgtatttgttgcggcattattgcagaggagga
ttgtcgacgggtttgagcagacttttggtgatggggttgctcgtaatctctgtacttgtg
gcggcttttgggccttttgtgtatcatggtcagatgcttcaagtcatccatcgaatgttt
ccttttggcaggggtctatgccatgcttattgggctccaaacttttgggtattctacatc
atgttagataagctactagctttcctgctcagaagagtgggcttcaacattcaaagacca
accgcttccttcaccggtgggctagtgggcgactcatcaccctttgctatattgcctcag
atcactcctttgttaacctttatgatggtcttgcttgcactatctccttgtcttcttaaa
gcttggaggagtccccaacctaggaagattgccagatggataggttatgcttacacgtgt
ggcttcttatttgggtggcatgttcatgagaaggcatcactccacttcataatccctctt
gcaattgttgccctagatagcatagatgatgccagacattacttcttgctgtca------
------------------------------------------------------------
------------------------------------------------------------
-----
>PAFTOL004662
------------------------------------------------------------
------------------------------------------------------------
------------------------------------------------------------
------------------------------------------------------------
------------------------------------------------------------
------------------------------------------------------------
------------------------------------------------------------
------------------------------------------------------------
------------------------------------------------------------
------------------------------------------------------------
------------------------------------------------------------
------------------------------cagatgcttcaagtcatccatcgaatgttt
ccttttggcaggggtctatgccatgcatattgggctccaaacttttgggttttctacatc
atggtagataagatactggctttcctgctcagaagwctgggcttaaacattcaacgacca
gcagcttccttcactggtgggckggttggcgactcatcaccctttgctgtattgcctcag
atcacccccttgttaacctttatgacggtcttgcttgcactatctccttgtcttctcaaa
gcctggaggaacccccagcctamgaagatccctagatggatagcttatgcttacatgtgt
ggctttttattcggrtggcatgtccacgagaaggcatcacttcacttcattatcccgctt
gcaattgttgccctagatagcgtagatgatgccagacattacttcttgctgtcaacaggt
ataatccttctttcctactgactattattgatcatgct--aaactattgtttatgttcct
cttctcttaattactgttgctgtcttctc-------------------------------
-----
>PAFTOL004664
------------------------------------------------------------
------------------------------------------------------------
------------------------------------------------------------
------------------------------------------------------------
------------------------------------------------------------
------------------------------------------------------------
------------------------------------------------------------
------------------------------------------------------------
------------------------------------------------------------
------------------------------------------------------------
------------------------------------------------------------
------------------------------cagatgcttcaagtcatccatcgaatgttt
ccttttggcaggggtctgtgccatgcatattgggctccgaacttttgggttttctacatc
atggtrgataaactactggctttcctgctcagaagactgggcttcaacattcaaagacca
gcagcttccttcactggtgggctggtgggcractcatcaccctttgctgtattgcctcag
atcacccctttgttaacctttatgatggtcttgcttgcactatctccttgtcttctcaaa
gcttggaggaacccccagcctaagaagatccctagatggatagcttatgcttacatgtgt
ggctttttattcgggtggcatgtccacgagaaggcatcacttcacttcattatccccctt
gcarttgttgccctagatagcgtagatgatgccagacaytacttcttgctgtcaacaggt
atgatccttctttcctactgactattattgatcactaa--ccagattaataactagtttg
tactcttactaaactgttgtgtg-------------------------------------
-----
>PAFTOL004665
------------------------------------------------------------
------------------------------------------------------------
------------------------------------------------------------
------------------------------------------------------------
------------------------------------------------------------
------------------------------------------------------------
------------------------------------------------------------
------------------------------------------------------------
------------------------------------------------------------
------------------------------------------------------------
------------------------------------------------------------
------------------------------cagatgcttcaagtcatccatcgaatgttt
ccttttggcaggggtctatgccatgcatattgggctccaaacttttgggttttctacatc
atggtagataaactactggctttcctgctcagaagactgggcttcaacattcaaagacca
gcagcttccttcactggtgggctagtgggcgactcatcaccgtttgctgtattgcctcag
atcacccctttgttcacctttatgatggtcttgcttgcactatctccttgtcttctcaaa
gcttggaggaacccccagcctaagaagatcactagatggatagcttatgcttacatgtgt
ggctttttatttgggtggcatgtccacgagaaggctgcacttcacttcattatccccctt
gcagttgttgccctagatagcgtggatgatgccagacattacttcttgctgtcaaca---
------------------------------------------------------------
------------------------------------------------------------
-----
>PAFTOL004666
tggttctccctcatttccaccaccatcaaactcctcctcatcccatcttaccacagcacc
gatttcgaagtccatcgcaattggctcgccacaacccacactctcmctctttctcaatgg
tactccgacaccacaagtgaatggaccctcgattacccccctttcttcgcctacttcgaa
ctctttctctctttgttcgcatcttacatcgaccccaccattgttaatcttcatcaaggc
cttaattataaggcg------aattccgtgatttacttccagaggatcactgttatggtg
tctgattttgttttgcattttgccat----------------------------------
--gagattgatctgggttttggttatttggtcgcctgcactgtttattgttgatcatatg
catttccagtataatgggtttttgctggggttgttgttgctctctatttgggccttgttg
gaggagagagatttgttgggtgggttcttttttgcggttttgctatgtttcaagcattta
tttgcagtcgctgctccggtttatttcgtgtatttgttgcggcattattgcagaggagga
ttgtccaagggtttgagcaggcttttgttgatggggctgctcgtaatttctgtttttgtg
gcggcttttggaccgtttgtgtatcatggtcagatgcttcaagtcatccatcgaatgttt
ccttttggcaggggtctgtgccatgcatattgggctccgaacttttgggttttctacatc
atggtagataaattactggctttcctgctcagaagactgggcttcaacattcaaagacca
gcagcttccttcactggtgggctggtgggcgattcatcaccctttgctgtattgcctcag
atcacccctttgttaacctttatgatggtcttgcttgcactatctccttgtcttctcaaa
gcttggaggaacccccagcctaagaagatccctagatggatagcttatgcttacatgtgt
ggctttttattcgggtggcatgtccacgagaaggcatcacttcacttcattatccccctt
gcaattgttgccctagatagcatagatgatgccagacattacttcttgctgtcaaca---
------------------------------------------------------------
------------------------------------------------------------
-----
>PAFTOL004667
tggttctccctcatttccactaccatcaaactcctcctcatcccatcttaccacagcacc
gatttcgaagtccatcgcaattggctcgccacaacccacactctccctctttctcaatgg
tactccgacaccacaagtgaatggaccctcgattacccccctttcttcgcctacttcgag
ctctttctctcttttttcgcatcttacatcgaccccaccgttgttcatcttcatcaaggc
ctcaattataaggcg------aattccgtgatttacttccagaggatcactgttatggtg
tctgatttggttttgcattttgccat----------------------------------
--gagattgatctgggttttggttatttggtcgcctgcactgtttattgttgatcatatg
catttccagtataatgggtttttgctggggttgttgttgctctctatttgggccttgttg
gaggagagagatttgttgggtgggttcttttttgcggttttgctatgtttcaagcattta
tttgcagtcgctgctccggtttatttcgtgtatttgttgcggcattattgcagaggagga
ttgtccaagggtttgagcaggcttttgttgatggggctgctcgtaatctctgtttttgtg
gcagcttttggaccgtttgtgtatcatggtcagatgcttcaagtcatccatcgaatgttt
ccttttggcaggggtctgtgccatgcatattgggctccgaacttttgggttttctacatc
atggtagataaactactggctttcctgctcagaagagtgggcttcaacattcaaagacca
gcagcttccttcactggtgggctggtgggcgactcatcaccctttgctgtattgcctcag
atcacccctttgttaacctttatgatggtcttccttgcactatctccttgtcttctcaaa
gcttggaggaacccccagcctaagaagatccctagatggatagcttatgcttacatgtgt
ggctttttattcgggtggcatgtccacgagaaggcatcacttcacttcattatccccctt
gcaattgttgccctagatagcgtagatgatgccagacattacttcttgctgtcaaca---
------------------------------------------------------------
------------------------------------------------------------
-----
>PAFTOL004668
------------------------------------------------------------
------------------------------------------------------------
------------------------------------------------------------
------------------------------------------------------------
------------------------------------------------------------
------------------------------------------------------------
------------------------------------------------------------
------------------------------------------------------------
------------------------------------------------------------
------------------------------------------------------------
------------------------------------------------------------
------------------------------cagatgcttcaagtcatccatcgaatgttt
ccttttggcaggggtctgtgccatgcatattgggctccgaacttttgggttttctacatc
ayggtagataaactactggctttcctgctcagaagastgggcttcaacattcaaagacca
gcagcttccttcactggtgggctggtgggcgactcatcaccctttgctgtattgcctcag
atcacccctttgttaacctttatgatggtcttgcttgcactatctccttgtcttctcaaa
gcttggaggaacccccagcctaagaagatccctagatggatagcttatgcttacatgtgt
ggctttttattcgggtggcatgtccacgagaaggcatcacttcacttcattatccccctt
gcagttgttgccctagatagcgtagatgatgctagacattacttcttgctgtcaacaggt
atgatccttctttcctactgactattattgatcactat--ccagattaataattagtttg
tactcttactaaactgttgtgtgt-------------------cttcctttttt------
-----
>PAFTOL005024
tggttctccctgatttccactaccatcaaactcctcctcatcccatcttaccacagcacc
gatttcgaagtccatcgcaattggctcgccacaacccacactctccctctttctcaatgg
tactccgacaccaccagtgaatggacccttgattacccccctttcttcgcccactttgaa
ctctttctctcttcgttcgcatcttacatcgaccccaccatcgttaatcttcatcaaggc
ctcaattacaaggcg------aattccgtgatttacttccagaggatcactgttatggtg
tctgattttgttttgcattttgccat----------------------------------
--gagattgatctgggttttggttatttggtcacctgcactgtttatygttgatcatatg
catttccagtataatgggtttttgctggggttgttgttgctctctatttgggccttgttg
gaggagagagatttgttgggtgggttcttttttgcrgttttgctatgtttcaagcattta
tttgcagtcgctgcgccggtttatttcgtgtatttgttgcggcattattgcagaggagga
ttgtccaagggtttgagcaggcttttgttgatggggctgctcgtaatctctgtttttgtg
gcggcttttggaccgtttgtgtgtcatggtcagatgcttcaagtcatccatcgaatgttt
ccttttggcaggggtctgtgccatgcatattgggctccgaacttttgggtyttctacatc
atggtagataaactrctggctttcctgctcagaagagtgggcttcaacattcaaagacca
gcagcttccttcactggtgggctggtgggcgactcatcaccctttgctgtattgcctcag
atcacccctttgttaacctttatgatggtcttgcttgcactatctccttgtcttctcaaa
gcttggaggaacccccagccyaagaagatccctagatggatagcttatgcttacatgtgt
ggctttttattcgggtggcatgtccacgagaaggcatcacttcacttcattatccccytt
gcaattrttgccctagatagygtagatgatgccagacattacttcttgctgtcaaca---
------------------------------------------------------------
------------------------------------------------------------
-----
>PAFTOL005025
------------------------------------------------------------
------------------------------------------------------------
------------------------------------------------------------
------------------------------------------------------------
------------------------------------------------------------
------------------------------------------------------------
------ttgatctgggttttggtcatttggtcgcctgcactgtttattgttgatcatatg
catttccagtataatgggtttttgctggggttgttgttgctctctatttgggccttgatg
gaggagagagatttgttgggtgggttctgttttgcggttttgctatgtttcaagcattta
tttgcagtcgctgcgccggtttatttcgtgtatttgttgcggcattattgcacrggagga
ttgtcsaagggtttgarcaggcttttggtgatggggttgctcgtaatctctgtttttgtg
gcggcttttgggccgttcgtgtatcatggtcagatgcttcaagtcatccatcgaatgttt
ccttttggcaggggtctatgccatgcatattgggctccaaayttttgggtttwctacatc
atggtagataaactactggctttccttctcagaagactgggcttcaacattcaaagacca
gcagcttccttcactggtggactggttggcaactcatcaccctttgctgtattgcctcag
atcaccccctttttaacctttatgatggtcttgcttgcactatctccttgtcttctcaaa
gcttggaggaacccccagcctaagaagatccctaggtggatagcttatgcttacatgtgt
ggctttttattcgggtggcatgtccacgagaaggcatcacttcacttcatcatccccctt
gcaattgttgccctagatagcgtagatgatgccagacattacttcttgctgtcaaca---
------------------------------------------------------------
------------------------------------------------------------
-----
>PAFTOL005026
tggttctccctcatttccactaccatcaaactcctcctcatcccatcttaccacagcacc
gatttcgaagtccatcgcaattggcttgcgacaacccactctctccctctttcccaatgg
tactccgacaccacaagtgaatggaccctcgattacccccctttcttcgcctacttcgaa
ctctttctctcttttttcgcatcttacatcgaccccaccatcgttaatctycatttaggc
ctcaattacaaggcg------aattccgtgatttacttccagaggatcactgttatggtg
tctgatttggttttgcattttgccat----------------------------------
--gagattgatctgggttttggtcatttggtcgcctgcactgtttattgttgatcatatg
catttccagtataatgggtttttgctggggttgttgttgctctctatttgggccttgatg
gaggagagagatttgttgggtgggttctgttttgcggttttgctatgtttcaagcattta
tttgcagtcgctgcgccggtttatttcgtgtatttgttgcggcattattgcacaggagga
ttgtccaagggtttgagcaggcttttggtgatggggttgcttgtaatctctgtttttgtg
gcggcttttgggccgttcgtgtatcatggtcagatgcttcaagtcatccatcgaatgttt
ccttttggcaggggtctatgccatgcatattgggctccaaacttttgggttttctacatc
atggtagataaactactggctttccttctcagaagactgggcttcaacattcaaagacca
gcagcttccttcactggtggactggttggcaactcatcaccctttgctgtattgcctcag
atcaccccctttttaacctttatgatggtcttgcttgcactatctccttgtcttstcaaa
gcttggaggaaccyccagcctaagaagatccctagatggatagcttatgcttacatgtgt
ggctttttattcgggtggcatgtccaygagaaggcrtcacttcacttcatyatccccctt
gcaattgttgccctagatagcgtagatgatgccagacaytacttcttgctgtcaaca---
------------------------------------------------------------
------------------------------------------------------------
-----
>PAFTOL005035
------------------------------------------------------------
------------------------------------------------------------
------------------------------------------------------------
------------------------------------------------------------
------------------------------------------------------------
------------------------------------------------------------
------------------------------------------------------------
------------------------------------------------------------
------------------------------------------------------------
------------------------------------------------------------
------------------------------------------------------------
------------------------------cagatgcttcaagtcatccatcgaatgttt
ccttttggcaggggtctgtgccatgcatattgggctccgaacttttgggttttctacatc
atggtagataaactactggctttcctgctcagaagactgggcttcaacattcaaagacca
gcagcttccttcactggtgggctggtgggcgactcatcaccctttgctgtattgcctcag
atcacccctttgttaacctttatgatggtcttgcttgcactatcyccttgtcttstcaaa
gcttggaggaaccyccagccyaagaagatccctagatggrtagcttatgcttacatgtgt
ggctttttattygggtggcatgtccaygagaaggcrtcacttcacttcattatccccctt
gcaattgttgccctagatagcgtagatgatgccagacactacttcttgctgtcaaca---
------------------------------------------------------------
------------------------------------------------------------
-----
>PAFTOL005042
tggttctccctcatttccactaccatcaaactcctcctcatcccatcttaccacagcacc
gatttcgaagtccatcgcaattggctcgccacaacccacactctccctctttctcaatgg
tactccgacaccaccagtgaatggaccctcgattacccccctttcttcgcctacttcgaa
ctctttctctctttgttcgcatcttacatcgaccccaccattgttaatctccatcaaggc
cttaattacaaggcg------aattccgtgatttacttccagaggatcactgttatggtg
tctgatttkgttttgcattttgccat----------------------------------
--gagattgatctgggttttggttatttggtcgcctgcactgtttatygttgatcatatg
catttccagtataatgggtttttgytggggttgttgttgctctctatttgggccttgttg
gaggagagagatttgttgggtgggttcttttttgcggttttgctatgtttcaagcattta
tttgcagtcgctgcgccggtttatttcgtgtatttgttgcggcattattgcagaggagga
ttgtccaagggtttgagcaggcttttgktgatggggttgctcgtaatctctgttttygtg
gcwgcttttggaccgttygtktatcatggtcagatgcttcaagtcatccatcgaatgttt
ccttttggcaggggtctrtgccatgcatattgggctccraacttttgggttttctacatc
atggtagataaactactggctttcctgctcagaagastgggcttcaacattmaaagacca
gcagcttccttcactggtgggctrgtgggcgactcatcaccstttgctgtattgcctcag
atcacccctttgttmacctttatgatggtcttgcttgcactatctccttgtcttctcaaa
gcttggaggaacccccagcctaagaagatcmctagatggatagcttatgcttacatgtgt
ggctttttattygggtggcatgtccacgagaaggcwtyrcttcacttcattatccccctt
gcagttgttgccctagatagcrtagatgatgscagacattayttcttgctgtcaayaggt
atgatccttctttcctactgactattattgatcactaa--ccagattaataattagtttg
tactcttactaaactgttgtgtgt-------------------cttcctttttt------
-----
>PAFTOL005043
------------------------------------------------------------
------------------------------------------------------------
------------------------------------------------------------
------------------------------------------------------------
------------------------------------------------------------
------------------------------------------------------------
------------------------------------------------------------
------------------------------------------------------------
------------------------------------------------------------
------------------------------------------------------------
------------------------------------------------------------
------------------------------cagatgcttcaagtcatccatcgaatgttt
ccttttggcaggggtctgtgccatgcatattgggctccgaacttttgggttttctacatc
atggtagataaactactggctttcctgctcagaagagtgggcttcaacattcaaagacca
gcagcttccttcactggtgggctggtgggcgactcatcaccctttgctgtattgcctcag
atcacccctttgttaacctttatgatggtcttgcttgcactatctccttgtcttctcaaa
gcttggaggaacccccagcctaagaagatccctagatggatagcttatgcttacatgtgt
ggctttttattcgggtggcatgtccacgagaaggcatcacttcacttcattatccccctt
gcagytgttgccctagatagcrtagatgatgccagacattacttcttgctgtcaacaggt
atgatccttctttcctastkactattattgatcactaa--ccagattaataattagtttg
tactmttactwaacygttgtgtgt-------------------cttcctttttt------
-----
>PAFTOL005047
------------------------------------------------------------
------------------------------------------------------------
tactccgacgccaccagtgaatggaccctcgattaccccccgttcttcgcctacttcgag
ctctttctctctttgttcgcatcttacgtcgaccgcaccatcgttaatcttcatcaaggc
ctcaattacaaggct------aattccgtgatttacttccacaggatcactgttatggta
tctgatttggttttgcattttgctat----------------------------------
--gagattgatctgggttttggttatttggtcgcctgcactgtttattgttgatcatatg
catttccagtataatgggtttttgctggggttgttgttgctctctatttgggccttgttg
gaggagagagatttgttgggtgggttcttttttgcggttttgctatgtttcaagcattta
tttgcagtcgctgcgccggtttatttcgtgtatttgttgcggcattattgcagaggagga
ttatccaagggtttgagcaggcttttggtgatggggttgctcgtaatctctgttttcgtg
gctgcttttggaccgttcgtgtatcatggtcagatgcttcaagtcatccatcraatgttt
ccttttggcaggggtctatgccatgcatattgggctccaaacttttgggttttctacatc
atggtagataaactactggctttcctgctyagaagactgggcttcaacattcaaagacca
gcagcttccttcactggtgggctagtgggcgactcatcaccgtttgctgtattgcctcgg
atcacccctttgttcacctttatgatggtcttgcttgcactatctccttgtcttctcaaa
gcttggaggaacccccagcctaagaaraycactagatggatagcttatgcttacatgtgt
ggctttttatttgggtggcatgtccacgagaaggcttcacttcacttcattatccccctt
gcagttgttgccctagatagcgtrgatgatgccagacattacttcttgctgtcaaca---
------------------------------------------------------------
------------------------------------------------------------
-----
>PAFTOL005169
------------------------------------------------------------
------------------------------------------------------------
------------------------------------------------------------
------------------------------------------------------------
------------------------------------------------------------
------------------------------------------------------------
------ttgatctgggttttggttatttggtcgcctgcactgtttattgttgatcatatg
catttccagtataatgggtttttgctggggttgttgttgctctctatttgggccttgatg
gaggagagagatttgttgggtgggttcttttttgcggttttgctatgtttcaagcattta
tttgcagtcgctgcgccggtttatttcgtgtatttgttgcggcattattgcagaggagga
ttgtccaagggtttgagcaggcttttggtgatggggttgctcgtaatctctgtttttgtg
gcggctttygggccgttcgtgta---------------tcawgtcatccatcgaatgttt
ccttttggcaggggtctatgccatgcatattgggctccaaacttttgggttttctacatc
atggtagataaactactggctttcctgctcagaagrctgggcttcaacattcaaagacca
gcagcttccttcactggtgggctggtgggcgactcatcaccctttgctgtattgcctcag
gta---------------------------------------------------------
------------------------------------------------------------
------------------------------------------------------------
------------------------------------------------------------
------------------------------------------------------------
------------------------------------------------------------
-----
>PAFTOL007498
tggttctccctcatttcmaccaccatcaaactcctcctcatcccatcttaccacagcacc
gatttcgaagtccatcgcaattggctcgccacaacccacactcttcctctttctcaatgg
tactccgacaccaccagtgaatggaccctcgattacccccctttcttcgcctacttcgaa
ctctttctctctttgttcgcatcttatatcgaccccaccatcgttaatcttcatcaaagc
ctcaattacaaggct------gattccgtggtttacttccagaggatcactgttatggtg
tctgattgggttttgcattttgccat----------------------------------
--gagattgatctgggttttggttatttggtcgcctgcactgtttatcgttgatcatatg
catttccagtataatgggtttttgctggggtggttgttgctctctatttgggccttgatg
gaggagagagatttgttgggtgggttcttctttgcggttttgctatgtttcaagcattta
tttgcagtcgctgcgccggtttatttcgtgtatttgttgcggcattattgcagaggagga
ttgtccaagggtttgagcaggcttttggtgatggggttgctcgtaatctctgtttttktg
gcggcttttggaccgtttgtgtatcgtggkcagatgcttcaagtcatccatcgaatgttt
ccttttggcaggggtctatgccatgcatattgggctccaaacttttgggttttctacatc
atggtagataaactactggctttcctgctcagaagactgggmttcaacattcaaagacca
gcagcttccttcactggtggactggttggcgactcatcaccctttgctgtattgcctcag
atcacccccttgttaacctttatgatggtcttgcttgcactatctccttgtcttctcaaa
gcttggaggaacccccagcctaagaagatccctagatggatagcttatgcktacatgtgt
ggctttttattcgggtggcatgtccacgagaaggcatcacttcacttcattatccccctt
gcaattgttgccctagatagcgtagatgatgccagacattacttcttgctgtcaaca---
------------------------------------------------------------
------------------------------------------------------------
-----
>PAFTOL008060
tggttctccctcatttccactaccatcaaactcctcctcatcccatcttaccacagcacc
gatttcgaagtccatcgcaattggctcgccacaacccacactctccctctttctcaatgg
tacttcgacaccacaagtgaatggaccctcgattacccccctttcttcgcctacttcgaa
ctctttctctctttgttcgcatcttacatcgaccccaccattgttaatcttcatcaaggc
ctcaattacaaggcg------aattccgtgatttactttcagaggatcactgttatggtg
tctgattttgttttgcattttgccat----------------------------------
--ttatttgatctgggttttggttatttkgtcgcctgcactgtttattgttgatcatatg
cayttccagtataatgggtttttgctggggttgttgttgctctctatttgggccttgttg
gaggagagagatttgttgggtgggttcttttttgcggttttgctatgtttcaagcattta
tttgcagtcgctgcgccggtttatttcgtgtatttgttgcggcattattgcagaggagga
ttgtccaagggtttgagcaggcttttgttgatggggttgctcgtaatctctgtttttgtg
gcggcttttggaccgtttgtgtatcatggtcagatgcttcaagtcatccatcgaatgttt
ccttttggcaggggtctgtgccatgcatattgggctccgaacttttgggttttctacatc
atggtagataaactactggctttcctgctcagaagastgggcttcaacattcaaagacca
gcagcttccttcactggtgggctggtgggmgactcatcaccctttgctgtattgcctcag
atcacccctttgttaacctttatgatggtcttgcttgcactatctccttgtcttctcaaa
gcttggaggaacccccagcctaagaagatccctagatggatagcttatgcttacatgtgt
ggctttttattcgggtggcatgtccacgagaaggcatcacttcacttcattatycccctt
gcmrttgttgccctagrtagcgtagatgatgccagacattacttcttgctgtcaaca---
------------------------------------------------------------
------------------------------------------------------------
-----
>PAFTOL008062
tggttctccctcatttccactacyatcaaactcctcctcatcccatcttaccacagcacc
gatttcgaagtccatcgcaattggctcgccacaacccacactctccctctttctcaatgg
tactccgacaccaccagtgaatggacccttgattacccccctttcttcgcctactttgaa
ctctttctctcttttttcgcatcttacatcgaccccaccatcgttaatcttcatcaaggc
ctcaattacaaggcg------aattccgtgatttacttccagaggatcactgttatggtg
tctgattttgttttgcattttgccatttacgggattaccaagaaattggatccaactaga
aggagattgatctgggttttggttatttggtcccctgcactgtttattgttgatcatttg
cattttcagtataatgggtttttgctggggttgttgttgctctctatttgggccttgttg
gaggagagagatttgttgggtgggttcttttttgcggttttgctatgtttcaagcattta
tttgcagtcgctgcgccggtttatttcgtgtatttgttgcggcattattgcagaggasga
ttgtccaagggtttgagcaggcttttgttgatggggctgctcgtaatctctgtttttgtg
gcggcttttggaccgtttgtgtatcacggtcagatgcttcaagtcatccatcgaatgttt
ccttttggcaggggtctgtgccatgcatattgggctccgamcttttgggttttctacatc
atggtagataaactactggctttcctgctcagaagastgggcttcaacattcaaagacca
gcrgcttccttcactggtgggctggtgggmgactcatcaccctttgctgtattgcctcag
atcacccctttgttaacctttatgatggtcttgcttgcactatctccttgtcttctcaaa
gcttggaggaacccccagcctaagaagatccctagatggatagcttatgcttacatgtgt
ggctttttattcgggtggcatgtccacgagaaggcatcacttcacttcattatccccctt
gcaattgttgccctagatagcgtagatgatgccagacattacttcttgctgtcaaca---
------------------------------------------------------------
------------------------------------------------------------
-----
>PAFTOL008063
tggttctccctcatttccactaccaycaaactcctcctcatcccatcttaccacagcacc
gatttcgaagtccatcgcaattggctcgccacaacccacactctccctctttctcaatgg
tactccgacaccaccagtgaatggacccttgattacccccctttcttcgcctactttgaa
ctctttctctcttttttcgcatcttacatcgaccccaccatcgttaatcttcatcaaggc
ctcaattacaaggcg------aattccgtgatttacttccagaggatcactgttatggtg
tctgattttgtcttgcattttgccat----------------------------------
--gagattgatctgggttttggttatttggtcgcctgcactgtttattgttgatcatttg
cattttcagtataatgggtttttgctggggttgttgttgctctctatttgggccttgttg
gaggagagagatttgttgggtgggttcttttttgcggttttgctatgtttcaagcattta
tttgcagtcgctgcgccggtttatttcgtgtatttgttgcggcattattgcagaggagga
ttgtccaagggtttgagcaggcttttgttgatggggttgctcgtaatctctgtttttgtg
gcggcttttggaccgtttgtgtatcatggtcagatgcttcaagtcatccatcgaatgttt
ccttttggcaggggtctgtgccatgcatattgggctccraacttttgggttttctacatc
atggtagataaactactggctttcctgctcagaagactgggcttcaacattcaaagacca
gcagcttccttcactggtgggctggtgggcgaytcatcaccctttgctgtattgcctcag
atcacccctttgttaacctttatgatggtcttgcttgcactatctccttgtcttctcaaa
gcttggaggaacccccagcctaagaagatccctagatggatagcttatgcttacatgtgt
ggctttwtattcgggtggcatgtccacgagaaggcatcacttcacttcattatccccctt
gcaattgttgccctagatagcgtagatgatgccagacattacttcttgctgtcaaca---
------------------------------------------------------------
------------------------------------------------------------
-----
>PAFTOL008084
tggttttccttcatttccaccacaatcaaactgctcctcatcccatcttaccacagcacc
gacttcgaggtccatcgcaattggctcgcgacaacccactctctccctgtctctcaatgg
tattccgacaccaccagtgagtggaccctcgattacccccctttcttcgcctacttcgag
ctcttcctctcctttttcgcctcttacatcgaccccaccatcgttagtcttcatcraggc
ctcaattacaaggcc------aattccgtgatttacttccagagaatcactgttatggtt
tctgatttggttttgcattttgccat----------------------------------
--gagattgatctgggttttggttatttggtcgcctgcactgtttattgttgatcatatg
cattttcagtataatgggtttttgttggggttgctcatgctctcaatttcggcgttgatg
gaggggagagatttgttgggtgggttcttttttgcagttttgctatgtttcaagcacttg
tttgcagttgctgcgccggtttatttcgtgtatttgttgcggcattattgcagaggagga
ttgtcgacgggtttgagcagacttttggtgatsgggttgctcgtaatctctgtatttgtg
gcggcttttgggccttttgtgtatcatggtcagatgcttcaagtcatccatcgaatgttt
ccttttggcaggggtctatgccatgcttattgggctccaaacttttgggtattctacatc
atgttagataagctactggctttcctgctcagaasactgggcttcaacattcaaagacca
accgcttccttcactggtgggctagtgggcaactcatcaccctttgctatattgcctcag
atcactcctttgttaacctttatgatggtcttgcttgcactatctccttgtcttcttaaa
gcttggaggagtccccaacctaggaagattgccagatggatagcttatgcttacacrtgt
ggctttttatttgggtggcatgtccatgagaaggcatccctccacttcataatccctckt
gcaattgttgccctagatagcatagatgatgccagacattacttcttgctgtca------
------------------------------------------------------------
------------------------------------------------------------
-----
>PAFTOL008417
tggttctccctcatttccactaccatcaaactcctcctcatcccatcttaccacagcacc
gatttcgaagtccatcgcaattggctcgccacaacccacactctccctctttctcaatgg
tactccgacaccaccagtgaatggacccttgattacccccctttcttcgcctacttwgaa
ctctttctctcttttttcgcatcttacatcgaccccaccatcgttaatcttcatcaaggc
ctcaattacaaggcg------aattccgtgatttacttccagaggatcactgttatggtg
tctgattttgtcttgcattttgccat----------------------------------
--gagattgatctgggttttggttatttggtcacctgcactgtttattgttgatcatatg
catttccagtataatgggtttttgctggggttgttgttgctctctatttgggccttgttg
gaggagaga---------------------------------------------------
------------------------------------------------------------
------------------------------------------------------------
------------------------------cagatgcttcaagtcatccatcgaatgttt
ccttttggcaggggtctgtgccatgcatattgggctccgaacttttgggttttctacatc
atggtagataaactactggctttcctgctcagaagactgggcttcaacattcaaagacca
gcagcttccttcactggtgggctggtgggcgactcatcaccctttgctgtattgcctcag
atcacccctttgttaacctttatgatggtcttgcttgcactatctccttgtcttctcaaa
gcttggaggaacccccagcctaagaagatccctagatggatagcttatgcttacatgtgt
ggctttttattcgggtggcatgtccacgagaaggcatcacttcacttcattatccccctt
gcagttgttgccctagatagcgtagatgatgccagacattacttcttgctgtcaacaggt
atgatccttctttcctactgactattattgatcactaa--ccagattaatgattagtttg
tcctgttactaaactgttgtgtgt-------------------cttcctttttt------
-----
>PAFTOL008419
tggttctccctcatttccactaccatcaaactcctcctcatcccatcttaccacagcacc
gatttcgaagtccatcgcaattggcttgccacaacccacactctccctctttctcaatgg
tactccgacaccacaagtgaatggaccctcgattacccccctttcttcgcctacttcgaa
ctctttctctcttttttcgcatcttacatcgaccccaccgttgttaatctccatttaggc
ctcaattacaaggcg------aattccgtgatttacttccagaggatcactgttatggtg
tctgatttggttttgcattttgccat----------------------------------
--gagattgatctgggttttggttatttggtcgcctgcactgtttattgttgatcatatg
catttccagtataatgggtttttgctggggttgttgttgctctctatttgggccttgttg
gaggagagagatttgttgggtgggttcttttttgcggttttgctatgtttcaagcattta
tttgcagtcgctgcgccggtttatttcgtgtatttgttgcggcattattgcagaggagga
ttgtccaagggtttgagcaggcttttgttgatggggctgctcgtaatctctgtttttgtg
gcggcttttggaccgtttgtgtatcatggtcagatgcttcaagtcatccatcgaatgttt
ccttttggcaggggtctatgccatgcatattgggctccgaacttttgggttttctacatt
atagtagataaactactggctttcctgctcagaagactgggcttcaacattcaaagacca
gcagcttccttcactggtgggctggtgggcgactcatcaccctttgctgtattgcctcag
atcacccctttgttaacctttatgatggtcttgcttgcactatctccttgtcttctcaaa
gcttggaggaacccccagcctaagaagatccctagatggatagcttatgcttacatgtgt
ggctttttattcgggtggcatgtccacgagaaggcatcacttcacttcattatccccctt
gcaattgttgccctagatagcatagatgatgccagacattacttcttgctgtcaacaggt
atgatccttctttcctactgactattattgatcactaa--ccagattaataattaatttg
tactcttactaaactgttgtttgt-------------------cttcctttttt------
-----
>PAFTOL008421
tggttctccctcatttccaccaccatcaaactcctcctcgtcccatcttaccacagcact
gatttcgaagtccatcgcaattggctcgccacaacccacactctccctctttctcgatgg
tactccgacaccaccagtgaatggaccctcgattacccccctttcttcgcctacttcgaa
ctctttctctcttttttcgcatcttatatcgaccccaccattgttaakctccatttaggc
ctcaattacaaagct------aattccgtgatttacttccagaggatcactgttatggtg
tctgatttggttttgcattttgccatttatgggattaccaagaaattggatccaactaga
aggagattgatctgggttttggttatttggtcgcctgcactgtttattgttgatcatatg
catttccagtataatgggtttttgctgggrttgttgttgcactcgatttgggccttgatg
gaggagagagatttgttgggtggactcttttttgcggttttgctatgttttaagcattta
tttgccgtcgctgcgccgctttatttcgtgtatttgttgcggcattattgcagaggagga
ttgtccaagggtttgagcaggcttttggtgatgggattgctggtaatctctgtttttgtg
gcggcttttggaccgtttgtgtatcatggtcagatgcttcaagtcatccatcgaatgttt
ccttttggcaggggtctatgccatgcatattgggctccaaacttttgggttttctacatc
atgctagataaaatactggctttcctgctcagaagactgggcttaaacattcaaagacca
gcagcttctttcactggtgggctggttggcgactcatcaccctttgctgtattgcctcag
atcacccctttgttaacctttatgatggtcttgcttgcactatctccttgtcttctcaaa
gcctggaggaacccccagcctaagaagatccctagatggatagcttatgcttacatgtgt
ggctttttattcgggtggcatgtccatgaaaaggcatcacttcacttcattatccccctt
gcaattgttgccctagatagcgtagatgatgccagacattacttcgtgctgtcaaca---
------------------------------------------------------------
------------------------------------------------------------
-----
>PAFTOL008422
tggttctccctyatttccaccaccgtcaaactcctcctcatcccatcttaccacagcact
gatttcgaagtccatcgcaattggctcgccacaacccacrctctccctctttctcaatgg
tactccgacaccaccagtgaatggaccctcgattacccccctttcttcgcctacttcgaa
ctctttctctcttttttcgcatcttatgtcgaccccsttatcgttaatctccattcaggc
ctcaattacaaggct------aattccgtgatttacttccagaggatcactgttttggtg
tctgatttggttttgcattttgccat----------------------------------
--gagattgatctgggttttggttatttggtcgcctgcactgtttattgttgatcatatg
catttccagtataatgggtttttgctggggttgttgttgctctcgatttgggccttgatg
gaggagagagatttgttgggtggattcttttttgcggttttgctatgttttaagcattta
tttgcagtcgctgcgccggtttatttcgtgtatttgttgcggcattattgcagaggagga
ttgtccaagggtttgagcaggcttttcgtgatggggttgctagtaatctctgtttttgtg
gcggcttttggaccgtttgtgtatcatggtcagatgcttcaagtcatccatcgaatgttt
ccttttggcaggggtctatgccatgcatattgggctccaaacttttgggttttctacatc
atggtagataaaatactggctttcctgctcagaagactgggcttagacattcaaagacca
gcagcttctttcactggtgggctggttggcgactcatcaccctttgctatattgcctcag
atcacccctttgttaacctttatgatggtcttgcttgcactctctccttgtcttctcaaa
gcctggaggaacccccagcctaagaagatccctagatggatagcttatgcttacctgtgt
ggctttttattcgggtggcatgtccacgagaaggcatcacttcacttcattatccccctt
gcaactgttgscctagatagcrtagatgatgccagacattacttcttgctgtcaaca---
------------------------------------------------------------
------------------------------------------------------------
-----
>PAFTOL008423
---------------------------------ctccttatcccatcttaccacagcacc
gatttcgaagtccatcgcaattggcttgcgacaacccactctctccctctttctcaatgg
tacaccgacaccaccagtgaatggaccctcgattaccccccgttcttcgcctacttcgaa
ctctttctctctttgttcgcatcttacgtcgaccgtaccatcgttgatcttcatcaaggc
ctcaattacaaggct------aattccgtgatttacttccagaggatcactgttatggtc
tctgatttggttttgcattttgccak----------------------------------
--gagattgatctgggttttggtcatttggtcgcctgcactgtttattgttgatcatatg
catttccagtataatgggtttttgctggggttgttgttgctctctatttgggccttgttg
gaggagagagatttgttgggtgggttcttttttgcggttttgctatgtttcaagcattta
tttgcagtcgctgcgccggtttatttcgtgtatttgttgcggcattattgcagaggagga
ttgtccaagggtttgagcaggcttttggtgatggggttgctcgtaatctctgttttcgtg
gctgcttttggaccgttcgtgtatcatggtcagatgcttcaagtcatccatcgaatgttt
ccttttggcaggggtctatgccatgcatattgggctccaaacttttgggttttctacatc
atggtagataaactactggctttcctgctcagaagactgggcttcaacattcaaagacca
gcagcttccttcactggtgggctagtgggcgactcatcaccgtttgctgtattgcctcgg
atcacccctttgttcgcctttatgatggtcttgcttgcactatctccttgtcttctcaaa
gcttggaggaacccccagcctaagaagatcactagatggatagcttatgcttacatgtgt
ggctttttatttgggtggcatgtccacgagaaggcttcacttcacttcattatccccctt
gcagttgttgccctagatagcgtagatgatgccagacattacttcttgctgtcaaca---
------------------------------------------------------------
------------------------------------------------------------
-----
>PAFTOL008436
------------------------------------------------------------
------------------------------------------------------------
------------------------------------------------------------
ctctttctctcttttttcgcatcttacatcgaccccaccatagttaatcttcatcaaggc
ctcaattacaaggcg------aattccgtgatttacttccagaggatcactgttatggtg
tctgatttggttttgcattttgacat----------------------------------
--gaaattgatatgggttttggtcatttggtcgcctgcactgtttattgttgatcatatg
catttccagtataatgggtttttgctggggttgttgttgctctctatttgggccttgatg
gaggagagagatttgttgggtgggttcttttttgcggttttgctatgtttcaagcattta
tttgcagtcgctgcgccggtttatttcgtgtatttgttgcggcattattgcagaggagga
ttgtccaagggtttgagcaggcttttggtgatggggttgctcgtaatctctgttttcgtg
gcggcttttggaccgtttgtgtatcttggtcagatgcttcaagtcatccatcgaatgttt
ccttttggcaggggcctatcccatgcatactgggcttcaaacttttgggttttctacatc
atggtagataaactactggctttcctgctcagaagactgggcttcaacattcaaagacca
gcagcttccttcactggtgggctggtgggcgactcatcaccctttgctgtattgcctcag
atcacccctttgttaacctttatgatggtcttgcttgcactatctccttgtcttctcaaa
gcttggaggaacccccagcctaagaagatccctagatggatagcttatgcttacatgtgt
ggctttttattcgggtggcatgtccacgagaaggcatcacttcacttcattatccccctt
gcaattgttgccctagatagcctagatgatgccagwcattacttcttgctgtcaaca---
------------------------------------------------------------
------------------------------------------------------------
-----
>PAFTOL008439
tggttctccctcatttccaccaccatcaaactcctcctcatcccatcttaccacagcacc
gatttcgaagtccatcgcaaytggmtcgccacaacccactctmtccctctttcycaatgg
tactcggataccaccagtgaatggaccctcgattacccccctttcttcgcctacttcgar
ctctttctctcttttttcgcatcttacatcgaccccarcatcgttaatcttcatcaaggc
ctcaattacaaggct------aattccgtgatttacttccagaggatcactgttatggtg
tctgatttggttttgcattttgccat----------------------------------
--gagattgatctgggttttggttatttggtcgcctgcactgtttattgttgatcatatg
catttccagtataatgggtttttgctggggtkgttgttgctctctatwtgggccttgatg
gaggagagagatttgttgggtgggttcttttttgcggttttgctatgtttcaagcattta
tttgcagtygctgcgccggtttatktygtgtatttgttgcggcattattgcagagrarga
ttgtcgaagggtttgggcaggctyttgttgatggggttgctcgtaatctctgtttttgtg
gctgcttttggaccgtttgtgtatcatsgtcagatgcttcaagtcatmcatcgaatgttt
ccttttggcaggggtctatgccatgcatattgggctccaaacttytgggttttctacatc
atggtagataaactactggctttcctgctcagaagactgggcttcarcattcaaagacca
gcagcttccttcactgctgggctggtgggcgactcatcaccctttgctgtattgcctcag
atcacccctttgttracctttatgatggtcttgcttgcactatctccttgtcttctcaaa
gcctggaggaacccccagcctaacaagatcactagatggatagcttatgcttacacgtgt
ggctttttattcgggtggcatgtccatgagaaggcatcacttcacttcatyatcccactt
gcaattgttgccctmgatagcatagatgatgcmagacattacttcttgctgtcaaca---
------------------------------------------------------------
------------------------------------------------------------
-----
>PAFTOL008881
tggttctccctcatttccaccacaatcaaactyctcctyatcccatcttaccacagcacc
gatttcgaagtccatcgcaattggctcgccacaacccacactctscctctttcycaatgg
tactccgacaccaccagtgaatggaccctcgattacccccctttcttcgcstacttcgaa
ctctttctctcttttytcgcatcttatatcgaccccaccattgttaatctccatttaggc
ctcaattacaaggck------aaytccgtkatytacttccagaggatcactgttatggtg
tctgatttggttttrcaytttgccat----------------------------------
--gagattgatctgggttttggttatttggtcgcctgcaytgtttattgttgatcatatg
catttccagtataatgggtttttgctggggttgttgttgctctctatttgggcmttgatg
gaggagagagatttgttkggtggattcytttttgckgttytgstatgttttaagcattta
tttgcagtcgctgcgccgrtttatttcgtgtatttgttgcggcattattgcagaggagga
ttgtccaagggtttgagcaggcttwtggtgatggggttgctcgtaatctctgtttttgtg
gcggcttttggaccgtttgtgtatcatggtcagatgcttcaagtcatccatcraatgttt
ccttttggcaggggtctatgccatgcatattgggctccaaacttttgggttttctacatc
atggtagataaactactggctttcctgctcagaagactgggcttcaacattcaaagacca
tcagcttccttcactggtgggctggtgggcgactcatcaccctttgctgtattgcctcag
rtcacccckttgttaacctttatgatggtcttgcttgcactatctccttgtcttctcaaa
gcttggaggaacccccagcctaagaagatccctagatggatagcttatgcttacatgtgt
ggctttttatttgggtggcatgtccacgagaaggcatcactwcacttcattatccccctt
gccattgttgccctagatagtgtagatgatgccagacattacttcttrctgtcaaca---
------------------------------------------------------------
------------------------------------------------------------
-----
>PAFTOL009175
ttg---------------------------------------------------------
------------------------------------------------------------
------------------------------------------------------------
------------------------------------------------------------
------------------------------------------------------------
------------------------------------------------------------
------------------------------------------------------------
------------------------------------------------------------
------------------------------------------------------------
------------------------------------------------------------
------------------------------------------------------------
------------------------------cagatgcttcaagtcatccatcgaatgttt
ccttttggcaggggtctatcccatgcatactgggctccaaacttttgggttttctacatc
atggttgataaactactggctttcctgctcagaagactgggcttc---------------
------------------------------------------------------------
------------------------------------------------------------
------------------------------------------------------------
------------------------------------------------------------
------------------------------------------------------------
------------------------------------------------------------
------------------------------------------------------------
-----
>PAFTOL009179
tggttctccctcatttccactaccatcaaactccttctcatcccatcttaccacagcacc
gatttcgaagtgcatcgcaattggctcgccacaacccacactctccctctttctcaatgg
tactccgacgccacaagtgaat--------------------------------------
------------------------------------------------------------
------------------------------------------------------------
------------------------------------------------------------
------------------------------------------------------------
------------------------------------------------------------
------------------------------------------------------------
------------------------------------------------------------
------------------------------------------------------------
----------ggaccctcgattaaccccctcagatgcttcaagtcatccatcgaatgttt
ccttttggcaggggtctgtgccatgcatattgggctccgaacttttgggttttctacatc
atggtakataaactactggctttcctgctcagaagagtgggcttcaacattcaaagacca
gcagcttccttcactggtgggctggtgggcgactcatcaccctttgctgtattgcctcag
atcacccctttgttaacctttatgatggtcttgcttgcactatctccttgtcttctcaaa
gcttggaggaacccccagcctaagaagatccctagatggatagcttatgcttacatgtgt
ggctttttattcgggtggcatgtccacgagaaggcatcacttcacttcattatccctctt
gcaattgttgcccttgatagcgtagatgatgccagacattacttcttgctgtcaaca---
------------------------------------------------------------
------------------------------------------------------------
-----
>PAFTOL009181
------------------------------------------------------------
------------------------------------------------------------
------------------------------------------------------------
------------------------------------------------------------
------------------------------------------------------------
------------------------------------------------------------
------------------------------------------------------------
------------------------------------------------------------
------------------------------------------------------------
------------------------------------------------------------
------------------------------------------------------------
------------------------------cagatgcttcaagtcatccatcgaatgttt
ccttttggcaggggtctgtgccatgcatattgggctccgaacttttgggttttctacatc
atggtagataaactactggctttcctgctcagaagagtgggcttcaacattcaaagacca
gcagcttccttcactggtgggctggtgggcgactcatcaccctttgctgtattgcctcag
atcacccctttgttaacctttatgatggtcttgcttgcactatctccttgtcttctcaaa
gcttggaggaacccccagcctaagaagatccctagatggatagcttatacttacatgtgt
ggctttttattcgggtggcatgtccacgagaaggcatcacttcacttcattatccccctt
gcaattgttgccctagatagcgtagatgatgccagacattacttcctgctgtcaaca---
------------------------------------------------------------
------------------------------------------------------------
-----
>PAFTOL009183
------------------------------------------------------------
------------------------------------------------------------
------------------------------------------------------------
------------------------------------------------------------
------------------------------------------------------------
------------------------------------------------------------
------------------------------------------------------------
------------------------------------------------------------
------------------------------------------------------------
------------------------------------------------------------
------------------------------------------------------------
------------------------------cagatgcttcaagtcatccatcgaatgttt
ccttttggcaggggtctgtgccatgcatattgggctccgaatttttgggttttctacatc
atggtagataaactactggctttcctgctcagaagagtgggcttcaacattcaaagacca
gcagcttccttcactggtgggctggtgggcgactcatcaccctttgctgtattgcctcag
gta---------------------------------------------------------
------------------------------------------------------------
------------------------------------------------------------
------------------------------------------------------------
------------------------------------------------------------
------------------------------------------------------------
-----
>PAFTOL009185
tggttctccctcatttccaccacaatcaaactcctcctcatcccatcttaccacagcacc
gatttcgaagtccatcgcaattggcttgcgacaacccacactctccctctttctcaatgg
tactccgacaccaccagtgactggaccctcgattacccccctttcttcgcctacttcgag
ctctttctctcttttctcgcatcttatatcgaccccaccattgttaatctccatttaggc
ctcaattacaaggct------aattccgccatttacttccagaggatcactgttatggtg
tctgatttggttttgcattttgccat----------------------------------
--gagattgatctgggttttggttatttggtcgcctgcactgtttattgttgatcatatg
catttccagtataatgggtttttgctggggttgttgttgctctctatttgggccttgatg
gaggagagagatttgttgggtgggttcttttttgcggttttgctatgtttcaagcattta
tttgcagtcgctgcgccggtctatttcgtgtatttgttgcggcattattgcagaggagga
ttgtccaagggtttgagcaggcttttggtgatggggttgctcgtaatctctgtttttgtg
gcggcttttggaccgtttgtgtatcatggtcagatgcttcaagtcatccatcgactgttt
ccttttggcaggggtctatgccatgcatattgggctccaaacttttgggttttctacatc
atggtagataagctactggctttcctgctcagaagactgggcttcaacattcaaagacca
gcagcttccttcactggtgggctggtgggcgactcttcaccctttgctgtattgcctcag
atcacccctgtgttaacctttatgatggtcttgcttgcactatctccttgtcttctcaaa
gcttggaggaacccccagcccaagaagatccctagatggatagcatatgcttacatgtgt
ggctttctattcgggtggcatgtccacgagaaggcatcacttcacttcattatccccctt
gcaattgttgccctagatagcgtagatgatgccagacattacttcttgctgtcaaca---
------------------------------------------------------------
------------------------------------------------------------
-----
>PAFTOL009187
------------------------------------------------------------
------------------------------------------------------------
------------------------------------------------------------
---------tctttgttcgcatcttacgtcgaccgcaccatcgttagtcttcatcaaggc
ctcaattacaaggct------aattccgtgatttacttccagaggatcactgttatggtg
tctgatttggttttgcattttgccat----------------------------------
--gagattgatctgggttttggttatttggtcgcctgcactgtttattgttgatcatatg
catttccagtataatgggtttttgctggggttgttgttgctctccatttgggccttgttg
gaggagagagatttgttgggtgggttcttttttgcggttttgctatgtttcaagcattta
tttgcagtcgctgcgccggtttatttcgtgtatttgttgcggcattattgcagaggagga
tkgtccaagggtttgagcaggcttttggtgatggggttgctcgtaatctctgttttcgtg
gctgcttttggaccgttcgtgtatcatggtcagatgcttcaagtcatccatcraatgttt
ccttttgrcaggggtctatgccatgcatattgggctccaaacttttgggttttctacatc
atggtagataaactaytggctttcctgctcagaagactgggcttcaacattcaaagacca
gcagcttccttcactggtgggctagtgggcgactcatcaccrtttgctgtattgcctcgg
rtcacccctttgttcacctttatgatggtcttgcttgcactatctccttgycttctcaaa
gcttggaggaacccccagcctaagaagatcactagatggatagcttatgcttacatgtgt
ggctttttatttgggtggcatgtmcacgagaaggcttcgcttcacttcattatccccctt
gcagttgttgccctagatagcgtagatgatggcagacattattyccwgctgtcaaca---
------------------------------------------------------------
------------------------------------------------------------
-----
>PAFTOL009189
------------------------------------------------------------
------------------------------------------------------------
------------------------------------------------------------
------------------------------------------------------------
------------------------------------------------------------
------------------------------------------------------------
------------------------------------------------------------
------------------------------------------------------------
------------------------------------------------------------
------------------------------------------------------------
------------------------------------------------------------
------------------------------cagatgcttcaagtcatccatcgaatgttt
ccttttggcaggggtctgtgccatgcatattgggctccgaacttttgggttttctacatc
atggtagataaactactggctttcctgctcagaagagtgggcttcaacattcaaagacca
gcagcttccttcactggtgggctggtgggcgactcatcaccctttgctgtattgcctcag
atsacccctttgttaacctttatgatggtcttgcttgcactatctccttgtcttctcaaa
gcttggaggaacccccagcccaagaagatccctagatggatagcttatgcttacatgtgt
ggctttttattcgggtggcatgtccaygagaaggcatcacttcacttcattatccccmtt
gcaattgttgccctagatagygtagatgatgccagacattacttcttgctgtca------
------------------------------------------------------------
------------------------------------------------------------
-----
>PAFTOL009191
tggttctccctcatttccactaccrtcaaactcctcctcatcccatcttaccacagcacc
gatttcgaagtccatcgcaattggcttgccacaacccacactctccctctttctcaatgg
tactccgacaccaccagtgaatggaccctcgattacccccctttcttcgcctacttcgaa
ctctttctctctttgttcgcatcttacatcgaccccaccattgttcatcttcatcaaggc
ctcaattatatggcg------aattccgtgatttacttccagaggatcactgttatggtg
tctgattttgttttgcattttgccat----------------------------------
--gagattgatctgggttttggttatttggtcacctgcactgtttattgttgatcatatg
catttccagtataatgggtttttgctggggttgttgttgctctctatttgggccttgttg
gaggagagagatttgytgggtgggttcctttttgcggttttgctatgtttcaagcattta
tttgcagtcgctgcgccggtttatttcgtgtatttgttgcggcattattgcagaggagga
ttgtccaagggtttgagcaggcttttgttgatggggttgctcgtaatctctgtttttgtg
gcggcttttggaccgtttgtgtatcatggtcagatgcttcaagtcatccatcgaatgttt
ccttttggcaggggtctgtgccatgcgtattgggctccgaacttttgggttttctacatc
atggtagataaactactggctttcctgctcagaagagtgggcttcaacattcaaagacca
gcagcttccttcactggtgggctggtgggcgactcatcaccctttgctgtattgcctcag
atcacccctttgttaacctttatgatggtcttgcttgcactctctccttgtcttctcaaa
gcttggaggaacccccagcccaagaagatccctagatggatagcttatgcttacatgtgt
ggctttttattcgggtggcatgtccacgagaaggcatcacttcacttcattatccccctt
gcaattgttgccctagatagcgtagatgatgccagacattacttcttgctgtcaaca---
------------------------------------------------------------
------------------------------------------------------------
-----
>PAFTOL009193
tggttctccctcatttccaccrccatcaaactcctcctcatcccatcttaccacagcact
gatttcgaagtccatcgcaattggctcgccacaacccacactctccctctttctcaatgg
tactccgacgccaccagtgaatggaccctcgattacccccctttcttcgcctacttcgar
ctctttctctcttttttcgcatcttatmtcgaccccaccattgytaatctccrtttaggc
ctcaattacaaggct------aattccgtgatttacttccagaggatcackgttatggtg
tctgatttggttttgcattttgccct----------------------------------
------------------------------------------------------------
------------------------------------------------------------
------------------------------------------------------------
------------------------------------------------------------
------------------------------------------------------------
--------------------------ttatcagatgcttcaagtcatccatcgaatgttt
ccttttggcaggggtctatgccatgcatattgggctccaaacttttgggttytctacatc
atggtagataaaatactggctttccttctcagaagactgggcttaaacattcaaagacca
gcagcttccttcactggtgggctggttggcaactcatcaccctttgctgtattgcctcag
atcacccctttgttaacstttatgatggtcttgcttgcactatctccttgtctcctcaaa
gcctggaagaacccccagsctaagaagatccctagatggatagcttatgcttacatgtgt
ggctttttattcgggtggcatgtccacgagaaggcatcacttcacttcattatccttctt
gcaattgttgccctagatagcgtagatgatgccagacattacttcttgctgtcaaca---
------------------------------------------------------------
------------------------------------------------------------
-----
>PAFTOL009195
tggttctccctcatatccactaccatcaaactcctcctcatcccatcttaccacagcacc
gatttcgaagtccatcgcaattggctcgccacaacccacactctccctctttctcaatgg
tactccgacaccaccagtgaatggacccttgattacccccctttcttcgcctactttgaa
ctccttctctcttttttcgcatcttacatcgaccccaccatcgttaatcttcatcaaggc
ctcaattacaaggcg------aattccgtgatttacttccagaggatcactgttatggtg
tctgattttgttttgcattttgccat----------------------------------
--gagattgatctgggttttggttatttggtcgcctgcactgtttattgttgatcatttg
catttccagtataatgggtttttgmtggggttgttgttgctctctatttgggccttgttg
gaggagagagatttgttgggtgggttcttttttgcggttttgctatgtttcaagcattta
tttgcagtcgctgtgccggtttatttcgtgtatttgttgcggcattattgcagaggagga
ttgtccaagggtttgagcaggcttttgttgatggggctgctcgtaatctctgtttttgtg
gcggcttttggaccgtttgtgtatcatggtcagatgcttcaagtcatccatcgaatgttt
ccttttggcaggggtctgtgccatgcatattgggctccgaacttttgggttttctacatc
atggtagataaactactggctttcctgctcagaagagtgggcttcaatattcaaagacca
gcagcttccttcactggtgggctggtgggcgactcatcaccctttgctgtattgcctcag
atcacccctttgttaacctttatgatggtcttgcttgcactatctccttgtcttctcaaa
gcttggaggaacccccagcctaagaagatccctagatggatagcttatgcttacatgtgt
ggctttttattcgggtggcatgtccacgagaaggcatcacttcacttcattatacccctt
gcagttgttgccctagatagcgtagatgatgccagacattacttcttgctgtcaaca---
------------------------------------------------------------
------------------------------------------------------------
-----
>PAFTOL009197
------------------------------------------------------------
------------------------------------------------------------
------------------------------------------------------------
------------------------------------------------------------
------------------------------------------------------------
------------------------------------------------------------
------------------------------------------------------------
------------------------------------------------------------
------------------------------------------------------------
------------------------------------------------------------
------------------------------------------------------------
------------------------------cagatgcttcaagtcatccatcgaatgttt
ccttttggcaggggtctgtgccatgcatattgggctccgaacttttgggttttctacatc
atggtagataaactactggctttcctgctcagaagactgggcttcaacattcaaagacca
gcagcttccttcactggtgggctggtgggcgactcatcaccttttgctgtattgcctcag
gta---------------------------------------------------------
------------------------------------------------------------
------------------------------------------------------------
------------------------------------------------------------
------------------------------------------------------------
------------------------------------------------------------
-----
>PAFTOL009199
tggttctccctcatttccactaccatcaaactcctcctcatcccatcttaccacagcacc
gatttcgaagtccatcgcaattggctcgccacaacccacactctccctcgttctcaatgg
tactccgacaccaccagtgaatggacccttgattacccccctttcttcgcctacttcgaa
ctctttctctctttgttcgcatcttacatcgaccccaccatagttaatcttcatcaaggc
ctcaattataagggg------aattccgtgatttacttccagaggatcactgttatggtg
tctgattttgttttgcattttgccat----------------------------------
--gagattgatctgggttttggttatttggtcgcctgcactgtttattgttgatcatatg
catttccagtataatgggtttttgctggggttgttgttgctctctatttgggccttgttg
gaggagagagatttgttgggtgggttcttttttgcggttttgctatgtttcaagcatyta
tttgcagtcgctgcgccgctttatttcgtgtatttgttgcggcattattgcagaggagga
ttgtccaagggtttgagcaggcttttgttgatggggttgctcgtaatctctgtttttgtg
gcggcttttggaccgtttgtgtatcatggtcagatgcttcaagtcatccatcgaatgttt
ccttttggcaggggtctgtgccatgcatattgggctccgaacttttgggttttctayatc
atggtagataaactactggctttcctgctcagaagactgggcttcaacattcaaagacca
gcagcttccttcactggtgggctggtgggcgactcatcaccctttgctgtattgcctcag
atcacccctttgttaacctttatgatggtcttgsttgcactatctccttgycttctcaaa
gcttggaggaacccccagcctaagaagatccctagatggatagcttatgcttacatgtgt
ggctttttattcgggtggcatgtccacgagaaggcatcacttcacttcattatccccctt
gcaattgttgccctagatagcgtagatgatgccagacactacttcttgctgtcaacaggt
atgatccttctttcctactgactattattgatcactaa--ccagattaataattagtttg
tactcttactaaactgttgtgtg-------------------------------------
-----
>PAFTOL009203
tggttctcgctcatttccactaccatcaaactcctcctcatcccatcttaccacagcacc
gatttcgaagtccatcgcaattggctcgccacaacccacactctccctctttctcagtgg
tactccgacaccaccagtgaatggacccttgattacccccccttcttcgcctactttgaa
ctccttctctcttttttcgcatcttacatcgaccccaccatcgttaatcttcatcaaggc
ctcaattacaaggcg------aattccgtgatttacttccagaggatcactgttatggtg
tctgattttgttttgcattttgccak----------------------------------
--gagattgatctgggttttggttatttggtcgcctgcactgtttattgttgatcatatg
catttccagtacaatgggtttttgctggggttgttgttgctctctatttgggccttgttg
gaggagagagatttgttgggtgggttcttttttgcggttttgctatgtttcaagcattta
tttgcagtcgctgcgccggtttatttcgtgtatttgttgcggcattattgcagaggagga
ttgtccaagggtttgagcaggcttttgttgatggggctgctcgtaatctctgtttttgtg
gcggcttttggaccgtttgtgtatcatggtcagatgcttcaagtcatccatcgaatgttt
ccttttggcaggggtctgtgccatgcatattgggctccgaacttttgggttttctacatc
atggtagataaactactggctttcctgctcagaagagtgggcttcaacattcaaagacca
gcagcttccttcactggtgggctggtgggcgactcatctccctttgctgtattgcctcag
atcacccctttgttaacctttatggtggtcttgcttgcactatctccttgtcttctcaaa
gcttggaggaacccccagcctaagaagatccctagatggatagcttatgcttacatgtgt
ggctttttattcgggtggcatgtccacgagaaggcatcacttcacttcattatccccctt
gcagttgttgccctagatagcgtagatgatgccagacattacttcttgctgtcaacaggt
atgatccttcttttctactgactattattgatcactaa--ccagattaataattagtttg
tactgttactaaactgttgtgtg-------------------------------------
-----
>PAFTOL009205
tggttctccctcatttccaccacaatcaaactcctcctcatcccatcttaccacagcacc
gatttcgaagtccatcgcaattggcttgcgacaacccactctctccctmtttcmcaatgg
tactccgacaccacaagtgaatggaccctcgattacccccctttcttcgcctacttcgaa
ctctttctctcttttttcgcatcttacatcgaccccaccatcgttaatctccatttaggc
ctcaattacaaggtg------aattccgtgatttacttccagaggatcactgttatggtg
tctgatttggttttgcattttgccat----------------------------------
--gagattgatctgggttttggtcatttggtcgcctgcactgtttattgttgatcatatg
catttccagtataatgggtttttgctggggtggttgttgctctctatttgggccttgatg
gaggagagagatttgttgggtgggttctgttttgcggttttgctatgtttcaagcattta
tttgcagtcgctgcgccggtttatttcgtgtatttgttgcggcattattgcacaggagga
ttgtccaagggtttgagcaggcttttggtgatggggttgctcgtaatctctgtttttgtg
gcggcttttgggccgttcgtgtatcatggkcagatgcttcaagtcatccatcgaatgttt
ccttttggcaggggtctatgccatgcatattgggctccaaacttctgggttttctacatc
atggtagataaactactggcattcctgctcagaagactgggcttcaacattcaaagacca
gcagcttccttcactggtgggctggtgggcgactcatcaccctttgctgtattgcctcag
atcacccctttgttaacctttatgatggtcttgcttgcactctctccttgtcttctcaaa
gcttggaggaacccccagcctaagaagatccctagatggatagcttatgcttacatgtgt
ggctttttattcgggtggcatgtccacgagaaggcatcacttcacttcattatccccctt
gccattgttgccctagatagtgtagatgatgccagacattacttcttgctgtcaaca---
------------------------------------------------------------
------------------------------------------------------------
-----
>PAFTOL009207
tggttttccttcatttccaccacaatcaaactgctcctcatcccatcttaccacagcacc
gacttcgaggtccatcgcaattggctcgcgacaacccactctctccctctctctcaatgg
tattccgacaccaccagtgagtggaccctcgattacccccctttcttcgcctacttcgag
ctcttcctctcctttttcgcctcttacatcgaccccaccatcgttagtcttcatcaaggc
ctcaattacaaggcc------aattccgtgatttacttccagagaatcactgttatggtt
tctgatttggttttgcattttgccatttatgggattaccaagaaattggatccaactaga
aggagattgatctgggttttggttatttggtcscctgcactgtttattgttgatcatatg
cattttcagtataatgggtttttgttggggttgctcatgctctcaatttcggcgttgatg
gaggggagagatttgttgggtgggttcttttttgcagttttgctatgtttcaagcacttg
tttgcagttgctgcgccggtttatttcgtgtatttgttgcggcattattgcagaggagga
ttgtcgacgggtttgagcagacttttggtgatggggttgctcgtaatctctgtatttgtg
gcggcttttgggccttttgtgtatcatggtcagatgcttcaagtcatccatcgaatgttt
ccttttggcaggggtctatgccatgcttattgggctccaaacttttgggtattctacatc
atgttagataagctactggctttcctgctcagaagactkggcttcaacattcaaagacca
accgcttccttcaccggtgggctagtgggcractcatcaccctttgctatattgcctcag
atcactcctttgttaacctttatgatggtcttgcttgcactatctccttgtcttcttaaa
gcttggaggagtccccaacctaggaagattgccagatggatagcttatgcttacacgtgt
ggctttttatttgggtggcatgtccatgagaaggcatcmctccacttcataatccctctt
gcaattgttgccctagatagcrtagatgatgccagacattacttcttgctgtca------
------------------------------------------------------------
------------------------------------------------------------
-----
>PAFTOL009209
------------------------------------------------------------
------------------------------------------------------------
------------------------------------------------------------
------------------------------------------------cttcatcaaggc
ctcaattacaaggct------aattccgtgatttacttccagaggatcactgttatggtc
tctgatttggttttgcattttgccat----------------------------------
--gagattgatctgggttttggtcatttggtcgcctgcactgtttattgttgatcatatg
catttccagtataatgggtttttgctggggctgttgttgctctctatttgggccttgttg
gaggagagagatttgttgggtgggttcttttttgcggttttgctatgtttcaagcattta
tttgcagtcgctgcgccggtttatttcgtgtatttgttgcggcattattgcagaggagga
ttgtccaagggtttgagcaggcttttggtgatggggttgctcgtaatctctgttttcgtg
gctgcttttggaccgttcgtgtatcatggtcagatgcttcaagtcatccatcgaatgttt
ccttttggcaggggtctatgccatgcatattgggctccaaacttttgggttttctacatc
atggtagataaactactggctttcctgctcagaagactgggcttcaacattcaaggacca
gcagcttccttcactggtgggctagtgggcgactcatcaccgtttgctgtattgcctcgg
atcacccctttgttcacctttatgatggtcttgcttgcactatctccttgtcttctcaaa
gcttggaggaacccccagcctaagaagatcactagatggatagcttatgcttacatgtgt
ggctttttatttgggtggcatgtccacgagaaggcttcacttcacttcattatccccctt
gcagttgttgccctagatagcgtagatgatgccagacattacttcttgctgtcaaca---
------------------------------------------------------------
------------------------------------------------------------
-----
>PAFTOL009215
tggttctccctcatttccactaccatcaaactcctcctcatcccatcttaccacagcacc
gatttcgaagtccatcgcaattggctcgccacaacccacactcttcctctttctcaatgg
tactccgacaccaccagtgaatggacccttgattacccccctttcttcgcctactttgaa
ctctttctctcttttttcgcatcttacatcgaccccaccatcgttaatcttcatcaaggc
ctcaattacaaggcg------aattccgtgatttacttccagaggatcactgttatggtg
tctgattttgtcttgcattttgccat----------------------------------
--gagattgatctgggttttggttatttggtcgcctgcactgtttattgttgatcatttg
catttccagtataatgggtttttgctggggttgttgttgctctctatttgggccttgttg
gaggagagagatttgttgggtgggttcttttttgcggttctgctatgtttcaagcattta
tttgcagtcgctgcgccggtttatttcgtgtatttgttgcggcattattgcagaggagga
ttctccaagggtttgagcaggcttttgttgatggggttgctcgtaatctctgtttttgtg
gcggcttttggaccgtttgtgtatcatggtcagatgcttcaagtcatccatcgaatgttt
ccttttggcaggggtctgtgccatgcatattgggctccgaacttttgggttttctacatc
atggtagataaactactggctttcctgctcagaagggtgggcttcaacattcaaagacca
gcagcttccttcactggtgggctggtgggagactcatcaccttttgctgtattgcctcag
atcacccctttgttaacctttatgatggtcctgcttgcactatctccttgtcttctcaaa
gcttggaggaacccccagcctaagaagatccctagatggatagcttatgcttacatgtgt
ggctttttattcgggtggcatgtccacgagaaggcatcacttcacttcattatccccctt
gcaattgttgccctagatagcgtagatgatgccagacattacttcttgctgtcaaca---
------------------------------------------------------------
------------------------------------------------------------
-----
>PAFTOL009217
------------------------------------------------------------
------------------------------------------------------------
------------------------------------------------------------
------------------------------------------------------------
------------------------------------------------------------
------------------------------------------------------------
------------------------------------------------------------
------------------------------------------------------------
------------------------------------------------------------
------------------------------------------------------------
------------------------------------------------------------
------------------------------cagatgcttcaagtcatccatcgaatgttt
ccttttggcaggggtctgtgccatgcatattgggctccgaacttttgggttttctacatc
atgatagataaaatactggctttcctgctcagaagactgggcttcaacattcaaagacca
gcagcttccttcactggtgggctggtgggcgactcatcaccctttgctgtattgcctcag
atcacccctttgttaacctttatgatggtcttgcttgcactatctccttgtcttctcaaa
gcttggaggaacccccagcctaagaagatccctagatggatagcttatgcttacatgtgt
ggctttttattcgggtggcatgtccacgagaaggcatcacttcacttcattatccccctt
gcaattgttgccctagatagcgtagatgatgccagacattacttcttgctgtcaaca---
------------------------------------------------------------
------------------------------------------------------------
-----
>PAFTOL009219
tggttctccctcatttccactaccatcaaactcctcctcatcccatcttaccacagcacc
gatttcgaagtccatcgcaattggctcgccacaacccacactctccctctttctcaatgg
tactccgacaccaccagtgaatggaccctygattacccccctttcttcgcctactttgaa
ctctttctctcttttttcgcatcttacatmgaccccaccrtcgttaatcttcatcaaggc
ctcaattacaaggcg------aattccgtgatttacttccagaggatcactgttatggtg
tctgattttgtcttgcattttgccat----------------------------------
--gagattgatctggrttttggttrtttggtcscctgsrytgttkattgttgatcatwtg
cattttcagtayaatgggtttttgctggggttgttgttgctctctatttgggccttgttg
gaggagagagatttgttgggtgggttcttttttgcggttttgctatgtttcaagcattta
tttgcagtcgctgcgccggtttatttygtgtatttgttgcggcattattgcagaggagga
ttgtccaagggtttgagcaggcttttgttgatggggttgctcgtaatctctgtttttgtg
gcggctttttcttcagctgttattactttgcagatgcttcaagtcatccatcgaatgttt
ccttttggcaggggtctgtgccatgcataytgggctccgaacttttgggttttctacatc
atggtagataaactactggctttcctgctcagaagactgggcttcaacattcaaagacca
gcagcttccttcactggtgggctggtgggcgactcatcaccctttgctgtattgcctcag
atcacccctttgttaacctttatgatggtcttgcttgcactatctccttgtcttctcaaa
gcttggaggaacccccagcctaagaagatccctagatggatagcttatgcttacatgtgt
ggctttttattcgggtggcatgtccacgagaaggcatcacttcacttcattatccccctt
gcaattgttgccctagatagcgtagatgatgccagacattacttcttgctgtca------
------------------------------------------------------------
------------------------------------------------------------
-----
>PAFTOL009221
tggttctccctcatttccaccaccatcaaactcctcctcatcccatcttaccacagcacc
gatttcgaagtccatcgcaattggctcgccacaacccacactctccctctttctcaatgg
tactccgacaccaccagtgaatggaccctcgattacccccctttcttcgcctacttcgaa
ctctttctctctttgttcgcatcttacgtcgaccccaccatcgttagtcttcatctaggc
ctcaattacaaggcgaattcaaattccgtgagttacttccagaggatcactgttatggtg
tctgatttggttttgcattttgccat----------------------------------
--gaaattgatctgggttttggttatttggtcgcctgcactgtttattgttgatcatatg
catttccagtataatgggtttttgctggggttgttgttgctctctctttgggccttgatg
gaggagagagatttgttgggtgggttcttttttgcggttttgctatgtttcaagcattta
tttgcagtcgctgcgccggtttatttcgtgtatttgttgcggcattattgcagaggagga
ttgtccaagggtttgagcaggcttttgktgatggsgttgctcgtaatctctgtttttgtg
gcggcttttggrccgttygtgtatcrtggtcagatgcttcaagtcatccatcgaatgttt
ccttttggcaggggtctatgccatgcatattgggctccaaacttttgggttttctacatc
atggtagataaactactggctttcctgctcagaagactgggcttcaacattcaaagacca
gcagcttccttcactggtgggctggtgggcgactcatcaccctttgctgtattgcctcag
rtcacccctttgttaaccattatgttggtcttgcttgcactctctccttgtcttctcaaa
gcttggaggaacccccagcctaagaagatccctagatggatagcttatgcttacatgtgt
ggctttttattygggtggcatgtccacgagaaagcatcacttcacttcattatcccyctt
gcaattgttgccctagatagcgtagatgatgccagacattacttcttgctgtcaaca---
------------------------------------------------------------
------------------------------------------------------------
-----
>PAFTOL009223
tggttctccctcatttccactaccatcaaactcctcctcatcccatcttaccacagcacc
gatttcgaagtccatcgcaattggctcgccacaacccacactctccctctttctcaatgg
tactccgacaccaccagtgaatggacccttgattacccccctttcttcgcctactttgaa
ctctttctctcttttttcgcatcttacatcgatcccaccatcgttaatcttcatcaaggc
ctcaattacaaggcg------aattccgtgatttacttccagaggatcactgttatggtg
tctgattttgtcttgcattttgccat----------------------------------
--gagattgatctgggttttggttatttggtcgcctgcactgtttattgttgatcatatg
catttccagtataatgggtttttgctggggttgttgttgctctctatttgggccttgttg
gaggagagagatttgttgggtgggttcttttttgcggttttgctatgtttcaagcattta
tttgcagtcgctgcgccggtttatttcgtgtatttgttgcggcattattgcagaggagga
ttgtccaagggkttgagcaggcttttgttgatggggctgctcgtaatmtctgtttttgtg
gcggcttttggaccgtttgtgtatcgtggtcagatgcttcaagtcatccatcgaatgttt
ccttttggcaggggtctgtgccatgcatattgggctccgaacttttgggttttctacatc
atggtagataaactactggctttcctrctcagaagactgggcttcaacattcaaagacca
gcagcttccttcactggtgggctggtgggcaactcatcaccctttgctgtattgcctcag
atcacccctttgttaacctttatgatggtcttgcttgcactatctccttgtcttctcaaa
gtttggaggaacccccagcctaagaagatccctagatggatagcttatgcttacatgtgt
ggctttttattcgggtggcatgtccacgagaaggcatcacttcacttcattatccccctt
gcagttgttgccctagatagcgtagatgatgccagacattacttcttgctgtcaacaggt
aygatccttctttcctackgactattattgatcactaa--ccagattaataattagtttg
tcctcktactaaactgttgtgtrt-------------------cttcctttttt------
-----
>PAFTOL009225
tggttctccctcatttccactaccatcaaactcctcctcatcccatcttaccacagcacc
gatttcgaagtccatcgcaattggctcgccacaacccacactctccctctttctcaatgg
tactccgacacyaccagtgaatggacccttgattacccccctttcttcgcctactttgaa
ctctttctctcttttttcgcatcttacatcgaccccaccatcgttaatcttcatcaaggc
ctcaattacaaggcg------aattccgtgatttacttccagaggatcactgttatggtg
tctgattttgtyttgcattttgccat----------------------------------
--gagattgatctgggttttggttatttggtcgcctgcactgtttattgttgatcakatg
cayttccagtataatgggcttttrctggggttgttgttgctctctatttgggccttgttg
gaggrgagagatttgttgggtgggttcttttttgcggktttgctatgtttcaagcattta
tttgcagtcgctgcgccggtttatttcgtgtatttgttgcggcattattgcagaggagga
ttgtccaagggtttgagcaggcttttgttgatggsgttgctcgtaatctctgtttttgtg
gcggcttttggaccgtttgtgtatcgtggkcagatgcttcaagtcatccatcgaatgttt
ccttttggcaggggtctgtgccatgcatattgggctccgaacttttgggttttctacatc
atggtagataaactactggctttcctgcycagaagactgggcttcaacattcaaagacca
gcagcttccttcactggtgggctggtgggcaactcatcaccctttgctgtattgcctcag
atcacccctttgttaacctttatgatggtcttgcttgcactatctccttgtcttctcraa
gtttggaggaacccccagcctaagaagatccctagatggatagcttatgcttacatgtgt
ggctttttattcgggtggcatgtccacgagaaggcatcacttcacttcattatccccctt
gcagttgttgccctagatagcgtagatgatgccagacattacttcttgctgtcaacaggt
atgatccttctttcctactgactattattgatcactaa--ccagattaataattagtttg
tcctcttactaaactgttgtgtgt-------------------cttcctttttt------
-----
>PAFTOL009227
tggttcttcctcatttccactaccatcaaactcctcctcatcccatcttaccacagcacc
gatttcgaagtccatcgcaattggcttgccacaacccacactctccctctttctcaatgg
tactccgacaccacaagtgaatggaccctcgattaccccccgttcttcgcctacttcgaa
ctctatctctcttttctcgcatcttacatcgaccccaccattgttaatcttcatcaaggc
cttaattacaaggcg------aattccgtgatttacttccagaggatcactgttatggtg
tctgattttgttttgcattttgccat----------------------------------
--gagattgatctgggttttggttatttggtcgcctgcactgtttatcgttgatcatatg
catttccagtataatgggtttttgctggggttgttgttgctctctatttgggccttgttg
gaggagagagatttgttgggtgggttcttttttgcggttttgctatgtttcaagcattta
tttgcagtcgctgcgccggtttatttcgtgtatttgttgcggcattattgcagagga---
------------------aggctattgttgatgggggtgcccgtaatctctgtttttgtg
gcggcttttggaccgtttgtgtatcatggtcagatgcttcaagtcatccatcgactgttt
ccttttggcaggggtctgtgccatgcatattgggctccgaacttttgggttttctacatc
atggtagataaactactggctttcctgctcagaagagtgggcttcaacattcgaagacca
gcagcttccttcactggtgggctggtgggcgactcatcaccctttgctgtattgcctcag
rtcacccctttgttaacctttatgatggtcttgcttgccctatctccttgtcttctcaaa
gcttggaggaacccccagcccaagaagatccctcgatggatagcttatgcttacatgtgt
ggctttttattcgggtggcatgtccacgagaaggcatcacttcacttcattatccccctt
gcaattgttgccctagatagcgtagatgatgccagacattacttcttgctgtca------
------------------------------------------------------------
------------------------------------------------------------
-----
>PAFTOL009229
tggttctccctcatttccaccgccatcaaactcctcctcatcccatcttaccacagcact
gatttcgaagtccatcgcaattggctcgccacaacccayactctccctctttctcaatgg
tactccgacaccaccagtgaatggaccctcgattacccccctttcttcgcctacttcgaa
ctctttctctcttttttcgcatcttatatcgaccccaccattgttaatctccatktaggc
ctcaattacaaggct------aattccgtgatttacttccagaggatcactgttatggtg
tctgatttggttttgcattttgccatttatgggattaccaagaaattggatccaactaga
aggagattgatctgggttttggttatttggtcgcctgcactgtttattgttgatcatatg
catttccagtataatgggtttttgctggggttgttgttgctctcgatttgggccttgatg
gaggagagggatttgttgggtggattctkttttgcggttttgctatgttttaagcattta
tttgcagtcgctgcgccggtttatttcgtgtatttgttgcggcattattgcagaggagga
ttgtccaagggtttgagcaggctcttggtgatggggttgctagtaacctctgtttttgtg
gcggcttttggaccgtttgtgtatcatggtcagatgcttcaagtcatccatcgaatgttt
ccttttggcaggggtctatgccatgcatattgggctccgaacttttgggttttctacatc
atggtagataaaatactggctttcctgctcagaagactgkgcttaaacattcaaagacca
gcagcttccttcactggtgggctagttggcgactcatcaccctttgctgtattgcctcag
atcacccctttgttaacctttatgatggtcttgcttgcactatctccttgtcttctgaaa
gcctggaggaacccccwgcctaagaggatccctagatggatagcttatgcttacatgtgt
ggctttttattcgggtggcatgtccacgagaaggcatcacttcacttcattatcccgctt
gcaattgttgccctagatagcgtagatgatgccagacattacttcttgctgtcaaca---
------------------------------------------------------------
------------------------------------------------------------
-----
>PAFTOL009231
tggttctccctcatttccaccgccatcaaactcctcctcatcccatcttaccacagcact
gatttcgaagtccatcgcaattggctcgccacaacccacactctccctctttctcaatgg
tactccgacaccaccagtgaatggaccctcgattacccccctttcttcgcctacttcgaa
ctctttctctcttttttcgcatcttatatcgaccccaccattgttaatctccatttaggc
ctcaattacaaggct------aattccgtgatttacttccagaggatcactgttatggtg
tctgatttggttttgcattttgccatttatgggattaccaagaaattggatccaactaga
aggagattgatctgggttttggttatttggtcgcctgcactgtttattgttgatcatatg
catttccagtataatgggtttttgctggggttgttgttgctctcgatttcggccttgatg
gaggagagggatttgttgggtggattcttttttgcggttttgctatgttttaagcattta
tttgcagtcgctgcgccggtttatttcgtgtatttgttgcggcattattgcagaggagga
ttgtccaagggtttgagcaggctcttggtgatggggttgctagtaacctctgtttttgtg
gcgtcctgtagttttaatctacattatgactatatgcttcaagtcatccatcgaatgttt
ccttttggcaggggtctatgccatgcatattgggctccgaacttttgggttttctacatc
atggtagataaaatactggctttcctgctcagaagactgggcttaaacattcaaagacca
gcagcttccttcactggtgggctagttggcaactcatcaccctttgctgtattgcctcag
gta---------------------------------------------------------
------------------------------------------------------------
------------------------------------------------------------
------------------------------------------------------------
------------------------------------------------------------
------------------------------------------------------------
-----
>PAFTOL009233
tggttctccctcatttccaccaccgtcaaactcctcctcatcccatcctaccacagcacc
gatttcgaagtccatcgcaattggctcgccacaacccacactctccctctttctsaatgg
tactccgacaccacyagtgaatggactctcgaytaccccccyttcttcgcytacttcgaa
ctctttctctcttttttcgcatcttacatcgaccccaccattgttaatctccatctaggc
ctcaattacaaggcg------aattccgtgatttacttccagaggatcactgttatggtg
tctgatttggttttgcatcttgccat----------------------------------
--gagattgatctgggttttggttatttggtcgcctgcactgtttattgttgatcatatg
catttccagtataatgggtttttgctgggkttgttgctcctctctatttgggccttgatg
gargagagagatttggtgggtggcttcttctttgcggttttgctatgtttcaagcattta
tttgcagtcgctgcgccggtttatttcgtgtatttgttgcggcattattgcacaggagga
ttgtccaagggtttgagtaggcttttggtgatggggctgctcgtaatctctgtttttgtg
gcggcttttggccctttcgtgtataatggccwgatgcttcaagtcatccatcgaatgttt
ccttttggcaggggtctatgccatgcatattgggctccaaacttttgggttttctacatc
atggtagataaactactggctttcctgctcagaagactgggcttcaacattcaaagacca
gcagcttccttcactggtgggytggtgggcgactcatcaccctttgctgtattgcctcag
rtcacccctttgttaacctttgtgatggtcttgcttgcactatctccttgtcttctcaaa
gcttggmggaacccccagccaaagaagatccctagatggatagcttatgctcacatgtgt
ggctttttattcgggtggcatgtccacgagaaggcatcacttcacttcattatacctctt
gcaattgttgccctagatagygtagatgatgccagacattacttcttgctgtcaaca---
------------------------------------------------------------
------------------------------------------------------------
-----
>PAFTOL009235
tggttttccttcatttccaccacaatcaaactgctcctcatcccatcttaccacagcacc
gacttcgaggtccatcgcaattggctcgcaacaacccactctctccctctctctcaatgg
tattccgacaccaccagtgagtggaccctcgattacccccctttcttcgcctacttcgag
ctcttcctctcttttttcgcctcctacatcgaccccaccatcgttagtcttcatcaaggc
ctcaattacaaggcc------aattccgtgatttacttccagagaatcactgttatrgtt
tctgatttggttttacattttgccak----------------------------------
--gagattgatctgggttttggttatttggtcgcctgcactgtttattgttgatcatatg
cattttcagtataatgggtttttgttggggttgctgatgctatcaatttcggcgttgatg
gaggggagagatttgttgggtgggttcttttttgcagttttgctttgtttcaagcacttg
tttgcagttgctgcgccggtttatttcgtgtatttgttgcgccattattgcagaggagga
ttgtcgacgggtttgaagagacttttggtgatggggttgctcgtaatctctgtatttgtg
gcggcttttgggccttttgtgtatcatggtcagatgcttcaagtcatccatcgaatgttt
ccttttggcaggggtctatgccatgcttattgggctccaaacttttgggtattctacatt
atgttagataagctactggctttcctgcttagaagactgggcttcaacattcaaagacca
accgcttccttcaccggtgggctagtgggcgactcatcaccctttgctatattgcctcag
atcactcctttgttaacctttatgatggtcttgcttgcactatctccttgtcttcttaaa
gcttggaggagttcccaacctaggaagattgccagatggatagcttatgcttacacgtgt
ggctttttatttggttggcatgtccatgagaaggcatcactccacttcataatmcctctt
gcaattgttgccctagatagcatagatgatgccagacattacttcttgctatca------
------------------------------------------------------------
------------------------------------------------------------
-----
>PAFTOL009237
------------------------------------------------------------
------------------------------------------------------------
------------------------------------------------------------
------------------------------------------------------------
---aattacaaggcc------aattccgtgatttacttccagagaatcactgttatggtt
tgtgatttggttttacattttgccat----------------------------------
--gagattgatctgggttttggttatttggtcgcctgcrctgtttattgttgatcatatg
cattttcagtataatgggtttttgttggggttgctgatgctctcratttcggcgttgatg
gaggggagagatttgttgggtgggttcttttttgcagttttgctttgtttcaagcacttg
tttgcagttgctgcgccggtttatttcgtgtatttgttgcgccattattgcagaggagga
ttgtcgacgggtttgaagagacttttggtgatggggttgctcgtaatctctgtatttgtg
gcggcttttgggccttttgtgtatcatggtcagatgcttcaagtcatccatcgaatgttt
ccttttggcaggggtctatgccatgcttattgggctccaaacttttgggtattctatatc
ttgttagataagctactggctttcctgcttagaagactgggcttcaacattcaaagacca
accgcttccttcaccggtgggctagtgggcgattcatcaccctttgctatattgcctcag
atcactcctttgttaacctttatgatggtcttgcttgcactatctccttgtcttcttaaa
gcttggaggagttcccaacctaagaagattgccagatggatagcttatgcttacacgtgt
ggctttttatttggttggcatgtccatgagaaggcatcactccacttcataatccctctt
gcaattgttgccstagatagcatagatgatgccagacattacttcttgctgtca------
------------------------------------------------------------
------------------------------------------------------------
-----
>PAFTOL009239
tggttctccctcatttccaccaccatcaaactcctcctcatcccatcttaccacagcacc
gatttcgaagtccatcgcaattggctcgccacaacccacactcttcctctytctcaatgg
tactccgacaccaccagtgaatggaccctcgattacccccctttcttcgcctacttcgaa
ctctttctctctttgttcgcatcttatatcgaccccaccatcgttaatcttcatcaaakc
ctcaattacaaggct------gattccktgatttacttccagaggatcactgttatggtg
tctgatttggttttgcatttcgccat----------------------------------
--gaaattgatctgggttttggttatttggtcgcctgcactgtttattgttgatcatatg
catttccagtataatgggtttttgctggggttgttgttgctctctatttgggccttgatg
gaggagagagatttgttgggtgggttcttctttgcggttttgctatgtttcaagcattta
tttgcagtcgctgcgccggtttatttcgtgtatttgttgcggcattattgcagagga---
------------------------------------------------------------
------------------------------cagatgcttcaagtcatccatcgaatgttt
ccttttggcaggggtctatgccatgcatattgggctccaaacttttgggttttctacatc
atgttagataaactactggctttccttctcagaagactgggcttcaacattcaaagaccg
gcagcttccttcactggtggactggttggcgactcatcaccttttgccgtattgcctcag
atcacccccttgttaacctttatgatggtcttgcttgcactatctccttgtcttctcaaa
gcttggaggaacccccagcctaagaagatccctagatggatagcttatgcttacatgtgt
ggctttttattcgggtggcatgtccacgagaaggcatcacttcacttcattgtccccctt
gcaattgttgccctagatagcgtagatgatgccagacattacttcttgctgtcaaca---
------------------------------------------------------------
------------------------------------------------------------
-----
>PAFTOL009241
tggttctccctcatttccactaccatcaaactcctcctcatcccatcttaccacagcacc
gatttcgaagtccatcgcaattggctcgccacaacccacactctccctctttctcaatgg
tactccgacaccaccagtgaatggacccttgattacccccctttcttcgcctactttgaa
ctctttctctcttttttcgcatcttacatcgatcccaccatcgttaatcttcatcaaggc
ctcaattacaaggcg------aattccgtgatttacttccagaggatcactgttatggtg
tctgattttgtcttgcattttgccat----------------------------------
--gagattgatctgggttttggttatttggtcgcctgcactgtttattgttgatcatatg
catttccagtataatgggtttttgctggggttgttgttgctctctatttgggccttgttg
gaggagagagatttgttgggtgggttcttttttgcggttttgctatgtttcaagcattta
tttgcagtcgctgcgccggtttatttcgtgtatttgttgcggcattattgcagagga---
------------------aggcttttgttratggggctgctcgtaatctctgtttttgtg
gcggcatttggaccgtttgtgtatcgtggtcagatgcttcaagtcatccatcgaatgttt
ccttttggcaggggtctgtgccatgcatattgggctccgaacttttgggttttctacatc
atggtagataaactactggctttcctgctcagaagactgggcttcaacattcaaagacca
gcagcttccttcactggtgggctggtgggcaactcatcaccctttgctgtattgcctcag
atcacccctttgttaacctttatgatggtcttgcttgcactatctccttgtcttctcaaa
gtttggaggaacccccagcctaagaagatccctagatggatagcttatgcttacatgtgt
ggctttttattcgggtggcatgtccacgagaaggcatcacttcacttcattatccccctt
gcagttgttgccctagatagcgtagatgatgccagacattacttcttgctgtca------
------------------------------------------------------------
------------------------------------------------------------
-----
>PAFTOL009243
tggttctccctcatttccaccaccatcaaactcctcctcatcccatcttaccacagcacc
gatttcgaagtccatcgcaattggctcgccacaacccactctctccctctttctcaatgg
tactccgacaccaccagtgaatggaccctcgattacccccctttcttcgcctacttcgaa
ctctttctctcttttttcgcatcttacatcgaccccaccatcgttaatctccatttaggc
ctcaattacaaggcg------aattccgtgatttacttccagaggatcactgttatggtg
tctgatttggttttacattttgccat----------------------------------
--gagattgatctgggttttggttatttggtctcctgcactgtttattgttgatcatatg
cacttccagtataatgggtttttgctggggttgttgttgctctctatttgggccttgttg
gaggagagagatttgttgggtgggttcttttttgcggttttgttatgtttcaagcattta
tttgcagtcgctgcgccggtttatttcgtgtatttgttgcggcattattgcagaggagga
ttgtccaagggtttgagcaggcttttggtgatggggctgctcgtaatctctgtttttgtg
gcggcttttggaccgttcgtgtatcat---------------gtcatccatcgaatgttt
ccttttggcaggggtctatgccatgcatattgggctccaaacttttgggttttctacatc
atggttgataaactactggctttcctgctcagaagtctgggcttcaacattcaaagacca
gcagcttccttcactggtgggctggtgggcgactcatcaccctttgctgtattgcctcag
atcaccccattgttaacctttatgatggtcttgcttgcactatctccttgtcttctcaaa
gcttggaggaacccccagcctaagaagatccctcgatggatagcttatgcttacatgtgt
ggctttttattcgggtggcatgtccacgagaaggcatcacttcacttcattatccccctt
gcaattgttgccctggatagcgtagatgatgccagacgttacttcttgctgtca------
------------------------------------------------------------
------------------------------------------------------------
-----
>PAFTOL009245
------------------------------------------------------------
------------------------------------------------------------
------------------------------------------------------------
---------------------------------------atcgttaatcttcatcaaggc
ctcaattacaaggct------aattccgtgatttacttccagaggatcactgttatggtg
tctgatttggttttgcattttgccat----------------------------------
--gagattcatctgggttttggttatttggtcgcctgcactgtttattgttgatcatatg
catttccagtataatgggtttttgctggggttgttgttgctctccatttgggccttgttg
gaggagagagatttgttgggtgggttcttttttgcggttttgctatgtttcaagcattta
tttgcagtcgctgcgccggtttatttcgtgtatttgttgcggcattattgcagaggagga
ttgtccaagggtttgagcaggcttttggtgatagggttgctcgtaatctctgttttcgtg
gctgcttttggaccgttcgtgtatcatttgcagatgcttcaagtcatccatcgaatgttt
ccttttggcaggggtctatgccatgcatattgggctccaaacttttgggttttctacatc
atggtagataaactactggctttcctgctcagaagactgggcttcaacattcaaagacca
gcagcttccttcactggtgggctagtgggcgactcatcaccgtttgctgtattgcctcgg
atcacccctttgttcacctttatgatggtcttgctggcactctctccttgtcttctcaaa
gcttggaggaacccccagcctaagaagatcactagatggatagcttatgcttacatgtgt
ggctttttatttgggtggcatgtccacgagaaggctttgcttcacttcattatccccctt
gcagttgttgccctagatagcatagatgatggcagacattatttcttgctgtcaaca---
------------------------------------------------------------
------------------------------------------------------------
-----
>PAFTOL009249
------------------------------------------------------------
------------------------------------------------------------
------------------------------------------------------------
------------------------------------------------------------
------------------------------------------------------------
------------------------------------------------------------
------------------------------------------------------------
------------------------------------------------------------
------------------------------------------------------------
------------------------------------------------------------
------------------------------------------------------------
------------------------------cagatgcttcaagtcatccatcgaatgttt
ccttttggcaggggtctatgccatgcatattgggctccaaacttttgggttttctacatc
atggtagataaactactggctttcctgctcagaagactgggcttcaacattcaaagacca
gcagcttccttcactggtgggctagtgggcgactcatcaccgtttgctgtattgcctcgg
gta---------------------------------------------------------
------------------------------------------------------------
------------------------------------------------------------
------------------------------------------------------------
------------------------------------------------------------
------------------------------------------------------------
-----
>PAFTOL009251
------------------------------------------------------------
------------------------------------------------------------
------------------------------------------------------------
------------------------------------------------------------
------------------------------------------------------------
------------------------------------------------------------
------------------------------------------------------------
------------------------------------------------------------
------------------------------------------------------------
------------------------------------------------------------
------------------------------------------------------------
------------------------------cagatgcttcaagtcatccatcgaatgttt
ccttttggcaggggtctatgccatgcatattgggctccaaacttttgggttttctacatc
atgatagataaactactggctttcctgctcagaagactgggcttcaacattcaaagacca
gcagcttccttcactggtgggctagtgggcgactcatcaccgtttgctgtattgcctcgg
gta---------------------------------------------------------
------------------------------------------------------------
------------------------------------------------------------
------------------------------------------------------------
------------------------------------------------------------
------------------------------------------------------------
-----
>PAFTOL009253
------------------------------------------------------------
------------------------------------------------------------
------------------------------------------------------------
------ctctcttttttcgcctcctacatcgaccccataatcgttagtcttcatcaaggc
ctcaattacaaggcc------aattccgtgatttacttccagagaatcactgttatggtt
tctgatttggttttacattttgccat----------------------------------
--gagattgatctgggttttggttatttggtctcctgcactgtttattgttgatcatatg
cattttcagtataatgggtttttgttggggttgctgatgctctcaatttcggcgttgatg
gaggggagagatttgttgggtgggttcttttttgcagttttgctatgtttcaagcacttg
tttgcagttgctgcgccggtttatttcgtgtatttgttgcgccattattgcagaggagga
ttgtcgacgggtttgaagagacttttggtgatggggttgctcgtaatctccgtatttgtg
gcggtgatttgattttcagttattactttgcagatgcttcaagtcatccatcgaatgttt
ccttttggcaggggtctatgccatgcttattgggctccaaacttttgggtattctacatc
atgttagataagctgctggctttcctgcttagaagactsggcttcaacattcaaagacca
accgcttccttcacyggtgggctagtgggcgactcatcaccctttgctatattgcctcag
atcactcctttgttaacctttatgatggtcttgcttgcactatctccttgtcttcttaaa
gcttggaggagttcccaacctaggaagattgccagatggatagcttatgcttacacgtgt
ggctttttatttggttggcatgtccatgagaaggcatcactccacttcataatccctctt
gcaattgttgccctagatagcatagatgatgccagacattacttcttgctgtca------
------------------------------------------------------------
------------------------------------------------------------
-----
>PAFTOL009255
tggttctccctcatttccaccacaatcaaactcctcctcatcccatcttaccacagcacc
gatttcgaagtccatcgcaattggctcgccacaacccactctctccctctttctcaatgg
tactccgacaccaccagtgaatggaccctcgattacccccctttcttcgcctacctcgaa
ctctttctctcttttttcgcatcttacgtcgaccccaccattgttaatctccatttaggc
ctcaattacaaggcg------aattccgtgatttacttccagaggatcactgttatggta
tctgatttggttttgcattttgccat----------------------------------
--gagattgatctgggttttggttatttggtcgcctgcactgtttattgttgatcatatg
catttccagtataatgggtttttgctggggttgttgttgctctctatttgggccttgatg
gaggagagagacttgttgggtgggttcttttttgcggttttgctatgtttcaagcattta
tttgcagtcgctgcgccggtttatttcgtgtatttgttgcggcattattgcagaggagga
ttgtccaagggtttgagcaggcttttggtgatggggttgctcgtaatctctgttttcgtg
gcggcttttggaccgtttgtgtatcatggtcagatgcttcaagtcatccatcgaatgttt
ccttttggcaggggtctatgccatgcatactgggctccaaacttttgggttttctacatc
atggttgataaactactggctttcctgctcagaagactgggcttcaacattcaaagacca
gcagcttcattcactggtgggctggtgggggactcatcaccatttgctgtattgcctcag
atcacccctttgttaacctttatgatggtcttgcttgcactatctccttgtcttctcaaa
gcttggaggaacccccagcctaagaagatccctagatggatagcttatgcttacatgtgt
ggctttttattcgggtggcatgtccacgagaaggcatcacttcacttcattatccccctt
gcaattgttgccctagatagtgtagatgatgccagacattacttcttgctgtcaaca---
------------------------------------------------------------
------------------------------------------------------------
-----
>PAFTOL009257
tggttctccctcatttccaccacaatcaaactcctcctcatcccatcttaccacagcacc
gatttcgaagtccatcgcaattggctcgccacaacccactctctccctctttctcaatgg
tactccgacaccaccagtgaatggaccctcgattacccccctttcttcgcctacttcgaa
ctctttctctcttttttcgcatcttacgtcgaccccaccattgttaatctccatttaggc
ctcaattacaaggcg------aattccgtgatttacttccagaggatcactgttatggtg
tctgatttggttttgcattttgccat----------------------------------
--gagattgatctgggttttggttatttggtcgcctgcactgtttattgttgatcatatg
catttccagtataatgggtttttgctggggttgttgttgctctctatttgggccttgatg
gaggagagagacttgttgggtgggttcttttttgcggttttgctatgtttcaagcattta
tttgcagtcgctgcgccggtttatttcgtgtatttgttgcggcattattgcagaggagga
ttgtccaagggtttgagcaggcttttggtgatggggttgctcgtaatctctgttttcgtg
gcggcttttggaccgtttgtgtatcatggtcagatgcttcaagtcatccatcgaatgttt
ccttttggcaggggtctatgccatgcatactgggctccaaacttttgggttttctacatc
atggttgataaactactggctttcctgctcagaagactgggcttcaacattcaaagacca
gcagcttccttcactggtgggctggtgggcgactcatcaccatttgctgtattgcctcag
rtcacccctttgttaacctttatgatggtcttgcttgcactatctccttgtcttctcaaa
gcttggaggaacccccagcctaagaagatccctagatggatagcttatgcttacatgtgt
ggctttttattcgggtggcatgtccacgagaaggcatcacttcacttcattatccccctt
gcaattgttgccctagatagcrtagatgatgccagacattacttcttgctgtcaaca---
------------------------------------------------------------
------------------------------------------------------------
-----
>PAFTOL009259
tggttctccctcatttccaccaccatcaaactcctcctcatcccatcttaccacagcacc
gatttcgaagtccatcgcaattggctcgccacaacccacactcttcctctttctcartgg
tackccgacrccaccagtgaatggaccctcgattacccccctttcttcgcctacttcgaa
ctctttctctctttgttcgcatcttatatcgaccccaccatcgttaatcttcatcaaagc
ctcaattacaaggct------gattccgtgatttacttccagaggatcactgttatggtg
tctgat------------------------------------------------------
------------------------------------------------------------
---------------------------------------------------gccttgatg
gaggagagagatttgttgggtgggttcttctttgcggttttgctatgtttcaagcattta
tttgcagtcgctgcgccggtttatttcgtgtatttgttgcggcattattgcagaggagga
ttgtccaagggtttgagcaggcttttggtgatggggttgctcgtaatctctgtttttgtg
gcggcttttggaccgtttgtgtatcatggtcagatgcttcaagtcatccatcgaatgttt
ccttttggcaggggtctatgccatgcatattgggctccaaacttttgggttttctacatc
atggtagataaactactggctttcctgctcagaagaytgggmttcaacattcaaagacca
gcagcttccttcactggtggactggttggcgactcatcaccctttgctgtattgcctcag
atcacccccttgttaacctttatgatggtcttgcttgcactatctccttgtcttctcaaa
gcttggaggaacccccagcctaagaagatccctagatggatagcwtatgcktacatgtgt
ggctttttattcgggtggcatgtccacgagaaggcatcacttcacttcattatccccctt
gcaattgttgccctagatagcrtagatgatgccagacattacttcttgctgtca------
------------------------------------------------------------
------------------------------------------------------------
-----
>PAFTOL009261
------------------------------------------------------------
------------------------------------------------------------
------------------------------------------------------------
------------------------------------------------------------
------------------------------------------------------------
------------------------------------------------------------
------------------------------------------------------------
------------------------------------------------------------
------------------------------------------------------------
------------------------------------------------------------
------------------------------------------------------------
------------------------------------------------------------
------------------------------------------------------------
------------------------------------------------------------
---------------------------------------------------------cag
atcacgcctttgttgacctttatgatggtcttgcttgcactatctccttgtcttctcaaa
gcctggaggaacccccagcctaagaagatccctagatggatagcttatgcttacatgtgt
ggctttttattcgggtggcatgtccacgagaaggcatcacttcacttcattatcccactt
gcaattgttgccttagatagcttagatgatgccagacattacttcttgctgtca------
------------------------------------------------------------
------------------------------------------------------------
-----
>PAFTOL009263
------------------------------------------------------------
------------------------------------------------------------
------------------------------------------------------------
------------------------------------------------------------
------------------------------------------------------------
------------------------------------------------------------
------------------------------------------------------------
------------------------------------------------------------
------------------------------------------------------------
------------------------------------------------------------
------------------------------------------------------------
------------------------------cagatgcttcaagtcatccatcgaatgttt
ccttttggcaggggtctttgccatgcatattgggctccaaacttttgggttttctacatc
atggtagataaactactggctttcctgctcagaagactgggcttcaacattcaaagacca
gcagcttccttcactggtgggctagtgggcgactcatcaccatttgctgtattgcctcgg
atcacccctttgttcacctttatgatggtcttgcttgcactatctccttgtcttctcaaa
gcttggagaaacccccagcctaagaagatcactagatggatagcttatgcttacatgtgt
ggctttttatttgggtggcatgtccacgagaaggctttgcttcacttcattatccctctt
gcagttgttgccctagatagcgtagatgatggcagacattatttcttgatgtcaaca---
------------------------------------------------------------
------------------------------------------------------------
-----
>PAFTOL009265
------------------------------------------------------------
------------------------------------------------------------
------------------------------------------------------------
------------------------------------------------------------
------------------------------------------------------------
------------------------------------------------------------
------------------------------------------------------------
------------------------------------------------------------
------------------------------------------------------------
------------------------------------------------------------
------------------------------------------------------------
------------------------------cagatgcttcaagtcatccatcgaatgttt
ccttttggcaggggtctatgccatgcatattgggctccaaacttttgggttttctacatc
atggtagataaactactggctttcctgctcagaagactgggcttcaacattcaaagacca
gcagcttccttcactggtgggctagtgggcgactcatcaccrtttgctgtattgcctcgg
gta---------------------------------------------------------
------------------------------------------------------------
------------------------------------------------------------
------------------------------------------------------------
------------------------------------------------------------
------------------------------------------------------------
-----
>PAFTOL009267
tggttttcctycatttccaccacaatcaaactgctcctcatcccatcttaccacagcacc
gacttcgaggtccatcgcaattggctcgcaacaacccactctctyccyctckctcaatgg
tattccgacaccaccagtgagtggaccctcgattacccscctttcttcgcctacttcgag
ctcttcctctcctttttcgcctcttacatcgaccccaccatcgttagtctycatcaaggc
ctcaattacaaggcc------aattccgtgatttacttccagagaatcactgttatggtt
tctgatttggttttgcatcttgccat----------------------------------
--gagattgatctgggttttggttatttggtcgcctgcactgtttattgttgatcatatg
cattttcagtataatggctttttgttggggttgctgatgctctcaatttcggcgytgatg
gaggggagagatttgttgggtgggttcttttttgcagttttgctrtgtttcaagcacttg
tttgcagttgctgcgccggtttatttcgtgtatttgttgcggcattattgcagaggagga
ttgtcgaagggtytgagcagacttttggtgatggggttgctcgtaatctctgtacttgtg
gcggcttttgggccttttgygtatcatggtcagatgcttcaagtcatccatcgaatgttt
ccttttggcaggggtctatgccatgcttattgggctccaaactyttgggtattctacrtc
atgttagataagctactggctttcctgctcagaagactgggcttcaacattcaaagacca
accgcttccttcacyggtgggctagtgggcgactcatcaccctttgctatattgcctcag
atcactcctttgttaacctttatgatggtcttgcttgcactatctccttgtcttcttaaa
gcttggaggagtccccaacctaggaagattgccagatggatagcttatgcttacacgtgt
ggctttttatttgggtggcatgtccatgagaaggcatcactycayttcataatcyctctt
gcaattgttgccctrgatagcatagatgatgccagacattacttcttgctatca------
------------------------------------------------------------
------------------------------------------------------------
-----
>PAFTOL009269
tggttttccttcatttccaccacaatcaaactgctcctcatcccatcttaccacagcacc
gacttcgaggttcatcgcaattggctcgcgacaacccactctctccctctctctcaatgg
tattccgacaacaccagtgagtggaccctcgattacccccctttcttcgcctacttcgag
ctcttcctctcctttttcgcctcttacatcgaccccaccatcgttagtcttcgtcaaggc
ctcaattacaaggcc------aattccgtgatttacttccagagaatcactgttatggtt
tctgatttggttttgcattttgccat----------------------------------
--gagattgatctgggttttggttatttggtcgcctgcactgtttattgttgatcatatg
cattttcagtataatgggtttttgttggggttgctgatactctcaatttcggcgttgatg
gaggggagagatttgttggctgggttcttttttgcagttttgctatgtttcaagcacttg
tttgcagttgctgcgccggtttatttcgtgtatttgttgcggcattattgcagaggagga
ttgtcgacgggtttgagcagacttttggtgatggggttgctcgtactctctgtatttgtg
gcggcttttgggccttttgtgtatcatggtcagatgcttcaagtcatccatcgaatgttt
ccttttggcaggggtctatgccatgcttattgggctccaaacttttgggtattctacatc
atgttagataagctactggctttcctgctcagaagactgggcttcaacattcaaagacca
accgcttccttcaccggtgggctagtgggcgactcatcacccttggccatattgcctcag
rtcactcccttgttaacctttatgatggtcttgcttgcactatctccttgtcttcttaaa
gcttggaggagtccccaacctaggaagattgccagatggatagcttatgcttacacgtgt
ggctttttatttgggtggcatgtccatgagaaggcatcactccacttcataatccctctt
gcaattgttgccctagatagcatagatgatgccagacattacttcttgctgtcg------
------------------------------------------------------------
------------------------------------------------------------
-----
>PAFTOL009271
tggttctccctcatctccaccacgatcaaactcctcctcatcccatcttaccacagcact
gatttcgaagtccatcgcaattggctcgccataacccacactctccctctttctcaatgg
tactccgacaccaccagtgaatggaccctcgattacccccctttcttcgcctacttcgag
ctctttctctcttttttcgcatcttatatcgaccccaccattgttaatctccatttaggc
ctcaattacaaggct------aattccgtgatttacttccagaggatcactgttttggtg
tctgatttggttttgcattttgccat----------------------------------
--gagattgatctgggttttggttatttggtcgcctgcactgtttattgttgaccatatg
catttccagtataatgggtttttgctggggttgctgttgctctcgatttgggccctgatg
gaggagagagatttgttgggtggattcttttttgcggttttgatatgttttaagcattta
tttgcagtcgctgcgccggtttatttcgtgtatttgttgcggcattattgcacaggagga
ttgtccaagggtttgagcaggcttttggtgatggggttgctggtaccttttttatt----
-----atcaggattcttcttttaa------tatatgcttcaagtcatccatcgaatgttt
ccttttggcaggggtctatgccatgcatattgggctccaaacttttgggttttctacatc
atggtagataaaatactggctttcctgctcagaagactgggcttaaacattcaacgacca
gcagcttccttcactggtgggctggttggcgactcatcaccctttgctgtattgcctcag
rtcacccctttgttaacctttatgatggtcttgcttgcactatctccttgtcttctcaaa
gcctggaggaatccccagcctaagaagatccctagatggatagcttatgcttacatgtgt
ggctttttatttgggtggcatgtccacgagaaggcatcacttcacttcattatcccgctt
gcaattgttgccctagatagcgtggatgatgccagacattacttcttgctgtcaaca---
------------------------------------------------------------
------------------------------------------------------------
-----
>PAFTOL009279
tggttctccctcatttccaccaccatcaaactcctcctcatcccatcttaccacagcacc
gatttcgaagtccatcgcaattggctygccacaacccacactctccctctttctcaatgg
tactccgacaccacmagtgaatggaccctcgattacccccctttcttcgcctacttcgaa
ctctttctctctttgttcgcatcttacgtcgaccccaccattgttaatcttcatcaaggc
cttaattataaggcg------aattccgtgatttacttccagaggatcactgttatggtg
tctgattttgttttgcattttgccat----------------------------------
--gagattgatctgggttttggttatttggtcgcctgcattgtttattgttgatcatatg
catttccagtataatgggtttttgctggggttgttgttgctctctatttgggccttgttg
gaggagagagatttgttgggtgggttcttttttgcggttttgctatgtttcaagcattta
tttgcagtcgctgcgccggtttatttcgtgtatttgttgcggcattattgcagaggagga
ttgtccaagggtttgagcaggcttttgttgatggggytgctygtaatctctgtttttgtk
gcggcttttggaccgtttgtgtatcatggtcagatgcttcaagtcatccatcgaatgttt
ccttttggcaggggtctgtgccatgcatattgggctccgaacttttgggttttctacatc
rtggtagataaactactggctttcctgctcagaagastgggcttcaacattcaaagacca
gcagcttccttcackggtgggctggtgggcgactcatcaccctttgctgtattgcctcag
atcacccctttgttaacctttatgatggtcttgcttgcactatctccttgtcttctyaaa
gcttggaggaacccccarcctaagaagatccctagatggatagcttatgcttacatgtgt
ggctttttattcgggtggcatgtccacgagaaggcatcacttcacttcattatccccctt
gcarttgttgccctrgatagcgtagatgatgccagacattacttcttgctgtcaacaggt
atgatccttctttcctasygactattattgatcactaa--ccagattaataattartttg
tactcttrctaaactgttgcgtgt-------------------cttcctttttt------
-----
>PAFTOL009281
------------------------------------------------------------
------------------------------------------------------------
------------------------------------------------------------
------------------------------------------------------------
------------------------------------------------------------
------------------------------------------------------------
------------------------------------------------------------
------------------------------------------------------------
------------------------------------------------------------
------------------------------------------------------------
------------------------------------------------------------
------------------------------cagatgcttcaagtcatccatcgaatgttt
ccttttggcaggggtctatgccatgcatattgggctccraacttttgggttttctacatc
atggtagataaactactggctttcctgcttrgaagactgggcttcaacattcaaagacca
gcagcttcyttcactggtgggctggtgggcgactcatcaccctttgctgtrttgcctcag
atcacccctttgttaacctttatgatggtcttgcttgcactatctccttgtcttctcaaa
gcttggaggaacccccagcctaggaagatccctagatggatagcttatgcttacatgtgt
ggctttatattcgggtggcatgtccatgagaaggcatcacttcacttcattatccccctt
gcaattgttgccctagatagcgtagatgatgccagacattacttcttgctgtcaaca---
------------------------------------------------------------
------------------------------------------------------------
-----
>PAFTOL009283
tggttctccctcatttccactaccatcaaactcctcctcatcccatcttaccacagcacc
gatttcgaagtccatcgcaattggctcgccacaacccacactctccccctttctcaatgg
tactccgacacctccagtgaatggacccttgattacccccctttcttcgcctactttgaa
ctctttctctcttttttcgcatcttacatcgaccccaccatcgttaatcttcatcaaggc
ctcaattacaaggcg------aattccgtgatttacttccagaggatcactgttatggtg
tctgattttgtcttgcattttgccat----------------------------------
--gagattgatctgggttttggttatttggtcacctgcactgtttattgttgatcatwtg
catttccagtataatgggtttttgctggggttgttgttgctctctatttgggccttgttg
gaggagagagatttgttgggtgggttctyttttgcggttttgctatgtttcaagcattta
tttgcagtcgctgcgccggtttatttcgtgtatttgttgcggcattattgcagaggagga
ttgtccaagggtttgagcaggcttttgttgatggggctgctcgtaatctctgtttttgtg
gcggcttttggaccgtttgtgtatcgtggtcagatgcttcaagtcatccatcgaatgttt
ccttttggcaggggtctgtgccatgcatattgggctccgaacttttgggttttctacatc
atggtagataaactactggctttcctgctcagaagactgggcttcaacattcaaagacca
gcagcttccttcactggtgggctggtgggcgactcatcaccctttgctgtattgcctcag
atcacccctttgttaacctttatgatggtcttgcttgcactatctccttgtcttctcaaa
gcttggaggaacccccagcctaagaagatccctagatggatagcttatgcttacatgtgt
ggctttttattcgggtggcatgtccacgagaaggcatcacttcacttcattatccccctt
gcaattgttgccctagatagcgtagatgatgccagacactacttcttgctgtcaacaggt
atgatccttctttcctactgaytattattggcccctaa--ccagattaataattagtttg
tactcttactaaactgttgtgtg-------------------------------------
-----
>PAFTOL009285
tggttttccttcatttccaccacaatcaaactgctcctcatcccatcttaccacagcacc
gacttcgaggtccatcgcaattggctcgcgacaacccactctctccctctccctcaatgg
tattccgacaccaccagtgagtggaccctmgattacccccctttcttcgcctacttcgag
ctcttcctctcctttttcgcctcttacatcgaccccaccatcgttagtcttcatcaaggc
ctcaattacaaggcc------aattccgtgatttacttccagagaatcactgtcatggtt
tctgatttggttttgcattttgccat----------------------------------
--gagattgatctgggttttggttatttggtcgcctgcactgtttattgttgatcatatg
cattttcagtataatgggtttttgttggggttgctcatgctctcaatttcggcgttgatg
gaggggagagatttgttgggtgggttcttttttgcggttttgctatgtttcaagcacttg
tttgcagttgctgcgccggtttatttggtgtatttgttgcggcattattgcagaggagga
ttgtcgacgggtttgagcagacttttggtgatggggttgctcgtaatctctgtatttgtg
gcggcttttgggccttttgtgtatcatggtcagatgcttcaagtcatccatcgaatgttt
ccttttggcaggggtctatgccatgcttattgggctccaaacttttgggtattctacatc
atgttagataagctactggctttcctgctcagaagactgggcttcaacattcaaagacca
accgcttccttcaccggtgggctagtgggcgactcatcaccctttgctatattgcctcag
atcactcctttgttaacctttatgatggtcttgcttgcactatctccttgtcttcttaaa
gcttggaggagtccccaacctatgaagattgccagatggatagcttatgcttacacgtgt
ggctttttatttgggtggcatgtccatgagaaggcatcactccacttcataatccctctt
gcaattgttgccctagatagcatagatgatgccagacattacttcttgctgtca------
------------------------------------------------------------
------------------------------------------------------------
-----
>PAFTOL009287
tggttctccctcatttccactaccatcaaactcctcctcatcccatcttaccacagcacc
gatttcgaagtccatcgcaattggctcgccacaacccgcactctccctctttctcaatgg
tactccgacaccaccagtgaatggacccttgattacccccctttcttcgcctactttgaa
ctctttctctcttttttcgcatcttacatcgaccccaccattgtcaatcttcatcaaggc
ctcaattacaaggcg------aattccgtgatttacttccagaggatcactgttatggtg
tctgattttgttttgcattttgccat----------------------------------
--gagattgatctgggttttggttatttggtcgcctgcactgtttattgttgatcatatg
catttccagtataatgggtttttgctggggttgttgttgctctctatttgggccttgttg
gaggagagagatttgttgggtgggttcttttttgcggttttgctatgtttcaagcattta
tttgcagtcgctgcgccggtttatttcgtgtatctgttgcggcattattgcagaggagga
ttgtccaagggtttgagcaggcttttgttgatggggctgctcgtaatttctgtttttgtg
gcggcttttggaccgtttgtgtatcatggtcagatgcttcaagtcatccatcgaatgttt
ccttttggcaggggtctgtgccatgcatattgggctccaaacttttgggttttctacatc
atggtagataaactactggctttcctgctcagaagagtgggcttcaatattcaaagacca
gcagcttccttcactggtgggctggtgggcgactcatcaccctttgccgtattgcctcag
atcacccctttgttaacctttatgatggtcttgcttgcactatctccttgtcttctcaaa
gcttggaggaaccccctgcctaagaagatccctagatggatagcttatgcttacatgtgt
ggctttttattcgggtggcatgtccacgagaaggcatcacttcacttcattatccccctt
gcagttgttgccctagatagcatagatgatgccagacattacttcgtgctgtcaacaggt
atgatccttctttcctactgactattattgatcactaa--ccagattactaattagtttg
tactcttactgaactgttgtgtg-------------------------------------
-----
>PAFTOL009289
------------------------------------------------------------
------------------------------------------------------------
------------------------------------------------------------
---------------------------------------------------catcaaggc
ctcaattacaaggct------aattccgtcatttgcttccagaggatcactgttatggtc
tctgatttggttttgcattttgctat----------------------------------
--gagattgatctgggttttggttatttggtcgcctgcactgtttattgttgatcatatg
catttccagtataatgggtttttgctggggttgttgttgctctctatttgggccttgttg
gaggagagagatttgttgggtgggttcttttttgcggttttgctatgtttcaagcattta
tttgcagtcgctgcgccggtttatttcgtgtatttgttgcggcattattgcagaggagga
ttgtccaagggtttgagcaggcttttggtgatggggttgctcgtaatctctgttttcgtg
gctgcttttggaccgttcgatctaaatttgcagatgcttcaagtcatccatcgaatgttt
ccttttggcaggggtctatgccatgcatattgggctccaaacttttgggttttctacatc
atggtagataaactactggctttcctgctcagaagactgggctttaacrttcaaagacca
gcagcttccttcactggtgggctagtgggcgactcatcaccgtttgctgtattgcctcgg
atcacccctttgttcacctttatgatggtcttgcttgcactttctccttgtcttctcaaa
gcttggaggaacccccagcctaagaagatcgctagatggatagcttatgcttacatgtgt
ggctttttatttgggtggcatgtccacgagaaggcttcacttcacttcattatccccctt
gcagttgttgccctcgatagcgtagatgatgccagacattacttcttgctgtcaaca---
------------------------------------------------------------
------------------------------------------------------------
-----
>PAFTOL009291
tggttctcyctcayttccactaccatcaaactcctcctcatcccatcttaccacagcacc
gatttcgaagtccatcgcaattggctygccacaacccacactctccctctttctcaatgg
tactccgacaccaccagtgaatggacccttgattacccccctttcttcgcctactttgaa
ctctttctctcttttytcgcatcttwcatcgaccccaccatcgttaatcttcatcaaggc
ctcaattacaaggcg------aattccgygatttacttccagaggatcactgttatggtg
tctgatyttgttttgcattttgccat----------------------------------
--gagattgatstgggttttggttatttggtcgcctgcactgtttattgttgatcatttg
catttccagtataatgggtttttgctggggttgttgttgctctctatttgggccwtgttg
gaggagagagatttgttgggtgggttcttttttgcggttttgctatgtttcaagcattta
tttgcagtcgctgcgccggtttatttcgtgtatytgttgcggcattattgcagaggagga
ttgtccaagggtttgagcaggcttttgttgatggggctgctcgtaatctctgtttttgtg
gcggcttttggaccgtttgcgtatcatggccagatgcttcaagtcatccatcgaatgttt
ccttttggcaggggtctgtgccatgcatattgggctccraacttttgggttttctacatc
atggtagataaactactggctttcctgctcagaagagtgggcttcaayattcaaagacca
gcagcttccttcactggtgggctggtgggcgactcatcacccttwgctgtattgcctcag
atcacccctttgttaacctttatgatggtcttgcttgcactatctccttgtcttctcaaa
gcttggaggaacccccagcctaagaagatccctagrtggatagcttatgcttacatgtgt
ggctttttattcgggtggcatgtccacgagaaggcatcacttcacttcattatccccctt
gcagttgttgccctagatagcatagatgatgccagacattacttcttgctgtcaacaggt
atgatccttctttcckactgactrttattgatcactaa--ccagatyamtaattagtttg
tactcttactaaactgttgtgtgt-------------------cttcctttttt------
-----
>PAFTOL009293
tggttctccctcatttccactaccatcaaactcctcctcatcccatcttaccacagcacc
gatttcgaagtccatcgcaattggctcgccacaacccacactctcccymtttmtcaatgg
tactycgacaccacmagtgaatggaccctygattacccccctttcttcgcctacttygaa
ctctttctctcttttttcgcatcttacatcgaccccaccatcgttaatcttcatcaaggc
ctcaattacaaggcg------aattccgtgatttacttccagakgatcactgttatggtg
tctgattttgtcttgcattttgccatttacgggattaccaagaaattggatccaagtaga
aggagattgatctgggttttggttatttggtcrcctgcactgtttattgttgatcatatg
catttccagtataatgggtttttgctggggttgttgttgctctctatttgggccttgttg
gaggagagagatttgttgggtgggttcttttttgcggttytgctatgtttcaagcattta
tttgcagtcgctgcgccggtttatttcgygtatttgttgcggcattattgcagaggagga
ttgtccaagggtttgagcaggcttttgttgatggggttgctcgtaatctctgtttttgtg
gcggcttttggaccgtttgtgtatcatggkcagatgcttcamgtcatccatcgaatgttt
ccttttggcaggggtctgtgccatgcatattgggctccgaacttttgggttttctacatc
atggtagataaactactggctttcctgctcagaagastgggcttcaacattcaaagacca
gcagcttccttcactggtgggctggtgggcractcatcaccctttgctgtattgcctcag
atcacccctttgttaacctttatgatggtcttgcttgcactatctccttgtcttctcaaa
gcttggaggaacccccagcctaagaagatccctmgatggatagcttatgcttacatgtgt
ggctttttattcgggtggcatgtccacgagaaggcatcacttcacttcattatccccctt
gcmrttgttgccctagatagcgtagatkatgccagacaytacttcttgctgtcaacaggt
atgatccttctttcctactgactattattgatcactaa--ccagattaataaytagtttg
tmctcttactaaactgttgtgtg-------------------------------------
-----
>PAFTOL009295
------------------------------------------------------------
------------------------------------------------------------
------------------------------------------------------------
------------------------------------------------------------
------------------------------------------------------------
------------------------------------------------------------
------------------------------------------------------------
------------------------------------------------------------
------------------------------------------------------------
------------------------------------------------------------
------------------------------------------------------------
------------------------------cagatgcttcaagtcatccatcgaatgttt
ccttttggcaggggtctgtgccatgcatattgggctccgaacttttgggttttctacatc
atggtagataaactactggctttcctgctcagaagactgggcttcaacattcaaagacca
gcagcttccttcactggtgggctggtgggcaactcatcaccctttgctgtattgcctcag
gta---------------------------------------------------------
------------------------------------------------------------
------------------------------------------------------------
------------------------------------------------------------
------------------------------------------------------------
------------------------------------------------------------
-----
>PAFTOL009297
tggttctccctcatttccaccaccatcaaactcctcctcatcccatcttaccacagcacc
gatttcgaagttcatcgcaattggcttgcgacaacccactctctccctctttcccaatgg
tactccgacaccaccagtgaatggaccctcgattacccccctttcttcgcctacttcgaa
ctttttctctcttttttcgcatcctacatcgaccccaccattgttaatctccatttaggc
ctcaattacaaggct------agtttcgtgatttacttccagaggatcactgttacggtg
tctgatttggttttgcattttgccat----------------------------------
--gagattgatctgggttttggttatttggtcgcctgcactgtttattgttgatcatatg
catttccagtataatgggtttttgttggggttgttgttgctctctatttgggccttgatg
gaggagagagatttgttgggtggattcttttttgcggttttactatgttttaagcattta
tttgcagtcgctgcgccagtttatttcgtgtatttgttgcggcattattgcagaggagga
ttgtccaagggtttgagcaggcttttggtgatggggttgctcgtaatttat---------
---tctttaaatatctaagcctatcatagtctcatgcttcaagtcatccatcgaatgttt
ccttttggcaggggtctatgccatgcatattgggctccaaacttttgggttttctacatc
atggtagataaactactggatttcctgctcagaagactgggcttcaacattcaaagatca
gcagcttccttcactggtgggctggtgggcgactcatcaccctttgctgtattgcctcag
atcacccctttgttaacctttatgatggtcttgcttgcactatctccttgtctcctcaaa
gcttggaggaacccccagcctaagaagatccctagatggatagcttatgcttacatgtgt
ggctttttatttgggtggcatgtccacgagaaggcatcacttcacttcattatccccctt
gcaattgttgccctagatagtgtagatgatgccagacattacttcttgctgtcaaca---
------------------------------------------------------------
------------------------------------------------------------
-----
>PAFTOL009299
------------------------------------------------------------
------------------------------------------------------------
------------------------------------------------------------
------------------------------------------------------------
------------------------------------------------------------
------------------------------------------------------------
------------------------------------------------------------
------------------------------------------------------------
------------------------------------------------------------
------------------------------------------------------------
------------------------------------------------------------
------------------------------cagatgcttcaagtcatccatcgaatgttt
ccttttggcaggggtctatgccatgcatattgggctccaaacttttgggttttctacatc
atggtagataaactactggctttcctgctcagaagactgggcttcaacattcaaagacca
gcagcttccttcactggtgggctagtgggcractcatcaccgtttgctgtattgcctcgg
atcacccctttgttcacctttatgatggtcttgcttgcactatctccttgtcttctcaaa
gcttggaggaacccccagcctaagaagatcactagatggatagcttatgcttacatgtgt
ggctttttatttgggtggcatgtccacgagaaggctttgcttcacttcattatccccctt
gcagttgttgccctagatagcgtagatgatggcagacattatttcttgctgtcaaca---
------------------------------------------------------------
------------------------------------------------------------
-----
>PAFTOL009301
------------------------------------------------------------
------------------------------------------------------------
------------------------------------------------------------
------------------------------------------------------------
------------------------------------------------------------
------------------------------------------------------------
------------------------------------------------------------
------------------------------------------------------------
------------------------------------------------------------
------------------------------------------------------------
------------------------------------------------------------
------------------------------cagatgcttcaagtcatccatcgaatgttt
ccttttggcaggggtctatgccatgcatattgggctccaaacttttgggttttctacatc
atggtagataaactactggctttcctgctcagaagactgggcttcarcattcaaagacca
gcagcttccttcactggtgggctagtgggcgactcatcaccgtttgctgtattgcctcgg
atcacccctttgttcacctttatgacggtcttgcttgcactatctccttgtcttctcaaa
gcttggaggaacccccagcctaagaagatcactagatggatagcttatgcttacatgtgt
ggctttttatttgggtggcatgtccacgagaaggcttcgcttcacttcattatccmcctt
gcagttgttgcc------------------------------------------------
------------------------------------------------------------
------------------------------------------------------------
-----
>PAFTOL009303
------------------------------------------------------------
------------------------------------------------------------
------------------------------------------------------------
------------------------------------------------------------
------------------------------------------------------------
------------------------------------------------------------
------------------------------------------------------------
------------------------------------------------------------
------------------------------------------------------------
------------------------------------------------------------
------------------------------------------------------------
------------------------------cagatgcttcaagtcatccatcgaatgttt
ccttttggcaggggtctatgccatgcatattgggctccaaacttttgggttttctacatc
atggtagataaactactggctttcctgctcagaagactgggcttcaacattcaaagacca
gcagcttccttcactggtgggctagtgggcgactcatcaccatttgctgtattgcctcag
atcacccctttgttcacctttatgatggtcttgcttgcactatctccttgtcttctcaaa
gcttggaggaacccccagcctaagaagatcactagatggatagcttatgcttacatgtgt
ggctttttatttgggtggcatgtccatgagaaggcttcacttcacttcattatccccctt
gcagttgttgccctagatagcgtagatgatggcagacattacttcttgctgtcaaca---
------------------------------------------------------------
------------------------------------------------------------
-----
>PAFTOL009311
tggttctctctcatttccaccaccatcaagctcctcctcatcccttcttaccacagcacc
gatttcgaagtccatcgcaattggctcgccaccacccactctctccctctctcgaaatgg
tactctgacgccaccagcgaatggaccctcgattatcccccgttcttcgcctacttcgag
ctctttctctctctcttcgcctctcgcatggaccccaccattgttaatctccatggaggt
ctcaattacaaagcc------aattccgcgatttacttcttggttctccatttcgccatt
tatcgaattactcggaaattggatcc---------------------------aacccgg
cggagattgatctgggttttgattatttggtcgccggcaatcttgatcgttgatcatatg
cattttcagtataatgggtttttgttggggttgctgttgctctccatttcggcgttgatg
gaggagagagatttgttgggtgggttctattttgcagttttgctatgctttaaacactta
tttgcagttgctgcgccggtttatttcgtgtatttgttgaggcattattgcagaggggga
ttagcaaagggttttggcaggcttttgttgatggggttgctcgtaatctctgttttcgtg
gcggcttttgggccgtttgtgtatcatgatcagatgcttcaagtcatccatcgaatgttt
ccttttggcaggggtctatgccatgcatattgggcgccaaacttttgggttttctatatc
ttggtagataaactgctggctttccttctcagaaggctgggcttcaacattcaaaaacca
gcagcttccttcactggagggctagtgggcgactcatcaccctttgctatactgcctggg
attacccctttggtaacctttatgatggtcttgcttgcattatctccttgtctgttcaaa
gcttggaggaatccccagccaaggaagattgctagatggatagcttatgcttacacgtgt
ggctttttatttgggtggcatgtccacgagaaggcatcacttcacttcatcatccccctc
gcaattgttgccttagatagcttagacgacgccagacattacttcttgctgtcaacaggt
atgatttttgtttcctattaactacta---------------------------------
------------------------------------------------------------
-----
>PAFTOL009313
------------------------------------------------------------
------------------------------------------------------------
------------------------------------------------------------
------------------------------------------------------------
------------------------------------------------------------
------------------------------------------------------------
------ctgatctgggttttggtcatttggtcgccggcgcttgtgattgtcgatcatatg
cattttcagtataacgggtttctgttggggttgctcttgctctcgatttcggcgttgatg
gaaggcagggatttgttgggtggcttcttcttttcggttttgttgtgctttaagcacttg
ttcgcagtcgctgcaccggtttattttgtgtatttgttgagacattattgcagaggaggc
ttggttaagggttttacaagacttctggtgatggggttgctggtgatctctgtttttgct
gcggcttttgggccatttgtgtattatgatcagatgcttcaagttatccatcgaatgttt
ccttttggcaggggtctatgccatgcrtattgggctcctaacttttgggttttctacatc
atggyagataaactgcttgctttcttgctcagaagactgggcttcaacattcaaagacca
gcagcttccttcactggtgggctagtgggcgattcatcaccctttgctattctgcctcgg
atcacccctttggtaacctttctgatggtcttgcttgcactgtctccttgtcttttcaaa
gcttggaggaatccccagccaaagaagatcwctagatggatatcttatgcgtatttatgt
ggctttatgtttggttggcatgtccacgagaaggcatcgctccactttgtggtccccctt
gcaatagttgccttagatagcaaatgtgatgccaggcattacttcttgctgtca------
------------------------------------------------------------
------------------------------------------------------------
-----
>PAFTOL009315
tggttctctctcatctccaccaccatcaaactcctcctaatcccctcttaccacagcacc
gatttcgaagtccaccgcaattggctcgcctctacccactatctccctctctctcaatgg
tactccgacaccaccagcgaatggaccctcgattacccccctttcttcgcctatttcgaa
ctcttcctctctttcttcgcatctcaaatcgcccccaccatcgttgatcttcattcg---
ttgatcttcatcgct------aattccgtcatttacttccagagaatcactgttatggtc
tccgatttggttttgcatttcgccatttatcg----------------------------
--aattttgatctgggttttggttatttggtcgcctgctctgtttattgtcgatcatatg
cattttcagtataatgggtttttgttggggctgttgttgctatccatttctgccttgatg
gaggagagagatttgttgggtgggttcttttttgcggttttgctgtgttttaaacacttg
tttgctgttgctgccccggtttatttcgtatatttgttgcggcattattgcattggagga
ttgtccaagggttttggcaagctgttggtgatgggg---------gttttaatctagatt
atgactatttgactg---------aagagttcgttcgttcaagtcatccatcgaatgttt
ccttttggcaggggtctatgccacgcatattgggctccaaacttttgggttttctacatt
ataggtgataagctgctggcttttgtgcttagaagactgggcttcaacattcagagacca
acagcttccttcactggtgggctagtgggcgactcatcaccctttgctgttttgcctcgg
attacccctttgttaacctttatgatggtcttgcttgcactatctccttgccttctgaaa
gcctggaagattccccagcctaggaagatccctagatggatagcttatgcttacacatgt
ggctttttatttgggtggcatgtccacgagaaggcatcacttcacttcataatccccctt
gcaattgttgccctagataacatagatgatgccagacactacttcttgctctcawcagtt
tgctgccactctctcttcccacttctgttcgaagcgca--agagtatcccatcaaagtaa
ctttgctgcttctgcattgtcttcttatgtggtttggcttttcctccctgttttctgagg
tagct
>PAFTOL009319
tggttctctctcgtctccaccaccatcaaactcctcataatcccctcttaccacagcacc
gatttcgaagtccaccgcaattggctcgcaactacccgctctctccctctctctcaatgg
tacaccgacaccaccagcgaatggaccctcgattacccccctttcttcgcctacttcgaa
ctcttcctttctttcttcgcatctcaaatcgaccccaccatcgttgatcttcatcaaggc
ctcaattataaggct------agttccgtcatttacttccagagaatcactgttatggtc
tccgatttggtgttgcatttcgccatttatcgaattacgaggaaattggatccaactaga
aggagattgatctgggttttggttatttggtcgcctgcactgtttattgtcgatcatatg
cattttcagtataatgggtttttgttagggttgttgctgctatccatttcggccttgatg
gaggagagagatttgttgggtgggttctttttcgcggtgttgctgtgttttaaacacttg
tttgctgtggctgccccggtttatttcgtgtatttgttgcggcattattgcattggagga
ttgtcgaagggttttagcaagcttttggtgatggggtttgtcgttatctctgtttttgtg
gtggcttttggaccctttgtgtattatgatcagatgcttcaagtcatccatcgaatgttt
ccttttggcaggggtctatgccacgcatattgggctccaaacttttgggttttctacatc
atacttgataagctactggcttttgtgctcagaagactgggcttcaacattcagagacca
gcagcttccttcactggtgggcttgtgggcgattcatcaccctttgctatgttgcctcgg
atttcccctttgttaacctttatgatggtcttccttgcactatctccttgccttctgaaa
gcctggaagaatccccagcctaggaagatcactagatggatagcttatgcttacacatgt
ggttttttatttgggtggcatgtccacgagaaggcatcactccacttcataatccccctt
gcaattgttgccgttgatagcatagatgatgccagacactacttcttgctgtcaacaggt
atgtccctttttgcctactgactattattgattgctaa--gcagttt-------------
------------------------------------------------------------
-----
>PAFTOL009321
------------------------------------------------------------
------------------------------------------------------------
------------------------------------------------------------
------------------------------------------------------------
------------------------------------------------------------
------------------------------------------------------------
------------------------------------------------------------
------------aatgggtktttgttggggttgttgttgctatccatttcggccttgatg
gaggagagagatytgttggctggattcttttttgcggttttgctstgttctaaacasctg
tttgctgtggctgccccggtttatttcgtttatttgttacagca----------------
------------------------------------------------------------
-----------------------------ccagatgcttcaagtcatccatcgaatgttt
ccttttggcaggggtctatgccacgcatattgggctccaaacttttgggttttctacatc
atagtagataagctactggcttttgtgctcagaagactgggctttaacattcagagacca
gcagcttccttcactggtgggctagtgggcgactcatcaccctttgttgtgttgcctcag
attacccctttgttaacctttatgatggtcttgcttgcactatctccttgccttctgaaa
gcttggaggaatccccaacccaggaagattgctagatggatagcttatgcttacacgtgt
ggctttttatttgggtggcatgtccatgagaaggcatccctccacttcataatccccctt
gcaattgttgccctagatagcatagatgatgccagacattacttcttgctgtca------
------------------------------------------------------------
------------------------------------------------------------
-----
>PAFTOL013501
------------------------------------------------------------
------------------------------------------------------------
------------------------------------------------------------
------------------------------------------------------------
------------------------------------------------------------
------------------------------------------------------------
------------------------------------------------------------
------------------------------------------------------------
------------------------------------------------------------
------------------------------------------------------------
------------------------------------------------------------
------------------------------cagatgcttcaagtcatccatcgaatgttt
ccttttggcaggggtctgtgccatgcatattgggctccgaacttttgggttttctacatc
atggtagataaactactggctttcctgctcagaagastgggcttcaacattcaaagacca
gcagcttccttcactggtgggctggtgggcgactcatcaccctttgctgtattgcctcag
atcacccctttgttaacctttatgatggtcttgcttgcactatctccttgtcttctcaaa
gcttggaggaatccccwgcccaagaagatccctagatggatagcttatgcttacatgtgt
ggctttttattcgggtggcatgtccacgagaaggcatcacttcacttcattatccccctt
gcaattgttgccctagatagcgtagatgatgccagacattacttcttgctgtca------
------------------------------------------------------------
------------------------------------------------------------
-----
>SRR5036296
tggttctccctcatttccaccacaatcaaactcctccttgtcccatcttaccacagcacc
gatttcgaagtccatcgcaattggcttgcgacaacccactctctccctctttctcaatgg
tactccgacaccaccagtgaatggaccctcgattaccccccgttcttcgcctacttcgaa
ctctttctctctttgttcgcatcttacgtcgaccgcaccatcgttaatcttcatcaaggc
ctcaattacaaggct------aattccgtgatttacctccagaggatcactgttatggtg
tctgatttggttttgcattttgccat----------------------------------
--gagattgatctgggttttggttatttggtcacctgcactgtttattgttgatcatatg
catttccagtataatgggtttttgctggggttgttgttgctctctatttgggccttgtcg
gaggagagagatttgttgggtgggttcttttttgctgttttgctatgtttcaagcattta
tttgcagtcgctgcgccggtttatttcgtgtatttgttgcggcattattgcagagga---
------------------------------------------------------------
------------------------------------------------------------
------------------------------------------------------------
------------------------------------------------------------
---------------------------------------------------------cag
atcacccctttgttcacctttatgatggtcttgcttgcactatgtccttgtcttctcaaa
gcttggaggaacccccagcctaagaagatcactagatggatagcttatgcttacatgtgt
ggctttttatttgggtggcatgtccacgagaaggctttgcttcacttcattacccccctt
gcagttgttgccctagatagcgtagatgatggcagacattatttcttgctgtcg------
------------------------------------------------------------
------------------------------------------------------------
-----
>SRR5137211
tggttctccctcatttccaccacaatcaaactcctccttgtcccatcttaccacagcacc
gatttcgaagtccatcgcaattggcttgcgacaacccactctctccctctttctcaatgg
tactccgacaccaccagtgaatggaccctcgattaccccccgttcttcgcctacttcgaa
ctctttctctctttgttcgcatcttacgtcgaccgcaccatcgttaatcttcatcaaggc
ctcaattacaaggct------aattccgtgatttacttccagaggatcactgttatggtg
tctgatttggttttgcattttgccatttacgggattaccaagaaattggatccaagtaga
aggagattgatctgggttttggttatttggtcgcctgcactgtttattgtcgatcatatg
catttccagtataatgggtttttgctggggttgttgttgctctccatttgggccttgttg
gaggagagagatttgttgggtgggttcttttttgcggttttgctatgtttcaagcatcta
tttgcagtcgctgcgccggtttatttcgtgtatttgttgcggcattattgcagaggagga
ttgtccaagggtttgagcaggcttttggtgatagggttgctcgtaatctctgttttcgtg
gctgcttttggaccgttcgtgtatcatggkcagatgcttcaagtcatccatcgaatgttt
ccttttggcaggggtctatgccatgcatattgggctccaaacttttgggttttctacatc
atggtagataaactactggctttcctgctcagaagactgggcttcaacattcaaagacca
gcagcttccttcactggtgggctagtaggcgactcatcaccgtttgctgtattgcctcgg
atcacccctttgttcacctttatgatggtcttgctggcactatctccttgtcttctcaaa
gcttggaggaacccccagcctaagaagatcactagatggatagcttatgcttacatgtgt
ggctttttatttgggtggcatgtccacgagaaggctttgcttcacttcattatccccctt
gcagttgttgccctagatagcatagatgatggcagacattatttcttgctgtcaacagtt
ggctgctactctctcttcccccttttgttcgaagcaca--agagtacccaatcaaattaa
cattgctccttttgcactgtcttctcatgtggtatggcttttcctccctattttccgag-
-----
>SRR5137212
------------------------------------------------------------
------------------------------------------------------------
------------------------------------------------------------
------------------------------------------------------------
------------------------------------------------------------
------------------------------------------------------------
------------------------------------------------------------
------------------------------------------------------------
------------------------------------------------------------
------------------------------------------------------------
------------------------------------------------------------
------------------------------cagatgcttcaagtcatccatcgaatgttt
ccttttggcaggggtctatgccatgcatattgggctccaaacttttgggttttctacatc
atggtagataaactactggctttcctgctcagagggctgggcttcaacattcaaagacca
gcagcttccttcactggtgggctggtgggcgattcatcaccctttgctgtattgcctcgg
atcacccctttgttaacctttatgatggtcttgcttgcactatctccttgtcttctcaaa
gcttggaggaatccccagcctaagaagatcactagatggatagcttatgcttacacatgt
gggtttttatttgggtggcatgtccacgagaaggcatcacttcacttcattatacccctt
gcaattgttgccctagatagcgtagatgatgccagacattacttcttgatgtcaacagtt
gcctgctactccctcttcccgcttttgttcgaagcaca--agagtacccaatcaaagtaa
cattgctccttctgcactgtcttcttatgtggtatggcttttcctccctattttccgagg
tagct
>SRR7905849
tggttctccctcatttccaccaccatcaagctcctcctcatcccttcttaccacagcacc
gatttcgaagtccatcgcaattggctcgccacaacccacactctccctctttcccaatgg
tactccgataccaccagtgaatggacactcgattaccctcctttcttcgcctacttcgag
ctcttcctctcctttttcgcatcttacatcgaccccaccatcgttaatcttcgtcaaggc
ctcaattacaaggtt------aattccgtgatttacttccagaggatcactgttatggtg
tctgatttggttctgcattttgccat----------------------------------
--gagattgatgtgggttttggttatttggtcgcctgcactgtttattgttgatcatatg
catttccagtataatgggtttttgctggggtggttgttgctctctatttgggccctgatg
gaagggagagatttgttgggtggattcttttttgcggttttgctatgctttaagcatttg
tttgcagttgctgcgccggtttatttcgtgtatttgttgcggcattattgcagagaagga
ttgtcgaagggttttagcagggttgtggtgatggggttgctcgtaatctctgtctttctg
gcggcttttgggccttttgtgtatcatggtcagatgcttcaagtcatccatcgaatgttt
ccttttggcaggggtctatgccatgcttattgggctccaaacttttgggttttctacatc
atggtagataaactactggctttcctgctcagaagactgggcttc---------------
------------------------------------------------------------
------------------------------------------------------------
------------------------------------------------------------
------------------------------------------------------------
------------------------------------------------------------
------------------------------------------------------------
------------------------------------------------------------
-----
>SRR7905861
tggttctccctcatttccaccacaatcaaactcctccttatcccatcttaccacagcacc
gatttcgaagtccatcgcaattggcttgcgacaacccactctctcactctttctcaatgg
tactccgacaccaccagtgaatggaccctcgattaccccccgttcttcgcctacttcgaa
ctctttctctctttgttcgcatcttatgtcgaccgcaccatcgttaatcttcakcaaggc
ctcaattacgaggct------aattccgtgatttacttccagaggatcactgttatggtg
tctgatttggtcttgcattttgccat----------------------------------
--gagattgatctgggttttggttatttggtcgcctgcactgtttattgttgatcatatg
catttccagtataatgggtttttgctggggttgttgttrctctctatttgggccttgttg
gaggagagagatctgttgggtgggttcttttttgcggttttgctatgtttcaagcattta
tttgcagtcgctgcgccagtttatttcgtgtatttgctgcggcattattgcagaggagga
ttgtccaagggtttgagcaggcttttggtgatggggttgctcgtaatctctgttttcgtg
gctgcttttggmccgttcgtgtatcatggtcagatgcttcaagtcatcratcgaatgttt
ccttttggcaggggyctatgccatgcatattgggctccaaacttttgggttttctacatc
atggtcgataaactactggctttcytgctcagaagactgggctacaacattcaaagacca
gcagcttccttcactggtgggctagtrggygactcatcaccgtttgctgtattgcctcgg
atcacccctttgttcacckttatgatggtcttgcttgcactatctccttgtcttctcaaa
gcttggaggaacccccagcctaagaagatcactagatggatagcttatgcttacatgtgt
ggctttttatttgggtggcatgtycacgagaaggcttcacttcacttcattrtccccctt
gcagttgttgccctagatagcgtrgatgatgccagacattacttcttgctgtcaacagtt
ggctgctactctctcttcccccttctgttcgaagcaca--agagtacccaatcaaagtaa
cattgctgcttctccactgtcttctcatgtggtatggcttttcctccctattttccgagg
tagct
>SRR7905862
tggttttccttcatttccaccacaatcaaactgctcctcatcccatcttaccacagcacc
gacttcgaggtccatcgcaattggctcgcwacaacccactctcttcctctctctcaatgg
tattccgacaccaccagtgagtggaccctcgattacccccctttcttcgcctacttcgag
ctcttcctytcttttttcgcctcttryatcgaccccaygatcgttaatcttcatcaaggc
ctcaattacaaggcc------aattccgtgatttacttccagagaatcactgttatggtt
tctgatttggttttgcattttgccat----------------------------------
--gagattgatctgggttttggttatttggtcgcctgcactgtttattgttgatcatatg
cattttcagtataatgggtttttgttggggttgctgatgctctcaatttcggcgctgatg
gaggggagagatttgttgggtgggttcttttttgcggttttgctatgtttcaagcacttg
tttgcagttgctgcgccggtttatttcgtgtatttgttgcggcattattgcagaggagga
ttgtcgacrggtttgagcagacttttggtgatggggttgctcgtaatctctgtatttgtg
gcggcttttgggccttttgtgtatcatggtcagatgcttcaagtcatccatcgaatgttt
ccttttggcaggggtctatgccatgcttattgggcyccaaacttttgggtattctacatc
atgttagataagctrctggctttcctgctcagaagagtgggcttc---------------
------------------------------------------------------------
------------------------------------------------------------
------------------------------------------------------------
------------------------------------------------------------
------------------------------------------------------------
------------------------------------------------------------
------------------------------------------------------------
-----
>SRR8327214
tggttctccctcatttcctctacaatcaaactcctccttatcccatcttaccacagcacc
gatttcgaagtccatcgcaattgggttgcgacaacccactccctccctctttctcaatgg
tactccgacgccaccagtgaatggaccctcgattaccccccgttcttcgcctacttcgag
ctctttctctctttgttcgcatcttacgtcgaccgcaccatcgttaatcttcatcaaggc
ctcaattacaaggct------aattccgtgatttacttccagaggatcactgttatggtc
tctgatttggttttgcattttgctatttacgggattaccaagaaattggatccaactaga
aggagattgatctgggttttggttatttggtcgcctgcactgtttattgttgatcatatg
catttccagtataatgggtttttgctggggttgttgttgctctctatttgggccttgttg
gaggagagagatttgttgggtgggttcttttttgcggttttgctatgtttcaagcattta
tttgcagtcgctgcgccggtttattgcgtgtatttgttgcggcattattgcagaggagga
ttgtctaagggtttgagcaggcttttggtgatggggttgctcgtaatctctgttttcgtg
gttgcttttggaccgttcgtgtatcatggtcagatgcttcaagtcatccatcgaatgttt
ccttttggcaggggtctgtgccatgcatattgggctccaaacttttgggttttctacatc
atggtagataaactactggctttcctgctcagaagactgggctttaacattcaaagacca
gcagcttccttcactggtgggctagtgggcgactcatcaccatttgctgtattgcctcgg
atcacccctttgttcacctttatgatggtcttgcttgcactttctccttgtcttctcaaa
gcttggaggaacccccagcctaagaagatcactagatggatagcttatgcttacatgtgt
ggctttttatttgggtggcatgtccacgagaaggcttcacttcacttcattatccccctt
gcagttgttgccctcgatagcgtagatgatgccagacattacttcttgctgtcaacagtt
ggctgctactctctcttcccccttttgttcgaagcaca--agagtacccaatcaaattaa
cattgctccttctgcactgtcttctcatgtggtatggcttttcctccctattttccgagg
tagct
