# Supplementary material for: Phylogenomics and classification of Cactaceae based on hundreds of nuclear genes
Source: Plant Syst Evol. 2025 Aug 11;311(5):28. doi: 10.1007/s00606-025-01948-z (PMC12339657; doi:10.1007/s00606-025-01948-z)
Supplement: Supplementary file 4 — Online Resource 4: Containing alignments and RAxML gene trees for all included loci and all phylogenetic datasets (ZIP 10372 KB) [file 606_2025_1948_MOESM4_ESM.zip › de Vos et al_ESM_4/ESM_data_alignments/QCP/5772_consensus.mafft.fasta]

>PAFTOL004547
cgggcgggctg------gtttctgggcctcggggataagaagcaggacrtgcccgatttg
gtgaaagcgggcgacccggttcttcatgaacccgctagggaagttgatccgaatgaaatt
gggtcggagaggattcagaagataattgatgatatgattaasgttatgaggaaggctcct
ggagttggccttgctgccccccaaattggcatccctctaaagg-----------------
------------------------------------------------------------
------------------------------------------------------------
----------------taagtgtcgatgggtacagagctgttgtagagcgacatcttgat
gttgaggtcacaggacttgatcgatatggacagccttcaaaggtggaggcttctggttgg
caggcacgcattctccagcatgagtgcgaccatttggagggaactctctatgttgacaag
atggtccctaagacatttagaacggttgaaaacttaggcttgcctcttgctgtgggctgc
cctaagctcggcccacgc
>PAFTOL004551
cgggtcggctg------gtttctgtttctcggggataagaagcagaacatgcccgatgtg
gtgaaagcgggcgacccggttctacatgaacccgccagggaagttgacccgaatgaaatt
gggtcggagaggatacagaagataattgacgatatggttaaggttatgaggaaggctcct
ggggttggccttgctgcgccccagattggcatccctttaaatattattgtgttggaagat
acggaagagtacatcagttatgcacctaaacaggatgttgaggctcaggatagacgccct
tttgatcttctggttatggtaaatccgaaactgaaaaagacgagtgacagaactgctctt
ttctttgaaggatgcttgagtgttgatgggtacagagctgttgtagagcgatatcttgat
gttgaggtcacaggacttgatcgatatggacagcctttaaaggtggaggcttcaggttgg
caggcgcgcattctccaacatgagtgcgaccatttgcagggaactctctatgttgacaag
atggtcccyaagacatttagaacagtcgaaaacttaggcttacctcttgctataggctgc
cctaagctcggccca---
>PAFTOL004552
------------------------------------------------------------
------------------------------------------------------------
------------------------------------------------------------
------------------------------------------------------------
------------------------------------------------------------
------------------------------------------------------------
atctttgatgatttttgcagtgtcgatgggtacagagctgttgtagagcgacatcttgat
gttgaggtaacaggacttgatcgatatggacagcctttaaaggtggaggcttcaggttgg
caggcgcgcattctccagcatgagtgcgatcatttggagggaactctctatgttgacaag
atgctccctaagacatttagaacggtcgaaaacttaggcttacctcttgctataggctgc
cctaagctcggcccacgc
>PAFTOL004553
cgggcgggctg------gtttttgggtctcggggataagaagcaggacatgcccgatttg
gtgaaagcgggcgacccggttcttcatgaacccgcctgcgaagttgacccgaatgaaatt
gggtcggagaggattcagaagataattgatgatatgattaaggttatgagaaaggctcct
ggagttggcctcgctgccccccaaattggcatccctttaaagattattgtgttggaagat
acaaaagagtacatcagttatgcacctaaacaggatgtggaggctcaggatagacgccct
tttgatcttctggttatcgtgaatccaaaactgaaaaagacgagtgacagaactgctctt
ttctttgaaggatgcttgagtgtcgatgggtacagagctgttgtagagcgacatcttgat
gttgaggtcacaggacttgatcgatatggacagccttcaaaggtggaggcttsgggttgg
caggcacgcattctccagcatgagtgcgaccatttggagggaactctctatgttgacaag
atggtccctaagacatttagaacggttgaaaacttaggcttacctcttgctataggctgc
cctaagctcggccca---
>PAFTOL004554
cgggcgggctg------gtttctgggtctgggggataagaagcaggayatgcccgatttg
gtgaaagcgggcgacccggttctacatgaaccmgcccgggaagttgacgtgaacgaaatt
gggtcggagaggattcagaagataattgatgatatgattaaggttatgagaaaggcgcct
ggagttggccttgctgcgccccaaattggcgtccctttaaagattattgtgttggaagat
acaaaagagtacatcagctatgcagctaaacaggatgtggaggctcaggatagacgccct
tttgatcttctggttatcgtgaatccaaaactgaaaaagacgagtgacagaactgctcty
ttctttgaaggatgcttgagtgtcgatgggtacagagctgttgtagagcgayatcttgat
gttgaggtaacaggacttgatcgatatggacagyctttaaaggtggaggcttcaggttgg
caggcgcgcattctccagcatgagtgcgaycatttggagggaactctctatgttgacarg
atgstccctaagacatttagaacggtcgaaaacttaggcttacctcttgctataggctgc
cctaagmtcggcccacgc
>PAFTOL004555
cgggcgggctg------gtttctgggtctcggggataagaagcaggacatgcccgatttg
gtgaaagcgggcgacccggttcttcatgaacccgcccgggaagttgtcccgaatgaaatt
gggtcggagaggattcagaagataattgatgatatgattaaggttatgagaaaggctcct
ggagttggccttgctgccccccaaattggcatccctttaaag------------------
------------------------------------------------------------
---------------------------------------------------------gtg
atctttgattatttttgcagtgtcgatgggtacagagctgttgtagagcgacatcttrat
gttgaggtcacaggacttgatcgatatggacagccttcaaaggtggaggcttcaggttgg
caggcacgcattctccagcatgagtgcgaccatttggagggaactctctatgttgacaag
atggtccctaagacatttagaacggtcgaaaacttaggcttacctcttgctataggctgc
cctaagctcggcccacgc
>PAFTOL004556
cgggcgggctg------gtttctgggtctcggggacaagaagcaggacatgcccgatttg
gtgaaagcgggcgacccggttcttcatgaacctgccctcgaagttgacccgaatgaaatt
gggtcggagaggattcagaagataattgatgatatgattagggttatgaggaaggctccc
ggagtcggccttgctgccccccaaattggcatccctttaaag------------------
------------------------------------------------------------
---------------------------------------------------------gta
atctttgatgaattttgcagtgtcgatgggtacagagctgttgtggagcgacatcttgat
gttgaggtcacaggacttgatcgatatgggcagcctttaaaggtggaggcttcaggttgg
caggcacgcattctccagcatgagtgcgatcatttggagggaactctctatgttgacaag
atggtccctaagacatttagaacggtcgaaaacttaggcttacctcttgctataggctgc
cctaagctcggccca---
>PAFTOL004560
------------------------------------------------------------
------------------------------------------------------------
------------------------------------------------------------
------------------------------------------attattgtgttggaagat
acaaaagagtacataagttatgcagctaaacaggatgtggaggctcaggatagacgccct
tttgatcttctggttatcgtgaatccaaaactgaaaaagacgagtggcagaactgctctt
ttctttgaaggatgcttgagtgtcgatgggtacagagctgttgtagagcgacatcttgat
gttgaggtaacaggacttgatcgatatggacagcctttaaaggtggaggcttcaggttgg
caggcgcgcattctccagcatgagtgcgaccatttggagggaactctctatgttgacaag
atgctccctaagacatttagaacggttgaaaacttaggcttacctcttgctataggctgc
cctaagctcggcccacgc
>PAFTOL004561
cgggtcggttg------gtttatgtttctcggggataagaagcagaacatgcccgatgtg
gtgaaagcgggcgaccctgttctacatgaacccgcccgtgaagttgacccgaatgaaatt
gggtcggagaggatacagaagataattgacgatatggttaaggttatgaggaaggctcct
ggggttggccttgctgcgccccagattggcatccctttaaagattattgtgttggaagat
acggaagagtacatcagttatgcacctaaacaggatgttaaggctcaggagagacgccct
tttgatcttctggttattgtaaatccaaaactgaaaaagacgagtgacagaactgctctt
ttctttgaaggatgcttgagtgttgatggttacagagctgttgtagagcgatatcttgat
gttgaggtcacaggacttgatcaatacggacagcctgtaaaggtagaggcttcaggttgg
caggcgcgcattctccaacatgagtgcgaccatttgcagggaactctctatgttgacaag
atggtccctaggacatttagaacgrtcgaaaacttaggcttacctcttgctataggctgc
cctaagctcggcccacgc
>PAFTOL004562
cgggcgggctg------gtttctgggtctgggggataagaagcaggatatgcccgatttg
gtgaaagcgggcgacccggttctacatgaacccgcccgggaagttgacgtgaacgaaatt
gggtcggagaggattcagaagataattgatgatatgattaaggttatgagaaaggcgcct
ggagttggccttgctgcgccccaaattggcatccctttaaag------------------
------------------------------------------------------------
---------------------------------------------------------gta
atctttgatgatttttgcagtgtcgatgggtacagagctgttgtagagcgacatcttgat
gttgaggtaacaggacttgatcgatatggacagcctttaaaggtggaggcttcaggttgg
caggcgcgcattctccagcatgagtgcgaccatttggagggaactctctatgttgacaag
atgctccctaagacatttagaacggttgaaaacttaggcttacctcttgctataggctgc
ccgaagctcggccca---
>PAFTOL004563
cgggcgggctg------gtttctgggtctcggggataagaagcaggacatgcccgatttg
gtgaaagcgggcgacccggttctacatgaacccgcccgggaagtttacccgaatgaaatt
gggtcgggaaggattcagaagataattgatgatatgattaaggttatgagaaaggctcct
ggagttggccttgctgccccccaaattggcatccctttaaagattattgtgttggaagat
acaaaagagtacatcagttacgcagctaaacaggatgtggaggctcaggatagacgccct
tttgatcttctggtatgaatgtcatcaaaa---------------------------att
atctttgatgatttttgcagtgtcgatgggtacagagctgttgtagagcgatatcttgat
gttgaggtcacaggacttgatcgatatggacagcctttaaaggtggaggcttcaggttgg
caggcgcgcattctccagcatgagtgcgaccatttggagggaactctctatgctgacaag
atggtccctaagacatttagaacagtcgaaaacttaggcttacctcttgctataggctgc
cctaagctcggcccacgc
>PAFTOL004564
------------------------------------------------------------
------------------------------------------------------------
------------------------------------------------------------
------------------------------------------attattgtgttggaagat
acggaagagtacatcagttatgcacctaaacaggatgttaaggctcaggatagacgtcct
tttgatcttctggttatggtaaatccaaaactgaaaaagacgagtgacagaactgctctt
ttctttgaaggatgcttgagtgttgatgggtacagagctgttgtagagcgatgtcttgat
gttgaggtcacaggacttgatcgatatggacagcctttaaaggtggaggcttcaggttgg
caggcgcgcattctccaacatgagtgcgaccatttgcagggaactctctatgttgacaag
atggtccctaagacatttagaackgtcgaaaacttaggcttacctcttgctataggctgc
cctaagctcggccca---
>PAFTOL004565
cgggcgggctg------gtttctgtttctcggggacaagaagcaggacgtgcccgatgta
gtgaaagcgggcgacccggttcttcatgaacctgcccgcgaagttgacccgaatgaaatt
gggtcggagaggattcagaagataattgatgatatgattaaggttctgaggaaggctcct
ggagttggccttgctgccccccaaattggcatccctttaaag------------------
------------------------------------------------------------
---------------------------------------------------------gta
wtctttgatgaattttgcagtgtygatgggtacagagctgttgtggagcgacatcttgat
gttgaggtcacaggacttgatcgatatggacagcctttaaaggtggaggcttcaggttgg
ccggcacggattctccagcatgagtgcgatcatttggagggaactctctatgttgacaag
atggtccctaagacatttagaacggtcgaaaacttaggcttacctcttgctgtaggctgc
cctaagctcggccca---
>PAFTOL004566
cgggtcggctg------gtttctgtttctcggggataagaagcagaacatgcccgatgtg
gtgaaagcgggcgatccggttctacatgaacccgcccgggargttgacccgaatgaaatt
gggtcggagaggatacagaagataattgacgatatggttaaggttatgaggaaggctcct
ggggttggccttgctgcgccccagattggcatccctttaaagattattgtgttggaagat
acggaagagtacatcagttatgcagctaaacaggatgttaaggctcaggatagacgccct
tttgatcttctggttatggtaaatccaaaactgaaaaagacgagtgacagaactgctctt
ttctttgaaggatgcttgagtgttgatgggtacagagctgttgtagascgacatcttgat
gttgaggtcacaggacttgatcgatatggacagcctttgaaggtggaggcttcaggttgg
caggcgcgcattctccaacatgagtgcgaccatttgcagggaactctctatgttgacaag
atggtccctaagacatttagaacggtcgaaaacttaggcttacctcttgctataggctgc
cctaagctcggcccacgc
>PAFTOL004567
cgggcgggctg------gtttctgggtctcggggataagaagcaggacatgcccgatttg
gtgaaagcgggcgacccggttcttcatgaacccgcccgggaagttgacccgaatgagatt
gggtcagagaggattcagaagataattgatgatatgattaagattatgagaaaggctcct
ggagttggccttgctgccccccaaattggcatccctttaaagattattgtgttggaagat
acaaaagagtacatcagctatgcagctaaacaggatgtggaggctcaggacagacgccct
tttgatcttctggttatcgtgaatccaaaagtgaaaaagacgagtgacagaactgctctt
ttctttgaaggatgcttgagtgtcgatgggtacagagctgttgtagagcgatatcttgat
gttgaggtcacaggacttgatcgatatggacagcctttaaaggtggaggcttcaggttgg
caggcgcgcattctccagcatgagtgcgaccatttggagggaactctctatgttgacaag
atgatccctaagacatttagaacagtcgaaaacttaggcttacctcttgctataggctgc
cctaagctcggcccacgc
>PAFTOL004568
cgggcgggctg------gtttmtgggtctcggggataagaagcaagacatgcccgatgtg
gtgaaagcgggcgacccggttctycatgaacccgcccgggaagttgagccgaatgaaatt
gggtcggakaggattcagaagataattgatgatatgrttaaggttatgaggaaggctcct
ggagttggcctygctgccccccaaattggcatccctttaaagattatcgtgttggaagat
acaaaagagtacatcagctatgcagctaaacaggatgtgcaggctcaggatagacgccct
tttgatcttctggttatcgtgaatccaaaagtgaaaaagacgagtgaccgaactgctctt
ttctttgaaggatgcttgagtgtcgatgggtacagagctgttgtagagcgatrtcttgat
gttgaggtcacaggacttgatcgatatggacagcctttaaaggtggaggcttcaggttgg
caggcacgcattctccagcatgagtgtgaccatttggagggaactctctatgttgacaag
atggtccctaagacatttagaacagtcgaaaacttaggcttacctcttgctataggctgc
cckaagctcggtccacgc
>PAFTOL004571
cgggtcggctg------gtttctgtttatgggggataagaagcaggacatgcccgatgtg
gtgaaagcgggcgacccggttctacatgaacccgcccaggaagttgacccgaatgaaatt
gggtcggagaggatacagaagataattgacgatatggttaaggttatgaggaaggctcct
ggggttggccttgctgcgccccagattggcatccctttaaagattattgtgttggaagat
acggaagagtacatcagttatgcacctaaacaggatgttgaggctcaggatagacgccct
tttgatcttctggttatggtaaatccaaaactggaaaagacgagtgacagaactgctctt
ttctttgaaggatgcttgagtgttgatgggtacagagctgttgtagagcgatatcttgat
gttgaggtcacaggacttgatcaatatggacagcctttaaaggtggaggcttcaggttgg
caggcgcgcattctccaacatgagtgcgaccatttgcagggaactctctatgttgacaag
atggtccctaagacatttagaacggtcgaaaacttaggcttacctcttgctataggctgc
cctaagctcggcccacgc
>PAFTOL004572
cgggcgggctggtttctgtttctgggtcacggggataagaagcaggacatgcccgatttg
gtgaaagcgggcgacccggttcttcatgaacctgcccgcgaagttgacccgaatgaaatt
gggtcggagaggattcagaagataattgatgatatgattacggttctgaggaaggctcct
ggagttggccttgctgccccccaaattggcatccctttaaagattatagtgttggaagat
acaaaagagtacatcagttatgcacctaaacaggatgtggaggctcaggatagacgccct
tttgatcttctggttatcgtgaatccaaaactgaaaaagacgagtgacggaactgctctt
ttctttgaaggatgcttgagtgtcgatgggtacagagctgttgtggagcgacatcttgct
gttgaggtcacaggacttgatcgatatggacagcctttaaaggtggaggcttcaggttgg
caggcacgcattctccagcatgagtgcgatcatttggagggaactctctatgttgacaag
atggtccctaagacatttagaacggtcgaaaacttaggcttacctcttgctataggctgc
cctaagctcggtcca---
>PAFTOL004573
cgggcgggctg------gtttytgggtctcggggataagaagcrggacatgcccgatttg
gtgaaagcgggcgacccggttcttcatgarcctgcccscgaagttgacccgaatgaaaty
gggtcggagaggattcagaagataattgatgatatgattaaggttctsaggaaggctccc
ggagttggccttgctgccccccaaattggcatccctttaaagattattgtgttggaagat
acaaaagagtacatcagttatgcacctaaacaggatgtggaggctcaggatagacgmcct
tttgatcttctggttatcgtgaatccaaawctgaaaaagacgagtgacagaactgctctt
ttctttgaaggatgcttgagtgtcgatgggtacagagctgttgtggagcgacatcttgat
gttgaggtcacaggacttgatcgmtatggacagcctttaaaggtggaggcttctggttgg
caggcacgcattctccagcatgagtgcgatcatttggagggaactctctatgttgayaag
atggtccctaagacmtttagaacggtygaaaacttaggcttacctcttgctgtaggctgc
cctaagctcggccca---
>PAFTOL004574
caggcgggctg------gtttctgggtctcggcgataagaagcaggacatgcccgatttg
gtgaaagcgggcgatccggttcttcatgaacccgcccgggaagttgacccgaatgaaatt
ggatcggagaggattcagaagatgattgatgatatgattaaggttatgaggaaggctcct
ggagttggccttgctgccccccaaattggcatccctttaaagrttattgtgttggaagat
acaaaagagtacatcagttatgcacctaaacaggatgtggaggstcaggatagacgccct
tttgatcttctggtcatcgtgaatccaaaactgaaaaagacgagtgatagaacggctctt
ttctttgaaggatgcttgagtgtcgatgggtacagagctgttgtggagcgacatcttgat
gttgaggtcacaggacttgatcgatatggacagcctytaaaggtggaggsttcaggttgg
caggcacgcattctccagcatgagtgcgaccatttggagggaactctctatgttgacaag
atggtccctaagacatttagaacggtcgaaaatttaggcttacctcttgctatakgctgc
cctaagctcggcycccgc
>PAFTOL004577
cgggcsggctg------gtttctgggyctsggggataagaagcaggatatgcccgayttg
gtraaagcgggcgacccggttctacatgaacccgcccgggaagttgacgygaacgaaatt
gggtcrgagaggattcagaagataattgatgatatgattaaggttatgagaaaggcgcct
ggagttggccttgctgcgccgcaaattggcatccctttaaagattattgtgttggaagat
acaaaagagtacatcagttatgcagctaaacaggatgtggaggctcaggatagacgccct
tttgatcttctggttatcgtgaatccaaaactgaaaaagacgagtggcagaactgctctt
ttctttgaaggatgcttgagtgtygatgggtacagagctgttgtagagcgacatcttgat
gttgaggtaacaggactkgatcgatatggacagcctttaaaggtggaggcttcaggttgg
caggcgcgcattctccagcatgagtgcgaccatttggagggaactctctatgttgacaag
atgctccctaagacatttagaacggttgaaaacttaggcttacctcttgckataggctgc
ccyaagctcggcccacgc
>PAFTOL004578
cgggcgggctg------gtttctgggtctcggggataagaagcaggacatggccggtttg
gtgaaagcgggcgacccggttcttcatgaacctgcccgcgaagttgacccgaatgaaatt
ggttcggagaggattcagaagataattgatgatatgattaaggttatgaggaagggtcct
ggggttggccttgctgccccccaaattggcatccctttaaagattattgtgttggaggat
acaaaagagtacatcagttatgcacctaaacaggatgtggaggctcaggatagacgccct
tttgatcttctggttatcgtgaatccaaaactgaaaaagacgagcgataraactgctctt
ttctttgaaggatgcttgagtgtcgatgggtacagagctgttgtggagcgacatcttgat
gttgaggtcacaggacttgatcgatttgggcagcctttaaaggtgcaggcttcaggttgg
caggcacgcattctccagcatgagtgcgatcatttggagggaactctctatgttgacaag
atggtccctaagacattyagaacggtcgaaaacttaggcttacctcttgctataggctgc
cctaagctcggccca---
>PAFTOL004582
cgggcgggctg------gtttctgggtctcggggataagaagcaggacatgcccgatttg
gtgaaagcgggcgacccggttcttcatgaacctgcccgcgaagttgacccgaatgaaatt
gggtcggagaggattcagaagataattgatgatatgattaaggttgtgaggaaggctcct
ggagttggccttgctgccccccaaattggcatccctttaaagrttattgtgttggaagat
acaaaagagtacatcagttatgcacctaaacaggatgtggaggctcaggatagacgccct
tttgatcttctggttatcgtgaatccaaaactgaaaaagacgagtgacagaactgctctt
ttctttgaaggatgcttgagtgtcgatgggtacagagctgttgtggagcgacatcttgat
gttgaggtcacaggacttgatcgatatggacagccgttaaaggtggaggcttcaggttgg
caggcacgcattctccagcatgagtgcgatcatctggagggaactctctatgttgacaag
atggtccctaagacatttagaacggtcgaaaacttagacttacctcttgctataggctgc
cctaagctcggccca---
>PAFTOL004583
---gcgggctg------gtttctgggtctcggggataagaagcagaacatgcccgatttg
gtgaaagcsggcgacccggttcttcatgaacccgcccaggaagttgaccggaatgcaatg
gggtcggagaggattcagaagataattgatgatatgattaaggttatgagaaaggctccc
ggagttggcctcgctgccccccaaattggcatccctttaaagattattgtgttggaagat
acaaaagagtacatcagttatgcacctaaacaggatgtggaggctcaggatagacgccct
tttgatcttctggttatcgtgaatccaaaactgaaaaagacgagtgacagaactgctctt
ttctttgaaggatgcttgagtgtcgatgggtacagagctgttgtagagcgacatcttgat
gttgaggtcacaggacttgatcgatatggacagccttcaaaggtggaagcttcaggttgg
caggcacgcattctccagcatgagtgcgaccatttggagggaactctttatgttgacaag
atggtcsctaagacatttagaacggtcgaaaacttaggcttacctcttgctataggctgc
cctaagctcggcccacgc
>PAFTOL004584
cgggcgggctg------gtttctgggtcwgggggataagaagcaggatatgcccgatttg
gtgaaagcgggcgacccggttctacatgaacccacccgggaagttgacgtgaacgaaatt
gggtcggagaggattcagaagataattgatgatatgattaaggttatgagaaaggcgcct
ggagttggccttgctgcgccccaaattggcatccctttaaagattattgtgttggaagat
acaaaagagtacatcagttatgcagctaaacaggatgtggaggctcaggatagacgccct
tttgatcttctggttatcgtgaatccaaaactgaaaaagacgagtggcagaactgctctt
ttctttgaaggatgcttgagtgtcgatgggtacagagctgttgtagagcgacatcttgat
gttgaggtaacaggacttgatcgatatggacagcctttaaaggtggaggcttcaggttgg
caggcgcgcattctccagcatgagtgcgaccatttggagggaactctctatgttgacaag
atgctccctaagacatttagaacggttgaaaacttaggcttacctcttgctataggctgc
cctaagctcggcccacgc
>PAFTOL004585
cgggtcggctg------gtttctgtttctcggggataagaagcagaacatgcccgatgtg
gtgaaagcgggcgacccggttctacatgaacccgcccgggaagttgacccgaatgaaatt
gggtcggagaggatacagaagataattgacgatatggttaaggttatgaggaaggctcct
ggggttggccttgctgcgccccagattggcatccctttaaagattattgtgttggaagat
acggaagagtacatcagttatgcagctaaacaggatgttaaggctcaggatagacgccct
tttgatcttctggttatggtaaatccaaaactgaaaaagacgagtgacagaactgctctt
ttctttgaaggatgcttgagtgttgatgggtacagagctgttgtagagcgatatcttgat
gttgaggtcacaggacttgatcgatatggacagcctttaaaggtggaggcttcaggttgg
caggcgcgcattctccaacatgagtgcgaccatttgcagggaactctctatgttgacaag
atggtccctaagacatttagaacggttgaaaacttaggcttacctcttgctataggctgc
cctaagctcggcccacgc
>PAFTOL004587
cgggcgggctg------gtttctgggtctcggggataagaagcaggacatgcccgatttg
gtgaaagcgggcgacccggttcttcatgaacccgccagggaagttgacccgaaagaaatt
gggtcggagaggattcagaagataattgatgatatgattaaggttatgaggaaggctcct
ggagttggccttgctgccccccaaattggcatccctttaaagattattgtgttggaagat
acaaaagagtacatcagttatgcagctaaacaggatgtggaggctcaggatagacgccct
tttgatcttctggttatcgtgaatccaaaactgaaaaagacgagtgacagaagtgctctt
ttctttgaaggatgcttgagtgtcgatgggtacagagctgttgtagagcgacatcttgat
cttgaggtcacaggacttgatagatatggacagcctctaaaggtggaggcttcaggttgg
caggcacgcattctccagcatgagtgcgaccatttggagggaaccctctatgttgacaag
atggtccctaagacatttagaacggttgtaaacttaggcttacctcttgctataggctgc
cctaagctcggcccacgc
>PAFTOL004590
cgggcgggctg------gtttctgggtctgggggataagaagcaggatatgcccgatttg
gtgaaagcgggcgacccggttctacatgaaccagcccgggaagttgacgtgaacgaaatt
gggtcggagaggattcagaagataattgatgatatgattaaggttatgagaaaggcgcct
ggagttggccttgctgcgccccaaattggcgtccctttaaagattattgtgttggaagat
acaaaagagtacatcagctatgcagctaaacaggatgtggaggctcaggatagacgccct
tttgatcttctggttatcgtgaatccaaaactgaaaaagacgagtgacagaactgctctt
ttctttgaaggatgcttgagtgtcgatgggtatagagctgttgtagagcgacatcttgat
gttgaggtaacaggacttgatcgatatggacagcctttaaaggtggaggcttcaggttgg
caggcacgcattctccagcatgagtgcgaccatttggagggaactctctatgttgacaag
atggtccctaagacatttagaacggtcgaaaacttaggcttacctcttgctataggctgc
cctaagctcggcccacgc
>PAFTOL004593
cgggcgggctg------gtttctgggtctcggggataagaagcaggacatgcccgatttg
gtgaaagcgggcgacccggttcttcatgaacccacccgggacgttgaccggaatgaaatt
gggtcggagaggattcagaagataattgatgatatgattaaggttatgaggaaggctcct
ggagttggccttgctgccccccaaattggcatccctttaaagrttattgtgttggaagat
acaaaagagtacatcagttatgcgcctaaacaggatgtggaggctcaggatagacgccct
tttgatcttctggttatcgtgaatccaaaactgaaaaagacgagtggcagaatggctctt
ttctttgaaggatgcttgagtgtcgatgggtacagagctgttgtggagcgacatcttgat
gttgaggtcacaggacttgatcgatatggacggcctttaaaggtggaggcttcaggttgg
caggcacgcattctccagcatgagtgcgaccatttggagggaactctctatgttgacaag
atggtccctaagacatttagaacggtcgaaaacttaggcttacctcttgctatgggctgc
cctaagctcggcccccgc
>PAFTOL004594
caggcgggctg------gtttctgggtctgggggataagaagcaggatatgcccgatttg
gtgaaagcgggcgacccggttctacatgaaccagcccgggaagttgacgtgaacgaaatt
gggtcggagaggattcagaagataattgatgatatgatkaaggttatgagaaaggcgcct
ggagttggccttgctgcgccccaaattggcgtccctttaaagattattgtgttggaagat
acaaaagagtacatcagctatgcagctaaacaggatgtggaggctcaggatagacgccct
tttgatcttctggttatcgtgaatccaaaactgaaaaagacgagtgacagaactgctctc
ttctttgaaggatgcttgagtgtcgatgggtacagagctgttgtagrgcgataycttgat
gttgaggtcacaggacttgatcgatatggacagcctttaaaggtggaggcttcaggttgg
caggcgcgcattctccagcatgagtgcgaccatttggagggaactctctatgttgacaag
atggtccctaagacatttagaacagtcgaaaacttaggcttacctcttgctataggctgc
cctaagcttggccca---
>PAFTOL004596
cgggcgggctg------gtttctgggtctcggggataagaagcaggacatgcccgatttg
gtgaaagcgggcgacccggttcttcatgaacctgcccgcgaagttgacccgaatgaaatt
ggttcggagaggattcagaagataattgatgatatgattaaggttatgaggaaggctcct
ggagttggccttgctgccccccaaattggcatccctttaaagattattgtgttggaagat
acaaaagagtacatcagttatgcacctaaacaggatgtggaggctcaggatagacgccct
tttgatcttctggttatcgtgaatccaaaactgaaaaagacgagtgacagaactgctctt
ttctttgaaggatgcttgagtgtcgatgggtacagagctgttgtggagcgacatcttgat
gttgaggtcacaggacttgatcgatatgggcagcctttaaaggtggaggcttcaggttgg
caggcacgcattctccagcatgagtgcgatcatttggagggaactctctatgttgacaag
atggtccctaagacatttagaacggtcgaaaacttaggcttacctcttgctataggctgc
cctaagctcggccca---
>PAFTOL004597
cgggcgggctg------gtttttgggtctcggggataagaagcaggacatgcccgatttg
gtgagarcgggcgacccggttcttcatgaacccgcccgggaagttgacccgaatgaaatt
gggtcggagaggattcagaagataattgatgatatgattaaggttatgagaaaggctcct
ggagttggccttgctgccccccaaattggcatcccyttaaagattattgtgttggaagat
acaaaagagtacatcagttatgcacctaaacaggatgtggaggctcaggatagacgccct
tttgatcttctggtcatcgtgaatccaaaactgaaaaagacgagtgacagaactgctctt
ttctttgaaggatgcttgagtgtsgatgggtacagagctgttgtagagcgacatcttgat
gttgaggtcacaggacttgatcgatatggacagccttygaaggtggaggcttcaggttgg
caggcacgcattctccagcatgagtgcgaccatttggagggaactctttatgttgacaag
atggtccctaagacatttagaacggtcgaaaacttaggcttacctctggctataggctgc
cctaagctcggcccacgc
>PAFTOL004598
cgggckggctg------gtttctgggtctcggggataagaagcaggatatgcccgatttg
gtgaaagcgggcgayccggttytacatgaacccgcccgggaagttgacgtgaacgaaatt
gggtcggagaggattcagaagrtaattgatgatatgattaaggttatgagaaaggcgcct
ggagttggccttgctgcgccccaaattggcgtccctttaaagattattgtgttggaagat
acaaaagagtacatcagctatgcagctaaacaggatgtggaggctcaggatagacgccct
tttgatcttctggttatcgtgaatccaaaactgaaaaagacgagtgacagaactgctctc
ttctttgaaggatgcttgagtgttgatgggtacagagctgttgtagagcgatatcttgat
gttgaggtcacaggacttgatcgatatggacagcctttaaaggtggaggcttcaggttgg
caggcgcgcattctccagcatgagtgcgaccatttggagggaactctttatgttgacaag
atggtccctaagacatttagaacagtcgaaaacttaggcttacctcttgctataggctgc
cctaagcttggcccacgt
>PAFTOL004599
cgggcgggctg------gtttctgggtctgggggataagaagcaggatatgcccgatttg
gtgaaagcgggcgacccggttctacatgaaccagccccggaagttgacgttaacgaaatt
gggtcggagaggattcagaagataattgatgatatgattaaggttatgagaaaggcgcct
ggagttggccttgctgcgccccaaattggcatccctttaaagattattgtgttggaagat
acaaaagagtacatcagttatgcagctaaacaggatgtggaggctcaggatagacgccct
tttgatcttctggttatcgtgaatccaaaactgaaaaagacgagtgacagaactgctctt
ttctttgaaggatgcttgagtgtcgatgggtacagagctgttgtagagcgatatcttgat
gtggaggtcacaggacttgatcgctatggacagcctttaaaggtggaggcttcaggttgg
caggcgcgcattctccagcatgagttcgaccatttggagggaactctctatgttgacaag
atggtccctaagacatttagaacagtygaaaacttaggcttacctcttgctataggctgc
cctaagctcggcccacgc
>PAFTOL004600
cgggcgggctg------gtttctgggtctgcgggataagaagcaggatatgcccgatttg
gtgaaagcgggcgacccggttctacatgaaccagcccgggaagttgacgtgaacgaaatt
gggtcggagaggattcagaagataattgatgatatgattaaggttatgagaaaggcgcct
ggagttggccttgctgcgccccaaattggcgtccctttaaagattattgtgttggaagat
acaaaagagtacatcagttatgcagctaaacaggatgtggaggctcaggatagacgccct
tttgatcttctggttatcgtgaatccaaaactgaaaaagacgagtgacagaactgctctt
ttctttgaaggatgcttgagtgtcgatgggtacagagctgttgtagagcgacatcttgat
gttgaggtaacaggacttgatcgatatggacagcctttaaaggtggaggcttcaggttgg
caggcgcgcattctccagcatgagtgcraccatttggagggaactctctatgttgacaag
atgctccctaagacatttagaamggtcgaaaacttaggcttacctcttgctataggctgc
cctaagctcggcccacgc
>PAFTOL004601
cgggcgggctg------gtttctgggtctcggggataagaagcaggacatgccsgatttg
gtgaaagcgggcgacccggttcttcatgaacccgcccgggaagttgtcccgaatgaaatt
gggtcggagaggattcagaagataattgatgatatgattaaggttatgagaaaggctcct
ggagttggccttgctgccccccaaattggcatccctttaaagattattgtgttggragat
acaaaagagtacatcagttatgcacctaaacaggatgtggaggctcaggatagacgccct
tttgatcttctggttatcgtgaatccaaaactgaaaaagacgagtgacagaactgctctt
ttctttgaaggatgcttaagtgtcgatgggtacagagctgttgtagagcgacatcttgat
gttgaggtcacaggacttgatcgatatggacagccttcaaaggtggaggcttcaggttgg
caggcacgcattctccagcatgagtgcgaccatttggagggaactctctatgttgacaag
atggtccctaagacatttagaacggtcgaaaacttaggcttacctcttgctataggctgc
cctaagctcggcccacgc
>PAFTOL004603
cgggcgggctg------gtttctgggtctcggggataagaagcaggacatgcccgacttg
gtgaaagctggcgacccggttcttcatgaacscgcccgggaagttgacccgaatgaaatt
gggtcggagaggattcagaagataattgatgatatgattaaggttatgagaaaggctccy
ggagttggccttgctgccccccaaattggyatccctttaaagattattgtgttggaagat
acaaaagagtacatcagctatgcagctaaacaggatgtggaggctcaggatagacgccct
tttgatcttctg---------------------------------------------gwa
atctttgatgatttttgcagtgtcgatgggtacagagctgttgtagagcgatatcttgat
gttgaggtcacaggacttgatcgatatggacagcctttaaaggtggaggcttcaggttgg
caggcgcgcattctccagcatgagtgcgaccatttggagggaactctctatgttgacaag
atggtccctaagacatttagaacagtcgaaaacttaggcttacctcttgctataggctgc
cctaagctcggcccacgc
>PAFTOL004604
cgggcgggctg------gtttctgggtcttggggataagaagcaggacatgcccgacttg
gtgaaagctggcgacccggtccttcatgaacccgcccgggaagttgacccgaatgaaatt
gggtcggagaggattcagaagataattgatgatatgattaaggttatgagaaaggctcct
ggagttggccttgctgccccccaaattggcatccctttaaagattattgtgttggaagat
amaaaagagtacatcagctatgcagctaaacaggatgtggaggctcaggatagacgccct
tttgatcttctggttatcgtgaatccaaaattgaaaaagacgagtgacagaactgctctt
ttctttgaaggatgcttsagtgtcgatgggtacagagctgttgtagagcgatatcttgat
gttgaggtcacaggacttgatcgatatggmcggcctttaraggtggaggcttcaggttgg
cargcgcgcattctccagcatgagtgcsaccatttggagggaactctctatgttgacaag
atggtccctaagacatttagaacagtcgaaaacttaggcttacctcttgctrtaggctgc
cctaagctcggcccacgc
>PAFTOL004605
cgggcgggctg------gtttatgggtctcggggataagaagcaggacatgcccgatttg
gtgaaagcgggcgacccggttcttcatgaacccgcccgggaagttgacccgactgaaatt
gggtcggagaggattcagaagataattgatgatatgattaaggttatgagaaaggctcct
ggagttggcctcgctgccccccaaattggcgtccctttaaagattattgtgttggaagat
acaaaagagtacatcagttatgcacctaaacaggatgtggaggctcaggatagacgccct
tttgatcttctggttatcttgaatccaaaactgaaaaagacgagtgacagaactgctctt
ttctttgaaggatgcttgagtgtcgatgggtacagagctgttgtagagcgacatcttgat
gttgaggtcacaggacttgatcgatatggacaaccttcaaaggtggaggcttcaggttgg
caggcacgcattctccagcatgagtgcgaccatttggagggaactctctatgttgacaag
atggtccctaagacatttagaacggttgaaaacttagggttacctcttgctataggctgc
cctaagctcggcccacgc
>PAFTOL004608
cgggggggctg------gtttctgggtctcggggataagaaacaggacatgcccgatttg
gtgaaagcgggcgacccggttcttcatgaacctgcccgcgaagttgacccgaatgaaatt
gggtcggagaggattcagaagataattgatgatatggttaaggttatgaggaaggctcct
ggagttggccttgctgccccccaaattggcatccctttaaagrttattgtgttggaagat
acaaaagagtacatcaattatgcacctaaacaggatgtggaggctcaggatagacgccct
tttgatcttctggttatcgtgaatccaaaactgaaaaagacgagtgacagaactgctctt
ttctttgaaggatgcttgagtgtcgatgggtacagagctgttgtggagcgacatcttgat
gttgaggtcacaggacttgatcgatatggacagcctttaaaggtgggggcttcaggttgg
caggcacgcattctccagcatgagtgcgatcatttggagggaactctctatgttgacaag
atggtccctaagacatttagaacggtcgaaaacttaggcttacctcttgctataggctgc
cctaagctcggccca---
>PAFTOL004609
cgggcgggctg------gtttytgggtcttggggataagaagcaggacatgcccgatttg
gtgaaagcrggcgacccggttcttcatgaaccygccsgcgaagttgacccgaatgaaatt
gggtcggagaggattcagaagataattgatgatatgattaaggttatgagraaggctcct
ggagctggccttgctgccccccaaattggcatccctttaaagattattgtgttggaagat
acaaaagagtacatcagttatgcacctaaacaggatgtggaggctcaggatagacgccct
tttgatcttctggttatcgtgaatccaaaactgaaaaagacgagtgacagaactgctctt
ttctttgaaggatgcttgagtgtcgatgggtacagagctgttgtggagcgacatcttgat
gttgaggtcacaggacttgatcgatatggacagcctttaaaggtggaggcttcaggttgg
caggcacgcattctccagcatgagtgcgatcatttggagggaactctctatgttgacaag
atggtccctaagacatttagaacggtcgaaaacttaggcttacctcttgctataggctgc
cctaagctyggccca---
>PAFTOL004610
cgggtcggctg------gtttatgtttctcggggataagaagcagaacatgcccgatgtg
gtgmaagcgggcgaccctgttctacatgaacccgcccgtgaagttgacccgaatgaaatt
gggtcsgagaggatacagaagataattgacgatatggttaaggtkatgaggaaggctcct
ggggttggccttgctgckccccagattggcatccctttaaagattattgtgttggaagat
acggaagagtacatcagttatgcacctaaacaggatgtcaaggctcaggatagacgccct
tttgatcttctggttattgtaaatccaaaactgaaaaacacgagtgacagaactgctctt
ttctttgaaggatgcttgagtgttgatggttacagagctgttgtagagcgatatcttgat
gttgaggtcacaggacttgatcaatacggacagcctttaaaggtrgaggcttcaggttgg
caggcgcgcattctccaacatgagtgcgaccatttgcagggaactctctatgttgacaag
atggtccctaggacatttagaacggtcgaaaacttaggcttacctcttgctatagrctgc
cctaagctcggccca---
>PAFTOL004611
cgggtcggctg------gtttatgtttctcggggataagaagcagaacatgcccgatgtg
gtgaaagcgggcgaccctgttctacatgaacccgcccgtgaagttgacccgaatgaaatt
gggtcggagaggatacagaagataattgacgatatggttaaggtgatgaggaaggctcct
ggggttggccttgctgcgccccagattggcatccctttaaagattattgtgttggaagat
acggaagagtacatcagttatgcacctaaacaggaygtcaaggctcaggatagacgccct
tttgatcttctggttattgtaaatccaaaactgaaaaacacgagtgacagaactgctctt
ttctttgaaggatgcttgagtgttgatggttacagagctgttgtagagcgatatcttgat
gttgaggtcacaggacttgatcaatacggacagcctttaaaggtagaggcttcaggttgg
caggcgcgcattctccaacatgagtgcgaccatttgcagggaactctctatgttgacaag
atggtccctaggacatttagaacggtcgaaaacttaggcttacctcttgctatagactgc
cctaagctcggccca---
>PAFTOL004617
cgggcgggctg------gtttctgggtctcggggataagaagcaggatatgcccgacttg
gtgaaagcgggcgacccggttctacatgaacccgcccgggaagttgacgtgaacgaaatt
gggtcggagaggattcagaagataatcgatgatatgattaaggttatgagaaaggcgcct
ggagttggccttgctgccccgcaaattggcatccctttaaagattattgtgttggaagat
acaaaagagtacatcagctatgcagctaaacaggatgtggaggctcaggatagacgccct
tttgatcttctggttatcgtgaatccaaaactgaaaaagacgagtgacagaactgctctt
ttctttgaaggatgcttgagtgtcgatgggtacagagctgttgtagagcgacatcttgat
gttgaggtmacaggacttgatcgatatggacagcctttaaaggtggaggcttcaggttgg
caggcacgcrttctccagcatgagtgcgaccatttggagggaactctctatgttgacaag
atgctccctaagacatttagagcggttgaaaacttaggcttacctcttgctataggctgc
cctaagctcggcccacgc
>PAFTOL004618
cgggcgggctg------gtttctgggtctcggggataagaagcaggacatgcccgatttg
gtgaaagcgggcgacccggttcttcatgaacctgcccgcgaagttgaccsgaatgaaatt
gggtcggagaggattcagaagataattgatgatatgattaaggttatgaggaaggctcct
ggagttggccttgctgccccccaaattggcatccctttaaagattattgtgttggaagat
acaaaagagtacatcagttatgcacctaaacaggatgtggaggctcaggatagacgccct
tttgatcttctggttatcstgaatccaaaactgaaaaagacgagtgacagaactgctctt
ttctttgaaggatgcttgagtgtcgatgggtacagagctgttgtggagcgacatcttgat
gttgaggtcacaggacttgatcgatatgggcagcctttaaaggyggaggcttcaggttgg
caggcacgcattctccagcatgagtgcgatcatttggagggaactctctatgttgacarg
atggtccctaagacatttagaacggtcgaaaacttaggcttacctcttgctrtaggctgc
cctaagctyggccca---
>PAFTOL004619
cgggcgggctg------gtttctgggtctcggggaaaagaagcagaacatgcccgatttg
gtgaaagcgggcgacccggttctacatgagcccgcccgggaagtcgagccgaatgaaatt
gggtcggagaggattcagaagataattgacgatatggttaaggttatgaggaaggctcct
ggagttggccttgctgccccccaaattggcatccctttaaagattattgtgttggaagat
acaaaagagtacatcagttatgcacctaaacaggatgttgaggctcaggatagacgccct
tttgatcttctggttatcctgaatccaaaactgaaaaagacgagtgacagaactgctctt
ttctttgaaggatgcttgagtgtcgatgggtatagagctgttgtagagcgttatcttgat
gtagaggtcacaggacttgatcgatatggacagcctttaaaggtggaggcttcaggttgg
caggcacgcattctccagcatgagtgcgaccatttggagggaactctctatgttgacaag
atggtctctaagacatttagaacggtcgaaaacttaggcttacctcttgctataggctgc
cctaagcttggcccacgc
>PAFTOL004620
cgggcgggctg------gtttctgtttctcggggacaagaagcaggacatgcccgatttg
gtgaaagcgggcgacccggttcttcatgaacctgcccgcgaagttgacccgaatgaaatt
gggtcggagaggattcagaagatwattgatgatatgattaagrttctgaggaaggctcct
ggagttggccttgctgccccccaaattgrcatccctttaaaarttatagtgttggaagat
acaaaagagtacatcagttatgcacctaaacaggatgtggaggctcaggatagacgcyct
tttgatcttctggttatcgtgaatccaaaactgaaaaagacgartggcagaactgctctt
ttctttgaaggatgcttgagtgtcgatgggtacagagctgttgtggagcgacatcttgat
gttgaggtcacaggacttgatcgatatggacagcctttaaaggtggaggcttcaggttgg
caggcrcgcattctccagcatgagtgcgatcatttggagggaactctctatgttgacaag
atggtccctaagacattyagaacggttgaaaacttaggcttacctcttgctgtaggctgc
cctaagctcggcccacgc
>PAFTOL004623
cgggcgggctg------gtttctgtttctcggggacaggaagcaggacatgcccgattta
gtgaaagcgggcgacccggttcttcatgaacctgcccgcgaagttgacccgaatgaaatt
gggtcggagagrattcagaagataattgatgatatgattaaggttctgaggaaggctcct
ggagttggccttgctgccccccaaattggcatccctttaaagrttatagtgttggaagat
acaaaagagtacatcagtyatgcacctaaacaggatgtggaggctcaggatagacgccct
tttgatcttctggttatcgtgaatccagaactgaaaaagacgagtgacagaactgctctt
ttctttgaaggatgcttgagtgtcgatgggtacagagctgttgtggagcgacatcttgat
gttgaggtcacaggacttgatcgakatggacagccgttaaaggtggaggcttcaggytgg
caggcgcgcattctccagcatgagtgcgatcatttgaagggaactctctatgtagacagg
atggtccctaagacatttagaacggtcgaaaacttaggcttacctctggctataggctgc
cctaagctcggccca---
>PAFTOL004624
cgggcgggctg------gtttctgggtctcggggataagaagcaggatatgcccgatttg
gtgaaagcgggcgacccggttctacatgaacccgcccgggaagttgacgtgaacgaaatt
gggtcggagaggattcagaagataattgatgatatgattaaggttatgagaaaggcgcct
ggagttggccttgctgcgccccarattggcgtccctttaaagattattgtgttggaagat
acaaaagagtacatcagytatgcagctaaacaggatgtggaggctcaggatagacgccct
ttygatcttctggttatcgtgaatccaaaactgaaaaagacragtgacagaactgctcty
ttctttgaaggatgcttgagtgtcgatgggtacagagctgttgtagagcgacatcttgat
gttgaggtaacaggacttgatcgatatggacagcctttaaaggtggaggcttcaggttgg
caggcgcgcattctccagcatgagtgcgatcatttggagggaactctctatgttgacaag
atgctccctaagacatttagaacggtcgaaaacttaggcttacctcttgctataggctgc
cctaagctcggcccacgc
>PAFTOL004625
cgggccggctg------gtttctgggtctcggggataagaagcaggatatgcccgacttg
gtgaaagcgggcgacccggttctacatgaacccgcccgggaagttgacgtgaacgaaatt
gggtcggagaggattcagaagataattgatgatatgattaaggttatgagaaaggcgcct
ggagttggccttgctgcgccccaaattggcatccctttaaagattatcgtgttggaagat
acaaaagagtacatcagctatgcagctaaacaggatgtggaggctcaggatagacgccct
tttgatcttctggttatcgtgaatccaaaactgaaaaagacgagtggcagaactgctctt
ttctttgaaggatgcttgagtgttgatgggtacagagctgttgtagagcgacatcttgat
gttgaggtaacaggacttgatcgatatggacagcctttaaaggtggaggcttcaggttgg
caggcgcgcattctccagcatgagtgcgaccatttggagggaactctctatgttgacaag
atgctccctaagacatttagaacagttgaaaacttaggcttacctcttgctataggctgc
cctaagctcggcccgcgc
>PAFTOL004626
cgggcgggctg------gtttatgggtctcggggataagaagcaggacatgcccgatttg
gtraaagcgggcgacccggttcttcatgaacctgcccgggaagttgaccygaatgaaatt
gggtcggagaggattcagaagataattgatgatatgattaaggttatgagaaaggctcct
ggagtyggcctcgctgccccccaaattggcatccctttaaagattattgtgttggaagat
acaaaagagtacatcagttatgcacctaaacaggatgtggaggctcaggatagacgccct
tttgatcttctggttatcgtgaatccaaaactgaaaaagacgagtgacagaactgctctt
ttctttgaaggatgcttgagtgtcgatgggtacagagctgttgtagagcgacatcttgat
gttgaggtcacaggacttgatcgatatggacaaccttcaaaggtggaggcttcaggttgg
caggcacgcattctccagcatgagtgcgaccatttggagggaactctctatgttgacaag
atggtccctaagacatttagaacggttgaaaacttagggttacctcttgctataggctgc
cctaagctcggcccacgc
>PAFTOL004627
cgggcgggctg------gtttctgtttctcggggacaagaagcaggacatgcccgacata
gtgaaagcgggcgacccggttcttcatgaacctgcccgcgaagttgacccggatgaaatt
gggtcggagaggattcagaagataattgatgatatgattaaggttytgaggaaggctcct
ggagttggccttgctgccccccaaattgscatccctttaaagrttatagtgttrgaagat
acaaaagagtacatcagttatgcacctaaacaggatgtggaggctcaggatagacgccct
tttgatcttctggttgtcgtgaatccaaaactgaaaaatacragtgacagaactgctctt
ttctttgaaggatgcttgagtgtcgatgggtacagagctgttgtggagcgacatcttgat
gttgaggtcacaggacttgaccgacatggacagcctttaaaggtggaggcttcaggttgg
ccrgcacgcattctccagcatgagtgcgatcatttggagggaactctctatgttgacaag
atggtccctaagacatttagaacggtcgaaaacttaggcttacctcttgctgtaggctgc
cctaagcttggccct---
>PAFTOL004629
cgagcgggctg------gtttctgggtctcggggataagaagcaggacatgcccgatttg
gtgaaagcgggcgacccggttcttcatgaacccgcccgggaagttgacccgaatgaaatt
gggtcggagagggttcagaagataattgacgatatgattaaggttatgaggaaggctcct
ggagttggccttgctgccccccaaattggcatccctttaaagrttattgtgtcggaagat
acaaaagagtacatcagctatgcagctaaacaggacgtggaggctcaggatagacgccct
tttgatcttctggttatcgtgaatccaaaactgaaaaggacgagtgacagaacagctctt
ttcttcgaaggttgcttgagcgtcgatgggtacagagctgttgtagagcgatatcttgat
gttgaggtcacaggacttgatcgatacggacagcctttaaaggtggaggcttcaggctgg
caggcgcgtattctccagcatgagtgcgaccatttggagggaactgtctatgttgacaag
atggtccccaagacatttagaacagttgaaaacttaggcttacctcttgctataggctgc
cctaagctcggccca---
>PAFTOL004631
cgggcgggctg------gtttctgggtctgggggataagaagcaggayatgcccgatttg
gtgaaagcgggcgacccggttctacatgaaccmgcccgggaagttgacgtgaacgaaatt
gggtcggagaggattcagaagataattgatgatatgattaaggttatgagaaaggcgcct
ggagttggccttgctgcgccccaaattggcgtccctttaaagattattgtgttggaagat
acaaaagagtacatcagctatgcagctaaacaggatgtggaggctcaggatagacgccct
tttgatcttctggttatcgtgaatccaaaactgaaaaagacgagtgacagaactgctctc
ttctttgagggatgcttgagtgtcgatgggtacagagctgttgtagagcgatatcttgat
gttgaggtcacaggacttgatcgatatggacagcctttaaaggtggaggcttcaggttgg
caggcgcgcattctccagcatgagtgcgaccatttggagggaactctctatgttgacaag
atggtcactaagacatttagaacagtcgaaaacttaggcttacctcttgctataggctgc
cctaagcttggcccacgc
>PAFTOL004632
cgggcgggctg------gtttctgggtctcggggataagaagcaggacatgcccgatttg
gtgaaagcgggcgacccggttcttcatgaacccgcccgggaagttgacccgaatgaaatt
gggtcggagaggattcagaagataattgatgatatgattaaggttatgagaaaggctccc
ggagttggcctcgctgccccccaaattggcatccctttaaagattattgtgttggaagat
acaaaagagtacatcagttatgcmcctaaacaggatgtggaggctcaggatagacgccct
tttgatcttctggttatcgtgaatccaaaactgaaaaagacgagtgacagaactgctctt
ttctttgaaggatgcttgagtgtcgatgggtacagagctgttgtagagcgacatcttgrt
gttgaggtyacrggacttgatcgatatggacagccttcaaaggtggaggcttcaggttgg
caggcrcgcattctccagcatgagtgcgaccatttggagggaactctctatgttgacaag
atggtccctaagacatttagaacggtygaaaacttaggcttrcctcttgctataggctgc
cytaagctyggcccacgc
>PAFTOL004633
cgggcgggctg------gtttctgggtctcggggataagaagcaggacatgcccgatttg
gtgaaagcgggcgacccrgttcttcatgaacccgcccgggaagttgasccgaatgaaatt
gggtcggagrggattcagaagataattgatgatatgattaaggttatgagaaaggctcct
ggagttggccttgctgccccccaaattggcatccctttaaagattattgtgttggaagat
acaaaagagtacatcagttatgcagctaaacaggatgtggaggctcaggatagacgccct
tttgatcttctggttatcgtcaatccaaaactgaaaaagacgagtgacagaactgctctt
ttctttgaaggatgcttgagtgtcgatgggtacagagctgttgtagagcgatatcttgrk
gttgaggtcacaggacttgatcgatatggacagcctttaaaggtggaggcttcaggttgg
caggcgcgcattctccagcacgagtgcgaccatttggggggaactctctatgtcgacaag
atggtccctaagacatttagaacggtcgaaaacttaggcttaccycttgctatmggctgc
cctaagctcggcccacgc
>PAFTOL004634
cgggcgggctg------gtttctgggtctcggggataagaagcaagacatgcccgatgtg
gtgaaagcgggcgacccggttcttcatgaaccagcccgggaagttgagccgaatgaaatt
gggwcggagaggattcagaagataattgatgatatgattaaggttatgaggaaggcccct
ggagttggccttgctgccccccaaattggcatccctttaaagrttattgtgttggaagat
accaaagagtacataagctatgcrgctaaacaggatgtggaggctcaggatagacgccct
tttgatcttttggttatcgtgaatccaaaactgaaaaagacgaatgacaggactgctctt
ttctttgaaggatgcttgagtgttgatgggtacagagctgttgtagagcgatatcttaat
gttgaggtcacaggacttgatcgatatggacagcctttaaaggtggaggcttcaggttgg
caggcgcgcattctccagcacgagtgtgaccatttggagggaactctctatgttgacaag
atggtccctaagacatttagaacagtcgaaaacttaggcttacctcttgctataggctgc
cctaagctcggcccacgc
>PAFTOL004635
cgtgcgggctg------gtttctgggtctcagggataagaagcaggacatgcccgatgtg
gtgaaagcgggcgacccggtycttcatgaacccgcccgggaagttgagccgaatgaaatt
gggtcggagaggattcagaagataattgatgatatgattaaggttatgaggaaggctcct
ggagttggccttgctgccccccaaattggcatcccttttaagg-----------------
------------------------------------------------------------
------------------------------------------------------------
----------------taagtgtcgatgggtacagagctgttgtagagcgatatcttgat
gttgaggtcacagggcttgatcgatatggacagcctttaaaggtggaggcttcaggttgg
caggcgcgcattctccagcacgagtgcgaccatttggagggaactctctatgttgacaag
atggtccctaagacatttagaacagtcgaaaacttaggcttacctcttgctataggctgc
cctaagctcggcccacgc
>PAFTOL004636
cgggcgggctg------gtttctgtttctcggggacaagaagcaggacktgcccgattta
gtgaaagcgggcgacccggttcttcatgaacctgcccgcgaagttgacccsaatgaaatt
gggtcggagaggwttcagaagataattgatgatatgattaaggttctgaggaaggctcct
ggagttggccttgctgccccccaaattggcatccctttaaagrttatagtgttggaagat
acaaaagagtacatcagttatgcacctaaacaggatgtggaggctcaggatagacgccct
tttgatcttctggttatcttgaatccaaaactgaaaaagacgagtgacagaactgctctt
ttctttgaaggatgcttgagtgtcgatgggttcagagctgttgtggagcgacatcttgat
gttgaggtcacaggacttgatcgrtatggacagcctttaaaggtggaggcttcaggttgg
caggcacgcattctccagcatgagtgcgatcatttggagggaactctctatgttgacaag
atgctccctaagacatttagaacggtcgaaaacttaggcttacctcttgctgtaggctgc
cctaagctcggcccacgc
>PAFTOL004637
cgggcgggctg------gtttctgggtctcggggagaagaagcagaacatgcccgatttg
gtgaaagcgggtgacccggttctacatgaacccgcccgggaagttgacccgaatgaaatt
gggtcggagaggattcagaagataatagacgatatggttaaggttatgaggaaggctcct
ggagttggccttgctgccccccaaattggcatccctttaaagattattgtgttggaagat
acaaaagagtacatcagttatgcacctaaacaggatgttgaggctcaggatagacgccct
tttgatcttctggttatcctgaatccaaaactgaaaaagacgagtgacagaactgctctt
ttctttgaaggatgcttgagtgtcgatgggtacagagctgttgtagagcgatatcttgat
gttgaggtcacaggacttgatcgatacggacagcctttaaaggtggaggcttcaggttgg
caggcgcgcattctccagcatgagtgcgaccatttggagggaactctctatgttgacaag
atggtccctaagacatttagaacggtcgaaaatttaggcttacctcttgctataggctgc
cctaagctcggcccacgc
>PAFTOL004638
cgggcgggctg------gcttctgggtctgggggataagaagcaggatatgcccgatttg
gtgaaagcgggcgacccggttctacatgaacccgcccgggaagttgacgtgaacgaaatt
gggtcggagaggattcagaagataattgatgatatgattaaggttatgagaaaggcgcct
ggagttggccttgctgcgccgcaaattggcatccctttaaagrttattgtgttggaagat
acaaaagagtacatcagttatgcagctaaacaggatgtggaggctcaggatagacgccct
tttgatcttctggttatcgtgaatccaaaactgaaaaagacgagtggcagaactgctctt
ttctttgaaggatgcttgagtgtcgatgggtacagagctgttgtagagcgacatctttat
gttgaggtaacaggacttgatcgatatggacagcctttaaaggtggaggcttcaggttgg
caggcgcgcattctccagcatgagtgcgaccatttggagggaactctctatgttgacaag
atgctccctaagacatttagaacggttgaaaacttaggcttacctcttgctataggctgc
cctaagctcggccca---
>PAFTOL004639
cgggctggctg------gtttatgggtctcggggataagaagcaggacatgcccgatttg
gtgaaagcgggcgatccggttcttcatgaacccgcccgggaagttgacccgaatgaaatt
gcgtcggagaggattcagaagataattgatgatatgattaaggttatgagaaaggctcct
ggagttggcctcgctgccccccaaattggcatccctttaaagattattgtgttggaagat
acaaaagagtacatcagttatgcacctaaacaggatgtggaggctcaggatagacgtcct
tttgatcttctggttatcgtgaatccaaaactgaaaaagacgagtgacagaactgctctt
ttctttgaaggatgcttgagtgtcgatgggtacagagctgttgtagagcgacatcttgat
gttgaggtcacaggacttgatcgatatggacagccttcaaaggtggaggcttcaggttgg
caggcacgcattctccagcatgagtgcgaccatttggagggaactctctatgttgacaag
atggtccctaagacatttagaacggttgaaaacttagggttacctcttgctataggctgc
cctaagctcggcccacgc
>PAFTOL004640
cgggcgggctg------gtttctgcgtctcggggataagaagcaggacatgcccgatttg
gtgaaagcgggcgacccggttcttcatgaacccgcccgggaagttgacccgaatgaaatt
gggtcggaaaggattcagaagataattgatgatatgattaaggttatgaggaaggctcct
ggagttggccttgctgccccccaaattggcatccctttaaagrttattgtgttggaagat
acaaaagagtacatcagttatgcagctaaacaggatgtggaggctcaggatagacgccct
tttgatcttctggttattgtgaatccaaaactgaaaaagacgagtgatagaacggctctt
ttctttgaaggctgcttgagtgtcgatgggtacagagctgttgtggagcgacatcttgat
gttgaggtcacaggacttgatcgatatggacagcctttaaaggtggaggcttcaggttgg
caggcacgcattctccagcatgagtgcgaccatttggagggaactctctatgttgacaag
atggtccctaagacatttagaacagtcgaaaacttaggcttacctcttgctataggctgc
cctaagctcggcccccgc
>PAFTOL004642
cgggcgggctg------gtttctgggtctgggggataagaagcaggatatgcccgatttg
gtgaaagcgggcgacccggttctacatgaacccgcccgggaagttgacgtgaacgaaatt
gggtcggagaggattcagaagataattgatgatatgattaaggttatgagaaaggcgcct
ggagttggccttgctgccccccaaattggcatccctttaaagattattgtgttggaagat
acagaagagtacatcagttatgcagctaaacaggatgtggaggctcaggatagacgccct
tttgatcttctggttatcgtgaatccaaaactgaaaaagacgagtgacagaactgctctc
ttctttgaaggatgcttgagtgtcgatgggtacagagcggttgtagagcgatatcttgat
gttgaggtcacaggacttgatcgatatggacatcctttaaaggtggaggcttcaggttgg
caggcgcgcattctccagcatgagtgcgaccatttggagggaactctctatgttgacaag
atggtccctaagacatttagaacagtcgaaaacttaggcttacctcttgctataggctgc
cctaagcttggccca---
>PAFTOL004644
cggtcgggctg------gtttctgggyctcggggataagaagcaggacatgcccgatttg
gtgaaagcgggcgacccggttcttcatgaayccgcccgkgaagttgacccgaatgaaatt
gggtcggagaggattcagaagataattgatgatatgattaaggttctgaggaaggctcct
ggagttggccttgcygccccccaaattggcatccctttaaagattattgtgttggaagat
acaaaagagtacatcagttatgcagctaaacaggatgtggaggctcaggatagacgccct
tttgatcttctggttattgtgaatccaaaactgaaaaagacgagtgacagaacggctctt
ttctttgaaggatgcttgagtgtcgatgggtacagagctgtcgtagagcgatatcttgat
gttgaggtcacaggacttgatcgatatggacagcctttaaaggtggaggcttcaggttgg
caggcgcgcattctccagcatgagtgcgaccatttggagggaactctctatgttgacaag
atggtccgtaagacatttagaacagtcgaaaacttaggcttacctcttgctataggctgc
cctaagctcggcccacgc
>PAFTOL004646
cgggcgggctg------gtttctgggtctgggggataagaagcaggatatgcccgatttg
gtcaaagcgggcgacccggttctacatgaaccagcccgggaagttgacgtgaacgaaatt
gggtcggagaggattcagaagataattgatgatatgattaaggttatgagaaaggcgcct
ggagttggccttgctgcgccccaaattggcgtccctttaaagrttattgtgttggaagat
acaaaagagtacatcagctatgcagctaaacaggatgtggaggctcaggatagactccct
tttgatcttctggttatcgtgaatccaaaactgaaaaagacgagtgacagaactgctctt
ttctttgaaggatgcttgagtgtcgatgggtacagagctgttgtagagcgacatcttgat
gttgaggtaacaggacttgatcgatatggacagcctttaaaggtggaggcttcaggttgg
caggcgcgcattctccagcatgagtgcgaccatttggagggaactctctatgttgacaag
atgctccctaagacatttagaacggtcgaaaacttaggcttacctcttgctataggctgc
cctaagctcggcccacgc
>PAFTOL004647
cgggcgggctg------gtttctgggtctcggggacaagaagcaggacatgcccgatttg
gtgaaagcgggcgacccggttcttcatgaacctgcccgcgaagttgacccgaatgaaatt
gggtcggagaggattcagaagataattgatgatatgattagggttatgaggaaggctccy
ggagtcggccttgctgccccccaaattggcatccctttaaagattattgtgttggaagat
acaaaagagtacatcagttatgcacctaaacaggatgcggaggctcaggatagacgccct
tttgatcttctggttatcgtgaatccaaaactgaaaaagatgagtgacagaactgctctt
ttctttgaaggatgcttgagtgtcgatgggtacagagctgttgtggagcgacatcttgat
gttgaggtcacaggacttgatcgatatgggcagcctttaaaggtggaggcttcaggttgg
caggcacgcattctccagcatgagtgcgatcatttggagggaactctctatgttgacaag
atggtccctaagacatttagaacggtcgaaaacttaggcttacctcttgctatrggctgc
cctaagctcggccca---
>PAFTOL004648
cgggcgggctg------gtttctgggtctcggtgataagaagcaggacatgcccgatttg
gtgaaagcgggcgacccsgttcttcatgaacccgcccgggaagttgacccgaatgaaatt
gggtcggagaggattcagaagataattgatgatatgattaaggttatgagaaaggctcct
ggagttggccttgctgccccccaaattggcatccctttaaatattattgtgttggaagat
acaaaagagtacatcagttatgcacctaaacaggatgtggaggctcaggatagacgccct
tttgatcttctggttatcgtgaatccaaaactgaaaaagacgagtgacagaactgctctt
ttctttgaaggatgcttaagtgtcgatgggtacagagctgttgtagagcgacatcttgat
gttgaggtcacaggacttgatcgatatggacagccttcaaaggtggaggcttcaggttgg
caggcacgcattctccagcatgagtgcgaccatttggagggaactctctatgttgacaag
atggtccctaagacatttagaackgtygaaaacttagscttacctcttgctataggctgc
cstaagctcggcccacgc
>PAFTOL004649
cgggcgggctg------gtttctgttycttggggataagaagcaggacatgcccgatttg
gtgaaagcgggcgacccggttcttcatgaacccgcccgcgaagttgaccccaatgcaatt
gggtcggagaggattcagaagataattgatgatatgattaagcttatgaggaaggctcct
ggagttggccttgctgccccccaaattggcatccctttaaagattattgtgttggaagat
acaaaagagtacatcagttatgcacctaaacaggatgtggaggctcaggatagacgccct
tttgatcttctggttattgtgaatccaaaactgaaaaagacgagtgacagaactgctctt
ttctttgaaggatgcttgagtgtcgatgggtacagagctgttgtggagcgacatcttgat
gttgaggtcacaggacttgatcgatatgggcagcctttaaaggtggaggcttcaggttgg
caggcacgcattctccagcatgagtgcgatcatttggagggaactctctatgttgacagg
atggtccctaagacatttagaacggtggaaaacttaggyttacctcttgctgtaggctgc
cctaagcttggcccacgc
>PAFTOL004652
cgggcgggctg------gtttctgagtctgggggataagaagcaggatatgcccgatttg
gtgaaagcgggcgacccggttctacatgaacccgcccgggaagttgacgtgaacgaaatt
gggtcggagaggattcagaagataattgatgatatgattaaggttatgagaaaggcgcct
ggagttggccttgctgcgccscaaattggcatccctttaaagattattgtgttggaagat
acaaaagagtacatcagytatgcagctaaacaggatgtggaggctcaggatagacgccct
tttgatcttctggttatcgtgaatccaaaactgaaaaagacgagtggcagaactgctctt
ttctttgaaggatgcttgagtgtcgatgggtacagagctgttgtagagcgacatcttgat
gttgaggtaacaggacttgatcgatatggacagcctttaaaggtggaggcttcaggttgg
saggcgcgcattctccagcatgagtgcgaccatttggagggaactctctatgttgacaag
atgctccctaagacatttagaacggttgaaaacttaggcttacctcttgctataggctgc
cctaagctcggcccacgc
>PAFTOL004653
cgggcgggctg------gtttctgggtctcggggataagaagcaggatatgcccgatttg
gtgaaagcgggcgacccggttctacatgaaccagcccgggaagttgacgtgaatgaaatt
gggtcggagaggattcagaagataattgatgatatgattaaggttttgagaaaggcgcct
ggagttggccttgctgcgccccaaattggcatccctttaaagactattgtgttggaagat
acgaaagagtacatcagttatgcagctaaacaggatgtggaggctcaggatagacgccct
tttgatcttctggttatcgtgaatccaaaactgaaaaagacgagtggcagaactgctctt
ttctttgaaggatgcttgagtgtygatgggtacagagctgttgtagagcgacatcttgat
gttgaggtaacaggacttgatcgatatggacagcctttaaaggtggaggcttcaggttgg
caggcgcgcattctccagcatgagtgcgaccatttggagggaactctctatgttgacaag
atggtccctaagacatttagaacggtcaaaaacttaggcttacctcttgctataggctgc
cctaagctcggcccacgt
>PAFTOL004654
cgggcgggctg------gtttctgggtctcggggataagaagcaggacgtgcccgatttg
gtgaaagcgggcgacccggttcttcatgaacctgcctgcgaagttgamccgaatgagatt
gggtcggagaggattcagaagataattgatgatatgattaaggttctgaggaaggctcct
ggagttggccttgctgccccccaaattggcatccctttgaagattatcgtgttggaagat
acaaaagagtacatcagttatgcagctaaacaggatgtggaggctcaggatagacgccct
tttgatcttctggttatcgtgaatccaaaactgaaaaagacragtgayagaactgctctt
ttctttgaaggatgcttgagcgtcgatgggtacagagctgttgtggagcgacatcttsat
gttgaggtcacaggacttgatcgatatggacagcctttaaaggtggaggcttcwggttgg
caggcrcgcattctccagcatgagtgcgatcatttggagggaactctctatgttgacaag
atggtccctaagacatttagaacggtcgaaaacttaggcttacckcttgctrtaggctgc
cctaagctcggccca---
>PAFTOL004657
cgggtcggctg------gtttctgtttctcggggataagaagcagaacatgcccgatgtg
gtgaaagcgggcgatccggttctacatgaacccgcccgggaagttgacccgaatgaartt
gggtcggagaggatacagaagataattgacgatatggttaaggttatgaggaaggctcct
ggggttggccttgctgcgccccagattggcatcccyttaaagrttattgtgttggaagat
acggaagagtacatcagttatgcayctaaacaggatgttaaggctcaggatagacgccct
tttgatcttctggttatggtaaatccaaaactgaaaaagacgagtgacagaactgctctt
ttctttgaaggatgcttgagtgttgatgggtacagagctgttgtagagcgatatcttgat
gttgaggtcacaggacttgatcgatatggacagcctttaaaggtggaggcttcaggttgg
caggcacgcattctccaacatgagtgcgaccatttgcagggaactctctatgttgacaag
atggtccctaagacatttagaacggtygaaaacttaggcttacctcttgctataggctgc
cctaagctcggcccacgc
>PAFTOL004658
cgggcgggctg------gtttctgggtctcggggataagaagcaggacatgcccgatttg
gtgaaagcgggcgacccggttcttcatgaacctgcccgcgaagttgacccgaatgaaatt
gggtcggagaggattcagaagataattgatgatatgattaagattatgaggaaggctcct
ggagttggccttgctgccccccaaattggcatccctttaaaggt----------------
------------------------------------------------------------
------------------------------------------------------------
--------------attaagtgtcgatgggtacagagctgttgtggagcgacatcttgat
gttgaggtcacaggccttgatcgatatgggcagcctttaaaggtggaggcttcaggttgg
caggcacgcattctccagcatgagtgcgatcatttggagggaactctctatgttgacaag
atggtccctaagacatttagaacggtcgaaaacttaggcttacctcttgctataggctgc
cctaagctcggcccacgc
>PAFTOL004660
cgggcgggctg------gtttctgggtctcggggataagaagcaggacatgcccgatgtg
gtgaaagcgggcgacccggttcttcatgaacctgcccgcgaagttgacccgaatgaaatt
gggtcggagaggattcagaagataattgatgatatgattaaggctatgaggaaggctcct
ggagttggccttgctgccccccaaattggcatccctttaaaggt----------------
------------------------------------------------------------
------------------------------------------------------------
--------------attaagtgtcgatgggtayagagctgttgtggagcgacatcttgat
gttgaggtcacaggccttgatcgatatgggcagcctttaaaggtggaggcttcaggttgg
caggcacgcattctccagcatgagtgcgatcatttggagggaactctstatgttgacarg
atggtccctaagacatttagaacggtcgaaaacttaggcttacctcttgctataggctgc
cctaagctcggccca---
>PAFTOL004661
cgggtcggctg------gtttctgtttctcggggataagaagcagaacatgcccgatgtg
gtgaaagcgggcgatccggttctacatgaacccgcccgggaagttgacccgaatgaaatt
gggtcggagaggatacagaagataattgacgatatgattaaggttatgaggaaggctcct
ggggttggccttgctgcgccccagattggcatccctttaaagattattgtgttggaagat
acggaagagtacatcagttatgcagctaaacaggatgttaaggctcaggatagacgccct
tttgatcttctggttatggtaaatccaaaactgaaaaagacgagtgacagaactgctctt
ttctttgaaggatgcttgagtgttgatgggtacagagctgttgtagagcgatatgttgat
gttgaggtcacaggacttgatcgatatggacagcctttaaaggtggaggcttcaggttgg
caggcrcgcattctccaacatgagtgcgaccatttggagggaactctctatgttgacaag
atggtccctaagacatttagaacggtcgaaaacttaggcttacctcttgctataggctgc
cctaagctcggccca---
>PAFTOL004662
cgggcggggtg------gtttctgggtctcggggataagaagcaggacatgcccgayttg
gtgaaagcgggcgacccggttcttcatgaacctgcgcgcgaagttgaccccaatgaaatt
gggtcggagaggattcagaagataattgatgatatgattaaggttctgaggaaggctcct
ggagttggccttgctgccccccaaattggcatccctttaaagattatagtgttggaagat
acaaaagagtacatcagttatgcagctaaacaggatgtggaggctcaggatagacgccct
tttgatcttctggttatcgtgaatccaaaactgaaaaagacgagtgacagaactgctctt
ttctttgaaggatgcttgagtgtcgatgggtacagagctgttgtggagcgacatcttgat
gttgargtcacaggactygatcgatatggacagcctttaaaggtggaggcttcaggttgg
caggcrcgcattctccagcatgagtgcgatcatttggagggaactctctaygttgacaag
atggtccctaagacatttagaacggtcgaaaacttaggcttacctcttgctataggctgc
ccyaagctyggccca---
>PAFTOL004664
cgggcgggctg------gtttctgggtctgsgggataagaagcaggatatgcccgatttg
gtgaaagcgggcgacccggttctacatgaaccagcccgggaagttgacgtgaacgaaatt
gggtcggagaggattcagaagataattgatgatatgattaaggttatgagaaaggcgcct
ggagttggccttgctgcsccccaaattggcgtccctttaaagattattgtgttggaagat
acaaaagagtacatcagctatgcagctaaacaggatgtggaggctcaggatagacgccct
tttgatcttctggttatcgtgaatccaaaactgaaaaagacgagtgacagaactgctctt
ttctttgaaggatgcttgagtgtcgatgggtacagagctgttgtagagcgayatcttgat
gttgaggtmacaggacttgatcgatatggacagcctttaaaggtggaggcttcaggttgg
caggcgcgcattctccagcatgagtgcgaccatttggagggaactctctatgttgacaag
atgstccctaagacatttagaacrgtcgaaaacttaggcttacctcttgctataggctgc
cctaagctyggcccacgc
>PAFTOL004665
cgggcgggctg------gtttctgggtctcggggataagaagcaggacatgcccgatttg
gtgaaagcgggcgacccggttcttcatgaacccgcccggcaagttgacccgaatgaaatt
gggtcggagasgattcagaagataattgatgatatgattaaggttatgagaaaggctcct
ggagttggccttgctgccccccaaattggcatccctttaaagattattgtgttggaagat
acaaaagagtacatcagttatgcacctaaacaggatgtggaggctcaggatagacgccct
tttgaccttctggttatcgtgaatccaaaactgaaaaagacgagtgacagaactgctctt
ttctttgaaggatgcttaagtgtcgatgggtacagagctgttgtagagcgacatcttgat
gttgaggtcacaggacttgatcgatatggacagccttcaaaggtggaggcttcaggttgg
caggcacgcattctccagcatgagtgcgaccatttggagggaactctctatgttgacaag
atggtccctaagacatttagaacggtcgaaaacttaggcttaccccttgctataggctgc
cctaagctcggcccacgg
>PAFTOL004666
cgggcgggctg------gtttctgggtctcggggataagaagcaggatatgcccgatttg
gtgaaagcgggcgacccggttctacatgaacccgcccgggaagttgacgtgaacgaaatt
gggtcggagaggattcagaagataattgatgatatgattaaggttatgagaaaggcgcct
ggagttggcctygctgcgccccaaattggcatccctttaaagattattgtgttggaagat
acgaaagagtacatcagctatgcagctaaacaggatgtggaggctcaggatagacgccct
tttgatcttctggttatcgtgaatccaaaactgaaaaagacgagtggcagaactgctctt
ttctttgaaggatgcttgagtgtcgatgggtacagagctgttgtagagcgacatctwgat
gttgaggtaacaggacttgatcgatatggacagcctttaaaggtggaggcttcaggttgg
caggcgcgcattctccagcatgagtgcgaccatttggagggaactctctatgttgacaag
atgctccctaagacatttagaacggtcgaaaacttaggcttacctcttgctataggctgc
cckaagctcggcccccgc
>PAFTOL004667
cgggcrggctg------gtttctgggyctsggggataagaagcaggatatgcccgayttg
gtgaaagcgggcgacccggttctacatgaacccgcccgggaagttgacgtgaacgaaatt
gggtcggagassattcagaagataattgatgatatgattaaggttatgagaaaggckcct
ggagttggccttgctgcsccccaaattggcatccctttaaagattattgtgttggaagat
acaaaagagtacatcagttatgcagctaaacaggatgtggaggctcaggatagacgccct
tttgatcttctggttatcgtgaatccaaaactgaaaaagacgagtggcagaactgctctt
ttctttgaaggatgcttgagtgtcgatgggtacagagctgttgtagagcgacatcttgat
gttgaggtaacaggacttgatcgatatggacagcctttaarggtggaggcttcaggttgg
caggcgcgcattctscagcatgagtgcgaccatttggagggaactctctatgttgacaag
atgctccctaagacatttagaacggtcgaaaacttagkcttacctcttgctataggctgc
cctaagctcggcccacgc
>PAFTOL004668
cgggcgggctg------gtttctgggtctgggggataagaagcaggatatgcccgatttg
gtgaaagcgggcgacccggttctacatgaacccgcccgggaagttgacgtgaacgaaatt
gggtcggagaggattcagaagataatwgatgatatgattaaggttatgagaaaggcgcct
ggagttggcctygctgcgccscaaattggcatccctttaaag------------------
------------------------------------------------------------
---------------------------------------------------------gtg
atctttgatgatttttgcagtgtcgatgggtacagagctgttgtagagcgacatcttgat
gttgaggtaacaggacttgatcgatatggacagcctttaaaggtggaggcttcaggttgg
caggcgcgcattctccagcatgagtgcgaccatttggagggaactctctatgttgacaag
atgstccctaagacatttagaacggtcgaaaacttaggcttacctctkgctataggctgc
cctaagctcggcccacgc
>PAFTOL005024
cgggcgggctg------gtttctgggtctgggggataagaagcaggatatgcccgatttg
gtgaaagcgggcgacccggttctacatgaacccgcccgggaagttgacgtgaacgaaatt
gggtcggagaggattcagaagataattgatgatatgattaaggttatgagaamggcgcct
ggagttggccttgctgcgccgcaaattggcatccctttaaagattattgtgttggaagat
acaaaagagtacataagttatgcagctaaacaggatgtggaggctcaggatagacgccct
tttgatcttctggttatcgtgaatccaraactgaaaaagacgagtggcagaactgctckt
ttctttgaaggatgcttgagtgtcgatgggtacagagctgttgtagagcgacatcttgat
gttgaggtaacaggacttgatcgatatggacarcctttaaaggtggmggcttcaggttgg
caggcgcgcattctccagcatgagtgcgaccatttggagggaactctctatgttgacaag
atggtccctaagacatttagaacggtcgaaaacttaggcttacctcttgctataggctgc
cctaagctcggcccacgc
>PAFTOL005025
cgggcgggctg------gtttctgggtctcggggataagaggcaggacatgcccgatttg
gtgaaagcgggcgacccggttcttcatgaacccgcccgggaagttgacccgaatgaaatt
gggtcggaaaggattcagaagataattgatgatatgattaaggttatgaggaaggctccc
ggagttggccttgctgccccccaaattggcatccctttaaag------------------
------------------------------------------------------------
---------------------------------------------------------gta
atctttgatgaattttgcagtgttgatgggtacagagctgttgtggagcgacatcttgat
gttgaggtcacaggacttgatcgatatggacagcctttaaaggtggaggcttcaggttgg
caggcacgcattctccagcatgagtgcgaccatttggagggaactctctatgttgacaag
atggtccctaagacatttagaacagttgaaaacttaggcttacctcttgctataggctgc
cctaagctcggcccccgc
>PAFTOL005026
---gcgggctg------gtttctgggtctcggggataagaagcaggacatgcccgatttg
gtgaaagcgggcgacccggttcttcatgaacctacccgggaagttgacccgaatgaaatt
gggtcggagaggattcagaagataattgatgatatgattaaggttatgaggaaggctcct
ggagttggccttgctgccccccaaattggcatccctttaaag------------------
------------------------------------------------------------
---------------------------------------------------------gta
atctttgatgaattttgcagtgtcgatgggtacagagctgttgtggagcgacatcttgat
gttgaggtcacaggacttgatcgatatggacagcctttaaaggtggaggcttcaggttgg
caggcacgcattctccagcatgagtgcgaccatttggagggaactctctatgttgacaag
atggtccctaagacatttagaacagtcgaaaacttaggcttacctcttgctataggctgc
cctaagctcggcccccgt
>PAFTOL005035
cgggcsggctg------gtttctgggtctsggggataagaagcaggatatgcccgatttg
gtgaaagcgggcgacccggttctacatgaaccmgcccgggaagttgacgtgaacgaaatt
gggtcggagaggattcagaagataattgatgatatgattaaggtwwtgagaaaggcgcct
ggagttggccttgctgcgccccaaattggcrtccctttaaagg-----------------
------------------------------------------------------------
----------tggttatcgtgaatccaaaactgaaaaagacgagtgacagaactgctctc
ttctttgaaggatgcttgagtgtygatgggtacagagctgttgtagagcgayatcttgat
gttgaggtmacaggacttgatcgatatggacagcctttaaaggtggaggcttcaggttgg
caggcgcgcattctccagcatgagtgcgaccatttgragggaactctctatgttgacaag
atgctccctaagacatttagaacagtygaaaacttaggcttacctcttgctataggctgc
cctaagctcggcccacgc
>PAFTOL005042
cgggcgggctg------gtttttgggtctcggggataagaagcaggayatgcccgatttg
gtgaaagcgggcgacccggttctwcatgaacccgccsgggaagttgacsygaaygaaatt
gggtcggagaggattcagaagataattgatgayatgattaaggytatgagaaaggckcct
ggagttggcctygctgcsccscaaattggcatccctttaaagattattgtgttggaagat
acaaaagagtacatcagttatgcacctaaacaggatgtggaggctcaggatagactccct
tttgatcttctggttatcgtgaatccaaaactgaaaaagacgagtgrcagaactgctctt
ttctttgaaggatgcttsagtgtcgatgggtacagagctgttgtagagcgacatcttgat
gttgaggtmacaggacttgatcgatatggacarccttyaaaggtggaggcttcaggttgg
caggcrcgcattctccagcatgagtgcgaccatttggagggaactctctatgttgacaag
atgstccctaagacatttagaacggttgaaaacttaggsttacctcttgctataggctgc
cctaagctcggcccacgc
>PAFTOL005043
cgggcsggctg------gtttctgggtctcggggataagaagcaggatatgcccgayttg
gtgaaagcgggygacccggttctacatgaacccgcccgggaagttgacgtgaacgaaatt
gggtcggagaggattcagaagataattgatgacatgattaaggttatgagaaaggcgcct
ggagttggccttgctgcgccgcaaattggcatccctttaaagattatygtgttggaagat
acaaaagagtacatmagytatgcagctaaacaggatgtggaggctcaggatagacgccct
tttgatcttctggttatcgtgaatccaaaactgaaaaagacgagtggcagaactgctctt
ttctttgaaggatgcttgagtgtcgatgggtacagagctgttgtagagcgacatcttgat
gttgaggtaacaggacttgatcgatatggacagcctttaaaggtggaggcttcaggttgg
caggcgcgcattctccagcatgagtgcgaccatttggagggaactctctatgttgacaag
atgctccctaagacatttagaacggttgaaaacttaggcttacctcttgctataggctgc
cctaagctcggcccacgc
>PAFTOL005047
cgggcgggctg------gtttctgggtctcggtgataagaagcaggacatgcccgatttg
gtgaaagcgggcgacccggttcttcatgaacccgcccgggaagttgacccgaatgaaatt
gggtcggagaggattcagaagataattgatgatatgattaaggttatgagaaaggctcct
ggagttggccttgctgccccccaaattggcatccctttaaagattattgtgttggaagat
acaaaagagtacatcagttatgcacctaaacaggatgtggaggctcaggatagacgccct
tttgatcttctggttatcatgaatccaaaactgaaaaagacgagtgacagaactgcgctt
ttctttgaaggatgcttaagtgtcgatgggtacagagctgttgtagagcgacatcttgat
gttgaggtcacaggacttgatcgatatggacagccttcaaaggtggaggcttcaggttgg
caggcacgcattctccagcatgagtgcgaccatttggagggaactctctatgttgacaag
atggtccctaggacatttagaacggtcgaaaacttaggcttacctcttgctataggctgc
cctaagctcggcccccgc
>PAFTOL005169
cgggcgggctg------gtttttgggtctcggggataagaagcaggacatgcccgatttg
gtgaaagcgggcgacccggttcttcatgaacccgcccgggaagttgacccgaatgaaatt
gggtcggagaggattcagaagataattgatgatatgattaaggttatgagaaaggctcct
ggagttggccttgctgcccctcaaattggcatccctttaaag------------------
------------------------------------------------------------
---------------------------------------------------------gta
atctttgatgatttttgcagtrtcgatgggtmcagagctgttgtagagcgatatcttgat
gttgaggtcacaggacttgatcgatatggacagcctttaaaggtggaggcttcaggttgg
caggcgcgcattctccagcatgagtgcgaccatttggagggaactctctatgttgacaag
atggtccctaagacatttagaacagtcgaaaacttaggcttacctcttgctataggctgc
cctaagctcggcccacgc
>PAFTOL007498
cgggcgggctg------gtttctgggtctcggggataagaagcaggacatgcccgatttg
gtgaaagcgggcgacccggttcttcatgaacccgcccgggaagttgacccgaatgaaatt
gggtcggagaggattcagaagataattgatgatatgattaaggttatgaggaagactcct
ggagttggccttgctgccccccaaattggcatccctttaaagattattgtgttggaagat
acaaaagagtacatcagttatgcagctaaacaggatgtggaggctcaggatagacgccct
tttgatcttctggttatcatgaatccaaaactgaaaaagacgwgtgacagaactgctctt
ttctttgaaggatgcttsagtgtcgatgggtacagagctgttgtagagcgataccttgat
gttgaggtcacaggacttgatcgatatggacagcctttaaaggtggaggcttcaggttgg
caggcgcgcattctccagcacgagtgtgaccatttggagggaactctctatgttgacaag
atagtccctaagacatttagaacagtcgaaaacttaggcttacctcttgctataggctgc
cctaagctcggcccacga
>PAFTOL008060
cgggcgggctg------gtttctgggtctgggggataagaagcaggatatgcccgatttg
gtgaaagcgggcgacccgkttctacatgaaccagcccgggaagttgacgtgaacgaaatt
gggtcggagaggattcagaagataattgatgatatgattaaggttatgagaaaggcgcct
ggagttggccttgctgcgccccaaattggcgtccctttaaag------------------
------------------------------------------------------------
---------------------------------------------------------gtg
atctttgatgatttttgcagtgtcgatgggtacagagctgttgtagagcgayatcttgat
gttgaggtcacmggacttgatcgatatggacaacctttaaaggtggaggcttcaggttgg
caggcgcgcattctccagcatgagtgcgaccatttggagggaactctctatgttgacaag
atggtccctaagacatttagaacagtcgaaaacttaggcttacctcttgctataggctgc
cctaagcttggcccacgc
>PAFTOL008062
cgggcgggctg------gtttctgggtctgggggataagaagcaggayatgcccgatttg
gtgaaagcgggcgacccggttctacatgaacccgcccgggaagttgacgtgaacgaaatt
sggtcggagasgattcagaagataattgatgatatgattaaggttatgagaaaggcgcct
ggagttggccttgctgcgccccaaattggcgtccctttaaagattattgtgttggaagat
acaaaagagtacatcagttatgcagctaaacaggatgtggaggctcaggatagacgccct
tttgatcttctggttatcgtgaatccaaaactgaaaaagacgagtgacagaactgctctt
ttcttygaaggatgcttgagtgtcgatgggtacagagctgttgtagagcgacatcttgat
gttgaggtaacaggacttgatcgatatggacagcctttaaaggtggaggcttcaggttgg
caggcgcgcattctcsagcatgagtgcgaccatttggagggaactctctatgttgacaag
atgctccctaagacatttagaacggtcgaaaacttaggcttacctcttgctataggctgc
cctaagctcggcccacgc
>PAFTOL008063
cgggcgggctg------gtttctgggtctssgggataagaagcaggatatgcccgatttg
gtgaaagcgggcgacccggttctacatgaaccmgcccgggaagttgacgtgaacgaaatt
sggtcggagaggattcagaagataattgatgatatgattaaggttatgagaaaggcgcct
ggagttggccttgctgcgccccaaattggcgtccctttaaagattattgtgttggaagat
acaaaagagtacatcagttatgcagctaaacaggatgtggaggctcaggatagacgccct
tttgatcttctggttatcgtgaatccaaaactgaaaaagacgagtgacagaactgctctt
ttctttgaaggatgcctgagtgtcgatgggtacagagctgttgtagagcgacatcttgat
gttgaggtaacaggacttgatcgatatggacagcctttaaaggtggaggcttcaggttgg
caggcgcgcattctccagcatgagtgcgatcatttggagggaactctctatgttgacaag
atgctccctaagacatttagaactgtcgaaaacttaggcttacctcttgctataggctgc
cctaagctcggcccacgc
>PAFTOL008084
cgggtcggmtg------gtttctgtttctcggggataagaagcagaacatgcccgatgtg
gtgaaagcgggcgacccggttctacatgaacccgccagggaagttgacccgaatgaaatt
gggtcggagaggatacagaagataattgacgatatggttawggttatgaggaaggctcct
ggggttggccttgctgcgccccagattggcatccctttaaagattattgtgttggaagat
acggaagagtacatcagtkatgcacctaaacaggatgttgaggctcaggatagacgccct
tttgatcttctggtcatgrtaaatccaaaactgaaaaagacgagtgacagaactgctctt
ttctttgaaggatgyttgagtgttgatgggtacagagctgttgtagagcgatatcttgat
gttgaggtcacaggacttgatcgatatggacagcctttaaaggtggaggcttcaggttgg
caggcgcgcattctccaacatgagtgcgaccatttgcagggaactctctatgttgacaag
atggtccctaagacatttagarcggtcgaaaacttaggcttacctcttgckataggctgc
cctaagctcggcccacgc
>PAFTOL008417
cgggggggctg------gtttctgggtctcggggataagaagcaggatatgcccgatttg
gtgaaagcgggcgacccggttctacatgaaccagcccgggaagttgacgtgaacgaaatt
gggtcggagaggattcagaagataattgatgatatgattaaggttatgagaaaggcgcct
ggagttggccttgctgcgccccaaattggcgtccctttaaagattattgtgttggaagat
acaaaagagtacatcagctatgcagctaaacaggatgtggaggctcaggatagacgccct
tttgatcttcwggttatcgtgaatccaaaactgaaaaagacgagtgacagaactgctctc
ttctttgaaggatgcttgagtgtcgatgggtacagagctgttgtagagcgacatcttgat
gttgaggtaacaggacttgatcgatatggacagcctttaaaggtggaggcttcaggttgg
caggcgcgcattctccagcatgagtgcgatcatttggagggaactctctatgttgacaag
atgctccctaagacatttagaacggtcgaaaacttaggcttacctcttgctataggctgc
cctaagctcggcccacgc
>PAFTOL008419
cgggcgggctg------gtttctgggtctcggggataagaagcaggatatgcccgatttg
gtgaaagcgggcgacccggttctacatgaacccgcccgggaagttgacgtgaacgaaatt
gggtcggagaggattcagaagataattgatgatatgattaaggttatgagaaaggcgcct
ggagttggccttgctgcgccccaaattggcatccctttaaagattattgtgttggaagat
acaaaagagtacatcagttatgcagctaaacaggatgtggaggctcaggatagacgccct
tttgatcttctggttatcgtgaatccaaaactgaaaaagacgagtgacagaactgctctt
ttctttgaaggatgcttgagtgtcgatgggtacagagctgttgtagagcgacatcttgat
gttgaggtaacaggacttgatcgatatggacagcctttaaaggtggaggcttcaggttgg
caggcgcgcattctccagcatgagtgcgaccatttggagggaactctctatgttgacaag
atgctccctaagacatttagaacggtcgaaaacttaggcttacctcttgctataggctgc
cctaagctcggcccacgc
>PAFTOL008421
cgggtgggctg------gtttctgtttctcggggacaagaagcaggacatgcccgatttg
gtgaaagcgggcgacccggttcttcatgaacctgctctcgaagttgaccagaatgaaatt
gggtcggagaggattcagaagataattgatgatatgattaaggttctgaggaaggcccct
ggagttggccttgctgccccccaaattggcatccctttaaagattatagtgttggaagat
acaaaagagtacatcagttatgctcctaaacaggatgtggaggctcaggatagacgccct
tttgatcttctggttatcgtgaatccaaaactgaaaaagacgrgtgacagaactgctctt
ttctttgaaggatgcttgagtgtcgatgggtacagagctgttgtggagcgacatcttgat
gtcgaggtcacaggacttgatcgatatggacagcctttaaaggtggaggcttctggttgg
caggcacgcattctccagcatgagtgtgatcatttggagggaactctgtatgttgacaag
atggtccctaagacatttagaacggtcgaaaacttagggttacctcttgctgtaggctgc
cctaagctcggccct---
>PAFTOL008422
cgggcgggctg------gtttctgtttctcggggacaagaagcaggacttgcccgatttg
gtgaaagcgggcgacccggttcttcatgaacctgcccgcgaagttgacccggatgaaatt
gggtcggagaggattcagaagataattgatgatatgattaaggttctgaggaaggctcct
ggagttggccttgctgccccccaaattggcatccctttaaagattatagtgttggaagat
acagaagagtacatcagttatgcgcctaaacaggatgtgcaggctcaggatagacgccct
tttgatcttctggttttcgtgaatccaaaactgaaaaagacgggtgacagaactgctctt
ttctttgaaggatgcttgagtgtcgatgggtacagagctgttgtggagcgacatcttgat
gttgaggtcacaggacttgatcgatatggagagcctttaaaggtggaggcttcaggttgg
caggcacgcattctccagcatgagtgcgatcatttggagggaactctctatgttgacaag
atggtccctaagacatttagaacggtcgaaaacttaggcttacctcttgctgtaggctgc
cctaagcttggccca---
>PAFTOL008423
cgggcgggctg------gtttctgggtctcggggataagaagcaggacatgcccgatttg
gtgaaagcgggcgacccggttcttcatgaacccgcccgggaagttgtcccgaatgaaatt
gggtcggagaggattcagaagataattgatgatatgattaaggttatgagacaggctcct
ggagttggccttgctgccccccaaattggcatccctttaaagattattgtgttggaagat
acaaaagagtacatcagttatgcacctaaacaggatgtggaggctcaggatagacgccct
tttgatcttctggttatcgtgaatccaaaactgaaaaagacgagtgacagaactgctctt
ttctttgaaggatgcttgagtgtcgatgggtacagagctgttgtagagcgacatcttgat
gttgaggtcacaggacttgatcgatatggacagccttccaaggtggaggcttcaggttgg
caggcacgcattctccagcatgagtgcgaccatttggagggaactctctatgttgacaag
atggtccctaagacatttagaacggtcgaaaacttaggcttacctcttgccataggctgc
cctaaactcggcccacgc
>PAFTOL008439
cgggcgggctg------gtttctgggtctcggggataggaagcaggrcatgcccgatttg
gtgaaagcgggcgacccggtyctacatgaacccgccygggaagttgatccgartgaaatt
gggttcgaaaggattcagawgataattgatgatatgattmaggttatgaggaagkctcct
ggagttggccttgctgccccccaaattggcatccctttaaagattrttgtgttggaagat
acaaaagagtacatcagttatgcacctaaacaggatgtggaggctcaggatagacgccct
tttgatcttctggttatcgtgaatccaaaactgaaaaagacgagtgacagaactgctctt
ttctttgaaggatgcttgagtgtcgatgggtacagagcygttgtagagcgatatcttgat
gttgaggtcacaggacttgatcgatatggacagcctttaaaggtggaggcttcaggttgg
caggcgcgcrttctccagcatgagtgygaccatttggagggaactctytatgttgacaag
atggtccctaagacatttagaacggtygaaaacttaggcttacctcttgctatakgctgc
cctaagctcggcccacgc
>PAFTOL008881
cgggcgggctg------gtttctgggtctcggggataagaagcaggacatgcccgatttg
gtgaaagcgggcgacccggttctacatgaacccgcctgggaagttgacccgaatgaaatt
gggtcggaaaggattcagaagataattgatgatatgattaaggttatgagaaagcctcct
gsagttggccttgctgccccccaaattggcatccctttaaagattattgtgttggaagat
acaaaagagtacrtcagttatgcgcctaaacaggatgtcgagrctcaggatagacgccct
tttgatcttctggttatcgtgaatccaaaactgawaaagaagagtgacagaactgctctt
ttctttgaaggatgcttsagtgtcgaygggtacagagctgttgtagagcgatatcttsat
gttgaggtcacaggatttgatcgatatggacrgcctttaaaggtggaggcttcaggttgg
caggcgcgcattcttcagcatgagtgcgaccatttggagggaactctctatgttgacaag
atggtccctaagacatttagaacagtcgaaaacttaggcttrcctcttgctataggctgc
cctaagctcggccca---
>PAFTOL009175
------------------------------------------------------------
------------------------------------------------------------
------------------------------------------------------------
------------------------------------------------------------
------------------------------------------------------------
------------------------------------------------------------
atctttgatgaattttgcagtgttgatgggtacagagctgttgtggagcgacatcttgat
gttgaggtcacaggacttgatcgatatggacagcctttaaaggtggaggcttcaggttgg
caggcacgcattctccatcatgagtgcgaccatttggagggaactctctatgttgacaag
atggtccctaagacatttagaacggtcgaaaacttaggcttacctcttgctataggctgc
cctaagctcggcccccgc
>PAFTOL009179
------------------------------------------------------------
------------------------------------------------------------
------------------------------------------------------------
------------------------------------------------------------
---------------------------------------------------------cct
tttgatcttctggttatcgtgaatccaaaactgaaaaagacgagtgacagaactgctctt
ttctttgaaggatgcttgagtgtcgatgggtacagagctgttgtagagcgacaccttgat
gttgaggtcacaggacttgatcgatatggacagcctttaaaggtggaggcttcaggttgg
caggcgcgcattctccagcatgagtgcgaccatttggagggaactctctatgttgacaag
atggtccctaagacatttagaacggttgaaaacttaggcttacctcttgctataggctgc
cctaagctcggcccgcgc
>PAFTOL009181
------------------------------------------------------------
------------------------------------------------------------
------------------------------------------------------------
------------------------------------------------------------
------------------------------------------------------------
------------------------------------------------------------
atctttgatgatttttgcagtgtcgatgggtacagagctgttgtagagcgatatcttgat
gttgaggtcacaggacttgatcgatatggacagcctttaaaggtggaggcttcaggttgg
caggcgcgcattctccagcatgagtgcgaccatttggagggaactctctatgttgacaag
atggtccctaagacatttagaacagtcgaaaacttaggcttacctcttgctgtaggctgc
cctaagctcggcccacgc
>PAFTOL009183
------------------------------------------------------------
------------------------------------------------------------
------------------------------------------------------------
------------------------------------------------------------
------------------------------------------------------------
------------------------------------------------------------
atctttgatgatttttgcagygtcgatgggtacagagctgttgtagagcgacaccttgat
gttgaggtmacaggacttgatcgatatggacagcctttaaakgtggaggcttcaggttgg
caggcrcgcattctccagcatgagtgcgaccatttggagggaactctctatgtkgacaag
atggtccctaagacatttagaacggtsgaaaacttaggcttacctcttgctataggctgc
cctaagctcggcacgcgc
>PAFTOL009185
cgggcgggctg------gtttctgggtcttggggataagaagcaggacatgcccgatttg
gtgaaagcgggcgacccggttctacatgaacccgcccgggaagttgaccygaatgaaatt
gggtcggaaaggattcagaagataattgatgatatgattaaggttatgaggaaggctcct
ggagttggccttgctgccccccaaattggcatccctttaaagrttattgtgttggaagat
acaaaagagtacatcagttatgcagctaaacaggatgtggaggctcaggatagacgccct
tttgatcttctggttatcgtgaatccaaaactgaaaaagacgagtgatagaacggctctt
ttctttgaaggatgcttgagtgtckatgggtacagagctgttgtggagcgacatcttaat
gttgaggtcacaggacttgatcgatatggacagcctttaaaggtggaggcttcaggttgg
caggcacgcattctccagcatgagtgcgaccatttggagggaactctctatgttgacaag
atggtccccaagacatttagaacagtcgaaaacttaggcttacctcttgctataggctgc
cctcagcttggcccacgc
>PAFTOL009187
cgggcgggctg------gtttttgggyctcggggataagaagcaggacatgcccgatttg
gtgaargcgggcgacccggttcttcatgaacccgcccgggaagttgacccgaatgaaatt
gggtcggagaggattcagaagataattgatgatatgattaaggttatgagaaaggctcct
ggagttggcctcgctgccccccaaaytggcatccctttaaagrttattgtgttggaagat
acaaaagagtacatcagttatgcacctaaacaggatgtggaggctcaggatagacgccct
tttgatcttctggttatcgtgaatccaaaactgaaaaagacgagtgacagaactgctctt
ttctttgaaggatgcttgagtgtcgatgggtacagagctgttgtagagcgacatcttgat
gttgaggtcacaggacttgatcgatatggacagccttcaaaggtggaggcttcgggttgg
caggcacgcattctccagcatgagtgcgaccatttggagggaactctctatgttgacaag
atggtccctaagacatttagaacggttgaaaacttaggcttacctcttgctataggctgc
cctaagctcggcccacgc
>PAFTOL009189
cgggcgggctg------gtttctgggtctgggggataagaagcaggatatgcccgatttg
gtgaaagcgggcgacccggttctacatgaacccgccygggaagttgacgtgaacgaaatt
gggtcggagaggattcagaagataattgatgatatgattaaggttatgagaamggcgcct
ggagttggccttgctgcgccgcaaattggcatccctttaaag------------------
------------------------------------------------------------
---------------------------------------------------------gtg
atctttgatgatttttgcagtgtcgatgggtacagagctgttgtagagcgacatcttgat
gttgaggtaacaggacttgatcgatatggacagcctttaaaggtggaggcttcaggttgg
caggcgcgcattctccagcatgagtgcgaccatttggagggaacactctatgttgacaag
atggtccctaagacatttagaacggtcgaaaacttaggcttacctcttsctataggctgc
cctaagctcggcccacgc
>PAFTOL009191
cgggcgggctg------gtttctgggtctgggggataagaagcaggatatgcccgatttg
gtgaaagcgggcgacccggttctacatgaacccgcccgggaagttgacgtgaacgaaatt
gggtcggagaggattcagaagataattgatgatatgattaaggttatgagaaaggcgcct
ggagttggccttgctgcgccccaaattggcatccctttaaagattattgtgtcggaagat
acaaaagagtacattagctatgcagctaaacaggatgtggaggctcaggatagacgccct
tttgatcttctggttatcgtgaatccaaaactgaaaaagacgagtgacagaactgctctt
ttctttgaaggatgcttgagtgtygatgggtacagagctgttgtagagcgacatcttgat
gttgaggtaacaggacttgatcgatatggacagcctttaaaggtggaggcttcaggttgg
caggcgcgcattctccagcatgagtgcgaccatttggagggaactctctatgttgacaag
atgctccctaagacatttagaacggtcgaaaatttaggcttacctcttgctataggctgc
cctaagctcggcccacgc
>PAFTOL009193
cgggcgggctggtttctgtttctgggtttcggggataagaagcaggacatgcccgatttg
gtgaaagcgggcgacccggttcttcatgaacctgcccgcgaagttgacccgaatgaaatt
grgtcggagaggattcagaagataattgatgatatgattaaggttctgaggaaggctcct
ggagttggccttgctgccccccaaattggcatccctttaaagattatggtgttggaagat
acacaagagtacatcagttatgcacctaaacaggatgtggaggcccaggatagacgccct
tttgatcttctggttatcgtgaatccaacactgaaaaagacgagtgacagaactgctctt
ttctttgaaggatgctamagtgtcgatgggtacagagctgttgtggagcgacatcttgat
gttgakgtcacaggacttgatcgatatggacagcctttaaaggtggaggcttcaggttgg
caggcrcgcattctccagcatgagtgcgatcatttggagggaactctctatgttgacaag
atgrtccctaagacatttagaacggtcgaaaacttrggcttacctcttgctgtaggctgc
cctaagctcggccct---
>PAFTOL009195
cgggcgggctg------gtttctgggtctgggggataagaagcaggatatgcccgatttg
gtgaaagcgggcgacccggttctacatgaacccgcccgggaagttgacgtgaacgaaatt
gggtcggagaggattcggaagataattgatgatatgattaaggttatgagaaagtcgcct
ggagttggccttgctgcgccgcaaattggcatccctttaaagrttattgtgttggaagat
acaaaagagtacataagttatgcagctaaacaggatgtggaggctcaggatagacgccct
tttgatcttctggttatcgtgaatccaaaactgaaaaagacgagtggcagaactgctctt
ttctttgaaggatgcttgagtgtcgatgggtacagagctgttgtagagcgacatcttgat
gttgaggtaacaggacttgatcgatatggacagcctttaaaggtggaggcttcaggttgg
caggcgcgcattctccagcatgagtgcgaccatttggagggaactctctatgttgacaag
atgctccctaagacatttagaacggttgaaaacttaggcttacctcttgctataggctgc
cctaagctcggccca---
>PAFTOL009197
cgggcgggctg------gtttctgggtctcggggataagaagcaggatatgcccgatttg
gtgaaagcgggcgacccggttctacatgaaccagcccaggaagttgacgtgaacgaaatt
gggtcggagaggattcagaagataattgatgatatgattaaggttatgagaaaggcgcct
ggagttggccttgctgcgccccaaattggcgtccctttaaag------------------
------------------------------------------------------------
---------------------------------------------------------gtg
atctttgatgatttttgcagtgtcgatgggtatagagctgttgtagagcgacatcttgat
gttgaggtaacaggacttgatcgatatggacagcctttaaaggtggaggcttcaggttgg
caggcacgcattctccagcatgagtgcgaccatttggagggaactctctatgtcgacaag
atggtccctaagacatttagaacggtcgaaaacttaggcttacctcttgctataggctgc
cctaagctcggcccacgc
>PAFTOL009199
cgggcgggctg------gtttctgggtctgggggataagaagcaggatatgcccgatttg
gtgaaagcgggcgacccggttctacatgaaccagcccgggaagttgacgtgaacgaaatt
gggtcggagaggattcagaagataattgatgatatgattaaggttatgagaaaggcgcct
ggagttggccttgctgcgccccaaattggcgtccctttaaagattattgtgttggaagat
acaaaagagtacatcagctatgcagctaaacaggatgtggaggctcaggatagacgccct
tttgatcttctggttatcgtgaatccaaaactgaaaaagacgagtgacaaaactgctctc
ttctttgaaggatgcttgagtgtcgatgggtacagagctgttgtagagcgatatcttgat
gttgaggtcacaggacttgatcgatatggacagcctttaaaggtggaggcttcaggttgg
caggcgcgcattctccagcatgagtgcgaccatttggagggaactctctatgttgacaag
atggtccctaagacatttagaacagtcgaaaacttaggcttacctcttgctataggctgc
cctaagcttggc------
>PAFTOL009203
cgggccggctg------gtttctgggtctcggggataagaagcaggatatgcccgacttg
gtgaaagcgggcgacccggttctacatgaacccgcccgggaagttgacgtgaacgaaatt
gggtcggagaggattcagaagataattgatgatatgattaaggttatgagaaaggcgcct
ggagttggccttgctgcgccccaaattggcatccctttaaagattattgtgttggaagat
acaaaagagtacataagttatgcagctaaacaggatgtggaggctcaggatagacgccct
tttgatcttctggttatcgtgaatccaaaactgaaaaagacgagtggcaggactgctctt
ttctttgaaggatgcttgagtgtygatgggtacagagctgttgtagagcgacatcttgat
gttgaggtaacaggacttgatcgatatggacagcctttaaaggtggaggcttcaggttgg
caggcgcgcattctccagcatgagtgcgaccatttggagggaaccctctatgttgacaag
atgctccctaagacatttagaacggttgaaaacttaggcttacctcttgctataggctgc
cctaagctcggcccacgc
>PAFTOL009205
cgggcgggctg------gtttctgggtctcggggataagaagcaggacatgcgcgatttg
gtgaaagcaggcgacccggttcttcatgaacccgcccaggaagttgacccgaatgaaatt
gggtcggagacgattcagaagataattgatgatatgattaaggttttgaggaaggctcct
ggagttggccttgctgccccccaaattggcatccctttaaagrttattgtgttggaagat
acaaaagagtacatcaggtatgcagctaaacaggatgtggaggctcaggatagacgccct
tttgatcttctggttatcgtgaatccaaaactgaaaaagacgagtgatagaacggctctt
ttctttgaaggatgctkcagtgtcgatgggtacagagctgttgtggagcgacatcttgat
gttgaggtcacaggacttgatcgatatggacagcctttaaaggtggaggcttcaggttgg
caggcacgcattctccaacatgagtgcgaccatttggagggaactctctatgttgacaag
atggtccctaagacatttagaacagtcgaaaacttaggcttacctcttgctataggctgc
cctaagctcggcccccgg
>PAFTOL009207
cgggtcggctg------gtttctgtttctcggggataagaagcagaacatgcccgatgtg
gtgaaagcgggcgacccggttctacatgaacccgccagggaagttgacccgaatgaaatt
gggtcggagaggatacagaagataattgacgatatggttaaggttatgaggaaggctcct
ggggttggccttgctgcgccccagattggcatccctttaaatattattgtgttggaagat
acggaagagtacatcagttatgcacctaaacaggatgttgaggctcaggatagacgccct
tttgatcttctggttatggtaaatccaaaactgaaaaagactagtgacagaactgctctt
ttctttgaaggatgcttgagtgttgatgggtacagagctgttgtagagcgatatcttgat
gttgaggtcacaggacttgatcgatatggacagcctttaaaggtggaggcttcaggttgg
caggcrcgcattctccaacatgagtgcgaccatttgcagggaactctctatgttgacaag
atggtccctaagacatttagaacagtcgaaaacttaggcttacctcttgctataggstgc
cctaagctcggccca---
>PAFTOL009209
cgggcgggctg------gtttctgggtctcggggataagaagcaggacatgcccgatttg
gtgaaagcgggcgacccggttcttcatgaacccgcccgggaagttgtcccgaatgaaatt
gggtcggagaggattcagaagataattgatgatatgattaaggttatgagaaaggctcct
ggagttggccttgctgccccccaaattggcatccctttaaagattattgtgttggaagat
acaaaagagtacatcagttatgcacctaaacaggatgtggaggctcaggatagacgccct
tttgatcttctggttatcgtgaatccaaaactgaaaaagacgagtgacagaactgctctt
ttctttgaaggatgcttgagtgtcgatgggtacagagctgttgtagagcgacatcttgat
gttgaggtcacaggacttgatcgatatggacagccttcaaaggtggaggcttcaggttgg
caggcacgcattctccagcatgagtgcgaccatttggagggaactctctatgttgacaag
atggtccctaakacatttagaacggtcgaaaacttaggcttacctcttgctataggctgc
cctaagctcggccca---
>PAFTOL009215
cgggcgggctg------gtttctgggtctgggggataagaagcaggatatgcccgatttg
gtgaaagcgggcgacccggttctacatgaaccagcccgggaagttgacgtgaacgaaatt
gggtcggagaggattcagaagataattgatgatatgattaaggttatgagaaaggcgcct
ggagttggccttgctgcgccccaaattggcgtccctttaaagttggtcttgttggaagat
acaaaagagtacatcagctatacagctaaacaggatgtggaggctcaggatagacgccct
tttgatcttctggttatcgtgaatccaaaactgaaaaagacgagtgacagaactgctctc
ttctttgaaggatgcttgagtgtcgatgggtacagagctgttgtagagcgacatcttgat
gttgaggtaacaggacttgatcgatatggacagcctttaaaggtggaggcttcaggttgg
caggcgcgcattctccagcatgagtgcgaccatttggagggaactctctatgttgacagg
atgctccctaagacatttagaacggtcgaaaacttagggttacctcttgcgataggctgc
cctaagctcggcccacgc
>PAFTOL009217
cgggcgggctg------gtttctgggtctcggggataagaagcaggatatgcccgatttg
gtgaaagcgggcgacccggttctacatgaacccgcccgagaagttgacgtgaacgaaatt
gggtcggagaggattcagaagataattgatgatatgattaaggttatgagaaaggcgcct
ggagttggccttgctgcgccccaaattggcgtccctttaaaggtgttaactttt------
------------------------------------------------------------
---------------------------------------------------------saa
atctttgatgatttttgcagtgtcgatgggtacagagctgttgtagagcgatatcttgat
gttgaggtcacaggacttgatcgatatggacagcctttaaaggtggaggcttcaggttgg
caggcgcgcattctccagcatgagtgcgaccatttggagggaactctctatgttgacaag
atggtccctaagacatttagaacagtcgaaaacttaggcttacctcttgctataggctgc
cctaagcttggcccacgt
>PAFTOL009221
cgggcgggctg------gtttctgggtctcggggataagaagcaggacatgcccgatttg
gtgaaagcgggcgacccggttcttcatgaacccgcccgggaagttgacccgaatgaaatt
gggtcggagaggattcagaagataattgatgatatgattaaggttatgagaaaggctcct
ggagttggccttgctgccccccaaattggcatccctttaaagattattgtgttggaagat
acaaaagagtacatcagctatgcagctaaacaggatgtggaggctcaggatagacgccct
tttgatcttctggttatcgtgaatccaaaactgaaaaagacgagtgacagaacagctctt
ttctttgaaggatgcttgagtgtcgatgggtacagagctgttgtagagcgatatcktgat
gttgaggtcacaggacttgatcgatatggacagcctttaaaggtggaggcttcaggttgg
caggcgcgcattctccagcatgagtgcgaccatttggagggaactctctatgttgacaag
atggtccctaagacatttagaacagtcgaaaacttaggcttacctcttgctataggctgc
cctaagctcggcccacgc
>PAFTOL009223
cgggcgggctg------gtttctgggtctcggggataagaagcaggatatgcccgacttg
gtgaaagcgggcgacccggttctacatgaacccgcccgggaagttgacgtgaacgaaatt
gggtcggagaggactcagaagataattgatgatatgattaaggttatgagaaaggcgcct
ggagttggccttgctgcgccccaaattggcgtccctttaaagattattgtgttggaagat
acaaaagagtacatcagctatgcagctaaacaggatgtggaggctcaggatagacgccct
tttgatcttctggttatcgtgaatccaaaactgaaaaatacgagtgacagaactgctctt
ttctttgaaggatgcttsagtgtcgatgggtacagagctgttgtagagcgacatcttgat
gttgaggtaacaggacttgatcgatatggacagcctttaaaggtggaggcttcaggttgg
caggcgcgcattctccagcatgagtgcgaccatttggagggaactctctatgttgacaag
atgctccctaagacatttagaacggtcgaaaacttaggcttacctcttgctataggctgc
cctaagctcggcccacgc
>PAFTOL009225
cgggcgggctg------gtttctgggtctcggggataagaagcaggatatgcccgacttg
gtgaaagcgggcgacccggttctacatgaacccgcccgggaagttgacgtgaacgaaatt
gggtcggagaggactcagaagataattgatgatatgattaaggttatgagaaaggcgcct
ggagttggccttgctgcgccccaaattggcgtccctttaaagrttattgtgttggaagat
acaaaagagtacatcagctatgcagctaaacaggatgtggaggctcaggatagacgccct
tttgatcttctggttatcgtgaatccaaaactgaaaaatacgagtgacagaactgctctt
ttctttgaaggatgcttgagtgtcgatgggtacagagctgttgtagagcgacatcttgat
gttgaggtaacaggacttgatcgatatggacagcctttaaaggtggaggcttcaggttgg
caggcgcgcattctccagcatgagtgcgaccatttggagggaactctctatgttgacaag
atgctccctaagacatttagaacggtcgaaaacttaggcttacctcttgctataggctgc
cctaagctcggcccacgc
>PAFTOL009227
caggcgggctg------gtttctgggtctgggggataagaagcaggatatgcccgatttg
gtgaaagcgggcgacccggttctacatgaaccctcccgggaagttgacgtgaacgaaatt
gggtcggagaggattcagaagataattgatgatatgattaaggttatgagaaaggcgcct
ggagttggccttgctgcgccccaaattggcatccctttaaagattattgtgttggaagat
acaaaagagtacataagttatgcagctaaacaggatgtggaggctcaggatagacgccct
tttgatcttctggttatcgtgaatccaaaactgaaaaagacgagtggcagaactgctctt
ttctttgaaggatgcttgagtgtcgatgggtatagagctgttgtagagcgacatcttgat
gttgaggtaacaggacttgatcgatatggacagcctttaaaggtggaggcttcaggttgg
caggcgcgcattctccagcatgagtgcgaccatttggagggaactctctatgttgacaag
atgctccctaagacatttagaacggttgaaaacttaggcttacctcttgctataggctgc
cctaagctcggcccacgc
>PAFTOL009229
cgggcgggctg------gtttctgggtctcggggataagaagcaggacatgcccgatgtg
gtgaaagcgggcgaccccgttcttcatgaacctgcccgcgaagttgacccgaatgaaatt
gggtcggagaggattcagaagataattgatgatatgattaagattatgaggaaggctcct
ggagttggccttgctgccccccaaattggcatccctttaaagattattgtcttggaagat
acaaaagagtacatcagttatgcacctaaacaggatgtggaggctcaggatagacgccct
tttgatcttctggttatcgtgaatccaaaactgaaaaagacgagtgacagaactgctctt
ttctttgaaggatgcttgagtgtcgatgggtacagagctgttgtggagcgacatcttgat
gttgaggtcacaggacttgatcgatatgggcagcctttaaaggtagaggcttcaggttgg
caggcacgcattctccagcatgagtgcgatcatttggagggaactctctatgttgacaag
atggtccctaagacatttagaacggtcgaaaacttaggcttacctcttgctataggctgc
cctaagctcggccca---
>PAFTOL009231
cgggcgggctg------gtttctgggtctcggggataagaagcaggacatgcccgatttg
gtgaaagcgggcgacccggttcttcatgaacctgcccgcgaagttgacccgaatgaaatt
gggtcggagaggattcagaagataattgatgatatgattaaggttatgaggaaggctcct
ggagttggccttgctgccccccaaattggcatccctttaaagattattgtgttggaagat
acacaagagtacatcagttatgcacctaaacaggatgtggaggctcaggatagacgccct
tttgatcttctggttatcgtgaatccaaaactgaaaaagacgagtgacagaactgctctt
ttctttgaaggatgcttgagtgtcgatgggtacagagctgttgtggagcgacatcttggt
gttgaggtcacaggacttgatcgatatgggcagcctttaaaggtggaggcttcaggttgg
caggcacgcattctccagcatgagtgcgatcatttggagggaactctctatgttgacagg
atggtccctaagacatttagaacggtcgaaaacttaggcttacctcttgctgtaggctgc
cctaagctcggccca---
>PAFTOL009233
cgggcgggctg------gtttctgggtctcggggataagaagcaggacatgcccgatttg
gtgaaagygggcgacccagttcttcatgaaccygcccgggaagttgacccgaatgaaatt
gggtcggaaaggattcagaagataattgatgatatgattaaggttatgaggaaggctcct
ggagttggccttgctgccccccaaattggcatccctctaaagrttattgtgttggaagat
acaaaagagtacatcagttatgcagctaaacaggatgtggaggctcaggatagacgccct
tttgatcttctggttatcgtgaatccaaaactgaaaaagacgagtgatagaacygctctt
ttctttgaaggatgcttgagtgtcgatggatacagagctgttgtagagcgatatcttgat
gttgaggtcacaggactggatcratatggacagcctctaaargtggaggcttcaggttgg
caggcacgcattctccagcatgagtgcgaccatttggagggaactgtctatgtcgacaag
atgrtccctaagacatttagaacggttgaaaacttaggcttacctcttgctataggctgc
cctaagcttggcccacgc
>PAFTOL009235
cgggtcggctg------gtttatgtttctcggggataagaagcagaacatgcccgatgtg
gtgaaagcgggcgaccctgttctacatgaacccgcccgtgaagttgacgcgaatgaaatt
gggtcggagaggatacagaagataattgacgatatggttaaggtgatgaggaaggctcct
ggggttggccttgctgcgccccagattggcatccctttaaagattattgtgttggaagat
acggaagagtacatcagttatgcacctaaacaggatgtcaaggctcaggatagacgccct
tttgatcttctggttattgtaaatccaaaactgaaaaacacgagtgacagaactgctctt
ttctttgaaggatgcttgagtgttgatggttacagagctgttgtmgagcgatatcttgat
gttgaggtcacaggacttgatcaatacggacagcctttaaaggtagaggcttcaggttgg
caggcrcgcattctccaacatgagtgcgaccatttgcagggaactctctatgttgacaag
atggtccctaggacatttagaacggtcgaaaacttaggcttacctcttgctatagactgc
cctaagctcggccca---
>PAFTOL009237
cgggtcggctg------gtttatgtttctcggggataagaagcagaacatgcccgatgtg
gtgaaagcgggcgacccggttctacatgaacccgcccgggaagttgacccgaatgaaatt
gggtcggagaggatacagaagataattgacgatatggttaaggttatgaggaaggctcct
ggggttggccttgctgcgccccagattggcatccctttaaaggtaa--------------
------------------------------------------------------------
------------------------------------------------------------
-tcttcggtgatctttgcagtgttgatgggtacagagctgttgtagagcgatatcttgat
gttgaggtcacaggacttgatcaatacggacagcctttaaaggtggaggcttcaggttgg
caggcgcgcattctccaacatgagtgcgaccatttgcagggaactctctatgttgacaag
atggtccctaggacatttagaacggtcgaaaacttaggcttacctcttgctatgggctgc
cctaagctcggcccacgc
>PAFTOL009239
cgggcgggctg------gtttctgggtctcggggataagaagcaggacatgcccgatttg
gtgaaagcgggcgacccggttcttcatgaacccgcccgggaagttgacccgaatgaaatt
gggtcggagaggattcagaagataattgatgataygattaaggttatgaggaaggctcct
ggagttggccttgctgccccccaaattggcatccctttaaagattattgtgttggaagat
acaaaagagtacatcagttatgcagctaaacaggatgtggaggctcaggatagacgccct
tttgatcttctggttatcgtgaatcccaaactgaaaaagacgagtgacagaactgctctt
ttctttgaaggatgcttgagtgttgatgggtacagagctgttgtagagcgatatctggat
gttgaggtcacaggacttgatcgatatggacagcctttaaaggtggaggcttcaggttgg
caggcgcgcattctccagcacgagtgtgaccatttggagggaactctctatgttgacaag
atggtccctaagacatttagaacagtcgaaaacttaggcttacctcttgctataggctgc
cctaagctcggcccacgc
>PAFTOL009241
cgggcgggctg------gtttctgggtctcggggataagaagcaggatatgcccgacttg
gtgaaagcgggcgacccggttctacatgaacccgcccgggaagttgacgtgaacgaaatt
gggtcggagaggactcagaagataattgatgatatgattaaggttatgagaaaggcgcct
ggagttggccttgctgcgccccaaattggcgtccctttaaagattattgtgttggaagat
acaaaagagtacatcagctatgcagctaaacaggatgtggaggctcaggatagacgccct
tttgatcttctggttatcgtgaatccaaaactgaaaaatacgagtgacagaactgctctt
ttctttgaaggatgcttgagtgtcgatgggtacagagctgttgtagagcgacatcttgat
gttgaggtaacaggacttgatcgatatggacagcctttaaaggtggaggcttcaggttgg
caggcgcgcattctccagcatgagtgcgaccatttggagggaactctctatgttgacaag
atgctccctaagacatttagaacggtcgaaaacttaggcttacctcttgctataggctgc
cctaagctcggcccacgc
>PAFTOL009243
cgggcgggctg------gtttctgggtctcggggataagaagcaggacatgcccgatttg
gtgaaagcgggcgacccggttcttcatgaacccacccgggacgttgacccgaatgaaatt
gggtcggagaggattcagaagataattgatgatatgattaaggttatgaggaaggctcct
ggagttggccttgctgccccccaaattggcatccctttaaagattatcgtgttggaagat
acaaaagagtacatcagttatgcacctaaacaggatgtggaggctcaggatagacgccct
tttgatcttctggttatcgtgaatccaaaactgaaaaagacgagtggcagaatggctctt
ttctttgaaggatgcttgagtgtcgatgggtacagagctgttgtggagcgacatcttgat
gttgaggtctcaggacttgatcgatatggacagcctttaaaggtggaggcttcaggttgg
caggcacgcattctccagcatgagtgcgaccatttggagggaactctytatgttgacaag
atggtccctaagacatttagaacggtcgaaaacttaggcttacctcttgctatgggctgc
cctaagctcggcccc---
>PAFTOL009245
cgggcgggctg------gtttttgggtctcggggataagaagcaggacatgcccgatttg
gtgaaagcgggcgacccggttcttcatgaacccgcccgggaagttgacccgaatgaaatt
gggtcggagaggattcagaagataattgatgatatgattaaggttatgagaaaggctcct
ggagttggccttgctgccccccaaattggcatccctttaaagattattgtgttggaagat
acaaaagagtacatcagttatgcacctaaacaggatgtggaggctcaggatagacgccct
tttgatcttctggttatcgtgaatccaaaactgaaaaagacgagtgacagaactgctctt
ttctttgaaggatgcttgagtgtcgatgggtacagagctgttgtagagcgacatcttgat
gttgaggtcacaggacttgatcgatatggacagctttcaaaggtggaggcttcaggttgg
caggcacgcattctccagcatgaatgcgaccatttggagggaactctctatgttgacaag
atggttcctaagacatttagaacggttgaaaacttagggttacctcttgctataggctgc
cgtaagctcggccca---
>PAFTOL009247
cgggcgggctg------gtttctgggtctcggggataagaagcagaacatgcccgatgtg
gtgaaagcgggcgacccgattctacatgaacccgcccgggaagttgacccgaatgaaatt
gggtcggaaaggattcagaagataattgatgatattgttaaggttatgaggaaggctcct
ggagttggccttgctgccccccaaatt---------------------------------
------------------------------------------------------------
------------------------------------------------------------
------------------------------------------------------------
------------------------------------------------------------
------------------------------------------------------------
------------------------------------------------------------
------------------
>PAFTOL009249
cgggcgggctg------gtttttgggtctcggggataagaagcaggacatgcccgatttg
gtgaaagcgggcgacccggttcttcatgaacccgcccgggaagttgacccraatgacatt
gggtcggagaggattcagaagataattgatgatatgattaaggttatgagaaaggctcct
ggagttggccttgctgccccccaaattggcatccctttaaag------------------
------------------------------------------------------------
---------------------------------------------------------gtt
atctttgattagttttgcagtgtcgatgggtacagagctgttgtagagcgacatcttgat
gttgaggtcacaggacttgatcgatatggacaaccttcaaaggtggaggcttcaggttgg
caggcacgcattctccagcatgagtgcgaccatttggagggaactctctatgttgacaag
atggtccctaggacatttagaacggtcgaaaacttagggttacctcttgctataggctgc
cctaagctcggcccacgc
>PAFTOL009251
cgggcgggctg------gtttttgggtatcggggataagaagcaggacatgcccgatttg
gtgaaagcgggcgacccggttcttcacgaacccgcccgggaagttgacccgtatgaaatt
gggtcggagaggattcagaagataattgatgatatgattaaggttatgagaaaggctcct
ggagttggcctcgctgccccccaaattggcatccctttaaagg-----------------
------------------------------------------------------------
------------------------------------------------------------
----------------taagtgtcgatgggtacagagctgttgtagagcgacatyttgat
gttgaggtcacaggacttgatcgatatggacagccttcaaaggtggaggcttcaggttgg
caggcacgcattctccagcatgagtgcgaccatttggagggaactctctatgttgacaag
atggtccctaagacatttagaacggttgaaaacttagggttacctcttgctataggctgc
cctaagctcggcccacgc
>PAFTOL009253
cgggtcggctg------gtttatgtttctcggggataagaagcaraacatgcccgatgtg
gtgaaagcgggcgaccccgttctrcatgaacccgccsgggamgttgacccgaatgaaatt
gggtcggagaggatacagartataattgacgatatggttaaggttatgaggaaggctcct
ggggttggccttgctgcgccccagattggcatccctttaaagattattgtgttggaagat
acggaagagtacatcagttatgcacctaaacaggatgttaaggctcaggatagacgccct
tttgatcttctggttattgtaaatccaaaactgaaaaagacgagtgacagaactgctctt
ttctttgaaggatgcttgagtgttgatgggtacagagctgttgtagagcgatatcttgat
gttgaggtcacaggacttgatcaatacggacagcctttaaaggtggaggcttcaggttgg
caggcgcgsattctccaacatgagtgcgaccatttgcagggaactctctatgttgacaag
atggtccctaagacatttagaacggtmgaaaacctaggcttacctcttgctataggctgc
cctaagctcggcccacgt
>PAFTOL009255
caggcgggctg------gcttctgggtctcggggataagaagcaggacatgcctgatttg
gtgaaagcgggcgacccggttctacatgaacccgcccgggaagttgacccgaatgaaatt
gggtcggaaagggttcagaagataattgatgatatgattaaggttatgagaaaggctcct
ggagttggccttgctgccccccaaattggcatccctttaaagattattgtgttggaagat
acaaaagagtacatcagttatgcacctaaacaggatgtggaggctcaggatagacgccct
tttgatcttctggtatgaatgtcatcaaga------------------------------
---------------atyagtgtcgatgggtacagagctgttgtagagcgacatcttgat
gttgaggtcacaggacttgatcgatatggacagcctttaaaggttgaggcttcaggttgg
caggcacgcattctccagcatgagtgcgaccatttggagggaactctctatgttgacaag
atggtccctaagacatttagaatggtcgaaaacttaggcttgcctcttgctataggctgc
cctaagctgggcccacgc
>PAFTOL009257
cgggcgggctg------gtttctgggtctcggggataagaagcaggacatgcctgatttg
gtgaaagcgggcgacccggttctacatgaacccgcccgggaagttgacccgaatgaaatt
gggtcggaaagggttcaaaacataattgatgatatgattaaggttatgagaaaggctcct
ggagttggccttgctgccccccaaattggcatccctttaaagrttattgtgttggaagat
acaaaagagtacatcagttatgcacctaaacaggatgtggaggctcaggatagacgccct
tttgatcttctggttatcgtgaatccaaaactgaaaaagacgagtgatagaacggctctt
ttctttgaaggatgcttsagtgtcgatgggtacagagctgttgtagagcgacatcttgat
gttgaggtcacaggacttgatcgatatggacagcctttaaaggttgaggcttcaggttgg
caggcacgcattctccagcatgagtgcgaccatttggagggaactctctatgttgacaag
atggtccctaagacatttagaacggtcgaaaacttaggcttgcctcttgctataggctgc
cctaagctgggcccacgc
>PAFTOL009259
cgggcgggctg------gtttctgggtctcggggataagaagcaggacatgcccgatttg
gtgaaagcgggcgacccggttcttcatgaacccgcccgggaagttgacccgaatgaaatt
gggtcggagaggattcagaagataattgatgatatgattaaggttatgaggaagactcct
ggagttggccttgctgccccccaaattggcatccctttaaagattattgtgttggaagat
acaaaagagtacatcagttatgcagctaaacaggatgtggaggctcaggatagacgccct
tttgatcttctggttatcatgaatccaaaactgaaaaagacgagtgacagaactgctctt
ttctttgaaggatgcttgagtgtcgatgggtacagagctgttgtagagcgataycttgat
gttgaggtcacaggacttgatcgatatggacagcctttaaaggtggaggcttcaggttgg
caggcgcgcattctccagcacgagtgtgaccatttggagggaactctctatgttgacaag
atrgtccctaagacatttagaacagtcgaaaacttaggcttacctcttgctataggctgc
cctaagctcggcccacgc
>PAFTOL009261
cgggcgggctg------gtttttgggtctcggggacaagaagcaggacatgcccgatttg
gtgaaagcgggcgacccggttcttcatgaacctgcccgcgaagttgacccgaatgaaatt
gggtcggacaggattcagaagataattgatgatatgattaaggttatgaggaaggctccc
ggagtcggccttgctgccccccagattggcatccctttaaagattattgtgttggaagat
acaaaagagtacatcagttatgcacctaaacaggatgtggaggctcaggatagacgccct
tttgatcttctggttatcgtgaatccaaaactgaaaaagacgagtgacagaactgctctt
ttctttgaaggatgcttgagtgtcgatgggtacagagctgttgtggagcgacatcttgat
gttgaggtcacaggacttgatcgatatgggcagcctttaaaggtggaggcttcaggttgg
ccggcacgcattctccagcatgagtgcgatcatctggagggaactctgtatgttgacaag
atggtccctaagacttttagaacggtcgaaaacttagacttacctcttgctataggctgc
cctaagctcggccca---
>PAFTOL009263
cgggcgggctg------gtttatgggtctcggggataagaagcaggacatgcccgatttg
gtgaargcgggcgacccggttcttcatgaacccgcccgggaagttgacccgaatgaaatt
gggtcggagaggattcagaagataattgatgatatgattaaggttatgagaaaggctcct
ggagttggcctcgctgccccccaaattggcatccctttaaagattattgtgttggaagat
acaaaagagtacatcagttatgcacctaaacaggatgtggaggctcaggatagacgccct
tttgatcttctggttatcgtgaatccaaaactgaaaaagacgagtgacagaactgctctt
ttctttgaaggatgcttgagtgtcgatgggtacagagctgttgtagagcgacatcttgat
gttgaggtcacaggacttgatcgatatggacaaccttcaaaggtggaggcttcaggttgg
caggcacgcattctccagcatgagtgcgaccatttggagggaactctctatgttgacaag
atggtccctaagacatttagaacggttgaaaacttagggttacctcttgctataggctgc
cctaagctcggcccacgc
>PAFTOL009265
cgggcgggctg------gtttctgggtctcggggataagaagcaggacatgtccgatttg
gtgaaagcgggcgacccggttcttcatgaacccgcccgggaagttracccgaatgaaatt
ggktcggagaggattcagaagataattgatgatatgattaaggttatgagaaaggctcct
ggagttggccttgcagccccccaaattggcatccctttaaagattattgtgttggaggat
acaaaagagtacatcagttatgcacctaaacaggatgtggaggctcaggatagacgccct
tttgatcttctggttatcgtgaatccaaaactgaaaaagacgagtgacagaactgctctt
ttctttgaaggatgcttgagtgtcgatgggcacagagctgttgtagagcgacatcttgat
gttgaggtcacaggacttgatcgatatggacagccttcaaaggtggaggcttcaggttgg
caggcacgcattctccagcatgagtgcgaccatttggagggaactctctatgttgacaag
atggtccctaagacatttagaacggttgaaaacttaggcttacctcttgctataggctgc
cctaagctcggcccacgc
>PAFTOL009267
cgggtcggctg------gtttctgtttctcggggataagaagcagaacwtgcccgatgtg
gtgaargcgggcgacccggttctacatgaacccgccagggaagttgacccgaatgaaatt
gggtcggagaggatacagaagataattgacgatatggttaaggttatgaggaaggctcct
ggggttggccttgctgcgccccagattggcatccctttaaagrttattgtgttggaagat
acggaagagtacatcagttatgcacctaaacaggatgttgaggctcaggatagacgccct
tttgatcttctggttatggtaaatccaaaactgaaaaagacgagtgacagaactgctctt
ttctttgaaggatgcttgagtgttgatgggtrcagagctgttgtagagcgatatcttgat
gttgaggtcacaggacttgatcgatatggacagcctttaaaggtggaggcttcaggttgg
caggcgcgcattctccaacatgagtgygaccatttgcagggaactctctatgttgacaag
atggtccctaagacattcagaacggtcgaaaacttaggcttacctcttgctataggctgc
cctaagctcggcccacgc
>PAFTOL009269
cgggtcggctg------gtttctgtttctcggggataagaagcagaacatgcccgatgtg
gtgaaagcgggcgacccggttctacatgaacccgccggggaagttgacccgaatgaaatt
gggtcggagaggatacagaagataattgacgatatggttaagattatgaggaaggctcct
ggggttggccttgctgcgccccagattggcatccctttaaagattattgtgttggaagat
acggaagagtacatcagttatgcacctaaacaggatgttgaggctcaggatagacgccct
tttgatcttctggttatggtaaatccaaaactgaaaaagacgagtgacagaactgctctt
ttctttgaaggatgcttgagtgttgatgggtacagagctgttgtagagcgatatcttgat
gttgaggtcacaggacttgatcgatatggacagcctttaaaggtggaggcttcaggttgg
caggcgcgcattctccaacatgagtgcgaccatttgcagggaactctctatgttgacaag
atggtccctaagacatttagaacggtcgaaaacttaggcttacctcttgctataggctgc
cctaagctcggccca---
>PAFTOL009271
cgggcgggctg------gtttctgggtctcggggataagaagcaggacatgcccgatttg
gtgaaagcgggcgacccggttcttcatgaacctgcccgcgaagttgaccccagtgaaatt
gggtcggagaggactcagaagataattgatgatatgattaaggttctgaggaaggctcct
ggagttggccttgctgccccccaaattggcatccctttaaagattatagtgttggaagat
acaaaagagtacatcagttatgcagctaaacaggatgtggaggctcaggatagacgccct
tttgatcttctggttatcgtgaatccaaaactgaaaaagacgagtgacagaactgctctt
ttctttgaaggatgcttgagtgtcgatgggtacagagctgttgtggagcgacatcttgat
gttgaggtcacaggacttgatcgatatggacagcctttaaaggtggaggcttcaggttgg
caggcacgcattctccagcatgagtgcgatcatttggagggaactctctatgttgacaag
atggtccctaagacatttagaacggttgaaaacttaggcttacctcttgctataggctgc
cctgagctcggccca---
>PAFTOL009279
cgggcgggctg------gtttctgggtctcggggataagaagcaggatatgcccgatttg
gtgaaagcgggcgacccggttctacatgaacccgcccgggawgttgacgtgaacgaaatt
gggtcggagaggattcagaagataattgatgatatgattaaggttatgagaaaggcgcct
ggagttggcctcgctgcgccccaaattggcatccctttaaagattattgtgttggaagat
acaaaagagtacatcagttatgcagctaaacaggatgtggaggctcaggatagacgccct
tttgatcttctggttatcgtgaatccaaaactgaaaaagacgagtggcagaactgctctt
ttctttgaaggatgcttgagtgtcgatgggtacagagctgttgtagagcgacatcttgat
gttgaggtaacaggacttgatcgatatggacagcctttaaaggtggaggcttcaggttgg
caggcgcgcattctccagcatgagtgcgaccatttggagggaactctctatgttgacaag
atgctccctaagacatttagaacggtcgaaaacttaggcttacctcttgctataggctgc
ccgaagctcggcccacgc
>PAFTOL009281
cgggcgggctg------gtttctgggtctcggggataagaagcaggacatgcccgatttg
gtgaaagcgggcgacccggtgctacatgaaccmgcycgggatgttgacccgaatgaaatt
gggtcggagagggttcagaagataattgacgatatgattaaggttatgagaaaggctcct
ggagttggccttgctgccccccaaattggcatccctttaaag------------------
------------------------------------------------------------
---------------------------------------------------------gta
atctttgatgatttttgcagtgtcgatgggtatagagctgttgtagagcgctatcttgat
gttgaggtcacaggacttgatcgatatggacagcctttaaaggtggaggcttcaggttgg
caggcgcgcattctccagcatgagtgcgaccatttggagggaactctctatgttgacaag
atggtccctaagacctttagaacagtcgaaaacttaggcttacctcttgctataggctgc
cctaagctcggcccacgc
>PAFTOL009283
cgggcgggctg------gtttctgggtctgggggataagaagcaggatatgcccgatttg
gtgaaagcgggcgacccggttctacatgaaccagcccgggaagttgacgtgaacgaaatt
gggtcggagaggattcagaagataattgatgatatgattaaggttatgagaaaggcgcct
ggagttggccttgctgcgccccaaattggcgtccctttaaagattattgtgttggaagat
acaaaagagtacatcagctatgcagctaaacaggatgtggaggctcaggatagacgccct
tttgatcttctggttatcgtgaatccaaaactgaaaaagacgagtgacagaactgctctt
ttctttgaaggatgcttgagtgtcgatgggtatagagctgttgtagagcgacatcttgat
gttgaggtaacaggacttgatcgatatggacagcctttaaaggtggaggcttcaggttgg
caggcacgcattctccagcatgagtgcgaccatttggagggaactctctatgttgacaag
atggtccctaagacatttagaacggtcgaaaacttaggcttacctcttgctataggctgc
cctaagctcggcccacgc
>PAFTOL009285
cgggtcggctg------gtttctgtttctcggggataagaagcagaacatgcccgatgtg
gtgaaagcgggcgacccggttctacatgaacccgccagggaagttgacccgaatgaaatt
gggtcggagaggatacagaagataattgacgatatggttaaggttatgaggaaggctcct
ggggttggccttgctgcgccccagattggcatccctttaaagrttattgtgttggaagat
acggaagagaacatcagttatgcacctaaacaggatgttgaggctcaggatagacgccct
tttgatcttctggttatggtaaatccaaaactgaaaaagacgagtgacagaactgctctt
ttctttgaaggatgcttgagtgttgatgggtacagagctgttgtagagcgatatcttgat
gttgaggtcacaggacttgatcgatatggacagcctttaaaggtggaggcttcaggttgg
caggcgcgcattctccaacatgagtgcgaccatttgcagggaactctctatgttgacaag
atggtccctaagacatttagaactgtcgaaaacttaggcttacctcttgctataggctgc
cctaagctcggcccacgc
>PAFTOL009287
cgggcsggctg------gtttctgggtctgggggataagaagcaggatatgccygayttg
gtgaaagcgggcgacccggttctacatgaacccgcccgsgaagttgacgtgaacgaaatt
gggtcggagaggattcagaagataattgatgatatgattaaggttatgagaaaggcgcct
ggagttggccttgctgcgccccaaattggcatscctttaaagattattgtgttggaagat
acaaaagagtacatcagctatgcagctaaacaggatgtggaggctcaggatagacgccct
tttgatcttctggttatcgtgaatccaaaactgaaaaagacgagtggcagaactgctctt
ttctttgaaggatgcttgagtgtcgatgggtacagagctgttgtagagcgacatcttgat
gttgaggtaacaggacttgatcgatatggacagcctttaaaggtggaggcttcaggttgg
caggcrcgcattctccagcatgagtgcgaccatttggagggaactctctatgttgacaag
atgctccctaagacatttagaacagtkgaaaacttaggcttacctcttgckataggctgc
cctaagctcggcccacgc
>PAFTOL009289
cgggcgggctg------gttgctgggtctcggtkataagaagcaggacatgcccgatttg
gtgaaagcgggcgacccggttcttcatgaacccgcccgggaagttgacccgaatgaaatt
gggtcggagaggattcagaagataattgatgatatgatcaaggttatgagaaaggctcct
ggagttggccttgctgcccctcaaattggcatccctttaaag------------------
------------------------------------------------------------
---------------------------------------------------------gta
atctttgattatttttgcagtgtcgatgggtacagagctgttgtagagcgacatctygat
gttgaggtcacaggacttgatcgatatggacagccttcaaaggtggaggcttcaggttgg
caggcacgcattctccagcatgagtgcgaccatttggagggaactctctatgttgacaag
atggtccctaggacatttagaacggtcgaaaacttaggcttacctcttgctataggctgc
cctaagctyggcccacgc
>PAFTOL009291
cgggcgggctg------gtttctgggtctgggggataagaagcaggatatgcccgatttg
gtgaaagcgggcgacccggttctacatgaacccgcccgggaagttgacgtgaacgaaatt
gggtcggagaggattcagaagataattgatgatatgattaaggttatgagaaaggcgcct
ggagttggccttgctgcgccccaaattggcatccctttaaagattattgtgttggaagat
acaaaagagtacatcagctatgcagctaaacaggatgtggaggctcaggatagacgccct
tttgatcttctggttatcgtgaatccaaaactgaaaaagacgagtggcagaactgctctt
ttctttgaaggatgcttgagcgtygatgggtacagagctgttgtagagcgacatcttgat
gttgaggtaacaggacttgatcratatggacagcctttaaaggtggaggcttcaggytgg
caggcgcgcattctccagcatgagtgcgaycatttggagggaactctctatgttgacaag
atgctccctaagacatttagaacrgtygaaaacttaggcttacctcttgctataggctgc
cctaagctyggcccacgc
>PAFTOL009293
cgggcgggctg------gtttctgggtctgsgggataagaagcaggatatgcccgatttg
gtgaaagcgggcgaycmggttctacatgaaccagcccgggaagttgacgtgaacgaaatt
gggtcggagaggattcagaagataatygatgatatgattaaggttatgagaaaggcgcct
ggagttggccttgctgcsccccaaattggcgtccctttaaagattattgtgttggaagat
acaaaagagtacatcagctatgcagctaaacaggatgtggaggctcaggatagacgccct
tttgatcttctggttatcgtgaatccaaaactgaaaaagacgagtgacagaactgctctt
ttctttgaaggatgcttgagtgtcgatgggtayagagctgttgtagagcgayatcttgat
gttgaggtmacaggacttgatcgatatggacagcctttaaaggtggaggcttcaggttgg
caggcrcgcattctccagcatgagtgcraccatttggagggaactctctatgttgacaag
atgstccctaagacatttagaayrgtcgaaaacttaggcttacctcttgctataggctgc
cctaagctyggcccacgc
>PAFTOL009295
------------------------------------------------------------
------------------------------------------------------------
------------------------------------------------------------
------------------------------------------------------------
---------------------------------------------------agacgccct
tttgatcttctggttatcgtgaatccaaaactgaaaaagacgagtgacagaactgctctc
ttctttgaaggatgcttgagtgtcgatgggtacagagctgttgtagagcgayatcttgat
gttgaggtmacaggacttgatcgatatggacarcctttaaaggtggaggcttcaggttgg
caggcgcgcattctccagcatgagtgcgaccatttggagggaactctctatgttgacaag
atggtccctaagacatttagaacagtcgaaaacttaggcttacctcttgctataggctgc
cctaagcttggcccacgc
>PAFTOL009297
cgggcgggctg------gtttstgggtctcggggataagaagcaggacatgcccgatttg
gtgaaagcgggcgacccggttctacatgaacccgcccgkgaagttgacccgaatgaaaty
gggtcggaaaggattcagaagataattgatgatatgattaaggttatgagaaaggctcct
ggagttggccttgctgccccccaaattggcatccctttaaaggttattgtgttggaagat
acaaaagagtacatcagttatgcagctaaacaggatgtgggggctcaggatagatgccct
tttgatcttctggttatcgtgaatccaaaactgaaaaagacgagtgacagaactgctctt
ttctttgaaggatgcttgagtgtcgatgggtacagagctgttgtagagcgatatcttgat
gttgaggtcacaggacttgatcgatatggacagcctttaaaggtggaggcttcaggttgg
caggcgcgcattctccagcacgagtgtgaccatttggagggaactctctatgttgacaag
atggtccctaagacatttagagcagtcgaaaacttaggcttacctcttgctataggctgc
cctaagcyyggcccacgc
>PAFTOL009299
cgggcgggctg------gtttttgggtctcggggataagaagcaggacatgcccgatttg
gtgaaagcgggcgacccggttcttcatgaacccgcccgggaagttgacccgaatgaaatt
gggtcggagaggattcagaagataattgatgatatgattaaggttatgagaaaggctcct
ggagttggcctcgctgccccccagattggcatccctttaaagg-----------------
------------------------------------------------------------
----------tagttatcgtgaatccaaaactgaaaaagacgagtgacagaactgctctt
ttctttgaaggatgcttgagtgtcgatgggtacagagctgttgtagagcgacatcttgat
gttgaggtcacaggacttgatcaatatggacagccttcaaaggtggaggcttcaggttgg
caggcacgcattctycagcatgagtgcgaccatttggagggaactctctatgttgacaag
atggtccctaagacatttagarcggttgaaaacttagggttacctcttgctataggctgc
cctaagctcggcccacgc
>PAFTOL009301
---------------------------------------------------cccgatttg
gtgaaagcgggggacccggttcttcatgaacccgcccgggaagttgacccgaatgaaatt
gggtcggagaggattcagaagataattgatgatatgattaaggttatgagaaaggctcct
ggagttggcctcgctgccccacaaattggcatccctttaaaggyctgatttacagaagat
acaaaagagtacataagttatgcacctaaacaggatgtggaggctcaggatagacgccct
tttgatcttctggttatcgtgaatccaaaactgaaaaagacgagtgacagaactgctctt
ttcttcgaaggatgcttgagtgtcgatgggtacagagctgttgtagagcgacatcttgat
gttgaggtcacaggacttgatcgatatggacaaccttcaaaggtggaggcttcaggttgg
caggcacgcattctccagcatgagtgcgaccatttggagggaactctmtatgttgacaag
atggtccctaagacatttagaacggttgaaaacttagggttaccgcttgctataggctgc
cctaagctcggcccacgc
>PAFTOL009303
------------------------------------------------------------
------------------------------------------------------------
------------------------------------------------------------
------------------------------------------------------------
------------------------------------------------------------
------------gttatcgtgaatccaaaactgaaaaagacgagtgacagaactgctctt
ttctttgaaggatgcttgagtgtcgatgggtacagagctgttgtagagcgacatcttggt
gttgaggttacaggacttgatcgatatggacagccttcaaaggtggaggcttcaggttgg
caggcgcgcattctccagcatgagtgcgaccatttggagggaactctctatgttgacaag
atggtccctaagacatttagaacggtcgaaaacttaggcttacctcttgctataggctgc
------------------
>PAFTOL009311
------------------------------ggggggaaaaagcagaacatgccmgatttg
gtgaaagcrggcgatccrgtyctccatgaacccgcccrggaartcgacccgaatgatatt
gggtcggatargattcagaagataattgatgatatggttaaggytatgaggamggctcct
ggtgttggccttgctgcccctcaaattggcatccctttaaagattatagttttggaagat
acacaagagtacatcagctatgcascgaaacaggatatcaaagctcaggacagacgccct
tttgatcttctggttatcgcgaatccgaaactgagaaagaagagtgacagaactgctctt
ttcttcgaaggctgcctaagtgttgatgggtacagagctgttgtagagcratatctcgat
gttgaggtgacaggactcgatygatttggacagcctgtaaaggttgaggcttcaggatgg
caggcgcgcattctccagcatgagtgtgatcatttggagggaactctctatgttgacaag
atggttcctaagacattcagaatcgttgaaaacttmgatttacctcttgctataggctgc
cccaagctcggtccacgc
>PAFTOL009313
cgagctgggtg------gttgctgggtctcggggaaaagaagcagaccatgcccgatttg
gtgaaagcgggggacccggttctacatgagccggcccgggaagttgacccgagtgatgtc
gggtcggagaggattcagacgattattgatgatatggttagggtkatgaggaaggctcct
ggggttggccttgctgcccctcaaattggcattcccttaaagatcatcgtgttggaagat
acaaaagagtatataagctatgcacygaagcaggagattaaggctcaggacagacgccct
tttgatcttctggttatcgtgaatccaaaactgaaaaagaagagtgacagaacttctctt
ttcttcgaaggctgcctsagtgtcgatgggtacagagcagttgtggagcgatatctcgat
gttgaggtcaccggacttgatcgatatggacagcctttaaaggtggaggcttcaggatgg
caggcgcgcattctccagcacgagtgcgaccatttggagggaactctctacgttgacaag
atggtccctaagacatttagractgtcgaaaacttagatttacctcttgctatagggtgc
ccgaagcttggcccacgc
>PAFTOL009315
cgagcagggtg------gtttctgggtcttggggaaaagaagcagaacatgcctgatttg
gtgaaagcgggcgacccagttctgcatgagccggcccgggaagtcgacccgaaagaagtc
gggtcagagaagattcagaagataattgatgatatgattaatgtcatgaggaaagctcct
ggagttggccttgctgcccctcaaattggcatcccactaaaggtataaacttttcmattt
ttactcttttttsttttggtgattgtctttcttaatttcgaggctcaggacagacgcccc
tttgatcttttggttatcgtgaatccaaaactgaaaacgacgagtgacagaactgctctt
ttttttattgttaaactagttgtcgatgggtatagagcagttgtagagcgatatctcgat
gttgaagtcacaggacttgatcgatatggacagcctttaaaggtgaaggcttcagggtgg
caggcacgcattctccagcacgagtgtgaccatttggagggaacgctttatgttgacaag
atggttcctaagacatttaggactgttgaaaacttagagttacctctcgctgttggctgc
ccaaagcttggtcca---
>PAFTOL009319
cgggcagggtg------gtttctgggtcttggagaaaagaagcagaacatgcctgatttg
gtgaaagcgggcgacccagttctacatgagccggcccgggaagtcgacccgaaagaagtc
gggtcagagaagactcaggatataattgatgatatgattaatgtcatgaggaaagctcct
ggtgttggccttgctgcccctcaaattggcatccctttaaagrttattgtgttggaagat
acaaaagagtacataagttatgcacctaaaaaggatattgaggctcaggacagacgccct
tttgatcttctggttatcgtgaatccgaaactgaaaaagacgagtaacagaactgctctt
ttctttgaaggctgcctsagtgtcgatggatacagagcagttgtggagcgatatcttgat
gttgaagtcacaggacttgatcgatatggacggcctttacaggtgaaggcttcagggtgg
caggcacgcattctccaacacgagtgtgaccatttggagggaacgctttatgttgacaag
atggttcctaagacatttaggactgtcgaaaacttggatttacctcttgctgttggttgc
cccaagctcggccca---
>PAFTOL009321
cgggcagggtg------gtttctgggtcttgtggaaaagaagcagaacatgccggatttg
gtgaaagcgggtgacccggttctacatgaaccagcccgggaagtcgacccgaaggaagtc
gggttagagaagattcagaagataattgatgatatgattaatgtcatgaggaaagctcct
ggagttggccttgctgcccctcaaattggcatcccactaaagattatagtgttggaagat
actcaagagtacatcagttatgcgcctaaaaaggatattgaggaacaggacagacgccct
tttgatcttctggttatcgtgaatccgaaactgaaaaagactagtgacagaactgctctt
ttctttgaaggctgcctgagtgttgatgggtatagagcagttgttgagcgatatctcaat
gttgaagtcacaggacttgatcgatatgggcagcctttaaaggtgaaggcttcaggatgg
caggcacgcattctccagcatgagtgtgaccatttggagggaacactttatgtcgacaag
atggttcctaagacatttagaactgttgaaaacttagatttacctctcgctgttggctgc
cccaagctcggtcca---
>PAFTOL013501
cgggcgggctg------gtttctgggtctcggggataagaagcaggayacgcstgatttg
gtgaaagccggcgacccggttctacatgaaccagcccgggaagttgacgtgaacgaaatc
gggtcggagaggattcagaagataatkgatgatatgattaaggttatgagaaaggcgcct
ggagttggccttgctgcgccccaaattggcatcccttcaaagattattgtgttggaagat
acgaaagagtacataagttatgcagctaaacaggatgtggaggctcaggatagacgccct
tttgatcttctggttatcgtgaatccaaaactgaaaaagacgagtggcagaactgctctt
ttctttgaaggatgcttgagtgtcgatgggyacagagctgttgtagagcgacatcttgay
gttgaggtaacaggwcttgatcgatatggacagcctttaaaggtggaggcttcaggttgg
caggcrcgcattctccagcatgagtgcgaccatttggagggaactctctatgttgacaag
atgctccctaagacattyagaacggttgaaaacttaggcttacctcttgctataggctgc
cctaagctcggcccacgc
>SRR5036296
------------------------------------------------------------
------------------------------------------------------------
------------------------------------------------------------
------------------------------------------------------------
------------------------------------------------------------
------------------------------------------------------------
atctttgattatttttgcagtgtcgatgggtacagagctgttgtagagcgacatcttgat
gttgaggtcacaggacttgatcgatatggacaaccttcaaaggtggaggcttcaggttgg
caggcacgcattctccagcatgagtgcgaccatttggagggaactctctatgttgacaag
atggtccctaagacatttagaacggttgaaaacttagggttacctcttgctataggctgc
cctaagctcggcccacgc
>SRR5137211
cgggcgggctg------gtttttgggtctcggggataagaagcaggacatgcccgatttg
gtgaaagcgggcgacccggttcttcatgaacccscccgggaagttgacccgaatgaaatt
gggtcggagaggattcagaagataattgatgatatgattaaggttatgagaaaggctcct
ggagttggccttgctgccccccaaattggcatcccttcaaagattattgtgttggaagat
acaaaagagtacatcagttatgcacctaaacaggatgtggaggctcaggatagacgccct
tttgatcttctggttatcgtgaatccaaaactgaaaaagacgagcgacagaactgctctt
ttctttgaaggatgcttgagtgtcgatgggtacagagctgttgtagagcgacatcttgat
gttgaggtcacaggacttgatcgatatggacagccttcaaaggtggaggcttcaggttgg
caggcacgcattctccagcatgaatgcgaccatttggagggaactctctatgttgacaag
atggttcctaagacatttagaacggttgaaaacttagggttacctcttgctataggctgc
cctaagcttggcccacgc
>SRR5137212
------------------------------------------------------------
------------------------------------------------------------
------------------------------------------------------------
------------------------------------------attatcgtattggaagat
acaaaagagtacatcagttatgcacctaaacaggatgttgaggctcaagatagacgccct
tttgatcttctggttatcgtgaatccaaaactgaaaaagacgagtgacagaactgctctt
ttctttgaaggctgcctgaggtacgaggcat-----------------------------
--------------------------------------------------ttcag-----
------------------------------------------------------------
------------------------------------------------------------
------------------
>SRR5137213
cgggcgggctg------gtttatgggtctcggggataagaagcaggacatgcccgatttg
gtgaaagcgggcgacccggttcttcatgaacccgcccgggaagttgacccgaatgaaatt
gggtcggagaggattcagaagataattgatgatatgattaaggttatgagaaaggctcct
ggagttggcctcgctgccccccaaattggcatccctttaaagattattgtgttggaagat
acaaaagagtacataagttatgcacctaaacaggatgtggaggctcaggatagacgccct
tttgatcttctggttattgtgaatccaaaactgaaaaagacgagtgacagaactgctctt
ttctttgaaggatgcttg------------------------------------------
------------------------------------------------------------
------------------------------------------------------------
------------------------------------------------------------
------------------
>SRR7905849
cgggcgggctg------gtttctgggtctcggggataagaagcagaacatgcccgatgtg
gtgaaagcgggcgacccgattctacatgaacccgcccgggaagttgacccgaatgaaatt
gggtcggaaaggattcagaagataattgatgatattgttaaggttatgaggaaggctcct
ggagttggccttgctgccccccaaattggcattcctttaaagattattgtgttggaagat
acaaaagagtacatcagttatgcacctaaacaggatgttgaggctcaggatagacgccct
ttcgatcttctggttatcgtgaatccaaaactgaaaaagacaagtgacagaactgctctt
ttctttgaaggatgcttgagtgtcgatgggtacagagctgttgtagagcgatatcttgat
gttgaggtcacaggacttgatcgatatggacaacctttaaaggtggaagcttcaggttgg
caggcgcgcattctccagcatgagtgcgaccatttggagggaactctctatgttgacaag
atggtccctaagacatttagaacagtcgaaaacttaggcttacctcttgctgtaggctgc
cctaagctcggcccacgc
>SRR7905861
cgggccggctg------gtttctgggtctcggggataagaagcaggacatgcccgatttg
gtgaaagcgggcgacccggttcttcatgaacccgccagggaagttgatccgaatgaaatt
ggatcggagaggattcagaagataattgatgatatgattaaggttatgaggaaggctcct
ggagttggccttgctgccccccaaattggcatccctttaaagattattgtgttggaagat
acaaaagagtacatcagttatgcatcyaaacaggatgtggaggctcaggatagacgccct
tttgatcttctggttatcgtgaatccaaaactgaaaaagacgrgtgacagaactgctctt
ttctttgaaggatgcttgagtgtcgatgggtacagagctgttgtagagcgacatcttgat
gttgaggtcacaggacttgatcgatatggacagccttcaaaggtggaggcttcaggttgg
caggcacgcattctccagcatgagtgcgaccatttggagggaactctctatgttgacaag
atggtccctaagacatttagaacggtcgaaaacttaggcttacctcttgctataggctgc
cctawgctcggyccacgc
>SRR7905862
cgggtcggctg------gtttctgtttctcggggataagaagcagaacatgcccgatgtg
gtgaaagcgggcgatccggttctacatgaacccgcccgggaagttgacccgaatgaaatt
ggrtcggagaggatacagaagataattgacgatatggttaaggttatgaggaaggctcck
ggggttggccttgctgcgccccagattggcatccctttaaagattattgtgttggaagat
acggaagagtacatcagttatgcagctaaacaggatgttaaggctcaggatagacgccct
tttgatcttctggttatggtaaatccaaaactgaaaaagacgagtgacagaactgctctt
ttctttgaaggatgcttgagtgttgatgggtacagagctgttgtagagcgatatcttgat
gttgaggtcacaggasttgatcgatatggacagcctttaaaggtggaggcttcaggttgg
caggcscgcattctccaacatgagtgcgaccatttgsagggaactctctaygttgacaag
atggtccctaagacatttagaacggwcgaaaacttaggcttacctcttgctataggctgc
cctaagctcggcccacgc
>SRR8327214
agggcgggctg------gtttctgggtctcggtgataagaagcagkacatgcccgatttg
gtgaaagcgggcgacccggttcttcatgaacccgcccgggaagttgacccgaatgaaatt
gggtcggagaggattcagaagataattgatgatatgatcaaggttatgagaaaggctcct
ggagttggccttgctgccccccaaattggcatccctttaaagattattgtgttggaagat
acaaaagagtacatcagytatgcacctaaacaggatgtggaggctcaggatagacgccct
tttgatcttctggttatcatgaatccaaaactgaaaaagacgagtgacagaactgcgctt
ttctttgaaggatgcttaagtgtcgatgggtacagagctgttgtagagcgacatctcgat
gttgaggtcacaggacttgatcgatatggacagccttcaaaggtggaggcttcaggttgg
caggcacgcattctccagcatgagtgcgaccatttggagggaactctctatgttgacaag
atggtccctaggacatttagaacggtcgaaaacttaggcttacctcttgctataggctgc
cctaagcttggc------
