# Supplementary material for: Phylogenomics and classification of Cactaceae based on hundreds of nuclear genes
Source: Plant Syst Evol. 2025 Aug 11;311(5):28. doi: 10.1007/s00606-025-01948-z (PMC12339657; doi:10.1007/s00606-025-01948-z)
Supplement: Supplementary file 4 — Online Resource 4: Containing alignments and RAxML gene trees for all included loci and all phylogenetic datasets (ZIP 10372 KB) [file 606_2025_1948_MOESM4_ESM.zip › de Vos et al_ESM_4/ESM_data_alignments/QCP/6387_consensus.mafft.fasta]

>PAFTOL004547
cattccccaaacctcgaagaaggaa---ctttattcagtaactggtcaccccccagctac
ctgtggaggggattgtcagccttgattctggctgggcaggtaattctccggactctgaag
ggcaaggtccattggaggaacactctccaacaactggaacgggtcgggccaaggtcactg
ggtgtctgccttctgacatctgcatttgtcggcatggcatttaccatccaatttgttcgg
gaattcactcgactagggcttaaccgatcagttggtggcgtgctagcccttgcctttgct
cgagaactgagccccgtgattacatcaatcgtggtggcaggccgcattgggagtgcattt
gccgctgaactgggaaccatgcaggtgtccgagcagactgacacactaagagtccttggc
acaaacccagtggattacctggtcaccccaagagtgattgcttcctgtatcgcattgcca
ttcttgacccttatgtgcttcacagtgggcatggcttctagtgcccttttggctgacagt
gtttatggggttagcatcaacataatcatggattctgctcatagagctctcagatcatgg
gatataatcagtgccatgattaagtcccaggtttttggggtgataatcgcggtagtgagc
tgtgcctggggagtcactaccatg---ggaggtgctaagggtgttggagaatctacaacc
tcagcagttgttttgtctctggttggtattttcattgctgattttgctctttcttattgt
ttcttccaaggggctggagatgcactaaaaaattgtgta
>PAFTOL004551
cattccccgaacctcgaagaagaaa---ctttattcagtaaatggtctccccctagctac
ctatggaggggattgtcggccttgattctggccggccaggtarttctccggactctgaag
ggcaaagtccattggaggaacactctccaacaactggaaagggttgggccaaggtcagtt
ggtgtctgccttctgacatcagcatttgtgggtatggcattcaccatccaattcgttcgg
gaattcactcgattagggctaaaccgatctgttggtggggtgctagcccttgccttctct
cgagaactgagccctgtgattacatcaatcgtggtggccggccgcattgggagtgcattt
gccgcggaactgggaaccatgcaggtgtctgagcagactgacacactaagagtccttggc
acgaacccagtggattacctggtgaccccaagagtgattgcttcatgcattgcattgcca
ttcttgactctgatgtgcttcacagtgggcatggcttctagtgcccttttggctgacagt
gtttatggggtgagcatcaacataatcatggattctgctcataragctctgagatcatgg
gatataattartgccatgawtaagtcccaggtyttyggggcgataatcgcartagtgagc
tgcgcctggggagttacaaccayg---ggaggtgstaarggtgttggagaatccactact
tcagcagttgttttgtctytggttggyattttcattgctgattttgctctttcttattgt
ttcttccaaggggctggagattcacttaaaaattgtgta
>PAFTOL004552
cattccccgaacctcgaagaaggaa---ctttattcagtaactggtcaccccccagctac
ctatggaggggattgtcagccttgattctggctgggcaggtaattctccggactctgaag
ggcaaagtccattggaggaacactctccaacaactggaaagggtcgggccaaggtcagta
ggtgtctgccttctgacrtctgcatttgtgggcatggcattcaccatccaatttgttcgg
gaattcactcgactggggcttaaccgatcagttggcggcgtgctagcccttgccttctct
cgagaactgagccccgtgattacatcaatcgtggtggcaggccgcattggaagtgcattt
gccgcggaactgggaaccatgcaggtgtccgagcagactgacacactaagagtcctcggc
acgaacccagtggattacctggtcaccccgagagtgatcgcttcctgcatygcattgcca
ttcttgacccttatgtgcttcacagtgggcatggcttctagtgcccttttggctgacagt
gtttatggggttagcatcaacataatcatggattctgctcataaagctctcagatcatgg
gatataattagtgccatgattaagtctcaggttttcggggcgataatcgcgatagtgagc
tgtgcctggggagtcactaccatg---ggaggtgctaagggtgttggagaatctacaact
tcagcagttgttttgtctctggttggtattttcattgctgattttgctctttcttattgt
ttcttccaaggggctggagattcactaaaaaattgtgta
>PAFTOL004553
cattccccaaacctcgaagaaggaa---ctttattcagtaactggtcaccccccagctac
ctgtggaggggattgtcagccttgattctggctgggcaggtaattctccggactctgaag
ggcaaggtccattggaggaacactctccaacaactggaaagggtcgggccaaggtcactg
ggtgtctgccttctgacatctgcatttgtgggcatggcattcaccatccaatttgttcgg
gaattcactcgactagggcttaatcgatcagttggtggmgtgctagcccttgccttttct
cgagaactgagccctgtgattacagcaatcgtggtggcaggccgcattggaagtgcattt
gccgcagaactgggaaccatgcaggtgtccgagcagactgacacactaagagtccttggc
acaaacccagtggattacctggtcaccccaagagtgattgcttcctgtatcgcattgcca
ttcttgaccctcatgtgcttcacagtgggcatggcttctagcgcccttttggctgacagt
gtttacggggttagcatcaacataatcatggattctgctcatagagctctcagatcatgg
gatataattagcgccatgattaagtcccaggtttttggggcgataatcgcggtagtgagc
tgtgcctggggagtcactaccatg---ggaggtgctaagggtgttggagaatctactact
tcagcagttgttttgtctctggttggtattttcattgctgattttgctctttcttattgt
ttcttccaaggggctggagacgcactaaaaaattgtgta
>PAFTOL004554
cactccccgaacctcgaagaaggaa---ctttattcagtaactggtcaccccccagctac
ytatggaggggattgtcagccttgattctggctgggcaggtaattctccggactctgaag
ggcaaagtccattggaggaacactctccaacaactggaaagggtcgggccaaggtcagta
ggtgtctgccttctgacrtctgcatttgtgggcatggcattcaccatccaatttgttcgg
gaattcactcgactggggcttaaccgatcagttggcggcgtgctagcccttgccttctct
cgagaactgagccccgtgattacatcaatcgtggtggcaggccgcattggaagtgcattt
gccgcggaactgggaacyatgcaggtgtccgagcagactgacacactaagagtcctcggc
acgaacccagtggattacctggtcaccccgagagtgatygcytcctgyatcgcattgcca
ttcttgacccttatgtgcttcacagtgggcatggcttctagtgcccttttggctgacagt
gtttatggggttagcatcaacataatcatggattctgctcataargctctcagatcatgg
gatataattagtgccatgatcaagtcccaggtttttggsgcgataatcgcgatagtgagc
tgtgcctggggagtgactaccats---ggaggtgctaagggtgttggagaatctacaact
tcagcagttgttttgtctctggttggtattttcattgctgattttgctctttcttattgt
ttcttccaaggggctggagatgcactaaaaaattgtgta
>PAFTOL004555
cattccccaaacctcgaagaaggaa---ctttagttagtaaatggtcaccccccagctac
ctatggaggggattgtcagccttgattctggccgggcaggtaattctccggactctgaag
ggcaaagtccattggaggaacactctccaacaactggaaagggttgggccaaggtcactg
ggcgtctgccttctgacatctgcatttgtgggcatggcattcaccatccaatttgttcgg
gaattcactcgactagggcttaaccgatcagttggtggcgtgctagcccttgcctttgct
cgagaactgagccccgtgattacatcaatcgtggtggcaggccgcattgggagtgcattt
gcggcggaactgggaaccatgcaggtgtccgagcagactgacacactaagagtccttggc
acaaacccagtggattacctggtcaccccaagagtgattgcttcctgtatcgcattgcca
ttcttgaccctcatgtgcttcacagtgggcatggcttctagtgcccttttggctgacagt
gtttatggggttagcatcaacataatcatggattctgctcatagagctctcagatcatgg
gatataattagtgccatgattaagtcccaggtttttggggtgataatcgcggtagtgagc
tgtgcctggggagtcactaccatg---ggaggtgccaagggtgttggggaatctactact
tcagcagttgttttgtctctggttggtattttcattgctgattttgctctttcttattgt
ttcttccaaggggctggagatgcactaaaaaattgtgta
>PAFTOL004556
cattccccgaaccttgaagaaggaa---ctttattcagtaactggtcaccccccagctac
ctatggaggggattgtcagccttgattctggctgggcaggtaatcctccggactctgaag
ggcaaagtccattggaggaacactctccaacaactggaaagggtcgggccaaggtcactg
ggtgtctgccttctgacatctgcatttgtgggcatggcattcaccatccaatttgttcgg
gaattcactcgactagggcttaaccgatcagtcggtggcgtgctagcccttgccttctct
cgagaactgagccctgtgattacatctatcgtggtggcaggccgcattgggagtgcattt
gcggcggagctgggaaccatgcaggtgtccgagcagactgacacactaagagtcctcggc
acgaacccagtggattacctggtgaccccaagagtgattgcttcctgtatggcattgcca
ttcttgaccctgatgtgcttcacagtgggcatggcttcgagtgcccttcttgctgacagt
gtttatggggttagcatcaacataatcatggattctgctcatagagctctcagatcatgg
gatatagttagtgccatgattaagtcccaggtttttggggcaataatcgcgatagtgagc
tgtgcatggggagtcactaccctg---ggaggtgctaagggtgttggagaatctacaact
tcagcagttgttttgtctctggttggtattttcattgctgattttgctctttcttattgc
ttcttccaaggggctggagattcactgaaaaattgtgta
>PAFTOL004560
cattccccaatcctcgaagaaggaa---ctttattcagtaactggtcaccccccagctac
ctatggaggggattgtcagccttgattctggcggggcaggtaattctccggactctgaag
ggcaaagtccattggaggaacactctccaacaactggaaagggttgggccaaggtcagta
ggtgtctgccttctgacatctgcatttgtgggcatggcattcaccatccaatttgttcgg
gaattcactcgactggggcttaaccgatcagttggcggcgtgctagcccttgccttctct
cgagaactgagccctgtgattacatcaatcgtggtggcaggccgcattggaagtgcattt
gccgcagaactgggaaccatgcaggtgtccgagcagactgacacactaagagtcctcggc
acgaacccagtggattacctggtcaccccgagagtgattgcttcctgtatcgcattgcca
ttcctgacccttatgtgcttcacagtgggcatggcttccagtgcccttttggctgacagt
gtttatggggttagcatcaacataatcatggattctgctcataaagctctcagatcatgg
gatataattagtgccatgattaagtcccaggtttttggggcgataatcgcgatagtgagc
tgtgcctggggagtgactaccatg---ggaggtgctaagggtgttggagaatctacaact
tcagcagttgttttgtctctggttggtattttcattgctgattttgctctttcttattgt
ttcttccagggggctggagattcactaaaaaattgtgta
>PAFTOL004563
cattccccaaacctcgaagaaggaa---ctttattcagtaactggtcaccccccagctac
ctatggaggggattgtcagccttgattctggccgggcaggtaattctccggactctgaag
ggcaaagtccattggaggaacactctccaacaactggaaagggtcgggccaaggtcactg
ggtgtctgccttctgacatctgcatttgtgggcatggcattcaccatccaatttgttcgg
gaattcactcgactagggcttaaccgatcagttggtggcgtgctagcccttgccttcgct
cgagaactgagccctgtgattacatcaatcgtggtggcaggccgcattgggagtgcattt
gcggcggaactgggaaccatgcaggtgtccgagcagactgacacactaagagtccttggc
acgaacccagtggattacctggtcaccccaagagtgattgcttcctgtctcgcattgcca
ttcttgaccctcatgtgcttcacagtgggcatggcttctagcgcccttttggctgacagt
gtttatggggttagcatcaacataatcatggattctgctcatagagctctcagatcatgg
gatataattagtgccatgattaagtcccaggtttttggggcgatcatcgcgattgtgagc
tgtgcctggggagtcactaccatg---ggaggtgctaagggtgttggagaatckacaact
tcagcagttgttttgtctctggttggtattttcattgctgattttgctctttcttattgt
ttcttccaaggggctggagatgcactaaaaaattgtgta
>PAFTOL004564
------------------------------------------------ccccctagctac
ctatggaggggattgtcggccttgattctggccggtcaggtaattctccggactctgaag
ggcaaagtccattggaggaacactctccaacaactggaaagggttgggccaaggtcagtt
ggtgtctgccttctgacatcagcatttgtgggtatggcattcaccatccaattcgttcgg
gaattcactcgattaggcctaaaccgatctgttggtggggtgctagcccttgccttctct
cgagaactgagccctgtgattacatcaatcgtggtggctggccgcattgggagtgcattt
gccgcggaactgggaaccatgcaggtgtctgagcagactgacacactaagagtccttggc
acgaacccagtggattacctggtgaccccaagagtgattgcttcatgcctgggaaccatg
cagccatccgagcagactgacacagtgtgcagggcttctagtgcccttttggctgacagt
gtttatggggtgagcatcaacataatcatggattctgctcataaagctctgagatcatgg
gatataattagtgccatgattaagtcccaggtctttggggygataatcgcaatggtgagc
tgcgcctggggagttacaaccatg---ggaggtgctaaaggtgttggagaatccactact
tcagcagttgttttgtctctggttggcattttcattgctgattttgctctttcttattgt
ttcttccaaggggctggagattcacttaaaaat------
>PAFTOL004568
cattccccgattcttgaagaaggaa---ctttattcagtaactggtcaccccctagctac
ctatggaggggattgtcagcwttgattctggctggrcaggtaattctccggactytgaag
ggcaaagtccattggaggaacactctccaacaactrgaaagggtcgggccaaggtcagta
ggcgtctgccttctgacrtctgcatttgtgggcatggcattcaccatccaatttgttcgg
gaattcactcgactggggcttaacmgatccgttggcggcgtgctagcccttgcctkmtct
cgagaactgagccccgtgatyacatcratcgtggtggcaggccgcattggaagtgcattt
gccgcggaactgggaaccatgcaggtgtctgagcagactgacacactaagagtcctcggc
acaaacccagtggattacctggtcaccccgagagtgattgcttcctgtatcgcattgcca
ttcttgacccttatgtgcttcacagtgggcatggcttcyagtgcccttttggctgacagt
gtttatggggttagcatcaacataatcatggattcygctcataaagctctcagatcatgg
gatataattagtgccatgattaagtcccaggtttttggggcgataatcgcgatagtgagc
tgtgcctggggagtcactaccatg---ggaggtgctaagggtgttggagaatctacaact
tcagcagttgttttgtctctggytkgtrttttcattgctgattttgctctttcttattgt
ttcttccarrgggctggagattcactaaaacattgtgta
>PAFTOL004571
cattccccgaacctcgaagaagaaa---ctttattcagtaaatggtcaccccctagctac
ctatggaggggattgtcggccttgattctggccggccaggtaattctccggactctgaag
ggcaaagtccattggaggaacactctccaacaactggaaagggttgggccaaggtcagtt
ggtgtctgccttctgacatcagcatttgtgggtatggcattcaccatccaattcgttcgg
gaattcactcgattagggctaaaccgatctgttggtggggtgctagcccttgccttctct
cgagaactgagccctgtgattacatcaatcgtggtggccggccgcattgggagtgcattt
gccgcggaactgggaaccatgcaggtgtctgagcagactgacacactaagagtccttggc
acgaacccagtggattacctggtgaccccaagagtgattgcttcatgcattgcattgcca
ttcttgactctgatgtgcttcacagtgggcatggcttctagcgcccttttggctgacagt
gtttatggggtgagcatcaacataatcatggattctgctcataaggccctgagatcatgg
gatataattagtgccatgattaagtctcaggtctttggggcgataatcgcaatagtgagc
tgtgcctggggagttacgaccatg---ggaggcgctaaaggtgttggagaatccactact
tcagcagttgttttgtctctggttggcattttcattgctgattttgctctttcttattgt
ttcttccaaggggctggagattcacttaaaaattgtgta
>PAFTOL004572
cataccccaaacctcgaagaaggaa---ctttattcagtaactggtcaccmcccagctac
ctatggaggggattgtcagccttgattctggctggrcaggtaattctccggactctgaag
ggcaaagtccattggaggaacactctccaacagctggaaagggtcgggccaaggtcactg
ggtgtctgccttctgacatctkcatttgtgggcatggcattcaccatccaatttgttcgg
gaattcactcgactagggcttaaccgatcagtcggtggcgtgctagcccttgccttctct
cgagaactgagccccgtgattacatcaatcgtggtggcaggccgcattgggagtgcmttt
gcagcggaactgggaaccatgcaggtgtccgagcagactgacacactaagagtacttggc
acgaacccagtggattacctcgtcaccccaagagtgattgcttcctgtatcgcattgcca
ttcttgacccttatgtgcttcacagtgggcatggcttckagtgcccttttggctgacagt
gtttatggggttagcatcaatataatcatggattctgctcatagggctctcagatcatgg
gatataattagtgccatgattaagtcccaggtttttggggcgataatcgcgacagtgagc
tgtgcctggggagtcactaccatg---ggaggtgctaagggtgttggagaatctactact
tcagcagttgttttgtctctggttggtattttcattgctgattttgctctttcttattgc
ttcttccaaggggctggagattcactgaaaaattgtgta
>PAFTOL004573
cataccccgaacctcgaagaaggaa---ctttattcagtaactggtcaccccccagctac
ctatggaggggattgtcagccttgattctggctgggcaggtaattctccggactctgaag
ggcaaagtccattggaggaacactctccaacagctggaaagggttgggccaaggtcagtg
ggtgtctgccttctgacatctgcatttgtgggcatggcattcaccatccaatttgttcgg
gaattcactcgactagggcttaaccgatcagtyggtggcgtgctagcccttgccttctct
cgagaactgagcccygtgattacatcaatcgtggtggcaggccgcattgggagtgcattt
gctgcagaactgggaaccatgcaggtktccgagcagactgacacactaagagtccttggc
acraacccagtggattacctggtcaccccaagagtgattgcttcctgtatggcattgcca
ttcytgacccttatgtgcttcacagtgggcatggcttctagtgcycttytggctgacagt
gtttatggggttagcatcaayataatcatggattctgctcatagagctctcagaycatgg
gayatarttagtgccatgattaagtcccaggtttttggggcaataatcgcgatagtgagc
tgtgcctggggagtcactaccatg---ggaggtgcyaagggtgttggagaatctacaact
tcagcagtwgttttgtctctggttggtattttcattgctgattttgctctttcttattgc
ttcttccaaggggctggagattcactgaaaaattgtgta
>PAFTOL004574
cattccccggatctcaaagaaggaa---ctttattcagtaactggtcaccccccagttac
ctatggaggggattgtcagctttgattctggctgggcaggtaattctccggactctgaag
ggaaaagtccattggaggaacactctccaacaactagaaagggtcgggccaaggtcactg
ggtgtctgcctcctgacatctgcatttgtgggcatggcattcaccatccaatttgttcgg
gaattcactcgactagggcttaaccgatcagttggtggcgtgctagcccttgccttygct
cgagaactgagccccgtgattacatcaatcgtggtggcaggccgcattgggagtgcattt
gccgcggaactgggaaccatgcaggtgtccgagcagactgacacactaagagtcctyggc
acgaacccagtggattacctggtcaccccaagagtaattgcttcctgtatcgcattgcca
ttcttgaccctcatgtgcttcacagtgggcatggcttckagtgcccttttggctgacagc
gtttatggggtcagcatcaacataatcatggattctgctcatagagctctcagatcwtgg
gatataattagtgccatgattaagtcccatgtttttggggcgataatcgcggtagtgagc
tgtgcctggggagtcactaccayg---ggaggtgctaagggtgttggagaatctacaact
tcagcagttgttttgtctctggttggtattttcattgctgattttgctctttcttattgt
ttcttccaaggggctggagatgcactaaaaaattgtgta
>PAFTOL004577
cattccccaatcctcgaagaaggaa---ctttattcagtaactggtcaccccccagctac
ctatggaggggattgtcagccttgattctggcggggcaggtaattctccggactctgaag
ggcaaagtccattggaggaacactctccaacaactggaaagggttgggccaaggtcagta
ggtgtctgccttctgacatctgcatttgtgggcatggcattcaccatccaatttgttcgg
gaattcactcgactggggcttaaccgatcagttggcggcgtgctagcccttgccttctct
cgagaactgagccccgtgattacatcaatcgtggtggcaggccgcattggaagtgcattt
gccgcggaactgggaaccatgcaggtgtccgagcagactgacacactaagagtcctgggc
acgaacccagtggattacctggtcaccccgagagtgattgcttcctgtatcgcattgcca
ttcttgacccttatgtgcttcacagtgggcatggcttctagtgcccttttggctgacagt
gtttatggggttagcatcaacataatcatggattctgctcataaagctctcagatcatgg
gatataattagtgctatgattaagtcccaggtttttggggcgataatcgctatagtgagc
tgtgcctggggagtcactaccatg---ggaggtgctaagggtgttggagaatctacaaca
tcwgcagttgttttgtctctggttggtattttcattgctgattttgctctttcttattgt
ttcttccaaggggctggagattcactaaaaaattgtgta
>PAFTOL004578
cattccccgaacctagaagaaggaa---ctttattcagtaactggtcaccccccagctac
ctatggaggggattgtcagccttgattctggctgggcaggtaattctgcggactctgaag
ggcaaagtccattggaggaacacwctccaacaactggaaagggtcgggccaaggtcactg
ggtgtctgccttctgacatctgcatttgtgggcatggcattcaccatccaatttgttcgg
gaattcactcgactagggcttaaccgatcagtgggtggcgtgctagcccttgccttctct
cgagaactgagccccgtgattacatcaatcgtggtggcaggccgcattgggagtgcattt
gcggcggaactgggaaccatgcaggtgtccgagcagactgacacactaagagtcctcggc
acaaacccagtggattacctggtcaccccaagagtgattgcktcctgtatggcattgccg
ttcctgacccttatgtgcttcacagtgggcatggcttctagtgcccttttggctgacagt
gtttatggggttagcatcaacataatcatggattctgctcatagagctctcagatcatgg
gatataatcagtgccatgattaagtcccaggtttttggggcgataatcgcgatagtgagc
tgygcctggggrgtcacwaccatg---ggaggtgcyaagggtgttggagaatctackact
tcagcagttgttttgtctctggttggtattttcattgctgattttgctctttcttattgc
ttcttccaaggggctggagattcactgaaacattgtgta
>PAFTOL004582
cataccccgaaccttgaagaaggaacttctttattcagtaactggtcaccccccagctac
ctatggaggggattgtcagccttgattctggctgggcaggtaattcttcggactctgaag
ggcaaggtccattggaggaacactctccaacagctggagagggtcgggccaaggtcactg
ggtgtctgccttctgacatctgcatttgtgggcatggcattcaccatccaatttgttcgg
gaattcactcgactagggcttaaccgatcagtcggtggcgtgctagcccttgccttctct
cgagaactgagccccgtgattacatcaatcgtggtggcaggccgcattgggagtgcattt
gcggcggaactgggtaccatgcaggtgtccgagcagactgacacactaagagtccttggc
acgaacccagtggattacctggtcaccccaagagtgattgcttcctgtatggcattgcca
ttcttgacccttatgtgcttcacagtgggcatggcttctagtgcccttttggctgacagt
gtttatggggttagcatcaacataatcatggattctgctcatagagctctcagatcatgg
gatataatcagtgccatgattaagtcccaggtttttggggcgataatcgcgatagtgagc
tgtgcctggggagtcactaccatg---ggaggtgctaagggtgttggagaatctactact
tcagcagttgttttgtctctggttggcattttcattgctgattttgctctttcttactgc
ttcttccaaggggctggagattcactgaaaaattgtgta
>PAFTOL004583
cattccccaaacctcgaagaaggaa---ctttattcagtaactggtcaccccccagctac
ctatggaggggattgtcagccttggttctgggtgggcaggtaattctccggactctgaag
ggcaaggtccattggaggaacactctccaacaactggaaagggttgggccaaggtcactg
ggtgtctgccttctgacatctgcatttgtgggcatggcattcaccattcaatttgttcgg
gaattcactcgactagggcttaaccgatcagttggtggcgtgctagcccttgccttttct
cgagaactgagccccgtgattacatcaatcgtggtggcaggccgcattggaagtgcattt
gccgcggaaytgggaaccatgcaggtctccgagcagactgacacactaagagtccttggc
acaaacccagtggattayctggtcaccccaagagtgattgcttcctgtatcgcattgcca
ttcttgaccctcatgtgcttcacagtgggcatggcttctagcgcccttttggctgacagt
gtttatggggttagcatcaacataatcatggattctgctcatagagctctcagatcatgg
gatataattagtgccatgattaaatcccaggtttttggggcgataatcgckgtagtgagc
tgtgcctggggagtcactaccatg---ggaggtgctaagggygttggagaatctactact
tcagcagttgttttgtctctggttggtattttcattgctgattttgctctttcttattgt
ttcttccaaggggctggagatgcactaaaaaattgtgta
>PAFTOL004584
cattccccaatcctcgaagaaggaa---ctttattcagtaactggtcaccccccagctac
ctatggaggggattgtcagccttgattctggcggggcaggtaattctccggactctgaag
ggcaaagtccattggaggaacactctccaacaactggaaagggttgggccaaggtcagta
ggtgtctgccttctgacatctgcatttgtgggcatggcattcaccatccaatttgttcgg
gaattcactcgactggggcttaaccgatcagttggcggcgtgctagcccttgccttctct
cgagaactgagccccgtgattacatcaatcgtggtggcaggccgcattggaagtgcattt
gccgcggaactgggaaccatgcaggtgtccgagcagactgacacactaagagtcctgggc
acgaacccagtggattacctggtcaccccgagagtgattgcttcctgtatcgcattgcca
ttcttgacccttatgtgcttcacagtgggcatggcttctagtgcccttttggctgacagt
gtttatggggttagcatcaacataatcatggattctgctcttaaagctctcagatcatgg
gatataattagtgccatgattaagtcccaggtttttggagcaataatcgcgatagtgagc
tgtgcctggggagtcactaccatg---ggaggtgctaagggtgttggagaatctacaaca
tcagcagttgttttgtctctggttggtattttcattgctgattttgctctktcttattgt
ttcttccaaggggctggagattcactaaaaaattgtgta
>PAFTOL004585
cattcccccaacctcgaagaagaaa---ctttattcagtaaatggtccccccccagctac
ctatggaggggattgtcggccttgattatggccggccaggtaattctccggactctgaaa
ggcaaagtccattggaggaacactctccaacaactggaaagggttgggccaaggtcactt
ggtgtctgccttctgacatcagcatttgtgggtatggcattcaccatccaattcgttcgg
gaattcactcgattagggctaaaccgatctgttggtggggtgctagccctcgccttctct
cgagaactgagccctgtgattacatcaatcgtggtggccggccgcattgggagtgcattt
gccgcggaactgggaaccatgcaggtgtctgagcagaccgacacactaagagtccttggc
acgaacccagtggattacctggtaaccccaagagtgattgcttcatgcattgcattgcca
ttcttgactctgatgtgcttcacagtgggcatggcttctagtgcccttttggctgacagt
gtttatggggtgagcatcaacataatcatggaytctgctcataragctctgagatcatgg
gatayaattagtgcyatgaktaagtcccaggtyttyggggcgataatcgcagtagtgagc
tgtgcctggggagttacaaccatg---ggaggtrctaarggtgttggagaatccactact
tcagcagttgttttgtctytggttggyattttcattgctgattttgctctttcttattgt
ttcttccaaggggctggagattcacttaaaaattgtgta
>PAFTOL004587
cattccctaaacctcgaagaaggaa---ctttattcagtaactggtcaccccccagctac
ctatggaggggattgtcagccttgattctggctgggcaggtaattctccggactctgaag
ggaaaagtccattggaggaacactctccaacaactagaaagggtcgggccaaggtcactg
ggtgtctgccttctgacatctgcatttgtgggcatggcattcaccatccaatttgttcgg
gaattcactcgactagggcttaaccgatcagttggtggcgtgctagcccttgccttcgct
cgagaactgagccccgtgattacatccatcgtggtggcaggccgcattgggagtgcattt
gcggctgaactgggaaccatgcaggtgtccgagcagactgacacactaagagtccttggc
acgaacccagtggattacctggtcaccccaagagtgattgcttcctgtatcgcattgcca
ttcttgacccttatgtgcttcacagtgggcatggcttctagcgcccttttggccgacagt
gtttatggggttagcatcaacataatcatggattctgctcatagagctctcagatcatgg
gatataattagcgccatgattaagtcccaggtttttggggcgataatcgcggtagtgagc
tgtgcctggggagtcactaccatg---ggaggtgctaagggtgttggagaatctacaact
tcagcagttgttttgtctctggttggtattttcattgctgattttgctctttcttattgt
ttcttccaaggggctggagatgcactgaaaaattgtata
>PAFTOL004590
cactccccgaacctcgaagaaggaa---ctttattcagtaactggtcaccccccagctac
ctatggaggggattgtcagccttgattctggctgggcaggtaattctccggactctgaag
ggcaaagtccattggaggaacactctccaacaactggaaagggtcgggccaaggtcagta
ggtgtctgccttctgacgtctgcatttgtgggcatggcattcaccatccaatttgttcgg
gaattcactcgactggggcttaaccgatcagttggcggcgtgctagcccttgccttctct
cgagaactgagccccgtgattacatcaatygtggtggcaggccgcattggaagtgcattt
gccgcggaactgggaaccatgcaggtgtccgagcagactgacacactaagagtcctcggc
acgaacccagtggattacctggtcaccccgagagtgatcgcttcctgcatcgcattgcca
ttcttgacccttatgtgcttcacagtgggcatggcttctagtgcccttttggctgacagt
gtttatggggttagcatcaacataatcatggattctgctcataaagctctcagatcatgg
gatataattagtgccatgatyaagtcccaggtttttggggcgataatcgcgatagtgagc
tgtgcctggggagtgactaccatg---ggaggtgctaagggtgttggagaatctacaact
tcagcagttgttttgtctctggttggtattttcattgctgattttgctctttcttattgt
ttcttccaaggggctggagatgcactaaaaaattgtgta
>PAFTOL004591
cactccccgaacctcgaagaaggaa---ctttattcagtaactggtcaccccccagctac
ctatggaggggattgtcagccttgattctggctgggcaggtaattctccggactctgaag
ggcaaagtccattggaggaacactctccaacaactggaaagggtcgggccaaggtcagta
ggtgtctgccttctgacgtctgcatttgtgggcatggcattcaccatccaatttgttcgg
gaattcactcgactggggcttaaccgatcagttggcggcgtgctagcccttgccttctct
cgagaactgagccccgtgattacatcaatcgtggtggcaggccgcattggaagtgcattt
gccgcggaactgggaaccatgcaggtgtccgagcagactgacacactaagagtcctcggc
acgaacccagtggattacctggtcaccccgagagtgatcgcttcctgcatcgcattgcca
ttcttgacccttatgtgcttcacagtgggcatggcttctagtgcccttttggctgacagt
gtttatggggttagcatcaacataatcatggattctgctcataaagctctcagatcatgg
gatataattagtgccatgatcaagtcccaggtttttggggcgataatcgcgatagtgagc
tgtgcctggggagtgactaccatg---ggaggtgctaagggtgttggagaatctacaact
tcagcagttgttttgtctctggttggtattttcattgctgattttgctctttcttattgt
ttcttccaaggggctggagatgcactaaaaaattgtgta
>PAFTOL004593
cattccccaaacctcgaagaaggaa---ctttagttagtaactggtcaccccccagctgc
ctatggaggggattgtcagccttgattctggctgggcaggtrattctccggactctgaag
ggcaaagtccattggaggaacactctccaacaactggaaagggtcgggccaaggtcactg
ggtgtctgccttctgacatctgcatttgtgggcatggcattcaccatccaatttgttcgg
gaattcactcgactagggcttaaccgatcagttggtggygtgctagcccttgccttcgct
cgagaactgagcccagtgattacatcaatcgtggtggcaggccgcattgggagtgcattt
gcggcggaactgggaaccatgcaggtrtccgagcagactgacacactaagagtccttggc
acaaacccagtggattacctggtcaccccaagagtgattgcttcctgtatcgcattgcca
ttcttgacccttatgtgctttacagtgggcatggcttctagtgcccttttggctgacagt
gtttatggggttagcatcaacataatcatggattctgctcatagagctctcagatcatgg
gatataatcagtgccatgattaagtcccaggtttttggggcgataatcgcgatagtgagc
tgtgcctggggagtcactaccatg---ggaggtgctaagggtgttggagaatctacaacc
tcagcagttgttttgtctctggttggtattttcattgctgattttgctctttcttattgt
ttcttccaaggggctggagatgcactaaaaagttgtgta
>PAFTOL004594
caytccccgaacctcgaagaaggaa---ctttattcagtaactggtcaccccccagctac
ctatggaggggattgtcagccttgattctggctggscaggtaattctccggactctgaag
ggcaaagtccattggaggaacactctccaacaactggaaagggtcgggccaaggtcagta
ggtgtctgccttctgacgtctgcatttgtgggcatggcattcaccatccaatttgttcgg
gaattcactcgactggggcttaaccgatcagttggcggcgtgctagcccttgccttctct
cgagaactgagcccygtgattacatcaatcgtggtggcaggccgcattggaagtgcattt
gccgcrgaactgggaaccatgcaggtgtccgagcagactgacacactaagagtcctcggc
acgaacccagtggattacctggtcaccccgagagtgatygcytcctgyatcgcattgcca
ttcttgacccttatgtgcttcacagtgggcatggcttctagtgcccttttggctgacagt
gtttatggggttagcatcaacataatcatggattctgctcataaagctctcagatcatgg
gatataattagtgccatgatcaagtcccaggtttttggggcgataatcgcgatagtgagc
tgtgcctggggagtgactaccatg---ggaggtgctaagggtgttggagaatctacaact
tcagcagttgttttgtctctggttggtattttcattgctgattttgctctttcttattgt
ttcttccaaggggctggagatgcactaaaaaattgtgta
>PAFTOL004596
cattccccgaacctagaagaaggaa---ctttattcagtaactggtcaccccccagctac
ctatggaggggattgtcagccttgattctggctgggcaggtaattctgcggactctgaag
ggcaaagtccattggaggaacactctccaacaactggaaagggtcgggccaaggtcactg
ggtgtctgccttctgacatctgcatttgtgggcatggcattcaccatccaatttgttcgg
gaattcactcgactagggcttaaccgatcagtgggtggcgtgctagcccttgccttctct
cgagaactgagccccgtgattacatcaatcgtggtggcaggccgcattgggagtgcattt
gcggcggaactgggaaccatgcaggtgtccgagcagactgacacactaagagtcctcggc
acaaacccagtggattacctggtcaccccaagagtgattgcttcctgtatggcattgcca
ttcttgacccttatgtgcttcacagtgggcatggcttctagtgcccttttggctgacagt
gtttatggggttagcatcaacataatcatggattctgctcatagagctctcagatcatgg
gatataattagtgccatgattaagtcccaggtttttggggcgataatcgcgacagtgagc
tgtgcctggggagtcactaccatg---ggaggtgctaagggtgttggagaatctactact
tcagcagttgttttgtctctggttggtattttcattgctgattttgctctgtcttattgc
ttcttccaaggggctggagattcactgaaaaattgtgta
>PAFTOL004597
cattckccaaacctcgaagaaggaa---ccttattcagtaactggtcaccccccagctac
ttatggaggggattgtcagccttgattctggctgggcaggtaattctccggactctgaag
ggcaaggtccattggaggaacactctccaacaactggaaagggtmgggccaaggtcagtg
ggtgtctgccttctgacatctgcatttgtgggcatggcattcaccatccaatttgttcgg
gaattcactcgaytagggcttaaccgatcmgtyggtggcgtgctagcccttgcctttgct
cgagaactgagccccgtgattacatcaatcgtggtggcaggccgcattggaagtgcattt
gccgcggaactgggaaccatgcaggtgtccgagcagactgacacactaagagtccttggc
acaaacccagtggattacctggtcaccccaagagtgattgcttcctgtattgcattgcca
ttcctgacmctcatgtgcttcacagtgggcatggcttctagcgcccttttggctgacagt
gtttatggggttagcatcaacataatcatggattctgctcatagagctctcagatcatgg
gatataattagtgccatgattaagtcccaggtttttggggcaataatcgcggtagtgagc
tgtgcctggggagtcactaccatg---ggaggtgctaagggtgttggagaatctactact
tcagcagttgttttgtctctggttggtattttcattgcggattttgctctttcttattgt
ttcttccaaggggctggagatgcactraaaaattgtgta
>PAFTOL004598
cattccccgaacctcgaagaaggaa---ctttattcagtaactggtcaccccccagctac
ctatggaggggattgtcagccttgattctggctggccaggtaattctccggactctgaag
ggcaaagtccattggaggaacactctccaacaactggaaagggtcgggccaaggtcagta
ggtgtctgccttctgacatctgcatttgtgggcatggcattcaccatccaatttgttcgg
gaattcactcgactggggcttaaccgatcagttggtggcgtgctagcccttgccttctct
cgagaactgagccccgtgattacatcaatcgtggtggcaggccgcattggaagtgcattt
gccgcggaactgggaaccatgcaggtgtctgagcagactgacacactaagagtcctcggc
acgaacccagtggattacctggtcaccccgagagtgattgcttcttgcattgcattgcca
ttcttgacccttatgtgcttcacagtgggcatggcttctagtgcccttttggctgacagt
gtttatggggttagcatcaacataatcatggattctgctcataaagctctcagatcatgg
gatataattagtgccatgatcaagtcccaggtttttggggcgataatcgcgatagtgagc
tgtgcctggggagtgaccaccatg---ggaggtgctaagggtgttggagaatctacaact
tcagcagttgttttgtctctggttggtattttcattgctgactttgctctttcttattgt
ttcttccaaggggctggagattcactaaaaaattgtgta
>PAFTOL004599
cattccctgaacctcgaagaaggaa---ctttactcagtaactggtcamccccgagctac
ctatggaggggattgtcagccttgattctggctgggcaggtaattctccggactctgaag
ggcaaagtccattggaggaacactctccaacaactggaaagggtcgggccaaggtcagta
ggtgtctgccttctgacatctgcatttgtgggcatggcattcaccatccaatttgttcgg
gaattcactcgactggggcttaaccgatcagttggcggcgtgctagcccttgccttctcw
cgagaactgagccccgtgattacatcaatygtggtggcaggmcgcattggaagtgcattt
gccgcggaactgggaaccatgcaggtgtccgagcagactgacacactaagagtcctmggc
acgaacccagtggattacctsgtcaccccgagagtgatygcttcctgyatcgcattgcca
ttcttgacccttatgtgcttcacagtgggcatggcttctagtgcccttttggctgacagt
gtttatggggttagcatcaacataatcatggattctgctcataaagctctcagatcatgg
gatataattagtgccatgatcaagtcccaggtttttggggcgataatcgcgatagtgagc
tgtgcctggggagtsactaccatg---ggaggtgctaagggcgttggagaatctacaact
tcagcagttgttttgtctctggttggtattttcattgctgattttgctctttcttattgt
ttcttccaaggggctggagattcactaaaaaattgtgta
>PAFTOL004600
cactccccgaacctcgaagaaggaa---ctttattcagtaactggtcaccccccagctac
ctatggaggggattgtcagccttgattctggctgggcaggtaattctccggactctgaag
ggcaaagtccattggaggaacactctccaacaactggaaagggtcgggccaaggtcagta
ggtgtctgccttctgacrtctgcatttgtgggcatggcattcaccatccaatttgttcgg
gaattcactcgactggggcttaaccgatcagttggcggcgtgctagcccttgccttctct
cgagaactgagccccgtgattacatcaatcgtggtggcaggccgcattggaagtgcattt
gccgcggaactgggaacyatgcaggtgtcygagcagactgacacactaagagtcctcggc
acgaacccrgtggattacctggtcaccccgagagtgatygcytcctgyatcgcattgcca
ttcttgacccttatgtgcttcacagtgggcatggcttctagtgcccttttggctgacagt
gtttatggggttagcatcaacataatcatggattctgctcataragctctcagatcatgg
gatataattagtgccatgatcaagtcccaggtttttggggcgataatcgcgayagtgagc
tgtgcctggggagtgactaccatg---ggaggtgctaagggtgttggagaatctacract
tcagcagttgttttgtctctggttggtattttcattgctgattttgctctttcttattgt
ttcttccaaggggctggagatgcactaaaaaattgtgta
>PAFTOL004601
cattccccaaacctcgaagaaggaa---ctttagttagtaaatggtcaccccccagctac
ctatggaggggattgtcagccttgattctggctgggcaggtaattctccagactctgaag
ggcaaagtccattggaggaacactctccaacaactggaaagggttgggccaaggtcactg
ggcgtctgccttctgacatctgcatttgtgggcatggcattcaccatccaatttgttcgg
gaattcactcgactagggcttaaccgatcagttggtggcgtgctagcccttgcctttgct
cgagaactgagccccgtgattacatcaatcgtggtggcaggccgcattgggagtgcattt
gcrgcggaactgggaaccatgcaggtgtccgagcagactgacacactaagagtccttggc
gcaaacccagtggattacctggtcaccccaagagtgattgcttcctgtatcgcattgcca
ttcttgacccttatgtgcttcacagtgggcatggcttctagtgcccttttggctgacagt
gtttatggggttagcatcaacataatcatggattctgctcatagagctctcagatcatgg
gatataattagtgccatgattaagtcccaggtttttggggtgataatcgcggtagtgagc
tgtgcctggggagtcactaccatc---ggaggtgctaagggtgttggggaatcaactact
tcagcagttgttttgtctctggttggtattttcattgctgattttgctctttcttattgt
ttcttccaaggggctggagatgcactaaaaaattgtgta
>PAFTOL004603
cattccccraacctcgaagaaggaa---ctttatkcagtaactggtcaccycccagctac
ctatggaggggrttgtcagccttgattctggctgggcaggtaattctccggactctgaag
ggcaaagtccattggaggaacactctccaacaactggaaagggtcgggccaaggtcagta
ggtgtctgccttctgacatctgcrtttgtgggcatggcattcaccatccaatttgttcgg
gaattcactcgactggggcttaaccgatcagttggcggcgtgctagcccttgccttctct
cgagaactgagccccgtgattacatcaatcgtggtggcaggccgcattggaagtgcattt
gcygcggaactgggaaccatgcaggtgtcygagcagactgacacactaagagtcctcggc
acgaacccagtggattacctggtcaccccgagagtgattgcttcctgtatcgcattgcca
ttcttgacccttatgtgcttcacagtgggcatggcttctagtgcccttttggctgacagt
gtttatggggttagcatcaacataatcatggattctgctcataaagctctcagatcatgg
gatataattagtgcaatgattaagtcccaggtttttggggcgataatcgcgatagtgagc
tgtgcctggggagtcactaccatg---ggaggtgctaagggtgttggagaatctacaact
tcagcagttgttttgtctctggttggtattttcattgctgattttgctctttcttattgt
ttcttccaaggggctggagattcactaaaaaattgtgtt
>PAFTOL004604
cattccccgaaccttgaagaaggaa---ctttattcagtaactggtcaccccccagctac
ctatggaggggattgtcagccttgattctggctgggcaggtaattctccggactctgaag
ggcaaagtccattggaggaacactctccaacaactggaaagrgtcgggccaaggtcagta
ggtgtctgccttctgacatctgcatttgtgggcatggcattcaccatccaatttgttcgg
gaattcactcgactggggcttaaccgatcagttggcggcgtgctagcccttgccttctct
cgagaactgagccccgtgattacatcaatcgtggtggcaggccgcattggaagtgcattt
gccgcggaactgggaaccatgcaggtgtccgagcagactgacacactaagagtcctcggc
acaaacccagtggattacctggtcaccccaagagtgattgcttcctgtatcgcattgcca
ttcttgacccttatgtgcttcacagtgggcatggcttctagtgcccttttggctgacagt
gtttatggggttagcatcaacataatcatggattctgctcataaagctctcagatcatgg
gatataattagtgccatgattaagtcccaggtttttggggcgataatcgcgatagtgagc
tgtgcctggggagtcactaccatg---ggaggtgctaagggtgttggagaatctacaact
tcmgcagttgttttgtctctggttggtattttcattgctgattttgctctttcttattgt
ttcttccaaggggctggagattcactaaaaaattgtgta
>PAFTOL004605
cattccccaaacctcgaagaaggaa---ctttattcagtaactggtcaccccccagctac
ctatggaggggattgtcagccttgattctggctgggcaggtaattctccggactctcaag
ggcaaggtccattggaggaacactctccaacaactggaaagggtcgggccaaggtcagtg
ggtgtctgccttctgacatctgcatttgtgggcatggcattcaccatccaatttgttcgg
gaattcactcgactagggcttaaccgatcagttggtggcgtgctagccctggcctttgct
cgagaactgagccccgtgattacatcaatcgtggtggcaggccgcattggaagtgcattt
gccgcggaactgggaaccatgcaggtgtccgagcagactgacaccctaagagtccttggc
acaaacccagtggattacctggtcaccccaagagtgattgcttcctgtatcgcattgcca
ttcttgaccctcatgtgcttcacagtgggcatggcttctagtgcccttttggctgacagt
gtttatggggttagcatcaacataatcatggattctgctcatagagctctcagatcatgg
gatataattagtgccatgattaagtcccaggtttttggggcgataatcgcggtagtgagt
tgtgcctggggagtcactaccatg---ggaggtgctaagggtgttggagaatctactact
tcagcagttgttttgtctctggttggtattttcattgctgattttgctctttcttattgt
ttcttccaaggggctggagatgcactaaaaaattgtgta
>PAFTOL004608
cataccccgaacctcgaagaaggaa---ctttattcagtaactggtcaccccccagctac
ctatggaggggattgtcagccttgattctggctgggcaggtaattctccggactctgaag
ggcaaggtccattggaggaacactctccaacagctggaaagggtcgggccaaggtcactg
ggtgtctgccttctgacatctgcatttgtgggcatggcattcaccatccaatttgttcgg
gaattcactcgactaggtcttaaccgatcagtcggtggcgtgctagcccttgccttctct
cgagaactgagccccgtgattacatcaatcgtggtggcaggccgcattgggagtgcattt
gcggcggaactgggaaccatgcaggtgtccgagcagactgacacactaagagtccttggc
acgaacccagtggattacctggtcaccccaagagtgattgcttcctgtatcgcattgcca
ttcttgacccttatgtgcttcacagtgggcatggcttctagtgcccttttggctgacast
gtttatggggttagcatcaacataatcatggattctgctcacagagctctcagatcatgg
gatataattagtgccatgattaagtcccaggtttttggggcgataatcgcgatagtgagc
tgtgcctggggagtcactaccatg---ggaggtgctaagggtgttggagaatctactact
tcagcagttgttttgtctctggttggtattttcattgctgattttgccctttcttattgc
ttcttccaaggggctggagattcactaaaaaattgtgta
>PAFTOL004609
cataacccgaacstcgaagaaggaactcctttattcagtaactggtcaccccccagctac
ctatggaggggattgtcagccttgattctggctgggcaggtaattctccggactctgaag
ggcaaggtccattggaggaatactctccaacagctggagagggtcgggccaaggtcactg
ggtgtctgccttctgacatctgcrtttgtgggcatggcattcaccatccaatttgttcgg
gaattcactcgactagggcttaaccgatcagtcggtggcgtgctagcccttgccttctct
cgagaactgagcccygtgatwacatcaatcgtggtggcaggccgcattgggagtgcattt
gcggcagaactgggaaccatgcaggtttccgagcagactgacacactaagagtccttggc
acgaacccagtggattacctggtcaccccaagagtgattgcttcctgtatcgcattgcca
ttcttgaccctcatgtgcttcacagtgggcatggcttcaagtgccctyttggctgacagt
gtttatggggttagcatcaacataatcatggattctgctcatagagctctcagatcatgg
gatataattagtgccatgattaagtcccaggtttttggggcgataatcgcaatagtgagc
tgtgcctggggagtcaccaccatg---ggaggtgctaagggtgttggagaatctactact
tcagcagttgtgttgtctctggttggtattttcattgctgattttgctctttcttattgc
ttcttccaaggggctggagattcactgaaaaattgtgta
>PAFTOL004613
cattccccgaacctcgaagaaggaa---ctttattcagtaactggtcaccccccagctac
ctatggaggggattgtcagccttgattctggctgggcaggtaattctccggactctgaag
ggcaaagtccattggaggaacactctccaacaactggaaagggtcgggccaaggtcagta
ggtgtctgccttctgacatctgcatttgtgggcatggcattcaccatccaatttgttcgg
garttcactcgactggggcttaaccgatcagttgggggcgtgctagcccttgccttctct
cgagaactgagcccygtgattacatcratcgtggtggcaggccgcattggaagtgcattt
gccgcggaactgggaaccatgcaggtgtccgagcagactgacacactaagagtcctcggc
acaaacccagtggattacctggtcaccccgagagtgattgcttcctgtatcgcattgcca
ttcttgacccttatgtgcttcacagtgggcatggcttctagtgcccttttggctgacagt
gtttatggggttagcatcaacataatcatggattctgctcataaagctctcagatcatgg
gatataattagtgccatgattaagtctcaggttttcggggcgataatcgcgatagtgagc
tgtgcctggggagtcactaccatg---ggaggtgctaagggtgttggagaatctacaact
tcagcagttgttttgtctctggttggtattttcattgctgattttgctctttcttattgt
ttcttccaaggggctggagattcactaaaaaattgtgta
>PAFTOL004617
cattccccgawcctcgaagaaggaa---ctttattcagtaactggtcaccccccagctac
ctatggaggsgattgtcagccttgattctggckgggcaggtaattctccggactctgaag
ggcaragtccattggaggaacactctccaacaactggaaagggtygggccaaggtcagta
ggtgtctgccttctgacatctgcatttgtgggcatggcattcaccatccaatttgttcgg
gaattcactcgactggggcttaaccgatcagttggcggcgtgctagcccttgccttctct
cgagaactgagccccgtgattacatcaatygtggtggcaggccgcattggaagtgcattt
gccgcggaactgggaaccatgcaggtgtccgagcagactgacacactaagagtcctkggc
acgaasccagtggattacctggtcaccccgagagtgattgcttcctgtatcgcattgcca
ttcttgacccttatgtgcttcacagtgggcatggcttcyagtgcccttttggctgacagt
gtttatggggttagcatcaacayaatcatggattctgctcataaagctctcagatcatgg
gatataatyagtgcyatgattaagtcccaggtttttggggcgataatcgckatagtgagc
tgtgcctggggagtsactaccatg---ggaggtgctaagggtgttggagaatctacaacw
tcagcagttgttttgtctctggttggtattttcattgctgattttgctctttcttattgt
ttcttccaaggggctggagattcactaaaaaattgtgta
>PAFTOL004618
cataacccgaacctcgaagaaggaactcctttattcagtaactggtcaccccccagctac
ctatggaggggattgtcagccttgattctggctgggcaggtaattctccggactctgaag
ggcaaggtccattggaggaacactctccaacagctggagagggtcgggccaaggtcactg
ggtgtctgccttctgacatctgcatttgtgggcatggcattcaccatccaatttgttcgg
gaattcactcgactagggcttaaccgatcagtcggtggcgtgctagcccttgccttctct
cgagaactgagccccgtgattacatcaatcgtggtggcaggtcgcattgggagtgcattt
gcggcrgaactgggaaccatgcaggtttccgagcagactgacacactaagagtccttggc
acgaacccagtggattacctggtcaccccaagagtgattgcttcctgtatcgcactgcca
ttcttgaccctcatgtgcttcacagtgggcatggcttctagtgcccttttggctgacagt
gtttatggggttagcatcaacataatcatggattctgctcatagagctctcagatcatgg
gatataattagtgccatgattaagtcccaggtttttggggcgataatcgcgatagtgagc
tgtgcctggggagtcactaccatg---ggaggtgctaagggtgttggagaatctactact
tcagcagttgtgttgtctcttgttggtattttcattgctgattttgctctttcttattgc
ttcttccaaggggctggagattcactgaaaaattgtgta
>PAFTOL004619
cattcccccaacctcgaagaagaaa---ctttattcagtaactggtcacccccccgctac
ctatggagaggattgtcagccttgattctagccgggcaagtatttctccggattctgaag
ggcaaagtccattggaggaacactctccaacaactggaaagggtcgggccaaggtcactt
ggggtctgccttctgacatcagcatttgtgggcatggcattcaccatccaatttgttagg
gaatttactcgattagggctaaaccgatctgttggtggggtgctagcccttgcattctct
cgagaactgagccccgtgattacatcaatcgtggtggcaggccgcattgggagtgcattt
gctgcggaactgggaaccatgcaggtgtctgagcagactgacacactaagagtccttggc
acaaacccagtggattacctggtcaccccaagagtgattgcttcctgtgtcgcattgcca
ttcttgacccttatgtgcttcacagtgggcatggcttctagtgctcttttggctgacagt
gtttatggggtgagcatcaacataattatggattctgctcataaagctctgagatcatgg
gatataattagtgccatgattaagtcccaggtctttggggcgataatcgcaatagtgagc
tgtgcctggggagttacaaccatg---ggaggtgccaagggtgttggagaatctacgact
tcagcagttgttttgtctctggttggcatttttattgctgattttgctctttcttattgt
ttcttccaaggggctggagattcacttaaaaattgtgta
>PAFTOL004620
catgccccgaacctcgaagaaggaa---ctttattcagtaactggtcaccccccagctac
ctatggaggggattgtcagccttgattctggctgggcaggtrattctccggactctgaag
ggcaargtccattggaggaacactctccaacagctggaaagggtcggrccamggtcactg
ggtgtctgccttctgacatctgcatttgtgggcatggcattcaccatycaatttgttcgg
gaattcactcgactagggcttaaccgatcagtcggtggcgtgctagcccttgccttctct
cgagaactgagccccgtgattacatcaatcgtggtggcaggccgcattgggagtgcattt
gcggcagaactgggaaccatgcaggtgtcygagcagactgacacactaagagtccttggc
acgaacccagtggattacctggtsaccccaagagtgattgcttcctgtatggcattgccg
ttcttgacccttatgtgcttcacagtgggcatggcttctagtgcccttctggctgacagc
gtttatggggttagcatcaacataatcatggattctgctcatagagctctcagaccatgg
gatatagttagtgccatgattaagtcccaggtttttggggcaataatcgcgatagtgagc
tgtgsctggggagtcactaccatg---ggaggtgctaagggtgttggagaatctacaact
tcagcagttgttttgtctctggttggtattttcattgctgattttgctctttcttattgc
ttcttccaaggggctggagattcactgaaaaaytgtgta
>PAFTOL004624
cattccccgaacctcgaagaaggaa---ctttattcagtaactggtcaccccccagctac
ctatggaggggattgtcagccttgattctggctgggcaggtaattctccggactctgaag
ggcaaagtccattggaggaacactctccaacaactggaaagggttgggccaaggtcagta
ggtgtctgccttctgacatctgcatttgtgggcatggcattcaccatccaatttgttcgg
gaattcactcgactggggcttaaccgatcagttggcggcgtgctagcccttgccttctct
cgagaactgagccccgtgattacatcaatcgtggtggcaggccgcattggaagtgcattt
gccgcggaactgggaaccatgcaggtgtccgagcagactgacacactaagagtcctcggc
acgaacccagtggattacctggtcaccccgagagtgattgcttcctgtatcgcattgcca
ttcttgacccttatgtgcttcacagtgggcatggcttctagtgcccttttggcygacagt
gtttatggggttagcatcaacataatcatggattctgctcataaagctctcagatcatgg
gatataattagtgccatgattaagtcccaggtttttggggcgataatcgcgatagtgagc
tgtgcctggggagtcactaccatg---ggaggtgctaagggtgttggagaatctacaact
tcagcagttgttttgtctctggttggtattttcattgctgattttgctctttcttattgt
ttcttccaaggagctggagattcactaaaaaattgtgta
>PAFTOL004625
cattccccaatcctcgaagaaggaa---ctttattcagtaactggtcaccccccagctac
ctatggaggggattgtcagccttgattctggcggggcaggtaattctccggactctgaag
ggcaaagtccattggaggaacactctccaacaactggaaagggttgggccaaggtcagta
ggtgtctgccttctgacatctgcatttgtgggcatggcattcaccatccaatttgttcgg
gaattcactcgactggggcttaaccgatcagttggcggcgtgctagcccttgccttctct
cgagaactgagccccgtgattacatcaatcgtggtggcaggccgcattggaagtgcattt
gccgcggaactgggaaccatgcaggtgtccgagcagactgacacactaakagtcctcggc
acgaacccagtggattacctggtcaccccgagagtgattgcttcctgtatcgcattgcca
ttcttgacccttatgtgcttcacagtgggcatggcttctagtgcccttttggctgacagt
gtttatggggttagcatcaacataatcatggattctgctcataaagctctcagatcatgg
gatataattagtgccatgattaagtcccaggtttttggggcgataatcgcgatagtgagc
tgtgcctggggagtcactaccatg---ggaggtgctaagggtgttggagaatctacaacw
tcagcagttgttttgtctctggttggtattttcattgctgattttgctctttcttattgt
ttcttccarggggctggagattcactaaaaaattgtgta
>PAFTOL004626
cattccccaaacctcgaagaaggaa---ctttattcagtaactggtcaccccccagctac
ctatggaggggattgtcagccttgattctggctgggcaggtaattctccggactctcaag
ggcaaggtccattggaggaacactctccaacaactggaaagggtcggsccraggtcagtg
ggtgtctgccttctgacatctgcatttgtgggcatggcattcaccatccaatttgttcgg
gaattcactcgactagggcttaaccgatcagttggtggcgtgctagccctggcctttgct
cgagaactgagccccgtgattacatcaatcgtggtggcaggccgcattggmagtgcattt
gccgcggaactgggaaccatgcaggtgtccgagcagactgacaccctaagagtccttggc
acaaacccagtggattacctggtcaccccaagagtgattgcttcctgtatcgcattgcca
ttcttgaccctcatgtgcttcacagtgggcatggcttctagtgcccttttggctgacagt
gtttatggggttagcatcaacataatcatggattctgctcatagagctctcagatcatgg
gatataattagtgccatgattaagtcccaggtttttggggcgataatcgctgtagtgagt
tgtgcctggggagtcactaccatg---ggaggtgctaagggtgttggagaatctactact
tcagcagttgttttgtctctggttggtattttcattgctgattttgctctttcttattgt
ttcttccaaggggctggagatgcactaaaaaattgtgta
>PAFTOL004627
cataccccgaaccttgaagaaggag---ctttattcagcaactggtcaccccccagctac
ctatggaggggattgtcagccttgattctggctgggcaggtaattctccggactctraag
ggcaaagtccattggaggaacactctccarcagctggaaagggtcgggccaaggtcactg
ggtgtctgccttctgacatctgcatttgtgggcatggcattcaccatccaatttgttcgg
gaattcactcgactrggrcttaaccgatcagtcggtggcgtgctagcccttgccttttct
cgagaactgagccctgtgattacatcaatcgtggtggcaggccgcattgggagtgcattt
gcrgcggaactgggaaccatgcaggtgtccgagcagactgacacactaagagtccttggc
acgaayccagtggattacctggtcaccycaagagtgattgcttcctgtatggcattgcca
ttcttgacccttatgtgcttcacagtgggcatggcttctagtgcccttctggctgacagt
gtttayggggttagcatcaacataatcatggattctgctcatagagctctcagaccatgg
gatatagttagtgccatgattaagtcccaggtttttggggcaataatcgcgatagtgagc
tgtgcctggggagtcactaccatg---ggaggtgctaagggtgttggagaatcyacaact
tcagcagttgttttgtctctggttggtatcttcattgctgattttgctctttcttattgc
tttttccaaggagctggagattcactgaaaaattgtgta
>PAFTOL004631
cattcsccgaacctcgaagaaggaa---ctttattcagtaactggtcaccccccagctac
ctatggaggggattgtcagccttgattctggctgggcaggtaattctccggactctgaag
ggcaaagtccattggaggaacactctccaacaactggaaagggtcgggccaaggtcagta
ggtgtctgccttctgacatctgcatttgtgggcatggcattcaccatccaatttgttcgg
gaattcactcgactggggcttaaccgatcagttggcggcgtgctagcccttgccttctct
cgagaactgagccccgtgattacatcaatcgtggtggcaggccgcattggaagtgcattt
gcygcggaactgggaaccatgcaggtgtccgagcagactgacacactaagagtcctyggc
acgaacccagtggattacctggtcaccccgagagtgatygcttcctgcatcgcattgcca
ttcttgacccttatgtgcttcacagtgggcatggcttctagtgcccttttggctgacagt
gtttatggggttagcatcaacataatcatggattctgctcataaagctctcagatcatgg
gatataattagtgccatgatyaagtcycaggttttyggggcgataatcgcgrtagtgagc
tgtgcctggggagtsactaccatg---ggaggtgctaagggtgttggagratctacaact
tcagcagttgttttgtctctggttggtattttcattgctgattttgctctttcttattgt
ttcttccaaggggctggagatkcactaaaaaattgtgta
>PAFTOL004634
cattccccaaacctcgaagaaggaa---ctctattcagtaactggtcaccccccagctac
ctatggaggggattgtcagccttgattctggctgggcaggtaattctccggactctgaag
ggcaaagtccattggaggaacactctccaacaactggaaagggtcgggccaaggtcagta
ggtgtctgccttctgacatctgcatttgtgggcatggcattcaccatccaatttgttcgg
gaattcactcgactggggcttaaccgatcagttggcggcgtgctagcccttgccttctct
cgmgaactgagcccmgtgatcacatcratcgtggtggcaggccgmattggaagtgcattt
gcygcggarctgggaaccatgcaggtrtctgagcagactgacacactaagagtcctcggc
acgaacccagtggattacctggtcacyccaagagtgattgcttcctgtattgcattgcca
ttcttgacccttatgtgcttcacagtgggcatggcttctagtgccctkttggctgacagt
gtttatggggttagcatcaacataatcatggattctgctcataaagctctyagatcatgg
gatataatyagtgccatgatcaagtcccaggtttttggggcgataatcgcgatwgtgagc
tgtgcctggggagtcactaccatg---ggaggtgctaagggtgttggagaatctacaact
tcagcagttgttttgtctctggttggtattttcattgctgattttgctctttcttattgt
ttcttccarggggctggagattcactgaaacattgtgta
>PAFTOL004635
cattccccaaacctcgaagaaggaa---ctctattcggtaactggtcaccccccagctac
ctatggaggggattgtcggccttgattctggctgggcaggtaattctccggactctgaag
ggcaaagtccattggcggaacactctccagcaactggaaagggtcgggccaaggtccgtg
ggtgtctgccttctgacgtctgcatttgtgggcatggcgttcaccatccaatttgttcgg
gaattcactcgactggggcttaaccgatccgttggcggcgtgctagcccttgccttctct
cgcgaactgagccccgtgatcacgtcaatcgtggtggcaggccgcattggaagtgcattt
gccgcggaactgggaaccatgcaggtgtccgagcagactgacacactaagagtcctcggc
acaaacccagtggattacctggtcaccccgagggtgattgcttcctgcatcgcaytgcca
ttcytgaccctcatgtgcttcacmgtgggcrtggcttctagtgcccttttggccgacggt
gtttatggggttagcatcaacataatcatggattctgctcataaagctctcagatcatgg
gatatcattagtgccatgatcaagtcccaggttttyggggcgatmatcgcgatagtgagc
tgtgcctggggagtcactaccatg---ggaggtgccaagggtgttggagaatctacaact
tcagcagttgttttgtctctggttggtattttcattgctgattttgctctttcttattgy
ttcttccaaggggctggagattcactgaaaaattgtgta
>PAFTOL004636
cataccccaaacctcgaagaaggaa---ctttattcagtaactggtcaccccccagctac
ctatggaggggattgtcagccttgattctggctggacaggtaattctccggactctgaag
ggcaaagtccattggaggaacactctccaacagctggaaagggtcgggccaaggtcactg
ggtgtctgccttctgacatctgcatttgtgggcatggcattcaccatccaatttgttcgg
gaattcactcgactagggcttaaccgatcagtcggtggcgtgctagcccttgccttctct
cgagaactgagccccgtgattacatcaatcgtggtggcaggccgcattgggagtgcattt
gcagcggaactgggaaccatgcaggtgtccgagcagactgacacactaagagtacttggc
acgaacccagtggactacctcgtcaccccaagagtgattgcttcctgtatcgcattgcca
ttcttgacccttatgtgcttcacagtgggcatggcttctagtgcccttttggctgacagt
gtttatggggttagcatcaatataatcatggattctgctcatagggctctcagatcatgg
gatatagttagtgccatgattaagtcccaggtttttggggcgataatcgcgacagtgagc
tgtgcctggggagtcactaccatg---ggaggtgctaagggtgttggagaatctactact
tcagcagttgttttgtctctggttggtattttcattgctgattttgctctttcttattgc
ttcttccaaggggctggagattcactgaaaaactgtgta
>PAFTOL004637
catgcccccaacctcgaagaagaaa---ctttattcagtaactggtcgccccccagctac
ctatggaggggattgtcagccttgattctagccgggcaagtaattctccggactctgaag
ggcaaagtccattggaggaacactctccaacaactggaaagggtcgggccaaggtcagtt
ggggtctgccttctgacatcagcatttgtgggcatggcattcaccatccaatttgttcgg
gaattcactcgattagggctaaaccgatcagtgggtggggtgctagcccttgctttctct
cgggaactgagcccggtgattacatcaatcgtggtggcaggccgcattgggagtgcattt
gccgcggaactgggaaccatgcaggtgtccgagcagactgacacactaagagttcttggc
acacacccagtggattatctggtcaccccaagagtgattgcttcctgcattgcgttgcca
ttcttgaccctgatgtgcttcacagtgggcatggcttctagtgcccttttggctgactgt
gtttatggagttagcatcaacataatcatggattctgcccatagagctctgagatcatgg
gatataattagtgccatgattaagtcccaggttttcggggcgataatcgcgatagtgagc
tgtgcctggggagtcacaaccatg---ggaggtgctaagggtgttggagaatctactact
tcagcagttgttttgtctctggttggtattttcattgctgattttgctctttcttattgt
ttcttccaaggggctggagattcacttaaaagttgtgta
>PAFTOL004638
cattccccaatcctcgaagaaggaa---ctttattcagtaactggtcaccccccagctac
ctatggaggggattgtcagccttgattctggcggggcaggtaattctccggactctgaag
ggcaaagtccattggaggaacactctccaacaactggaaagggttgggccaaggtcagta
ggtgtctgccttctgacatctgcatttgtgggcatggcattcaccatccaatttgttcgg
gaattcactcgactggggcttaaccgatcagttggcggcgtgctagcccttgccttctct
cgagaactgagccccgtgattacatcaatcgtggtggcaggccgcattggaagtgcattt
gccgcggaactgggaaccatgcaggtgtccgagcagactgacacactaagagtcctgggc
acgaacccagtggattacctggtcaccccgagagtgattgcttcctgtatcgcattgcca
ttcttgacccttatgtgcttcacagtgggcatggcttctagtgcccttttggctgacagt
gtttatggggttagcatcaacataatcatggattctgctcataaagctctcagatcatgg
gatataattagtgcyatgattaagtcccaggtttttggggcgataatcgcgatagtgagc
tgtgcctggggagtgactaccatg---ggaggtgctaagggtgttggagaatctacaaca
tcagcagttgttttgtctctggttggtattttcattgctgattttgctctttcttattgt
ttyttccarggggctggagattcactaaaaaattgtgta
>PAFTOL004639
cattccccaaacctcgaagaaggaa---ctttattcagtaactggtcaccccccagctac
ctatggaggggattgtcagccttgattctgggtgggcaggtaattctccggactctcaag
ggcaaggtccattggaggaacactctccaacaactggaaagggtcgggccaaggtcactg
ggtgtctgccttctgacatctgcatttgtgggcatggcattcaccatccaatttgttcgg
gaattcactcgactagggcttaaccgatcagttggtggcgtgctagccctggcctttgct
cgagaactgagccccgtgattacatcaatcgtggtggcaggccgcattggaagtgcattt
gccgcggaactgggaaccatgcaggtgtccgagcagactgacaccctaagagtccttggc
acaaacccagtggattacctggtcaccccaagagtgattgcttcctgtattgcattgccg
ttcttgaccctcatgtgcttcacagtgggcatggcttcgagcgcccttttggctgacagt
gtttatggggttagcatcaacataatcatggattctgctcatagagctctcagatcatgg
gatataattagtgccatgattaagtcccaggtttttggggcgataatcgcggtagtgagt
tgtgcctggggagtcactaccatg---ggaggtgctaagggtgttggagaatctactact
tcagcagttgttttgtctctggttggtattttcattgctgattttgctctttcttgttgt
ttcttccaaggggctggagatgcactaaaaaattgtgta
>PAFTOL004640
cattccccgaacctcgaagaaagaa---ctttattcagtaactggtcaccccccagttac
ctatggaggggactgtcagccttgattctggctgggcaggtaattctccggactctgaag
ggaaaagtccattggaggaacactctccaacaactcgaaagggtcgggccaaggtcactg
ggtgtctgccttctgacatctgcatttgtgggcatggcattcaccatccaatttgttcgg
gaattcactcgactagggcttaaccgatcagttggtggtgtgctagcccttgccttcgct
cgagaactgagccccgtgattacatcaatcgtggtggcaggccgcattgggagtgcattt
gcggcggaactgggaaccatgcaggtgtccgagcagactgacacactgagagtccttggc
acaaacccagtggattacctggtcaccccacgagtgattgcttcatgtatcgcattgcca
ttcttgacccttatgtgcttcacagtgggcatggcttctagtgcccttttggctgacagt
gtttatggggttagcatcaacataatcatggattctgctcatagagctctcagatcatgg
gatataattagtgccatgattaagtcccaggtttttggggtgataatcgcggtagtgagc
tgtgcctggggagtcactaccatg---ggaggtgctaagggtgttggagaatctacaact
tcagcagttgttttgtctctggttggtattttcattgctgattttgctctttcttattgt
ttcttccaaggggctggggatgcactaaaaaattgtgta
>PAFTOL004642
cattccccgaacctcgaagaaggaa---ctttattcagtaactggtcaccccccagctac
ctatggaggggattgtcagccttgattctagctgggcaggtaattctccggactctgaag
ggcaaagtccattggaggaacactctccaacaactggaaagggttgggcctaggtcagta
ggtgtctgccttctgacatctgcatttgtgggcatggcattcaccatccaatttgttcga
gaattcactcgactggggcttaaccgatcagttggcggcgtgctagcccttgccttctct
cgagaactgagccccgtgattacatcaattgtggtggcaggccgcattggaagtgcattt
gccgcagaactgggaaccatgcaggtgtccgagcagactgacacactaagagtcctcggc
acgaacccagtggattacctggtcaccccgagagtgattgcttcctgtatcgcattgcca
ttcttgacccttatgtgcttcacagtgggcatggcttctagtgcccttttggctgacagt
gtttatggggttagcatcaacataatcatggattctgctcataaagctctcagatcatgg
gatataattagtgccatgattaagtcccaggtttttggggcgataatcgcgatagtgagc
tgtgcctggggagtcactaccatg---ggaggtgctaagggtgttggagaatctacaact
tcagcagttgttttgtctctggttggtattttcgttgctgattttgctctttcttattgc
ttcttccaaggggctggagattcactaaaaaattgtgta
>PAFTOL004644
cattccccggacctcgaagaaggaa---ctttattcagtaactggtcrccccccagctac
ctatggaggggattgtcagccttgattctggctgggcaggtaatcctccggactctgaag
ggcaaagtccattggaggaacactctccaacaactggaaagggtcgggccamggtcactg
ggtgtctgccttctgacatctgcatttgtgggcatggcattcaccatccaatttgttcgg
gaattcactcgtctagggcttaaccgatcagttggtggcgtgctagcccttgccttygct
cgagaactgagccccgtaattacatcratcgtggtggcaggccgcattgggagtgcattt
gccgcggaactgggaaccatgcaggtgtccgagcagactgacacactragagtccttggc
acgaacccggtggattacctggtcaccccaagagtgattgcttcctgtctcgcattgcct
ttcttgaccctcatgtgcttcacagtgggcatggcttctagcgcccttttggctgacagt
gtttatggggttagcatcaacataatcatggattctgctcatagagctctcagatcatgg
gatataatcagtgccatgattaagtcccaggtttttggggcgataatcgcaatagtgagc
tgtgcctggggagtcactaccatg---ggaggtgctaagggtgttggagaatctacaact
tcagcagttgttttgtctctggttggtattttcattgctgattttgctctttcttattgt
ttcttccaaggggctggagatgcactmaaaaattgtgta
>PAFTOL004646
cattccccgaacctcgaagaaggaa---ctttattcagtaactggtcaccccccagctac
ctatggaggggattgtcagccttgattctggctgggcaggtaattctccggactctgaag
ggcaaagtccattggaggaacactctccaacaactggaaagggtcgggccaaggtcagta
ggtgtctgccttctgacatctgcatttgtgggcatggcattcaccatccaatttgttcgg
gaattcactcgactggggcttaaccgatcagttggcggcgtgctagcccttgccttctct
cgagaactgagccccgtgattacatcaatcgtggtggcaggccgcattggaagtgcattt
gccgcagaactgggaaccatgcaggtgtccgagcagactgacacactaagagtcctcggc
acgaacccagtggattacctggtcaccccgagagtgattgcttcctgtatcgcattgcca
ttcttgacccttatgtgcttcacagtgggcatggcttctagtgcccttttggctgacact
gtttatggggttagcatcaacataatcatggattctgctcataaagctctcagatcatgg
gatataattagtgccatgatcaagtcccaggtttttggggcgataatcgcgatagtgagc
tgtgcctggggagtgactaccatg---ggaggtgctaagggtgttggagaatctacaact
tcagcagttgttttgtctctggttggtattttcattgctgattttgctctttcttattgt
ttcttccaaggggctggagatgcactaaaaaattgtgta
>PAFTOL004647
cattccccgaaccttgaagaaggaa---ctttattcagtaactggtcaccccccagctac
ctatggaggggattgtcagccttgattctggctgggcaggtaatcctccggactctgaag
ggcaaagtccactggaggaacactctccaacaactggaaagggttgggccaaggtcactg
ggtgtctgccttctgacatctgcatttgtgggcatggcattcaccatccaatttgttcgg
gaattcactcgactagggctcaaccgatcagtcggtggcgtgctagcccttgccttctct
cgagaactgagccctgtgattacatctatcgtggtggcaggccgcattgggagtgcattt
gcggcggagctgggaaccatgcaggtgtccgagcagactgacacactwagagtcctcggc
acgaacccagtggattacctggtcaccccaagagtgattgcttcctgtatggcattgcca
ttcttgaccctgatgtgcttcacagtgggcatggcttctagtgcccttcttgctgacagt
gtttatggggttagcatcaacataatcatggattctgctcatagagctctcagatcatgg
gatatagttagtgccatgattaagtcccaggtttttggggcaataatcgcgatagtgagc
tgtgcatggggagtcactaccctg---ggaggtgctaagggtgttggagaatctacaact
tcagcagttgttttgtctctggttggtattttcattgctgattttgctctttcttattgc
ttcttccaaggggctggagattcactgaaaaattgtgta
>PAFTOL004648
cattccccaaacctcaaagaaggaa---ctttagttagtaaatggtcaccccccagctac
ctatggaggggattgtcagccttgattctggccgggcaggtaattctccgractctgaag
ggcaaagtccattggaggaacactctccaacaactggaaagggttgggccaaggtccctg
ggcgtctgccttctgacatctgcatttgtgggcatggcattcaccatccaatttgttcgg
gaattcactcgactagggcttaaccgatcagttggtggcgtgctagcccttgcctttgct
cgagaactgagccctgtgattacatcaatygtggtggcaggccgcattgggagtgcattt
gcggcggaactgggaaccatgcaggtgtccgagcagactgacacactaagagtcctcggc
acaaacccagtggattacctggtcaccccaagagtgattgcttcctgtatcgcattgcca
ttcttgacccttatgtgcttcacagtgggcatggcttctagtgcccttttggctgacagt
gtttatggggttagcatcaacataatcatggattctgctcatagagccctcagatcatgg
gatataattagtgccatgattaagtcccaggtttttggggtgataatcgcggtagtgagc
tgtgcctggggagtcactaccatg---ggaggtgctaagggtgttggggaatctactact
tcagcagttgttttgtctctggttggtattttcattgctgattttgctctttcttattgt
ttcttccaaggggctggagatgcactaaaaaattgtgta
>PAFTOL004649
cataccccgaacctcgaagaaggaactcctttattcagtaactggtcaccccccagctac
ctatggaggggattgtcagccttgattctggctgggcaggtaattctccggactctgaag
ggcaaggtccattggaggaacactctccaacagctggaaagggtcgggccaaggtcactg
ggtgtctgccttctgacatctgcatttgtgggcatggcattcaccatccaatttgttcgg
gaattcactcgactagggcttaaccgatcagtcggtggcgtgctagccctcgccttctct
cgagaactgagccctgtgattacatcaatcgtggtggcaggccgcattgggagtgcattt
gcggcggaactgggaaccatgcaggtttccgagcagactgacacactaagagtccttggc
acaaacccagtggattacctggtcaccccaagagtgattgcttcctgtatcgcattgcca
ttcttgaccctcatgtgcttcacagtgggcatggcttctagtgcccttttggctgacggt
gtttatggggttagcatcaacataatcatggattctgctcatagagctctcagatcatgg
gatataattagtgccatgatyaagtcccaggtttttggggcgataatcgcaayagtgagc
tgtgcctggggagtcactaccatg---ggaggtgctaagggtgttggagaatctacaact
tcagcagttgtkttgtctctggttggtattttcattgctgattttgctctttcttrttgc
ttcttccaaggggctggagattcactgaaaaattgtgta
>PAFTOL004652
cattccccaatcctcgaagaaggaa---ctttattcagtaactggtcaccccccagctac
ctatggaggggattgtcagccttgattctggcggggcaggtaattctccggactctgaag
ggcaaagtccattggaggaacactctccaacaactggaaagggttgggccaaggtcagta
ggtgtctgccttctgacatctgcatttgtgggcatggcattcaccatccaatttgttcgg
gaattcactcgactggggcttaaccgatcagttggcggcgtgctagcccttgccttctct
cgagaactgagccccgtgattacatcaatcgtggtggcaggccgcattggaagtgcattt
gccgcggaactgggaaccatgcaggtgtccgagcagactgacacactaagagtcctsggc
acgaacccagtggattacctggtcaccccgagagtgattgcttcctgtatcgcattgcca
ttcttgacccttatgtgcttcacagtgggcatggcttcyagtgcccttttggctgacagt
gtttatggggttagcatcaacataatcatggattctgctcataaagctctcagatcatgg
gatataattagtgcyatgattaagtcccaggtttttggggcrataatcgckatagtgagc
tgtgcctggggagtcactaccatg---ggaggtgctaagggtgttggagaatctacaaca
tcagcagttgttttgtctctggttggtattttcattgctgattttgctctttcttattgt
ttcttccaaggggctggagattcactaaaaaattgtgta
>PAFTOL004653
cattctccgaacctcgaagaaggaa---ctttattcagtaactggtcaccccccagctac
ctatggaggggattgtcagccttgattctggctgggcaggtaattctccggactctgaag
ggcaaagtccattggaggaacactctccaacaactggaaagggtcgggccaaggtcagta
ggtgtctgccttctgacatctgcatttgtgggcatggcattcaccatccaatttgttcgg
gaattcactcgactggggcttaaccgatcagttggcggcgtgctagcccttgccttctct
cgagagctgagccccgtgattacatcaatcgtggtggcaggccgcattggaagtgcattt
gccgctgaactgggaaccatgcargtgtctgagcagactgacacactaagagtcctcggc
acgaacccagtggattacctggtcaccccgagagtgattgcttcctgcatcgcattgcca
ttcttgacccttatgtgcttcacagtgggcatggcttctagtgcccttttggctgacagt
gtttatggggttagcatcaacataatcatggattctgctcataaagctctcagatcctgg
gatataattagtgccatgattaagtcacaggtttttggggcgataatcgcgatagtgagc
tgtgcctggggagtcactaccatg---ggaggtgctaagggtgttggagaatctacaact
tcagctgttgttttgtctctggttggtattttyattgctgattttgctctttcttattgt
ttcttccarggggctggagattcactaaaaaattgtgta
>PAFTOL004654
catagcccgaacctcgaagaaggaa---ctytattcagtaactggtcacccccmagctac
ctatggaggggattgtcagccttgattctggctgsgcaggtwattctccggactctgaag
ggcaaagtccattggaggaacactctccaacarctggaaagggtcgggccaaggtcactg
ggtgtctgccttctgacatytgcatttgtgggmatggcattcaccatycaatttgttcgg
gaattcactcgactagggcttaaccgatcagtcggtggcgtgctagcccttgcmttctct
cgagaactgagcccygtgattacatcaatcgtggtggcaggccgcattgggagtgcrttt
gcggcagaactgggaaccatgcaggtttccgagcagactgacacactaagagtcctcggc
acgaacccagtggactacytggtcaccccaagggtgattgcttcctgtatggcattgcca
ttcttgacccttatgtgcttcacagtgggcatggcttcyagtgccyttctggctgacagt
gtttatggggttagcatcaacataatcatggattcygctcatagagctctcagaccatgg
gatatagttagtgccatgattaagtcccaggtttttggggcgataatcgcgacagtgagm
tgtgcctggggagtcacyaccatggraggaggtgctaagggtgttggagaatctacaact
tcagcagttgttttgtctctggttggtattttcrttgctgattttgctctttcttattgc
ttcttccaaggggctggagattcactgaaaaattgtgta
>PAFTOL004657
cattcccccaacctcgaagargaaa---ctttwttcagtaaatggtcaccccccagctac
ctatggaggggattgtcggccttgattatggccggccaggtaattctccggactctgaaa
ggcaaagtccattggaggaacactctccaacaactggaaagggttgggcccaggtcactt
ggtgtctgccttctgacatcagcatttgtgggtatggcattcaccatccaattcgttcgg
gaattcactcgattagggctaaaccgatctgttggtggggtgctagccctcgccttctct
cgagaactgagccctgtgattacatcaatcgtggtggccggccgcattgggagtgcattt
gccgcggaacttggaaccatgcaggtgtctgagcagactgatacactaagagtccttggc
acgaacccagtggattacctggtaaccccaagagtgattgcttcatgcattgcattgcca
ttcttgactctgatgtgcttcacagtgggcatggcttccagtgcccttttggctgacagt
gtctatggggtgagcatcaacataatcatggattctgctcataaagctctgagatcatgg
gatataattagtgctatgattaagtcccaggtctttggggcgataatcgcagtagtgagc
tgtgcctggggagttacaaccatg---ggaggtgctaaaggtgttggagaatccactact
tcagcagttgttttgtctctggttggcattttcattgctgattttgctctttcttattgt
ttcttccaaggggctggagattcacttaaaaattgtgta
>PAFTOL004658
cataacccgaacctcgaagaargaactcctttattcagtaactggtcaccccccagctac
ctatggaggggattgtcagccttgattctggctgggcaggtaattctccggactctgaag
ggcaaggtccattggaggaacactctccaacagctggaragggtcgggccaaggtcactg
ggtgtctgccttctgacatctgcatttgtgggcatggcattcaccatccaatttgttcgg
gaattcactcgactagggcttaaccgatcagtcggtggcgtgctagccctygccttctct
cgagaactgagccccgtgattacatcaatcgtggtggcaggccgcattgggagtgcattt
gcggcrgaactgggaaccatgcaggtktccgagcagactgacacactaagagtccttggc
acgaacccagtggattacctrgtyaccccaagagtgattgcttcctgtatcgcattgcca
ttcttgaccctcatgtgcttcacagtgggcatggcttckagtgcccttttggctgacagt
gtttatggggttagcatcaayataatcatggattctgctcatagagctctcagatcatgg
gatataattagtgccatgattaagtcccaggtttttggggcaataattgcgatwgtgagc
tgtgcctggggagtcactaccatg---ggaggtgctaagggtgttggagaatctactast
tcagcagttrtkttgtctctggttggtattttcattgctrattttgctctttcttattgy
ttcttccaaggggctggwgattcactgaaaaattgtgta
>PAFTOL004660
cataacctgaacctcgaagaaggaactcctttattcagtaactggtcaccccccagctac
ctrtggaggggattgtcagccttgattctggctgggcaggtaattctccggactctgaag
ggcaaggtccattggaggaacactctccaacagctggaragggtygggccaaggtcactg
ggtgtctgccttctgacatctgcatttgtgggcatggcattcaccatccaatttgttcgg
gaattcactcgactagggcttaaccgatcagtcggtggcgtgctagccctygccttctct
cgagaactgagccccgtgattacatcaatcgtggtggcaggccgcattgggagtgcattt
gcggcggaactrggaaccatgcaggtktccgagcagactgacacactaagagtccttggc
acgaacccagtggattacctggtcaccccaagagtgattgcttcctgtatcgcattgcca
ttcttgaccctyatgtgcttcacagtgggcatggcttckagtgcccttttggctgacagt
gtttatggggttagcatcaayataatcatggattctgctcatagagctctcagatcatgg
gatataattagtgccatgattaagtcccaggtttttggggcaataattgcgatagtgagc
tgtgcctggggagtcactaccatg---ggaggtgctaagggtgttggagaatctactact
tcagcagttgtkttgtctctggttggtattttcattgctgattttgctctttcttattgc
ttcttccaaggggctggagattcactg------------
>PAFTOL004662
cattccccgaacctagaagaaggaa---ctttattcagtaactggtcaccccccagctac
ctatggaggggattgtcagccttgattctggctgggcaggttattctccggactctaaag
ggcaaagtccattggaggaacactctccaacaactggaaagggtcgggccaaggtcactg
ggtgtctgccttctgacatctgcatttgtgggcatggcattcaccatccaatttgttcgg
gaattcactcgactagggcttaaccgatcagtcggtggcgtgctagcccttgccttctct
cgagaactgagccccgtgattacatcaatcgtggtggcaggccgcattgggagtgcattt
gctgcagaactgggaaccatgcaggtgtccgagcagacggacacactaagagtccttggc
acaaacccagtggattacctggtcaccccaagagtgattgcttcttgtctcgcattgcca
ttcttgacccttatgtgcttcacagtgggcatggcttcyagtgcccttttggctgacagt
gtttatggggttagcatcaacataatcatggattctgctcatagagctctcagaccatgg
gatataattagtgccatgattaagtcccaggtttttggggcgataatcgcgacagtgagc
tgtgcctggggagtcactaccatg---ggaggtgctaagggtgttggagaatctacwact
tcagcagttgttttgtctctggttggtattttcattgctgattttgctctttcttattgc
ttcttccaaggggctggagattcactgaaaaattgtgta
>PAFTOL004664
cactccccgaacctcgaagaaggaa---ctttattcagtaactggtcaccccccagctac
ctatggaggggattgtcagccttgattctggctgggcaggtaattctccggactctgaag
ggcaaagtccattggaggaacactctccaacaactggaaagggtcgggccaaggtcagta
ggtgtctgccttctgacrtctgcatttgtgggcatggcattcaccatccaatttgttcgg
gaattcactcgactrgggcttaaccgatcagttggcggcgtgctagcccttgccttctct
cgagaactgagccccgtgattacatcaatcgtggtggcaggccgcattggaagtgcattt
gccgcggaactgggaaccatgcaggtgtcygagcagactgacacactaagagtcctcggc
acgaacccagtggattacctggtcaccccgagagtgatygcttcctgyatcgcattgcca
ttcttgacccttatgtgcttcacagtgggcatggcttctagtgcccttttggctgacagt
gtttatggggttagcatcaacataatcatggattctgctcataaagctctcagatcatgg
gatataattagtgccatgatyaagtcycaggtttttggggcgataatcgcgatagtgagc
tgtgcctggggagtsactaccatg---ggaggtgctaagggtgttggagaatctacaact
tcagcagttgttttgtctctggttggtattttcrttgctgattttgctctttcttattgt
ttcttccaaggggctggagatkcactaaaaaattgtgta
>PAFTOL004665
cattccctaaacctcgaagaaggaa---ctttagttagtaactggtcaccccccagctac
ctatggaggggattgtcagccttgattctggctgggcaggtaattctccggactgtgaag
ggcaaagtccattggaggaacactctccaacaactggaaagggtcgggccaaggtcactg
ggtgtctgccttctgacatctgcatttgtgggcatggcattcaccatccaatttgttcgg
gaattcactcgactagggcttaaccgatcagttggtggcgtgctagcccttgccttttct
cgagaactgagccccgtgattacatcaatcgtggtggcaggccgcattggaagcgcattt
gcmgckgaactgggaaccatgcaggtgtccgagcagactgacacactaagagtccttggc
acaaacccagtggattacctggtcaccccaagagtgattgcttcctgtatcgcattgcca
ttcttgaccctcatgtgcttcacagtgggcatggcttctagcgcccttttggctgacagt
gtttatggggttagcatcaacataatcatggattctgctcatagagctctcagatcatgg
gatataattagtgccatgattaagtcccaggtttttggggcgataatcgcggtagtgagc
tgtgcctggggagtcactaccatg---ggaggtgccaagggtgttggagaatctactact
tcagcagttgttttgtctctggttggtattttcattgctgattttgctctttcttattgt
ttcttccaaggggctggagatgcactaaaaaattgtgta
>PAFTOL004666
cattccccgaacctcgaagaaggaa---ctttattcagtaactggtcacccccaagctac
ctatggaggggattgtcagccttgattctggctgggcaggtaattctccggactctgaag
ggcaaagtccattggaggaacactctccaacaactggaaagggtcgggccaaggtcagta
ggtgtctgccttctgacatctgcatttgtgggcatggcattcaccatccaatttgttcgg
gaattcactcgactggggcttaaccgatcagttggcggcgtgctagcccttgccttctct
cgagaactgagccccgtgattacatcaatcgtggtggcaggccgcattggaagtgccttt
gccgcagaactgggtaccatgcaggtgtccgagcagactgacacactaagagtcctcggc
acgaacccagtggattacctggtcaccccgagagtgattgcttcctgtatcgcattgcca
ttcttgacccttatgtgcttcacagtgggcatggcttctagtgcccttttggctgacagt
gtttatggggttagcatcaacataatcatggattctgctcataaagctctcagatcatgg
gatataattagtgccatgatcaagtcccaggtttttggggcgataatcgcgatagtgagc
tgtgcctggggagtcaccaccatg---ggaggtgctaagggtgttggagaatctacaact
tcagcagttgttttgtctctggttggtattttcattgctgattttgctctttcttattgt
ttcttccaaggggctggagattcactaaaaaattgtgta
>PAFTOL004667
cattgcccgaacctcgaagaaggaa---ctttattcarwaactggtcaccccccagctac
ctatggaggggattgtcagccttgattctggctgggcaggtaattctccggactctgaag
ggcaaartccattggaggaacactctccaacaactggaaagggtcgggccaaggtcagta
ggtgtctgccttctgacatctgcatttgtgggcatggcattcaccatccaatttgttcgg
gaattcactcgactggggcttaaccgatcrgttggcggcgtgctagcccttgccttctct
cgagaactgagccccgtgattacatcaatcgtggtggcaggccgcattggaagtgcmttt
gccgcggaactgggaaccatgcaggtgtccgagcagactgacacactaagagtcctcggc
acgaacccagtggattacctggtcaccccgagagtgattgcttcctgtatcgcattgcca
ttcttgacccttatgtgcttcacagtgggcatggcttctagtgcccttttggctgacagt
gtttatggggttagcatcaacatmatcatggattctgctcataaagctctcagatcatgg
gatataattagtgccatgatcaagtcccaggtttttggggcgatwatcgcgatagtgagc
tgtgcctggggagtcactaccatg---ggaggtgctaagggtgttggagaatctacaact
tcagcagttgttttgtctctggttggtattttcattgctgattttgctctttcttattgt
ttcttccaaggggctggagattcactaaaaaattgtgta
>PAFTOL004668
cattccycgaacctcgaagaaggaa---ctttattcagtaactggtcaccccccagctac
ctatggaggggattgtcagccttgattctggctgggcaggtaattctccggactctgaag
ggcaaagtccattggaggaacactctccaacaactggaaagggtcgggccaaggtcagta
ggtgtctgccttctgacatctgcatttgtgggcatggcattcaccatccaatttgttcgr
gaattcactcgactggggcttaaccgatcagttggcggcgtgctagcccttgccttctct
cgagarctgagccccgtgattacatcaatcgtggtggcaggccgcatyggaagtgcattt
gccgcggaactgggaaccatgcaggtgtccgagcagactgacacactaagagtcctcggc
acgaacccagtggattacctggtcaccccgagagtgattgcytcctgtatcgcattgcca
ttcttgacccttatgtgcttcacagtgggcatggcttctagtgcccttttggctgacagt
gtttatggggttagcatcaacataatcatggattctgctcataaagctctcagatcatgg
gatataattagtgccatgatcaagtcccaggtttttggggcgataatcgcgatagtgagc
tgtgcctggggagtcactaccatg---ggaggtgctaagggtgttggagaatctacaact
tcagcagttgttttgtctctggttggtattttcattgctgattttgctctttcttattgt
ttcttccaaggggctggagattcrctaaaaaattgtgta
>PAFTOL005024
cattccccgaacctcgaagaaggaa---ctttattcagtaactggtcaccccccagctac
ctatggaggggattgtcagccttgattctggctgggcaggtaattctmcggactctgaag
ggcaaagtccattggaggaacactctccaacaactggaaagggtcgggccaaggtcagta
ggtgtctgccttctgacatctgcatttgtgggcatggcattcaccatccaatttgttcgg
gaattcactcgactggggcttaaccgatcagttggcggcgtgctagcccttgccttctct
cgagagctgagccccgtgattacatcaatcgtggtggcaggccgcattggaagtgcattt
gccgcggaactgggaaccatgcaggtgtccgagcagactgacacactaagagtcctcggc
acraacccagtggattacctggtcaccccgagagtgattgcctcctgtatsgcattgcca
ttcttgacccttatgtgcttcacagtgggcatggcttctagtgcccttttggctgacagt
gtttatggggttagcatcaacataatcatggattctgctcataaagctctcagatcatgg
gatataattagtgccatgattaagtcccaggtttttggggcgataatcgcgatagtgagc
tgtgcctggggagtcactaccatg---ggaggtgctaagggygttggagaatctacaact
tcagcwgttgttttgtctctggttggtattttcattgctgattttgctctttcttattgt
ttcttccaaggggctggagattcrctaaaaaattgtgta
>PAFTOL005025
catttctcgaacctcgaagaaggaa---ctttattcagtaactggtcaccccccagttac
ctatggaggggattgtcagccttgattctggctgggcaggtaattctccggactctgaag
ggaaaagtccattggaggaacacwctccaacaactagaaagggtygggccaaggtcactg
ggtgtctgccttctgacatctgcatttgtgggcatggcattcaccatccaatttgttcgg
gaattcactcgactagggcttaaccgatcagttggtggcgtgctagcccttgccttcgct
cgagaactgagccccgtgattacatcaatcgtggtggcaggccgcattggragtgcattt
gcygcggaactgggaaccatgcaggtgtccgagcagactgacacactaagagtccttggc
acraacccagtggattacctggtcaccccaagagtgattgcttcctgtatygcattgcca
ttcttgaccctyatgtgcttcacagtgggcatggcttctagygcccttttggckgacagt
gtttatggggttagcatcaacataatcatggattctgctcatagagctctcagatcatgg
gatataattagtgccatgattaagtcccaggtttttggggcgataatygcgacagtgagc
tgtgcctggggagtcactaccatg---ggaggtgctaagggtgttggagaatctacaact
tcagcagttgttttgtctctggttggtattttcattgctgattttgctctttcttattgt
ttcttccaaggggctggagatgcactgaaaaattgtgta
>PAFTOL005026
cattccccgaacctcgaagaaggaa---ctttattgagtaactggtcaccccccagttac
ctatggaggggattgtcagccttgattctggctgggcaggtaattctccggactctgaag
ggaaaagtccattggaggaacactctccaacaactagaaagggtcgggccaaggtcactg
ggtgtctgccttctgacrtctgcatttgtgggcatggcattcaccatccaatttgttcgg
gaattcactcgactagggcttaaccgatcagttggtggcgtgctagcccttgccttykct
cgagaactgagccccgtgattacatcaatcgtggtggcaggccgcattggaagtgcattt
gcygcggaactrggaaccatgcaggtgtcygagcagactgacacactaagagtcctygrc
acgaacccagtggattacctggtcaccccaagagtgattgcttcctgyatcgcattgcca
ttcttgacccttatgtgcttcacagtgggcatggcttctagtgcccttttggctgacagt
gtttatggggttagcatcaacataatcatggattctgctcatagagctctcagatcatgg
gatataattagtgccatgatyaagtcccaggtttttggggygataatcgcgacagtgagc
tgtgcctggggagtcactaccatg---ggaggtgctaagggtgttggagaatctacaact
tcagcrgttgttttgtctctggttggtattttcattgctgattttgctctttcttattgt
ttcttccaaggggctggagatgcactaaaaaattgtgta
>PAFTOL005035
cattccctgaacctcgaagaaggaa---ctttattcagtaactggtcacccccsagctac
ctatggaggggattgtcagccttgattctggctgggcaggtaattctccggactctgaag
ggcaaagtccattggaggaacactctccaacaactggaaagggtcgggccaaggtcagta
ggtgtctgccttctgacgtctgcatttgtgggcatggcattcaccatccaatttgttcgg
gaattcactcgactggggcttaaccgatccgttggcggcgtgctagcccttgccttctct
cgagaactgagccccgtgattacatcaatcgtggtggcaggccgcattggaagtgcattt
gccgcggaactgggaaccatgcaggtgtccgagcagactgacacactaagagtcctsggc
acgaacccagtggattacctggtcaccccgagagtgatygcttcctgyatcgcattgccr
ttcttgacccttatgtgcttcacagtgggcatggcttctagtgcccttttggctgacagt
gtttatggggttagcatcaacataatcatggattctgctcataaagctctcagatcatgg
gatataattagtgcyatgatyaagtcccaggtttttggggcgataatcgckatagtgagc
tgtgcctggggagtsactaccatg---ggaggtgctaagggtgttggagaatctacaacw
tcagcagttgttttgtctctggttggtattttcattgctgattttgctctttcttattgt
ttcttccaaggggctggagatkcactaaaaaattgtgta
>PAFTOL005042
cattccccaawcctygaagaaggaa---ctttattcagtaactggtcaccccccagctac
ctatggaggggattgtcagccttgattctggckgggcaggtaattctccggactctgaag
ggcaargtccattggaggaacactctccaacarctggaaagggtygggccaaggtcagtg
ggtgtctgccttctgacatctgcatttgtrggcatggcattcaccatccaatttgttcgg
gaattcactcgactrgggcttaaccgatcagttggyggcgtgctagcccttgccttytct
cgagaactgagccccgtgattacakcaatcgtggtggcaggccgcattggaagtgcattt
gccgcggaactgggaaccatgcaggtgtcygagcagactgacacactaagagtcctkggc
acraacccagtggattacctggtcaccccragagtgattgcttcctgtatygcattgcca
ttcttgaccctcatgtgcttcacagtgggcatggcttctagcgcccttttggctgacagt
gtttatggggttagcatcaacataatcatggattctgctcatagagctctcagatcatgg
gatataattagtgccatgattaagtcccaggtttttggggcgataattgcggtagtgagc
tgtgcctggggagtcactaccwtg---ggaggtgctaagggtgttggagaatctactact
tcagcagttgttttgtctctggttggtattttcattgctgattttgctctttcttattgt
ttcttccarggggctggagatkcactaaaaaattgtgta
>PAFTOL005043
cattccscaatcctcgaagaaggaa---ctttattcagtaactggtcaccccccagctac
ctatggaggggattgtcagccttgattctggcggggcaggtaattctccggactctgaag
ggcaaagtccattggaggaacactctccaacaactggaaagggttgggccaaggtcagta
ggtgtctgccttctgacatctgcatttgtgggcatggcattcaccatccaatttgttcgg
gaattcactcgactggggcttaaccgatcagttggcggcgtgctagcccttgccttctct
cgagaactgagccccgtgattacatcaatcgtggtggcaggccgcattggaagtgcattt
gccgcggaactgggaaccatgcaggtgtccgagcagactgacacactaagagtcctsggc
acgaacccagtggattacctggtcaccccgagagtgattgcttcctgtatcgcattgcca
ttcytgacccttatgtgcttcacagtgggcatggcttcyagtgcccttttggctgacagt
gtttatggggttagcatcaacataatcatggattctgctcataaagctctcagatcatgg
gatataattagtgccatgattaagtcccaggtttttggggcgataatcgcgatagtgagc
tgtgcctggggagtsactaccatg---ggaggtgctaagggtgttggagaatctacaacw
tcagcagttgttttgtctctggttggtattttcattgctgattttgctctttcttattgt
ttcttccagggggctggagattcactaaaaaattgtgta
>PAFTOL005047
cattccccaaacctcgaagaaggaa---ctttagttagtaaatggtcaccccccagctac
ctatggaggggattgtcagccttgattctggccgggcaggtaattctccggactctgaag
ggcaaagtccattggaggaacactctccaacaactggaaagggttgggccaaggtcattg
ggtgtctgccttctgacatctgcatttgtgggcatggcattcaccatccaatttgttcgg
gaattcactcgactagggcttaaccgatcagttggtggcgtgctagcccttgcctttgct
cgagaactgagccctgtgattacatcaatcgtggtggcaggccgcattgggagtgcattt
gcggcggaactgggaaccatgcaggtgtccgagcagactgacacactaagagtccttggc
acaaacccagtggattacctggtcaccccaagagtgattgcttcctgtatcgcattgcca
ttcttgacccttatgtgcttcacagtgggcatggcttctagtgcccttttggctgacagt
gtttatggggttagcatcaacataatcatggattctgctcatagagctctcagatcatgg
gatataattagtgccatgattaaatcccaggtttttggggtgataatcgcggtagtgagc
tgtgcctggggagtcactaccatg---ggaggtgctaagggtgttggggaatctactact
tcagcagttgttttgtctctggttggtattttcattgctgattttgctctttcttattgt
ttcttccaaggggctggagatgcrctaaaaaattgtgta
>PAFTOL005169
cattccccgaacctcgaagaaggag---ctttattcagtaactggtcaccccccagctac
ctatggaggggattgtcagccttgattctggctgggcaggtaattctccggactctgaag
ggcaaagtccattggaggaacactctccaacaactggaaagggtcgggccaaggtcagta
ggtgtctgccttctgacatctgcatttgtgggcatggcatttaccatccaatttgttcgg
gaattcactcgactggggcttaaccgatcagttggcggcgtgctagcccttgccttctct
cgagaactgagccccgtgattacatcaatcgtggtggcaggccgcattggaagtgcattt
gccgcggaactgggaaccatgcaggtgtccgagcagactgacacactaagagtcctcggc
gcgaacccagtggattacctggtcaccccgagagtgattgcttcctgtatcgcattgcca
ttcttgacccttatgtgcttcacagtgggcatggcttctagtgcccttttggctgacagt
gtttatggggttagcatcaacataatcatggattctgctcataaagctctcagatcatgg
gatataattagtgccatgattaagtcccaggtttttggggcgataatcgcgatagtgagc
tgtgcctggggagtcactaccatg---ggaggtgctaagggtgttggagaatctacaact
tcagcagttgttttgtctctggttggtattttcattgctgattttgctctttcttattgt
ttcttccaaggggctggagattcactaaraaattgtgta
>PAFTOL007498
cattccccaaacmtcraagaaggaa---ctttattcagtaactggtcaccccccagctac
ctatggaggggattgtcagccttgattctggctgggcaggtaattctccggactctgaar
ggcaaagtccattggaggaacactctccaacaactrgaaagggttgggccaaggtcagtg
ggtgtctgccttctgacatctgcatttgtkggcatggcattcaccatccaatttgttcgg
gaattcactcgattagggcttaaccgatcagttggtggcgtgctagcccttgccttcgct
cgagaactgagccccgtgattacatcaatygtggtggcaggccgcattgggagtgcattt
gcagcggaactgggaaccatgcaggtgtccgagcagactgacacactaagagtccttggc
acgaacccagtggattacctggtcaccccaagagtgattgcttcctgtmtcgcattgcca
ttcttgacccttatgtgcttcacagtgggcatggcttctagcgcccttttggcygacagt
gtttatggggttagcatcaacataatcatggattctgctcatagagctctcmgatcrtgg
gatataatcagtgccatgattaagtcccaggtttttggggcgataatcgcgatagtgagc
tgtgcctggggagtcacyaccatg---ggaggtgckaagggtgttggagaatctacract
tcagcagttgttttgtctctggttggtattttcattgctgattttgctctttcttattgt
ttcttccaaggggctggagatgcactaaaaaattgtgta
>PAFTOL008060
cattccccgaacctcgaagaaggaa---ctttattcagtaactggtcaccccccagctac
ctatggaggggattgtcagccttgattctggctgggcaggtaattctccggactctgaag
ggcaaagtccattggaggaacactctccaacaactggaaagggtcgggccaaggtcagta
ggtgtctgccttctgacatctgcatttgtgggcatggcattcaccatccaatttgttcgg
gaattcactcgactggggcttaaccgatcagttggcggcgtgctagcccttgccttctct
cgagaactgagccccgtgattacatcaatcgtggtggcaggccgcattggaagtgcattt
gccgcggaactgggaaccatgcaggtgtccgagcagactgacacactaagagtcctcggc
acgaacccagtggattacctggtcaccccgagagtgatcgcttcctgcatcgcattgcca
ttcttgacccttatgtgcttcacagtgggcatggcttctagtgcccttttggctgacagt
gtttatggggttagcatcaacataatcatggattctgctcataaagctctcagatcatgg
gatataattagtgccatgatcaagtcccaggtttttggggcgataatcgcgatagtgagc
tgtgcctggggagtgactaccatg---ggaggtgctaagggtgttggagaatctacaact
tcagcagttgttttgtctctggttggtattttcattgctgattttgctctttcttattgt
ttcttccaaggggctggagatgcactaaaaaattgtgta
>PAFTOL008062
cactccccgaacctcgaagaaggaa---ctttattcagtaactggtcaccccccagctac
ctatggaggggattgtcagccttgattctggctgggcaggtaattctccggactctgaag
ggcaaagtccattggaggaacactctccaacaactggaaagggtcgggccaaggtcagta
ggtgtctgccttctgacgtctgcatttgtgggcatggcattcaccatccaatttgttcgg
gaattcactcgactggggcttaaccgatccgttggcggcgtgctagcccttgccttctct
cgagaactgagccccgtgattacatcaatcgtggtggcaggccgcattggaagtgcattt
gccgcagaactgggaaccatgcaggtgtccgagcagactgacacactaagagtcctcggc
acgaacccagtggattacctggtcaccccgagagtgatcgcttcctgcatcgcattgcca
ttcttgacccttatgtgcttcacagtgggcatggcttctagtgcccttttggctgacagt
gtttatggggttagcatcaacataatcatggattctgctcataaagccctcagatcatgg
gatataattagtgccatgatcaagtcccaggtttttggggcgataatcgcgatagtgagc
tgtgcctggggagtgactaccatg---ggaggtgctaagggtgttggagaatctacaact
tcagcagttgttttgtctctggttggtattttcattgctgattttgctctttcttattgt
ttcttccaaggggctggagatgcactaaaaaattgtgta
>PAFTOL008063
cactccccgaacctcgaagaaggaa---ctttattcagtaactggtcaccccccagctac
ctatggaggggattgtcagccttgattctggctgggcaggtaattctccggactctgaag
ggcaaagtccattggaggaacactctccaacaactggaaagggtcgggccaaggtcagta
ggtgtctgccttctgacgtctgcatttgtgggcatggcattcaccatccaatttgttcgg
gaattcactcgactggggcttaaccgatcagttggcggcgtgctagcccttgccttctct
cgagaactgagccccgtgattacatcaatcgtggtggcaggccgcattggaagtgcattt
gccgcggaactgggaaccatgcaggtgtccgagcagactgacacactaagagtcctcggc
acgaacccagtggattacctggtcaccccgagagtgattgcttcctgtatcgcattgcca
ttcttgacccttatgtgcttcacagtgggcatggcttctagtgcccttttggctgacagt
gtttatggggttagcatcaacataatcatggattctgctcataaagctctcagatcatgg
gatataattagtgccatgatcaagtcccaggtttttggggcgataatcgcgatagtgagc
tgtgcctggggagtgactaccatg---ggaggtgctaagggtgttggagaatctacaact
tcagcagttgttttgtctctggttggtattttcattgctgattttgctctttcttattgt
ttcttccaaggggctggagatgcactaaaaaattgtgta
>PAFTOL008084
cattccctgaasctagaagaagaaa---ctttattcagtaaatggtctccccctagctac
ctatggargggattgtcggccttgattctggccggccaggtaattctccggactctgaag
ggcaaagtccattggaggaacactctccaacaactggaaagggttgggccaaggtcagtt
ggtgtctgccttctgacatcagcatttgtgggtatggcattcaccatccaattcgttcgg
gaattcactcgattagggctaaaccgatctgttggtggggtgctagcccttgccttctct
cgagaactgagccctgtgattacatcaatcgtggtggccggccgcattgggagtgcattt
gccgcggaactgggaaccatgcaggtgtctgagcagactgacacactaagagtccttggc
acgaacccagtggattacctggtgaccccaagagtgattgcttcatgcattgcattgcca
ttcttgactctgatgtgcttcacagtgggtatggcttctagtgcccttttggctgacagt
gtttatggggtgagcatcaacataatcatggattctgctcataaagctctgagatcatgg
gatataattagtgccatgattaagtcccaggtctttggggcgataatcgcaatagtgagc
tgcgcctggggagttacaaccatg---ggaggtgctaaaggtgttggagaatccactact
tcagcagttgttttgtctctggttggcattttcattgctgattttgctctttcttattgt
ttcttccaaggggctggagattcacttaaaaattgtgta
>PAFTOL008417
cattccccgaacctcgaagaaggaa---ctttattcagtaactggtcaccccccagctac
ctatggaggggattgtcagccttgattctggctgggcaggtaattctccggactctgaag
ggcaaagtccattggaggaacactctccaacaactggaaagggttgggccaaggtcagta
ggtgtctgccttctgacatctgcatttgtgggcatggcattcaccatccaattygttcgg
gaattcactcgactggggcttaaccgatcagttggcggcgtgctagcccttgccttctct
cgagaactgagccccgtgattacatcaatcgtggtggcaggccgcattggaagtgcattt
gccgcggaactgggaaccatgcaggtgtccgagcagactgacacactaagagtcctcggc
acgaacccagtggattacctggtcaccccgagagtgattgcttcctgtatcgcattgcca
ttcttgacccttatgtgcttcacagtgggcatggcttctagtgcccttttggctgacagt
gtttatggggttagcatcaacataatcatggattctgctcataaagctctcagatcatgg
gatataattagtgccatgattaagtcccaggtttttggggcgataatcgcgatagtgagc
tgtgcctggggagtcactaccatg---ggaggtgctaagggtgttggagaatctacaact
tcagcagttgttttgtctctggttggtattttcattgctgattttgctctttcttattgt
ttcttccaaggagctggagattcactaaaaaattgtgta
>PAFTOL008419
cattccccgaacctcgaagaaggaa---ctttattcagtaactggtcaccccccagctac
ctatggaggggattgtcagccttgattctggctgggcaggtaattctccggactctgaag
ggcaaagtccattggaggaacactctccaacaactggaaagggtcgggccaaggtcagta
ggtgtctgccttctgacatctgcatttgtgggcatggcattcaccatccaatttgttcga
gaattcactcgactggggcttaaccgatcagttggmggcgtgctagcccttgccttttct
cgagaactgagccccgtgattacatcaatcgtggtggcaggccgcattggaagtgcattt
gccgcrgaactgggaaccatgcaggtgtccgagcagactgacacactaagagtcctcggc
acgaacccagtggattacctggtcaccccgagagtgattgcttcctgcatcgcattgcca
ttcttgacccttatgtgcttcacagtgggcatggcttctagtgcccttttggctgacagt
gtttatggggttagcatcaacataatcatggattctgctcataaagctctcagatcatgg
gatataattagtgccatgatcaagtcccaggtttttggggcgataatcgcratagtgagc
tgtgcctggggagtcactaccatg---ggaggtgctaagggtgttggagaatctacaact
tcagcagttgttttgtctctggttggtattttcattgctgattttgctctttcttattgt
ttcttccaaggggctggagattcactaaaaaattgtgta
>PAFTOL008421
cataccctgaacctcgaagaaggaa---ctttattcagtaactggtcrccccccagctac
ctatggaggggattgtcagccttgattctggctgggcaggtaattctccggactctgaag
ggcaaagtccattggaggaacactctccaacagttggaaagggtcggaccaaggtcactg
ggtgtctgccttctgacatctgcatttgtaggcatggcattcaccatccaatttgttcgt
gaattcactcgactagggcttaaccgatcagtcggtggcgtgctagcccttgccttctct
cgagaactgagccctgtgattacatcaatcgtggtggcaggccgcattgggagtgcattt
gcagcggaactgggaaccatgcaggtttccgagcagactgacacactaagagtccttggc
acgaacccagtggattacctggtcaccccaagagtgattgcttcctgtatggcattgccg
ttcttgacccttatgtgcttcacagtgggcatggcttctagtgcgcttctggctgacagt
gtttatggggttagcatcaacataatcatggattctgctcatagagctctcagatcatgg
gatatagttagtgccatgattaagtcccaggtytttggggcaataatcgcgatcgtgagc
tgtgcttggggagtcactaccatg---ggaggtgctaagggtgttggagaatctacaact
tcggcagttgttttgtctctggttggtattttcattgctgattttgctctttcttattgc
ttcttccaaggggctggagattcactgaaaaattgtgta
>PAFTOL008422
cataccccgaacctcgaagaaggaa---ctttattcagtaactggtcaccycccagctac
ctatggaggggattgtcagccttgattctgsctggrcaggtaattctccggactctgaag
ggcaaagtccattggaggaacactctccarcagctgsaaagrgtcgggccaaggtcactg
ggtgtctgccttctgacatctgcatttgtgggcatggcattcaccatccaatttgttcgg
gaattcactcgactagggcttaaccgatcagtcggtggcgtgctagcccttgccttctct
cgagaactgagccccgtgattacatcaatcgtggtggcaggccgcattgggagtgcattt
gcagcggaactgggaaccatgcaggtgtcygagcagactgacacwctaagagtmcttggc
acgaacccagtggattacctcgtcaccccaagagtgatygcttccattatggcattgcca
ttcttgacccttatgtgcttcacagtgggcatggcttctagtgcccttytggctgacagt
gtttatggggttagcatcaacataatcatggattctgctcatagagctctcagaccatgg
gatatarttagtgccatgattaagtcccaggtttttggggcrataatcgcgacagtgagc
tgtgcctggggagtcactaccatg---ggaggtgctaagggtgttggagaatctactact
tcagcagttgttttgtctctkgttggtattttcatygctgattttgctctttcttattgc
ttcttccaaggggctggagattcactgaaaaactgtgta
>PAFTOL008423
cattccccaaacctcgaagaaggaa---ctttagttagtaaatggtcaccccccagctac
ctatggaggggattgtcagccttgattctggccgggcaggtaattctccggactctgaag
ggcaaagtccattggaggaacactctccaacaactggaaagggtcgggccaaggtcactg
ggtgtctgccttctgacatctgcatttgtgggcatggcattcaccatccaatttgttcgg
gaattcactcgactagggcttaaccgatcagttggtggcgtgctagcccttgcctttgct
cgagaactgagccccgtgattacatcaatcgtggtggcaggccgcattgggagtgcattt
gctgcggaactgggaaccatgcaggtgtccgagcagactgacacactaagagtccttggc
acaaacccagtggattacctggtcaccccaagagtgattgcttcctgtatcgcattgcca
ttcttgaccctcatgtgcttcacagtgggcatggcttctagtgcccttttggctgacagt
gtttatggggttagcatcaacataatcatggattctgctcatagagctctcagatcatgg
gatataattagtgccatgattaagtcccaggtttttggggtgataatcgcggtagtgagc
tgtgcctggggagtcactaccatg---ggaggtgctaagggtgttggggaatctactact
tcagcagttgttttgtctctggttggtattttcattgctgattttgctctttcttattgt
ttcttccaaggggctggagatgcactaaaaaattgtgta
>PAFTOL008436
cattccccgaacctcgaagaaggaa---ctttattcagtaactggtcaccccccagttgc
ctatggaggggattgtcagccttgattctggctgggcaggtaattctccggactctgaag
ggaaaagtccattggaggaacactctccaacaactagaaagggtcgggccaaggtcactg
ggtgtctgccttctgacatctgcatttgtgggcatggcattcaccatccaatttgttcgg
gaattcactcgactagggcttaaccgatcagttggtggcgtgctagcccttgccttcgct
cgagaactgagccccgtgattacatcaatcgtggtggcaggccgcattgggagtgcattt
gcggcggaactgggaaccatgcaggtgtccgagcagactgacacactaagagtccttggc
acgaacccagtggattacctggtcaccccaagagtgattgcttcctgtatcgcattgcca
ttcttgaccctcatgtgcttcacagtgggcatggcttctagcgcccttttggctgacagt
gtttatggggttagcatcaacataatcatggattctgctcatagagctctcagatcatgg
gatataattagtgccatgattaagtcccaggtttttggggcgataatcgcgacagtgagc
tgtgcctggggagtcactaccatg---ggaggtgctaagggtgttggagaatctacaact
tcagcagttgttttgtctctggttggtattttcattgctgattttgctctttcttattgt
ttcttccaaggggctggagatgcactaaaaaattgtgtg
>PAFTOL008881
cattccccaaacctcgaagaaggaa---ctttattcagtaactggtcaccccccagctac
ctatggaggggattgtcagccttgattctggctgggcaggtaattctccggacwctgaag
ggcaaagtycattggaggaacactctccaacaactrgaaagggtcgggccaaggtcactg
ggtgtctgccttctgacatctgcatttgtgggcatggcattcaccatycaatttgttcgg
gaattcactcgactagggcttaaccgatcagttggtggcgtgctagcccttgccttcgct
cgagaactgagccccgtgattacatcmatcgtggtggcaggccgcattggaagtgcattt
gccgcrgaactgggaaccatgcaggtgtccgagcagactgacacactaagagtccttggc
acgaacccagtggattacctggtcaccccaagagtgattgcttcctgtatcgcattgcca
ttcttgacccttatgtgcttcacagtgggcatggcttcyagtgcccttttggctgacagt
gtttatggggttagcatcaacataatcatggattctgctcatagagctctcagatcatgg
gatataattagtgccatgattaagtcccaggtttttggggcgataatcgcagtagtcagc
tgtgcctggggagtcactaccatg---ggaggtgctaagggtgttggagaatctacaact
tcagcagttgttttgtctctggttggtattttcattgctgattttgctctttcttattgt
ttcttccaaggggctggagatgcactaaaaaattgtgta
>PAFTOL009175
cattccccgaacctcgaagaaggaa---ctttattcagtaactggtcaccccccagttac
ctrtggcggggattgtcagccttgattctggctgggcaggtaattctccggactctgaag
ggaaaagtccattggaggaacactctccaacaactagaaagggtcgggcccaggtcactg
ggtgtctgccttctgacatctacatttgtgggcatggcattcaccatccaatttgttcgg
gaattcactcgactagggcttaaccgatcagttggtggcgtgctagcccttgccttcgct
cgagaactgagccccgt---------------------------------gagtgcattt
gcggcggaactgggaaccatgcaggtgtccgagcagactgacacactaagagtccttggc
acgaacccagtggattacctggtcaccccaagagtgatcgcttcctgtatcgcattgcca
ttcttgaccctcatgtgcttcacagtgggcatggcttctagcgcccttttggctgacagt
gtttatggggttagcatcaacataatcatggattctgctcatagagctctcagatcatgg
ga------------------------ycaggtttttggggcgataatagcgacagtgagc
tgtgcctggggagtcactaccatg---ggaggtgctaagggtgttggagaatctacaact
tcagcagttgttttgtctctggttggtattttcattgctgattttgctctttcttattgt
ttcttccaaggggctggagatgcactaaaaaattgtgta
>PAFTOL009181
cattccccgaacctcgaagaaggaa---ctttattcagtaactggtcaccccccagctac
ctatggaggggattgtcagccttgattctggctgggcaggtaattctccggactctgaag
ggcaaagtccattggaggaacactctccaacaactggaaagggtcgggccaaggtcagta
ggtgtctgccttctgacatctgcattcgtgggcatggcattcaccatccaatttgttcgg
gaattcactcgactggggcttarccgatcagttggcggcgtgctagcccttgccttctct
cgagaactgagccccgtkattacatcaatygtggtggcaggccgcattggaagtgcattt
gccgcggaactgggaaccatgcaggtgtccgagcagactgacacactaagagtcctcggc
acgaacccagtggattacctggtcaccccgagagtgattgcytcctgtatcgcattgcca
ttcttgacccttatgtgcttcacagtgggcatggcttctagtgcccttttggctgacagt
gtttatggggttagcatcaacataatcatggattctgctcataaagctctcagatcatgg
gatataattagtgccatgattaagtcccaggtttttggggcgataatcgcgatagtgagc
tgtgcctggggagtyactaccatg---ggaggtgctaagggtgttggagaatctacaact
tcagcagttgttttgtctctggttggtattttcattgctgattttgctctttcttattgt
ttcttccaaggggctggagattcactaaaaaattgtgta
>PAFTOL009183
cattccccgaacctcgaagaaggaa---ctttattcagtaactggtcaccccccagctac
ctatggaggggattgtcagccttgattctggctgggcaggtaattctccggactctgaag
ggcaaagtccattggaggaacactctccaacaactggaaagggtcgggccaaggtcagta
ggtgtctgccttctgacatctgcattcgtgggcatggcattcaccatccaatttgttcgg
gaattcactcgactggggcttaaccgatcagttggcggcgtgctagccctagccttctct
cgagaactgagccccgtgattacatcaatcgtggtggcaggccgcattggaagtgcattt
gccgcrgaactkggaaccatgcaggtgtccgagcagactgacacactaagagtcctcggc
acgaacccagtggattacctggtcaccccgagagtgattgcttcctgtatcgcattgcca
ttcttgacccttatgtgcttcacagtgggcatggcttctagtgcccttttggctgacagt
gtttatggggttagcatcaacataatcatggattctgctcataaagctctcagatcatgg
gatataattagtgccatgatyaagtcccaggtttttggggcgataatcgcratagtgagc
tgtgcctggggagtcactaccatg---ggaggtgctaagggtgttggagaatctacaact
tcagcagttgttttgtctctggttggtattttcattgctgattttgctctttcttattgt
ttcttccaaggggctggagaytcactaaaaaattgtgta
>PAFTOL009185
cattccccaaacctggaagaaggaa---ctttattcagtaactggtcaccccccagctac
ctatggaggggattgtcagccttgattctggctgggcaggtaattctccggactctgaag
ggcaaagtccattggaggaacactctccaacaactggaaagggtcgggccaaggtcactg
ggtgtctgccttctgacatctgcatttgtgggcatggcattcaccatccaatttgttcgg
gaattcactcgactagggcttaaccgatcagttggtggcgtgctagccctggccttctct
cgagaactgagccccgtgattacatcaatcgtggtggcaggccgcattggaagtgcattt
gctgcggaactgggaaccatgcaggtgtccgagcagactgacacactaagagtccttggc
acgaacccagtggattacctggtcaccccaagagtgattgcttcctgtatcgcattgcca
ttcttgacccttatgtgcttcacagtgggcatggcttctagtgcccttttggccgacagt
gtttatggggttagcatcaacataatcatggattctgctcataaagctctcagatcatgg
gatataattagtgccatgattaagtcccaggtttttggggcgataattgcgatagtgagt
tgtgcctggggagtgactaccatg---ggaggtgccaagggtgttggagaatctacaact
tcagcagttgttttgtctctggttggtattttcattgctgattttgctctttcttattgt
ttcttccaaggggctggagatgcactaaaaaattgtgta
>PAFTOL009187
cattccccaaaccttgaagaaggaa---ctttattcagtaactggtcaccccccagctac
ctatggaggggattgtcagccttgattctggctgggcaggtaattctccggactctgaag
ggcaaggtccattggaggaacactctccaacaactggaaagggtcgggccaaggtcactg
ggtgtctgccttctgacatctgcatttgtgggcatggcattcaccatccaatttgttcgg
gaattcactcgactagggcttaaccgatcagttggtggcgtgctagcccttgccttttct
cgagaactgagccccgtgattacgtcaattgtgktggcaggccgcattggaagtgcattt
gccgcagaactaggaaccatgcaggtgtccgagcagactgacacactaagagtccttggc
acaaacccagtggattacctgatcaccccaagagtgattgcttcctgtatcgcattgcca
ttcttgaccctcatgtgtttcrcagtgggcatggcttctagcgcccttttggctgacagt
gtttatggggttagcatcaacataatcatggattctgctcatagagctctcagatcrtgg
gacataattagtgccatgattaagtcccaggtttttggggcgataatcgcggtagtgagc
tgtgcctggggagtcactacgatg---ggaggtgctaagggtgttggagaatctactact
tcagcagttgttttgtctctggttggtattttcattgctgattttgctctttcttattgt
ttcttccaaggggctggagatgcactaaaaaattgtgta
>PAFTOL009189
cattccccgaacctcgaagaaggaa---ctttattcagtaactggtcaccccccagctac
ctatggaggggattgtcagccttgattctggctgggcaggtaattctccggactctgaag
ggcaaagtccattggaggaacactctccaacaactggaaagggtcgggccaaggtcagta
ggtgtctgccttctgacatctgcatttgtgggcatggcattcaccatccaatttgttcgg
gaattcactcgactggggcttaaccgatcagttggcggcgtgctagcccttgccttctct
cgagagctgagccccgtgattacatcaatcgtggtggcaggccgcattggaagtgcattt
gccgcggaactgggaaccatgcaggtgtccgagcagactgacacactaagagtcctcggc
acgaacccagtggattacctggtcaccccgagagtgattgcctcctgtatcgcattgcca
ttcttgacccttatgkgcttcacagtgggcatggcttctagtgcccttttggctgacagt
gtttatggggttagcatcaacataatcatggattctgctcataaagctctcagatcatgg
gatataattagtgccatgattaagtcccaggtttttggggcgataatcgcgatagtgagc
tgtgcctggggagtsactaccatg---ggaggtgctaagggtgttggagaatcyacaact
tcagcagttgttttgtctctggttggtattttcattgctgattttgctctttcttattgt
ttcttccaaggggctggagattcgctaaaaaattgtgta
>PAFTOL009191
cattccccgaacctcgaagaaggaa---ctttattcagtaactggtcaccccccagctac
ctatggaggggattgtcagccttgattctggctgggcaggtaatccttcggactctgaag
ggcaaagtccattggaggaacactctccaacaactggaaagggtcgggccaaggtcagta
ggtgtctgccttctgacatctgcatttgtgggcatggcgttcaccatccaatttgttcgg
gaattcactcgactggggcttaaccgatcagttggcggggtgctagcccttgccttctct
cgagaactgagcccygtgattacatcaatcgtggtggcaggccgcattggaagtgcattt
gcygcggaactgggaaccatgcaggtgtccgagcagactgacacactaagagtcctcggc
acgaacccagtggattacctggtcaccccgagagtgattgcctcctgcatcgcattgcca
ttcttgacccttatgtgcttcacagtgggcatggcttctagtgcccttttggctgacagt
gtttatggggttagcatcaacataatcatggattctgctcataaagctctcagatcatgg
gatataattagtgccatgattaagtcccaggtttttggggcgataatcgcaatagtgagc
tgtgcctggggagtgactaccatg---ggaggtgctaagggcgttggagaatctacaact
tcagcagttgttttgtccctggttggtattttcattgctgattttgctctttcttattgt
ttcttccaaggggctggagattcactaaaaaattgtgta
>PAFTOL009193
---accccgaacctcgaagaaggaa---ctttattcagtaactggtcaccccccagctac
ctatggagaggattgtcagccttgattctggctgggcaggtaattctccggactctgawg
ggcaaggtccattggagaaacactctccaacagctggaaagggtcgggccaaggtcactg
ggtgtctgccttctgacatctgcatttgtgggcatggcattcaccatccaatttgttcgg
gaattcactcgactagggcttaaccgatcagttggtggcgtgctagcccttgccttctct
cgagaactgagccccgtgattacatcgatcgtggtggcaggccgcattgggagtgcattt
gctgcagaactgggaaccatgcaggtgtccgagcagactgacacactaagagtccttggc
acgaacccagtggattacctggtcaccccaagagtkattgcttcctgtatggcattgcca
ttcttgacccttatgtgcttcacagtgggcatggcttctagtgcccttctggctgacagt
gtttatggggttagcatcaacataatcatggattctgctcatagagctctcagaccatgg
gatatagttagtgccatgattaagtcccaggtttttggggcgataatcgcgacagtgagc
tgtgcctggggagtcactaccatg---ggaggtgctaagggtgttggagaatctactact
tcagcagttgttttgtctctggttggtattttcattgctgattttgctctttcttattgc
ttcttccaaggggctggagattcactgaaaaattgtgta
>PAFTOL009195
cattccccgaacctcgaagaaggaa---ctttattcagtaactggtcaccccccagctac
ctatggaggggattgtcagccttgattctggctgggcaggtaattctacggactctgaag
ggcaaagtccattggaggaacactctccaacaactggaaagggtcgggccaaggtcagta
ggtgtctgccttcttacatctgcatttgtgggcatggcattcaccatccaatttgttcga
gaattcactcgactggggcttaaccgatcagttggcggcgtgctmgcccttgccttctct
cgagaactgagccccgtgattacatcaatcgtggtggcaggccgcattggaagtgcattt
gccgcggaactgggaaccatgcaggtgtccgagcagactgacacactaagagtcctcggc
acgaacccagtggattacctggtcaccccgagagtgattgcttcctgtatcgcattgcca
ttcttgacccttatgtgcttcacagtgggcatggcttctagtgcccttttggctgacagt
gtttatggggttagcatcaacataatcatggattctgctcataaagctctcagatcatgg
gatataattagtgccatgattaagtcccaggtttttggggcgataatcgcgatagtgagc
tgtgcctggggagtgactaccatg---ggaggtgctaagggtgttggagaatctacaaca
tcagcagttgttttgtctctggttggtattttcattgctgattttgctctttcttattgt
ttcttccaaggggctggagattcactaaaaaattgtgta
>PAFTOL009197
cactccccgaacctcgaagaaggaa---ctttattcagtaactggtcaccccccagctac
ctatggaggggattgtcagccttgattctggctgggcaggtaattctccggactctgaag
ggcaaagtccattggaggaacactctccaacaactggaaagggttgggccaaggtcagta
ggtgtctgccttctgacatctgcatttgtgggcatggcattcaccatccaatttgttcgg
gaattcactcgactagggcttaaccgatcagttggcggcgtgctagcccttgccttctct
cgagaactgagccccgtgattacatcaatcgtggtggcaggccgcattggaagtgcattt
gccgcggaactgggaaccatgcaggtgtccgagcagactgacacactaagagtcctcggc
acgaacccagtggattacctggtcaccccgagagtgattgcttcctgtatcgcattgcca
ttcttgacccttatgtgcttcacagtgggcatggcttctagtgcccttttggctgacagt
gtttatggggttagcatcaacataatcatggattctgctcataaagctctcagatcatgg
gatataattagtgccatgattaagtctcaggtttttggggcgataattgcgatagtgagc
tgtgcctggggagtcactaccatg---ggaggtgctaagggtgttggagaatctacaact
tcagcagttgttttgtctctggttggtattttcattgctgattttgctctttcttattgt
ttcttccaaggggctggagattcactaaaaaattgtgta
>PAFTOL009199
cactccccgaacctcgaagaaggaa---ctttattcagtaactggtcaccccccagctac
ctatggaggggattgtcagccttgattctggctgggcaggtaattctccggactctgaag
ggcaaagtccattggaggaacactctccaacaactggaaagggtygggccaaggtcagta
ggtgtctgccttctgacrtctgcatttgtgggcatggcattcaccatccaatttgttcgg
gaattcactcgactrgggcttaaccgatcagttggcggcgtgctagcccttgccttctct
cgagaactgagccccgtgattacatcaatcgtggtggcaggccgcattggaagtgcattt
gccgcggaactgggaaccatgcaggtgtccgagcagactgacacactaagagtcctcggc
acgaacccagtggattacctggtcaccccgagagtgatcgcttcctgcatcgcattgcca
ttcttgacccttatgtgcttcacagtgggcatggcttctagtgcccttttggctgacagt
gtttatggggttagcatcaacataatcatggattctgctcataaagctctcagatcatgg
gatataattagtgccatgatyaagtcycaggtttttggggcgataatygcgatagtgagc
tgtgcctggggagtsactaccatg---ggaggtgctaagggtgttggagaatctacaact
tcagcagttgttttgtctctggttggtattttcattgctgattttgctctttcttattgt
ttcttccaaggggctggagatkcactaaaaaattgtgta
>PAFTOL009203
cattccccgaacctcgaagaaggaa---ctttattcagtaactggtcaccccccagctac
ctatggaggggattgtcagccttgattctggctgggcaggtaattctccggactctgaag
ggcaaagtccattggaggaacactctccaacaactggaaagggtcgggccaaggtcagta
ggtgtttgccttctgacatctgcatttgtgggcatggcattcaccatccaatttgttcgg
gaattcactcgactggggcttaaccgatcagttggcggcgtgctagcccttgccttctct
cgagaactgagccccgtgattacatcaatcgtggtggcaggccgcattggaagtgcattt
gccgcagaactgggaaccatgcaggtgtccgagcagactgacacactaagagtcctcggc
acgaacccagtggattacctggtcaccccgagagtgattgcttcctgtatcgcattgcca
ttcttgacccttatgtgcttcacagtgggcatggcttctagtgccctcttggctgacagt
gtttatggggttagcatcaacataatcatggattctgctcataaagctctcagatcatgg
gatataattagtgccatgattaagtcccaggtttttggggcgataatcgcgatagtgagc
tgtgcctggggagtgactaccatg---ggaggtgctaagggtgttggagaatctacaact
tcagcagttgttttgtctctggttggtattttcattgctgattttgctctttcttattgt
ttcttccagggggctggagattcactaaaaaattgtgta
>PAFTOL009205
cattccccgaacctcgaagaaggaa---ctttattgagtaactggtcaccccccagttac
ctatggaggggattgtcagccttgattctggctgggcaggtaattctccggactctgaag
ggaaaagtccattggaggaacactctccaacaactagaaagggtcgggccaaggtcactg
ggtgtctgccttctgacatctgcatttgtgggcatggcattcaccatccaatttgttcgg
gaattcactcgactagggcttaaccgatcagttggtggcgtgctagcccttgccttcgct
cgagaactgagccccgtgattacatcaatcgtggtggcaggccgcattggaagtgcattt
gctgcggaactaggaaccatgcaggtgtccgagcagactgacacactaagagtccttggc
acgaacccagtggattacctggtcaccccaagagtgattgcttcctgcatcgcattgcca
ttcttgacccttatgtgcttcacagtgggcatggcttctagtgcccttttggctgacagt
gtttatggggttagcatcaacataatcatggattctgctcatagagctctcagatcatgg
gatataattagtgccatgattaagtcccaggtttttggggcgataatcgcgacagtgagc
tgtgcctggggagtcactaccatg---ggaggtgctaagggtgttggagaatctacaact
tcagcggttgttttgtctctggttggtattttcattgctgattttgctctttcttattgt
ttcttccaaggggctggagatgcactaaaaaattgtgta
>PAFTOL009207
cattccccgaacctcgaagaagaaa---ctttattcagtaaatggtctccccctagctac
ctatggaggggattgtcggccttgattctggccggccaggtaattctccggactctgaag
ggcaaagtccattggaggaacactctccaacaactggaaagggttgggccaaggtcagtt
ggtgtctgccttctgacatcagcatttgtgggtatggcattcaccatccaattcgttcgg
gaattcactcgattagggctaaaccgatctgttggtggggtgctagcccttgccttctct
cgagaactgagccctgtgattacatcaatcgtggtggccggccgcattgggagtgcattt
gccgcrgaactgggaaccatgcaggtgtctgagcagactgacacactaagagtccttggc
acgaacccagtggattacctggtgaccccragagtgattgcttcatgcattgcattgcca
ttcttgactctgatgtgcttcacagtgggcatggcttctagtgcccttttggctgacagt
gtttatggggtgagcatcaacataatcatggattctgctcataaagctctgagatcatgg
gatataattagtgccatgattaagtcccaggtctttggggcgataatcgcaatagtgagc
tgcgcctggggagttacaaccatg---ggaggtgctaaaggtgttggagaatccactact
tcagcagttgttttgtctctggttggcattttcattgctgattttgctctttcttattgt
ttcttccaaggggctggagattcacttaaaaaytgtgta
>PAFTOL009209
cattccccaaacctcgaagaaggaa---ctttagttagtaaatggtcaccccccagctac
ctatggaggggattgtcagccttgattctggccgggcaggtaattctccggactctgaag
ggcaaagtccattggaggaacactctccaacaactggaaagggttgggccaaggtcactg
ggcgtctgccttctgacatctgcatttgtgggcatggcattcaccatccaatttgttcgg
gaattcactcgactagggcttaaccgatcagttggtggcgtgctagcccttgcctttgct
cgagaactgagccccgtgattacatcaatcgtggtggcaggccgyattgggagtgcattt
gcggcggaactgggaaccatgcaggtgtccgagcagactgacacactaagagtccttggc
acaaacccagtggattacctggtcaccccaagagtgattgcttcctgtatcgcattgcca
ttcttgaccctcatgtgcttcacagtgggcatggcttctagtgcccttttggctgacagt
gtttatggggttagcatcaacataatcatggattctgctcatagagctctcagatcatgg
gatataattagtgccatgattaagtcccaggtttttggggtgataatcgcggtagtgagc
tgtgcctggggagtcactaccatg---ggaggtgctaagggtgttggggaatctactact
tcagcagttgttttgtctctggttggtattttcattgctgattttgctctttcttattgt
ttcttccaaggggctggagatgcactaaaaaattgtgta
>PAFTOL009215
cattccccgaacctcgaagaaggaa---ctttattcagtaactggtcaccccccagctac
ctatggaggggattgtcagccttgattctggctgggcaggtaattctccggactctgaag
ggcaaagtccattggaggaacactctccaacaactggaaagggtcgggccaaggtcagta
ggtgtctgccttctgacatctgcatttgtgggcatggcattcaccatccaatttgttcgg
gaattcactcgactggggcttaaccgatcagttggcggcgtgctagcccttgccttctct
cgagaactgagccccgtgattacatcaatcgtggtggcaggccgcattggaagtgcattt
gccgcggaactgggaaccatgcaggtgtccgagcagactgacacactaagagtcctcggc
acgaacccagtggattacctggtcaccccgagagtgatcgcttcctgcatcgcattgcca
ttcttgacccttatgtgcttcacagtgggcatggcttctagtgcccttttggctgacagt
gtttatggggttagcatcaacataatcatggattctgctcataaagctctcagatcatgg
gatataattagtgccatgatcaagtcccaggtttttggggcgataatcgcgatagtgagc
tgtgcctggggagtgactaccatg---ggaggtgctaagggtgttggagaatctacaact
tcagcagttgttttgtctctggttggtattttcattgctgattttgctctttcttattgt
ttcttccaaggggctggagatgcactaaaaaattgtgta
>PAFTOL009217
cattccccgaacctcgaagaaggaa---ctttattcagtaactggtcaccccccagctac
ctatggaggggattgtcagccttgattctggctgggcaggtaattctccggactctgaag
ggcaaagtccattggaggaacactctccaacaactggaaagggtcgggccaaggtccgta
ggtgtctgccttctgacatctgcatttgtgggcatggcattcaccatccaatttgttcgg
gaattcactcgactggggcttaaccgatcagttggcggcgtgctagcccttgccttctct
cgagaactgagccccgtgattacatcaatcgtggtggcaggccgcattggaagtgcattt
gccgcggaactgggaaccatgcaggtgtcggagcagactgacacactaagagtcctcggc
acgaacccagtggattacctggtcaccccgagagtgattgcttcctgcatcgcattaccg
ttcttgacccttatgtgcttcacagtgggcatggcttctagtgcccttttggctgacagt
gtttatggggttagcatcaacataattatggattctgctcataaagctctcagatcatgg
gatataattagtgccatgatcaagtcccaggtttttggggcgataatcgcgatagtgagc
tgtgcctggggagtcactaccatg---ggaggtgctaagggtgttggagaatctacaact
tcagcagttgttttgtctctggttggtattttcattgctgattttgctctttcttattgt
ttcttccaaggggctggagattcactaaaaaattgtgta
>PAFTOL009219
cactccccgaacctcgaagaaggaa---ctttattcagtaactggtcaccccccagctac
ctatggaggggattgtcagccttgattctggctgggcaggtaattctccggactctgaag
ggcaaagtccattggaggaacactctccaacaactggaaagggtcgggccaaggtcagta
ggtgtctgccttctgacrtctgcatttgtgggcatggcattcaccatccaatttgttcgg
gaattcactcgactggggcttaaccgatcmgttggcggcgtgctagcccttgccttctct
cgagaactgagccccgtgattacatcaatcgtggtggcaggccgcattggaagtgcattt
gccgcggaactgggaaccatgcaggtgtcygagcagactgacacactaagagtcctcggc
acgaacccagtggattacctggtcaccccgagagtgatcgcttcctgcatcgcattgccr
ttcttgacccttatgtgcttcacagtgggcatggcttctagtgcccttttggctgacagt
gtttatggggttagcatcaacataatcatggattctgctcatagagctctcagatcatgg
gatataattagtgccatgatcaagtcccaggtttttggggcgataatcgcgatagtgagc
tgtgcctggggagtgactaccatg---ggaggtgctaagggtgttggagaatctacaact
tcagcagttgttttgtctctggttggtattttcattgctgattttgctctttcttattgt
ttcttccaaggggctggagatgcactaaaaaattgtgta
>PAFTOL009221
cattccccgaacctcgaagawggar---ctttattcagtractggkcaccsccmagctac
ctatggaggggattgtcagccttgattctrgctgggcaggtaattctccggactctgaag
ggcaaagtccattggaggaacactctccaacaactggaaagggtcgggccaaggtcagta
ggtgtctgccttctgacatctgcatttgtgggcatggcattyaccatccaatttgttcgg
gaattcactcgactggggcttaaccgatcagttggcggcgtgctagcccttgccttctct
cgagaactgagccccgtgattacatcaatcgtggtggcaggccgcattggaagtgcattt
gccgcggaactgggaaccatgcaggtgtccgagcagactgacacactaagagtcctcggc
rcgaacccagtggattacctggtcaccccgagagtgattgcttcctgtatcgcattgcca
ttcttgacccttatgtgcttcacagtgggcatggcttctagtgcccttttggctgacagt
gtttatggggttagcatcaacataatcatggattctgctcataaagctctcagatcatgg
gatataattagtgccatgattaagtcccaggtttttggggcgataatcgcgatagtgagc
tgtgcctggggagtcactaccatg---ggaggtgctaagggtgttggagaatctacaact
tcagcagttgttttgtctctggttggtattttcattgctgattttgccctttcttattgt
ttcttccaaggggctggagattcactaaaaaattgtgta
>PAFTOL009223
cattccccgaacctcgaagaaggaa---ctttattcagtaactggtcaccccccagctac
ctatggaggggattgtcagccttgattctggctgggcaggtaattctccggactctgaag
ggcaaagtccattggaggaacactctccaacaactggaaagggtcgggccaaggtcagta
ggtgtctgccttctgacrtctgcatttgtgggcatggcattcaccatccaatttgttcgg
gaattcactcgactggggcttaaccgrtcrgttggcggcgtgctagcccttgccttctct
cgagaactgagycccgtgattacatcaatcgtggtggcaggccgcattggaagtgcattt
gccgcggaactgggaacyatgcaggtgtccgagcagactgacacactaagagtcctcggc
acgaacccmgtggattacctggtcaccccgagagtgatygcttcctgyatcgcattgcca
ttcttgacccttatgtgcttcacagtgggcatggcttctagtgcccttttggctgayagt
gtttatggggttagcatcaacataatcatggattctgctcataaagctctcagatcatgg
gatataattagtgccatgatyaagtcycaggtttttggsgcgataatcgcgayagtgagc
tgtgcctggggagtsactaccats---ggaggtgctaagggtgttggagaatctacaact
tcagcagttgttttgtctctggttggtattttcattgctgattttgctctttcttattgt
ttcttccaaggrgctggagatkcactaaaaaattgtgta
>PAFTOL009225
cattccccgaacctcgaagaaggaa---ctttattcagtaactggtcaccccccagctac
ctatggaggggattgtcagccttgattctggctgggcaggtaattctccggactctgaag
ggcaaagtscattggaggaacactctccaacaactggaaagggtcgggccaaggtcagta
ggtgtctgccttctgacatctgcatttgtgggcatggcattcaccatccaatttgttcgg
gaattcactcgactggggcttaaccgatcagttggcggcgtgctagcccttgccttctct
cgagaactgagccccgtgattacatcaatcgtggtggcaggccgcattggaagtgcattt
gccgcggaactgggaaccatgcaggtgtccgagcagactgacacactaagagtcctcggc
acgaacccagtggattacctggtcaccccgagagtgatcgcttcctgcatcgcattgcca
ttcttgacccttatgtgcttcacagtgggcatggcttctagtgcccttttggctgacagt
gtttatggggttagcatcaacataatcatggattctgctcataaagctctcagatcatgg
gatataattagtgccatgattaagtctcaggttttcggggcgataatcgcgatagtgagc
tgtgcctggggagtcactaccatg---ggaggtgctaagggtgttggagaatctacaact
tcagcagttgttttgtctctggttggtattttcattgctgattttgctctttcttattgt
ttcttccaaggggctggagattcactaaaaaattgtgta
>PAFTOL009227
cattccccgaacctcgaagaaggaa---ctttattcagtaactggtcaccccccagctac
ctatggaggggattgtcagccttgattctggctgggcaggtaattctccggactctgaag
ggcaaagtccattggaggaacactctccaacaactggaaagggtcgggccaaggtcagta
ggtgtctgccttctgacatctgcatttgtgggcatggcattcaccatccaatttgttcgg
gaattcactcgactagggcttaaccgatcagttggcggcgtgctagcccttgccttcgct
cgagaactgagccccgtgattacatcaatcgtggtggcaggccgcattggaagtgcattt
gccgctgaactgggaaccatgcaggtgtccgagcagactgacacactaagagtcctcggc
acgaacccagtggattacctggtcaccccgagagtgattgcttcctgtgtcgcattgcca
ttcttgacccttatgtgcttcacagtgggcatggcttctagtgcccttttggctgacagt
gtttatggggttagcatcaacataatcatggattctgctcataaagctctcagatcatgg
gatataattagtgccatgattaagtcccaggtttttggggcgataatcgcgatagtgagc
tgtgcgtggggagtgactaccatg---ggaggtgctaagggtgttggagaatctacaact
tcagcggttgttttgtctctggttggtattttcattgctgattttgctctttcttattgt
ttcttccaaggggctggagattcactaaaaaattgtgta
>PAFTOL009229
cataacctgaacctcgaagaaggaactcctttattcagtaactggtcaccccccagctac
ctatggaggggattgtcagccttgattctggctgggcaggtaattctccggactctgaag
ggcaaggtccattggaggaacactctccaacagctggaaagggtcgggccaaggtcactg
ggtgtctgccttctgacatctgcatttgtgggcatggcattcaccatccaatttgttcgg
gaattcactcgactagggcttaaccgatcagtcggtggcgtgctagcccttgccttctct
cgagaactgagccccgtgattacatcaatcgtggtggcaggccgcattgggagtgcattt
gcggcggaactgggaaccatgcaggtttctgagcagactgacacactaagagtccttggc
acgaacccagtggattacctggtcaccccaagagtgattgcttcctgtatcgcattgcca
ttcttgaccctcatgtgcttcacartgggcatggcttctagtgcccttttagctgacagt
gtttatggggttagcatcaacataatcatggattctgctcatagagctctcagatcatgg
gatataattagtgccatgattaagtcccaggtttttggggcgataatcgcgatagtgagc
tgtgcctggggagtcactaccatg---ggaggtgctaagggtgttggagaatctactact
tcagcagttgtgttgtctctggttggtattttcattgctgattttgctctttcttattgc
ttcttccaaggggctggagattcactgaaaaattgtgta
>PAFTOL009231
cataacccgaacctcgaagaaggaactcctttattcagtaactggtcaccccccagctac
ctatggaggggattgtcagccttgattctggctgggcaggtaattctccggactctgaag
ggcaaggtccattggaggaacactctccaacagctggagagggtcgggccaaggtcactg
ggtgtctgccttctgacatctgcatttgtgggcatggcattcaccatccaatttgttcgg
gaattcactcgactagggcttaaccgatcagtcggtggygtgctagcccttgccttctct
cgagaactgagccccgtgattacatcaatcgtggtggcaggccgcattgggagtgcattt
gcggcggarctgggaaccatgcaggtttccgagcagactgacacactaagagtccttggc
acgaacccagtggattacctggtcaccccaagagtgattgcttcctgtatsgcattgcca
ttcttgaccctcatgtgcttcacagtgggtatggcttctagtgcccttttggctgacagt
gtttatggggttagcatcaacataatcatggattctgctcatagagctctcagatcatgg
gatataattagtgccatgattaagtcccaggtttttggggcgataatcgcgatagtgagc
tgtgcctggggagtsactaccatg---ggwggtgctaagggtgttggagaatctacwact
tcagcrgttgtgttgtctctggttggtattttcattgctgattttgctctttcttattgc
ttcttccaaggggctggtgattcactgaaaaattgtgta
>PAFTOL009233
cattccccaaacctcgaagaaggaa---cctttttcagyaactggtcaccccccagctac
ctatggagrggattgtcagccttgattctggctggacaggtaattctccggactctgaag
ggcaaagtccattggagaaacactctccaacaactggaaagggtcggtcccaggtcactg
ggtgtctgccttctgacatctgcatttgtgggcatggccttcaccatccaatttgttcgg
gaattcactcgactagggcttaaccgatcagttggtggcgttctagccctggcgttctct
cgagaactgagccctgtgattacatcaatcgtggtggcaggccgcattggaagtgcattt
gctgcggaactgggaaccatgcaggtgtccgagcagackgacacactaagagtccttggc
acgaacccagtggattacctggtcaccccaagrgtgattgcttcgtgtatcgcattgcca
ttcttgacccttatgtgcttcacagtgggcatggcttctagtgcccttttggctgacagt
gtttatggggttagcatcaacataatcatggattctgctcataaagctctcagatcatgg
gatataattagtgccatgattaartcccaggtytttggggcgataatcgcgatagtsagc
tgtgcctggggagtcactaccatg---ggaggtgctaagggtgttggagaatctactact
tccgcagttgttttgtctctggttggtattttcattgctgattttgctctttcttattgt
ttctttcaaggggctggagattcactaaaacattgtgta
>PAFTOL009239
cattccccaaccctcgaagaaggaa---ctttattcagtaactggtcaccccccagctac
ctatggaggggattgtcagccttgattctggctgggcaggtaattctccggattctgaag
ggcaaagtccattggaggaacactctccaacaactggaaagggtcgggccaaggtcactg
ggtgtctgccttctgacatctgcatttgtgggaatggcattcaccatccaatttgttcgg
gaattcactcgactagggcttaaccgatcagttggtggcgtgctagcccttgccttcgct
cgagaactgagccccgtgattacatcaatcgtggtggctggccgcatcgggagtgcattt
gcggcggaactgggaaccatgcaggtgtccgagcagactgacacactaagagtccttggc
acaaacccagtggattacctggtcaccccaagagtgattgcttcctgtatcgcattgcca
ttcttgaccctcatgtgcttcacagtgggcatggcttctagtgcccttttggctgacagt
gtttatggggttagcatcaacataatcatggattctgctcatagagctctcagatcatgg
gatataatcagtgccatgattaagtcccaggtttttggggcgataatcgcgatagtgagc
tgtgcctggggagtcactaccatg---ggaggtgctaagggtgttggagaatctacaact
tcagcagttgttttgtctctggttggtattttcattgctgattttgctctttcttattgt
ttcttccaaggggctggagatgcactaaaaaattgtgta
>PAFTOL009241
cattccccgaacctcraagaaggaa---ctttattcagtaactggtcaccccccagctac
ctatggaggggattgtcagccttgattctggctgggcaggtaattctccggactctgaag
ggcaaagtccattggaggaacactctccaacaactggaaagggtcgggccaaggtcagta
ggtgtctgccttctgacatctgcatttgtgggcatggcattcaccatccaatttgttcgg
gaattcactcgactggggcttaaccgatcagttggcggcgtgctagcccttgccttctct
cgagaactgagtcccgtgattacatcaatcgtggtggcaggccgcattggaagtgcattt
gccgcggaactgggaaccatgcaggtgtccgagcagactgacacactaagagtcctcggc
acgaacccagtggattacctggtcaccccgagagtgattgcttcctgcatcgcattgcca
ttcttgacccttatgtgcttcacagtgggcatggcttctagtgcccttttggctgacagt
gtttatggggttagcatcaacataatcatggattctgctcataaagctctcagatcatgg
gatataattagtgccatgattaagtctcaggtttttggggcgataatcgcgacagtgagc
tgtgcctggggagtcactaccatg---ggaggtgctaagggtgttggagaatctacaact
tcagcagttgttttgtctctggttggtattttcattgctgattttgctctttcttattgt
ttcttccaaggggctggagattcactaaaaaattgtgta
>PAFTOL009243
cattccccaaacctcgaagaaggaa---ctttagttagtaactggtcaccccccagctac
ctatggaggggattgtcagccttgattctggctgggcaggtaattctccggactctgaag
ggcaaagtccattggaggaacactctccaacaactggaaagggtcgggccaagktcactg
ggtgtctgccttctgacatctgcatttgtgggcatggcattcaccatccaatttgttcgg
gaattcactcgactagggcttaaccgatcagttggtggcgtgctagcccttgccttcgct
cgagaactgagcccagtgattacatcaatcgtggtggcaggccgcattgggagtgcattt
gcggcggaactgggaaccatgcaggtgtccgagcagactgacacactaagagtcctcggc
acaaacccagtggattacctggtcaccccaagagtgattgcttcctgtatcgcattgcca
ttcttgacccttatgtgctttacagtgggcatggcttctagtgcccttttggctgacagt
gtttatggggttagcatcaacataatcatggattctgctcatagagctctcagatcatgg
gatttaatcagtgccatgattaagtcccaggtttttggggcgataattgcgatcgtgagc
tgtgcctggggagtcactaccagg---ggaggtgctaagggtgttggagaatctacaacc
tcagcagttgttttgtctctggttggtattttcattgctgattttgctctttcttattgt
ttcttccaaggggctggagatgcactaaaaagttgtgta
>PAFTOL009245
cattccccaaacctcgaagaagraa---ctttattcagtaactggtcaccccccagctac
ctatggaggggattgtcagccttgattctggctgggcaggtaattctccggactctgaag
ggcaaggtccattggaggaacactctccaacaactggaaagggtcgggccaaggtcagtg
ggtgtctgccttctgacatctgcatttgtgggcatggcattcaccatccaatttgttcgg
gaattcactcgactagggcttaaccgatcagttggtggcgtgctagcccttgccttttct
cgagaactgagccccgtgattacagcaatcgtggtggcaggccgcattggaagtgcattt
gccgcggaactaggtaccatgcaggtgtccgagcagactgacacattaagagtccttggc
acaaacccagtggattacctggtcaccccaagagtgattgcttcctgtatcgcattgcca
ttcttgaccctcatgtgcttcacagtgggcatggcttctagcgcccttttggctgacagt
gtttatggggttagcatcaacataatcatggattctgctcatagagctctcagatcatgg
gatataattagtgccatgattaagtcccaggtttttggggcgataattgcggtagtgagc
tgtgcctggggagtcactaccatg---ggaggtgctaagggtgttggagaatctactact
tcagcagttgttttgtctctggttggtattttcattgctgattttgctctttcttattgt
ttcttccaaggggctggagatgcactaaaaaattgtgta
>PAFTOL009249
cattccccaaacctcgaagaaggaa---ctttattcartaactggtcaccccccagctac
ctatggaggggattgtcagccttgattctggctgggcaggtaattctccggactctcaag
ggcaaggtccattggaggaacactctccaacaactggaaagggtcgggccaaggtcactg
ggtgtctgccttctgacatctgcatttgtgggcatggcattcaccatccaatttgttcgg
gaattcactcgactagggcttaaccgatcagttggtggcgtgctagccctggcctttgct
cgagaactgagccccgtgattacatcaatcgtggtggcaggccgcattggaagtgcattt
gccgcggaactgggaaccatgcaggtgtccgagcagactgacaccctaagagtccttggc
acaaacccagtggattacctggtcaccccaagagtgattgcttcctgtatcgcattgcca
ttcttgaccctcatgtgcttcacagtgggcatggcttctagcgcycttttggctgacagt
gtttatggggttagcatcaacataatcatggattctgctcatagagctctcagatcatgg
gatataattagtgccatgattaagtcccaggtttttggggtgataatcgcggtmgtgagt
tgtgcctggggagtcactaccatg---ggaggtgctaagggtgttggagaatctactact
tcagcagttgttttgtctctggttggtattttcattgctgattttgctctttcttattgt
ttcttccaaggggctggagatgcrctaaaaaattgtgta
>PAFTOL009251
cattccccaaacctcgaagaaggaa---ctttattcagtaactggtcaccccccagctac
ctatggaggggattgtcagccttgattctggctgggcaggtaattctccggactctgaag
ggcaaggtccattggaggaacactctccaacaactggaaagggtcgggccaaggtcagtg
ggtgtctgccttctgacatctgcatttgtgggcatggcattcaccatccaatttgttcgg
gaattcactcgactagggcttaaccgatcagttggtggcgtgctagcccttgccttttct
cgagaactgagccccgtgattacagcaatygtggtggcaggccgcattggaagtgcattt
gccgcggaactaggtaccatgcaggtgtccgagcagactgacacactaagagtccttggc
acaaacccrgtggattacctggtcaccccaagagtgattgcttcctgtatcgcattgcca
ttcttgaccctcatgtgcttcacagtgggcatggcttctagcgcccttttggctgacagt
gtttatggggtyagcatcaacataatcatggattctgctcayagagctctcagatcatgg
gatataattagtgccatgattaagtcccaggtttttggggcgataatcgcggtagtgagc
tgtgcctggggagtcactaccatg---ggaggtgctaagggtgttggagaatctactact
tcagcagttgttttgtctctggttggtattttcattgctgattttgctctttcttattgt
ttcttccaaggggctggagatgcactaaaaaattgtgta
>PAFTOL009253
------------------------------ttattcagtaaatggtcaccccccagctac
ctatggaggggattgtcggccttgattatggccggccaggtaattctccggactctgaaa
ggcaaagtccattggaggaacactctccaacaactggaaagggttgggccaaggtcagtt
ggtgtctgccttctgacttcagcatttgtgggtatggcatttaccatccaattcgttcgg
gaattcactcgattagggctaaaccgatctgttggtggggtgctagcccttgccttctct
cgagaactgagccctgtgattacatcaatcgtggtggccggccgcattgggagtgcattt
gccgcggaacttggaaccatgcaggtgtctgagcagactgatacgctaagagtccttggc
acgaacccagtggattacctggtgaccccaagagtgattgcttcatgcattgcattgcca
ttcttgactctgatgtgcttsacagtgggcatggcttctagtgcccttttggctgacagt
gtytayggggtgagcatcaacataatcayggattctgcycataaagctctgagatcatgg
gayataattagtgccatgattaagtcccaggtctttggggcgataatcgcmgtagtgagc
tgtgcctggggagttacaaccatg---ggaggtrctaarggtgttggagaatccactact
tcagcagttgttttrtctytggttggyattttcattgctgattttgctctttcttattgt
ttcttccaaggsgctggagatkcacttaaa---------
>PAFTOL009255
cattccccaaacctcgaagaaggaa---ctttattcagtaactggtcaccccccagctac
ctatggaggggattgtcagccttgattctggctgggcaggtaattctccggactctgaag
ggcaaagttcattggaggaacactctccaacaactggaaagggtcgggccaaggtcagtg
ggtgtctgccttctgacatctgcatttgtgggcatggcattcaccatccaatttgttcgg
gaattcactcgactagggcttaaccgatcagttggtggcgtgctagcccttgcctttgct
cgagaactgagccccgtgattacatcaatcgtggtggcaggccgcattgggagtgcattt
gcggcggaactgggaaccatgcaggtgtccgagcagactgacacactaagagtccttggc
acgaacccagtggattacctggtcaccccaagagtgattgcttcctgtatcgcattgcca
ttcttgaccctcatgtgcttcacagtgggcatggcttctagcgcccttttggctgacagt
gtttatggggttagcatcaacataatcatggattctgctcatagagctctcagatcatgg
gatataattagtgccatgattaagtcccaggtttttggggcgataatcgcaacagtgagc
tgtgcctggggagtcactaccatg---ggaggtgctaagggtgttggagaatctacaact
tcagcagttgttttgtctctagtcggtattttcattgctgattttgctctttcttattgt
ttcttccaaggggctggagatgcactaaaaaattgtgta
>PAFTOL009257
cattccccaaacctcgaagaaggaa---ctttattcagtaactggtcaccccccagctac
ctatggaggggrttgtcagccttgattctggctgggcaggtaattctccggactctgaag
ggcaaagtccattggaggaacactctccaacaactggaaagggtcgggccaaggtcagtg
ggtgtctgccttctgacatctgcatttgtgggcatggcattcaccatccaatttgttcgg
gaattcactcgaytagggcttaaccgatcagttggtggcgtgctagcccttgccttcgct
cgagaactgagccccgtgattacatcaatcgtggtggcaggccgcattgggagtgcattt
gcggcggaactgggaaccatgcaggtgtccgagcagactgacacwctaagagtccttggc
acgaacccagtggattacctggtcaccccaagagtgattgcttcctgtatcgcattgcca
ttcttgaccctyatgtgcttcacagtgggcatggcttctagcgcycttttggctgacagt
gtttatggggttagcatcaacataatcatggattctgctcatagagctctcagatcatgg
gatataattagtgccatgattaagtcccaggtttttggggcgataatcgcgacagtgagc
tgtgcctggggagtcactaccatg---ggaggtgctaagggtgttggagaatctacaact
tcagcagttgttttgtctctrgttggtattttcattgctgattttgctctttcttattgt
ttcttccaaggggctggagatgcactaaaaaattgtgta
>PAFTOL009259
cattccccaaacctcgaagaaggaa---ctttattcagtaactggtcaccccccagctac
ctatggaggggattgtcagcctykattctggctgggcaggtaattctccggactctgaag
ggcaaagtccattggaggaacactctccaacaactggaaagggttgggccaaggtcagtg
ggtgtctgccttctgacatctgcatttgtgggcatggcattcaccatccaatttgttcgg
gaattcactcgattagggcttaaccgatcagttggtggcgtgctagcccttgccttcgct
cgagaaytgagccccgtgattacatcaatcgtggtggcaggccgcattgggagtgcattt
gcagcggaactgggaaccatgcaggtgtccgagcagactgacacactaagagtcctyggc
acgaacccagtggattacctggtcacaccaagagtgattgcttcctgtctcgcattgcca
ttcttgacccttatgtgcttcacagtgggcatggcttctagtkcccttttggctgacagt
gtttatggggttagcatcaacataatcatggactctgctcatagagctctcagatcatgg
gatataattagygccatgattaagtcccaggtttttggggcgataatcgcgatagtgagc
tgtgcatggggagtcactaccatg---ggaggtgcgaagggtgttggagaatctacaact
tcagcagttgttttgtctctggttggtattttcattgctgattttgctctttcttattgt
ttcttycaaggggctggagatgcactaaaaaattgtgta
>PAFTOL009261
cattccccgaaccttgaagaaggaa---ctttattcagtaactggtcaccccccagctac
ctatggaggggattgtcagccttgattctggctgggcaggtaatcctccggactctgaag
ggcaaagtccattggaggaacactctccaacaactggaaagggtcgggccaaggtcactg
ggtgtctgccttctgacatctgcatttgtgggcatggcattcaccattcaatttgttcgg
gaattcactcgactagggcttaaccgatcagtcggtggygtgctagcccttgccttctct
cgagagctgagccctgtgattacatctatcgtggtggcaggccgcattggaagtgcattt
gcagcggagctgggaaccatgcaggtgtccgagcagactgacacactaagagtcctcggc
acgaacccagtggattacctggtcaccccaagagtgattgcttcctgtatggcattgcca
ttcttgaccctgatgtgcttcacagtgggcatggcttctagtgcccttcttgctgacagt
gtttatggggttagcatcaacataatcatggattctgctcatagagctctcagatcatgg
gacatagtcagtgccatgattaagtcccaggtttttggggcaataatcgcgatagtcagc
tgtgcctggggagtcactaccatg---ggaggtgctaagggtgttggagaatctactact
tcagcagttgttttgtctctggttggtattttcattgctgattttgctctttcttattgc
ttcttccaaggggctggagattcactgaaaaattgtgta
>PAFTOL009263
cattccccaaacctcgaagaaggaa---ctttattcagtaactggtcaccccccagctac
ctatggaggggattgtcagccttgattctggctgggcaggtaattctccggactctcaag
ggcaaggtccattggaggaacactctccaacaactggaaagggtcgggccaaggtcactg
ggtgtctgccttctgacatctgcatttgtgggcatggcattcaccatccaatttgttcgg
gaattcactcgactagggcttaaccgatcagttggtggcgtgctagccctggcctttgct
cgagaactgagccccgtgattacatcaatcgtggtggcaggccgcattggaagtgcattt
gccgcggaactgggaaccatgcaggtgtccgagcagactgacaccctaagagtccttggc
acaaacccagtggattacctggtcaccccaagagtgattgcttcctgtatcgcattgcca
ttcttgaccctcatgtgcttcacagtgggcatggcttctagcgcccttttggctgacagt
gtttatggggttagcatcaacataatcatggattctgctcatagagctctcagatcatgg
gatataattagtgccatgattaagtcccaggtttttggggcgataatcgcggtagtgagt
tgtgcctggggagtcactaccatg---ggaggtgctaagggtgttggagaatctactact
tcagcagttgttttgtctctggttggtattttcattgctgattttgctctttcttattgt
ttcttccaaggggctggagatgcactaaaaaattgtgta
>PAFTOL009265
cattcaccaaaccttgaagaacgaa---ctttattcagtaactggtcaccccccagctac
ttatggaggggattgtcagccttgattctggctgggcaggtaattctccggactctgaag
ggcaaggtccattggaggaacactctccaacaactggaaagggtcgggccaaggtcactg
ggtgtctgccttctgacatctgcatttgtgggcatggcattcaccatccaatttgttcgg
gaattcactcgactagggcttaaccgatcagttggtggcgtgctagcccttgccttttct
cgagaactaagccccgtgattacatcaatcgtggtggcaggccgcattggaagtgcattt
gccgcggaactgggaaccatgcaggtgtccgagcagactgacacactaagagtccttggc
acaaacccagtggattacctggtcaccccaagagtgattgcttcctgtatcgcattgcca
ttcttgaccctcatgtgcttcacagtgggcatggcttckagcgcccttttggctgacagt
gtwtatggggtwagcatcaacataatcatggattctgctcatagagctctcagatcatgg
gatataattagtgccatgattaagtcccaggtttttggggcgataatcgcrgtagtgagc
tgtgcctggggagtcactaccatg---ggaggtgctaagggtgttggagaatctactact
tcagcagttgttttgtctctggttggtattttcattgctgattttgcyctttcttattgt
ttcttccaaggggctggagatgcactaaaaaattgtgta
>PAFTOL009267
cattccccgaacctcraagaagaaa---ctttattcagtaaatggtctcccccyagctac
ctatggaggggattgtcggccttgattctggccggtcaggtaattctccggactctgaag
ggcaaagtccattggaggaacactctycaacaactggaaagggttgggccaaggtcagtt
ggtgtctgccttctgacatcagcatttgtgggtatggcattcaccatccaattcgttcgg
gaattcactcgattaggcctraaccgatctgttggtggggtgctagcccttgccttctct
cgagaactgagccctgtgattacatcaatcgtggtggcyggccgcattgggagtgcattt
gccgcggaactgggaaccatgcaggtgtctgagcagactgacacactaagagtccttggc
acgaacccagtggattacctggtgagcccaagagtgattgcttcatgcattgcattgcca
ttcttgactctgatgtgcttcacwgtgggcatggcttctagtgcccttttggctgacagt
gtttatggggtgagcatcaacataatcatggattctgctcataaagctctgagatcatgg
gatataattagtgccatgattaagtcccaggtctttggggcgataatcgcaatagtgagc
tgcgcctggggagttacaaccatg---ggaggtgctaaaggtgttggagaatccactact
tcagcagttgttttgtckctggttggcattttcattgctgattttgctctttcttattgt
ttcttccaaggggctggagattcacttaaaaattgtgta
>PAFTOL009269
cattccccgaacctcgaagaagaaa---ctttattcagtaaatggtctccccctagctac
ctatggaggggattgtcggccttgattctggctggccaggtaattctccggactctgaag
ggcaaagtccattggaggaacactctccaacaactggaaagggttgggccaaggtcagtt
ggtgtctgccttctgacatcagcatttgtgggtatggcattcaccatccaattcgttcgg
gaattcactcgattagggctaaaccgatctgttggtggggtgctagcccttgccttctct
cgagaactgagccctgtgattacatcaatcgtggtggccggccgcattgggagtgcattt
gccgcggaactgggaaccatgcaggtgtctgagcagactgacacactaagagtccttggc
acgaacccagtggattacctggtgaccccaagagtgattgcttcatgcattgcattgccg
ttcttgactctgatgtgcttcacagtgggcatggcttctagtgcccttttggctgacagt
gtttatggggtgagcatcaacataatcatggattctgctcataaagctctgagatcatgg
gatataattagtgccatgattaagtcccaggtctttggggcgataatcgcaatagtaagc
tgcgcctggggagttacaaccatg---ggaggtgctaaaggtgttggagaatctactact
tcagcagttgttttgtctctggttggcattttcattgctgattttgctctttcttattgt
ttcttccagggggctggagattcacttaaaaattgtgta
>PAFTOL009271
cattccccgaacctagaagaaggaa---ctttattcagtaactggtcaccccccagctac
ctatggaggggattgtcagccttggttctggctgggcaggttattctccggactctaaag
ggcaaagtccattggaggaacactctccaacagctggaaagggtcgggccaaggtcactg
ggtgtctgccttctgacatctgcatttgtgggcatggcattcaccatccaatttgttcgg
gaattcactcgactagggcttaaccgatccgtcggtggcgtgctagcccttgccttctct
cgagaactgagccctgtgattacatcaatcgtggtggcaggccgcattgggagtgcattt
gctgcagaactgggaaccatgcaggtgtccgagcagacggacacactaagagtccttggc
acaaacccagtggattacctggtcaccccaagagtgattgcttcttgtcttgcattgcca
ttcttgacccttatgtgcttcacagtgggcatggcttctagtgcccttttggctgacagt
gtttatggggttagcatcaacataatcatggattctgctcatagagctctcagaccatgg
gatataattagtgccatgattaagtcccaggtttttggggcgataatcgcgacagtgagc
tgtgcctggggagtcactaccatg---ggaggtgctaagggtgttggagaatctacaact
tcagcagttgttttgtctctggttggtattttcattgctgattttgctctttcttattgc
ttcttccaaggggctggagattcactgaaaaattgtgta
>PAFTOL009279
cattccccgaacctcgaagaaggaa---ctttattcagtaactggtcaccccccagctac
ctatggaggggattgtcagccttgattctggctgggcaggtaattctccggactctgaag
ggcaaagtccattggaggaacactctccaacaactggaaagggtcgggccaaggtcagta
ggtgtctgccttctgacatctgcatttgtgggcatggcattcaccatccaatttgttcgg
gaattcactcgactggggcttaaccgatcagttggcggcgtgctagcccttgccttctct
cgagaactgagccccgtgattacatcaatygtggtggcaggccgcattggaagtgcmttt
gccgcggaactgggaaccatgcaggtgtccgagcagactgacacactaagagtcctcggc
acgaacccrgtggattacctggtcaccccgagagtgattgcttcctgtatcgcattgcca
ttcttgacccttatgtgcttcacagtgggcatggcttctagtgcccttttggctgacagt
gtttatggggttagcatcaacataatcatggattctgctcataaagctctcagatcatgg
gatataattagtgccatgatcaagtcccaggtttttggggcgataatcgcgatagtgagc
tgtgcctggggagtcactaccatg---ggaggtgctaagggtgttggagaatctacaact
tcagcagttgttttgtctctggttggtattttcattgctgattttgctctktcttmttgt
ttcttccaaggggctggagattcactaaaaaattgtgta
>PAFTOL009283
cattccccgaacctcgaagaaggaa---ctttattcagtaactggtcaccccccagctac
ctatggaggggattgtcagccttgattctggctgggcaggtaattctycggactctgaag
ggcaaagtccattggaggaacactctccaacaactggaaagggtcgggccaaggtcagta
ggtgtctgccttctgacatctgcatttgtgggcatggcattcaccatccaatttgttcgg
gaattcactcgactggggcttaaccgatcagttggcggcgtgctagcccttgccttctct
cgagaactgagccccgtgattacatcaatcgtggtggcaggccgcattggaagtgcattt
gccgcagaactgggaaccatgcaggtgtccgagcagactgacacactaagagtcctcggc
acgaacccagtggattacctggtcaccccgagagtgattgcttcctgtatcgcattgcca
ttcttgacccttatgtgcttcacagtgggcatggcttctagtgcccttttggctgacact
gtttatggggttagcatcaacataatcatggattctgctcataaagctctcagatcatgg
gatataattagtgccatgatcaagtcccaggtttttggggcgataatcgcgatagtgagc
tgtgcctggggagtgactaccatg---ggaggtgctaagggtgttggagaatctacaact
tcagcagttgttttgtctctggttggtattttcattgctgattttgctctttcttattgt
ttcttccaaggggctggagatgcactaaaaaattgtgta
>PAFTOL009285
cattccccgaacctcgaagaagaaa---ctttattcagtaaatggtctccccctagctac
ctatggaggggattgtcggccttgattctggccggccaggtaattctccggactctgaag
ggcaaagtccattggaggaacactctccaacaactggaaagggttgggccaaggtcagtt
ggtgtctgccttctgacatcagcatttgtgggtatggcattcaccatccaattcgttcgg
gaattcactcgattagggctaaaccgatctgttggtggggtgctagcccttgccttctct
cgagaactgagccctgtgattacatcaattgtggtggccggccgcattgggagtgcattt
gccgcggaactgggaaccatgcaggtgtctgagcagactgacacactacgagtccttggc
acgaacccagtggattacctggtgaccccaagagtgattgcttcatgcattgcattgcca
ttcttgactctgatgtgcttcacagtgggcatggcttctagtgcccttttggctgacagt
gtttatggggtgagcatcaacataatcatggattctgctcataaagctctgagatcatgg
gatataattagtgccatgattaagtcccaggtyttyggggcgataatcgcaatagtgagt
tgcgcctggggagttacaaccatg---ggaggtgctaaaggtgttggagagtccactact
tcagcagttgttttgtctctggttggyattttcgttgctgattttgctctgtcttattgt
ttcttccaaggggctggagattcacttaaaaattgtgta
>PAFTOL009287
cattccccaatcctcgaagaaggaa---ctttattcagtaactggtcaccccccagctac
ctatggaggggattgtcagccttgattctggcggggcaggtaattctccggactctgaag
ggcaaagtccattggaggaacactctccaacaactggaaagggttgggccaaggtcagta
ggtgtctgccttctgacatctgcatttgtgggcatggcattcaccatccaatttgttcgg
gaattcactcgactggggcttaaccgatcagttggcggcgtgctagcccttgccttctct
cgagaactgagccccgtgattacatcaatcgtggtggcaggccgcattggaagtgcattt
gccgcggaactgggaaccatgcaggtgtccgagcagactgacacactaagagtcctgggc
acgaacccagtggattacctggtcaccccgagagtgattgcttcctgtatcgcattgcca
ttcttgacccttatgtgcttcacagtgggcatggcttctagtgcccttttggctgacagt
gtttatggggttagcatcaacataatcatggattctgctcataaagctctcagatcatgg
gatataattagtgctatgattaagtcccaggtttttggggcgataatcgctatagtgagc
tgtgcctggggagtcactaccatg---ggaggtgctaagggtgttggagaatctacaaca
tcagcagttgttttgtctctggttggtattttcattgctgattttgctctttcttattgt
ttcttccaaggggctggagattcactaaaaaattgtgta
>PAFTOL009289
---------------gaagaaggaa---ctttagttcgtaaatggtcaccccccagctac
ctatggaggggattgtcagccttgattctggctgggcaggtaattctccggactctgaag
ggcaaagtccattggaggaacactctccaacaactggaaagggttgggccaaggtccctg
ggcgtctgccttcttacatctgcatttgtgggcatggcattcaccatccaatttgttcgg
gaattcactcgactagggcttaaccgatcagttggtggcgtgctagcccttgcctttgct
cgagaactgagccccgtgattacatcaatcgtggtggcaggccgcattgggagtgcattt
gcggcggaactgggaaccatgcaggtgtccgagcagactgacacactaagagtccttggc
acaaacccagtggattacctggtcaccccaagagtgattgcttcctgtatcgcattgcca
ttcttgacccttatgtgcttcacagtgggcatggcttctagtgcccttttggctgacagt
gtttatggggttagcatcaacataatcatggattctgctcatagagctctcagatcatgg
gatataattagtgccatgattaagtcccaggtttttggggtgataatcgcggtagtgagc
tgtgcctggggagtcactaccatg---ggaggtgctaagggtgtyggggaatctactact
tcwgcagttgttttgtctctggttggtattttcattgctgattttgctctttcttattgt
ttcttccaaggggctggagatgcactaaaaaattgtgta
>PAFTOL009291
cattccccgaacctcgaagaaggaa---ctttattcagtaactggtcaccccccagctac
ctatggaggggattgtcagccttgattctggctgggcaggtaattctccggactctgaag
ggcaaagtccattggaggaacactctccaacaactggaragggtcgggccaaggtcagta
ggtgtctgccttctgacatctgcatttgtgggcatggcattcaccatccaatttgttcgr
gaattcactcgactggggcttaaccgatcagttggcggcgtgctagcccttgccttctct
cgagaactgagcccygtgattacatcaatygtggtggcaggccgcattggaagtgcattt
gccgcggaactgggaaccatgcaggtgtccgagcagactgacacactaagagtcctcggc
acraacccagtggattacctggtcaccccgagagtgattgcttcctgtatygcattgcca
ttcytgacccttatgtgcttcacagtgggcatggcttcyagtgcccttttggctgacagt
gtttatggkgttagcatcaacataatcatggattctgctcayaaagctctcagatcatgg
gatataattagtgccatgattaagtcccaggtttttggggcgataatcgcgatagtgagc
tgtgcctggggagtsactaccatg---ggaggtgctaagggtgttggagaatctacaaca
tcagcagttgttttgtctctggttggtattttcattgctgattttgctctttcttattgt
ttcttccarggggctggagattcactaaaaaattgtgta
>PAFTOL009293
cattcsccgaacctcgaagaaggaa---ctttattcagtaactggtcaccccccagctac
ctatggaggggattgtcagccttgattctggctgggcaggtaattctccggactctgaag
ggcaaagtccattggaggaacactctccaacaactggaaagggtygggccaaggtcagta
ggtgtctgccttytgacatctgcatttgtgggcatggcattcaccatccaatttgttcgg
gaattcactcgactrgggcttaaccgatcagttggcggcgtgctagcccttgccttctct
cgagaactgagccccgtgattacatcaatygtggtggcaggccgcattggaagtgcattt
gccgcggaactgggaaccatgcaggtgtccgagcagactgacacactaagagtcctcggc
acgaacccagtggattacctggtcaccccgagagtgattgcttcctgyatcgcattgcca
ttcttgacccttatgtgcttcacagtgggcatggcttctagtgcccttttggctgacagt
gtttatggggttagcatcaacataatcatggattctgctcataaagctctcagatcatgg
gatataattagtgccatgatyaagtcycaggtttttggggcgataatcgcgatagtgagc
tgtgcctggggagtcactaccatg---ggaggtgctaagggtgttggagaatctacaact
tcagcagttgttttgtctctggttggtattttcrttgctgattttgctctttcttattgt
ttcttccaaggggctggagatkcactaaaaaattgtgta
>PAFTOL009295
cattccccgaacctcgaagaaggaa---ctttattcagtaactggtcaccccccagctac
ctatggaggggattgtcagccttgattctggctgggcaggtaattctccggactctgaag
ggcaaagtccattggaggaacactctccaacaactggaaagggtcgggccaagktcagta
ggtgtctgccttctgacgtctgcatttgtgggcatggcattcaccatccaatttgttcgg
gaattcactcgactggggcttaaccgatcagttggcggcgtgctagcccttgccttctct
cgagaactgagccccgtgattacatcaatcgtggtggcaggccgcattggaagtgcattt
gccgcggaactgggaaccatgcaggtgtcygagcagactgacacactaagagtcctcggc
acgaacccagtggattacctggtcaccccgagagtgatygcttcctgyatcgcattgcca
ttcttgacccttatgtgcttcacagtgggcatggcttctagtgcccttttggctgacagt
gtttatggggttagcatcaacataatcatggattctgctcataaagctctcagatcatgg
gatataattagtgccatgatcaagtcccaggtttttggggcgataatcgcgatagtgagc
tgtgcctggggagtgactaccatg---ggaggtgctaagggtgttggagaatctacaact
tcagcagttgttttgtctctggttggt---------------------------------
---------------------------------------
>PAFTOL009297
cattccccaaacctcgaagaaggaa---ctttattcagtaactggtcaccccccagctac
ctatggaggggattgtcagccttggttctggctgggcaggtaattctccggactctgaag
ggcaaagtccattggaggaacactctccaacaactggaaagggtcgggccaaggtcactg
ggtgtctgccttctgacatctgcatttgtgggcatggcattcaccatccaatttgttcgg
gaattcactcgactrgggcttaaccgatcagttggtggcgtgctagcccttgccttcgct
cgagaactgagccccgtgattacatcaatcgtggtggcaggccgcattgggagtgcattt
gcwgcggaactgggaaccatgcaggtgtccgagcagactgacacactaagagtcctcggc
acgaacccagtggattacctggtcaccccaagggtgattgcttcctgtatcgcattgcca
ttcttgacccttatgtgcttcacagtgggcatggcttctagtgcccttttggctgacagt
gtttatggggttagcatcaacataatcatggattctgctcatagagctctcagatcatgg
gatataatcagtgccatgattaagtcccaggtttttggggcgataatcgcgatagtgagc
tgtgcctggggagtcactaccatg---ggaggtgctaagggtgttggagaatctacaact
tcagcagttgttttgtctctkgttggtattttcattgctgattttgctctttcttattgt
ttcttccaaggggctggagatgcactmaaacattgtgta
>PAFTOL009299
cattccccaaacctcgaagaaggaa---ctttattcagtaactggtcaccccccagctac
ctatggaggggattgtcagccttgattctggctgggcaggtaattctccggactctgaag
ggcaaggtccattggaggaacactctccaacaactggaaagggtcgggccaaggtcagtg
ggtgtctgccttctgacatctgcatttgtgggcatggcattcaccatccaatttgttcgg
gaattcactcgactagggctcaaccgatcagttggtggcgtgctagcccttgccttttct
cgagaactgagccccgtgattacagcaatcgtggtggcaggccgcattggaagtgcattt
gctgcggaactaggtaccatgcaggtgtccgagcagactgacacactaagagtccttggc
gcaaacccagtggattacctggtcaccccaagagtgattgcttcctgtatcgcattgcca
ttcttgaccctcatgtgcttcacagtgggcatggcttctagcgcccttttggctgacagt
gtttatggggttagcatcaacataatcatggattctgctcatagagctctcagatcatgg
gatataattagtgccatgattaagtcccaggtttttggggcgataatcgcggtagtgagc
tgtgcctggggagtcactaccatg---ggaggtgctaagggtgttggagaatctactact
tcagcagttgttttgtctctggttggtattttcattgctgattttgctctttcttattgt
ttcttccaaggggctggagatgcactaaaaaattgtgta
>PAFTOL009301
cattccccaaacctcgaagaaggaa---ctgtattcagtagctggtcaccccccagctac
ctatggaggggattgtcagccttgattctggctgggcaggtaattctccggactctcaag
ggcaaggtccattggaggaacactctccaacaactggaaagggtcgggccaaggtcactg
ggtgtctgccttctgacatctgcatttgtgggcatggcattcaccatccaatttgttcgg
gaattcactcgactagggcttaaccgatcagttggtggcgtgctagccctggcctttgct
cgagaactgagccccgtgattacatcaatcgtggtggcaggccgcattggaagtgcattt
gccgcggaactgggaaccatgcaggtgtccgagcagactgacaccctaagagtccttggc
acaaacccagtggattacctggtcaccccaagagtgattgcttcctgtatcgcattgcca
ttcttgaccctcatgtgcttcacagtgggcatggcttctagcgcccttttggctgacagt
gtttatggggttagcatcaacataatcatggattctgctcatagagctctcagatcatgg
gatataattagtgccatgattaagtcccaggtttttggggtgataatcgcggtagtgagt
tgtgcctggggagtcactaccatg---ggaggtgctaagggtgttggagaatctactact
tcagcagttgttttgtctctggttggtattttcattgctgattttgctctttcttattgt
ttcttccaaggggctggagatgcactaaaaaattgtgta
>PAFTOL009303
cattccccaaaccttgaagaaggaa---ctttattcagtaactggtcaccccccagctac
ctatggaggggattgtcagccttgattytggctgggcaggtaattctccggactctgaag
ggcaaggtccattggaggaacactctccaacaactggaaagggtcgggccaaggtcagtg
ggtgtctgccttctgacatctgcatttgtgggcatggcattcaccatccaatttgttcag
------------------------------------------------------------
------------------------------------------------------------
------------ggaaccatgcaggtgtccgagcagactgacacactaagagtccttggc
acaaacccagtggattacctggtcaccccaagagtgattgcttcctgtatygcattgcca
ttcttgaccctcatgtgyttcacagtgggcatggcktctagtgcccttttggctgacagt
gtttatggggttagcatcaacataatcatggattctgctcatagagctctcagatcatgg
gayataattagtgccatgattaagtcccaggtttttggggcrataatcgcggtagtgagc
tgtgcctggggagtcactacsatg---ggaggtgctaagggtgtt---------------
------------------------------------------------------------
---------------------------------------
>PAFTOL009311
cactcccccagtcttgaagcagaaa---ctttattcagtaactggtcaccccccagctat
ctatggaggggattgtcagccttaattttagccgggcaggtaattctccggactctgaag
ggaaaagttcattggaggracactctccaacaattggaaagggtcggtccaaggtcactt
ggcgtctgccttctgacatctgcatttgtgggcatgrcattcaccatccaatttgttcgg
gaattcactcgattagggctaaaycgatcagttggtggggtgctagccctggccttctct
cgggaactgagccccgtgattacatcgattgtggtggcggggcgcatagggagtgcattt
gctgcagaactcgggaccatgcaggtgtccgagcaaaccgacacactgagagtcctcggg
acaarcccggtggattac---gttaccccaagggtgattgcttcctgcatcgcattgcca
ttcttgaccctgatgtgcttcacagtgggcatggcttctagtgcccttttrgctgacagt
gtttatggggttagcatcaacataataatggattctgctcatagagctctgagaccatgg
gatataatcagtgccatgataaagtcccaggtttttggggcgataatcgcratagtgagc
tgtgcttggggagtcacaactatg---ggtggtgctaagggtgtwggagagtctactact
tcagctgttgttttgtctctkgttggtatcttcattgmtgattttgctctttcttattgt
ttcttccaaggggctggtgattcacttaaaaattgtgta
>PAFTOL009313
catttccccaatcttgactctggaa---ctttatttagtaactggtcgccccccagctac
ctgtggaggggattgtcggcctttattctagccgggcaggtrattctccggactctgaaa
ggcaaagtycattggaggaacactctycaacagcttgagagggtagggcccaagtcactc
ggggtatgtctattaacatcttcatttgtgggcatggcattcaccatacaattcgttcgg
gagttcactcggctagggcttaaccgatckgttggtggggtcctagccctagccttctct
cgggaattgagccccgtgatcacrtcgatcgtggttgcgggccgcattggragcgcattt
gccgcygagctcgggaccatgcaggtgtccgagcagaccgacaccctacgagtcctcggg
actaaccccgtggactacctcatcaccccgagggtgattgcttcttgcattgcattgcca
tttttgaccctaatgtgttttacggtgggtatggcytcgagtgcccttttggctgatggt
gtttatggggttagcatcaacataatcttggattctgctcatagggcgatgagatcgtgg
gatataattagtgccatgattaagtcccaggtttttggagcaataatcgcgatagtgagc
tgtgcttggggagtcacaaccatg---ggaggygctaagggtgttggggagtctactact
tcagctgttgttttgtctttggttggcattttcattgctgattttgctctttcttacttt
ttcttccaaggggctggagattcacttaaaaattgtgta
>PAFTOL009315
cactcccccagtctagaaacagaaa---ctttgttcagtaactggtcaccccccagctac
ctatggaggggattgtcagccttgattctggctgggcaggtaattctccggactgtcaag
ggcaaaa------------------------agctggaaagggttgggccaaggtcaatt
ggggtctgccttttaacatcagcatttgtgggcatggcattcaccatccaatttgttcgg
gaattcactcgattagggctgaaccggtcagttggtggggtgctagcccttgccttctct
cgggagctgagtccagtgattacatcaatcgtggtggcggggcgcattgggagtgcattt
gctgccgaactcgggactatgcaggtktccgagcagactgacaccctgagagtcctgggc
acaaatccagtggattacttggtcaccccaagagtgattgcttgctgtattgcattacca
ttcttgaccttgatgtgcttcacagtgggcatggctgctagcgcgcttttggctgacagt
gtttatggggttagcatcaacataatcatggattctgctcatagagctctg---------
------------------------------------------------------------
------------------------------------------------------------
------------------------------------------------------------
---------------------------------------
>PAFTOL009319
cactcccccagtctagaaacagaaa---cttcattcagtaactggtcaccccccagctac
ctatggaggggattgtcagccttgattctggctggacaggtaactctccggactctcaag
ggcaaagttcattggagaaacactctccaacagctggaaagggtcgggccaaggtcaatt
ggggtctgcctcttaacgtcagcatttgtgggcatggcattcactatccaatttgttcgg
gaattcactcgattagggctgaaccggtcagttggtggggtgttagcccttgccttctcc
cgggagctgagtccagtgattacatcgatcgtggtggcggggcgcattgggagtgcattt
gctgccgaacttgggactatgcaggtgtctgagcaaactgacaccctgagagtccttggc
acaaatcctgtggattacctggtcaccccaagagtgattgcttgctgtattgcattacca
ttcttgaccttgatgtgcttcacagtgggcatggcttctagcgcgcttttggctgacagt
gtttatggggttagcatcaacataatcatggattctgctcatagagctctgagatcatgg
gatatagttagtgccatgattaagtcccaagtctttggggcgataatcgctatagtgagc
tgtgcctggggtgtcacaaccatg---ggaggtgctaaaggtgttggagagtctactact
tcagctgttgttttatctctggttggtattttcattgcagattttgctctgtcttacttt
ttcttccaaggggccggagattcacttaaaaattgtgta
>PAFTOL013501
cattccccgaacctcgaagaaggaa---ctttattcartaactggtcaccccccagctac
ctatggaggggattgtcagccttgattctggctgggcaggtaattctccggactctgaag
ggcaaagtccattggaggaacactctccaacaactggaaagggtcgggccaaggtcagta
ggtgtctgccttctgacatctgcatttgtgggcatggcattcaccatccaatttgttcgg
gaattcactcgactggggcttaaccgatcagttggcggcgtgctagcccttgccttctct
cgagagctgagccccgtgattacatcaatcgtggtggcaggccgcattggaagtgcattt
gccgcggaactgggaaccatgcaggtgtccgagcagactgacacactaagagtcctcgga
acgaacccagtggattacctggtcaccccgagagtgattgcttcctgtatcgcattgcca
ttcttgacccttatgtgcttcacwgtgggcatggcttctagtgcccttttggctgacagt
gtttatggggttagcatcaacataatcatggattctgctcataaagctctcagatcatgg
gatataattagtgccatgattaagtcccaggtttttggggcgataatcgcgatagtgagc
tgtgcctggggagtcactaccatg---ggaggtgctaagggtgttggagaatctacaact
tcagctgttgttttgtctctggttggtattttcattgctgattttgctctttcttattgt
ttcttccaaggggctggagattcactaaaaaattgtgta
>SRR5036296
cattccccaaacctcgaagaaggaa---ctttattcagtaactggtcaccccccagctac
ctatggaggggattgtcagccttgattctggctgggcaggtaattctccggactctgaag
ggcaaggttcattggaggaacactctccaacaactggaaagggtcgggccaaggtcagtg
ggtgtctgccttctgacatctgcatttgtgggcatggcattcaccatccaatttgttcgg
gaattcactcgactagggcttaaccgatcagttggtggcgtgctagccctggccttttct
cgagaactgagccccgtgattacatcaatcgtggtggcaggccgcattggaagtgcattt
gccgcggaactgggaaccatgcaggtgtccgagcagactgacaccctaagagtccttggc
acaaacccagtggattacctggtcaccccaagagtgattgcttcctgtatcgcattgcca
ttcttgaccctcatgtgcttcacagtgggcatggcttctagcgcccttttggctgacagt
gtttatggggttagcatcaacataatcatggattctgctcatagagctctcagatcatgg
gatgtaattagtgccatgattaagtcccaggtttttggggcgataatcgcagtagtgagt
tgtgcctggggagtcactaccatg---ggaggtgctaagggtgttggagaatctactact
tcagcggttgttttgtctctggttggtattttcattgctgattttgctctttcttattgt
ttcttccaaggggctggagatgcactaaaaaattgtgta
>SRR5137211
cattccccaaacctcgaagaaggaa---ctttattcagtaactggtcaccccccagctac
ctatggaggggattgtcagccttgattctggctgggcaggtaattctccggactctgaag
ggcaaggtccattggaggaacactctccaacaactagaaagggtcgggccaaggtcagtg
ggtgtctgccttctgacatctgcatttgtgggcatggcattcaccatccaatttgttcgg
gaattcactcgactagggcttaaccgatcagttggtggcgtgctagcccttgccttttct
cgagaactgagccccgtgattacagcaatcgtggtggcaggccgcattggaagtgcattt
gccgcggaactaggtaccatgcaggtgtccgagcagactgacacactaagagtccttggc
acaaacccagtggattacctggtcaccccaagagtgattgcttcctgtatcgcattgcca
ttcttgaccctcatgtgcttcacagtgggcatggcttctagcgcccttttggctgacagt
gtttatggggttagcatcaacataatcatggattctgctcatagagctctcagatcatgg
gatataattagtgccatgattaagtcccaggtttttggggcgataatcgcggtagtgagc
tgtgcctggggagtcactaccatg---ggaggtgctaagggtgttggagaatctactact
tcagcagttgttttgtctctggttggtattttcattgctgattttgctctttcttgttgt
ttcttccaaggggctggagatgcactaaaaaattgtgta
>SRR5137212
c---------------------------------------attggtcacctccccagtac
ttgtggatgagtctgtcagctttaattctcacgggccaagtaatagtccgaactctgaag
ggcaaaatccactggagaaacgctcgccaacagctkgaaagggttgggccaaggtcactt
ggggtctgccttttgacctcggcctttgtgggcatggccttcaccatccaatttgtccgg
gaattcacccggttggggttaaaccgatctgttggaggagtrctagcccttgccttctcg
agggaactgagccctgtggtgacatccattgtggttgcaggtcgcattggaagtgcattc
gctgcwgagttgagaacgatgcaggtgtctgagcaaatcgacacactgagagttctcggg
acaaaccctgtcgattacctcgtcacccctagggtgatcgcttcgtgcgtggctctacca
tttttgaccctgatatgcttcacattgggcttggcatcaagtttcctcttggctgatgct
gtttatggggttagcgttaacatcattttggattctgctcatagggctttaaagtcatgg
gacattgttagtgccatgatcaagtctcaggtgtttgggggcataattgccattgtgagc
tgttcttgggggatcacaaccacg---ggtggtgccaagggtcttggggagtctaccacc
tcagctgttgatttatctctggttggcatttttattgccgattttgccctttcatattgt
ttcttcctaggaactggagattcgcttaagagttgtgta
>SRR5137213
cattccccaaacctcgaagaaggaa---ctttattcagtaactggtcaccccccagctac
ctatggaggggattgtcagccttgattctggctgggcaggtaattctccggactctcaag
ggcaaggtccattggaggaacactctccaacaactggaaagggtcgggccaaggtcactg
ggtgtctgtcttctgacatctgcatttgtgggcatggcattcaccatccaatttgttcgg
gaattcactcgactagggcttaaccgatcagttggtggcgtgctagccctggcctttgct
cgagaactgagccccgtgattacatcaatcgtggtggcaggccgcattggaagtgcattt
gccgcggaactgggaaccatgcaggtgtccgagcagactgacaccctaagagtccttggc
acaaacccagtggattacctggtcaccccaagagtgattgcttcctgtatcgcattgcca
ttcttgaccctcatgtgcttcacagtgggcatggcttctagcgcccttttggctgacagt
gtttatggggttagcatcaacataatcatggattctgctcatagagctctcagatcatgg
gatataattagtgccatgattaagtcccaggtttttggggtgataatcgcggtagtgagt
tgtgcctggggagtcactaccatg---ggaggtgctaagggtgttggagaatcgactact
tcagcagttgttttgtctctggttggtattttcattgctgattttgctctttcttattgt
ttcttccaaggggctggagatgcactaaaaaattgtgta
>SRR7905849
cattctaccaacctcgaagaagaaa---ctttattcagtaactggtcaccccccagctac
ctatggaggggattgtcggccttgattctggccgggcaggtaattctccgaactgtgaat
ggcaaagtccattggaggaacactctccaacaactggaaagggttgggccgaggtcagtt
ggtgtctgccttctgacatcggcrtttgtgggcatggcattcaccatccaatttgttcgg
gaatttactcgattagggctaaaccgatctgttggtggggtgctagcccttgccttctct
cgagaactgagccccgtgattacatcaatcgtggtggcagggcgcatcgggagcgcattt
gccgcagaacttgggactatgcaggtgtctgagcagaccgacaccctgagagtccttggc
acgaacccagtggattacctggtcaccccaagagtgatcgcttcctgtatcgcattgcca
ttcttgaccctgatgtgcttcacagtgggcatggcttcaagtgcccttttggctgacagt
gtttatggggttagcatcaacataatcatggattcygctcatagagctctgagatcatgg
gatataattagtgccatgattaagtcccaggttttcggggcaataatcgcgatagtgagc
tgtgcctggggagttacaaccatg---gggggtgctaaaggtgttggagaatccactact
tcagcagttgttttgtctctggttggtattttcattgctgattttgctctttcttattgt
ttcttccaaggggcaggagatgcactaaaaagttgtgta
>SRR7905861
cattccccaaacctcgaagaaggaa---ctttattcagtaactggtcaccccccagctac
ctatggaggggattgtcagccttgattctggctgggcaggtaattctccggactctgaag
ggcaaggtccattggaggaacactctccaacaactggaaagggtcgggccaaggtcactg
ggtgtctgccttctgacatctgcatttgtgggcatggcatttaccatccaatttgttcgg
gaattcactcgactagggcttaaccgatcagttggtggcgtgctagcccttgcctttgct
cgagaactgagccccgtgattacatcaatcgtggtggcaggccgcattggaagtgcattt
gcygctgaactgggaaccatgcaggtgtccgagcagactgacacactaagagtccttggc
acaaacccagtggattacctggtcaccccaagagtgattgcttcctgtatcgcattgcca
ttcttgacccttatgtgcttcacagtgggcatggcttctagtgcccttttggctgacagt
gtttatggggttagcatcaacataatcatggattctgctcatagagctctcagatcatgg
gatataatcagtgccatgattaagtcccaggtttttggggtgataatcgcggtagtgagc
tgtgcctggggagtcactaccatg---ggaggtgctaagggtgttggagaatctacaacc
tcagcagttgttttgtctctggttggtattttcattgckgattttgctctttcttattgt
ttcttccaaggggctggagatgcactaaaaaattgtgta
>SRR7905862
cattcccccaacctcgaagaagaaa---ctttattcagtaaatggtcaccccccagctac
ctatggaggggattgtcggccttgattatggcyggccaggtaattctycggactctgaaa
ggcaaagtccattggaggaacactctccaacaaytggaaagggttgggccaaggtcactt
ggtgtctgccttctgacatcagcatttgtgggtatggcattcaccatccaattcgttcgg
gaattcactcgattagggctaaaccgatctgttggtggggtgctagcccttgccttctct
cgagaactgagycctgtgattacatcwatcgtkgtggccggccgcattgggagtgcattt
gccgcggaacttggaaccatgcaggtgtctgagcagactgatacactaagagtccttggc
acgaayccagtggattacctggtgaccccaagagtgattgcttcatgcattgcattgcca
ttcttgactctgatgtgcttcacagtgggcatggcttctagtgcccttttggcygacagt
gtttatggggtgagcatcaacataatcatggattctgctcataaagctctgagatcatgg
gatataattagtgctatgattaagtcccaggtctttggrgcrataatygcagtagtgagc
tgtgcctggggagttacaaccatg---ggaggtgctaaaggtgttggagaatccactact
tcagcagttgttytgtctctggttggcattttcattgctgatttygctctttcttattgt
ttcttccaaggggctggagaytcacttaaaaattgtgta
>SRR8327214
cattccccaaacctcgaagaaggaa---ctttagttcgtaaatggtcaccccccagctac
ctatggaggggattgtcagccttgattctggctgggcaggtaattctccggactctgaag
ggcaaagtccattggaggaacactctccaacaactggaaagggttgggccaaggtccctg
ggcgtctgccttcttacatctgcatttgtgggcatggcattcaccatccaatttgttcgg
gaattcactcgactagggcttaaccgatcagttggtggcgtgctagcccttgcctttgct
cgagaactgagccctgtgattacatcaatcgtggtggcaggccgcattgggagtgcattt
gcggcggaactgggaaccatgcaggtgtccgagcagactgacacactaagagtcctcggc
acaaacccagtggattacctggtcaccccaagagtgattgcttcctgtatcgcattgcca
ttcttgacccttatgtgcttcacagtgggcatggcttctagtgcccttttggctgacagt
gtttatggggttagcatcaacataatcatggattctgctcatagagctctcagatcatgg
gatataattagtgccatgattaagtcccaggtttttggggtgataatcgcggtagtgagc
tgtgcctggggagtcactaccatg---ggaggtgctaagggtgttggggaatctactact
tctgcagttgttttgtctctggttggtattttcattgctgattttgctctttcttattgt
ttcttccaaggggctggagatgcactaaaaaattgtgta
