# Supplementary material for: Phylogenomics and classification of Cactaceae based on hundreds of nuclear genes
Source: Plant Syst Evol. 2025 Aug 11;311(5):28. doi: 10.1007/s00606-025-01948-z (PMC12339657; doi:10.1007/s00606-025-01948-z)
Supplement: Supplementary file 4 — Online Resource 4: Containing alignments and RAxML gene trees for all included loci and all phylogenetic datasets (ZIP 10372 KB) [file 606_2025_1948_MOESM4_ESM.zip › de Vos et al_ESM_4/ESM_data_alignments/QCP/5933_consensus.mafft.fasta]

>PAFTOL004560
------------------------------------------------------------
------------------------------------------------------------
------------------------------------------------------------
------------------------------------------------------------
------------------------------------------------------------
--------------------------acatgcaggccagtggcagattgggtgaagagca
---ctggggtgaagcaatttctatatatcagtagtgctgggatctacaagcctactgatg
aacccccacatattgaaggggatgctgtcaaagccgatgcctctcatgttggagcagaga
agtacattgctgaggttttcagcaactgggcagtcttccgccctcaatatatgatcggtt
caggaaacaacaaagactgtgaagaatggttctttgac----------------------
------------------------------------------------------------
------------------------------------------------------------
------------------------------------------------------------
------------------------------------------------------------
------------------------------------------------------------
------------------------------------------------------------
------------------------------------------------------------
----
>PAFTOL004564
-----------------------------------gcagagaagaagaaagtgctcattg
tcaacactaacagtggtgggcatgccgtcattgggttctactttgccaaagagcttctgg
gttctggc---catcaagtcaccatactcactgttggagatgagggctctgacaagatga
agaaaccccctttcaaccgtttctct----------------------------------
------------------------------------------------------------
------------------------------------------------------------
------------------------------------------------------------
------------------------------------------------------------
------------------------------------------------------------
------------------------------------------------------------
------------------------------------------------------------
------------------------------------------------------------
------------------------------------------------------------
------------------------------------------------------------
------------------------------------------------------------
------------------------------------------------------------
------------------------------------------------------------
----
>PAFTOL004567
-----------------------------------gcggacaagaagaacgtcctcattg
tcaatactaacagtggtgggcatgctgtcattgggttttactttgccaaagagcttctgg
gctctggc---catcgagtcaccgtactaactgttggagatgagggctctgacaagatga
agaagccccctttcaaccgtttctctgtaatt----------------------------
------------------------------------------------------------
------------------------------------------------------------
------------------------------------------------------------
------------------------------------------------------------
------------------------------------------------------------
-----------------------------------------attgttcgagacaggccgg
ttccaatt---ccagggtcaggaa--tgcagcttacaaacattgcccatgttagggactt
gtcatccatgcttactctggcagttgagaaggcagaggtagccaatggaaacatcttcaa
tattgtgagtgatcgagctgtgactttagatggaatggccaaactctgtgctcaagctgc
caatcgcgctgttaacattatgcattatgatcctaaggcaattggcatcgatgctaagaa
ggcctttcccttccgtaacatgcacttctacgcagaaccaagagcagcaaaagcgcttct
agggtggcaagctacaacaaaccttccagaagacctaaaagagaggtacgaggagtatgt
aaaaattggacgagatacgaaatcaatgcaatttgagttggatgataagattcttgaagc
actc
>PAFTOL004568
-----------------------------------gcagacaagaagaatgtcctcatag
tcaatactaacagtggtgggcatgctgtcattgggttctactttgccaaagagcttctgg
gttctggt---tatcaagtcaccgtactaactgttggagatgagagctctgacaagatga
agmagtcccctttcaaccgtttctctgtaatt----------------------------
------------------------------------------------------------
------------------------------------------------------------
--------------caatttttgtatatcagcagtgctgggatctacaagcccactaacg
aactcccacatgttgaaggggatgctgtcaaagccgatgcctctcatgttggagcagagg
aatacattgctgaggttttcagcaactgggtagtcttccgccctcaatatatgatcggtt
caggaaacaacaaagactgtgaagaatggttctttgat----------------------
------------------------------------------------------------
------------------------------------------------------------
------------------------------------------------------------
------------------------------------------------------------
------------------------------------------------------------
------------------------------------------------------------
------------------------------------------------------------
----
>PAFTOL004572
-----------------------------------gcagataagaagaaggtcctcatag
tcaatactaacagtggtgggcatgctgtcattgggttctactttgccaaagagcttctgg
gttctggt---catcaagtcaccatactaactgttggagatgagagctctgacaagatga
agaagccccctttcaaccgtttctctgtaatt----------------------------
------------------------------------------------------------
--------------------------acatgtaggccagtggcagattgggcgaagagca
---ctggggtgaagcaatgtytgtatatcagcagtgctgggatctacaagcctactgatg
aacccccacatgttgaaggggatgctgtcaaagtmgatgcctctcatgttagagcagagg
aatacattgccgatgttttcagcaactgggyagtcttccgccctcaatatatgatcggtt
caggaaacaacaaagactgtgaagaatggttctttgatca--------------------
------------------------------------------------------------
------------------------------------------------------------
------------------------------------------------------------
------------------------------------------------------------
---------------------gcacttctacgcagaaccaagagcagcaaaacagctcct
agggtggcaagctacaacaaaccttccggaagacctaaaagagaggtacgaggaatatgt
aaaaattggaagagataagaaatcaatgcaatttgaggtggatgataagattcttgaagc
gctc
>PAFTOL004573
-----------------------------------gcagacaagaagaaggtcctcatag
ttaatacyaacagtggygggcatgctgtcattgggttctactttgccaaagagcttctgg
gttctggc---catcaagtcaccatactaactgttggagatgagagctctgacaagatga
agaagcctcctttcaaccgtttctctgtaatt----------------------------
------------------------------------------------------------
--------------------------acatgcaggccagtggcagattgggcgaagagca
---ctggggtgaagcaatttctgtatattagcagtgctgggatctacaagcctactgatg
aacccccacatgttgaaggggatgctgtcaaagtcgatgcctctcatgttagagcagagg
aatacattgctgaggttttcagcaactgggcagtcttccgccctcaatatatgatcggtt
caggaaacaacaaagactgtgaagaatggttctttgat----------------------
------------------------------------------------------------
------------------------------------------------------------
------------------------------------------------------------
------------------------------------------------------------
------------------------------------------------------------
------------------------------------------------------------
------------------------------------------------------------
----
>PAFTOL004574
-----------------------------------gcggacaagaagaaggtcctcatag
tcaatactaacagtggtgggcatgctgtcattgggttctacttcgccaaagagcttctgg
gttctggc---catcaagtcaccatactaactgttggagatgagagctctgacaagatga
agaagccccctttcaaccgtttctctgtaatt----------------------------
------------------------------------------------------------
--------------------------acatgcaggccagtggcagattgggtgaagagca
---ctggggtgaagcaatttctgtatgtcagcagtgctgggatctacaagcctactgatg
aacccccacatgttgaaggggatgctgtcaaagctgatgcctctcatgttggagcagagg
aatacattgctgaggttttcaacaactgggcagtcttccgccctcaatatatgatcggtt
caggaaacaacaaagactgtgaagaatggttctttgat----------------------
------------------------------------------------------------
----------------------------------------------ggaaacatcttcaa
tattgtgagtgatcgagctgtgactcttgatggaatggccaaactctgtgctcaagctgt
cggtcgccctgttaacattgtgcattacgatcctaaggcaattggcatcgatgctaagaa
ggcttttcccttccgcaacatgcacttctacgcagaaccaagagcagcaaaagagctcct
agggtggcaagctacaacaaaccttccagaagacctaaaagagaggtacgaggagtaygt
aaaaattggaagagataaaaaatcaatgcaatttgagttggacaataagattcttgaagc
actc
>PAFTOL004577
-----------------------------------gcacacaagaagaaggtcctcatag
tcaatactaacagtggtgggcatgctgtcattgggttctactttgccaaagagcttctgg
gttctggc---catcaagtcaccatactcactgttggagatgagggctctgacaagatga
agaagccccctttcaaccgtttctctgtaattatagattt--------------------
------------------------------------------------------------
-------gaaaaaccagcattccatgacatgcaggccagtggcagattgggcgaagagca
---ctggggtgaagcaatttctatatgtcagtagtgctgggatctacaagcctactgatg
aacccccacatattgaagrggatgctgtcaaagccgatgcctctcatgttggagcagagg
aatacattgctgaggttttcagcaactgggcagtcttccgccctcaatatatgatcggtt
caggaaacaacaaagactgtgaagaatggttctttgaccg--------------------
------------------------------------------------------------
------------------------------------------------------------
------------------------------------------------------------
------------------------------------------------------------
------------------tcagcacttttaygcggaaccaagagcagcaaaagagatcct
agggtggcaagctacaacawaccttcyagaagacttaaaagagaggtacraggagtatgt
aaaaattggaagagataagaaatcaatgcaatttgagttggatgataagattcttgaagc
actc
>PAFTOL004578
-----------------------------------gcagacaagaagaaggtcctcatag
tcaatactaacagtggtgggcatgctgtcattgggttctactttgccaaagagcttctgg
gttctggc---catcaagtcaccatactaactgttggagatgagagctctgacaagatga
agaagccccctttcaaccgtttctctgtaatt----------------------------
------------------------------------------------------------
------------------------------------------------------------
------------------------------------------------------------
------------------------------------------------------------
------------------------------------------------------------
-----------------------------------------attgttcgagacaggccga
ttccaatt---ccagggtcaggaa--tgcagcttacaaacattgcccatgttagggactt
atcatccatgcttgctctagcagttgagaaggcagagaaagcaaatggaaacatcttcaa
tattgtgagtgatcgagctgtgactcttgatggaatggccaaactctgtgctcaagctgc
cggtcaccctgttaacattttgcattacgatcctaaggcaattggcatcgatgctaagaa
ggcttttctttcttaatggcagcacttctatgcagaaccaagagcagcaaaacagctcct
agggtggcaagctacaacaaaccttccagaagacctgaaagagaggtacaaggaatatgt
aaaaattggaagagataagaaatcaatgcaatttgaattggatgataagattcttgaagc
actc
>PAFTOL004582
-----------------------------------gcagacaagaaaaaggtcctcatag
ttaatactaacagtggtgggcatgctgtcattgggttccactttgccaaagagcttctgg
gttctggc---catcaagtcaccatactaactgttggagatgagagctctgacaagatga
agaagccccctttcaaccgtttcactgtaatt----------------------------
------------------------------------------------------------
--------------------------acatgcaggccagtggcagattgggcgaagagca
---ctggggtgaagcaatttctgtatatcagcagtgctgggatctacaagcctactgatg
aacccccacatgttgaaggggatgttgtcaaagtcgatgcctctcacgttggagcagagg
aatacattgctgacgttttcagcaagtgggcagtcttccgacctcaatatatgatcggtt
caggaaacaacaaagactgtgaagaatggtgctttgatagaattgttcgagacaggccga
ttccaatt---ccagggtcaggaa--tgcagcttacaaacattgcccatgttagggactt
gtcatccatgcttactctagtagttgagaaggcagaggtagcaaatggaaacatcttcaa
tattgtgagtgatcgagctgtgactcttgatggaatggccaaactctgtgctcaagctgc
cggtcaccctgttaacattgtgcattatgatcctaaggcaattggcatcgatgtgaagaa
ggcttttccctttcggaacatgcatttctatgcagaaccaagagcagcaaaacagctcct
agggtggcaagctacaacaaaccttccagaagacctaaaagagaggtacgaggaatatgt
aaaaattggaagagataagaaatcaatgcaatttgagttggatgataagattcttgaagc
actc
>PAFTOL004583
-----------------------------------gcagacaagaagaaggtcctcatcg
tcaatactaacagtggtgggcatgctgtcattgggttctactttgccaaagagcttctgg
gctctagc---catcaagtcaccatactaactgttggagatgagagctctgacaagatga
agaagccccctttcaaccgtttctctgtaatt----------------------------
------------------------------------------------------------
------------------------------------------------------------
-----------------------------------------atctttttacctactgatg
aacccccacatgctgaatgggatgctgtcaaagccgatgcctctcatgttggagcagaag
aatacattgctaaggtttttagcaactgggcagtcttccgccctcaatatatgatcggtt
caggaaacaacaaagactgtgaagaatggttctttgatagaattgttcgagacaggccgg
ttccaatt---ccagggtcaggaa--tgcagcttacaaatattgctcatgttagggactt
gtcatcmatgcttaccctagcagttgagaaggcagaggtagcaaatggaaacatcttcaa
tattgtgagtgatcgagctgttactcttgatggaatggccaaactctgtgctcaagctgt
cggtcgccctgttaaaattgtgcattacgatcctaaggcaattggcatcgatgctaagaa
ggcttttcccttccgcaac-----------------------------------------
------------------------------------------------------------
------------------------------------------------------------
----
>PAFTOL004584
-----------------------------------gcagacaagaagaaggtcctcacag
tcaatactaacagtggtgggcatgctgtcattgggttctactttgccaaagagcttctgg
gttctggc---catcaagtcaccatactcacttttggagatgagagctctgacaagatga
agaagccccctttcaaccgtttctctgtaatt----------------------------
------------------------------------------------------------
--------------------------acatgcaggccartggcagattgggsgaagagca
---ctggggtgaagcaatttctatatatcagtagtgctgggatctacaagcctactgatg
aacccccacatattgaaggggatgctgtcaaagccgatgcctctcatgttggagcagagg
aatacattgctgaggttttcagcaactgggcagtcttccgccctcaatatatgatcggtt
caggaaacaacaaagactgtgaagaatggttctttgaccg--------------------
------------------------------------------------------------
------------------------------------------------------------
------------------------------------------------------------
------------------------------------------------------------
------------------tcagcacttttacgcagaaccaagagcagcaaaagagctcct
agggtggcaagctacaacaaaccttccagaagacttaaaagagaggtacgaggagtacgt
aaaaattggaagagataagaaatcaatgcaatttgagttggatgat--------------
----
>PAFTOL004585
-----------------------------------gcagagaagaagaaagtgctcattg
tcaacactaacagtggtgggcatgctgtcattgggttctactttgccraagagcttctgg
gttctggc---catcaagtcaccatactcactgttggagatgagggctctgacaagatga
agaaaccccctttcaacagtttctcg----------------------------------
------------------------------------------------------------
------------------------------------------------------------
------------------------------------------------------------
------------------------------------------------------------
------------------------------------------------------------
-----------------------------------------attgtaagagacaggccaa
ttccaatt---ccagggtcaggaa--tgcagcttacaaacattgcacatgttagggactt
gtcatccatgcttactctagcagttgagaagtcagaggcagcaaatggaaacatcttcaa
tattgtgagtgatcgagctgtgactcttgatggaatggccaaactttgtgctcaagctgc
tggtttccctgttaacattgtgcattatgatcctaaggcaattggtatcgatgcaaagaa
ggcttttccctttcgtaatatg--------------------------------------
------------------------------------------------------------
------------------------------------------------------------
----
>PAFTOL004587
-----------------------------------gcagacaagaagaargtcctcatag
tcaatactaacagtggtgggcatgctgtcattgggttctacttcgccaaagagcttctgg
gttctggc---catcaagtcaccatactaactgttggagatgagagctctgacaagatga
agaagccccctttcaaccgtttctctgtaatt----------------------------
------------------------------------------------------------
--------------------------------aggccagtggcagattgggcgaagagca
---ctggggtgaagcaatttctgtatatcagcagtgctgggatctacaagcctactgatg
aacccccacatgttgaacgggatgctgtcaaagctgatgcctctcatgttggagcagagg
aatacattgctgaggtcttcagcaactgggcagtcttccgccctcaatatatgatcggtt
caggaaacaacaaagactgtgaagaatggttctttgatagaattgttcgagacaggccgg
ttccaatt---ccagggtcaggaa--tgcagcttacaaacattgctcatgttagggactt
gtcatccatgcttaccctagcagttgagaaggcagaggtagcaaatggaaacatcttcaa
trttgtgagtgatcgagctgtgactcttgatggaatggccaaactctgtgcycaagctgt
cggtcgccctgttaacattgtgcattacgatcctaaggcaattggcatcgatgctaagaa
ggcttttcccttccgcgacatg--------------------------------------
------------------------------------------------------------
------------------------------------------------------------
----
>PAFTOL004590
-----------------------------------gcagataagaagaaggtcctcatag
tcaatactaacagtggtgggcatgctgtcattgggttctactttgccaaagagcttctgg
gttctggc---catcaagtcaccatactcactgttggagatgagagctctgacaagatga
agaagccccctttcaaccgtttctctgtaatt----------------------------
------------------------------------------------------------
--------------------------acatgcaggccagtggcagattgggcgaagagca
---ctggggtgaagcaatttctatatatcagtagtgctgggatctacacgcctactgatg
aacccccacatattgaaggggatgctgtcaaagccgatgcctctcatgttggagcagagg
aatacattgctgaggttttcagcaactgggcagtcttccgccctcaatatatgatcggtt
caggaaacaacaaagactgtgaagaatggttctttgacagaattgttcgagacaggccag
ttccaatt---ccagggtcaggaa--tgcagcttacaaacattgctcatgttagggactt
gtcatccatgcttaccctagcagttgagaaggcagaggtagccaatggaaacatcttcaa
tattgtgagtgatcgagctgtgacccttgatggaatggccaaactctgtgctcaagctgc
caatcaccctgttaacattgtgcattatgatcctaaggcaactggcattgatgctaagaa
ggcttttcccttccgtaacatgcacttttacgcrgaaccaagagcagcaaaagagmtcct
agggtggcaagctacaacaaaccttccagaagacttaaaagagaggtacgaggagtatgt
aaaaattggaagagataagaaatcaatgcaatttgagttggatgataagattcttgaagc
actc
>PAFTOL004591
-----------------------------------gcagataagaagaaggtcctcatag
tcaatactaacagtggtgggcatgctgtcattgggttctactttgccaaagagcttctgg
gttctggc---catcaagtcaccatactcactgttggagatgagagctctgacaagatga
agaagccccctttcaaccgtttctctgtaatt----------------------------
------------------------------------------------------------
------------------------------------------------------------
--------------caatttctatatatcagtagtgctgggatctacacgcctactgatg
aacccccacatattgaaggggatgctgtcaaagccgatgcctctcatgttggagcagagg
aatacattgctgaggttttcagcaactgggcagtcttccgccctcaatatatgatcggtt
caggaaacaacaaagactgtgaagaatggttctttgacca--------------------
------------------------------------------------------------
------------------------------------------------------------
------------------------------------------------------------
------------------------------------------------------------
---------------------gcacttttacgcrgaaccaagagcagcaaaagagmtcct
agggtggcaagctacaacaaaccttccagaagacttaaaagagaggtacgaggagtatgt
aaaaattggaagagataagaaatcaatgcaatttgagttggatgataagattcttgaagc
actc
>PAFTOL004593
-----------------------------------gcagacaagaagaaggtcctcatag
tcaatactaacagtggtgggcatgctgtcattgggttctacttcgccaaagagcttctgg
gttctggc---catcaagtcaccatactaactgttggagatgagagctctgacaagatga
agaagccccctttcaaccgtttctctgtaatt----------------------------
------------------------------------------------------------
--------------------------acatgcaggccagtggcagattgggtgaagagta
---ctggggtgaagcaatttctgtatatcagcagtgctggaatctacaaacctactgatg
aacccccacatgttgaaggggatgctgtcaaagctgatggctctcatgttggagcagagg
aatacattgctgaggtttttagcaactgggcagtcttccgccctcaatatatgatcggtt
caggaaacaacaaagactgtgaagaatggttctttgat----------------------
------------------------------------------------------------
------------------------------------------------------------
------------------------------------------------------------
------------------------------------------------------------
------------------------------------------------------------
------------------------------------------------------------
------------------------------------------------------------
----
>PAFTOL004594
------------------------------------------------------------
------------------------------------------------------------
------------------------------------------------------------
------------------------------------------------------------
------------------------------------------------------------
------------------------------------------------------------
------------------------------------------------------------
------------------------------------------------------------
------------------------------------------------------------
--------------------gaatgatacattttaccaggaattgttcaagacaggccag
ttccaatt---ccagggtcaggaa--tgcagcttacaaacattgctcatgttagggactt
gtcatccatgcttaccctagcagttgagaaggcagaggtagcaaatggaaacatcttcaa
tattgtgagtgatcgagctgtgactcttgatggaatggccaaactctgtgctcaagctgc
caatcgcgctattaagattgtgcattatgatcctaaggcgattggcatcgatactaagaa
ggcttttcccttccgtaacatgcacttttacgcagaaccaagagcagcaaaagagctcct
agggtggcaagctacaacaaaccttccagaagacttaaaagagaggtacgaggagtatgt
aaaaattggaagagataagaaatcaatgcaatttgagttggatgataagattcttgaagc
actc
>PAFTOL004596
-----------------------------------gcagacaagaagaaggtcctcatag
tcaatactaacagtggtgggcatgctgtcattgggttctactttgccaaagagcttctgg
gttctggc---catcaagtcaccatactaactgttggagacgaaagctctgacaagatga
agaagccccctttcaaccgtttctctgtaatt----------------------------
------------------------------------------------------------
------------------------------------------------------------
------------------------------------------------------------
--------------------gatgttgtcaaggtcgatgcctctcacgttggagcagagg
aatacattgctgaggttttcagtaactgggcagtcttccgccctcaatatatgatcggtt
caggaaacaacaaagactgtgaagaatggttctttgatagwattgttcgagacaggccga
ttccaatt---ccagggtcaggaa--tgcagcttacaaacattgcccatgttagggactt
atcatccatgcttgctctagcagttgagaaggcagaggtagcaaatggaaacatcttcaa
tattgtgagtgatcgagctgtgactcttgatggaatggccaaactctgtgctcaagctgc
cggtcaccctgttaacattgtgcattacgatcctaaggcaattggcatcgatgctaagaa
ggcttttccctttcggaacatgcacttctatgcagaaccaagagcagcaaaacagctcct
agggtggcaagctacaacaaaccttccagaagacctaaaagagaggtacgaggaatatgt
aaaaattggaagagataagaaatcaatgcaatttgagttggatgataagattcttgaagc
actc
>PAFTOL004597
-----------------------------------gcagacaagcagaaggtcctcatag
tcaatactaacagtggtgggcatgctgtcattgggttctattttgccaaagagcttctgg
gctctggc---catcaagtcaccatactaattgttggagatgagagctctgacaagatga
agaagccgcctttcaaccgtttctctgtaatt----------------------------
------------------------------------------------------------
------------------------------------------------------------
-----------------tttctgtatatcagcagtgctgggatctacaaggctactgatg
aacccccacatgttgaaggggatgctgtcaaagccgatgcctcccatgttggagcagagg
aatatattgctaaggtttttagcaactgggcagtcttccgccctcaatatatgattggtt
caggaaacaacaaagactgtgaagaatggttctttgat----------------------
------------------------------------------------------------
------------------------------------------------------------
------------------------------------------------------------
------------------------------------------------------------
------------------------------------------------------------
------------------------------------------------------------
------------------------------------------------------------
----
>PAFTOL004598
-----------------------------------gcagataagaagaaggtcctcatag
tcaatactaacagtggtgggcatgcagtcattgggttctactttgccaaagagcttctgg
gttctggc---catcaartcaccatactcactgttggagatgagagctctgamaagatga
agaagccccctttcaaccgtttctctgtaatt----------------------------
------------------------------------------------------------
--------------------------acatgcaggccagtggcagattgggcsaagagca
---ctggggtgaagcaatttctatatatcagtagtgcagggatctacaagcctactgatg
aacccccacatattgaaggggatgctgtcaaagccgatgcctctcatgttggagcagagg
aatacattgctgaggttttcagcaactgggcagtcttccgccctcaatatatgattggtt
caggaaacaacaaagactgtgaagaatggttctttgac----------------------
------------------------------------------------------------
------------------------------------------------------------
------------------------------------------------------------
------------------------------------------------------------
------------------------------------------------------------
------------------------------------------------------------
------------------------------------------------------------
----
>PAFTOL004599
-----------------------------------gcagacaagaagaaggtcctcatag
tcaatactaacagtggtgggcatgctgtcattgggttctactttgccaaagagcttctgg
gttctggc---catcaagtcaccatactcactgttggagatgagagctctgacaagatga
agaagccccctttcaaccgtttctctgtaattatagattt--------------------
------------------------------------------------------------
-------gaaaaaccagcattccatgacatgcaggccagtggcagattgggcgaagagca
---ctggggtgaagcaatttctatatatcagtagtgctgggatctacaagccgactgatg
aacccccacatattgaaggggatgctgtcaaagccgatgcgtctcatgttggagcagagg
aatacattgctgaggttttcagcaactgggcagycttccgccctcaatatatgatcggtt
caggaaacaacaaagactgtgaagaatggttctttgac----------------------
------------------------------------------------------------
------------------------------------------------------------
------------------------------------------------------------
------------------------------------------------------------
------------------------------------------------------------
------------------------------------------------------------
------------------------------------------------------------
----
>PAFTOL004600
-----------------------------------gcagataagaagaaggtcctcatag
tcaatactaacagtggtgggcatgctgtcattgggttctactttgccaaagagcttctgg
gttctggc---catcaagtcaccatactcactgttggagatgagagctctgaaaagatga
agaagccccctttcaaccgtttctctgtaattatagattt--------------------
------------------------------------------------------------
-------gaaaaaccagcattccatgacatgcaggccagtggcagattgggcgaagagca
---ctggggtgaagcaatttctatatatcagtagtgctgggatctacaagcctactgatg
aacccccccatattgaaggggatgctgtcaaagccgatgcctctcatgttggagcagagg
aatacattgctgaggttttcagcaactgggcagtcttccgccctcaatatatgatcggtt
caggaaacaacaaagactgtgaagaatggttctttgacagaattgttcgagacaggccag
ttccaatt---ccagggtcaggaa--tgcagcttacaaacattgctcatgttagggactt
gtcatccatgcttaccctagcagttgagaaggcagaggtagcaaatggaaacatcttcaa
tattgtgagtgatcgagctgtgactcttgatggaatggccaaactctgtgctcaagctgc
caatcgcgctattaacattgtgcattatgatcctaaggcgattggcatcgatactaagaa
ggcttttcccttccgtaacatgcacttttacgcagaaccaagagcagcaaaagagctcct
agggtggcaagctacaacaaaccttccagaagacttaaaagagaggtacgaggagtatgt
aaaaattggaagagataagaaatcaatgcaatttgagttggatgataagattcttggagc
actc
>PAFTOL004601
-----------------------------------gcagacaagaagaaggtcctcatag
tcaatactaacagtggtgggcatgctgtcattgggttctactttgccaaagagcttctgg
gctctggc---catcaagtcaccatactaactgttggagatgagagctctgacaagatga
agaagccccctttcaaccgtttctctgtaatt----------------------------
------------------------------------------------------------
--------------------------acatgcaggccagtggcagattgggtgaagagca
---ctggggtgaagcaatttctgtatatcagcagtgctgggatctacaagcctactgatg
aacccccacatgttgaaggggatgctgtcaaagctgatgcctctcatgttggagcagagg
aatacattgctgaggttttcagcaactgggcagtcttccgccctcaatatatgatcggtt
caggaaacaacaaagactgtgaagaatggttctttgat----------------------
------------------------------------------------------------
------------------------------------------------------------
------------------------------------------------------------
------------------------------------------------------------
------------------------------------------------------------
------------------------------------------------------------
------------------------------------------------------------
----
>PAFTOL004603
-----------------------------------gcagacaagaagaaggtcctcatac
tcaatactaacagtggtgggcatgctgtcattgggttctactttgccaaagagcttctgg
gttctggc---catcaagtcaccatgctaactgttggagatgagagctctgacaagatga
agaagccccctttcaaccgtttctctgtaatt----------------------------
------------------------------------------------------------
--------------------------acatgcaggccagtggcagattgggcgacgagca
---ctagggtgaagcaatttctatatatcagtagtgctgggatctacaagcctactgatg
aacccccacatatagaaggggatgctgtcaaagccgatgcctctcatgttggagcagagg
aatacattgctgaggttttcagcaactgggcagtcttccgccctcaatatatgatcggtt
caggaaacaacaaagactgtgaagaatggttctttgat----------------------
------------------------------------------------------------
------------------------------------------------------------
------------------------------------------------------------
------------------------------------------------------------
------------------------------------------------------------
------------------------------------------------------------
------------------------------------------------------------
----
>PAFTOL004604
-----------------------------------gcagacaagaagaaggtcctcatag
tcaatactaacagtggtgggcatgctgtcattgggttctactttgccaaagagcttctgg
gttctggc---catcaagtcaccatgctaactgttggagatgagagctctggcaagatga
agaagccccctttcaaccgtttctctgtaatyatagattt--------------------
------------------------------------------------------------
-------gaaaaaccagcattccatgacatgcaggccagtggcagattgggcgacgagca
---ctggggtgaagcaatttctatatatcagtagtgctgggatctacaagcctactgatg
aactcccacatatagaaggggatgctgtcaaagccgatgcctctcatgttggagcagagg
aatacattgctgaggttttcagcaactggrcagtcttccgccctcaatatatgatcggtt
caggaaacaacaaagactgtgaagaatggttctttgatagwattgttcgagacaggccgg
ttccaatt---ccagggtcaggaa--tgcagcttacaaacattgcccatgttagagactt
gtcatccatgcttaccctagcagttgagaaggcagaggtagccaatggaaacatcttcaa
tattgtgagtgatcgagctgtgactcttgatggaatggccaaactctgtgctcaagctgc
tgatcaccctgttaacattgtgcattatgatcctaaggcaattggcatcgatgctaagaa
ggcttttcccttccgcaacatacacttttacgcagaaccaagagcagcaaaagagctcct
rgggtggcaagctacaacaaaccttccagaagacttaaaagagaggtacgaggagtatgt
aaaaattggaagagataagaaatcaatgcaatttgagttggatgataagattcttgaagc
actc
>PAFTOL004605
-----------------------------------gcagacaagaaaaacgtcctcatag
tcaatactaacagtggtgggcatgctgtcattgggttctaccttgccaaagagcttctgg
gctctggc---catcaagtcaccatactaactgttggagatgagagctctgacaagatga
agaagccccccttcaaccgtttctctgtaatc----------------------------
------------------------------------------------------------
--------------------------acatgcaggctagtggcagattgggcgaagagca
ctgctggggtgaagcaatttctgtatatcagcagtgctgggatctacaagcctactgatg
aacccccacatgttgaaggggatgctgtcaaagccgaygcctctcatgttggagcagaag
aatacattgctaaggtttttagcaactgggcagtcttccgccctcaatatatcatcggtt
caggaaacaacaaagactgtgaagaatggttctttgat----------------------
------------------------------------------------------------
------------------------------------------------------------
------------------------------------------------------------
------------------------------------------------------------
------------------------------------------------------------
------------------------------------------------------------
------------------------------------------------------------
----
>PAFTOL004608
-----------------------------------gcagacaagaagaaggtcctcatag
ttaatactaacagtggtgggcatgctgtcattgggttctactttgccaaagagcttctgg
gttctggc---catcaagtcaccgtactaactgttggagatgagagctccgacaagatga
agaagccccctttcaaccgtttctctgtaatt----------------------------
------------------------------------------------------------
------------------------------------------------------------
------------------------------------------------------------
--------------------gatgttgtcaaaatcgatgcctctcacgttggagcagagg
aatacattgctgaggttttcagtaactgggcagtcttccgccctcaatatatgatcggct
caggaaacaacaaagactgtgaagaatggttctttgatagaattgttcgagacaggccga
ttccaatt---ccaggttcaggaa--tgcagcttacaaacattgcccatgttagggactt
gtcatccatgcttactctagcagttgagaaggcagaggtagcaaatggaaacrtcttcaa
tattgtgagtgatcgrgctgtgactcttgatggaatggccaaactctgtgctcaagctgc
cggtcaccctgttaacattgtgcattacgatcctaaggcaattggcatcgatgctaagaa
ggcttttccctttcggaacatgcacttctacgcagaaccaagagcagcaaaacagctcct
agggtggcaagctacaacaaaccttccagaagacctaaaagagaggtacgaggaatatgt
aaaaatcggaagaggtaagatatcaatgcaatttgaggtggatgataagattcttgaagc
actc
>PAFTOL004609
-----------------------------------gcagacaagaagaaggtcctcatag
ttaatactaacagtggtgggcatgctgtcattgggttctactttgccaaagagcttctgc
gttctgcc---catcaagtcaccatactaactgttggagatgagagctctgccaagatga
agaagccccctttcaaccgtttctctgtaatt----------------------------
------------------------------------------------------------
--------------------------------aggccagtggcagattgggcaaagagca
---ttggggtgaagcaatttctgtatatcagcagtgctgggatctacaagcctactgatg
aacctccacatgttgaaggggatgttgtcaaagtcgatgcctctcacgttggagcagagg
aatacattgctgaggttttcagtaactgggcagtcttccgccctcaatatatgatcggtt
caggaaacaacaaagactgtgaagaatggttctttgatagaattgttcgagacaggccga
ttccaatt---ccagggtcaggaa--tgcagcttacaaacattgcccatgttagggactt
gtcatccatgcttactctggcagttgagaaggcagaggtagcaaatggaaacatcttcaa
tattgtgagtgatcgagctgtaactcttgatggaatggcgaaactctgtgctcaagctgc
cggtcaccctgtcaacattgtgcattacgatcctaaggcaattggcatcgatgctaagaa
ggcttttccctttcggaacatggtaactcat--------------------agtgctcct
------------------------------------------------------------
------------------------------------------------------------
----
>PAFTOL004610
-----------------------------------gcagagaagaagaaagtgctcattg
tcaacactaacagtggtgggcatgctgtcattgggttctacttcgccaaagagcttctgg
gttctggc---catcaagtcaccatactcactgttggagatgagggytcygacaagatga
agaaaccccctttcaaccgtttctct----------------------------------
------------------------------------------------------------
------------------------------------------------------------
------------------------------------------------------------
------------------------------------------------------------
------------------------------------------------------------
-----------------------------------------attgtaagagacaggccaa
ttccaatt---ccagggtcaggaa--tgcagcttacaaacattgcacatgttagggactt
gtcatccatgcttactctagcagttgagaagtcagaggcagcaaatggaaacatcttcaa
tattgtgagtgatcgagctgtgactcttgatggaatggccaaactctgtgctcaagctgc
tgctcgccctgttaacattgtgcattatgatcctaaggcaattggcatcgatgcaaagaa
ggcttttccctttcgtaatatggtaatttact--------------------gtgctcct
------------------------------------------------------------
------------------------------------------------------------
----
>PAFTOL004611
-----------------------------------gcagagaagaagaaagtgctcattg
tcaacactaacagtggtgggcatgctgtcattgggttctacttcgccaaagagcttctgg
gttctggc---catcaagtcaccatactcactgttggagatgagggctctgacaagatga
agaaaccccctttcaaccgtttctct----------------------------------
------------------------------------------------------------
------------------------------------------------------------
------------------------------------------------------------
------------------------------------------------------------
------------------------------------------------------------
------------------------------------------------------------
------------------------------------------------------------
------------------------------------------------------------
------------------------------------------------------------
------------------------------------------------------------
------------------------------------------------------------
------------------------------------------------------------
------------------------------------------------------------
----
>PAFTOL004613
-----------------------------------gcagataagaagaaggtcctcatag
tcaatactaacagtggtgggcatgctgtcattgggttctactttgccaaagagcttctgg
gttctggc---catcaagtcaccatactcactgttggagatgagagctctgacaagatga
agaagccccctttcaaccgtttctctatagat------tt--------------------
------------------------------------------------------------
-------gaaaaaccagcattccatgacatgcaggccagtcgcagattgggggaagagta
---ctggggtgaagcaatttctatatatcagtagtgctgggatctacaagcctactgatg
aacccccacatattgaaggggatgctgtcaaaaccgatgcctctcatgttggagcagaaa
aatacattgctgaggttttcagcaactgggcagtcttccgccctcaatatatgatcggtt
caggaaacaacaaagactgtgaagaatggttctttgaccg--------------------
------------------------------------------------------------
------------------------------------------------------------
------------------------------------------------------------
------------------------------------------------------------
------------------tcagcacttttatgcagaaccaagagcagcaaaagagctcct
aggktggcaagctacaacaaaccttccagaagacttaaaagagaggtacgaggagtatgt
aaaaattggaagagacaagaaatcaatgcaatttgagttggatgataagattcttgaagc
actt
>PAFTOL004617
-----------------------------------gcagacaagaagaaggtcctcatag
tcaatactaacagtggtgggcatgctgtcattgggttctactttgccaaagagcttctgg
gttctggc---catcaagtcaccatactcactgttggagatgagagctctgacaagatga
agaagtccgctttcaaccgtttctctgtaattatagattt--------------------
------------------------------------------------------------
-------gaaaaaccagcattccatgacatgcaggccagtggcaaattgggggaagagca
---ctggggtgaagcaatttctatatatcagtagtgctgggatctacaagcctactgatg
aacccccacatattgaaggggatgctgtcaaagccgatgcctctcatgttggagcagagg
aatacattgctgaggttttcagcaactgggcagtcttccgccctcaatatatgatcggtt
caggaaacaacaaagactgtgaagaatggttctttgat----------------------
------------------------------------------------------------
------------------------------------------------------------
------------------------------------------------------------
------------------------------------------------------------
------------------------------------------------------------
------------------------------------------------------------
------------------------------------------------------------
----
>PAFTOL004618
-----------------------------------gcagacaagaagaaggtcctcatag
ttaatactaacagtggtgggcatgctgtcattgggttctactttgccaaagagcttctgg
gttctggc---catcaagtcaccatactaactgttggagatgagagctctgccaagatga
agaagccccctttcaaccgtttctctgtaatt----------------------------
------------------------------------------------------------
--------------------------------agaccagtggcagattgggcgaagagca
---ctrgggtgaagcaatttctgtacatcagcagtgctgggatctacaagcctactgatg
aacctccacatgttgaaggggatgttgtcaaagtcgatgcctctcacrttggagcagagg
artacattgctgaggtttwcagtaactgggcagtcttccgccctcaatatatgatcggtt
caggaaacaacaaagactgtgaagaatggttctttgatatacttcaatgatttaggccga
ttccaatt---ccagggtcaggaa--tgcagcttacaaacattgcccatgttagggactt
gtcatccatgcttgctctggcagttgagaaggcagaggtagcaaatggaaacatcttcaa
tattgtgagtgatcgagctgtaactcttgatggaatggcaaaactctgtgctcaagctgc
cggtcaccctgtcaacattgtgcattacgatcctaaggcaattggcatcgatgctaagaa
ggtttttccctttcggaacatggtaactcat--------------------agtgctcct
------------------------------------------------------------
------------------------------------------------------------
----
>PAFTOL004619
-----------------------------------gcagacaagaagaacgtcctcattg
tcaatactaacagtggcgggcatgctgtcattgggttctactttgccaaagagcttctgg
gttctggc---aatcaagtcaccatactcactgttggagatgagggttctgacaagatga
agaagccccctttcaaccgtttctctgtaatt----------------------------
------------------------------------------------------------
-----------------------------------------------ttcacaaagagca
---ttggggtgaagcaatttctgtacatcagcagtgctgggatctacaagcccaccgacg
aacccccacatgttgaaggggatgttgttaaagccgatgcctctcatgttggagtagagg
aatacattgcccagactttcagcaactgggcagtcttccgccctcaatatatgatcggtt
caggaaacaacaaagactgtgaagaatggttctttgacagaattgttcgagacaggccag
ttccaatt---ccagggtcaggaa--tgcagcttacaaacattgcccatgttagggactt
gtcatccatgcttactctagcagttgagaaggcagaggcagcaaatggaaacatcttcaa
tattgtaagtgatcgagctgtgactcttgatggaatggccaaactctgttctcaagctgc
tggtcgccctgtcaacattgtgcattatgatcctaaggcaattggcatcgatgctaagaa
ggcttttcccttccgtaacatgsacttctacgcagaaccaagagcagcaaaagagctcct
agggtggcaagctacaacaaaccttccagaagacctaaaagagaggtacgaggagtatgt
aaaaattggaagagataagaaatca-----------------------------------
----
>PAFTOL004620
-----------------------------------gcwgacaagaagaaggtcctcatag
ttaatactaacagtggtgggcatgctgtcattgggttctactttgccaaagagcttctgg
gttctggc---catcaagtcaccatactaactgttggagatgagagctctgacaagatga
agaagcctcctttcaaccgtttctctgtaatt----------------------------
------------------------------------------------------------
--------------------------acatgcaggccagtggcagattgggcgaagagca
---ctggggtgaagcaatttctgtatattagcagtgctgggatctacaagcctactgatg
aacccccacatgttgaaggggatgccgtcaaagtcgatgcctctcatgttagagcagagg
aatacattgctgacgttttcagcaactgggcagtcttccgccctcaatatatgatcggtt
caggaaacaacaaagactgtgaagaatggttctttgatagaattgttcgagacaggccga
ttccaatt---ccaggttcaggaa--tgcagcttacaaacattgcccatgttagggactt
gtcatccatgcttactctagcagttgagaaggcagaggtagcaaatggaaacatcttcaa
trttgtgagtgatcgagctgtgactcttgatggaatggccaaactctgtgctcaagctgc
cggtcaccatcttaacattgtgcattatgatcctaaggcaattggcatcgatgctaagaa
ggcttttccctttcggaacatggtaacttat-----------------------------
------------------------------------------------------------
------------------------------------------------------------
----
>PAFTOL004623
-----------------------------------gcagacaagaagaaggtcctcatag
ttaatactaacagtggtgggcatgctgtcattgggttctactttgccawagagcttctgg
gttctggc---catcaagtcaccatactaactgttggrgatgagagctctgacaagatga
agaagcctcctttcaaccgtttctctcaagtg----------------------------
------------------------------------------------------------
------------------------------------------------------------
--------------------agctacggcagcagtgctgggatctacaagcctactgatg
aacccccacatgttgaaggggatgtygtcaaagtcgawgcctctcatgttaaagcagagg
aatacattgctgaggttttcagcaactgggcagtcttccgccctcaatatatgatcggtt
caggaaacaacaaagactgtgaagaatggttctttgatagaattgttcgaggcaggccaa
ttccaatt---ccaggttcaggaa--tgcagcttacgaacattgcccatgttagggactt
gtcatccatgcttactctagcagttgagaaggcagaggtagcaaatggaaacatcttcaa
tattgtgagtgatcgagctgtgactcttgatggaatggccaaactctgtgctcaagctgc
tggtcacgctgttaacattgtgcattatgatcctaaggcaattggcatcaatgctaagaa
ggcttttccctttcggaacatggtaacttatagtgctcct--------------------
------------------------------------------------------------
------------------------------------------------------------
----
>PAFTOL004624
-----------------------------------gcagataagaagaaggtcttcatag
tcaatactaacagtggtgggcatgctgtcattgggttctactttgccaaagagcttctgg
gttctggc---catcaagtcaccatactcactgttggagatgagagctctgacaagatga
agaagccccctttcaaccgtttctctgaaattgtggatgctggtgggaagacagtgtggg
gagatcctgcagaaatcgggaaagtagtgggaggagaaacatttgatgttgtcctagata
acaatggcaaggaccttgaaacagtgaggtatatatcactggcagattgggcgaagagca
---ctggggtgaagcaatttctatatatcagtagtgctgggatctacacgcctactgatg
aacccccacatattgaaggggatgctgtcaaagccgatgcctctcatgttggagcagagg
aatacattgctgaggttttcagcaactgggcagtcttccgccctcaatatatgatcggtt
caggaaacaacaaagactgtgaagaatggttctttgacagaattgttcgagacaggccag
ttccaatt---ccagggtcaggaa--tgcagcttacaaacattgctcatgttagggactt
atcatccatgcttaccctagcagttgagaaggcagaggtagccaatggaaacatcttcaa
tattgtgagtgatcgagctgtgacccttgatggaatggccaaactctgtgctcaagctgc
caatcgccctgttaacattgtgcattatgatcctaaggcaactggcattgatgctaagaa
ggcttttcccttccgtaacaagcacttttatgcagaaccaagagcaggaaaagagctcct
agggtggcaagctacaacaaaccttccagaagacttaaaagagaggtacaaggagtatgt
aaaaattggaagagatmagaaatcaatgcaatttgagttggatgataagattcttgaagc
actc
>PAFTOL004625
-----------------------------------gcagacaagaagaaggtcctcatag
tcaatactgamagtggtgggcatgctgtcattgggttctactttgccaaagagcttctgg
gttctggc---catcaagtcaccatactcactgttggagatgagagctctgacaagatga
agaagccccctttcarccgtttctctgtaattatagattt--------------------
------------------------------------------------------------
-------gaaaaaccagcattccatgacatgcaggccagtggcagattgggggaagagca
---ctggggtgaagcaatttctatatatcagtagtgctgggatctacaagcctactgatg
aacccccacatattgaaggggatgctgtcaaagccgatgcctctcatgttggagcagagg
aatacattgctgaggttttcagcaactgggcagtcttccgccctcaatatatgatcggtt
caggaaacaacaaagactgtgaagaatggttctttgat----------------------
------------------------------------------------------------
------------------------------------------------------------
------------------------------------------------------------
------------------------------------------------------------
-------------------magcacttttatgcggaaccaagagcagcaaaagagatcct
agggtggcaagctacaacaaaccttccagaagacttaaaagagaggtacgaggagtatgt
aaaaattggaagagataagaaatcaatgcaatttgagttggatgataagattcttgaagc
actc
>PAFTOL004626
------------------------------------------------------------
------------------------------------------------------------
------------------------------------------------------------
------------------------------------------------------------
------------------------------------------------------------
------------------------------------------------------------
--------------------------------------------------------gatg
aacccccacatgttgaaggggatgctgtcaaagccgatgcctctcatgttggagcagaag
aatacattgctaaggtttttagcaactgggcagtcttccgccctcaatatatcatcggtt
caggaaacaacaaagactgtgaagaatggttctttgatagaattgttcgagacaggccgg
ttccaatt---ccagggtcaggaa--tgcagcttacaaacattgctcatgttagggactt
gtcatccatgcttaccctagcagttgagaaggcagaggtagcaaatggaaacatcttcaa
tattgtgagtgaccgagctgtgactcttgatggaatggccaaactctgtgctcaagctgt
cggtcgccctgttaacattgtgcattatgatcctaaggcaattggcatcgatgctaagaa
ggcttttcccttccgcaacatgcatttctacgcagaaccaagagcagcaaaagagcttct
agggtggcaagctacaacaaaccttctagaagacctaaaagagaggaacgaggagtatgt
aaaaattggaagagataagaaatcgatgcaatttgagttggacaataagattcttgaagc
actc
>PAFTOL004627
-----------------------------------gcagacaagaagaacgtcctcatag
ttaatactaacagtggtgggcatgctgtcattgggttctactttgccaaagagcttctgg
gttctggc---catcaagtcaccatactaactgttggagatgagagctctgacaagatga
agaagccccctttcaaccgtttctctgtaatt----------------------------
------------------------------------------------------------
--------------------------acatgcaagtcagtggcgaattgggcgaagagca
---ctgaggtgaagcaatttatgtatatcagcagtgctaggatctacaagcctactgatg
aacccccacatgttgaaggggaggtcatcaaagtcgatgcctctcatgttaragcagagg
aatacattgctgaggttttyarcmactgkgcagtcttyygccctcaatatatgatcrgtt
cmgraaacaacaaagactgtgaagaatggttcttcgat----------------------
------------------------------------------------------------
------------------------------------------------------------
------------------------------------------------------------
------------------------------------------------------------
------------------------------------------------------------
------------------------------------------------------------
------------------------------------------------------------
----
>PAFTOL004629
-----------------------------------gcagacaagaagaaggtcctcattg
tcaatactaacagtggtgggcatgctgtcattgggttctactttgccaaagagcttctgg
gttctggc---catcaagtcaccatactaactgttggagttgagagctctgacaagatga
agaagccccctttcgaccgtttctctgtaatt----------------------------
------------------------------------------------------------
------------------------------------------------------------
------------------------------------------------------------
------------------------------------------------------------
------------------------------------------------------------
------------------------------------------------------------
------------------------------------------------------------
------------------------------------------------------------
------------------------------------------------------------
------------------------------------------------------------
------------------------------------------------------------
------------------------------------------------------------
------------------------------------------------------------
----
>PAFTOL004631
-----------------------------------gcagataagaagaaggtcctcatag
tcaatactaacagtggtgggcatgctgtcattgggttctactttgccaaagagcttctgg
gttctggc---catcaagtcaccatactcactgttggagatgagagctctgacaagatga
agaaagcccctttcaaccgtttctctgtaatt----------------------------
------------------------------------------------------------
--------------------------acatgcaggccagtggcagattgggcgaagagca
---ctggggtgaagcaatttctatatatcagtagtgctgggatctacaagcctactgatg
aacccccacatattgaaggggatgctgtcaaagccgatgcctctcatgttggagcagagg
aatacattgctgaggttttcagcaactgggcagtcttccgccctcaatatatgatcggtt
caggaaacaacaaagactgtgaagaatggttctttgacagaattgttcgagacaggccag
ttccaatt---ccagggtcaggaa--tgcagcttacaaacattgctcatgttagggactt
gtcatccatgcttaccctagcagttgagaaggcagaggtagccaatggaaacatcttcaa
tattgtgagtgatcgagctgtgacccttgatggaatggccaaactctgtgctcaagctgc
caatcrccctgttaacattgtgcattatgatcctaaggcaactggcattgatgctaagaa
ggcttttcccttccgtaacatgcacttttaygcrgaaccaagagcagsaaaagagmtcct
agggtggcaagctacaacaaaccttccagaagacttaaaagagaggtacraggagtatgt
aaaaattggaagagataagaaatcaatgcaatttgagttggatgataagattcttgaagc
actc
>PAFTOL004632
-----------------------------------gcagacaagaagaaggtcctcatag
tcaatactaacagtggtgggcatgctgtcattgggttctactttgccaaagagcttctgg
gctctggc---catcaagtcaccatactaactgtcggagatgagagctctgacaagatga
agaagtcccctttcaaccgtttctct----------------------------------
------------------------------------------------------------
------------------------------------------------------------
--------------------ttttatctaatcattttgggtatctacgagcctactgatg
aacccccacatgttgaaggggatgctgtcaaagccgatgcctctcatgttggagcagaag
aatacattgctaaggtttttagcaactgggcagtcttccgccctcaatatatgatcggtt
caggaaacaacaaagactgtgaagaatggttctttgatagaattgttcgagacaggccgg
ttccaatt---ccagggtcaggaa--tgcagcttacaaacattgctcatgttagggactt
gtcatccatgcttaccctagcagttgagaaggcagaggtagcaaatggaaacatcttcaa
tattgtgagtgatcgagctgtgactcttgatggaatggccaaactctgtgctcaagctgt
cggtcgccctgttaacattgtgcattacgatcctaaggcaattggcattgatgctaagaa
ggcttttccattccgcaacatggtaaatcacagtgctcct--------------------
------------------------------------------------------------
------------------------------------------------------------
----
>PAFTOL004633
-----------------------------------gcagacaagaagaaggtcctcattg
tcaataccaacagtggtgggcatgctgtcattggcttctactttgccaaagagcttctgg
gttctggc---catcaagtcaccgtactaactgttggagatcagagctctgacaagatga
agaagccccctttcaaccgtttctctgtaatt----------------------------
------------------------------------------------------------
--------------------------acatgcaggccagtggcagattgggcgaagagca
---ccggggtgaagcaatttttgtatgtcagcagtgctgggatctacaagcccactgatg
aactcccacatgttgaaggggatgctgtcaaagccgatgcctctcatgttggagcagaga
aatacattgctgaggttttcagcaactgggcagtcttccgccctcaatatatgatcggtt
caggaaataacaaagactgtgaagaatggttctttgatta--------------------
------------------------------------------------------------
------------------------------------------------------------
-----tgaacgg------------------------------------------------
------------------------------------------------------------
-------------------cagcacttttacgcagaaccaagagcagcaaaagagctcct
agggtggcaagctacaacaaaccttccagaagacctaaaagagaggtacgaggagtatgt
aaaaattggaagagataagaaatcaatgcaatttgagttggatgataagattcttgaagc
actc
>PAFTOL004634
-----------------------------------gcagacaagaagaaagtcctcatag
tcaatactaacagtggtgggcatgctgtcattgggttctactttgccaaagagcttctgg
gttctggc---catcaagtcaccgtattaactgttggagatgagagctctgacaagatga
agaagccccctttcaaccgtttctctgtaatt----------------------------
------------------------------------------------------------
------------------------------------------------------------
------------------------------------------------------------
------------------------------------------------------------
------------------------------------------------------------
-----------------------------------------attgttagagacaggccaa
ttccaatt---ccagggtcaggaa--tgcagcttacaaacattgctcatgttagggactt
gtcatccatgcttatcctagcagttgagaaggcaggggtagcaaatggaaacatcttcaa
tattgtgagtgatcgagctgtgactcttgatggaatggccaaactctgtgctcaagctgc
caatcgccctgttaacattgtgcattatgatcctaaggcaattggcatcgatgctaagaa
ggcttttcccttccgtaacatggtaacttac-----------------------------
------------------------------------------------------------
------------------------------------------------------------
----
>PAFTOL004636
------------------------------------------------------------
------------------------------------------------------------
------------------------------------------------------------
------------------------------------------------------------
------------------------------------------------------------
--------------------------acctgcaggccagtggcagattgggcgaagagca
---cgggggtgaagcaatttctgtatatcagcagcgctgggatctacaagcctactgatg
aacccccacatgttgaaggggatgctgtcaaagtcgatgcctctcacgttggagcagagg
agtacattgctaaggttttcagcaactgggcagtcttccgcccccaatatctgatcggtt
caggaaacaacaaagactgtgaagaatggttctttgatagaattgttcgagacagkccga
ttccaatt---ccaggttcaggaa--tgcagcttacaaacattgcccatgttagggactt
gtcatctatgcttactctagcagttgagaaggcagaggtagcaaatggaaacatcttcaa
tattgtgagtgatcgagctgtgactcttgatggaatggccaaactctgtgctcaagctgc
tggtcaccctgtgaacattgtgcattatgatcctaaggcaattggcatcgatgctaagaa
ggcttttccctttcggaacatggtaacttatagtgctcct--------------------
------------------------------------------------------------
------------------------------------------------------------
----
>PAFTOL004637
-----------------------------------gcagacaagaagaaggtcctcattg
tcaatactaatagtggtgggcatgctgtcattgggttctactttgcaaaagagcttctgg
gttctggt---catcaagtcaccatagtcactgttggagatgagggctctgacaagatga
agaagccccctttcaaccgtttctct----------------------------------
------------------------------------------------------------
--------------------------acatgtaggccagtggcagattgggcaaagagca
---ctggggtgaagcaatttctgtacatcagcagtgctgggatctataagcctactgacg
aacccccacatgttgaaggagatgtggttaaagccgatgcctctcatgttggagtagaga
aatacattgcggaggttttcagcaactgggcagtcttccgccctcaatatatgatcggtt
caggaaacaacaaagactgtgaagaatggttctttgatagaattgttcgagacaggccgg
ttgcaatt---ccagggtcaggaa--tgcagcttacaaacattgcccatgttagggactt
gtcatccatgcttgctcttgcagttgagaaggcagaggcagcaaatggaaacatcttcaa
tattgtgagtgatcgagctgtgactcttgatggaatggccaaactctgtgctaaagctgc
cggtcgccctgttaacattgtgcattatgatcctaaggcaattggcatcgatgctaagaa
ggcttttcccttccgtaacatgcacttctacgcagaaccaagagcagcaaaagagctcct
tgggtggcaagctacaacaaaccttccagaagacctaaaagagaggtacgaggagtatgt
aaaaattggaagagataagaaatcaatgcaatttgagttggatgataagatccttgatgc
actc
>PAFTOL004638
-----------------------------------gcagacaagaagaaggtcctcatag
tcaatactaacagtggtgggcatgctgtcattgggttctactttgccaaagagcttctgg
gttctggc---catcaagtcaccatactcactgttggagatgagagctctgacaagatga
agaagccccctttcaaccgtttctctgtaatc----------------------------
------------------------------------------------------------
------------------------------------------------------------
------------------------------------------------------------
--------------------gatgctgtcaaagccgatgcctctcatcttggagcagagg
aataccttgctgaggttttcagcaactgggcagtcttccgccctcaatatatgatcggtt
caggaaacaacaaagactctgaagaatggttctttgaccgt-------------------
------------------------------------------------------------
------------------------------------------------------------
------------------------------------------------------------
------------------------------------------------------------
-gcttttcccttccgtaacgtgcacttttatgcggaaccaagagcagcaaaagagatcct
agggtggcaagctacaacaaaccttccagaagacttaaaagagaggtacgaggagtatgt
aaaaattggaagagataagaaatccatgcaatttgagttggatgataagattcttgaagc
actc
>PAFTOL004639
-----------------------------------gcagacaagaagaacgtcctcatag
tcaatactaacagtggtgggcatgctgtcattgggttctactttgccaaagagcttctgg
gctctggc---catcaagtcaccatactaactgttggagatgagagctctgacaagatga
aggagccccctttcaaccgtttctctgtaatc----------------------------
------------------------------------------------------------
------------------------------------------------------------
------------------------------------------------------------
------------------------------------------------------------
------------------------------------------------------------
--------------------------------------------------gacaggccgg
ttccaatt---ccagggtcaggaa--tgcagcttacaaacattgctcatgttagggactt
gtcatccatgcttaccctagcagttgagaaggcagaggtagcaaatggaaacatcttcaa
tattgtgagtgatcgagctgtgactcttgatggaatggccaaactctgtgctcaagctgt
cggtcgccctgttaacattgtgcattatgatcctaaggcaattggcatcgatgctaagaa
ggcttttcccttccgcaacatggtaaatcac--------------------agtgctcct
------------------------------------------------------------
------------------------------------------------------------
----
>PAFTOL004640
-----------------------------------gcagacaagaagaaggtcctcatag
tcaatactaacagtggtgggcatgctgtcattgggttctactttgccaaagagcttctgg
gttctggc---crtcaagtcaccatactaactgttggagatgagagctctgacaagatga
agaagccccctttcaaccgtttctctgtaatt----------------------------
------------------------------------------------------------
--------------------------------aggccagtggcagattgggcgaagagca
---ctggggtgaagcaatttctgtatatcagcagtgctgggatctacaagcctactgatg
aacccccacatattgaaggggatgctgtcaaagccgatgcctctcatgttggagcagagg
aatacattgctaaggttttcagcaactgggcagtcttccgccctcaatatatsatcggtt
caggaaacaacaaagactgtgaagaatggttctttgataatcaaagccgagacaggccgg
ttccaatt---ccagggtcaggaa--tgcagcttacaaacattgctcatgttagggactt
gtcatccatgcttaccctagcagttgagaaggcagaggtagcaaatggaaacatcttcaa
tattgtgagtgatcgagctgtgactcttgatggaatggccaaactctgtgctcaagctgt
cggtcgtcctgttaacattgtgcattacgatcctaaggcaattggcatcgatgctaagaa
ggcttttcccttccgcaacatggtaacttac--------------------agtgctcct
------------------------------------------------------------
------------------------------------------------------------
----
>PAFTOL004642
-----------------------------------gcagataagaagaaggtcctcatag
tcaatactaacagtggggggcatgctgtcattgggttctactttgccaaagagcttctgg
gttctggt---catcaagtcaccatactcactgttggagatgagagctctgacaagatga
agaagccccctttcaaccgtttctctgtaattatagattt--------------------
------------------------------------------------------------
-------gaaaaaccagcattccatgacatgcaggccagtggcagattgggcgaagagca
---ctggggtgaagcaatttctatatatcagtagtgctgggatctacaagcctactgatg
aacccccacatattgaagrggatgctgtcaaagccgatgcgtctcatgttggagcagagg
aatacattgctgaggttttcagcaactgggcagtcttccgccctcaatatatgatcggtt
caggaaacaacaaagactgtgaagaatggttctttgac----------------------
------------------------------------------------------------
------------------------------------------------------------
------------------------------------------------------------
------------------------------------------------------------
-------------------cagcacttttatgcagaaccaagagcagcaaaagagctcct
agggtggcaagctacaacaaaccttccagaagacttaaaagagaggtacgaggagtatgt
aaaaattggaagagataagaaatcaatgcaatttgagttggatgataagattcttgaagc
actc
>PAFTOL004644
-----------------------------------gcagacaagaagaaggtcctcatag
tcaatactaacagtggtggscatgctgtcattgggttctactttkccaaagagcttctgg
gttctggc---catcaagtcaccatattaactgttggagaygtgagctctgacaagatga
agaagccccctttcaaccgtttctckgtaattg---------------------------
------------------------------------------------------------
------------------acatattgacatgcaggccagtggcagattgggcgaagagca
---ctggggtgaagcaatttctgtatatcagcagtgctgggatctacaagcctactgatg
aacccccacatgttgaaggggatgttgtcaaagctgatgcctctcatgttggagcagagg
aatacattgctgaggttttcagcaactgggcagtctttcgccctcaatatatgatcggtt
caggaaacaacaaagattgtgaagaatggttctttgat----------------------
------------------------------------------------------------
------------------------------------------------------------
-------------------------ctagatggaatggccaaactctgtgctcaagctgt
tgatcgccctgttaatattgtgcattacgatcctaaggcaattggcatcgatgctaagaa
ggcttttcccttccgcaacatgcacttctacgcagaaccaagagcagcaaaagagctcct
agggtggcaagctacaacaaaccttccagaagacctaaaagagaggtacgaggagtatgt
aaaaattggaagagataagaaatcaatgcaatttgagttggatgataagattcttgaagc
gctc
>PAFTOL004646
-----------------------------------gcagataakaagaaggtcctcatag
tcaatactaacagtggtgggcatgctgtcattgggttctactttgccaaagagcttctgg
gttctggc---catcaagtcaccatactcactgttggagatgagagctctgacaagatga
agaaagcccctttcaaccgtttctctgtaatt----------------------------
------------------------------------------------------------
--------------------------acatgcaggccagtggcagattgggcgaagagca
---ctggggtgaagcaatttctatatatcagtagtgctgggatctacacgcctactgatg
aacccccacatattgaaggggatgctgtcaaagccgatgcctctcatgttggagcagagg
aatacattgctgaggttttcagcaactgggcagtcttccgtcctcaatatatgatcggtt
caggaaacaacaaagactgtgaagaatggttctttgacagaattgttcgagacaggccag
ttccaatt---ccagggtcaggaa--tgcagcttacaaacattgctcatgttagggactt
gtcatccatgcttaccctagcagttgagaaggcagaggtagccaatggaaacatcttcaa
tattgtgagtgatcgagctgtgacccttgatggaatggccaaactctgtgctcaagctgc
caatcgccctgttaacattgtgcattatgatcctaaggcaactggcattgatgctaagaa
ggcttttcccttccgtaacatgcacttttacgcagaaccaagagcagcaaaagagctcct
agggtggcaagctacaacaaaccttccagaagacttaaaagagaggtacgaggagtatgt
aaaaattggaagagataagaaatcaatgcaatttgagttagatgacaagattcttgaagc
actc
>PAFTOL004647
-----------------------------------gcagacaagaagaaggtcctcatag
ttaatactgacagtggtgggcatgctgtcattgggttctactttgccaaagagcttctgg
gttctggccatcatcaagtcaccatactaactgttggagatgagagctcggacaagatga
agaagccccctttcaaccgtttctctgtaattgtgg------------------------
------------------------------gaggagaaacatttgatgttgtgctagata
a------caatggcaaggaccttgaaacagtgaggccagtggcagattgggcgaagagca
---ctggggtgaagcaatttctgtacatcagcagtgctgggatctacaagcctactgacg
aacctccacatgttgaaggggatgttgtgaaagtcgatgcctctcatgtcagagcagagg
aatacattgctgaggttttcagcaactgggcagtcttccgccctcaatatatgatcggtt
caggaaacaacaaagactgtgaagaatggttctttgataa--------------------
------------------------------------------------------------
---------------cctcatactcgcattaccaagactcttaacagtttacatcttcaa
tattgtgagtgatcgagctgtgactcttgatggaatggccaaactctgtgctgaagctgt
cggtcgccctgttaacattgtgcattatgatcctaaggcaattggcatcgatgctaagaa
ggcttttccctttcgcaacatgcacttctatgcagaaccaagagcagcaaaacagctcct
agggtggcaagctacaacaaaccttccggaagacctaaaagagaggtacgaggaatatgt
aaaaattggaagagacaagaaatcaatgcaatttgaggtggatgataagattcttgaagc
actc
>PAFTOL004648
-----------------------------------gcagacaagaagaaggtcctcatag
tcaatactaacagtggtgggcatgctgtcattgggttctacttcgccaaagagcttctgg
gttctggc---catcaagtcagcattctaactgttggagatgagagctctgacaagatga
agaagccccctttcaaccgtttctctgtaatt----------------------------
------------------------------------------------------------
--------------------------acatgcaggccagtggcagattgggcgaagagca
---ctggggtgaagcaatttctgtatatcagcagtgctgggatctacaagcctactgatg
aaaccccacatattgaaggggatgttgtcaaagcygatgcmtctcatgttggagcagagg
aatacattgctaaggttctcagcaactgggcagtcttccgccctcaatayatgatcggtt
caggaaacaacaaagactgtgaagaatggttctttgataagatataggacctaaggccaa
tctaacttgaaccaccaattgaat--tgcagcttacaaacattgctcatgttagggactt
gtcatccatgcttaccctagcagttgagaaggcagaggtagcaaatggaaacaccttcaa
tattgtgagtgatcgagctgtgactcttgatggaatggccaaactctgtgctcaagctgt
cggtcgccctgttaacattgtgcattacgatcctaaggcaattggcatcgatgctaagaa
ggcttttcccttccgcaacatgcacttctaygcagaaccaagagcagcaaaagagctcct
agggtggcaagctacaacaaaccttccagaagacctaaaagagaggtacgaggagtatgt
aaaaattggaagagataagaaatcgatgcaatttgagttggacaataagattcttgaagc
actc
>PAFTOL004649
-----------------------------------gcagacaagaagaaggccctcatag
ttaatactaacagtggtgggcatgctgtcattgggttctactttgccaaagagcttctgc
gttctggc---catcaagtcaccatactgactgttggagatgagagctctgccaagatga
agaagccccctttcaaccgtttctctgtaatt----------------------------
------------------------------------------------------------
------------------------------------------------------------
------------------------------------------------------------
------------------------------------------------------------
------------------------------------------------------------
------------------------------------------------------------
------------------------------------------------------------
------------------------------------------------------------
------------------------------------------------------------
------------------------------------------------------------
------------------------------------------------------------
------------------------------------------------------------
------------------------------------------------------------
----
>PAFTOL004652
-----------------------------------gcagacaagaagaaggtcctcatag
tcaatactgacagtggtgggcatgctgtcattgggttctactttgccaaagagctcctgg
gttctggc---catcaagtcaccatactcactgttggagatgagagctctgacaagatga
agaagccccctttcaaccgtttctctgtaatt----------------------------
------------------------------------------------------------
--------------------------acatgcaggccagtggcagattgggcgaagagca
---ctggggtgaagcaatttctatatatcagtagtgctgggatctacaagcctactgatg
aacccccacacattgaaggggatgctgtcaaagccgatgcctctcatgttggagcagagg
aatacattgctgaggttttcagcaactgggcagtcttccgccctcaatatatgatcggtt
caggaaacaacaaagactctgaagaatggttctttgaccg--------------------
------------------------------------------------------------
------------------------------------------------------------
------------------------------------------------------------
------------------------------------------------------------
------------------tcagcacttttacgcrgaaccaagagcagcaaaagagatcct
agggtggcaagctacaacaaaccttccagaagacttaaaagagaggtacgaggagtatgt
aaaaattggaagagataasaaatcaatgcmatttgagttggatgataagattcttgaagc
actc
>PAFTOL004653
-----------------------------------gcagacaagaagaaggtcctcatag
tcaacactaacagtggtgggcatgctgtcattgggttctactttgccaaagatcttctgg
gttctggc---catcaagtcaccatactcactgttggagatgagagctctgacaagatga
agaagccccctttcaaccgtttctctgtaatt----------------------------
------------------------------------------------------------
--------------------------acatgcaggccagtggcagattgggcgaagagca
---ctggggtgaagcaatttctatacatcagtagtgctgggatctacaagcccactgatg
aacccccacatattgaaggggatgctgtcaaagccgatgcctctcatgttggagcagaga
aatacattgctgaggttttcagcaactgggcagtcttccgccctcaatatatgatcggtt
caggaaacaacaaagactgtgaagaatggttctttgacagaattgttcgagacaggccag
ttccaatt---ccagggtcaggaa--tgcagcttacaaacattgctcatgttagggactt
gtcatccatgcttaccctagcagttgagaaggcagaggtagcaaatggaaacatcttcaa
tattgtgagtgatcgagctgtgactcttgatggaatggccaagctctgtgctcaagctgc
caatygcgctattaacattgtgcattatgatcctaaggcgattggcatcgatactaagaa
ggcttttcccttccgtaacatg--------------------------------------
------------------------------------------------------------
------------------------------------------------------------
----
>PAFTOL004654
-----------------------------------gcagacaagaagaaggtcctcatag
ttaatactaacagtggtgggcatgctgtcatcgggttctactttgccaaagagcttctgg
gttctggc---catcaagtcaccatactaactgttggagatgagagctctgacaagatga
agaagcctccattcaaccgtttc-------------------------------------
------------------------------------------------------------
--------------------------acatgtaggctagtggcagattgggcgaagagca
---ctggggtgaagcaatttctgtatattagcagtgctgggatctacaagcctactgatg
aacccccacatgttgaaggggatgttgtcaaagtcgatgcctctcatgttagagcagagg
aatacattgctgaggttttcagcaactgggcagtcttccgccctcaatatatgatcggtt
caggaaacaacaaagactgtgaagaatggttctttgatagaattgttcgagacaggctga
ttccaatt---ccaggttcaggaa--tgcagcttacaaacattgcccatgttagggactt
gtcatccatgcttactctagcagttgagaaggcagaggtagcaaatggaaacatcttcaa
tattgtgagtgatcgagctgtgactcttgatggaatggccaaactctgtgctcaagctgc
cggtcgccctgttaacattgtgcattatgatcctaaggcaattggcatcgatgctaagaa
g-----------------------------------------------------------
------------------------------------------------------------
------------------------------------------------------------
----
>PAFTOL004657
-----------------------------------gcagagaagaagaaagtgctcattg
tcaacactaacagtggtgggcatgctgtcattgggttctactttgccaaagagcttctgg
gttctggc---catcaagtcaccatactcactgttggagatgagggctcygacaagatga
agaaaccccctttcaaccgtttctct----------------------------------
------------------------------------------------------------
------------------------------------------------------------
------------------------------------------------------------
------------------------------------------------------------
------------------------------------------------------------
-----------------------------------------attgtaagagacaggccaa
ttccaatt---ccagggtcaggaa--tgcagcttacaaacattgcacatgttagggactt
gtcatccatgcttactctagcagttgagaagtcagaggcagcaaatggaaacatcttcaa
tattgtgagtgatcgagctgtgactcttgatggaatggccaaactttgtgctcaagctgc
tggttgccctgttaacattgtgcattatgatcctaaggcaattgttatcgatgcaaagaa
ggcttttccctttcgtaatatg--------------------------------------
------------------------------------------------------------
------------------------------------------------------------
----
>PAFTOL004661
-----------------------------------gcagagaagaagaaagtactcattg
tcaacactaacagtggtgggcatgctgtcattgggttctactttgccaaagagcttctgg
gttctggc---catcaagtcaccatactcactgttggagatgagggctctgacaagatga
agaaaccccctttcaaccgtytctctgt--------------------------------
------------------------------------------------------------
-------------------------------caggccagtggcagattgggcaaagagca
---ttggggtgaagcaatttctgtacatcagcagtgccgggatctacaagcctactgatg
aacccccgcatgttgaaggggatgtcgttaaagctgatgcctctcatgttggagtagaag
aatacattgccaagactttcagcaactgggcagtcttccggcctcaa-------------
------------------------------------------------------------
------------------------------------------------------------
------------------------------------------------------------
------------------------------------------------------------
------------------------------------------------------------
------------------------------------------------------------
------------------------------------------------------------
------------------------------------------------------------
----
>PAFTOL004662
--------------------------------------------aagaaggtcctcatag
ttaacactaacagtggtgggcatgctgtcatcgggttctacttttccaaagagcttctgg
gttctggc---catcaagtcaccatactaactgttggagatgagagctccgaaaagatga
agaagcctccattcaaccgtttctctgtaatt----------------------------
------------------------------------------------------------
------------------------------------------------------------
------------------------------------------------------------
------------------------------------------------------------
------------------------------------------------------------
------------------------------------------------------------
------------------------------------------------------------
------------------------------------------------------------
------------------------------------------------------------
------------------------------------------------------------
------------------------------------------------------------
------------------------------------------------------------
------------------------------------------------------------
----
>PAFTOL004665
------------------------------------------------------------
------------------------------------------------------------
------------------------------------------------------------
------------------------------------------------------------
------------------------------------------------------------
--------------------------acatgcaggccagtggcagattgggtgaagagca
---ctggggtgaagcaatttctatatatcagcagtgctgggatctacaagcctactgatg
aacccccacatgttgaaggggatgctgtcaaagctgatgcctctcatgttggagcagagg
aatacattgctgaggttttcggcaactgggcagtcttccgccctcaatatatgatcggtt
ctggaaacaacaaagactgtgaagaatggttctttgat----------------------
------------------------------------------------------------
------------------------------------------------------------
------------------------------------------------------------
------------------------------------------------------------
------------------------------------------------------------
------------------------------------------------------------
------------------------------------------------------------
----
>PAFTOL004667
------------------------------------------------------------
------------------------------------------------------------
------------------------------------------------------------
------------------------------------------------------------
------------------------------------------------------------
--------------------------acatgcaggccagtggcagattgggcgaagagca
---ctggggtgaagcaatttctatatatcagtagtgctgggatctacaagcctactgatg
aacccccacatattgaaggggatgctgtcaaagcygatgcctctcatgttggagcagagg
aatacattgctgaggttttcagcaactgggcagtcttccgccctcaatatatgatcggtt
caggaaacaacaaagactgygaagaatggttctttgac----------------------
------------------------------------------------------------
------------------------------------------------------------
------------------------------------------------------------
------------------------------------------------------------
------------------------------------------------------------
------------------------------------------------------------
------------------------------------------------------------
----
>PAFTOL004668
------------------------------------------------------------
------------------------------------------------------------
------------------------------------------------------------
------------------------------------------------------------
------------------------------------------------------------
--------------------------acatgcaggccagtggcagattgggcgaagagca
---ctggggtgaagcaatttctatatatcagtagtgctgggatctacaagcctactgatg
aacccccacatattgaaggggatgctgtcaaagccgatgcctctcatgttggagcagagg
aatacattgctgaggttttcagcaactgggcagtcttccgccctcaatatatgatcggtt
caggaaacaacaaagactgtgaagaatggttctttgac----------------------
------------------------------------------------------------
------------------------------------------------------------
------------------------------------------------------------
------------------------------------------------------------
------------------------------------------------------------
------------------------------------------------------------
------------------------------------------------------------
----
>PAFTOL005024
-----------------------------------gcagacaagaagaaggtcctcatag
tcaatactaacagtggtgggcatgctgtcattgggttctactttgccaaagagcttctgg
gttctggc---catcaagtcaccatactcactgttggagatgagagctctgacaagatga
agaagccccctttcaaccgtttctct----------------------------------
------------------------------------------------------------
------------------------------------------------------------
------------------------------------------------------------
--------------------ca--------------------------------------
------------------------------------------------------------
------------------------------------------------------------
------------------------------------------------------------
------------------------------------------------------------
------------------------------------------------------------
------------------------------------------------------------
---------------------gcacttttacgcggaaccaagagcagcaaaagagatcct
agggtggcaagctacaacaaaccttccagaagacttaaaagagaggtacgaggagtatgt
aaaaattggaagagataagaaatcaatgcaatttgagttggatgataagattcttgaagc
actc
>PAFTOL005025
-----------------------------------gtagacaagaagaaggtcctcatag
tcaatactaacagtggtgggcatgctgtcattggattttactttgccaaagagcttctgg
gttctggc---catcaagtcaccatactaactgttggagatgagagctctgacaagatga
agaagccccctttcaaccgtttctctgtaata----------------------------
------------------------------------------------------------
------------------------------------------------------------
------------------------------------------------------------
------------------------------------------------------------
------------------------------------------------------------
------------------------------------------------------------
------------------------------------------------------------
------------------------------------------------------------
------------------------------------------------------------
------------------------------------------------------------
------------------------------------------------------------
------------------------------------------------------------
------------------------------------------------------------
----
>PAFTOL005026
-----------------------------------gcagacaagaagaaggtcctcatag
tcaatactaacagtggtgggcatgctgtcattggattttactttgccaaagagcttctgg
gttctggc---catcaagtcagcatactaactgttggagatgagagctctgacaagatga
agaagccccctttcaaccgtttctctgtaata----------------------------
------------------------------------------------------------
------------------------------------------------------------
--------------------------gtgagcagtgctgggatctacaagcctactgatg
aacccccacatattgaaggggatgctgtcaaagccgatgcctctcatgttggagcagagg
aatacattgttgaggttttcagcaactgggcagtcttccgccctcaatatatgattggtt
caggaaacaacaaagactgtgaagaatggttctttgat----------------------
------------------------------------------------------------
------------------------------------------------------------
------------------------------------------------------------
------------------------------------------------------------
------------------------------------------------------------
------------------------------------------------------------
------------------------------------------------------------
----
>PAFTOL005043
-----------------------------------gcagacaagaagaaggtcctcatag
tcaatactaacagtggtgggcatgctgtcattgggttctactttgccaaagagcttctgg
gttctggc---catcaagtcaccatactcactgttggagatgagagctctgacaagatga
agaagccccctttcaaccgtttctctgtaatc----------------------------
------------------------------------------------------------
------------------------------------------------------------
------------------------------------------------------------
------------------------------------------------------------
------------------------------------------------------------
------------------------------------------------------------
------------------------------------------------------------
------------------------------------------------------------
------------------------------------------------------------
------------------------------------------------------------
------------------------------------------------------------
------------------------------------------------------------
------------------------------------------------------------
----
>PAFTOL005047
-----------------------------------gcagacaagaagaaggtcctcatag
tcaatactaacagtggtgggcatgctgtcattgggttctacttcgccgaagagcttctgg
gttctggc---catcaagtcaccatactaactgttggagatgagagctctgacaagatga
agaagccccctttcaaccgtttctctgtaatt----------------------------
------------------------------------------------------------
------------------------------------------------------------
------------------------------------------------------------
--------------------gatgttgtcaaagccgatgcctctcatgttggagcagagg
aatacattgctaaggttctcagcaactgggcagtcttccgccctcaatatatgatcggtt
caggaaacaacaaagactgtgaagaatggttctttgat----------------------
------------------------------------------------------------
------------------------------------------------------------
------------------------------------------------------------
------------------------------------------------------------
------------------------------------------------------------
------------------------------------------------------------
------------------------------------------------------------
----
>PAFTOL007498
-----------------------------------gcagacaagaagaaggtcctcatag
tcaatactaacagtggtgggcatgctgtcattgggttctactttgccaaagagcttctgg
gttctggc---catcaagtcaccatactaactgttggagatgagagctctgacaggatga
agaagccccctttcaaccgtttctctgtaatt----------------------------
------------------------------------------------------------
--------------------------acatacaggccagtggcagattgggcaaagagca
---ctggggtgaagcaatttctgtatatcagcagtgctggaatctacaagcctactgatg
aacccccacatgttgaaggggatgttgtcaaagccgatgcctctcatgttggagcagagg
aatacattgctgaggttttcagcaactgggcagtctttcgccctcaatatatgatcggtt
caggaaacaacaaagattgtgaagaatggttctttgatagaattgttcgagacaggccgg
ttccaatt---ccagggtcaggaa--tgcagcttacaaacaktgcccatgttagggactt
gtcatccatgcttactctagcagttgagaaggcagaggtagcaagtggaaacatcttcaa
tattgtgagtgatcgagctgtgactcttgatggaatggccaaactctgtgctcaagctct
tgatcgccctgttaacattgtgcattacaatcctaaggctattggcatcgatgctaagaa
ggcttttcccttccgtaacatgcacttctacgcagaaccaagagcagcaaaagaggtcct
agggtggcaagctacaacaaaccttccagaagacctaaaagagaggtacgaggagtatgt
aaaaattggaagagataagaaatcaatgcaatttgagttggatgataagattcttgaagc
gctc
>PAFTOL008060
-----------------------------------gcagataagaagaaggtcctcatag
tcaatactaacagtggtgggcatgctgtcattgggttytactttgccaaagagcttctgg
gttctggc---catcaagtcaccatactcactgttggagwtgagagctctgacaagatga
agaaagctcctttcaaccgtttctctgtaatt----------------------------
------------------------------------------------------------
--------------------------acatgcaggccagtggcagattgggcgaagagca
---ctggggtgaagcaatttctatatatcagtagtgctgggatctacaagcctactgatg
aacccccacatattgaaggggatgctgtcaaagccgatgcctctcatgttggagcagagg
aatgcattgctgaggttttcagcaactgggcagtcttccgccctcaatatatgattggtt
caggaaacaacaaagactgtgaagaatggttctttgacagaattgttcgagacaggccag
ttccaatt---ccagggtcaggaa--tgcagcttacaaacattgctcatgttagggactt
gtcatccatgcttaccctagcaattgagaaggcagaggtagccaatggaaacatcttcaa
tattgtgagtgatcgagctgtgacccttgatggaatggccaaactctgtgctcaagctgc
caatcacyctgttaacattgtgcattatgatcctaaggcaactggcattgatgctaagaa
ggcttttcccttccgtaacatggtaacttacactgctcct--------------------
------------------------------------------------------------
------------------------------------------------------------
----
>PAFTOL008062
-----------------------------------gcagataagaagaaggtcctcatag
tcaatactaacagtggtgggcatgctgtcattgggttctactttgccaaagagcttctgg
gttctggc---catcaagtcaccatactcactgttggagatgagagctctgaaaagatga
agaagccccctttcaaccgtttctctgtaatt----------------------------
------------------------------------------------------------
--------------------------acatgcaggccagwggcagattgggcgaagagca
---ctggggtgaagcaatttctatatatcagtagtgctgggatctacaagcctactgatg
aacccccacatattgaaggggatgctgtcaaagccratgcctctcatgttggagcagagg
aatacattgctgagrttttcagcaackgggcagtyttccgccctcaatatatgattggtt
caggaaacaacaaagactgtgaagaatggttctttgac----------------------
------------------------------------------------------------
------------------------------------------------------------
------------------------------------------------------------
------------------------------------------------------------
------------------------------------------------------------
------------------------------------------------------------
------------------------------------------------------------
----
>PAFTOL008063
-----------------------------------gcaaataagaagaaggtcctcatag
tcaatactaacagtggtgggcatgctgtcattgggttctactttgccaaagagcttctgg
gttctggc---catcaagtcaccatattcactgttggagatgagagctctgacaagatga
agaagccccctttcaaccgtttctctgtaattatagattt--------------------
------------------------------------------------------------
-------gaaaaaccagcattccatgacatgcaggccagtggcagatcgggcgaagagca
---ctggggtgaagcaatttcagtatatcagtagtgctgggatctacaagcctactgatg
aacccccccatattgaaggggatgctgtcaaagccgatgcctctcatgttggagcagagg
aatacattgctgaggttttcagcaactgggcagtcttccgccctcaatatatgattggtt
caggaaacaacaaagactgtgaagaatggttctttgacag--------------------
------------------------------------------------------------
------------------------------------------------------------
---------------agatgtgactcttgatggaatggccaaactctgtgctcaagctgc
caatcgcactattaacattgtgcattatgatcctaaggcgattggcatcgatactaagaa
ggcttttcccttccgtaacatgcacttttacgcagaaccaagagcagcaaaagagctcct
agggtggcaagctacaacaaaccttccagaagacttaaaagagaggtacgaggagtatgt
gaaaattggaagagataagaaatcaatgcaatttgagttagatgataagattcttgaagc
actc
>PAFTOL008084
-----------------------------------gcagagaagaagaaagtgctcattg
tcaacactaacagcggtgggcatgctgtcattggattctactttgccaaagagcttctgg
gttctggc---catcaagtgaccatactcactgttggagatgagggctctgacaagatga
agaaaccccctttcaaccgtttctctgt--------------------------------
------------------------------------------------------------
-------------------------------caggccagtggcagattgggcaaagagca
---ttggggtgaagcaatttctgtacatcagcagtgctgggatctacaagcctactgatg
aacccccacatgttgaaggggwtgtcgttaaagctgatgcctctcatgttggagtagaag
aatacattgccaagactttcagcaactgggcagtcttccggcctcaatatatgattggtt
caggaaataacaacgactgtgaagaatggttctttgat----------------------
--------------cgttctggaa--tgcagcttacaaacattgcacatgttagggactt
gtcagccatgcttactctagcagttgagaagtcagaggcagcaaatggaaacatcttcaa
tattgtgagtgatcgagctgtgactcttgatggaatggccaaactctgtgctcaagctgc
tgctcgccctgttaacattgtgcattatgatcctaaggcaattggcatcgatgcaaagaa
ggcttttccctttcgtaatatg--------------------------------------
------------------------------------------------------------
------------------------------------------------------------
----
>PAFTOL008417
------------------------------------------------------------
------------------------------------------------------------
------------------------------------------------------------
------------------------------------------------------------
------------------------------------------------------------
------------------------------------------------------------
------------------------------------------------------------
------------------------------------------------------------
------------------------------------------------------------
-----------------------------------------attgttcgagacaggccag
ttccaatt---ccagggtcaggaa--tgcagcttacaaacattgctcatgttagggactt
gtcatccatgcttagcctagcagttgagaaggcagaggtagccaatggaaacatcttcaa
tattgtgagtgatcgagctgtgacccttgatggaatggccaaactctgtgctcaagctgc
caatcgccctgttaacattgtgcattatgatcctaaggcaactggcattgatgctaagaa
ggcttttcccttccgtaacatggtaacttacactgcccct--------------------
------------------------------------------------------------
------------------------------------------------------------
----
>PAFTOL008419
-----------------------------------gcagacaagaagaaggtcctcatag
tcaatactaacagtggtgggcatgctgtcattgggttctactttgccaaagagcttctgg
gttctggc---catcaagtcaccatactcactgttggagatgagagctctgacaagatga
agaagccccctttcaaccgtttctctgtaatc----------------------------
------------------------------------------------------------
------------------------------------------------------------
------------------------------------------------------------
------------------------------------------------------------
------------------------------------------------------------
------------------------------------------------------------
------------------------------------------------------------
------------------------------------------------------------
------------------------------------------------------------
------------------------------------------------------------
-------------------cagcacttttacgcagaaccaagagcagcaaaagagatcct
agggtggcaagctacaacaaaccttccagaagacttaaaagagaggtacgaggagtatgt
agaaattggaagagataagaaatcaatgcaatttgagttggatgataagattcttgaagc
actc
>PAFTOL008421
-----------------------------------gcagacaagaagaaggtcctcatag
ttaacactagcagtggtgggcatgctgtcattgggttctactttgccaaagagcttctgg
gttctggc---catcaagtcaccatactaactgttggagatgagagctctgacaagatga
agaagcctcctttcaaccgtttctct----------------------------------
------------------------------------------------------------
------------------------------------------------------------
------------------------------------------------------------
------------------------------------------------------------
------------------------------------------------------------
------------------------------------------------------------
------------------------------------------------------------
------------------------------------------------------------
------------------------------------------------------------
------------------------------------------------------------
------------------------------------------------------------
------------------------------------------------------------
------------------------------------------------------------
----
>PAFTOL008422
------------------------------------------------------------
------------------------------------------------------------
------------------------------------------------------------
------------------------------------------------------------
------------------------------------------------------------
------------------------------------------------------------
-----ggggtgaagcaatttctgtatatcagcagtgctgggatctacaagcctactgacg
aacctccacatgttgaaggggatgccgtcaaagtcgatgcctctcatgttagagcagagg
aatacgttgctgaggttttcagcaactgggcagtcttccgccctcaatatatgatcggtt
caggaaacaacaaagactgcgaagaatggttctttgat----------------------
------------------------------------------------------------
------------------------------------------------------------
------------------------------------------------------------
------------------------------------------------------------
------------------------------------------------------------
------------------------------------------------------------
------------------------------------------------------------
----
>PAFTOL008423
-----------------------------------gcagacaagaagaaggtcctcatag
tcaatactaacagtggtgggcatgctgtcattgggttctactttgccaaagagcttctgg
gctctggc---catcaagtcaccatactaactgttggagatgagagctctgacaagatga
agaagacccctttcaaccgtttctctgtaatt----------------------------
------------------------------------------------------------
--------------------------acatgcaggccagtggcagattgggtgaagagca
---ctggggtgaagcaatttctgtatatcagcagtgctgggatctacaagcctagtgatg
aacccccacatgttgaaggggatgctgtcaaagctgatgcctctcatgttggagcagagg
aatacattgctgaggttttcagcaactgggcagtcttccgccctcaatatatgatcggtt
caggaaacaacaaagactgtgaagaatggttctttgatagaattgttcgagacaggccgg
ttccaatt---ccagggtcaggaa--tgcagcttacaaacattgctcatgttagggactt
gtcatccatgcttaccctagcagttgggaaggcagaggtagcaaatggaaacatcttcaa
tattgtgagtgatcgagctgtgactcttgatggaatggccaaactctgtgctcaagctgt
cggtcgccctgttaacattgtgcattacgatcctaaggcaattggcatcgatgctaagaa
ggcttttcccttccgcaacatgcacttctacgcagaaccaagagcagcaaaagagctcct
agggtggcaagctacaacaaaccttccagaagacctaaaagagaggtacgaggagtatgt
aaaaattggaagagataagaaatcgatgcaatttgagttggacaataagattcttgaagc
actc
>PAFTOL008436
-----------------------------------gcagacaagaagaaggtcctcatag
tcaatactaacagtggtgggcatgctgtcattgggttctactttgccaaagagcttctgg
gttctggc---catcaagtcaccatactaactgttggagatgagagctctgacaagatga
agaagccccctttcaaccgtttctctgtaatt----------------------------
------------------------------------------------------------
------------------------------------------------------------
--------gtgaagcaatttctatatatcagcagtgctgggatctacaagcctactgatg
aacccccacatattgaaggggatgttgtcaaagccgatgsctctcatgttggagcagagg
aatacattrmtaaggttctcagcaactgggcagtcttccgycctcagtatatgatcggtt
caggaaacaacaaagactgtgaagaatggttctttgatca--------------------
------------------------------------------------------------
------------------------------------------------------------
------------------------------------------------------------
------------------------------------------------------------
---------------------gcacttttacgcagaaccaagagcagcaaaagagctcct
agggtggcaagctacaacaaaccttccagaagacctagaagagaagtacgaggagtatgt
aaaaattggaagagataagaaatcaatgcaatttgagttggatgataagattcttgaagc
actc
>PAFTOL008439
-----------------------------------gcagacaagaagaaggtcctcattg
tcaatackaacagtggtgggcatgctgtcattggcttctactttgccaaagagcttctgg
gttctggc---catcragtcaccatactaactgttggagatgagagctctgacaagatga
agaagccccctttcaaccgtttctctgtaatt----------------------------
------------------------------------------------------------
--------------------------acgtgcaggccagtggcagattgggcaaagagca
---ctggggtgaagcaatttttgtatatcagcagtgctgggatctacaagcctactgatg
aacccccacatgttgaaggggatgttgtcaaagcygawgcctstcatgttggagcagagg
aatacattgctgaggttttcagcaactgggcagtcttccgccctcaatatatgrtcggtt
caggaaacaacaaagactgtgaagartggttctttgatca--------------------
------------------------------------------------------------
------------------------------------------------------------
------------------------------------------------------------
------------------------------------------------------------
---------------------gcacttctacgcagaaccaagagcagcaaaagaactcct
agggtggcaagctacaacaaaccttccagaagacgtaaaagacaggtatgatgagtacgt
aaaaattggaagagataagaaatcaatg--------------------------------
----
>PAFTOL008881
-----------------------------------gcagacaagaagaaggtcctcatag
tcaataccaacagtggagggcatgctgttattgggttctactttgccaaacagcttctgg
gctctggc---catcaagtcaccatactcactgttggagatgagagctctgacaagatga
agaagccccctttcaaccgtttctctgtaattatagattt--------------------
------------------------------------------------------------
-------gaaaaaccagcatttcatgacatgcaggccagtggcagattgggcgaagagca
---ctggggtgaagcaatttctgtatatcagcagtgctgggatctacaagcctactgatg
aacccccacatgttgaaggggatgttgtcaaagccgatgcctctcatgttggcgcagagg
aatacattgcygargttttcagcaactgggcagtctttcgccctcaatatatgatcggtt
caggaaacaacaaagactgtgaagaatggttctttgat----------------------
------------------------------------------------------------
------------------------------------------------------------
------------------------------------------------------------
------------------------------------------------------------
-------------------cagcacttctacgcagagccaagagcagcaaaagagctcct
agggtggcaagctacaacaaaccttccagaagacctaaaagagaggtacgaggagtatgt
aaaaattggaagagataagaaatcaatgcaatttgagttggatgataagattcttgaagc
actc
>PAFTOL009175
------------------------------------------------------------
------------------------------------------------------------
------------------------------------------------------------
--------------------------------atagattt--------------------
------------------------------------------------------------
-------gaaaaaccagcattgcatgacatgcaggccagtggcagattgggcgaagagca
---ctggggtgaagcaatttctgtatatcagcagtgctgggatctacaagcctactgatg
aacccccacatattgaaggggatgttgtcaaagccgatgcctctcatgttggagcagagg
aatacattgctaaggttctcagcaactgggcagtcttccgccctcaatatatgatcggtt
caggaaacaacaaagactgtgaagaatggttctttgac----------------------
------------------------------------------------------------
------------------------------------------------------------
------------------------------------------------------------
------------------------------------------------------------
-------------------cagcacttttacgcagaaccaagagcagcaaaagagctcct
agggtggcaagctacaacaaaccttccagaagacctaaaagagaagtacgaggagtatgt
aaaaattggcagagataagaaatcaatgcaatttgagttggatgataagattcttgaagc
actc
>PAFTOL009179
------------------------------------------------------------
------------------------------------------------------------
------------------------------------------------------------
------------------------------------------------------------
------------------------------------------------------------
--------------------------acatgcaggccagcggcagattgggcgaagagca
---ctggggtgaagcaatttctatatatcagtagtgctgggatctacaagcctactgatg
aacccccacatattgaaggggatgctgtcaaagccgatgcctctcatgttggagcagagg
aatacattgctgaggttttcagcaactgggcagtcttccgccctcaatatatgatcggtt
caggaaacaacaaagactgtgaagaatggttctttgac----------------------
------------------------------------------------------------
------------------------------------------------------------
------------------------------------------------------------
------------------------------------------------------------
-------------------cagcacttttatgcagaaccaagagcagcaaaagagctcct
agggtggcaagctacaacaaaccttccagaagacttaaaagagaggtacgaggag-----
------------------------------------------------------------
----
>PAFTOL009185
------------------------------------------------------------
------------------------------------------------------------
------------------------------------------------------------
------------------------------------------------------------
------------------------------------------------------------
------------------------------------------------------------
------------------------------------------------------------
------------------------------------------------------------
------------------------------------------------------------
-----------------------------------------attgttcgagacaggccgg
ttccaatt---ccaggatcaggaa--tgcagcttacaaacattgcccatgttagggactt
gtcttccatgcttactctagcagttgagaaggcagaggtagcaaatggacacatcttcaa
tattgtgagtgatcgagctgtgactcttgatggaatggccaaactctgtgctcaagctgc
tgatcgccctgtcaacattgtgcattacgatcctaaggcaattggcatcgatgctaagaa
ggcttttcccttccgcaacatgcacttctacgcagaaccaagagcagcaaaagagctcct
agggtggcaagctacagcaaaccttccagaagacctaaaagagaggtacgaggagtatgt
aaaaattggaagagataagaaatcaatgcaatttgagttggatgataagattcttgaagc
actc
>PAFTOL009191
-----------------------------------gcagataagaagaaggtcctcatag
tcaatactaacagtggtgggcatgctgtcattgggttctactttgccaaagagcttctgg
gttctggc---catcaagtcaccatactcactgttggagatgagagctctgacaagatga
agaagccccctttcaaccgtttctctgtaattatagattt--------------------
------------------------------------------------------------
-------gaaaaaccagcattccatgacatgcaggccagtggcagattgggggaagagca
---ctggggtggagcaatttctatatatcagtagtgctgggatctacaagcctactgatg
aacccccacatatcgaaggggatgctgtcaaagccgatgcctctcatgttggagcagagg
aatacattgctgaggttttcagcaactgggcagtcttccgccctcaatatatgatcggtt
caggaaacaacaaagactgtgaagaatggttctttgacgg--------------------
----------------------aa--tgcagcttacaaacgttgctcatgttggggactt
gtcatccatgcttgccctagcagttgrgamggcagaggtagcaaatggaaacatcttcaa
tattgtgagtgatcgagctgtgactcttgatggaatggccaaactctgtgctcaagctgc
caatcgccctattaacattgtgcattatgatcctaaggcgattggcatcgatgctaagaa
ggcttttcccttccgtaacgtgcacttttacgcggaaccaagagcagcaaaagagatcct
agggtggcaagctacaacaaaccttccagaagacttaaaagagaggtacgaggagtatgt
aaaaattggaagacataagaaatcaatgcaatttgagttggatgataagattcttgaagc
actc
>PAFTOL009193
-----------------------------------gcacacaagaagaaggtcctcatag
tcaatactaacagtggtgggcatgctgtcattgggttctactttgccaaagagcttctgg
gttctggc---catcaagtcaccatactaactgttggagatgagagctctgacaagatga
agaagccccctttcaaccgtttctctgtaatt----------------------------
------------------------------------------------------------
--------------------------acatgcaggccagtggcagattgggcgaagagca
---ctggggtgaagcaatttctgtatatcagcagtgctgggatctacaagcctactgatg
aacccccacatgttgaaggggatgctgtcaaagtcgatgcctctcatgttagagcagagg
aatacattgccgatgttttcagcaactgggcagtcttccgccctcaatatatgatcggtt
caggaaacaacaaagactgtgaagaatggttctttgat----------------------
------------------------------------------------------------
------------------------------------------------------------
------------------------------------------------------------
------------------------------------------------------------
------------------------------------------------------------
------------------------------------------------------------
------------------------------------------------------------
----
>PAFTOL009195
-----------------------------------gcagacaagaagaaggtcctcatag
tcaatactaacagtggtgggcatgctgtcattgggttctactttgccaaagagcttctgg
gttctggc---catcaagtcaccatactcactgttggagatgagagctctgacaagatga
agaagcctcctttcaaccgtttctctgtaatcatagattt--------------------
------------------------------------------------------------
-------gaaaaaccagcattccatgacatgcaggccagtggcagattgggcgaagagca
---ctggggtgaagcaatttctatatatcagtagtgctgggatctacaagcctactgatg
aacccccacatattgaagggca--------------------------------------
------------------------------------------------------------
------------------------------------------------------------
------------------------------------------------------------
------------------------------------------------------------
------------------------------------------------------------
------------------------------------------------------------
---------------------gcacttttacgcggaaccaagagcagcaaaagagatcct
agggtggcaagctacaacaaaccttccagaagacttaaaagagaggtacgaggagtatgt
aaaaattggaagagataacaaatcaatgcaatttgagttggatgataagattcttgaagc
actc
>PAFTOL009199
-----------------------------------gcagataagaagaaggtcctcatag
tcaatactaacagtggtgggcatgctgtcattgggttctactttgccaaagagcttctgg
gttctggc---catcaagtcaccatactcactgttggagatgagagctctgacaagatga
agaagccccctttcaaccgtttctctgtaatt----------------------------
------------------------------------------------------------
------------------------------------------------------------
------------------------------------------------------------
--------------------gatgctgtcaaagccgatgcctctcatgttggagcagagg
aatacattgctgaggctttcagcaactgggcagtcttccgccctcaatatatgattggtt
caggaaacaacaaagactgtgaagaatggttctttgacca--------------------
------------------------------------------------------------
------------------------------------------------------------
------------------------------------------------------------
------------------------------------------------------------
---------------------gcacttttacgcagaaccaagagcagcaaaagagctcct
agggtggcaagctacaacaaaccttccagaagacttaaaagagaggtacgaggagtatgt
aaaaattggaagagataagaaatcaatgcaatttgagttagatgataagattcttgaagc
actc
>PAFTOL009203
------------------------------------------------------------
------------------------------------------------------------
------------------------------------------------------------
--------------------------------atagattt--------------------
------------------------------------------------------------
-------gaaaaaccagcattccatgacatgcaggccagtggcagattgggcgaagagca
---ctggggtgaagcaatttctatatatcagtagtgctgggatctacaagcctactgatg
aacccccacatattgaaggggatgctgtcaaagccgatgcctctcatgttggagcagaga
agtacattgctgaggttttcagcaactgggcagtcttccgccctcaatatatgatcggtt
caggaaacaacaaagactstgaagaatggttctttgac----------------------
------------------------------------------------------------
------------------------------------------------------------
------------------------------------------------------------
------------------------------------------------------------
------------------------------------------------------------
------------------------------------------------------------
------------------------------------------------------------
----
>PAFTOL009205
-----------------------------------gcagacaagaagaaggtcctcatag
tcaatactaacagtggtgggcatgctgtcattggattttactttgccaaagagcttctgg
gttctggc---catcaagtcaccatactaactgwtggagatgagagctctgacaagatga
agaagccccctttcaaccgtttctctgtaataatagattt--------------------
------------------------------------------------------------
-------gaaaaatcagcattccatgacatgcaggccagtggcagattgggcaaagagca
---ctggggtgaagcaatttctgtatatcagcagtgctgggatctacaagcctactgatg
aacccccacatattgaaggggatgctgtcaaagccgatgcctctcatgttggagcagagg
aatacattgctgaggttttcagcaactgggcagtcttccgccctcaatatatgattggtt
caggaaacaacaaagactgtgaagaatggttctttgatgg--------------------
------------------------------------------------------------
------------------------------------------------------------
------------------------------------------------------------
---tcgccctgttaacattgtgcattacgatcctaaggcaattggcatcgatgctaagaa
ggcttttccgttccgcaacatgcacttctacgcagaaccaagggcagcaaaagagctccy
agggtggcaagctacaacaaaccttccagaagacctaaaagagaggtacgaggagtatgt
aaaaattggaagagataagaaatcaacgcaatttgagttggatgataagattcttgaagc
actc
>PAFTOL009209
-----------------------------------gcagacaagaagaaggtcctcataa
tcaatactaacagtggtgggcatgctgtcattgggttctactttgccaaagagcttctgg
gctctggc---catcaagtcaccatactaactgttggagatgagagctctgacaagatga
agaagccccctttcaaccgtttctctgtaatt----------------------------
------------------------------------------------------------
--------------------------acatgcaggccagtggcagattgggtgaagagca
---ctggggtgaagcaatttctgtatatcagcagtgctgggatctacaagcctagtgatg
aacccccacatgttgaaggggatgctgtcaaagctgatgccactcatgttggagccgagg
aatacattgctgaggttttcagcaactgggcagtcttccgccctcaatatatgatcggtt
caggaaacaacaaagactgtgaagaatggttctttgatagattctacagatata----tg
acctaagg---ccaatctaacttg-aaccaccaattgaatatctccttttcccttcaagt
gtcatccatgcttaccctagcagttgggaaggcagaggtagcaaatggaaacatcttcaa
tattgtgagtgatcgagctgtgactcttgatggaatggccaaactctgtgctcaagctgt
cggtcgccctgttaacattgtgcattacgatcctaaggcaattggcatcgatgctaagaa
ggcttttcccttccgcaacatg--------------------------------------
------gtaaatcacagtgctcct------------------------------------
------------------------------------------------------------
----
>PAFTOL009215
-----------------------------------gcagataagaagaaggtcctcatag
tcaatactaacagtggtgggcatgctgtcattgggttctactttgccaaagagcttctgg
gttctggc---catcaagtcaccatactcactgttggagatgagagctctgaaaagatga
agaagccccctttcaaccgtttccacactttattcgat----------------------
------------------------------------------------------------
--------------------------acatgcaggccagtggcagattgggcgaagagca
---ctggggtgaagcaatttctacatatcagtagtgccgggatctacaagcctactgatg
aacccccacatattgaaggggatgctgtcaaagccgatgcgtctcatgttggagcagagg
aatacattgctgaggttttcagcaactgggcagtcttccgccctcaatatatgatcggtt
caggaaacaacaaagactgtgaagaatggttctttgac----------------------
------------------------------------------------------------
------------------------------------------------------------
------------------------------------------------------------
------------------------------------------------------------
------------------------------------------------------------
------------------------------------------------------------
------------------------------------------------------------
----
>PAFTOL009219
-----------------------------------gcagataagaagaaggtcctcatag
tcaatactaacagtggtgggcatgctgtcattgggttctactttgccaaagagcttctgg
gttctggc---catcaagtcaccatactcactgttggagatgagagctctgacaagat--
-gaagccccctttcaaccgtttctctgtaatt----------------------------
------------------------------------------------------------
--------------------------acatgcaggccagtggcagattgggcgaagagca
---ctggggtgaagcaatttctatatatcagtagtgccgggatctacaagcctactgatg
aacccccacatattgaaggggatgctgtcaaagccgatgcctctcatgttggagcagagg
aatacattgctgaggttttcagcaactgggcagtcttccgccctcaatatatgatcggtt
caggaaacaacaaagactgtgaagaatggttctttgacaaa-----tcgtatttcgacga
tttagagc---caggaatcaaacagtttcagcttacaaacattgctcatgttagggactt
gtcatccatgcttaccctagcagttgagaaggcagaggtagcccatggaaacatcttcaa
tattgtgagtgatcgagctgtgacccttgatggaatggccaaactctgtgctcaagctgc
caatcgccctgttaacattgtgcattatgatcctaaggcaactggcattgatgctaagaa
ggcttttcctttccgtaacatggtaacttacactgctcct--------------------
------------------------------------------------------------
------------------------------------------------------------
----
>PAFTOL009221
-----------------------------------gcagacaagaagaaggtcctcatag
tcaatactaacagtggtgggcatgctgtcattgggttctactttgccaaagagcttctgg
gttctggc---catcaagtcaccatactaactgttggagatgagagctctgacaagatga
agaagccccctttcaaccgtttctctgtaattatagattt--------------------
------------------------------------------------------------
-------gaaaaaccagcattccatgacatgcaggccagtggcagattgggcgaagagta
---ctggggtgaagcaatttttgtatatcagcagtgctgggatctacaagcctactgatg
aactcccacatgttgaagggca--------------------------------------
------------------------------------------------------------
------------------------------------------------------------
------------------------------------------------------------
------------------------------------------------------------
------------------------------------------------------------
------------------------------------------------------------
---------------------gcacttctacgcagaaccaagagcagcaaaagagctcct
agggtggcaagctacaacaaaccttccagaagacctaaaagagaggtacgaggactwtgt
aaaaattggaagagataagaratcaatg--------------------------------
----
>PAFTOL009223
------------------------------------------------------------
------------------------------------------------------------
------------------------------------------------------------
------------------------------------------------------------
------------------------------------------------------------
------------------------------------------------------------
------------------------------------------------------------
------------------------------------------------------------
------------------------------------------------------------
--------------------gaatgatacattttaccaggaattgttcgagacaggccag
ttccaatt---ccagggtcaggaa--tgcagcttacaaacattgctcatgttagggactt
gtcatccatgcttaccctagcagttgagaaggcagaggtagccaatggaaacatyttcaa
tattgtgagtgatcgagctgtgacccttgatggaatggccaaactctgtgctcaagctgc
caatcgccctgttaacattgtgcattatgatcctaaggcraytggcatygatrctaagaa
ggcttttcccttccgtaacatgcacttttatgcagaaccaagagcaggaaaagagctcct
agggtggcaagctacaacaaaccttccagaagacttaaaagagaggtacgaggagtatgt
aaaaattggaagagataagaaatcaatgcaatttgagttggatgataagattcttgaagc
actc
>PAFTOL009225
-----------------------------------gcagataagaagaaggtcctcatag
tcaatactaacagtggtgggcatgctgtcattgggttctactttgccaaagagcttctgg
gttctggc---catcaagtcaccatactcactgttggagatgagagctctgacaagatga
agaagccccctttcaaccgtttctctgtaatt----------------------------
------------------------------------------------------------
------------------------------------------------------------
------------------------------------------------------------
--------------------gatgctgtcaaagccgatgcctctcatgttggagcagagg
aatacattgctgaggttttcagcaactgggcagtcttccgccctcaatatatgattggtt
caggaaacaacaaagactgtgaagaatggttctttgacagaattgttcaagacaggccag
ttccaatt---ccagggtcaggaa--tgcagcttacaaacattgctcatgttagggactt
gtcatccatgcttaccctagcagttgagaaggcagaggtagccaatggaaacatcttcaa
tattgtgagtgatcgagctgtgacccttgatggaatggccaaactctgtgctcaagctgc
caatcgccctgttaacattgtgcattatgatcctaaggcaactggcattgatgctaagaa
ggcttttcccttccgtaacatggtaacttac-----------------------------
------------------------------------------------------------
------------------------------------------------------------
----
>PAFTOL009227
-----------------------------------gcagacaagaagaaggtcctcatag
tcaatactaacagtggtgggcatgctgtcattgggttctactttgccaaagagcttctgg
gttctggc---catcaagtcaccatacttactgttggggatgagagctctgacaagatga
agaagccccctttcaaccgtttctctgtaatt----------------------------
------------------------------------------------------------
------------------------------------------------------------
------------------------------------------------------------
------------------------------------------------------------
------------------------------------------------------------
------------------------------------------------------------
------------------------------------------------------------
------------------------------------------------------------
------------------------------------------------------------
------------------------------------------------------------
------------------------------------------------------------
------------------------------------------------------------
------------------------------------------------------------
----
>PAFTOL009229
-----------------------------------gcagacaagaagaaggtcctcatag
ttaatactaacagtggtgggcatgctgtcattgggttctactttgccaaagagcttctgg
gttctggc---catcaagtcaccatactaactgttggagatgagagctctgccaagatga
agaagccccctttcaaccgtttctctgtaatt----------------------------
------------------------------------------------------------
------------------------------------------------------------
------------------------------------------------------------
------------------------------------------------------------
------------------------------------------------------------
------------------------------------------------------------
------------------------------------------------------------
------------------------------------------------------------
------------------------------------------------------------
------------------------------------------------------------
------------------------------------------------------------
------------------------------------------------------------
------------------------------------------------------------
----
>PAFTOL009231
-----------------------------------gcagacaagaagaaggtcctcatag
ttaatactaacagtggtgggcatgctgtcattgggttctactttgccaaagagcttctg-
------------------------------------------------------------
------------------------------------------------------------
------------------------------------------------------------
------------------------------------------------------------
------------------------------------------------------------
------------------------------------------------------------
------------------------------------------------------------
------------------------------------------------------------
------------------------------------------------------------
------------------------------------------------------------
------------------------------------------------------------
------------------------------------------------------------
------------------------------------------------------------
------------------------------------------------------------
------------------------------------------------------------
----
>PAFTOL009233
------------------------------------------------------------
------------------------------------------------------------
------------------------------------------------------------
------------------------------------------------------------
------------------------------------------------------------
--------------------------acatgcaggccaatggcagattgggcaaagagca
---ctggggtgaagcaatttctgtatatcagcagtgctgggatctacaagcccactgatg
aacctccacatgttgaaggg----------------------------------------
------------------------------------------------------------
------------------------------------------------------------
------------------------------------------------------------
------------------------------------------------------------
------------------------------------------------------------
------------------------------------------------------------
------------------------------------------------------------
------------------------------------------------------------
------------------------------------------------------------
----
>PAFTOL009235
-----------------------------------gcagagaagaagaaagtgctcattg
tcaacactaacagtggtgggcatgctgtcattgggttctacttcgccaaagagcttctgg
gttctggc---catcaagtcaccatactcactgttggagatgagggctctgacaagatga
agaaaccccctttcaaccgtttctct----------------------------------
------------------------------------------------------------
------------------------------------------------------------
------------------------------------------------------------
------------------------------------------------------------
------------------------------------------------------------
------------------------------------------------------------
------------------------------------------------------------
------------------------------------------------------------
------------------------------------------------------------
------------------------------------------------------------
------------------------------------------------------------
------------------------------------------------------------
------------------------------------------------------------
----
>PAFTOL009239
-----------------------------------gcagacaagaagaaggtcctcataa
tcaatacaaacagtggtgggcatgctgtcattgggttctactttgccaaagagcttctgg
gttctggc---catcaagtcaccatactcactgttggagatgagagctctgacaagatga
agaagccccctttcaaccgtttctctgtaatt----------------------------
------------------------------------------------------------
--------------------------acatgcaggccagtggcagattgggcaaagagca
---ctggggtgaagcaatttctgtatatcagcagtgctgggatctacaagcctactgatg
aacccccacatgttgaaggggatgttgtcaaagccgatgcctctcatgttggagcagagg
aatacattgctgaggttttcagcaactgggcagtctttcgccctcaatatatgatcggtt
caggaaacaacaaagattgtgaagaatggttctttgat----------------------
------------------------------------------------------------
------------------------------------------------------------
------------------------------------------------------------
------------------------------------------------------------
------------------------------------------------------------
------------------------------------------------------------
------------------------------------------------------------
----
>PAFTOL009241
-----------------------------------gcagataggaagaaggtcctcatag
tcaatactaacagtggtgggcatgctgtcattgggttctactttgccaaagagcttctgg
gttctggc---catcaagtcaccatactcactgttggagatgagagctccgacaagatga
agaagccccctttcaaccgtttctctgtaatt----------------------------
------------------------------------------------------------
------------------------------------------------------------
------------------------------------------------------------
--------------------gatgctgtcaaagccgatgcctctgatgttggagcagagg
aatacattgctgaggttttcagcaactgggcagtcttccgccctcaatatatgattggtt
caggaaacaacaaagactgtgaagaatggttctttgac----------------------
------------------------------------------------------------
------------------------------------------------------------
------------------------------------------------------------
------------------------------------------------------------
------------------------------------------------------------
------------------------------------------------------------
------------------------------------------------------------
----
>PAFTOL009243
-----------------------------------gcagacaagaagaaggtcctcatag
tcaatactaacagtggtgggcatgctgtcattgggttctacttcgccaaagagcttctgg
gttctggc---catcaagtcaccatactaactgttggagatgacagctctgacaagatga
agaagccccctttcaaccgtttctctgtaatt----------------------------
------------------------------------------------------------
------------------------------------------------------------
------------------------------------------------------------
------------------------------------------------------------
------------------------------------------------------------
------------------------------------------------------------
------------------------------------------------------------
------------------------------------------------------------
------------------------------------------------------------
------------------------------------------------------------
------------------------------------------------------------
------------------------------------------------------------
------------------------------------------------------------
----
>PAFTOL009245
-----------------------------------gcaaacaagaagaacgtcctcatag
tcaatactaacagtggtgggcatgctgtcattgggttctactttgccaaagagcttctgg
gctctggc---catcaagtcaccatactaactgttggagatgagagctctaacaagatga
agaagccccctttcaaccgtttctctgtaatt----------------------------
------------------------------------------------------------
------------------------------------------------------------
-----------aagcaatttctgtatatcagcagtgctgggatctacaagcctactgatg
aacccccacatgttgaaggggatgctgtcaaagccgatgcctctcatgttggagcagaag
aatacgttgctaaggtttttagcaactgggcagtcttccgccctcaatatatgatcggtt
caggaaacaacaaagactgtgaagaatggttctttgat----------------------
------------------------------------------------------------
------------------------------------------------------------
------------------------------------------------------------
------------------------------------------------------------
-------------------cagcacttctacgcagaaccaagagcagcaaaagagctcct
agggtggcaagctacaacaaaccttccagaagacctaaaagagaggtacgaggagtatgt
aaaaattggaagagataagaaatcgatgcaatttgagttggacaataagattcttgaagc
actc
>PAFTOL009247
-----------------------------------gcagagaggaagaaggtgctcatcg
tcaacactaacagtggtgggcatgccgtcattgggttctactttgcaaaagagcttctgg
gttctggc---cat----------------------------------------------
------------------------------------------------------------
------------------------------------------------------------
------------------------------------------------------------
------------------------------------------------------------
------------------------------------------------------------
------------------------------------------------------------
------------------------------------------------------------
------------------------------------------------------------
------------------------------------------------------------
------------------------------------------------------------
------------------------------------------------------------
------------------------------------------------------------
------------------------------------------------------------
------------------------------------------------------------
----
>PAFTOL009255
-----------------------------------gcagacaagaagaaggccctcatag
tcaatactaacagtggtgggcatgctgtcattgggttctactttgccaaagagcttctgg
gttctggc---catcaagtcaccatactaactgttggagatgagagctctgacaagatga
agaagccccctttcaaccgtttctcagtaat-----------------------------
------------------------------------------------------------
------------------------------------------------------------
------------------------------------------------------------
----------------------tgctgtcaaagccgatgcctctcatgttggagcagagg
aatacattgctgaggtttttagcaactgggaagtctttcgccctcaatatatgatcggtt
caggaaacaacaaagactgtgaagaatggttctttkat----------------------
------------------------------------------------------------
------------------------------------------------------------
------------------------------------------------------------
---------------------------------------------tatcaatggca----
---------------------gcacttctacgcagaaccaagagcagcaaaagagctcct
agggtggcaagctacaacaaaccttccagaagacctaaaagagaggtacaaggagtatgt
aaaaattggaagagataagaaatcaatgcaatttgagttggatgataagattcttgaagc
actc
>PAFTOL009257
-----------------------------------gcagacaagaagaaggtcctcatag
tcaatactaacagtggtgggcatgctgtcattgggttctactttgccaaagagcttctgg
gttctggc---catcaagtcaccatactaactgttggagatgagagctctgacaagatga
agaagccccctttcaaccgtttctctgtaatt----------------------------
------------------------------------------------------------
--------------------------acatgcaggccagtggcagagtgggcgaagagca
---ctggggtgaagcaatttctgtatataagcagtgctgggatctacaaacctactgatg
aacctccacatgttgaaggggatgctgtcaaagccgatgcctctcatgtgggagcagagg
aatacattgctgaggtttttagcaactgggaagtctttcgccctcaatatatgatcggtt
ccggaaacaacaaagactgtgaagaatggttctttgat----------------------
------------------------------------------------------------
------------------------------------------------------------
------------------------------------------------------------
---------------------------------------------tatcaatggca----
---------------------gcacttctacgcagaaccaagagcagcaaaagagctcct
agggtggcaagctacaacaaaccttccagaagacctaaaagagaggtacaaggagtatgt
aaaaattggaagagataagaaatcaatgcaatttgagttggatgataagattcttgaagc
actc
>PAFTOL009259
-----------------------------------gcagacaagaagaaggtcctcatag
tcaatactaacagtggtgggcatgctgtcattkggttctactttgccaaagagcttctgg
gttctggc---catcaagtcaccatactaactgttggagatgagagctctgacaagatga
agaagccccctttcaaccgtttctctgtaatw----------------------------
------------------------------------------------------------
--------------------------------------gtggcagattkggcaaagagca
---ctggggtgaagcaatttctgtatatcagcagtgctggaatctacaagcctactgatg
aacccccacatgttgaaggggatgttgtcaaagccgatgcctctcatgttggagcagagg
aatacattgctgaggttttcagcaactgggcagtctttcrccctcaatatatgatcggtt
caggaaacaacaaagattgtgaagaatggttctttgatagaattgttcgagacaggccgg
ttccaatt---ccagggtcaggaa--tgcagcttacaaacattgcccatgttagggactt
gtcatccatgcttactctagcagttgagaaggcagaggtagcaagtggaaacatcttcaa
tattgtgagtgatcgagctgtgactcttgatggaatggccaaactctgtgctcaaactct
tgatcgccctgttaacattgtgcattacaatcctaaggctattgacatcgatgctaagaa
agaaagaaaacatgaatgacagcacttctacgcagaaccaagagcagcaaaagaggtcct
agggtggcaagctacaacaaaccttccagaagacctaaaagagaggtacraggagtatgt
aaaaattggaagagataagaaatcaatgcaatttgagttggatgataagattcttgaagc
gctc
>PAFTOL009263
-----------------------------------gcagacaagaagaacgtcctcatag
tcaatactaacagtggtgggcatgctgtcattgggttctactttgccaaagagcttctgg
gctctggc---catcaagtcaccatactaactgttggagatgagagctctgacaagatga
agaagccccctttcaaccgtttctctgtaatc----------------------------
------------------------------------------------------------
------------------------------------------------------------
------------------------------------------------------------
------------------------------------------------------------
------------------------------------------------------------
------------------------------------------------------------
------------------------------------------------------------
------------------------------------------------------------
------------------------------------------------------------
------------------------------------------------------------
------------------------------------------------------------
------------------------------------------------------------
------------------------------------------------------------
----
>PAFTOL009267
-----------------------------------gcagagaagaagaaagtactcattg
tcaacactaacagtggtgggcatgctgtcattgggttctactttgccaaagaacttctgg
gttctggc---catcaagtcaccatactcaccgttggagatgagggctctgacaagatga
agaaaccccctttcaaccgtttctct----------------------------------
------------------------------------------------------------
------------------------------------------------------------
------------------------------------------------------------
--------------------gatttcgttaaagctgatgcctctcatgttggagtagaag
aatacgttgccaagactttcagcaactgggcagtcttccggcctcaatatatgatcggtt
caggaaacaacaaagactgtgaagaatggttcttcgat----------------------
------------------------------------------------------------
------------------------------------------------------------
------------------------------------------------------------
------------------------------------------------------------
------------------------------------------------------------
------------------------------------------------------------
------------------------------------------------------------
----
>PAFTOL009269
-----------------------------------------gagaagaaagtactcattg
tcaacactaacagtggtgggcatgctgtcattgggttctactttgccaaagagcttctga
gttctggc---catcaagtcaccatactcactgttggagatgagggttctgacaagatga
agaaaccccctttcaatcgtttctctgt--------------------------------
------------------------------------------------------------
-------------------------------caggccagtgggagattgggcaaagagca
---ttgaggtgaagcaatttctgtacatcagcagtgctggaatctacaagcctactgatg
aacccccgcatgttgaagggca--------------------------------------
------------------------------------------------------------
------------------------------------------------------------
------------------------------------------------------------
------------------------------------------------------------
------------------------------------------------------------
------------------------------------------------------------
---------------------gcacttctatgcagaaccaagagcagcaaaagagctcct
agggtggcaagccacaaccaaccttccagaagacctaaaagagagatatgaggagtatgt
gaaaattggaagagataagaaggccatgcagtttgagttggatgataagatccttgaagc
actg
>PAFTOL009271
-----------------------------------gcagacaggaagaaggtcctcatag
ttaatactaacagtggtgggcatgctgtcatcgggttctactttgccaaagagcttctgg
gttctggc---catcaagtcaccatactaacggttggagatgagagctctgaaaagatga
agaagcctccattcaaccgtttctctgtaatt----------------------------
------------------------------------------------------------
------------------------------------------------------------
------------------------------------------------------------
------------------------------------------------------------
------------------------------------------------------------
------------------------------------------------------------
------------------------------------------------------------
------------------------------------------------------------
------------------------------------------------------------
------------------------------------------------------------
------------------------------------------------------------
------------------------------------------------------------
------------------------------------------------------------
----
>PAFTOL009279
------------------------------------------------------------
------------------------------------------------------------
------------------------------------------------------------
------------------------------------------------------------
------------------------------------------------------------
--------------------------acatgcaggccagtggcagattgggcgaagagca
---ctggggtgaagcaatttctatatatcagtagtgctgggatctacaagcctactgatg
aacccccacatattgaaggg----------------------------------------
------------------------------------------------------------
------------------------------------------------------------
------------------------------------------------------------
------------------------------------------------------------
------------------------------------------------------------
------------------------------------------------------------
------------------------------------------------------------
------------------------------------------------------------
------------------------------------------------------------
----
>PAFTOL009283
-----------------------------------gcagataggaagaaggtcctcatag
tcaatactaacagtggtgggcatgctgtcattgggttctactttgccaaagagctgctgg
gttctggc---catcaagtcaccatactcactgttggagatgagagctctggcaagatga
agaagccccctttcaaccgtttctctgtaatt----------------------------
------------------------------------------------------------
-----------------gattccatgacatgcaggacagtggcagattgggcgaagagca
---ctggggtgaagcaatttctatatatcagtagtgctgggatctacacgcctactgatg
aacccccccatattgaaggggatgctgtcaaagccgatgcctctcatgttggagcagagg
aatacattgctgaggttttcagcaactgggcagtcttccgccctcaatatatgatcggtt
caggaaacaacaaagactgtgaagaatggttctttgacagaattgttcgagacaggccag
ttccaatt---ccagggtcaggaa--tgcagcttacaaacattgctcatgttaggcactt
gtcatccatgcttaccctagcagttgagaaggcagaggtagccaatggaaacatcttcaa
tattgtgagtgatcgagctgtgacccttgatggaatggccaaactctgtgctcaagctgc
caatcgccctgttaacattgtgcattatgatcctaaggcaactggcattgatgctaagaa
ggcttttcccttccgtaacatgcacttttatgcagaaccaagagcaggaaaagagctcct
agggtggcaagctacaacaaaccttccagaagacttaaaagagaggtacgaggagtatgt
aaaaattggaagagataagaaatcaatgcaatttgagttggatgataagattcttgaagc
actc
>PAFTOL009285
-----------------------------------gcagagaagaagaaagtgctcattg
tcaacactaacagtggtgggcatgctgtcattgggttctactttgccaaagagcttctgg
gttctggc---catcaagtgaccatactcactgttggagatgagggctctgacaagatga
agaaaccccctttcaaccgtttctct----------------------------------
------------------------------------------------------------
------------------------------------------------------------
------------------------------------------------------------
------------------------------------------------------------
------------------------------------------------------------
-----------------------------------------attgtaagagacaggccaa
ttccaatt---ccagggtcaggaa--tgcagcttacaaacattgcgcatgttagggactt
gtcagccatgcttactctagcagttgagaagtcagaggcagcaaatggaaacatcttcaa
tattgtgagtgatcgagctgtgactcttgatggaatggccaaactctgtgctcaagctgc
tgctcgccctgttaacattgtgcattattatcctaaggcaattggcatcgatgcaaagaa
ggcttttccctttcgtaatatgcacttctatgcagaaccaagagcagcaaaagagctcct
agggtggcaagccacaaccaaccttccagaagacctaaaagagagatatgaggagtacgc
gaaaattggacgagataagaaggccatgaagtttgatttggatgatcagatccttgaa--
----
>PAFTOL009287
-----------------------------------gcagacaagaagaaggtcctcatag
tcaatactaacagtggtgggcatgctgtcattgggttctactttgccaaagagcttctgg
gttctggc---catcaagtcaccatactcactgttggagaygagagctctgacaagatga
agaagccccctttcaaccgtttctctgtaattatagattt--------------------
------------------------------------------------------------
-------gaaaaaccagcattccatgacatgcaggccagtggcagattgggcaaagagca
---ctggggtgaagcaatttctatatatcagtagtgctgggatctataagcctactgatg
aacccccacatattgaaggggatgctgtgaaagccgatgcctctaacgttggagcagagg
aatacattgctgaggttttcagcaactgggcagtcttccgccctcaatatatgctcggtt
caggaaacaacaaagactgtgaagaatggttctttgataa--------------------
------------------------------------------------------------
------------------------------------------------------------
------------------------------------------------------------
------------------------ttatgatcctaaggcaattggcattgatgctaagaa
ggcttttcccttccgcaacatgcacttttatgcggaaccaagagcagcaaaagagatcct
agggtggcaagctacaacaaacctttcagaagacttaaaagagaggtacgaggagtatgc
aaaaattggaagagataagaaatcaatgcaatttgagttggat-----------------
----
>PAFTOL009289
------------------------------------------------------------
------------------------------------------------------------
------------------------------------------------------------
------------------------------------------------------------
------------------------------------------------------------
------------------------------------------------------------
------------------------------------------------------------
------------------------------------------------------------
------------------------------------------------------------
-----------------------------------------attgttcgagacagaccgg
ttccaatt---ccagggtcaggaa--tgcagcttacaaacattgctcatgttagggactt
gtcatccatgcttaccctagcagttgagaaggcagaggtagcaaatggaaacaccttcaa
tattgtgagtgatcgagctgtgactcttgatggaatggccaaactctgtgctcaagctgt
cggtcgtcctgttaacattgtgcattacgatcctaaggcaattggc--------------
------------------------------------------------------------
------------------------------------------------------------
------------------------------------------------------------
----
>PAFTOL009291
-----------------------------------gcagacaagaagaaggtcctcatag
tcaatactaacagtggtgggcatgcggtcattgggttctactttgctaaagagcttctgg
gttctggc---catcaagtcaccatactcactgttggagatgagagctctgacaagatga
agaagccccctttcaaccgtttctctgtaattatagattt--------------------
------------------------------------------------------------
-------gaaaaaccagcactctctgacatgcaggccagtggcagattgggcgaagagca
---ctggggtgaagcaatttctatatatcagtagtgctgggatctacaagcctactgatg
aacccccacatattgaaggggatgctgtcaaagccgatgcctctcatgttggagcagagg
aatacattgctgaggttttcagcaactgggcagtcttccgccctcaatatatgatcggtt
caggaaacaacaaagactgtgaagaatggttctttgatagaattgttcgagacaggccag
ttccaatt---ccagggtcaggaa--tgcagcttacaaacattgctcatgttagggactt
gtcatccatgcttaccctagcagttgagaaggcagaggtagcaaatggaaacatcttcaa
tattgtgagtgatcgagctgtgactcttgatggaatggccaaactctgtgctcaagctgc
caattgccctattaacattgtgcattatgatcctaaggcgattggcattgatgctaagaa
ggcttttcccttccgtaacatgcacttttatgcggaaccaagagcagcaaaagagatcct
agggtggcaagctacaacaaaccttccagaagacttaaaagagaggtacgasgagtatgt
aaaaattggaagagataagaaatcaatgcaatttgagttggatgataagattcttgaagc
actc
>PAFTOL009293
------------------------------------------------------------
------------------------------------------------------------
------------------------------------------------------------
------------------------------------------------------------
------------------------------------------------------------
------------------------------------------------------------
------------------------------------------------------------
------------------------------------------------------------
------------------------------------------------------------
------------------------------------------------------------
------------------------------------------------------------
-------------------------gagaaggcagaggtagccaatggaaacatcttcaa
tattgtgagtgatcgagctgtgacccttgatggaatggccaaactctgtgctcaagctgc
caatcgccctgttaacattgtgcattatgatcctaaggcaactggcattgatgctaagaa
ggcttttcccttccgtaacatgcacttttaygcagaaccaagagcagsaaaagagctcct
agggtggcaagctacaacaaaccttccagaagacttaaaagagaggtacgaggagtatgt
aaaaattggaagagataagaaatcaatgcaatttgagttggatgataagattcttgaagc
a---
>PAFTOL009297
------------------------------------------------------------
------------------------------------------------------------
------------------------------------------------------------
------------------------------------------------------------
------------------------------------------------------------
--------------------------acatgcaggccagtggcagattgggcgaagagca
---ctggggtgaagcaatttctgtatatcagcagtgctgggatctacaagcctactgatg
aacccccacatgttgaaggggatgttgtcaaagccgatgcctctcatgttggagcagagg
aatacattgctgaggttttcagcaactgggcagtctttcgccctcaatatatgatcggtt
caggraacaacaaagattgtgaagaatggttctttgat----------------------
------------------------------------------------------------
------------------------------------------------------------
------------------------------------------------------------
------------------------------------------------------------
------------------------------------------------------------
------------------------------------------------------------
------------------------------------------------------------
----
>PAFTOL009299
------------------------------------------------------------
------------------------------------------------------------
------------------------------------------------------------
------------------------------------------------------------
------------------------------------------------------------
------------------------------------------------------------
------------------------------------------------------------
------------------------------------------------------------
------------------------------------------------------------
------------------------------------------------------------
------------------------------------------------------------
------------------------------------------------------------
------------------------------------------------------------
------------------------------------------------------------
-------------------cagcacttctacgcagaaccaagagcagcaaaagagctcct
agggtggcaagctacaacaaaccttccagaagacctaaaagagaggtacgaggagtatgt
aaaaattggaagagataagaaatcgatgcaatttgagttggacaataagattcttgaagc
actc
>PAFTOL009301
------------------------------------------------------------
------------------------------------------------------------
------------------------------------------------------------
------------------------------------------------------------
------------------------------------------------------------
------------------------------------------------------------
------------------------------------------------------------
------------------------------------------------------------
------------------------------------------------------------
------------------------------------------------------------
------------------------------------------------------------
------------------------------------------------------------
------------------------------------------------------------
------------------------------------------------------------
-------------------cagcatttctacgcagaaccaagagcagcaaaagagctcct
agggtggcaagctacaacaaaccttccagaagacctaaaagagaggtacgaggagtatgt
aaaaattggaagagataagaaatcgatgcaatttgagttggacaataagattcttgaa--
----
>PAFTOL009303
-----------------------------------gcagacaagaagaaggtcctcatag
tcaatactaacagtggtgggcatgctgtcattgggttctactttgccaaagagcttctgg
gctctggc---catcaagtcaccatactaactgtcggagatgagagctctgacaagatga
agaagtcccct-------------------------------------------------
------------------------------------------------------------
------------------------------------------------------------
------------------------------------------------------------
--------------------gatgctgtcaaagccgatgcctctcatgttggagcagaag
aatacattgctaaggtttttagcaactgggcagtcttccgccctcaatatatgatcggtt
caggaaacaacaaagactgtgaagaatggttctttgat----------------------
------------------------------------------------------------
------------------------------------------------------------
------------------------------------------------------------
------------------------------------------------------------
------------------------------------------------------------
------------------------------------------------------------
------------------------------------------------------------
----
>PAFTOL009311
-----------------------------------tcagagaagaagaaggtgctaattg
tcaacactaacagtggtgggcatgctgtaattggcttctactttgcaaaagagcttctgg
gttctggc---catgaagtcaccgtactcactgttggagatgagagctctgacaagatga
agaagcctcccttcacccgcttctcggtaatt----------------------------
------------------------------------------------------------
--------------------------ttatttgggtgctcgtaagttttaat--------
----------------------------------------------caatgtggctgatg
aaccccctcatgtggaaggggatgctgtaaaagccgatgcatctcatgttggagtagagg
aatacattgccaagaccttcagcaactgggctgcctttcgccctcaatatatgatcggtt
ccggaaacaacaaagactgtgaagaatggtttttcgat----------------------
------------------------------------------------------------
------------------------------------------------------------
------------------------------------------------------------
------------------------------------------------------------
------------------------------------------------------------
------------------------------------------------------------
------------------------------------------------------------
----
>PAFTOL009313
-----------------------------------gcagagaagaagaaggtgctgatcg
tcaacaccaacagtggtgggcatgctgtcattgggttttactttgctaaggagctactat
tactgggtttgactcagtttaccatgt---------------------------------
------------------------------------------------------------
------------------------------------------------------------
-----g-------------------aataataargccagtagcsgattgggcaaagagct
---ctcrggtgaarcaatttctgtttatcagcagtgctgggatctacaagcctactgatg
agccccctcatgttgaaggggatgttgtyaaatcagatgcttcccatgttggggtagagg
aatacatggccaagactttcagcaactgggcaatmtttcgccctcaatatatgrtcggct
cagggaacaacaaagactgtgaagaatggttttttgacagaattgttcgagacagaccaa
ttccaatc---ccggggtcaggaa--tgcagctcacaaacattgcccatgtcagggactt
gtcatccatgctaacccwggcggtcgagaactcggaggcagcaagtsgaaasatcttcaa
tattgtgagtgatagagctgtgactcttgatggaatggcaaaactatgtgctcaagctgt
tggtaaacctgtmaagattgtgcattatgatcctaaggccattgggattgatgccaagaa
ggcatttcccttccgtaatawgcacttctatgcagagccaagagcagcaaaggagatact
aggatggaaagccacaacgaaccttccagaagacctaaaagaraggtacgaggagtacgt
gaaaattggaagagataagaaagacatcaagtttgagttagatgataagatc--------
----
>PAFTOL009315
-----------------------------------acagagaaaaagaaggtgctgattg
tcaacactaatagtggtgggcacgctgtcattgggttctactttgccaaagagcttctgg
gttctggt---catcaagtcaccattctcactgttg------------------------
------------------------------------------------------------
------------------------------------------------------------
------------------------------------------------------------
------------------------------------------------------------
------------------------------------------------------------
------------------------------------------------------------
------------------------------------------------------------
------------------------------------------------------------
------------------------------------------------------------
------------------------------------------------------------
------------------------------------------------------------
--ctttccctttccgtaacatgcacttctatgcagaaccaagagcagcgaaagagctcct
tgggtggcaagcaacaacatacctcccagaagacctgaaagagaggtatgaggagtatgt
gaaaattggaagagataagaaggacatcaagtttgagttggatgataagatccttgaagc
actg
>PAFTOL009319
------------------------------------------------------------
------------------------------------------------------------
------------------------------------------------------------
------------------------------------------------------------
------------------------------------------------------------
--------------------------------aggccggtggcagattgggcaaagagca
---ttggggtgaagcaatttctgtttatcagcagtgctgggatctacaagcctactgatg
agcctcctcatgttgaaggggatgttgttaaagccgatgcctctcatgttggagtagagg
aataccttgccaagactttcagcaactgggcagccttccgccctcagtacatgatcggtt
caggaaacaacaaagactgtgaagaatggttctttgatagaattgttcgggacaggccag
ttccaatc---ccagggtcgggaa--tgcaactcacaaacatttcccatgttagggacct
gtcttccatgctaactctcgcagttgagaagccagaggcagcaagtggaaacatcttcaa
tattgtgagcgatcgagctgtgagtcttgatggaatggccaaactctgtgctcaagctgc
tggtcgcccagtcaacattgtccattat--------------------------------
------------------------------------------------------------
------------------------------------------------------------
------------------------------------------------------------
----
>PAFTOL009321
-----------------------------------acagagaagaagaaggtgctgattg
tgaacactaacagtggtgggcatgcagtcattgggttctacttcgccaaagagcttctgg
gttctggt---catcaagtcaccattctcactgttggaaatgagggttctgacaagatga
agaagctccctttcacccgcttctct----------------------------------
------------------------------------------------------------
------------------------------------------------------------
------------------------------------------------------------
--------------------gatgctgttaaagccgatgcttctcatgttggagtagagg
aataccttgccacgactttcagcaactgggcagccttccgccctcagtatatgatcggtt
caggaaacaacaaagactgtgaagaatggttctttgat----------------------
------------------------------------------------------------
------------------------------------------------------------
------------------------------------------------------------
------------------------------------------------------------
------------------------------------------------------------
------------------------------------------------------------
------------------------------------------------------------
----
>SRR5036296
tttttccatgatcaggaaattgtggatgctggtgggaagacagtgtggggagatcctgca
gaaattgggaaagtagtgggaggagaaacatttgatgttgtgctagataacaatggcaag
gaccttga----------------------------------------------------
------------------------------------------------------------
------------------------------------------------------------
-------------------------aacagtgaggctagtggcagattgggcgaagagca
ctgctggggtgaagcaatttctgtatatcagcagtgctgggatctacaagcctactgatg
aacccccacacgttgaaggggatgctgtcaaagccgatgcctctcatgttggagcagaag
aatacattgccaaggtttttagcaactgggcagtcttccgccctcaatatatgatcggtt
caggaaacaacaaagactgtgaagaatggttctttgat----------------------
------------------------------------------------------------
------------------------------------------------------------
------------------------------------------------------------
------------------------------------------------------------
------------------------------------------------------------
------------------------------------------------------------
------------------------------------------------------------
----
>SRR5137211
-----------------------------------gcagacaagaagaaggtcctcatag
tcaatactaacagtggtgggcatgctgtcattgggttctactttgccaaagagcttctgg
gctccagc---catcaagtcaccatactaactgctggagatgagagctctgacaagatga
agaagccccctttcaaccgtttctccgaaattgtggatgctggtgggaagacagtgtggg
gagatcctgcagaaattgggaaagtagtgggaggagaaacatttgatgttgtgctagata
a------caatggcaaggaccttgaaacagtgaggctagtggcagattgggcgaagagca
ctgctggggtgaagcaatttctgtatatcagcagtgctgggatctacaagcctactgatg
aacctccacatgttgaaggggatgctgtcaaagctgatgcctctcatgttggagcagaag
aatacattgctaaggtttttagcaactgggcwgtcttccgccctcaatatatgatcggtt
caggaaacaacaaagactgtgaagaatggttcttygatagaattgttcgagacagrccgr
ytccaatt---ccagggtcaggaa--tgcagcttacaaacattgctcatgttagggactt
gtcatccatgcttaccctagcagttgagaaggcagaggtagcaaatggaaacatcttcaa
tattgtaagtgatcgagctgtgactcttratggaatggccaaactctgtgctcaagctgt
cggtcgccctgttaacattgtgcattacgatcctaaggcaattggcatcgatgctaagaa
ggcttttcccttccgcaacatgcacttctacgcagaaccaagagcagcaaaagagctcct
agggtggcaagctacaacaaaccttccagaagacctaaaagagaggtacgaggagtatgt
aaaaattggaagagataagaaatcgatgcaatttgagttggacaataagattcttgaagc
actc
>SRR5137212
-----------------------------------gcagagaagaagaaggtgctagttg
tcaacactaacagtggtgggcatgctgtcatcgggttctacttcgccaaagagcttctgg
gttctggc---catcaagtcaccatactcactgttggagatgcgggctctgacaagatga
agaaaccccctttcaaccgtttctctgaaattgtggatgctggtgggcagacagtatggg
gagatcctgcagaaattgcgatagtattgggaggagaaacatttgatgttgtgctagata
a------caatggcaaggaccttgaagcagtgaggccagtggcagattgggcaaagagca
---ttggggtgaagcaatttctgttcatcagcagtgctgggatctataagcctactgacg
aacccccacatgttgaaggggatgttgttaaagccgatgcctctcacgttggagtagagg
aatacattgctgaggttttcagcaactgggcagtcttccgccctcagtatatgatcggtt
caggaaacaacaaagactgtgaagaatggttctttgatagaattgttcgagacaggccgg
ttccaatt---ccagggtcaggaa--tgcaactcacaaacattgcccatgttagggactt
gtcatccatgctaactctagcagttgagaagccggaggcagcaaatggaaacatcttcaa
tattgtgagtgatcgagctgtgactcttaatggaatggccaaactctgtgctcaagctgc
tggtcgccctgttaacattgtccattatgatcctaaggcaatcggcattgatgctaagaa
ggcttttcccttccgtaatatgcacttctatgcagaaccaagagcagcaaaagagctcct
aggatggcaagctacaacaaaccttccagaagacctaaaagagaggtatgaggagtacgt
gaaaattggaagggataagaaggccatgaagtttgagttggatgataaggtccttgaagc
actc
>SRR5137213
------------------------------------------------------------
------------------------------------------------------------
------------------------------------------------------------
------------------------------------------------------------
------------------------------------------------------------
------------------------------------------------------------
------------------------------------------------------------
------------------------------------------------------------
------------------------------------------------------------
-----------------------------------------attgttcgagacaggccgg
ttccaatt---ccagggtcaggaa--tgcagcttacaaacattgctcatgttagggactt
gtcatccatgcttaccctagcagttgagaaggcagaggtagcaaatggaaacatcttcaa
tattgtgagtgatcgagctgtgactcttgatggaatggccaaactctgtgctcaagctgt
cggtcgccctgttaacattgtgcattatgatcctaaggcaattggcatcgatgctaagaa
ggcttttcccttccgcaacatgcatttctacgcaaaaccaagagcagcaaaagagctcct
agggtggcaagctacaacaaaccttccagaagacctaaaagagaggtacgaggagtatgt
aaaaattggaagagataagaaatcgatgcaatttgagttggacaataagattcttgaagc
actc
>SRR7905849
-----------------------------------gcagagaagaagaaggtgctcatcg
tcaacactaacagtggtgggcatgccgtcattgggttctactttgcaaaagagcttctgg
gttctggc---catcaagtcaccatactcactgttggagatgagggctctgacaagatga
agaagccccctttcaaccgtttctctgamattgtggatgctgatgggaagacagtgtggg
gagatcckgcagaaattgggaaaatattgggasgagaaacatttgatgttgtgctagata
a------caatggcaaggatcttgaaacagttaggccagtggcagattgggcaaagagca
---ctggggtgaagcaatttctgtacatcagcagtgctgggatctacaagcctactgatg
aacccccacatgttgaaggggatgttgttaaagccgatgcctctcatgttggagtagagg
aatacattgctgaggttttcagcaactgggcagtcttccgccctcaatatatgatcggtt
caggaaacaacaaagactgtgaagaatggttctttgatagaattsttcgagacaggmcaa
ttccaatt---ccagggtcaggaa--tgcagcttaccaacattgcccatgttagagactt
gtcatccatgcttactctagcagttgagaaggcagaggcagcaaatggaaatatcttcaa
tattgtgagtgatcgagcwgtgactcttgatggaatggccaaactttgcgctcaagctgc
cagtcgccctgttaacattgtgcattatgatcctaaggcaattggcatcgatgctaagaa
ggcttttcccttccgtaacatgcacttctatgcagaaccaagagcagcaaaagagctcct
agggtggcaagctacaacaaaccttccagaagacctaaaagagaggtatgaggagtatgt
aaaaattggaagagataagaaatcaatgcaatttgagttggatgataagatccttgacgc
actc
>SRR7905862
-----------------------------------tcagagaagaagaaagtrctcattg
tyaacactaacagtggtgggcatgctgtcattgggttctactttgccaaagagcttctgg
gttctggs---catcaagtcaccawactcactgttggagatgagggctcygacaaggcaa
aga---------------------------------------------------------
------------------------------------------------------------
---------------------------------------------------------gca
---ttggggtgaagcaatttctgtacatcagcagtgctgggatctacaagcctactgatg
aacccccgcatgttgaaggggatgtcrttaaagctgatgcctctcatgttggagtagaag
aatacattgccaagactttcagcaactgggcagtcttccggcctcaatatatgattggtt
caggaaataacaaagactgtgaagaatggttctttgatagaattgtaagagacagrccaa
ttccaatt---ccagggtcaggaa--tgcagcttacaaacattgcacatgttagggactt
gtcatccatgcttactctagcagttgagaagtcagaggcagcaaatggaaacatcttcaa
tattgtgagtgatcgagctgtgactcttgatggaatggccaractttgtgctcaagctgc
tggttgccctgttaacattgtgcattatgatcctaaggcaattggtaycgatgcaaagaa
ggcttttccctttcgtaatatgcacttctatgcagaaccaagagcagcaaaagagctcct
agcgtggcaagccacaaccaaccttccagaagacctaaaagagagatatgaggagtackt
gaaaattggacgrgataaraaggccatgaagtttgatttggatgatcagatccttgaatc
actg
>SRR8327214
------------------------------------------------------------
------------------------------------------------------------
------------------------------------------------------------
------------------------------------------------------------
------------------------------------------------------------
--------------------------acatgcaggccagtggcagattgggcgaagagca
---ctggggtgaagcaatttctgtatatcagcagtgctggtatctacaagcctactgatg
aacccccacatattgaaggggatgttgtcaaagccgatgcctctcatgttggagcagagg
aatacattgcgaaggttctcagcaactgggcagtcttccgccctcaatatatgatcggtt
caggaaacaacaaagactgtgaagaatggttctttgatagaattgttcgagacagrccgg
ttccaatt---ccagggtcaggaa--tgcagcttacaaacattgctcatgttagggactt
gtcatccatgcttamcctagcagttgagaaggcagaggtagcaaatggaaacaccttcaa
tattgtgagtgatcgagctgtgactcttgatggaatggccaaactctgtgctcaagctgt
cggtcgtcctgttaacattgtgcattacgatcctaaggcaattggcrtcgatgctaagaa
ggcttttcccttccgcaacatgcacttctacgcagaaccaagagcagcaaaagagctcct
agggtggcaagctacaacaaaccttccagaagacctaacagagaggtacgaggagtatgt
aaaaattggaagagataagaaatcgatgcaatttgagttggacaataagattcttgaagc
actc
