# Supplementary material for: Phylogenomics and classification of Cactaceae based on hundreds of nuclear genes
Source: Plant Syst Evol. 2025 Aug 11;311(5):28. doi: 10.1007/s00606-025-01948-z (PMC12339657; doi:10.1007/s00606-025-01948-z)
Supplement: Supplementary file 4 — Online Resource 4: Containing alignments and RAxML gene trees for all included loci and all phylogenetic datasets (ZIP 10372 KB) [file 606_2025_1948_MOESM4_ESM.zip › de Vos et al_ESM_4/ESM_data_alignments/QCP/5366_consensus.mafft.fasta]

>PAFTOL004547
------------------------------------------------------------
------------------------------------------------------------
------------------------------------------------------------
------------------------------------------------------------
------------------------------------------------------------
------------------------------------------------------------
------------------------------------------------------------
------------------------------------------------------------
------------------------------------------------------------
-----------------------aaggttggggagacctatgttcgattgggaggaatgg
ccaaaggttccgggatgatccatccaaatatggcgacaatgcttggggttgttacaactg
atgctgtggttgatagtgatgtttggagaaagatggtccaggtgtctgttagtcgaagtt
tcaaccaaattacggtg------------gacggagatactagtaccaatgatactgtaa
ttgctttggctagtgggctgtccggtgccgctaggatctctaacttcagtagccctgaag
cagcacagcttcaatcatgtc--ttgatgctgtagtgt----------------------
------------------------------------------------------------
------------------------------------------------------------
------------------------------------------------------------
------------------------------------------------------------
------------------------------------------------------------
------------------------------------------------------------
---ttacaggtaacgggccaggaagcgggcaagcatggggctgtgatctgagctatgatt
atgtcaagataaacgctgaatacacaact
>PAFTOL004551
---------------------------------------------------------gtc
actggaggggtcacarcagcgaagggattcaaggctrctggtatttatggtggattgagg
gcacarggacagaaacctgatcttgcccttgttacatgtgatgtacatgccatttctgca
ggggcttt---tactactaatgtggttgctgctgcacctgttgtttattgcaagaaagct
ctggagatctcaaaaaca------------------------------------------
------------------------------------------------------------
------------------------------------------------------------
------------------------------------------------------------
------------------------------------------------------------
-----------------------aaggttggggagacctatgttcgactgggaggaatgg
caaaaggttctgggatgatccatccaaatatggcaacaatgcttggggttgttacaactg
atgccgtcgttgacagtgatgtttggagaaagatggtccaggtgtctgttagtcgaagtt
tcaaccaaattacggta------------gacggagataccagtaccaatgatactgtaa
ttgctttggctagtgggctgtctggtgcmgctagaatatctaacttgagtagccctgaag
cagcgcaacttcaatcatgtc--ttgatgctgtaatgcaaggcc--------ttgcaaaa
tcgattgcttgggatggagaaggggcaacctgtctgattgaggtc---------------
------------------------------------------------------------
------------------------------------------------------------
------------------------------------------------------------
------------------------------------------------------------
------------------------------------------------------------
-----acaggtaacgggcyrggaaggggacaagcatggggctgtgatctgagctacgatt
atgtcaagataaatgctgaatacacaacc
>PAFTOL004552
------------------------------------------------ttccaataggtc
gctggaggggttacagcagcgaacggattcaaggctgctggtatttatggtggattgagg
gcacaagggcakaarcctgatcttgcactcgttacttgtgatgtagatgccattgctgca
ggttggta---ttct---------------------------------------------
------------------------------------------------------------
------------------------------------------------------------
------------------------------------------------------------
------------------------------------------------------------
------------------------------------------------------------
-----------------------aaggttggggagacctatgttcgattggggggaatgg
ccaaaggttccgggatgatccatccaaatatggcgacaatgcttggggttgttacaactg
atgctgtggttgatagtgacgtttggagaaagatggtccaggtgtcmgttagtcgmagtt
tcaaccaaattacggtt--------------------cgtcacatctcaagatacaactt
tcagtgtgatgacctagaattaggaagtgagcaaaattttcaact------------gaa
tgacttgctttccatgaaatc--tttttgcctt---------------------------
----------------------------------------------c-------------
------------------------------------------------------------
------------------------------------------------------------
------------------------------------------------------------
------------------------------------------------------------
------------------tgagc------------------------------------g
tgtttacaggtaacgggccaggaaggggscaagcatggggctgtgatctgagctatgatt
atgtcaagataaacgctgaatacacaact
>PAFTOL004553
------------------------------------------------------------
------------------------------------------------------------
------------------------------------------------------------
------------------------------------------------------------
------------------------------------------------------------
------------------------------------------------------------
------------------------------------------------------------
------------------------------------------------------------
------------------------------------------------------------
-----------------------aaggttggggagacctatgttcgattgggggggatgg
ccaaaggttccgggatgatccatccgaatatggcgacaatgcttggggttgttacaactg
atgctgtggttgatagtgatgtttggagaaagatggtccaggtgtctgttagtcgaagtt
tcaaccaaattacggtt------------gacggagatactagtaccaatgatactgtaa
ttgctttggctagtgggctgtgcggtgctgctaggatctctaacttcagtagccctgaag
cagcacagcttcaatcatgtc--tagatgctgtaatgcaaggcc--------ttgcaaaa
tcgattgcttgggatggagaaggggcgacctgtctgattgaggtt---tctgtagtgggg
gcaaacaatgaagctgaggctgcaaaaattgctcgctctgtagcatcttcttctctcgtg
aaggctgctgtgtatggccgagatccaaactggggtcgtattgcttgtgctgctggttat
gcaggcattcctttcaattcaaatgaactccgaatatcccttggagacattttgctcatg
gatggtggacaaccacttccctttgatag--------------g----------------
-----------------------------------------------------------g
tgtttacaggtaacgggccaggaagcgggcaagcatggggctgtgatctgagctatgatt
atgtcaagataaacgctgaatacacaact
>PAFTOL004554
------------------------------------------------ttccaataggtc
gctggaggggttacagcagcgaayggattcaaggctgctggtatttatggtggattgagg
gcacaagggcagaagcctgatcttgcactcgttacttgtgatgtagatgccattgctgca
ggttggta---ttct---------------------------------------------
------------------------------------------------------------
------------------------------------------------------------
------------------------------------------------------------
------------------------------------------------------------
------------------------------------------------------------
-----------------------aaggttggggagacctatgttcgattggggggaatgg
ccaaaggttccgggatgatccatccaaatatggcgacaatgcttggggttgttacaactg
atgctgtggttgatagtgacgtttggagaaagatggtccaggtgtcagttagtcgcagtt
tcaaccaaattacggtt------------gacggagatactagtaccaatgatactgtaa
ttgctttggctagtgggctttccggtgccgctaggatctctcacttcagtagcsctgaag
cagcacagcttcaatcatgtc--ttgatgctgtaatgcaaggcc--------ttgcaaaa
tcgattgcttgggatggagaaggggcaacctgtctgattgaggtc---tgtacatttgga
tcggcgaat---------------------------------------------------
------------------------------------------------------------
------------------------------------------------------------
------------------------------------------------------------
-----------------------------------------------------------g
tgtttacaggtaacgggccaggaagggggcaagcatggggctgtgatctgagctatgatt
atgtcaagataaacgctgaatacacaact
>PAFTOL004555
------------------------------------------------tttcaataggtc
gctggaggggttacagcagcgaacggattcaaggctgctggtatttatggtggattgagg
gcacaaggtcagaaacctgatcttgcccttgttacttgtgatgtagatgccattgctgca
ggttggtt---ttct---------------------------------------------
------------------------------------------------------------
------------------------------------------------------------
------------------------------------------------------------
------------------------------------------------------------
------------------------------------------------------------
-----------------------aaggttggggagacctatgttcgattggggggaatgg
ccaaaggttccgggatgatccatccaaatatggcgacaatgcttggggttgttacaactg
atgctgtggttgatagtgatgtttggagaaagatggtccaggtgtctgttagtcgaagtt
tcaaccaaattacggtt-------------------------------------------
------------------------------------------------------------
------------------------------------------------------------
------------------------------------------------------------
------------------------------------------------------------
aaggctgctgtgtatggccgagatccaaactggggtcgtattgcttgtgctgctggctat
gcaggcattcctttcaattcaaatgaactccgaatatcccttggagacattttgctcatg
gatggtggacaaccacttccatttgatag--------------aaccttagcattggatt
tcacctta---a------tgaacatgtt------ctgccttgttat------ctggtttg
tgtttacaggtaacgggccaggaagcgggcaagcatggggctgtgatctgagctatgatt
atgtcaagataaatgctgaatacacaact
>PAFTOL004556
---------------------------------------------------------gta
gctggaggggttacagcagcatacggattcaaggctgctggtatttatggtggattgagg
gcacaagggcagaaacctgatcttgcccttgttacttgtgatgtagatgccattgccgca
ggttagtt---t------------------------------------------------
------------------------------------------------------------
------------------------------------------------------------
------------------------------------------------------------
------------------------------------------------------------
------------------------------------------------------------
-----------------------aaggttggggagacctatgttcgaatgggaggaatgg
ccaaaggttccggtatgatccatccaaatatggcgacaatgcttggggttgttacaactg
atgctgtggttgatagtgatgtttggagaaagatggtccaggtgtctgttggtcgaagtt
tcaaccaaattacggta------------gacggagatactagtaccaatgatactgtaa
ttgctttggctagtgggctgtccggtgccacgaggatctctaacttcaggagccctgaag
cagcacagcttcaatcatgtc--ttgatgctgtaatgcaaggcc--------tagcaaaa
tcgattgcttgggatggagaaggggcgacatgtctgattgaggtt---tctgtagtgggg
gcaaacaatgaagctgaggctgcgaaaattgctcgctctgtagcctcttcttctcttgtg
aaggctgctgtgtatggcagagatccaaactggggtcgtattgcttgtgctgctggctat
gcaggtgttcctttcaagtcaaatgaactccgaatatcccttggagacattttgctcatg
gatggtggacaaccacttccctttgatag--------------aaccttagcattggatt
tcacctta---a------tgaacatgtt------ctgccttggcgt------ctggtttg
tgttcacaggtaataggccaggaagaggacaagcatggggctgtgatctgagctatgatt
atgtcaagataaacgctgaatacacaact
>PAFTOL004560
------------------------------------------------ttccaataggtc
gctggaggggttacagcagcgaacggattcaaggctgctggtatttatggtggattgagg
gcacaagggcagaaacctgatcttgcactcgttacttgtgatgtagatgccattgctgca
ggggcttt---tactactaacgtggttgctgctgcacctgttgtctattgcaagaaagct
ctagagatctcaaaaacaaaatttcaaat-------------------------------
------------------------------------------------------------
------------------------------------------------------------
------------------------------------------------------------
------------------------------------------------------------
-------------tgtggatgcaaaggttggggagacctatgttcgattggggggaatgg
ccaaaggttccgggatgatccatccaaatatggcgacaatgcttggggttgttacaactg
atgctgtggttgatagtgacgtttggagaaagatggtccaggtgtccgttagtcgcagtt
tcaaccaaattacggtt--------------------cgtcatatctcaagatacagctt
tcagtgtggtgacctagaattaggaagtgagcagaattttcaactgaatgagttgctttc
catgaaatctttttgccttct--gagcgttcatggtgccaggtcatcattttctttgaaa
tccttcgtctgg------------------------------------------------
------------------------------------------------------------
------------------------------------------------------------
------------------------------------------------------------
------------------------------------------------------------
-----------------------------------------------------------g
tgtttacagggaacgggccaggaagggggcaagcatggggctgtgatctgagctatgatt
atgtcaagataaacgctgaatacacaact
>PAFTOL004561
---------------------------------------------------------gtc
actggaggggttacagcagcgaagggattcaaggctgctggtatttatggtggattgagg
gcacaaggacagaaacctgatcttgcccttgttacatgtgatgtacatgccatttctgca
ggggcttt---tactactaatgtggttgctgctgcacctgttgtttattgcaagaaagct
ctggagatctcaaaaact------------------------------------------
------------------------------------------------------------
------------------------------------------------------------
------------------------------------------------------------
------------------------------------------------------------
-----------------------aaggttggggagacctatgttcgactgggaggaatgg
caaaaggttctgggatgatccatccaaatatggcaacaatgcttggggttgttacaactg
atgcagtcgttgacagtgatgtgtggagaaagatggtccaggtgtctgttagtagaagtt
tcaaycaaattacggtg------------gatggagataccagtaccaatgatactgtaa
ttgctttggctagtgggctgtctggtgcggctaggatatctaacttgagtagccctgaag
cagcgcagcttcaatcatgtc--ttgatgctgttatgcaaggcc--------ttgcaaaa
tcaattgcttgggatggagaaggggcaacctgtctgattgaggtc---------------
------------------------------------------------------------
aaggctgctgtttacggtcgagatccaaattggggtcgtattgcctgtgctgctggctat
gcaggtgttcctttcaatttaaatgaactccgaatatcccttggagacattttgctcatg
gatggtggacagccacttccctttgatagg------------------------------
-----------------------------------------------------------g
tgtttacaggtaacgggccaggaaggggacaagcatggggctgtgatctgagctacgatt
atgtcaagataaatgctgaatacacaacc
>PAFTOL004562
------------------------------------------------tttcaataggtc
gctggaggggttacagcagcgaacggattcaaggctgctggtatttatggtggattgagg
gcwcaagggcagaaacctgatcttgcactcgttacttgtgatgtwgatgccattgcagca
ggttggta---ttct---------------------------------------------
------------------------------------------------------------
------------------------------------------------------------
------------------------------------------------------------
------------------------------------------------------------
------------------------------------------------------------
-----------------------aaggttggggagacctatgttcgattggggggaatgg
ccaaaggttccgggatgatccatccaaatatggcgacaatgcttggggttgttacaactg
atgctgtggtagatagtgacgtttggagaaagatggtccaggtgtccgttagtcgaagtt
tcaaccaaattacggtc------------gacggagatactagtaccaatgatactgtaa
ttgctttggctagtgggctgtccggtgcctctaggatctctaacttcagttgccctgaag
cagcacagcttcaatcatgtc--ttgatgctataatgcaaggcc--------ttgcaaaa
tcgattgcctgggatggagaaggrgcaacctgtctgattgaggtt---tctgtagtgggg
gcaaacaatgaagctgaggctgcaaaaattgctcgctctgtagcatcttcttctcttgtg
aaggctgctgtgtatggccgagatccaaactggggtcgtattgcttgtgctgctgggtat
gccggcattcctttcaattcaaatgaacttcgaatatcccttggagacattttgctcatg
gatggtggacaaccacttccctttgatag--------------aaccttagcgttggatt
tcacctta---a------tgaacatgtt------ctgccttggcgt------ctggtttg
tgtttacaggtaacgggccaggaaggggrcaagcatggggctgtgatctgagctatgatt
atgtcaagataaacgctgaatacacaact
>PAFTOL004563
------------------------------------------------tttcaataggtc
gctggaggggttacagcagcgaacggattcaaggctgctggtatttatggtggattgagg
gcacaagggcagaaacctgatcttgcccttgttacttgtgatgcagatgccattgctgca
ggggcttt---tactactaatgtggttgctgct---------------------------
------------------------------------------------------------
------------------------------------------------------------
------------------------------------------------------------
------------------------------------------------------------
------------------------------------------------------------
-----------------------aaggttggggagacctatgttcgattggggggaatgg
ccaaaggttccgggatgatccatccaaatatggcaacaatgcttggggttgttacaactg
atgctgtggttgatagtgatgtttggagaaagatggtccaggtgtccgttagtcgaagtt
tcaaccaaattacggtt------------gacggagatactagtaccaatgatactgtaa
ttgctttggctagtgggctgtccggtgccgctaggatctctaacttcagtagccctgaag
cagcacagcttcaatcatgtc--ttgatgctgtaatgcaaggcc--------ttgcaaaa
tcgattgcctgggatggagaaggggcgacctgtctgattgaggtt---tctgtagtgggg
gcaaacaatgaagctgtggctgcgaaaattgctcgctctgtagcatcttcttctcttgtg
aaggctgctgtgtatggccgagatccaaactggggtcgtattgcttgtgctgctggctat
gcaggcattcctttcaattcaaatgaactccgaatatcccttggagacattttgctcatg
gatggtggacaaccacttccctttgatag--------------g----------------
-----------------------------------------------------------g
tgtttacaggtaacgggccaggaagggggcaagcatggggctgtgatctgagctatgatt
atgtcaagataaacgctgaatacacaact
>PAFTOL004564
------------------------------------------------------------
------------------------------------------------------------
------------------------------------------------------------
------------------------------------------------------------
------------------------------------------------------------
------------------------------------------------------------
------------------------------------------------------------
------------------------------------------------------------
------------------------------------------------------------
-----------------------aaggttggggagacctatgttcgactgggaggaatgg
caaaaggttctgggatgatccatccaaatatggcaacamtgcttggggttgttacaactg
atgcygttgttgacagtgatgtttggagaaagatggtccaggtgtctgttagtcgaagtt
tcaaccaaattacggta------------gacggagataccagtaccaatgatactgtaa
ttgctttggctagtgggctgtctggtgcggctaggatatctaacttgagtagccctgaag
cagcgcaacttcaatcatgtc--ttgatgctgtgatgcaaggcc--------ttgcaaaa
tcaattgcttgggatggagaaggggcaacctgtctgattgaggtc---------------
------------------------------------------------------------
aaggctgctgtttacggccgagatccaaattggggtcgtattgcctgtgctgctggctat
gcaggtgttcctttcaatttaaatgaactccgaatatcccttggagacattttgctcatg
gatggtggacaaccacttccctttgatagg------------------------------
------------------------------------------------------------
------------------------------------------------------------
-----------------------------
>PAFTOL004566
---------------------------------------------------------gtc
actggaggggttacagcagygaagggattcaaggctgctggtatttatggtggattgwgg
gcacaagkacagaaacctgatcttgcccttgttacatgtgatgtacatgccatttctgca
ggggcttt---tactactaatgtggttgctgctgcacctgttgtttactgcaagaaagct
ctggagatctcgaaaaca------------------------------------------
------------------------------------------------------------
------------------------------------------------------------
------------------------------------------------------------
------------------------------------------------------------
-----------------------aaggttggggagacctatgttcgactgggaggaatgg
caaaaggttctgggatgatccatccaaatatggcaacaatgcttggggttgttacaactg
atgccgttgttgrcagtgatgtttggagaaagatggtccaggtgtctsttagtcgaagtt
tcaaccaaattacggta------------gacggagataccagtaccaatgatactgtaa
ttgctttggctagtgggctgtctggcgccgctaggatatctaacttgagtagccctgaag
cagcgcaacttcaatcatgtc--ttgatgctgtgatgcaaggcc--------tggcaaaa
tcaattgcttgggatggagaaggggcaacctgtctgattgaggtt---tctgtagtgggt
gcaaacaatgaagctgaggctgcaaaaattgcacggtctgttgcatcttcttctcttgtg
aaggctgctgtttayggccgagatccaaattgggggcgtattgcctgtgctgctggctat
gcgggtgttcctttcaatttaaatgaactccgaatatcccttggagacattttgctcatg
gatggtggacaaccacttccctttgatagatgcatcac--ataacctttggcattggatt
tcacctga---a------taaa------------ctgcctgtgcat------gtggtttg
tgtttacaggtaacgggccaggatggggacaagcatggggctgtgatctgagctacgatt
atgtcaagataaatgctgaatacacaacc
>PAFTOL004567
------------------------------------------------tttcaataggtc
gctggaggggttacagcagcgaacggattcaaggctgctggtatttatggtggattgagg
gcacaagggcagaaacctgatcttgcccttgttacttgtgatgtagatgccattgctgca
ggttcttt---tactactaatgtggttgctgctgcacctgttgtctattgcaagaaagct
ctagagatctcaaaaacagtatgtaacataattatcaggtct------------------
---ggcgacgctggtttccagga------------tgtgatagagtgtgcaagttcccta
gctkagatactgcacttgaagcctgaggagattttgat--tgaatcaacaggtgttattg
gtcatagaataaagaagaaggcactccttgattcattaccaaagttggttgattcgttgt
cacctacggttgaaggggcagattcagctgcggtcgcaatcacaacaactgaccttgtga
ggaaaagcgttgccattgaggcyaaggttggggagacctatgttcgattggggggaatgg
ccaaaggttctgggatgatccatccaaatatggcgacaatgcttggggttgttacaactg
atgctgtggttgatagtgatgtttggagaaagatggtccatgtgtccgttagtcgaagtt
tcaaccaaattacggtt------------gatggagatactagtaccaatgatactgtaa
ttgctttggctagtgggctgtccggtgccgctaggatctctaacttcagtagccctgaag
cagcacagcttcaatcatgtc--ttgatgctgtaatgcaaggcc--------ttgcaaaa
tcgattgcctgggatggagaaggggcgacctgcctgattgaggty---tctgtagtgggg
gcaaacaatgaagctgaggctgcgaaaattgctcgctctgtagcatcttcttctcttgtg
aaggctgctgtgtatggccgagatccaaactggggtcgtattgcttgtgctgctggctat
gcaggcattcctttcaattcaaatgaactccaaatatcccttggagacattttgctcatg
gatggtggacaaccacttccctttgatag--------------g----------------
-----------------------------------------------------------g
tgtttacaggtaacgggccaggaagggggcaagcatggggctgtgatctgagctatgatt
atgtcaagataaacgctgaatacacaact
>PAFTOL004568
------------------------------------------------tttcaataggtc
gctggaggggttacagcagcgaatggattcaaggctgctggtatttatggtggattgagg
gcacaagggcagaaacctgatcttgcccttgtcacttgtgatatagatgccattgttgca
ggggcttt---tactactaatgtggttgctgctgcacctgttgtctattgcaagaaagct
ctagagatctcaaaaacagctcgtgcagtattgataaatgccggtcaagcaaa-------
------------------------------------------------------------
------------------------------------------------------------
------------------------------------------------------------
------------------------------------------------------------
-------------tgcagcaacgaaggttggggagacctatgttcgactggggggaatgg
ccaaaggttccgggatgatccatccaaatatggcgacratgcttggggttgttacaactg
atgctgtggttgatagtgatgtttggagaaagatggtccaggtgkccgttagtcgaagtt
tcaaccaaattacggtt------------gacggagatactagtaccaatgatactgtaa
ttgctttggctagtgggctgtcyggtgctgytaggatctctaacttcagtagccctgaag
cagcacagcttcaatcatgtc--ttgatgctgtaatgcaaggcc--------ttgcaaaa
tcgattgcctgggatggggaaggggcgacctgtttgattgaggtt---tctgtagtgggg
gcaaacaatgaagctgaggctgcgaaaattgctcgctctgtagcatcttcttctcttgtg
aaggctgctgtgtatggccgagatccaaactggggtcgtattgcttgtgctgctggctat
gcaggcatttctttcaattcaaatgaactccgaatatcccttggagacattttgctcatg
gatggtggacaaccactttcctttgatag--------------g----------------
-----------------------------------------------------------g
tgtttacaggtaacgggccaggaaaggggcaagcatggggctgtgatctgagctatgatt
atgtcaagataaaygcygaatacacaact
>PAFTOL004571
---------------------------------------------------------gtc
actggaggggttacagctgcgaagggattcaaggctgctggtatttatggtggattgagg
gcacaaggacagaaacctgatcttgcccttgttacatgtgatgtacatgccatttctrca
ggggcttt---taccactaatgtggttgctgctgcacctgttgtttattgcaagaaagct
ctggagatctcaaaaaca------------------------------------------
---------------------ga------------tgtgatacattgtgcaagttcgcta
gctgagatactgcatttggagcccgaggatattttgat--tgaatcaacaggtgtcattg
gtcatagaataaagaak-------------------------------------------
------------------------------------------------------------
-----------------------aaggttggggagacctatgttcgactgggaggaatgg
caaaaggttctgggatgatccatccaaatatggcaacaatgcttggggttgttacaactg
atgccgttgttgacagtgatgtttggagaaagatggtccaggtgtctgtcagtcgaagtt
tcaaccaaattacggta------------gacggagataccagtaccaatgatactgtaa
ttgctttggctagtgggctgtctggtgccgctaggatatctaacttgagtagccctgaag
cagcgcaacttcaatcatgtc--ttgatgctgtgatgcaaggcc--------ttgcaaaa
tcaattgcttgggatggagaaggggcaacctgtctgattgaggtt---tctgtagtgggt
gcaagcaatgaagctgaggctgcaaaaattgcacgctccgttgcatcttcttctcttgts
aaggctgctgtttacggccgagatccaaattggggtcgtattgcctgtgctgctggctat
gcaggtgttcctttcaatttaaatgaactccgaatatcccttggagacattttgctcatg
gatggtggacaaccacttccctttgatagg------------------------------
------------------------------------------------------------
-----acaggtaatgggccaggaaggggacaagcatggggctgtgatctgagctacgatt
atgtcaagataaatgctgaatacacaacc
>PAFTOL004574
------------------------------------------------tttcaataggtc
gctggaggggttacagcagcgaacggattcaaggctgctggtatttatggtggattgagg
gcacaagggcagaaacctgatcttgcccttgttagttgtgatgtagatgccattgctgca
ggggcttt---tactactaacgtggttgctgctgcacccgttgtctattgcaagaaagct
ctagggatctcaaaaacagctcgtgcagtattgataaatgccggtcaagcaaatgcagca
acgggcgacgctggttaccagga------------tgtgatagagtgtgcaagttcccta
gctgagatgctgcacttgaagcctgaggaaattttgat--tgaatcaacaggtgtcattg
gtcatagaataaagaag-------------------------------------------
------------------------------------------------------------
-----------------------aaggttggggagacctatgttcgattgggtggaatgg
ccaaaggttccgggatgatccatccaaatatggcgacaatgcttggggttgttacaactg
atgctgtggttgatagtgacgtttggagaaagatggtccaggtgtccgttagtcgaagtt
tcaaccaaattacggtt------------gacggagatactagtaccaatgatactgtaa
ttgcgttggctagtgggttgtctggtgccgctaggatctctaacttcagtagccctgaag
cagcacagcttcaatcatgtc--ttgatgctgtaatgcaaggcc--------ttgcaaaa
tcgattgcctgggatggagaaggggcaacctgtctgattgaggtt---tctgtagtgggg
gcaaacaatgaagctgaggctgcgaaaattgctcgctctgtagcatcttcttctcttgts
aaggctgctgtgtatggccgagatccaaactggggtcgtattgcttgtgctgctggctat
gccggcattcctttcaattcaaatgaactccgaatattccttggagacattttgctcatg
gatggtggacaaccacttccctttgatagg------------------------------
------------------------------------------------------------
-----kcaggtaacgggccaggaagggggcaagcatggggctgtgatctgagctatgatt
atgtcaagataaatgccgaatacacaact
>PAFTOL004577
------------------------------------------------tttcaayaggtc
gctggaggggttacagcagcgaatggattcaaggctgctggtatttatggtggattgagg
gcacaagggcagaaacctgatcttgcactcgttacttgtgatgtagatgccattgctgca
ggggcttt---tactactaat---------------------------------------
------------------------------------------------------------
---ggcgatgctggttaccagga------------tgtgatagagtgtgcaagttccctg
gctgagatgctgcacttgaagcctgaggagattttgat--tgaatcaacaggtgttattg
gtcatagaataaagaak-------------------------------------------
------------------------------------------------------------
-----------------------aaggttggggagacctatgttcgattggggggwatgg
ccaaaggttccgggatgatccatccaaatatggcgacaatgcttggggttgttacaactg
atgctgtggttgatagtgacgtttggagaaagatggtccaggtgtccgttagtcgaagtt
tcaaccaaattacggtt------------gacggagatactagtaccaatgatactgtaa
ttgctttggctagtgggctgtccrgtgccgctaggatctctaacttcagtagccctgaag
cagcacagcttcaatcatgtc--ttgatgctgtaatgcaaggcc--------ttgcaaaa
tcgattgcctgggatggagaaggggcaacctgtctgrttgaggty---tctgtagtgggg
gcaaacaatgaagctgaggctgcaaaaattgctcgctctgtagcatcttcttctcttgtg
aaggctgctgtgtatggccgagatccaaactggggtcgtattgcttgtgctgctgggtat
gccggygttcctttcaattcaaatgaacttcgaatatcccttggagacattttgctcatg
gatggtggacaaccacttccctttgatag--------------gaccttagcgttggatt
tcacctta---a------tgawcatgtt------ctgccttggcgt------ctggtytg
tgtttacaggtaacgggccaggaagggggcaagcatggggctgtgatctgagctatgatt
atgtcaagataaacgctgartacacaact
>PAFTOL004578
---------------------------------------------------------gta
gctggaggggttacagcagcgtacggattcaaggctgctggtatttatggtggattgagg
gcacaagggcagaaacctgatcttgcccttgttacttgtgatgtagatgccattgccgca
ggggcttt---tactactaatgtggttgctgctgcacctgtttactgctagcttaaagtt
c---atctacagaggaggaagcttgacatgatagtgactttttcccccctttttggtgta
agtggtgacgctggttacgagga------------tgtgatagagtgtgcaagttcccta
gctgagatactgtacttgaagcctgaggagattttgat--tgaatcaacaggtgttattg
gtcatagaataaagaagaaggcactccttgattcattgccaaagttggttgattccttgt
catctgcggttgaaggggcagattcagccgcagtagcaatcacaacaacagaccttgtga
ggaaaagcattgccattgaggccaaggttggggagacctatgttcgattgggaggaatgg
ccaaaggttccggtatgatccatccaaatatggcgacaatgcttggggttgttacaactg
atgctgtggttgatagtgatgtttggagaaagatggtccaggtgtctgttggtcgaagtt
tcaaccaaattacggta------------gacggagatactagtaccaatgatactgtaa
ttgctttggctagtgggctgtccggtgccacgaggatctctaacttcaggagccctgaag
cagcacagcttcaatcatgtc--ttgatgctgtaatgcaaggcc--------ttgcaaaa
tcgattgcttgggatggagaaggggcgacatgtctgattgaggtt---tccgtagtgggg
gcaaacaatgaagctgaggctgcraaaattgctcgctctgtagcctcttcttctcttgtg
aaggctgctgtgtatggcagagatccaaactggggtcgtattgcttgtgctgctggctat
gcaggtgttcctttcaagtcaaatgaactccgaatatcccttggagacattttgctcatg
gatggtggacaaccacttccctttgatag--------------aaccttagcattgsatt
tcacctta---a------tgaacatgtt------ctgccttggcgt------ctggtttg
tgttywcaggyaatgggccaggaagggggcaagcatggggctgtgatctgagctatgatt
atgtcaagataaacgctgaatacacaact
>PAFTOL004582
---------------------------------------------------------gtc
gctggaggggttacagcagcgaatggattcaaggctgctggtatttatggtggattgagg
gctcaagggcagaaacctgatcttgcccttgttacttgtgatgtagatgccattgctgca
ggttagtt------------------------t---------------------------
------------------------------------------------------------
---ggcgacgctggttaccagga------------tgtgatagagtgtgcaagttcccta
gctgagatactgcacttgaagcctgaggagattttgat--tgaatcaacaggtgttattg
gtcatagaataaagaagaaggcactccttgattcattaccaaagttggttgattccttgt
cacctgcggttgaaggggcagattcagccgcagtcgcaatcacaacaactgaccttgtga
ggaaaagcgttgccattgaggccaaggttggggagacctatgttcgattggggggaatgg
ccaaaggttccggtatgatccatccaaatatggcgacaatgcttggggttgttacaactg
atgctgtggttgatagtgatgtttggagaaagatggtccaggtgtctgttagtcgaagtt
tcaaccaaattacggta------------gacggagatactagtaccaatgatactgtaa
ttgctttggctagtgggctgtccggtgccactaagatctctaacttcagtagccctgaag
cagcacagcttcaatcatgtc--ttgatgctgtaatgcaaggcc--------ttgcaaaa
tcgattgcttgggatggagaaggggcgacatgtctgattgaggtt---tctgtagtgggg
gcaaacaatgaagctgaggctgcaaaaattgctcgctctgtagcatcttcttctcttgtg
aaggctgctgtgtatggcagagatccaaactggggtcgtattgcttgtgctgctggctat
gcaggtgttcctttcaattcaaatgaactcagaatatcccttggagacattttgctcatg
gatggtggacaaccacttccctttgatag--------------aaccttagcattgtatt
tcacctta---a------tcaacatgtt------ctgccttggcat------ctggtttg
tgtttacaggtaatgggccaggaagggggcgagcatggggctgtgatctgagctatgatt
atgtcaagataaacgctgaatacacaact
>PAFTOL004583
------------------------------------------------tttcaataggtc
gctggaggggttacagcagcraacggattcaaggctgctggtatttatggtggattgagg
gcacaaggtcagaaacctgatcttgcccttgttacttgtgatgtagatgccattgctgca
ggggcttt---tactactaatgtggttgctgccgcacctgttgtctattgcaagaaagct
ctagagatatcaaaaaca------------------------------------------
---ggcgacgctggttaccagga------------tgtgatagagtgtgcaagttcccta
gctgagatactgcacttgaagcctgaggagattttgat--tgaatcaacaggtgttattg
gtcatagaataaagaag-------------------------------------------
------------------------------------------------------------
-----------------------aaggttggggagacctatgttcgattgggggggatgg
ccaaaggttccgggatgatccatccaaatatggcgacaatgcttggggttgttacaactg
atgctgtggttgatagtgatgtttggagaaagatggtccaggtgtctgttagtcgaagtt
tcaaccaaattacggtt------------gacggagatactagtaccaatgatactgtaa
ttgctttggctagtgggctgtccggtgccgctaggatctctaacttyrgtagccctgaag
cagcacagcttcaatcatgtc--ttgatgctgtaatgcaaggcc--------ttgcaaaa
tcrattgcctgggatggagaaggggcgacctgtctgattgaggtt---tctgtagtgggg
gcaaacaatgaagctgaggctgcaaaaattgctcgctctgtagcatcttcttctcttgtg
aaggctgctgtgtatggccgagatccaaactggggtcgtattgcttgtgctgctggctat
ggaggcattcctttcaattcaaatgaactccgaatatcccttggagacattttgctcatg
gatggtggacaaccacttccctttgatag--------------aaccttagyattggatt
tcacctta---a------tgaacawrtt------ctgccttgkyrt------ctggtttg
tgtttacaggtaacgggccaggaagsgggcaakcatggggctgtgatctgagctatgatt
atgtsaagatmaacgctgaatacacaact
>PAFTOL004584
------------------------------------------------ttccaataggtc
gctggaggggttacagcagcgaacggattcaaggctgctggtatttatggtggattgagg
gcacaagggcagaaacctgatcttgccctcgttacttgtgatgttgattccattgctgca
ggggcttt---tactactaacgtggttgctgctgcacctgttgtctattgcaagaaagct
ctagagatctcaaaaacagctcgtgcagtattgataaatgccggtcaagcaaa-------
------------------------------------------------------------
------------------------------------------------------------
------------------------------------------------------------
------------------------------------------------------------
-------------tgcagcaacgaaggttggggagacctatgttcgattggggggaatgg
ccaaaggttccgggatgatccatccaaatatggcgacaatgcttggggttgttacaactg
atgctgtggttgatagtgacgtttggagaaagatggttcaggtgtccgttagtcgcagtt
tcaaccaaattacggtt------------gacggagatactagtaccaatgatactgtaa
ttgctttggctagtgggctttccggtgccgctaggatctctaacttcagtagccctgaag
cagcacagcttcaatcatgtc--ttgatgctgtaatgcaaggcc--------ttgcaaaa
tcgattgcctgggatggagaaggggcaacctgtctgattgaggtt---tctgtagtgggg
gcaaacaatgaagctgaggctgcgaaaattgctcgctctgtagcatcttcttctcttgta
aaggctgctgtgtatggccgagatccaaactggggtcgtattgcttgtgctgctggctat
gccggcattccttttaattcaaatgaacttcgaatatcccttggagacattttgctcatg
gatggtggacaaccacttccctttgatag--------------aaccttagcgttggatt
tcacctta---a------tgaacatgtt------ctgccttggcgt------ctggtttg
tgtttacaggtaacgggccaggaagggggcaagcatggggctgtgatctgagctatgatt
atgtcaagataaacgctgaatacacaact
>PAFTOL004585
---------------------------------------------------------gtc
actggaggggttacagcagcgaagggattcaaggctgctggtatttatggtggattgagg
gcacaaggacagaaacctgatcttgcccttgttacatgtgatgtacatgccatttctgca
ggggcttt---tactactaatstggttgctgctgcacctgttgtttattgcaagaaagct
ctggagatctcaaaaacagcccgtgcagtattgataaatgccggtcaagcaaatgcagca
acgggtgatgctggttaccagga------------tgtgatagattgtgcaagttcccta
gctgagatactgcacttgaagcccgaggagattttgat--tgaatcaacaggtgtaattg
gtcatagaataaagaak-------------------------------------------
------------------------------------------------------------
-----------------------aaggttggggagacctatgttcgactgggaggaatgg
caaaaggttctgggatgatccatccaaatatggcaacaatgcttggggttgttacaactg
atgccgttgttgacagtgatgtttggagaaagatggtccaggtgtctgttagtcgaagtt
tcaaccaaattacggta------------gacggagataccagtaccaatgatactgtaa
ttgctttggctagtgggctgtctggtgccgctaggatatctaacttgagtagccctgaag
cagcgcaacttcaatcatgtc--ttgatgctgtgatgcaaggcc--------tggcaaaa
tcaattgcttgggatggagaaggggcaacctgtctgattgaggtt---tctgtagtgggt
gcaaacaatgaagctgaggctgcaaaaattgcacgctctgttgcatcttcttctcttgtg
aaggctgctgtttacggccgagatccaaattgggggcgtattgcctgtgctgctggctat
gcgggtgttcctttcaatttaaatgaactccgaatatcccttggagacattttgctcatg
gatggtggacaaccacttacctttgatagatgcatcac--ataacctttggcattggatt
tcacctga---a------tgaa------------ctgcctgtgcat------gtggtttg
tgtttacaggtaacgggccgggaaggggacaagcatggggctgtgatctgagctacgatt
atgtcaagataaatgctgaatacacaacc
>PAFTOL004587
------------------------------------------------tttcaacaggty
gctggaggggttacagcagcgaacggattcaaggctgctggtatttatggtggattgagg
gcacaagggcagaaacctgatcttgcccttgttagttgtgatgtagatgccattgctgca
ggggcttt---tactactaacgtggttgctgctgcacctgttgtctattgcaagaaagct
ctagggatctcaaaaacagtatgtaacataaatatcaggtcttggttgcttttagtctgg
tcaggcgacgctggttaccagga------------tgtgatagagtgtgcaagttcccta
gctgagatgctgcacttgaagcctgaggaaattttgat--tgaatcaacaggtgttattg
gtcatagaataaagaagaaggcactccttgattcattaccaaagttggttgattccttgt
cacctacggttgaaggggcagattcagctgcggtcgcgatcacaacaactgaccttgtga
ggaaaagcgttgctattgaggcyaaggttggggagacctatgttcgattgggtggaatgg
ccaaaggttcsgggatgatccatccaaatatggcgacgatgcttggggttgttacaactg
atgctgtggttgatagtgacgtttggagaaagatggtccaggtgtccgttagtcgaagtt
tcaaccaaattacggtt------------racggagatactagtaccaatgatactgtaa
ttgcrttggctagtgggttgtctggggccgctaggatctctaacttcagwagccctgaag
cagcacagcttcaatcatgtc--ttgatgctgtaatgcaaggcc--------ttgcaaaa
tcgattgcctgggatggagaaggggcaacctgtctgattgaggtt---tctgtagtgggg
gcaaacaatgaagctgaggctgcgagaattgctcgctctgtagcatcttcttctcttgtg
aaggctgctgtgtatggccgagatccaaactggggtcgtattgcttgtgctgctggctat
gcaggcattcctttcaattcaaatgaactccgaatatcccttggagacattttactcatg
gatggtggacaaccacttcccttcgatag--------------g----------------
------------------------------------------------------------
-----gcaggtaacgggccaggaagggggcaagcatggggctgtgatctgagctatgatt
atgtcaagataaacgctgaatacacaact
>PAFTOL004590
------------------------------------------------ttccaataggtc
gctggaggggttacagcagcgaacggattcaaggctgctggtatttatggtggattgagg
gcacaagggcagaagcctgatcttgcactcgttacttgtgatgtagatgccattgctgca
ggggcttt---tactactaacgtggttgctgctgcacctgttgtctattgcaagaaagct
ctagagatctcaaaaacagctcgtgcagtattgataaatgccggtcaagcaaatgcagca
acgggcgacgctggttaccagga------------tgtgatagagtgtgcaagttcccta
gctgagrtgctgcacttgaagcctgaggagattttgat--tgaatcaacaggtgttattg
gtcatagaataaagaag--------------------gctcaggttggaggaactcaaat
tagagttggtggaatggcaaaa-------------ggttctgggatgattcatcccaata
tggctacaatgctcggtgtaatgaaggttggggagacctatgttcgattggggggaatgg
ccaaaggttccgggatgatccatccaaatatggcgacaatgcttggggttgttacaactg
atgctgtggttgatagtaacgtttggagaaagatggtccaggtgtcagttagtcgcagtt
tcaaccaaattacggtt------------gacggagatactagtaccaatgatactgtaa
ttgctttggctagtgggctttccggtgccgctaggatctctcacttcagtagccctgaag
cagcacagcttcaatcatgtc--ttgatgctgtawtgcaaggcc--------ttgcaaaa
tcgattgcctgggatggagaaggggcaacctgtctgattgaggtt---tctgtagtgggg
gcagacaatgaagctgaggctgcgaaaattgctcgctctgtagcatcttcttctcttgta
aaggctgctgtgtatggccgagatccaaactggggtcgtattgcttgtgctgctggatat
gccggcattcctttcaattcaaatgaacttcgaatatcccttggagacattttactcatg
gatggtggacaaccacttccctttgatag--------------agccttagcgttcgatt
tcacctta---a------tgaacatrtt------ctgccctggcgt------ctggtttg
tgtttacaggtaacgggccaggaagggggcaagcatggggctgtgatctgagctatgatt
atgtcaagataaacgctgaatacacaact
>PAFTOL004591
------------------------------------------------ttccaataggtc
gctggaggggttacagcagcgaacggattcaaggctgctggtatttatggtggattgagg
gcacaagggcagaagcctgatcttgcactcgttacttgtgatgtagatgccattgctgca
ggggcttt---tactactaacgtggttgctgctgcacctgttgtctattgcaagaaagct
ctagagatctcaaaaacagtatgtaacataaatatcaggtcttggttcctttcagtctgg
tcaggcgacgctggttaccagga------------tgtgatagagtgtgcaagttcccta
gctgagatgctgcacttgaagcctgaggagattttgat--tgaatcaacaggtgttattg
gtcatagaataaagaag-------------------------------------------
------------------------------------------------------------
-----------------------aaggttggggagacctatgttcgattggggggaatgg
ccaaaggttccgggatgatccatccaaatatggcgacaatgcttggggttgttacaactg
atgctgtggttgatagtgacgtttggagaaagatggtccaggtgtcagttagtcgcagtt
tcaaccaaattacggtt------------gacggagatactagtaccaatgatactgtaa
ttgctttggctagtgggctttccggtgccgctaggatctctcacttcagtagcgctgaag
cagcacagcttcaatcatgtc--ttgatgctgtaatgcaaggcc--------ttgcaaaa
tcgattgcctgggatggagaaggggcaacctgtctgattgaggty---tctgtagtgggg
gcagacratgaagctgaggctgcgaaaattgctcgctctgtagcatcttcttctcttgta
aaggctgctgtgtatggccgagatccaaactggggtcgtattgcttgtgctgctggatat
gccggcattcctttcaattcaaatgaacttcgaatatcccttggagacattttactcatg
gatggtggacaaccacttccctttgatak--------------arccttagygttcgatt
tcacctta---a------tgaacatgtt------ctgccytggcrt------ctggtttg
ygtttacaggyaacgggccaggaagggggcaagcatggggctgtgatctgagctatgatt
atgtcaagataaacgctgaatacacaact
>PAFTOL004593
------------------------------------------------tttcaataggtc
gctggaggggttrcagcagcgaacggattcaaggctgctggtatttatggtggattgagg
gcacaagggcagaaacctgatcttgcccttgttgcttgtgatgtagatgccattgctgca
ggttagtt---ttct---------------------------------------------
------------------------------------------------------------
---ggcgacgctggttaccagga------------tgtgatagagtgtgcaagttcccta
gctgagatgctgcacttgaagcctgaggagattttgat--tgaatcaacaggtgttattg
gtcatagaataaagaagaaggcactccttgattcattaccaaagttggttgattccttgt
cacctgcggttgaaggggcagattcagctgcggtcgcaatcacaacaactgaccttgtga
ggaaaagtgttgccattgaggctaaggttggggaggcctatgttcgattggggggaatgg
ccaaaggttccgggatgatccatccaaatatggcgacaatgcttggggttgttacaactg
atgctgtggttgatagtgatgtttggagaaagatggtccaggtgtccgttagtcgaagtt
tcaaccaaattacggtt------------gatggagatactagtaccaatgatactgtaa
ttgctttggctagtgggctgtctggtgccrctaggatctctaacttcagtagccctgaag
cagcacagcttcaatcatgtc--ttgacgctgtaatgcaaggcc--------ttgcaaaa
tcgattgcctgggatggagaaggagcgacctgtctgattgaggtt---tctgtagtgggg
gcaaacaatgaagccgaggctgcgaaaattgctcgctctgtcgcatcttcttctcttgts
aaggctgctgtgtatggccgagatccaaactggggtcgtattgcttgtgctgctggctat
gcaggcattcctttccattcaaatgaactccgaatatcccttggagacattttgctcatg
gatggtggacagccacttccctttgatag--------------g----------------
------------------------------------------------------------
-----acaggtagcgggccaggaagggggcaagcatggggctgtgatctgagctatgatt
atgtcaagataaatgctgaatacacaact
>PAFTOL004594
------------------------------------------------ttccaataggtt
gctggaggggttacagcagcgaacggattcaaggctgctggtatttatggtggattgagg
gcacaagggcagaaacccgatcttgcactcgttacttgtgatgtagatgccattgctgca
ggttggta---ttct---------------------------------------------
------------------------------------------------------------
---rgcgacgctggttaccagga------------tgtgatagagtgtgcaagttcccta
gctgagatgctgcacttgaagcctgaggagattttgat--tgaatcaacaggtgttattg
gtcatagaataaagaak-------------------------------------------
------------------------------------------------------------
-----------------------aaggttggggagacctatgttcgattggggggaatgg
ccaaaggttcggggatgatccatccaaatatggcgacaatgcttggggttgttacaactg
atgctgtggttgatagtgacgtttggagaaagatggtccaggtgtctgttagtcgcagtt
tcaaccaaattacggtt------------gacggagatactagtaccaatgatactgtaa
ttgctttggctagtgggctctccggtgccgctaggatctctaacttcagtagccctgaag
cagcacagcttcaatcatgtc--ttgatgctgtaatgcaaggcc--------ttgcaaaa
tcgattgcctgggatggagaaggggcaacctgtctgattgaggtt---tctgtagtgggg
gcaaacaatgaagctgaggctgcgaaaattgctcgctctgtagcatcttcttctcttgta
aaggctgctgtgtatggccgagatccaaactggggtcgtattgcttgtgctgctggctat
gccggcattcctttcaattcaaatgaacttcgaatatcccttggagacattttgctcatg
gatggtggacaaccgcttccctttgatag--------------agccttagcgttcgatt
tcacctta---a------tgaacatgtt------ctgccttggcgt------ctggtttg
tgtttacaggtaacgggccaggaagggggcaagcatggggctgtgatctgagctatgatt
atgtcaagataaacgctgaatacacaact
>PAFTOL004596
---------------------------------------------------------gtt
gctggaggggttacagcagcgaacggattcaaggctgctggtatttatggtggattgaga
gcacaagggcagaaacctgatcttgcccttgttacttgtgatgtagatgccattgctgca
ggggcttt---tactactaatgtggttgctgctgcacctgttgtctattgcaagaaagct
ctagagatctcaaaaacagctcgtgcagtattgataaatgccggtcaagcaa--------
------------------------------------------------------------
------------------------------------------------------------
---atgcagcaacgcagaaggcactccttgattcattaccaaagttggttgattccttgt
cacctgtggttgaaggggcagattcagctgcagtcgcaatcacaacaactgaccttgtga
ggaaaagtgttgccattgaggcyaaggttggggagacctatgttcgattggggggaatgg
ccaaaggttccggcatgatccatccaaatatggcgacaatgcttggggttgttacaactg
atgctgtggttgatagtgatgtttggagaaagatggtccaggtgtctgttagtcgaagtt
tcaaccaaattacggta------------gacggagatactagtaccaatgatactgtaa
ttgctttggctagtgggctgtccggtgccactaggatctctaacttcagtagccctgaag
cagcacagcttcaatcatgtc--ttgatgctgtaatgcaaggcc--------ttgcaaaa
tcgattgcttgggatggagaaggggcgacatgtctgattgaggtt---tctgtagtgggg
gcaaacaatgaagctgaggctgcaaaaattgctcgctctgtagcatcttcttctcttgtg
aaggctgctgtgtatggccgagatccaaactggggtcgtattgcttgtgctgctggctat
gcaggtgttcctttcaattcaaatgaactccgaatatcccttggagacattttgctcatg
gatggtggacaaccacttccctttgatag--------------aaccttagcatttgatt
tcacctta---a------tgaacatgtt------ctgccttgggat------ctggtttg
tgttcacaggtaatgggccaggaagggggcaagcatggggctgtgatctgagctatgatt
atgtcaagataaacgctgaatacacaact
>PAFTOL004597
------------------------------------------------tttcaataggtc
gctggaggggttacagcagcgaacggattcaaggctgctggtatttatggtggattgagg
gcacaaggtcagaaacctgatcttgcccttgttacttgtgatgtggatgccattgctgca
ggggcttt---tactactaatgtggttgctgctgcacctgttgtctat------------
------------------------------------------------------------
---ggcgacgctggttaccagga------------tgtgatagagtgtgcaagttcccta
gctgagatactgcacttgaagcctgaggagattttgat--tgaatcaacaggtgttattg
gtcatagaataaagaag-------------------------------------------
------------------------------------------------------------
-----------------------aaggttggggagacctatgttcgattggggggaatgg
ccaaaggttctgggatgatccatccaaatatggcgacaatgcttggggttgttacaactg
atgctgtggttgatactgatgtttggagaaagatggtccaggtgtctgttagtcgaagtt
tcaaccaaattacggtt------------gacggagatactagtaccaatgatactgtaa
ttgctttggctagtgggttatctggtgccgctaggatctctaacttcagtagccctgaag
cagcacagcttcaatcatgtc--ttgatgctgtaatgcaaggcc--------ttgcaaaa
tcgattgcctgggatggagaaggggcgacctgtctgattgaggtt---tctgtagtgggg
gcaaacaatgaagctgaggctgcaaaaattgctcgctctgtagcgtcttcttctcttgtg
aaggctgctgtgtatggccgagatccaaactggggtcgtattgcctgtgcyactggctat
gcaggcattcctttcaattcaaatgaactccaaatatcccttggagacattttgctcatg
gatggtggacaaccacttccctttgataggcatcac-----gtaaccttagtattggatt
tcacctca---a------tgaacatgtt------ctgccttgttat------ctggtttg
tgtttacaggtaacgggccaggaagcgggcaagcatggggctgtgatctgagctatgatt
atgtcaagataaacgctgaatacacaact
>PAFTOL004598
------------------------------------------------ttccaataggtt
gctggaggggttacagcagcgaacggattcaaggctgctggtatttatggtggattaagg
gcacaagggcagaaacctgatcttgcactcgttacttgtgatgtagatgccattgctgca
ggttggta---ttct---------------------------------------------
------------------------------------------------------------
---ggcgacgctggttaccagga------------tgtgatagagtgtgcaagttcccta
gctgagatgctgcacttgaagcctgaggagattttgat--tgaatcaacaggtgttattg
gtcatagaataaagaag-------------------------------------------
------------------------------------------------------------
-----------------------aaggttggggagacctatgttcgattggggggaatgg
ccaaaggttcggggatgatccatccaaatatggcgacaatgcttggggttgttacaactg
atgctgtggttgatagtgacgtttggagaaagatggtccaggtgtccgttagtcgcagtt
tcaaccaaattacggtt------------gacggagatactagtaccaatgatactgtaa
ttgctttggctagtgggctctccggtgccgctaggatctctaacttcagtagccctgaag
cggcacagcttcaatcatgtc--ttgatgttgtaatgcaaggcc--------ttgcaaaa
tcgattgcctgggatggagaaggggcaacctgtctgattgaggtc---tgtacatttgga
tcggtgaat---------------------------------------------------
aaggctgctgtgtatggccgagatccaaactggggtcgtattgcttgtgctgctggctat
gccggcattcctttcaattcaaatgaacttcgaatatcccttggagacattttgctcatg
gatggtggacaaccacttccctttgatag--------------aaccttagcgttcgatt
tcacctta---a------tgaacatgtt------ctgccttggcgt------ctggtttg
tgtttacaggtaacgggccaggaagggggcaagcatggggctgtgatctgagctatgatt
atgtcaagataaacgccgaatacacaact
>PAFTOL004599
------------------------------------------------tttcaataggtc
gctggaggggttacagcagcgaacggattcaaggctgctggtatttatggtggattgagg
gcacaagggcagaaacctgatcttgcactcgttacttgtgatgtagatgccattgctgca
ggttggta---ttct---------------------------------------------
------------------------------------------------------------
---ggcgacgctggttaccagga------------tgtgatagagtgtgcaagttcccta
gctgagatgctgcacttgaagcctgaggagattttgat--tgaatcaacaggtgttattg
gtcatagaataaagaag-------------------------------------------
------------------------------------------------------------
-----------------------aaggttggggagacctatgttcgattggggggaatgg
ccaaaggttctgggatgatccatccaaatatggcgacaatgcttggggttgttacaactg
atgctgtggttgatagtgacgtttggagaaagatggtccaggtgtccgttagtcgaagtt
tcaaccaaattacggtt------------gacggagatactagtaccaatgatactgtaa
ttgctttggctagtgggctgtccggtgccgctaggatctcgaacttcagtagccctgaag
cagcacagcttcaatcatgtc--ttgatgctgtaatgcaaggcc--------ttgcaaaa
tcgattgcgtgggatggagaaggggcaacctgtctgattgaggtt---tctgtagtgggg
gcaaacaatgaagctgaggctgcaaaaattgctcgctctgtagcatcttcttctcttgts
aaggctgctgtgtatggccgagatccaaactggggtcgtattgcttgtgctgctgggtat
gccggcattcctttcaattcaaatgaacttcgaatatcccttggagacattttgctcatg
gawggtggacaaccacttccctttgatak--------------aaccttagcgttcgatc
tcacctta---a------tgaacatgtt------ctgccttggctt------ctggtttg
tgtttacaggtaacgggccaggaagggggcaagcatggggctgtgatctgagctatgatt
atgtcaagataaacgctgaatacacaact
>PAFTOL004600
------------------------------------------------ttccaataggtt
gctggaggggttacagcagcgaacggattcaaggctgctggtatttatggtggattgagg
gcacaagggcagaaacccgatcttgcactcgttacttgtgatgtagatgccattgctgca
ggtgcttt---tactactaacgtggttgctgctgcacctgttgtctattgcaagaaagct
ctagagatctcaaaa---------------------------------------------
---ggcgacgctggttaccagga------------tgtgatagagtgtgcaagttcccta
gctgagatgctgcacttgaagcctgaggagattttgat--tgaatcaacaggtgttattg
gtcatagaataaagaag-------------------------------------------
------------------------------------------------------------
-----------------------aaggttggggagacctatgttcgattggggggaatgg
ccaaaggttcggggatgatccatccaaatatggcgacaatgcttggggttgttacaactg
atgctgtggttgatagtgacgtttggagaaagatggtccaggtgtcygttagtcgcagtt
tcaaccaaattacggtt------------gacggagatactagtaccaatgatactgtaa
ttgctttggctagtgggctctccggtgccgctaggatctctaacttcagtagccctgaag
cagcacagcttcaatcatgtc--ttgatgctgtaatgcaaggcc--------ttgcaaaa
tcgattgcctgggatggagaaggggcaacctgtctgattgaggtt---tctgtagtgggg
gcaaacaatgaagctgaggctgcgaaaattgctcgctctgtagcatcttcttctcttgta
aaggctgctgtgtatggccgagatccaaactggggtcgtattgcttgtgctgctggctat
gcyggcattcctttcaattcaaatgaacttcgaatatcccttggrgacattttgctcatg
gatggtggacaaccacttccctttgatag--------------atccttagcgttsgatt
tcacctta---a------yraacrtgtt------ctgccctggcgt------ctggtttg
tgtttacaggtaacgggccaggaagggggcaagcatggggctgtgatctgagctatgatt
atgtcaagataaacgctgaatacacaact
>PAFTOL004601
------------------------------------------------ttccaataggtc
gctggaggggttacagcagcgaacggattcaaggctgctggtatttatggtggattgagg
gcacaaggtcagaaacctgatcttgcccttgttacttgtgatgtagatgccattgctgca
ggggcttt---tactactaatgtggttgctgccgcacctgttgtctattgcaagaaagct
ctagagatatcaaaaacagctcgtgcagtattgataaatgccggtcaagcaaatgcagca
acgggcgacgctggttaccagga------------tgtgatagagtgtgcaagttcccta
gctgagatactgcacttgaagcctgaggagattttgat--tgaatcaacaggtgttattg
gtcatagaataaagaak-------------------------------------------
------------------------------------------------------------
-----------------------aaggttggggagacctatgttcgattggggggaatgg
ccaaaggttccgggatgatccatccaaatatggcgacaatgcttggggttgttacaactg
atgctgtggttgatagtgatgtttggagaaagatggtgcaggtgtctgttagtcgaagtt
tcaaccaaattacggtt------------gacggagatactagtaccaatgatactgtaa
ttgctttggctagtgggctgtccggggccgctaggatctctaacttcagtagccctgaag
cagcacagcttcaatcatgtc--ttgatgctgtaatgcaaggcc--------ttgcaaaa
tcgattgcctgggatggagaaggggcgacctgtctgattgaggtt---tctgtagtgggg
gcaaacaatgaagctgaggctgcaaaaattgctcgctctgtagcatcttcttctcttgtg
aaggctgctgtgtatggccgagatccaaactggggtcgtattgcttgtgctgctggctat
gcaggcattcctttcaattcaaatgaactccgaatatcccttggagacattttgctcatg
gatggtggacaaccacttccatttgatag--------------aaccttagcattggatt
tcacctta---a------tgaacatgtt------ctgccttgttat------ctggtttg
tgtttacaggtaacgggccaggaagcgggcaagcatggggctgtgatctgagctatgatt
atgtcaagataaacgctgaatacacaact
>PAFTOL004603
------------------------------------------------tttcaataggtc
gctggaggggttacagcagcgaacggattcaaggctgctggtatttatggtggattgagg
gcacaagggcagaaacctgatcttgcccttgttacttgtgatgtagatgccattgctgca
ggttggtt---ttct---------------------------------------------
------------------------------------------------------------
---ggcgacgctggtttccagga------------tgtgatagagtgtgcaagttcccta
gctgagatactgcacttgaagcctgaggagattttgat--tgaatcaacaggtgttattg
gtcatagaataaagaak-------------------------------------------
------------------------------------------------------------
-----------------------aaggttggggagacctatgttcgattggggggaatgg
ccaaaggttccgggatgatccatccaaatatggcgacaatgcttggggttgttacaactg
atgctgtggttgatagtgatgtttggagaaagatggtccaggtgtccgttagtcgaagtt
tcaaccaaattacggtt------------gacggagatactagtaccaatgatactgtaa
ttgctttggctagtgggmtgtccggtgccgctaggatctctaacttcagtagccctgaag
cagcacagcttcaatcatgtc--ttgatgctgtaatgcaaggcc--------ttgcaaaa
tcgattgcctgggatggagaaggggcgacctgtctgattgaggty---tctgtagtgggg
gcaaacaatgaagctgaggctgcgaaaattgctcgctgtgtagcatcttcttctcttgtg
aaggctgctgtgtatggccgagatccaaactggggtcgtattgcttgtgctgctggctat
gcaggcattcctttcaattcaaatgaactccgaatatcccttggagacattttgctcatg
gatggtggacaaccacttccctttgatag--------------aaccttagcattggatt
tcacctta---a------tgaacatggt------cttccttgacat------gaggattg
tgtttacaggtaacgggccaggaagggggcaagcatggggctgtgatctgagctatgatt
atgtcaagataaacgctgaatacacaact
>PAFTOL004604
------------------------------------------------tttcaataggtc
gctggaggggttacagcagcgaacggattcaaggctgctggtatttatggtggattgagg
gcacaagggcagaaacctgatcttgcccttgttacttgtgatgtagatgccattgctgca
ggggcttt---tactactaatgtggttgctgctgcacctgttgtctattgcaagaaagct
ttagagatctcaaaaacagctcgtgcagtattgataaatgccggtcaagcaaatgcagca
acgggcgacgctggtttccagga------------tgtgatagagtgtgcaagttcccta
gctgagatactgcacttgaagcctgaggagattttgat--tgaatcaacaggtgttattg
gtcatagaataaagaagaaggcactccttgattcattaccaaagttggttgattccttgt
cacctacggttgaaggggcagattcagctgcggtcgcaatcacaacaactgaccttgtga
ggaaaagcgttgccattgaggccaaggttggggagacctatgttcgattggggggaatgg
ccaaaggttctgggatgatccatccaaatatggcgacaatgcttggggttgttacaactg
atgctgtggttgatagtgatgtttggagaaagatggtccaggtgtccgttagtcgaagtt
tcaaccaaattacggtt------------gacggagatactagtaccaatgatactgtaa
ttgctttggctagtgggctgtccggtgtcgctaggatctctaacttcagtagccctgaag
cagcacagcttcaatcatgtc--ttgatgctgtaatgcaaggcc--------ttgcaaaa
tcgattgcctgggatggagaaggggcgacctgtctgattgaggtt---tctgtagtgggg
gcaaacaatgaagctgaggctgcgaaaattgctcgctgtgtagcatcttcttctcttgtg
aaggctgctgtgtatggccgagatccaaactggggtcgtattgcttgtgctgctggctat
gcaggcattcctttcaattcaaatgaactccgaatatcccttggagacattttgctcatg
gatggtggacaaccactcccctttgatag--------------aaccttggcattggatt
tcacctta---a------tgaacatggt------ctgccttggcat------gaggattg
tgtttacaggtaacgggccaggaagggggcaagcatggggctgtgatctgagctatgatt
atgtcaagataaacgctgaatacacaact
>PAFTOL004605
------------------------------------------------tttcaataggtc
actggaggggttacagcagcgaacggattcaaggctgctggtatttatggtggattgagg
gcaaaaggtcagaaacccgatcttgcccttgttacttgtgatgtagatgccattgctgca
ggttggtt---ttct---------------------------------------------
------------------------------------------------------------
---ggcgacgctggttaccagga------------tgtgatagagtgtgcaagttcccta
gctgagatactgcacttgaagcctgaggagattttgat--tgaatcaacaggtgttattg
gtcatagaataaagaak-------------------------------------------
------------------------------------------------------------
-----------------------aaggttggggagacctatgttcgattggggggaatgg
ccaaaggttccgggatgatccatccaaatatggcgacaatgcttggggttgttacaactg
atgctgtggttgatagtgatgtttggagaaagatggtccaggtgtctgttagtcgaagtt
tcaaccaaattacggtt------------gatggagatactagtaccaatgatactgtaa
ttgctttggctagtgggctgtccrgtgccgctaggatctctaacttcagtagccctgaag
cagcacagcttcaatcatgtc--ttgatgctgtaatgcaaggcc--------ttgcaaaa
tcgattgcctgggatggagaaggggcgacctgtctgattgaggtt---tctgtagtgggg
gcaaacaatgaagctgaggctgcaaaaattgctcgctctgtagcatcttcttctcttgtg
aaggctgctgtgtatggccgagatccaaactggggtcgtattgcttgtgctgctggctat
gcaggcattcctttcaattcaaatgaactccgaatatccctaggagacattttgctcatg
gatggtggacaaccacttccctttgatag--------------aaccttagtattggatt
tcacctca---a------tgaacatgtt------ccgccttgttat------ctgctttg
tgtttacaggtaacgggccaggaagcgggcaagcatggggctgtgatctgagctatgatt
atgtcaagataaacgctgaatacacaact
>PAFTOL004608
---------------------------------------------------------gtc
gctggaggggttacagcagcgaatggattcaaggctgctggtatcaatggtggattgaga
gcaawagggcagaaacctgatcttgcccttgttacttgtgatgtagatgccactgctgca
ggttagtt------------------------t---------------------------
------------------------------------------------------------
---ggtgacgctggttaccagga------------tgtgatagagtgtgcaagttcccta
gctgagatactgcacttgaagcctgaggagattttgat--tgaatcaacaggtgttattg
gtcatagaataaagaagaaggcactccttgattcattaccaaagttggttgattccttgt
cacctgcggttgaaggggcagattcagccgcagtcgcaatcacaacaactgaccttgtga
ggaaaagcgttgccattgaggccaaggttgggaagacctatgttcgattggggggaatgg
ccaaaggttccggtatgatccatccaaatatggcgacaatgcttggggttgttacaactg
atgctgtggttgatagtgatgtttggagaaagatggtccaggtgtctgttagtcgaagtt
tcaaccaaattacggta------------gacggagatactagtaccaatgatactgtaa
ttgctttggctagtgggctgtccggtgccactaggatctctaacttcagtagccctgaag
cagcacagcttcaatcatgtc--ttgatgctgtaatgcaaggcc--------ttgcaaaa
tcgattgcttgggatggagaaggggcgacatgtctgattgaggtt---tctgtagtgggg
gcaaacaacgaagctgaggctgcgaaaattgctcgytctgtagcctcttcttctctcgts
aaggctgctgtgtatggcagagatccaaactggggtcgtattgcttgcgctgctggctat
gcaggtgttcctttcaattcaactgaactccgaatatcccttggagacattttgctcatg
gatggtggacarccacttccctttgatag--------------aacctttgcattggatt
tcacctta---a------tgaacatgtt------ctgccttggcgt------ctggtttg
tgtttacaggtaatgggccaggaagggggcaagcatggggctgtgatctgagctatgatt
atgtcaagataaacgctgaatacacaact
>PAFTOL004609
---------------------------------------------------------gtc
gctggaggggttacagcagcgaacggattcaaggctgctggtatttatggtggattgagg
gcacaagggcagaaaccggatcttgcccttgttacttgtgatgtagatgccattgctgca
ggggcttt---tactactaatgtggttgctgctgcacctgttgtctattgcaagaaagct
ttagagatctcaaaaacagctcgtgcagtattgataaatgctggtcaagcaaatgcagca
acgggtgacgctggttaccagga------------tgtgatagagtgtgcaagttcccta
gctgagatactgcacttgaagcctgaggagattttgat--tgaatcaacaggtgttattg
gtcatagaataaagaag-------------------------------------------
------------------------------------------------------------
-----------------------aaggttggggagacctatgttcgattggggggaatgg
ccaaaggttccggtatgatccatccaaatatggcgacaatgcttggggttgttacaactg
atgctgtggttgatagtgatgtctggagaaagatggtccaggtgtctgttggtcgaagtt
tcaaccaaattacggta------------gacggagatacwagtaccaatgatactgtaa
ttgctttggctagtgggctgtccggtgccatgaggatctctaacttcagtagccctgaag
cagcacagcttcaatcatgtc--ttgatgctgtaatgcaaggcc--------ttgcaaaa
tcgattgcttgggatggagaaggggcgacatgtctgattgaggtt---tctgtagtgggg
gcaaacaatgaagctgaggctgcraaaattgctcgctctgtagcctcttcttctcttgtg
aaggctgctgtgtatggcagagatccaaactggggtcgtattgcttgtgctgctggctat
gcaggtgttcctttcaattcaaatgaactccgaatatcccttggagacattttgctcatg
gatggtggacaaccacttccctttgataggcatcaca-----taacctcagcattggatt
gcacctta---a------tgaacttgtt------ctgccttggcgc------ctggtttg
tgtttacaggtmatgggccaggaagggggcaagcgtggggctgtgatctgagctatgatt
atgtcaagataaacgctgaatacacaact
>PAFTOL004610
---------------------------------------------------------gtc
actggaggggttacagcagcgaagggattcaaggctgctggtatttatggtggattgagg
gcacaaggacagaaacctgatcttgcccttgttacatgtgatgtacatgccatttctgcg
ggggcttt---tactactaatgtggttgctgctgcacctgttgtttattgcaagaaagct
ctggagatctcaaaaactgcccgtgcagtattgataaatgccggtcaagcaaatgcagca
acgggtgatgctggttaccagga------------tgtgatagattgtgcaagttcccta
gctgagatactgcacttgaagcctgaggaaattttgat--tgaatcaacaggtgtaattg
gtcatagaataaagaak-------------------------------------------
------------------------------------------------------------
-----------------------aaggttggggagacctatgttcgactgggaggaatgg
caaaaggttctgggatgatccatccaaatatggcaacaatgcttggggttgttacaactg
atgcagtcgttgacagtgatgtgtggagaaagatggtccaggtgtctgttagtagaagtt
tcaaccaaattacggtg------------gatggagataccagcaccaatgatactgtaa
ttgctttggctagtgggctgtctggtgccgctaggatatctaacttgagtagccctgaag
cagcgcagcttcaatcatgtc--ttgatgctgttatgcaaggcc--------ttgcaaaa
tcaattgcttgggatggagaaggggcaacctgtctgattgaggtt---tctgtagtgggt
gcaaacaatgaagctgaggccgcaaaaattgcacgatctgttgcatcttcttctcttgtg
aaggctgctgtttacggtcgagatccaaattggggtcgtattgcctgtgctgctggctat
gcaggtgttcctttcaatttaaatgaactccgaatatcccttggagacattttgctcatg
gatggtggacaaccacttccctttgatagg------------------------------
-----------------------------------------------------------g
tgtttacaggtaacgggccaggaaggggacaagcatggggctgtgatctgagctacgatt
atgtcaagataaatgctgaatacacaacc
>PAFTOL004611
---------------------------------------------------------gtc
actggaggggttacagcagcgaagggattcaaggctgctggtatttatggtggattgagg
gcacaaggacagaaacctgatcttgcccttgttacatgtgatgtacatgccatttctgca
ggggcttt---tactactaatgtggttgctgctgcacctgttgtttattgcaagaaagct
ctggagatctcaaaaact------------------------------------------
---ggtgatgctggttaccagga------------tgtgatagattgtgcaagttcccta
gctgagatactgcacttgaagcctgaggaaattttgat--tgaatcaacaggtgtaattg
gtcatagaataaagaagagggaactccttgattcactaccaaagttggttgattcattgt
catctacagttgagggggcagattcagctgccgttgcaatcacaacaactgaccttgtga
ggaaaagtgttgccatcgaggccaaggttggggagacctatgttcgactgggaggaatgg
caaaaggttctgggatgatccatccaaatatggcaacaatgcttggggttgttacaactg
atgcagtcgttgacagtgatgtgtggagaaagatggtccaggtgtctgttagtagaagtt
tcaaccaaattacggtg------------gatggagataccagcaccaatgatactgtaa
ttgctttggctagtgggctgtctggtgccgctaggatatctaacttgagtagccctgaag
cagcgcagcttcaatcatgtc--ttgatgctgttatgcaaggcc--------ttgcaaaa
tcaattgcttgggatggagaaggggcaacctgtctgattgaggtt---tctgtagtgggt
gcaaacaatgaagctgaggccgcaaaaattgcacgatctgttgcatcttcttctcttgtg
aaggctgctgtttacggtcgagatccaaattggggtcgtattgcctgtgctgctggctat
gcaggtgttcctttcaatttaaatgaactccgaatatcccttggagacattttgctcatg
gatggtggacaaccacttccctttgatagg------------------------------
-----------------------------------------------------------g
tgtttacaggtaacgggccaggaaggggacaagcatggggctgtgatctgagctacgatt
atgtcaagataaatgctgaatacacaacc
>PAFTOL004613
------------------------------------------------tttcaataggtc
gctggaggggttacagcagctaacggattcaaggctgctggtatttatggtggattgagg
gcacaagggcggaaacctgatcttgcactcgttayttgtgatgtagatgccattgctgca
ggggcttt---tactactaacgtggttgctgctgcacctgttgtctactgcaagaaagct
ctggagatctcaaaaacagctcgtgcagtattgataaatgccggtcaagcaaatgcagca
acgggcgacgctggttaccagga------------tgtgatagagtgtgcaagttcccta
gctgagatgctgcacttgaagcctgaggagattttgat--tgaatcaacaggtgttattg
gtcatagaataaagaag-------------------------------------------
------------------------------------------------------------
-----------------------aaggttggggagacctatgttcgattggggggaatgg
ccaaaggttccgggatgatccatccaaatatggcgacaatgcttggggttgttacaactg
atgctgtggttgatagtgacgtttggagaaagatggtccaggtgtccgttrgtcgaagtt
tcaaccaaattacggtt------------gacggagatactagtaccaatgatacygtaa
ttgctttggctagtgggctgtccggtgccgctaggatctctaacttcagtagccctgaag
cagcacagcttcaatcatgtc--ttgatgctgtaatgcaaggcc--------ttgcaaaa
tcgatcgcctgggatggagaaggggcaacctgtctgattgaggtt---tctgtagtgggg
gcaaacaatgaagctgaggctgcaaaaattgctcgctctgtagcatcttcttctcttgtg
aaggctgctgtgtatggccgagatccaaactggggycgtattgcttgtgctgctgggtat
gccggcattcctttcaattcaaatgaacttcgaatatcccttggagacattttgctyatg
gatggtggacagccacttccctttgatagg------------------------------
-----------------------------------------------------------g
tgtttacaggtgatgggccaggaagggggcaagcatggggctgtgatctgagctatgatt
atgtcaagataaacgctgaatacacaact
>PAFTOL004617
------------------------------------------------tttcaataggtc
gctggaggggttacagcagcgaacggattcaaggctgctggtatttatggtggattgagg
gcacaagggcwgaaacctgatctygcactcgttacttgtgatgtrgatgccattgctgca
ggggcttt---tactactaatgtggttgctgctgcacctgttgtctattgcaagaaagct
ctagagatctcgaaaacagctcgtgcagtattgataaatgccggtcaagcaaa-------
------------------------------------------------------------
------------------------------------------------------------
------------------------------------------------------------
------------------------------------------------------------
-------------tgcagcaacgaaggttggggagacctatgttcgattgggrggaatgg
ccaarggttccgggatgatccatccaaatatggcgacaatgcttggggttgttacaacyg
atgctgtggttgatagtgacgtttggagaaagatkgtccaggtgtcygttagtcgmagtt
tcaaccaaattacggtt------------gacggagatactagtaccaatgatactgtaa
ttgctttggctagtgggctgtcyggtgccgctaggatctctaacttcagtagccctgaag
cagcacagcttcaatcrtgtc--ttgatgctgtaatgcaaggcc--------ttgcaaaa
tcgattgcctgggatggagaaggggcaacctgtctgattgaggtt---tctgtagtgggg
gcaaacaatgaagctgaggctgcraaaattgctcgctctgtagcatcttcttctcttgta
aaggctgctgtgtatggccgagatccaaactggggtcgtattgcttgtgctgctggstat
gccggcattcctttcaattcaaatgaacttcgaatatcccttggagacattttgctcatg
gatggtggrcaaccacttccstttgatag--------------aaccttagcgttkgatt
tcacctta---a------ygaacatgtt------ctgccttggcgt------ctggtttg
tgtttacaggtaacgggccaggaagggggcaagcatggggctgtgatctgagctatgatt
atgtcaagataaacgctgaatacacaact
>PAFTOL004618
---------------------------------------------------------gtc
gttggaggggttacagcagcgaacggattcaaggctgctggtatttatggtggattgagg
gcacaagggcagaaacctgatcttgcccttgttacttgtgatgtagatgccattgctgca
ggggcttt---tactactaatgtggttgctgctgcacctgttgtctat------------
------------------------------------------------------------
------------------------------------------------------------
--tgcaagaaagctttagagatctcaaaaactgctcgtgcagtattgataaatgctggtc
aagcaaatgcagcaacg-------------------------------------------
------------------------------------------------------------
-----------------------aaggttggggagacctatgttcgattgggaggaatgg
ccaaaggttccggtatgatccatccaaatatggcgacaatgcttggggttgttacaactg
atgctgtggttgatagtgatgtttggagaaagatggtccaggtgtctgttggtcgaagtt
tcaaccaaattacggta------------gacggagatactagtaccaatgatactgtaa
ttgctttggctagtgggctgtccggtgccacgaggatatctaacttcagtagccctgaag
cagcacagcttcaatcatgtc--ttgatgctgtaatgcaaggcc--------ttgcaaaa
tcgattgcttgggatggagaaggggcgacatgtctgattgaggtt---tctgtaatgggg
gcaaacaatgaagctgaggctgcgaaaattgctcgctctgtagcctcttcttctcttgtg
aaggctgctgtgtatggcagagatccaaattggggtcgtattgcttgtgctgctggctat
gcaggtgttcctttcaattcaaatgaactccgaatatcccttggagacattttgctcatg
gatggtggacaaccacttccctttgacag--------------aaccttagcattggatt
gcacctta---a------tgaacatgtt------ctgccttggcgt------ctggtttg
tgtttacaggtaatgggccaggaagggggcaagcatggggctgtgatctgagctatgatt
atgtcaagataaacgctgaatacacaact
>PAFTOL004619
---------------------------------------------------------gtc
actggaggggttgcagcatcgaagggattcaaggctgctggtatttatggtggattgagg
gcacaagggcagaaacctgatcttgcccttgttgcttgtgatgtagatgccatttctgca
ggggcttt---tactactaatgtggttgctgctgcacctgttgtctattgcaagaaagca
ctggagatctcaaaaacagcccgtgcagtattgataaatgccggtcaagcaa--------
------------------------------------------------------------
------------------------------------------------------------
---atgcagcaacgcagaaggcactccttgattcactaccaaagttggttgattccttgt
catctacggttgaaggggcagattcagctgccgttgcaatcacaacaactgacctcgtga
ggaaaagtgttgccatagaggctaaggttggggagacctatgttcgactgggaggaatgg
ccaaaggttctgggatgatccatccaaatatggcaacaatgcttggggttgttacaactg
atgctgtagttgacagtgatgtctggagaaagatggtccaggtgtctgttagtcgaagtt
tcaaccaaattacggta------------gacggagatactagtaccaacgatactgtaa
ttgctttggctagtgggctgtccggtgctgctaggatatctaacttgagtagccctgaag
gagcgcaacttcaatcatgtc--ttgatgctgtaatgcaaggcc--------ttgcaaaa
tcaattgcttgggatggagaaggggcaacctgtctgattgaggty---tctgtactgggt
gcaaacaatgaagctgaggctgcaaaaattgcacgctctgtagcatcttcttctcttgtg
aaggctgctgtttatggccgagatccaaactggggtcgtattgcttgtgctgctggctat
gcaggtgttcctttcaatttaaatgaactccgaatatcccttggagacattttgctcatg
gatggtggacaaccacttccctttgataggtatgg--------attagttgtggcckatt
tcacctta---a------cgaacatgtt------ttgtccgcttgt------gtgatttg
tgtttacaggtaacgggccaggaaaggggcaggcatggggctgtgatctgagctatgatt
atgtcaagataaacgctgaatacacaact
>PAFTOL004620
---------------------------------------------------------gta
gctggaggggttacagyagcrtacggattcaaggctgctggtatttatggtggattgagg
gcacaagggcagaaaccygatcttgcccttgttacttgtgatgtagatgccattgccgca
ggggcttt---tactactaatgtggttgctgctgcacctgttgtctat------------
------------------------------------------------------------
---ggtgacgctggttaccagga------------tgtgatagagtgtgcaagttcccta
gctgagatactgcacttgaagcctgaggasattttgat--tgaatcaacaggtgttattg
gtcatagaataaagaak-------------------------------------------
------------------------------------------------------------
-----------------------aaggttggggagacctatgttcgattgggrggaatgg
ccaaaggttccggtatgatccatccaaatatggcgacaatgcttggggttgttacaactg
atgctgtggttgatagtgatgtttggagaaagatggtccaggtgtctgttggtcgaagtt
tcaaccaaattacggta------------gayggagatactagtaccaatgatactgtaa
ttgctttggctagtgggctgtccggtgccacgrggatctctaacttcagkagccctgaag
cmgsmcagcttcaatcatgtc--ttgatgctgtaatgcaaggcc--------ttgcaaaa
tcgattgcttgggatggagaaggggcgacatgtctgattgaggty---tcygtagtgggg
gcaaacaatgaagctgaggctgcgaaaaktgctcgctctgtagcctcttcttctcttgtg
aaggctgctgtgtatggcagagatccaaactggggtcgtattgcttgtgctgctggctat
gcargtgttcctttcaaktcaaatgaactccgaatatcccttggagacattttgctcatg
gatggtggacaaccacttccctttgatag--------------aaccttagcaytggatt
tcacctta---a------ygaacatgtt------ctgccttkgtrw------cyggtttg
tgtttacaggtaatgggccaggaagggggcaagcatggggctgtgatctgagctatgatt
atgtcaagataaacgctgaatacacaact
>PAFTOL004623
---------------------------------------------------------gta
gctggaggggttacagcagcgtacggattcaaggctgctggtatttatggtggattgagg
gcacaagggcagaaacctgatcttgcccttgttacttgtgatgtaratgccattgccgca
ggttagtt---t------------------------------------------------
------------------------------------------------------------
---ggtgacgctggttaccagga------------tgtgatagagtgtgcaagttcccta
gctgagatactgcacttgaagcctgaggagattttgat--tgaatcaacaggtgttattg
gtcatagaataaagaak-------------------------------------------
------------------------------------------------------------
-----------------------aaggttggggagacctatgttcgattgggaggaatgg
ccaaaggttccggtatgatccatccaaatatggcgacaatgcttggggttgttacaactg
atgctgtggttgatagtgatgtttggagaaagatggtccaggtgtctgttggtcgaagtt
tcaaccaaattacggta------------gacggagatactagtaccaatgatactgtaa
ttgctttggctagtgggctgtccggtgccacgaggatctctaacttcrggagccctgaag
cagcacagcttcaatcatgtc--ttgatrctgtaatgcaaggcc--------ttgcaaaa
tcgattgcttgggatggagaaggggcgacatgtctgattgaggtt---tccgtagtgggg
gcaaacaatgaagctgaagctgcgaaaattgctcgctctgtagcctcttcttctcttgtg
aaggctgctgtgtatggcagagatccaaactggggtcgtattgcttgtgctgctggctat
gcaggtgttcctttccagtcaaatgaactccgaatatcccttggagacattttgctcatg
gatggtggacaaccacttccctttgatak--------------aaccttagcattggatt
tcwcctta---a------tgaacatgtt------ctgccttggcgt------ccggtttg
tgttcacaggtaatgggccaggaagggggcaagcatggggctgtgatctgagctatgatt
atrtcaagataaacgctgaatacacaact
>PAFTOL004624
------------------------------------------------tttcaataggtc
gctggaggggttacagcagcgaacggattcaaggctgctggtatttatggtggattgagg
gcacaagggcataaacctgatcttgcactcgttacttgtgatgtagatgccattgctgca
ggkgcttt---tactactaacgtggttgctgctgcacctgttgtctattgcaagaaagct
ctagagatctcaaaaacagctcgtgcagtattgataaatgccggtcaagcaaatgcagca
acgggcgacgctggttaccagga------------tgtgatagagtgtgcaagttcccta
gctgagatgctgcacttgaagcctgaggagattttgat--tgaatcaacaggtgttattg
gtcatagaataaagaak-------------------------------------------
------------------------------------------------------------
-----------------------aaggttggggagacctatgttcgattggggggaatgg
ccaaaggttccgggatgatccatccaaatatggcgacaatgcttggggttgttacaactg
atgctgtggttgatagtgacgtttggagaaagatggtccaggtgtccgttagtcgaagtt
tcaaccaaattacggtt------------gacggagatactagtaccaatgatactgtaa
ttgctttggctagtgggctgtccggtgctgctaggatctctaacttcagtagccctgaag
cagcacagcttcaatcatgtc--ttgatgctgtaatgcaaggcc--------ttgcaaaa
tcgattgcctgggatggagaaggggcaacctgtctgattgaggtt---tctgtagtgggg
gcaaacaatgaagctgaggctgcaaaaattgctcgctctgtagcatcwtcttctcttgtg
aaggctgctgtgtatggccgagatccaaactggggtcgtattgcttgtgctgctgggtat
gccggcattcctttcaattcaaatgaacttcgaatatcccttggagacattttgctcatg
gatggtggacaaccacttccctttgataggtat--------ggagccttagcgttcgatt
tcacctta---a------tgaacatgtt------cggccctggcgt------ctggtttg
tgtttacaggtaacgggccaggaaggggccaagcatggggctgtgatctgagctatgatt
atgtcaagataaacgctgaatacacaact
>PAFTOL004625
------------------------------------------------ttccaataggtc
gctggaggggttacagcagcgaayggattcaaggctgctggtatytatggtggattgagg
gcacaagggcagaaacctgatcttgcactygttacttgtgatgtagatgccattgctgca
ggggcttt---tactactaacgtggttgctgctgcacctgttgtctattgcaagaaagct
ctagagatctcaaaaacagctcgtgcagtattgataaatgccggtcaagcaaatgcagca
acgaaagacgctggttaccagga------------tgtgatagagtgtgcaagttcccta
gctgagatgctgcacttgaagcctgaggagattttgat--tgaatcaacaggtgtyattg
gtcatagaataaagaag-------------------------------------------
------------------------------------------------------------
-----------------------aaggttggggagacctatgttcgattggggggaatgg
ccaaaggttccgggatgatccatccaaatatggcgacaatgcttggggttgttacaactg
atgctgtggttgatagtgacgtttggagaaagatggtccaggtgtccgttagtcgcagyt
tcaaccaaattacggta------------gacggagatactagtaccaatgatactgtaa
ttgctttggctagtgggctctccggtgccgctaggatctctaacttcggtagccctgaag
cagcacagcttcaatcatgtc--ttgatgctgtaatgcaaggcc--------ttgcaaaa
tcgattgcctgggatggagaaggggcaacctgtctgattgaggty---tctgtagtgggg
gcaaacaatgaagctgaggctgcgaaaattgctcgctctgtagcatcttcttctcttgtm
aaggctgctgtgtatggccgagatccaaactggggtcgtattgcttgtgctgctggctat
gccggcatccctttcaattcaaatgaacttcgaatatcccttggagacattttgctcatg
gatggtggacaaccacttccctttgatag--------------aaccttagcgttggatt
tcacctta---a------tgaacatgtt------ctgccttggcgt------ctggtttg
tgtttacaggtaacgggccaggaagggggcaagcatggggctgtgatctgagctatgatt
atgtcaagataaacgctgaatacacaacg
>PAFTOL004626
------------------------------------------------tttcaataggtc
actggaggggttacagcagcgaacggattcaaggctgctggtatttatggtggattgagg
gcacaaggtcagaaacccgatcttgcccttgttacttgtgatgtagatgccattgctgca
ggkgcttt---tactactaatgtggttgctgccgcacctgttgtctattgcaagaaagca
ctagagacatcaaaaaca------------------------------------------
---ggcgacgctggttaccagga------------tgtgatagagtgtgcaagttcccta
gctgagatactgcacttgaagcctgaggagattttgat--tgaatcaacaggtgttattg
gtcatagaataaagaak-------------------------------------------
------------------------------------------------------------
-----------------------aaggttggggagacctatgttcgattggggggaatgg
ccaaaggttccgggatgatccatccaaatatggcgacaatgcttggggttgttacaactg
atgctgtggttgatagtgatgtttggagaaagatggtccaggtgtctgttagtcgaagtt
tcaaccaaattacggtt------------gacggagatactagtaccaatgatactgtaa
ttgctttggctagtgggctgtccggtgccgctaggatctctaacttcaatagccctgaag
cagcacagcttcaatcatgtc--ttgatgctgtaatgcaaggcc--------ttgcaaaa
tcgattgcctgggatggagaaggggctacctgtctgattgaggtt---tctgtagtgggg
gcaaacaatgaagctgaggctgcaaaaattgctcgctctgtagcatcttcttctcttgts
aaggctgctgtgtatggccgagatccaaactggggtcgtattgcttgtgctgctggctat
gcaggcattcctttcaattcaaatgaactccgaatatccctaggagacattttgctcatg
gatggtggacaaccacttccctttgatagttagatgccctccaacgcgcaacatcaatat
tcaatatt---a------catgcatcac------atagcctg--------------agtt
tgtgtttaggtaacgggccaggaagcgggcaagcatggggctgtgatctgagctatgatt
atgtcaagataaacgctgaatacacgact
>PAFTOL004627
---------------------------------------------------------gta
gctggaggggttacagcagcatacggattcaaggctgctggtatttatggyggattgagg
gcacaagggcagaaacctgatcttgcccttgttacttgtgatgtagrtgccattgccgca
ggttagtt---tgc----------------------------------------------
------------------------------------------------------------
------------------------------------------------------------
------------------------------------------------------------
------------------------------------------------------------
-------------------agattcagctgcagtagcaatcacaacaacagaccttgtga
ggaaaagcgttgccattgaggcyaaggttggggagacctatgttcgattggggggaatgg
ccaaaggttcgggtatgatccatccaaatatggcgacaatgcttggggttgttacaactg
atgctgtggttgatastgatgtttggagaaagatggtccaggtgtctgttggtcgaagtt
tcaaccaaattacggta------------gacggagatactagtaccaatgatactgtaa
ttgctttggctagtgggctgtccggtgccacgaggatctctaacttcagtagccctgaag
cakcmcagcttcaatcatgtc--ttgatgctgtaatgcaaggcc--------ttgcaaaa
tcgattgcttgggatggagaaggggcgacatgtctgattgaggtt---tctgtagtgggg
gcaaacaatgaagctgaggctgcgaaaattgctcgctctgtagcctcttcttctcttgts
aaggctgctgtgtatggcagagatccaaactggggtcgtattgcttgtgctgctggctat
gcaggtgttcctttcaattcaagtgaactccgaatatcccttggagacattttgctcatg
gatggtggacaaccacttccctttgatag--------------gaccttagcattrgatt
tcacctta---a------tgagmatgtt------ctgccttggcgt------ctggtttg
tgttttcaggtaatgggccaggaagggggcaagcatggggctgtgatctgagctatgatt
atgtcaagataaacgctgaatacacaact
>PAFTOL004629
------------------------------------------------tttcaataggtc
gctggaggggttacagcagcgaacggattcaaggctgctggtatttatggtggattgagg
gcacaagggcagaaacctgatcttgcccttgttacttgtgatgtagatgccattgctgca
ggggcttt---tactactaatgtggttgctgct---------------------------
------------------------------------------------------------
---ggcgacgctggtttccagga------------tgtgatagagtgtgcaagttcccta
gctgagatactgcacttgaagcctgaggagattttgat--tgaatcaacaggtgttattg
gtcataggataaagaagaaggcactccttgattcattaccaaagttggttgattccttgt
cacctacggttgaaggggcagattcagctgcggtcgcaataacaacaactgaccttgtga
ggaaaagcgttgccattgaggccaaggttggggagacctatgttcgattggggggaatgg
ccaaaggctccgggatgatccatccaaatatggcgacaatgcttggggttgttacaactg
atgctgtggttgatagtgatgtttggagaaagatggtccaggtgtccgttagtcgaagtt
tcaaccaaattacggtt------------gacggagatactagtaccaatgatactgtaa
ttgctttggctagtgggctgtccggtgccgctaggatctctatcttcagtagtcctgaag
cagcacagcttcaatcatgtc--ttgatgctgtaatgcaaggcc--------ttgcaaaa
tcgattgcctgggatggagaaggggcgacctgtctgattgaggty---tctgtagcggga
gcaaacaatgaagctgaggctgcgaaaattgctcgctctgtagcatcttcttctcttgtg
aaggctgctgtgtatggccgagatccaaactggggtcgtattgcttgtgctgctggctat
gcaggcattcctttcaattcaaatgaactccgaatatcccttggggacattttgctcatg
gatggtggacaaccaattttctttgatag--------------aaccttagcattggatt
tcacctta---a------tggacatgtt------ctgccttggcat------gtggtttg
tgtttacaggtaacgggccaggaagggggcaagcatggggctgtgatctgagctatgatt
atgtcaagataaacgctgaatacactact
>PAFTOL004631
------------------------------------------------ttccaataggtc
gctggaggggttacagcagcgaacggattcaaggctgctggtatttatggtggattgagg
gcacaagggcagaagcctgatcttgcactcgttacttgtgatgtagatgccattgctgca
ggttggta---ttct---------------------------------------------
------------------------------------------------------------
---rgcgacgctggctaccagga------------tgtgatagagagtgcaagttcccta
ggtgagatgctgcacttgaagcctgaggagattttgat--tgaatcaacaggtgttattg
gtcatagaataaagaag-------------------------------------------
------------------------------------------------------------
-----------------------aaggttggggagacctatgttcgattggggggaatgg
ccaaaggttccgggatgatccatccaaatatggcgacaatgcttggggttgttacaactg
atgctgtggttgatagtgacgtttggagaaagatggtccaggtgtcagttagtcgcagtt
tcaaccaaattacggtt------------gacggagatactagtaccaatgatactgtaa
ttgctttggctagtgggctttccggtgccgctaggatctctmacttcagtagcsctgaag
cagcacagcttcaatcatgtc--ttgatgctgtaatgcaaggcc--------ttgcaaaa
tcrattgcctgggatggagaaggggcaacctgtctgattgaggtt---tctgtagtgggg
gcagacaatgaagctgaggctgcgaaaattgctcgctctgtagcatcttcttctcttgta
aaggctgckgtgtatggccgagatccaaactggggtcgtattgcttgtgctgctggatat
gccggcattcctttcaattcaaatgaacttcgaatatcccttggagacattttrctcatg
gatggtggacaaccacttycctttgatag--------------aaccgtagcgttggatt
tcacctta---a------cgaacgtgtt------ctgccctggcgt------ctggtttg
tatttacaggtaacgggccaggaagggggcaagcatggggctgtgatctgagctatgatt
atgtcaagataaacgctgaatacacaact
>PAFTOL004632
------------------------------------------------tttcaataggtc
gctggaggggttacagcagcgaacggattcaaggctgctggtatttatggtggattgagg
gcacaaggtcagaaacctgatcttgcccttgttacttgtgatgtagatgccattgctgca
ggkgcttt---tactactaatgtggttgctgccgcacctgttgtctattgcaagaaagct
ctagagatatcaaaaacagctcgtgcagtattgataaatgccggtcaagcaaatgcagca
acgggcgacgctggttaccagga------------tgtgatagagtgtgcaagttcccta
gctgagatactgcacttgaagcctgaggagatttttat--tgaatcaacaggtgttattg
gtcatagaataaagaagaaggcactccttgattcattaccaaagttggttgattccttgt
cacctacggttgaaggggcagattccgctgcggtcgcaatcacaacaactgaccttgtga
ggaaaagcgttgccattgaggccaaggttggggagacctacgttcgattgggggggatgg
ccaaaggttctgggatgatccatccaaatatggcgacaatgcttggggttgttacaactg
atgctgtggttgatagtgatgtttggagaaagatggtccaggtgtctgttagtcgaagtt
tcaaccaaattacggtt------------gacggagatactagtaccaatgatactgtaa
ttgctttggctagtgggctgtccggtgccgctaggatctctaacttcagtagccctgaag
cagcacagcttcaatcatgtc--ttgatgctgtaatgcaaggcc--------ttgcaaaa
tcgattgcctgggatggagaaggggcgacctgtctgattgaggtt---tctgtagtgggg
gcaaacaatgaagctgaggctgcaaaaattgctcgctctgtagcatcttcttctcttgtg
aaggctgctgtgtatggccgagatccaaactggggtcgtattgcttgtgctgctggctat
gcaggcattcctttcaattcaaatgaactccgaatatcccttggagacattttgctcatg
gatggtggacaaccacttccctttgatag--------------g----------------
-----------------------------------------------------------g
tgtttacaggtgacgggccaggaagcgggcaagcatggggctgtgatctgagctatgatt
atgtcaagataaatgctgaatacacaact
>PAFTOL004633
------------------------------------------------tttcaataggtc
gctggaggggttacagcagcgaacggattcaaggctgctggtatttatggtggactgagg
gcacaagggcagaaacctgatcttgcccttgttacttgtgatgtagatgccattgctgca
ggttggtt---ttct---------------------------------------------
------------------------------------------------------------
---ggcgatgctggtttccagga------------tgtggtagagtgtgcaagttcccta
gctgagatactgcacttgargcctgaggagattttgat--tgaatcaacaggtgttattg
gtcatagaataaagaag-------------------------------------------
------------------------------------------------------------
-----------------------aaggttggggagaccyatgttcgattggggggaatgg
ccaaaggttccgggatgatccatccaaatatggcgacaatrcttggggttgttaccactg
atgctgtggttgatagtgatgtttggagaaagatggtccaggtgtccgttagamgaagtt
tcaaccaaattacggtt------------gacggagatactagtaccaatgatactgtaa
ttgctttggctagtgggctgtcyggtgccgctaggatctctaacttcagtakccctgagg
cagcrcagcttcaatcatgtc--ttgatgctgtaatgcaaggcc--------ttgcaaaa
tcgattgcctgggatggagaaggggcgacctgtctgattkaggtt---tctgtagtgggr
gcaaacaatgaagctgaggctgcraaaattgctcgctctgtagcgtcttcttctcttgtt
aaggctgctgtgtatggccgagatccaaactggggtcgtatcgcttgtgctgctggctat
gcaggcattcctttcaattcaaatgaactccgaatatcccttggagacattttgctcatg
gatggtggacaaccacttccctttgatag-------------------------------
----------------------------------------------------gtatgcag
tgtttacaggtaaggggccaggaagggggcaagcgtggggctgtgatctgagctatgatt
atgtcaagataaacgctgaatacacaact
>PAFTOL004634
------------------------------------------------tttcaataggtc
gcyggaggggttacagcagcgaacggattcaaggcygctggtatttatggtggattgagg
gcacaagggcagaarcctgatcttgcccttgtcacttgtgatatagatgccattgctgca
ggggcttt---tactactaacgtggttgctgctgcacctgttgtctattgcaagaaagct
ctagagatctcaaaaacagctcgtgcagtattgataaatgccggtcaagcaaa-------
------------------------------------------------------------
------------------------------------------------------------
------------------------------------------------------------
------------------------------------------------------------
-------------tgcagcaackaaggttggggagacctatgttcgattggggggaatgg
ccaaaggttccgggatgatccatccaaatatggcgacaatgcttggggttgttacaactg
atgctgtggttgatagtgatgtttggagaaagatggtccaggtgtccgttagtcgaagtt
tcaaccaaattacggtt------------gayggagatactagtacsaatgatactgtaa
ttgctttggctagtgggctgtccggtgctgctaggatctctgacttcagtagccctgaag
cagcacagcttcaatcatgtc--ttgatgctgtaatgcaaggcc--------ttgcaaaa
tcgattgcctgggatggagaaggggcgacctgtctgattgaggtt---tctgtagtggga
gcaaacaatgaagctgaggctgcgaaaattgctcgctctgtagcatcttcttctcttstg
aaggctgctgtgtatggccgagatccaaactggggtcgtattgcttgtgctgctggytat
gcaggcatttytttcrattcaaatgaactccgaatatccctyggagacattttgctcatg
gatggtggacaaccacttccytttgatag--------------aaccttagcattggatt
tcaactta---a------tgaacatggt------ctgccttggcat------grggattg
tgtttacaggtaacgggccaggaagggggcaagcatggggttgtgatctgagctatgatt
atgtcaagataaacgctgaatacacaact
>PAFTOL004635
------------------------------------------------------------
------------------------------------------------------------
------------------------------------------------------------
------------------------------------------------------------
------------------------------------------------------------
------------------------------------------------------------
------------------------------------------------------------
------------------------------------------------------------
------------------------------------------------------------
------------------------------------------------------------
------------------------------------------------------------
------------------------------------------------------------
------------------------------------------------------------
------------------------------------------------------------
------------------------------------------------------------
------------------------------------------------------------
------------------------------------------------------------
aaggctgctgtgtatggccgagatccaaactggggtcgtattgcttgtgctgctggctat
gcaggcatttctttcaattcaaatgaactccgaatatcccttggagacattttgctcatg
gatggtggacaaccacttcccttt------------------------------------
------------------------------------------------------------
------------------------------------------------------------
-----------------------------
>PAFTOL004636
------------------------------------------------------caggta
gctggaggggttacagcagcatacggattcaaggctgctggcatttatggtggattgagg
gcacaagggcagaaacctgatcttgcccttgttacttgtgatgtagatgccattgccgca
ggggcttt---tactactaatgtggttgctgctgcacctgttgtctattgcaagaaagct
ttagaa------------------------------------------------------
------------------------------------------------------------
------------------------------------------------------------
------------------------------------------------------------
------------------------------------------------------------
-----------------------aaggttggggagacctatgttcgattgggaggaatgg
ccaaaggttcgggtatgatccatccaaatatggcgacaatgcttggggttgttacaactg
atgctgtggttgatagtgatgtttggagaaagatggtccaggtgtctgttggtcgaagtt
tcaaccaaattacggta------------gacggagatactagcaccaatgatactgtaa
ttgctttggctagtgggctgtccggtgccacgaggatctctaacttcagtagccctgaag
cagcacagcttcaatcatgtc--ttgatgctgtaatgcaaggcc--------ttgcaaaa
tcgattgcttgggatggagaaggggcgacatgtctgattgaggtt---tctgtagtgggg
gcaaacaatgaagccgaggctgcgaaaattgctcgctctgtagcctcttcttctcttgtg
aaggctgctgtgtatggcagagatccaaactggggtcgtattgcttgtgctgctggctat
gcaggtgttcctttcaattcaagtgaactccgaatatcccttggagacattttgctcatg
gatggtggacaaccacttccctttgatag-------------------------------
------------------------------------------------------------
-------gggtaatgggccaggaagggggcaagcatggggctgtgatctgagctatgatt
atgtcaagataaacgctgaatatacgact
>PAFTOL004637
---------------------------------------------------------ctc
actggaggggttacagcagcaaagggattcaaggctgctggtatttatggtggattgagg
gcacaagggcagaaacctgatcttgcccttgtcacttgtgatgtagatgccattgctgca
ggggcttt---tactactaacgtggttgctgctgcacctgttgtgtattgcaagaaagct
ctagagatctcaaaaacagcccgtgcagtactgataaatgctggtcaagcaaatgcagca
acgggcgatgctggttaccagga------------tgtgatagagtgtgcaagttcccta
gctgagatactgcatttgaagccagaggagattttgat--tgaatcaacaggtgtaattg
gtcatagaataaagaagaaggcactccttgattcactaccaaagttggttgattccttgt
catctacagttgaaggggcagattcagctgccgtcgcaatcacaactactgacctcgtga
ggaaaagtgttgccattgaggccgaggttggagagacctatgttcgactggggggaatgg
ccaaaggttccgggatgatccatccaaatatggcaacaatgcttggggttgttacaactg
atgccgtggttgacagtgatgtttggagaaagatggttcaggtgtctgttggtcgaagtt
tcaaccaaattacggta------------gacggagatactagtaccaatgatactgtaa
ttgctttggctagtgggctgtctggtgccgctaggatatctaacttgagtagccctgaag
cagcgcaacttcaatcatgtc--ttgatgctgtaatgcaaggcc--------ttgcaaaa
tcgattgcttgggacggagaaggggcgacctgtctgattgaggtt---tstgtaatgggt
gcaaacaatgaagctgaggctgcgaaaattgcacgctccgtagcatcttcttctcttgtg
aaggctgctgtgtatggccgagatccaaactggggtcgtattgcttgtgctgctggctat
gcaggtgttcctttcaattcaaatgaactccgaatatcccttggaaacattttgctcatg
gatggtggacaaccacttccctttgacag--------------ggaagctgccagcagct
acctacgg---gaagctggggaggtaca------tggtacagtgga------gatacgca
tttctayaggtaacgggccaggaagggggcaagcatggggctgtgatctgagctatgatt
atgtcaagataaacgctgaatacacaact
>PAFTOL004638
------------------------------------------------ttccaataggtc
gctggaggggttacagcagcgaacggattcaaggctgctggtatttatggtggattgagg
gcacaagggcagaaacctgatcttgcactcgttacttgtgatgttgatgccattgctgca
ggggcttc---taccactaacgtggttgctgctgctcctgttgtccattgcaagaaagct
ctagagatctcaaaaacagctcgtgcagtattgataaatgccggtcaagcaaatgcagca
acgggcgacgctggttaccagga------------tgtgatagagtgtgcaagttcccta
gctgagatgctgcacttgaagcctgaggagattttgat--tgaatcaacaggtgttattg
gtcatagaataaagaag-------------------------------------------
------------------------------------------------------------
-----------------------aaggttggggagacctatgttcgattggggggaatgg
ccaaaggttccgggatgatccatccaaatatggcgacaatgcttggggttgttacaactg
atgctgtggttgatagtgacgtttggagaaagatggtccaggtgtccgttagtcgcagtt
tcaaccaaattacggtt------------gacggagatactagtaccaatgatactgtaa
ttgctttggctagtgggctctcyggtgccgctaggatctctaacttcggtagccctgaag
cagcacagcttcaatcatgtc--ttgatgctgtaatgcaaggcc--------ttgcaaaa
tcgattgcctgggatggagaaggggcaacctgtctgattgaggtt---tctgtagtgggg
gcaaacaatgaagctgaggctgcgaaaattgctcgctctgtagcatcttcttctcttgta
aaggctgctgtgtatggccgagatccaaactggggtcgtattgcttgtgctgctggctat
gccggcatccctttcaattcaaatgaacttcgaatatcccttggagacattttgctcatg
gatggtggacaaccacttccctttgatag--------------aaccttagcgttgsatt
tcacctta---a------tgaacacgtt------ctgccttggcat------ctggtttg
tgtttacaggtaacgggccaggaagggggcaagcatggggctgtgatctgagctatgatt
atgtcaagataaacgctgaatacacaact
>PAFTOL004639
------------------------------------------------tttcaataggtc
gctggaggggttacagcagcgaacggattcaaggcagctggtatttatggtggattgagg
gcacaaggtcagaaacctgatcttgcccttgttacttgtgatgtagatgccattgctgca
ggggcttt---tactactaatgtggttgctgccgcacctgttgtctattgcaagaaagct
ctacatgtt---------------------------------------------------
---ggcgacgctggttaccagga------------tgtgatagagtgtgcaagttcccta
gctgagatactgcacttgaagcctgaggagattttgat--tgaatcaacaggtgttattg
gtcatagaataaagaagtgttgaccacttgattcattaccaaagttggttgattccttgt
cacctacggttgaaggggcagattctgctgcggtggcaatcacaacaactgaccttgtga
ggaaaagcgtcgccattgaggccaaggttggggagacctatgttcgattggggggaatgg
ccaaaggttctgggatgatccatccaaatatggcgacattgcttggggttgttacaactg
atgctgtggttgatactgatgtttggagaaagatggtccaggtgtctgttagtcgaagtt
tcaaccaaattacggtt------------gacggagatactagtaccaatgatactgtaa
ttgctttggctagtggcttgtccggtgccgctaggatctctaacttcagtagccctgaag
cagcacagcttcaatcatgtc--ttgatgctgtaatgcaaggcc--------ttgcaaaa
tcaattgcctgggatggagaaggggcgacctgtctgattgaggtt---tctgtagtgggg
gcaaacaatgaagctgaggctgcaaaaattgctcgctctgtagcatcttcttctcttgts
aaggctgctgtgtatggccgagatccaaactggggtcgtattgcttgtgctgctggctat
gcaggcattcctttcaattcaaatgaactccgaatatcccttggagacattttgctcatg
gatggtggacaaccacttccctttgataggcgtcaca-----taaccatcgtattggatt
tcacctta---a------tgaa---gtt------ctgccttgttat------ctggtttg
tgtttacaggtagcgggccaggaagcgggcaagcatggggctgtgatctgagctatgatt
atgtcaagataaacgctgaatacacaact
>PAFTOL004640
------------------------------------------------tttcaataggtc
gctggaggggttacagcagcgaacggattcaaggctgctggtatttatggtggattgagg
gcacaagggcagaaacctgatcttgcccttgttacttgtgatgtagatgccattactgca
ggttagtt---ttct---------------------------------------------
------------------------------------------------------------
---ggcgacgctggttaccagga------------tgtgatagagtgtgcaagttcccta
gctgagatactgcacttgaagcctgaggagattttgat--tgaatcaacaggtgttattg
gtcatagaataaagaagaaggcactccttgattcattaccaaagttggttgattccttgt
cacctgcggttgaaggggcagattcagctgcggtcgcaatcacaacaactgaccttgtga
ggaaaagtgttgccattgaggccaaggttggggaggcctatgttcgattggggggaatgg
ccaaaggttccgggatgatccatccaaatatggcgacactgcttggggttgttacaactg
atgctgtggttgacagtgatgtttggagaaagatggtccaggtgtccgttagtcgaagtt
tcaaccaaattacggtt------------gatggagatactagtaccaatgatactgtaa
ttgctttggctagtgggctgtccggtgctgctaggatctctaacttcagtagccctgaag
cagcacagcttcaatcatgtc--ttgatgctgtaatgcaaggcc--------ttgcaaaa
tcgattgcctgggatggagaaggagcgacctgtctgattgaggty---tctgtagtgggg
ggaaacaatgaagccgaggctgcgaaaattgctcgctctgtagcatcttcttctcttgtg
aaggctgctgtgtatggccgagatccaaactggggtcgtattgcttgtgctgctggctat
gcaggcattcctttccattcaaatgaactccgaatatcccttggagacattttgctcatg
gatggtggacagccacttccctttgatag--------------g----------------
------------------------------------------------------------
-----acaggtaacgggccaggaagggggcaagcatggggctgtgatctgagctatgatt
atgtcaagataaatgctgaatacacaact
>PAFTOL004642
------------------------------------------------tttcaataggtc
gctggaggggttacagcagcgaatggattcaaggctgctggtatttatggtggattgagg
gcacaagggcagaaacctgatcttgcactcgttacttgtgatgtagatgccattgctgca
ggttggta---ttct---------------------------------------------
------------------------------------------------------------
---rgcgacgctggttaccagga------------tgtgatagagtgtgcaagttcccta
gctgagatgctgcacttgaagcctgaggagattttgat--tgaatcaacaggtgttattg
gtcatagaataaagaag-------------------------------------------
-----------------gcagattcagctgcggtcgcaatcacaacgactgaccttgtga
ggaaaagcgttgctattgaggccaaggttggggagacctatgttcgattggggggaatgg
ccaaaggttccgggatgatccatccaaatatggcgacaatgcttggggttgttacaactg
atgctgtggttgatagtgacgtttggagaaagatggtccaggtgtccgttagtcgaagtt
tcaaccaaattacggtt------------gacggagatactagtaccaatgatactgtaa
ttgctttggccagtgggctgtccggtgccgctaggatctctaacttcagtagccctgaag
cagcacagcttcaatcatgtc--ttgatgctgtaatgcaaggcc--------ttgcaaaa
tcgattgcctgggatggagaaggggcaacctgtctgattgaggtt---tctgtattgggg
gcaaacaatgaagctgaggctgcaaaaattgctcgctctgtagcatcttcttctcttgtg
aaggctgctgtgtatggccgagatccaaactggggtcgtattgcttgtgctgctgggtat
gccggcattcctttcaattcaaatgaacttcgaatatcccttggagacattttgctcatg
gatggtggacaaccacttccctttgatag--------------aaccttagcgttcgatt
tcacctta---a------tgaacatgtt------ctgccttggctt------ctggtttg
tgattacaggtaacgggccaggaagggggcaagcatggggctgtgatctgagctatgatt
atgtcaagataaacgctgaatacacaact
>PAFTOL004644
------------------------------------------------tttcaataggtc
gctggaggggttacagcagcgaacggattcaaggctgctggtatttatggtggattgagg
gcacaagggcagaaacctgatcttgcccttgttacttgtratgtagatgccattgctgca
ggggcttt---tactactaatgtggttgctgctgcacctgttgtctattgcaagaaagct
ctagagatctcaaaaacagctcgtgcagtattgataaatgccggtcaagcaaa-------
------------------------------------------------------------
------------------------------------------------------------
------------------------------------------------------------
------------------------------------------------------------
-------------tgcagcaacgaaggttggggagacctatgttcgactggggggaatgg
ccaaaggttccgggatgatccatccaaatatggcgacaatgcttggggttgttacaactg
atgctgtggttgatagtgatgtttggagaaagatggtccargtgtccgttagtcgaagtt
tcaaccaaattacggtt------------gacggagatactagtaccaatgatactgtaa
ttgctttggctagtgggctgtccggtgccgctaggatctctaacttcagtagccctgaag
cagcacagcttcaatcatgtc--ttgatgctgtaatgcaaggcc--------ttgcaaaa
tcrattgcctgggatggagaaggggcgacctgtctgattgaggtt---tctgtggtgggg
acaaacaatgaagctgaggctgcgaaaattgctcgctctgtagcatcttcttctcttgtg
aaggctgctgtgtatggmcgagatccaaactggggtcgtattgcttgtgctgctggctat
gcaggcattcctttcaattcaaatgaactccgaatatcccttggagacattttgctcatg
gatggtggacaaccacttccctttgatag--------------aatcttagcattggatt
tcaccttg---a------tgaacatgtt------ctgccttggcgt------ctggtttg
tgtttacaggtaacgggccaggaagggggcaagcatggggctgtgatctgagctatgatt
atgtcaagataaacgctgaatacacaact
>PAFTOL004646
------------------------------------------------ttccaataggtc
gctggaggggttacagcagcgaacggattcaaggctgctggtatttatggtggattgagg
gcacaagggcagaagcctgatcttgcactcgttacttgtgatgtagatgccattgctgca
ggggcttt---tactactaacgtggttgctgctgcacctgttgtctattgcaagaaagct
ctagagatctcaaaaacagctcgtgcagtattgataaatgccggtcaagcaaatgcagca
acgggcgacgctggttaccagga------------tgtgatagagtgtgcaagttcccta
gctgagatgctgcacttgaagcctgaggagattttgat--tgaatcaacaggtgttattg
gtcatagaataaagaak-------------------------------------------
------------------------------------------------------------
-----------------------aaggttggggagacctatgttcgattggggggaatgg
ccaaaggttccgggatgatccatccaaatatggcgacaatgcttggggttgttacaactg
atgctgtggttgatagtgacgtttggagaaagatggtccaggtgtcagttagtcgcagtt
tcaaccaaattacggtt------------gacggagatactagtaccaatgatactgtaa
ttgctttggctagtgggctttccggtgccgctaggatctctcacttcagtagcgctgaag
cagcacagcttcaatcatgtc--ttgatgctgtaatgcaaggcc--------ttgcaaaa
tcgattgcctgggatggagaaggggcaacctgtctgattgaggtt---tctgtagtgggg
gcagacaatgaagctsaggctgcgaaaattgctcgctctgtagcatcttcttctcttgta
aaggctgctgtgtatggccgagatccaaactggggtcgtattgcttgtgctgctggatat
gccggcattcctttcaattcaaatgaacttcgaatatcccttggagacattttactcatg
gatggtggacaaccacttccctttgatag--------------aaccttagtgttcgatt
tcacctta---a------tgaacatgtt------ctgccttggctt------ctggtttg
tgtttacaggtaacgggccaggaagggggcaagcatggggctgtgatctgagctatgatt
atgtcaagataaacgctgaatacacaact
>PAFTOL004647
gctgcaacttatatacctgcagctccaatactgcttccagagggaccgtggcaggaggta
gctggaggggttacagcagcgtacggattaaaggctgctggtatttatggtggattgagg
gcacaagggcagaaacctgatcttgcccttgttacttgtgatgtagatgccattgccgca
ggggcttt---tactactaatgtggttgctgctgcacctgttgtctattgcaagaaagct
ttagagatctcaaaaacagtatgtaacatggctcttggttccgtttaatct---------
---gatcattatggcttgcaaaaaccaaaatcacttgtagttttctgtccctgcattctg
ttacaaatactgcgcttgaagcctgaggagattttgat--tgaatcaacaggtgttattg
gtcatagaataaagaag-------------------------------------------
-----------------gcagattcagccgcagtagcaatcacaacaacagaccttgtga
ggaaaagcgttgccattgaggccaaggttggggagacctatgttcgattgggaggaatgg
ccaaaggttccggtatgatccatccaaatatggcgacaatgcttggggttgttacaactg
atgctgtggttgatagtgatgtttggagaaagatggtccaggtgtctgttggtcgaagtt
tcaaccaaattacggta------------gacggagatactagtaccaatgatactgtaa
ttgctttggctagtgggctgtccggtgccacgaggatctctaacttcaggagccctgaag
cagcacagcttcaatcatgtc--ttgatgctgtaatgcaaggcc--------tagcaaaa
tcgattgcttgggatggagaaggggcgacatgtctgattgaggtt---tccgtagtgggg
gcaaacaatgaagctgaggctgcgaaaattgctcgctctgtagcctcttcttctcttgtg
aaggctgctgtgtatggcagagatccaaactggggtcgtattgcttgtgctgctggctat
gcaggtgttcctttcaagtcaaatgaactccgaatatcccttggagacattttgctcatg
gatggtggacaaccacttccctttgatag--------------gwccttagcattggatt
tcacctta---a------tgaacatgtt------ctgccttggcgt------ctggtttg
tgttcacaggtaataggccaggaaagggacaagcatggggctgtgatctgagctatgatt
atgtcaagataaacgctgaatacacaact
>PAFTOL004648
------------------------------------------------tttcaataggtc
gctggaggggttacagcagcgaamggattcaaggctgctggtatttatggtggattgagg
gcacaaggtcagaaacctgatcttgcccttgttacttgtgatgtagatgccattgctgca
ggttggtt---ttct---------------------------------------------
------------------------------------------------------------
---ggcgacgctggttaccagga------------tgtgatagagtgtgcaagttcccta
gctgagatactgcacttgaagcctgaggagattttgat--tgaatcaacaggtgttattg
gtcatagaataaagaak-------------------------------------------
------------------------------------------------------------
-----------------------aaggttggggagacctatgttcgaytggggggaatgg
ccaaaggttccgggatgatccatccaaatatggcgacactgcttggggttgttacaactg
atgctgtggttgatagtgatgtttggagaaagatggtccaggtgtctgttagtcgaagtt
tcaaccaaattacggtt------------gayggagatactagtaccaatgataccgtag
ttgctttggctagtgggctgtctggtgccgckaggatctctaacttcagtagccctgaag
cagcacagcttcaatcatgtc--ttgatgctgtaatgcaaggcc--------ttgcaaaa
tcgattgcctgggatggagaaggggcaacctgtctgattgaggtt---tctgtggtggga
gcaaacaatgaagctgaggctgcaaaaattgctcgctctgtagcatcttcttctcttgtg
aaggctgctgtgtatggccgagatccaaactggggtcgtattgcttgtgctgctggctat
gcaggcattcctttcaattcaaatgaactccgaatatcccttggagacattttgctcatg
gatggtggacarccacttccatttgatagg------------------------------
-----------------------------------------------------------g
tgtttacaggtaacgggccaggaagcgggcaagcatggggctgtgatctgagctaygayt
atgtcaagataaacgctgaatacacaact
>PAFTOL004649
---------------------------------------------------------gtc
gctggaggggttacagcagcgaacggattcaaggctgctggtatttatggtggattgagg
gcacaagggcagaaacctgatcttgcccttgttacttgtgatgtagatgccattgctgca
gg---------------------------------------ttagttt------------
------------------------------------------------------------
---ggtgacgctggttaccagga------------tgtgatagagtgtgcaagttcccta
gctgagatactgcacttgaagcctgaggagattttgat--tgaatcaacaggtgttattg
gtcatagaataaagaak-------------------------------------------
------------------------------------------------------------
-----------------------aaggttggggagacctatgttcrattggggggaatgg
ccaaaggttccggtatgatccatccaaatatggcgacgatgcttggggtwgttacaactg
atgctgcggttgatagtgatgtttggagaaagatggtccaggtgtctgttggtcgaartt
tcaaccaaattacggta------------gacggagatactagtaccaatgatactgtaa
ttgctttggctagtgggctgtccggtgccacgaggatctctaacttcagtagccctgaag
cagcacagcttcaattatgtc--ttgatgctgtaatgcaaggcc--------ttgcaaaa
tcgattgcttgggatggagaaggggcgacatgtctgattgaggtt---tctgtagtgggg
gcaaacaatgaagctgaggctgcgaaaattgctcgctctgtagcctcttcttctcttgtg
aaggctgctgtgtatggcagagatccaaactggggtcgtattgcttgtgctgctggctat
gcaggtgttcctttcaattcaaatgaactccgaatatcccttggagacattttgctcatg
gatggtggacaaccacttccctttgatag--------------aaccttagcattggatt
gcacctta---a------tgaacatgtt------ctgccttggcgc------ctggtttg
tgtttacaggtaatgggccaggaagggggcaagcatggggctgtgatctgagctatgatt
atgtcaagataaacgctgaatacacaact
>PAFTOL004652
------------------------------------------------ttccaataggtc
gctggaggggttacagcagcgaacggattcaaggctgctggtatttatggtggattgagg
gcacaagggcagaaacctgatcttgcactcgttacttgtgatgtagatgccattgctgca
ggggcttt---tactactaacgtggttgctgctgcacctgttgtctattgcaagaaagct
ctagagatctcaaaaacagctcgtgcagtattgataaatgccggtcaagcaaatgcagca
acgggcgacgctggttaccagga------------tgtgatagagtgtgcaagttcccta
gctgagatgctgcacttgaagcctgaggagattttgat--tgaatcaacaggtgttattg
gtcatagaataaagaak-------------------------------------------
------------------------------------------------------------
-----------------------aaggttggagagacctatgttcgattggggggaatgg
ccaaaggttccgggatgatccatccaaatatggcgacaatgcttggggttgttacaactg
atgctgtggttgatagtgacgtttggagaaagatggtccaggtgtccgttagtcgcagtt
tcaaccaaattacggtt------------gacggagatactagtaccaatgatactgtaa
ttgctttggctagtgggctttccggtgccgctaggatctctaacttcagtagccctgaag
cagcgcagcttcaatcatgtc--ttgatgctgtaatgcaaggcc--------ttgcaaaa
tcgattgcctgggatggagaaggggcaacctgtctgattgaggtt---tctgtagtgggg
gcaaacaatgaagctgaggctgcgaaaattgctcgctctgtagcatcttcttctcttgta
aaggctgctgtgtatggccgagatccaaactggggtcgtattgcttgtgctgctggctat
gctggcatccctttcaattcaaatgaacttcgaatatcccttggagacattttgctcatg
gatggtggacaaccacttccctttgatag--------------aaccttagcgttggatt
tcactgta---a------tgagcatgtt------ctgccttggcat------ctggtttg
tgtttacaggtaacgggccaggaagggggcaagcatggggctgtgatctgagctatgatt
atgtcaagataaacgctgaatacacaact
>PAFTOL004653
------------------------------------------------ttccaataggtc
gctggaggggttacagcagcgaacggattcaaggctgctggtatttatggtggattgagg
gcgcaagggcagaaacctgatcttgcactcgttacttgtgatgtagatgccattgctgca
ggggcttt---tactactaacgtggttgctgctgcacccgttgtctactgcaagaaagct
ctagagatctcaaaaacagctcgtgcagtattgataaatgccggtcaagcaaatgcagca
acgggcgacgctggttaccagga------------tgtgatagagtgtgcaagttcccta
gctgagatgctgcacttgaagcctgaggagattttgat--tgaatcaacaggtgttattg
gtcatagaataaagaag-------------------------------------------
------------------------------------------------------------
-----------------------aaggttggggagagctgtgttcgattggggggaatgg
ccaaaggttccgggatgatccatccaaatatggcgacaatgcttggggttgttacaactg
atgctgtggttgatagtgacgtttggaaaaagatggtccaggtgtccgttagtcgcagtt
tcaaccaaattacggtt------------gacggagatactagtaccaatgatactgtaa
ttgctttggctagtgggctctctggtgccgctaggatctctaacttcagtagccctgaag
cagcacagcttcaatcatgtc--ttgatgctgtaatgcaaggcc--------ttgcaaaa
tcgattgcctgggatggagaaggggcaacctgtctgattgaggtt---tctgtagtgggg
gcaaacaatgaagctgaggctgcgaaaattgctcgctctgtagcatcttcttctcttgta
aaggctgctgtgtatggccgagatccaaactggggtcgtattgcttgtgctgctggctat
gccggcattcctttcaattcaaatgaacttcgaatatcccttggagacattttgctcatg
gatggtggacaaccacttmcctttgatag--------------aaccttagcgttcgatt
tcacctta---a------tgaacatrtt------ctgccttggctt------ctgttttg
tgtttacaggaagcgggccaggaagggggcaagcatggggctgtgatctgagctatgatt
atgtcaagataaacgctgaatacacaact
>PAFTOL004654
---------------------------------------------------------gta
gctggaggggttacagcagcgaacggattcaaggctgctggtatttatggtggattgagg
gcacaagggcagaaacctgatcttgcccttgttacttgtgatgtagatgccaytgctgca
ggkgcttt---tactaccaatgtggttgctgctgcacctgttgtctattgcaagaaagct
ttagagatctcaaaaacagtatgtagcataaatatcagctc-------------------
--gggtgacgctggttaccagga------------tgtgatagagtgtgcaagttcccta
gctgagatactgcacttgaagcctgaggagattttgat--tgaatcaacaggtgttattg
gtcatagaataaagaag-------------------------------------------
------------------------------------------------------------
-----------------------aaggttgggragacctatgttcgattggggggaatgg
ccaaaggttccggtatgatccatccaaatatggcgacaatgcttggggttgttacaactg
atgctgtggttgatrgtgatatttggagaaagatggtccaggtgtctgttggtcgaagtt
tcaaccaaattacggta------------gacggagatactagtaccaatgatactgtaa
ttgctttggctagtgggctgtcyggtgccacgaggatatctaacttcagcagccccgaag
cagcacagcttcaatcatgtc--ttgatgctgtaatgcaaggcc--------ttgcaaaa
tcgattgcttgggatggagaaggggcracatgtctgattgaggtc---tgtacatttgga
tcgatgaat---------------------------------------------------
aaggctgctgtgtttggcagagatccaaactggggtcgtattgcttgtkctgctggctat
gcaggtgttcctttcaattcaaatgaactccgaatatcccttggagacattttgctcatg
gatggtggacaaccacttccctttgatagg------------------------------
-----------------------------------------------------------g
tgtttacaggtaatgggccaggaagggggcaagcatggggctgtgatctgagctatgatt
atgtcaagataaacgctgaatacacaact
>PAFTOL004657
---------------------------------------------------------gtc
actggaggggttacagcagygaaggrattcaaggctgctggtatttatggtggattgwgg
gcacaaggacagaaacctgaycttgcccttgttacatgtgatgtacatgccatttctgca
ggkgcttt---tactactaatgtggttgctgctgcacctgttgtttattgcaagaaagct
ctggagatctcaaaaacagcccgtgcagtattgataaatgccggtcaagcaaatgcagca
acggtaagtgtagttcttggttt------------tcagcatgtttttttacagcctcta
tagcagatactgcacttgaagcccgaggagattttcat--tgaatcaacaggtgtaattg
gtcatagaataaagaag-------------------------------------------
------------------------------------------------------------
-----------------------aaggttggggagacctatgttcgactgggaggaatgg
caaaaggttctgggatgatccatccaaatatggcaacaatgcttggggttgttacaactg
atgccgttgttgacagtgatgtttggagaaagatggtccaggtgtctgttagtcgaagtt
tcaaccaaattacggta------------gacggagataccagtaccaatgatactgtaa
ttgctttggctagcgggctgtctggtgccrctaggatatctaacttgagtagccctgaag
cagcgcaacttcaatcatgtc--ttgatgctgtgatgcaaggcc--------tggcaaaa
tcaattgcttgggatggagaaggggcaacctgtctgattgaggtt---tctgtagtgggt
ggaaacaatgaagctgaggctgcaaaaattgcacgctctgttgcatcttcttctcttgts
aaggctgctgtttacggccgagatccaaattgggggcgtattgcctgtgctgctggctat
gcgggtgttcctttcaatttaaatgarctccgaatatccctyggagacattttgctcatg
gatggtggacaaccacttccctttgatagatgcatcac--ataacctttggcattggatt
tcacctga---a------tgaa------------ckgcctgtgcat------gtggtttg
tgtttacaggtaacgggccgggaaggggacaagcatggggctgtgatctgagctacgatt
atgtcaagataaatgctgaatacacaacc
>PAFTOL004658
------------------------------------------------------------
------------------------------------------------------------
------------------------------------------------------------
------------------------------------------------------------
------------------------------------------------------------
------------------------------------------------------------
------------------------------------------------------------
------------------------------------------------------------
------------------------------------------------------------
-----------------------aaggttggggagacctatgttcgattggggggaatgg
ccaaaggttccggtatgatccatccaaatatggcgacaatgcttggggttgttacaactg
atgctgtggttgatagtgatgtttggagaaagatggtccaggtgtctgttggtcgaagtt
tcaaccaaattacggta------------gacggagatactagtaccaatgatactgtaa
ttgctttggctagtgggctgtccggtgccacgaggatmtctaacttcagtagccctgaag
cagcacagcttcaatcatgtc--ttgatgctgtaatgcaaggcc--------ttgcaaaa
tcgattgcttgggatggagaaggggcgacatgtctgattgaggtt---tctgtagtgggg
gcaaacaatgaagctgaggctgcgaaaattgctcgctctgtagcctcttcttctcttgtg
aaggctgctgtgtatggcagagatccaaaytggggtcgtattgcttgtgctgctggctat
gcaggtgttcctttcaattcaaatgaactccgaatatcccttggagacattttgctcatg
gatggtggacaaccacttccctttgatag--------------aaccttagcatkggatt
gcacctta---a------tgaacatgtt------ctgccttggcgc------ctggtttg
tatttacaggtaatgggccaggaagggggcaagcatggggctgtgatctgagctatgatt
atgtcaagataaacgctgaatacacaact
>PAFTOL004660
---------------------------------------------------------gtc
gctggaggggttacagcagcgaacggattcaaggctgctggtatttatggtggattgagg
gcacaagggcagaaacctgatcttgcccttgttacttgtgatgtagatgccattgctgca
ggggcttt---tactactaatgtggttgctgctgcacctgttgtctattgcaagaaagct
ttagagatctcaaaaaca------------------------------------------
------------------------------------------------------------
------------------------------------------------------------
------------------------------------------------------------
------------------------------------------------------------
-----------------------aaggttggggagacctatgttcgattggggggaatgg
ccaaaggttccggtatgatccatccaaatatggcgacaatgcttggggttgttacaactg
atgctgtggttgatagtgatgtttggagaaagatggtccaggtgtctgttggtcgaagtt
tcaaccaaattacggta------------gacggagatactagtaccaatgatactgtaa
ttgctttggctagtgggctgtccggtgcctcgaggatctctaacttcagtagccctgaag
cagcacagcttcaatcatgtc--ttgatgctgtaatgcaaggcc--------ttgcaaaa
tcgattgcttgggatggagaaggggcgacatgtctgattgaggtc---tgtacatttgga
tcaaacaatgaagctgaggctgcgaaaattgctcgctctgtagcctcttcttctcttgtg
aaggctgctgtgtatggcagagatccaaactggggtcgtattgcttgtgctgctggctat
gcaggtgttcctttcaattcaaatgaactccgaatatcccttggagacattttgctcatg
gatggtggacaaccacttccctttgatagg------------------------------
------------------------------------------------------------
------------------------------------------------------------
-----------------------------
>PAFTOL004661
---------------------------------------------------------gtc
actggaggggttacagcagcgaagggattcaaggctgctggtatttatggtggattgwgg
gcacaagkacagaaacctgatcttgcccttgttacatgtgatgtacatgccatttctgca
ggggcttt---tactactaatgtggttgctgctgcacctgttgtttattgcaagaaagct
ctggagatctcaaaaaca------------------------------------------
------------------------------------------------------------
------------------------------------------------------------
------------------------------------------------------------
------------------------------------------------------------
-----------------------aaggttggggagacctatgttcgactgggaggaatgg
caaaaggttctgggatgatccatccaaatatggcaacaatgcttggggttgttacaactg
atgccgttgttgacagtgatgtttggagaaagatggtccaggtgtctgttagtcgaagtt
tcaaccaaattacggta------------gacggagataccagtaccaatgatactgtaa
ttgctttggctagtgggctgtctggtgccrctaggatatctaacttgagtagccctgaag
cagcgcaacttcaatcatgtc--ttgatgctgtgatgcaaggcc--------tggcaaaa
tcaattgcttgggatggagaaggggcaacctgtctgattgaggtt---tctgtagtgggt
gcaaacaatgaagctgaggctgcaaaaattgcacgctctgttgcatcttcttctcttgtg
aaggctgctgtttacggccgagatccaaattgggggcgtattgcctgtgctgctggctat
gcgggtgttcmtttcaatttaaatgaactccgaatatcccttggagacattttgctcatg
gatggtggacaaccacttccctttgatagg------------------------------
-----------------------------------------------------------g
tgtttacaggtaacgggccgggaaggggacaagcatggggctgtgatctgagctacgatt
atgtcaagataaatgctgaatacacaacc
>PAFTOL004662
---------------------------------------------------------gta
gctggaggggttacagcagcgaacggattcaaggctgctggtatttatggtggattgagg
gcacaagggcggaaacctgatcttgcccttgttacttgtgatgtagatgccactgctgca
ggggcttt---tactgctaatgtggttgctgctgcacctgttgtctattgcaagaaagct
ttagagatctcaaaaacagctcgtgcagtattgataaatgctggtcaagcaaatgcagca
a-----------------------------------------------------------
------------------------------------------------------------
------------------------------------------------------------
------------------------------------------------------------
---------------------caaaggttggggagacctatgttcgattggggggaatgg
ccaaaggttccgggatgatccatcccaatatggcgacaatgcttggggttgttacaactg
atgctgtggttgatagtgatatttggagaaagatggtccaggtgtctgttggtcgaagtt
tcaaccaaattacggta------------gacggagatactagtaccaatgatactgtaa
ttgctttggctagtgggctgtccggtgccacgaggatatctaacttcagcagccccgaag
cagcacagcttcaatcatgtc--ttgatgctgtaatgcaaggcc--------ttgcaaaa
tcgattgcttgggatggagaaggggcaacatgtctgattgaggtc---tgtacatttgga
tcggtgaat---------------------------------------------------
------------------------------------------------------------
------------------------------------------------------------
------------------------------------------------------------
-----------------------------------------------------------g
tgtttacaggtaatgggccaggaagggggcaagcatggggctgtgatctgagctatgatt
atgtcaarataaacgctgaatacacaact
>PAFTOL004664
------------------------------------------------ttccaataggtc
gctggaggggttacagcagcgaacggattcaaggctgctggtatttatggtggattgagg
gcacaagggcagaagcctgatcttgcactcgttacttgtgatgtagatgccattgctgca
ggggcttt---tactactaacgtggttgctgctgcacctgttgtctattgcaagaaagct
ctagaa------------------------------------------------------
------------------------------------------------------------
------------------------------------------------------------
------------------------------------------------------------
------------------------------------------------------------
-----------------------aaggttggggagacctatgttcgattggggggaatgg
ccaaaggttccgggatgatccatccaratatggcgacaatgcttggggttgttacaactg
atgctgtggttgatagtgacgtttggagaaagatggtccaggtgtcagttagtcgcagtt
tcaaccaaattacggtt------------gacggagatactagtaccaatgatackgtaa
ttgctttggctagtgggctttccggtgccgctaggatctctcacttcagtagcgctgaag
cagcasagcttcaatcatgtc--ttgatgctgtaatgcaaggcc--------ttgcaaaa
tcgattgcctgggatggagaaggggcaacctgtctgattgaggtt---tctgtagtgggg
gcagacaatgaagctgaggctgcgaaaattgctcgctctgtagcatcttcttctcttgta
aaggctgctgtgtatggccgagatccaaactggggtcgtattgcttgtgctgctggatat
gcyrgcattcctttcaattcaaatgaacttcgaatatcccttggaracattttactcatg
gatggtggacaaccacttccctttgatag--------------agccttagcrttcgatt
tcacctta---a------tgaacatgtt------ctgccctggcgt------ctggtttg
tgtttacaggtaacgggccaggaagggggcaagcatggggctgtgatctgagctatgatt
atgtcaagataaacgctgaatayacaact
>PAFTOL004665
------------------------------------------------tttcaataggtc
gctggaggggttacagcggcgaccggattcaaggctgctggtatttatggtggattgagg
gcacaagggcagaaacctgatcttgcccttgttacttgtgatgtagatgccattgctgca
ggggcttt---tactactaatgtggttgctgctgcacctgttgtctattgcaagaaagct
ctagagatctcaaaaacagtatgtaacataaatattaggtcttg------gtttcttttg
cagggtgaagctggttaccagga------------tgtgatagagtgtgcaagttcccta
gcgaagatactgcacttgaagcctgaggagattttgat--tgaatcaacaggtgttattg
gtcatagaataaagaag-------------------------------------------
------------------------------------------------------------
-----------------------aaggttggggaggcctatgttcgattggggggaatgg
ccaaaggttccgggatgatccatccaaatatggcgacaatgcttggggttgttacaactg
atgctgtggttgatagtgatgtttggagaaagatggtccaggtgtccgttagtcgaagtt
tcaaccaaattacggtt------------gatggagatactagtaccaatgatactgtaa
ttgctttggctagtgggctgtccggtgccgctaggatctctaacttcagtagccctgaag
cagcacagcttcaatcatgtc--ttgatgctgtaatgcaaggcc--------ttgcgaaa
tcgattgcctgggatggagaaggggcgacctgtctgattgaggtt---tctgtagtgggg
gcaaacaatgaagccgaggctgcgaaaattgctcgctctgtagcatcttcttctcttgtg
aaggctgctgtgtatggccgagatccaaactggggtcgtattgcttgtgctgctggctat
gcaggcattcctttccaatcaaatgaactccgaatatcccttggagacattttgctcatg
gatggtggacagccacttccctttgatagg------------------------------
-----------------------------------------------------------g
tgtttacaggtaacggggtaggaagcgggcaagcatggggttgtgatctgagctatgatt
atgtcaggataaacgctgaatacacaact
>PAFTOL004666
------------------------------------------------tttcaataggtc
gctggaggggttacagcagcgaacggattcaaggctkctggtatttatggtggattgagg
gcacaagggcagaaacctgatcttgcactcgttacttgtgatgtagatgccattgctgca
ggggcttt---tactactaacgtggttgctgctgcacctgttgtctattgcaagaaagct
ctagagatctcaaaaacagctcgtgcagtattgataaatgccggtcaagcaaa-------
------------------------------------------------------------
------------------------------------------------------------
------------------------------------------------------------
------------------------------------------------------------
-------------tgcagcaacgaaggttggggagacctatgttcgattgggrggaatgg
ccaaaggttccgggatgatccatccaaatatggcgacaatgcttggggttgttacaactg
atgctgtggttgatagtgacgtttggagaaagatggtccaggtgtcygttagtcgaagtt
tcaaccaaattacggtt------------gacggagatactagtaccaatgatactgtaa
ttgctttggctagtgggctgtccggtgccgctaggatctctaacttcagtagccctgaag
cagcacagcttcaatcatgtc--ttgatgctgtaatgcaaggcc--------ttgcaaaa
tcgattgcctgggatggagaaggggcaacctgtctgattgaggat---tctgtagtgggg
gcaaacaatgaagctgaggctgcaaaaattgctcgctctgtagcatcttcttctcttgtg
aaggctgctgtgtatggccgagatccaaactggggtcgtattgcttgtgctgctgggtat
gctggcatttctttcaattcaaatgaacttcgaatatcccttggagacattttgctcatg
gatggtggacaaccacttccctttgatag--------------aaccttrgcgttggatt
tcamctta---a------tgaacatgtt------ctgccttggcgt------ctggtttg
tgttwacaggtaacgggccaggrmgggggcaagcatggggctgtgatctgagctatgatt
atgtcaagataaacgctgaatacacaact
>PAFTOL004667
------------------------------------------------tttcaataggtc
gctggaggggttacagcagcgaacggattcaaggctgctggtatttatggtggattgagg
gcacaagggcagaaacctgatcttgcactcgttacttgtgatgtagatgccattgctgca
ggggcttt---tactactaacgtggttgctgctgcacctgttgtctattgcaagaaagct
ctagagatctcaaaaacagctcgtgcagtattgataaatgccggtcaagcaaa-------
------------------------------------------------------------
------------------------------------------------------------
------------------------------------------------------------
------------------------------------------------------------
-------------tgcagcaacgaaggttggggagacctatgttcgattggggggaatgg
ccaaaggttccgggatgatccatccaaatatggcgacaatgcttggggttgttacaactg
atgctgtggttgatagtgaygtttggagaaagatggtccaggtgtccgttagtcgaagtt
tcaaccaaattacggtt------------gayggagatactagtaccaatgatactgtaa
ttgctttggctagtgggctgtccggtgccgctaggrtctctaacttcagtagccytgaag
cagcacagcttcaatcatgtc--ttgatgctgtaatgcaaggcc--------ttgcaaaa
tcgattgcctgggatggagaaggggcaacctgtctgattgaggtt---tctgtagtgggg
gcaaacaatgaagcygaggctgcraaaattgctcgctctgtagcatcttcttctcttgtg
aaggctgctgtgtatggccgagatccaaactggggtcgtattgcttgtgctgctggstat
gccggcattcctttcaattcaaatgaacttcgaatatcccttggagacattttgctcatg
gatggtggacaaccacttccctttgatag--------------aaccttggcgttggatt
tcaactta---a------tgaacatgtt------ctgccttggcgt------ctggtttg
tgtttayaggtaacgggccaggaagggggcaagcatggggctgtgatctgagctatgatt
atgtcaagataaacgctgaatacacaact
>PAFTOL004668
------------------------------------------------tttcaataggtc
gctggaggggttacagcagcgaacggattcaaggctgctggtatttayggtggattgagg
gcacaagggcagaaacctgatcttgcactcgttacttgtgatgtagatgccattgctgca
ggttggta---ttct---------------------------------------------
------------------------------------------------------------
------------------------------------------------------------
------------------------------------------------------------
------------------------------------------------------------
------------------------------------------------------------
-----------------------aaggttggggagacctatgttcgattggggggaatgg
ccaaaggttccgggatgatccatccaaatatggcgacaatgcttggggttgttacaactg
atgctgtggttgatagtgacgtttggagaaagatggtccaggtgtccgttagtcgaagtt
tcaaccaaattacggtt------------gacggagatactagtaccaatgatactgtaa
ttgctttggctagtgggctgtccggtgccgctaggatctctaacttcagtagtcctgaag
cagcacagcttcaatcatgtc--ttgatgctgtaatgcaaggcc--------ttgcaaaa
tcgattgcctgggatggagaaggggcaacctgtctgattgaggtt---tcygtagtgggg
gcaaacaatgaagctgaggctgcraaaattgctcgctctgtagcatcttcttctcttgtg
aaggctgctgtgtatggccgagatccaaactggggtcgtattgcttgtgctgctggstat
gccggcattcctttcaatkcaaatgaacttcgaatatcccttggagacattttgctcatg
gatggtggacarccacttccctttgatag--------------aaccttrgcgttggatt
tcamctta---a------tgaacatktt------ctgccttggcgt------mtggtttg
tgtttacaggtaacgggccaggaagggggcaagcatggggctgtgatctgagctatgatt
atgtcaagataaacgctgaatacacaact
>PAFTOL005024
------------------------------------------------tttcaataggtc
gctggaggggttacagcagcgaacggattcaaggctgctggtatttacggtggattgagg
gcacaagggcagaaacctgatcttgcactcgttacttgtgatgtagatgccattgctgca
ggggcttt---tactactaatgtggttgctgctgcacctgtt------------------
------------------------------------------------------------
------------------------------------------------------------
------------------------------------------------------------
------------------------------------------------------------
------------------------------------------------------------
-----------------------aaggttggggagacctatgttcgattggggggaatgg
ccaaaggttccgggatgatccatccaaatatggcgacaatgcttggggttgttacaactg
atgctgtggttgatagtgacgtttggagaaagatggtccaggtgtccgttagtcgaagtt
tcaaccaaattacggtt------------gacggagatactagtaccaatgatactgtaa
ttgctttggctagtgggctgtccggtgccgctaggatctctaacttcagtagcactgaag
cagcacagcttcaatcatgtc--ttgatgctgtaatgcaaggcc--------ttgcaaaa
tcgattgcctgggatggagaaggggcaacctgtctgattgaggtt---tctgtagtgggg
gcaaacaatgaagctgaggctgcaaaaattgctcgctctgtagcatcttcttctcttgtg
aaggctgctgtgtatggccgagatccaaactggggtcgtattgcttgtgctgctgggtat
gccggcattcctttcaattcaaatgaacttcgaatatcccttggagacattttgctcatg
gatggtggacaaccacttccctttgatak--------------aaccttagcgttggatt
tcacctta---a------tgaacatgtt------ctgccttggcgt------ctggtttg
tgtttacaggtaacgggccaggaagggggcaagcatggggctgtgatctgagctatgatt
atgtcaagataaacgctgaatacacaact
>PAFTOL005025
------------------------------------------------tttcaataggtc
gctggaggggttacagcagcgaacggattcaaggctgctggtatttatggtggattgagg
gcacaagggcagaaacctgatctttcccttgttacttgtgatgtagatgccattgctgca
ggttggtt---ttct---------------------------------------------
------------------------------------------------------------
------------------------------------------------------------
------------------------------------------------------------
------------------------------------------------------------
------------------------------------------------------------
-----------------------aaggttggggaggcctatgttcgattgggggggatgg
ccaaaggttccgggatgatccacccaaatatggcgacaatgcttggggttgttacaactg
atgctgtggttgatagtgatgtttggagaaagatggtccaggtgtccgttagtcgaagtt
tcaaccaaattacggtt------------gatggagatactagtaccaatgatactgtaa
ttgctttggctagtgggctgtccggtgctgctaggatctctaacttcagtagccctgaag
cagcacagcttcaatcatgtc--ttgatgctgtaatgcaaggcc--------ttgcaaaa
tcgattgcctgggatggagaaggggcgacctgtctgattgaggtt---tctgtagtgggg
gcaaacaatgaagccgaggctgcgaaaattgctcgctctgtagcatcttcttctcttgtg
aaggctgctgtgtatggccgagatccaaactggggtcgtattgcttgtgctgctggctat
gcaggcattcctttccattcaaatgaactccgaatatcccttggagacattttgctcatg
gatggtggacagccgcttccctttgatag--------------g----------------
------------------------------------------------------------
-----acaggtaacgggccaggaagtgggcaagcatggggctgtgatctgagctatgatt
atgtcaagataaatgctgaatacacaact
>PAFTOL005026
------------------------------------------------ttccaataggty
gctggaggggttacagcagcgaacggattyaaggctgctggtatytatggtggattgagg
gcacaagggcagaaacctgatcttgcmcttgttacttgtgatgtagatgccattgctgca
ggttrgta---ttmt---------------------------------------------
------------------------------------------------------------
------------------------------------------------------------
------------------------------------------------------------
------------------------------------------------------------
------------------------------------------------------------
-----------------------aaggttggggaggcctatgttcgattggggggaatgg
ccaaaggttccgggatgatccatccaaatatggcgacaatgcttggggttgttacaactg
atgctgtggttgatagtgatgtttggagaaagatggtccaggtgtccgttagtcgaagtt
tcaaccaaattacggtt------------gayggagatactagtaccaatgatactgtaa
ttgctttggctagtgggctktccrgtgccgctaggatctctaayttcagtagccctgaag
cagcacagcttcaatcatgtc--ttgatgctgtaatgcaaggcc--------ttgcaaaa
tcgattgcctgggatggagaaggggcgacctgtctgattgaggtt---tctgtagtgggg
gcaaacaatgaagccgaggctgcgaaaattgctcgctctgtagcatcttcttctcttgtg
aaggctgctgtgtatggccgagatccaaactggggtcgtattgcttgtgctgctggctat
gcaggcattcctttccattcaaatgaactccgaatatcccttggagacattttgctcatg
gatggtggacagccacttccctttgatag--------------aaccttagcattggatt
tcacctta---a------tgaacatgtt------ctgccttggcgt------ctggtttg
tgtttacaggtaacgggccaggaagtgggcaagcatggggctgtgatctgagctacgatt
atgtcaagataaacgctgaatacacaact
>PAFTOL005035
------------------------------------------------ttccaataggty
gctggaggggttacagcagcgaayggattyaaggctgctggtatttatggyggattgagg
gcacaagggcagaaacctgatcttgcactygttacttgtgatgtagatgccattgctgca
ggttggta---ttct---------------------------------------------
------------------------------------------------------------
------------------------------------------------------------
------------------------------------------------------------
------------------------------------------------------------
------------------------------------------------------------
-----------------------aaggttggggagacctatgttcgattggggggaatgg
ccaaaggttcggggatgatccatccaaatatggcgacaatgcttggggttgttacaactg
atgctgtggttgatagtgacgtttggagaaagatggtccaggtgtccgttagttgcagtt
tcaaccaaattacggtt------------gacggagatactagtaccaatgatactgtaa
ttgctttggctagtgggctytccggtgccgctaggatctctaayttcagtagccctgaag
cagcacagcttcaatcatgtc--ttgatgctgtaatgcaaggcc--------ttgcaaaa
tcgattgcctgggatggagaaggggcaacctgtctgattgaggtt---tctgtagtgggg
gcaaacaatgaagctgaggctgcgaaaattgctcgctctgtagcatcttcttctcttgta
aaggctgctgtgyatggccgagatccaaactggggtcgtattgcttgtgctgctggctat
gccggcattcctttcaattcaaatgaacttcgaatatcccttggcgacattttgctcatg
gacggtggacaaccacttccctttgatag--------------aaccttagcgttsgatt
tcacctta---a------tgaacatgtt------ctgccttggcrt------ctggtttg
tgtttacaggtaacgggccaggaagggggcaagcatggggctgtgatctgagctatgatt
atgtcaagataaacgctgaatacacaact
>PAFTOL005042
------------------------------------------------tttcaataggty
gctggaggggttacagcagcgaacggattcaaggctgctggtatttatggtggattgagg
gcacaaggrcagaaacctgatcttgcmctygttacttgtgatgtagatgccattgctgca
ggggcttt---tactactaatgtggttgctgccgcacctgttgtctattgcaagaaagct
ctagagatttcaaaaaca------------------------------------------
------------------------------------------------------------
------------------------------------------------------------
------------------------------------------------------------
------------------------------------------------------------
-----------------------aaggttgggsagacctatgttcgattggggggaatgg
ccaaaggttcygggatgatccatccaaatatggcgacaatgcttggggttgttacaactg
atgctgtggttgatagtgatgtttggagaaagatggtccaggtgtctgttagtcgaagtt
tcaaccaaattacggtt------------gacggagatactagtaccaatgatactgtaa
ttgctttggctagtgggctgtccggtgccgctaggatctctaacttcagtagctctgaag
cagcacagcttcaatcatgtc--tygatgctgtaatgcaaggcc--------ttgcaaaa
tcgattgcctgggatggagaaggggcracctgtctgattgaggtt---tctgtagtgggg
gcaaacaatgaagctgaggctgcaaaaattgctcgctctgtagcatcttcttctcttgtg
aaggctgctgtgtatggccgagatccaaactggggtcgtattgcttgtgctgctggctat
gcaggcattcctttcaattcaaatgaactccaaatatcccttggagacattttgctcatg
gttggtggacaaccacttccatttgatag--------------g----------------
-----------------------------------------------------------g
tgtttacaggtaacgggccaggaagsgggcaagcatggggctgtgatctgagctatgatt
atgtcaagataaacgctgaatacacaact
>PAFTOL005043
------------------------------------------------ttccaataggtc
gctggaggggttacagcagcgaacggattcaaggctgctggtatttatggtggattragg
gcacaagggcagaaacctgatcttgcactcgttacttgtgakgtwgatgccattgctgca
ggggcttt---tactactaacgtggttgctgctgcacctgttgtctattgcaagaaagct
ctagagatctcaaaaacagctcgtgcagtattgataaatgccggtcaagcaaa-------
------------------------------------------------------------
------------------------------------------------------------
------------------------------------------------------------
------------------------------------------------------------
-------------tgcagcaacgaaggttggrgagacctatgttcgattggggggaatgg
ccaaaggttccgggatgatccatccaaatatggcgacaatgcttggggttgttacaactg
atgctgtggttgatagtgacgtttggagaaagatggtccaggtgtccgttagtcgcagtt
tcaaccaaattacggtt------------gacggagatactagtaccaatgatactgtaa
ttgctttggctagtgggctytccggtgccgctaggatctctaacttcrgtagccctgaag
cagcrcagcttcaatcatgtc--ttgatgctgtaatgcaaggcc--------ttgcaaaa
tcgattgcctgggatggagaaggggcaacctgtctgattgaggtt---tctgtagtgggg
gcaaacaatgaagctgaggctgcgaaaattgctcgctctgtagcatcttcttctcttgta
aaggctgctgtgtatggccgagatccaaactggggtcgtattgcttgtgctgctggctat
gccggcatccctttcaattcaaatgaacttcgaatatcccttggagacattttgctcatg
gatggtggacaaccacttccctttgatag--------------aaccttagmgttsgatt
tcacctta---a------tgawcaygtt------ctgccttggcrt------ctgrtttg
tgtttacaggtaacggsycaggaagggggcaagcatggggctgtgatctgagctatgatt
atgtcaagataaacgctgaatacacaact
>PAFTOL005047
------------------------------------------------tttcaataggtc
gctggaggggttacagcagcgaacggattcaaggctgctggtatttatggtggattgagg
gcacaaggtcagaaacctgatcttgcccttgttacttgtgatgtagatgccattgctgca
ggggcttt---tactactaatgtggttgctgccgcacctgttgtctattgcaagaaagct
ctggagatatcaaaaacagctcgtgcagtattgataaatgccggtcaagcaaa-------
------------------------------------------------------------
------------------------------------------------------------
------------------------------------------------------------
------------------------------------------------------------
-------------tgcagcaacgaaggttggggagacctatgttcgattggggggaatgg
ccaaaggttccgggatgatccatccaaatatggcgacaatgcttggggttgttacaactg
atgctgtggttgatagtgatgtttggagaaagatggtccaggtgtctgttagtcgaagtt
tcaaccaaattacggtt------------gacggagatactagtaccaatgataccgtag
ttgctttggctagtgggctgtccggtgccgctaggatctctaacttcagtagccctgaag
cagcacagcttcaatcatgtc--ttgatgctgtaatgcaaggcc--------ttgcaaaa
tcgattgcctgggatggagaaggggcaacctgtctgattgaggtt---tctgtagtggga
gcaaacaatgaagctgaggctgcaaaaattgctcgctctgtagcatcttcttctcttgtg
aaggctgctgtgtatggccgagatccaaactggggtcgtattgcttgtgctgctggctat
gcaggcattcctttcaattcaaatgaactccgaatatcccttggagacattttgctcatg
gatggtggacaaccacttccatttgatag--------------g----------------
-----------------------------------------------------------g
tgtttacaggcaacgggccaggaagcgggcaagcatggggctgtgatctgagctacgatt
atgtcaagataaacgctgaatacacaact
>PAFTOL005169
------------------------------------------------tttcaataggtc
gctggaggggttacagcagcgaacggattcaaggctgctggtatttatggtggattgagg
gcacaagggcagaaacctgatcttgcccttgttacttgtgatgtagatgccattgctgca
ggttggtt---ttct---------------------------------------------
------------------------------------------------------------
------------------------------------------------------------
------------------------------------------------------------
------------------------------------------------------------
------------------------------------------------------------
-----------------------aaggttgggcagacctatgttcgattggggggaatgg
ccaaaggttccgggatgatccatccaaatatggcgacaatgcttggggttgttacaactg
atgctgtggttgatagtgatgtttggagaaagatggtccaggtgtccgttagtcgaagtt
tcaaccaaattacggtt------------agtcacgtctcaagtatagctttcagtgtgg
t-----------------------------------------------gttgtcttag--
-------------------------------gtaatgcaaggcc--------ttgcaaaa
tcgattgcctgggatggagaaggggcgacctgtctgattgaggtc---tgtacatttgga
tctgcgaat---------------------------------------------------
aaggctgctgtgtatggccgagatccaaactggggtcgtattgcttgtgctgctggctat
gcaggcattcctttcaattcaaatgaactccgaatatcccttggagacattttgctcatg
gatggtggacaaccacttccctttgatag--------------aaccttagcattggatt
tcacctta---a------tgaacatggt------ctgccttggcat------gaggattg
tgtttacaggtaacgggccaggaagggggcaagcatggggctgtgatctgagctatgatt
atgtcaagataaacgctgaatacacaact
>PAFTOL007498
------------------------------------------------tttcaataggtc
gctggaggggttacagcagcgaacggattcaaggctgctggtatttatggtggattgagg
gcacaagggcagaaacctgatcttgcccttgttacttgtgatgtagatgccattgctgca
ggggcttt---tactactaatgtggttgctgctgcacctgtt------------------
------------------------------------------------------------
---ggcgacgctggttaccagga------------tgtgatagagtgtgcaagttcccta
gctgagatactgcacttgaagcctgaggagattttgat--tgaatcaacaggtgttattg
gtcatagaataaagaag-------------------------------------------
------------------------------------------------------------
-----------------------aaggttggggagacctatgttcgattggggggaatgg
cgaaaggttccgggatgatccatccaaatatggcracaatgcttggggttgttacaactg
atgctgtggttgatagtgatgtttggagaaagmtggtccaggtgtccgttagtcgaagtt
tcaaccaaattacggtt------------gacggagatactagyaccaatgatactgtaa
ttgctttggctagtgggctgtccggtgccgctaggatctctaacttcagtagccctgaag
cagcacagcttcaatcatgtc--ttgatgctgtaatgcaaggcc--------ttgcaaaa
tcgattgcctgggatggtgaaggggcgacctgtctgattgaggtt---tctgtagtgggg
gcaaacaatgaagctgaggctgcgaaaattgctcgctctgtagcatcttcttctcttgts
aaggctgctgtgtatggccgagatccaaactggggtcgtattgctygtgctgctggctat
gcaggcattcctttcaattcaaatgaactccgaatatcccttggagacattttgckcatg
gatggtggacaaccacttccctttgatag--------------aaccttagcattggatt
tcaccttg---a------tgaacatgtt------ctgccttggcgt------ctggtttg
tgtttacaggtaaygggccaggaagggggcaagcatggggctgtgatctgagctatgatt
atgtcaagataaacgctgaatacacaact
>PAFTOL008060
------------------------------------------------ttccaataggty
gctggaggggttacagcagcgaacggattcaaggctgctggtatttatggtggattgagg
gcacaagggcagaagcctgatcttgcactcgttacttgtgatgtagatgccattgctgca
ggggcttt---tactactaacgtggttgctgctgcacctgttgtctattgcaagaaagct
ctagagatctcaaaaacatgt---------------------------------------
------------------------------------------------------------
------------------------------------------------------------
------------------------------------------------------------
------------------------------------------------------------
-----------------------aaggttggggagacctatgttcgattggggggaatgg
ccaaaggttccgggatgatccatccaaatatggcgacaatgcttggggttgttacaactg
atgctgtggttgatagtgacgtttggagaaagatggtccaggtgtcakttagtcgcagtt
tcaaccaaattacggtt------------gacggagatactagtaccaatgatactgtaa
ttgctttggctagtgggctttccggtgccgctaggatctctcacttcagtagcgctgaag
cagcacagcttcaatcatgtc--ttgatgctgtaatgcaaggcc--------ttgcaaaa
tcgattgcctgggatggagaaggggcaacctgtctgattgaggtc---tgtacatttgga
tcggcgaat---------------------------------------------------
aaggctgctgtgtatggccgagatccaaactggggtcgtattgcttgtgctgctggatat
gccggcattcctttcaattcaaatgaacttcgaatatcccttggagacattttactcatg
gatggtggacaaccactttcctttgatak--------------agccttagcgttcgatt
tcaccttaatga------tgaacatgtt------ctgccytggcgt------ctggtttg
tgtttacaggtaacgggccaggaaggggscaagcatggggctgtgatctgagctatgatt
atgtcaagataaacgctgaatacacgact
>PAFTOL008062
------------------------------------------------ttccaataggtt
gctggaggggttacagcagcgaacggattcaaggctgctggtatttatggtggattgagg
gcacaagggcagaaacccgatcttgcactcgttacttgtgatgtagatgccattgctgca
ggggcttt---tactactaacgtggttgctgctgcacctgttgtctattgcaagaaagct
ctagagatctcaaaaacagtatgtaacataaatatcaggtcttggttcctttcagattaa
agttcatctgcaggttaccagga------------tgtgatagagtgtgcaagttcccta
gctgagatgctgcacttgaagcctgaggagattttgat--tgaatcaacaggtgttattg
gtcatagaataaagaag-------------------------------------------
------------------------------------------------------------
-----------------------aaggttggggagacctatgttcgattggggggaatgg
ccaaaggttcggggatgatccatccaaatatggcgacaatgcttggggttgttacaactg
atgctgtggttgatagtgacgtttggagaaagatggtccaggtgtccgttagtcgcagtt
tcaaccaaattacggtt------------gacggagatactagtaccaatgatactgtaa
ttgctttggctagtgggctctccggtgccgctaggatctctaacttcagtagccctgaag
cagcacagcttcaatcatgtc--ttgatgctgtaatgcaaggcc--------ttgcaaaa
tcgattgcctgggatggagaaggggcaacctgtctgattgaggtt---tctgtagtgggk
gcaaacaatgaagctgaggctgcgaaaattgctcgctctgtagcatcttcttctcttgta
aaggctgctgtgtatggccgagatccaaactggggtcgtattgcttgtgctgctggctat
gccggcattcctttcaattcaaatgaacttcgaatatcccttggmgacattttgctcatg
gatggtggacaaccacttccctttgatag--------------agccttagcgttcgatt
tcacctta---a------tgaacatgtt------ctgccytggcgt------ctggtttg
tgtttacaggtaacgggccaggaagggggcaagcatggggctgtgatctgagctatgatt
atgtcaagataaacgctgaatacacaact
>PAFTOL008063
------------------------------------------------ttccaataggty
gctggaggggttacagcagcgaacggattcaaggctgctggtatttatggtggattgagg
gcacaagggcagaarccygatcttgcactcgttacttgtgatgtagatgccattgctgca
ggggcttt---tactactaacgtggttgctgctgcacctgttgtctattgcaagaaagct
ctagagatctcaaaaacagctcgtgcagtattgataaatgccggtcaagcaaa-------
------------------------------------------------------------
------------------------------------------------------------
------------------------------------------------------------
------------------------------------------------------------
-------------tgcagcaacgaaggttggggagacctatgttcgattggggggaatgg
ccaaaggttcsgggatgatccatccaaatatggcgacaatgcttggggttgttacaactg
atgctgtggttgatagtgacgtttggagaaagatggtccaggtgtcmgttagtcgcagtt
tcaaycaaattacggtt------------gacggagatactagtaccaatgatactgtaa
ttgctttggctagtgggctytcyggtgccgctaggatctctmacttcagtagccctgaag
cagcacagcttcaatcatgtc--ttgatgctgtaatgcaaggcc--------ttgcaaaa
tcgattgcctgggatggagaaggggcaacctgtctgattgaggtt---tctgtagtgggg
gcaracaatgaagctgaggctgcgaaaattgctcgctctgtagcatcttcttctcttgta
aaggctgctgtgtatggccgagatccaaactggggtcgtattgcttgtgctgctggmtat
gccggcattcctttcaattyaaatgaacttcgaatatcccttggagacattttgctcatg
gayggtggacaaccacttccctttgatag--------------agccttmgcgttcgatt
tcacctta---a------tgaacatgtt------ctgccttggctt------ctggtttg
tgtttacaggtaacgggccaggaagggggcaagcatggggctgtgatctgagctatgatt
atgtcaagataaacgctgaatacacaact
>PAFTOL008084
---------------------------------------------------------gtc
actggaggggtcacagcagcgaagggattcaaggctgctggtatttatggtggattgagg
gcacarggacagaaacctgatcttgcccttgttacatgtgatgtacatgccatttctgca
ggggcttt---tactactaatgtggttgctgctgcacctgttgtttattgcaagaaagct
ctgragatctcaaaaacagcccgtgcagtattgataaatgctggtcaagcaaatgcagca
acgggtgatgctggttaccagga------------tgtgacagattgtgcaagttcccta
gctgagatactgcacttgaagcccgaggagattttgat--tgaatcaacaggtgtaattg
gtcatagaataaagaak-------------------------------------------
------------------------------------------------------------
-----------------------aaggttggggagacctatgttcgactgggaggaatgg
caaaaggttctgggatgatccatccaaatatggcaacaatgcttggggttgttacaactg
atgccgtcgttgacagtgatgtttggagaaasatggtccaggtgtctgttagtcgaagtt
tcaaccaaattacggta------------gayggagataccagtaccaatgatactgtaa
ttgctttggctagtgggctgtctggtgccgctagaatatctaacttgagtagccctgaag
cagcgcaacttcaatcatgtc--ttgatgctgtaatgcaaggcc--------ttgcaaaa
tcgattgcttgggatggagaagggkcaacctgtctgattgaggtt---tctgtagtgggt
gcaaacaatgaagctgaggctgcaaaagttgcacgctctgttgcatcttcttctctagtg
aaggctgctgtttayggccgagatccaaattggggtcgtattgcctgtgctgctggctat
gcaggtgttcctttcaatttaaatgaactccgaatatcccttggagacattttgctcatg
gatggtggacaaccacttccctttgatagatgcatcac--ataacctttggcattggact
tmacctga---a------tgaa------------ctgcctgtgcat------gtggtttg
cgtttacaggtaacgggccaggaaggggacaagcatggggctgtgatctgagctacgatt
atgtcaagataaatgctgaatacacaacc
>PAFTOL008417
------------------------------------------------tttcaataggtc
gctggaggggttacagcagcgaacggattcaaggctgctggtatttatggtggattgagg
gcacaagggcataaacctgatcttgcactcgttacttgtgatgtagatgccattgctgca
ggttggta---ttct---------------------------------------------
------------------------------------------------------------
------------------------------------------------------------
------------------------------------------------------------
------------------------------------------------------------
------------------------------------------------------------
-----------------------aaggttggggagacctatgttcgattggggggaatgg
ccaaaggttccgggatgatccatccaaatatggcgacaatgcttggggttgttacaactg
atgctgtggttgatagtgacgtttggagaaagatggtccaggtgtccgttagtcgaagtt
tcaaccaaattacggtt------------gacggagatactagtaccaatgatactgtaa
ttgctttggctagtgggctgtccggtgctgctaggatctctaacttcagtagccctgaag
cagcacagcttcaatcatgtc--ttgatgctgtaatgcaaggcc--------ttgcaaaa
tcgattgcctgggatggagaaggggcaacctgtctgattgaggtc---tgtacatttgga
tcggcaawt---------------------------------------------------
------------------------------------------------------------
------------------------------------------------------------
------------------------------------------------------------
-----------------------------------------------------------g
tgtttacaggtaacgggccaggaagggggcaagcatggggctgtgatctgagctatgatt
atgtcaagataaacgctgaatacacaact
>PAFTOL008419
------------------------------------------------tttcaataggtc
gctggaggggttacagcagcgaacggattcaaggctgctggtatttatggtggattgagg
gcacaagggcagaaacctgatcttgcactcgttacttgtgatgtagatgccattgctgca
ggttggta---ttct---------------------------------------------
------------------------------------------------------------
------------------------------------------------------------
------------------------------------------------------------
------------------------------------------------------------
------------------------------------------------------------
-----------------------aaggttggggagacctatgttcgattggggggaatgg
ccaaaggttccgggatgatccatccaaatatggcgacaatgcttggggttgttacaactg
atgctgtggttgatagtgacgtttggagaaagatggtccaggtgtccgttagtcgaagtt
tcaaccaaattacggtt------------gatggagatactagtaccaatgatactgtaa
ttgctttggctagtgggctgtccggtgccgctaggatctctaacttcagtagccctgaag
cagcacagcttcaatcatgtc--ttgatgctgtaatgcaaggcc--------ttgcaaaa
tcgattgcctgggatggagaaggggcaacctgtctgattgaggtt---tctgtagtgggg
gcaaacaatgaagctgaggctgcaaaaattgctcgctctgtagcatcttcttctcttgtg
aaggctgctgtgtatggccgagatccaaactggggtcgtattgcttgtgctgctgggtat
gccggcattcctttcaattcaaatgaacttcgaatatcccttggagacattttgctcatg
gatggtggacaaccacttccctttgatag--------------aaccttggcgttggatt
tcaactta---a------tgaacatgtt------ctgccttggcgt------ctggtttg
tgtttacaggtaacgggccaggaagggggcaagcatggggctgtgatctgagctatgatt
atgtcaagataaacgctgaatacacaact
>PAFTOL008421
---------------------------------------------------------gta
gctggaggggttacagcagcgtacggattcaaggctgctggtatttatggtggattgagg
gcacaagggcagaaacctgatctttcccttgttgcttgtgatgtagatgccattgccgca
ggggcttt---tactactaatgtggttgctgctgcacctgttgtctattgcaagaaagct
ttagagatctcaaaaacagtatgtaaggtgtaagtttaacatgttggtgagtgtattacg
actggtgacgctggttaccagga------------tgtgatagagtgtgcaagttcccta
gctgagatactgcacttgaagcctgaggagattttgat--tgaatcaacaggtgttattg
gtcatagaataaagaag-------------------------------------------
------------------------------------------------------------
-----------------------aaggttggggagacctatgttcgattgggaggaatgg
ccaaaggttccggtatgatccatccaaatatggcgacaatgcttggggttgttacaactg
atgctgtggttgatagtgatgtttggagaaagatggtccaggtgtctgttggtcgaagtt
tcaaccaaattacggta------------gacggagatactagtaccaatgatactgtaa
ttgctttggctagtgggctgtccggtgccacgaggatctctaacttcaggagccctgaag
cagcacagcttcaatcatgtc--ttgatgctgtaatgcaaggcc--------ttgcaaaa
tcgattgcttgggatggagaaggggcgacatgtctgattgaggtt---tcygtagtgggg
gcaaataatgaagctgaggctgcgaaaattgctcgctctgtagcctcttcktctcttgtg
aaggctgctgtgtatggcagagatccaaactggggtcgtattgcttgtgytgctggctat
rcaggtgttcctttcaattc----------------------------------------
------------------------------------------------------------
------------------------------------------------------------
-------------tgggccaggaagggggcaagcatggggctgtgatctgagctatgatt
atgtcaagataaacgctgaatacacaact
>PAFTOL008422
------------------------------------------------------caggta
gctggaggcgttacagcagcatacggattcaaggctgctggtatttatggtggattgagg
gcacaagggcagaaacctgatcttgcccttgttacttgtgatgtagatgccattgccgca
ggttagtt---tgtatcc------------------------------------------
------------------------------------------------------------
------------------------------------------------------------
------------------------------------------------------------
------------------------------------------------------------
------------------------------------------------------------
-----------------------aaggttggggagacctatgttcgattggggggaatgg
ccaaaggttccggtatgatccatccaaatatggcgacaatgcttggggttgttacaactg
atgctgtggttgatagtgatgtttggagaaagatggtccaggtgtctgttggtcgaagtt
tcaaccaaattacggta------------gacggagatactagtaccaatgatactgtaa
ttgctttggctagtgggctgtccggtgccacgaggatctctaacttcagtagccctgaag
cagcacagcttcaatcatgtc--ttgatgctgtaatgcaaggcc--------ttgcaaaa
tcgattgcttgggatggagaaggagcaacatgtctgattgaggtt---tctgtagtgggg
gcaaacaatgaagctgaggctgcgaaaattgctcgctctgtggcctcttcttctcttgtg
aaggctgctgtgtatggcagagatccaaactggggtcgtattgcttgtgctgctggctat
gcaggtgtccctttcaattcaaatgaactccgaatatcccttggagacattttgctcatg
gatggtggacaaccacttccttttgatag--------------gaccttagcattggatt
tcacctta---a------cgaacgtgtt------ctgccttggcat------ctggtttg
tgttttcagggaaggggccaggaagggggcaagcatggggctgtgatctgagctatgatt
atgtcaagataaacgctgaatacacaact
>PAFTOL008423
------------------------------------------------tttcaataggtc
gctggaggggttacagcagcgaacggattcaaggctgctggtatttatggtggattgagg
gcacaaggtcagaaacctgatcttgcccttgttacttgtgatgtagatgccattgctgca
ggggcttt---tactactaacgtggttgctgctgcacctgttgtctattgcaagaaagct
ctagagatatcaaaaacagctcgtgcagtattgataaatgccggtcaagcaaatgcagca
acgggcgacgctggttaccagga------------tgtgatagagtgtgcaagttcccta
gctgagatactgcacttgaagcctgaggagattttgat--tgaatcaacaggtgttattg
gtcatagaataaagaag-------------------------------------------
------------------------------------------------------------
-----------------------aaggttggggagacctatgttcgattggggggaatgg
ccaaaggttccgggatgatccatccaaatatggcgacaatgcttggggttgttacaactg
atgctgtggttgatagtgatgtttggagaaagatggtccaggtgtctgttagtcgaagtt
tcaaccaaattacggtt------------racggagatactagtaccaatgatactgtaa
ttgctttggctagtgggctgtccggtgccgctaggatctctaacttcagtagccctgaag
cagcacagcttcaatcatgtc--ttgatgctgtaatgcaaggcc--------ttgcaaaa
tcgattgcctgggatggagaaggggcgacctgtctgattgaggtt---tctgtagtgggg
gcaaacaatgaagctgaggctgcaaaaattgctcgctctgtagcatcttcttctcttgtg
aaggctgctgtgtatggccgagatccaaactggggtcgtattgcttgtgctgctggctat
gcaggcattcctttcaattcaaatgaactccgaatatcccttggagacattttgctcatg
gatggtggacaaccacttccatttgatag--------------aaccttagcattggatt
tcacctta---a------tgaacatgtt------ctgccttgttat------ctggtttg
tgtttacaggtaacgggccaggaagcgggcaagcatggggctgtgatctgagctatgatt
atgtcaagataaatgctgaatacacaact
>PAFTOL008436
------------------------------------------------tttcaataggtt
gctggaggggttacagcagcgaacggattcaaggctgctggtatttatggtggattgagg
gcmcaagggcagaaacctgatcttgcccttgttacttgtgatgtagatgccattgctgca
ggggcttt---tactactaatgtggttgctgctgcacctgttgtctattgcaagaaagct
ctagagatctcaaaaacagctcgtgcagtattgataaatgccggtcaagcaaatgcagca
acgggcgacgctggttatcagga------------tgtgatagagtgtgcaagttcccta
gctgagatactgcacttgaagcctgaggatattttgat--tgaatcaacaggtgttattg
gtcatagaataaagaag-------------------------------------------
------------------------------------------------------------
-----------------------aaggttggggaggcctatgttcgattggggggaatgg
ccaaaggttccgggatgatccatccaaatatggcgacaatgcttggggttgtyacaactg
atgctgtggttgatagtgatgtttggagaaagatggtccaggtgtccgttagtcgaagtt
tcaaccaaattacggtt------------gatggagatactagtaccaatgatactgtaa
ttgctttggctagtgggctgtccggtgccgctaggatctctaacttcagtagccctgaag
cagcacagcttcaatcatgtc--ttgatgctgtaatgcaaggcc--------ttgcaaaa
tcgattgcctgggatggagaaggggcgacctgtctgattgaggtt---tctgtagtgggg
gcaaacaatgaagccgaggctgcgaaaattgctcgctctgtagcatcttcttctcttgtg
aaggctgctgtgtatggccgagatccaaactggggtcgtattgcttgtgctgctggctat
gcaggcattcctttccattcaaatgaactccgaatatcccttggagacattttgctcatg
gatggtggacagccacttccctttgatag--------------aaccttagcattggatt
tcacctta---a------tgaacatgtt------ctgccttggcgt------ctggtttg
tgtttacaggtaacgggccaggaagggggcaagcatggggctgtgatctgagctatgatt
atgtcaagatcaacgctgaatacacaact
>PAFTOL008439
---------------------------------------------------------gtc
gctggaggggttacagcagcgaacggattcaaggctgctggtatttatggtggattgagg
gcwcaagggcagaaacctgatcttgcccttgttacttgtgatgtagatgccattgctgca
ggggcttt---tactactaatgtggttgctgctgcacctgttgtctattgcaagaaagct
ctggagatctcaaaaacagctcgtgcagtaytgataaatgcyggtcaagcaaatgcagca
acgggcgacgctggttaccagga------------tgtgatagagtgtgcargttyccta
gctgagatactgcacttgaagcctgaggagattttgat--tgaatcaacaggtgttattg
gtcatagaataaagaagaaggcactccttgattcattaccaaggttggttgattccttgt
cacctacggttgaaggggcagattcagctgcggttgcaatcacaacaactgaccttgtga
ggaagagcattgccattgaggccaaggttggggagrcctatgttcgaytrgggggaatgg
ccaaaggytcyggtatgatccatccaaatatkgcgacaatgcttggggttgttacaactg
atgctgtggttgatatggatgtttggagaaagatggtccaggtgtctgttagtcgaagtt
tcaaccaaattacggta------------gacggagatactagtaccaatgatacygtrr
ttgcyttggctagtgggctgtccggtgcygctaggatctctaacttcagkagcyctgaag
cwgcacagcttcaatcatgtc--ttgatgctgtaatgcaaggcc--------ttgcaaaa
tcgattgcttgggatggagaaggggcgacctgtctgattgaggty---tctgtartgggg
gcmaacagtgaagctgaggctgcraaaattgctcgctctgtmgcatcttcttctcttgtg
aaggctgctgtgtacggccgagatccaaactggggtcgtattgcttgtgctgctggctat
gcaggtgttcctttcaattcaaatgaactccgaatatcccttggagacattttgctcatg
gatggtggacaacctcttccctttgatag--------------g----------------
-----------------------------------------------------------g
tgtttacaggtaacggrccaggaaggggscaagcatggggctgtgatctgagctatgatt
atgtcaagataaacgctgaatacacaact
>PAFTOL008881
------------------------------------------------tttcaataggtc
gctggmggggtkacagcagcgaayggattcaaggctgctggtatttatggtggattgagg
gcacaaggkcagaaacctgatcttgcccttgttacttgtgatgtagatgccattgctgca
ggttggtt---ttctgcagattcagctgcggttgca------------------------
------------------------------------------------------------
------------------------------------------------------------
------------------------------------------------------------
------------------------------------------------------------
--------------------------------------atcacaacaactgaccttgtga
agaaaagcgttgccattgaggccaaggttggggagamctatgttcgattggggggaatgg
ccaaaggttccgggatgatccatccaaatatggcgacaatgcttggggttgttacwactg
atgctgtggttgatagtgatgtttggagaaagatggtccaggtgtccgttagtcgaagtt
tcaaccaaattacggtt------------gacggagatactagtaccaaygatactgtaa
ttgctttggctagtgggctgtcyggtgccgctrggatckctaacttcrgtagcsctgaag
cagcacagcttcaatcatgtc--ttgatgctgtaatgcaaggcc--------ttgcaaaa
tcgattgcctgggatggagaaggggcgacctgtctgattgaggtt---tctgtagtgggg
gcaaacaatgaagctgaggctgcgaaaattgctcgctstgtagcatcttcktctcttgtg
aaggctgctgtgtatggccgagatccaaactggggtcgtattgcttgtgctgctggctat
gcaggcattcctttcaattcaaatgaactccraatatcccttggagacattttgctcatg
gatggtggacaaccrcttccctttgatag--------------aaccttagcattggatt
tcaccttr---a------ygaamatgtt------ctgcyttggcrt------ctggtttk
tgtytacaggtaacgggccaggaagggggcaagcatggggctgtgatctgagctatgatt
atgtcaagataaacgctgaatacacaacg
>PAFTOL009175
------------------------------------------------------------
------------------------------------------------------------
------------------------------------------------------------
------------------------------------------------------------
------------------------------------------------------------
------------------------------------------------------------
------------------------------------------------------------
------------------------------------------------------------
------------------------------------------------------------
------------------------------------------------------------
------------------------------------------------------------
------------------------------------------------------------
------------------------------------------------------------
------------------------------------------------------------
------------------------------------------------------------
------------------------------------------------------------
------------------------------------------------------------
aaggctgctgtgtatggccgagatccaaactggggtcgtattgcttgtgctgctggctat
gcaggcattcctttcaattcaaatgaactccgaatatcccttggagacattttgctcatg
gagggtggacaaccacttccctttgatag--------------aaccttagcattggatt
tcacctta---a------tgaacatgtt------ctgccttggcgt------ctggtttg
tgtttacaggtaacgggccaggaagggggcaagcatggggctgtgatctgagctatgatt
atgtcaagatcaacgccgaatacacaact
>PAFTOL009179
------------------------------------------------------------
------------------------------------------------------------
------------------------------------------------------------
------------------------------------------------------------
------------------------------------------------------------
---ggtgacgctggttaccagga------------tgtgatagagtgtgcaagttcccta
gctgagatgctgcacttgaagcctgaggagattttgat--tgaatcaacaggtgttattg
gtcatagaataaagaag-------------------------------------------
------------------------------------------------------------
------------------------------------------------------------
------------------------------------------------------------
------------------------------------------------------------
------------------------------------------------------------
------------------------------------------------------------
------------------------------------------------------------
---------------------aatgtaacgttatgcattcaggtt---tctgtagtgggg
gcagacaatgaagctgaggctgcaaaaattgctcgctctgtagcatcttcttctctcgtg
aaggctgctgtgtatggccgagatccaaactggggtcgtattgcttgtgctgctgggtat
gccggcattcctttcaattcaaatgaa---------------------------------
------------------------------------------------------------
------------------------------------------------------------
------------------------------------------------------------
-----------------------------
>PAFTOL009181
------------------------------------------------tttcaataggtc
gctggaggggttacagcagcgaacggattcaaggctgctggtatttatggtggrttgagg
gcacaagggcagaaacctgatcttgcactcgttacttgtgatgtagatgccattgctgca
ggttggta---ttct---------------------------------------------
------------------------------------------------------------
------------------------------------------------------------
------------------------------------------------------------
------------------------------------------------------------
------------------------------------------------------------
-----------------------aaggttggggagacctatgttcgtttggggggaatgg
ccaaaggttccgggatgatccatccaaatatggcgacaatgcttggggttgttacaactg
atgctgtggttgatagtgacgtttggagaaagatggtccaggtgtccgttagtcgaagtt
tcaaccaaattacggtt-------------------------------------------
------------------------------------------------------------
------------------------------------------------------------
------------------------------------------------------------
------------------------------------------------------------
------------------------------------------------------------
------------------------------------------------------------
------------------------------------------------------------
------------------------------------------------------------
------------------------------------------------------------
-----------------------------
>PAFTOL009183
------------------------------------------------tttcaataggtc
gctggaggggttacagcagcgaacggattcaaggctgctggtatttatggtggattgagg
gcacaagggcagaaacctgatcttgcactcgttacttgtgatgtagatgccattgctgca
ggttggta---ttct---------------------------------------------
------------------------------------------------------------
------------------------------------------------------------
------------------------------------------------------------
------------------------------------------------------------
------------------------------------------------------------
-----------------------aaggttggggagacctatgttcgwttggggggaatgg
ccaaaggttccgggatgatccatccaaatatggcgacaatgcttggggttgttacaactg
atgctgtggttgatagtgaggtttggagaaagatggtccaggtgtctgttagccgaagtt
tcaaccaaattacggtt-------------------------------------------
------------------------------------------------------------
------------------------------------------------------------
------------------------------------------------------------
------------------------------------------------------------
------------------------------------------------------------
------------------------------------------------------------
------------------------------------------------------------
------------------------------------------------------------
------------------------------------------------------------
-----------------------------
>PAFTOL009185
------------------------------------------------tttcaataggtc
actggaggggttacagcagcgaacggattcaaggctgctggtatttatggtggattgagg
gcacaagggcagaaacctgatcttgcccttgttacttgtgatgtagatgccattgctgca
ggt---------------------------------------------------------
------------------------------------------------------------
------------------------------------------------------------
------------------------------------------------------------
------------------------------------------------------------
------------------------------------------------------------
-----------------------aaggttggggagacctatgttcgattggggggaatgg
ccaaaggttctgggatgatccatccaaatatggcgacaatgcttggggttgttacaactg
atgctgttgttgatagtgatgtttggagaaagatggtccatgtgtctgttagtcgaagtt
tcaaccaaattacggtt------------gacggagatagtagtaccaatgatactgtaa
ttgctttggctagtgggctgtccggtgccgctaggatctctaacttcagtagccctgaag
cagcacagcttcaatcatgtc--ttgatgctgtaatgcaaggcc--------ttgcaaaa
tcgattgcctgggatggagaaggggcgacctgtctgattgaggtt---tctgtagggggc
gcaaacaatgaagctgaggctgggaaaattgctcgctctgtagcatcttcttctcttgtg
aaggctgctgtgtatggccgagatccaaactggggtcgtattgcttgtgctgctggctat
gcaggcattcctttcaattccaatgaacttcgaatatcccttggagacattttgctcatg
gatggtggacaaccacttccctttgatag--------------aaccttagcattggatt
tcacctta---a------tgaacatgtt------ctgccttggcat------gtggtttg
tttttacaggtaacgggccaggaagggggcaagcatggggctgtgatctgagctatgatt
atgtcaggataaacgctgaatacacaact
>PAFTOL009187
------------------------------------------------tttcaataggty
gctggaggggttacagcagcgaatggattcaaggctgctggtatttatggtggattgagg
gcacarggtcagaaacctgatcttgcccttgttacttgtgatgtagatgccattgctgca
ggttggtt---ttct---------------------------------------------
------------------------------------------------------------
------------------------------------------------------------
------------------------------------------------------------
------------------------------------------------------------
------------------------------------------------------------
-----------------------aaggttggggagacctatgttcgattgggggggatgg
ccaaaggttccgggatgatccatccgaatatggcgacaatgcttggggttgttacaactg
atgctgtggttgatagtgatgtttggagaaagatggtccwggtgtctgttagtcgaagtt
tcaaccaaattacggtt------------gacggagatactagtaccaatgatactgtaa
ttgctttggctagtgggctgtgcggtgctgctaggatctctaacttcagtagccctgaag
cagcacagcttcaatcatgtc--ttgatgctgtaatgcaaggcc--------ttgcaaaa
tcgattgcctgggatggagaaggggcgacctgtctgattgaggtt---tctgtagtgggg
gcaaacaatgaatctgaggctgcaaaaattgctcgctctgtagcatcttcttctcttgtg
aaggctgctgtgtatggccgagatccaaactggggtcgkattgcttgtgctgctggytat
gcaggcrttcctttcaattcaaatgaactccgaatatcccttggrgacattttgctcatg
gatggtggacaaccacttccctttgatag--------------g----------------
-----------------------------------------------------------g
tgtttacaggtaatgggccaggaagcgggcaagcatggggctgtgatctgagctatgatt
atgtcaagataaacgctgaatacacaact
>PAFTOL009189
------------------------------------------------tttcaataggtc
gctggaggggttacagcagcgaacggattcaaggctgctggtatttacggtggattgagg
gcacaagggcagaaacctgatcttgcactcgttrcttgtgatgtagatgccattgctgca
ggggcttt---tactactaatgtggtttct------------------------------
------------------------------------------------------------
------------------------------------------------------------
------------------------------------------------------------
------------------------------------------------------------
------------------------------------------------------------
-----------------------aaggttggggagacctatgttcgattggggggaatgg
ccaaaggttccgggatgatccatccaaatatggcgacaatgcttggggttgttacaactg
atgctgtggttgatagtgacgtttggagaaagatggtccaggtgtccgttagtcgaagtt
tcaaccaaattacggtt------------gacggagatactagtaccaatgatactgtaa
ttgctttggctagtgggctgtccggtgccgctaggatctctaacttcagtagcactgaag
cagcacagcttcaatcatgtc--ttgatgctgtaatgcaaggcc--------ttgcaaaa
tcgattgcctgggatggagaaggggcaacctgtctgattgaggtc---tgtacatttgga
tcggcgaat---------------------------------------------------
------------------------------------------------------------
------------------------------------------------------------
------------------------------------------------------------
-----------------------------------------------------------g
tgtttacaggtaacgggccaggragggggcaagcatggggctgtgatctgagctatgatt
atgtcaagataaacgctgaatacacaact
>PAFTOL009191
------------------------------------------------tttcaataggtc
gctggaggggttacagcagcgaacggattcaaggctgctggtatttatggtggattgagg
gcacaagggcagaaacctgatcttgcactcgttacttgtgatgtagatgccattgctgca
ggggcttt---tactactaatgtggttgctgctgcacctgttgtctattgcaagaaagct
ctagagatctcaaaaacagtatgtaacataaatatcaggtcttggttccttttagtctgg
tcaggcgatgctggttaccagga------------tgtgatagagtgtgcaagttcccta
gctgagatgctgcacctgaagcctgaggagattttgat--tgaatcaacaggtgttattg
gtcatagaataaagaag-------------------------------------------
------------------------------------------------------------
-----------------------aaggttggggagacctacgttcgattggggggaatgg
ccaaaggttccgggatgatccatccaaatatggcgacaatgcttggggttgttacaactg
atgctgtggttgatagtgacgtttggagaaagatggtccaggtgtccgttagtcgaagtt
tcaaccaaattacggtt------------gacggagatactagtaccaatgatactgtaa
ttgctttggctagtgggctgtccggtgccgctasgatctctaacttcastagccctgaag
cagcacagcttcaatcgtgtc--ttgatgctgtaatgcaaggcc--------ttgcaaaa
tcgattgcctgggatggagaaggggcaacctgtctgattgaggtt---tctgtagtgggg
gcaaacaatgaagctgaggctgcaaaaattgctcgctctgtagcatcttcttctcttgts
aaggctgctgtgtatggccgagatccaaactggggtcgtattgcttgtgctgctggctat
gccggcattcctttcaattcaaatgaacttcgaatatcccttggagacattttgctcatg
gatggtggacaaccacttccctttgatag--------------aaccttagcgttggatt
tcacctta---a------tgaacatgtt------ctgccttggcgt------ctggtttg
tgtttacaggtgacgggccaggaagggggcaagcatggggctgtgatctgagctatgatt
atgtcaagataaacgctgaatacacaact
>PAFTOL009193
---------------------------------------------------------gta
gctggaggggttacagcagcgaacggattcaaggctgctggtatttatggtggattgagg
gcacaagggcagaaacctgatcttgcccttgttacttgtgakgtagatgccactgctgca
ggttagtt---t------------------------------------------------
------------------------------------------------------------
------------------------------------------------------------
------------------------------------------------------------
------------------------------------------------------------
------------------------------------------------------------
--------------------------------------------------------atgg
cyaaaggttccggtatgatccatccaaatatggcgacaatgcttggggttgttacaactg
atgctgtggttgatagtgatatttggagaaagatggtccaggtgtctgttggtcgaagtt
tcaaccaaattacggttgaattacaggtagacggagatactagtaccaatgatactgtaa
ttgctttggctagtgggctrtcyggtgccacgaggatatctaacttcagcagccccgaag
cagcacagcttcaatcctgtc--ttgatgcsgtaatgcaaggcc--------ttgcaaaa
tcgattgcttgggatggagaaggggcgacatgtctgattgaggtc---tgtacatttgga
tcggtgaat---------------------------------------------------
aaggctgctgtgtttggcagagatccaaactggggtcgtattgcttgtgctgctggctat
gcaggtgttcctttcaattcaaatgaactccgaatatcccttggagacattttgctcatg
gatggtggacaaccacttccctttgatag--------------aaccttarcattggatt
kcacctta---a------tgaacatgtt------ctgcctyggcgt------ctggtttg
tgtttacaggwamtgggccaggaagggggcaagcatggggctgtgatctgagctatgatt
atgtcaagataaacgctgaatacacaact
>PAFTOL009195
------------------------------------------------tttcaataggtc
gctggaggggttacagcagcgaacggattcaaggctgctggtatttatggtggattgagg
gcacaaggtcagaaacctgatcttgcactcgttacttgtgatgtagatgccgttgctgca
ggggcttt---tactactaacgtggttgctgctgcacctgttgtctattgcaagaaagct
ctagagatctcaaaaacagtatgtaacataaatatcaggtcttggttccttttagtctgg
tcaggcgacgctggttaccagga------------tgtgatagagtgtgcaagttcccta
gctgagatgctgcacttgaagcctgaggaggttttgat--tgaatcaacaggtgttattg
gtcatagaataaagaak-------------------------------------------
------------------------------------------------------------
-----------------------aaggttggggagacctatgttcgattggggggaatgg
ccaaaggttccgggatgatccatccaaatatggcgacaatgcttggggttgttacaactg
atgctgtggttgatagtgaagtttggagaaagatggtccaggtgtccgttagtcgaagtt
tcaaccaaattacggtt------------gacggagatactagtaccaatgatactgtaa
ttgctttggctagtgggctgtccggtgccgctaggatctctaacttcagtagccctgaag
cagcacagcttcaatcatgtc--ttgatgctgtaatgcaaggcc--------ttgcaaaa
tcgattgcctgggatggagaaggggcaacctgtctgattgaggtt---tctgtagtgggg
gcaaacaatgaagctgaggctgcaaaaattgctcgctctgtagcatcttcttctcttgtg
aaggctgctgtgtatggccgagatccaaactggggtcgtattgcttgtgctgctgggtat
gccggcattcctttcaattcaaatgaacttcgaatatcccttggagacattttgctcatg
gatggtggacaaccacttccctttgatag--------------aaccttagcgttggatt
tcacctta---a------tgaacacgtt------ctgccttggcat------ctggtttg
tgtttacaggtaacgggccaggaagggggcaagcatggggctgtgatctgagctatgatt
atgtcaagataaacgctgaatacacaact
>PAFTOL009197
------------------------------------------------ttccaataggtc
gctggaggggttacagcagcgaacggattcaaggctgctggtatttatggtggattgagg
gcacaagggcagaagcctgatcttgcactcgttacttgtgatgtagatgccattgctgca
ggttggta---ttct---------------------------------------------
------------------------------------------------------------
------------------------------------------------------------
------------------------------------------------------------
------------------------------------------------------------
------------------------------------------------------------
-----------------------aaggttggggagacctatgttcgattggggggaatgg
ccaaaggttccgggatgatccatccaaatatggcgacaatgcttggggttgttacaactg
atgctgtggttgatagtgacgtttggagaaagatggtccaggtgtcagttagtcgcagtt
tcaaccaaattacggtt-------------------------------------------
------------------------------------------------------------
------------------------------------------------------------
------------------------------------------------------------
------------------------------------------------------------
------------------------------------------------------------
------------------------------------------------------------
------------------------------------------------------------
-----------------------------------------------------------g
tgtttacaggtaacgggccaggaagggggcaagcatggggctgtgatctgagctatgatt
atgtcaagataaacgctgaatacacaact
>PAFTOL009199
------------------------------------------------ttccaataggtt
gctggaggggttacagcagcgaacggattcaaggctgctggtatttatggtggattgagg
gcacaagggcagaaacctgatcttgcactcgttacttgtgatgtagacgccattgctgca
ggggcttt---tactactaacgtggttgctgctgcacctgttgtctattgcaagaaagct
ctagagatctcaaaaacagctcgtgcagtattgataaatgccggtcaagcaaatgcagca
acgggcgacgctggttaccagga------------tgtgatagagtgtgcaagttcccta
gctgagatgctgcacttgaagcctgaggagattttgat--tgaatcaacaggtgttattg
gtcatagaataaagaak-------------------------------------------
------------------------------------------------------------
-----------------------aaggttggggagacctatgttcgattggggggaatgg
ccaaaggttcggggatgatccatccaaatatggcgacaatgcttggggttgttacaactg
atgctgtggttgatagtgacgtttggagaaagatggtccaggtgtccgttagtcgcagtt
tcaaccaaattacggtt------------gacggagatactagtaccaatgatactgtaa
ttgctttggctagtgggctctccggtgcctctaggatctctaacttcagtagccctgaag
cagcacagcttcaatcatgtc--ttgatgctgtaatgcagggcc--------ttgcaaaa
tcgattgcctgggatggagaaggggcaacctgtctgattgaggtt---tctgtagtgggg
gcaaacaatgaagctgaggctgcgaaaattgctcgctctgtagcatcttcttctcttgta
aaggctgctgtgtatggccgagatccaaactggggtcgtattgcttgtgctgctggctat
gccggcattcctttcaattcaaatgaacttcgaatatcccttggagacattttgctcatg
gatggtggacaaccacttccctttgatag--------------agccttagcgttcgatt
tcacctta---a------tgaacatgtt------ctgccctggcgt------ctggtttg
tgtttacaggtaacgggccaggaagggggcaagcatggggctgtgatctgagctatgatt
atgtcaagataaacgctgaatacacaact
>PAFTOL009203
------------------------------------------------ttccaataggtc
gctggaggggttacagcagcgaacggattcaaggctgctggtatttatggtggattgagg
gcacaagggcagaaacctgatcttgcactcgttacttgtgatgtagatgccattgctgca
ggggcttt---tactactaacgtggttgctgctgcacctgttgtctattgcaagaaagct
ctagagatctcaaaaacagtatgtaacataaatatcaggtcttggttcctttcagtctgg
tcaggcgacgctggttaccagga------------tgtgatagagtgtgcaagttcccta
gctgagatgctgcacttgaagcctgaggagattttgat--tgaatcaacaggtgttattg
gtcatagaataaagaag-------------------------------------------
------------------------------------------------------------
--aaatttcaaattgtggatgcaaaggttggggagacctatgttcgattggggggaatgg
ccaaaggttccgggatgatccatccaaatatggcgacaatgcttggggttgttacaactg
atgctgtggttgatagtgacgtttggagaaagatggtccaggtgtccgttagtcgcagtt
tcaaccaaattacggtt------------gacggagatactagtaccaatgatactgtaa
ttgctttggctagtgggctctccggtgctgctaggatctctaacttcagtagccctgaag
cagcacagcttcaatcatgtc--ttgatgckgtaatgcaaggcc--------ttgcaaaa
tcgattgcctgggatggagaaggggcaacctgtctgattgaggtt---tctgtagtgggg
gcaaacaatgaagctgaggctgcgaaaattgctcgctctgttgcttcttcttctcttgta
aaggctgctgtgtatggccgagatccaaactggggtcgtattgcttgtgctgctggctat
gccggtattcctttcaattcaaatgaacttagaatatcccttggagacattttgctcatg
gatggtggacaaccacttccctttgatag--------------agccttagcgttggatt
tcacctta---a------tgaaactgtt------ctgccttggcgt------ctggtttg
tgtttacaggtaacgggccaggaagggggcaagcatggggctgtgatctgagctatgatt
atgtcaagataaacgctgaatacacaact
>PAFTOL009205
------------------------------------------------tttcaataggtc
gctggaggggttacagcagcgaacggattcaaggctgctggtatctatggtggattgagg
gcacaagggcagaaacctgatcttgcccttgttacttgtgatgtagatgccattgctgca
ggggcttt---tactactaatgtggttgctgctgcacctgttgtctattgcaagaaagcg
ctagagatctcaaaaaca------------------------------------------
------------------------------------------------------tcactc
ttgtagatactgcacttgaagcctgaggagattttgat--tgaatcaacaggtgttattg
gtcatagaataaagaagaaggcactccttgattcattaccaaagttggttgattccttgt
cacctgcggttgaaggggcagattcagctgcggtcgcaatcacaacaactgaccttgtga
ggaaaagcgttgccattgaggccaaggttggggaggcctatgttcgattggggggaatgg
ccaaaggttccgggatgatccatccaaatatggcgacaatgcttggggttgttacaactg
atgctgtggttgatagtgatgtttggagaaagatggtccaggtgtccgttagtcgaagtt
tcaaccaaattacggtt------------gatggagatactagtaccaatgatactgtaa
ttgctttggctagtgggctgtccagtgccgctaggatctctaacttcagtagccctgaag
cagcacagcttcaatcatgtc--ttgatgctgtaatgcaaggcc--------ttgcaaaa
tcgattgcctgggatggagaaggggcgacctgtctgattgaggtt---tctgtagtgggg
gcaaacaatgaagccgaggctgcgaaaattgctcgctctgtagcatcttcttctcttgts
aaggctgctgtgtatggccgagatccaaactggggtcgtattgcttgtgctgctggctat
gcaggcattcctttccattcaaatgaactccgaatatcccttggagacattttgctcatg
gatggtggacagccacttccctttgatak--------------aaccttagcattggatt
tcacctta---a------tgaacgtgtt------ctgccttggcgt------ctggtttg
tgtttacaggtaacgggccaggaagtgggcaagcatggggctgtgatctgagctacgatt
atgtcaagataaacgctgaatacacaact
>PAFTOL009207
---------------------------------------------------------gtc
actggaggggtcacarcagcgaagggattcaaggctrctggtatttatggtggattgarg
gcacarggacagaaacctgatcttgcccttgttacatgtgatgtacatgccatttctgca
ggttggtt---ttct---------------------------------------------
------------------------------------------------------------
------------------------------------------------------------
------------------------------------------------------------
------------------------------------------------------------
------------------------------------------------------------
-----------------------aaggttggggagacctatgttcgaytgggaggaatgg
caaaaggttctgggatgatccatccaaatatggcaacaatgcttggggttgttacaactg
atgccgtcgttgacagtgatgtttggagaaagatggtccaggtgtctgttagtcgaagtt
tcaaccaaattacggta------------gacggagataccagtaccaatgatactgtaa
ttgctttggctagtgggctgtctggtgccgctagaatatctaacttgagtagccctgaag
cagcgcaacttcaatcatgtc--ttgatgctgtaatgcaaggcc--------ttgcaaaa
tcgattgcttgggatggagaaggggcaacctgtctgattgaggtt---tctgtagtgggt
gcaaacaatgaagctgaggctgcaaaagttgcacgctctgttgcatcttcttctcttgtg
aaggctgctgtttayggccgagatccaaattggggtcgtattgcctgtgctgctggctat
gcaggtgtycctttcaatttaaatgaactccgaatatcccttggagacattttgctcatg
gatggtggacaaccacttccctttgatasatgcatcac--ataacytttggcattggact
tcacctga---a------tgaa------------ctgcctgtgcat------gtggtttg
crtttacaggtaacgggcyaggaaggggacaagcatggggctgtgatctgagctacgatt
atgtcaagataaatgctgaatacacaacc
>PAFTOL009209
------------------------------------------------tttcaataggtc
gctggaggggttacagcagcgaacggattcaaggctgctggtatttatggtggattgagg
gcacaaggtcagaaacctgatcttgcccttgttacttgtgatgtagatgccattgctgca
ggggcttt---tactactaatgtggttgctgctgcacctgttgtctattgcaagaaagct
ctagagatatca------------------------------------------------
------------------------------------------------------------
------------------------------------------------------------
--------------cagaaggcactccttgattcattaccaaagttggttgattccttgt
cacctacggttgaaggggcagattccgctgcggtcgcaatcacaacaactgaccttgtga
ggaaaagcgttgccattgaggccaaggttggggagacctatgttcgattggggggaatgg
ccaaaggttccgggatgatccatccaaatatggcgacaatgcttggggttgttacaactg
atgctgtggttgatagtgatgtttggagaaagatggtccaggtgtctgttagtcgaagtt
tcaaccaaattacggtt------------gacggagatactagtaccaatgatactgtaa
ttgctttggctagtgggctgtccggtgccgctaggatctctaacttcagtagccctgaag
cagcacagcttcaatcatgtc--ttgatgctgtaatgcaaggcc--------ttgcaaaa
tcgattgcctgggatggagaaggggcgacctgtctgattgaggtt---tctgtagtgggg
gcaaacaatgaagctgaggctgcaaaaattgctcgctctgtagcatcttcttctcttgtg
aaggctgctgtgtatggccgagatccaaactggggtcgtattgcttgtgctgctggctat
gcaggcattcctttcaattcaaatgaactccgaatatcccttggagacattttgctcatg
gatggtggacaaccacttccatttgatag--------------aaccttagcattggatt
tcacctta---a------tgaacatgtt------ctgccttgttat------ctggtttg
tgtttacaggtaacgggacaggaagcgggcaagcatggggctgtgatctgagctatgatt
atgtcaagataaatgctgaatacacaact
>PAFTOL009215
------------------------------------------------ttccaataggtc
gctggaggggttacagcagcgaacggattcaaggctgctggtatttatggtggattaagg
gcacaagggcagaagcctgatcttgcactcgttacttgtgatgtagatgccattgctgca
ggttggta---ttct---------------------------------------------
------------------------------------------------------------
---ggcgacgctggttaccagga------------tgtgatagagtgtgcaagttcccta
gctgagatgctgcacttgaagcctgaggagattttgat--tgaatcaacaggtgttattg
gtcatagaataaagaag-------------------------------------------
------------------------------------------------------------
-----------------------aaggttggggagacctatgttcgattggggggaatgg
ccaaaggttccgggatgatccatccaaatatggcgacaatgcttggggttgttacaactg
atgctgtggttgatagtgacgtttggagaaagatggtccaggtgtcagttagtcgcagtt
tcaaccaaattacggtt------------gacggagatactagtaccaatgatactgtaa
ttgctttggctagtgggctttccggtgccgctaggatctctcacttcagtagccctgaag
cagcacagcttcaatcatgtc--ttgatgctgtaatgcaaggcc--------ttgcaaaa
tcgattgcctgggatggagaaggggcaacctgtctgattgaggtt---tctgtagtgggg
gcagacaatgaagctgaggctgcgaaaattgctcgctctgtagcatcttcttctcttgta
aaggctgctgtgtatggccgagatccaaactggggtcgtattgcttgtgctgctggatat
gccggcattcctttcaattcaaatgaacttcgaatatcccttggagacattttactcatg
gatggtggacaaccacttccctttgatag--------------agccttagcgttcgatt
tcacctta---a------tgaacatgtt------ctgccctggtgt------ctggtttg
tgtttacaggtaacgggccaggaagggggcaagcatggggctgtgatctgagctatgatt
atgtcaagataaacgctgaatacacaact
>PAFTOL009217
------------------------------------------------ttccaataggtt
gctggaggggttacagcagcgaacggattcaaggctgctggtatttatggtggattgagg
gcacaagggcagaaacctgatcttgcactcgttacttgtgatgtagatgccattgctgca
ggggcttt---tactactaacgtggttgctgctgcacctgttgtctattgcaagaaagct
ctagagatctcaaaaacagctcgtgcagtattgataaatgccggtcaagcaaat------
------------------------------------------------------------
------------------------------------------------------------
--------gcagcaacg-------------------------------------------
------------------------------------------------------------
-----------------------aaggttggggagacctatgttcgattggggggaatgg
ccaaaggttcggggatgatccatccaaatatggcgacaatgcttggggttgttacaactg
atgctgtggttgatagtgacgtttggagaaagatggtccaggtgtccgttagtcgcagtt
tcaaccaaattacggtt------------gacggagatactagtaccaatgatactgtaa
ttgctttggctagtgggctctccggtgccgctaggatctctaacttcagtagccctgaag
cagcacagcttcaatcatgtc--ttgatgctgtaatgcaaggcc--------ttgcaaaa
tcgattgcctgggatggagaaggggcaacctgtctgattgaggtc---tgtacatttgga
ttggcgaat---------------------------------------------------
aaggctgctgtgtatggccgagatccaaactggggtcgtattgcttgtgctgctggctat
gccggcattcctttcaattcaaatgaacttcgaatatcccttggagacattttgctcatg
gatggtggacaaccacttccctttgatag--------------atccttagcgttggatt
tcacctta---a------caaacgggtt------ctgccctggcgt------ctggtttg
tgtttacaggtaacgggccaggaagggggcaagcatggggctgtgatctgagctatgact
atgtcaagataaacgctgaatacacaact
>PAFTOL009219
------------------------------------------------ttccaataggtt
gctggaggggttacagcagcgaacggattcaaggctgctggtatttatggtggattgagg
gcacaagggcagaaacccgatcttgcactcgttacttgtgatgtagatgccattgctgca
ggggcttt---tactactaacgtgagggc-------------------------------
------------------------------------------------------------
--gggcgatgctggttaccagga------------tgtgatagagtgtgcaagttcccta
gctgagatgctgcacttgaagcctgaggagattttgat--tgaatcaacaggtgttattg
gtcatagaataaagaak-------------------------------------------
------------------------------------------------------------
-----------------------aaggttggggagacctatgttcgattggggggaatgg
ccaaaggttcggggatgatccatccaaatatggcgacaatgcttggggttgttacaactg
atgctgtggttgatagtgacgtttggagaaagatggtccaggtgtccgttagtcgcagtt
tcaaccaaattacggtt------------gayggagatactagtaccaatgatactgtaa
ttgctttggctagtgggctctccggtgccgctaggatctctaacttcagtagccctgaag
cagcacagcttcaatcatgtc--ttgatgctgtaatgcaaggcc--------ttgcaaaa
tcgattgcctgggatggagaaggggcaacctgtctgattgaggtc---tgtacatttgga
tcggcgaat---------------------------------------------------
aaggctgctgtgtatggccgagatccaaactggggtcgtattgcttgtgctgctggctat
gccggcattcctttcaattcaaatgaacttcgaatatcccttggagacattttgctcatg
gatggtggacaaccacttccctttgatag--------------agccttagcgttsgatt
tcacctta---a------tgaacatgtt------ctgccytggcgt------ctggtttg
tgtttacaggtaacgggccaggaakggggcaagcatggggctgtgatctgagctatgatt
atgtcaagataaacgctgaatacacaact
>PAFTOL009221
------------------------------------------------tttcaataggyy
gctggaggggttacagcagcgaacggattcaaggctgctggtatttatggtggattgagg
gcacaagggcagaaacctgatcttgcccttgttacttgtgatgtagatgccattgctgca
ggttggtt---ttct---------------------------------------------
------------------------------------------------------------
---ggcgacgctggtttccagga------------tgtgatagagtgtgcaagttcccta
gctgagatactgcacttgaagcctgaggagattttgat--tgaatcaacaggtgttattg
gtcatagaataaagaag-------------------------------------------
------------------------------------------------------------
-----------------------aaggttgggragacctatgttcgattggggggaatgg
ccaaaggttccgggatgatccatccraatatggcgacaatgcttggggttgttacaactg
atgctgtggttgatagtgatgtttggagaaagatggtccaggtgtccgttagtcgaagtt
tcaaccaaattacggtt------------gacggagatactagtaccaatgatactgtaa
ttgckttggctagtgggctgtccggtgccgctaggatctctaacttcagtagccctgaag
cagcacagcttcaatcatgtc--ttgatgckgtaatgcaaggcc--------ttgcaaaa
tcgattgcctgggatggagaaggggcgacctgtctgattgaggtt---tctgtattgggg
gcaaacaatgaagctgaggctgcgaaaattgctcgctgtgtrgcatcttcttctcttgtg
aaggctgctgtgtatggccgagatccaaactggggtcgtattgcttgtgctgctggctat
gcaggcattcctttcaattcaaatgaactccgaatatcccttggagacrttttgctcatg
gatggtggacaaccacttccctttgatck--------------aaccttagcattggwtt
tyacctta---a------tgaacatggt------ctgccttggcat------gaggattg
tgtttacaggtaacgggccaggaagggggcaagcatggggctgtgatctgagctaygatt
atgtcaagataaacgctgaatacacaact
>PAFTOL009223
------------------------------------------------tttcaataggtc
rctggaggggttacagcagcgaacggattcaaggckgctggtatttatggtggattgagg
gcacaagggcataaacctgatcttgcactcgttacttgtgatgtagatgccattgctgca
ggttggta---ttct---------------------------------------------
------------------------------------------------------------
------------------------------------------------------------
------------------------------------------------------------
------------------------------------------------------------
------------------------------------------------------------
-----------------------aaggttggggagacctatgttcgattggggggaatgg
ccaaaggttccgggatgatccatccaaatatggcgacaatgcttggggttgttacaactg
atgctgtggttgatagtgacgtttggagaaagatggtccaggtgtccgttagtcgaagtt
tcaaccaaattacggtt------------gacggagatactagtaccaatgatactgtaa
ttgctttggctagtgggctgtccggtgccgctagaatctctaacttcagtagccctgaag
cagcacagcttcaatcatgtc--ttgatgctgtaatgcaaggcc--------ttgcaaaa
tcgattgcctgggatggagaaggggcaacctgtctgattsaggtt---tctgtagtgggg
gcaaacaatgaagctgaggctgcaaaaattgctcgctctgtagcatcttcttctcttgtg
aaggctgctgtgtatggccgagatccaaactggggtcgtattgcttgtgctgctgggtat
gccggcattcctttcaattcaaatgaacttcgaatatcccttggagacattttgctcatg
gatggtggacaaccacttccctttgatak--------------aaccttagcgttcgatt
tcacctta---a------tgaacatgtt------ctgccttggctt------ctggtttg
tgtttacaggtaacgggccaggaaggggacaagcatggggctgtgatctgagctatgatt
atgtcaagataaacgctgaatacacaact
>PAFTOL009225
------------------------------------------------tttcaataggtc
gctggaggggttacagcagcgaacggattcaaggctgctggtatttatggtggattgagg
gcacaagggcataaacctgatcttgcacttgttacttgtgatgtagatgccattgctgca
ggggcttt---tactactaacgtggttgctgctgcacctgttgtctattgcaagaaagct
ctagagatctcaaaaacagtattcattatgatcattatggccagcaaaagccaacattac
ttgtagtacttctgttcccagga------------tgtgatagagtgtgcaagttcccta
gctgagatgctgcacttgaagcctgaggagattttgat--tgaatcaacaggtgttattg
gtcatagaataaagaag-------------------------------------------
------------------------------------------------------------
-----------------------aaggttggggagacctatgttcgattggggggaatgg
ccaaaggttccgggatgatccatccaaatatggcgacaatgcttggggttgttacaactg
atgctgtggttgatagtgacgtttggagaaagatggtccaggtgtccgttagtcgaagtt
tmaaccaaattacggtt------------gacggagatactagtaccaatgatactgtaa
ttgctttggctagtgggctgtccggtgctgctaggatctctaacttcagtagccctgaag
cagcacagcttcaatcatgtc--ttgatgctgtaatgcaaggcc--------ttgcaaaa
tcgattgcctgggatggagaaggggcaacctgtctgattgaggty---tctgtagtgggg
gcaaacaatgaagctgaggctgcaaaaattgctcgctctgtagcatcttcttctcttgtg
aaggctgctgtgtatggccgagatccaaactggggtcgtattgcttgtgctgctgggtat
gctggcattcctttcaattcaaatgaacttcgaatatcccttggagacattttgctcatg
gatggtggacaaccacttccctttgatag--------------aaccttagcgttcgatt
tcacctta---a------tgaacatgtt------ctgccttggctt------ctggtttg
tgtttacaggtaacgggccaggaaggggacaagcatggggctgtgatctgagctatgatt
aygtcaagataaacgctgaatacacaact
>PAFTOL009227
------------------------------------------------ttccaataggtc
gctggaggggttacagcagcgaacggattcaaggctgctggtatttatggtggattgagg
gcacaagggcagaaacctgatcttgcactcgttacttgtgatgtagatgccattgctgca
ggggcttt---tactactaacgtggttgctgctgcacctgttgtctattgcaagaaagct
ctagagatctcaaaaacagctcgtgcagtattgataaatgccggtcaagcaaa-------
------------------------------------------------------------
------------------------------------------------------------
------------------------------------------------------------
------------------------------------------------------------
-------------tgcagcaacgaaggttggggagacctatgttcgattggggggaatgg
ccaaaggttccgggatgatccatccaaatatggcgacaatgcttggggttgttacaactg
atgctgtggttgatagtgacgtttggagaaagatggtccaggtgtccgttagtcgcagtt
tcaaccaaattacggtt------------gacggagatactagtaccaatgatactgtaa
ttgctttggctagtgggstctcyggcgcckctaggatctctaacttcagtagccctgaag
cagcacagcttcaatcatgtc--ttgatgctgtaatgcaaggcc--------ttgcaaaa
tcgattgcctgggatggagaaggggcaacctgtctgattgaggtt---tctgtrgtgggg
gcaaacaatgaagctgaggctgcgaaaattgctcgctctgtagcatcttcttctcttgta
aaggctgctgtgtatggccgagatccaaactggggtcgtattgcttgtgctgctggctat
gccggcatccctttcaattcaaatgaacttcgaatatcccttggagacattttgctcatg
gatggtggacaaccacttccctttgatag--------------aaccttagcgttggatt
tcamctta---w------tgaacatgtt------ctgccktggcgt------ctggtttg
tgtttacaggtaacgggccaggaagggggcaagcatggggctgtgatctgagctatgatt
atgtcaagataaacgctgaatacacaact
>PAFTOL009229
---------------------------------------------------------gtc
gctggaggggtgacagcagcgaacggattcaaggccgctggtatttatggtggattgagg
gcacaagggcagaaacctgatcttgcccttgttacttgtgatgtagatgccattgctgcc
ggggcttt---tactaccaatgtggttgctgctgcaccggttgtctattgcaagaaagct
ttagagatctcaaaaacagtatgtaaaataaa----------------------------
------------------------------------------------------------
------------------------------------------------------------
------------------------------------------------------------
------------------------------------------------------------
-------------tatcagctctaaggttggggacacctatgttcgattggggggaatgg
ccaaaggttccggtatgatccatccaaatatggcgacaatgcttggggttgttacaactg
atgctgtcgttgatagtgatgtttggagaaagatggtccaggtgtctgttggtcgaagtt
tcaaccaaattacggta------------gacggagatactagtaccaatgatactgtaa
ttgctttggctagtgggctgtccggtgccacgaggatatctaacttcagtagccctgaag
cagcacagcttcaatcatgtc--ttgatgctgtaatgcaaggcc--------ttgcaaaa
tcgattgcttgggatggagaaggggcgacatgtctgattgaggtt---tctgtaatgggg
gcaaacaatgaagctgaggctgcgaaaattgctcgctctgtagcctcttcttctcttgtg
aaggctgctgtgtatggcagagatccaaattggggtcgtattgcttgtgctgctggctat
gcaggtgttccttttaattcaaatgaactccgaatatcccttggagacattttactcatg
gacggtggacaaccacttccctttsacak--------------aaccttagcattggatt
gctcctta---a------tgaacatatt------ctgccttggcgc------ctggtttg
tgtttacaggtaatgggccaggaagggggcaagcatggggctgtgatctgagctatgatt
atgtcaagataaacgctgaatacacaact
>PAFTOL009231
---------------------------------------------------------gtc
gctggaggggttacagcagcgaacggattcaaggctgctggtatttatggtggattgagg
gcacaagggcagaaacctgatcttgcccttgttacttgtgatgtagatgccgttgctgca
ggggcttt---taccactaatgtggttgctgctgcacctgttgtctattgcaagaaagct
ttagagtt----------------------------------------------------
------------------------------------------------------------
------------------------------------------------------------
------------------------------------------------------------
------------------------------------------------------------
----------------------aaaggttggggagacctatgttcgattggggggaatgg
ccaaaggttccggtatgatccatccaaatatggcgacaatgcttggggttgttacaactg
atgctgtggttgatagtgatgtttggagaaagatggtccaggtgtctgttggtcgaagtt
tcaaccaaattacggta------------gacggagatactagtaccaatgatactgtaa
ttgctttggctagtgggctgtccggtgccacgaggatatctaacttcagtagccctgaag
cagcacagcttcaatcatgtc--ttgatgctgtgatgcaaggcc--------ttgcaaaa
tcgattgcttgggatggagaaggggcgacatgtctgattgaggtc---tgttcatttgga
tcgaaaagttaataaatcaacactagtgttcctcgctctgtagcctcttcttctcttgtg
aaggctgctgtgtatggcagagatccaaattggggtcgtattgcttgtgctgctggctat
gcaggtgttcctttcaattcaaatgaactccgaatatcccttggagacattttgctcatg
gatggtggacaaccacttccctttgacag--------------agccttagcattgggtt
gcacctta---a------tgaacatgtt------ctgccttggcgc------ctggtttg
tgtttacaggtaatgggccaggaagggggcaagcatggggctgtgatctgagctatgatt
atgtcaagataaacgctgaatacacaact
>PAFTOL009233
------------------------------------------------tttcaataggtt
tctggaggggttacagcagcgaayggattcaaggctgctggtatttatggtggattgagg
gcacaagggcggaaacctgatcttgcccttgttacttgtgatgtagatgccatagctgca
ggttggtt---ttct---------------------------------------------
------------------------------------------------------------
------------------------------------------------------------
------------------------------------------------------------
------------------------------------------------------------
------------------------------------------------------------
-----------------------aaggttggagagacctgtgttcgaytggggggaatgg
ccaaaggttccgggatgatccatccaaatatggcgacaatgcttggggttgttacaactg
atgctgtggttgatagtgatgtttggagaaagatggtccaggtgtccgttagtcgaagtt
tcaaccaaattacggtt------------gacggagatactagtaccaatgatactgtaa
ttgctttggctagtgggctgtctggtgcygccaggatctctaacttcartagccctgaag
cagcacagcttcaatcatgtc--ttgatgctgtaatgcaaggcc--------ttgcaaag
tcaattgcctgggatggagaaggggcgacctgtctgattgaggtc---ggtacatttgga
tcggtgaatcatgcttacgaatgcatgacctcgttccttgtagcatcttcttctcttgtg
aaggctgcygtgtatggaagagatccaaactggggtcgtattgcttgtgctgctggctat
gcaggcattcctttcaattcaaatgaactccgaatatcyctcggagacattttgctcatg
gatggtggacaaccacttccctttgataggac-----------aaccttaacgttggatt
gcaccttg---a------tgaacatgtt------ctgccttgttgytgttggctggtttg
tgtttacaggtracggcycaggaagggggcaagcatggggctgtgatctgagctatgatt
atgtcaagataaacgctgaatacacaact
>PAFTOL009235
---------------------------------------------------------gtc
actggaggggttacagcagcgaagggattcaaggctgctggtatttatggtggattgagg
gcacaaggacagaaacctgatcttgcccttgttacatgtgatgtacatgccatttctgca
ggggcttt---tactactaatgtggttgctgctgcacctgttgtttattgcaagaaagct
ctggagatctcaaaaac-------------------------------------------
-----------------------------------------------------ttcactg
ttgcagatactgcacttgaagcctgaggaaattttgat--tgaatcaacaggtgtaattg
gtcatagaataaagaag-------------------------------------------
------------------------------------------------------------
-----------------------aaggttggggagacccatgttcgactgggaggaatgg
caaaaggttctgggatgatccatccaaatatggcaacaatgcttggggttgttacaactg
atgcagtcgttgacartgatgtgtggagaaagatggtgcaggtgtctgttagtagaagtt
tcaaccaaattacggtg------------gatggagataccagcaccaatgatactgtaa
ttgctttggctagtgggctgtctggtgccgctaggatatctaacttgagtagccctgaag
cagcgcagcttcaatcatgtc--ttgatgctgttatgcaaggcc--------ttgcaaaa
tcaattgcttgggatggagaaggggcaacctgtctgattgaggtt---tctgtagtgggt
gcaaacaatgaagctgaggccgcaaaaattgcacgatctgttgcatcttcttctcttgtg
aaggctgctgtttacggtcgagatccaaattggggtcgtattgcctgtgctgctggctat
gcaggtgttcctttcaatttaaatgaactccgaatatcccttggagacattttgctcatg
gatggtggacaaccacttccctttgatagg------------------------------
-----------------------------------------------------------g
tgtttacaggtaaygggccaggaaggggacaagcatggggctgtgatctgagctacgatt
atgtcaagataaatgctgaatacacaacc
>PAFTOL009237
gctgcaacttatatacctgcggctcctatactgcttccagaaggaccatggcaggaggtc
actggaggggttacagcwgygaagggattcaaggctgctggtatttatgrtggattgagg
gcacaaggacagaaacctgatcttgcccttgttacatgtgatgtacatgccatttctgca
ggggcttt---tactactaatgtgattgctgctgcacctgttgtttattgcaagaaagct
ctggagatctcagaaacagcctgtgcagtattgataaatgccggtcaagcaaacgcggca
atgggtgatgctggttaccagga------------tgtgacagattgtgcaagtttccta
gctgagatactgcacttgaagcctgaggagattttgat--tgaatcaacaggtgtaattg
gtcatagaataaagaagagggaactccttgattcactaccaaagttggatttatcattg-
------------------------------------------------------------
-----------------------aaggttggggagacctatgttcgactgggaggaatgg
caaaaggttctgggatgatccatccaaatatggcaacaatgcttggggttgttacaactg
atgcagtcgttgacagtgatgtgtggagaaagatggtccaggtgtctgttagtagaagtt
tcaaccaaattacggtt-------------------------------------------
ttgtcttag---------------------------------------------------
-------------------------------gttatgcaaggcc--------ttgcaaaa
tcaattgcttgggatggagaaggggcaacctgtctgattgaggtc---------------
------------------------------------------------------------
------------------------------------------------------------
------------------------------------------------------------
------------------------------------------------------------
-----------------------------------------------------------g
tgtttacaggtgacgggccaggaaggggacaagcatggggctgtgatctgagctacgatt
atgtcaagataaatgctgaatacacaacc
>PAFTOL009239
------------------------------------------------tttcaataggtc
actggaggggttacagcagcgaatggattcaaggctgctggtatttatggtggattgagg
gcacaaggtcagaaacctgatcttgcccttgttacttgtgatgtagatgccattgctgca
ggttggtt---ttct---------------------------------------------
------------------------------------------------------------
---ggcgatgctgggtaccagga------------tgtgatagagtgtgcaagttcccta
gctgagatactgcacttgaaggctgaggagatattgat--tgaatcaacaggtgttattg
gtcatagaataaagaag-------------------------------------------
------------------------------------------------------------
-----------------------aaggttggggagacctatgttcgattggggggaatgg
ccaaaggttccgggatgatccatccaaatatggcgacaatgcttggggttgttacaactg
atgctgtaattgatagtgatgtttggagaaagatggtccaggtgtctgttagtcgaagtt
tcaaccaaattacggtt------------gacggagatactagtaccaatgatactgtaa
ttgctttggctagtgggctgtccggtgccgctaggatctctaacttcagtagccctgaag
cagcacagcttcaatcatgtc--ttgatgctgtaatgcaaggcc--------ttgcaaaa
tcgattgcttgggatggagaaggggcgacctgtctgattgaggtc---tgtacatttgga
tcgatgcttgaattgtgagccgttaggatttgtgttggagagagtagttcttctcttgtg
aaggctgctgtgtatggccgagatccaaactggggtcgtattgcttgtgccgctggctat
gcaggcatccctttcaattcaaatgaactccaaatattccttggagacattttgctcatg
gatggtggacaaccacttccctttgatag--------------aaccttagcattggatt
tccccttg---a------tgaacatgtt------ctgccttggcgt------ctggtttg
tgtttacaggtaacgggccaggaagggggcaagcatggggctgtgatctgagctatgatt
atgtcaagataaacgctgaatacacaact
>PAFTOL009241
------------------------------------------------tttcaataggtc
gctggaggggttacagcagcgaacggattcaaggctgctggtatttatggtggattgagg
gcacaagggcataaacctgatcttgcactcgttacttgtgatgtagatgccattgctgca
ggggcttt---tactactaacgtggttgctgctgcacctgttgtctagtgcaagaaagcc
cta---------------------------------------------------------
------------------------------------------------------------
------------------------------------------------------------
------------------------------------------------------------
------------------------------------------------------------
-----------------------aaggttggggagacctatgttcgattggggggaatgg
ccaaaggttccgggatgatccatccaaatatggcgacaatgcttggggttgttacaactg
atgctgtggttgatagtgacgtttggagaaagatggtccaggtgtccgttagtcgaagtt
tcaaccaaattacggtt------------gacggagatactagtaccaatgatactgtaa
ttgctttggctagtgggctgtccggtgccgctagaatctctaacttcagtagccctgaag
cagcacagcttcaatcatgtc--ttgatgctgtaatgcaaggcc--------ttgcaaaa
tcgattgcctgggatggagaaggggcaacctgtctgattgaggtt---tctgtagtgggg
gcaaacaatgaagctgaggctgcaaaaattgctcgctctgtagcatcttcttctcttgtg
aaggctgctgtgtatggccgagatccaaactggggtcgtattgcttgtgctgctgggtat
gccggcattcctttcaattcaaatgaacttcgaatatcccttggagacattttgctcatg
gatggtggacaaccacttccctttgatag--------------aaccttagcgttcgatt
tcacctta---a------tgaacatgtt------ctgccttggctt------ctggtttg
tgtttacaggtaacgggccaggaagggggcaagcatggggctgtgatctgagctatgatt
atgtcaagataaacgctgaatacacaact
>PAFTOL009243
------------------------------------------------tttcaataggtt
gctggaggggttacagcagcaaacggattcaaggctgctggtatttatggtggattgagg
gcacaagggcagaaacctgatcttgcccttgttacttgtgatgtagatgccattgctgca
ggggcttt---tactactaatgtggttgctgctgcacctgttgtctattgcaagaaagct
ctagagatctcaaaaaca------------------------------------------
------------------------------------------------------------
------------------------------------------------------------
------------------------------------------------------------
------------------------------------------------------------
-----------------------aaggttggggaggcctatgttcgattggggggaatgg
ccaaaggttccgggatgatccatccaaatatggcgacaatgcttggggtwgttacaactg
atgctgtggttgatagtgatgtttggagaaagatggtccaggtgtccgttagtcgaagtt
tcaaccaaattacggtt------------gatggagatacaagtaccaatgatactgtaa
ttgctttggctagtgggctgtccggtgccgctaggatctctaacttcagtagccctgaag
cagcacagcttcaatcgtgtc--ttgacgctgtaatgcaaggcc--------ttgcaaaa
tcgattgcctgggatggagaaggagcgacctgtctgattgaggtc---tgtgcatttgga
tcagcgaat------------------------------------------tcgtgcttc
aaggctgctgtgtatggccgagatccaaactggggtcgtattgcttgtgctgctggctat
gcaggcattcctttccattcaaatgaactccgaatatcccttggagacattttgctcatg
gatggtggacagccacttccctttgatagg------------------------------
------------------------------------------------------------
-----acaggtaacgggccaggaagggggcaagcatggggctgtgatctgagctatgatt
atgtcaagataaatgctgaatacacaact
>PAFTOL009245
------------------------------------------------tttcaataggtc
actggaggggttacagcagcgaacggattcaaggctgctggtatttatggtggattgagg
gcacaaggtcagaaacccgatcttgcccttgttacttgtgatgtagatgccattgctgca
ggttggtt---ttctwc-actcttgtagatactgcacttgaagcct--------------
------------------------------------------------------------
------------------------------------------------------------
------------------------gaggagattttgat--tgaatcaacaggtgttattg
gtcatagaataaagaag-------------------------------------------
-----------------gcagattccgctgcggtcgcaatcacaacaactgaccttgtga
ggaaaagcgttgccattgaggccaaggttggggagacctatgttcgattggggggaatgg
ccaaaggttccgggatgatccatccaaatatggcgacaatgcttggggttgttacaactg
atgctgtggttgatagtgatgtttggagaaagatggtccaggtgtctgttagtcgaagtt
tcaaccaaattacggtt------------gacggagatactagtaccaatgatactgtaa
ttgctttggctagtgggctgtccggtgcctctaggatctctaacttcagtagccctgaag
cagcacagcttcaatcatgtc--ttgatgctgtaatgcaaggcc--------ttgcaaaa
tcgattgcctgggatggagaaggggcgacctgtctgattgaggtt---tctgtggtgggg
gcaaacaatgaagctgaggctgcaaaaattgctcgctctgtagcatcttcttctcttgtg
aaggctgctgtgtatggccgagatccaaactggggtcgtattgcttgtgctgctggctat
gcaggcattcctttcaattcaaatgaactccgaatatcccttggagacattttgctcatg
gatggtggacaaccacttccctttgatag--------------g----------------
-----------------------------------------------------------g
tgtttacaggtaacgggccaggaagcgggcaagcatggggctgtgatctgagctatgatt
atgtcaagataaatgctgaatacacaact
>PAFTOL009249
------------------------------------------------------------
------------------------------------------------------------
------------------------------------------------------------
------------------------------------------------------------
------------------------------------------------------------
------------------------------------------------------------
------------------------------------------------------------
------------------------------------------------------------
------------------------------------------------------------
-----------------------aaggttggggagacctatgttcgattrgggggaatgg
ccaaaggttccgggatgatccatccaaatatggcgacaatgcttggggttgttacaactg
atgctgtggttgatagtgatgttttttatgactttgtgcaccattcatgtgaaatatttt
ttcatgaattacaggtt------------gacggagatactagtaccaatgatactgtaa
ttgctttggctagtgggctgtccggtgccgctaggatctctaacttcagtagccctgaag
cagcacagcttcaatcatgtc--ttgatgctgtagtgt----------------------
------------------------------------------------------------
------------------------------------------------------------
------------------------------------------------------------
------------------------------------------------------------
------------------------------------------------------------
------------------------------------------------------------
---ttacaggtaacgggccaggaagcgggcaagcatggggctgtgatctgagctatgatt
atgtcaagataaacgctgaatacacaact
>PAFTOL009251
------------------------------------------------------------
------------------------------------------------------------
------------------------------------------------------------
------------------------------------------------------------
------------------------------------------------------------
------------------------------------------------------------
------------------------------------------------------------
------------------------------------------------------------
------------------------------------------------------------
-----------------------aaggttggggagacctatgttcgattggggggaatgg
ccaaaggttccgggatgatccatccaaatatggcgacaatgcttggggttgttacaactg
atgctgtggttgatagtgatgtttggagaaagatggtccaggtgtctgttagtcgaagtt
tcaaccaaattacggtt-------------------------------------------
------------------------------------------------------------
------------------------------------------------------------
------------------------------------------------------------
------------------------------------------------------------
------------------------------------------------------------
------------------------------------------------------------
------------------------------------------------------------
-----------------------------------------------------------g
tgtttacaggtaacgggccaggaagcgggcaagcatggggctgtgatctgagctatgatt
atgtcaagataaacgctgaatacacaact
>PAFTOL009253
gctgcagcttatatacctgcggctcctatactgcttccagaaggaccatggcaggaggtc
acyggaggggttacagcagcgaagggattcaaggctrctggwatttatggtggaytgagg
gcacawggacagaaacctgaycttgcccttgtkacatktgatgtacatgccatttctgca
ggggcttt---tgctactaatgtgattgctgctgcacctgttgtttattgcragaaagct
ctggagatctcaaaaacagcctgtgcagtattgataaatgccggtcaagcaaaygcggca
atgggtgatgctggttaccagga------------tgtgacagattgtgcaagttcccta
gctgagatactgcacttgaaacccgaggggattttgat--tgaatcaacaggtgtaattg
gtcatagaataatgaagagtgatctccttgattcactaccaaagttggatttatcattg-
------------------------------------------------------------
-----------------------aaggttggggagaystatgttcgactgggaggaatgg
caaaaggttctgggatgatccatccaaatatggcaacaatgcttggggttgttacaactg
atgcmgtcgttgacagtgatgtttggagaaagatggtccaggtktctgttrgtcgaagtt
tcaaccaaattacggta------------gatggagataccagtaccaatgayactgtaa
ttgctttggctagtgggctgtctggtgccgctaggatatctaacttgagtagccctgaag
cagcgcagcttcaatcatgtc--ttgatgctgttatgcaaggcc--------ttgcaaaa
tcarttgcttgggatggagaaggggcaacctgtctgattgaggtc---------------
------------------------------------------------------------
------------------------------------------------------------
------------------------------------------------------------
------------------------------------------------------------
-----------------------------------------------------------k
tgtttacaggtaacgggccaggaaggggacaagcatggggttgtgatctgagctacgact
atgtcaagataaatgctgaatacacaacc
>PAFTOL009255
---------------------------------------------------caataggtc
gctggaggggttacagcagcgaacggattcaaggctgctggtatttatggtggattgagg
gcacaagggcagaaacctgatcttgcccttgttacatgtgatgtaaatgccattgctgcg
ggttggtt---ttctgcagattcagctgcggtcgca------------------------
------------------------------------------------------------
------------------------------------------------------------
------------------------------------------------------------
------------------------------------------------------------
--------------------------------------atcacaacaactgaccttgtga
ggaaaagcgttgccattgaggccaaggttggggagacctatgttcgattggggggaatgg
ccaaaggttccgggatgatccatccaaatatggcgacaatgcttggggttgttacaactg
atgctgtggttgatagtgacgtttggagaaagatagtccaggtgtccgttagtcgaagtt
tcaaccaaattacggtt------------gacggagatactagtaccaatgatactgtaa
ttgctttggctagtgggctgtccggtgccgctaggatctctaacttcagtagccctgaag
cagcacagcttcaatcatgtc--ttgatgctgtaatgcaaggcc--------ttgcaaag
tcgattgcctgggatggagaaggggcgacctgtctgattgaggtc---tgtacatttgga
tcggcgaatcatactgaggctgcgaaaattgctcgctctgtagcatcttcttctcttgtg
aaggccgctgtgtatggccgagatccaaactggggtcgtattgcttgtgctgctggctat
gcaggcattcctttcaattcaaatgaactccgaatatcccttggagacattttgctcatg
gatggtggacaaccacttccctttgatag--------------g----------------
-----------------------------------------------------------g
tgattacaggtaacgggccaggaagcgggcaagcatggggctgtgatctgagctatgatt
atgtcaagataaacgctgaatacacaact
>PAFTOL009257
---------------------------------------------------caataggtc
gctggaggggttacrgcagcgaacggattcaaggctgctggtatttatggtggattgagg
gcacaagggcagaaacctgatcttgcccttgttacatgtgatgtraatgccattgctgcg
ggttggtt---ttctgcagattcagccgcggtcgca------------------------
------------------------------------------------------------
------------------------------------------------------------
------------------------------------------------------------
------------------------------------------------------------
--------------------------------------atcacaacaactgaccttgtga
ggaaaagcgttgccattgaggccaaggttggggagacctatgttcgattggggggaatgg
ccaaaggttccgggatgatccatccaaatatggcgacaatgcttggggttgttacaactg
atgctgtggttgatagtgacgtttggagaaagatagtccaggtgtccgttagtcgaagtt
tcaaccaaattacggtt------------gacggagatactagtaccaatgatactgtaa
ttgctttggctagtgggctgtccggtgccgctaggatctctaacttcagtagccctgaag
cagcacagcttcaatcatgtc--ttgatgctgtaatgcaaggcc--------ttgcaaag
tcgattgcctgggatggagaaggggcgacctgtctgattgaggty---tctgtcgtgggg
gcaaccaatgaagctgaggctgcgaaaattgctcgctctgtagcatcttcttctcttgtg
aaggccgctgtgtatggccgagatccaaactggggtcgtattgcttgtgctgctggctat
gcaggcattcctttcaattcaaatgaactccgaatatcccttggagacattttgctcatg
gatggtggacaaccacttccctttgatag--------------g----------------
-----------------------------------------------------------g
tgattacaggtaacgggccaggaagcgggcaagcatggggctgtgatctgagctatgatt
atgtcaagataaacgctgaatacacaact
>PAFTOL009259
------------------------------------------------tttcaataggtc
gctggaggggttacagcagcgaacggattcaaggctgctggtatttatggtgrattgagg
gcacaagggcagaaacctgatcttgcccttgttacttgtgatgtagatgccattgctgca
ggt---------------------------------------------------------
------------------------------------------------------------
------------------------------------------------------------
------------------------------------------------------------
------------------------------------------------------------
------------------------------------------------------------
-----------------------aaggttggggagacctatgttcgattggggggaatgg
cgaaaggttccgggatgatccatccaaatatggcgacaatgcttggggttgttacaactg
atgctgtggttgatagtgatgtttggagaaagatggtccaggtgtccgttagtcgaagtt
tcaaccaaattacggtt------------gacggagatactagtaccaatgatactgtaa
ttgctttggctagtgggctgtccggtgccgctaggatctctaacttcagtagccctgaag
cagcacagyttcaatcatgtc--ttgatgctgtaatgcaaggcc--------ttgcaaaa
tcgattgcctgggatggtgaaggggcgacctgtctgattgaggtt---tctgtagtgggg
gcaaacaatgaagctgaggctgcgaaaattgctcgctctgtagcatcttcttctcttgtg
aaggctgctgtgtatggccgagatccaaactggggtcgtattgcttgtgctgctggctat
gcaggcattcctttcaattcaaatgaactccgaatatcccttggagacattttrctcatg
gatggtggacaaccacttccctttgatag--------------aaccttagcattggatt
tcaccttg---a------tgaacatgtt------ctgccttggcgt------ctggtttg
tgtttacaggtaacgggccaggaagggggcaagcatggggctgtgatctgagctatgatt
atgtcaagataaacgctgaatacacaact
>PAFTOL009261
---------------------------------------------------------gta
gctggaggggttacagcagcgtacggattcaaggctgctggtatttatggtggattgagg
gcacaagggcagaaacctgatcttgcccttgttacttgtgatgtggatgccattgctgca
ggttagtt---t------------------------------------------------
------------------------------------------------------------
------------------------------------------------------------
------------------------------------------------------------
------------------------------------------------------------
------------------------------------------------------------
-----------------------aaggttggggagacstatgttcgattgggaggaatgg
ccaaaggttccggtatgatccatccaaatatggcracaatgcttggggttgttacaactg
atgctgtggttgatagtgatgtttggagaaagatggtccaggtgtctgttggtcgaagtt
tcaaccaaattacggta------------gacggagatactagtaccaatgatactgtaa
ttgctttggctagtgggctgtccggtgccacgaggatctctaagttcaggagccctgaag
cagcacagcttcaatcatgtc--ttgatgctgtagtct----------------------
------------------------------------------------------------
------------------------------------------------------------
------------------------------------------------------------
------------------------------------------------------------
------------------------------------------------------------
------------------------------------------------------------
---tcacaggtaataggccaggaagggggcaagcatggggctgtgatctgagctatgatt
atgtcaagataaacgctgaatacacaact
>PAFTOL009263
------------------------------------------------tttcaataggtc
actggaggggttacagcagcgaacggattcaaggctgctggtatttatggtggattgagg
gcacaaggtcagaaacccgatcttgcccttgttacttgtgatgtagatgccattgctgca
ggggcttt---tactactaatgtggtt---------------------------------
------------------------------------------------------------
------------------------------------------------------------
------------------------------------------------------------
------------------------------------------------------------
------------------------------------------------------------
-----------------------aaggttggggagacctatgttcgattggggggaatgg
ccaaaggttccgggatgatccatccaaatatggcgacaatgcttggggttgttacaactg
atgctgtggttgatagtgatgtttggagaaagatggtccaggtgtctgttagtcgaagtt
tcaaccaaattacggtt------------gacggagatactagtaccaatgatactgtaa
ttgctttggctagtgggctgtccggtgccactaggatctctaacttcagtagccctgaag
cagcacagcttcaatcatgtc--ttgatgctgtaatgcaaggcc--------ttgcaaaa
tcgattgcctgggatggagaaggggcgacctgtctgattgaggtt---tctgtagtgggg
ggaaacaatgaagctgaggctgcaaaaattgctcgctctgtagcatcttcttctcttgtg
aaggctgctgtgtatggccgagatccaaactggggtcgtattgcttgtgctgctggctat
gcaggcattcctttcaattcaaatgaactccgaatatccctaggagacattttgctcatg
gatggtggacaaccacttccctttgatag--------------aaccttagtattggatt
tcacctca---a------tgaaaatgtt------cctccttgttat------ctgctttg
tgtttacaggtaacgggccaggaagcgggcaagcatggggctgtgatctgagctatgatt
atgtcaagataaacgctgaatacacaact
>PAFTOL009265
------------------------------------------------------------
------------------------------------------------------------
------------------------------------------------------------
------------------------------------------------------------
------------------------------------------------------------
------------------------------------------------------------
------------------------------------------------------------
------------------------------------------------------------
------------------------------------------------------------
------------------------------------------------------------
------------------------------------------------------------
------------------------------------------------------------
------------------------------------------------------------
ttgtcttag---------------------------------------------------
-------------------------------gtaatgcaaggcc--------ttgcaaaa
tcgattgcctgggatggagaaggggcgacctgtctgattgaggtc---tgtacatttgga
tcggcgaat---------------------------------------------------
------------------------------------------------------------
------------------------------------------------------------
------------------------------------------------------------
-----------------------------------------------------------g
tgtttacaggtaacgggccaggaagtgggcaagcatggggctgtgatctgagctatgatt
atgtcaagataaacgctgaatacacaact
>PAFTOL009267
---------------------------------------------------------gtc
actggaggggtcacagcagcgaagggattcaaggctrctggtatttatggtggattgagg
gcacaaggacagaaacctgatcttgcccttgttacatgtgatgtacatgccatttctgca
ggttggtt---ttct---------------------------------------------
------------------------------------------------------------
------------------------------------------------------------
------------------------------------------------------------
------------------------------------------------------------
------------------------------------------------------------
-----------------------aaggttggggagacctatgttcgactgggaggaatgg
caaaaggttctgggatgatccatccaaatatggcaacaatgcttggggtwgttacaactg
atgccgttgttgacagtgatgtttggagaaagatggtccaggtgtctgttagtcgaagtt
tcaaccaaattacggta------------gacggagataccagtaccaatgatactgtaa
ttgctttggctagtgggctgtctggtgcygctagaatatctaacttgagtagccctgaag
cagcgcaacttcaatcatgtc--tggatgctgtaatgcaaggcc--------ttgcaaaa
tcaattgcttgggatggagaaggggcaacctgtctgattgaggtt---tctgcagtgggt
gcaaacaatgaagctgaggctgcaaaagttgcacgctctgttgcatcttcttctcttgtg
aaggctgctgtttacggccgagatccaaattggggacgtattgcctgtgctgctggctat
gcaggtgttcctttcaatttaaatgaactccgaatatcccttggagacattttgctcatg
gatggtggacaaccacttccctttgatagg------------------------------
------------------------------------------------------------
-----acaggtaacgggcmaggaaggggacaagcatggggctgtgatctgagctacgatt
atgtcaagataaatgctgaatacacaacc
>PAFTOL009269
---------------------------------------------------------gtc
actggaggggtcacagcagcgaagggattcaaggctgctggtatttatggtggattgagg
gcacaaggacagaaacctgatcttgcccttgttacatgtgatgtacatgccatttctgca
ggggcttt---tactactaatgtggttgctgctgcacctgttgtttatwgcragaaagct
ctggagatctcaaaaacagcccgtgcagtattgataaatgccrgtcaagcaaatgcagca
acg---------------------------------------------------------
------------------------------------------------------------
------------------------------------------------------------
------------------------------------------------------------
-----------------------aaggttggagagacctatgttcgactgggaggaatgg
caaaaggttctgggatgatccatccaaatatggcaacaatgcttggggttgttacaactg
atgctgtcgttgacagtgatgtttggagaaagatggtccaggtgtctgttagtcgaagtt
tcaaccaaattacggta------------gacggagataccagtaccaatgatactgtaa
ttgctttggctagtgggctgtctggtgccgctagaatatctaagttgagtagccctgaag
cagcgcaacttcaatcatgtc--ttgatgctgtaatgcaaggcc--------ttgcaaaa
tcgattgcttgggatggagaaggggcaacctgtctgattgaggct---ttctgggtgggt
gcaaacaatgaagctgaggctgcaaaagttgcacgctctgttgcatcttcttctcttgtg
aaggctgctgtttatggccgagatccaaattggggtcgtattgcctgtgctgctggctat
gcaggtgttcctttcaatttaaatgaactccgaatatcccttggagacattttgctcatg
gatggtggacaaccacttccctttgatagk------------------------------
------------------------------------------------------------
-----acaggtaacggtccaggaaggggacaagcatggggctgtgatctgagctacgatt
atgtcaagataaatgctgaatacacaacc
>PAFTOL009271
---------------------------------------------------------gta
gctggaggggttacagcagcgaacggattcaaggctgctggtatttatggtggattgagg
gcacaagggcagaaacctgatcttgcccttgttacttgtgatgtagatgccactgctgca
ggttactt---t------------------------------------------------
------------------------------------------------------------
---ggtgacgctggttaccagga------------tgtgagagagtgtgcaagttcccta
gctgagatactgcacttgaagcctgaggagattttgat--tgaatcaacaggtgttattg
gtcatagaataaagaag-------------------------------------------
------------------------------------------------------------
-----------------------aaggttggggagacctatgttcgattggggggaatgg
ccaaaggttccgggatgatccatccaaatatggcgacaatgcttggggttgttacaactg
atgctgtggttgatagtgatatttggagaaagatggtccaggtgtctgttggtcgaagtt
tcaaccaaattamggta------------gacggagatactagtaccaatgatacggtaa
ttgctttggctagtgggctgtccggtgccacgaggatatctaactccagcagccccgaag
cagcacagcttcaatcatgtc--ttgatgctgtaatgcaaggcc--------ttgcaaaa
tcgattgcttgggatggagaaggggcgacatgtctgattgaggtt---tctgtagtgggg
gcaaacaatgaagctgaggctgcgaaaattgctcgctctgtagcctcttcttctcttgtg
aaggctgctgtgtttggcagagatccaaactggggtcgcattgcttgtgctgctggctat
gcaggtgttcctttcaattcaaatgaactccgaatatcccttggagacattttgctcatg
gatggtggacaaccacttccctttgatag--------------agccttaacattggatt
gcacctta---a------tgaacatgtt------ctgccttggcgt------ctgttttg
tgtttacaggtaatgggccaggaagggggcaagcatggggctgtgatctgagctatgatt
atgtcaagataaacgctgaatacacaact
>PAFTOL009279
------------------------------------------------tttcaataggtc
gctggaggggttacagcagcgaacggattcaaggctgctggtatttatggtggattgagg
gcacaagggcagaaacctgatcttgcactcgttacttgtgatgtagatgccattgctgca
ggggcttt---tactactaacgtggttgctgctgcacctgttgtctattgcaagaaagct
ctagagatctcaaa----------------------------------------------
------------------------------------------------------------
------------------------------------------------------------
------------------------------------------------------------
------------------------------------------------------------
-------------------aackaaggttggggagacctatgttcgattgggaggaatgg
ccaaaggttccgggatgatccatccaaatatggcgacaatgcttggggttgttacaactg
atgctgtggttgatagtgacgtttggagaaagatggtccaggtgtctgttagtcgaagtt
tcaaccaaattacggtt------------gacggagatactagtaccaatgatactgtaa
ttgctttggctagtgggctgtccggtgccgctaggatctctaacttcagtagccctgaag
cagcacagcttcaatcatgtc--ttgatgctgtaatgcaaggcc--------ttgcaaaa
tcgattgcctgggatggagaaggggcaacctgtctgattsaggtt---tctgtagtgggg
gcaaacaatgaagctgaggctgcaaaaattgctcgctctgtagcatcttcttctcttgtg
aaggctgctgtgtatggccgagatccaaactggggtcgtattgcttgtgctgctgggtat
gctggcatttctttcaattcaaatgaacttcgaatatcccttggagacattttgctcatg
gatggtggacaaccacttccctttgatag--------------aaccttagcgttggatt
tcacctta---a------tgaacatgtt------ctgccttggcgt------ctggtttg
tgttaacaggtaacgggccagggcgggggcaagcatggggctgtgatctgagctatgatt
atgtcaagataaacgctgaatacacaact
>PAFTOL009281
------------------------------------------------tttcaataggty
gctggaggggttacagcagcgaacggattcaaggctgctggtatttatggtggattgagg
gcacaagggcagaaacctgatcttgcccttgttacttgtgatgtagatgccattgctgca
ggttggtt---ttct---------------------------------------------
------------------------------------------------------------
------------------------------------------------------------
------------------------------------------------------------
------------------------------------------------------------
------------------------------------------------------------
-----------------------aaggttggggagacctatgttcgattggggggaatgg
ccaaaggttctgggatgatccatccaaatatggcgacaatgcttggggttgttacaactg
atgctgtggttgatagtgatgtttggagaaagatggtccaggtgtccgttartcgaagtt
tcaaccaaattacggtt-------------------------------------------
------------------------------------------------------------
------------------------------------------------------------
------------------------------------------------------------
------------------------------------------------------------
------------------------------------------------------------
------------------------------------------------------------
------------------------------------------------------------
------------------------------------------------------------
------------------------------------------------------------
-----------------------------
>PAFTOL009283
------------------------------------------------ttccaataggtc
gctggaggggttacagcagcgaacggattcaaggctgctggtatttatggtggattgagg
gcacaagggcagaagcctgatcttgcactcgttacttgtgatgtagatgccattgctgca
ggggcttt---tactactaatgtggttgctgctgcacctgttgtctattgcaagaaagct
ctagagatctcaaaaacagctcgtgcagtattgataaatgctggtcaagcaaatgcagca
acggtaagcgctggttaccagga------------tgtgatagagtgtgcaagttcccta
gctgagatgctgcacttgaagcctgaggagattttgat--tgaatcaacaggtgttattg
gtcatagaataaagaag-------------------------------------------
------------------------------------------------------------
-----------------------aaggttggggagacctatgttcgattggggggaatgg
ccaaaggttccgggatgatccatccaaatatggcgacaatgcttggggttgttacaactg
atgctgtggttgatagtaacgtttggagaaagatggtccaggtgtcagttagtcgcagtt
tcaaccaaattacggtt------------gacggagatactagtaccaatgatactgtaa
ttgctttggctagtgggctttccggtgccgctaggatctctcacttcagtagccctgaag
cagcacagcttcaatcatgtc--ttgatgctgtaatgcaaggcc--------ttgcaaaa
tcgattgcctgggatggagaaggggcaacctgtctgattgaggtt---tctgtagtgggg
gcagacaatgaagctgaggctgcgaaaattgctcgytctgtagcatcttcttctcttgta
aaggctgctgtgtatggccgagatccaaactggggtcgtattgcttgtgctgctggatat
gccggcattcctttcaattcaaatgaacttcgaatatcccttggagacattttactcatg
gatggtggacaaccacttccctttgatag--------------aaccttagcgttcgatt
tcacctta---a------tgaacatgtt------ctgccttggctt------ctggtttg
tgtttacaggtaacgggccaggaagggggcaagcatggggctgtgatctgagctatgatt
atgtcaagataaacgctgaatacacaact
>PAFTOL009285
---------------------------------------------------------gtc
actggaggsgtcacarcagcgaagggattcaaggctrctggtatttatggtggattgagg
gcacarggacagaaacctgatcttgcccttgttacatgtgatgtacatgccatttctgca
ggggcttt---tactactaatgtggttgctgctgcacctgttgtttattgcaagaaagct
ctggagatctcaaaaacagcccgtgcagtattgataaatgctggtcaagcaaatgcagca
acg---------------------------------------------------------
------------------------------------------------------------
------------------------------------------------------------
------------------------------------------------------------
-----------------------aaggttggggagacctatgttcgactgggaggaatgg
caaaaggttctgggatgatccatccaaatatggcaacaatgcttggggttgttacaactg
atgccgtcgttgacagtgatgtttggagaaagatggtccaggtgtctgttagtcgaagtt
tcaaccaaattacggta------------gacggagataccagtaccaatgatactgtaa
ttgctttggctagtgggctgtctggtgccgctagaatatctaacttgagtagccctgaag
cagcgcaacttcaatcatgtc--ttgatgctgtaatgcaaggcc--------ttgcaaaa
tcgattgcttgggatggagaaggggcaacctgtctgattgaggtt---tctgtagtgggt
gcaaacaatgaagctgaggctgcaaaagttgcacgctctgttgcatcttcttccctagtg
aaggctgctgtttatggccgagatccaaattggggtcgtattgcctgtgctgctggctat
gcaggtgttcctttcaatttaaatgaactccgaatatcccttggagacattttgctcatg
gatggtggacaaccacttccctttgatagg------------------------------
------------------------------------------------------------
-----acaggtaacgggctgggaaggggacaagcatggggctgtgatctgagctacgatt
atgtcaagataaatgctgaatacacaacc
>PAFTOL009287
------------------------------------------------ttccaataggtc
gctggaggggttacagcagcgaacggattcaaggctgctggtatttatggtggattgagg
gcacaagggcagaaacctgatcttgcactcgttacttgtgatgtagatgccattgctgca
ggkgcttt---tactactaacgtggttgctgctgcacctgttgtctattgccagaaagct
ctagagatctcaaaaaca------------------------------------------
---ggcgacgctggttaccagga------------tgtgatagagtgtgcaagttcccta
gctgagatgctgcacttgaagcctgaggagattttgat--tgaatcaacaggtgttattg
gtcatagaataaagaag-------------------------------------------
------------------------------------------------------------
-----------------------aaggttggggagacctatgttcgattggggggaatgg
ccaaaggttccgggatgatccatccaaatatggcgacaatgcttggggttgttacaactg
atgctgtggttgatagtgacgtttggagaaagatggtccagctgtctgttagtcgcagtt
tcaaccaaattacggtt------------gacggagatactagtaccaatgatactgtaa
ttgctttggctagtgggctttccggtgccgctaggatctctaacttcagtagccctgaag
cagcgcagcttcaatcatgtc--ttgatgctgtaatgcaaggcc--------ttgcaaaa
tcgattgcctgggatggagaaggggcaacctgtctgattgaggtt---tctgtagtgggg
gcaaacattgaagctgaggctgcgaaaattgctcgctctgtagcatcttcttctcttgta
aaggctgctgtgtatggccgagatccaaactggggtcgtattgcttgtgctgctggctat
gccggcatccctttcaattcaaatgaacttcgaatatcccttggagacattttgctcatg
gatggtggacaaccacttccctttgatag--------------aaccttagcgttggatt
tcacctta---a------tgaacatgtt------ctgccttggcgt------ctggtttg
tgtttacaggtaacgggccaggaagggggcaagcatggggctgtgatctgagctatgact
atgtcaagataaacgccgaatacacaact
>PAFTOL009289
------------------------------------------------tttcaataggtc
gctggaggggttacagcggcgaatggattcaaggctgctggtatttatggtggattgagg
gcacaagggcagaaacctgatcttgcccttgttacttgtkatgtagatgccattgctgca
ggttagtt---ttct---------------------------------------------
------------------------------------------------------------
------------------------------------------------------------
------------------------------------------------------------
------------------------------------------------------------
------------------------------------------------------------
-----------------------aaggttggggagrcctatgttcgattggggggaatgg
ccaaaggttccgggatgatccatccaaatatggcgacamtgcttggggttgttacaactg
atgctgtggttgatagtgatrtttggagaaagatggtccaggtgtcygttagtcgaagtt
tcaaccaaattacggtt-------------------------------------------
------------------------------------------------------------
------------------------------------------------------------
------------------------------------------------------------
------------------------------------------------------------
------------------------------------------------------------
------------------------------------------------------------
------------------------------------------------------------
-----------------------------------------------------------g
tgtttacaggcaacgggccaggaagcgggcaagcatggggctgtgatctgagctacgatt
atgtcaagataaacgctgaatacacaact
>PAFTOL009291
------------------------------------------------tttcaataggtt
gctggaggggttacagcagcgaacggattcaaggctgctggtatttatggtggattgagg
gcacaaggtcagaaacctgatcttgcactcgttacttgtgatgtggatgccattgctgca
ggggcttt---tacyactaatgtggttgctgctgcaccygttgtctattgcaagaaagct
ctagagatctcaaaaacagctcgtgcagtattgataaatgccggtcaagcaaa-------
------------------------------------------------------------
------------------------------------------------------------
------------------------------------------------------------
------------------------------------------------------------
-------------tgcagcaacgaaggttggggagacctatgttcgattggggggaatgg
ccaaaggttccgggatgatccatccaaatatggcgacaatgcttggggttgttacaactg
atgctgtggttgatagtgatgtttggagaaagatggtccaggtktccgttagtcgaagtt
tcaaccaaattacggtt------------gacggagatactagtaccaatgatactgtaa
ttgctttggctagtgggctgtccggtgccgctaggatctctaayttcagtagccctgaag
cagcacagcttcaatcatgtc--ttgatgctgtaatgcaaggcc--------ttgcaaaa
tcaattgcctgggatggagaaggggcaacctgtctgattgaggtt---tctgtagtgggg
gcaaacaatgaagctgaggctgcaaaaattgctcgctctgtagcatcttcttctcttgtg
aaggctgctgtgtatggccgagatccaaactggggtcgtattgcttgtgctgctgggtat
gccggcattcctttcaattcaaatgaacttcgaatatcccttggagacattttgctcatg
gatggtggacaaccacttccctttgatag--------------aaccttrgcgttggatt
tcacctta---a------ygaacatgtt------ctgccttggcgt------ctggtttg
trtttacaggtaacgggccaggaaggggacaagcatggggctgtgatctgagctatgatt
atgtcaagataaacgctgaatacacaact
>PAFTOL009293
------------------------------------------------ttccaataggty
gctggaggggttacagcagcgaacggattcaaggctgctggtatttatggtggattgagg
gcacaagggcagaarcctgatcttgcactcgttacttgtgatgtagatgccattgctgca
ggttggta---ttct---------------------------------------------
------------------------------------------------------------
------------------------------------------------------------
------------------------------------------------------------
------------------------------------------------------------
------------------------------------------------------------
-----------------------aaggttggggagacstatgttcgattggggggaatgg
ccaaaggttcsgggatgatccatccaaatatggcracaatgcttggggttgttacaactg
atgctgtggttgatagtgacgtttggagaaagatggtccaggtgtcmgttagtcgcagtt
tcaaccaaattacggtt------------gayggagatactagtaccaatgatactgtaa
ttgctttggctagtgggctytccrgtgccgctaggatctctmacttcagtagcsctgaag
cagcacagcttcaatcatgtc--ttgatgctgtaatgcaaggcc--------ttgcaaaa
tcgattgcctgggatggagaaggggcaacctgtctgattgaggtc---tgcttgaattag
gcaaacaatgaagctgaggctgcgaaaattgctcgctctgtagcatcttcttctcttgta
aaggctgctgtgtatggccgagatccaaactggggtcgtattgcttgtgctgctggmtat
gccggcattcctttcaattcaaatgaacttcgaatatcccttggagacattttrctcatg
gatggtggacaaccacttccctttgatag--------------agccttagcgttcgatt
tcacctta---a------tgaacatgtt------ctrccytggcrt------ctggtttg
tgtttacaggtaacrggccaggaagggggcaagcatggggctgtgatctgagctatgatt
atgtcaagataaacgctgaatacacaact
>PAFTOL009295
------------------------------------------------ttccaataggtc
gctggaggggttacagcagcgaacggattcaaggctgctggtatttatggtggattgagg
gcacaagggcagaagcctgatttaattcttttgttgtcttaggta---------------
------------------------------------------------------------
------------------------------------------------------------
------------------------------------------------------------
------------------------------------------------------------
------------------------------------------------------------
------------------------------------------------------------
------------------------------------------------------------
------------------------------------------------------------
------------------------------------------------------------
------------------------------------------------------------
------------------------------------------------------------
----------------------------------atgcaaggcc--------ttgcaaaa
tcgattgcctgggatggagaaggggcaacctgtctgattgaggtc---tgtacatttgga
tcggcgaatcatgct---------------------------------------------
------------------------------------------------------------
------------------------------------------------------------
------------------------------------------------------------
-----------------------------------------------------------g
tgtttacaggtaacgggccaggaagggggcaagcatggggctgtgatctgagctatgatt
atgtcaagata------------------
>PAFTOL009297
------------------------------------------------tttcaataggtc
gctggaggggttacagcagcgaacggattcaaggctgctggtatttatggtggattgagg
gcacaagggaagaaacctgatcttgcccttgttacttgtgatgtagatgccattgctgcg
ggttggtt---t------------------------------------------------
------------------------------------------------------------
------gacgctggttamcaaga------------tgtgacagagtgtgcaagttcccta
gctgagatactgcacttgaagcctggggagattttgat--tgaatcaacaggtgttattg
gtcatagaataaagaak-------------------------------------------
------------------------------------------------------------
-----------------------aaggttggggagacctatgttcgattggggggaatgg
ccaaaggttccgggatgatccatccaaatatggcgacaatgcttggggtwgttacaactg
atgctgtggttgatagtgatgtttggagaaagatggtccaggtgtccgttagtcgaagtt
tcaaccaaattacggtt------------gacggagatactagtaccaatgatactgtaa
ttgctttggctagtgggctgtccggtgctgctaggatctctaacttcagtagccctgaag
cagcacagcttcaatcatgtc--ttgatgctgtaatgcaaggcc--------ttgcaaaa
tcgattgcctgggatggagaaggggcgacctgtctgattgaggtc---tgtacatttgga
ttggcgaat---------------------------------------------------
aaggctgctgtgtatggccgagatccaaactggggtcgtattgcttgtgctgctggctat
gcaggcattcctttcaattcaaatgagctccgaatatcccttggagacattttgctcatg
gatggtggacaaccacttccctttgatag--------------aaccttagcattggatt
tcaccgta---a------tgaacatgtt------ctgcctcggcgt------ctggtttg
tgtttacaggtaacgggccaggaagggggcaagcatggggctgtgatctgagctatgatt
atgtcaagataaacgctgaatacacaact
>PAFTOL009299
------------------------------------------------tttcaataggtc
gctggaggggttacagcagyrarcggattcaaggctgctggtatttatggtggattgagg
gcacaaggtcagaaacctgatcttgccctagttacttgtgatgtagatgccattgctgca
ggttggtt---ttct---------------------------------------------
------------------------------------------------------------
---ggcgacgctggttaccagga------------tgtgatagagtgtgcaagttcccta
gctgagatactgcacttgaagcctgaggagattttgat--tgaatcaacaggtgttattg
gtcatagaataaagaag-------------------------------------------
------------------------------------------------------------
-----------------------aaggttgggaagacctatgttcgattgggggggatgg
ccaaaggttccgggatgatccatccaaatatggcgacaatgcttggggttgttacaactg
atgctgtggttgatagtgatgtttggagaaagatggtccaggtgtctgttagtcgaagtt
tcaaccaaattacggtt------------racggagatactagtaccaatgatactgtaa
ttgctttggctagtgggctgtccggtgccgctaggatctctaacttcagtagccctgaag
cagcacagcttcaatcatgtc--ttgatgctgtaatgcaaggcc--------ttgcaaaa
tcaattgcctgggatggagaaggggcgacctgtctgattgaggctggaattatggtgggg
gcaaacaatgaagctgaggctgcaaaaattgctcgctctgtagcatcttcttctcttgtg
aaggctgctgtgtatggccgagatccaaactggggtcgtattgcttgtgctgctggctat
gcaggcattcctttcaattcaaatgagctccgaatatcccttggagacattttgctcatg
gatggtggacaaccacttccctttgatag--------------aaccttagtattggatt
tcacctta---a------tgaacaaatt------ctgccttgttat------ctggtttg
tgtttacaggtaacgggccaggaagcgggcaagcatggggctgtgatctgagctatgatt
atgtcaagataaatgctgaatacacaact
>PAFTOL009301
------------------------------------------------tttcaataggtc
gcyggaggggttacagcrgcgaaygggttcaaggctgctggtatttatggtggattgagg
gcacaaggtcagaaacctgatcttkcccttgttacwtgtgacgtagatgccattgctgca
ggttggtt---ttct---------------------------------------------
------------------------------------------------------------
------------------------------------------------------------
------------------------------------------------------------
------------------------------------------------------------
------------------------------------------------------------
-----------------------aaggttggggagacctatgttcgattggggggaatgg
ccaaaggttctgggatgatccatccaaatatggcgacaatgcttggggttgttacaactg
atgctgtggttgatactgatgtttggagaaagatggtccaggtgtctgttrgtcgaagtt
tcaaccaaattacggtt------------gacggagatactagtaccaatgatactgtaa
ttgctttggctagtgggctgtccggtgccgctaggatctctaacttcagtagccctgaag
cagcacagcttcaatcatgtc--ttgatgctgtaatgcaaggcc--------ttgcaaaa
tcgattgcctgggatggagaaggggcracctgtctgattgaggtt---tctgtagtgggg
gcaaacaatgaagctgaggctgcaaaaattgctcgctctgtagcatcttcttctcttgtg
aaggctgctgtgtatggccgagatccaaactggggtcgtattgcttgtgctgctggctat
gcaggcattcctttcaattcaaatgaactccgaatatcccttggagacattttgctcatg
gatggtggacaaccacttccctttgatag--------------g----------------
-----------------------------------------------------------g
tgtttacaggtaacgggccaggaagcgggcaagcatggggctgtgatctgagctatgatt
atgtcaagataaacgctgaatacacaact
>PAFTOL009303
------------------------------------------------tttcaataggtc
gctggaggggttacagcagcgaacggattcaaggctgctggtatttatggtggattgagg
gcacaaggtcagaaacctgatcttgcccttgttacttgtgatgtagatgccattgctgca
ggttggtt---ttct---------------------------------------------
------------------------------------------------------------
---ggcgacgctggttaccagga------------tgtgatagagtgtgcaagttcccta
gctgagatactgcacttgaagcctgaggagatttttat--tgaatcaacaggtgttattg
gtcatagaataaagaag-------------------------------------------
------------------------------------------------------------
------------------------------------------------------------
------------------------------------------------------------
------------------------------------------------------------
------------------------------------------------------------
------------------------------------------------------------
------------------------------------------------------------
------------------------------------------------------------
------------------------------------------------------------
------------------------------------------------------------
------------------------------------------------------------
------------------------------------------------------------
-----------------------------------------------------------g
tgtttacaggtgacgggccaggaagcgggcaagcatggggctgtgatctgagctatgatt
atgtcaagataaatgctgaatacacaact
>PAFTOL009311
---------------------------------------------------------gtt
gctggaggggttacagcggcgaagggattcaaggctgctggtatttatggtggattgagg
gcacaaggggagaaacctgatcttgcccttgtcacttgtgatgtagatgcaatttctgca
ggkgcttt---tactaccaatgtggttgctgctgcacctgttgtctactgcaagaaggct
ttagagatgtcgagaaca------------------------------------------
------------------------------------------------------------
------------------------------------------------------------
------------------------------------------------------------
------------------------------------------------------------
-----------------------aaggttggagagacctatgttcgactcgggggaatgg
ccaaaggttcaggcatgatccatccgaatatggcaacaatgcttggggtcgttacaactg
atgctgtagtcgacagtgatgtttggagaaagatggtgcaggtgtctgttagtcgaagtt
tcaaccaaattacggta------------gacggagatactagtaccaatgatactgtta
ttgctttggctagtgggctgtccggttctgccaagatatctaacttgactagccctgaag
cagcacaccttcaatcatgtc--ttgatgctgtaatgcaaggcc--------ttgcaaaa
tcaattgcttgggacggagaaggggcgacttgtctaattgaggtt---tccgttgttggt
gcaaacaatgaagctgaagctgcaaaaattgcacgctctgtggcatcttcttcccttgtg
aaggctgcggtatatggccgagatccaaactggggtcgtattgcttgtgctgctggctat
gcaggtgttcctttcaattcaaatgaactccgaatatcactcggagacattttgctcatg
gatggtggacaaccacttccctttgacagg------------------------------
------------------------------------------------------------
-----acaggtgatgggccaggaagggggcaagcttggggctgtgatctgagctacgatt
atgtcaagataaacgctgaatacacaaca
>PAFTOL009313
---------------------------------------------------------gtt
gctggaggggttacagcagcaaagggcttcaaggctgctggtatatatggtggactgagg
gcacaaggrgagaaacctgatcttgcccttgtcacttgtgawgtagatgccatttctgca
ggggcttttactactactaacttgatggctgctgcrcctgttgtgtattgcaagaaagct
ttagagatctcgaaaacagctcgtgcagtattrrtaaatgctggtcaagcaaatgcagca
acgttatgcgactttgtcaattc------------tgaggtcgagtgtgcaagttcgcta
gctgagttgttgcacttgaaaccagaggagatactgat--tgaatcaacaggtgtaattg
gtcatagaataaagaagaaggcgctccttgattcactaccaaagttggtcagttccttgt
catctacagttgatggggcggattctgctgctgtcgcaatcacaamtactgaccttgtga
ggaaaagtgttgccattraggccaagattggagagacccatgtacgacttgggggaatgg
ccaaaggttcagggatgatccatccaaatatggcaacaatgcttggggtggttacaactg
atgctgtagttgacactgatgtttggaggaagatggtgcaggtgtctgttggtcgaagtt
tcaaccaaattgctgta------------gacggagatactagtaccaatgacactgtaa
ttgctttggctagtggactgtccggttcctcaaggatatctaacttgagtagccctgaag
cagcgcaacttcaatcrtgcc--ttgatgctgtaatgcaaggcc--------ttgcaaaa
tcaattgcttgggatggagaaggggcgacktgcctgattgaggtt---tstgtagtgggc
gcaaacaaygaagctgaagctgcaaaaattgcrcgctcggtcgcrtcttcrtctcttgtg
aaggctgctgtrtatggccgagatccraactggggtcgtattgcttgtgctgctggctat
gcaggtgttcctttcaatataaatgaactccaaatakcasttggagayattttcctcatg
gatggtggacaaccacttccctttgacak--------------aatgtgtttaatawgtg
gcattttg---a------ttackmctttagtaagaacgttggttat------gtgttttg
tgtttacaggtgacgggccaggaaagggscaagcatggggctgtgatytgagctatgatt
aygtcaagataaatgctgaatacacaaca
>PAFTOL009319
---------------------------------------------------------gtt
agtgggggagtcacggcggctaagggatttaaggctgctggtatctatggtggattgagg
gcacaagggcagaaacctgatattgcccttgtcacttgtgatgtagatgccattaatgca
gggccgtt---tactactaatgtggttgctgctgcacctgttgtatattgcaagaaatct
ctagagat----------------------------------------------------
------------------------------------------------------------
------------------------------------------------------------
------------------------------------------------------------
------------------------------------------------------------
----------------------aactgttggggagacctatgtacgactggggggaatgg
ccaaaggttccggtatgatccatccaaatatggctacaatgcttggggttgttacaactg
atgctgtggttgacagtgatgtttggaggaagatggtccaagtgtctgttagtcgaagtt
tcaaccaaattacggta------------gacggagatactagtaccaatgatactgtaa
ttgctttggctagtgggctgtctggtgccaccaagatatctaacttaagtagccctgaag
cagtgcagcttcaatcatgtc--ttgatgcggtaatgcaaggcc--------ttgcgaaa
tcaattgcttgggatggagaaggagcaacctgtctgattgaggtt---tctgtggcgggt
gcaaacaatgaagctgaggctgcgaaaattgcgcgttctgtagcatcttcttctcttgts
aaggctgctgtgtatggccgagatccaaactggggtcgtattgcctgtgcggctggctat
gcaggcattcctttcaattcaaatgagcttcgaatatcccttggagacattttgctcatg
gatggtggacaaccacttcmctttgacag-------------------------------
----------------------------------------------------kttgtttg
tgtttacaggtaatgggccaggaatgggactggcatggggctgtgatttgagctatgatt
atgtcaagataaatgctgaatacacaacg
>PAFTOL013501
------------------------------------------------tttcaataggtc
gctggaggggttacagcagcgaacggattcaaggctgctggtatttatggtggattgagg
gcacaaggkcagaaacctgatcttgcactcgttacttgtgatgtagatgccattgctgca
ggggcttt---tactactaacgtggttgctgctgcacctgttgtctattgcaagaaagct
ctagagatctcaaaaaca------------------------------------------
------------------------------------------------------------
------------------------------------------------------------
------------------------------------------------------------
------------------------------------------------------------
-----------------------aaggttggggagacctatgttcgattgggaggaatgg
ccaaaggttccgggatgatccatccaaatatggcgacaatgcttggggttgtyacaactg
atgctgtggttgatagtgaagtttggagaaagmtggtccaggtgtctgttagtcgaagyt
tcaaccaaattacggtt-------------------------------------------
ttgtcttag---------------------------------------------------
-------------------------------gtaatgcaaggcc--------ttgcaaaa
tcrattgcctgggatggagaaggggcaacctgtctgattgaggtc---tgtacatttgga
tcggcaaat---------------------------------------------------
------------------------------------------------------------
------------------------------------------------------------
------------------------------------------------------------
------------------------------------------------------------
-----acaggtaacgggccaggaagggggcaagcatggggctgtgatctgagctatgatt
atgtcaagataaacgctgaatacacaact
>SRR5036296
------------------------------------------------------------
----------------------gcggattcag----------------------------
------------------------------------------------------------
------------------------------------------------------------
------------------------------------------------------------
--c---------------------------------------------------------
------------------------------------------------------------
------------------------------------------------------------
------------------------------------------------------------
------------------------------------------------------------
------------------------------------------------------------
------------------------------------------------------------
------------------------------------------------------------
------------------------------------------------------------
---tgcggttgcaatcacaacaactgaccttgtgaggaaaagcg--------ttgc----
-----cattgaggccaaggttaatgtgacattatgtatctaggtt---tctgtagtaggg
gcaaacaatgaagccgaggctgcgaaaattgctcgctctgtagcatcttcttctcttgtg
aaggctgcagtgtatggccgagatccaaactggggtcgkattgcttgtgctgctggctat
gcaggcattcctttccattcaaatgaactccgaatatcccttggagacattttgctcatg
gatggcggacagccacttccctttgatagg------------------------------
------------------------------------------------------------
------------------------------------------------------------
-----------------------------
>SRR5137211
------------------------------------------------tttcaataggtc
actggaggggttacagcagcgaacggattcaaggctgctggtatttatggtggattgagg
gcacaaggtcagaaacccgatcttgcccttgttacttgtgatgtagatgccattgctgca
ggggcttt---tactactaatgtggttgctgccgcacctgttgtctattgcaagaaagca
ctagagatatcaaaaacagctcgtgcagtattgataaatgccggtcaagcaaatgcagca
acg---------------------------------------------------tcactc
ttgtagatactgcacttgaagcctgaggagattttgat--tgaatcaacaggtgttattg
gtcatagaataaagaagaaggcactccttgattcattaccaaagttggttgattccttgt
caccgacagttgaaggggcagattccgctgcggtcgcaatcacaacaactgaccttgtga
ggaaaagcgttgccattgaggccaaggttggggagacctatgttcgattggggggaatgg
ccaaaggttccgggatgatccatccaaatatggcgacaatgcttggggttgttacaactg
atgctgtggttgatagtgatgtttggagaaagatggtccagctgtctgttagtcgaagtt
tcaaccaaattacggtt------------gacggagatactagtaccaatgatactgtaa
ttgctttggctagtgggctgtccggtgcctctaggatctctagcttcagtagccctgaag
cagcacagcttcaatcatgtc--ttgatgctgtaatgcaaggcc--------ttgcaaaa
tcgattgcctgggatggagaaggggcgacctgtctgattgaggtt---tctgtggtgggg
gcaaacaatgaagctgaggctgcaaaaattgctcgctctgtagcatcttcttctcttgtg
aaggctgctgtgtatggccgagatccaaactggggtcgtattgcttgtgctgctggctat
gcaggcattcctttcaattcaaatgaactccgaatatccctyggagacattttgctcatg
gatggtggacaaccacttccctttgatag--------------g----------------
------------------------------------------------------------
------------------------------------------------------------
-----------------------------
>SRR5137212
gctgcgacttatatacctgcagctcctatgctgcttccagagggaccatggcaggaggtc
actggaggggttacagcagcaaaggggttcaaggctgctggtatttatggtggattgagg
gcacaagggcagaaacctgatcttgcccttgtcacttgtggtgtagatgccattgctgca
ggggcttt---tactactaacgtggttgctgctgcacctgttgtgtattgcaagaaagct
ctagagatctcaaaaacagcccgtgcagtactgataaatgccggtcaagcaa--------
------------------------------------------------------------
------------------------------------------------------------
---atgcagcaacgcagaaggcactccttgattcactaccaaagttggttgattccttgt
catctacagttgaaggggcagattcagctgccgtcgcaatcacaactactgaccttgtga
ggaaaagtgttgccattgaggccaaggttggggagacctatgttcgactggggggaatgg
ccaaaggttccgggatgatccatccaaatatggcaacaatgcttggggttgttacaactg
atgccatggttgacagtgatgtttggagaaagatggttcaggtgtctgttggtcgaagtt
tcaaccaaattacggta------------gacggagatactagtaccaatgatactgtaa
ttgctttggctagtgggctgtccggtgccgctaggatatctaacttgagtagccctgaag
cagcgcaacttcaatcatgtc--ttgatgctgtaatgcaaggcc--------ttgcaaaa
tcgattgcttgggacggagaaggggcgacctgtctgattgaggtt---tctgtaatgggt
gcaaacaatgaagctgaggctgcgaaaattgcacgctccatagcatcttcttctctggtg
aaggctgctgtgtatggccgagatccaaactggggtcgtattgcttgtgctgctggctat
gcaggtgttcctttcaattcaaatgaactccgaatttcccttggagacattttgctcatg
gatggtggacaaccacttccctttgacag--------------aaccttggcattggatt
tcacctga---a------tgaacatgtt------ctgcctgtgcat------gtggtttg
tgtttacaggtaacgggccaggaaaggggcaagcatggggctgtgatctgagctatgatt
atgtcaagataaacgctgaatacacaact
>SRR5137213
------------------------------------------------------------
------------------------------------------------------------
------------------------------------------------------------
------------------------------------------------------------
------------------------------------------------------------
---ggcgacgctggttaccagga------------tgtgatagagtgtgcaagttcccta
gctgagatactgcacttgaagcctgaggagattttgat--tgaatcaacaggtgttattg
gtcatagaataaagaag-------------------------------------------
------------------------------------------------------------
-----------------------aaggttggggagacctatgttcgattggggggaatgg
ccaaaggttctgggatgatccatccaaatatggcgacaatgcttggggttgttacaactg
atgctgtggttgatactgatgtttggagaaagatggtccaggtgtctgttagtcgaagtt
tcaaccaaattacggtt------------gacggagatactagtaccaatgatactataa
ttgctttggctagtgggctgtccggtgccgctaggatctctaacttcagtagccctgaag
cagcacagcttcaatcatgtc--ttgatgctgtaatgcaaggcc--------ttgcaaaa
tcgattgcctgggatggagaaggggcgacctgtctgattgaggtt---tctgtagtgggg
gcaaacaatgaagctgaggctgcaaaaattgctcgctctgtagcatcttcttctcttgtg
aaggctgctgtgtatggccgagatccaaactggggtcgtattgcttgtgctgctggctat
gcctgcattcctttcaattcaaatgaactccgaatatcccttggagacattttgctcatg
gatggtggacaaccacttccctttgatag--------------g----------------
------------------------------------------------------------
------------------------------------------------------------
-----------------------------
>SRR7905849
gctgcaacttatatacctgcagctccaatactgcttccagagggaccttggcaggaggtt
gctggaggggttacagcagcgaacggattcaaggctgctggtatttatggtggattgagg
gcacaagggcagaaacccgatcttgcccttgttacttgtgatgtagatgctattgctgca
ggggcttt---tactactaatgtggttgctgctgcacctgttgtctattgcaagaaagct
ctagagatctcaaaaacagctcgtgcagtattgataaatgccggtcaagcaaatgcagca
acgggcgatgctggttaccagga------------tgtgatcgagtgtgcaagttcccta
gctgagatactacacttgaagcctgaggatattttgat--tgaatcaacaggtgttattg
gtcatagaataaagaagaaggcactccttgattcactaccaaagttggttgattccttgt
cacctacagtggaaggggcagattcagctgcggtcgcaatcacaactactgaccttgtga
ggaaaagcgttgccattgaggccaaggttggggagacctatgttcgactggggggaatgg
ccaaaggttctggaatgatccatccaaatatggcgacaatgcttggagttgttacaactg
atgctgtggttgacagtgatgtctggagaaagatggtccaggtgtctgttggtcgaagtt
tcaaccaaattacggtt------------gacggagatactagtaccaatgatactgtaa
ttgctttggctagtgggctgtctggtgccgctaggatctctaacttcagtagccctgaag
cagcgcagcttcaatcatgtc--ttgatgctgtaatgcaaggcc--------ttgcgaaa
tcgattgcttgggatggagaaggggcgacctgtctgattgaggtt---tctgtagtgggg
gcaaaaaatgaagctgaggctgcacaaattgcacgctctgtagcatcttcttctcttgtg
aaggctgctgtgtatggccgagatccaaactggggtcgtattgcttgtgctgctggctat
gcaggtgttcctttcaattcaaatgaactccgaatatcgcttggagatattttgctcatg
gatggtggacaaccacttccctttgatag--------------ggcagctgccagccgct
acctacgg---aaagctggggaggtaca------tggtacagtgga------gatacgca
tttctataggtaacgggccaggacgggggcaagcatggggctgtgatctgagctatgatt
atgtcaagataaacgctgaatacacaact
>SRR7905861
gctgcaacttatatacgtgcagctccaatactgcttccggagggaccgtggcaggaggtc
gctggaggggttacagcagcgaacggattcaaggctgctggtatttatggtggattgagg
gcacaaggtcagaaacctgatcttgcccttgttacttgtgatgtagatgccattgctgca
ggggcttt---tactactaatgtggttgctgccgcacctgttgtctattgcaagaaagct
ctagagatatcaaaaacagctcgtgcagtattgataaatgccggtcaagcaaatgcagca
acgggcgacgctggttaccagga------------tgtgatagagtgtgcaagttcccta
gctgagatactgcacttgaagcctgaggagattttsat--tgaatcaacaggtgttattg
gtcatagaataaagaagaaggcactccttgattcattaccaaagttggttgattccttgt
caccwacggttgaaggggcagattccgctgcggtcgcaatcacaacaactgaccttgtga
ggaaaagcgttgccattgaggccaaggttggggagacctatgttcgattggggggaatgg
ccaaaggttccgggatgatccatccaaatatggcgacaatgcttggggttgttacaactg
atgctgtggttgatagtgatgtttggagaaagatggtccaggtgtctgttagtcgaagtt
tcaaccaaattacggtt------------gacggagatactagtaccaatgatactgtaa
ttgctttggctagtgggctgtccggtgcckctaggatctctaacttcagtagccctgaag
cagcacagcttcaatcgtgtc--ttgatgctgtaatgcaaggcc--------ttgcaaaa
tcgattgcctgggatggagaaggggcgacctgtctgattgaggtt---tctgtagtrggg
gcaaacaatgaagctgaggctgcaaaaattgctcgctctgtagcatcttcttctcttgtg
aaggctgctgtgtatggacgagatccaaactggggtcgtattgcttgtgctrctggctat
gcaggcattcctttcaattcaaatgaactccgaatatcccttggagacattttgctcatg
gatggtggacaaccacttccatttgatag--------------ggcagctgctagcagct
acctgcgg---aaagctggggacataca------tggtacagtgga------gataygca
tttctataggtaacgggccaggaagcgggcaagcatggggctgtgatctgagctatgatt
atgtcaagataaacgctgaatacacaact
>SRR7905862
gctgcracttatatacctgcggctcctatactgcttccagagggaccrtggcaggaggtc
actggaggggttacagcagcgaagggattcaaggctgctggtatttatggtggattgagg
gcacaaggacagaaacctgatcttgcccttgtkacatgtgatgtacatgccatttctgca
ggkgcttt---tactactaatgtggtygctgctkcacctgttgyttattgcaagaaagct
ctggagatctcaaaaacagyycgtgcagtattgataaatgccggtcaagcaaatgcagca
acgggtgatgctggttaccagga------------tgtgatagattgtgcaagttcccta
gctgagatactgcacttgaagccygaggagattttgat--tgaatcaacaggtgtaattg
gtcatagaataaagaagagggaactccttgatkcactaccaaagttggttgattcattgt
cacctacagttgacggggcagattcagctgccgtygcaatcacaacaactgaccttgtga
ggaaaactgttgccatcraggccaaggttggggagacctatgttcgactgggaggaatgg
caaaaggttctgggatgatccatccaaatatggcaacaatgcttggggttgttacaactg
atgccgttgttgacagtgatgtttggagaaagatggtccaggtgtctgttagtcgaagtt
tcaaccaaattacggta------------gatggagataccagtaccaatgatactgtaa
ttgctttggcyagtgggctgtctggcgccgctaggatatctaacttgagtagccctgaag
cagcgcaacttcaatcatgtc--ttgatgctgtgatgcaaggcc--------tggcaaaa
tcaattgcttgggatggagaaggggcaacctgtctgattgaggtt---tctgtagtgggt
gcaaacaatgaasctgaggctgcaaaaattgcacgstctgttgcatcttcttctcttgtg
aaggctgctgtttacggccgagatccaaattgggggcgtattgcctgtgctgctggctat
gcgggtgttcctttcaatttaaatgaactccgaatatcccttggagacmttttgctcatg
gatggtggacaaccacttccctttgatag--------------ggtagccgccrgcagct
acctacgg---aaagctggggaggtgca------tggtacagtgga------gatacaaa
tttctataggtaaygggccaggawggggacaagcatggggctgtgatctgagctacgatt
atgtcaagataaatgctgaatacacaacc
>SRR8327214
gctgcaagctatatacctgcagctccaatactgcttcctgagggaccttggcaggaggtc
gctggaggggttacagcggcgaatggattcaaggctgctggtatttatggtggattgagg
gcacaagggcagaaacctgatcttgcccttgttacttgtgatgtagatgccattgctgca
ggggcttt---tactactaatgtggttgctgctgcacctgttgtctattgcaagaaagct
ctagagatctcaaaaacagctcgtgcagtattgataaatgccggtcaagcaaatgcagca
acgggtgaagctggttaccagga------------tgtgatagagtgtgcaagttcccta
gcgaagatactgcacttgaagcctgaggagattttgat--tgaatcaacaggtgttattg
gtcatagaataaagaagaaggcactccttgattcattgccaaagttggttgattccttgt
cacctgcggttgaaggggcagattcagctgcggtcgcaatcacaacaactgaccttgtga
ggaaaagcgttgccattgaggccaaggttggggaggcctatgttcgattggggggaatgg
ccaaaggttccgggatgatccatccaaatatggcgacaatgcttggggttgttacaactg
atgctgtggttgatagtgatatttggagaaagatggtccaggtgtccgttagtcgaagtt
tcaaccaaattacggtt------------gatggagatactagtaccaatgatactgtaa
ttgctttggctagtgggctgtccggtgccgctaggatctctaacttcagtagccctgaag
cagcacagcttcaatcatgtc--ttgatgctgtaatgcaaggcc--------ttgcgaaa
tcgattgcctgggatggagaaggggcgacctgtctgattgaggtt---tctgtagtgggg
gcaaacaatgaagccgaggctgcgaaaattgctcgctctgtagcatcttcttctcttgtg
aaggctgctgtgtatggccgagatccaaactggggtcgtattgcttgtgctgctggctat
gcaggcattcctttccattcaaatgaactccgaatatcccttggagacattttgctcatg
gatggtggacagccacttccctttgatag--------------ggcagctgccagcagct
acctgcgg---aaagctggggatgtaaa------tggtacagtgga------tatacgca
tttctattggcaacgggccaggaagcgggcaagcatggggctgtgatctgagctacgatt
atgtcaagataaacgctgaatacacaact
