# Supplementary material for: Phylogenomics and classification of Cactaceae based on hundreds of nuclear genes
Source: Plant Syst Evol. 2025 Aug 11;311(5):28. doi: 10.1007/s00606-025-01948-z (PMC12339657; doi:10.1007/s00606-025-01948-z)
Supplement: Supplementary file 4 — Online Resource 4: Containing alignments and RAxML gene trees for all included loci and all phylogenetic datasets (ZIP 10372 KB) [file 606_2025_1948_MOESM4_ESM.zip › de Vos et al_ESM_4/ESM_data_alignments/QCP/5034_consensus.mafft.fasta]

>PAFTOL004551
gctcaaaatcacgccgtctacggtattgatcttctagggtttggttcgtcggataagccg
cctggatttcagtacacaatggagtcttgggctgagytaatcctggatttcttgagtgaa
gttgttcagragcctgcaattttggtgggaaattcagtaggtagtcttgcttgtcttata
gctgctgcc---------------------------------------------------
---------gtaagagcacttgtgttgttgaattgtgctggyggtatgaacaacaaagcc
attgttgatgattggaggataaagctgctcttgcctgtgctttggcttgtcgatttcctt
ctgaatcaaaagcctattgca---------tcagccatttttgagcgcgytaaacgaagg
gataatctgagaaatgtgctgttatctgtgtatggaaacaaggattccgtggatgataca
ctggtggagataatcaaggaaccagcagatgctgaaggggcacttgatgcgtttgtctcc
attgttacaggtcctccagggccgagtccaatccagctcatgccgsgaattcccatttcc
at---gcctattctgatcttgtggggcgatcaggaccccttcacccca------------
---cttgatggccctrttgggaaatacttcaytgccckcgcagccacmcaaccgaacatc
actcttttcgttctgaacggcgttggacattgccctcatgacgatagacctgagctcgtc
catgagaagttgcttccttggcttgctcatcttccg
>PAFTOL004552
gctcaaaatcaggccgtctacgctattgatcttctagggtttggttcgtcggataagccg
cctggatttcggtacacaatggagtcttgggcggagttaatcctggatttcttgaatgaa
gtagttcgggagcctgcaattttggtcggmaattcagtaggtagtctcgcttgtcttatt
gctgctgcc---------------------------------------------------
---------gtaagaggactcgtactgttgaattgtgctggtggtatgaacaacaaagcc
attgttgatgattggaggatcaagctgctcttgcctgtgctttggcttatcgatttcatc
ctgaatcaaaaggcgattgca---------tcagccatttttgagcgtgttaagcaaagg
gataatctacgaaatgtgttgttatctgtgtatggaaacaaggattccgtggatgataca
ctggtagagatcatcaaagaaccatcagatgatgmaggggcactcaatgcatttgtgtca
atcgttacaggccctccagggccgagtccaatgcagcttatgacgcgaattcccatttcg
at---gcctgttctgatcttgtggggcgatcaggaccccttcacccca------------
---attgatggtccagttgggaaatacttcactgctcttgcagccacacaaccgaatatc
actctgttcgttctgaatggcgttggacactgtccccatgatgacagacctgagctcgtc
catgagaagttgcttccttggcttgcccatcttccg
>PAFTOL004553
gctcaaaatcaggccgtccacgctattgatcttctagggtttggttcgtcggagaagccg
cctggatttcgctacacaatggagtcttgggcggagttaatcctagatttcttgaatgaa
gtagttcaggagcctgcaattttggtcggcaattcagtaggtagtctcgcttgtcttatt
gctgctgcc---------------tcac------------aatcagaatcg------gaa
tcttgttctgtaagaggacttgtactgttgaattgtgctggtggaatgaacaacaaagcc
attgttgatgattggaggatcaagctgctcttgcctgtgctttggcttatcgatttcatc
ctgaatcaaaagccgattgca---------tcagccatttttgagcgcgttaagcaaagg
gataatctacgaaatgtgctgttatctgtgtatggaaacaaggattctgtggatgataca
cttgtagagatcatcaaagaaccatcagatgatgaaggggcactcgatgcgtttgtgtca
atcgttacaggccctccagggccgagtccaatccagcttatgccgcgaattcccatttct
at---gcctgttctgatcttgtggggcgatcaggaccccttcacccca------------
---attgatggtccagttgggaaatacttcactgctcttgcagccacacaaccgaatctc
actctgttcgttctgaatggcgttggacactgcccccatgatgacagacctgagctcgtc
catgagaagttgcttccttggcttgctcatctt---
>PAFTOL004554
gctcaaaatcaggccgtctacgctattgatcttctagggtttggttcgtcggataagccg
cctggatttcggtacacaatggagtcttgggcggagttaatcctggatttcttgaatgaa
gtagttcgggagcctgcaattttggtcggaaattcagtaggyagtctcgcttgtcttatt
gctgctgcc---------------tcac------------aatcagaatca------gaa
tcttcttctgtaagaggactcgtactsttgaattgtgctggtggtatgaacaacaaagcc
attgttgatgattggaggatcaagctgctcttgcctgtgctttggcttatcgatttcatc
ctgaatcaaaaggcgattgca---------tcagccatttttgascgyrttaagcaaagg
gataatctacgraatgtgttgttatctgtgtatggaaacaaggattccgtggatgataca
ctggtagagatcatcaaagaaccatcagatgatgaaggkgcactcratgcrtttgtgtca
atcgttacaggccctccagggccgagtccaatscagctyatrmcscgaattcccakttcg
at---gcctgttctgatcttgtggggcgatcaggaccccttcacccca------------
---attgatggtccagttgggaaatacttcactgctcttgcagccgcacaaccgaatatc
actctgttcgttctgartggcgttggacactgcccccatgatgacagacctgagctcgtc
catgagaagttgcttccttggcttgcccatctt---
>PAFTOL004555
gctcaaaatcaggccgtctacgctattgatcttctagggtttggttcgtcggataagcmg
cctgaatttcggtacacaatggagtcttgggcggagttaatcctagatttcttgaatgaa
gtagttcaggagcctgcaattttggtcggaaattcagtaggtagtctcgcttgtcttatt
gctgctgct---------------tcac------------aatcagaatca------gaa
tcttcttctgtaagaggacttgtactgttgaattgtgctggtggtatgaacaacaaagcc
attgttgatgattggaggatcaagctgctcttccctgtgctttggcttatcgatttcatc
ctgaaycaaaagccgattgca---------tcagccatttttgagcgcgttaagcaaagg
gataatctacgaaatgtgctgttatctgtgtatggaaacaaggattctgtggatgatgca
ctggtagagatcatcaaagaaccatcagatgatcaaggggcactcgatgcgtttgtgtca
atcgttacaggccctccagggccgagtccaatccagcttatgccgcgaattcccatttct
at---gcctgttctgatcttgtggggcgatcaggaccccttcacccca------------
---attgatggtccagttgggaaatacttcactgctcttgcagccacacaaccgaacatc
actctgtttgttctgaatggcgttggacactgcccccatgatgacagacctgagctcgtc
catgagaagttgcttccttggcttgctcatctt---
>PAFTOL004556
gctcaaaatcaggccgtctacgcgattgatcttctagggtttggttcgtcggataagccg
cctggatttcggtacacaatggagtcttgggcggagttaatcctggatttcttgaatgaa
gaggttcaggagcctgcaattttggtcggaaattcagtaggtagtctcgcttgtctcatt
gctgctgcc---------------tcac------------aatcagaatca------gaa
tcttcttctgtaagaggacttgtactgttgaattgtgctggtggtatgaacaacaaagcc
attgttgatgattggaggatcaagctgctattgcctgtgctttggctgatcgatttcatc
ctgaatcaaaagccgattgca---------tcagccatttttgagcgcgttaagcaaagg
gataatctacgaaatgtgctgttatccgtgtatggaaacaaggactccgtggatgataca
ctgatagagatcatcaaagaaccatcagatgatgaaggggcactcgatgcgtttgtgtca
atcgttacaggccctccagggccgagtccaatccagcttatgccgcgaattcccatttct
at---gcctgttctgatcttgtggggcgatcaggaccccttcacccca------------
---attgatggtccagttgggaaatacttcactgcccttgcagccacacaaccgaatatc
actctgttcgttctgaatggcgttggacactgcccccatgatgacagacctgagctcgtc
catgagaagttgcttccttggcttgctcatctg---
>PAFTOL004560
gctcaaaatcaggccgtctacgctattgatcttctagggtttggttcgtcggataagccg
cctggatttcggtacacaatggagtcttgggcggagttaatcctgmatttcttgaatgaa
gtagttcgggagcctgcaattttggtcggaaattcggtaggcagtctcgcttgtcttatt
gctgctgcc---------------------------------------------------
---------gtaagaggacttgtactgttgaattgtgctggtggtatgaacaacaaagcc
attgttgatgattggaggatcaagctgctcttgcctgtgctttggcttatcgatttcatc
ctgaatcaaaagrcgattgca---------tcagccatttttgagcgtgttaagcaaagg
gataatctacgaaatgtgttgttatctgtgtatggaaacaaggattccgtggatgataca
ctggtagagatcatcaaagaaccatcagatgatgaaggggcactcgatgcgtttgtgtca
atcgtcacaggccctccagggccgagtccaatgcagctcatgccgcgaattcccatttcg
at---gcctgttctgatcttgtggggcgatcaggaccccttcacccca------------
---attgatggtccagttgggaaatacttcactgctcttgcagccacacaaccgaatatc
actctgttcgttctgaatggcgttggacactgcccccatgatgacagacctgagctcgtc
catgagaagttgcttccttggcttgctcatcttccg
>PAFTOL004561
gctcaaaatcacgccgtctatgctattgatcttctagggtttggttcgtcggataagccg
cctggatttcagtacacaatggagtcttgggctgagctaatcctggatttcttgaatgaa
gttgttcaggagcctgcaattttggtgggaaattcagttggtagtcttgcttgtcttgta
gctgctgcc---------------------------------------------------
---------gtaagagcacttgtgttgttgaattgtgctggtggtatgaacaacaaagcc
rttgttgatgattggaggatcaagctgctcttgcctgtgctttggcttgtcgatttcctt
ctgaatcaaaagcctattgca---------tcagccatttttgagcgcgttaaacgaagg
gataatctgagaartgtgctgttatctgtgtatggaaacaagcattccgtggatgataca
ctggtggacataatcaaggaaccagcagacgctgaaggggcacttgatgcgtttgtgtcc
attgttacaggtcctccagggccgagtccaatccagctcatgccgcaaattcccatt---
------cctattctgatcttgtggggcwatcaggaccccttcacccca------------
---cttgatggccctgttgggaaatacttcactgccctcgcagccacacaaccgaacatc
actcttttcgttctgaacggcgttggacattgccctcatgatgacagacctgagctcgtc
catgagaatttgcttccttggcttgcgcatcttccg
>PAFTOL004562
gctcaaaatcaggccgtctacgctgttgatcttctagggtttggttcgtcggataagccg
cctggatttcgttacacaatggagtcttgggcggagttaatcctggatttcttgaatgaa
atagttcgggagcctgcaattttggtcggaaattcagtaggcagtctcgcttgtcttatt
gctgctgcc---------------------------------------------------
---------gtaagaggacttgtactgttgaattgtgctggtggtatgaacaacaaagcc
attgttgatgattggaggatcaagctgctcctgcctgtgctttggcttatcgatttcatc
ctgaaycaaaaggcgattgca---------tcagccatttttgagcgtgttaagcaaagg
gataatctacgaaatgtgttgttatctgtgtatggaaacaaggattccgtggatgataca
ctggtagagatcatcaaagaaccatcagatgatgaaggggcactcgatgcgtttgtgtcm
atcgttacaggccctccagggccgagtccaatgcagctcatgccgcgaattcccacttcg
at---gcctgttctgatcttgtggggcgatcaggaccccttcacccca------------
---attgatggtccagttgggaaatacttcactgctcttgcagccacacaaccgaatatc
actctgttcgttctgaatggcgttggacactgcccccatgatgacagacctgagctcgtc
catgagaagttgcttccttggcttgctcatcttccg
>PAFTOL004563
gctcaaaatcaggccgtctacgctattgatcttctagggtttggttcgtcggataagccg
cctggatttcggtacacaatggagtcttgggcggaattaatcctggayttcttgaatgaa
gtagttcaggagcctgcaattttggtcggaaattcagtaggtagtctcgcttgtcttatt
gctgctgcm---------------tcac------------aatcagaat-----------
-------------gaggacttgtactgttgaattgtgctggtggtatgaacaacaaagcc
atygttgatgattggaggatcaagctgctcttgcctgtgctttggcttatcgatttcayc
ctgaatcaaaagccgattgca---------tcagccatttttgagcgcgttaagcaaagg
gataatctwcgaaatgtgctgttatctgtgtatggaaacaaggattccgtggatgataca
ctggtagagatcatcaaagaaccatcagatgatgamggsgcactcratgcgtttgtgtca
atcrttacaggccctccagggccgagtccaatccagcttatgccgcgaattcccatttct
at---gcctgttctgatcttgtggggcgatcaggaccccttcacccca------------
---attgatggtcctgttgggaaatacttcactgctcttgcagccacacaaccgaatatc
actctgttcgttctgaatagcattggacactgcccccacgatgacaggcctgagctcgtc
catgagaagttgcttccttggcttgctcatcttccg
>PAFTOL004564
gctcaaaatcacgccgtctacgctattgatcttctagggtttggtacgtcggataagccg
cctggatttcagtacacaatggagtcttgggctgagctaatcctggatttcttgagtgaa
gttgttcaggagcctgcaattttggtgggaaattcagttggtagtcttgcttgtcttata
gctgctgcc---------------tcac------------aatcagaatca------gaa
ctgtcctctgtaaragcacttgtgttgttgaattgtgctggtggtatgaacaacaaagcc
attgttgatgattggaggataaagctgctcttgcctgtgctttggcttgtcgatytcctt
ctkaatcaaaagcctattgca---------tcagccatttttgagcgcgttaaacgaagg
gataatctgagaaatgtgctgttatctgtgtatggaaacaaggattccgtggatgataca
ctggtggagataatcaaggaaccagcagatgctgaaggggcacttgatgcgtttgtgtcc
attgttacaggtcstccagggccgagtccaatccagctcatgccgcraattcccatttcc
at---gcctattatgatcttgtggggcgatcaggaccccttcacccca------------
---cttgatggccctgttgggaaatacttcactgccctcgcagccacacaacccaacatc
actcttttcattctgaacggcgttggacattgccctcatgatgacagaccagagctc---
------------------------------------
>PAFTOL004565
gctcaaaatcaggccgtctacgctattgatcttctagggtttggttcgtcggataagccg
cctggatttcggtacacaatggagtcttgggcggagttagttctggatttcttgaatgaa
gtagttcaggagcctgcaattttggtcggaaactcagtaggtagtctcgcttgtctgatt
gctgctgcc---------------tcac------------aaacagattca------gaa
tcttcttctgtaagaggacttgtactgttgaattgtgctggtggtatgaacaacaaagcc
attgttgaygattggaggatcaagctgctcttgcctgtgctttggcttatcgatttcatc
ctgaatcaaaagccgattgca---------kcagccatttttgagcgcgttaagcaaagg
gataatctacgaaatgtgctgttatctgtgtatggaaacaaggattccgtggatgataca
ctgatagagatcatcaaagaaccgtcagatgatgaaggggccctcgatgcgtttgtgtca
atcgttacaggccctccagggccgagtccaatccagcttatgccgcgaattcccatttcc
at---gcctgttctgatcttgtggggcgatcaggaccccttcacccca------------
---attgatggtccagttgggaaatacttcactgctcttgcagccacacaaccgaacatc
actctgttcgttctgaatggcgttggacactgcccccatgatgacagacctgagctcgtc
catgagaagctgcttccttggcttgctcatctt---
>PAFTOL004566
gctcaaagtcacgccgtctacgctattgatcttctagggtttggttcgtcggataagccg
cctggatttcagtacrcaatggagtcttgggctgagctgatcctggatttcttgagtgaa
gttgttcaggagcctgcaattttggtgggaaattcagtaggtagtcttgcttgtcttata
gctgctgcc---------------------------------------------------
---------gtaagagcacttgygttgttgaattgtgctggtggtatgaacaacaaagcc
attgttgatgattggaggatcaagctgctcttgcctgtgctttggcttgtcgatttcctt
ctgaatcaraagcctcttgca---------tcagccatttttgagcgcgttaaacgaagg
gataatctgagaaatgtgctgttgtctgtgtatggaaacaaggattccgtggatgataca
ctggtggagatcatcaaggaaccagcagatgctgaaggggcacttgatgcgtttgtgtcc
atcgttacaggtcctccagggccgagtcccatccagctcatgccgcgaattyccagttcc
at---gcctattctgatcttgtggggcgatcaggaccccttcacccca------------
---cttgatggccctgttgggaaatacttcactgccctcgcagccacrcaacccaacatc
actcttttcgttctgaacggtgttggacattgccctcatgatgacagacctgagctcgtc
catgagaagttgcttccttggcttgctcatcttccg
>PAFTOL004567
gctcaaaaccaggccgtctacgctattgatcttctagggtttggttcgtcggataagccg
cctggatttcggtacacaatggagtcttgggcggagttaatcctggatttcttgaatgaa
gtagttcaggagccgtcaattttggtcggaaattcagtaggtagtctcgcttgtcttatt
gctgctgcc---------------------------------------------------
---------gtaagaggactcgtactgttgaattgtgctggtggtatgaacaacaaagcc
atcgttgatgattggaggatcaagctgctcttgcctgtgctttggcttatcgatttcatc
ctgaatcaaaagccgattgca---------tcagccatttttgagcgcgtcaagcaaagg
gataatctacgaaatgtgctgttatctgtgtatggaaacaaggattccgtggatgataca
ctggtacagatcatcaaagaaccatcagatgatgaaggggcactcgatgcgtttgtgtca
atcgttacaggccctccagggccgagtccaatccagcttatgccgcgaattcccatttcc
at---gcctgttctgatcttgtggggcgaccaggaccccttcacccca------------
---attgatggtccagttgggaaatacttcactgctcttgcagccacacagccgaatatc
actctgttcgttctgaatggcattggacactgcccccacgatgacagacctgaactcgtc
cacgagaagttgcttccttggctcgctcatcttccg
>PAFTOL004568
gctcaaaatcaggccgtctacgctattgatcttctagggtttggttcktcggataagccg
yctggatttcggtacacaatggagtcttgggcggagttaatcctggatttcttgaatgag
gtagttcaggagcctgcaattctggttggaaactcagtaggtagtctcgcttgtcttatt
gctgctgcc---------------tcac------------aatcagaatca------gaa
tcttctyctgttagaggacttgtactgttgaattgtgctggyggtatgaacaacaaagcc
atygttgatgattggaggatcaagctgctcttgcctgtgctctggcttatcgatttcatc
ctgaatcaaaagccgattgca---------tcagscatttttgagcgygttaagcaaagg
gataatctacgaaaggtgctgttatctgtgtatggaaacaaggattccgtggatgatacw
ctggtagagatcatcaaagarccatccgatgatgaaggggcactcgatgcgtttgygtca
atcgttacaggccctccaggaccgagtccaatccagcttatgccgcgaattcccatttcg
at---gcctgttctgatcttgtggggcgatcargaccccttcacccca------------
---attgatggtccagtcgggaaatacttcactgctcttgcagccacacaaccgaatatc
actctgttcgttctgaatggcgttggacactgcccccacgatgacagacctgagctcgtc
catgagaagttgcttccttggcttgctcatctt---
>PAFTOL004571
gctcaaaatcacgccgtctacgctattgaccttctagggtttggttcgtcggataagccg
cctggatttcagtacacaatggagtcttgggctgagctgatcctggatttcttgagtgaa
gttgttcaggagcctgcaattttggtgggaaattcagtaggtagtcttgcttgtcttata
gctgctgcc---------------------------------------------------
---------gtaagagcacttgtgttgttgaattgtgctggtggtatgaacaacaaagcc
attgttgatgattggaggatcaagctgctcttgcctgttctttggcttgtcgatctcctt
ctgaatcaaaagcctattgca---------tcagccatttttgagcgcgttagacgaagg
gataatctgagaaatgtgctgttatctgtgtatggaaacaaggattccgtggatgataca
ctggtggagataatcaaggaaccagcagatgctgaaggggcacttgatgcgtttgtgtcc
attgttacaggtcctccagggccgaatccaatccagctcatgccacgaattcccatttcc
at---gcctattctgatcttgtggggcgatcaggaccccttcacccca------------
---cttgatggccctgttgggaaatacttcacttccctcgcagccacacaacccaacatc
actcttttcgttctgaacggcgttggacattgccctcatgatgacagaccagagctcgtc
catgagaagttgcttccttggcttgctcatcttccg
>PAFTOL004572
gctcaaaatcaggccgtctacgctattgatcttctagggtttggttcgtcggataagccg
cctggatttcggtacacaatggagtcttgggcggagttaatcctggatttcttgaatgaa
gtagtccaggagcctgcaatattggtcggaaattcagtaggcagtctcgcttgtcttatt
gctgctgcc---------------tcac------------aatcagaatcagaatccgaa
tcttcttctgtaagaggacttgtactgttgaattgtgctggtggtatgaacaacaaagcc
attgttgatgattggaggatcaagctgctcttgcctgtgctctggcttatcgatttcatc
ctgaatcaaaagccgattgca---------tcagccatttttgagcgcgttaagcaaagg
gataatctacgaratgtgctgttatctgtttatggaaacaaggattctgtggatgataca
ctgatagagatcatcaaagaaccatcagatgatgaaggggcactcgatgcgtttgtgtca
atcgttacaggtcctccagggccgagtccaatccagcttatgccgcgaattcccatttct
gt---gcctgttctgatcttgtggggcgatcaggaccccttcacccca------------
---attgatggtccagttgggaaatacttcactgctcttgcagccacgcaaccgaacatc
actctgttcattctgaatggcgttggacactgcccccatgatgacagacctgagctcgtc
catgagaagctgcttccttggcttgctcatctt---
>PAFTOL004573
gctcaaaatcaggccgtctaygctattgatcttctagggtttggttcgtcggataagccg
cctggatttcggtacacaatggagtcttgggcggagttaatcctggatttcttgaatgaa
gtagttcaggagcctgcaatattggtcggcaattcagtaggcagtctcgcttgtctkttg
gctgctgcc---------------------------------------------------
---------gtmagaggacttgtastgttgaattgtgctggtggtatgaacaacaaagcc
attgttgatgattggaggatcaagctgctcttgcctgtgctttggcttatcgatttcatc
ctgaatcaaaagccgattgca---------tcagccatttttgcgcgcgttaggcaaagg
gataatctacgaaatgtgctgttatctgtgtatggaaacaaggatgccgtggatgataca
ctgatagagatcatcaaagaaccatcagatgatgaaggggcacttgatgcgtttgtgtca
atcgttacaggccctccagggccgagtccaatccagcttatgccgcgaattcccatttct
at---gcctgttctgatcttgtggggcgatcaggaccccttcacccca------------
---attgatggtccagttgggaaatacttcactgctcttgcagccacacaaccgaacatc
actctgttcgttctgaatggcgttggacactgyccccatgatgacagacctgagctcgtc
catgagaagttgcttccttggcttgctyatcttccg
>PAFTOL004574
gctcaaaatcaggccgtctacgctattgatcttctagggtttggttcgtcggataagccg
cctggatttcggtacacaatggagtcttgggcggagttaatcctagatttcttgaatgaa
gtagttcaggagcctgcaattttggtcggaaattcagtaggtagtctcgcttgtcttatt
gctgctgcc---------------tcac------------aatcagaatca------gaa
tcttcttctgtaagaggacttgtactgttgaattgtgctggtggtatgaacaacaaagcc
attgttgatgattggaggatcaagcttctctcgcctgtgctttggcttatcgatttcatc
ctgaatcaaaagccgattgca---------tcagcgatttttgagcgcgttaagcaaagg
gataatctacgaaatgtgttgttatctgtgtatggaaacaaggattctgtggatgataca
ctggtagagatcatcaaagaaccatcagatgatgaaggggcacttgatgcgtttgtgtca
atcgttacaggccctccagggctgagtccaatccagcttatgcctcgaattcccatttct
at---gcctgttctgatcttgtggggcgatcaggaccccttcacccca------------
---attgatggtcccgttgggaaatacttcactgctcttgcagccacacaaccgaatatc
actctgttcgttctgaatggcgttggacactgcccccatgatgacagacctgagctcgtc
catgagaagttgcttccttggcttgctcatctt---
>PAFTOL004577
gctcaaaatcaggccgtctacgctattgatcttctagggtttggttcgtcggataagccg
ccyggatttcggtacacrayggagtcttgggcggagttaatcctggatttcttgaatgar
gtagttcgggagcctgcaattttggtcggaaaytcagtaggcagtctcgcytgtcttatt
gctgctgcc---------------------------------------------------
---------gtaagaggacttgtactgttgaattgtgctggtggtatgaacaacaaagcc
attgttgatgattggaggatcaagctgctcttgcctgtgctttggcttatcgatttcatc
ctgaatcaaaaggcgattgca---------tcagccatttttgagcgtgttaagcaaagg
gataatytacgaaatgtgttgttatctgtgtatggaaacaaggattccgtggatgataca
ctggtagagatcatcaaagaaccatcagatgatgaaggggcactcgatgcgtttgtgtca
atcgtyacaggccctccagggccgagtccaatgcagctsatrccgcgaattcccatttcg
at---gcctgttctgatcttgtggggcgatcaggaccccttcacccca------------
---attgatggtccagttgggaaatacttcactgctcttgcagccacacaaccgaatatc
acwctgttygttctgaatggcgttggacactgcccccatgatgacagacctgagctcgtc
catgagaagttgcttccttggcttgctcakcttcct
>PAFTOL004578
gctcaaaatcaggccgtctacgctattgatcttctagggtttggttcgtcggataagccg
cctggatttcggtacacgatggagtcttgggcggagttaatcctggatttcttgaatgaa
gtagttcaggagcctgcaattttggtcggaaattcagtaggtagtctcgcttgtcttatt
gctgctgcc---------------------------------------------------
---------gtaagaggactcgtactgttgaattgcgctggtggtatgaacaacaaagcc
attgttgatgattggaggatcmagctgctcttgcctgtgctytggcttatcgatttcatc
ctgaatcaraagccgrttgca---------tcagccatttttgagcgcgttaagcaaagg
gataatctacgaaatgtgctgttatctgtgtatggaaacaaggattccgtggatgataca
ctgatagagatcatcaaagaaccatcagatgatgaaggggcactcgatgcgtttgtgtca
atcgttacaggccctccagggccgagtcccatccagcttatgccgcaarttcccatttct
ct---gcctgttctgatcttgtggggcgatcaggaccccttcacccca------------
---attgatggtccagttgggaaatacttcactgctcttgcagccacacaaccgaacatc
actctgttcgttctgaatggcgttggacactgcccccatgatgacagacctgagctcgtc
catgagaagctgcttccttggcttgctcatcttccg
>PAFTOL004582
gctcaaaatcaggccgtctacgctattgatcttctagggtttggttcgtcggataagccg
cctgaatttcggtacacaatggagtcttgggcggagttaatcctggatttcttgaatgaa
gtaattcaggagcctgcaattttggtcggaaattcagtaggtagtctagcttgtcttatt
gctgctgcc---------------tcac------------aatcagaatca------gaa
tcttcttctgtaagaggacttgtactgttgaattgtgctggtggtatgaacaacaaagcc
attgttgatgattggaggatcaagctgctattgcctgtgctttggcttatcgatttcatc
ctgaatcaaaagccaattgca---------tcagccatttttgagcgcgttaagcaaagg
gataatctacgaaatgtgctgttatctgtgtatggaaaaaaggattccgtggatgataca
ctggtagagatcatcaaagaaccatcagatgatgaaggggcactcgatgcgtttgtgtca
atcgttacaggccctccagggccgagtccaatccagcttatgccgcgcattcccatttct
at---gcctgttctgatcttgtggggcaatcaggaccccttcacccca------------
---attgatggtccaattgggaaatacttcactgctcttgcagccacacaaccgaacatc
actctgttcgttctgaatggcgttggacactgcccccatgatgaccgacctgagctcgtc
cttaagaagttgcttccttggcttggtcatctt---
>PAFTOL004583
gctcaaaatcaggccgtctacgctattgatcttctagggtttggttcgtcggataagccg
cctggatttcggtacacaatggagtcttgggcggagttaatcctagatttcttgaatgaa
gtagttcaggagcctgcaattttggtcggaaattcagtaggtagtctcgcttgtcttatt
gctgctgcc---------------tcac------------aatcagaatca------gag
tcttcttctgtaagaggacttgtactgttgaattgtgctggtggtatgaacaacaaagcc
attgttgatgattggaggatcaagctgctcttgcctgtgctttggcttatcgatttcatc
ctgaatcaaaagccgattgca---------tcagccatttttgagcgcgttaagcaaagg
gataatctacgaaatgtgctgttatctgtgtatggaaacaagaattctgtggatgataca
ctggtagagatcatcaaagaaccatcagatgatgaaggggcactcgatgcgtttgtgtca
atcgttacaggccctcctgggccgagtccaatccagcttatgccgcgaattcccatttct
at---gcctgttctgatcttgtggggcgatcaggatcccttcacccca------------
---attgatggtccagttgggaaatacttcactgctcttgcagccacacaaccgaatatc
actctgttcgttgtgaatggcgttggacactgcccccatgatgacagacctgagctcgtc
catgagaagttgcttccttggcttgatcatctt---
>PAFTOL004584
gctcaaaatcaggccgtctacgctattgatcttctagggtttggttcgtcggataagccg
cctggatttcggtacacaatggagtcttgggccgagttaatcctggatttcttgaatgaa
gtagttcgggagcctgcagttttggtcgccaattcagtaggcagtctcgcttgtcttatt
gctgctgcc---------------------------------------------------
---------gtaagaggacttgtactgttgaattgtgctggtggtatgaacaacaaagcc
attgttgatgattggaggatcaagctgctcctgcctgtgctttggcttatcgatttcatc
ctgaatcaaaaggcgattgca---------tcagccatttttgagcgtgttaagcaaagg
gataatctacgaaatgtgttgttatctgtgtatggaaacaaggattccgtggatgataca
ctggtagagatcatcaaagaaccatcagatgatgaaggggcactcgatgcgtttgtgtca
atcgttacaggccctccagggccgagtccaatccagcttatgccgcgaattcccatttcg
at---gcctgttctgatcttgtggggtgatcaggaccccttcacccca------------
---attgatggtccagttgggcaatacttcactgctcttgcagccacacaaccgaatatc
actctgttcgttctgaatggcgttggacactgcccccatgatgacagacctgagctcgtc
catgagaagttgcttccttggcttgctcatcttccg
>PAFTOL004585
gctcaaagtcacgccgtctacgctattgatcttctagggtttggtttgtcggataagccg
cctggatttcagtacacaatggagtcttgggctgagctgatcctggatttcttgagtgaa
gttgttcaggagcctgcaattttggtgggaaattcagtaggtagtcttgcttgtcttata
gctgctgcc---------------------------------------------------
---------gtaagagcacttgtgttgttgaattgygctggtggtatgaacaacaaagcc
attgttgatgattggaggatcaagctgctcttgcctgtgctttggcttgtcgatttcctt
ctgaatcaaaggcctattgca---------tcagccatttttgagcgcgttaaacgaagg
gataatctgagaaatgtgctgttgtctgtgtatggaaacaaggattccgtggatgataca
ctggtggagatcatcaaggaaccagcagatgctgaaggggcacttgatgcgtttgtgtcc
atcgttacaggtcctccagggccgagtcccatccagctcatgccgcgaattcccagttcc
at---gcctattctgatcttgtggggcgatcaggaccccttcacccca------------
---cttgatggccctgtygggaaatacttcactgccctcgcagccacacaacccaacatc
actcttttcgttctgaacggcgttggacattgccctcatgatgacagacctgagctcgtc
catgagaagttgcttccttggcttgctcatcttccg
>PAFTOL004587
gctcaaaatcaggccgtctacgctattgatcttctagggtttggttcgtcggataagccg
cctggatttcggtacacaatggagtcttgggcggagttaatcctagatttcttgaatgaa
gtagttcaggagcctgcaattttggtcggaaattcagtaggtagtctcgcttgtcttatt
gctgctgcc---------------tcac------------aatcagaatta------gaa
tcttcttctgtaagaggacttgtactgttgaattgtgctggtggtatgaacaacaaagcc
attgttgatgattggaggatcaagctgctcttgcctgtgctttggcttatcgatttcatc
ctgaatcaaaagccgattgca---------tcagccatttttgagcgcgttaagcaaagg
gataatctacgaaatgtgctgttgtctgtgtatggaaacaaggattctgtggatgataca
ctggtagagatcatcaaagaaccatcagatgatgaaggggcactcgatgcatttgtgtca
atcgttacaggccctccagggccgagtccaatccagctcatgccgcgaattcccatttct
at---gcctgttctgatcttgtggggcgatcaggaccccttcacccca------------
---attgatggtccagttgggaaatacttcactgctcttgcagycacacaaccgaatatc
actctgttcgttctgaatggcgttggacactgcccccatgatgacagacctgagcttgtc
catgagaagttgcttccttggcttgctcatctt---
>PAFTOL004590
gctcaaaatcaggccgtctacgctattgatcttctagggtttggttcgtcggataagccg
cctggatttcggtacacaatggagtcttgggcggagttaatcctggatttcttgaatgaa
gttgttcgggagcctgcaattttggtcggaaattcagtaggtagtctcgcttgtcttatt
gctgctgcc---------------tcac------------ratcagaatca------gaa
tcttcttctgtaagaggactcgtactsttgaattgtgctggtggtatgaacaacaaagcc
attgttgatgattggaggatcaarctgctcttgccwgtgctttggcttatygatttcatc
ctgaatcaaaagkcgattgca---------tcagccatttttgagcgyrttaagcaaagg
gataatctacgraatgtgttgttatctgtgtatggaaacaaggattccgtggatgataca
ctggtagagatcatcaaagaaccatcagatgatgaaggtgcactcgatgcgtttgtgtca
atcgttacaggccctccagggccgagtccaatgcagctcataccgcgaattcccatttcg
ct---gcctgttctgatcttgtggggcgatcaggaccccttcacccca------------
---attgatggtccagttgggaaatacttcactgctcttgcagccacacaaccgaatgtc
actctgttcgttctgaatggcgttggacactgcccccatgatgacagacctgagctcgtc
catgagaagttgcttccttggcttgcccatctt---
>PAFTOL004591
gctcaaaatcaggccgtctacgctattgatcttctagggtttggttcgtcggataagccg
cctggatttcggtacacaatggagtcttgggcggagttaatcctggatttcttgaatgaa
gtagttcgggagcctgcaattttggtcggaaattcagtaggtagtctcgcttgtcttatt
gctgctgcc---------------------------------------------------
---------gtaagaggactcgtactgttgaattgtgctggtggtatgaacaacaaagcc
attgttgatgattggaggatcaagctgctcttgcctgtgctttggcttatcgatttcatc
ctgaatcaaaaggcgattgca---------tcagccatttttgagcgcattaagcaaagg
gataatctacggaatgtgttgttatctgtgtatggaaacaaggattccgtggatgataca
ctggtagagatcatcaaagaaccatcagatgatgaaggggcactcgatgcgtttgtgtca
atcgttacaggccctccagggccgagtccaatccagcttatgccgcgaattcccatttca
at---gccttttctgatcttgtggggcgatcaggaccccttcacccca------------
---attgatggtccagttgggaaatacttcactgctcttgcagccacacaaccgaatatc
actctgttcgttctgaatggcgttggacactgcccccatgatgacagacctgagctcgtc
catgagaagttgcttccttggcttgctcatcttccg
>PAFTOL004593
tctcaaaatcaggccgtctacgctattgatcttctagggtttggttcgtcggataagccg
cctggatttcggtacacaatggagtcttggrcggagtwaatcctagatttcttgaatgaa
gtagttcaggagcctgcaattttggttggaaattcagtaggtagtctcgcttgtcttatt
gctgctgcc---------------------------------------------------
---------gtcagaggacttgtactgttgaattgtgctggtggtatgaacaacaaagcc
attgttgatgattggaggatcaagctgctcttgcctgtgctttggcttattgatttcatc
ctgaatcaaaagccgattgca---------tcagccatttttgagcgcgttaagcaaagg
gataatctacgaaatgtgctgttatctgtgtatggaaacaaggattctgtggatggtacg
ctggtagagatcatcaaagaaccatcagatgatgaaggggcactcgatgcgtttgtgtca
atcgttacaggccctccagggccgagtccaatccagcttatgccgcgaattcccatttct
at---gcctgttctcatcttktggggcgatcaggaccccttcacccca------------
---attgatggtccagttgggaaatacttcactgctcttgcagccacacaaccgaakatc
agtctgttcgttctgaatggcgttggacactgcccccatgatgacagacctgagctcgtc
catgagaagttgcttccttggcttgctcatcttccg
>PAFTOL004594
gctcaaaatgaggccgtctacgctattgatcttctagggtttggttcgtcggataagccg
cctggatttcggtacacaatggagtcttgggcggagttaatcctggatttcttgagtgaa
gtagttcgggagcctgcaattttggtcggaaattcagtaggtagtctcgcttgtcttatt
gctgctgcc---------------tcac------------aatcagaatca------gaa
tcttcttctgtaagaggactcgtactcttgaattgtgctggtggtatgaacaacaaagcc
attgttgatgattggaggatcaagctgctcttgcctgtgctttggcttatcgatttcatc
ctgaatcaaaaggcgattgca---------tcagccatttttgagcgtgttaagcaaagg
gataatctacgaaatgtgttgttatctgtgtatggaaacaaggattccgtggatgataca
ctggtagagatcatcaaagaaccatcagatgatgaaggggcactcaatgcatttgtgtca
atcgttacaggccctccagggccgagtccaatgcagcttatgacgcgaattcccatttcg
at---gcctgttctgatcttgtggggcgatcaggaccccttcacccca------------
---attgatggtccagttgggaaatacttcactgctcttgcagccacacaaccgaatatc
actctgttcgttctgaatggcgttggacactgcccccatgatgacagacctgagctcgta
catgagaagttgcttccttggcttgcccatctt---
>PAFTOL004596
gctcaaaatcaggccgtctacgctattgatcttctagggtttggttcgtcggataagccg
cctggatttcggtacacratggagtcttgggcggagttratcctggatttcttgratgaa
gtagttcaggagcctgcaattttggtcggaaattcagtaggwagtctcgcttgtcttatt
gstgctgcc---------------------------------------------------
---------gtaagaggacttgtactgttgaattgtgctggtggtatgaacaacaaagcc
attgttgatgattggaggatcaagctgctcttgcctgtgctttggcttatcgatttcatc
ctgaatcaaaagccgattgca---------tcagccatttttgagcgcgttaagcaaagg
gataatctacgaaatgtgctgttatctgtgtatggaaacaaggattccgtggatgataca
ctgatagagatcatcaaagaaccatcagatgatgaaggggcactcgatgcgtttgtgtca
atcgttacaggccctccagggccgastccaatccagcttatgccgcgaattcccatttct
at---gcctgttctgatcttgtggggcgatcaggaccccttcacccca------------
---attgatggtccwgttgggaaatacttcactgctcttgcagccacacaaccgaacatc
actctgttcgttctgaatggcgttggacactgcccycatgatgacagacctgagctcgtc
catgagaagctgcttccttggcttgctcatcttccg
>PAFTOL004597
gctcaaaatcaggccgtctacgctattgatcttctagggtttggttcgtcggataagccg
cctggatttcggtacacaatggagtcttgggyggagttaatcctagacttcttgaatgaa
gtagctcaggagcctgcaattttggtcggaaattcagtaggtagtctcgcttgtcttatt
gctgctgcc---------------tcac------------aagcagaatca------gaa
tcttcttctgtaagaggacttgtactgttgaattgtgctggtggtatgaacaacaaagcc
attgttgatgattggaggatcaagctgcttttgcctgtgctttggcttatcgatttcatc
ttgaatcaaaarccgattgca---------tcagccatttttgagcgcgttaagcaaagg
gataatctacgaaatgtgctgttatctgtgtatggaaacaaggattmtgtggatgataca
ctggtagatatcatcaaagaaccatcagatgatgaaggggcactcgatgcgtttgtgtca
atcgttacaggccctccagggccgagtccaatccagcttatgccgcgaattcccatttct
at---gcctgttctgatcttgtggggcgatcaggaccccttcacccca------------
---attgatggtccagtggggaaatacttcactgctcttgcagccatacaaccgaatatc
actctgttcgttctgaatggcgttggacactgcccccatgatgacagacctgagctcgtc
catgagaagttgcttccttggcttgctcatctt---
>PAFTOL004599
gctcaaaatcaggccgtctatgctattgatcttctagggtttggttcgtcggataagccg
cctggatttcggtacacaatggagtgttgggcggagttaatcctggatttcttgagtgaa
gtagttcaggagcctgcaattttggtcggaaattcagtaggtagtctcgcttgtcttatt
gctgctgcc---------------tcac------aatcagaatcagaatca------gaa
tcttcttctgtaagaggactcgtactcttgaattgtgctggtggtatgaacaacaaagcc
attgttgatgattggaggatcaagctgctcttgcctgtgctttggctaatcgatttcatc
ctgaatcaaaaggcgattgca---------tcagccatttttgagcgtgttaagcaaagg
gataatctacgaaatgtgttgtcatctgtgtatgggaacaaggattccgtggatgataca
ctggtagagatcatcaaagaaccatcagatgatgaaggggcactcaatgcgtttgtgtca
atcgttacaggccgtccagggccgagtccaatccagcttatgccgcgaattcccatttcg
at---gcctgttctgatcttgtggggcgatcaggaccccttcacccca------------
---attgatggtccagttgggaaatacttcactgctcttgcagccacacaaccgaatatc
actctgttcgttctgcgtggcgttggacactgcccccatgatgacagacctgagctcgtc
catgagaagttgcttccttggcttgctgatctt---
>PAFTOL004600
gctcaaaatcaggccgtctacgctattgatcttctagggtttggttcgtcggataagccg
cctggatttcggtacacaatggagtcttgggcggagttaatcctggatttcttgaatgaa
gtggttcaggagcctgcaattttggtcggaaattcagtaggtagtctcgcttgtcttatt
gctgctgcc---------------tcac------------aatcagaatca------gaa
tcttcttctgtaagaggactcgtactgttgaattgtgctggtggtatgaacaacaaagcc
attgttgatgattggaggatcaagctgctcttgcctgtgctttggcttatcgatttcatc
ctgaatcaaaaggcgattgca---------tcagccatttttgagcgtgttaagcaaagg
gataatctacgaaatgtgttgttatctgtgtatggaaacaaggattccgtggatgacaca
ctggtagagatcatcaaagaaccatcagatgatgaaggggcactcgatgcatttgtgtca
atcgttacaggccctccagggccgagtccaatgcagcttatgccgcgagttcccatttcg
tt---gcctgttctgatcttgtggggcgatcaggaccccttcacccca------------
---attgatggtccagttgggaaatacttcactgctcttgcagccacacaaccgaatatc
actctgttcgttctgagtggcgttggacactgcccccatgacgacagacctgagctcgtc
catgagaagttgcttccttggcttgctcatctt---
>PAFTOL004601
gctcaaaatcaggccgtctacgctattgatcttctagggtttggttcgtcggataagccg
cctggatttcggtacacaatggagtcatgggcggagttaatcctagatttcttgaatgaa
gtagttcaggagcctgcaattttggtcggaaattcagtaggtagtctcgcttgtcttatt
gctgctgcc---------------tcac------------aatcagaatca------gaa
tcttcttctgtaagaggacttgtactgttgaattgtgctggtggtatgaacaacaaagcc
attgttgatgattggaggatcaagctgctcttgcctgtgctttggcttatcgatttcatc
ctgaatcaaaagccgattgca---------tcagccatttttgagcgcgttaagcaaagg
gataatctacgaaaggtgctgttatctgtgtatggaaacaaggattctgtggatgatgca
ctggtagagatcatcaaagaaccatcagatgatgaaggggcactcgatgcgtttgtgtca
atcgttacaggccctccagggccgagtccaatccagcttatgccgcgaattcccatttct
at---gcctgttctgatcttgtggggtgatcaggaccccttcacccca------------
---attgatggtccagttgggaaatacttcactgctcttgcagccacacaaccgaacatc
actctgttcgttctgaatggcgttggacactgcccccatgatgacagacctgagctcgtc
catgagaagttgcttccttggcttgctcatctt---
>PAFTOL004603
gctcaaaatcaggccgtctacgctattgatcttctggggtttggttcgtcggataagccg
cctggatttcggtacacaatggagtcttgggcggagttaatcttggatttcttgaatgaa
gtagttcaggagcctgcaattttggtcggaaattcagtrggtagtctcgcttgtcttatt
gctgctgcc---------------------------------------------------
---------gtaagaggacttgtactgttgaattgtgctggtggtatgaacaacaaagcc
attgttgaygaytggaggatcaagctgctcttgcctgtgctttggcttatcgatttcats
ctgaatcaaaagccgattgca---------tcagccatttttgagcgcgttaagcaaagg
gataatctacgaaatgtgctgttatctgtgtatggaaacaaggattccgtggatgayaca
ctggtagagatcatcaatgaaccatcatcagatgaaggggcactcgatgcgtttgtgtca
atcgttacaggccctccagggccgagtccaatccagcttatgcckcgaattcccatttcg
at---gcctgttctgatcttgtggggcgatcaagaccccttcacccca------------
---attgatggtccagttgggaaatacttcactgctcttgcagccacacaaccgaatatc
actctgttcgttctgaatggcgttggacactgcccccacgatgacagacctgagctcgtc
catgagaagttgcttccttggcttgctcatcttccg
>PAFTOL004604
gctcaaaatcaggccgtctatgctattgatcttctggggtttggttcgtcggataagccg
cctggatttcggtacacaatggagtcttgggcggagttaatcttggatttcttgaatgaa
gtagttcaggagcctgcaattttggtcggaaattcagtaggtagtctcgcttgtcttatt
gctgctgcc---------------tcac------------aatcagaatca------gaa
tcttcttctgtaagaggacttgtactgttgaattgtgctggtggtatgaacaacaaagcc
attgttgatgattggaggatcaagctgctcttgcctgtgctttggcttatcgatttcatc
ctgaatcaaaagccgattgca---------tcagccatttttgagcgcgttaagcaaagg
gataatctacgaaatgtgctgttatctgtgtatggaaacaaggattccgtggatgataca
ctggtagagatcatcaaagaaccgtcagatgatgaaggggcactcgatgcgtttgtgtca
atcgttacaggccctccagggccgagtccaatccagcttatgccgcgaattcccatttsg
at---gcctgttctgatcttgtggggcgatcaagaccccttcacccca------------
---attgatggtccagttgggaaatacttcactgctcttgcagccacacaaccgaatatc
actctgttcgttctgaatggcgttggacactgcccccacgatgacagacctgatctcgtc
catgagaagttgcttccttggcttgctcatctt---
>PAFTOL004605
gctcaaaatcaggccgtctacgctattgatcttctagggtttggttcgtcggataagccg
cctggatttcggtacacaatggagtcttgggcggagttaatcctagatttcttgaatgaa
gtagttcaggagcctgcaattttggtcggaaattcagtaggtagtctcgcttgtcttatt
gctgctgcc---------------------------------------------------
---------gtaagaggacttgtactgttgaattgtgctggtggtatgaacaacaaagcc
attgttgatgattggaggatcaagctgctcttgcctgtgctttggcttatcgatttcatc
ctgaatcaaaagccgattgca---------tcagccatttttgagcgcgttaagcaaagg
gataatctacgaaatgtgctgttatctgtgtatggacacaaggattctgtggatgataca
ctggtagagatcatcaaagaaccatcagatgatgaaggggcactcgatgcgtttgtgtca
atcgttacaggccctccagggccgagtccaatccagcttatgccgcgaattcccatttct
at---gcctgttctgatcttgtggggcgatcaggaccccttcacccca------------
---attgatggtccaattgggaaatacctcactgctcttgcagccacacaaccgaatrtc
actctgttcgttctgaatggtgttggacactgcccccatgatgacagacctgagctcgtc
catgagaagttgcttccttggcttgctcatcttccg
>PAFTOL004608
gctcaaaatcaggccgtctacgctattgatcttctagggtttggttcgtccgataagccc
cctgaatttcggtacacaatggagtcttgggcggagttaatcctggatttcttgaatgaa
gtagttcaggagcctgcgattttggtcggaaattcagtaggtagtctcgcttgtcttatt
gctgctgcc---------------tcac------------aatcagaatca------gaa
tcttcttctgtgagaggacttgtgctgttgaattgtgctggtggtatgaacaacaaagcc
attgttgatgattggaggatcaagctactcttgcctgtgctttggcttgtcgatttcatc
ctgaagcaaaagccgattgcg---------tcaaccatttttgagcgcgttaagcaaagg
gatagtctacgaaatgtgctgttatctgtgtatggaaacaaggattccgtggatgataca
ctggtagagatcatcaaagaaccatcagatgatgaaggggcactcgatgcgtttgtttca
atcgttacaggccctccagggccgagtccaatccagcttatgccgcgaattcccatttct
at---gcctgttctgatcttgtggggcgatcaggaccccttcacccca------------
---attgatggtccagttgggaaatacttcactgctcttgcagccacacaaccaaacatc
actctgttcgttctgaagggggttggacactgcccccatgatgaccgacctgagctcgtc
catgagaagttgcttccttggcttgctcatctt---
>PAFTOL004609
gctcaaaatcaggccgtctacgctattgatcttytagggtttggttcatcggataagccg
cctggatttcgrtacacaatggagtcttgggcggagttaatcctggatttcttgaatgaa
gtagttcaggagcctgcaatattggtcggaaattcagtaggcagtctcgcttgtcttttg
gctgctgcc---------------tcac------------aatcagaatca------gaa
tcttcttctgtaagaggamttgtactgttgaattgtgctggtggtatgaacaacaaagcc
attgttgatgattggaggatcaagctgctaatgcctgtgctatggcttatcgatttcatc
ctgaatcaaaagccgattgca---------tcagccatttttgagcgcgttaagcaaagg
gataatctrcgaaatgtgctgttatctgtgtatggaaacaaggattccgtggatgataca
ctggtagagatcatcaaagaaccatcagatgatgaaggggcactggatgcgtttgtgtca
atcgttacaggtcctccagggccgagtccaatccagcttatgccgcgaattcccacttct
at---gcctgttctgatcttgtggggcgatcaggaccccttcacccca------------
---attgatggtccagttgggaaatacttcactactcttgcagccacacaaccgaacatc
actctgttcgttctgaatggcgttggacactgcccccatgatgacagacctgagctcgtc
catgagaagctgcttccttggcttgctcatctt---
>PAFTOL004610
gctcaaaatcacgccgtctatgctattgatcttctagggtttggttcgtcggataagccg
cctggatttcagtacacaatggagtcytgggctgagctaatcttggatttcttgggtgaa
gttgttcaggagcctgcaattttggtgggaaattcagttggtagtcttgcttgtcttata
gctgctgcc---------------------------------------------------
---------gtaagagcacttgtgttgttgaattgtgctggtggtatgaacaacaaagcc
attgttgatgattggaggatcaagctgctcttgcctttgctttggcttgtcgatttcctt
ctgaatcaaaagcctattgca---------tcagccatttttgagcgcgttaaacgaagg
gataatctgagaaatgtgctgttatctgtgtatggaaacaaggattccgtggatgataca
ctggtggacataatcaaggaaccagcagacgctgaaggggcacttgatgcgtttgtgtcc
attgttacaggtcctccagggccgagtccaatccagctcatgccgcraattcccatttcc
at---gcctattctgatcttgtggggtgascaggaccccttcacccca------------
---cttgatggccctgttgggaaatacttcactgccctcgcagccacacaaccgaacatc
actcttttcgttctgaacggcattggacattgccctcatgatgacagacctgagctcgtc
catgagaatttgcttccttggcttgctcatcttccg
>PAFTOL004611
gctcaaaatcacgccgtctatgctattgatcttctagggtttggttcrtcggataagccg
cctggatttcagtacacaatggagtcttgggctgagctaatcytggatttcttgrgtgaa
gttgttcaggagcctgcaattttggtgggaaattcagttggtagtcttgcttgtcttata
gctgctgcc---------------------------------------------------
---------gtaagagcacttgtgttgttgaattgtgctggtggtatgaacaacaaagcc
attgttgatgattggaggatcaagctgctcttgcctktgctttggcttgtcgatttcctt
ctgaatcaaaagcctattgca---------tcagccatttttgagcgcgttaaacgaagg
gataatctgagaaatgtgctgttatctgtgtatggaaacaaggattccgtggatgataca
ctggtggacataatcaaggaaccagcagacgctgaaggggcacttgatgcgtttgtgtcc
attgttacaggtcctccrgggccgagtccaatccagctcatgccgcgaattcccatttcc
at---gcctattctgatcttgtggggtgaycaggaccccttcacccca------------
---cttgatggmcctgttgggaaatacttcactgccctcgcagccacacaaccgaacatc
actyttttcgttctgaacggcattggacattgccctcatgatgacagrcctgagmtcgtc
catgagaatttgcttccttggcttgctcatcttccg
>PAFTOL004613
gctcaaaatcaggccgtctacgctattgatcttctagggtttggttcgtcggataagccg
cctggatttcggtacacaatggagtcttgggcggagttgatcctggatttcttgagtgaa
gtagttcaggagccwgcaattttggtcggmaattcagtaggyagtctcgcttgtcttatt
gctgctgcc---------------tcac------------aatcagagtca------gaa
tcttcttctgtaagaggactcgtactcttgaattgtgctggtggtatgaacaacaaagcc
attgttgatgattggaggatcaagctgctcttgcctgtgctttggcttatcgatttcatc
ctgaatcaaaagscsattgca---------tcagccatttttgagcgygttaagcaaagg
gataatctrcgaaatgtgttgttatctgtgtatggaaacaaggattccgtggatgataca
ctggtagagatcatcaaagaaccatcagatgatgaaggggcactcgatgcgtttgtgtca
atcgtcacaggccctccagggccgagtccaatgcagcttmtgccgcgaattcccatttcg
at---gcctgttctgatcttgtggggcgatcaggaccccttcacccca------------
---attgatggtccagttgggaaatacttcactgctcttgcagccacacaaccgaatatc
actctgttcgttctgaryggcgttggacactgcccccatgatgacagacctgagctcgtc
catgagaagttgcttccttggctkgctcatctt---
>PAFTOL004617
gctcaaaatcaggccgtctacgctattgatcttctagggtttggttcgtcggataagccg
cctggatttcrgtacacaatggagtcttgggcggagttaatcctggatttcttgaagraa
gtggttcaggagcctgcaattttggtcggaaattcagtaggtagtctcgcttgtcttatt
gctgctgcc---------------------------------------------------
---------gtaagaggacttgtactgttgaattgtgctggcggtatgaacaacaaagcc
attgttgatgattggaggatcaagctgctcttgcctgtgctttggcttatcgatttcatc
ctgaatcaaaagccgattgca---------tcagcgatttttgagcgtgttaagcaaagg
gataatctacgaaatgtgttgttatctgtgtatggaaacaaggattccgtggatgataca
ctggtagagatcatcaaagaaccatcagatgatgaaggagcactcratgcgtttgtgtca
atcgtcacaggccctccagggccgagtccaatgcagcttatgccgcaacttcccatttcg
at---gcctgttctgatcttgtggggcgatcaggaccccttcacccca------------
---attgatggtccagttgggaaatacttcactgctcttgcagccacacaaccaaatatc
actctgttcgttctgaatggcgttggacactgcccccatgatgacagacctgagctcgtc
catgagaagttgcttccttggcttgctcatcttccg
>PAFTOL004618
gctcaaaatcaggccgtctacgctattgatcttctagggtttggttcatcggataagccg
cctggatttcggtacacaatggagtcttgggcggagttaatcctggatttcttgaatgaa
gtagttcaggagcctgcaatattggtcggaaattcagtaggcagtctcgcttgtcttttg
gctgctgcc---------------tcac------------aatcagaatca------gaa
tcttcttctgtaagaggacttgtactgttgaattgtgctggtggtatgaacaacaaagcc
attgttgatgattggaggatcaagctgctattgcctgtgctatggcttatcgatttcatc
ctgaatcaaaagccgattgca---------tcagccattttcgagcgcgttaagcaaagg
gataatctacgaaatgtgctgttatctgtgtatggaaacaaggattccgtggatgatrcr
ctgatagagatcatcagagaaccatcagatgatgaaggggcactcgatgcatttgygtca
atcgttacaggccctccagggccgagtccaatccagcttatgccgcgaattcccatttct
at---gcctgttctgatcttgtggggcgatcaggaccccttcacccca------------
---attgatggtccagttgggaaatacttcactgctcttgcagccacacaaccgaacatc
astctgttcgytctgaatggcgttggacactgcccccatgatgacagacctgagctcgtc
catgagaagytrcttccttggcttgctcatctt---
>PAFTOL004619
gctcaaaatcacgcagtctacgctattgatcttctagggtttggttcatctgataagcct
cccggatttcagtacacaatggagtcctgggcggagttaatcctggatttcttgaatgaa
gttgttcagaagcctgcaattttggtgggaaattcagtaggtagtyttgcttgtcttata
gctgctgcc---------------------------------------------------
---------ataagaggacttgtactgttgaattgtgctggcggtatgaacaacaaggcc
attgttgatgattggaggatcaagctgctcttgcctgtgctttggcttatcgatttcatc
ctgaagcaaaagccgattgca---------tcagccattttygagcgcgttaaacagaag
gataatctgagaaatgtgctgctatctgtrtatggaaacaaggattctgtggatgacacg
ctagttgagatcatcaaggaaccagcagatgatgacggggcactcgatgcatttgtgtca
atcgttacaggtcctccagggccgagtcccatccagctcatgccgcgaattcccatttct
at---gcctgttctgatcttgtggggcgatcaagaccccttcaccccg------------
---cttgatggtccagttgggaaatacttcactgctctcgctgccacacaaccgaacatc
actctgttcgttctgaacggcgttggacattgcccacatgatgacagacctgagctcgtc
cacgagaagttgcttccttggcttgctcagcttccg
>PAFTOL004620
gctcaaaatcaggccgtctacgctattgatcttctagggtttggwtcgtcggataagccg
cctggatttcggtacacaatggagtcttgggsggagttaatcctggatttctkgaatgaa
gtagttcaggagcctgcgattttggtcggaaattcagtaggtagtctcgcttgtcttatt
gctgctgcc---------------------------------------------------
---------gtaagaggacttgtmctgttsaattgtgctggyggtatgaacaacaaagcc
attgtcgatgattggaggatcaagctgctcttgcctgtgctytggcttatcgatttcatc
ctgaatcaaaagccgattgca---------tcagccatttttgagcgcgtyaagcgaagg
gmtaatctacgaratgtgctgttatctgtgtatggaaacaaggattccgtggatgatacg
ctgatagagatcaycaaagaaccatcagatgatgaaggggcactcgatgcgtttgtgtca
atcgttacagggcctccagggccgagtccaatccagcttatgccgcgaattcccatttct
at---gcctgttctgatcttgtggggcgatcaggaccccttcacccca------------
---attgatggtccagttgggaaatacttcactgctcttgcagccacacagccgaacatc
actctgttcgttctgaatggcgttggacactgcccccatgatgacagacctgagctcgtc
catgagaagttgcttccttggcttgctcatcttccg
>PAFTOL004623
gctcaaaatcaggccgtctacgctattgatcttctaggrtttggttcgtcggataagccg
cctggatttcggtacacaatggagtcttgggcggagttaatcctggatttcttgaatgaa
gtagttcaggagcctgcaatattggtcggaaattcagtaggtagtctcgcttgtcttatt
gctgctgcc---------------tcac------------aatcagaatca------raa
tctttttctgtragaggactcgtactgttgaattgtgctggtggtatgaacaacaaagcc
attgttgatgattggaggatcaagctgctcttgcctgtgctttggcttatcgatttcatc
ctgaatcaaaagccgattgca---------tcagccatttttgagcgcgttaagcaaagg
gataatctacgaaatgtgctgttatctgtgtatggaaacaaggattccgtggacgataca
ctgatagagatcatcaaagaaccatcagatgatgaaggggcactcgatgcgtttgtgtca
atcgttacrggccctccagggccgagtccaatccagcttatgccgcgaattcccattgcc
at---gcctgttctgatcttgtggggggatcaggaccccttcacccca------------
---attgatggcccagttgggaaatacttcactgctcttgcagccacacaaccgaacatc
actctgttcgttctgaatggcgttggacactgcccccatgaygacagacctgagctcgtc
catgagaagctgcttccttggcttgctcwtctt---
>PAFTOL004624
gctcaaaatcaggccgtctacgctattgatcttctagggtttggttcgtcggataagccg
cctggatttcggtacacaatggagtcttgggcggagttaatcctggatttcttgaatgaa
gtagttcgggagcctgcaattttggtcggaaattcagtaggtagtctcgcttgtcttatt
gctgctgcc---------------tcac------------aatcagaatca------gaa
tcttcttctgtaagaggactcgtactgttgaattgtgctggtggtatgaacaacaaagcc
attgttgatgattggaggatcaagctgctcttgcctgtgctttggcttatcgatttcatc
ctgaatcaaaaggcgattgca---------tcagccatttttgagcgtgttaagcaaagg
gataatctacgaaatgtgttgttatctgtgtatggaaacaaggattccgtggatgataca
ctggtagagatcatcaaagaaccatcagatgatgaaggggcactcaatgcatttgtgtca
atcgttacaggccctccagggccgagtccaatgcagcttatgacgcgaattcccatttcg
at---gcctgttctgatcttgtggggcgatcaggaccccttcacccca------------
---attgatggtccagttgggaaatacttcactgctcttgcagccacacaaccgaatatc
actctgttcattctgaatggcgttggacactgcccccatgatgacagacctgagctcgtc
catgagaagttgcttccttggcttgcccatctt---
>PAFTOL004625
gctcaaaatcaggccgtctacgctattgatcttctaggctttggttcgtcggataagccg
cctggatttcggtacacaatggagtcttgggcggagttaatccaggatttcttgaatgaa
gtagttcgggagcctgcaattttggtcggaaattcagtaggcagtctcgcttgtcttatt
gctgctgcc---------------------------------------------------
---------gtaagaggacttgtgctgttgaattgtgctggtggtatgaacaacaaagcc
attgttgatgattggaggatcaagctgctcttgcctgtgctttggcttatcgatttcatc
ctgaatcaaaaggcgattgca---------tcagccatttttgagcgtgttaagcaaagg
gataatctacgaaatgtgttgttatctgtgtatggaaacaaggattccgtggatgataca
ctggtagagatcatcaaagaaccatcagatgatgaaggggcactcgatgcgtttgtgtca
atcgttacaggccctccagggccgagtccaatgcagctcatgccgcgaattcccatttcg
at---gcctgttctgatcttgtggggcgatcaggaccgcttcactcca------------
---attgatggtccagttgggaaatacttcactgctcttgcagccacacaaccgaatatc
actctgttcgttctgaatggcgttggacactgcccccatgatgacagacctgagctcgtc
catgagaagttgcttccttggcttgctcatcttccg
>PAFTOL004626
gctcaaaatcaggccgtctacgctattgatcttctagggtttggttcgtcggataagccg
cctggatttcggtacacaatggagtcttgggcggagttaatcctacatttcttgaatgaa
gtagttcaggagcctgcaattttggtcggaaattcagtaggtagtctcgcttgtcttatt
gctgctgct---------------tcac------------aatcagaatca------gaa
tcttcttctgtaagaggacttgtactgttgaattgtgctggtggtatgaacaacaaagcc
attgttgatgattggaggatcaagctgctcttgcctgtgctttggcttatcgatttgatc
ctgaatcaaaagccgattgca---------tcagccatttttgagcgcgttaagcaaagg
gataatctacgaaatgtgctgttatctgtgtatggaaacaaggattctgtggatgataca
ctggtagagatcatcaaagaaccatcagatgatgaaggggcactcgatgcatttgtgtca
atcgttacaggccctccagggccgagtccaatccagcttatgycgcgaattcccatttct
at---gcctgttctgatcttgtggggcgatcaggaccccttcacccca------------
---attgatggtccagttgggaaatacttcactgctcttgtagccacacaaccgaatatc
actctgttcgttctgaatggcgttggacactgcccccatgatgacagacctgagctcgtc
catgagaagttgcttccttggcttgctcatctt---
>PAFTOL004627
gctcaaaatcaggccgtctacgctattgatcttctagggtttggttcgtcggataagccg
ccyggatttcggtacacaatggagtcttgggcggagttaatyctggatttcttgaatgaa
gtagttsaggagcctgcaattttggtcggaaattcagtaggtagtctcgcttgtcttatt
gctgctgcc---------------------------------------------------
---------gtaagaggacttgtactgctgaattgtgctggtggwatgaacaacaaagcc
attgttgatgattggaggatcaagctgctcttgcctgtgctttggcttatcgatttcatc
ctgaatcaaaagcygattgca---------tcagccatttttgagcgcgttaagcaaagg
gataatctacgaaatgtgctgttatctgtgtatggaaacaaggattccgtggatgataca
ctgatagagatcatcaaagaaccatcagatgatgaaggggcactcgatgcgtttgtgtca
atcgttacaggccctccrgggccgagtccaatccagcttatgccgcggattcccatttct
at---gcctgttctgatcttgtggggcgatcaggaccccttcacccca------------
---attgatggtccagttgggaaatacttcactgctcttgcakccacacaaccgaacatc
actctgttcgttctgaawggcsttggacactgcccycatgatgacagaccsgagctygtc
catgagaagctgcttccttggcttgctcatcttccg
>PAFTOL004629
gctcaaaatcaggccgtctacgctattgatcttctggggtttggttcgtcggataagccg
tctggatttcggtacacaatggagtcttgggcggagttaatcctggatttcttgaatgaa
gtagtccaggagcctgcaattttggtcggaaattcagtaggcagtctcgcttgtcttatt
gctgctgct---------------tcac------------aatcagaatca------gaa
tcttcttctgtaagaggacttgtactgttgaattgtgctggtggtatgaacaacaaagcc
attgttgatgattggaggatcaagctgctcttgcctgtgctttggcttatcgatttcatc
ctgaatcaaaagccgattgca---------tcagccatttttgagcgcgttaagcaaaga
gataatctacgaaatgtgttgttatctgtgtatggaaacaaggcttccgtggatgataca
ctggtagagatcatcaaagaaccatcagatgatgaaggggcactcgatgcatttgtgtca
atcgttacaggtcctccagggccgagtccaatccagcttatgccgcgaattcccatttcg
at---gcctgttctgatcttgtggggcgatcaggaccccttcactcca------------
---attgatggtccagttgggaaatacttcactgctcttgcagccacacaaccgaatatc
actctgttcgttctgaatggcattggacactgtccccacgacgacagacctgagcgcgtc
catgagaagttgcttccgtggcttgctcatctt---
>PAFTOL004631
gctcaaaatcaggccgtctacgctattgatcttctagggtttggttcgtcggataagccg
cctggatttcggtacacaatggagtcttgggcggagttartcctggatttcttgaatgaa
gtagttcgggagcctgcaattttggtcggaaattcagtaggtagtctcgcttgtcttatt
gctgctgcc---------------------------------------------------
---------gtaagaggactcgtactgttgaattgtgctggtggtatgaacaacaaagcc
attgttgatgattggaggatcaagctgctcttgcctgtgctttggcttatcgatttcatc
ctgaatcaaaaggcgattgca---------tcagccatttttgagcgtgttaagcaaagg
gataatctacgaawtgtgttgttatctgtgtatggaaacaaggattccgtggatgataca
ctggtagagatcatcaaagaaccatcagatgatgaaggggcactcaatgcatttgtgtca
atcgttacaggccctccagggccgagtccaatgcagcttatgacgcgaattcccatttcg
at---gcctgttctgatcttgtggggcgatcaggaccccttcacccca------------
---attgatggtccagttgggaaatacttcactgctcttgcagccacacaaccgaatatc
actctgttcgttctgaatggcgttggacactgcccccatgatgacagacctgagctcgtc
catgagaagttgcttccttggcttgcccatcttccg
>PAFTOL004632
gctcaaaatcaggccgtctrcgctattgatcttctagggtttggttcgtcggataagccg
cctggatttcggtacacaatggagtcttgggcggagttaatcctagatttcttgaatgaa
gtagttcaggagcctgcaattttggtcggaaattcagtaggtagtctcgcttgtcttatt
gctgctgcc---------------tcac------------aatcagaatca------gaa
tcttcttctgtaagaggactcgtactgttgaattgtgctggtggtatgaacaacaaagcc
attgttgatgattggaggatcaagctgctcttgcctgtgctttggcttatcgatttcatc
ctgaatcaaaagccgattgca---------tcagccatttttgagcgcgttaagcaaatg
gataatctacgaaatgtgctgttatctgtgtatggaaaccaggattctgtggatgataca
ctggtagagatcatcaaagaaccatcagatgatgaaggggcactcgatgcgtttgtgtca
atcgttacaggccctccagggccgagtccaatccagcttatgccgcaaattcccatttct
at---gcctgttctgatcttgtggggcgatcaggatcccttcacccca------------
---attgatggtccagttgggaaatacttcactgctcttgcagccacacaaccgaatatc
actctgttcgttctgaatgccgttggacactgcccccatgatgacagacctgagctcgtc
catgagaagttgcttccttggcttgctcatctt---
>PAFTOL004633
gctcaaaatcaggccgtctacgctattgatcttctggggtttggttcgtcggataagccg
cctggatttcggtacacaatggagtcttgggcggagttaatcttggatttcttgaatgaa
gtagttcaggagcctgcaattttggtcggaaattcagtaggtagtctcgcttgtcttatt
gctgctgcc---------------------------------------------------
---------gtaagaggactcgtactgttgaattgtgctggtggtatgaacaacaaagcc
attgttgatgattggaggatcaagctgctcttgcctgtgctttggtttatcgatttcatc
ctgaatcaaaagccgattgca---------tcagccatttttgagcgcgttaagcaaagg
gataatctacgaaatgtgctgttatcggtgtatggaaacaaggattccgtggatgagaca
ctggtggagatcatcaaagaaccagcagatgatgaaggggcactcgatgcgtttgtatca
atcgttacaggccctccagggccgagtccaatccagcttatgccgcgaattcccatttcg
at---gcctgttctgatcttgtggggtgatcaggaccccttcacccca------------
---attgatggtccagttgggaaatacttcactgctcttgcagccacacaaccgartatc
actctgttcgttctgaatggcgttgracactgcccccacgatgacagacctgagctcgtc
catgagaagttgcttccttggcttgctcattttcca
>PAFTOL004634
gctcaaaatcaggccgtctacgctattgatcttctagggtttggttcgtcggataagccg
cctggatttcggtacacaatggagtcttgggcggagttaatcctggatttcttgaatgaa
gtagttcargagcctgcarttctggttggaaattcagtaggtagtctcgcttgtcttatt
gctgctgcc---------------tcac------------aatcagaatca------gaw
tcttcttctgtaagaggwcttgtactgttgaattgtgctggtggwatgaacaacaaagcc
attgttgatgattggaggatcaagctgctcttgcctgtgctytggcttatcgatttcatc
ctraatcaaargccgattgca---------tcagccatttttgagcgcgtyaagcaaagg
gataacctacgaaagktgctgttatctgtgtatggaaacaaggattcsgtggatgatack
ctggtagagatcatcaaagaaccatccgatgacgaaggggcactcgatgcgtttgtgtca
atcgttacaggccctccagggcykagtccaatccagcttatgccgcgaattcccatttcg
at---gcctgttctgatcytgtggggcgatcaagaccccttcacccca------------
---attgatggtccagttgggaaatacttcactgctsttgcagccacacaaccgaatatc
actctgttcgttctgaatggcgttggacactgcccccacgatgacagacctgagctcgtc
catgagaagctgcttccttggcttgctcatctt---
>PAFTOL004635
gctcaaaatcaggccgtctacgcgattgatcttctggggtttggttcgtcggataagccg
cctggatttcggtacacgatggagtcttgggcggagttaatcctggatttcttgaatgaa
gtagttcaggagccttcaattttggtcggaaattcagtaggtagtctcgcttgtcttatt
gctgctgct------------gcctcac------------aatcacaatca------gaa
tcttcttttgtacgaggacttgtactgttgaattgtgctggtggtatgaacaacaaagcc
attgttgatgattggaggatcaagctgctcctgcctgtgctttggcttatcgatttcatc
ctgaatcaaaagccgattgca---------tcagcc------------------------
------------------------------------------------------------
------------------------------------------------------------
------------------------------------------------------------
------------------------------------------------------------
------------------------------------------------------------
------------------------------------------------------------
------------------------------------
>PAFTOL004636
gctcaaaatcaggccgtctacgctgttgatcttctagggtttggttcgtccgataagccg
cctggatttcggtacacaatggagtcttgggcggagttaatcctggatttcttgaatgaa
gtagttcaggagcctgcaattttggtcggaaattcagtaggcagtctcgcttgtcttttg
gctgct------------------------------------------------------
---------gtaagaggacttgtactgttgaattgtgctggtggtatgaacaacaaagcc
attgttgacgattggaggatcaagctgctattgcctgtgctttggcttatcgatttcatc
ctgaatcaaaggccgattgca---------tcagccatttttgagcgcattaaacaaagg
gataatctacgaaatgtgctgttatctgtgtatggaaacaaggatgccgtggatgatacg
ctgatagagatcatcaaagaaccatcagatgatgaaggggcactcgatgcgtttgtgtca
atcgttacaggccctccagggccgactccaatccagctgatgccgcgaattcccatttcc
at---gcctgttctgatcttgtggggcgatcaggaccccttcacccca------------
---attgatggtccggttgggaaatacttcacygctcttgcagccacacaaccgaacatc
actctcttcgttctgaacggcgttggacactgcccccatgatgacagacctgagctcgtc
catgagaagctgcttccttggcttgctcatcttccg
>PAFTOL004637
gctcaaaatcacgccgtctacgctattgatcttctagggtttggttcgtcggataagccg
cctggatttcagtacacaatggagtcttgggcggagttaatcctggatttcttgaatgaa
gttgttcagaggcctgcaattttggtcggmaattcagtaggtagtctcgcttgtcttatt
gctgctgcc---------------------------------------------------
---------gtaagaggacttgtgctgttgaattgtgctgggggcatgaacaacaaagcc
attgttgatgattggaggatcaagctgctcttgcctgtgctttggcttatcgatttyatc
ctgaagcaaaagccgattgca---------tcagccatttttgagcgcgttaaacaaacg
gataatctacgaaatgtgctgttatctgtgtatggaaacaaggcttccgtggatgataca
ctggttgagatcatcaaggaaccagcagatgatgaaggggcactcgatgcgtttgtgtca
atcgttacgggtcctccaggcccgagtccaatccagctcatgccgcagattcccatctct
at---ggctgttctgatcttgtggggcgatcaggaccccttcaccccg------------
---cttgatggtccygttgggaaatacttmactrctctcgcrgccmcacaaccaaacrtc
actctgttcgttctgaatggcgttggacattgccctcatgatgacagacctgagctcgtc
catgagaagttgcttctttggcttgctcatcttccg
>PAFTOL004638
gctcaaaatcaggccgtctacgctattgatcttctagggtttggttcgtcggataagccg
cctggatttcggtacacaatggagtcttgggcggagttaatcctggatttcttgaatgar
gtagttcgggagcctgcaattttggtcggaaattcagtaggcagtctcgcttgtcttatt
gctgctgcc---------------------------------------------------
---------gtaagaggacttgtactgttgaattgtgctggtggyatgaacaacaaagcc
attgttgatgattggaggatcaagctgctcttgcctgtgctttggcttatcgatttcmtc
ctgaatcaaaaggcgattgca---------tcagccatttttgagcgtgttaagcaaagg
gataatctacgaaatgtgttgttatctgtgtatggaaacaaggattccgtggatgataca
ctggtagagatcatcaaagaaccatcagatgatgaaggggcactcgatgcgtttgtgtca
atcgttacaggccctccagggccgagtccaatgcagcttataccgcgaattcccatttcg
at---gcctgttctgatcttgtggggcgatcaggaccccttcacccca------------
---attgatggtccagttgggaaatacttcactgctcttgcagccacacaaccgaatatc
actctgttcgttctgaatggcgttggacactgcccccatgatgacagacctgagctcgtc
catgagaagttgcttccttggcttgctcatcttccg
>PAFTOL004639
gctcaaaatcaggccgtctacgctattgatcttctagggtttggttcgtcggataagccg
cctggatttcggtacacaatggagtcttgggcggagttaatcctagatttcttgaatgaa
gtagttcaggagcctgcaattttggtcggaaattcagtaggtagtctcgcttgtcttatt
gctgctgct---------------------------------------------------
---------gtaagaggacttgtactgttgaattgtgctggtggtatgaacaacaaagcc
attgttgatgattggaggatcaagctgctcttgcctgtgctttggcttatcgatttgatc
ctgaatcaaaagccgattgca---------tcagccatttttgagcgcgttaagcaaagg
grtaatctacgaaatgtgctgttatctgtgtatggaaacaaggattcggtggatgataca
ctggtagagatcatcaaagaaccatcagatgatgaaggggcactcgatgcatttgtgtca
atcgttacaggccctccagggccgagtccaatccagcttatgccgcgaattcccatttct
at---gcctgttctgatcttgtggggcgatcaggaccccttcacccca------------
---attgatggtccagttgggaaatacttcactgctcttgtagccacacaaccgaatatc
actctgttcgttctgaatggcgttggtcactgcccccatgatgacagacctgagctcgtc
catgagaagttgcttccttggcttgctcatcttcca
>PAFTOL004640
gctcaaaatcaggccgtctacgctattgatcttctagggtttggttcgtcggataagccr
cctggatttcggtacacaatggagtcttgggcggagttaatcctagatttcttgaatgaa
gtagttcaggagcctgcaattttggtcggaaattcagtaggtagtctcgcttgtcttatt
gctgctgcc---------------tcac------------aatcagaatca------gaa
tcttcttctgtaagaggmcttgtactgttgaattgtgctggtggtatgaacaacaaagcc
attgttgatgattggaggatcaagctgctcttgcctgtgctttggcttatcgatttcatc
ctgaatcaaaagccgattgca---------tcagccatttttgarcgcgttaarcaaagg
gataatctacgaaatgtgctgttrtctgtgtatggaaacaaggattctgtggatgatacr
ctggtagagatcatcaaagaaccatcagatgatgaaggggcactcgatgcgtttgtgtca
atcgttacaggccckccagggccgagtccaatccagcttatgccgcgaattcccatttct
at---gcctgttctgatcttgtggggcgatcaggaccccttcacccca------------
---attgatggtccagttgggaaatacttcactgctcttgcagccacacaaccgaatatc
actctgttcgttctgaatggcgttggacactgcccccatgatgacagacctgagctcgtt
catgagaagttgcttccttggcttgcttatctt---
>PAFTOL004642
gctcaaaatcaggccgtctacgctattgatcttctagggtttggttcgtcggataagccg
cctggatttcggtacacaatggagtcttgggcggagttaatcctggatttcttgaatgaa
gtagttcgggagcctgcaattttggtcgggaattcagtaggcagtctcgcttgtcttatt
gctgctgcc---------------tcacaatcagaatcagaatcagaatca------gaa
tcttcttctgtaagaggactcgtactcttgaattgtgctggtggtatgaacaacaaagcc
attgttgatgattggaggatcaagctgctcctacctgtgctttggcttatcgatttcatc
ctgaatcaaaaggcgattgcc---------tcagccatttttgagcgcgttaagcaaagg
gataatctacgaaatgtgttgttatctgtgtatggaaacaaggattccgtggatgataca
ctggtagagatcatcaaagaaccatcagatgatgaaggggcactcgatgcgtttgtgtca
atcattacaggccctccagggccgagtccaatccagcttatgccgcgcattcccattttg
at---gcctgttctgatcttgtggggcgatcaggaccccttcacccca------------
---attgatggtccagttgggaaatacttcactgctcttgcagccgcacaaccgaatatc
actctgttctttctgaatggcgttgggcactgcccccatgatgacagacctgagctcgtc
catgagaagttgcttccttggctggctcgtctt---
>PAFTOL004644
gctcaaaatcaggccgtctacgctattgatcttctagggttcggttcgtcggataagccg
cctggatttcggtacacaatggagtcttgggcggagttaatcmtggatttcttgaatgaa
gtagttcaggagcctgcaattttggtcggaaattcagtaggtagtctcgcytgtcttatt
gctgctgcc---------------tcac------------aatcagaatca------gaa
tcttcttctgtaagaggacttgtactgttgaattgtgctggtggtatgaacaacaaagcc
attgttgatgattggaggatcaagctgctcttgcctgtgctttggcttatcgatttcatc
ctgaatcaaaagccgattgca---------tcagccatttttgagcgcgttaagcaaagg
gataatctacgaaatgtgctgttatctgtgtayggaaacaaggattccgtggatgataca
ctggtagagatcatcaaagarccatcagatgatgaaggggcaytcgatgcgtttgtgtca
atcgttacaggccctccagggccgagtccaatccagcttatgccgcgrattcccatttct
at---gcctgttctgatcttgtggggcgatcaggaccccttcacccca------------
---attgatggtccagttgggaaatacttcactgctcttgcagccacccaaccgaatatc
acyctgttcgttctgaatggagttgggcactgcccccatgatgacagacctgagctcgtc
catgagaagttgcttccttggcttgctcatctt---
>PAFTOL004646
gctcaaaatcaggccgtctacgctattgatcttctagggtttggttcgtcggataagccg
cctggatttcggtacacaatggagtcttgggcggagttaatcctggatttcttgaatgaa
gtagttcgggagcctgcaatattggtcggaaattcagtaggcagtctcgcttgtcttatt
gctgctgcc---------------tcac------------aatcagaatca------gaa
tcttcttctgtaagaggactcgtactcttgaattgtgctggtggtatgaacaacaaagcc
attgttgatgattggaggatcaagctgctcttgcctgtgctttggcttatcgatttcatc
ctgaatcaaaaggcgattgca---------tcacccatttttgagcgtgttaagcaaagg
gataatctacgaaatgtgttgttatctgtgtatggaaacaaggattccgtggatgataca
ctggtagagatcatcaaagaaccatcagatgatgaaggggcactcgatgcgtttgtgtca
atcgttacaggccctccagggccgagtccaatccagcttatgccgcgaattcccatttcg
at---gcctgttctgatcttgtggggcgatcaggaccccttcacccca------------
---attgatggtccagttgggaaatacttcactgctcttgcagccgcacaaccgaatatc
actctgttcgttctgagtggcgttggacactgcccccatgatgacagacctgagctcgtc
catgagaagttgcttccttggcttgcccatctt---
>PAFTOL004647
gctcaaaatcaggccgtctacgctattgatcttctagggtttggttcgtcggataagccg
cctggatttcggtacacaatggagtcttgggcggagttaatcctggatttcttgaatgaa
gaggttcaggagcctgcaattttggtcggaaattcagtaggtagtctcgcttgtctcatt
gctgctgcc---------------------------------------------------
---------gtaagaggacttgtactgttgaattgtgctggtggtatgaacaacaaagcc
gttgttgatgattggaggatcaagctgctattgcctgtgctttggcttatcgatttcatc
ctgaatcaaaagccgattgca---------tcagccatttttgagcgcgttaagcaaagg
gataatttacgaaatgtgctgttgtccgtrtatggaaacaaggactccgtggatgataca
ctgatagagatcatcaaagaaccatcagatgatgaaggggcactggacgcgtttgtgtca
atcgttacaggccctccagggccgagtccaatccagcttatgccgcgaattcccatttct
at---gcctgttctgatcttgtggggcgatcaggaccccttcacccca------------
---attgatggtccagttgggaaatacttcactgctcttgcagccacacaaccgaacatc
actctgttcgttctgaatggcgttggacactgcccccatgatgacagacctgagctcgtc
catgagaagttgcttccttggcttgctcatcttccg
>PAFTOL004648
gctcaaaatcaggccgtctacgctattgatcttctagggtttggtttgtcggataagccg
cctggatttcggtacacaatggagtcttgggcggagttaattctagatttcttgaatgaa
gtagttctggagcctgcaattttggtcggaaattcagtaggtagtctcgcttgtcttatt
gctgctgcc---------------------------------------------------
---------gtaagaggacttgtactgttgaattgtgctggtggtatgaacaacaaagcc
attgttgatgattggaggatcaagctgctcttgcctgtgctttggcttatcgatttcatc
ctgaatcaaaagccgattgca---------tcagccatttttgagcgcgttaagcaaagg
kataatctacgaaatgtkctgttatctgtgtatggaaacaaggattctgtggatgataca
ctggtagagatcatcaaagaaccatcagatgatgaaggggcactygatgcgtttgtgtca
atcgttacaggccctccagggccgagtccaatccagcttatgctgcgaattcccatttct
at---gcctgttctgatcttgtggggcgatcaggaccccttcacccca------------
---attgatggtccagttgggaaatacttcactgctcttgcggccacacaaccgaacatc
actctgttygttctggatggtgttggacactgcccycatgatgacagacctgagctcgtc
catgagaagttgcttccttggcttgckcatcttcca
>PAFTOL004649
gctcaaaatcaggccgtctacgctattgatcttctagggtttggttcgtcggataagccg
cctggatttcggtacacaatggagtcttgggcggagttaatcctggatttcttgaatgaa
gtagttcaggagcctgcaatattggtcggaaattcagtaggcagtctcgcttgtcttttg
gctgctksc---------------tcac------------------aatca------gaa
tcttsttctgtaagaggacttgtmctgttgaattgtgctggyggtatgaacaacaaagcc
attgttgatgattggaggatcaagctgctcttgcccgtgctttggcttatcgatttcatc
ctgaatcaaaagccgattgca---------tcagccatttttgagcgcgttaagcaaagg
gataatctacgaaatgtgctgttatctgtgtatggaaacaaggattccgtggatgataca
ctggtagagatcatcaaagaaccatcagatgatgaaggggcactcgatgcrtttgtgtca
atcgttacaggccctccagggccgagtccaatccagcttatgccgcgrattcccatttct
at---gcctgttytgatcttgtggggcgatcaggaccccttcacccca------------
---attgatggtccrgtygggaaatacttcactgctcttgcagccacacaaccgracatc
actctgttcgttctgaatggcgttggacactgcccccatgatgacagacctgagctcgtc
catgagaagctgcttccttggcttgctcaactt---
>PAFTOL004652
gctcaaaatcaggccgtctacgctattgatcttctagggtttggttcgtcggataagccg
cctggatttcggtacacaatggagtcttgggcggagttaatcctggatttcctgaatgaa
atagttcgggagcctgcaattttggtcggaaattcagtaggcagtctcgcttgtcttatt
gctgctgcy---------------------------------------------------
---------gtaagaggacttgtwctgttgaattgtgctggtggtatgaacaacaaagcc
attgttgatgattggaggatcaagctgctcttgcctgtgctttggcttatcgatttcatc
ctgaatcaaaaggcgattgca---------tcagccatttttgagcgtgttaagcaaagg
gataatctacgaaatgtkttgttatctgtgtatggaaacaaggattccgtggatgataca
ctggtagagatcatcaaagaaccatcagatgatgaaggggcactcgatgcgtttgtgtca
atcgttacaggccctccagggccgagtccaatgcagctcatgccgcgaattcccatttcg
at---gcctgttctgatcctgtggggcgatcaggaccccttcacccca------------
---attgatggtccagttgggaaatacttcactgctcttgcagccacacaaccgaatatc
actctgttcgttctgaatggcgttggacactgcccccatgatgacagacctgagctcgtc
catgagaagttgcttccttggcttgctcatcttccg
>PAFTOL004653
gctcaaaatcaggccgtctacgctattgatcttctagggtttggttcgtctgataagccg
cctggatttcggtacacaatggagtcttgggcggagttaatcctggatttcttgaatgaa
gtggttcaggagcctgcaattttggtcggaaattcagtaggcagtctcgcttgtcttatt
gctgctgcc---------------tcac------------aatcagaatca------gaa
tcttcttctgtaagaggacttgtactgttgaattgtgctggtggtatgaacaacaaagcc
attgttgatgattggaggatcaagctgctcctgcctgtgctttggcttatcgatttcatc
ctgaatcaaaaggcgattgca---------tcagccatttttgagcgtgtcaagcaaaga
gataatctacgaaacgtgttgttatctgtgtatggaaacaaggattccgtggatgataca
ctggtagagatcatcaaagaaccatcagatgatggaggrgcactcgatgcgtttgtgtca
atcgtcacaggccctccagggccragtccaatgcagcttatgccgcgaattcccatttcg
at---gcctgttctgatcttgtggggcgatcaggaccccttcacccca------------
---attgatggtccagttgggaaatacttcactgctcttgcagccacacaaccgartatc
actctgttcgttctgagtggcgttggacactgcccccatgacgacagacctgagctcgtc
catgagaagttgcttccttggcttgctcatctt---
>PAFTOL004654
gctcaaaatcaggccgtctacgctgttgatcttctagggtttggttcgtcggataagccg
cctrgatttcggtacacgatggagtcttgggcggagttaatcctrgatttcttgaatgaa
gtagttcagragcctgcaattttggtcggaaattcagtaggtagyctcgcttgtcttatt
gctgctgcc---------------------------------------------------
---------gtaagaggacttgtactgttgaattstgctggtggyatgaacaacaaagcc
attgtygatgattggaggatcaagctgctcttgcctgtgctttggcttatcgatttcatc
ctgaatcaaaagccgattgca---------tcagccatttttgagcgcgttaagcaaagg
gataatctacgaaatgtgctgttatctgtgtatggaaacaaggattccgtggatgatacr
ctgatagagatcatcaaagaaccmtcagatgatgaaggggcactcgatgcgtttgtgtca
atcgttacaggccctccagggccgagtccaatccagcttmtgccgcraattcccatttct
at---gcctgttctgatcttgtggggcgatcaggaccccttcacccca------------
---attgatggtccagtkgggaaawacttcactgctcttgcagccacacaaccsaacatc
actctgttcgttctgaatggcgttggacactgcccccatgatgacagacctgagctcgtc
catgagaagttgcttccttggcttgctcatcttccg
>PAFTOL004657
gctcaaagtcacgccgtctacgctattgatcttctagggtttggttcgtckkataagccg
cctggatttcagtacacaatggagtcttgggctgagctgatcctagatttcttgagtgaa
gttgttcaggagccwgcaattttggtgggaaattcagtaggtagtcttgcttgtcttata
gctgctgcc---------------------------------------------------
---------gtaagagcacttgtgttgttgaattgtgctggtggtatgaacaacaaagcc
attgtagatgattggaggatcaagctgctcttgcctgtgctttggcttgtcgatttcctt
ctgaatcaaaagcctattgca---------tcagccatttttgagcgcgttaagcgaagg
gataatctgagaaatgtgctgttgtctgtgtatggaaacaaggattccgtggatgayaca
ctggtggagatcatcaaggaaccagcagatgctgaaggggcacttgatgcgtttgtgtcc
atcgttacaggtcctccagggccaagtcccatccagctcatgccacggattcccagttcc
at---gcctattctgatcttgtggggcgatcaggaccccttcacccca------------
---cttgatggccctgttgggaaatacttcactgccctcgcagccacamaacccaacata
actcttttcgttctgaacggcgtaggacattgccctcatgatgacagacctgagctcgtc
catgagaagttgctaccttggcttgctcatcttccg
>PAFTOL004658
gctcaaaatcaggccgtctacgctattgatcttctagggtttggttcrtcggataagccg
cctggatttcggtacacaatggagtcttgggcggagttaatcctggatttcttgaatgaa
gtagttcaggagyctgcaatattggtcggaaattcagtaggcagtctcgcttgtcttttg
gctgctgcc---------------------------------------------------
---------gtaagaggacttgtactgttgaattgtgctggtggtatgaacaacaaagcc
attgttgatgattggaggatcaagctgctattgcctgtgctatggcttatcgatttcatc
ctgaatcaaaagccgattgca---------tcagccatttttgagcgcgttaagcaaagg
gataatctacgaaatgtgctgttatctgtgtatggaaacaaggattcygtggatgataca
ctgrtagagatcatcaaagaaccatcagatgatgaaggggcactsgrtgcgtttgtgtca
atcgttacaggccctccagggccgagtccaatccagcttatgccgcgaattcccatttct
at---gcctgttctgatcttgtggggcgatcaggaccccttcacccca------------
---attgatggtccagttgggaaatacttcactgctcttgcagccacacaaccgaacatc
agtctgttcgttctgaatggcgttggacactgcccccatgatgacagacctgagctcgtc
catgagaagctgcttccttggcttgctcatcttccg
>PAFTOL004660
gctcaaaatcaggccgtctacgctattgaccttctagggtttggttcatcggataaaccg
cctggattccggtacacaatggagtcttgggcggagtcaatcctggatttcttgaatgaa
gtagttcaggagcctgcaatattggtcggaaattcagtaggcagtctcgcttgtcttttg
gctgctgcc---------------------------------------------------
---------gtaagaggacttgtactgttgaattgtgctggyggtatgaacaacaaagcc
attgttgatgattggaggatcaagctgctmttgcctgtgctwtggcttatcgatttcatc
ctgaatcaaaagccgattgca---------tcagccatttttgagcgcgttaagcaaagg
gataatctacgaaatgtgctgttatctgtgtatggaaacaaggattccgtggatgataca
ctggtggagatcatcaaagaaccatcagatgatgaaggggcactgggtgcgtttgtgtca
atcgttacgggccctccagggccgagtccaatccagcttatgccgcaaattcccatttct
at---gcccgttctgatcttgtggggcgatcaggaccccttcacccca------------
---attgatggtccagttgggaaatacttcactgctcttgcagccacacaaccgaacatc
actctgttcgttctgaatggcgttggacactgcccccatgatgacagacctgagctcgtc
catgagaagctgcttccttggcttgctcatcttcca
>PAFTOL004661
gctcaaagtcacgccgtctacgctattgatcttctagggtttggtttgtcggataagccg
cctggatttcagtacacaatggagtcttgggctgagctgatcctggatttcttgagtgaa
gttgttcaggagcctgcaattttggtgggaaattcagtaggtagtcttgcttgtcttata
gctgctgcc---------------------------------------------------
---------gtaaragcacttgtgttgttgaattgtgctggtggtatgaacaacaaagcc
attgttgatgattggaggatcaagctgctcttgcctgtgctttggcttgtcgatttcctt
ctgaatcaaaagcctcttgca---------tcagccatttttgagcgcgttaaacgaagg
gataatctgagaaatgtgctgttgtctgtgtatggaaacaaggattccgtggatgataca
ctggtggagatcatcaaggaaccagcagatgctgaaggggcacttgatgcgtttgtgtcc
atcgttacaggtcctccagggccgagtcccatccagctcatgccacgaattcccagttcc
at---gcctattctgatcttgtggggtgatcaggaccccttcacccca------------
---cttgatggccctgttgggaaatacttcactgccctcgcagccacacaacccaacatc
actcttttcgttctgaacggcgttggacattgccctcatgatgacagacccgagctcgtc
catgagaagttgcttccttggcttgctcatcttccg
>PAFTOL004665
gctcaaaatcaggccgtctacgctattgatcttctagggtttggttcgtcggataagccg
cctggatttcggtacacaatggagtcttgggcggagttaatcctagatttcttgaatgaa
gtagttcaggagcctgcaattttggtcggaaattcagtaggtagtctcgcttgtcttatt
gctgctgccgctgct------gcctcac------------tatcagaatca------gaa
tcttcttctgtaagaggacttgtactgttgaattgtgctggtggtatgaacaacaaagcc
attgttgatgattggaggatcaagctgctcttgcctgtgctttggcttatcgatttcatc
ctgaatcaaaagccgattgca---------tcagccatttttgagcgcgttaagcaaagg
gataatctacgaaatgtgctgttatctgtgtatggaaayaaggattctgtggatgataca
ctggtagagatcatcaaagaaccatcagatgatgaaggggcactcgatgcktttgtgtca
atcgttacaggccctccagggccgagtcctatccagcttatgccgcaaattcccatttct
at---gcctgttctgatcttgtggggcgatcaggacccyttcacccca------------
---attgatggtccagttgggaaatacttcactgctcttgcggycacagaaccgaacatc
actctgtwcgttctgaatggcgttggacactgcccccatgatgacagacctgagctcgtc
catgagaagttgcttccttggcttgctcatcttccg
>PAFTOL004666
gctcaaaatcaggccgtctacgctattgatcttctagggtttggttcgtcggataagccg
cctggatttcggtacacaatggagtcttgggcggagttaatcctggatttcttgaatgaa
gtagttcgggagcctgcaattttggtcggcaattcagtaggcagtctcgcttgtcttatt
gctgctgcc---------------------------------------------------
---------gtaaaaggactcgtactcttgaattgtgctggtggtatgaacaacaaagcc
attgttgatgattggaggrtcaagctgctcttgcctgtgctttggcttatcgatttcgtc
ctgaatcaaaaggcgattgca---------tcagccatttttgagcgtgttaagcaaagg
gataatctacggaatgtgttgttatctgtgtatgggaacaaggattccgtggatgataca
ctggtagagatcatcaaagaaccatcagatgatgaaggggcactcgatgcgtttgtgtca
atcgttacaggccctccagggccgagtccaatgcagcttatgccgcgaattcccatgtcg
at---kcctgttctgatcttgtggggtgatcaggaccccttcacccca------------
---attgatggtccagttgggaaatactttactgctcttgcagccacacaaccgaatatc
actctgttcgttctgactggcrttggacactgcccccatgatgacagacctgagctcgtc
catgagaagttgcttccttggctcgctcatcttccg
>PAFTOL004667
gctcaaaatcaggccgtctacgctattgaycttctagggtttggttcgtcggataagccg
cctggatttcggtacacaatggagtcttgggcggagttaatcctggatttcttgaatgaa
gtagttcgggagcctgcaattttggtcggmaattcagtmggcagtctcgcttgtcttatt
gctgctgcc---------------tcac------------aatcagaatca------gaa
tcttcttctgtaagaggactcgtactsttgaattgtgctggtggtatgaacaacaaagcc
attgttgatgattggaggatcaagctgctcttgcctgtgctttggcttatcgatttcrtc
ctgaatcraaagscgattgca---------tcagccatttttgagcgtgttaagcaragg
gataatctacggaatgtgttgttatctgtgtatggaaacaaggattccgtggatgataca
ctggtagagatcatcaaagaaccatcagatgatgaaggggcactcgatgcgtttgtgtca
atcgttacaggycctccagggccgagtccaatscagcttrtgccgcgaattcccatktcg
at---gcctgttctgatcttgtggggcgatcaggaycccttcacccca------------
---attgatggtccagttgggaaatacttmactgctcttgcagccacacaaccraatatc
actctgttcgttctgamtggcgttggacactgcccccatgatgacagacctgagctcgtc
catgasaagttgcttccttggcttgctcatctt---
>PAFTOL004668
gctcaaaatcaggccgtctacgctattgatcttctagggtttggttcgtcggataagccg
cctggatttcggtacacaatggagtcktgggcggagttaatcctggatttcttgaatgaa
gtagttcgggagcctgcaattttggtcggmaattcagtaggcagtctcgcttgtsttatt
gctgctgcc---------------------------------------------------
---------gtaagaggactygtmctsttgaattgtgctggtggtatgaacaacaaagcc
attgttgatgattggaggatcaagctgctcttgcctgtgctttggcttatcgatttcatc
ctgaatcaaaaggcgattgca---------tcagccatttttgagcgygttaagcaaagg
gataatctacgaaatgtgttgttatctgtgtatggaaacaaggattccgtggatgataca
ctggtagagatcatcaaagaaccakcagatgatgaaggggcactcgatgcgtttgtgtca
atcgttacaggccctccagggccgagtccaatgcagcttatgccgcgaattcycatgtcg
at---gcctgttctgatcttgtggggcgatcaggaccccttcacccca------------
---attgatggtccagtcgggaaatacttcactgctcttgcagccacacaaccgaatatc
actctgttcgttctgaatggcgttggacactgcccccatgatgacagacctgagctcgtc
catgacaagttgcttccttggcttgctcatcttccg
>PAFTOL005024
gctcaaaatcaggccgtctacgctattgatcttctagggtttggttcgtcggataagccg
cctggatttcggtacacaatggagtcgtgggcggagttaatcctggatttcttgaatgaa
gtagttcgggagcctgcaattttggtcggaaattcagtaggcagtctcgcttgtgttatt
gctgctgcc---------------------------------------------------
---------gtaagaggacttgtcctgttgaattgtgctggtggtatgaacaacaaagcc
attgttgatgattggaggatcaagctgctcttgcctgtgctttggcttatcgatttcatc
ctgaatcaaaaggcgattgca---------tcagccatttttgagcgtgttaagcaaagg
gataatctacgaaatgtgttgttatctgtgtatggaaacaaggattccgtggatgataca
ctggtagagatcatcaaagaaccagcagatgatgaaggggcactcgatgcgtttgtgtca
atcgtcacaggccctccagggccgagtccaatgcagcttataccgcaaattcccatttcg
at---gcctgttctgatcttgtggggcgatcaggaccccttcaccccc------------
---attgatggtccagttgggaaatacttcactgctcttgcagccacacaaccgaatatc
actctgttcgttctgagtggcgttggacactgcccccatgatgacagacctgagctcgtc
catgagaagttgctcccttggcttgctgatcttccg
>PAFTOL005025
------------------------------cttctagggtttggtttgtcggttaagccg
cctggatttcgctacacaatggagtcttgggcggagttaatcctagatttcttgaatgaa
gtagttcaggagcctgcaattttggtcggaaattcagtaggtagtctcgcttgtcttatt
gctgctgcc---------------------------------------------------
---------gtaagaggacttgtactgttgaattgtgctggtggtatgaacaacaaagcc
attgttgatgattggaggatcaagctgctctcgcctgtgctttggcttatcgatttcatc
ctgaatcaaaagccgattgca---------tcagccatttttgagcgcgttaagcaaagg
gataatctacgaaatgtgctgttatctgtgtatggaaacaaggattccgtggatgataca
ctggtagagatcatcaaagaaccatcagatgatgaaggggcgctcgatgcgtttgtgtca
atcgttacaggccctccagggccgagtccaatccagcttatgccgcgaattcccatttct
at---gcctgttctgatcttgtggggcgatcaggaccccttcacccca------------
---attgacggtccagttgggaaatacttcactgctcttgcagccacacaaccgaatatc
actctgttcgttctgaatggcgttggacactgcccccatgatgacagacctggcctcgtc
catgagaagttgcttccttggcttgctcaacttccg
>PAFTOL005026
gctcaaaatcaggccgtctacgctattgatcttctagggtttggttygtcggataagccg
cctggatttcgstacacaatggagtcttgggcggagttaatcctrgatttcttgaatgaa
gtagttcaggagcctgcaattttggtcggaaattcagtaggtagtctcgcttgtcttatt
gctgctgcc---------------tcac------------aatcagaatca------gaa
tcttcttctgtaagaggactygtactgttgaattgtgctggtggtatgaacaacaaagcc
attgttgatgattggaggatcaagctgctctcgcctgtgctttggcttatcgatttcatc
ctgaatcaaaagccgattgca---------tcagccatttttgagcgcgttaagcaaagg
gataatctacgaaatgtgctgttatctgtgtatggaaacaaggattccgtggatgayaca
ctggtagagatcatcaaagaaccrtcagatgatgaaggggcrctcgatgcgtttgtgtca
atcgttacaggccctccagggccgagtccaatscagcttatrccgcgaattcccatttct
at---gcctgttctgatcttgtggggcgatcaggaccccttcacccca------------
---attgayggtccrgttgggaaatacttcactgctcttgcagccatacaaccgaatatc
actctgttcgttctgaatggcgttggacactgcccccatgatgacagacctgagctcgtc
cat---------------------------------
>PAFTOL005035
gctcaaaatcaggcggtctacgctattgatcttctagggtttggttcgtcggataagccg
cctggatttcggtacacaatggagtcttgggcggagttaatcctggatttcttgaatgaa
gtagttcgggagcctgcaattttggtcggaaattcagtaggtagtctcgcttgtctcatt
gctgctgcc---------------tcac------------aatctgaatca------gaa
tcttcttctgtaagaggactygtactsttgaattgtgctggtggtatgaacaacaaagcc
attgttgatgattggaggatcaagctgctcttgcctgtgctttggcttatcgatttcatc
ctsaatcaaaaggcgattgca---------tcagccatttttgagcgtgttaagcaaagg
gataatctacgaaatgtgttgttatctgtgtatggaaacaaggattccgtggatgayaca
ctggtagagatcatcaaagaaccrtcagatgatgaaggggcrctcgatgcgtttgtgtca
atcgtyacaggccctccagggccgagtccaatgcagcttatrccgcgaattcccattttg
at---gcctgttctgatcttgtggggcgatcaggaccccttcacccca------------
---attgatggtccggttgggaaatacttcactgctcttgcagccacacaaccgaatatc
actctgttcgttctgaatggcgttggacactgcccccatgatgacagacctgagctcgtc
catgagaagttgcttccttggcttgcccatctt---
>PAFTOL005042
gctcaaaatcaggcygtctacgctattgatcttctagggtttggttcgtcggataagccg
cctggatttcggtacacaatggagtcttgggcggagttaatcctrgatttcttgaatgaa
rtagttcrggagcctgcaattttggtcggaaattcagtaggyagtctcgcttgtcttatt
gctgctgcc---------------------------------------------------
---------gtaagaggacttgtactgttgaattgtgctggtggtatgaacaacaaagcc
attgttgatgattggaggatcaagctgctcttgcctgtgctttggcttatcgatttcatc
ctgaatcraaagscgattgca---------tcagccatttttgagcgygttaagcaaagg
gayaatctacgaaatgtgytgttatctgtgtatggaaacaagrattcygtggatgataca
ctggtwgagatcatcaaagaaccatcagatgatgaaggggcactcgatgcgtttgtgtca
atcgttacaggccctccwgggccragtccartscagctyatgccgcgaattcccatttck
at---gcctgttctgatcttgtggggcgatcaggaccccttcacccca------------
---attgatggtccagtwgggaaatacttcactgctcttgcagccacacaaccgaatatc
actctgttcgtkctgaatggcgttggacactgcccccatgatgacagacctgagstcgtc
catgagaagttgcttccttggcttgctcatcttccg
>PAFTOL005043
gctcaaaatcaggccgtctacgctattgatyttctagggtttggttcgtcggataagccg
cctggatttcggtacacaatggagtcttgggcggagttaatcctggatttcttgaatgaa
atagttcgggagcctgcaattttggtcggaaattcagtaggcagtctcgcttgtcttatt
gctgctgcc---------------------------------------------------
---------gtaagaggacttgtgctgttgaattgtgctggtggtatgaacaacaaagcc
attgttgatgattggaggatcaagctgctcttgcctgtgctttggcttatcgatttcatc
ctgaatcgaaaggcgattgca---------tcagccatttttgagcgtgttaagcaaagg
gataatctacgaaatgtgttgttatctgtgtatggaaacaaggattccgtggatgataca
ctggtagagatcatcaaagaaccatcagatgatgaaggggcactcgatgcgtttgtgtca
atcgttacaggccctccagggccragtccaatgcagctcatgccgcgaattcccatttcg
at---gcctgttctgatcttgtggggcgatcaggaccccttcacccca------------
---attgatggtccagtwgggaaatacttcactgctcttgcagccacacaaccgaatatc
actctgttcgttctgaatggcgttggacactgcccccatgatgacagacctgagctcgtc
catgagaagttgcttccttggcttgctcatcttccg
>PAFTOL005047
gctcaaaatcaggccgtctacgctattgatcttctagggtttggttcgtcggataagccg
cctggatttcggtacacaatggagtcttgggcggagttaatcctagatttcttgaatgaa
gtagttcaggagcctgcaattttggtcggaaattcagtaggtagtctcgcttgtcttatt
gctgctgcc---------------------------------------------------
---------gtaagaggacttgcactgttgaattgtgctggtggtatgaacaacaaagcc
attgttgatgattggaggatcaagctgctcttgcctgtgctttggcttatcgatttcatc
ctgaatcaaaagccgattgca---------tcagccatttttgagcgcgttaagcaaagg
gataatctacgaaatgtgctgttatctgtgtatggaaacaaggattctgtggatgataca
ctggtagagatcatcaaagaaccatcagatgatgaaggggcactcgatgcgtttgtgtca
atcgttacaggccctccagggccgagtccaatccagcttatgccgcgaattcccacttct
at---gcctgttctgatcttgtggggggatcaggaccccttcacccca------------
---attgatggtccagttgggaaatacttcactgctcttgcagccacacaaccgaacatc
actctgttcgttctgaatggcgttggacactgcccccatgatgacagacctgagctcgtc
catgagaagttgcttccttggcttgctcatcttccg
>PAFTOL005169
gctcaaaatcaggccgtctacgctattgaccttctagggtttggttcgtcggataagccg
cctggatttcggtacacaatggagtcttgggcggagttaatcctggatttcttgaatgaa
gtagttcaggagcctgcaattttggtcggaaattcagtaggtagtctcgcttgtcttact
gctgctgcc---------------------------------------------------
---------gtaagaggacttgtactgttgaattgtgctggtggtatgaacaacaaagcc
attgttgacgattggaggatcaagctgctcttgcctgtgctttggcttatcgatttcatc
ctgaatcaaaagccgattgca---------tcagccatttttgagcgcrttaagcaaagg
gataatctacgaaatgtgctgttatctgtgtatggaaacaaggattccgtggatgataca
ctggtagagatcatcaaagaaccatcagatgatgaaggggcactcgatgcgtttgtgtca
atcgttacaggccctccagggccgagtccaatccagcttatgctgcgaattcccatttcg
at---gcctgttctaatcttgtggggcgatcaggaccccttcacccca------------
---attgatggtccagttgggaaatac---------------------------------
------------------------------------------------------------
------------------------------------
>PAFTOL007498
gctcaaaatcaggccgtctatgctattgatcttctagggtttgggtcgtcggataagccg
cctggatttcggtacacaatggagtcttgggcggagttaatcctggatttcttgaatgaa
gtagttcaggagcctgcaattttggtcggaaattcagtaggtagtctggcttgtcttatt
gctgctgcc---------------tcac------------aatcagaatca------gaa
tctttttctgtaagaggacttgtactgttgaattgtgctggtggtatgaacaacaaagcc
attgttgatgattggaggatcaagctgctcttgcctgtgctttggctwatcgatttcatc
ctgaatcaaaagccgattgcr---------tcagccatttttgagcgcgttaagcaaagg
gataatctacgaaatgtgctgttatctgtgtayggaaacaaggattccgtggatgataca
ctggtagagatcatcaaagaaccatcagatgatgaaggggcactcgatgcgtttgtgtca
atcgttacaggccctccagggccgagtccaatccagcttatgccgcgaattcccatttct
ay---gcctgttctgatcttgtggggcratcaagaccccttcacccca------------
---attgatggtccagttgggaaatacttcactgctcttgcagccacacaaccgratatc
actctgttcgttctgaatggcgttggacactgcccccacgatgacagacctgagctcgtc
catgagaagttgcttccttggcttgctcat------
>PAFTOL008060
gctcaaaatcaggccgtctacgctattgatcttctaggstttggttcgtcsgataagccg
cctggatttcggtacacaatggagtcttgggcggagttaatcctggatttcttgaatgaa
gtwgttcgggagcctgcaattttggtcggaaattcagtaggtagtctcgcttgtcttatt
gctgctgcc---------------------------------------------------
---------gtaagaggactcgtactgttgaattgtgctggtggtatgaacaacaaagcc
attgttgatgattggaggatcaagctgctcytgcctgtgctttggcttatcgatttcatc
ctgaatcaaaaggcgattgca---------tcagccatttttgagcgtgttaagcaaagg
gataatctacgaaatgtgttgttatctgtgtatggaaacaaggattccgtggatgataca
ctggtagagatcatcaaagaaccatcagatgatgaaggggcactcaatgcatttgtgtca
atcgttacaggccctccagggccgagtccaatgcagcttatgacgcgaattcccatttcg
at---gcctgttctgatcttgtggggcgatcaggaycccttcacccca------------
---attgatggtccagttgggaaatacttcactgctcttgcagccacacaaccgaatrtc
actctgttcgtyctgaatggcgttggacactgcccccatgatgacagacctgagctcgtc
catgagaagttgcttccttggcttgcccatctt---
>PAFTOL008062
gctcaaaatcaggccgtctacgctattgatcttctagggtttggttcgtcggataagccg
cctggatttcggtacacaatggagtcttgggcggagttaatcctggatttcttgaatgaa
gtagttcgggagcctgcaattttggtcggaaattcagtaggtagtctcgcttgtcttatt
gctgctgcc---------------------------------------------------
---------gtaagaggactcgtactgttsaattgtgctggtggtatgaacaacaaagcc
attgttgatgattggaggatcaagctgctcttgcctgtgctttggcttatcgatttcatc
ctgaatcaaaaggcgattgca---------tcagccatttttgagcgtgttaagcaaagg
gataatctacgaaatgtgttgttatctgtgtatggaaacaaggattccgtggatgayaca
ctggtagagatcatcaaagaaccatcagatgatgaaggggcactcratgcatttgtgtca
atcgttacaggccctccagggccgagtccaatgcagcttatgmcgcgarttcccatttcg
wt---gcctgttctgatcttgtggggcgatcaggaccccttcacccca------------
---attgatggtccagttgggaaatacttcactgctcttgcagccacacaaccgaatatc
actctgttcgttctgaatggcgttggacactgcccccatgatgacagacctgagctcgtc
catgagaagttgcttccttggcttgcccatcttccg
>PAFTOL008063
gctcaaaatcaggccgtctacgctattgatcttctaggstttggttcgtcggataagccg
cctggatttcggtacacaatggagtcttgggcggagttaatcctggatttcttgaatgaa
gtagttcgggagcctgcaattttggtcggaaattcagtaggtagtctcgcttgtctyatt
gctgctgcc---------------tcac------------aatcagaatca------gaa
tcttcttctgtaagaggactcgtactsttgaattgtgctggtggtatgaacaacaaagcc
attgttgatgattggaggatcaagctgctcttgcctgtgctttggcttatcgatttcatc
ctgaatcaaaaggcgattgca---------tcagccatttttgagcgtgttaagcaaagg
gataatctacgaaatgtgttgttatctgtgtatggaaacaaggattccgtggatgataca
ctggtagagatcatcaaagaaccatcagatgatgaaggggcactcaatgcatttgtgtca
atcgttacaggccctccagggccgagtccaatgcagcttatgccgcgaattcccatttcg
at---gcctgttctgatcttgtggggcgatcaggaccccttcacccca------------
---attgatggtccagttgggaagtacttcactgctcttgcagccacacaaccgaatatc
actctgttcgttctgaatggcgttggacactgcccccatgatgacagacctgagctcgtc
catgagaagttgcttccttggcttgctcatctt---
>PAFTOL008084
gctcaaaatcacgccgtctacgctattgatcttctagggtttggttcgtcggataagccg
cctggatttcagtacacaatggagtcttgggctgagctaatcctggatttcttgagtgaa
gttgttcaggagcctgcaattttggtgggaaattcagtaggtagtcttgcttgtcttata
gctgctgcc---------------tcac------------aatcagaatca------gaa
ctgtcctctgtaagagcacttgtgttgttgaattgtgctggtggtatgaacaacaaagcc
attgttgatgattggaggataaagctgctcttgcctgtgctttggcttgtcgatttcctt
ctgaatcaaaagcctattgca---------tcagccatttttgagcgcgttaaacraagg
gataatctgagaaatgtgctgttatctgtgtatggaaacaaggattccgtggatgataca
ctggtggagataatcaaggaaccagcagatgctgaaggggcacttgatgcgtttgtctcc
attgttacaggtcctccagggccgagtccaatccagctcatgccgcgaattcccatttcc
at---gcctattctgatcttgtggggcgatcaggaccccttcacccca------------
---cttgatggccctgttgggaaatacttcactgccctcgcagccacacaaccaaacatc
actcttttcgttctgaacrgcgttggacattgccctcatgatgatagacctgagctcgtc
catgggaagttgcttccttggcttgctcatctt---
>PAFTOL008417
---------------------------------------------------------ccg
cctggatttcggtacacaatggagtcttgggcggagttaatcctggatttcttgaatgaa
gtagttcgggagcctgcaattttggtcggaaattcagtaggtagtctcgcttgtcttatt
gctgctgcc---------------------------------------------------
---------gtaagaggactcgtactgttgaattgtgctggtggtatgaacaacaaagcc
attgttgatgattggaggatcaagctgctcttgcctgtgctttggcttatcgatttcatc
ctgaatcaaaaggcgattgca---------tcagccatttttgagcgtgttaagcaaagg
gataatctacgaaatgtgttgttatctgtgtatggaaacaaggattccgtggatgataca
ctggtagagatcatcaaagaaccatcagatgatgaaggggcactcaatgcatttgtgtca
atcgttacaggccctccagggccgagtccaatgcagcttatgacgcgaattcccatttcg
at---gcctgttctgatcttgtggggcgatcaggaccccttcacccca------------
---attgatggtccagttgggaaatacttcactgctcttgcagccacacaaccgaatatc
actctgttcgttctgaatggcgttggacactgcccccatgatgacagacctgagctcgtc
catgagaagttgcttccttggcttgcccatcttccg
>PAFTOL008419
gctcaaaatcaggccgtctacgctattgatcttctagggtttggttcgtcggataagccg
cctggatttcggtacacaatggagtcttgggcggagttaatcctggatttcttgaatgaa
gtagttcgggagcctgcaattttggtcggaaattcagtaggcagtctcgcttgtcttatt
gctgctgcc---------------------------------------------------
---------gtaagaggacttgtacwgttgaattgtgcyggtggtatgaacaacaaagcc
attgttgatgattggaggatcaagctgctcttgcctgtgctttggcttwtcgatttcatc
ctgaatcaaaagccgattgca---------tcagccatttttgagcgcattaagcaaagg
gataatctacgaaatgtgttgttatctgtgtatggaaacaaggattccgtggatgataca
ctggtagagatcatcaaagaaccatcagatgatgaaggggcactcsatgcgtttgtgtca
atcgttacaggccctccagggccgagtccaatccagcttatgccgcgaattcccatttcg
at---gcctgttctgatcttgtggggcgatcaggaccccttcaccccc------------
---attgatggtccagttgggaaatacttcactgctcttgcagccacacaaccgaatatc
actctgttcgttctgaatggcgttggacactgcccccatgatgacagacctgagctcgtc
catgagaagttgcttccttggcttgctcatcttccg
>PAFTOL008421
gctcaaaatcaggccgtctacgctattgatcttctggggtttggttcgtcggataagccg
cctggatttcggtacacaatggagtcttgggcggagttaatcctggatttcttgaatgaa
ctagttcaggagcctgcgattttggtcggaaattcagtaggtagtctcgcttgtcttatt
g---------------------aatcag------------aatcaaaatca------gaa
tcagcttctgtaagaggacttgtactgttgaattgtgctggtggtatgaacaacaaagcc
attgttgatgattggaggatcaagctgctcttgcccgtgctttggcttatcgatttcatc
ctgaatcaaaagccgattgca---------tcagccatttttgagcgcgttaagcaaagg
gataatctacgaaatgtgctgttatctgtgtatggaaacaaggattccgtggatgatacg
ctgattgagatcatcaaagaaccatcagatgatgaaggggcactcgatgcgtttgtgtca
atcgttacaggccctccagggccgagtccaatccagcttatgccccgaattcccatatcc
at---gcctgttctgatcttgtggggcgatcaggaccccttcacccca------------
---attgatggtccagttgggaaatacttcactgctcttgcagccacacaaccgaacatc
actctgttcgttctgaatggcgttggacactgcccccatgatgacagacctgagctcgtc
catgagaagctgcttccctggcttgctcatctt---
>PAFTOL008422
gctcaaaatcaggccgtctacgctattgatcttctagggtttggttcgtcggataagccg
cctggatttcggtacacaatggagtcttgggcggagttaatcctggatttcttgaaygaa
gtagttcaggagcctgcarttttggtcgraaattcagtaggtagtctcgcttgtcttatt
gctgctgcc---------------------------------------------------
---------gtmagaggacttgtactgttgaattgygytggtggtatgaacaacaaagcc
attgttgatgattggaggatcaagctgctcwtgcctgtgctttrgcttatcgatttyatc
ctgmatcaaaagccgattgca---------tcagccatttttgagcgcrttaagcaaagg
gataatctacgaaatgtgctgttatctgtgtatggaaacaaggattccgtggatgatayg
ctgatagagatcatcaaagaaccatcrgatgatgaaggggcactcgatgcgtttgtgtca
atcgttacaggccctccagggccgagtccaatccagcttatgccscgaattcccrttgcc
at---gccygttctgatcttgtggggcgatcaggaccccttcaccccr------------
---attgatggtccagttgggaaatacttcactgctcttgcagccacacaaccgaacatc
actctgttcgttctgaatggcgttggacactgcccccatgatgacagacctgagctcgtc
catgagaagctgcttccttggcttgctcatcttccg
>PAFTOL008423
gctcaaaatcaggccgtctacgctattgatcttctagggtttggttcgtcggataagccg
cctgaatttcggtacacaatgaagtattgggcggagttaatcctagatttcttgaatgaa
gtagttcaggagcctgcaattttggtcggaaattcagtaggtagtctcgcttgtcttatt
gctgctgct---------------tcac------------aatcagaatca------gaa
tcttcttctgtaagaggacttgtactgttgaattgtgctggtggtatgaacaacaaagcc
attgttgatgattggaggatcaagctgctcttgcctgtgctttggcttatcgatttcatc
ctgaatcaaaagccgattgca---------tcagccatttttgagcgcgttaagcaaagg
gataatctacgaaatgtgctgttatctgtgtatggaaacaaggattctgtggatgatgca
ctggtagagatcatcaaagaaccatcagatgatcaaggggcactcgatgcgtttgtgtca
atcgttacaggccctccagggccgagtccaatccagcttatgccgcgaattcccatttct
at---gcctgttctgatcttgtggggcgatcaggaccccttcacccca------------
---attgatggtccagttgggaaatacttcactgctcttgcagccacacaaccgaacatc
actctgttcgttctgaatggcgttggacactgcccccatgatgacagacctgagctcgtc
catgagaagttgcttccttggcttgctcatctt---
>PAFTOL008436
gctcaaaatcaggccgtctacgctattgatcttctagggtttggttcgtcggataagccg
cctggatttcggtacacaatggagtcttgggcggagttaatcctagatttcttgaatgaa
gtagttcaggagcckgcaattttggtcggaaattcagtaggtagtctcgcttgtcttatt
gctgctgcc---------------tcac------------aatcagaatca------gaa
tcttcttctgtaagaggacttgtactgttgaattgtgctggtggtatgaacaacaaagcc
attgttgatgattggaggatcaagctgctcttgcctgtgctttggcttrtcgatttcatc
ctgaatcaaaagccsattgca---------tcagccatttttgagcgcgttaagcaaagr
gataatctacgaaatgtgctgttatctgtgtatggaaacaaggattcygtggatgataca
ctggtagagatcatcaaagaaccatcagatgatgaaggggcactcgatgcrtttgtgtca
atcgttacaggccctccagggccgagtccaatccagcttatgccgcgaattcccatttct
at---gcctgttctgatcttgtggggcgatcaggaccccttcacccca------------
---attgatggtccagttgggaaatacttcactgctgttgcagccacacagccgartacc
actctgttcgttctgaatggcgttggacactgcccccatgatgacagacctgagctcgtc
catgagaagttgcttccttggcttgctcatctt---
>PAFTOL008439
------------------------------------------------------------
------------------------------------------------------------
------------------------------------------------------------
------------------------------------------------------------
---------gtaagaggacttgtactgttraattgtgctgggggtatgaacaacaaagcc
attgttgatgattggaggatcaagctgctcttgcctgtgctttggcttatcgatttcatc
ctgaatcaaaagccgattgca---------tcagccatttttgaaagcgttaagcaaagg
gataatctacgaaatgtgctgttatctgtgtatggaaacaaggattccgtggatgataca
ctggtagagatcatcaaagaaccatcagatgatgaaggggcacttgatgcgtttgtgtca
atcgttacaggcccttcagggccgagtccaatccagyttrtgccrcgaattcccatttct
rt---gcckgttctgatcttgtggggcgatcaggaccccttcacccca------------
---rttgatggtccagttgggaaatacttcactgctctcgcagccacacaaycgaacatc
acyctgttygttctgaacggcgttggacactgcccccatgatgacagacctgagctcgtc
catgagaagttgcttccttggcttgctcatcttccg
>PAFTOL009175
------------------------------------------------------------
------------------------------------------------------aatgaa
gtagttcaggagcctgcaattttggtcggaaattcagtaggtagtctcgcttgtcttatt
gctgctgcc---------------tcac------------aatcagaatca------gaa
tcttcttctgtaagagggcttgtactgttgaattgtgctggtggtatgaacaacaaagcc
attgttgatgattggaggatcaagctgctcttgcctgtgctttggcttatcgatttcatc
ctgaatcaaaagccgattgcatcagccatttcagccatttttgagcgcgttaagcaaagg
gataatctacgaaatgtgctgttatctgtgtatggaaacaaggattctgtggatgataca
ctggtagagatcatcaaagaaccatcagatgatgaaggggcactcgatgcatttgtgtca
atcgttacaggccctccagggccgagtccaatccagcttatgccgcgaattcccatttct
at---gcctgttctgatcttgtggggcgatcaggaccccttcaccccaattccgcgaatt
cccatttctatgcctgttctgatcttgtggggcgatcaggaccccttcaccccaattatc
actctgttcgttctgaatggcgttggacactgcccccatgatgacagacctgagctcgtc
catgagaagttgcttccttggcttgctcatctt---
>PAFTOL009179
------------------------------------------------------------
---------------------------------------------gatttcttgaatgaa
gttgttcgggagcctgcaattttggtcggaaattcagtaggtagtctcgcttgtcttatt
gctgctgcc---------------------------------------------------
---------gtaagaggactcgtactgttgaattgtgctggtggtatgaacaacaaagcc
attgttgatgattggaggatcaagctgctcctgcctgtgctttggcttatcgatttcatc
ctgaatcaaaaggccattgca---------tcagccatttttgagcgtgttaagcaaagg
gataatctacgaaatgtgttgttatctgtgtatggaaacaaggattccgtggatgataca
ctggtagagatcatcaaagaaccatcagatgatgaaggggcactcgatgcgtttgtgtca
atcgtcacaggccctccagggccgagtccaatccagcttatgccgcgaattcccatttcg
at---gcctgttctgatcttg---------------------------------------
------------------------------------------------------------
------------------------------------------------------------
------------------------------------
>PAFTOL009181
gcccaaaaacaggccgtctacgctcttgatcttctagggtttggttcgtcggataagccg
cctggatttcggtacacaatggagtcttgggcggagttaatcctggatttcttgaatgaa
gttgttcgggagcctgcaattttggtcggaaattcagtaggtagtctcgcttgtcttatt
gctgctgcc---------------tcac------------aatcagaatca------gaa
tcttcttctgtaagaggactcgtactsttgaattgtgctggtggtatgaacaacaaagcc
attgttgatgattggaggatcaagctgctcytgcctgtgctttggcttatcgatytcmtc
ctgaatcaaaagsccattgca---------tcagccatttttgagcgygttaagcaaagg
gataatctacgaaatgtgytgytatctgtgtatggaaacaaggaytccgtggatgataca
ctggtagagatcatcaaagaaccatcagatgatgaaggggcactcgatgcgttygtgtca
atcgttacaggccctccagggccgagtccaatccagcttatgccgcgagttcccatttcg
at---gcctgttctgatcttgtggggcgatcaggaccccttcacccca------------
---attgatggtccagttgggaaatacttcactgctcttgcagccacacaaccgaatatc
actctgttcgttctgaatggcgttggacactgcccccatgatgacagacctgagctcgtc
catgagaagttgcttccttggcttgctgatctt---
>PAFTOL009183
gctcaaaatcaggccgtctacgctattgatcttctagggtttggttcgtcggataagccg
cctggatttcggtacacaatggagtcttgggcggagttaatcctggatttcttgagtgaa
gtagttcaggagcctgcaattttggtcggaaattcagtaggyagtctcgcttgtcttrtt
gctgctgcc---------------tcas------------aatcagaatca------gaa
tcyycttctgtaagrggacttgtactgttgaattgtgctggyggtatgaacaacaaagcc
attgttgatgattggaggatcaagctgctcttgcctgtgctttggcttatcgatytcatc
ctgaatcaaaagscsattgca---------tcagccatttttgagcgcgttaagcaaagg
gatagtctacgaaatgtgctgtcatctgtgtatggaaacaaggactccgtggatgataca
ctggtagagatcatcaaagaaccatcagatgatgaaggggcactcgatgcgtttgtgtca
atcgttacaggccctccagggccgagtccaatccagcttatgccgcgaattcccatttcg
at---gcctgttctgatcttgtggggcaatcaggatcccttcacccca------------
---attgatggtccagttgggaaatacttcactgctcttgcagccacacaaccgaatatc
actctgttcgttctgaatggcgttggacactgcccccat---------------------
------------------------------------
>PAFTOL009187
gctcaaaatsaggccgtcyacgctrttgatcttctagggtttggttcgtcggataagccg
cctggatttcggtacacaatggagtcttgggcggagttaatcctagayttcttgaatgaa
gtagttcaggagcctgcaattttggtcggcaattcagtaggtagtctcgcttgtcttatt
gctgctgcc---------------tcac------------aatcagartca------gaa
tcttcttctgtaagaggacttgtactgttgaattgtgctggtggtatgaacaacaaagcc
attgttgatgattggakgatcaagctgctcttgcctgtgctttggcttatcgatttcatc
ctgaatcaaaagccgattgca---------tcarccatttttgagcgcgttaagcaaagg
gataatctacgaaatgtgctgttatctgtgtatggaaacaaggattctgtggatgataca
cttgtagagatcatcaaagaaccatcagatgatgaaggggcactcgatgcgtttgtgtca
atcgttacaggccctccagggccgagtccaatccagcttatgccgcgaattcccatttct
at---gcctgttctgatsttgtggggcgatcaggaccccttcacccca------------
---attgatggtccagttgggaaatacttcactgctcttgcagccacacaaccgaatrtc
actctgttcgttctgaatggcgttggacactgcccccatgatgacagacctgagctcgtc
catgagaagttgcttccttggcttgctcatctt---
>PAFTOL009189
gctcaaaatcaggccgtctacgctattgatcttctagggtttggttcgtcggataagccg
cctggatttcggtacacaatggagtcttgggcggagttaatcctggatttcttgaatgaa
atagttcgggagcctgcaattttggtcggaaattcagtaggcagtctcgcttgtcttatt
gttgctgcc---------------tcac------------aatcagaatca------gaa
tcttcttctgtaagagggcttgtactgttgaattgtgctggtggtatgaacaacaaagcc
attgttgatgattggaggatcaagctgctcttgcctgtgctttggcttatcgatttcatc
ctgaatcaaaaggcgattgca---------tcagccatttttgagcgtgttaagcaaagg
gataatctacgaaatgtgttgttatctgtgtatggaaacaaggattccgtggatgataca
ctagtagagatcatcaaagaaccatcagatgatgaaggggcactcgatgcgtttgtgtca
atcgtcacaggccctccagggccgagtccaatgcagctcatgccgcgaattcccatttcg
at---gcctgttctgatcttgtggggcgatcaggaccccttcacccca------------
---attgatggtccagttgggaaatacttcactgctcttgcagccacacaaccgaatatc
actctgttcattctgagtggcgttggacactgcccccatgatgacggacctgagctcgtc
catgagaagttgctcccttggcttgctgatctt---
>PAFTOL009191
gctcaaaatcaggccgtctacgctattgatcttctagggtttggttcgtcggataagccg
cctggatttcggtacacaatggagtcttgggcggagttaatcctggatttcttgaatgaa
atagttcgggagcctgcaattttggtcggaaattcagtaggcagtctcgcttgtcttatt
gctgctgcc---------------tcac------------aatcagaatca------gaa
tcttcttctgtaagaggacttgtactgctgaattgtgctggtggtatgaacaacaaagcc
attgttgatgattggaggatcaagctgctcttgcctgtgctttggctgatcgatttcatc
ctgaatcaaaagcygattgca---------tcagccatttttgagcgtgttaagcaaagg
gataatctacgaaatgtgttgttawctgtgtatggaaacaaggattccgtggatgataca
ctggtagagatcatcaaagaaccatcagatgatgaaggggcactcgatgcgtttgtgtca
atcgttacaggccctccagggccgcgtccaatgcagctcatgccgcgaattcccatttca
at---gcctgttctgatcttgtggggcgatcaggaccccttcacccca------------
---attgatggtccagttgggaaatacttcactgctcttgcagccacacaaccgaatatc
actctgttcgttctgaatggcgttggacactgcccccatgatgacagacctgagctcgtc
catgagaagttgctyccttggcttgctcatctt---
>PAFTOL009193
------------------------------------------------------aagccg
cctggatttcggtacacaatggagtcttgggcggagttaatcctggatttcttgaatgaa
gtagtccaggagcctgcaatattggtyggaaattcagtaggcagtctcgcttgtctyatt
gctgctgcc---------------------------------------------------
---------gyaagaggacttgtaytgttgaattgtgctggtggtatgaacaacaaagcy
rttgttgatgattggaggatcaagctgctcttgcctgtgctttggcttatcgatttcatc
ctgaatcaaaagccgattgca---------tcagccatttttgagcgcgttaagcaaagg
gataatctacgaaatgtgctgttatctgtgtatggaaacaaggattccgtggatgataca
ctgatagagatcatcaaagaaccatcagatgatgaaggggcactggatgcktttgtgtca
atcgttacaggccctccagggccgagtccaatccagcttatgccgcgaattcccatttct
at---gcctgttctgatcttgtggggcgatcaggaccccttcacccca------------
---attgatggtccagytgggaaatacktcactrctcttgcagccacacaaccgaacatc
rctctgttcgttctgaatggcgttggacactgcccccatgatgacagacctgagctcgtc
catgagaagttgcttccttggcttgctcatctt---
>PAFTOL009195
gctcaaaatcaggccgtctacgctattgatcttctagggtttggttcgtcggataagccg
cctggatttcggtacacaatggagtcktgggcggagttaatcctggatttcttgaatgaa
gtagttcgggagcctgcaattttggtcggaaattcagtaggcagtctcgcttgtcttatt
gctgctgcc---------------tcac------------aatcagaatca------gaa
tcttcttctgtaagaggacttgtactgttgaattgtgctggtggtatgaacaacaaagcc
attgttgatgattggaggatcaagctgctcttgcctgtgctttggcttatcgatttcatc
ctgaatcgaaaggcgattgca---------tcagccatttttgagcgtgttaagcaaagg
gataatctacgaaatgtgttgttatctgtgtatggaaacaaggattccgtggatgataca
ctggtagagatcattaaagaaccatcagatgatgaaggggcactcgatgcgtttgtgtca
atcgttacaggccctccagggccgagtccaatgcagctgatgccgcgaattcccatttcg
at---gcctgttctgatcttgtggggcgatcaggaccccttcacccca------------
---attgatggtccagtagggaaatacttcwctgctcttgcagccacacaaccgaatatc
agtctgttcgttctgaatggcgttggacactgcccccatgatgacagacctgagctcgtc
catgagaagttgcttccttggcttgctcatctt---
>PAFTOL009197
gctcaaaatcaggccgtctacgctgttgatcttctagggtttggttcctcggataagccg
cctggatttcggtacacaatggagtcttgggcggagttaatcctggatttcttgaatgaa
gtagttcggkagcctgcaatatyggtcggaaattcagtaggcagtctcgcttgtcttatt
gctgctgcc---------------tcac------------aatcagaatca------gaa
tcttcttctgtaagaggactcgtactcttgaattgtgctggtggtatgaacaacaaagcc
attgttgatgattggaggatcaagctgctcttgcctgtgctttggcttatcgatttcatc
ctgaatcaaaaggcgattgca---------tcagccatttttgagcgtgttaagcaaagg
gataatctacgaaatgtgttgttatctgtgtatggaaacaaggattccgtggatgataca
ctggtagagatcatcaaagaaccatcagatgatgaaggggcactcgatgcgtttgtgtca
atcgttacaggccctccagggccgagtccaatgcagcttatgccgcgaattcccatttcg
at---gcctgttctgatcttgtggggcgatcaggaccccttcacccca------------
---attgatggtccagttgggaaatacttcactgctcttgcagccgcacaaccgaatatc
actttgttcgttctgagtggcgttggacactgcccccatgatgacagacctgagcttgtc
catgagaagttgcttccttggcttgcttatctt---
>PAFTOL009199
gctcaaaatcaggccgtctacgctattgatcttctagggtttggttcgtcggataagccg
cctggatttcggtacacaatggagtcttgggcggagttaatcctggatttcttgaatgaa
gtagttcgggagcctgcaatattggtcggaaattcagtaggcagtcttgcttgtcttatt
gctgctgcc---------------tcac------------aatcagaatca------gaa
tcttcttctgtaagaggactcgtactcttgaattgtgctggtggtatgaacaacaaagcc
attgttgatgattggaggatcaagctgctcttgcctgtgctttggcttatcgatttcatc
ctgaatcagaaggcgattgca---------tcagccatttttgagcgtgttaagcaaagg
gataatctacgaaatgtgttgttatctgtgtatggaaacaaggattccgtggatgataca
ctggtagagatcatcaaagaaccatcagatgatgaaggggcactcgatgcgtttgtgtca
atcgttacaggccctccagggccgagtccaatgcagcttatgccgcgaattcccatttcg
at---gcctgttctgatcttgtggggcgatcaggaccccttcacccca------------
---attgatggtccagttgggaaatacttcactgctcttgcagccgcacaaccgaatatc
actctgctcgttctgagtggcgttggacactgcccccatgatgacagacctgagctcgtc
catgagaagttgcttccttggcttgcccatctt---
>PAFTOL009203
gctcaacatcaggccgtctacgctattgatcttctagggtttggttcgtcggataagccg
cctggatttcggtacacaatggagtcttgggcggagttaatcctggatttcctgaatgaa
atagttcgggagcctgcaattttggtyggaaattcagtaggcagtctcgcttgtcttatt
g---------------------------------------------aatca------gaa
tcttcttctgtaagaggacttgtactgttgaattgtgctggtggtatgaacaacaaagcc
attgttgatgattggaggatcaagctgctcttgcctgtgctttggcttatcgatttcatc
ctgaatcaaaaggcgattgca---------tcagccatttttgagcgtgttaagcaaagg
gataatctacgaaatgtgttgttatctgtgtatggaaacaaggattccgtggatgataca
ctggtagagatcatcaaagaaccatcagatgatgaaggggcactcgatgcgtttgtgtca
atcgttacaggccctccagggccgagtccaatgcagctcatgcygcgaattcccatttcg
at---gcctgttctgatcttgtggggcgatcaggaccccttcacccca------------
---attgatggtccagttggkaaatacttcactgctcttgcagccacacaaccgaacatc
actctgttcgttctgaatggcgttggacactgcccccatgatgacagacctgagctcgtc
catgagaagttgcttccttggcttgctcatcttccg
>PAFTOL009205
gctcaaaatcaggccgtctacgctattgatcttctagggtttggtttgtcggataagccr
cctggatttcgctacacaatggagtcttgggcggagttaatcctagctttcttgaatgaa
gtagttcaggagcctgcaattttggtcggaaattcagtaggtagtctcgcttgtcttatt
gctgctgcc---------------tcac------------aatcagaatca------gaa
tcttcttctgtaagaggacttgtactgttgaattgtgctggtggtatgaacaacaaagcc
attgttgatgattggaggatcaagttgctctcgcctgtgctttggcttatcgatttcatc
ctgaatcaaaagccgattgca---------tcagccatktttgagcgcgttaagcaaagg
gataatctacgaaatgtgctgttatctgtgtatggaaacaaggattccgtggatgataca
ctggtagagatcatcaaagaaccatcagatgatgaaggggcgctcgatgcgtttgtgtca
atcgttacaggccctccagggccgagtccaatccagcttatgccgcgaattcccatttct
at---gcctgttctgatcttgtggggcgatcaggaccccttcacccca------------
---attgacggtccagttgggaaatacttcactgctcttgcagccacacaaccgaatatc
actctgttcgttctgaatggcgttggacactgcccccatgatgacagacctgagctcgtc
catgagaagttgcttccttggcttgctcatctt---
>PAFTOL009207
gctcaaaatcacgccgtctacgstattgatcttctagggtttggttcgtcggataagccg
cctggatttcagtacacaatggagtcttgggctgagctaatcctggatttcttgagtgaa
gttgttcaggagcctgcaattttggtgggaaattcagtaggtagtcttgcttgtctyata
gctgctgcc---------------tcac------------aatcagaatya------gaa
ctgtcctctgtaagagcacttgtgttgttgaattgtgctggtrgtatgaacaacaaagcc
attgttgatgattggaggataaagctgctcttgcctgtgctttggcttgtcgatttcctt
ctgaatcaaaagcctattgca---------tcagccatttttgagcgcgctaaacgaagg
gataatctgagaaatgtgctgttatctgtgtatggaaacaaggattccgtggatgataca
ctggtggagataatcaaggaaccagcagatgctgaaggggcacttgatgcgtttgtctcc
attgttacaggtcctccagggccgagtccaatccagctcatgccgcgaattcccatttcc
at---gcctattctgatcttgtggggcgatcaggaccccttcacccca------------
---cttgatggccctgttgggaaatacttcactgccctcgcagccacacaaccgaacatc
actcttttcgttctgaacggcgttggacattgccctcatgatgatagacctgagctcgtc
catgagaagttgcttccttggcttgctcatctt---
>PAFTOL009209
gctcaaaatcaggccgtctacgctattgatcttctagggtttggttcgtcggataagccg
cctgaatttcggtacacaatggagtcttgggcggagttaatcctagatttcttgaatgaa
gtagttcaggagcctgcaattttggtcggaaattcagtaggtagtctcgcttgtcttatt
gctgctgct---------------tcac------------aatcagaatca------gaa
tcttcttctgtaagaggacttgtactgttgaattgtgctggtggtatgaacaacaaagcc
attgttgatgattggaggatcaagctgctcttccctgtgctttggcttatcgatttcatc
ctgaatcaaaagccgattgca---------tcagccatttttgagcgcgttaagcaaagg
gataatctacgaaatgtgctgttatctgtgtatggaaacaaggattctgtggatgatgca
ctggtagagatcatcaaagaaccwtcagatgatcaaggggcactcgatgcgtttgtgtca
atcgttacaggccctccagggccgagtccaatccagcttatgccgcgaattcccatttct
at---gcctgttctgatcttgtggggcgatcaggaccccttcacccca------------
---attgatggtccagttgggaaatacttcactgctcttgcagccacacaaccgaacatc
actctgtttgttctgaatggmgttggacactgcccccatgatgacagacctgagctcgtc
catgagaagttgcttccttggcttgctcatctt---
>PAFTOL009215
gctcaaaatcaggccgtctacgctattgatcttctagggtttggttcgtcggataagccg
cctggatttcggtacacaatggagtcttgggcggagttaatcctggatttcttgaatgaa
gtagttcgggagcctgcaattttggtcggaaattcagtaggtagtctcgcttgtctcatt
gctgctgcc---------------tcac------------aatcagaatca------gaa
tcttcttctgtaagaggactcgtactcttgaattgtgctggtggtatgaacaacaaagcc
attgttgatgattggaggatcaagctgctcttgcctgtgctttggcttatcgatttcatc
ctgaatcaaaaggcgattgca---------tcagccatttttgagcgtgttaagcaaaga
gataatctacgaaatgtgttgttatctgtgtatggaaacaaagattccgtggatgataca
ctggtagagatcattaaagaaccatcagatgatgaaggggcactcaatgcatttgtgtca
atcgttacaggccctccagggccgagtccaatgcagcttatgctgcgaattcccatttcg
at---gcctgttctgatcttgtggggcgatcaggaccccttcacccca------------
---attgatggtccagttgggaaatacttcactgctcttgcagccgcacaaccgaatatc
actctgttcgttctgagtggcgttggacactgcccccatgatgacagacctgagctcgtc
catgagaagttgcttccttggcttgctgatctt---
>PAFTOL009217
gctcaaaatcaggccgtctacgctattgatcttctagggtttggttcgtcggataagccg
cctggatttcggtacacaatggagtcttgggcggagttaatcctggatttcttgaatgaa
gtggttcaggagcctgcaattttggtcggaaactcagtaggtagtctcgcttgtcttatt
gctgctgcc---------------tcac------------aatcagaatca------gaa
tctttttctgtaagaggactcgtactgttgaattgtgctggtggtatgaacaacaaagcc
attgttgatgattggaggatcaagttgctcttgcctgtgctttggcttatcgatttcatc
ctgaatcaaaaggcgattgca---------tcagccatttttgagcgtgttaagcaaagg
gataatctacgaaaggtgttgttatctgtgtatggaaacaaggattccgtggatgacaca
ctggtagagatcatcaaagaaccatcagatgatgaaggagcactcgatgcatttgtgtca
atcgttacaggccctccagggccgagtccaatgcagcttatgccacgagttcccatttcg
tt---gcctgttctgatcttgtggggcgatcaggaccccttcacccca------------
---attgacggtccagttgggaaatacttcactgctcttgcagccacacaaccgaatatc
actctgttcgttctgagtggcgttggacactgcccccatgacgacagacctgagctcgtc
catgagaagttgcttccttggcttgctcatctt---
>PAFTOL009219
------------------------------------------------------aagccg
cctggatttcggtacacaatggagtcttgggcggagttaatcctggatttcttgaatgaa
gtggttcaggagcctgcaattttggtcggaaattcagtaggtagtctcgcttgtcttatt
gctgctgcc---------------------------------------------------
---------gtaagaggactcgtactgttgaattgtgctggtggtatgaacaacaaagcc
attgttgatgattggaggatcaagctgctcttgcctgtgctttggcttatcgatttcatc
ctgaatcaaaaggcgattgca---------tcagccatttttgagcgtgttaagcaaagg
gataatctacgaaatgtgttgttatctgtgtatggaaacaaggattccgtggatgataca
ctggtagagatcatcaaagaaccatcagatgatgaaggggcactcaatgcatttgtgtca
atcgttacaggccctccagggccgagtccaatgcagcttatgacgcgaattcccatttca
at---gcctgttctgatcttgtggggcgatcaggaccccttcacccca------------
---attgatggtccagttgggaaatacttcactgctcttgcagccacacaaccgaatatc
actctgttcgttctgagtggcgttggacactgcccccatgacgacagacctgagcccgtc
catgagaagttg------------------------
>PAFTOL009221
---------------------gctattgatcttctagggtttggttcgtcggataagccg
cctggatttcggtacacaatggagtcttgggcggagttaatcctggatttcttgaatgaa
gtagttcaggagcctgcaattttggtcggaaattcagtaggtagtctcgcttgtcttact
gctgctgcc---------------------------------------------------
---------gtaagaggacttgtactgttgaattgtgctggtggtatgaacaacaaagcc
attgttgacgattggaggatcaagctgctcttgcctgtrctttggcttatcgatttcatc
ctgaatcaaaagccgattgca---------tcagccatttttgagcgcgttaagcaaagg
gataatctacgaaatgtgctgttatctgtgtatggaaacaaggattccgtggatgataca
ctggtagagatcatcaaagaaccatcagatgatgaaggggcactcgatgcgtttgtgtca
atcgttacaggccctccagggccgagtccaatccagcttatgccgcgaattcccayttcg
at---gcctgttctgatcttgtggggcgatcargaccccttcacccca------------
---attgatggtccagttgggaaatacttmacygctcttgcagccacacaaccgaatatc
actctgttcgttctgaatggcgttggacactgcccccacgatgacagacctgagctcgtc
catgagaagttgcttccttggcttgctcatcttccg
>PAFTOL009225
gctcaaaatcrggccgtctacgctattgatcttctagggtttggttcgtcggataagccg
cctggatttcggtacacaatggagtcttgggcggagttaatcctggatttcttgaatgaa
gtagttcgggagcctgcaatwttggtcggaaattcagtaggcagtctcgcttgtcttatt
gctgctgcc---------------tcac------------aatcagaatca------gaa
tcttcttctgtaagaggacttgtactgttgaattgtgctggtggtatgaacaacaaagcc
attgttgatgattggaggatcaagctgctcttgcctctgctttggcttatcgatttcatc
ctgaatcaaaaggcgattgca---------tcagccwtttttgagcgtgttaagcaaagg
gataatctacgaaatgtgttgttatctgtgtatggaaacaaggattccrtggatgataca
ctggtagagatcatcaaagaaccatcagatgatgaaggtgcactcgatgcgtttgtgtca
atcgttacaggccctccaggaccgagtccaatgcagcttatgccgcgaatccccatttcg
ac---gcctgttctgatcttgtggggcgatcaggaccccttcacccca------------
---attgatggtccagttgggaaatacttcactgctcttgcagccgcacaaccgaatatc
actctgttcgttctgagtggcgttggacactgcccccatgatgacagacctgagctcgtc
catgagaagttgcttccttggcttgcccatctttcg
>PAFTOL009227
gctcaaaatcaggccgtctacgctattgatcttctagggtttggttcgtcggataagccg
cctggatttcggtacacaatggagtcttgggcggagttaatcctggatttcttgaatgaa
gtagttcgggagcctgcaattttggtcggaaattcagtaggcagtctcgcttgtcttatt
gctgctgcc---------------tcac------------aatcagaatca------gaa
tcttcttctgtaagaggactygtactsttgaattgtgctggtggtatgaacaacaaagcc
attgttgatgattggaggatcaagctgctcttgcctgtgctttggcttatcgatttcatc
ctgaatcaaaagccgattgca---------tcagccatttttgagcgtgttaagcaaagg
gataatctacgaaatgtgttgttatctgtgtatggaaacaaggattccgtggatgataca
ytggtagagatcatcaaagaaccatcagatgatgaaggggcactcgatgcgtttgtgtca
atcgttacaggccctccagggccgagtccaatgcagcttatgccgcgaattcccatttcg
at---gcctgttctgatcttgtggggcgatcaggacccsttcacccca------------
---attgatggtccagttgggaaatacttcactgctcttgcagccacacaaccgaatatc
actctgttcgttctgaatggcgttggacactgcccccatgatgacagacctgagctcgtc
catgagaagttgcttccttggcttgctcatctt---
>PAFTOL009229
gctcaaaatcaggccgtctacgctattgatcttctagggtttggttcatcggataagccg
cctggatttcggtacacaatggagtcttgggcggagttaatcctcgatttcttgaatgaa
gtagttcaggagcctgcaatattggtcggaaattcagtaggcagtctcgcttgtcttttg
gctgctgcc---------------tcac------------aatcagaatca------gaa
tctttttctgcaagaggacttgtactgttgaattgtgctggtggtatgaacaacaaagcc
attgttgatgattggaggatcaagctgctattgcctgtgctatggcttatcgatttcctc
ctgaatcaaaagccgattgca---------tcagccatttttgagcgcgttaagcaaagg
gataatctacgaagtgtgctgttatctgtgtatggaaacaaggattccgtggatgataca
ctggtagagatcatcaaagaaccatcagatgatgaaggggcactcgatgcgtttgtgtca
atcgttacaggccctgcagggccgagtccaatccagcttatgccgcgaattcccatttct
at---gcctgttctgatcttgtggggcgatcaggatcccttcacccca------------
---attgatggtccagttgggaaatacttcactgctcttgcagccacacaaccgaacatc
actctgttcgttctgaatggcgttggacactgcccccatgatgacagacctgagctcgtc
catgagaagttgcttccttggcttgctcatctt---
>PAFTOL009231
gctcaaaatcaggccgtctacgctattgatcttctagggtttggttcatcggataagccg
cctggatttcggtacacaatggagtcttgggcggagttaatcctggatttcttgaatgaa
gtagttcaggagcctgcaatattggtcggaaattcagtaggcagtctcgcttgtcttttg
gctgctgcc---------------------------------------------------
---------gtcagaggacttgtactgttgaattgtgctggtggtatgaacaacaaagcc
attgttgatgattggaggatcaagctgctattgcctgtgctatggcttatcgatttcatc
ctgaatcaaaagccgattgcg---------tcaaccatttttgagcgcgttaagcaaagg
gataatctacgaaatgtgctgttatctgtgtatggaaacaaggattccgtggatgataca
ctggtagagatcatcaaagaaccatcagatgatgaaggggcactggatgcgtttgtgtca
atcgttacaggccctccagggccgagtccaatccagcttatgccgcgaattcccatttct
at---gcctgttctgatcttgtggggcgatcaggaccccttcacccca------------
---attgatggtccagttgggaaatacttcactgctcttgcagccacacarccgaacatc
astctgttcgttctgaatggcgttggacactgcccccaygatgacagacctgagctcgtc
catgagaagctgcttccttggcttgctcawcttccg
>PAFTOL009233
gcccaaaatcaggccgtctatgctattgatcttctagggtttggttcgtcggataagcca
actggatttcggtayacaacggagtcttgggcggagttaatcctggatttcttgaatgaa
gtagttcaggagcctgcaattttggtcggaaattcagtaggtagtctcgcttgtcttatt
gctgctgcc---------------tcac------------aatcagaatca------gaa
tcttcttctgtaagaggacttgtactcttgaattgtgctggtggtatgaacaacaaagcc
attgttgatgattggaggatcaagctgctattgcctttgctttggcttattgatttcatc
ctgaatcaaaagccgattgca---------tcagccatttttgagcgcgttaagcaaagg
gataatctacgaaatgtgctgttatctgtgtatggaaacaaggattccgtggatgatacr
ctggtagagatcatcagagaaccatcagatgatgaaggggcactcgatgcgtttgtgtca
atcgttacaggccctcccgggccgagtccaatccagcttatgccgcgaattcccatttct
rt---gcctgttctgatcttgtggggcgatcaggaccccttcacccca------------
---attgatggtccagttgggaaatacttcamtgctsttscagccacacaaccgaktatc
actcyrttcgttctgaayggcrttggacactgcccccatgatgacagaccygagctcgtc
catraraagttgcttcyctggctygctcatctt---
>PAFTOL009235
gctcaaaatcacgccgtctatgctattgatcttctagggtttggttcgtcggataagcca
cctggatttcagtacacaatggagtcttgggctgagctaatcctggatttcttgagtgaa
gttgttcaggagcctgcaattttggtgggaaattcagttggtagtcttgyttgtcttata
gctgctgcc---------------tcac------------aatcagaatca------gaa
ctgtcctctgtaagagcacttgtgttgttgaattgtgctggtggtatgaacaacaaagcc
attgttgatgattggagggtcaagctgctcttgcctgtgctttggcttgtcgatttcctt
ctgaatcaaaagcctattgca---------tcagccatttttgagcgcgttaaacgaagg
gataatctgagaaatgtgctgttatctgtgtatggaaacaaggattccgtggatgataca
ctggtggacataatcaaggaaccagcagacgctgaaggggcacttaatgcgtttgtgtcc
attgttacaggtcctccagggccgagtccaatccagctcatgccgcgaattcccatttcc
at---gcctattctgatcttgtggggtgatcaggaccccttcacccca------------
---cttgatggccctgttgggaaatacttcactgccctcgcagccacacaacygaacatc
actcttttcgttctgaacggcattggacattgccctcatgatgacagacctgagctcgtc
catgagaatttgcttccttggcttgctcatctt---
>PAFTOL009237
gctcaaaatcacgccgtctatgctattgatcttctagggtttggttcgtcggataagccg
cctggatttcagtacacaatggagtcttgggctgagctaatcctggatttcttgagtgaa
gttgttcaggagcctgcaattttggtgggaaattcagtgggtagtcttgcttgtcttata
gctgctgcc---------------tcac------------aatcagaatca------gaa
ctgtcctctgtaagagcacttgtgttgwtgaattgtgctggtggtatgaacaacaaagcc
attgttgatgattggaggatcaagctgctcttgcctgtgctttggctygtcgatttcctt
ctgaatcaaaagcctattgca---------tcagccatctttgagcgcsttaaacgaagg
gataatctgmraaatgtgctgttatctgtgtatggaaacaaggattccgtggatgawaca
ctggtagacataatcaaggaaccagcagacgctgaaggggcacttgatgcgtttgtgtcc
attgttacaggtcctccagggccgagtccaatccagctcatgccgcgaattcccatttcc
at---gcctattctgatcttgtggggcgatcaggaccccttcacccca------------
---cttgatggccctgttgggaaatacttcactgccctcgcagccacacaaccgaacatc
actcttttcgttctgaacggcgttggacattgccctcatgatgacagacctgagctcgtc
catgagaatttgcttccttggcttgctcatctt---
>PAFTOL009239
gctcaaaatcaggccgtctacgctattgatcttctagggtttggttcgtcggataagccg
cctggatwtcggtacacaatggagtcttgggcggagttaatcctggatttcttgaatgaa
gtagttcaggagcctgcaattttggtcggaaattcagtaggtagtctcgcttgtcttatt
gctgctgcc---------------tcac------------aatcagaatca------gaa
tcttcatctgtaagaggacttgtactgttgaattgtgctggtggtatgaacaacaaagcc
attgttgatgattggaggatcaagttgctcttgcctgtgctttggcttatcgatttcatc
ctgaatcaaaagccgattgca---------tcagccatttttgagcgcgttaagcaaagg
gataatctacgaaatgtgctgttatctgtgtacggaaacaaggattccgtggatgataca
ctggtagakatcatcaaagaaccatcagatgatgaaggggcrctcgatgcgtttgtgtca
atcgttacaggccctccagggccgagtccaatccagcttatgccgcgaattcccatttct
at---gcctgttctgatcttgtggggsgatcaggaccccttcacccca------------
---attgacggtccagttgggaaatacttaactgctcwtgcagccacacaaccgaatatc
actctgttcgttctgaatggcattggacactgcccccatgatgacagacctgagctcgtc
cttgagaagttgcttccttggcttgctcatctt---
>PAFTOL009241
gctcaaaatcaggccgtctacgctattgatcttctagggtttggttcgtcggataagccg
cctggatttcggtacacaatggagtcttgggcggagttaatcctggatttcttgaatgaa
gtagttcgggagcctgcaattttggtcggaaattcagtaggtagtctcgcttgtcttatt
gctgctgcc---------------tcac------------aatcagaatca------gaa
tcttcttctgtaagaggactcgtactgttgaattgtgctggtggcatgaacaacaaagcc
attgttgatgattggaggatcaagctgctcttgcctgtgctttggcttatcgatttcatc
ctgaatcaaaaggcgattgca---------tcagccatttttgagcgtgttaagcaaagg
gataatctacgaaatgtgttgttatctgtgtatggaaacaaggattccgtggatgataca
ctggtagagatcatcaaagaaccatcagatgatgaaggtgcactcgatgcgtttgtgtca
atcgttacaggccctccaggaccgagtccaatgcagcttatgccgcgaatccccatttcg
ac---tcctgttctgatcttgtggggcgatcaggaccccttcacccca------------
---attgatggtccagttgggaaatacttcactgctcttgcagccgcacaaccgaatatc
actctgttcgttctgagtggcgttggacactgcccccatgatgacagacctgagctcgtc
catgagaagttgcttccttggcttgcccatctttcg
>PAFTOL009243
tctcaaaatcaggccgtctacgctattgatcttctagggtttggttcgtcggataagccg
cctggatttcggtacacaatggagtcttgggcggagttaatcctagatttcttgactgaa
gtagttcaggagcctgcaattttggttggaaattcagtaggtagtctcgcttgtcttatt
gctgctgcc---------------tcac------------aatcagaatca------gaa
tcttcttctgtcagaggacttgtactgttgaattgtgctggtggtatgaacaacaaagcc
attgttgatgattggaggatcaagctgctcttgcctgtgctttggcttatcgatttcatc
ctgaatcaaaagccaattgca---------tcagccatttttgagcgcgttaagcaaagg
gataatctacgaaatgtgctgttatctgtgtatggaaacaaggattctgtggatgatacg
ctggtagagatcatcaaagaaccatcagatgatgaaggggcactcgatgcgtttgtgtca
atcgttacaggccctccagggccgagtccaatccagcttatgccgcgaattcccatttct
at---gcctgttctgatcttgtggggcgatcaggacctcttcacccca------------
---attgatggtccagttgggaaatacttcactgctcttgcagccacacaaccgaatatc
agtctgttcgttctgaatggcgttggacactgcccccatgatgacagacctgagctcgtc
catgagaagttgcttccttggcttgctcatctt---
>PAFTOL009245
gctcaaaatcaggccgtctacgctattgatcttctagggtttggttcgtcggataagccg
cctggatttcggtacacaatggagtcttgggcggagttaatcctagatttcttgaatgaa
gtagttcaggagcctgcaattttggtcggaaattcagttggtagtctcgcttgtcttatt
gctgctgcc---------------tcac------------aatcagaatca------gag
tcttcttctgtaagaggacttgtactgttgaattgtgctggtggtatgaacaacaaagcc
attgttgatgattggaggatcaagctgctcttgcctgtgctttggcttatcgatttcatc
ctgaatcaaaagctgattgca---------tcagccatttttgagcgcgttaagcaaagg
gataatctacgaaatgtgctgttatctgtgtatggaaacaagaattctgtggatgataca
ctggtagagatcatcaaagaaccatcagatgatgaaggggcactcgatgcgtttgtgtca
atcgttacaggccctcctgggccgagtccaatccagcttatgccgcgaattcccatttcc
at---gcctgttctgatcttgtggggcgatcaggaccccttcacccca------------
---actgatggtccagttgggaaatacttcactgctctcgcagccacacaaccgaatatc
actctgttcgttctgaatggcgttggacactgcccccatgatgacagacctgagctcgtc
catgagaagttgcttccttggcttgctcatctt---
>PAFTOL009249
gctcaaaatcaggccgtctacgctattgatcttctagggtttggttcgtcggataagccg
cctggatttcggtacacaatggagtcttgggcggagttaatcctagatttcttgaatgaa
gtagttcaggagccygcaattttggtcggaaattcagtaggtagtctcgcttgtcttatt
gctgctgcc---------------tcac------------aatcagaatca------gaa
tcttcttctgtaagaggacttgtactgttgaattgtgctggtggtatgaacaacaaagcc
attgttgatgattggaggatcaagctgctcttgcctgtgctatggcttatcgatttcatc
ctgaatcaaaagccgattgca---------tcagscatttttgagcgcgttaagcaaagg
gataatctacgaaatgtgctgttatctgtgtatggaaacaaggattctgtggatgataca
ctggtagagatcatcaaagaaccatcagatgatgaaggggcactcgatgcgtttgtgtca
atcgttacaggccctccwgggccgagtccaatccagcttatgccgcgaattcccatttct
at---gcctgttctgatcttgtggggcgatcaggaccccttcacccca------------
---attgatggtccagttgggaaatacttcactgctcttgcagccacacaaccgaatatc
actctgttcgttctgaatggcgctggacac------------------------------
------------------------------------
>PAFTOL009251
gctcagaatcaggccgtctacgctattgatcttctagggtttggttcgtcggataagccg
cctggatttcggtacacaatggagtcttgggcggagttaatcctagatttcttaaatgaa
gtagttcaggagtctgcaattttggtcggaaattcagtaggtagtctcgcctgtcttatt
gctgctgcc---------------tcac------------aatcagaatca------gag
tcttcttctgtaagaggacttgtactgttgaattgtgctggtggtatgaacaacaaagcc
attgttgatgattggaggatcaagctgctcttgcctgtgctttggcttatcgatttcatc
ctgaatcaaaagccgattgca---------tcagccatttttgagcgcgttaagcaaagg
gataatctacgaaatgtgctgttatctgtgtatggaaacaagaattctgtggatgataca
ctggttgagatcatcaaagaaccatcggatgatgaaggggcactcgatgcgtttgtgtca
atcgttacaggccctcctgggccgagtccaatccagcttatgctgcgaattcccatttct
at---gcctgttctgatcttgtggggcgatcaggaccccttcacccca------------
---attgatggtccagttgggaaatacttcactgcccttgcagccacacagccgaatatc
actctgttcgttctgaatggcgttggacactgcccccatgatgacagacctgagctcgtc
catgagaagttgcttccttggcttgctcatctt---
>PAFTOL009253
gctcaaaatcacgccgtctatgctattgatcttctagggtttggttcgtcggataagccg
cctggatttcagtacacaatggagtcttgggctgagctaatsctggatttcttgagtgaa
gttgttcaggagcctrcaattttggtgggaaattcagttggtagtcttgcttgtcttata
gctgctgcc---------------------------------------------------
---------gtaagagcacttgtgttgttgaattgtgctggtggtatgaacaacaaagcc
attgttgatgattggaggatcaagctgctcttgcctgtgctttggcttgtcgatttcctt
ctgaatcaaaagcctattgca---------tcagccatttttgagcgcgttaaacgaagg
gataatctgagaaatgtgctgttatctgtgtatggaaacaaggattccgtggatgataca
ctggtggacataatcaaggaaccagcagaygctgaaggggcacttgatgcgtttgtstcc
attgttacaggtcctccagggccgagtccratccagytcatgccgcraattcccatttcc
at---gcctattctgatcttgtggggcgatcaggaccccttcacccca------------
---cttgatggccctgttgggaaatacttcactgccctcgcrgccacacaaccgaacatc
acttttttcgttctgaacggcgttggacattgccctcatgatgacagacctgagctcgtc
catgagaatttgcttccttggcttgctcatcttccg
>PAFTOL009255
------------------------------------------------------aagccg
cctggatttcggtacacaatggagtcttgggaggagttaatcctggatttcttgaatgaa
gtagttcaggagcctgcaattttggtcggcaattcagtaggtagtctcgcttgtctcatt
gctgctgcc---------------------------------------------------
---------gtaagaggacttgtactgttgaattgtgctggtggtatgaacaacaaagcc
attgttgatgattggaggatcaagctgctcttgcctgtgctttggcttatcgatttcatc
ctgaatcaaaagccgattgca---------tcggccatttttaagcgcgttaagcaaagg
gataatctacgaaatgtgctgttatctgtgtatggaaacaaggattctgtggatgataca
ctggtagagatcatcaaagaaccatcagatgatgaaggggcactcgatgcgtttgtgtca
atcgttacaggccctccagggccgagtccaatccagcttatgccgcgaattcccatttct
at---gcctgttctgatcttgtggggcgatcaggacccgttcacccca------------
---attgatggtccagttgggaaatacttcactgctcttgcagccacacaaccgaatgtc
actctgttcgttctgaatggcgttggacactgcccccacgatgacagacctgagctcgtc
catgagaagttgcttccttggcttgct---------
>PAFTOL009257
gctcaaaatcaggccgtgtatgctattgatcttctagggtttggttcgtcggataagccg
cctggatttcggtgcacaatggagtcttgggaggagttaatcctggatttcttgaatgaa
gtagttcaggagcctgcaattttggtcggcaattcagtaggtagtctcgcttgtcttatt
gctgctgcc---------------tcac------------aatcagaatca------gaa
tcttcttctgtaagaggacttgtactgttgaattgtgctggtggtatgaacaacaaagcc
attgttgatgattggaggatcaagctgctcttgcctgtgctttggcttatcgatttcatc
ctgaatcaaaagccgattgca---------tcagccatttttaagcgcgttaagcaaagg
gataatctacgaaatgtgctgttatctgtgtatggaaacaaggattctgtggatgagaca
ctggtaaagatcatcaaagaaccatcagatgatgaaggggcactcgatgcgtttgtgtca
atcgttacaggccctccagggccgagtccaatccagcttatgccgcgaattcccatttct
at---gcctgttctgatcttgtggggtgatcaggaccccttcacccca------------
---attgatggtccagttgggaaatacttcactgctcttgcagccacacaaccgaatgtc
actctgttcgttctgaatggcgttggacactgcccccacgatgacagacctgagctcgtc
catgagaagttgcttccttggcttgctcat------
>PAFTOL009259
gctcaaaatcaggccgtctatgctattgatcttctagggtttgggtcgtcsgataagccg
cctggatttcggtacacaatggagtcttgggcggagttaatcctggatttcttgaatgaa
gtagttcaggagcctgcaattttggtcggaaattcagtaggtagtctsgcttgtcttatt
gctgctgcy---------------------------------------------------
---------gtaagaggacttgtactgttgaattgtgctggtggtatgaacaacaaagcc
attgttgatgattggaggatcaagytgctctygcctgtgctttggcttatcgatttcatc
ctgaatcaaaagccgattgcr---------tcagccatttttgagcgcgttaagcaaagg
gataatctacgaaatgtgctgytatctgtgtatggaaacaaggattccgtggatgataca
ctggtagagatcatcaaagaaccatcagatgatgaaggggcactcgatgcgtttgtgtca
atcgttacaggccctccagggccgagtccaatccagcttatgccgcgaattcccatttct
at---gcctgttctgatcttgtggggcgatcaagaccccttcacccca------------
---attgatggyccagttgggaaatacttcactgctcttgcagccacacaaccgaatatc
actctgttcgttctgaatggcgttggacactgcccccacgatgacagacctgagctcgtc
catgagaagttgcttccttggcttgctcatcgtccg
>PAFTOL009261
gctcaaaatcaggccgtctacgccattgatcttctagggtttggttcgtcggataagccg
cctggatttcggtacacaatggagtcttgggcggagttaatcctggatttcttgaatgaa
gaggttcaggagcctgcaattttggtcggaaattcagtaggtagtctcgcktgtcttatc
gctgctgcc---------------tcac------------aatcagaatca------gaa
tcttctcctgtgagagcacttgtgctgttgaattgtgctggtggtatgaacaacaaagcc
attgttgatgattggaggatcaagctgctattkcctgtgctttggcttatcgatttcatc
ctgaatcaaaggccgattgca---------tcagccatttttgagcgcattaagcaaagg
gataatttacgaaatgtgctgttatccgtgtatggaaacaaggattccgtggatgataca
ctgatagagatcatcaaagaaccatcagatgatgaaggggcactcgatgcgtttgtgtca
atcgttacaggccctccagggccgagtccaatccagcttatgccgcgaattcccatttct
at---gcctgttctgatcttgtggggcgatcaggaccccttcacccca------------
---attgatggtccagttgggaaatacttcactgctcttgcagccacacaaccgaacatc
actctgttcgttctgaatggcgttggacactgcccccatgatgacagacctgagctcgtc
catgagaagttgcttccttggcttgctcatctt---
>PAFTOL009263
gctcaaaatcaggccstctacgctattgatcttctagggtttggttcgtcggataagccg
cctggatttcggtacacaatggagtcttgggcggagttaatcctagatttcttgaatgaa
gtagttcaggagcctgcaattttggtcggaaattcagtaggtagtctcgcttgtcttatt
gctgctgct---------------tcac------------aatcagartca------gaa
tcttcttctgtaagaggacttgtactgttgaattgtgctggtggtatgaacaacaaagcc
attgttgatgattggaggatcaagctgctcttgcctgtgctttggcttatcgatttcatc
ctgaatcaaaagccgattgca---------tcagccattyttgagcgcgttaagcaaagg
gayaatctacgaaatgtgctgttatctgtgtatggaaacaaggattctgtggatgataca
ctggtagagatcatcaaagaaccatcagatgatgaaggggcactcgatgcgtttgtgtca
atcgttacaggccctccagggccgagtccaatccagcttatgccgcgaattcccatttcc
at---gcctgttctgatcttgtggggcgatcaggaccccttcacccca------------
---attgatggtccaattgggaaatacttcactgctcttgcagccacacaaccgaatatc
actctgttcgttctgaatggcgttggacactgcccccatgatgacagacctgagctcgtc
catgagaagttgcttccttggcttgctcatctt---
>PAFTOL009265
gctcaaaatcaggccgtctacgctattgatcttctggggtttggttcgtcggataagccg
cctggatttcggtacacaatggagtcttgggcggagttaatcctagatttctcgaatgaa
gtagttcaggagcctgcaattttggtcggaaattcagtaggtagtctcgcttgtcttatt
gctgctgcc---------------ttac------------actcagaatca------gaa
tcttcttctgtaagaggacttgtactgttgaattgtgctggtggtatgaacaacaaagcc
attgttgatgattggaggatcaagctgctcttgcctgtgctttggcttatcgatttcatc
ctgaatcaaaagccgattgca---------tcagccatttttgagcgcgttaagcaaagg
gataatctacgaaatgtgctgttatctgtgtatggaaacaaggattctgtggatgataca
ctggtagagatcatcaaagaaccatcagatgatgaaggggcactcgatgcatttgtgtca
atcgttacaggccctccagggccgagtccaatccagcttatgccgcgaattcccatttct
at---gcctgttctgatcttgtggggcgatcaggaccccttcacccca------------
---attgatggtccagttgggaaatacttcactgctcttgcagccacacaaccgaatatc
actctgttcgttctgaatggcgttggacactgcccccatgatgacagacctgagctcgtc
catgagaagttgcttccttggcttgctcatctt---
>PAFTOL009267
gctcaaaatcacgccgtctacgctrttgatcttctagggtttggttcgtcrgataagccg
cctggatttcagtacacaatggagtcttgggctgagctaatcctggatttcttgagtgaa
gttgttcaggagcctgcaattttggtggggaattcagtaggtagtcttgcttgtcttata
gctgctgcc---------------------------------------------------
---------gtaagagcacttgtgttgttgaattgtgctggtggtatgaacaacaaagcc
attgttgatgattggaggataaagctgctcttgcctgtgctttggcttgtcgatttcctt
ctgaatcaaaagcctattgca---------tcagccatttttgagcgcgttaaacgaagg
gataatctgagaaatgtgctgttatctgtgtatggaaacaaggattccgtggatgataca
ctggtggagataatcaaggaaccagcagatgctgaaggggcacttgatgcrtttgtctcc
attgttacaggtcctccagggccragtccaatcsagctcatgccgcgaattcccctttcc
at---gcctattctgatcttgtggggcgatcaggaccccttcacccca------------
---cttgatggccctgttgggaaatacttcactgccctygcagccacacaaccgaacatc
astcttttygttctgaacggcgttggacattgccctcatgatgatagacctgagctcgtc
catgagaagttgcttccttggcttgctaatcttccg
>PAFTOL009269
gctcaaaatcacgccgtctacgctattgatcttctagggtttggttcgtcggataagccg
cctggatttcagtacacaatggagtcttgggctgagctaatcctggatttcttgagtgaa
gttgttcaggagcctgcaattttagtgggaaattcagtaggtagtcttgcttgtcttata
gctgctgcc---------------------------------------------------
---------gtaagagcacttgtcttgttgaattgtgctggtggtatgaacaacaaagcc
attgttgatgattggaggataaagctgcttttgcctgtgctttggcttgtcgatttcctt
ctgaatcaaaagcctattgca---------tcagccatttttgagcgcgttaaacgaagg
gataatctgagaaatgtgctgttatctgtgtatggaaacaaggattccgtggatgataca
ctggtggagataatcaaggaaccagcagatgctgaaggggcacttgatgcgtttgtctcc
attgttacaggtcctccagggccgagtccaatccagctcatgccgcgaattcccatttcc
at---gcctattctgatcttgtggggtgatcaggaccccttcacccca------------
---cttgatggccctgttgggaaatacttcactgccctcacagccacacaaccgaacatc
actcttttcgttctgaacggcgttggacattgccctcatgatgataaacctgagctcgtc
catgagaagttgcttccttggctcgctcatctgccg
>PAFTOL009271
gctcaaaatcaggccgtctacgccattgatcttctagggtttggctcgtcggataagccg
cctggatttcgatacacaatggagtcttgggcggagttaatcctggatttcttgaatgaa
gtagttcaggagcctgcgattttggtcggaaattcagtaggtagtctcgcttgtcttatt
gctgctgcc---------------------------------------------------
---------gtaagaggacttgtactgttgaattgtgctggtggtatgaacaacaaagcc
gttgttgatgattggaggatcaagctgctcttgcctgtgctttggcttatcgatttcatc
ctgaatcaaaagccgattgca---------tcagccatttttgagcgcgtcaagcaaagg
gataatctacgaaaagtgttgctatctgtgtatggaaacaaggattccgtggatgataca
ctgatagagatcatcaaagaaccatcagatgatgaaggggcactcgatgcgtttgtgtca
atcgttacaggccctccagggccgagtccaatccagcttatgccgcgaattcccatttct
gt---gcctgttctgatcctgtggggcgatcaggaccccttcacccca------------
---attgatggtccagttgggaaatacttcaccgctcttgcaggcacacaaccgaacatc
actctgttcgttctgaatggcgttggccactgcccccatgatgacagacctgagctcgtc
catgagaagttgcttccttggcttgctcatcttccg
>PAFTOL009279
gctcaaaatcaggccgtctatgctattgatcttctagggtttggttcgtcggataagccg
cctggatttcggtacacaatggagtcttgggcggagttaatcctggatttcttgaatgaa
gtagttcgggagcctgcaattttggtcggcaattcagtaggcagtctcgcttgtcttatt
gctgctgcc---------------tcac------------aatcagaatca------gaa
tcttcttctgtaagaggactcgtactcttgaattgtgctggtggtatgaacaacaaagcc
attgttgatgattggaggatcaagctcctcttgcctgtgctttggcttatcgatttcgtc
ctgaatcaaaaggcgattgca---------tcagccatttttgagcgtgttaagcaaagg
gataatctacgaaatgtgttgttatctgtgtatggaaacaaggattccgtggatgataca
ctggtagaaatcatcaaagaaccatcagatgatgaaggggcactcgatgcgtttgtgtca
atcgttacaggccctccagggccgagtccaatgcagcttatgccgcgaattcccatgtcg
at---gcctgttctgatcttgtggggcgatcaggaccccttcacccca------------
---attgatggtccagttgggaaatacttcactgctcttgcagccacacaaccgaatatc
actctgttcrttctgactggcgttggacactgcccccatgatgacagacctgagctcgtc
catgacaagttgcttccttggcttgctcgtctttcg
>PAFTOL009281
gctcaaaatcaggccgtctacgctattgatcttctggggtttggttcgtcggataagccg
cctggatttcggtacacaatggagtcttgggcggagttaatcctggatttcttgaatgaa
gtagttcaggagcctgcaattttggtcggaaattcagtaggtagtctcgcttgtcttatt
gctgctgcc---------------tcac------------aatcagaatca------gaa
tcttcttctgtaagaggacttgtactgttgaattgtgctggtggtatgaacaacaaagcc
attgttgatgattggaggatcaagctgctcttgcctgtgctttggcttatcgatttcatc
ctgaatcaaaagccgattgca---------tcagccatttttgagcgcrttaagcaaagg
gataatctacgaaatgtgctgttatctgtgtatggaaacaaggattccgtggatgataca
ctggtagagatcatcaaagaaccatcagatgatgaaggggcactcgatgcgtttgtgtca
atcgttacaggccctccagggccgagtccaatccagcttatgccgcgaattcccatttcg
at---gcctgttctgatcttgtggggcgatcaggaccccttcactcca------------
---attgatggtccagttgggaaatacttcactgctcttgcagccacacaaccgaatatc
actctgttcgttatgaatggcgttggacactgcccccacgacgacagacctgagctcgtc
catgagaagttgcttccttggcttgctcatctt---
>PAFTOL009283
gctcaaaatcaggccgtctacgctattgatcttctagggtttggttcgtcggataagccg
cctggatttcggtacacaatggagtcttgggcggagttaatcctggacttcttgagtgaa
gtagttcgggagcctgcaattttggtcggaaattcagtaggttgtctcgcttgtcttatt
gctgctgcc---------------tcac------------aatcagaatca------gaa
tcttcttctgtaagaggactcgtactcttgaattgtgctggtggtatgaacaacaaagcc
attgttgatgattggaggatcaagctgctcttgcctgtgctttggcttatcgatttcatc
ctgaatcaaaagccgattgca---------tcagccatttttgagcgtgttaagcaaagg
gataatctacgaaatgtgttgttatctgtgtatggaaacaaggattccgtggatgataca
ctggtagagatcatcaaagaaccatcagatgatgaaggtgcactcgatgcgtttgtgtca
atcgttacaggccctccagggccgagtccaatgcagctcataccgcgaattcccatttcg
ct---gcctgttctgatcttgtggggcgatcaggaccccttcacccca------------
---attgatggtccagttgggaaatacttcactgctcttgcagccacacaaccgaatatc
actctgttcgttctgaatggcgttggacactgcccccatgatgacagacctgagctcgtc
cgtgagaagttgcttccttggcttgcccatctt---
>PAFTOL009285
gctcaaaatcacgccgtctacgctattgatcttctagggtttggttcgtcggataagccg
cctggatttcagtacacaatggagtcttgggctgagttaatcctggatttcttgagtgaa
gttgttcaggagcctgcaattttggtgggaaattcagtaggtagtcttgcttgtcttata
gctgctgcc---------------tcac------------aatcagaatca------gaa
ctgtyctctgtaagagcacttgtgttgttgaattgtgctggtggtatgaacaacaaagcc
attgttgatgattggaggataaagctgctcttgcctstgctttggcttgtcgatttcctt
ctgaatcaaaagcctattgca---------tcagccatttttgagcgcgttaaacgaagg
gataatctgagaaatgtgctgttatctgtgtatggaaacaaggattccgtggatgataca
ctggtggagataatcaaggaaccagcagatgctgaaggggcacttgatgcgtttgtctcc
attgttacaggtcctccagggccgagtccaatccagctcatgccgcgaattcccatttcc
at---gcctattctgatcttgtggggcgatcaggaccccttcacccca------------
---cttgatggccctgttgggaaatacttcactgccctcgcagccacacaaccaaacatc
actcttttcgttctraacggcgttggacattgccctcatgatgatagacctgagctcgtc
catgggaagttgcttccttggcttgctcatctt---
>PAFTOL009289
gctcaaaatcaggccgtctacgctattgatcttctagggtttggttcgtcggataagccg
cctggatttcggtacacaatggagtcttgggcggagttaatcctagatttcttgaatgaa
gtagttcaggagcctgcaattttggtcggaaattcagtaggtagtctcgcttgtcttatt
gctgctgcc---------------tcac------------aatcagaatca------gaa
tcttcttctgtaagaggacttgcactgttgaattgtgctggtggtatgaacaacaaagcc
attgttgatgattggaggatcaagctgctcttgcctgtgctttggcttatcgatttcatc
ctgaatcaaaagccgattgca---------tcagccatttttgagcgcgttaagcaaagg
gataatctacgaaatgtgctgttatctgtgtatggaaacaaagattctgtggatgataca
ctggtagagatcatcaaagaaccatcagatgatgaaggggcactcgatgcgtttgtgtca
atcgttacaggccctccagggccgagtccaatccagcttatgctgcgaattcccatttct
at---gcctgttctgatcttgtggggcgatcaggaccccttcacccca------------
---attgatggtccagttgggaaatacttaactgctcttgcagccacacaaccgaacatc
actctgttcgttctgaatggcgttggacactgcccccatgatgacagacctgagcttgtc
catgagaagttgcttccttggcttgctcatctt---
>PAFTOL009291
gctcaaaatcaggccgtctacgctattgatcttctaggstttggttcgtcggataagccg
cctggatttcggtacacaatggagtcttgggcggagttaatcctggatttcttgaatgaa
atagttcgggagcctgcaattttggtcggaaattcagtaggcagtctcgcttgtcttatt
gctgctgcc---------------ttac------------aatcagaatca------gaa
tcttcctctgtaagaggacttgttctgttgaattgtgctggtggtatgaacaacaaagcc
attgttgatgattggaggatcaagctgctcttgcctgtgctytggcttatcgatttcatc
ctgaatcaaaagccgattgca---------tcagccatttttgagcgtgttaagcaaagg
gataatctacgaaatgtgttgttatctgtgtatggaaacaaggattccgtggatgataca
ctggtagaratcatcaaagaaccatcagatgatgaaggggcgctcgatgcgtttgtgtca
attgtcacaggccctccagggccgagtccaatgcagctcatgccgcgaattcccatttcg
at---gcctgttctgatcttgtggggcgatcaggaccccttcacccca------------
---attgatggtccagttgggaaatacttcactgctcttgcagccacasaaccgaatatc
actctgttcattctgagtggcgttggacactgcccccatgatgacagacctgagctcgtc
catgagaagttgcttccttggcttgctcatctt---
>PAFTOL009293
gctcaaaatcaggccgtctacgctattgatcttctaggctttggttcgtcggataagccg
cctggatttcgstacacaatggartcttgggcggagttaatcctggatttcttgaatgaa
gtagttcgggagcctgcaatwttggtcggaaattcagtaggyagtctcgcttgtcttatt
gctgctgcc---------------tcac------------aatcagaatca------gaa
tcttcttctgtaagaggactygtactsttgaattgtgctggtggtatgaacaacaaagcc
attgttgatgattggaggatcaagctgctcttgcctstgctttggcttatcgatttcatc
ctgaatcaaaaggcgattgca---------tcagccatttttgagcgyrttaagcaaagg
gataatctacgraatgtgttgttatctgtgtatggaaacaaggattccgtggatgatama
ctggtagagatcatcaaagaaccatcagatgatgaaggggcactcgatgcgtttgtgtca
atcgttacaggccctccagggccgagtccaatscagcttatgccgmgaattcccatttcg
at---gcctgttctgatcttgtggggcgatcaggaccccttcacccca------------
---attgatggtccagttgggaaatacttcactgctcttgcagccrcacaaccgaatatc
actctgttygttctgartggcgttggacactgcccccatgatgacagacctgagctystc
catgagaagttgcttccttggcttgctcatctt---
>PAFTOL009297
gctcaaaatcaggccgtctaygctattgatcttctcgggtttggttcgtcggataagccr
cctggatttcggtacacaacggagtcttgggcggagttaatcctggatttcttgaatgaa
gtagttcaggagcctgcaattttggtcggaaattcagtaggtagtctcgcttgtcttatt
gctgctgcy---------------------------------------------------
---------gtaagaggacttgtactgttgaattgtgctggtggtatgaacaacaaagcc
attgttgatgattggaggatcaagctgctcttgcctgtgctttggcttatcgatttcatc
ctgaatcaaaagasgattgca---------tcagscatttttgarcgcgttaagcaaagg
gataatctacgaaatgtgctgttatctgtgtatggaaacaaggattccgtggatgataca
ctggtagagatcatcaaagaaccatcagatgatgaaggggcactcgatgcgtttgtgtca
gtcgttacaggccctccagggccgagtccaatccagcttatgccgcgaattcccatttct
at---gcctgttctgatcttgtggggcgatcaggaccccttcacccca------------
---attgacggtccagttgggaaatacttcactgctcttgcagccacacaactgaatatc
actctgttcgttctgaatggcgttggacactgcccccatgatgacagacctgagctcgtc
catgagaagttgcttccttggcttgctcatcttccg
>PAFTOL009299
gctcaaaatcaggccgtctacgctattgatctyctagggtttggttcgtcggataagccg
cctggatttcggtacacaatgaagtcttgggcggagttaatcctagatttcttgaatgaa
gtagttcaggagcctgcaattttggtcggaaattcagtaggtagtctcgcttgtcttatt
gctgctgcc---------------tcac------------aatcagaatca------gag
tcttcttctgtaagaggacttgtactgttgaattgtgctggtggtatgaataacaaagcc
attgttgatgattggaggatcaagctgctcttgcctgtgctttggcttatcgatttcatc
ctgaatcaaaagccgattgca---------tcagccattttcgagcgcattaagcaaagg
gataatctacgaaatgtgctgttatctgtgtatggaaacaagaattctgtggatgataca
ctggtagagatcatcaaagaaccatcagataatgaaggggcactcgatgcgtttgtgtca
atcgttacaggccctcctgggccgagtccaatccagcttgtgccgcaarttcccatttct
at---gcctgttctgatcttgtggggcgatcaggaccccttcacccca------------
---attgatggtccagttgggaaatacttcactgctcttgcagccacacaaccgaatgtc
actctgttcgttctgaatggcattggtcactgcccccatgatgacagacctgagctcgtc
catgagaagttgcttccttggcttgctcatctt---
>PAFTOL009301
gctcaaaatcaggccgtctacgctattgatcttctagggtttggttcgtcggataagccg
cctggatttcggtacacaatggagtcttgggcggagttaatcctagatttcttgaatgaa
gtagttcaggagcctgcaattttggtcggaaattcagtaggtagtctcgcttgtcttatt
gctgctgcc---------------tcac------------aatcagaatca------gaa
tcttcttctgtaagaggacttgtactgttgaattgtgctggtggtatgaacaacaaagcc
attgttgatgattggaggatcaagctggtcttgcctgtgctttggcttatcgatttcatc
ctgaatcaaaagccgattgca---------tcagccatttttgagcgcgttaagcaaagg
gataatctacgaaatgtgctgttatctgtgtatggaaacaaggattctgtggatgataca
ctggtagagatcatcaaagaaccatcagatgatgaaggggcactcgatgcgtttgtgtca
atcgttacaggccctcctgggccgagtccaatccagcttatgccgcgaattcccatttct
at---gcctgttctgatcttgtggggcgatcaggaccccttcacccca------------
---attgatggtccagttgggaaatacttcactgctcttgcagccacacaaccgaatatc
actctgttcgttctgaacggcgttggacactgcccccatgatgacagacctgagctcgtc
catgagaagttgcttccttggcttgctcatctt---
>PAFTOL009303
------------------------------------------------------------
------------------------------------------------------------
------------------------------------------------------------
------gcc---------------tcac------------aatcagaatca------gaa
tcttcttctgtaagaggactcgtactgttgaattgtgctggtggtatgaacaacaaagcc
attgttgatgattggaggatcaagctgctcttgcctgtgctttggcttatcgatttcatc
ctgaatcaaaagccgattgca---------tcagccatttttgagcgcgttaagcaaatg
gataatctacgaaatgtgctgttatctgtgtatggaaaccaggattctgtggatgataca
ctggtagagatcatcaaagaaccatcagatgatgaaggggcactcgatgcgtttgtgtca
atcgttacaggccctccagggccgagtccaatccagcttatgccgcaaattcccatttct
at---gcctgttctgatcttgtggggcgatcaggatcccttcacccca------------
------------------------------------------------------------
------------------------------------------------------------
------------------------------------
>PAFTOL009311
gctcaaaatcaagaagtctacgcgatcgatcttctagggtttggttcatcagataagccg
cctggatttcagtacactatggattcatgggcggagctaatcttggatttcttgaatgaa
gtagttcaggagccagcaattctggtcggaaattcagtcggtagtctagcttgtgttatc
gctgccgcc---------------------------------tcagaatcg------gaa
tcttctcgagtgagaggacttgtgctcttgaattgtgctggtgggatgaacaacaaagcc
attgttgatgattggagaatcaagttagtcttacctttgctctggttgatcgacttcctc
cttcagcaaaagcctattgca---------tcagccattttcgagcgcgttaaacaaagg
gataatctacgcaacgtgttgtcgtctgtctatggaaacaaggattctgtggatgataca
ctggtcgagatcattaaagaacctgcagatggtgaaggggcactcgatgcattcgtttcc
atcgttacaggtcctcctgggccgagtccaatccagcttatgccgcgaat------ttct
at---gcctgtcttgattttgtggggcgatcaagaccccttcactccg------------
---cttgatggtcctgtcgggaaatacttcacttctctcgctgccacacaacccaatgtc
accctctttgttctgaaagacgtaggacactgccctcatgatgacaggcctgagctcgtc
catgaaaagttgcttccttggcttgatcatctttca
>PAFTOL009313
------------------------------------------------------------
---------------------gagacctgggcggagatgatcttggatttcttgaatgaa
gtagttcagcagccagcaattctcgtcggaaattctgtcggtagtctcgcttgtgttrtt
gcggctgcc---------------------------------tcggaagaa------tct
acttctctggtgagaggacttgtgctgttgaattgcgccggtggcatgaacaataaagcc
attgtagatgactggaggatcaagctgctcttacctgtgctttggcttattgacttcctc
ctgaagcagaagcccattgca---------tcagccattttcgagcgcgttaagcaaara
gataatctccggaatgtcttgttatctgtctatggtaacaaggactctgtggacgacacc
ttggttgagatcatyaaggagcctgcggacagtgaaggggcactcgatgcgtttgtttcc
atcgttacagggcctcccgggccgagtccaatccagcttatgccgagaatttctgcttcc
atgacgcctgttctgcttttgtggggtgatcaggatccattcactcca------------
---ctcaatggccccgttggcagatacttcacttctctcgctgccactcaacagaatgtt
actcttgtcgttctgagtggagtaggccattgccctcatgatgatagaccagacctcgtc
catgagaagctgctgccttggcttgctcatctc---
>PAFTOL009315
------------------------------------------------------------
------------------atggagtcatgggcggagttgatactggatttcttgaatgaa
gttgtcaaggagccagcaattctggtcggaaattccgttggcagtcttgcttgtgttatt
gctgctgcagaatca---------------------------------------------
------------------------------------------------------------
------------------------------------------------------------
------------------------------------------------------------
------------------------------------------------------------
------------------------------------------------------------
------------------------------------------------------------
------------------------------------------------------------
------------------------------------------------------------
------------------------------------------------------------
------------------------------------
>PAFTOL009319
gctcaaactcacaccgtctacgctatcgatcttctagggtttggtttatcggataagccg
ccaggatttcagtacacaatggagtcatgggcggagttgatcctggatttcttgaatgag
gttgttcaggagccagcaattctggtcggaaactcagtcgaatcact-------------
-----------atcagtatcagaatcag------------aatcagaatcg------gaa
tcgccgcccgtcagaggacttgttctgttgaattgtgccggtggtatgaacaacaaggcc
gttgttgatgattggaggatcaagttggtcttacctttgctgtggttgatcgacctcctc
ctgaagcagaaggcgattgca---------tcagccatctttgcgcgcgtcaaacaaagg
aaaaatctgcggaatgtgctgttgtctgtgtatggaaataaggattctgtggatgacaca
ctggttgatatcatcaaggagcctgcagatggtgaaggagcgctccatgcgtttgtttca
atcgttacaggtcctccagggccgagtccaatccagcttatgccgaaaattgtgagttct
at---gcctgttctcatattgtggggtgatcaggatcccttcacgccg------------
---cttgatggtcctgttgggaagtatttcacttctctcgctgccactgaaccgaatgtc
acgctatttgttctgaatggcgtaggacattgcccacacgatgacagacctgaactcgtc
catgaaaagttggttccttggcttgctcatcta---
>PAFTOL009321
gctcaaaatcacgccgtctacgctatcgatcttctagggtttggtttatcggataagccg
cctggatttcagtacacaatggagtcatgggcggagttgatcctggatttcttgaatgaa
gttgttcaggagtcagcaattttggtgggaaattcggtcggtagtcttgcttgtgttatt
gctgctgcggaatcagtatcagtatcag------------aatcggaatca------gaa
tcttcactcgtcggaggacttgttctgttgaattgcgctggtggtatgaacaacaaggcc
attgttgatgattggaggatcaagttggtcttacctttgctgtggttgatcgacttcctc
ctgaagcaaaagccgattgca---------tcagcaatctttgagcgcgtcaaacaaagg
gataatctgcggaatgtgctgttatctgtctatggaaataaggattctgtggatgataca
ctggttcatatcatcgaggagcctgcagatggcgaaggagcactcgatgcgtttgtttca
atcgttacaggtcctccagggccgagtccaatccagcttatgccgaaaattttcagttct
at---acctgttctgatattgtggggtgatcaagaccccttcacgcca------------
---cttgatggtcccgttgggaagtatttcacttctctcgctgccgcacaaccgaatgtc
actctattcgttctgaatggtgtaggacattgcccccacgatgacagacctgagctcgtc
catgaaaagtttgttccttggctcgctcatcta---
>PAFTOL013501
gctcaaaatcaggccgtctacgctgttgatcttctagggtttggttcgtcggataagccg
cctggatttcggtacacaatggagtcktgggcggagttaatcctggatttcttgaatgaa
gtrgttcrggagcctgcaattttggtcggaaattcagtaggcagtctcgcttgtsttatt
gctgctgcc---------------tcac------------aatcagaatca------gaa
tcttcttctgtaagaggactygtactsttgaattgtgctggtggtatgaacaacaaagcc
attgttgatgattggaggatcaagctgctcttgcctgtgctttggcttatcgatttcatc
ctgaatcaaaaggcrattgcr---------tcagccatttttgagcgtgttaagcaaagg
gataatctgcgaaatgtgttgttatctgtgtatggaaacaaggattccgtggatkatasa
ctggtagagatcatcaaagaaccatcagatgatgaaggggcactcgatgcgtttgtgtca
atcgttacaggccctccagggccgagtccaatgcagctcatgccrcgaatccccatttcg
at---gcctgttctgatcttgtggggcgatcaggaccccttcaccccm------------
---attgatggtccrgttgggaaatacttcactgctcttgcagccacacaaccgaatatc
actctgttcgttctgagtggcgttggacactgcccccatgatgacagacctgagctcgtc
catgagaagttgctcccttggcttgctgatctt---
>SRR5036296
gctcaaaatcaggccgtctacgctattgatcttctagggtttggttcgtcggataagccg
cctggatttcggtacacaatggagtcttgggcggatttaatcctagatttcttgaatgaa
gtagttcaggagcctgcaattttggtcggaaattcagtaggtagtctcgcttgtcttatt
gctgctgcc---------------------------------------------------
---------gtaagaggacttgtactgttgaattgtgctggtggtatgaacaacaaagcc
attgttgatgattggaggatcaagctgctcttgcctgtgctttggcttatcgatttcatc
ctgaatcaaaagccgattgca---------tcagccatttttgagcgcgttaagcaaagg
gataatctgcgaaatgtgctgttatctgtgtatggaaacaagaattctgtggatgataca
ctggttgagatcatcaaagaaccatcagatggtgaaggggcactcgatgcgtttgtgtca
atcgttacaggccctcgtgggccgagtccaatccagcttatgccgcgaattcccatttct
at---gcctgttctgatcttgtggggcgatcaggaccccttcacccca------------
---attgatggtccagttgggaaatacttcactgctcttgcagccacacagccgaatatc
actctattcgttctgaatggcgttggacactgcccccatgatgacagacctgagctcgtc
catgagaagttgcttccttggcttgctcatcttccg
>SRR5137211
gctcaaaatcaggccgtctacgctattgatcttctagggtttggttcgtcggataagccg
cctggatttcggtacacaatggagtcttgggcggagttaatcctagatttcttgaatgaa
gtagttcaggagcctgcaattttggtcggaaattcagtaggtagtctcgcttgtcttatt
gctgctgcc---------------------------------------------------
---------gtaagaggacttgtactgttgaattgtgctggtggaatgaacaacaaagcc
attgttgatgattggaggatcaagctgctcttgcctgtgctttggcttatcgatttcatc
ctgaatcaaaagctgattgca---------tcagccatttttgagcgcgttaagcaaagg
gataatctacgaaatgtgctgttatctgtgtatggaaacaagaattctgtggatgataca
ctggtagagatcatcaaagaaccatcagatgatgaaggggcactcgatgcgtttgtgtca
atcgttacaggccctcctgggccgagtccaatccagcttatgccgcgaattcccatttcc
at---gcctgttctgatcttgtggggcgatcaggaccccttcacccca------------
---actgatggtccagttgggaaatacttcactgctctcgcagccacacaaccgaatgtc
actctgtccgttctgaatggcgttggacactgcccccatgatgacagacctgagctcgtc
catgagaagttgcttccttggcttgctcatcttccg
>SRR5137213
gctcaaaatcaggccgtctacgctattgatcttctagggtttggttcgtcggataagccg
cctggatttcggtacacaatggagtcttgggcggagttaatcctagatttcttgaatgaa
gtagttcaggagcctgcaattttggtcggaaattcagtaggtagtctcgcttgtcttatt
gctgctgcc---------------------------------------------------
---------gtaagaggacttgtactgttgaattgtgctggtggtatgaacaacaaagcc
attgttgatgattggaggatcaagctgctcttgcctgtgctttggcttatcgatttcatc
ctgaatcaaaagccgattgca---------tcagccatttttgagcgcgttaagcaaagg
gataatctacgaaatgtgctgttatctgtgtatggaaacaaggattctgtggatgataca
ctggtagagatcatcaaagaaccatcagatgatgaaggggcactcgatgcgtttgtgtca
atcgttacaggccctcctgggccgagtccaatccagcttatgccgcgaattcccatttct
at---gcctgttctgatcttgtggggcgatcaggaccccttcacccca------------
---attgatggtccagttgggaaatacttcactgctcttgcagccacacagccgaatatc
actctgttcgttctgaatggcgttggacactgcccccatgatgacagacctgagctcgtc
catgagaagttgcttccttggcttgctcatcttccg
>SRR7905849
gctcaaaatcacgcaatctacgctattgatcttctagggtttggttcgtcggataagccg
ccaggatttcagtatacaatggagtcatgggcggagttaatcctggatttcttgaatgaa
gtagttcagaggcctgcgattttggtcggaaattcagtaggtagtcttgcttgtcttata
gctgctgcc---------------------------------------------------
---------gtaagaggacttgtactgttgaattgtgctggtggcatgaacaacaaagcc
attgttgatgattggaggatcaagctgctcttgcctgtgctttggcttatcgatttcatc
ctgaagcaaaaggggattgca---------tcagcgatttttgagcgcgttaagcaaagg
gaaagtctacgaaatgtgctgttatctgtgtatggaaacaaggattccgtggatgataca
ctggttgagatcatcaaggaaccagcggatcatgaaggggcactcgatgcgtttgtgtca
attgttacaggccctccagggccgagtccaatccagcttatgccgcgacttcccatttca
at---gcctgttctgatcttgtggggggatcaagaccccttcactccg------------
---cttgatggtccagttgggaaatacttcactgctctcgctgccacacaaccgaacatc
actctgttcgttctgaacagcgttggacattgccctcatgatgacagacctgagctcgtc
catgagaagttgcttccttggcttgctcatcttccg
>SRR7905861
gctcaaaatcaggccrtctacgctattgatcttctagggtttggttcgtcggataagccg
cctggatttcggtacacaatgsagtcttgggcggagttaatcctagatttcttgaatgaa
gtagttcaggagcctgcaattttggtcggaaattcagtaggtagtctcgcttgtcttatt
gctgctgcc---------------------------------------------------
---------gtaagaggacttgtactgttgaattgtgctggtggaatgaacaacaaagcc
attgttgatgattggaggatcaagctgctcttgcctgtgctttggcttatcgatttcatc
ctgaatcaaragccgattgca---------tcagccatttttgagcgcgttaagcaaagg
gataatctacgaaatgtgctgttatctgtgtatggaaacaaggattctgtggatgataca
ctggtagagatcatcaaagaaccrtcagatgatgaaggggcactcgatgcgtttgtgtca
atcgttacaggccctccagggccgagtccaatccagcttatgccgcgaattcccatttct
at---gcctgttctgatcttgtggggcgatcaggaccccttcacccca------------
---attgatggtccagttgggaaatacttcactgctcttgcagccacacaaccgaacatc
actctgttcgttctgaatggcgttggacactgcccccatgatgacagacctgagctcatc
catgagaagttgcttccttggcttgctcatcttccg
>SRR7905862
gctcaaagtcacgctgtctacgctattgatcttctagggtttggttcgtcggataagccg
cctggatttcagtacacaatggagtcttgggctgagctgatcctagatttcttgagtgaa
gttgttcaggagactgcaattttggtgggaaattcagtaggtagtcttgcttgtcttata
gctgctgcc---------------------------------------------------
---------gtaagagcacttgtgttgttgaattgtgctggtggtatgaacaacaaagcc
attgtagatgattggaggatcaagctgctcttgcctgtgctttggcttgttgatttcctt
ctgaatcaaaagcctattgca---------tcagccatttttgagcgcsttaaacgaagg
gataatctgagaaatgtgctgttgtctgtgtatggaaacaaggattccgtggatgataca
ctggtggagatcatcaaggaaccagcagatgctgaaggggcacttgatgcgtttgtgtcc
atcgttacaggtcctccagggccgagtcccatscagctcatgccgcraattcccagttcc
at---gcctattctgatcytgtggggcgatcaggaccccttcacccca------------
---cttgatggccctgttgggaaatacttcactgccctcgcagccacacaacccaacatc
actcttttcgttctgaacggcgttggacattgccctcatgatgacagacctgagctcgtc
catgagaagttgcttccttggcttgctcatctt---
>SRR8327214
gctcaaaatcaggccgtctacgctattgatcttctagggtttggttcgtcggataagccg
cctggatttcggtacacaatggagtcttgggcggagttaatcctagatttcttgaatgaa
gtagttcaggagcctgcaactttggtcggaaattcagtaggtagtctcgcttgtcttatt
gctgctgcc---------------------------------------------------
---------gtaagaggacttgcactgttgaattgtgctggtggtatgaacaacaaagcc
attgttgatgattggaggatcaagctgctcttgcctgtgctttggcttatcgatttcatc
ctgaatcaaaagccgattgca---------tcagccatttttaagcgcgttaagcaaagg
gataatctacgaaatgtgctgttatctgtgtatggaaacaaagattctgtggatgataca
ctggtagagatcatcaaagaaccatcagatgatgaaggggcactcgatgcatttgtgtca
atcgttacaggccctccagggccgagtccaatccagcttatgttgcgaattcccatttct
at---gcctgttctgatcttgtggggcgatcaggaccccttcacccca------------
---attgatggtccagttgggaaatacttcactgctcttgcagccacacaaccgaacatc
actctgttcgttctgaatggcgttggacactgcccccatgatgacagacctgagctcgtc
catgagaagttgcttccttggctt------------
