# Supplementary material for: Phylogenomics and classification of Cactaceae based on hundreds of nuclear genes
Source: Plant Syst Evol. 2025 Aug 11;311(5):28. doi: 10.1007/s00606-025-01948-z (PMC12339657; doi:10.1007/s00606-025-01948-z)
Supplement: Supplementary file 4 — Online Resource 4: Containing alignments and RAxML gene trees for all included loci and all phylogenetic datasets (ZIP 10372 KB) [file 606_2025_1948_MOESM4_ESM.zip › de Vos et al_ESM_4/ESM_data_alignments/QCP/7628_consensus.mafft.fasta]

>PAFTOL004547
------------------------------------------------------------
------------------------------------------------------------
------------------------------------------------------------
------------------------------------------------------------
---------------------------------gacttcttaagagagaagcaaggaagg
gtatggaggttcagtgattggggtatgcgaagactggcttacaagataaagaaagcaacc
catgctcactatattttgatgaacttagagttgcctgcccaatggactgatgaattcaag
tccatgttagataaggatgagagagtgattcgccaccttgtgattaagagggacaaagca
atcacagaagaatgcccacctcctcctgacttccaagctgacatggtcgat
>PAFTOL004551
------------------------------------------------------------
------------------------------------------------------------
------------------------------------------------------------
--------gtgcgtcactatgaagtggtctatctgatccatcaa-------gaccacaag
gatcaagttgaagctgtaaattccaagatccaagacttcttaagagagaagcaaggacgg
gtatggaggttcagtgattgggggatgcgaagtctggcttacaagataaagaaagcaaca
catgctcactatattttgatgaactttgagttgygtgcccaatcgatcaatgaattcaag
tccatgttagataaggatgagagattgattcgccacctcgtgatgaagagggacaaagca
atcacagaagaatgcccaccgcctcctgagctgaatacactcgaggatgac
>PAFTOL004552
------------------------------------------------------------
------------------------------------------------------------
------------------------------------------------------------
------------------------------------------------------------
---------------------------------gacttcttaagagaaaagcaaggaagg
rtatggaggttcagtgattggggtatgcgaagactggcttacaagataaagaaagcaacc
catgctcactatattttgatgaactttgagttgcctgcccaatggactgatgaattcaag
tccatgttagataaggatgagagagtgattcgccaccttgtgattaagagggacaaagca
atcacagaagaatgcacacctcctcctgag---------------------
>PAFTOL004553
------------------------------------------------------------
------------------------------------------------------------
------------------------------------------------------------
------------------------------------------------------------
---------------------------------gacttcttaagagagaagcaaggaagg
gtatggaggttcagtgattggggtatgcgaagactggcttacaagataaagaaagcaacc
catgctcactatattttgatgaacttagagttgcctgcccaatggaccgatgaattcaag
tccatgttagataaggatgagagagtgattcgccaccttgtgattaagagggacaaagca
atcacagaagaatgcccacctcctcctgagttccaagctgacatggtcgat
>PAFTOL004554
------------------------------------------------------------
------------------------------------------------------------
------------------------------------------------------------
------------------------------------------------------------
---------------------------------gacttcttaagagagaagcaaggaagg
gtatggaggttcagtgattggggtatgcgaagactggcttacaagataaagaaagcaacc
catgctcactatattttgatgaactttgagttgcctgcccaatggactgatgaattcaag
tccatgttagataaggatgagagagtgattcgccaccttgtgattaagagggacaaagca
atcacagaagaatgcacacctcctcctgag---------------------
>PAFTOL004555
------------------------------------------------------------
------------------------------------------------------------
------------------------------------------------------------
------------------------------------------------------------
---------------------------------gacttcttacgagagaagcaaggaagg
gtatggaggttcagtgattggggtatgcgaagactggcttacaagataaagaaagcaacc
catgctcactatattttgatgaacttagagttgcctgcccaatggactgatgaattcaag
tccatgttagataaggatgagagagtgattcgccaccttgtgattaagagggacaaagca
atcacagaagaatgcccacctcctcctgagttccaagctgacatggtcgat
>PAFTOL004556
------------------------------------------------------------
------------------------------------------------------------
------------------------------------------------------------
------------------------------------------------------------
---------------------------------gacttcttaagrgagaagcaaggaagg
gtatggaggtttagtgattggggtatgcgaagactggcttacaagataaagagagcaacc
catgctcactatattttgatgaactttgagttgcctgcccaatggaccgatgaattcaag
tccatgttagataaggatgagagagtgattcgccaccttgtgattaagagggacaaagca
atcacagaagaatgccgacctcctcctgag---------------------
>PAFTOL004560
------------------------------------------------------------
------------------------------------------------------------
------------------------------------------------------------
------------------------------------------------------------
---------------------------------gacttcttragagagaagcaaggcagg
gtatggaggttcagtgattggggtatgcgragactggcttacaagataaagaaagcaacc
catgctcactatattttgatgaactttgagttgccttcccaatggactgatgaattcaag
tccatgttagataaggatgagagagtgattcgccaccttgtgattaagagggacaaagca
atcacagaagaatgcgcacctcctcctgag---------------------
>PAFTOL004561
------------------------------------------------------------
------------------------------------------------------------
------------------------------------------------------------
------------------------------------------------------------
---------------------------cttgcagacttcttaagagagaagcaaggaagg
gtatggaggttcagtgattgggggatgcgaagtctggcttacaagataaagaaagcgaca
catgctcactatattttgatgaactttgagttgcatgcccaatygatcaatgaattcaag
tccatgttagataaggatgagagagtgattcgccacctcgtgatgaagagggacaaagca
atcaccgaagaatgccctccgcctcctgagcccaatacatgcgaggatgac
>PAFTOL004562
------------------------------------------------------------
------------------------------------------------------------
------------------------------------------------------------
------------------------cgctttgc----------------------------
--------------------------------agacttcttaagagagaagcgaggaagg
gtatggaggttcagtgattggggtatgcgaagactggcttacaagataaagaaagcaacc
catgctcactatattttgatgaactttgagttgcctgcccaatggactgatgaattcaag
tccatgttagataaggatgagagagtgattcgccaccttgtgattaagagggacaaagca
atcacagaagaatgcacacctcctcctgag---------------------
>PAFTOL004563
------------------------------------------------------------
------------------------------------------------------------
------------------------------------------------------------
------------------------------------------------------------
---------------------------------gacttcttaagagagaggcaaggaagg
gtatggaggttcagtgattggggtatgcgaagactggcttacaagataaagaaagcaacc
catgctcactatattttgatgaactttgagttgcctgcccaatggaccgatgaattcaag
tccatgttagataaggatgagagagtgattcgccaccttctgattaagagggacaaagca
atcacagaagaatgccaacctcctcctgagctccaggctgacatggtcgat
>PAFTOL004564
------------------------------------------------------------
------------------------------------------------------------
------------------------------------------------------------
------------------------------------------------------------
---------------------------cttgcagacttcttaagagagaagcaaggaagg
gtatggaggttcagtgattgggggatgcgaagtctggcttacaagataaaaaaagcaaca
catgctcactatattttgatgaactttgagttgcgttcccaatcgatcaatgaattcaag
tccatgtta---------------------------------------------------
---------------------------------------------------
>PAFTOL004565
------------------------------------------------------------
------------------------------------------------------------
------------------------------------------------------------
------------------------------------------------------------
---------------------------------gacttcttaaaagagaagaaaggaagg
gtgtggaggttcaatgactggggtatgcgaagactggcttacaagataaagaaaacaacc
catgctcattatattttgatgaactttgagttgcctagtcaatggaccgatgaattcaag
tccatgttagacaaggatgagagggtgattcgccaccttgtgactaggatggacaaagca
atcacagaagactgcccacctcctcctgag---------------------
>PAFTOL004566
------------------------------------------------------------
------------------------------------------------------------
------------------------------------------------------------
------------------------------------------------------------
---------------------------cttgcagacttcttaagagagaagcaaggaagg
gtatggaggttcagtgattgggggatgcgaagtctggcttacaagataaagaaagcaaca
catgctcactatattttgatgaactttgagttgcgtgcccaatcgatcaatgaattcaag
tccatgttagataaggatgagagagtgattcgccacctcgtgatgaagagggacaaagca
atcacagaagaatgcccgccgcctcctgagctcaatacattggaggatgac
>PAFTOL004567
---------------------------------------------------agtgttgtt
ctgtattttcaaaaaaaggtcaaggaagatggcagggttttgcctgaattcgcagatgct
gaagaagaagaaatgtttgaatttctaaaccttcagctg-----gaaagtgatttgaact
tggaggaaagtaagcaccttg---------------------------------------
-------------------------------cagacttcttaagagagaagaaaggaagg
gtatggaggttcagtgattggggtatgcgaagactggcttacccgataaagaaagcaacc
caagctcactatattttgatgaactttgagttgcctgcccaatggaccgatgaattcaag
tccatgttagataaggatgagagagtgattcgccaccttgtgatgaagagggacaaagca
atcacagaagaatgcaaacctcctcctgagttccaagctgacatggtcgat
>PAFTOL004568
---------------------------------------------------agtgttgtt
ctgaattttcagaaaaaggtccaggaagatggcagggttttgcctgaattcgcagatgct
gaagaagaagaactgtttgaatttctaaaccttcagctg-----gaaagtgatttgaatt
tggagcaaatgcgtcactatgaagtggtttatttgatccatcaa-------gaccacaaa
gaccaagtagaagctgtaaactccaagatccmagacttcttaarggagaagaaaggaagg
gtrtggaggttcagtgattggggyatgcgaagactggcttacccgataaagaaagcaacc
aaagctcactatattttgatgaactttgagttgcctgcccaatggactgatgaattcaag
tccatgttagataaggatgagagagtgattcgccaccttgtgattaagagggacaaagca
atcacagaagaatgcacacctcctcctgagttc------------------
>PAFTOL004571
------------------------------------------------------gttgtt
ctctattttcagagaaaggtgaaggaagatggcagggctttgcctgaatttgcagatgct
gaagaagaggaactgttggaatttctaaaccttgagctg-----gaaagtgatttgaatt
tgggggaaatgcgtcactatgaagtggtctatctgatccatcaa-------gaccacaag
gatcaagttgaagctgtaaattccaagatccaagacttcttaagagagaagcaaggaagg
gtatggaggttcagtgattgggggatgcgaagtctggcttacaagataaagaaagcaaca
catgctcactatattttgatgaactttgagttgcgtgcccaatcgatcaatgaattcaag
tccttgttagataaggatgagagagtgattcgccacctcgtgatgaagacggacaaagca
atcacagaagaatgcccgccgcctcctgagcccaatacattagaggatgac
>PAFTOL004572
---------------------------------------------------agtgttgtt
ctgtatttgcagaaaaaggtcaaggaagatggcagggttttgcctgaattcgcagatgct
gaagaagaagaactttttgaatctctaaaccttgagctg-----gaaagtgatttgaatt
tggaggaaatgcgtcactatgaagtggtttatttgatccatcaa-------gaccacaaa
gatgaagttgaagctgtaaattccaagatccaagacttcttaagagagaagcaaggaagg
gtatggaggttcaatgattggggtatgcgaagactggcttacaagataaagaaagcaacc
catgctcattatattttgatgaactttgagttgcctaggcaatggaccgatgaattcaag
tccatgttagataaggatgagagagtgattcgccaccttgtgactaagatggacaaagca
atcacagaagaatgcccacctcctcctgagttc------------------
>PAFTOL004573
------------------------------------------------------------
------------------------------------------------------------
------------------------------------------------------------
--------gtgcgtcactatgaagtggtttatttgatccatcaa-------gaccacaaa
gacgaagttgaagctgtaaattccaagatccaagacttcttaagagagaagcaaggaagg
atatggaggttcaatgattggggtatgcgaagactggcttacaagataaagaaagcaacc
catgctcattatattttgatgaactttgagttgcctaggcaatggaccaatgaattcaag
tccatgttagataaggatgagagagtgattcgccaccttgtgactaagatgaacaaagca
atcacagaagactgcccacctcctcctgag---------------------
>PAFTOL004574
---------------------------------------------------agtgttgtt
ctttattttcagaaaaaggtcaaggaagatggcagggttttgcctgaattcgcagatgct
gaagaagaagaactgtttgaatttctaaaccttcagctg-----gaaagtgatttgaatt
tggaggaaatgcgtcactatgaagtggtttatttgatccatcaa-------gaccacaaa
gatgaagttgaagctgtaaattccaagatccaagacttcttaagagagaagcaaggaagg
rtatggaggttcagtgattggggtatgcgaagactggcttacaagataaagaaagcaacc
catgctcactatattttgatgaacttagagttgcctgcccaatggaccgatgaattcaag
tccatgttagataaggatgagagagtgattcgccaccttgtgattaagagggacaaagca
atcagagaagaatgctcacctcctcctgagttccaagctgacatggtcgat
>PAFTOL004577
------------------------------------------------------------
------------------------------------------------------------
------------------------------------------------------------
--------gtgcgtcactatgaagtggtttatttgatccatcaa-------gaccacaaa
gatcaagtagaagctgtaaattccaagatccaagacttcttaagagagaagcaaggcagg
gtatggaggttcagtgattggggtatgcgaagactggcttacaagataaagaaagcaacc
catgctcactatattttgatgaactttgagttgcctgcccaatggactgatgaattcaag
tccatgttagataaggatgagagagtgattcgccaccttgtgattaagagggacaaagca
atcacagaagaatgcacacctcctcctgag---------------------
>PAFTOL004578
---------------------------------------------------agtgttgtt
ctgtatytgcagagaaaggtcaaggaagatggcagggttttgcctgaattcgcagatgct
gaagaagaagaactgtttgaatttctaaaccttgagctg-----gaaagtgatttgaatt
tggaggaaatgcgtcactatgaagtggtttatttgatccatcaa-------gaccacaaa
gatgaagttgaagctgtaaattccaagatccaagacttcttaagagagaagcaaggaagg
gtatggaggttcagtgattggggtatgcgaagactggcttacaagataaagaaagcaacc
catgctcactatattttgatgaactttgagttgcctacccagtggaccgatgaattcaag
accatgttagataaggatgagagggtgattcgccaccttgtgattaagagggacaaagca
atcacagaagaatgccgacctcctcctgagttc------------------
>PAFTOL004582
------------------------------------------------------tcagtt
ctgtatttgcagaaaaaggtcaaggaagatggcagggttttgcctgaattcgcagatgct
gaagaagaagaactgtttgaatttctaaaccttgagctg-----gaaagtgatttgaatt
tggaggaaatgcgtcactatgaagtggtttatttgatccatcaa-------gaccacaaa
gatgaagttgaagctgtaaattccaagatccaagacttcttaagagagaagcaaggaagg
gtatggaggttcagtgattggggtatgcgaagactggcttacaagataaagaaagcaacc
catgctcactatattttgatgaactttgagttgcctaaccaatggaccgatgaattcaag
tccatgttagataaggatgagagagtgattcgccaccttgtgattaagagggacaaagca
atcacagaagaatgccgacctcctcctgagctccaagctgacatggtcgat
>PAFTOL004583
---------------------------------------------------agtgttgtt
ctgtrttctcagaaaaaggtcaaggaagatggcagggttttgcctgaattcgcagatgct
gaagaagaagaactgtttgaatttctaaaccttcagctg-----gaaagtgatttgaatt
tggaggaaatgcgtcactatgaagtggtttatttgatccatcaa-------gaccacaaa
gatgaagttgaagctgtaaattccaagatccmagacttcttaagagagaagcaaggaagg
gtatggaggttcagtgattggggtatgcgaagattggcttacaagataaagaaagcaacc
catgctcactatattttgatgaacttagagttgcctgcccartggaccgatgaattcaag
tccatgttagataaggatgagagagtgattcgccaccttgtgattaagagggacaaagca
atcacagaagaatgcccacctcctcctgagctscaagctgacatggtcgat
>PAFTOL004584
------------------------------------------------------------
------------------------------------------------------------
------------------------------------------------------------
--------gtgcgtcactatgaagtggtttatttgatccatcaa-------gaccacaaa
gatcaagtagaagctgtaaattccaagatccaagacttcttaagagagaagcgaggaagg
gtatggaggttcagtgattggggtatgcgaagactggcttacaagataaagaaagcaacc
catgctcactatattttgatgaactttgagttgcctgcccaatggactgatgaattcaag
tccatgttagataaggatgagagagtgattcgccaccttgtgattaagagggacaaagca
atcacagaagaatgcacacctcctcctgag---------------------
>PAFTOL004585
------------------------------------------------------gttgtt
ctgtattttcagagaaaggtgaaggaagatggcagggctttgcctgaatttgcagatgct
gaagaagaggaactgtttgaatttctaaaccttgagctg-----gaaagtggtttgaatt
tggaggaaatgcgtcactatgaagtggtctatctgatccatcaa-------gaccacaag
gatcaagttgaagctgtaaattccaagatccaagacttcttaagagagaagcaaggaagg
gtatggaggttcagtgattgggggatgcgaagtctggcttacaagataaagaaagcaaca
catgctcactatattttgatgaactttgagttgcgtgcccaatcgatcaatgaattcaag
tccatgttagataaggatgagagagtgattcgccacctcgtgatgaagagggacaaagca
atcacagargaatgcccgccgcctcctgagctcaatacattggaggatgac
>PAFTOL004587
---------------------------------------------------agtgttgtt
ctgtattttcagaaaaaggtcaaggaagatggcagggttttgcctgaattcgcagatgct
gaagaagaggaactgttagaatttctaaaccttcagctg-----gaaagtgatttgaatt
tggaggaaatgcgtcactatgaagtggtttatttgatccatcaa-------gaccacaaa
gatgaagttgaagctgtaaattccaagatccaagacttcttaagagagaagcaaggaagg
gtatggaggttcrgtgattggggtatgcgaagactggcttacgagataaagaaagcaacc
catgctcactatattttgatgaacttagagttgcctgcccaatggaccgatgaattcaag
tccatgttagataaggatgagagagtgattcgccaccttgtgattaagagggacaaagca
atcacagaagaatgcccacctcctcctgagttc------------------
>PAFTOL004590
------------------------------------------------------------
---------------------aaggaagatggcagcgttttgcctgaatttgcagatgct
gaagaagaggaactgtttgaatttctaaaccttgagcta-----gaaagtgatttgaatt
tggagcgaatgcgtcactatgaagtggtttatttgatccatcaa-------gaccacaaa
gatcaagtagaagctgtaaattccaagatccaagacttcttaagagagaagcaaggaagg
gtatggaggttcagtgattggggtatgcgaagactggcttacaagataaagaaagcaacc
catgctcactatattttgatgaactttgagttgcctgcccaatggactgatgaattcaag
tccatgttagataaggatgagagagtgattcgccaccttgtgattaagagggacaaagca
atcacagaagaatgcacacctcctcctgag---------------------
>PAFTOL004591
------------------------------------------------------------
------------------------------------------------------------
------------------------------------------------------------
--------gtgcgtcactatgaagtggtttatttgatccatcaa-------gaccacaaa
gatcaagtagaagctgtaaattccaagatccaagacttcttaagagagaagcaaggaagg
gtatggaggttcagtgattggggtatgcgaagactggcttacaagataaagamagcaacc
catgctcactatattttgatgaacattgagttgcctgcccaatggactgatgaattcaag
tccatgttagataaggatgagagagtgattcgccaccttgtgattaagagggacaaagca
atcacagaagaatgcacacctcctcctgag---------------------
>PAFTOL004593
---------------------------------------------------agtgttgtt
ctttattttcagaaraaggtcaaggaagatggcagggttttgcctgaattcgcaratgct
gaagaagaagaactggttgactttctaaaccttcarctg-----gaaagtgatttgaatt
tggaggaaatgcgtcactatgaagtggtttatttgatccatcaa-------gaccacaaa
gatgaagttgaagctgtaaattccaagatccaagacttcttaagagagaagcaaggaagg
gtatggaggttcagtgattggggtatgcgaagactggcttacaagatacagaaagcaacc
catgctcactatattttgatgaacttagagytgcctgcccaatggaccgatgaattcaag
tccatgttagataaggatgagagagtgattcgccaccttgtgattaagagggacaaagca
atcacagaagaatgcccacctcctcctgagttc------------------
>PAFTOL004594
------------------------------------------------------------
------------------------------------------------------------
------------------------------------------------------------
--------gtgcgtcactatgaagtggtttatttgatccatcaa-------gaccacaaa
gatcaagtagaagctgtaaattccaagatccaagacttcttaagagagaagcaaggaagg
gtatggaggttcagtgattggggtatgcgaagactggcttacaagataaagaaagcaacc
catgctcactatattttgatgaacattgagttgcctgcccaatggactgatgaattcaag
tccatgttagataaggatgagagagtgattcgccaccttgtgattaagagggacaaagca
atcacagaagaatgcacacctcctcctgag---------------------
>PAFTOL004596
---------------------------------------------------agtgttgtt
ctgtatttgcagaaaaaggtcaaggaagatggcagggttttgcctgaattcgcagatgct
gaagaagaagaactgtttgaatttctaaaccttgagctg-----gaaagtgatttgaatt
tggaggaaatgcgtcactatgaagtggtttatttgatccatcaa-------gaccacaaa
gatgaagttgaagctgtaaattccaagatccaagacttcttaagagagaagcaaggaagg
gtatggaggttcagtgattggggtatgcgaagactggcttacaagataaagaaagcaacc
catgctcactatattttgatgaactttgagttgcctacccaatggaccgatgaattcaag
tccatgttagataaggatgagagagtgattcgccaccttgtgattaagagggacgaagca
atcacagaagaatgccgacctcctcctgag---------------------
>PAFTOL004597
------------------------------------------------------------
------------------------------------------------------------
------------------------------------------------------------
--------gtgcgtcactatgaagtggtttatttgatccatcaa-------gaccacaaa
gatgaagttgaagctgtaaattccaagatccaagacttcttaaragagaagcaaggaagg
ktatggaggttcagygattggggtrtgcgaagactggcttacaagataaagaaagcaacc
catgctcactatattttgatgaacttagagttgcctgcccaatggaccaatgaattcaag
tccatgttagataaggatgagagagtgattcgccaccttgtgattacaagggacaacgca
atcacagaagaatgcccacctcctactgagttc------------------
>PAFTOL004598
------------------------------------------------------------
------------------------------------------------------------
------------------------------------------------------------
--------gtgcgtcactatgaagtggtttatttgatccatcaa-------gaccacaaa
gatcaagtagaagctgtaaattccaagatccaagacttcttaagagagaagcaaggaagg
gtatggaggttcagtgattggggtatgcgaagactggcttacaagataaagaaagcaacc
catgctcactatattttgatgaactttgagttgcctgcccaatggactgatgaattcaag
tccatgttagataaggatgagagagtgattcgccaccttgtgattaagagggacaaagca
atcacagaagaatgcacacctcctcctgag---------------------
>PAFTOL004599
------------------------------------------------------------
------------------------------------------------------------
------------------------------------------------------------
--------gtgcgtcactatgaagtggtttatttgatccatcaa-------gaccacaaa
gatcaagtagaagctgtaaattccaagatccaagacttcttgagagagaagcaaggaagg
gtatggaggttcagtgattggggtatgcgaagactggcttacaagataaagaaagcaacc
catgctcactatattttgatgaactttgagttgcctgcccaatggactgatgaattcaag
tccatgttagataaggatgagagagtgattcgccaccttgtgattaagagggacaaagca
atcacagaagaatgcacacctcctcctgag---------------------
>PAFTOL004600
------------------------------------------------------------
------------------------------------------------------------
------------------------------------------------------------
--------gtgcgtcactatgaagtggtttatttgatccatcaa-------aaccacaaa
gatcaagtagaagctgtaaattccaagatccaagacttcttaagagagaagcaaggaagg
gtatggaggttcagtgattggggtatgcgaagactggcttacaagataaagaaagcaacc
catgctcactatattttgatgaacattgagttgcctgcccaatggactgatgaattcaag
tccatgttarataaggatgagagagtgattcgccaccttgtgattaagagggacaaagca
atcacagaagaatgcacacctcctcctgag---------------------
>PAFTOL004601
---------------------------------------------------agtgttgtt
ctgtattttcagaaaaaggtcaaggaagatggcagggttttgcctgaattcgcagatgct
gaagaagaagaactgtttgaatttctaaaccttcagctg-----gaaagtgatttgaatt
tagaggaaatgcgtcactatgaagtggtttatttgatccatcaa-------gaccacaaa
gatgaagttgaagctgtaaattccaagatccaagacttcttgcgagagaagcaaggaagg
gtatggaggttcagtgattggggtatgcgaagactggcttacgagataaagaaagcaacc
catgctcactatattttgatgaacttagagttgcctgcccaatggactgatgaattcaag
tccatgttagataaggatgagagagtgattcgccaccttgtgattaagagggacaaagca
atcacagaagaatgcccacctcctcctgagctccaagctgacatggtcgat
>PAFTOL004603
---------------------------------------------------agtgttgtt
ctgtattttcagaaaaaggtcaaggaagatggcagcgttttgcctgaattcgcagatgct
gaagaagaagaactgtttgaatttctaaaccttcagctg-----gaaagtgatttgaatt
tggctatagatcttttgtacttactaggcaatttctcggaaaat-------gtagctttg
tgaaacatttacgtaatttgtgtatgctttgyagacttcttaaragagaagcaaggaagg
gtatggaggttcaatgattggggtatgcgaagactggcttacccgataaagaaagcaacc
catgctcactatattttgatgaactttgagttgcctgcccaatggactgatgaattcaag
tccatgttagataaggatgagagagtgattcgccaccttgtgattaagagggacaaagca
atcacagaagaatgcactcctcctcctgagttc------------------
>PAFTOL004604
---------------------------------------------------agtgttgtt
ctttattttcagacaaaggtcagggaagatggcagggttttgcctgaattcgcagatgct
gaagaagaagaactgtttgaatttctaaaccttcagctg-----gaaagtgatttgaatt
tggaggaaatgcgtcactatgaagtggtttatttgatccatcaa-------gaccacaaa
gatcaagtagaagctgtaaattccaagatccaagacttcttaagagagaagcaaggaagg
gtatggaggttcaatgattggggtatgcgaagactggcttacccgataaagaaagcaacc
catgctcactatattttgatgaactttgagttgcctgcccaatggactgatgaattcaag
tccatgttagataaggatgagagagtgattcgccaccttgtgattaagagggacaaagca
atcacaaaagaatgcacacctcctcctgagttc------------------
>PAFTOL004605
---------------------------------------------------agtgttgtt
ctgtattctcagaaaaaggtcgaggaagatggcagggttttgcctgaattcgcagatgct
gaagaagaagaactgtttgaatttctaaaccttcagctg-----gaaagtgatttgaatt
tggaggaaatgcgtcactatgaagtggtttatttgatccatcaa-------gaccacaaa
gatgaagttgaagctgtaaattccaagatccaagacttcttaagagagaagcaaggaagg
gtatggaggttcagtgattggggtatgcgaagactggcttacaagataaagaaagcaacc
catgctcactatattttgatgaacttagagttgcctgcccaatggaccgatgaattcaag
tccatgttagataaggatgagagagtgattcgccaccttgtgattaagagggacaaagca
atcacagaagaatgcccacctcctcctgagttccaagctgatatggtcgat
>PAFTOL004608
---------------------------------------------------agtgttgtt
ctgtctttgcagaaaaaggtcaaggaagatggcagggttctgcctgaattcgcagatgct
gaagaagaagaactgtttgaatttctaaaccttgagctg-----gaaagtgatttgaatt
tggaggaa----------------------------------------------------
------------------------agtaagcacgacttcttaagagagaagcgaggaagg
gtatggaggttcagtgattggggtatgcgaagactggcttacaagataaagaaagcaacc
catgctcactatattttgatgaactttgagttgcctacccaatggaccgatgaattcaag
tccatgttagataaggatgagagagtgattcgccaccttgtgattaagagggacaaagca
atcacagaagaatgccgacctcctcctgagctccaagctgacatggttgat
>PAFTOL004609
------------------------------------------------------------
------------------------------------------------------------
------------------------------------------------------------
--------gtgcgtcactatgaagtggtttatttgatccatcaa-------gaccacaaa
gatgaagttgaagctgtaaattccaagatcctagacttcttaagagagaagcaaggaagg
gtatggaggttcaatgattggggtatgcgaagactggcttacaagataaagaaagcaacc
catgctcactatattttgatgaactttgagttgcctacgcaatggactgatgaattcaag
tccatgttagataaggatgagagagtgattcgccaccttgtgagtaagatggacaaagca
atcacagaatattgcccacctcctcctgag---------------------
>PAFTOL004610
------------------------------------------------------gttgtt
ctgtattttcagagaaaggtgaaggaagatggcagggctttgcctgaatttgcagatgct
gaagaagaggaactgtttgaatttctaaaccttgagatg-----gaaagtgatttgaatg
tagaggaaatgcgtcactatgaagtggtctatctgatccatcaa-------gaccacaag
gatcaagttgaagctgtaaattccaagatccaagacttcttaagagagaagcaaggaagg
gtatggaggttcagtgattgggggatgcgaagtctggcttacaagataaagaaagcgaca
catgctcactatattttgatgaactttgagttgcatgcccaatcgatcaatgaattcaag
tccatgttagataaggatgagagagtgattcgccaccttgtgatgaagagggacaaagca
atcactgaagaatgccctccgcctcctgagcccaatacatgcgaggatgac
>PAFTOL004611
------------------------------------------------------gttgtt
ctgtattttcagagaaaggtgaaggaagatggcagggctttgcctgaatttgcagatgct
gaagaagaggaactgtttgaatttttaaaccttgagatg-----gaaagtgatttgaatg
tagaggaaatgcgtcactatgaagtggtctatctgatccatcaa-------gaccacaag
gatcaagttgaagctgtaaattccaagatccmagacttcttaagagagaagcaaggaagg
gtatggaggttcagtgattgggggatgcgaagtctggcttacaagataaagaaagcraca
catgctcactatattttgatgaactttgagttgcatgcccaatygatcaatgaattcaag
tccatgttagataaggatgagagagtgattcgccacctcgtgatgaagagggacaaagca
atcactgaagaatgccctccgcctcctgagcccaatacatgcgaggatgac
>PAFTOL004613
------------------------------------------------------------
------------------------------------------------------------
------------------------------------------------------------
--------gtgcgtcactatgaagtggtttatttgatccatcaa-------gaccacaaa
gatcaagtagaagctgtaaattccaagatccaagacttcttaagagagaagcgaggaagg
gtatggaggttcagtgattggggtatgcgaagactggcttacaagataaagaaagcaacc
catgctcactatattttgatgaactttgagttgcctacccaatggactgatgaattcaag
tccatgttagataaggatgagagagtgattcgccaccttgtgattaagagggacaaagca
atcacagaagaatgcacacctcctcctgag---------------------
>PAFTOL004617
------------------------------------------------------------
------------------------------------------------------------
------------------------------------------------------------
------------------------------------------------------------
---------------------------------gacttcttaagagagaagcaaggaagg
gtatggaggttcagtgattggggtatgcgaagactggcttacaagataaagaaagcaacc
catgctcactatattttgatgaactttgagttgcctgcccaatggactgatgaattcaag
tccatgttagataaggatgagagagtgattcgccaccttgtgattaagagggacaaagca
atcacagaagaatgcacacctcctcctgag---------------------
>PAFTOL004618
------------------------------------------------------------
------------------------------------------------------------
------------------------------------------------------------
--------gtgcgtcactatgaagtggtttatttgatccatcaa-------gaccacaaa
gatgaagttgaagctgtaaattccaagatcctagacttcttaagagagaagcaaggcagg
ktatggaggttcaatgattggggtatgcgaagactggcttacaagataaagaaagcaacc
catgctcactatattttgatgaactttgagttgcctacgcaatggackgatgaattcaag
tccatgttagataaggatgagagagtgattcgccaccttgtgactaagatggacaaagca
atcacagaatattgcccacctcctcctgag---------------------
>PAFTOL004619
---------------------------------------------------agtgttgtt
ctgtattttcagaaaaaggtcaaggaagatggcagggttttgcctgaattcgcagatgct
gaagaagaggaactgtttgaatttctaaaccttcagctg-----gaaagtgatttgaatt
tggaggaaatgcgtcactatgaagtggtttatttgatccatcaa-------gaccacaaa
gatcaagttgaagctgtaaattccaagatacaagacttcttaagagagaagcaaggaagg
gtgtggaggttcagtgattggggtatgcgaagactggcttacaagataaagaaagcaaca
catgctcactatattttgatgaactttgagttgcctgcccaatggrttgatgaattcaag
tccatgttagataaggatgagagagtgattcgccaccttgtgattaagagggacgaagca
atcacagaasmatgcccaccgcctcctgagctcgatgcactccaagctgac
>PAFTOL004620
------------------------------------------------------------
---------cagaaaaaggtcaaggaagatggcagggttttgcctgaattcgcagatgct
gaagaagaagaactttctgaatttctaaaccttgagctg-----gaaagtgatttgaatt
tggaggaaatgcgtcactatgaagtggtttatttgatccatcaa-------gaccacaaa
gatgaagttgaagctgtaaattccaagatccaagacttcttaagagagaagcraggaagg
rtatggaggttcaatgactggggtatgcgaagactggcttacaagataaagaaarcaacc
catgctcattatattttgatgaactttgagttgcctaggcaatggaccaatgaattcaag
tccatgttggataaggatgagagagtgattcgccaccttgtgactaagakggacaaagca
atcacagaakactgcccacctccgcctgag---------------------
>PAFTOL004623
------------------------------------------------------gttatt
ctgtatttgcagaaaaaggtcaaggaagatggcagggttttgcctgaattcgcagacgcg
gaagaagaagaaatttctgaatttctagaccttgagctg-----gaaagtgatttgaatt
tggaggaaatgcgtcactatgaagtggtttatttgatccatcaa-------gaccacaaa
gatgaagttgaagctgtaaatkccaagatccaagacttcttaagagagaagcaaggaagg
gtatggaggttcaatgactggggtatgcgaagactggcttacaagataaagaaagcaacc
catgctcattatattttgatgaactttgagttgcctaggcaatggaccgatgaattcaag
tccatgttagataaggacgagagagtgattcgccaccttgtgactaagatggacaaagca
atcacagaagactgcccacctcctcctgag---------------------
>PAFTOL004624
------------------------------------------------------------
------------------------------------------------------------
------------------------------------------------------------
--------gtgcgtcactatgaagtggtttatttgatccatcaa-------gaccacaaa
gatcaagtagaagctgtaaattccaagatccaagacttcttaagagagaagcaaggaagg
gtatggaggttcagtgattggggtatgcgaagactggcttacaagataaagaaagcaacc
catgctcactatattttgatgaactttgagttgcctgcccaatggactgatgaattcaag
tccatgttagataaggatgagagagtgattcgccaccttgtgattaagagggacaaagca
atcacagaagaatgcacacctcctcctgag---------------------
>PAFTOL004625
---------------------------------------------------attcatgt-
------------------------------------------------------------
-------------------------------------------------ttccttgtttc
ttcttacagtgcgtcactatgaagtggtttatttgatccatcaa-------gaccacaaa
gatcaagtagaagctgtaaattccaagatccaagacttcttaagagagaagcaaggcagg
gtatggaggttcagtgattggggtatgcgaagactggcttacaagataaagaaagcaacc
catgctcactatattttgatgaactttgagttgcctgcccaatggactgatgaattcaag
tccatgttagataaggatgagagagtgattcgccaccttgtgattaagagggacaaagca
atcacagaagaatgcacacctcctccggag---------------------
>PAFTOL004626
---------------------------------------------------agtgttgtt
ctgtattctcagaaaaaggtcaaggaagatggcagggttttgcctgaattcgcagatgct
gaagaagaagaactgtttgaatttctaaaccttcagctg-----gaaagtgatttgaatt
tggaggaaatgcgtcactatgaagtkgtttatttgatccatcaa-------gaccacaaa
gatgaagttgaagctgtraattccaagatccaagacttcttaagagagaagcaaggaagg
gtatggagrttcagtgattggggtatgcgaagactggcttacaagataaagaaagcaacc
catgctcactatattttgatgaacttagagttgcctgcccaatggaccgatgaattcaag
tccatgttagataaggatgagagagtgattcgccaccttgtgattaagagggacaaagca
atcacagaagaatgcccacctcctcctgagttc------------------
>PAFTOL004627
---------------------------------------------------agtgtcgtt
ctgtatttgcagagaaaggtcgaggaagatggcagagttttgcctgaattcgcagatgct
gaagaagaagaactttttgaatttctaaacatctttcaa-----tgmaactaagcaaggt
ctgtttcagtgcgtcactatgaagtggtttatttgatccatcaa-------gaccacaaa
gatgaagttgaagctgtaaattccaagatccaagacttcttaagagagaagaaaggaagg
gtatggaggttcaatgattggggtatgcgaagactggcttacaagataaagaaagcaacc
yatgctcactatattttgatgaactttgagttgcctccccaatggaccgatgaattcaag
tccatgttrgataaggatgagagagtgattcgccaccttgtgwstacgatggacaaagca
atcacagaagactgcccacctcctcctgag---------------------
>PAFTOL004629
------------------------------------------------------------
------------------------------------------------------------
------------------------------------------------------------
--------gtgcgtcactatgaagtggtttatttgatccatcaa-------gaccacaaa
gatcaagtagaagctgtaaattccaagatccaagactttttgagagagaaacaaggaagg
gtatggaggttcagtgattggggtatgcgaagactggcttacccgataaagaaagcaacc
cgtgctcactatattttgatgaactttgagttgcctgcccaatggactgatgaattcaag
tccatgttagataaggatgagagagtgattcgccaccttgtgattaagagggacaaagca
atcacagaagaatgcacacctcctcctgag---------------------
>PAFTOL004631
------------------------------------------------------------
------------------------------------------------------------
------------------------------------------------------------
--------gtgcgtcactatgaagtggtttatttgatccatcaa-------gaccacaaa
gatcaagtagaagctgtaaattccaagatccmagacttcttaagagaraagcaaggaagg
gtatggaggttcagtgattggggtatgcgaagactggcttacaagataaagaaagcaacc
catgctcactatattttgatgaactttgagttgcctgcccaatggactgatgaattcaag
tccatgttagataaggatgagagagtgattcgccaccttgtgattaagagggacaaagca
atcacagaagaatgcacacctcctcctgag---------------------
>PAFTOL004632
---------------------------------------------------agtgttgtt
ctgtattctcagaaaaaggtcaaggaagatggcagggttttgcctgaattcgcagatgct
gaagaagragaattgtttgaatttctaaaccttcagctg-----gaaagtgatttgaatt
tggaggaaatgcgtcactatgaagtggtttatttgatccatcaa-------gaccacaaa
gatgaagttgaagctgtaaattccaagatccaagacttcttaagagagaagcaaggaagg
gtatggaggttcagtgattggggtatgcgaagactggcttataagataaagaaagcaacc
catgctcactatattttgatgaacttagagttgyctgcccaatggaccgatgaattcaag
tccatgttagataaggatgagagagtgattcgccaccttgtgattaagagggacaaagca
atcacagaagaatgcccacctcctccycagttccaagctgacatggtcgat
>PAFTOL004633
---------------------------------------------------agtgctgtt
ctgtattttcagaaaaaggtcgaggaagatggcagggttttgcctgaattcgcagatgct
gaagaagaagaactgtttgaatttctaaaccttcaactg-----gaaagtgatttgaatt
tggaggaaatgcgtcactatgaagtggtttatttgatccatcaa-------gaccacaaa
gatcaagtagaagctgtaaactccaagatccaagacttcttaagagagaagcaaggaagg
gtatggaggttcagtgattggggtatgcgaagactggcttactcgataaagaaagcaacc
cacgctcactatattttgatgaactttgagttgcctgcccaatggaccgatgaattcaag
tccatgttagatacggatgagagagtgattcggcaccttgtgattaagagggacaaagca
atcacagaagaatgcatacctcctcctgag---------------------
>PAFTOL004634
---------------------------------------------------agtgttgtt
ctgtattttcagaaaaaggtcamggaagatggcagggttttgcctgaattcgcagatgct
gaagaagaagaactgtttgaatttctaaaccttcagctg-----gaaagtgatttgaatt
tggagcaa----------------------------------------------------
------------------------agtaagcacgacttcttaagagagaagaaaggaagg
gtrtggaggttcagtgattggggtatgcgaagactggcttaccsgataaagaaagcaacc
aaagctcactatattttgatgaactttgagttgcctgcccaatggactgatgaattcaag
tccatgttagataaggatgagagagtgattcgccaccttgtgattaagagggacaaagcg
atyacagaagaatgcacacctcctcctgagttc------------------
>PAFTOL004635
------------------------------------------------------------
------------------------------------------------------------
------------------------------------------------------------
------------------------------------------------------------
---------------------------------gacttcktaagagagaagaaaggaagg
gtatggaggttcagtgattggggtatgcgaagactggcttacccgataaagaaagcaacc
aaagctcactatattttgatgaactttgagttgcctgcccaatggactgatgaattcaag
tccatgttagataaggatgagagagtgattcgacaccttgtgaccaagagggacaaagca
atcaccgaagcgtgcacacctcctcccgagttc------------------
>PAFTOL004636
---------------------------------------------------agtgttgtt
ctgtatttgmagaaaaaggtcaaggaagatggcagggttttgcctgaattcgcagatgct
gaagaagaagaactttctgaatttctaaaccttgagctg-----gaaagtgagttgaatt
tggagaaaatgcgtcactatgaagtggtttatttgatccatcaa-------gaccacaaa
gatgaagttgaagctgtaaattccaagatccaagacttcttaagagagaagcaaggaagg
gtatggaggttcaatgattggggtatgcgaagactggcttacaagataaagaaagcaacc
catgctcactatattttgatgaactttgagttgcctgcccaatggaccgatgaattcaag
ttcatgttagataaggatgagagagtgattcgccaccttgtgactaagatggacaaagca
atcacagaagactgcccacctcctcctgag---------------------
>PAFTOL004637
------------------------------------------------------gttgtt
ctgtcttttcagaaaaaggtccaggaagatggcaaggttttgcctgaatttgcagatgct
gaagaagaggaactgtttgaatttctaaaccttcagctg-----gaaagtgatttgaatt
tggaggaaakgcgtcactatgaagtggtttatttgatccatcaa-------ggccacaag
gatcaagttgaagctgtaaattccaagatccaagacttcttaagagagaagcaaggaagg
gtatggaggttcagtgattggggtatgcgaagactggcttacaagataaagaaagcaaca
catgctcactatatgttgatgaactttgagttgcctgcccaatggatcgatgaattcaag
tccatgttagataaggatgagagagtgattcgccaccttgtgattaagagggacgaagca
atcacagaagaatgcccaccgcctcctgagctccatacactccaagatgac
>PAFTOL004639
------------------------------------------------------------
------------------------------------------------------------
------------------------------------------------------------
--------gtgcgtcactatgaagtggtttatttgatccatcaa-------gaccacaaa
gatgaagttgaagctgtaaattccaagatccaagacttcttaagagagaagcaaggaagg
gtatggaggtttagtgattggggtatgcgaagactggcttacaagataaagaaagcaacc
catgctcactatattttgatgaacttagagttgcctgcccaatggaccgatgaattcaag
tccatgttagataaggatgagagagtgattcgccaccttgtgattaagagggacgaagca
atcacagaagaatgcccacctcctcctgagttccaagctgatatggtcgat
>PAFTOL004640
---------------------------------------------------agtgttgtt
ctgtattttcagaaaaaggtcaaggaagatggcagggttttgcctgaattcgcagatgtt
gaagaagaagagctgtttgaatttctaaaccttcagctg-----gaaagtgacttgaatt
tggaggaa----------------------------------------------------
------------------------agtaagcamgacttcttaagagagaagcaaggaagg
gtatggaggttcagtgattggggtatgcgaagactggcttacgagataaagaaagcaacc
catgcrcactatattttgatgaactttgagttgcctacccaatggactgatgaattcaag
tccatgttagataaggatgagagagtgattcgccaccttgtgattaagagggacaaagca
atcacagaagaatgctcacctcctccygagttc------------------
>PAFTOL004642
------------------------------------------------------------
------------------------------------------------------------
------------------------------------------------------------
--------gtgcgtcactatgaagtggtttatttgatccatcaa-------gaccacaaa
gatcaggtagaagctgtgaattccaagatccaagacttcttaagagagaagcgaggaagg
gtatggaggttcagtgattggggtatgcgaagactggcttacaagataaagaaagcaacc
catgctcactatattttgatgaactttgagttgcctgcccaatggactgatgaattcaag
tccatgttagataaggatgagagagtgattcgccaccttgtgattaagagggacaaagca
atcacagaaaaatgcatacctcctcctgag---------------------
>PAFTOL004644
---------------------------------------------------agtgttgtt
ctgtattttcagaaaaaggtcaaggaagatggcagggttttgcctgaattcgcagatgct
gaagaagaagaactgtttgaatttttaaaccttcagctg-----gaaagtgatttgaatt
tggaggaaatgcgtcactatgaagtggtttatttgatccatcaa-------gaccacaaa
gatcaaatagaagctgtaaattccaagatccaagacttcktaagagagaagcaaggaagg
gtatggaggttcagtgattggggtatgcgaagactggcatacaagataaagaaagcaacc
catgctcastatattttgatgaactttgagttgcctacccaatggaccgatgaattcaag
tccatgttagataaggatgagagactgattcgccaccttgtgattaagagggacaaagca
atcacagaagaatgccaacctcctcctgagctccaagctgacatggtcgat
>PAFTOL004646
------------------------------------------------------------
------------------------------------------------------------
------------------------------------------------------------
--------gtgcgtcactatgaagtggtttatttgatccatcaa-------gaccacaaa
satcaagtagaagctgtaaattccaagatccaagacttcttaagagagaagcaaggaagg
gtatggaggttcagtgattggggtatgcgaagactggcttacaagataaagaaagcaacc
catgctcactatattttgatgaactttgagttgcctgcccaatggactgatgaattcaag
tccatgttagataaggatgagagagtgattcgccaccttgtgattaagagggacaaagca
atcacagaagaatgcacacctcctcctgag---------------------
>PAFTOL004647
---------------------------------------------------aatgttgtt
ctgtatttgcagaaaaaggtaaaggaagatggcagggttttgcctgaattcgcagacgct
gaagaagaagaactgtttgaatttctaaaccttgagctg-----gaaagtgatttgaatt
tgaaggaaatgcgtcactatgaagtggtttatttgatccatcaa-------gaccacaaa
gatgaagttgaagctgtaaattccaagatccaagacttcttaagagagaagcaaggaagg
gtatggaggtttagtgattggggtatgcgaagactggcttacaagataaagaaagcaacc
catgctcactatattttgatgaactttgagttgcctgcccaatggaccgatgaattcaag
tccatgttagataaggatgagagagtgattcgccaccttgtgattaagagggacaaagca
atcacagaagaatgccgacctcctcctgagctccaagctgacatggtcgat
>PAFTOL004648
---------------------------------------------------agtgttgtt
ctgtattttcagaaaaaggtcaaggaagatggcagggttttgcctgaattcgcagatgct
gaagaggaagaactgtttgaatttctaaaccttcagctg-----gaaagtgatttgaatt
tggaggaa----------------------------------------------------
---------------------------agtaaggacttcttaagagagaagcaaggaagg
gtatggaggttcagtgattggggtatgcgaagactggcttacaagrtaaagaaagcaacc
catgctcactatattttgatgaacttagagttgccagcccaatggaccgatgaattcaag
tccatgttagataaggatgaaagagtgattcgccaccttgtgattaagagggacaaagca
atcacagaagaatgcccacctcctcctgag---------------------
>PAFTOL004649
------------------------------------------------------------
------------------------------------------------------------
------------------------------------------------------------
--------gtgcgtcactatgaagtggtttatttgatccatcaa-------gaccacaaa
gatgaagttgaagctgtaaattccaagatcctagacttcttaagagagaagcaaggaagg
gtatggaggttcaatgattggggtatgcgaagactggcttacaagataaagaaagcaacc
catgctcactatattttgatgaactttgagttgcctacgcaatggacygatgrattcaag
tccatgttagataasgatgagagagtgattcgcyaccttgtgactaagatggacaaagca
atcacagaakawtgcccacctcctcctgag---------------------
>PAFTOL004652
------------------------------------------------------------
------------------------------------------------------------
------------------------------------------------------------
--------gtgcgtcactatgaagtggtttatttgatccatcaa-------gaycacaaa
gatcaagtagaagctgtaaattccaaratccaagacttcttaagagagaagcaaggmagg
gtatggaggttcagtgattggggtatgcgaagactggcttacaagataaagaaagcaacc
catgctcactatattttgatgaactttgagttgcctgcccaatggactgatgaattcaag
tccatgttagataaggatgagagagtgattcgccaccttgtgattaagagggacaaagca
atcacagaagaatgcacacctcctcctgag---------------------
>PAFTOL004653
---------------------------------------------------agtgttgtt
ctgtattttcagacaaaggtcaaggaagatggcagggttttgcctgaattcgcggatgct
gaagaacgtaagtattttgaatatgatctttcccattgg-----gcttcacatttaggct
gtattttagtgcgtcactatgaagtggtttatttgatccatcaa-------gaccacaaa
gatcaagtagaagctgtaaattccaagatccaagacttcttaagagagaagcgaggaagg
gtatggaggttcagtgattggggtatgcgaagactggcttacaagataaagaaagcaacc
catgctcactatattttgatgaactttgagttgcctgcccaatggactgatgaattcaag
tccatgttagataaggatgagagagtgattcgccaccttgtgattaagagggacaaagca
atcacagaagaatgcacacctcctcctgag---------------------
>PAFTOL004654
------------------------------------------------------------
------------------------------------------------------------
------------------------------------------------------------
--------gtgcgtcactatgaagtggtttatttgatccatcaa-------gaccacaaa
gatgaagttgaagctgtaaattccaagatccaagacttcttaagagaaaagcaaggaagg
gtatggaggttcaatgattggggtatgcgaagactggcttacaagataaagaaagcaacc
catgctcactatattttgatgaactttgagttgcctgcccgatggaccaatgaattcaag
tccatgttagataaggatgagagagtgattcgccaccttgtgactaagatggacaaagca
atcacagaagactgcccacctcctcctgag---------------------
>PAFTOL004657
------------------------------------------------------------
------------------------------------------------------------
------------------------------------------------------------
--------gtgcgtcactatgaagtggtctatctgatccatcaa-------gaccacaag
gatcaagttgaagctgtaaattccaagatccmagacttcttaagagagaagcaaggaagg
gtatggaggttcagtgattgggggatgcgaagtctggcttacaagataaagaaagcaaca
catgctcactatattttgatgaactttgagttgcgtgcccaatcgatcaatgaattcaag
tccatgttagataaggatgagagagtgattcgccacctcgtgatgaagagggacaaagca
atcacagaagaatgcccgccgcctcctgagctcaatacattggaggatgac
>PAFTOL004658
------------------------------------------------------------
------------------------------------------------------------
------------------------------------------------------------
------------------------------------------------------------
---------------------------------gacttcttaagagagaarcaaggaarg
gtatggaggttcaatgattggggtatgcgaagactggcttacaagataaagaaagcaacc
catgctcactatattttgatgaactttgagttgcctccgcaatggactgatgaattcaag
tccatgttagataacgatgagagagtgattcgccaccttgtgactaagatgaaaaaagca
atcacagaatattgcccacctcctcctgag---------------------
>PAFTOL004660
------------------------------------------------------------
------------------------------------------------------------
------------------------------------------------------------
------------------------------------------------------------
---------------------------------gacttcttaagagagaagcaaggaagg
gtatggaggttcaatgattggggtatgcgaagactggcttacaagataaagaaagcaacc
catgctcactatattttgatgaactttgagttgcctccgcaatggactgatgaattcaag
tccatgttagataacgatgagagagtgattcgccaccttgtgactaagatgaagaaagca
atcacagaatattgcccacctcctcctgag---------------------
>PAFTOL004661
------------------------------------------------------------
------------------------------------------------------------
------------------------------------------------------------
------------------------------------------------------------
---------------------------cttgcagacttcttaagagagaagcaaggaagg
gtatggaggttcagtgattgggggatgcgaagtctggcttacaagataaagaaagcaaca
catgctcactatattttgatgaactttgagttgcgtgcccaattgatcaatgaattcaag
tccatgttagataaggatgagagagtgattcgccacctcgtgatgaagagggacaaagca
atcacagaagaatgcccgccgcctcctgagctcaatacattggaggatgac
>PAFTOL004662
------------------------------------------------------------
------------------------------------------------------------
------------------------------------------------------------
------------------------------------------------------------
---------------------------------gacttcttaagagagaagcaaggaagg
gtatggaggttcaatgattggggtatgcgaagactggcttacaagataaagaaagcaacc
catgctcattatattttgatgaactttgagttgcctaggcaatggaccaatgaattcaag
tccatgttagataaggatgagagagtgattcgccatcttgtgactaagatggacaaagca
gtcacagaatactgcccacctcctcctgag---------------------
>PAFTOL004664
------------------------------------------------------------
------------------------------------------------------------
------------------------------------------------------------
--------gtgcgtcactatgaagtggtttatttgatccatcaa-------gaccacaaa
gatcaagtagaagctgtaaattccaagatccaagacttcttaagagrgaagcaaggaagg
gtatggaggttcagtgattggggtatgcgaagactggcttacaagataaagaaagcaacc
catgctcactatattttgatgaactttgagttgcctgccsaatggactgatgaattcaag
tccatgttagataaggatgagagagtgattcgccaccttgtgattaagagggacaaagca
atcacagaagaatgcacacctcctcctgag---------------------
>PAFTOL004665
------------------------------------------------------------
------------------------------------------------------------
------------------------------------------------------------
------------------------------------------------------------
---------------------------------gacttcttaaaagagaagcaaggaacg
gtatggaggttcagtgattggggtatgcgaagactggcttacaagataaagaaagcaacc
catgctcactatattttgatgaacttagagttgcctgcccaatggaccgatgaattcaag
tccttgttggataaggatgagagagtgattcgccaccttgtgattaagagggacaaagca
atcacagaagaatgcccacctcctcctgagttccaagctgacatggtcgat
>PAFTOL004666
------------------------------------------------------------
------------------------------------------------------------
------------------------------------------------------------
------------------------------------------------------------
---------------------------------gacttcttaagagagaagcgaggaagg
gtatggaggttcagtgattggggtatgcgaagactggcttacaagataaagaaagcaacc
catgctcactatattttgatgaactttgagttgcctrcccgatggactgatgaattcaag
tccatgttagataaggatgagagagtgattcgccaccttgtgattaagagggacaaagca
atcacagaagaatgcacacctcctcctgag---------------------
>PAFTOL004667
------------------------------------------------------------
------------------------------------------------------------
------------------------------------------------------------
------------------------------------------------------------
---------------------------------gacttcttaagagagaagcgaggaagg
gtatggaggttcagtgattggggtatgcgaagactggcttacaagataaagaaagcaacc
catgctcactatattttgatgaactttgagttgcctgcccgatggactgatgaattcaag
tccatgttagataaggatgagagagtgattcgccaccttgtgatgaagagggacaaagca
atcacagaagaatgcacacctcctcctgag---------------------
>PAFTOL004668
------------------------------------------------------------
------------------------------------------------------------
------------------------------------------------------------
------------------------------------------------------------
---------------------------------gacttcttaagagagaagcraggaagg
gtatggaggttcagtgattggggtatgcgaagactggcttacaagataaagaaagcaacc
catgctcactatattttgatgaactttgagttgcctgcscratggactgatgaattcaag
tccatgttagataaggatgagagagtgattcgccaccttgtgattaagagggacaaagca
atcacagaagaatgcacacctcctcctgag---------------------
>PAFTOL005024
------------------------------------------------------------
------------------------------------------------------------
------------------------------------------------------------
------------------------cgctttgc----------------------------
--------------------------------agacttcttaagagagaagcaaggaagg
gtatggaggttcagtgattggggtatgcgaagactggcttacaagataaagaaagcaacc
catgctcactatattttgatgaactttgagttgcctgcgcaatggactgatgaattcaag
tccatgttagataaggatgagagagtgattcgccaccttgtgattaagagggacaaagca
atcacagaagaatgcacacctcctcctgag---------------------
>PAFTOL005025
------------------------------------------------------------
------------------------------------------------------------
------------------------------------------------------------
-----------------------------tatttagtgcctcag-------tgattgcct
tctcaatgctaagtaatttgtgtatgcttggcagacttcgtaagagagaagcaaggaacg
gtatggaggttcagtgattggggtatgcgaagactggcttacaagataaagaaagcaacc
catgctcactatattttgataaactttgagttgcctgcccagtggaccgatgaattcaag
tccatgttagataaggatgagagagtgattcgccaccttgtgattaagagggacaaagca
atcacagaagaatgcccacctcctcctgagttc------------------
>PAFTOL005035
------------------------------------------------------------
------------------------------------------------------------
------------------------------------------------------------
------------------------------------------------------------
---------------------------------gacttcttaagagagaagcaaggmagg
gtatggaggttcagtgattggggtatgcgaagactggcttacaagataaagaaagcaacc
catgctcactatattttgatgaacwttgagttgcctgcccaatggactgatgaattcaag
tccatgttrgataaggatgagagagtgattcgccaccttgtgaytaagagggacaaagca
atcacagaagaatgcacacctcctcctgag---------------------
>PAFTOL005042
---------------------------------------------------agtgttgtt
ctgtattttcagaaaaaggtcaaggaagatggcagggttttgcctgaattcgcagatgct
gaagaagaagaactgtttgaatttctaaaccttcagctg-----gaaagtgatttgaatt
tggaggaa----------------------------------------------------
------------------------agtaagaacgacttcttaagagagaagcaaggmagg
gtatggaggttcagtgattggggyatgcgaagactggcttacaagataaagaaagcaacc
catgctcactatrttttgatgaacttwgagttgcctgcccaatggacygatgaattcaag
tccatgttagataaggatgagagagtgattcgccaccttgtgattaagagggacaaagca
atcacagaagaatgcmcacctcctcctgagwtccmagctgacatggtcgat
>PAFTOL005043
------------------------------------------------------------
------------------------------------------------------------
------------------------------------------------------------
--------gtgcgtcactatgaagtggtttatttgatccatcaa-------gaccacaaa
gatcaagtagaagctgtaaattccaagatccaagacttcttaagagagaagcaaggcagg
gtatggaggttcagtgattggggtatgcgaagactggcttacaagataaagaaagcaacc
catgctcactatattttgatgaactttgagttgcctgcccaatggactgatgaattcaag
tccatgttagataaggatgagagagtgattcgccaccttgtgattaagagggacaaagca
atcacagaagaatgcacacctcctcctgag---------------------
>PAFTOL005047
---------------------------------------------------agtgttgtt
ctgtattttcagaaaaaggtcaaggaagatggcagggttttgcctgaattcgcagatgct
gaagaagaagaactgtttgaatttctaaaccttcagctg-----gaaagtgatttgaatt
tggaggaaatgcgtcactatgaagtggtttatttgatccatcaa-------gaccacaaa
gatgaagttgaagctgtaaattccaagatccaagacttcttaagagagaagcaaggaagg
gtatggaggttcagtgattggggtatgcgaagactggcttacaagataaagaaagcaacc
catgctcactatattttgatgaacttagagttacctgcccaatggaccgatgaattcaag
tccatgttagataaggatgagagagtgattcgccaccttgtgattaagagggacaaagca
atcacagaagaatgcccacctcctcctgag---------------------
>PAFTOL005169
------------------------------------------------------------
------------------------------------------------------------
------------------------------------------------------------
------------------------------------------------------------
---------------------------------gacttcttaagagagaagcaaggaagg
gtatggaggttcagtgattggggcatgcgaagactggcttacccgataaagaaagcaacc
catgctcactatattttgatgaactttgagttgcctgcccaatggactgatgaattcaag
tccatgttagataaggatgagagagtgattcgccaccttgtgattaagagggacaaagca
atcacagaagaatgcacacctcctcctgagttc------------------
>PAFTOL007498
---------------------------------------------------agtgttgtt
ctgtattttcagaaaaaggtcatggaagatggcagggttttgcctgaattcgcagatgct
gaagaagaagaactgtttgaatttctaaaccttcagctg-----gaaagtgatttgaatt
tggaggaa----------------------------------------------------
------------------------agtaagcacgacttcttaagagagaagcaaggaagg
gtatggaggttcagtrattggggtatgcgaagactggcttacaagataaagaaagcaacc
catgctcattatattttgatgaactttgagttgcctgcccaatggaccgatgaattcaag
tccatgttagataaggatgagagagtgattcgccatcttgtgattacgagggacaargca
atcwccgaagaatgccyacctcctcctgagctccaagctgacatggtcgat
>PAFTOL008060
------------------------------------------------------------
------------------------------------------------------------
------------------------------------------------------------
------------------------------------------------------------
---------------------------------gacttcttaagagagaagcaaggaagg
gtatggaggttcagtgattggggtatgcgaagactggcttacaagataaagaaagcaacc
catgctcactatattttgatgaactttgagttgcctgcccaatggactgatgaattcaag
tccatgttagataaggatgagagagtgattcgccaccttgtgattaagagggacaaagca
atcacagaagaatgcacacctcctcctgag---------------------
>PAFTOL008062
------------------------------------------------------------
---------------------aaggaagatggcagggttttgcctgaatttgcagatgct
gaagaag-----------------------------------------------------
------------------aggaactgtttgaatttctaaacctt-------gagctagaa
agtgatttgaa---tttggagcgaagtaagcacgacttcttaagagagaagcaaggaagg
gtatggaggttcagtgattggggtatgcgaagactggcttacaagataaagaaagcaacc
catgctcactatattttgatgaacattgagttgcctgcccaatggactgatgaattcaag
tccatgttagataaggatgagagagtgattcgccaccttgtgattaagagggacaaagca
atcacagaagaatgcacacctcctcctgag---------------------
>PAFTOL008063
------------------------------------------------------------
---------------------aaggaagatggcagggttttgcctgaattcgcagatgct
gaagaagaggaactgtttgaatttctaaaccttgagcta-----gaaagtgatttgaatt
tggagcgaatgcgtcactatgaagtggtttatttgatccatcaa-------aaccacaaa
gatcaagtagaagctgtaaattccaagatccaagacttcttaagagagaagcaaggaagg
gtatggaggttcagtgattggggtatgcgaagactggcttacaagataaagaaagcaacc
catgctcactatattttgatgaactttgagttgcctgcccaatggactgatgaattcaag
tccatgttagataaggatgagagagtgattcgccaccttgtgattaagcgggacaaagca
atcacagaagaatgcacacctcctcctgag---------------------
>PAFTOL008084
------------------------------------------------------gttgtt
ctgtattttcagagaaaggtgaaggaagatggcagggctttgcctgaatttgcagatgct
gaagaaaaggaactgtttgaatttctaaaccttgagatg-----gaaagtgatttgaatt
tggaggaaatgcgtcactatgaagtggtctatctgatccatcaa-------gaccacaag
gatcaagttgaagctgtaaattccaagatccmagactwcttaagagaraagcaaggacgg
gtatggaggttcagtgattgggggatgcgaagtctggcttacaagataaagaaagcaaca
catgctcactatattttgatgaactttgagttgcgtgcccaatcgatcaatgaattcaag
tccatgttagataaggatgagagagtgattcgccacctcgtgatgaagagggacaaagcw
atcacagaagaatgcccgccgcctcctgagctgaatacactcgaggatgac
>PAFTOL008417
------------------------------------------------------------
------------------------------------------------------------
------------------------------------------------------------
--------gtgcgtcactatgaagtggtttatttgatccatcaa-------gaccacaaa
gatcaagtagaagctgtaaattccaagatccaagacttcttaagagaaaagcaaggaagg
gtatggaggttcagtgattggggtatgcgaagactggcttacaagataaagaaagcaact
catgctcactatattttgatgaactttgagttgcctgcccaatggactgatgaattcaag
tccatgttagataaggatgagagagtgattcgccaccttgtgattaagagggacaaagca
atcacagaagaatgcacacctcctcctgag---------------------
>PAFTOL008419
------------------------------------------------------------
------------------------------------------------------------
------------------------------------------------------------
------------------------------------------------------------
---------------------------------gacttcttaagagagaagcaaggaagg
gtatggaggttcagtgattggggtatgcgaagactggcttacaagataaagaaagcaacc
catgctcactatrttttgatgaactttgagttgcctgcccaatggactgatgaattcaag
tccatgttagataaggatgagagagtgattcgccaccttgtgattaagagggacaaagca
atcacagaagaatgcacacctcctcctgag---------------------
>PAFTOL008421
---------------------------------------------------agtgttgtt
ctgtatttgcagaaaaaggtcaaggaagatggcagggttttgcctgaattcgcagatgct
gaagaagaagaactttctgaatttctaaaccttgagctg-----gaaagtgatttgaatt
tggagata----------------------------------------------------
------------------------agtaagcacgacttcttaagagagaagcaaggaagg
gtatggaggttcaatgattggggtatgcgaagactggcttacaagataaagaaagcaacc
catgctcactatattttgatgaacttggagttgcctgcccaatggaccgatgaattcaag
ttcatgttagataaggatgagagagtgattcgctaccttgtgactaagatggacaaagca
atcacagaagaatgcccacctcctcctgag---------------------
>PAFTOL008422
------------------------------------------------------------
------------------------------------------------------------
------------------------------------------------------------
------------------------------------------------------------
------------------------------------------------------------
gtatggaggttcagtgattggggtatgcgaagactggcttacaagataaagaaagcaacc
catgctcactatattttgatgaactttgagttgcatccccaatggaccgatgaattcaag
ttcatgttagataaggatgagagagtgattcgccaccttgtgactaaggtgcccaaagca
atcacagaagactgcccacctcctgctgag---------------------
>PAFTOL008423
---------------------------------------------------agtgttgtt
ctgtattttcagaaaaaggtcaaggaagatggcagggttttgcctgaattcgcagatgct
gaagaagaagaactgtttgaatttctaaaccttcagctg-----gaaagtgatttgaatt
tggaggaaatgcgtcactatgaagtggtttatttgatccatcaa-------gaccacaaa
gatgaagttgaagctgtaaattccaagattcaagacttcttacgagagaagcaaggaagg
gtatggaggttcagtgattggggtatgcgaagactggcttacaagataaagaaagcaacc
catgctcactatattttgatgaacttagagttgcctgcccaatggactgatgaattcaag
tccatgttagataaggatgagagagtgattcgccaccttgtgattaagagggacaaagca
atcacagaagaatgcccacctcctcctgagttccaagctgacatggtcgat
>PAFTOL008436
---------------------------------------------------agtgttgtt
ctgtattttcagaaaaaggtcaaggaagatggcagggttttacctgaattcgcagatgct
gaagaagaggaactgtttgaatttctaaaccttcagctg-----gaaagtgatttaaatt
tggaggaaatgcggcactatgaagtggtttatttgatccatcaa-------gatcacaaa
gatcaaattgaagctgtaaattccaagatccaagacttcctaagagagaagcaaggaacg
gtatggaggttcagtgattggggtatgcgaagactggcttacaagataaagaaagcaacc
catgctcactatattttgatgaactttgagttgcctgcccaatggactgatgaattcaag
tccatgttagataaggatgagagagtgattcgccaccttgtgattaagagggacaaagca
attacaggagaatgcccacctcctcctgagttccaagctgacatggtcgat
>PAFTOL008439
---------------------------------------------------agtgttgtt
ctgtattttcagaaaaaggtaaaggaagatggcagggttttgcctgaattcgcrgatgct
gaagaagaggaactgttygaatttctaaaccttcagctg-----gaaagtgatttgaatt
tggaggaaatgcgtcactatgaagtggtttatttgatccatcaa-------gaccacaaa
satcaagttgaagctgtaaattccaagattcaagacttcttaagagagaagcaaggaagg
gtatggaggttcastgattggggtatgcgaagactggcttacaagataaagaaagcaaca
catgctcactatattttgmtgaactttgagttgcstgcccaatggaccgatgaattcaag
tccatgttagataaggatgagagagtgattcgccaccttgtgattaagagggacaaagca
atcacagaagaatgcccaccrcctcctgag---------------------
>PAFTOL008881
---------------------------------------------------agtgttgyt
ctgtattttcagaaaaaggtcaaggaagatggcagggttttgcctgaattcgcagatgct
gaagaagaggaactgtttgaatttctaaaccttcagctg-----gaaagtgatttgaatt
tggaggaaatgcgtcactatgaagtggtttatttgatccatcaa-------gaccacaaa
gatgaagttgaagctgtaaattccaagatccaagacttcttaagagagaagcaaggaagg
gtatggaggttcagcrattggggtatgcgaagactggcwtacaagataaagaargcaacc
catgctcactatattttgatgaactttgagttgcctgcccaatggaccgatgaattcaag
tccatgttagataaggatgagagagtgattcgccaccttgtgattaagagggacaaagca
atcacaggagaatgcccacctcctcctgagctccaagctgacatggtcgat
>PAFTOL009175
------------------------------------------------------------
------------------------------------------------------------
------------------------------------------------------------
------------------------------------------------------------
---------------------------------gacttcctaagagagaagcaaggaacg
gtatggaggttcagtgattggggtatgcgaagactggcttacaagataaagaaagcaacc
catgctcactatattttgatgaactttgagttgcctgcccaatggactgatgaattgaag
tccatgttagataaggatgagagagtgattcgccaccttgtgattaagagggacaaagca
atcacagaagaatgcccacctcctcctgagttccaagctgacatggtcgat
>PAFTOL009179
------------------------------------------------------------
---------------------------------------cttgcagagttcttaaggg--
agaagaaaggaagagtatggaggtttagtgattggggcatgcgtagactttgttacaaga
taaagaaagcgacacatgctcactacattttgatgaactttgag-------ttggctggc
caatggatcaatgacttcaagtcc---atgctagataaggatgagagagtcaaaggaagg
gtatggaggttcagtgattggggtatgcgaagactggcttacaagataaagaaagcaacc
catgctcactacattttgatgaactttgagttgcctgcccaatggactgatgaattcaag
tccatgttagataaggatgagagagtgattcgccaccttgtgattaagagggacaaagca
atcacagaagaatgcccacctcctcctgag---------------------
>PAFTOL009181
---------------------------------------------------agtgttgtt
ctgtattttcagaaaaaggtcaaggaagatggcagggttttgcctgaattcgcagatgct
gaagaagaggaactgtttgaatttctaaaccttgagcta-----gaaagtgatttgaatt
tggagcaa----------------------------------------------------
------------------------agtaagcacgacttcttaagagagaagaaaggaagg
gtatggaggttcagtgattggggtatgcgaagactggcttacaagataaagaaagcaacc
catgctcactatattttgatgaaytttgagttgcctgcccaatggactgatgaattcaag
tccatgttagataaggaygagagagtgattcgccaccttgtgattaagagggacgaagca
atcacagaaaaatgcacacctcctcctgag---------------------
>PAFTOL009183
------------------------------------------------------------
------------------------------------------------------------
------------------------------------------------------------
------------------------------------------------------------
---------------------------------gacttcttaagagagaagcaaggaagg
gtatggaggttcagtgattggggtatgcgaagactggcttacaagataaagaaagcaacc
catgctcactatattttgatgaactttgagttgcctgcccaatggactgatgaattcaag
tccatgttagataaggatgagagagtgattcgccaccttgtgattaagagggacaaagca
atcacagaaaaatgcwcacctcctcctgag---------------------
>PAFTOL009185
------------------------------------------------------------
------------------------------------------------------------
------------------------------------------------------------
--------gtgcgtcactatgaagtggtttatttgatccatcaa-------gaccacaaa
gatgaagttgaagctgtaaattccaagatccaagacttcttaagagagaagcaaggaagg
gtatggaggttcagtgattggggcatgcgaagactggcttaccagataaagaaagcaacc
catgctcactatattttgatgaactttgagttgcctgcccaatggaccgatgaattcaag
tccatgttagataaggatgagagagtgattcgccaccttgtgattaagagggacaaagca
atcacagaagaatgcccacctcctcctaagctccaagctgacatggtcgat
>PAFTOL009187
---------------------------------------------------agtgttgtt
ctgtattttcagaaaaaggtcaaggaagatggcagkgttttgcctgaattcgcagatgct
gaagaagaagaactgtttgaatttctaaaccttcagctg-----gaaagtgatttgaatt
tggaggaaaggcgtcactatgaagtggtttatttgatccatcaa-------gaccacaaa
gatgaagttgaagctgtaaattccaagatccmagacttcttaagagagaagcaaggaakg
gtatggaggttcagtgattggggtatgcgaagactggcttrcaagataaagaaagcaacc
catgctcactatattttgatgaacttagagttgcctgcccaatggaccgatgaattcaag
tccatgttagataaggatgacagagtgattcgccaccttgtgattaagagggacaaagca
atcacagaagaatgcccacctcctcctgagttccaagctgacatggtcgat
>PAFTOL009189
------------------------------------------------------------
------------------------------------------------------------
------------------------------------------------------------
------------------------cgctttgc----------------------------
--------------------------------agacttcttaagagagaagcaaggaagg
gtatggaggttcagtgattggggtatgcgaagactggcttacaagataaagaaagcaacc
catgctcactatattttgatgaactttgagttgcctgcccaatggactgatgaattcaag
tccatgttagataaggatgagagagtgattcgccaccttgtgattaagagggacaaagca
atcacagaagaatgcacacctcctcctgag---------------------
>PAFTOL009191
------------------------------------------------------------
------------------------------------------------------------
------------------------------------------------------------
------------------------cgctttgc----------------------------
--------------------------------agacttcttaagagagaagcaaggaagg
gtatggaggttcagtgattggggtatgcgaagactggcttacaagataaagaaagcaacc
catgctcactatattttgatgaactttgagttgcctgcccaatggactgatgaattcaag
tccatgttagataaggatgagagagtgattcgccaccttgtgattaagagggacaaagca
atcacagaagaatgcacacctcctcctgag---------------------
>PAFTOL009193
---------------------------------------------------agtgttgtt
ctgtrtttgcagaaaaaggtcaaggaagatggcagggttttgcctgaattygcagatgct
gaagaagragaactttttgaatttctaaaccttgagctg-----gaaagtgatttgaatt
tggaggaa----------------------------------------------------
------------------------agtaagcacgacttcttaagagagaagcaaggaagg
gtrtggaggttcaatgaytggggtatgcgaagactggcttacaagataaagaaagcaacc
catgctcattatattttgatgaactttgagttgcctaggcaatggaccgatgaattcaag
tccatgttagataaggatgagagagtgattcgccaccttgtgactaagatggacaaagca
atcacagaagactgcccacctcctcctgag---------------------
>PAFTOL009195
------------------------------------------------------------
------------------------------------------------------------
------------------------------------------------------------
------------------------------------------------------------
---------------------------------gacttcttaagagagaagcaaggcagg
gtatggaggttcagtgattggggtatgcgaagactggcttacaagataaagaaagcaacc
catgctcactatattttgatgaactttgagttgcctgcccaatggactgatgaattcaag
tccatgttggataaggatgagagagtgattcgccaccttgtgattaagagggacaaagca
atcacagaagaatgcacacctcctcctgag---------------------
>PAFTOL009197
------------------------------------------------------------
------------------------------------------------------------
------------------------------------------------------------
------------------------------------------------------------
---------------------------------gacttcttaagagagaagcaaggaagg
gtatggaggttcagtgattggggtatgcgaagactggcttacaagataaagaargcaacc
catgctcactatattttgatgaacattgagttgcctgcccaatggactgatgaattcaag
tccatgttagataaggatgagagagtgattcgccaccttgtgattaagagggacaaagca
atcacagaagaatgcacacctcctcctgag---------------------
>PAFTOL009199
------------------------------------------------------------
------------------------------------------------------------
------------------------------------------------------------
--------gtgcgtcactatgaagtggtttatttgatccatcaa-------gaccacaaa
gatcaagtagaagctgtaaattccaagatccaagacttcttaagagagaagcaaggaagg
gtatggaggttcagtgattggggtatgcgaagactggcttacaagataaagaaagcaacc
catgctcactatattttgatgaactttgagttgcctgcccaatggactgatgaattcaag
tccatgttagataaggatgagagagtgattcgccaccttgtgattaagagggacaaagca
atcacagcaaaatgcacacctcctcctgag---------------------
>PAFTOL009203
------------------------------------------------------------
------------------------------------------------------------
------------------------------------------------------------
------------------------------------------------------------
---------------------------------gacttcttaagagagaagcaaggcagg
gtatggaggttcagtgattggggtatgcgaagactggcttacaagataaagaaagcaacc
catgctcactatattttgatgaacttygagttgccttcccaatggactgatgaattcaag
tccatgttagataaggatgagagagtgattcgccaccttgtgattaagagggacaaagca
atcacagaagaatgcgcacctcctcctgag---------------------
>PAFTOL009205
---------------------------------------------------agtgttgtt
ctgtattttcagaaaaaggtcaaggaagatggcagcgttttgcctgaattcgcagatgct
gaagaagragaactgttagaatttctaaaccttcagctg-----gaaagtgatttaaatt
tggaggaaatgcgtcactatgaagtggtttatttgatccatcaa-------gaccacaaa
gatgaagttgaagctgtaaattccaagatccmagactttgtaagagagaagcaaggaacg
gtatggaggttcagtgattggggtatgagaagactggcttacaagataaagaaagcaacc
catgctaactatattttgatgaactttgagttgcctgcccagtggaccgatgaattcaag
tccatgttagataaggatgagagagtgattcgccaccttgtgattaagagggacaaagca
atcacagaagaatgcccacctcctcctgagttccaagctgacatggtcgat
>PAFTOL009207
------------------------------------------------------------
------------------------------------------------------------
------------------------------------------------------------
--------gtgcgtcactatgaagtggtctatctgatccatcaa-------gaccacaag
gatcaagttgaagctgtaaattccaagatccaagacttcttaagagagaagcaaggacgg
gtatggaggttcagtgattgggggatgcgaagtctggcttacaagataaagaaagcaaca
catgctcactatattttgatgaactttgagttgcgtgcccaatcgatcaatgaattcaag
tccatgttagataaggatgagagattgattcgccacctcgtgatgaagagggayaaagca
atcacagaagaatgcccaccgcctcctgagctgaatacactcgaggatgac
>PAFTOL009209
---------------------------------------------------agtgttgtt
ctgtattttcagaaaaaggtcaaggaagatggcagggttttgcctgaattcgcagatgct
gaagaagaagaactgtttgaatttctaaaccttcagctg-----gaaagtgatttgaatt
tggaggaaatgcgtcactatgaagtggtttatttgatccatcaa-------gaccacaaa
gatgaagttgaagctgtaaattccaagatccmagacttcttacgagagaagcaaggaagg
gtatggaggttcagtgattggggtatgcgaagactggcttacaagataaagaaagcaacc
catgctcactatattttgatgaacttagagttgcctgcccaatggactgatgaattcaag
tccatgttagataaggatgagagagtgattcgccaccttgtgattaagagggacaaagca
atcacagaagaatgcccacctcctcctgagttccaagctgacatggtcgat
>PAFTOL009215
------------------------------------------------------------
------------------------------------------------------------
------------------------------------------------------------
------------------------------------------------------------
---------------------------------gacttcttaagagaaaagcaaggaagg
gtatggaggttcagtgattggggtatgcgaagactggcttacaagataaagaaagcaacc
catgctcactatattttgatgaacattgagttgcctgcccaatggactgatgaattcaag
tccatgttagataaggatgagagagtgattcgccaccttgtgattaagagggacaaagca
atcacagaagaatgcacacctcctcctgag---------------------
>PAFTOL009217
------------------------------------------------------------
------------------------------------------------------------
------------------------------------------------------------
------------------------------------------------------------
---------------------------------gattttttaagagagaagcaaggaagg
gtatggaggttcagtgattggggtatgcgaagactggcttacaagataaagaaagcaacc
catgctcactatattttgatgaactttgagttgcctgcccaatggactgatgaattcaag
tccatgttagataaggatgagagagtgattcgccaccttgtgattaagagggacaaagca
atcacagaagaatgcacacctcctcctgag---------------------
>PAFTOL009219
------------------------------------------------------------
------------------------------------------------------------
------------------------------------------------------------
------------------------------------------------------------
---------------------------------gacttcttaagagagaagcaaggaagg
gtatggaggttcagtgattggggtatgcgaagactggcttacaagataaagaaagcaacc
catgctcactatattttgatgaacattgagttgcctgcccaatggactgatgaattcaag
tccatgttagataaggatgagagagtgattcgccaccttgtgattaagagggacaaagca
atcacagaagaatgcacaccycctcctgag---------------------
>PAFTOL009221
------------------------------------------------------------
------------------------------------------------------------
------------------------------------------------------------
--------gtgcgtcactatgaagtggtttatttgatccaccaa-------gaccacaaa
gatcaagtagaagctgtaaattccaagatccmagatttcttaagagagaagcaaggaagg
gtatggaggttcagtgattggggcatgcgaagactggcttacccgataaagaaagcaacc
catgctcactatattttgatgaactttgagttgcctgcccaatggactgatgaattcaag
tccatgttagataaggatgagagagtgattcgccaccttgtgattaagagggacaaagca
atcacagaagaatgcacacctcctcctgagttc------------------
>PAFTOL009223
------------------------------------------------------------
---------------------aaggaagatggcagggttttgcctgaatttgcagatgct
gaagaag-----------------------------------------------------
------------------aggaactgtttgaatttctaaacctt-------gagctagaa
agtgatttgaa---tttggagcgaagtaagcamgacttcttaagagagaagcaaggaagg
gtatggaggttcagtgattggggtatgcgaagactggcttayaagataaagaaagcaacc
catgctcactatattttgatgaactttgagttgcctgcccaatggactgatgaattcaag
tccatgttagataaggatgagagagtgattcgccaccttgtgattaagagggacaaagca
atcacagaagaatgcayacctcctcctgag---------------------
>PAFTOL009225
------------------------------------------------------------
------------------------------------------------------------
------------------------------------------------------------
--------gtgcgtcactatgaagtggtttatttgatccatcaa-------gaccacaaa
gatcaagtagaagctgtaaattccaagatccmagacttcttaagagagaagcaaggaagg
rtatggaggttcagtgattggggtatgcgaagactggcttacaagataaagaaagcaacc
catgctcactatattttgatgaactttgagttgcctgcccaatggactgatgaattcaag
tccatgttagataaggatgagagagtgattcgccaccttgtgattaagagggacaaagca
atcacagaagaatgcacacctcctcctgag---------------------
>PAFTOL009227
------------------------------------------------------------
------------------------------------------------------------
------------------------------------------------------------
------------------------------------------------------------
---------------------------------gacttcttaagagagaagcaaggcagg
gtatggaggttcagtgattggggtatgcgaagactggcttacaagataaagaaagcaacc
catgctcactatattttgatgaactttgagttgcctgcccaatggactgatgcattcaag
tccatgttagataaggatgagagagtgattcgccaccttgtgattaagagggacaaagca
atcacagaagaatgcacgcctcctcctgag---------------------
>PAFTOL009229
------------------------------------------------------------
------------------------------------------------------------
------------------------------------------------------------
------------------------------------------------------------
---------------------------------gacttcttaagagagaagcaaggaagg
gtatggaggttcaatgattggggtatgcgaagactggcttacaagataaagaaagcaacc
catgctcactatattttgatgaactttgagttgcctactcaatggaccaatgaattcaag
tccatgttagataacgatgagagagtgattcgctaccttgtgactaagatgaacaaagca
atcacagaagactgcccacctcctcctgag---------------------
>PAFTOL009231
------------------------------------------------------------
------------------------------------------------------------
------------------------------------------------------------
------------------------------------------------------------
---------------------------------gacttcttaagagagaagcaaggaagg
gtatggaggttcaatgattggggtatgcgaagactggcttacaagataaagaaagcaacc
catgctcactatattttgatgaactttgagttgyctccgcaatggaccaatgaattcaag
tccatgttagataacgatgagagagtgattcgctaccttgtgactaagatggacaaagca
atcacagaagaatgcccacctcctcctgag---------------------
>PAFTOL009233
------------------------------------------------------------
------------------------------------------------------------
------------------------------------------------------------
------------------------------------------------------------
---------------------------------gacttcttaaaagagaagcaaggaagg
gtatggaggttcagtgattggggtatgcgaagactggcttacaagataaagaaagcaacc
catgctcactatattttgatgaactttgagttgcctgcccagtggaccaatgaattcaag
tccatgttagataaggatgagagagtgattcgctaccttgtgattaagagggacaaagca
atcacagaaaaatgcctacctcctcctcagttc------------------
>PAFTOL009237
------------------------------------------------------------
------------------------------------------------------------
------------------------------------------------------------
------------------------------------------------------------
---------------------------gttgcagacttcttaagagagaagcaaggaagg
atatggagrttcaatgattgggggatgcgaagtctggcttacaagataaagaaagctaca
catgctcactatattttgatgaactttgagttgcatgcccaatcgatcaatgaattcaag
tccatgttagataaggatgagagagtgattcgccacctcgtgatgaagatggacaaagca
atcactgaagaatgccctccgcctcccgagcccaatacattcgaggatgac
>PAFTOL009239
------------------------------------------------------------
------------------------------------------------------------
------------------------------------------------------------
--------gtgcgtcactatgaggtggtttatttgatccatcaa-------gaccacaaa
gatcaagtagaagctgtaaattccaacatccaagacttcttaagagagaagcaaggaagg
gtatggaggttcagtgattggggtatgcgaagactggcttacaagataaagaaagcaacc
catgctcgctatattttgatgaactttgagttgcctgcccaatggaccgatgaattcaag
tccatgttagataaggatgagagagtgattcgccaccttgtgattaagagggacaaagca
atcacagaagaatgccaacctcctcctgagctccaagctgacatggtcgat
>PAFTOL009241
------------------------------------------------------------
------------------------------------------------------------
------------------------------------------------------------
--------gtgcgtcactatgaagtggtttatttgatccatcaa-------gaccacaaa
gatcaagtagaagctgtaaattccaagatccaagacttcttaagagagaagcaaggaagg
gtatggaggttcagtgattggggtatgcgaagactggcttacaagataaagaaagcaacc
catgctcactatattttgatgaactttgagttgcctgcccaatggactgatgaattcaag
tccatgttagataaggatgagagagtgattcgccaccttgtgattaagagggacaaagca
atcacagaagaatgcacacctcctcctgag---------------------
>PAFTOL009243
------------------------------------------------------------
------------------------------------------------------------
------------------------------------------------------------
------------------------------------------------------------
---------------------------------gacttcttaagagagaagcaaggaagg
gtatggaggttcagtgattggggtatgcgaagactggcttacaagatacagaaagcaacc
catgctcactatattttgatgaacttagagttgcctgcccaatggaccgatgaattcaag
tccatgttagataaggatgagagagtgattcgccaccttgtgattaagagggacaaagca
atcacagaagaatgcccacctcctcctgagttc------------------
>PAFTOL009245
---------------------------------------------------agtgttgtt
ctgtattttcagaaaaaggtcaaggaagatggcagggttttgcctgaattcgcagatgct
gaagaagragaactgtttgaatttctaaaccttcagctg-----gaaagtgatttgaatt
tggaggaaatgcgtcactatgaagtggtttatttgatccatcaa-------gaccacaaa
gatgaagttgaagctgtaaattccaagatccmagacttcttaagagagaagcaaggaagg
gtatggaggktcagtgattggggcatgcgaagactggcttacaagataaagaaagcaacc
catgctcactatattttgatgaacttagagttgcctgcccaatggaccgatgaattcaag
tccatgttagataaggatgagagagtgattcgccaccttgtgattaagagggacaaagca
atcacagaagaatgcccacctcctcctgagttccaagctgacatggtcgat
>PAFTOL009247
---------------------------------------------------agtgttgtt
ctgtattttcagaaaaaggtcaaggaagatggcagggttttgcctgaattcgcagatgct
gaagaagaggaactgtttgaatttctaagccttcagctg-----gaaagtgatttgaatt
tggaggaa----------------------------------------------------
------------------------------------------------------------
------------------------------------------------------------
------------------------------------------------------------
------------------------------------------------------------
---------------------------------------------------
>PAFTOL009249
------------------------------------------------------------
------------------------------------------------------------
------------------------------------------------------------
------------------------------------------------------------
---------------------------------gacttcttaagagagaagcaaggaagg
gtatggaggtttagtgattggggtatgcgaagactggcttacaagataaagaaagcaacc
catgctcactatattttgatgaacttagagttgcctgcccaatggaccgatgaattcaag
tccatgttagataaggatgagagagtgattcgccaccttgtgattaagagrgacaaagca
atcacagaagaatgctcacctcctcctgagttccaagctggcatggtcgat
>PAFTOL009251
------------------------------------------------------------
------------------------------------------------------------
------------------------------------------------------------
------------------------------------------------------------
---------------------------------gacttcttaagagagaagcaaggaagg
gtatggaggttcagtgattggggtatgcgaagactggcttacaagataaagaaagcaacc
catgctcactatattttgatgaacttagagttgcctgcccaatggaccgatgaattcaag
tccatgttagataaggatgagagagtgattcgccaccttgtgattaagagggacaaagca
atcacagaagaatgcccacctcctcctgagttccaagctgacatggtcgat
>PAFTOL009253
------------------------------------------------------------
------------------------------------------------------------
------------------------------------------------------------
--------gtgcgtcactatgaagtggtctatctgatccatcaa-------gaccacaag
gatcaagttgaagccgtaaattccaagatccaagacttcttaagagagaagcaaggaagg
gtatggaggttcagtgattgggggatgcgaagtctggcttacaagataaagaaagcgaca
catgctcactatattttgatgaactttgagttgcatgcccaatcgatcaatgaattcaag
tccatgttagataaggatgagagagtgattcgccacctcgtgatgaagagggacaaagca
atcacagaagaatgccctccgcctcctgagcccaatacatkcgaggatgac
>PAFTOL009255
---------------------------------------------------agtgttgtt
ctgtattttcagaaaaagttcaaggaagacggcagggttttgcctgaatttgcagatgct
gaagaagaagaactgtttgaatttctaaaccttcagctg-----gaaagtgatttgaatt
tggaggaa----------------------------------------------------
------------------------agtaagcamgacttcttaagagagaagcaaggaagg
gtatggaggttcagtgattggggtatgcgaagactggcttacaagataaagaaagcaacc
catgctcactatattttgatgaactttgagttgcctgcccaatggaccgatgaattcaag
tccatgttagataaggatgagagagtgattcgccaccttgtgattaagagggacaaagca
atcacagaagaatgccaacctcctcctgagttc------------------
>PAFTOL009257
---------------------------------------------------agtgttgtt
ctgtattttcagaaaaaggtcaaggaagacggcagggttttgcctgaatttgcagatgct
gaagaagaagaactgtttgaatttctaaaccttcagctg-----gaaagtgatttgaatt
tggaggaaatgcgtcactatgaagtggtttatttgatccatcaa-------gaccacaaa
gatgaagttgaagctctaaattccaagatccaagacttcttaagagagaagcaaggaagg
gtatggaggttcagtgattggggtatgcgaagactggcttacaagataaagaaagcaacc
catgctcactatattttgatgaactttgagttgcctgcccaatggaccgatgaattcaag
tccatgttagataaggatgagagagtgattcgccaccttgtgattaagagggacaaagca
atcacagaagaatgccaacctcctcctgagttccaagctgacatggtcgat
>PAFTOL009259
---------------------------------------------------agtgttgtt
ctgtattttcagaaaaaggtcatggaagatggcagggttttgcctgaattcgcagatgct
gaagaagaagaactgtttgaatttctaaaccttcagctg-----gaaagtgatttgaatt
tggaggaa----------------------------------------------------
------------------------agtaagcacgacttcttaagagagaagcaaggaagg
gtatggaggttcagtrattggggtatgcgaagactggcttacaagataaagaaagcaacc
catgctcattatattttgatgaactttgagttgcctgcccaatggaccgatgaattcaag
tccatgttagataaggatgagagagtgattcgccatcttgtgatkacgagggacaargca
atcwccgaagaatgcccacctcctcctgagctccaagctgacatggtcgat
>PAFTOL009261
------------------------------------------------------------
------------------------------------------------------------
------------------------------------------------------------
------------------------------------------------------------
---------------------------------gacttcttaagagagaagcaaggaagg
gtatggaggttcagtgattggggtatgcgaaaactggcttacaagataaagaaagcaacc
catgctcactatattttgatgaactttgagttgcctgcccaatggaccgatgaattcaag
tccctgttagataaggatgagagagtgattcgccaccttgtgattaagagggacaaagca
atcacagaagaatgccgacctcctcctgag---------------------
>PAFTOL009263
------------------------------------------------------------
------------------------------------------------------------
------------------------------------------------------------
------------------------------------------------------------
---------------------------------gacttcttaagagagaagcaaggaagg
gtatggaggtttagtgattggggtatgcgaagactggcttacaagataaagaaagcaacc
catgctcactatcttttgatgaacttagagttgcctgcccaatggaccgatgaattcaag
tccatgttagataaggatgagagagtgattcgccaccttgtgattaagagggacaaagca
atcacagaagaatgctcacctcctcctgagttccaagctgacatggtcgat
>PAFTOL009265
------------------------------------------------------------
------------------------------------------------------------
------------------------------------------------------------
------------------------------------------------------------
---------------------------------gacttcttaagagagaagcaaggaagg
gtatggaggttcagtgattggggtatgcgaagactggcttataagataaagaaagcaacc
catgctcactatgttttgatgaacttagagttgcctgcccaatggaccgatgaattcaag
tccatgttagataaggatgaragagtgatkcgccaccttgtgattaagagggacaaagca
atcacagaagaatgcccacctcctcctgagttccaagctgacatggttgat
>PAFTOL009267
------------------------------------------------------------
------------------------------------------------------------
------------------------------------------------------------
------------------------------------------------------------
---------------------------cttgcagacttcttaagagagaagcaaggaagg
gtatggaggttcagtgattgggggatgcgaagwctggcttacaagataaagaaagcaaca
catgctcactatattttgatgaactttgarttgcgttcccaatcgatcaatgaattcaag
tccatgttagataaggatgagagagtgattcgccaccttgtgatgaagagggacaaagca
atcacagaagaatgcccgccgcctcctgagctcaatacattcgaggatgac
>PAFTOL009269
------------------------------------------------------gttgtt
ctgtattttcagagaaaggtgaaggaagatggcagggctttgcctgaatttgcagatgct
gaagaagaggaactgtttgaatttctaaaccttgagctg-----gaaagtgatttgaagt
tggaggaaatgcgtcactatgaagtggtttatctgatccatcaa-------gaccacaag
gatcaagttgaagctgtaaattccaagatccaagacttcttaagagagaagcaaggaagg
gtatggaggttcagtgattgggggatgcgaagtctggcttacaagataaagaaagcaaca
catgctcactatattttgatgaactttgagttgcttccacaatcgatcaatgaattcaag
tccatgttagataaggatgagagagtgattcgccacctcgtgatgaagagggacaaagca
atcacagaagaatgcccgccgcctcctgagctcaatacatttgaggatgac
>PAFTOL009271
------------------------------------------------------------
------------------------------------------------------------
------------------------------------------------------------
------------------------------------------------------------
---------------------------------gacttcttaagagagaagcaaggaagg
atatggaggttcaatgattggggtatgcgaagactggcttacaagataaagaaagcaacc
catgctcattatattttgatgaactttgagttgcctaggcaatggaccgatgaattcaag
tccatgttagataaggatgagagagtgattcgccatcttgtgactaagatggacaaagca
gtcacagaagactgcccacctcctcctgag---------------------
>PAFTOL009279
------------------------------------------------------------
------------------------------------------------------------
------------------------------------------------------------
------------------------------------------------------------
---------------------------------gacttcttaagagagaagcgaggaagg
gtatggaggttcagtgattggggtatgcgaagactggcttacaagataaagaaagcaacc
catgctcactatattttgatgaactttgagttgcctacccgatggactgatgaattcaag
tccatgttagataaggatgagagagtgattcgccaccttgtgattaagagggacaaagca
atcacagaagaatgcacacctcctcctgag---------------------
>PAFTOL009281
------------------------------------------------------------
------------------------------------------------------------
------------------------------------------------------------
------------------------------------------------------------
---------------------------------gacttcttaagagagaagcaaggaagg
gtatggaggttcagtgattggggtatgcgaagactggcttacccgataaagaaagcaacc
cgtgctcactatattttgatgaactttgagttggctgcccaatggactgatgaattcaag
tccatgttagataaggatgagagagtgattcgccaccttgtgattaagagggacaaagca
atcacagaagaatgcacacctcctcctgagttcccaactgacatggtcgat
>PAFTOL009283
------------------------------------------------------------
------------------------------------------------------------
------------------------------------------------------------
--------gtgcgtcactatgaagtggtttatttgatccatcaa-------gaccacaaa
gatcaagtagaagctgtaaattccaagatccaagacttcttaagagagaagcaaggaagg
gtatggaggttcagtgattggggtatgcgaagactggcttacaagataaagaaagcaacc
catgctcactatattttgatgaactttgagttgcctgcccaatggactgatgaattcaag
tccatgttagataaggatgagagagtgattcgccaccttgtgattaagagggacaaagca
atcacagaagaatgcacacctcctcctgag---------------------
>PAFTOL009285
------------------------------------------------------------
------------------------------------------------------------
------------------------------------------------------------
--------gtgcgtcactatgaagtggtctatctgatccatcaa-------gaccacaag
gatcaagttgaagctgtaaattccaagatccmagacttcttaagagagaagcaaggacgg
gtatggaggttcagtgattgggggatgcgaagtctggcttacaagataaagaaagcaaca
catgctcactatattttgatgaactttgagttgcgtgcccaatcgatcaatgaattcaag
tccatgttagataaggatgagagagtgattcgccacctcgtgatgaagaggggcaaagca
atcacagaagaatgcccgccgcctcctgagctgaatacactsgaggatgac
>PAFTOL009287
------------------------------------------------------------
------------------------------------------------------------
------------------------------------------------------------
--------gtgcgtcactatgaagtggtttatttgatccatcaa-------gaccacaaa
gatcaggtagaagctgtaaattccaagatccmagacttcttaagagagaagcaaggaagg
gtatggaggttcagtgattggggtatgcgaagattggcttacaagataaagaaagcaacc
catgctcactatattttgatgaactttgagttgcctgcccaatggactgatgaattcaag
tccatgttagataaggatgagagagtgattcgccaccttgtgattaagagggacaaagca
atcacagaagaatgcacacctcctcctgag---------------------
>PAFTOL009289
------------------------------------------------------------
------------------------------------------------------------
------------------------------------------------------------
------------------------------------------------------------
---------------------------------gacttcttaagagagaagcaaggaagg
gtatggaggttcagtgattggggtatgcgaagactggcttacaagataaagaaagcaacc
catgcgcactatattttgatgaacttagagttgcctgcccaatggaccgatgaattcaag
tccatgttagataaggatgagagagtgattcgccaccttgtgattaagagggacaaagca
atcacagaagaatgcccacctcctcctgag---------------------
>PAFTOL009291
------------------------------------------------------------
--------------------------------------------gacactcacagcttcc
gattgaaagaggatg---aaactactggtccttttcctg-----aa----gctgttcttc
ttaaagaggtgcgtcactatgaagtggtttatttgatccatcaa-------gaccacaaa
gatcaagtagaagctgtaaattccaagatccmagacttcttaagagagaagcgaggcagg
gtatggaggttcagtgattggggtatgcgaagactggcttacaagataaagaaagcaacc
catgctcactatattttgatgaactttgagttgcctgcccaatggactgatgaattcaag
tccatgttagatrargaygagagagtgattcgccaccttgtgattaagagggacaaagca
atcacagaagaatgcacacctcctcctgag---------------------
>PAFTOL009293
------------------------------------------------------------
---------------------aaggaagatggcagcgttttgcctgaatttgcagatgct
gaagaagaggaactgtttgaatttctaaaccttgagcta-----gaaagtgatttgaatt
tggaacgaatgcgtcactatgaagtggtttatttgatccatcaa-------gaccacaaa
gatcaagtagaagctgtaaattccaagatccaagacttcttaagagagaagcaaggaagg
gtatggaggttcagtgattggggtatgygaagactggcttacaagataaagaaagcaacc
catgctcactatattttgatgaacwtkgagttgcctgcccaatggactgatgaattcaag
tccwtgttagataaggatgagagagtgattcgccaccttgtgattaagagggacaaagca
atcacagaagaatgcacacctcctcctgag---------------------
>PAFTOL009295
------------------------------------------------------------
------------------------------------------------------------
------------------------------------------------------------
------------------------------------------------------------
---------------------------------gacttcttaagagagaagcaaggaagg
gtatggaggttcagtgattggggtatgcgaagactggcttacaagataaagaaagcaacc
catgctcactatattttgatgaactttgagttgcctgcccaatggactgatgaattcaag
tccatgttagataaggatgagagagtgattcgccaccttgtgattaagagggacaaagca
atcacagaagaatgcacacctcctcctgag---------------------
>PAFTOL009297
------------------------------------------------------------
------------------------------------------------------------
------------------------------------------------------------
--------gtgcgtcactatgaagtggtttatttgatccatcaa-------gaccacaaa
gatcaaatagaagctgtaaattccaagatccaagacttcttaagagagaagcaaggaagg
gtatggaggttcagtgattggggtatgcgaagactggcttacaagataaagaaagcaacc
catgctcattatattttgatgaactttgagttgcctgcccaatggaccgatgaattcaag
tycatgttagataaggatgagagagtgattcgccatcttgtgattacgagggacaaagta
atcacagaagaatgcccacctccccctgagctccaagctgacwggcttgat
>PAFTOL009299
------------------------------------------------------------
---------cagaaaaagatcaaggaagatggcagggttttgcctgaatttgcagatgct
gaagaagaagaactgtttgaatttctaaaccttcagctg-----gaaagtgatttgaatt
tggaggaaatgcgtcactatgaagtggtttatttgatccatcaa-------gaccacaaa
gatgaagttgaagctgtaaattccaagatccaagacttcttaagagagaagcaaggaagg
gtatggaggttcagtgattggggtatgcgaagactggcttacaagataaagaaagcaacc
catgctcactatattttgatgaacttagagttgcctgcccaatggaccgatgaattcaag
tccatgttagataaggatgagagagtgattcgccaccttgtgattaagagggacaaagca
atcacagaagaatgcccacctcctcctgagttc------------------
>PAFTOL009301
---------------------------------------------------agtgttgtt
ctgtattctcagaaaaaggtcaaggaagatggcagggttttgcctgaattcgcagatgct
gaagaagaagaactgtttgaatttctaaac------------------------------
------------------------------------------------------------
---------------------------------gacttcttaagagagaagcaaggaaag
gtatggaggttcagtgattggggtatgcgragactggcttaccagataaagaaagcaacc
catgctcactatattttgatgaacttagagttgcctgcccaatggaccgatgaattcaag
tccatgttagataaggatgagagagtgattcgccaccttgtgattaagagggacaaagca
atcacagaagaatgcccacctcctcctgagttccaagctgatatgrtcgat
>PAFTOL009303
------------------------------------------------------------
------------------------------------------------------------
------------------------------------------------------------
------------------------------------------------------------
---------------------------------gacttcttaagagagaagcaaggaagg
gtatggaggttcagtgattggggtatgcgaagactggcttataagataaagaaagcaacc
catgctcactatattttgatgaacttagagttgyctgcccaatggaccgatgaattcaag
tccatgttagataaggatgagagagtgattcgccaccttgtgattaagagggacaaagca
atcacagaagaatgcccacctcctcctcagttccaagctgacatggtcgat
>PAFTOL009311
------------------------------------------------------gttatt
ctgtattttcagaaaaaggttcaggragatggcagggttttgcctgaatttgcagawgat
gaagargaggaattgtttgwatttctaraccttcarstg-----gaaagtgatctgaatt
tggwggaarttttatgattagactcataactggtaatttctcagaaagtgtggctcagta
agccgtttgagaattgtgtatgc----ctcgcagagttcttaagcgagaagaaaggaagg
gtatggaggttcagtgattggggtatgcgaagactggcttacaagatacagaaagcaaca
catgctcactatattttgatgaactttgagttgcctgccgaatggatcaatgacttcaag
tccatgttagacaaggatgagagagtgattcgccaccttgtgattaagagggatgaagca
atcacagaagaatgcccaccacctcctgagttccatacactccgtgctgac
>PAFTOL009313
gacactcatagcttcgctcccaaacctgacgaggctactggtcctttccctgaagctgtc
ctccttagagagaaaagrgttcaggaagatggcagggtgttgcctgaatttgcagatgct
gaagaagaggaactgtttgagtttataagccttcagctg-----gaaagtgatttagatg
ttgaggaaakgcgccactatgaggtggtttatttgatccatcaa-------gaccacaag
gatcaggttgaagcagtaaattccaagattcmagagttcttaagggagaagaaaggaaga
gtatggaggtttagtgattggggcatgcgtagactttgttacaagataaagaaagcgaca
catgctcactacattttgatgaactttgagttggctggccaatggatcaatgacttcaag
tccatgctagataaggatgagagagtcatccgccaccttgtgatgaagagggacgaagcg
atcacagaagaatgcccaccgcctcctgagttccatacacttcgagccgac
>PAFTOL009315
------------------------------------------------------------
------------------------------------------------------------
------------------------------------------------------------
------------------------------------------------------------
---------------------------cttgcagatttcattagagaaaagaaaggaagg
gtatggaggttcagtgattggggtatgcgcagactagcttacaaaatccggaaagcaaca
cacgctcattatattttgatgaatttggagttgcctgcaaaatggatcaatgaattcaag
tccttgttggacaaggatgagagagtcattcgccaccttgtgattaagagggacgaagca
atcacagaagaatgcccaccgcctcctgagttccatactctcggagctgac
>PAFTOL009319
---------------------------------------------------------gtt
ctgtatttacagaaaaaggtccaggaagatggccgggttttgcctgactttgcagatgaa
gaagaagaggaactgtttgaatatctaaaccttaagctg-----gaaagtggtt------
------------------------------------------------------------
----gttctagaaatatcatgattcatcttgcagatttcttaagagagaagaaaggaaag
gtatggaggttcagtgattggggtatgcgcaggctagcttacaagatcaagaaagcaaca
caagctcactatattttgatgaattgtgagttgcctgcaaaatggatcaacgaattcaag
tccttgttagatcaagatgagagagtcattcgccacctcgtgattaagagggacgaagca
atcacacaagaatgccctccgcctcctgagtaccatacactccaagctgac
>PAFTOL009321
---------------------------------------------------gaagttgtt
ctgtattttcagaaaaaggtccaggaagatggcagggatttgcctgaatttgcagatgag
gaagaagaggaactgtttgaatttctaaaccttcagctg-----gaaagtgatttgaatt
tggaggaaatgcgtcactatgaagtggtttatatgatccatcaa-------gaccacaag
gatcaggttgaagccgtaaacaccaagatccmagaattcttaagtgagaagaaaggaagg
gtgtggaggttcagtgattggggtatgcgaagactagcttatgagataaagaaagcaaca
catgctcactatattttgatgaattttgagttgcctgcgcaatggatcaatgaattcaag
tccttgttagataaggacgagagagtgattcgacaccttgtgattaagagggacgaagca
atcacagaagaatgcccaccgccccctgagctccatacactccgagctgac
>PAFTOL013501
------------------------------------------------------------
------------------------------------------------------------
------------------------------------------------------------
------------------------------------------------------------
---------------------------------gacttcttaagagagaagcaaggaagg
gtatggaggttcagtgattggggtatgcgaagactggcttacaagataaagaaagcaacc
catgctcactatattttgatgaactttgagytgcctgcccratgggctgatgaattcaag
tccatgttagataaggatgagagagtgattcgccaccttgtgattaagagggacgaagca
atcacagaagaatgcacacctcctcctgag---------------------
>SRR5036296
------------------------------------------------------------
------------------------------------------------------------
------------------------------------------------------------
------------------------------------------------------------
---------------------------------gacttcttaagagagaagcaaggaagg
gtatggaggttcagtgattggggtatgcgaagactggcttacaagataaagaaagcaacc
catgctcgctatattttgatgaacttagagttgcctgcccaatggaccgatgaattcaag
tccatgttagataaggatgagagagtgattcgccaccttgtgattaagagagacaaagca
atcacagaagaatgcccaccacctcctgagttccaagctgacatggttgac
>SRR5137211
gacactcacagcttcggtttgaaacaggatgaaactactggcccttttcctgaagctgtt
cttcttaaagagaaaaaggtcaaggaagatggcagggttttgcctgaattcgcagatgct
gaagaagaagaactgtttgaatttctaaaccttcagctg-----gaaagtgatttgaatt
tggaggaaatgcgtcactatgaagtggtttatttgatccatcaa-------gaccacaaa
gatgaagttgaagctgtaaattccaagatccaagacttcttaagagagaagcaaggaagg
gtatggaggttcagtgattggggcatgcgaagactggcttacaagataaagaaagcaacc
cacgctcactatattttgatgaacttagagttgcctgcccaatggaccgatgaattcaag
tccatgttagataaggatgagagagtgattcgccaccttgtgattaagagggacaaagca
atcacagaagaatgcccacctcctcctgagttccaagctcacatggtcgat
>SRR5137212
------------------------------------------------------gttgtt
ctgtgttttcagaaaaaggtccaggaagatggcaaggttttgcctgaatttgcagatgct
gaagaagaggaactgtttgaatttctaaaccttcagctg-----gaaagtgatttgaatt
tggaggaaagtaagcac-------------------------------------------
------------------------------------------------------------
------------------------------------------------------------
------------------------------------------------------------
------------------------------------------------------------
---------------------------------------------------
>SRR5137213
------------------------------------------------------------
------------------------------------------------------------
------------------------------------------------------------
------------------------------------------------------------
---------------------------------gacttcttaagagagaagcaaggaagg
gtatggaggtttagtgattggggtatgcgaagactggcttacaagataaagaaagcaacc
catgctcactatattttgatgaacttagagttgcctgcccaatggaccgatgaattcaag
tccatgttagataaggatgagagagtgattcgccaccttgtgattaagagggacaaagca
atcacagaagaatgctcacctcctcctgagttccaggctggcatggtcgat
>SRR7905849
gacactcacagcttcactcccaaaccagatgaagctactggcccttttcctgaagctgtt
cttcttaaagagaaaaaggtcaaggaagatggcagggttttgcctgaattcgcagatgct
gaagaagaggaactgtttgaatttctaagccttcagctg-----gaaagtgatttgaatt
tggaggaaatgcgtcactatgaagtggtctatttgatccatcaa-------gaccacaaa
gatcaagttgaagctgtaaattccaagatccaagacttcttaagagagaagcaaggaagg
gtatggagattcagtgactggggtatgcgaagactggcttacaagataatgaaagcaaca
catgctcactatattttgatgaactttgagttgcctgcccaatggatcgatgaattcaag
tccatgttagataaggatgagagagtgattcgtcaccttatgattaagagggacgaagca
atcacagaagaatgcccaccgcctcctgagctccaagctgacatggtcgat
>SRR7905861
gacactcacagcttcggtttgaaacaggatgaaactactggcccttttcctgaagctgtt
cttcttagagagaaaaaggtcaaggaagatggcagggttttccctgaatttgcagatgct
gaagaagaagaactgtttgaatttctaaaccttcagctg-----gaaagtgatttgaatt
tggaggaaatgcgtcactatgaagtggtttatttgatccatcaa-------gaccacaaa
gatgaagttgaagctgtaaattccaagatccaagacttcttaagagagaagcaaggaagg
gtatggaggttcagtgattggggtatgcgaagactggcttacgagataaagaaagcaacc
catgctcactatattttgatgaacttagagttgcctgcccaatggactgatgaattcaag
tccatgttagataaggatgagagagtgattcgccaccttgtgattaagagggacaaagca
atcacagaagaatgcccacctcctcctgagttccaagctgacatggtcgat
>SRR7905862
gacactcacagcttcactcctaaaccggatgaggctaytggcttttttcctgaagctgtt
cttcttaaagagagaaaggtgraggaagakggcagggctttrccygaatttgcagatgct
gaagaasaggaactgtttgaatttctaaaccttgagctg-----gaaagtggtttgaagt
tggaggaaatgcgtcactatgaagtggtctatctgatccatcaa-------gaccacaag
gatcaagttgaagctgtaaattccaagatccaagayttcttaagagagaagcaaggaagg
gtatggaggttcagtgattgggggatgcgaagtctggcttacaagataaagaaagcaaca
catgctcactatattttgatgaactttgagttgcgtgcccaatcratcaatgaattcaag
tccatgttagataaggatgagagagtgattcgccacctcgtgatgaagmrggacaaagca
atcacagaagaatgcccgccgcctcctgaggtcgatacattggtggatgac
>SRR8327214
gacactcacagcttcggtttgaaacaggatgaaactactggcccttttcctgaagctgtt
cttcttaaagagaaaaaggtcaaggaagatggcagggttttgcctgaattcgcagatgct
gaagaagaagaactgtttgaatttctaaaccttcagctg-----gaaagtgatttgaatt
tggaggaaatgcgtcactatgaagtggtttatttgatccatcaa-------gaccacaaa
gatgaagttgaagctgtaaattccaagatccaagacttcttaagagagaagcaaggaagg
gtatggaggttcagtgattggggtatgcgaagactggcttacaagataaagaaagcaacc
catgctcactatattttgatgaacttagagttgcctgcccaatggaccgatgaattcaag
tccatgttagataaggatgagagagtgattcgccaccttgtgattaagagggacaaagca
atcacagaggaatgcccgcctcctcctgag---------------------
