# Supplementary material for: Phylogenomics and classification of Cactaceae based on hundreds of nuclear genes
Source: Plant Syst Evol. 2025 Aug 11;311(5):28. doi: 10.1007/s00606-025-01948-z (PMC12339657; doi:10.1007/s00606-025-01948-z)
Supplement: Supplementary file 4 — Online Resource 4: Containing alignments and RAxML gene trees for all included loci and all phylogenetic datasets (ZIP 10372 KB) [file 606_2025_1948_MOESM4_ESM.zip › de Vos et al_ESM_4/ESM_data_alignments/QCP/6176_consensus.mafft.fasta]

>PAFTOL004547
aagaacgacggtaatgttcgagttcgattcgctccttcacctactggtaatctccacgtc
gggggcgctcgaactgctctcttcaattacctgttcgccaggtcaacaggtggcaaattt
gttctcagaattgaggatactgatttggaaaggtctactaaggtgtct------gaagag
gccgtgctgcgtgatcttagctggcttggtcttgaatgggatgaaggtaatgatcttgac
gagaaatgtttcgtgtatttttccgcgttttcctcttttgtgcggaacagccttcactct
gcactttatgacagttcatatcctaataccatgctctgtatcctttaggagcttgagaaa
atgaaggagactgcaaaattgaaaggattaccgccagtgtacacaggtaaatgggccaca
gccagtgatgcagaagtgcaagcagaactggaaaagggaactccttttacataccgcttt
cgtgtgccaaaggagggaagtctcagcattgatgaccttatacgaggagaagttagctgg
agcttgaatacccttggagattttgtgatcatgcggagtaatggtcaacctgtttacaac
ttttgtgtcactgttgatgatgctacaatggcgatttcacatgtcatcagagctgaagag
catttacctaacactttgaggcaagcat-------tgatatataaggccct----aggat
ttcctatgccttactttgcacatgtttcattgattttggcccctgataggagtaagctgt
ccaagcgccatggtgcaacttctgttggacagttcagggagatgggctatctcccacaag
caatggtcaattacttgggattactgggctggagtgatgggacggaaaatgaatttttca
ctgtggaccaactggttgagaagt---tcagtatcgaacgtgtaagcaagagtggaacta
tatttgattctgttaaattacggtggatgaatggc-cattacctgagatctcttccg---
------------------------------------------------------------
------------------------------------------------------------
------------------------------------------------------------
------------------------------------------------------------
--
>PAFTOL004551
aacaacgacgacgaagttcgagtacgattcgctccttcacctactggtaatctccacgtc
ggaggcgctcggactgctctattcaattacctattcgccaggtcaaaaggggggaagtta
gttctgagaattgaggatactgatttggaaaggtccactaaggcttct------gaagag
gctatgttgcgtgatcttacctggctcggtcttgactgggacgaaggccctgatgttggt
ggaaattatggcccctatagacaatctgaaagaaatgaactatacaaacaatatgctgat
aagctcttggagtcaggctatgtctatcggtgcttctgctctarcgaggagcttgagaaa
atgaaggagattgcaaaattgagaggattaccrccggtgtacacaggcaaatgggccaca
gccagtgatgcggaagtacaagcagaactggaaaagggaactccttttacataccgcttt
cgtgtgccaaaggagggaagtcttggcattgatgaccttatacgaggagaagttagctgg
agcttggatactcttggggattttgtgatcatgcggagtaatggtcaacctgtttacaac
ttttgtgtcactgttgatgatgctacaatggcgatttcmcatgtcatcagagctgaagag
catttacctaacactttgaggcaagcat-------tgatatacaaggccct----gggat
ttcctatgcctcactttgygcatgtttcattgattttggcacctgataggagtaaactgt
ccaagcgccatggcgcaacttctgtcggacagttcagggagatgggctatctcccacaag
caatggtcaattacttgggagtrttgggctggagtgatgggacagaaaatgaatttttca
ccatggaccaactggttgagaagt---tcagtatcgaacgtgtaagcaagagtggagcta
tatttgattctgttaaattgcggtggatgaatggc-cattacctaagatctcttccgtca
gatgagctaaccaaagctatcagtgagcattggaagagcgcaggaatcctcaacgaatca
caaggggaatttgtagaggaggctgttgcattgcttaaggatgggattgacttgttacca
gattcaggcaaagcactcttaaacttactgtcttatcccttacatgacactcttgca---
------------------------------------------------------------
--
>PAFTOL004552
aagaacgacggtgaagttcgagttcgattcgctccttcacctactggtaatcttcatgtc
ggaggcgctcgaactgctcttttcaattacctattcgccaggtcaaamggtggcaaattt
gttctgagaattgaggatactgatttggaaaggtctactaaggcgtct------gaagag
gctatgctscgtgatcttacctggcttggtcttgactgggacgaaggccctgatgttggt
ggaaattatggcccctatagacaatctgaaagaaatgaactatacaaacaatatgctgaa
aagcttttggagtccggctatgtctatcggtgcttctgctctaacgaggagcttgagaaa
atgaaggatactgcaaaattgaaaggattaccgccagtatacacaggtaaatgggccaca
gccagtgatgcagaagtgcaagcagaactggaaaagggaactccttttacataccgcttt
cgtgtgccaaaggagggaagtctcagcattgatgaccttatacgaggagaagttagctgg
agtttggatactcttggagattttgtgatcatgcggagtaatggtcaacctgtttacaac
ttttgtgtcactgttgatgatgctacaatggcgatttcacatgtcatcagagctgaagag
catttacctaacactttgaggcaagcat-------tgatatataaggccct----aggat
ttcctatgccttattttgcacatgtttcattgattctggcccctgataggagtaarctgt
ccaagcgccatggtgcaacttctgttggacagttcagggagatgggctatctcccacaag
caatggtcaattacttgggattattgggctggagtgatggaacggaaaatgaatttttca
cygtggaccaactggctgagaagt---tcagtatcgaacgtgtaagcaagagtggagcta
tatttgattctgttaaattacggtggatgaatggc-cattacctaagatctcttccgtca
gatgagctaactaaagctatcggtgagcattggaaaagcgcaggaatcctcaatgaatca
caaggggattttgcagag------------------------------------------
------------------------------------------------------------
------------------------------------------------------------
--
>PAFTOL004553
aagaacgacggtgaagttcgagttcgattcgctccttcacctactggtaatctccacgtc
ggaggcgctcgaactgcgctcttcaattacctgttcgccaggtcaaaaggtggcaaattt
gttctgagaattgaggatactgacttggaaaggtctactaaggtgtct------gaagag
gctgtgctgcgtgatcttagctggcttggtctcgaatgggacgaaggccctgatgttggt
ggaaattatggcccctatagacaatctgaaagaaatgaactatacaaacaatatgctgat
aagcttttggagtcaggttatgtctatcggtgcttctgctctaacgaggagcttgagaaa
atgaaggagactgcaaaattgaaaggattaccaccagtgtacaccggtaaatgggccaca
gccagtgatgcagaagtgcaagcagaactggaaaagggaactccttttacataccgcttt
ygtgtgccaaaggagggaagtcttagcattgatgaccttatacgaggagaagttagctgg
agcttggataccctcggagattttgtgatcatgcggagtaatggtcaacctgtttacaac
ttttgtgtcactgttgatgatgctacaatggcgatttcacatgtcatcagagctgaagaa
catttacctaacactttgaggcaagcat-------tgatatataaggccct----aggat
ttcctatgccttactttgcacatgtttcattgattttggcccctgataggagtaagctgt
ccaagcgccatggtgcaacttctgttggacagttcagggagatgggctatctcccacagg
caatggtcaattacttgggattattgggctggagtgatgggacggaaaatgaatttttca
ccatggaccaactggttgagaagt---ttagtatcaaacgtgtaagcaagagtggaayta
tatttgattctgttaaattacggtggatgaatggc-cattacctgagatctcttccgtca
gcagagctaactaaagctatcggtgagcattggaaaagcgcaggaatcctcaatgaatca
caaggggagtttgtagaggaggctgttgcattgcttaaggatgggattgacttggtacca
gattcagacaaagcactcttaaatttgctgtcttatcccttacgtgacactcttgca---
------------------------------------------------------------
--
>PAFTOL004554
aagaacgacggtgaagttcgagttcgattcgctccttcacctactggtaatcttcatgtc
ggaggcgctcgaactgctctcttcaattacctattcgccaggtcaaacggtggcaaattt
gttctgagaattgaggatactgatttggaaaggtctactaaggcgtct------gaagag
gctgtgctccgtgatcttacctggcttggtcttgactgggacgaaggccctgatgttggt
ggaaattatggcccctatagacaatctgaaagaaatgaactatacaaacaatatgctgaa
aagcttttggagtccrgctatgtctatcggtgcttctgctctaacgaggagcttgagaaa
atgaaggatactgcaaaattgaaaggattaccgccagtatacacaggtaaatgggccaca
gccagtgatgcagaagtgcaatcagaactggaaaagggaactccttttacataccgcttt
cgtgtgccaaaggggggaagtctcagcattgatgaccttatacgaggagaagttggctgg
agtttggatactcttggagattttgtgatcatgcggagtaatggtcaacctgtttacaac
ttttgtgtcactgttgatgatgctacaatggcgatttcacatgtcatcagagctgaagag
catttacctaacactttgaggcaagcat-------tgatatataaggccct----aggat
ttcctatgccttactttgcacatgtttcattgattctggcccctgataggagtaagctgt
ccaagcgccatggtgcaacttctgttggacagttcagggagatgggctatctcccacaag
caatggtcaattacttgggattattgggytggagtgatggaacggaaaatgaatttttca
ccgtggaccaactggctgasaagt---tcagtatcgaacgtgtaagcaagagtggagcta
tatttgattctgttaaattacggtggatgaatggc-cattacctaagatctcttccgtca
gatgagctaactaaagctatcggtgagcattggaaaagcgcaggaatcctcaatgaatca
caaggggattttgtagag------------------------------------------
------------------------------------------------------------
------------------------------------------------------------
--
>PAFTOL004555
aagaacgacggtgaagttcgagttcgattcgctccttcacctactggtaatctccacgtc
ggaggcgctcgaactgctctcttcaattacctgttcgccaggtcaaaaggtggcaaattt
gttctgagaattgaggatactgatttggaaaggtctactaaggtgtct------gaagag
gctgtgctgcgtgatcttagctggcttggccttgaatgggacgaaggccctgatgttggt
ggaaattatggcccctatagacaatctgaaagaaatgaactatacaaacaatatgctgat
aagcttttggagtcaggttatgtctatcggtgcttctgctctaatgaggagcttgagaaa
atgaaggagactgcaaaattgaaaggattaccgccagtgtacacaggtaaatgggccaca
gccagtgatgcagaagtgcaagcaaaactggaaaagggaactccttttacataccgcttt
cgtgtgccaaaggagggaagtctcagcattgatgaccttatacgaggagaagttagctgg
agcttgaatacccttggagattttgtgatcatgcggagtaatggtcaacctgtttacaac
ttttgtgtcactgttgatgatgctacaatggcgatttcacatgtcatcagagctgaagag
catttacctaacactttgaggcaagcat-------tgatatataaggccct----aggat
ttcctatgccttactttgcacatgtttcattgattttggcccctgataggagtaagctgt
ccaagcgccatggtgcaacttctgttggacagttcagggagatgggctatctcccacaag
caatggtcaattacttgggattactgggctggagtgatgggacggaaaatgaatttttca
ctgtggaccaactggttgagaagt---tcagtatcgaacgtgtaagcaagagtggaacta
tatttgattctgttaaattacgttggatgaatggc-cattacctgagatctcttccgtca
gaagagctaactaaagctatcggtgagcattggaaaagcacaggaatcctcaatgaatca
caaggggagtttgtagag------------------------------------------
------------------------------------------------------------
------------------------------------------------------------
--
>PAFTOL004556
---------ggtcaagtgtgagttcgattcgctccttcacctactggtaatcttcatgtc
graggcgctcraactgctctcttcaattacctattcgcyaggtcaaaaggtggcaaattt
gttctgagaattraggatactgayttsraaaggtctactaaggcgtct------gaagag
gctgtgctgcgtgatcttacctkgcttgrtcttsactgggacgaaggccctgatgttggt
ggaaattatggcccctatagacaatctgaaagaaatgacctatacaaacaatatgctgat
aagcttttggagtcaggttatgtctatcggtgcttctgctctaacaaggagcttgagaaa
atgaaggagactgcaaaattgaaaggattaccgccagtgtacacaggtaaatgggccaca
gcgagtgatgcagaagtgcaagtagaactggaaaagggaactccttttacataccgcttt
cgtgtgccaaaggagggaagtctcagcattggtgaccttatacgaggagaagttagctgg
agcttggatactcttggagattttgtgatcatgcggagtaatggtcaacctgtttacaac
ttttgtgtcactgttgatgatgctacaatggcgatttcacatgtcatcagagctgaagag
catttacctaacactttgagtcaagcat-------tgatatataaggcctt----aggat
ttcctatgccttactttgcacatgtttcattgattttggcccccgataggagtaagctgt
ccaagcgccatggtgctacttctgttggacagttcagggagatgggctatctcccacaag
caatggtcaattacttggggttattgggctggagtgatgggacagaaaatgaatttttca
ccgtggaccaactggttgagaagt---tcagtatcgaacgtgtaagcaagagtggagcta
tatttgattctgttaaattacggtggatgaatggc-cattacctaagatctcttccgtca
gatgagctatctaaagctattggtgagcattggaaaagcgcaggaatcctcaatgaatca
caaggggattttgtagag------------------------------------------
------------------------------------------------------------
------------------------------------------------------------
--
>PAFTOL004560
aagaacgatggtgaagttcgagttcgattcgctccttcacctactggtaatcttcatgtc
ggaggcgctcgaactgctctcttcaattacctattcgccaggtcgaaaggtggcaaattt
gttctgagaattgaggatactgatttggaaaggtctactaaggcgtct------gaagag
gctatgttgcgtgatcttacctggcttggtcttgactgggacgaaggccctgatgttggt
ggaaattatgggccctatagacaatctgaaagaaatgaactatacaaacaatatgctgat
aagcttttggagtcaggttatgtctatcggtgcttctgctctagcaaggagcttgagaaa
atgaaggagactgcaaaattgaaaggattaccgccagtatacacaggtaaatgggccgca
gccagtgatgcagaagtgcargcagaactggaaaagggaactccttttacataccgcttt
cgtgtgccaaaggagggaagtctcagcattgatgaccttatacgaggagaagtgag-taa
ttccatagtattgatcaagcatcattggaaggggagggcattggggtgtatatactatac
aatgcactgatcctttgggttttctttatatctatt--attaaatatcagagctgaagag
catttacctaacactttgaggcaagcat-------tgatatataaggccct----aggat
ttcctatgccttactttgcacatgtttcattgattttggcccctgataggagcaagctgt
ccaagcgccatggtgcaacttctgttgggcagttcagggagatgggctatctcccacaag
caatggtcaattacttgggattgttgggctggagtgatggaacggaaaatgaatttttca
ccatggaccaaatggctgagaagt---tcagtatcgaacgtgtaagcaagagtggagcta
tatttgattctgttaaattacggtggatgagcggc-cattacctaagatctcttccatca
gatgagctaactaaagctatcggtgagcattggaaaaccgcaggaatcctcaatgaatca
caaggggattttgtagag------------------------------------------
------------------------------------------------------------
------------------------------------------------------------
--
>PAFTOL004561
---------aatgaagttcgagtaagattcgctccttcgcctactggtaatctycacgtt
ggaggcgctcgsactgctctcttcaattacctattcgccaggtcaaaaggggggaagttc
gttctgagaattgaggatactgatttggaaaggtctactaaggcctct------gaagag
gctatggtgcgtgaycttacctggctcggtcttgactgggacgaaggccctgatgttggt
ggaaattatggcccctatagacaatctgaaagaaatgaactatacaaacgatatgctgat
aagctcttggagtcaggctatgtctatcgatgcttctgctctaatgaggagcttgagaaa
atgaaggagattgcgaaattgaaaggattaccrccagtatacacrggcaaatgggccaca
gccagtgatgcggaagtacaagcagaactggaaaagggaactccttttacataccgcttt
cgtgtgccaaaggagggaartctcggcattgatgaccttataagaggagaagttagctgg
agcttggatactcttggggattttgtgatcatgcggagtaacggtcaacctgtttacaac
ttttgtgycactgttgatgatgctacaatggcgatttcacatgtcatcagagctgaagag
catttaccaaacactttgaggcaagcac-------tgatatacaaggccct----gggat
ttcctatgccttactttgcgcatgtttcattgattttggcacctgataggagtaagctgt
ccaaacgccatggcgcaacttctgttggacagttcagggagatgggctatctcccacaag
caatggtcaattacttgggggtgttgggctggagtgatgggacagaaaatgaatttttca
ccatggaccaactggktgagaagt---tcagtatcgaacgtgtgagcaagagtggagcta
tatttgattctgttaaattgcggtggatgaatggc-cattacctaagatctcttccatca
gatgagctaaccaaagctatcagtgagcattggaagagtgcaggaatcctcaasgaatca
caaggggaatttgtagaggaagctgttkcattgcttaaggatgggattgacttgttacct
gattcagacaaagcactcttaaacttgctgtcttatcccttacatgacactcttgca---
------------------------------------------------------------
--
>PAFTOL004562
aagaacgacggtgaagttcgagttcgattcgctccttcaccgactggtaatcttcatgtc
ggaggcgctcgaactgctctcttcaattacctattcgccaggtcaaaaggcggcaaattt
gttctgagaattgaggatactgatttggaaaggtctactaaggcgtct------gaagag
gctatgttgcgtgatcttgcctggcttggtcttgactgggacgaaggccctaatgttggt
ggaaattatgggccctatagacaatctgaaagaaatgaactatacaaacagtatgctgat
aagcttttggattcaggttatgtctatcggtgcttctgctctagtgaggagcttgagaaa
atgaaggagactgcaaaattgaaaggattaccgccagtatacacaggtaaatgggccaca
gccagtgatgcagaagtgcaagcagaactggaaaagggaactccttttacataccgcttt
cgtgtgccaaaggagggaagtctcagcattgatgaccttatacgaggagaagtkagctgg
agtttggatactcttggagattttgtgatcatgcggagtaatggtcaacctgtttacaac
ttttgtgtcactgttgatgatgctacaatggcgatttcacatgtcatcagagctgaagag
catttacctaacactttgaggcaagcat-------tgatatataaggccct----aggat
ttcctatgccttactttgcacatgtttcattgattttggcccctgataggagtaagctgt
ccaagcgccacggtgcaacttctgttgggcagttcagggagatgggctatctcccacaag
caatggtcaattacttggggttgttggggtggagtgatggaacggaaaatgaatttttca
ccatggaccaaatggctgagaagt---tcagtatcgaacgtgtaagcaagagtggagcta
tatttgattctgttaaattacggtggatgaacggc-cattacctaagatcccttccatca
gatgagctaagtaaagctatcggtgagcattggaaaagcgcaggaatcctcaatgaatca
caaggggattttgtagag------------------------------------------
------------------------------------------------------------
------------------------------------------------------------
--
>PAFTOL004563
aagaacgacggtgaarttcgagttcgattcgctccttcacctactggtaatctccacgtc
ggaggcgctcgaactgctctcttcaattacctattcgccaggtcaaaaggtggcaaattt
gttctgagaattgaggatactgatttggaaaggtctactaaggcgtct------gaagag
gctgtgctgcgtgatcttacctggcttggtcttgactgggacgaaggccctgatgttggt
ggaaattatggcccttatagacaatctgaaagaaatgaactatacaaacaatatgctgat
aagcttttggagtcaggttatgtctatcggtgcttctgctctaacgaggagcttgagaaa
atgaaggagactgcgaaaktgaaaggattaccgccagtttacacaggtaaatgggccaca
gccagtgatgcggaagtacaatcagaactggaaaagggaactccttttacataccgcttt
cgtgtgccaaaggagggaagtctcagcattgatgaccttatacgaggagaagttagctgg
aacttggatactcttggagattttgtgatcatgcggagtaatggtcaacctgtttacaac
ttttgtgtcactgttgatgatgctacaatggcgatttcacatgtcatcagagctgaagag
catttacctaacactttgaggcaagcat-------tgatatataaggccct----rggat
ttcctatgccttactttgcrcatgtttcattgattttggcccctgataggagtaagctgt
ccaagcgccatggtgcaacttctgttggacagttcagggagatgggctatctcccacaag
caatggtcaattacttgggattattgggctggagtgatgggacggaaaatgaatttttca
ccgtggaccaactggttgagaagt---tcagtatcgaacgtgtaagcaagagtggagcta
tatttgattctgttaaattacggtggatgaatggc-cattatctaagatctcttccttca
gatgagctacctaaagctatcggtgagcattggaaaagtgcaggaatcctcaatgaatca
caaggggattttgtagaggaggctgttgcattgcttaaggatgggattgacttggtacca
gattcagacaaagcactcttaaacttgctgtcttatcccttacgtgacactcttgca---
------------------------------------------------------------
--
>PAFTOL004564
------------------------------------------------------------
---------------------------------------aggtcaaaaggggggaagttc
gttctgagaattgaggacactgatttggaaaggtctactaaggcttct------gaagag
gctatggtgcgtgatcttacctggcttggtcttgactgggacgaaggccctgatgttggt
ggaaattatggcccctatagacaatctgaaagaaatgaactatacaaacaatatgctgat
aagctcttggagtcaggctatgtctatcggtgcttctgctctaacgagaag---------
------------------------------------------------------------
------------------------------------------------------------
---------------------------------------------------gttagctgg
aggttggatactcttggggattttgtgatcatgcggagtaatggccaacctgtttacaac
ttttgtgtcactgttgatgatgctacaatggcgatttcacatgtcatcagagctgaagag
catttacctaacactttgaggcaagcat----tgctgatatacaaggccct----gggat
ttcctatgccttactttgcgcatgtttcattgattttggcacctgataggagcaagctgt
ccaagcgccatggcgcaacttctgttggacagttcagggagatgggctatctcccacaag
caatggtcaattacttgggagtattgggctggagtgatgggacagaaaatgaatttttca
ccatggaccaactggktgagaagt---tcagtatcgaacgtgtaagcaagagtggagcta
tatttgattctgttaaattgcggcaggaggctgttgcattgcttaagg------------
------------------------------------------------------------
----------------------------------------atgggattgacttgttacca
gattcagacaaagcactcttaaacttgctgtcctatcccttacatgacactcttgca---
------------------------------------------------------------
--
>PAFTOL004565
aagaacgacggtgaagtccgagttcgattcgctccttcacctactggtaatcttcatgtc
ggaggcgctcgaactgctctcttcaattacctattcgccaggtcaaaaggtggcaaattt
gttctgagaattgaggatactgatttsgaaaggtctactaaggcktct------gaagag
gctgtgctgcgtgatcttacctggctkggtcttgactgggacgaaggtctt---------
------------------------------------------------------------
------------------------------------------------------------
------------------------------------------------------------
------------------------------------------------------------
------------------------------------------------------------
------------------------------------------------------------
------------------------------------------------------------
----------------------------------------ttgcaggccct----aggat
ttcctatgccttactttgcacatgtttcattgattttggcccctgataggagtaagctgt
ccaagcgccatggtgcaacttctgttggacagttcagggagatgggctatctcccacarg
caatggtgaattacttgggrttattgggctggagtgatgggacggaaaatgaatttttca
cygtggaccaactagttgagaagt---tcactatcgaacgtgtaagcaagagtggagcta
tmtttgattctgttaaattacggtggatgaatgsc-cattacstaagrtctcttccrtca
gatgagctatctraagctatcggtgagcattggaaaarcgcaggaatcctcratgaatca
caaggggattttgtagag------------------------------------------
------------------------------------------------------------
------------------------------------------------------------
--
>PAFTOL004566
aataatgacggcgaagttcgagtacgattcgctccttcacctactggyaatctccacgtt
ggaggcgctcgaactgctctcttcaattacctattcgccaggtcaaarggggggaagttc
gttctgagaattgaggatactgatttggaaaggtctactaaggcttct------gaagag
gctatggtgcgtgatcttacctggctcggtcttgactgggacgaaggccctgatgttggt
ggaaattatggcccctatagacaatctgaaagaaatgaactatacaaacaatatgctgat
aagctcttggagtcaggctatgtctatcrgtgcttctgctctaacgaggagcttgagaaa
atgaaggagattgcgaaattgaaaggattaccgccrgtgtacacaggcaaatgggccaca
gccagtgatgcggaagtacaagcagaactggaaaagggaactccttttacrtaccgcttt
cgtgtgccaaaggagggaagtctyggcattgatgaccttatacgaggagaagttagctgg
agcttggatactcttggggattttgtgatcatgcggagtaatggccaacctgtttacaac
ttttgtgtcactgttgatgatgctacaatggcgatttcacatgtcatcagagctgaagag
catttacctaacactttgaggcaagcat-------tgatatacaaggccct----gggat
ttcctatgccttactttgcgcatgtttcattgattttggcacccgataggagcaagctgt
ccaagcgccatggcgcaacctctgttggacagttcagggagatgggctatctcccacaag
caatggtcaattacttgggagtattgggctggagtgatgggacagaaaatgaatttttca
ccatggaccaactggttgagaagt---tcagcatcgaacgtgtaagcaagagtggagcta
tatttgatkctgttaaattgcggtggatgaatggc-cattacctaagatctcttccgtca
gatgagctaaccaaagctatcagtgagcattggaagagtgcaggaatccttaatgaatca
caaggggaatttgtagaggaggctgttgcattgcttaaggatgggattgacttgttacca
gattcagacaaagcactcttaaatttgctatcttatcccttacatgacactcttgca---
------------------------------------------------------------
--
>PAFTOL004567
aagaacgacggtgaagttcgagttcgattcgctccttcacctactgggaatcttcatgtc
ggaggcgctcgaactgctctcttcaattacctattcgccaggtcgaaaggtggcaaattt
gttctgagaattgaggatactgatttggaaaggtctactaaggcgtct------gaagag
gctgtgctgcgtgatcttacttggcttggtcttgaatgggacgaaggccctgatgttggt
ggaaattatggcccctatagacaatctgaaagaaatgaactatacaaacaatatgctgaa
aagcttttggagtccggctatgtctatcggtgcttctgctctaacgaggagcttgagaaa
atgaaggagaatgcaaaattgaaaggattgccaccagtgtacacaggtaaatgggccaca
gccagtgatgcagaagtgcaagcagaactggaaaagggaactccttttacataccgcttt
cgtgtgccaaaggagggaagtctcagcattgatgacctcatacgaggagaagtkagctgg
agcttggatactcttggagattttgtgatcatgcggagtaatggtcaacctgtttacaac
ttttgtgtcactgttgatgatgctacaatggcgatttcacatgtcatcagagctgaagag
catttgcctaacactttgaggcaagcat-------tgatatacaaggccct----aggat
ttcctatgccttactttgcacatgtttcattgattttggctcctgataggagtaagctgt
ccaagcgccatggtgcaacttctgttggacagttcagggagatgggctatctcccacaag
caatggtcaattacttggggttattgggctggagtgatgggacggaaaatgaatttttca
ccgtggaccaactggttgagaagt---tcggtatcgaacgtgtaagcaagagtggagcta
tatttgattctgttaaattacggtggatgaatggc-cattatctaagatctcttccatca
gatgagctaactaaagctatcggtgagcattggaaatgcgcaggaatcctcaaagaatca
caaggggattttgtagaggaggctgttgcattgcttaaggatgggattgacttggtacca
gattcagacaaagcactcttaaacttgctgtcttatcccttacgtgacactcttgca---
------------------------------------------------------------
--
>PAFTOL004568
aagaacgacggtgaagttcgagttcgattcgctccttcacctaccgggaatcttcatgtc
ggaggcgctcgaactgctctcttcaattacctattcgccaggtcaaaaggtggcaaattt
gtcctgagagttgaggatactgatttggaaaggtctactaaggcgtct------gaagag
gctgtgctgcgtgatcttacctggcttggtcttgactgggacgaaggccccgatgttggt
ggaaattatggcccttatagacaatctgaaagaaatgaactatacaaacaatatgctgat
aagcttttggagtcaggttatgtctatcggtgcttmtgctctaacgaggagcttgagaaa
atgaaggagaccgcaaaattgaaaggattaccgccagtgtacacaggtaaatgggccaca
gccagtgatgcagaagttcaagcwgaactggaaaagggaactccttttacataccgcttt
cgtgtgccaaaggagggaagtctcagcattgatgaccttatacgaggagaagttagctgg
agcttggatactctaggagattttgtgatcatgcggagtaayggtcaacctgtttacaac
ttttgtgtcactgttgatgatgcgacaatggcaatttcacatgtcatcagagctgaagag
catttacctaacactttgaggcaagcac-------tgatatataaggccct----aggat
ttcctatgccttactttgcacatgtttcattgattttggctcctgataggagtaagctgt
ccaagcgcyatggtgcaacttctgttggacagttcagggagatgggctatctcccacaag
caatggtcaattacttggggttattgggctggagtgatgggacggaaaatgaatttttca
ccrtggaccaactggttgagaagt---tcagtatcgaacgtgtaagcaagagtggagcta
tatttgattctgtwaagttacggtggatgaatggc-cattacctaagatctcttccktca
gatgagctcacaaaagctatcggtgagcrgtggaaaagcrcaggaatcctcaatgaatca
caaggggawtttgtagaggaggctgttgcattgcttaaggatgggattgacttggtgcca
gattcagacaaagcactcctaaatttgctgtcttatcccttaygtgacactgttgca---
------------------------------------------------------------
--
>PAFTOL004571
aacaacgacggcgaagttcgagtacgattcgctccttcacctactggtaatctccacgtc
ggaggcgctcggactgctctcttcaattacctattcgccaggtcaaaaggggggaagttc
gttttgagaattgaggatactgatttggaaaggtctactaaggcttct------gaagag
gctatggtgcgtgatcttacctggctcggtcttgactgggacgaaggccctgatgttggt
ggaaattatggcccttatagacaatctgaaagaaatgaactatacaaacaatatgctgat
aaactcttggagtcgggctatgtctatcggtgcttctgctctaacgaggagcttgagaaa
atgaaggagattgcgaaattgaaaggattaccgccggtgtacacaggcaaatgggccaca
gccagtgatgcggaagtacaagcagaactggaaaagggaactccttttacataccgcttt
cgtgtgccaaaggagggaagtctcggcattgatgaccttatacgaggagaagtkagctgg
aacttggatactcttcgggattttgtgatcatgcggagtaatggccaacctgtttacaac
ttttgtgtcactgttgatgatgctacaatggcgatttcacatgtcatcagagctgaagag
catttacctaacactttgaggcaagcat-------tgatatacaaggccct----gggat
ttcctatgccttactttgcgcatgtttcattgattttggcacctgataggagcaagctgt
ccaagcgccatggcgcaacttctgttggacagttcagggagatgggctatctcccacaag
caatggtcaattacttgggagtattgggctggagtgatgggacagaaaatgaatttttca
ccatggaccaactggttgagaagt---tcagtatcgaacgtgtaagcaagagtggagcta
tatttgattctgttaaattgcggtggatgaatggg-cattacctaagatctcttccgtca
gatgagctaaccacagctatcagtgagcattggaagagcacaggaatcctcaatgaatca
caaggggaatttgtaggggaggctgttgcattgcttaaggatgggattgacttgttacca
gattcagacaaagcactcttaaacttgctgtcttatcccttacatgacactcttgca---
------------------------------------------------------------
--
>PAFTOL004573
aagaacgayggtgaagttcragttcgattcrctccttcacctrctggtaatcttcatgkc
rgaggygctcgaactgctctcttcaattacctattcgccaggtcaaaaggtggcaaattt
gttctgagaattgagsayrytgatttsraaaggtctactaaggcrtct------gaagag
gctrtgctgygtgatcytacctggcytggtcttgactgggaygaaggccctgatgttggt
ggaaattatggcccctatagacaatctgaaagaaatgaactatacaagcaatatgctgat
aagcttttggagtcaggttatgtctatcggtgcttctgctctaacgaggagctcgagaaa
atgaaggagactgcaaaattgaaaggattaccgccagtgtacacaggtaaatgggccaca
gccagtgatgcagaagtgcaagtagaactggaaaagggaactccttttacataccgcttt
cgtgtgccaaaggagggaagtctcagcattgatgaccttatacgaggagaagttagctgg
agcwyggatactcttggagattttgtgatcatgcggagtaatggtcaacctgtttacaac
ttttgtgtcactgttgatgatgctacaatggcgatttcacatgtcatcagagctgaagag
catttacctaacactttgaggcaagcat-------tgatatataaggcgct----aggat
tttctatgccttactttgcacatgtttcattgattttggcccctgataggagtaaactgt
ccaagcgccatggtgcaacttctgttggacagttcagggagatgggctatctcccacagg
caatggttaattacttggggttactgggctggagtgatgggacggaaaatgaatttttca
ccgtggaccaactggttgagaagt---tcagtatcgaacgtgtaagcaagagtggagcta
tatttgattctgttaaattacggtggatgaatggc-cattacctaagatctcttccgtca
gatgagctatctaaagctatcggtgatcattggaaaagcgcaggaatcctcaatgaatca
caaggggattttgtagaggaggctgttgcattgctgaaagatgggattgacttggtacca
gattcagacaaagcgctcttaaatttgctgtcttatcccttacgtgacactcttgca---
------------------------------------------------------------
--
>PAFTOL004574
aagaacgacggtgaagttcgagttcgattcgctccttcacctactggtaatctccacgtc
ggaggcgctcgaactgctctcttcaattacctattcgccaggtcaaaagggggcaaattt
gttctgagaattgaggatactgatttggaaaggtctactaaggcgtct------gaagag
gctgtgctgcgwgatcttacctggcttggtcttgactgggacgaaggccctgatgttggt
ggaaattatggcccctatagacaatctgaaagaaatgaactatacaaacaatatgctgat
aagcttttggagtcaggttatgtctatcggtgcttctgctctaacgaggagcttgagaaa
atgaaggagactgcaaaactgaaaggattaccgccagtgtacacaggtaaatgggccaca
gctagtgatgcagaagtgcaagcagaactggaaaagggaactccttttacataccgcttt
ygtgtgccaaaggagggaagtctcagcattgatgaccttatacgaggagaagttacctgg
agcttggatactcttggagattttgtgatcatgcggagtaatggtcaacctgtttacaat
ttttgtgtcactgttgatgatgctacaatggcgatttcacatgtcatcagagctgaagag
catttacctaacactttgaggcaagcat-------tgatatacaaggccct----aggat
ttcctatgccttactttgcacatgtttcattgattttggcccctgataggagtaagctgt
ccaagcgccatggtgcaacttctgttggacagttcagggagatgggctatctcccacaag
caatggtcaattacttgggattattgggctggagtgatgggacggaaaatgaatttttca
ccatggaccaactggttgagaagt---tcagtatcgaacgtgtaagcaagagtggaacta
tatttgattctgttaaattacggtggatgaatggc-cattacctgagatctcttccgtca
gaagagctaactaaagctatcggtgagcattggaaaagcgcaggaatcctcaatgaatca
caaggggattttgtagaggatgctgttgcattgcttaaggatgggattgacttggtacca
gattcagacaaagcactcttaaatttgctgtcttatcccttacgtgacactcttgca---
------------------------------------------------------------
--
>PAFTOL004577
aagaacgacggtgaagttcgagttcgattcgctccttcacctactggtaatcttcatgtc
ggaggcgctcgaactgctctcttcaattacctattcgccaggtcaaaaggtggcaaattt
gttctgagaattgargatactgatttggaaaggtctactaaggcgtct------gaagag
gctatgttgcgtgatcttacctggcttggtcttgactgggacgaaggccctgatgttggt
ggaaattatgggccctatagacaatctgaaagaaatgaactatacaaacaatatgctacg
aagcttttggagtcaggttatgtctatcggtgcttctgctctagcgaggagcttgagaaa
atgaaggagactgcaaaattgaaaggattaccgccagtatacacaggtaaatgggccaca
gccagtgatgcagaagtgcaagcagaactggaaaagggaactccttttacataccgcttt
cgtgtgccaaaggagggaagtctcagcattgatgaccttatacgaggagaagttagctgg
agtttggatactcttggagattttgtgatcatgcggagtaatggtcaacctgtttacaac
ttttgtgtcactgttgatgatgctacratggcgatttcacatgtcatcagagctgaagag
catttacctaacactttgaggcaagcat-------tgatatataaggccct----aggat
ttcctatgccttactttgcacatgtttcattgattttggcccctgataggagcaagctgt
ccaagcgccatggtgcaacttctgttgggcagttcagggagatgggctatctcccacaag
caatggtcaattacttgggattgttgggctggagtgatggracggaaaatgaatttttca
ccatggaccaaatggctgagaart---tcagtatcgaacgtgtaagcaagagtggagcta
tatttgattctgttaaattacggtggatgagcggc-cattacctaagatctcttccatca
gatgagctaactaaagctattggtgagcattggaaaagcgcaggaatcctcaatgaatca
caaggggattttgtagaggaggctgttgcattgcttaaggatgggattgacttggtaccg
gattcagacaaggcactcttaaatttgctgtcttatcccttacgtgacactcttgca---
------------------------------------------------------------
--
>PAFTOL004578
aagaacgacggtgaagttcgagttcgattcgctccttcacctactggcaatcttcatgtc
ggaggcgctcgaactgctctcttcaattacctattcgccaggtcaaaaggtggcaaattt
gttctgagaattgaggatactgatttggaaaggtctactaaggcgtct------gaasag
gctgtgctgcgtgacctgacctggcttggtcttgactgggacgaaggccctgatgttggt
ggaaattatggcccytatagacaatctgaaagaaatgacctatacaaacaatatgctgat
aagcttttggagtcaggttatgtctaccggtgcttctgctctaacgaggagcttgagaaa
atgaaggrgactgcaaaattgaaaggattaccgccagtgtacacaggtaaatgggccaca
gccagtgatgcagaagtgcaagtagaactggaaaakggaactccttttacataccgcttt
cgtgtgccaaaggarggaagtctcagcattgatgaccttatacgaggagaagtkagctgg
agcwtggatactcttggagatttygtratcatgcggagtaatggtcaacctgtttacaac
ttttgtgtcactgttgatgatgctacaatggcgatttcacatgtcatcagagctgaagag
catttrcctaacactttgaggcaagcat-------tgatatacaaggccct----aggat
ttcctatgccttactttgcacaygtttcattgattttggcccctgataggagtaagctgt
ccaagcgccatggtgcaacttctgttggacagttcagggagatgggctatctcccacaag
caatggtcaattacttggggttattgggctggagtgatgggacggaaaatgaattcttca
ccgtggaccaactggttgagaaat---tcagtatcgaacgtgtgagcaagagtggagcta
tatttgattctgttaaattacggtggatgaatggc-cattacctaagatctcttccgtca
gatgagctatctaaagctatcggtgaacattggaaaagcgcaggaatcctcaatgaatca
caaggggattttgtagag------------------------------------------
------------------------------------------------------------
------------------------------------------------------------
--
>PAFTOL004582
aagaacgayggtgaagttygagttcgattcgctccttcacctactrgtaatcttcatgtc
ggaggcgctcgaactgctctcttyaattacctattcgccaggtcaaaaggtggcaaattt
gttctgagaattgaggatactgatttsgaarggtctactaaggcrtct------gaagag
gctgtgctgygtgatcttasctggcttggtcttgactgggacgaaggccctgacgttggt
ggaaattatggcccctatagacaatctgaaagaaatgaactatacaaacaatatgctgct
aagcttttggagtcaggttatgtctatcggtgcttctgctctaacgaggagcttgagaaa
atgaaggagactgcaaaattgaaaggattaccgccagtgtacacaggtaaatgggccaca
gccagtgatgcagaagtgcaagtagaactggaaaagggaactccttttacataccgcttt
cgtgtgccaaaggagggaagtctcagcattgatgaccttatacgaggagaagttagctgg
agcttggatactcttggagattttgtgatcatgcggagtaatggtcaacctgtttacaac
ttttgtgtcactgttgatgatgctacaatggcgatttcacacgtcatcagagctgaagag
catttacctaacactttgaggcaagcat-------tgatatataaggccct----aggat
ttcctatgccttactttgcacatgtttcgttgattttggcccatgataggagtaagctgt
ccaagcgccatggtgcaacttctgttggacagttcagggagatgggctatctcccacaag
caatggtcaattacttggggttattgggctggagtgatgggacggaaaatgaatttttca
ccgtggaccaactggttgagaagt---tcagtatcgaacgtgtaagcaagagtggagcta
tatttgattctgttaaattacggtggatgaatggc-cattacctaagatctcttccgtca
gatgagctatctaaagctatcggtgagcattggaaaagcgcaggaatcctcaatgaatca
caaggggattttgtagaggaggctgttgcattgcttaaagatgggattgacttggtacca
gattcagacaaagcgctcttaaatttgctgtcttatcccttacgtgacactcttgca---
------------------------------------------------------------
--
>PAFTOL004583
aagaacgatggtgaagttcgagttcgattcgctccttcaccgactggtaatctccacgtc
ggaggcgctcgaactgctctcttcaattacctgttcgccaggtcaaaaggtggcaaattt
gytctgagaattgaggatactgatttggaaaggtctactaaggtgtct------gaagag
gctgtgctgcgtgatcttagctggcttggtcttgaatgggacgaaggccctgatgttggt
ggaaattatggcccctatagacaatctgaaagaaatgaactatacaaacaatatgctgat
aagcttttggagtcaggttatgtctatcggtgcttctgctctaacgaggagcttgagaaa
atgaaggagactgcaaaattgaaaggattaccgccagtgtacacaggtaaatgggccaca
gccagtgatgcagaagtgcaagcagaactggaaaagggaactccttttacataccgcttt
catgtgccgaaggagggaagtctcagcattcatgaccttatacgaggagaagttagctgg
agcttggatacccttggagattttgtgatcatgcggagtaatggtcaacctgtttacaac
ttttgtgtcactgttgatgatgctacaatggcgatttcacatgtcatcagagctgaagag
catttacctaacactttgaggcaagcrt-------tgatatataaggccct----aggat
ttcctatgccttactttgcacatgtttcattgattttggcccctgataggagtaagctgt
ccaagcgccatggtgcaacttctgttggacagttcagggagatgggctatctcccacaag
caatggtcaattacttgggattattgggctggagtgatgggacggaaaatgaatttttca
ccgtggaccaactggttgagaagt---tcagtatcgaacgtgtaagcaagagtggaacta
tatttgattctgttaaattacggtggatgaatggc-cattacctgagatctcttccgtca
gaagagctaactaaagctatcggtgagcattggaaaagcgcaggaatcctcaatgaatca
caaggggagtttgtagaggaggctgttgcattgcttaaggatgggattgacttggtacca
gattcagacaaagcactcttaaatttgctgtcttatyccttacgtkacactcttgca---
------------------------------------------------------------
--
>PAFTOL004584
aagaacgacggtgaagttcgagttcgattcgctccttcacctactggtaatcttcatgtc
ggaggcgctcgaactgctctcttcaattacctattcgccaggtcaaaaggtggcaaattt
gttctgagaattgaggacactgatttggaaaggtctactaaggcgtct------gaagag
gctgtgctgcgtgatcttacctggcttggtcttgactgggacgaaggccctgatgttggt
ggaaattatggcccctatagacaatctgaaagaaatgaactatacaaacaatatgctgaa
aagcttttggaggccggctatgtctatcggtgcttctgctctaacgaggagcttgagaaa
atgaaggatactgcaaaattgaaaggattaccgccagtgtacacaggtaaatgggccaca
gccagtgatgcagaagtgcaagcagaactgcaaaagggaactccttttacataccgcttt
cgtgtgccaaaggagggaagtctcagcattgatgaccttatacgaggagaagttagctgg
agtttggatactcttggagattttgtgatcatgcggagtaatggtcaacctgtttacaac
ttttgtgtcactgttgatgatgctacaatggcgatttcacatgttatcagagctgaagag
catttacctaacactttgaggcaagcat-------tgatatataaggccct----aggat
ttcctatgccttactttgcacatgtttcattgattctggcccctgataggagtaagctgt
ccaagcgccatggtgcaacttctgttggacagttcagggagatgggctatctcccacaag
caatggtcaattacttgggattattgggctggagtgatggaacggaaaatgawtttttca
ccgtggaccaactggctgagaagt---tcagtatcgaacgtgtaagcaagagtggagcta
tatttgattctgttaaattacggtggatgaatggc-cattacctaagatctcttccgtca
gatgagctaactaaagctatcggtgagcattggaaaagtgcaggaatcctcaatgaatca
caaggggattttgtagaggaggctgttgcattgcttaaagatgggattgacttggtacca
gattcagacaaagcgctcttaaatttgctgtcttatcccttacgtgatactcttgca---
------------------------------------------------------------
--
>PAFTOL004585
aataatgacggcgaagttcgagtacgattcgctccttcacctactggtaatctccacgtt
ggaggcgctcgaactgctctcttcaattacctattcgccaggtcaaaaggggggaagttc
gttctgagaattgaggatactgatttggaaaggtctactaaggcttct------gaagag
gctatgttgcgtgatcttacctggctcggtcttgactgggacgaaggccctgatgttggt
ggaaattatggcccctatagacaatctgaaagaaatgaactatacaaacaatatgctgat
aagctcttggagtcaggctatgtctatcggtgcttctgctctaacgaggagcttgagaaa
atgaaggagattgcgaaattgaaaggattaccgccggtgtacacaggcaaatgggccaca
gccagtgatgcggaagtacaagcagaactggaaaagggaactccttttacataccgcttt
cgtgtgccaaaggagggaagtctcggcattgatgaccttatacgaggagaagttagctgg
agcttggatactcttggggattttgtgatcatgcggagtaatggccaacctgtttacaac
ttttgtgtcactgttgatgatgctacaatggcgatttcacatgtcatcagagctgaagag
catttacctaacactttgaggcaagcat-------tgatatacaaggccct----gggat
ttcctatgccttactttgcgcatgtttcattgattttggcacccgataggagcaagctgt
ccaagcgccatggcgcaacctctgttggacagttcagggagatgggctatctcccacaag
caatggtcaattacttgggagtattgggctggagtgatgggacagaaaatgaatttttca
ccatggaccaactggttgagaagt---tcagtatcgaacgtgtaagcaagagtggagcta
tatttgattctgttaaattgcggtggatgaatggc-cattacctaagatctcttccgtca
gatgagctaaccaaagctatcagtgagcattggaagagtgcaggaatccttaatgaatca
caaggggaatttgtagaggaggctgttgcattgcttaaggatgggattgacttgttacca
gattcagacaaagcactcttaaatttgctatcttatcccttacatgacactcttgca---
------------------------------------------------------------
--
>PAFTOL004587
aagaacracggtgaagttcgagttcgattcgctccttcacctactggtaatctccacgtc
ggaggcgctcgaactgctctcttcaattacctgttcgccaggtcaaaaggtggcaaattt
gttctgagaattgaggatactgatttggaaaggtctactaaggcgtct------gaagag
gctgtgctgcgtgatcttacctggcttggtcttgaatgggacgaaggccctgatgttggt
ggaamttatggcccctatagacaatctgaaagaaatgaactatacaaacaatatgctgat
aagcttttggaatcaggttaygtctatcggtgcttctgctctaacgaggagcttgagaaa
atgaaggagactgcaaaattgaaaggattaccgccagtgtacacaggtaaatgggccaca
gccagtgatgcagaagtgcgagcagaactggaaaagggaactccttttacataccgcttt
cgcgtgccaaaggagggaagtctcakcattgatgatcttatacgaggagaagttagctgg
agcttggatacccttggagattttgtgatcatgmggagtaatggtcaacctgtttacaac
ttttgtgtcactgttgatgatgctacaatggcgatttcacatgtcatcagagctgaagag
catttacctaacactttgaggcaagcat-------tgatatataaggccct----aggat
ttcctatgccttactttgcacatgtttcattgattttggcccctgataggagtaagctgt
ccaagcgccatggtgcaacttctgttggacagttcagggagatgggctatctcccacaag
caatggtcaattacttgggattattgggctggagcgatggcacggaaaatgaatttttca
ccgtggaccaactggttgagaagt---tcagtatcgaacgtgtaagcaagagtggaacta
tatttgattctgttaaattgcggtggatgaatggc-cattacctgagatctcttccgtca
gaagagctaactaaagctatcggtgagcattggaaaagcgcagggatcctcaatgaatca
caaggggagtttgtagaggaggctgttgcattgcttaaggatgggattgacttggtacca
gattcagacaaagcactcttaaatttgctgtcttatcccttacgtgacactcttgca---
------------------------------------------------------------
--
>PAFTOL004590
aagaacgacggtgaagttcgagttcgattcgctccttcrcctactggtaatcttcatgtc
ggaggcgctcgaactgctctcttcaattacctattcgccaggtcaaaaggtggcaaattt
gttctgagaattgaggatactgatttggaaaggtctactaaggcgtct------gaagag
gctatgctccgtgatcttacctggcttggtcttgactggracgaaggccctgatgttggt
ggaaattatggcccctatagacaatctgaaagaaatgaactatacaaacaatatgctgaa
aagcttttggagtccggctatgtctatcggtgcttctgctctaacgaggagcttgagaaa
atgaaggatactgcaaaattgaaaggattaccgccagtatacacaggtaaatgggccaca
gccagtgatgcagaagtgcaagcagaactggaaaagggaactccttttacataccgcttt
cgtgtgccaaaggrgggaagtctcagcattgatgaccttatacgaggagaagtkagctgg
agtttggatactcttggagattttgtgatcatgcggagtaatggtcaacctgtttacaac
ttttgtgtcactgttgatgatgctacaatggcgatttcacatgtcatcagagctgaagag
catttacctaacactttgaggcaagcat-------tgatatataaggccct----aggat
ttcctatgccttattttgcacatgtttcattgattctggcccctgataggagtaagctgt
ccaagcgccatggtgcaacttctgttggacagttcagggagatgggctatctcccacaag
caatggtcaattacttgggattattgggctggagtgatggaacggaaaatgaatttttca
ccgtggascaactggctgagaagt---tcagtatcgaacgtgtaagcaagagtggagcta
tatttgattctgttaaaytacggtggatgaatggc-cattacctaagatctcttccgtca
gatgagctaactaaagctatcggtgagcattggaaaagcgcaggaatcctcaatgaatca
caaggggattttgtagaggaggcggttgcattgcttaaagatgggattgacttggt---a
gattcagataaagcgctcttaaatttgctgtct---------------------------
------------------------------------------------------------
--
>PAFTOL004591
aagaacgacggtgaagttcgagttcgattcgctccttcacctactggtaatcttcatgtc
ggaggcgctcgaactgctctcttcaattacctattcgccaggtcaaaaggtggcaaattt
gttctgagaattgaggatactgatttggaaaggtctactaaggcgtct------gaagag
gctatgctgcgtgatcttacctggcttggtcttgactgggacgaaggccctgttgttggt
ggaaattatggcccctatagacaatctgaaagaaatgaactatacaaacaatatgctgaa
aagcttttggagtccggctatgtctatcggtgcttctgctctaacgaggagcttgagaaa
atgaaggatactgcaaaattgaaaggattaccgccagtatacacaggtaaatgggccaca
gccagtgatgcagaagtgcaagcagaactggaaaagggaactccttttacataccgcttt
cgtgtgccaaaggagggaagtctcagcattgatgaccttatacgaggagaagtkagctgg
agtttggatactcttggagattttgtgatcatgcggagtaatggtcaacctgtttacaac
ttttgtgtcactgttgatgatgctacaatggcgatttcacatgtcatcagagctgaagag
catttacctaacactttgaggcaagcat-------tgatatataaggccct----aggat
ttcctatgccttattttgcacatgtttcattgattctggcccctgataggagtaagctgt
ccaagcgccatggtgcaacttctgttggacagttcagggagatgggctatctcccacaag
caatggtcaattacttgggattattgggctggagtgatggaacggaaaatgaatttttca
ccgtggaccaattggctgagaagt---tcagtatcgaacgtgtaagcaagagtggagcta
tatttgattctgttaaattacggtggatgaatggc-cattacctaagatctcttccgtca
gatgagctcactaaagctatcggtgagcattggaaaagcgcaggaatcctcaatgaatca
caaggggattttgtggag------------------------------------------
------------------------------------------------------------
------------------------------------------------------------
--
>PAFTOL004593
aagaacgacggagaagttcgagttcgattcgctccttcacctactggtaatctccacgtc
ggaggcgctcgaactgctctcttcaattacctattcgccaggtcaaaagggggcaaattt
gttctgagaattgaggatactgatttggaaaggtctactaaggcgtct------gaagag
gctgtgctgcgcgatcttacctggcttggtcttgactgggacgaaggccctgatgttggt
ggaaattatggcccctatagacaatctgaaagaaatgaactatacaaacaatatgctgat
aagcttttggagtcaggttatgtctatcggtgcttctgctctaacgaggagcttgagaaa
atgaaggagactgcaaaactgaaaggattaccgccagtgtacacaggtaaatgggccaca
gctagtgatgcagaagtgcaagcagaactggaaaagggaactccttttacataccgcttt
cgtgtgccaaaggagggaagtctcagcattgatgaccttatacgaggagaagttacctgg
agcttggatactcttggagattttgtgatcatgcggagtaatggtcaacctgtttacaat
ttttgtgtcactgttgatgatgctaaaatggcgatttcrcatgtcatcagagctgaagag
catttacctaacactttgaggcaagcat-------tgatatacgaggccct----aggat
ttcctatgccttactttgcacatgtttcattgattttggcccctgataggagtaagctgt
ccaagcgccatggtgcaacttctgttggacagttcagggagatgggctatctcccacaag
caatggtcaattatttgggattattgggctggagtgatgggacggaaaatgaatttttca
ctgtggacsaactggttgagaagt---tcagyattgaacgtgtaagcaagagtggaacta
tatttgattctgttaaattacggtggatgaatggc-cattacctgagatctcttccttca
gaagagctaactaaagctatcggtgagcattggaaaagcacaggaatcctcaatgaatca
caaggggatttggtagaggacgctgttgcattgcttaaggatgggattgacttggtacca
gattcagacaaagcactcttaaatttgctgtcttatcccttacgtgacactcttgca---
------------------------------------------------------------
--
>PAFTOL004594
aagaacgacggtgaagttcgagttcgattcgctccttcacctactggtaatcttcatgtc
ggaggcgctcgaactgctctcttcaattacctattcgccaggtcaaaaggtggcaaattt
gttctgagaattgaggatactgatttggaaaggtctactaaggcgtct------gaagag
gctatgctgcgtgatcttacctggcttggtcttgactgggacgaaggccctgatgttggt
ggaaattatggcccctatagacaatctgaaagaaatgaactatacaaacaatatgctgaa
aagcttttggagtcaggctatgtctatcggtgcttctgctctaacgaggagcttgagaaa
atgaaggatactgcaaaattgaaaggattaccgccagtgtacacaggtaaatgggccaca
gccagtgatgcagaagtgcaagcagaactggaaaagggaactccttttacataccgcttt
cgtgtgccaaaggagggaagtctcagcattgatgaccttatacgaggagaagttagctgg
agtttggatactcttggagattttgtgatcatgcggagtaatggtcaacctgtttacaac
ttttgtgtcactgttgatgatgctacaatggcgatttcacatgtcatcagagctgaagag
catttacctaacactttgaggcaagcat-------tgatatataaggccct----aggat
ttcctatgccttactttgcacatgtttcattgattctggcccctgataggagtaagctgt
ccaagcgccatggtgcaacttctgttggacagttcagggagatgggctatctcccacaag
caatggtcaattacttgggattattgggctggagtgatggaacggaaaatgaatttttca
ccgtggaccaactggctgagaagt---tcagtgtcgaacgtgtaagcaagagtggagcta
tatttgattctgttaaattacggtggatgaatggc-cattacctaagatctcttccgtca
gatgagctaactaaagctatcggtgagcattggaaaagcgcaggaatcctcaatgaatca
caaggggattttgtagaggwggctgttgcattgcttaaagatgggattgacttggtacca
gattcagataaagcgctcttaaatttgctgtcttatcccttctgtgatactcttgca---
------------------------------------------------------------
--
>PAFTOL004596
aagaacgatggtgaagttcgagttcgattcgctccttcasctactrgtaatcttcatgtc
ggaggcgctcgaactgctctcttcaattacytattcgccaggtcaaaaggtggcaaattt
gttctgagaattraggatrctgatttsgaaaggtctactaagrcgtct------gaagag
gctrtgctgygtgatcttacctrgcttggtcttgacygggaygaaggccctgatgttggt
ggaaattatggcccctatagacaatctgaaagaaatgacctatacaaacaatatgctgat
aagcttttggagtcaggttatgtctaccgctgcttctgctctaacaaggagcttgagaaa
atgaaggagactgcaaaattgaaaggattaccgccagtgtacacaggtaaatgggccaca
gccagtgatgcggaagtgcaagtagaactggaaaagggaactccttttacataccgcttt
cgtgtgccaaaggagggaagtctcagcattgatgaccttatacgaggagaagttagctgg
agcttggatactctcggagattttgtgatcatgcggagtaatggtcaacctgtttacaac
ttttgtgtcactgttgatgatgctacaatggcgatttcacatgtcatcagagctgaagag
catttacctaacactctgaggcaagcat-------tgatatataaggccct----aggat
ttcctatgccttactttgcacatgtttcattgattttggcccctgataggagtaagctgt
ccaagcgccatggtgcaacttctgttggacagttcagggagatgggctatctcccacaag
caatggtcaattacttggggttattgggctggagtgatgggacggaaaatgaattcttca
ccgtggaccaactggttgagaaat---tcagtatcgaacgtgtgagcaagagtggagcta
tatttgattctgttaaattacggtggatgaatggc-cattacctaagatctcttccatca
gatgagctatctaaagctatcggtgagcattggaaaagcgcaggaatcctcaatgaatca
caaggggattttgtagaggaggctgttgcattgcttaaagatgggattgacttggtacct
gattcagacaaagcgctcttaaatttgctgtcttatcccttacgtgacactcttgca---
------------------------------------------------------------
--
>PAFTOL004597
aggaacgacggtgaagttcgagttcgattcgctccttcccctactggtaatctccacgtc
ggaggcgctcgaactgctctcttcaattacctgttcgccaggtcaaaaggtggcaaattt
gttctgagaattgaggatactgatttggaaaggtctactaaggtgtct------gaagar
gctgtgctgcgtgatcttagctggcttggtcttgaatgggacgagggccctgatgttggt
ggaaattatgggccctatagacaatctgaaagaaatgaactatacaaacaatatgctgat
aagcttttggmgtcaggttatgtctatcggtgcttctgctctaacgaggagcttgagaaa
atgaaggagactgsaaaattgaaaggattaccrccagtgtacacaggtaaatgggccaca
gccagtsatgcagaagtgcaagcagaactggaaaagggaactccttttacataccgcttt
cgtgtgccaaaggagggaagtctcagcattgatgaccttatacgaggagaagttagctgg
agcttggatacycttggagattttgtgatcatgcggagyaatggtcaacctgtttacaac
ttttgtgtcactgttgatgatgctacaatggcgatttcacatgtcattagagctgaagaa
catttacctaacactttgaggcaagcat-------tgatatataaggcgct----aggat
tttctatgccttactttgcacatgtttcattgattttggcccctgataggagtaagctgt
ccaagcgtcatggtgcaacttctgttggacagttcagggagatgggctatctcccacaag
caatggtcaattacttgggattattgggctggagtgatgggacagaaaatgaatttttca
ccatggaccaactggttgagaagt---tcagtatmgaacgtgtaagcaagagtggaacta
tatttgattctgttaaattacggtggatgaatggc-cattacctgagatctcttccgtca
gaagagctaactaaagctattggtgagcattggaaaagygcaggaatcctcaatgaatca
caaggggagtttgtagaggaggctgttgcattgcttaaggatgggattgacttggtacca
gattcagacaaagcactcttaaatttgctgtcttatcccttacgtgacactcttgca---
------------------------------------------------------------
--
>PAFTOL004598
aagaacgacggtgaagttcgagttcgattcgctccttcacctactggtaatcttcatgtc
ggaggcgctcgaactgctctcttcaattacctattcgccaggtcaaaaggwggcaaattt
gttctgagaattgaggatactgatttggaraggtctactaaggcgtct------gaagag
gctatgctgcgtgatcttacctggcttggtcttgactgggacgaaggccctgatgttggt
ggaaattatggcccctatagacaatctgaaagaaatgaactatacaaacaatatgctgaa
aagcttttggagtcaggctatgtctatcggtgcttctgctctaacgaggagcttgagaaa
atgaaggatactgcaaaattgaaaggattaccgccagtgtacacaggtaaatgggccaca
gccagtgatgcagaagtgcaagcagaactggaaaagggaactccttttacataccgcttt
cgtgtgccaaaggagggaagtctcagcattgatgaccttatacgaggagaagttagctgg
agtttggatactcttggagattttgtgatcatgcggagtaatggtcaacctgtttacaac
ttttgtgtcactgttgatgatgctacaatggcgatttcacatgtcatcagagctgaagag
catttacctaacactttgaggcaagcat-------tgatatataaggccct----aggat
ttcctatgccttactttgcacatgtttcattgattctggcccctgataggagtaagctgt
ccaagcgccatggtgcaacttctgttggacagttcagggagatgggctatctcccacaag
caatggtcaattacttgggattattgggctggagtgatggaacggaaaatgaatttttca
ccgtggaccaactggctgagaagt---tcagtatcgaacgtgtaagcaagagtggagcta
tatttgattctgttaaattacggtggatgaatggc-cattacctaagatctcttccgtca
gatgaactaactaaagctatcggtgagcattggaaaagcgcaggaatcctcaatgaatca
caaggggattttgtagaggaggctgttgcattgcttaaagatgggattgacttggtacca
gattcagataaagcgctcttaaatttgctgtcttatcccttatgtgatactcttgca---
------------------------------------------------------------
--
>PAFTOL004599
aagaacgacggtgaagttcgagttcgattcgctccttcacctactggtaatcttcatgtc
ggaggcgctcgaactgctctcttcaattacctatttgccaggtcaaaaggtggcaaattt
gttctgagaattgaggatactgatttggaaaggtctactaaggcgtct------gaagag
gctatgctgcgtgatcttacctggcttggtcttgcctgggacgaaggccctgatgttggt
ggaaattatggcccctatagacaatctgaaagaaatgaactatacaaacaatatgctgaa
aagcttttggagtcaggctatgtctatcggtgcttctgctctaacgaggagcttgagaaa
atgaaggatactgcaaaattgaaaggattaccgccagtgtacacaggtaaatgggccaca
gccagtgatgcagaagtgcaagcagaactggaaaagggaactccttttacataccgcttc
cgtgtgccaaaggagggaagtctcagcattgatgaccttatacgaggagaagttagctgg
agtttgggtactcttggagattttgtgatcatgcggagtaatggtcaacctgtttacaac
ttttgtgtcactgttgatgatgctacaatggcgatttcacatgtcatcagrgctgaagag
catttacctaacactttgaggcaagcat-------tgatatataaggccct----aggat
ttcctatgccttactttgcacatgtttcattgattctggcccctgataggagtaagctgt
ccaagcgccatggtgcaacttctgttggacagttcagggagctgggctatctcccacaag
caatggtcaattacttgggattattgggctggagtgatggaacggaaaatgaatttttca
ccgtggaccaactggctgagaagt---tcagtatcgaacgtgtaagcaagagtggagcta
tatttgattctgttaaattacggtggatgaatggc-cattacctaagatctcttccgtca
gatgagctaactaaagctgtcggtgagcattggaaaagcgcaggaatcctcaatgaatca
caaggggattttgtagaggaggctgttgcattgcttaaagatgggattgacttggtacca
gattcagataaagcg---------------------------------------------
------------------------------------------------------------
--
>PAFTOL004600
aagaacgacggtgaagttcgagttcgattcgctccttcacctactggtaatcttcatgtc
ggaggcgctcgaactgctctcttcaattacctattcgccaggtcaaacggtggcaaattt
gttctgagaattgaggacactgatttggaaaggtctactaaggcgtct------gaagag
gctgtgctccgtgatcttacctggcttggtcttgactgggacgaaggccctgatgttggt
ggaaattatggcccctatagacaatctgaaagaaatgaactatacaaacaatatgctgaa
aagcttttggagtccggctatgtctatcggtgcttctgctctaacgaggagcttgagaaa
atgaaggatactgcaaaattgaaaggattaccgccagtatacacaggtaaatgggccaca
gccagtgatgcagaagtgcaatcagaactggaaaagggaactccttttacataccgcttt
catgtgccaaaggggggaagtctcagcattgatgaccttatacgaggagaagttagctgg
agtttggatactcttggagattttgtgatcatgcggagtaatggtcaacctgtttacaac
ttttgtgtcactgttgatgatgctacaatggcgatttcacatgtcatcagagctgaagag
catttacctaacactttgaggcaagcat-------tgatatataaggccct----aggat
ttcctatgccttactttgcacatgtttcattgattctggcccctgataggagtaagctgt
ccaagcgccatggtgcaacttcggttggacagttcagggagatgggctatctcccacaag
caatggtcaattacttgggattattgggctggagtgatggaacggaaaatgaatttttca
ccatggaccaactggctgagaagt---tcagtatcgaacgtgtaagcaagagtggagcta
tatttgattctgttaaattacggtggatgaatggc-cattacctaagatctcttccgtca
gatgagctaactaaagctatcggtgagcattggaaaagcgcaggaatcctcaatgaatca
caaggggattttgtagag------------------------------------------
------------------------------------------------------------
------------------------------------------------------------
--
>PAFTOL004601
aagaacgacggtgaagttcgagttcgattcgctccttcacctactggtaatctccacgtc
ggaggcgctcgaactgctctcttcaattacctgttcgccaggtcaaaaggtggcaaattt
gttctgagaattgaggatactgatttggaaaggtctactaaggtatct------gaagag
gctgtgctgcgtgatcttagctggcttggccttgaatgggacgaaggccctgatgttggt
ggaaattatggcccctatagacaatctgaaagaaatgaactatacaaacaatatgctgat
aagcttttggagtcaggttatgtctatcggtgcttctgctctaatgaggagcttgagaaa
atgaaggagactgcaaaattgaaaggattaccgccagtgtacacaggtaaatgggccaca
gccagtgatgctgaagtgcaagcagaactggaaaagggaactccttttacataccggttt
cgtgtgccaaaggagggaagtctcagcattgatgatcttatacgaggagaagttagctgg
agcttgaatacccttggagattttgtgatcatgcggagtaatggtcaacctgtttacaac
ttttgtgtcactgttgatgatgctacaatggcgatttcacatgtcatcagagctgaagag
catttacctaacactttgaggcaagcat-------tgatatataaggccct----aggat
ttcccatgccttactttgcacatgtttcattgattttggcccctgataggagtaagctgt
ccaagcgccatggtgcaacttctgttggacagttcagggagatgggctatctcccacaag
caatggtcaattacttgggattactgggctggagtgatgggacggaaaatgaatttttca
ctgtggaccaactggttgagaagt---tcagtatcgaacgtgtaagcaagagtggaacta
tatttgattctgttaaattacgttggatgaatggc-cattacttgagatctcttccgtca
gaagagctaactaaagctatcggtgggcattggaaaagcacaggaatcctcaatgaatca
caaggggagtttgcagaggaggctgttgcattgcttaaggatgggattgacttggtacca
gattcagaccaagcactcttaaatttgctgtcttatcccttacgtgacactcttgca---
------------------------------------------------------------
--
>PAFTOL004603
aagaacgacggtgaagttcgagttcgattcgctccttcacctactggtaatcttcatgtc
ggaggcgctcgaactgctctcttcaattacctattcgccaggtcaaaaggtggcaaattt
gttctgagaattgaggatactgatttggaaaggtctactaaggcgtct------gaagag
gctgtgctgcgtgatcttacttggcttggtcttgactgggacgaaggccctgatgttggt
ggaaattatggcccctatagacaatctgaaagaaatgaactatacaaacaatatgctgat
aagcttttggagtcaggttatgtctatcggtgcttctgctctaacgaggagcttgagaaa
atgaaggagaatgcaaaattgaaaggattaccgccagtgtacacaggcaaatgggccaca
gccagtgatgcagaagtgcaagcagaactggaaaagggaactccttttacataccgcttt
cgtgtgccaaaggagggaagtctcagcattgatgaccktatacgaggagaagttagctgg
agcttggatactcttggagattttgtgatcatgcggagtaatggtcaacctgtttacaac
ttttgtgtcactgttgatgatgctacaatggcgatttcacatgtcatcagagctgaagag
catttacctaacactttgaggcaagcat-------tgatatataaggccct----aggat
ttcctatgccttactttgcacatgtttcattgattttggctcctgataggagtaagctgt
ccaagcgccatggtgcaacttctgttggacagttcagggagatgggctatctcccacaag
caatggtcaattacttggggttattgggctggagtgatgggacggaaaatgaatttttca
cygtggaccaactggttgagaagt---tcggtatcgaacgtgtaagcaagagtggagcta
tatttgattctgttaaattacggtggatgaatggc-cattacctaagatctcttccgtca
gatragctaactaaagctatcggtgagcattggaaatgcgcaggaatcctcaatgaatca
caagggrattttgtagaggaagctgtygaattgcttaaggatgggattgacttggtacca
gattcagacaaagcactcttaaatttgctgtcttatcccttacatgacactcttgca---
------------------------------------------------------------
--
>PAFTOL004604
aagaacgacggtgaagttcgagttcgattcgctccttcacctactggtaatcttcatgtc
ggaggcgctcgaacggctctcttcaattacctattcgccaggtcaaaaggtggcaatttt
gttctgagaattgaggatactgatttggaaaggtctactaaggcatct------gaagag
gctgtgctgcgtgatcttacttggcttggtcttgactgggacgaaggccctgatgttggt
ggaaattatggtccctatagacaatctgaaagaaatgaactatacaaacaatatgctgat
aagcttttggagtcaggttatgtctatcggtgcttctgctctaacgaggagcttgagaaa
atgaaggagaacgcaaaattgaaaggattaccgccagtgtacacaggtaaatgggccaca
gccagtgatgcagaagtgcaagcagaactggaaaagggaactccttttacataccgcttt
cgtgtgccaaaggagggaagtctcagcattgatgaccttatacgaggagaagtkagctgg
agcttggatactcttggagattttgtgatcatgcggagtaatggtcaacctgtttacaac
ttttgtgtcactgttgatgatgctacaatggcgatttcacatgtcatcagagctgaagag
catttacctaacactttgaggcaagcat-------tgatatataaggccct----aggat
ttcctatgccttactttgcacatgtttcattgattttggctcctgataggagtaagctgt
ccaagcgccatggtgcaacttcggttggacagttcagggagatgggctatctcccacaag
caatggtcaattacttggggttattgggctggagtgatgggacggcaaatgaatttttca
ccgtggaccaactggttgagaagt---tcggtatcgaacgtgtaagcaagagtggagcta
tatttgattctgttaaattacggtggatgaatggt-cattacctaagatctcttccgtca
gatgagctaactaaagctatcggtgagcattggaaatgtgcaggaatcctcaatgaatca
caaggggattttgtagaggaggctgttgaattgcttaaggatgggattgacttggtacca
gattcagacaaagcactcttaaatttgctgtcttatcccttacatgacactcttgca---
------------------------------------------------------------
--
>PAFTOL004605
aagaacgacggtgaagttagagttcgattcgctccttcacctactggtaatctccacgtc
ggaggcgctcgaactgcgctcttcaattacctgttcgccaggtcaaaaggtggcaaattt
gttctgagaattgaggatactgatttggaaaggtctactaaggtgtct------gaagag
gctgtgctgcgtgatcttagctggcttggtcttgaatgggacgaaggccctgatgttggt
ggaaattatggcccctatagacaatctgaaagaaatgagctatacaaacaatatgctgat
aagcttttggagtcaggttatgyctatcggtgcttctgctctaacgaggagcttgagaaa
atgaaggagactgcaaaattgaaaggattaccgccagtgtacacaggtaaatgggccaca
gccagtgatgcagaagtgcaagcagaactggaaaagggaactccttttacataccgcttt
cgtgtgccaaaggagggaagtctcagcattgatgaccttatacgaggagaagttagctgg
agcttggatacccttggagattttgtgatcatgcggagtaatggtcaacctgtttacaac
ttttgtgtcactgttgatgatgctacaatggcgatttcacatgtcatcagagctgaagaa
catttacctaacactttgaggcaagcat-------tgatatataaggccct----aggat
ttcgtatgccttactttgcacatgtttcattgattttggcccctgataggagtaagctgt
ccaagcgccatggtgcaacttctgttggacagttcagggagatgggctatctcccacaag
caatggtcaattacttgggaatattgggctggagtgatgggacggaaaatgaatttttca
ccatgggccaactggttgagaagt---tcagtatcgaacgtgtaagcaagagtggaacta
tatttgattctgttaaattacggtggatgaatggc-cattacctgagatctcttccgtca
gaagagctaactaaagctatcggtgagcattggaaaagcgcaggaatcctcaatgaatca
caaggggagtttgtagaggaggctgttgcattgcttaaggatgggattgacttggtacca
gattcagacaaagcactcttaaatttgctgtcttatcccttacgtgacagtcttgca---
------------------------------------------------------------
--
>PAFTOL004608
aagaacgayggtgaagttcgagttcgattcgctccttcacctackrgtaatcttcatgtc
ggaggcgctcgaacwgctctcttyaaytasctattcgccaggtcaaaaggtggmaaattt
gttctgagaattgaggatactratttrgaarggtytactaaggcrtct------gaagag
gctrtgctgcgtgatcttacctggcttggtcttgactgrgacgaaggccctgatgttggt
ggaaattatggcccctatagacaatctgaaagaaatgaactatacaaacaatatgctgct
aagcttttggagtcaggttatgtctatcggtgcttctgctctaatgaggagcttgagaaa
atgaaggaractgcaaaattgaaaggattaccgccagtgtacacaggtaaatgggccaca
gccagtgatgcagaagtgcaagtagaactggaaaakggaactccttttacrtaccgcttt
cgtgtgccaaaggagggaagtctcagcattgatgaccttatacgaggagaagtkagctgg
agcttggatactcttggagattttgtgatcatgcggagtaatggtcaacctgtttacaac
ttttgtgtcactgttgatgatgctacaatggcgatttcacacgtcatcagagctgaagag
catttacctaacactttgaggcaagcat-------tgatatataaggccct----aggat
ttcctatgccttactttgcacatgtttcgttgattttggcccatgataggagtaagctgt
ccaagcgccatggtgcaacttctgttggacagttcagggagaygggctatctcccacaag
caatggttaattacttggggttattgggctggagtgatgggacggaaaatgaatttttca
ccgtggaccaactggttgagaagt---tcagtatcgaacgtgtaagcaagagtggagcta
tatttgattctgttaaattacggtggatgaatggc-cattacctaagatctcttccgtca
gatgagctatctaaagctatcggtgagcattggaaaagcgcaggaatcctcaatgaatca
cgaggggattttgtagagggggctgttgcattgcttaaagatgggattgacttggtacca
gattcagacaaagcgctcttaaatttgctgtcttatcccttacgtgacactcttgca---
------------------------------------------------------------
--
>PAFTOL004609
aagaacgacggtgaagttcgagttcgattcgctccttcacctactggtaatcttcatgtc
ggaggcgctcgaactgctctcttcaattacctattcgccaggtcaaaaggtggcaaattt
gttctgagaattgaggatactgatttggaaaggtctactaaggcgtct------gaaaag
gctgtgctgcgtgatcttacctggcttggtcttgactgggacgaaggccctgatgttggt
ggaacttatggcccctatagacaatctgaaagaaatgaactatacaaacaatatgctgat
aagcttttggagtcaggttatgtctatcggtgcttctgttctaacgaggagcttgagaaa
atgaaggagactgcaaaattgaaaggattaccgccagtgtacacaggtaaatgggccaca
gccagtgatgcagaagtgcaagtagaactggaaaagggaactccttttacgtaccgcttt
cgtgtgccaaacgagggaagtctcagcattgatgaccttatacgaggagaagtcagctgg
agcttggatactcttggagattttgtgatcatgcggagtaatggtcaacctgtttacaac
ttttgtgtcactgttgatgatgctacaatggcgatttcacacgtcatcagagctgaagag
catttacctaacactttgaggcaagcac-------tgatatataaggccct----aggat
ttcctatgccttactttgcacatgtttcattgattttggcccatgataggagtaagctgt
ccaagcgccatggtgcaacttctgttggacagttcagggagatgggttatctcccacaag
caatggtcaattacttggggttattgggctggagtgatgggacggaaaatgaatttttca
ccgtggaccaactggttgagaagt---tcagtatcgaacgtgtaagcaagagtggagcca
tatttgattctgttaaattacggtggatgaatggc-cattacctaagatctcttccgtca
gatgagctatctaaagctattggtgagcattggaaaagcgcaggaatcctcaatgaatca
caaggggattttgtagaggaggctgttgcattgcttaaagatgggattgacttggtacca
gattcagacaaagcgctcttaaatttgctgtcttatcccttgcgtgacactcttgca---
------------------------------------------------------------
--
>PAFTOL004610
---------aatgaagttcgagtaagattcgctccttcgcctactggtaatctccacgtt
ggaggcgctcggactgctctcttcaattacctattcgccaggtcaaaaggggggaagttc
gttctgagaattgaggatactgatttggaaaggtcwactaaggcctct------gaagag
gctatggtgcgtgatcttacctggctcggtcttgactgggacgaaggccctgatgttggt
ggaaattatggcccctatagacaatctgaaagaaatgaactatacaaacgatatgctgat
aagctcttggagtcaggctatgtctatcgatgcttctgctctaatgaggagcttgagaaa
atgaaggagattgcgaaattgaaaggattaccgccagtatacacaggcaaatgggccaca
gccagtgatgcggaagtacaagctgaactgraaaagggaactccttttacataccgcttt
cgtgtgccaaaggagggaagtctcggcattgatgaccttataagaggagaagttagctgg
agcttggatactcttggggattttgtgatcatgcggagtaacggtcaacctgtttacaac
ttttgtgtcactgttgatgatgctacaatggcgatttcacatgtcatcagagctgaagag
catttaccaaacactttgaggcaagcac-------tgatatacaaggccct----rggat
ttcctatgccttattttgcgcatgtttcgttgattttggcacctgataggagtaagctgt
ccaaacgccatggcgcaacttctgttggacagttcagggagatgggctatctcccacaag
caatggtcaattacttgggggtgttgggctggagtgatgggacagaaaatgaatttttta
ccatggaccaactggttgagaagt---tcagtatcgaacgtgtgagcaagagtggagcta
tatttgattctgttaaattgcggtggatgaatggc-cattacctaagatctcttccatca
gttgagctaaccaaagctatcagtgagcattggaagagcgcaggaatcctcaacgaatca
caaggggaatttgtagaggaagctgttgcwttgcttaaggatgggattgacttgttacct
gattcagacaaagcactcttaaacttgctgtcttatcccttacatgacactcttgca---
------------------------------------------------------------
--
>PAFTOL004611
---------aatgaagttcgagtaagattcgctccttcgcctactggtaatctccacgtt
ggaggcgctcggactgctctcttcaattacctattcgccaggtcaaaaggggggaagttc
gttctragaattgaggatactgatttggaaaggtckactaaggcctct------gaagag
gctatggtgcgtgatcttacctggctcggtcttgactgggacgaaggycctgatgttggt
ggaaattatggcccctatagacaatctgaaagaaatgaactatacaaacgatatgctgat
aagctcttggagtcaggctatgtctatcgatgcttctgctctaatgaggagcttgagaaa
atgaaggagattgcgaaattgaaaggattaccgccagtatacacaggcaaatgggccaca
gccagtgatgcggaagtacaagctgaactggaaaagggaactccttttacataccgcttt
cgtgtgccaaaggagggaagtctcggcattgatgaccttataagaggagaagttagctgg
agcttggatactcttggggattttgtgatcatgcggagtaacggtcaacctgtttacaac
ttttgtgtcactgttgatgatgctacaatggcgatttcacatgtcatcagagctgaagag
catttrccaaacactttgaggcaagcac-------tgatatacaaggccyt----gggat
ttcctatgccttactttgcgcatgtttcgttgattttggcacctgataggagtaagctgt
ccaaacgccatggcgcaacttctgttggacagttcagggagatgggctatctcccacaag
caatggtcaattacttgggggtgttgggctggagtgatgggacagaaaatgaatttttca
cyatggaccaactggttgagaagt---tcagtatcgaacgtgtgagcaagagtggagcta
tatttgattctgttaaattgcggtggatgaatggc-cattacctaagatctcttccatca
gttgagctaaccaaagctatcagtgagcattggaagagcgcaggaatmctcaatgaatca
caaggggaatttgtagaggaagctgttgcattgcttaaggatgggattgacttgttacct
gattcagacaaagcactcttaaacttgctgtcttatcccttacatgacacgcttgca---
------------------------------------------------------------
--
>PAFTOL004613
aagaacgacggtgaagttcgagttcgattcgctccttcacckactggtaatcttcatgtc
ggaggcgctcgaactgctctcttcaattacctattcgccaggtcwaaagstggcaaattt
gttctgagaattgaggayactgatttggaaaggtctactaaggcgtct------gaagag
gctrtgytgcgtgatcttacmtggcttggtcttgactgggacgaaggccctgatgttggt
ggaaattatggcccctatagacaatctgaaagaaatgaactatacaaacaatatgctgaa
aagcttttggagtccggctatgtctatcggtgcttctgctcyaacgaggagcttgagaaa
atgaaggatactgcaaaattgaaaggattaccgccagtgtacacaggtaaatgggccaca
gccagtgatgcagaagtgcaagcagaactggaaaagggaactccttttacrtaccgcttt
cgtgtgccaaaggagggaagtctcagcattgmtgaccttatacgaggagaagttagctgg
agtttggatactcttggagattttgtgatcatgmggagtaatggtcaacctgtttacaac
ttttgtgtcactgttgatgatgctacaatggcgatttcacatgtcatcagagctgaagag
cacttacctaacactttgaggcaagcat-------tgatatataaggccct----aggat
ttcctatgccttactttgcacatgtttcattgattctggctcctgataggagcaagctgt
ccaagcgccatggtgcaacttctgttggacagttcagggagatgggctatctyccgcaag
caatggtcaattacttgggattattgggctggagtgatggaacggaaaatgaatttttca
ccgtggaccaactggcggagaagt---tcagtatcgaacgtgtaagcaagagtggagcta
tatttgattctgttaaattacggtggatgaatggc-cattacctaagatctcttccgtca
gatgagctaactaaagctatcggtgagcattggaaaagcgcaggaatcctcaatgaatca
caaggggattttgtagaggaggctgttgcattccttaaagatgggattgcctttgtacca
gattcagatcaagcgctctta---------------------------------------
------------------------------------------------------------
--
>PAFTOL004617
aagaacgacggtgaagttcgagttcgattcgctccttcaccaactggtaatcttcatgtc
ggaggcgctcgaactgctctcttcaattacctattcgccaagtcaaaaggtggcaaattt
gttctgagaattgaggatactgatttggaaaggtctactaaggcgtct------gaagag
gctatgttgcgtgatcttacctggcttggtcttgactgggacgaaggccctaatgttggt
ggaaattatgggccctatagacaatctgaaagaaatgaactatacaaacaatatgctgat
aagcttttggagtcaggttatgtctatcggtgcttctgctctagckaggagcttgagaaa
atgaaggagactgcaaaattgaaaggattaccgccagtatacacaggtaaatgggccaca
gccagtgatgcagaagtgcaagcagaactggaaaagggaactccttttacataccgcttt
cgtgtgccaacggagggatgtctcagcattgatgaccttatacgaggagaagttagctgg
agtttggatactcttggagattttgtgatcatgcggagtaatggtcaacctgtttacaac
ttttgtgtcactgttgatgatgctacaatggcgatttcamatgtcatcagagctgaagag
catttacctaacactttgaggcaagcat-------tgatatataaggccct----aggat
ttcctatgccttactttgcacatgtttcattgattttggcccctgataggagtaagctgt
ccaagcgccatggtgcaacttctgttgggcagttcagggagatgggctatctcccacaag
caatggtcaattacttggggttgttgggctggagtgatggaacggaaaatgaatttttca
ccatggaccaaatggctgataagt---tcagtatcgaacgtgtaagcaagagcggagcta
tatttgattctgttaaattacggtggatgaacggc-cattacctaagatctcttccatca
gatgagctaactaaagctatcggtgagcattggaaaagcgcaggaatcctcaatgaatca
caaggggattttgtggaggaggctgttgcattgcttaaggatgggattgacttggtaccg
gattcagaccaggcactcttaaatttgctgtcttatcccttacgtgacactcttgca---
------------------------------------------------------------
--
>PAFTOL004618
aagaacgacggtgaagttcgagttcgattcgctccttcacctactggtaatcttcatgtc
ggaggcgctcgaactgctctcttcaattacctattcgccaggtcaaaaggtggccaattt
gttctgagaattgaggatactgatttggaaaggtctactaaggcgtct------gaagag
gctgtgctgcgtgatcttacctggcttggtcttgactgggacgaaggccctgatgttggt
ggaaattatggcccctatagacaatctgaaagaaatgaactatacaaacaatatgctgct
aagcttttggagtcaggttatgtctatcggtgcttctgctctaacgaggagcttgagaaa
atgaaggagactgcaaaattgaaaggattaccgccagtgtacacaggtaaatgggccaca
gccagtgatgcagaagtgcaagtagaactggaaaagggaactccttttacataccgcttt
cgtgtgccgaaggagggaagtctcagcattgatgaccttatacgaggagaagttagctgg
agcttggatactcttggagattttgtgatcatgcggagtaatggtcaacctgtttacaac
ttttgtgtcactgttgatgatgctacaatggcgatttcacacgtcatcagagctgaagag
catttacctaacactttgaggcaagcat-------tgatatataaggccct----aggat
ttcctatgccttactttgcacatgtttcattgattttggcccatgataggagtaagctgt
ccaagcgccatggtgcaacttctgttggacagttcagggagatgggctatctcccacaag
caatggtcaattacttggggttattgggctggagtgatgggacggaaaatgaatttttca
ccgtggaccaactggttgagaagt---tcagtatcgaacgtgtaagcaagagtggagcta
tatttgattctgttaaattacggtggatgaatggc-cattacctaagatctcttccgtca
gatgagctagctaaagctattggtgagcattggaaaagcacaggaatcctcaatgaatca
caaggggattttgtagaggaggctgttacattgcttaaagatgggattgacttggtacca
gattcagacaaagcgctcttaaatttgctgtcttatcccttacgtgacactcttgca---
------------------------------------------------------------
--
>PAFTOL004619
aagaacgacggtgaagttcgtgttcgattcgctccttcacctactggtaatcttcatgtc
gggggcgctcgaactgctctcttcaattacctattcgctaggtcaaaaggtggggaatty
gttctgagaattgaggataccgacttggaaaggtctactaaggcgtct------gaagag
gctgtgctgcgtgatcttacctggcttggtcttgactgggacgaaggccctgatgttggt
ggaaattatggcccctatagacaatctgaaagaaatgaactatacaaacaatatgctgat
aagctcttrgagtcaggttatgtctatcrgtgcttctgctctaacgaggagcttgagaaa
atgaaggagattgcgaaactgaaaggattaccgccagtatacacaggcaaatgggccaca
gccagtgatgcagaagtacaagcagaactgaaaaagggaactccttttacataccgcttt
cgtgtgccaaaggaaggaagtctcagcatcgatgaccttatacgaggagaagttagctgg
agcttggatactcttggcgattttgtgatcatgcggagtaatggtcaacctgtttacaac
ttttgtgtcactgttgatgatgctacaatggcgatttcacatgtcatcagagctgaagag
catttacctaacactttgaggcaagcat-------tgatatacaaggccct----aggat
ttcctatgccttactttgcacatgtttcattgattttggcgcctgataggagcaagctgt
ccaagcgccatggtgcaacttctgttgggcagttcagggacatgggttatctcccacaag
caatggtcaattacttgggattattgggctggagtgatgggacagagaatgaatttttca
ccatggaccaactggttgggaagt---tcagtatcgaacgtgtgagcaagagtggagcta
tatttgattctgttaaattgcggtggatgaatggc-cattacctaagatctcttccatca
gatgagctaactaaagctatcggtgagcattggaagagtgcaggaatcctcaatgaacca
caaggggattttgtagaggaggctgttgcattacttaaggatgggattgacttggtacca
gattcagacaaagcactcttaaacttgctgtcttatcccttacatgacactcttgca---
------------------------------------------------------------
--
>PAFTOL004620
aagaacgacggtgaagttcgagttcgattcgctccttcacctactggtaatcttcatgtc
ggaggcgctcgaactgctctcttcaattacctattcgccaggtcaaawggtggyaaattt
gttctgagaattgaggatactgatttggaaaggtctactaaggcgtct------gaagag
gctrtgctgcgtgatcttacctggcttggtcttgactgggacgaaggccctgatgttggt
ggaaattatggcccctatagacaatctgaaagaaatgamctatacaracaatatgctgmt
aagcttttggagtcaggttatgtctatcggtgcttctgctctaacgaggagcttgagaaa
atgaaggagactgcaaaattgaaaggattaccgccagtgtacacaggtaaatgggccaca
gccagtgatgmagaagtgcaagyagaactggaaaagggaactccttttacataccgcttt
cgtgtgccaaaggagggaagkctcagcattgatgaccttatacraggagaagtgagctgg
agcttggatactcttggagattttgtgatcatgcggagtaatggtcaacctgtttacaac
ttttgtgtcactgttgatgatgctacaatggcgatttcgcatgtcatcagagctgaagag
catttacctaacactttgaggcaagcat-------tgatatataaggccct----aggat
ttcctatgccttactttgcacatgtttcattgattttggcccmtgataggagtaagctrt
ccaagcgccatggtgcwacttctgttggacagttcagggagatgggctatctcccacaag
caatggtsaattacttgggrttattgggctggrgtgatgggacggaaaatgaatttttca
ctgtggaccaactggttgagaagt---tcagtatcgamcgtgtaagcaagagtggagcta
tmtytgattctgttaaattacggtggatgaatggc-cattacstaagatctcttccgtca
gatgagctatctaaagctatcggtgagcattggaaaagcgcaggaatcctcaatgaatca
carggggattttgtagagaaggctgttgcattgcttaaagatgggattgacttggtacca
gattcagacaaagcgctcttaaatttgctgtcttatcctttacgtgacactcttgca---
------------------------------------------------------------
--
>PAFTOL004624
aagaacgacggtgaggttcgagttcgattcgctccttcacctactggtaatcttcatgtc
ggaggcgctcgaactgctctcttcaattacctattcgccaggtcaaacggtggcaaattt
gttctgagaattgaggatactgatttggaaaggtctactaaggcgtct------gaagag
gctatgctgcgtgatcttacctggcttggtcttgactgggacgaaggccctgatgttggt
ggaaattatggcccctatagacaatctgaaagaaatgaactatacaaacaatatgctgaa
aagcttttggagtccggctatgtctatcggtgcttctgctctaacgaggagcttgagaaa
atgaaggatactgcaaaattgaaaggattaccgccagtatacacaggtaaatgggccaca
gccagtgatgcagaagtgcaagcagaactggaaaagggaactccttttacataccgcttt
cgtgtgccaaaggagggaagtctcagcattgatgaccttatacgaggagaagtkagctgg
agtttggatactcttggagattttgtgatcatgcggagtaatggtcaacctgtttacaac
ttttgtgtcactgttgatgatgctacaatggcgatttcacatgtcatcagagctgaagag
catttacctaacactttgaggcaagcat-------tgatatatmaggccct----aggat
ttcctatgccttattttgcacatgtttcattgattctggcccctgataggagtaagctgt
ccaagcgccatggtgcaacttctgttggacagttcagggagatgggctatctgccacaag
caatggtcaattacttgggattattgggctggagtgatggaacggaaaatgaatttttca
ccgtggaccaactggctgagaagt---tcagtatcgaacgtgtaagcaagagtggagcta
tatttgattctgttaaattacggtggatgaatggc-cattacctaagatctcttccgtca
gatgagctaactaaagctatcggtgagcattggaaaagcgcaggaatcctcaatgaatca
caaggggattttgtggaggaggctgttgcattgcttaaagatgggattgacttggtacca
gattcagataaggcgctcttaaatttgctgtcttatcccttacgtgatactcttgca---
------------------------------------------------------------
--
>PAFTOL004625
aagaacgacggtgaagttcgagttcgattcgctccttcaccgactggtaatcttcatgtc
ggaggcgctcgaactgctctcttcaattacctattcgccaggtcaaaaggtggcaaattt
gttctgagaattgaggatactgatttggaaaggtctactaaggcgtct------gaagag
gctatgcttcgtgatcttacctggcttggtcttgactgggacgaaggccctgatgttggt
ggaaattatggcccctatagacaatctgaaagaaatgaactatacaaacaatatgctgaa
aagcttttggagtccggctatgtctatcggtgcttctgctctaacggggagcttgagaaa
atgaaggatactgcaaaattgaaaggattaccgccagtatacacaggtaaatgggccaca
gccagtgatgcagaagtgcaagcagaactggaaaagggaactccttttacataccgcttt
cgtgtgccaaaggagggaattctcagcattgatgaccttatacgaggagaagtkagctgg
agtttggatactcttggagattttgtgattatgcggagtaatggtcaacctgtttacaac
ttttgtgtcactgttgatgatgctacaatggcgatttcacatgtcatcagagctgaagag
catttacctaacactttgaggcaagcat-------tgatatataaggccct----aggat
ttcctatgccttactttgcacatgcttcattgattctggcccctgataggagtaagctgt
ccaagcgccacggtgcaacttctgttggacagttcagggagatgggctatctcccacaag
caatggtcaattacttgggattattgggctggagtgatggaacggaaaatgaatttttca
ccatggaccaactggctgagaagt---tcagtatcgaacgtgtaagcaagagtggagcta
tatttgattctgttaaattacggtggatgaacggc-cattacctgagatctcttccatca
gatgagctaactaaagctattggtgagcattggaaaagcgcaggaatcctcaatgactca
caaggggattttgtagaggaggctgttgcattgcttaaggatgggattgacttggtaccg
gattcagacaaggcactcttaaatttgctgtcttatcccttacgtgacactcttgcaagt
cctgaagctaagccattattagaagatgggctttctgaagttgcaaccagcttatta---
--
>PAFTOL004626
aagaacgacggtgaagttcgagttcgattcgctccttcacctactggtaatctccacgtc
ggaggcgctcgaactgcgctcttcaattacctgttcgccaggtcaaaaggtggcaaattt
gttctgagaattgaggatactgatttggaaaggtctactaaggtgtct------gaagag
gctgtgctgcgtgatcttagctggcttggtcttgaatgggacgaaggccctgatgttggt
ggaaattatggcccctatagacaatctgaaagaaatgaactatacaarcaatatgctgat
aagcttttggagtcaggttatgtctatcggtgcttctgckctaacgaggagcttgagaaa
atgaaggagactgcaaaattgaaaggattaccgccagtgtacacaggtaaatgggccaca
gccagtgatgcagaagtgcaagcagaactggaaaagggaacyccttttacataccgcttt
cgtgtgccaaaggagggaagtctcagcattgatgaccttatacgaggagaagtkagctgg
agcttggatacccttggagattttgtcatcatgcggagtaatggtcaacctgtttacaac
ttttgtgtcactgttgatgaygctacaatggcgatttcacatgtcatcagagctgaagaa
catttacctaacactttgaggcaagcat-------tgatatataaggccct----aggat
ttcgtatgccttactttgcacatgtttcattgattttggccsctgataggagtaagctgt
ccaagcgccatggtgcaacttctgttggacagttcagggagatgggctatctcccacaag
caatggtcaattacttgggaatattgggctggagtgatgggacggaaaatgaatttttca
ccatggaccaactggttgagaagt---tcagtatcgaacgtgtaagcaagagtggaacta
tatttgattctgttaaattacggtggatgaatggc-cattacctgagatctcttccgtca
gaagagctaactraagctatcggtgagcattggaaaagcgcaggaatcctcaatgaatca
caaggggagtttgtagaggaggctgttgcattgcttaaggatgggattgacttggtacca
gattcagacaaagcactcttaaatttgctgtcttatcccttasgtgacagtcttgca---
------------------------------------------------------------
--
>PAFTOL004627
aagaacgacggtgaagttcgagttcgattcgctccttcayctactggtaatctycatgtc
ggaggcgctcgaactgctctcttmaattacckattcgccaggtcaaaaggtggcaaattt
gttctgagaattgaggatactgatttggaaaggtctacwaaggcgtct------gaagag
gctrtgctgcgtgatcttacctggcttggtcttgactgggacgaaggccctgatgttggt
ggaaattatggyccctatagacaatctgaaagaaatgacctatacaaacaatatgctgat
aagcttttggagtcaggttatgtctatcggtgcttctgctctaacgaggagcttgagaaa
atgaaggagaytgcaaaattgaaaggattaccrccartgtacacaggtaaatgggccaca
gccagtgatgcagaagtgcaagtagaactggaaaagggaactccttttrcatacygcttt
cgtgtgccaaaggagggaagtctcagcattgatgaccttatacraggagaagttagctgg
agcttggatactcttggagattttgtgatcatgcggagtaatggtcaacctgtttacaay
ttttgtgtcactgttgatgatgctacaatggcgatttcrcatgtcatcaggcctgaagag
catttacctaacactttgaggcaagcat-------tgatatataaggccct----aggat
ttcctatgccttactttgcacatgtttcattgattttggcccctgataggagtaagctgt
ccaagcgccatggtgcwacttctgttggacagttcagggagatgggctatctcccacaag
caatggtgaattacttgggrttaytgggctggagtgatgggacggaaaatgaatttttca
ctgtggaccaactggttgagaagt---tcagtatcgaacgtgtaagcaagagtggagcya
tmtttgattctsttaaattacggtggatgaatggc-cattacstaagatctcttccgtca
gatgagctatctaaagctatyggtgagcattskaaaagcgcaggaatcctmaaygaatca
carggggattttgtagaggaggctgttgcattgcttaaagatgggattgacttggtgcca
gattcagacaaagcgctcttaaatttgctgtcttatcccttacttgacactcttgca---
------------------------------------------------------------
--
>PAFTOL004629
aagaacracggtgaagttcgagttcgattcgctccttcacctactggtaatcttcatgtc
ggaggcgctcgaactgctctcttcaattacctattcgccaggtcgaaaggtggcaaattt
gttytgagaattgaggatactgatttggaaaggtctactaaggcgtct------gaagag
gctktgctgcgtgatcttacttggcttggtcttgastgggacgaaggccctgatgttggt
ggaaattayggcccctatagacagtctgaaagaaatgaactatacaaacaatatgctgat
aagcttttggaatcaggttatgtctatcggtgcttctgctctaacgaggagcttgagaaa
atgaaggagawtgcaaaattgaaaggattaccgccagtgtacacaggtaaatgggccaca
gccagtgatgcagaagtgcaagcagaactggaaaagggaactccttttacataccgcttt
cgtgtgccaaaggagggaagtctcagcattgatgaccttatacgaggagaagtkagctgg
agyttggatactcttggagattttgtgatcatgcggagtaatggtcaacctgtttacaac
ttttgtgtcactgttgatgatgctacaatggcgatttcacatgtcatcagagctgaagag
catttacctaacactttgaggcaagcat-------tgatatatmaggccct----aggat
ttcctatgccttgctttgcacatgtttcgttgattttggctcctgataggagtaagctgt
ccaagcgccatggtgcaacttctgttggacagttcagggagatgggctatcttccacaag
caatggtcaattacttggggttattgggctggagtgatgggacggaaaatgaatttttca
ccgtggaccaactggttgagaagt---tcagtatcgaacgtgtaagcaagagtggagcta
tatttgattctgttaaattacggtggatgaatggc-cattacctaaaagctcttccgtca
gakgagctcactaaagctatcggtgagcattggaaaagcgcaggaatcctcaatgaatca
caaggggattttgtagaggaggctgttgcattgcttaaggatgggattgacttggtacca
gattcagacaaagcactcttaaatttgctgtcttatcccttacgtgacactcttgca---
------------------------------------------------------------
--
>PAFTOL004631
aagaacgacggtgaagttcgagttcgattcgctccttcacctactggtaatcttcatgtc
ggaggcgctcgaactgctctcttcaattacctattcgccaggtcaaamggtggmaaattt
gttctgagaattgaggatactgatttggaaaggtctactaaggcgtct------gaagag
gctatgctscgtgatcttacctggcttggtcttgactgggacgaaggccctgatgttggt
ggaaattatggcccctatagacaatctgaaagaaatgaactatacaaacaatatgctgaa
aagcttttggagtccggctatgtctatcggtgcttctgctctaacgaggagcttgagaaa
atgaaggatactgcaaaattgaaaggattaccgccagtatacacaggtaaatgggccaca
gccagtgatgcagaagtgcaagcagaactggaaaagggaactccttttacataccgcttt
cgtgtgccaaaggagggaagtctcagcattgatgaccttatacgaggagaagttagctgg
agtttggatactcttggagattttgtgatcatgcggagtaatggtcaacctgtttacaac
ttttgtgtcactgttgatgatgctacaatggcgatttcacatgtcatcagagctgaagag
catttacctaacactttgaggcaagcat-------tgatatataaggccct----aggat
ttcctatgccttattttgcacatgtttcattgattctggcccctgataggagtaarctgt
ccaagcgccatggtgcaacttctgttggacagttcagggagatgggctatctcycacaag
caatggtcaattacttgggattattgggctggagtgatggaacggaaaatgaatttttca
cygtggaccaactggctgagaagt---tcagtatcgaacgtgtaagcaagagtggagcta
tatttgattctgttaaattacggtggatgaatggc-cattacctaagatctcttccgtca
gatgagctaactaaagctatcggtgagcattggaaaagcgcaggaatcctcaatgaatca
caaggggattttgtagag------------------------------------------
------------------------------------------------------------
------------------------------------------------------------
--
>PAFTOL004632
aagaacgacggtgaagttcgagttcgattcgctccttcacctactggtaatctccacgtc
ggaggtgctcgaactgctctcttcaattacctgttcgccaggtcaaaaggtggcaaattt
gttctgagaattgaggatactgatttggaaaggtctactaaggtgtct------gaagag
gctgtgctgcgtgatcttagctggcttggtcttgaatgggacgaaggccctgatgttggt
ggaaattatggcccctatagacaatctgaaagaaatgaactatacaaacaatatgctgat
aagcttttggagtcaggttatgtctatcggtgcttctgctctaatgaggagcttgagaaa
atgaaggagactgcaaaattgaaaggattaccgccagtatacacaggtaaatgggccaca
gccagtgatgcagaagtgcaagcagagctggaaaagggaactccttttacataccgcttt
cgcgtgccaaaggagggaaatctcagcattgatgaccttatacgaggacaagtkagctgg
agcttggatacccttggagattttgtgatcatgcggagtaatggtcaacctgtttacaac
ttttgtgtcactgttgatgatgctacaatggcgatttcgcatgtcatcagagctgaagaa
catttacctaacactttgaggcaagcat-------tgatatataaggcgct----gggat
ttcctatgccttactttgcacatgtttcattgattttggcccctgataggagtaagctgt
ccaagcgccatggtgcaacttctgttggacagttcagggagatgggctatctcccacaag
caatggtcaattacttggggttattgggctggagtgatgggacggaaaatgaatttttca
ccatggaccaattggttgagaagt---tcagtatcgaacgtgtaagcaagagtggaacta
tatttgattctgttaaattacggtggatgaatggc-cattacctgagatctcttccgtca
gaagagctaactaaagctatcggtgagcattggaaaagcgcaggaatcctcaatgaatca
caaggggagtttgtagaggaggctgttgcattgcttaaggatgggattgacttggtacya
gattcagacaaagcactcttaaatttgctgtcttatcccttacgtgacactcttgca---
------------------------------------------------------------
--
>PAFTOL004633
aagaacgacggtraagttcgagttcgattygctccttcacctactgggaatcttcatgtc
ggaggcgctcgaactgctctcttcaattacctattcgccaggtcaaaaggtggcaaattt
gttctgagaattgaggatactgatttggaaaggtctactaaggcgtct------gaagag
gctgtgctgcgtgatcttacctggcttggtcttgcgtgggacgagggycctgatgttggt
ggaaattayggcccttatagacaatctgaaagaaatgaactatacaaacaatatgctgat
aagcttttggagtcaggttatgtctatcggtgcttctgctctaatgaggagcttgagaaa
atgaaggagaccgcaaaattgaaaggattaccgccagtgtacacwggtaaatgggccaca
gccagtgatgcagaagtgcaagcagaactggaaaagggaactcyttttacataccgcttt
crtgtgccaaaggagggaagtctcagcattgatgaccttatacgaggagaagtkagctgg
agcttggatactcttggagattttgtgatcatgcggagtaatggtcaacctgtttacaac
ttttgtgtcactgttgatgatgcgacaatggcgatttcacatgtcatcagagctgaagag
catttgcctaacactttgaggcaagcat-------tgatatataaggccct----gggat
ttcctatgccttactttgcacatgtttcattgattttggctcctgataggagtaagctgt
ccaagcgccatggtgcaacttctgttggacagttcagggagatgggctatctcccacaag
caatggtcaattacttggggttattgggctggagtgatgggacggaaaatgaatttttca
ctgtggaccaactggttgagaagt---tcaatatcgaacgtgtaagcaagagtggagcta
tatttgattctgttaaattacggtggatgaatggc-cattacctaagatctcttccatca
gatgagctcactaaatctatcggtgagcattggaaaggcgcaggaatcctcaatgaatca
caaggggattttgtagaggaggctgttgcattgcttaaggatgggattgacttgatacca
gattcagacaaagcactctttaatttgctgtcttatcccttacgtgacactcttgca---
------------------------------------------------------------
--
>PAFTOL004634
aagaacgacggtgaagttcgagttcgattcgctccttctcctactgggaatcttcacgtc
ggaggcgctcgaactgctctcttcaattacctattcgccaggtcmaaaggtggcaaattt
gttctgagaattgaggatactgatttggaaaggtctactaaggcgtct------gaagag
gctgtgctgcgtgatcttacttggcttggtcttgactgggacgaaggccctgatgttggt
ggaaattatggcccctatagacaatctgaaagaaatgaactatacaaacaatatgctgaa
aagcttttggagtccggctatgtctatcggtgcttctgctctaatgaggagcttgagaaa
atgaaggagaatgcaaaaktgaaaggattrccgccagtgtacacaggtaaatgggccaca
gccagtgatgcagaagtgcaagcagaactggaaaagggaactccttttacataccgcttt
cgygtgccgaaggagggaastctcagcattgatgacctcatacgaggagaagttagctgg
agcttggatactcttggagatttygtgatcwtgcggagtaatggtcaacctgtttacaac
ttttgtgtcactgttgatgatgctacaatggcgatttcacat---atcagagctgaagag
catttgcctaacactttgaggcaagyat-------tgatatacaaggccct----aggay
ttcctatgccttactttgcacatgtttcattaattttggctcctgataggagtaagctgt
ccaagcgccatggtgcaacttctgttggacagttcagggagatgggctatctcccacaag
caatggtcaattacttggggttattgggytggagtgatgggayrgaaaatgaatttttca
ccgtggaccaactggttgagaagt---tcrgtatcgaacgtgtaagcaagagtggmgcta
trtttgattctgttaarttacggtggatgaatggc-cattacctaagatctcttccktcr
gatgagctmacwaaagctatyggtgagcrktggaaawgcgcaggaatcctcaatgaatca
caaggggattttgtagaggaggctgttgcattgcttaaggatgggattgacttggtgcca
gattcagacaaagcactcwtgaatttgctgtcttatcccttacgtgacactcttgca---
------------------------------------------------------------
--
>PAFTOL004635
aagaacgacggtgaagttcgagttcgattcgctccgtcacctactgggaatcttcacgtc
ggaggcgctcgaactgctctcttcaattacctattcgccaggtcaaaaggtggcaaattt
gtcctgagaattgaggatactgatttggaaaggtctactaaggcgtct------gaagag
gctgtgctgcgtgatcttacctggcttggtcttgactgggacgaagaacctgatgttggt
ggaaattatggcccttatagacaatctgaaagaaacgaactatacaaacaatatgctgat
aagcttttggagtcaggttatgtctatcggtgcttctgctctaacgag------------
------------------------------------------------------------
------------------------------------------------------------
------------------------------------------------------------
------------------------------------------------------------
------------------------------------------------------------
-------------------------------------------caggccct----aggat
ttcctatgccttactttgcacatgtttcattgattttggctcctgataggagtaagctgt
ctaagcgccatggtgcaacttctgttggacagttcagggagatgggctatctcccacaag
caatggtcaattacttgggattattgggctggagtgatgggacggaaaatgaatttttca
ccgtggaccaactggttgagaagt---tcagtatcgaacgtgtaagcaagagtggagcta
tatttgattctgttaagttacgg-------------------------------------
------------------------------------------------------------
------------------------------------------------------------
------------------------------------------------------------
------------------------------------------------------------
--
>PAFTOL004636
aagaacgacggtgaagttcgagttcrattcgctccttcacctactrgtaatcttcatrtc
rgaggcgctcraactrctctcttcaattacctattcgccaggtcraaaggtggyaaattk
gttcwgagaattgaggatactratttsgaaaggtckactaaggcgtct------gaagas
gctgtrctgcgtgatcttacctggctyggtcttgaytgggaygaaggccctgatgttggt
ggaaattatggcccctatagacaatctgaaagaaatgacctatacaaacaatatgctgat
aagcttttggagtcaggttatgtctatcggtgcttctgctctaatgaggaactcgagaaa
atgaaggagactgcaaaattgaaaggattaccgccagtgtacacaggtaaatgggccaca
gccagtgatgcagaagtgcaagtagaactggaaaagggaactccttttacataccgcttt
cgtgtgccaaaggagggaagtctcagcattgacgaccttatacgaggagaagtkagctgg
agcttggatactcttggagattttgtgatcatgcggagtaatggtcaacctgtttacaac
ttttgtgtcactgttgatgatgctacaatggcgatttcacatgtcatcagagctgaagag
catttacctaacactttgaggcaagcat-------tgatatataaggcctt----aggat
ttcctatgccttactttgcgcatgtttcattgattttggcccctgataggagtaagctgt
ccaagcgccatggtgcaacttctgttggacagttcagggagatgggctatctcccacaag
caatggtgaattacttggggttattgggctggagtgatgggacggaaaatgaatttttca
ccatggaccaactggttgagaagt---tcagtatcgaacgcgtaagcaagagtggagcta
tatttgattctgttaaattacggtggatgaatggc-cattacctaagatctcttccgtca
gatgagctatctaaagctatcggtgagcattggaaaagcgcaggaatcctcaatgaatca
caaggggattttgtagaggaggctgttgcattgcttaaagatgggattgacttggtacca
gattcagaaaaagcgctcttaaatttgctgtcttatcccttacgtgacactcttgca---
------------------------------------------------------------
--
>PAFTOL004637
aacagcgacggcgaagttcgagttcgattcgctccttcacctactggtaatctccacgtc
ggaggcgctcgaactgctctcttcaattacctattcgccaggtcaaaaggggggaagttc
gttctgagaattgaggatactgatttggaraggtctactaaggcgtct------gaagag
gctatgctgcgtgatcttacctggcttggtcttgactgggacgaaggccctgatgttggt
ggaaattatggcccctatagacaatctgaaagaaatgaactatacaaacaatatgctgat
aagctcttggagtcaggttatgtctatcagtgcttctgctctaacgaggagcttgagaaa
atgaaggagattgcgaaattgaaaggattaccgccagtatacacaggcaaatgggccaca
gccagtgatgcagaagtacaagcagagctggaaaagggaactccttttacataccgcttt
cgtgtgccaaaggagggaagtctcagcattgatgaccttatacgaggagaagttagctgg
ggcttggatactcttggagattttgtgatcatgcggagtaatggtcaacctgtttacaac
ttttgtgtcactgttgatgatgctacaatggcaatttcacatgtcatcagagctgaagag
catttacctaacactttgaggcaagcat-------tgatatacaaggccct----aggat
ttcctatgccttactttgcacatgtttcattgattttggcacctgataggagtaagctgt
ccaagcgccatggtgcaacttctgttggacagttcagggagataggctatctcccacaag
caatggtcaattacttgggattattgggctggagtgatgggacagaaaatgaatttttca
ccaaggaccaactggttgagaagt---tcagtatcgaacgtgtaagcaagagtggagcta
tatttgattctgttaaattgcggtggatgaatggc-cattacctaagatctcttccgtca
gatgagctaactaaagctatcggtgagcattggaagagcgcaggaatcctcaatgaatya
caaggggattttgtagaggaggctgttgcattgcttaaggatgggattgacttggtacca
gattcagacaaagcactcttaaacttgctgtcttatcccttacatgacactcttgca---
------------------------------------------------------------
--
>PAFTOL004638
aagaacgacggtgaagttcgagttcgattcgctccttcaccgactggtaatcttcatgtc
ggaggcgctcgaactgctctcttcaattacctattcgccaggtcaaaaggtggcaaattt
gttctgagaattgaggatactgatttggaaaggtctactaaggcgtct------gaagag
gctatgttgcgtgatcttacctggcttggtcttgactgggacgaaggccctgatgttggt
ggaaattatggcccctatagacagtctgaaagaaatgaactatacaaacwatatgctgaa
aagcttttggagtccggctatgtctatcggtgcttctgctctaacgaggagcttgagaaa
atgaaggatactgcaaaattgaaaggattaccgccagtatacacaggtaaatgggccaca
gccagtgatgcagaagtgcaagcagaactggaaaagggaactccttttacataccgcttt
cgtgtgccaaaggagggaagtctcagcattgatgaccttatacgaggagaagtkagctgg
agtttggatactcttggagattttgtgatcatgcggagtaatggtcaacctgtttacaac
ttttgtgtcactgttgatgatgctacaatggcgatttcacatgtcatcagagctgaagag
catttacctaacactttgaggcaagcat-------tgatatataaggccct----aggat
ttcctatgccttactttgcacatgcttcattgattctggcccctgataggagtaagctgt
ccaagcgccatggtgcaacttctgttggacagttcagggagatgggctatctcccacaag
caatggtcaattacttgggattattgggctggagtgatggaacggaaaatgaatttttca
ccatggaccaactggctgagaagt---tcagtatcgaacgtgtaagcaagagtggagcta
tatttgattctgttaaattacggtggatgaatggc-cattacctaagatctcttccgtca
gatgagctaactaaagctatcggtgagcattggaaaagcgcaggaatcctcaatgaatca
caaggggattttgtagag------------------------------------------
------------------------------------------------------------
------------------------------------------------------------
--
>PAFTOL004639
aagaacgacggtgaagttcgagttcgattcgctccttcacctactggtaatctccacgty
ggaggcgctcgaactgcgctcttcaattacctgttcgccaggtcaacaggtggccaattt
gttctgagaattgaggatactgatttggaaaggtctactaaggtgtck------gaagag
gctgtgctgcgtgatcttagctggcttggtcttgaatgggacgaaggccctgatgttggt
ggaaattatggcccctatagacaatctgaaagaaatgaactatacaaacaatatgctgat
aagcttttggagtcaggttatgtctatcggtgcttctgctctaacgaggagcttgagaaa
atgaaggagactgcaaaattgaaaggattaccgccagtgtayacaggtaaatgggccaca
gccagtgatgcagaagtgcaagcagaactggaaaagggaactccttttacataccgcttt
cgtgtgccaaaggagggaagtctcagcattgatgaccttatacgaggagaagtkagctgg
agcttggatacccttggagattttgtgatcatgcggagtaatggtcaacctgtttacaac
ttttgtgtcactgttgatgaygctacaatggcgatttcacatgtcatcagagctgaagaa
catttacctaacactttgaggcaagcat-------tgatatataaggccct----aggat
ttcgtatgccttactttgcacatgtttcattgattttggcccctgataggagtaagctgt
ccaagcgccatggtgcaacttctgttggacagttcagggagatgggctatctcccacaag
caatggtcaattacttgggaatattgggctggagtgatgggacggaaaatgaatttttca
ccatggacsaactggttgagaagt---tcagtatcgaacgtgtaagcaagagtggaacta
tatttgattctgttaaattacggtggatgaatggc-cattacctgagatctcttccgtca
gaagagctaactaaagctatcggtgagcattggaaaagcrcaggaatcctyaatgaatca
caaggggagtttgtagaggaggctgttgcattgcttaaggatgggattgacttggtacca
gattcagacaaagcactcttaaatttgctgtcttatcccttacgtgacagtcttgca---
------------------------------------------------------------
--
>PAFTOL004640
aagaacgacggtgaagttcgagttcgattygctccttcacctactggtaatctccacgty
ggaggcgctcgaactgctctcttcaattacctgttcgcyaggtcaaaaggtggcaaattt
gttctgagaattgaggatactgatttggaaaggtctactaaggcgtct------gaagag
gctgtgctgcgtgatcttagctggcttggtcttgaatgggacgaaggccctgatgttggt
ggaaattatggcccctatagacaatctgaaagaaatgaactatacaaacaatatgctgat
aagcttttggagtcaggttatgtctatcggtgcttctgctctaacgaggagcttgagaaa
atgaaggagactgcaaaactgaaaggattaccgccagtgtatacaggtaaatgggccaca
gctagtgatgcagaagtgcaagcagaactggaaaagggaactccttttacataccgcttt
cgtgtgccaaaggagggaagtctcagcattgatgaccttatacgaggagaagttacctgg
agcttggatactcttggagattttgtgatcatgcggagtaatggtcaacctgtttacaat
ttttgtgtcactgttgatgatgctacaatggcgatttcacatgtcatcagagctgaagag
catttacctaacactttgaggcaagcat-------tgatatacaaggccct----aggat
ttcctatgccttactttgcacatgtttcattgattttggcccctgataggagtaagctgt
ccaagcgccatggtgcaacctctgttggacagttcagggagatgggctatctcccacaag
caatggtcaattacttgggattattgggctggagcgatgggacggaaaatgaatttttca
ccgtggaccaactggttgagaagt---tcagtatcgaacgtgtaagcaagagtggaacta
tatttgattctgttaaattacgatggatgaatggc-cattacctgagatctcttccgtca
gaagagctaactaaagctgtcggtgagcattggaaaagtgcaggaatcctcaatgaatca
caaggggattttgtagaggacgctgttgcattgcttaaggatgggattgatttggtacca
gattcagacaaagcactcttaaatttgctgtcttatcccttacgtgacactcttgca---
------------------------------------------------------------
--
>PAFTOL004642
aagaacgacggtgaagttcgagttcgattcgctccttcacctactggtaatcttcatgtc
ggaggcgctcgaactgctctcttcaattacctattcgcccggtcaaaaggtggcaaattt
gttctgagaattgaggatactgatttggaaaggtctactaaggcgtct------gaagag
gctatgctgcgtgatcttacctggcttggtcttgactgggacgaaggccctgatgttggt
ggaaattatggcccctatagacaatctgaaagaaatgaactatacaaacaatatgctgaa
aagcttttggagtccggctatgtctatcggtgcttctgctccaacgaggagcttgagaaa
atgaaggaaaatgcaaaattgaaaggattaccgccagtatacacaggtaaatgggccaca
gccagtgatgcagaagtgcaaccagaactagaaaaggggactccttttacataccgcttt
cgtgtgccaaaggagggaagtctcagcattgatgaccttatacgaggagaagttagctgg
agtttggatactcttggagattttgtgatcatgcggagtaatggtcaacctgtttacaac
ttttgtgtcactgttgatgatgctacaatggcgatttcacatgtcatcagagctgaagag
catttacctaacactttgaggcaagcat-------tgatatataaggccct----aggat
ttcctatgccttactttgcacatgtttcattgattctggcccctgataggagtaagctgt
ccaagcgccatggtgcaacttctgttggacagttcagggagatgggctatctcccacaag
caatggtcaattacttgggattattgggctggagtgatggaacggaaaatgaatttttca
ccgtggaccaactggstgagaagt---tctgtattgaacgtgtaagcaagagtggagcta
tatttgattctgttaaattacggtggatgaatggc-cattacctaagatctcttccgtca
gatgagctaactaaagctatcggtgagcattggaaaagcgcaggaatcctcaatgaatca
caagaggattttgtagag------------------------------------------
------------------------------------------------------------
------------------------------------------------------------
--
>PAFTOL004644
aagaacggcggtgaagttcgagttcgattcgctccttcacctactggtaatctccatgtc
ggaggcgctcgaactgctctcttcaattacctattcgccaggtcaaaaggtggcaaattt
gttctgagaattgaggatactgatttggaaaggtctactaaggcgtct------gaagag
gctgtgctgcgtgatcttacctggctyggtcttgactgggacgaaggccctgatgttggt
ggaaattatggcccctatagacaatctgaacgaaatgaactatacaaaaaatatgctgat
aaccttttggagtcaggttatgtctatcgstgcttctgctctaatkaggagcttgagaaa
atgaaggagactgcgaaattgaaaggattaccgccagtttacacaggtaaatgggccaca
gccagtgatgcagaagtacaatcagaactgggaaagsgaactccttttacataccgcttt
cgtgtgccaaaggagggaagtctcagcattgatgaccttmtacgaggagaagtkagctgg
aacttggatactcttggagattttgtgatcatgcggagtaatggtcarcctgtttacaac
ttttgtgtcactgttgatgatgctacaatggcgatttcrcatgtcatcagagctgaagag
catttacctaacactttgaggcaagcat-------tgatatataaggccct----agggt
ttcctatgccttactttgcacatgtttcattgattttggcccctgataggagtaagctgt
ccaagcgccatggtgcaacttctgttggacagttcagggagatgggctatctcccacaag
caatggtyaattacttgggattattgggctggagtgatgggacggaaaatgaatttttca
ccgtggaccaactggttgagaagt---tcagtatcgaacgtgtaagcaagagtggagcta
tatttgattctgttaaattaaggtggatgaatggc-cattacctaagatctcttccgtca
gatgagctaactaaagctatcggtgagcattggaaaagcgcaggaatcctcaatgaatca
caaggggattttgtagaggaggctgttgcattgcttaaggatggaattgacttggtacca
gattcagacaaagcactcttaaacttgctgtcttatcccttacgtgacactcttgca---
------------------------------------------------------------
--
>PAFTOL004646
aagaacgacggtgaagttcgagttcgattcgctccttcacctactggtaatcttcatgtc
ggaggcgctcgaactgctctcttcaattacctattcgccaggtcaaaaggtggcaaattt
gttctgagaattgaggatactgatttggaaaggtctactaaggcgtct------gaagag
gctatgctccgtgatcttacctggcttggtcttgactgggacgaaggccctgatgttggt
ggaaattatggcccctatagacaatctgaaagaaatgaactatacaaacaatatgctgaa
aagcttttggagtccggctatgtctatcggtgcttctgctctaacgaggagcttgagaaa
atgaaggatactgcaaaattgaaaggattaccgccagtatacacaggtaaatgggccaca
gccagtgatgcagaagtgcaagcagaactggaaaagggaactccttttacataccgcttt
cgtgtgccaaaggagggaagtctcagcattgatgaccttatacgaggagaagttagctgg
agtttggatactcttggagattttgtgatcatgcggagtaatggtcaacctgtttacaac
ttttgtgtcactgttgatgatgctacaatggcgatttcacatttcataagagctgaagag
catttacctaacactttgaggcaagcat-------tgatatataaggccct----aggat
ttcctatgccttattttgcacatgtttcattgattctggcccctgataggagtaagctgt
ccaagcgccatggtgcaacttctgttggacagttcagggagatgggctatctcccacaag
caatggtcaattacttgggattattgggctggagtgatggaacggaaaatgaatttttca
ccgtggaccaactggctgagaagt---tcagtatcgaacgtgtaagcaagagtggagcta
tatttgattctgttaaactacggtggatgaatggc-cattacctaagatctcttccgtca
gatgagctaactaaagctatcggtgagcattggaaaagcgcaggaatcctcaatgaatca
caaggggattttgtagaggaggctgttgcattgcttaaagatgggattgacttggt---a
gattcagataaagcgctcttaaatttgctgtcttatcccttacgtgatactcttgca---
------------------------------------------------------------
--
>PAFTOL004647
aagaacgacggtgaagttcgagtccgattcgctccttcacctactggtaatcttcatgtc
ggaggcgctcgaactgctctcttcaattacctattcgccaggtcaaaaggtggcaaattt
gttctgagaattraggatactgatttsgaaaggtctactaaggcgtct------gaagag
gctgtgctgcgtgatcttacctkgcttgrtcttgactgggacgaaggccctgatgttagt
ggaaattatggcccctatagacaatctgaaagaaatgacctatacaaacaatatgctgat
aagcttttggagtcaggttatgtctatcggtgcttctgctctaacgaggagcttgagaaa
atgaaggagactgcaaaattgaaaggattaccgccagtgtacacaggtaaatgggccaca
gccagtgatgcagaagtgcaagtagaactggaaaagggaactccttttacataccgcttt
cgtgtgccaaaggagggaagtctcagcattggtgaccttatacgaggagaagttagctgg
agcttggatactcttggagattttgtgatcatgcggagtaatggtcaacctgtttacaac
ttttgtgtcactgttgatgatgctacaatggcgatttcacatgtcatcagagctgaagag
catttacctaacactttgaggcaagcat-------tgatatataaggcctt----agggt
ttcctatgccttactttgcacatgtttcattgattttggcccccgataggagtaagctgt
ccaagcgccatggtgctacttctgttggacagttcagggagatgggctatctcccacaag
caatggtcaattacttggggttattgggctggagtgatgggacagaaaatgaatttttca
ctgtggaccaactggttgagaagt---tcagtatcgaacgtgtaagcaagagtggagcta
tatttgattctgttaaattamggtggatgaatggc-cattacctaagatctcttccgtca
gatgagctatctaaagctattggtgagcattggaaaagcgcaggaatcctcaatgaatca
caaggggattttgtagaggaggctgttgcattgcttaaagatgggattgacttggtacca
gattcagacaaagcactcttaaatttgctgtcttatcccttacgtgacactcttgca---
------------------------------------------------------------
--
>PAFTOL004648
aagaacgacggtgaagttcgagttcgattcgctccttcacccactggtaatctccacgtc
ggaggcgctcgaactgctctcttcaattacctgttcgccaggtcaaaaggtggcaaattt
gttctgagaattgaggatactgatttggaaaggtctactaaggtgtct------gaagag
gctgtgctgcgtgatcttagctggcttggtcttgaatgggacgaaggccctgatgttggt
ggaaattatggcccctatagacaatctgaaagaaatgaactatacaaacaatatgctgat
aagcttttggagtcaggttwtgtctatcggtgcttctgctctaatgaggagcttgagaaa
atgaaggagactgcaaaattgaaaggattaccgccagtgtacacaggtaaatgggccaca
gccagtgatgcagaagtgcaagcagaactggaaaagggaactccttttacataccgcttt
cgtgtgccaaaggagggaagtctcagcattgatgaccttatacgaggagaagtkagctgg
agcttgaatacccttggagattttgtgatcatgcggagtaatggtcaacctgtttacaac
ttttgtgtcactgttgatgatgctacaatggcgatttcacatgtcatcagagctgaagag
catttacctaacactttgaggcaagcat-------tgatatataaggccct----aggat
ttcctatgccttactttgcrcatgtttcattgattttggcccctgataggagtaagctgt
ccaagcgccatggtgcaacttctgttggacagttcagggagatgggctatctcccacaag
caatggtcaattacttgggattactgggctggagtgatgggacggaaaatgaatttttca
ctgtggaccaactggttgagaagt---tcagtatygaacgtgtaagcaagagtggaacta
tatttgattctgttaaattacggtggatgaatggc-caytacctgagatctcttccgtca
gaagagctaactaaagctatcggtgagcattggaaaagcgcaggaatcctcaatgaatct
caaggggagtttgtagaggaggctgttgcattgcttaaggatgggattgacttggtmcca
gattcagacaaagcactcttaaatttgctgttttatcccttayrtgacactcttgca---
------------------------------------------------------------
--
>PAFTOL004649
aagaacgacggtgaagttcgagttcgattcgctccttcacctactggtaatcttcatgtc
ggaggcgctcgaactgctctcttcaattacctattcgccaggtcaaaaggtggcaaattt
gttctgmgaattgaggatactgatttggaaaggtctactaaggcgtct------gaagar
gctgtgctgcgtgatcttacctggcttggtcttgactgggacgaaggccctgatgttggt
ggaaattatggcccctatagacaatctgaaagaaatgaactatacaaacratmtgctgat
aagcttttgsagtcaggttatgtctatcggtgcttctgttctaacgaggagcttgagaga
atgaaggagactgcaaaattgaaaggattaccrccagtgtacacaggtaaatgggccaca
gcsagtgatgcagaagtgcaagtagaactggaaaagggaactccttttacataccgcttt
cgtgtgccaaaggagggaagtctcagcattratgaccttatacgaggagaagtsagctgg
agcttggatactcttggagattttgtratcatgcggagtaatggtcaacctgtttacaac
ttttgtgtcactgttgatgatgctacaatggcgatttcacacgtcatcagrgctgaagag
catttacctaacactttgaggcaagcat-------tgatatataaggccct----aggat
ttcctatgccttacttygcacatgtttcattgattttggcccatgataggagtaagctgt
ccaagcgccatggtgcaacttctgttggacagttcagggagatgggctatctcccacaag
caatggtcaattacttggggttattgggctggagtgatgggacggaaaatgaatttttca
ccgtggaccaactggttgagaagt---tcagtatcgaacgtgtaagcaagagtggagcca
tatttgattctgttaaattacggtggatgaatggc-cattacctaagatctcttccrtca
gatgagctatctaaagctattggtgagcattggaaaagcrcaggaatcctcaatgaatca
caaggggattttgtagaggaggctgttgcattgcttaaagatgggattgacttgatacca
gattcagacaaagcgctcttaaatttgctgtcttatcccttacgtgacactcttgca---
------------------------------------------------------------
--
>PAFTOL004652
aagarcgacggtgaagttcgagttcgattcgctccttcaccgactggtaatcttcatgtc
ggaggcgctcgaactgctctcttcaattacctattcgccaggtcaaaaggtggcaaattt
gttctgagaattgaggatactgatttggaaaggtctactaaggcgtct------gaagag
gctgtgttgcgtgatcttacctggcttggtcttgactgggacgaaggccctgatgttggt
ggaaattatgggccctatagacaatctgaaagaaatgaactatataaacaatatgctacg
aagcttttggagtcaggttatgtctatcgrtgcttctgctctagcgaggagcttgagaaa
atgaaggagactgcaaaattgaaaggattaccgccagtatacacaggtaaatgggccaca
gccagtgatgcagaagtgcaagcagaactggaaaagggaacyccttttacataccgcttt
cgtgtgccaaaggagggaagtctcagcattgatgaccttatacgaggagaagtkagctgg
agtttggatactcttggagattttgtgatcatgcggagtaatggtcaacctgtttacaac
ttttgtgtcactgttgatgatgctacaatggcgatttcacatgtcatcagagctgaagag
catttacctaacactttgaggcaagcat-------tgatatataaggccct----aggat
ttcctatgccttactttgcacatgtttcattgattttggcccctgataggagcaagctgt
ccaagcgccatggtgcaacttctgttgggcagttcagggagatgggctatctcccacaag
caatggtcaattacttgggattgttgggctggagtgatggaacggaaaatgaatttttca
ccatggaccaaatggctgagaagt---tcagtatygaacgtgtaagcaagagtggagcta
tatttgattctgttaaattacggtggatgagcggc-cattacctaagatctcttccatca
ratgagctaactaaagctatyggtgagcattggaaaagcgcaggaatcctcaatgaatca
caaggggattttgtagaggaggctgttgcattgcttaaggatgggattgacttggtaccg
gattcagacaaggcactcttaaayttgctgtcttatcccttacktgacactcttgca---
------------------------------------------------------------
--
>PAFTOL004653
aagaacgacagtgaagttcgagttcgattcgctccttcaccgactggtaatcttcatgtc
ggaggcgctcgaactgctctcttcaattacctattcgccaggtcaaaaggtggcaaattt
gttctgagaattgaggatactgatttggaaaggtctactaaggcgtct------gaagag
gctatgttgcgtgatcttacctggcttggtcttgactgggacgaaggccctgatgttggt
ggaaattatgggccctatagacaatctgaaagaaatgaactatacaaacaatatgctgat
aagcttttgsagtcaggttatgtctatcggtgcttctgctctagcgaggagcttgagaga
atgaaggagactgcaaaattgaaaggattaccgccagtatacacaggtaaatgggccaca
gccagtgatgcagaagtgcaagcagaactagaaaagggaactccttttacataccgcttt
cgtgtgccaaaggagggaagtctcagcattgatgaccttatacgaggagaagttagctgg
agtttggatactcttggagattttgtgatcatgcggagtaatggtcaacctgtttacaac
ttttgtgtcactgttgatgatgctacaatggcgatttcacatgtcatcagagctgaagag
catttacctaacactttgaggcaagcat-------tgatatataaggccct----aggat
ttcctatgccttactttgcacatgtttcattgattttggcccctgataggagtaagctgt
ccaagcgccatggtgcaacttctgttgggcagttcagggagatgggctatctcccacaag
caatggtcaattacttggggttgttgggctggagtgatggaacggaaaatgaatttttca
ccatggaccaaatggctgagaagt---tcagtatcgaacgtgtaagcaagagtggagcta
tatttgattctgttaaattacggtggatgarcggc-cattacctaagatctcttccatca
gatgagctaactaaagctatcggtgagcattggaaaagcgcaggaatcctcaatgaatca
caaggggattttgtagaggaggctgttgcattgcttaaggatgggattgacttggtaccg
gattcagacaaggcactcttaaacttgctgtcttatcccttacgtgacactcttgca---
------------------------------------------------------------
--
>PAFTOL004654
aggaacgacggtgaagttmragttcgattcgctccttcrcctactrgtaatcttcatgty
ggaggcgctcgaactgctctcytcaattacctattcgccaggtcaaaaggyggyaaattt
gttcwgagarttgargatactratttsgaaaggtctactaaggcgtct------gaagag
gctgygstgcrtgatcttacctgrctyrgtcttgactgggaygaaggccctgatgttggt
ggaaattatggcccctatagacaatctgaaagaaatgaactatacaaacaatatgctgct
aagcttttggagtcaggttatgtctatcggtgcttctgctctaacgaggagcttgagara
atgaaggagactgcaaaattgaaaggattaccgccwgtgtacacaggtaaatgggccaca
gccagtgatgcagaagtgcaagtagaactggaaaagggaactccttttacataccgcttt
cgtgtgccaaaggagggaagtctcagcattgatgaccttatacgaggagaagttagctgg
agcttggatactcttggagattttgtgatcatgcggagtaatggtcaacctgtttacaac
ttttgtgtcactgttgatgatgctacaatggcgatttcacatgtcatcagagctgaagag
catttacctaacactttgaggcaagcat-------tgatatatmaggccct----aggat
ttcctatgccttactttgcacatgtttcattgattttggcccatgataggagtaagctgt
ccaagcgccatggtgcaacttctgttggacagttcagggagatgggctatctcccrcaag
caatggtcaattacttggggttattgggctggagtgatgggacggaaaatgaatttttca
cygtggaccaactggttgagaagt---tcagtatcgaacgtgtaagcaagagtggagcta
tatttgattctgttaarttacggtggatgaatggc-cattacctamgatctcttccatca
gatgagctatctaaagctatcggtgagcattggaaaagtgcaggaatcctyaatgaatca
saaggggattttgtagaggaggctgttgcattgcttaaagatgggattgayttggtacca
gattcagacaaarcgctcytaaatttgctgtcttatcccttacgtgacactcttgca---
------------------------------------------------------------
--
>PAFTOL004657
aataatgacggcgaagttcgagtacgattcgctccttcacctactggtaatctccacgtt
ggaggcgctcgaactgctctcttcaattacctattcgccaggtcgaaaggggggaagttc
gttctgagaattgaggatactgatttggaaaggtctactaaggcttct------gaagag
gctgtggygcgtgatcttgcctggcttggtcttgactgggacgaaggccctgatgttggw
ggaaattatggcccctatagacaatctgaaagaaatgaactatacaaacaatatgctgat
aagctsttggagtccggctatgtctatcggtgcttctgctctaatgaggagcttgagaaa
atgaaggagattgcgaaattgaaaggattaccgccggtgtacacaggcaaatgggccaca
gccartgatgcggaagtacaagcagaactggaaaagggaactccttttacataccgcttt
cgtgtgccaaaggagggaagtctcggcattgatgaccttatacgaggagaagttagctgg
agcttggatactcttggggattttgtgatcatgcggagtaatggccaacctgtttacaac
ttttgtgtcactgttgatgatgctacaatggcgatttcacaygtcatcagagctgaagag
catttacctaacactttgaggcaagcat-------tgatatacaaggccct----gggat
ttcctatgccttactttgcgcatgtttcattgattttggcacccgataggagcaagctgt
ccaagcgccatggggcaacctctgttggacagttcagggagatgggctatctyccacaag
caatggtcaattacttgggagtattgggctggagtgatgggacagaaaatgaatttttca
ccatggaccaactggttgagaagt---tcagtatcgaacgcgtaagcaagagtggagcta
tatttgattctgttaaattgcggtggatgaatggc-cattacctaagatctcttccgtca
gatgagctaaccaaagctatcagtgagcattggaagagcgcmggaatccttaatgaatca
cawggggratttgtggaggaggctgttgcattgcttaaggatgggatygacttgttacca
gattcagacaaagcactcttaaatttgctatcttatcccttacatgacactcttgca---
------------------------------------------------------------
--
>PAFTOL004658
aagaacgacggtgaagttcgagttcgattcgctccttcacctactggtaatcttcatgtc
ggaggcgctcgaactgctctmttcaattacctattcgccaggtcaaaaggtggcaaattt
gttctgagaattgaggatactgatttggaaaggtctactaaggcgtct------gaagag
gctgtgctgcgtgatcttacctggcttggtcttgactgggacgaaggccctgatgttggt
ggaaattatggcccctatagacaatctgaaagaaatgaactatacaaacaatatgctgtt
aagcttttggagtcaggttatgtctatcggtgcttctgctctaacgaggagcttgagaaa
atgaaggagactgcaaaattgaaaggattaccgccagtgtacacaggtaaatgggccaca
gccagtgatgcagaagtgcaagtagaactggaaaagggaactccttttacataccgcttt
cgtgtgccaaaggagggaagtctcagcattgatgaccttatacgaggagaagttagctgg
agcttggatactcttggagattttgtgatcatgcggagtaatggtcaacctgtttacaac
ttttgtgtcactgttgatgatgctacaatggcgatttcacacgtcatcagg---tgactg
tccctgaggggcactttgaggcaagcat-------tgatatataaggccct----aggat
ttcctatgccttactttgcacatgtttcattgattttggcccatgataggagtaagctct
ccaagcgccatggtgcaacttctgttggacagttcagggagatgggctatctcccacaag
cratggtcaattacttggggttattgggctggagtgatgggacggaaaatgaatttttca
ccgtggaccaactggttgagaagt---tcagtatcgaacgtgtaagcaagagtggagcta
tatttgattctgttaaattacggtggatgaatggc-cattacctaagatctcttccgtca
gatgagctagctaaagctatcggtgagcattggaaaagcgcaggaatcctcaatgaatca
caagggggttttgtagaggaggctgttgcattgcttaaagatgggattgacttggtacca
gattcagacaaagcgctcttaaatttgctgtcttatcccttacgtgacactcttgca---
------------------------------------------------------------
--
>PAFTOL004660
aagaacgacggtgaagttcgagttcgatttgctccttcacctactggtaatcttcatgtc
ggaggagctcgaactgctctcttcaattacctattcgccaggtcaaaaggtggcaaattt
gttctgagaattgaggatactgatttggaaaggtctactaaggcgtct------gaagag
gctgtgctgcgtgatcttacctggcttggtcttgactgggacgaaggtaatgatcttggt
gagaaacatttcgtgtat------------------------------------------
---ctttatgacagttcatatcctaataccatgctctatgtcctttaggagcttgagaaa
atgaaggagactgcaaaattgaaaggattrccaccagtgtacacaggtaaatgggccaca
gccagtgatgcagaagtgcaagtagaactggaaaagggaactccttttacataccgcttt
cgtgtgccaaaggagggaagtctcagcattgatgaccttatacgaggagaagttagctgg
agcttggatactcttggagattttgtgatcatgcggagtaatggtcaacctgtttacaac
ttttgtgtcactgttgatgatgctacaatggcgatttcacacgtcatcagagctgaagag
catttacctaacactttgaggcaagcat-------tgatatataaggccct----aggat
ttcctatgccttactttgcacatgtttcattgattttggcccatgataggagtaagctct
ccaagcgccatggtgcaacttctgttggacagttcagggagatgggctatctcccacaag
caatggtcaattacttgggsttattgggctggagtgatgggacggaaaatgaatttttca
ccgtggaccaactggttgagaagt---tcagtatcgaacgtgtaagcaagagtggagcta
tatttgattctgttaaattacggtggatgaatggc-cattacctaagatctcttccgtca
gatgagctagctaaagctatcggtgagcattggaaaagcgcaggaatcctcaatgaatca
caagggggttttgtagag------------------------------------------
------------------------------------------------------------
------------------------------------------------------------
--
>PAFTOL004661
aataatgacggcgaagttcgggtacgattcgctccttcacctactggtaatctccacgtt
ggaggcgctcgaactgctctcttcaattacctgttcgccaggtcaaaaggggggaagttc
gttctgagaattgaggatactgatttggaaaggtctactaaggcttct------gaagag
gctatggtgcgtgatcttacctggctcggtcttgactgggacgaaggccctgatgttggt
ggaaattatggcccctatagacaatctgaaagaaatgaactatacaaacaatatgctgat
aagctcttggagtcaggctatgtgtatcggtgcttctgctctaacgaggagcttgagaaa
atgaaggagattgcgaaattgaaaggattaccgccggtgtacacaggcaaatgggctaca
gccagtgatgcggaagtacaagcagaactggaaaagggaactccttttacataccgcttt
cgtgtgccaaaggagggaagtctcggcattaatgaccttatacgaggagaagttagctgg
agcttggatactcttggggattttgtgatcatgcggagtaatggccaacctgtttacaac
ttttgtgtcactgttgatgatgctacaatggcgatttcacatgtcatcagagctgaagag
catttacctaacactttgaggcaagcat-------tgatatacaaggccct----gggat
ttcctatgccttactttgcgcatgtttcattgattttggcacccgataggagcaagctgt
ccaagcgccatggcgcaacctctgttggacagttcagggagatgggctatctcccacaag
caatggtcaattacttgggagtattgggctggagtgatgggacagaaaatgaatttttca
ccatggaccaactggttgagaagt---tcagtatcgaacgtgtaagcaagagtggagcta
tatttgattctgttaaattgcggtggatgaatggc-cattacctaagatctcttccgtca
gatgagctaaccaaagctatcagtgagcattggaagagcgcaggaatccttaatgaatca
caaggggaatttgtagaggaggctgttgcactgcttaaggatgggattgacttgttacca
gattcagacaaagcactcttaaatttgctatcttatcccttacatgacactcttgca---
------------------------------------------------------------
--
>PAFTOL004664
aagaacgacggtgaagttcgagttcgattcgctccttcacctactggtaatcttcatgtc
ggaggcgctcgaactgctctcttcaattacctattcgccaggtcaaaaggtggcaaattt
gttctgagaattgaggatackgatttggaaaggtctactaaggcgtct------gaagag
gctatgctscgtgatcttacctggcttggtcttaactgggacgaaggccctgatgttggt
ggaaattatggcccctatagacaatctgaaagaaatgaactatacaaacaatatgctgaa
aagcttttggagtccggctatgtctatcggtgcttctgctctaacgaggagcttgagaaa
atgaaggatactgcaaaattgaaaggattaccgccrgtatacacaggtaaatgggccaca
gccagtgatgcagaagtgcaagcagaactggaaaagggaactccttttacataccgcttt
cgtgtgcyaaaggagggaagtctcagcattgatgaccttatacgaggagaagttagctgg
agtttggatactcttggagattttgtgatcatgcggagtaatggtcaacctgtttacaac
ttttgtgtcactgttgatgatgctacaatggcratttcacatgtcatcagttcttta---
catttacctaacactttgaggcaagcat-------tgatatataaggccct----aggat
ttcctatgccttattttgcacatgtttcattgattctggcccctgataggagtaagctgt
ccaagcgccatggtgcaacttctgttggacagttcagggagatgggctatctcccacaag
caatggtcaattacttgggattattrggctggagtgatggaacggaaaatgaatttttca
ccgtggaccaactggctgagaagt---tcagtatcgaacgtgtaagcaagagtggagcta
tatttgattctgttaaaytacggtggatgaatggc-cattacctaagatctcttccgtca
gatgagctaactaaagctatcgktgagcattggaaaagcgcaggaatcctcaatgaatca
caaggggattttgtggaggaggctgttgcattgcttaaagatgggattgacttggtacca
gattcagataaagcgctcttaaatttgctgtcttatcccttacgtgatactcttgca---
------------------------------------------------------------
--
>PAFTOL004665
aagaacgacggtgaagttcgagttcgattcgctccttcacctactggtaatctccacgtc
ggaggcgctcgaactgctctcttcaattacctgttcgccaggtcaaaaggtggcaaattt
gttctgagaattgaggatactgatttggaaaggtctactaaggtgtct------gaagag
gcggttctgcgtgatcttagctggcttggtcttgaatgggacgaaggccctgatgttggt
ggaaattatggcccctatagacaatctgaaagaaatgaactatacaaacaatatgctgat
aagcttttggagtcaggttatgtctatcggtgcttctgctctaatgaggagcttgagaaa
atgaaggagtctgcaaaattgaaaggattaccgccagtgtacacaggtaaatgggccaca
gccagtgatgcagaagtgcaagcagaacttgaaaagggaactccttttacataccgcttt
cgtgtgccaaaggagggaagtctcaggattgatgaccttatacgaggagaagttagctgg
agcttgaatacccttggagattttgtgatcatgcggagtaatggtcaacctgtttacaac
ttttgtgtcactgttgatgatgctacaatggcgatttcacatgtcgtcagagctgaagag
catttacctaacactttgaggcaagcat-------tgatatataaggccct----aggat
ttcctatgccttactttgcacatgtttcattgattttggcccctgataggagtaagctgt
ccaagcgccatggtgcaacttctgttggacagttcagggagatgggctatctcccacaag
caatggtcaattacttgggattactgggctggagtgatgggacggaaaatgaatttttca
ctgtggaccaactggttgacaagt---tcagtatcgaacgtgtaagcaagagcggaacta
tatttgattctgttaaattacggtggatgaatggc-cattacctgagatctcttccgtca
gaagagctaactaaagctatcggtgagcattggaaaagcgcaggaatcctcaatgaatca
caaggggagtttgtagaggaggctgttgcattgcttaaggatgggattgacttggtacca
gattcagacaaagaactcttaaatttgctgtcttatccattacgtgacactcttgca---
------------------------------------------------------------
--
>PAFTOL004666
aagaacgacggtgaagttcgagttcgattcgctccttcacctactggtaatcttcatgtc
ggaggcgctcgaactgctctcttcaattacctattcgccaggtcaaaaggtggcaaattt
gttctgagaattgaggatactgatttggaaaggtctactaaggcgtct------gaagag
gctatgctgcgtgatcttacctggcttggtcttgactgggacgaaggccctgatgttggt
ggaaattatggcccctatagacaatctgaaagaaatgaactatacaaacaatatgctgaa
aagcttttggagtccggctatgtctatcggtgcttctgctctaacgaggagcttgagaaa
atgaaggatactgcaaaattgaaaggattaccgccagtatacacaggtaaatgggccaca
gccagtgatgcagaagtgcaagcagaactggaaaagggaactccttttacataccgcttt
cgtgtgccaaaggagggaagtctcagcattgatgaccttatacgaggagaagtkagctgg
agtttggatactcttggagattttgtgatcatgcggagtaatggtcaacctgtttacaac
ttttgtgtcactgttgatgatgctacaatggcgatttcacatgtcatcagagctgaagag
catttacctaacactttgaggcaagcat-------tgatatataaggccct----aggat
ttcctatgccttactttgcacatgtttcattgattctggcccctgataggagtaagctgt
ccaagcgccatggtgcaacttctgttggacagttcagggagatgggctatctcccacaag
caatggtcaattacttgggattattgggctggagtgatggaacggaaaatgaatttttca
ccgtggaccaactggctgagaagt---tcagtatcgaacgtgtaagcaagagtggagcta
tatttgattctgttaaattacggtggatgaatggc-cattacctaagatctsttccgtca
gatgagctaactaaagctatyggtgagcattggaaaagcgcaggaatcctcaatgaatca
caaggggattttgtagaggaggctgttgcattgcttaaagatgggattgacttggtacca
gattcagat---------------------------------------------------
------------------------------------------------------------
--
>PAFTOL004667
aagaacgacggtgaagttcgagttcgattcgctccttcacctactggtaatcttcatgtc
ggaggcgctcgaactgckctcttcaattacctattcgccaggtcaaaaggtggcaaattt
gttctgagaattgaggatactgatttggaaaggtctactaaggcgtct------gaagag
gctatgctgcgtgatcttacctggcttggtcttsactgggacgaaggtmctgatgttggt
ggaaattatggcccctatagacaatctgaaagaaatgaactatacaaacaatatgctgaa
aagcttttggagtccggctatgtctatcggtgcttctgctctaacgaggagcttgagaaa
atgaaggatactgcaaaattgaaaggattaccgccagtatacacaggtaaatgggccaca
gccagtgatgcagaagtgcaagcagaactggaaaagggaactccttttacataccgcttt
cgtgtgccaaaggagggaagtctcagcattgatgacyttatacgaggagaagttagctgg
agtttggatactcttggagattttgtgatcatgcggagtaatggtcaacctgtttacaac
ttttgtgtcactgttgatgatgctacaatggcgatttcacatgtcatcagagctgaagag
catttacctaacactttgaggcaagcat-------tgatatataaggccct----aggat
ttcctatgccttactttgcacatgtttcattgattctggcccctgataggagtaagctgt
ccaagcgccatggtgcaacttctgttggacagttcagggagatgggctatctcccacaag
caatggtcaattacttgggattattgggctggagtgatggaacggaaaatgaatttttca
ccgtggaccaactggctgagaagt---tcagtatygaacgtgtaagcaagagtggagcta
tatttgattctgttaaattacggtggatgaatggc-cattacctaagatctcttccgtca
gaygagctaactaaagctatyggtgagcattggaaaagcgcaggaatcctcaatgaatca
caaggggattttgtagaggaggctgttgcattgcttaaagatgggattgacttggtacca
gattcagataaagcgctcttaaatttgctgtcttatcccttacgtgatactcttgca---
------------------------------------------------------------
--
>PAFTOL004668
aagaacgacggtgaagttcgagttcgattcgctccttcacctactggtaatcttcatgtc
ggaggcgctcgaactgctctcttcaattacctattcgccaggtcaaaaggtggcaaattt
gttctgagaattgaggatactgatttggaaaggtctactaaggcgtct------gaagag
gctatgctgcgtgatcttacctggctgggtcttgactgggacgaaggccctgatgttggt
ggaaattatggcccctatagacaatctgaaagaaatgaactatacaaacaatatgctgaa
aagcttttggagtccggctatgtctatcggtgcttctgctctaacgaggagcttgagaaa
atgaaggatactgcaaaattgaaaggattaccgccagtatacacaggtaaatgggccaca
gccagtgatgcagaagtgcaagcagaactggaaaagggaactccttttacataccgcttt
cgtgtgccaaagragggaagtctcagcattgatgaccttatacgaggagaagttagctgg
agtttggatactcttggagattttgtgatcatgcggagtaatggtcaacctgtttacaac
ttttgtgtcactgttgatgatgctacaatggcgatttcacatgtcatcagagctgaagag
catttacctaacactttgaggcaagcat-------tgatatataaggccct----aggat
ttcctatgccttactttgcacatgtttcattgattctggcccctgataggagtaagctgt
ccaagcgccatggtgcaacttctgttggacagttcagggagatgggctatctcccacaag
caatggtcaattacttgggattattgggctggagtgatggaacggaaaatgaattyttca
ccgtggaccaactggctgagaagt---tcagtatcgaacgtgtaagcaagagtggagcta
tatttgattctgttaaattacggtggatgaatggc-cattacctaagatctcttccgtca
gatgagctaactaaagctatcggtgagcattggaaaagcgcaggaatcctcaatgaatca
caaggggattttgtagag------------------------------------------
------------------------------------------------------------
------------------------------------------------------------
--
>PAFTOL005024
aagaacgatggtgaagttcgagttcgattcgctccttcacctacyggtaatcttcatgtc
ggaggcgctcgaactgctctcttcaattacctattcgccaggtcaaaaggtggcaaattt
gttctgagaattgaggatactgatttggaaaggtctactaaggcgtct------gaagag
gctatgctgcgtgatcttacctggcttggtcttgactgggacgaaggccctgatgttggt
ggaaattatggcccctatagrcaatctgaaagaaatgaactatacaaacaatatgctgaa
aagcttttggagtccggctatgtctatcggtgcttctgctctaacgaggagcttgaaaaa
atgaaggataatgcaaaattgaaaggattaccgccagtgtacacaggtaaatgggccaca
gccagtgatgcagaagtgcaagcagaactggaaaagggaactccttttacataccgcttt
cgtgtgccaaagragggaagtctcagcattgatgaccttatacgaggagaagttagctgg
agtttggatactcttggagattttgtgatcatgcggagtaatggtcaacctgtttacaac
ttttgtgtcactgttgatgatgctacaatggcgatttcacatgtcatcagagctgaagag
catttacctaacactttgaggcaagcat-------tgatatataaggccct----aggat
ttcctatgccttactttgcacatgtttcattgattctggcccctgataggagtaagctgt
ccaagcgccatggtgcaacttctgttggacagttcagggagatgggctatctcccacaag
caatggtcaattacttgggattattgggctggagtgatggaacggaaaatgaatttttca
ccgtggaccaactggctgagaagt---tcagtatcgaacgtgtaagcaagagtggagcta
tatttgattctgttaaattacggtggatgaatggc-cattacctaagatctcttccgtca
gatgagctaactaaagctatcggtgagcattggaaaagcgcaggaatcctcaatgaatca
caagsagrttttgtagaggaggctgttccattgcttaaagatgggattgacttggtacca
gactcagataaagcgctcttaaatttgctgtcttatcccttacgtgatactcttgca---
------------------------------------------------------------
--
>PAFTOL005025
aagaacgacggtgaagttcgagttcgattcgctccttcacctactggtaatctccacgtc
ggaggcgctcgaactgctctcttcaattacctattcgccaggtcaaaaggtggcaaattt
gttctgagaattgaggatactgatttggaaaggtctactaaggcgtct------gaagag
gctgtgctgcgtgatcttacctggcttggtcttgactgggacgaaggccctgatgttggt
ggaagttatggcccctatagacaatctgaaagaaatgaactatacaaacaatatgctgat
aagcttttggagtcaggttatgtctatcggtgcttctgctctaacgaggagcttgagaaa
atgaaggagactgcaaaactgaaaggattaccgccagtgtacacaggtaaatgggccaca
gctagtgatgcagaagtgcaagcagaactggaaaagggaactcctttgacataccgcttt
cgtgtgccaaaggagggaagtctcagcattgatgaccttatacgaggagaagttacctgg
agcttggatactcttggagattttgtgatcatgcggagtaatggtcaacctgtttacaat
ttttgtgtcactgttgatgatgctacaatggcgatttcacatgtcatcagagctgacgag
catttaccttacactttgaggcaagcat-------taatagagaaggccct----aggat
ttcctatgccttactttgcacatgtttcattgattttggcccctgataggagtaagctgt
ccaagcgccatggtgcaacttctgttggacagttcagggagatgggctatctcccacaag
caatggtcaattacttgggattattgggctggagtgatgggacggaaaatgaatttttca
ccgtggaccaactggttgagaagt---tcagtatcgagcgtgtaagcaagagtggaacta
tatttgattctgttaaattacggtggatgaatggc-cattacctgagatctcttccgtca
gaagagctaactaaagctattggtgagcattggaaaagcgcaggaatcctcaatgaatca
caaggggattttgtagaggacgctgttgcattgcttaaggatgggattgacttggtacca
gattcagacaaagcactcttaaatttgctgtcttatcccttacgtgacactcttgca---
------------------------------------------------------------
--
>PAFTOL005026
aagaacgacggtgaagttcgagttcgattcgctccttcacctactggtaatctccacgtc
ggaggcgctcgaactgctctcttcaattacctattcgccaggtcaaaaggtggcaaattt
gttctgagaattgaggatactgatttggaaaggtctactaaggcgtct------gaagag
gctgtgctgcgtgatcttacctggcttggtcttgactgggacgaaggccctgatgttggt
ggaaattatggcccctatagacaatctgaaagaaatgaactatacaaacaatatgctgat
aagctttygragtcmggytatgtctatcggtgcttctgctctaatgaggagcttgagaaa
atgaaggagactgcaaaattgaaaggattaccgccagtgtacacaggtaaatgggccaca
gccagtgatgcagaagtgcaagcagaactggaaaagggaactccttttacataccgcttt
cgtgtgccaagggagggaagtctcagcattgatgaccttatacgaggagaagttagctgg
agcttggatacccttggagattttgtgatcatgaggagtaatggtcaacctgtttacaac
ttttgtgtcactgttgatgatgctacaatggcgatttcacatgtcatcagagctgaagag
catttacctaacactttgaggcaagcat-------tgatatataaggccct----aggat
ttcccatgccttactttgcacatgtttcattgattttggcccctgataggagtaagctgt
ccaagcgccatggtgcaacttctgttggacagttcagggagatgggctatctcccacaag
caatggtcaattacttgggattattgggctggagtgatgggacggaaaatgaatttttca
ccgtggaccaactggttgagaagt---tcagtatcgaacgtgtaagcaagagtggagctg
tatttgattctgttaaattacggtggatgaatggc-cattacctgagatctcttccgtca
gaagagctaactaaagctatcggtgagcattggaaaagcgcaggaatcctcaatgaatca
caaggggattttgtagaggaggctgttgcattgcttaaagatgggattgacttggtacca
gattcagacaaagcgctcttaaatttgctgtcttatcccttacgtgacactcttgca---
------------------------------------------------------------
--
>PAFTOL005035
aagaacgacggtgaagttcgagttcgattcgctccttcacctactggtaatcttcacgtc
ggaggcgctcgaactgctctcttcaattacctattcgccaggtcaaaaggkggcaaattt
gttctgagaattgaggatactgatttggaaaggtctactaaggcgtct------gaagag
gctatgctkcgtgatcttacctggcttggtcttgactgggacgaaggccctgatgttggt
ggaaattatggcccctatagacaatctgaaagaaatgaacwatacaaacaatatgctgaa
aagcttttgragtccggctatgtctatcggtgcttctgctctaacgaggwgcttgagaaa
atgaaggatactgcaaaattgaaaggattaccgccagtatacacaggtaaatgggccaca
gccagtgatgcagaagtgcaakcagaactggaaaagggaactccttttacataccgcttt
cgtgtrccaaaggagggaagtctcagcattgatgaccttatacgaggagaagttagctgg
agtttggatactcttggagattttgtgatcatgcggagtaatggtcaacctgtttacaac
ttttgtgtcactgttgatgatgctacaatggcgatttcacatgtcatcagagctgaagag
catttacctaacactttgaggcaagcat-------tgatatataaggccct----aggat
ttcctatgccttactttgcacatgyttcattgattctggcccctgataggagtaagctgt
ccaagcgccatggtgcaacttctgttggacagttcagggagatgggctatctcccacaag
caatggtcaattacttgggattattgggctggagtgatggaacggaaaatgaatttttca
ccgtggaccaactggctgagaagt---tcagtatcraacgtgtaagcaagagyggagcta
tatttgattctgttaaattacggtggatgaatggc-cattacctaagatctcttccgtcg
gatgagctaactaaagctatcggtgagcattggaaaagcacaggaatcctcaatgaatca
caaggggattttgtagag------------------------------------------
------------------------------------------------------------
------------------------------------------------------------
--
>PAFTOL005042
aagaacgacggtgaagttcgagttcgattcgctccttcrcctactggtaatctycaygtc
ggaggcgctcgaactgckctcttcaattacctrttcgccaggtcaaaaggtggcaaattt
rttctgagaattgaggatactgatttggaaaggtctactaaggygtct------gaagag
gctrtgstgcgtgatcttasctggcttggtcttgamtgggacgaaggccctgatgttggt
ggaaattatggcccctatagacaatctgaaagaaatgaactatacaaacaatatgctgam
aagcttttggagtcmggytatgtctatcggtgcttctgctctaacgaggagcttgagaaa
atgaaggakactgcaaaattgaaaggattaccgccagtrtacacaggtaaatgggccaca
gccagtgatgcagaagtgcaagcagaactggaaaagggaactccttttacataccgcttt
cgtgtgccraaggagggaagtctcagcattgatgaccttatacgaggagaagttagctgg
agyttggatactcttggagattttgtgatcatgcggagtaatggtcaacctgtttacaac
ttttgtgtcactgttgatgatgctacaatggcgatttcacatgtcatcagagctgaagaa
catttacctaacactttgaggcaagcat-------tgatatataaggccct----aggat
ttcstatgccttactttgcacatgyttcattgattytggcccctgataggagtaagctgt
ccaagcgccatggtgcaacttctgttggacagttcagggagatgggctatctcccacaag
caatggtcaattacttggsattattgggctggagtgatggracggaaaatgaatttttca
ccayggaccaactggttgagaagt---tcagtatcgaacgtgtaagcaagagtggarcta
tatttgattctgttaaattacggtggatgaatggc-cattacctragatctcttccgtca
gawgarctaactaaagctatcggtgagcattggaaaascgcaggaatcctcaatgaatca
caaggggaytttgtagaggaggctgttgcattgcttaaggatgggattgacttggtacca
gattcagacaaagcactcttaaatttgctgtcttatcccttacgtgacagtcttgca---
------------------------------------------------------------
--
>PAFTOL005043
aagaacgacggtgaagttcgagttcgattcgctccttcgcctactggtaatcttcatgtc
ggaggcgctcgaactgctctcttcaattacctattcgccaggtcaaaaggtggcaaattt
gttytgagaattgaggatactgatttggaaaggtctactaaggcgtct------gaagag
gctatgctgcgtgatcttacctggcttggtcttgactgggacgaaggccctgatgttggt
ggaaattatggcccctatagacaatctgaaagaaatgaactatacaaacaatatgctgaa
aagcttttggagtccggctatgtctatcggtgcttctgctctaacgaggagcttgagaaa
atgaaggatactgcaaaattgaaaggattaccgccagtatacacaggtaaatgggccaca
gccagtgatgcagaagtgcaagcagaactggaaaagggaactccttttacataccgcttt
cgtgtgccaaaggagggaagtctcagcattgatgaccttatacgaggagaagttagctgg
agtttggatactcttggagattttgtgatcatgcggagtaatggtcaacctgtttacaac
ttttgtgtcactgttgatgatgctacaatggcgatttcacatgtcatcagagctgaagag
catttacctaacactttgaggcaagcat-------tgatatataaggccct----aggat
ttcctatgccttactttgcacatgcttcattgattctggcccctgataggagtaagctgt
ccaagcgccatggtgcaacttctgttggacagttcagggagatgggctatctcccacaag
caatggtcaattacttgggattattgggctggagtgatggaacggaaaatgaatttttca
ccatggaccaactggctgagaagt---tcagtatcgaacgtgtaagcaagagtggagcta
tatttgattctgttaaattacggtggatgaatggc-cattacctaagatctcttccgtca
gatgagctaactaaagctatcggtgrgcattggaaaaccgcaggaatcctcaatgaatca
caaggggattttgtagaggaggctgttgcattgcttaaagatgggattgacttggtacca
gattcagataaagcgctcttaaatttgctgtcttatcccttacgtgatactcttgca---
------------------------------------------------------------
--
>PAFTOL005047
aagaacgacggtgaagttcgagttcgattcgctccttcacctactggtaatctccacgtc
ggaggcgctcgaactgctctcttcaattacctgttcgcccggtcaaaaggtggcaaattt
gttctgagaattgaggatactgatttggaaaggtctactaaggtgtcc------gaagag
gctgtgctgcgtgatcttagctggcttggtcttgaatgggacgaaggccctgatgttggt
ggaaattatggcccctatagacaatctgaaagaaatgaactatacaaacaatatgctgat
aagcttttggagtcaggttatgtctatcggtgcttctgctctaatgaggagcttgagaaa
atgaaggagactgccaaattgaaaggattaccgccagtgtacacaggtaaatgggccaca
gccagtgatgcagaagtgcaagcagaactggaaaagggaactccttttacataccgcttt
cgtgtgccaaaggagggaagtctcagcattgatgaccttatacgaggagaagtkagctgg
agcttgaatacccttggagattttgtgatcatgcggagtaatggtcaacctgtttacaac
ttttgtgtcactgttgatgatgctacaatggcgatttcacatgtcatcagagctgaagag
catttacctaacactttgaggcaagcat-------tgatatataaggccct----aggat
ttcctatgccttactttgcacatgtttcattgattttggcccctgataggagtaagctgt
ccaagcgccatggtgcaacttctgttggacagttcagggagatgggctatctcccacaag
caatggtcaattacttgggattactgggctggagtgatgggacggaaaatgaatttttca
ctgtggaccaactggttgagaagt---tcagtatcgaacgtgtaagcaagagtggaacta
tatttgattctgttaaattacggtggatgaatggc-cattacctgagatctcttccgtca
gaagagctaactaaagctatcggtgagcattggaaaagcgcaggaatcgtcaatgaatca
caaagggagtttgtagaggaggctgttgcgttgcttaaggatgggattgacttggtacca
gattcagacaaagcactcttaaatttgctgtcttatcccttacgtgacactcttgca---
------------------------------------------------------------
--
>PAFTOL005169
aagaacgacggtgaagttcgagttcgattcgctccttcacctactggtaatcttcatgtc
ggaggcgctcgaactgctctcttcaattacctattcgccaggtcaaaaggtggcaaattt
gttctgagaattgaggatactgatttggaaaggtctactaaggcgtct------gaagag
gctgtgctgcgtgatcttacctggctccgtcttgactgggacgaaggccctgatgttggt
ggaaattatggcccttatagacaatctgaaagaaatgaactatacaaacaatatgctgat
aagcttttggagtcaggttatgtctattggtgcttctgctctaacgaggagcttgagaaa
atgaaggagactgcaaaattgaaaggattaccgccagtgtacacaggcaaatgggccaca
gcgagtgatgcagaagtgcaagcagaactggaaaagggaactccttttacataccgcttt
cgtgtgccaaaggagggaagtctcagcattgatgaccttatacgaggagaagtkagctgg
agcttggatactcttggagattttgtgatcatgcggagtaatggtcaacctgtttacaac
ttttgtgtcactgttgatgatgctacaatggcgatttcacatgtcatcagg-------tg
actatccctgaggtttttgtgaaagtct-------atatgtcatgctcctttaacaagat
ttcctatgccttactttgcacatgtttcattaattttggctcctgataggagtaagctgt
ccaagcgccatggtgcaacttctgttggacagttcagggagatgggctatctcccacaag
caatggtcaattacttggggttattgggctggagtgatgggacggaaaatgaatttttca
ccgtggaccaactggktgagaagt---tccgtatcgaacgtgtaagcaagagtggagcta
tatttgattctgttaaattacggtggatgaatggc-cattacctaagatctcttccgtca
gatgagctcactaaagctatcggtgagcattggaaaagcgcaggaatcctcaatgaatca
caaggggattttgtagaggacgctattgcattgcttaaggatgggattgacttggtacca
gattcagacaaagcactcttaaatttgctgtcttatcccttacgtgacactcttgca---
------------------------------------------------------------
--
>PAFTOL007498
aagaacgacggtgaagttcgagttcgattcgctccttcacctactggtaatctccacgtc
ggaggcgctcgaactgctctcttcaattacctattcgccaggtcgaaaggtggcaaattt
gttctgagaattgaggatactgatttggaaaggtctactaaggcgtct------gaagtg
gctgtgctgcgtgatcttacctggcttggtcttgactgggacgaaggccctgatgttggt
ggaaattatggcccctatagacagtctgaaagaaatgaactatacaaacaatatgctgaa
aagcttttggagtcaggttatgtctatcggtgcttctgctctaacgaggagcttgagaaa
atgaaggatactgcaaaattgaaaggattaccgccagtgtacacaggtaaatgggccaca
gccagtgatgcagaagtgcaagcagaactggaaaagggaactccttttacataccgcttt
cgtgtgccaaaggagggaagtctcagcattgatgaccttatacgaggagaagttagctgg
agtttggatactcttggagattttgtgatcatgcggagtaatggtcaacctgtttacaac
ttttgtgtcactgttgatgatgctacaatggcgatttcacatgtcatcagagctgaagag
catttacctaacactttgaggcaagcwt-------tgatatataaggccct----aggat
ttcctatgccttactttgcacatgtttcattgattttggcmcctgayaggagtaagctgt
ccaagcgccatggtgcaacttctgttggacagttcagggagatgggctatctcccacaag
caatggtcaattacctgggattattgggatggagtgatgggacggaaaatgaatttttca
gcgtggaccaactggttgagaagt---tcagtatcgaacgtgtaagcaagagtggagcta
tatttgattctgtyaaattacggtggatgaatggc-cattacctaagatctcttccgtca
gatgagctaactaaagctatcggtgagcattggaaaagcgcaggaatcctcaatgaatca
caaggggattttgtagaggaggctgttgcattgcttaaagatgggattgacttggtacca
gattcagacaaagcgctcttaaatttgctgtcttatcccttacgtgacactcttgca---
------------------------------------------------------------
--
>PAFTOL008060
aagaacgacggtgaagttcgagttcgattcgctcmttcacctactggtaatcttcatgtc
ggaggcgctcgaactgctctcttcaattacctattcgccaggtcaaaaggtggcaaattt
gttctgagaattgaggatactgatttggaaaggtctactaaggcgtct------gaagag
gctatgctscgtgatcttacctggcttggtcttgactgggacgaaggycctgatgttgrt
ggaaattatggcccctatagacaatctgaaagaaatgaactatacaaacaatatgctgaa
aagcttttggagtccggctatgtctatcggtgcttctgctctaacgaggagcttgagaaa
atgaaggatactgcaaaattgaaaggattaccgccagtatacacaggtaaatgggccaca
gccagtgatgcagaagtgcaagcagaactggaaaagggaactccttttacataccgcttt
cgtgtgccaaaggagggaagtctcagcattgatgaccttatacgaggagaagtkagctgg
agtttggatactcttggagattttgtgatcatgcggagtaatggtcaacctgtttacaac
ttttgtgtcactgttgatgatgctacaatggcgatttcacatgtcatcagagctgaagag
catttacctaacactttgaggcaagcat-------tgatatataaggccct----aggat
ttcctatgccttattttgcacatgtttcattgattctggcccctgataggagtaagctgt
ccaagcgccatggtgcaacttctgttggacagttcagggagatgggctatctcccacaag
caatggtcaattacttgggattattgggctggagtgatggaacggaaaatgaatttttcr
ccgtggaccaactggctgagaagt---tcagtatmgaacgtgtaagcaagagtggagcta
tatttgattctgttaaattacggtggatgaatggc-cattacctaagatctcttccgtca
gatgagctaactaaagctatcggtgagcattggaaaagcgcaggaatcctcaatgaatca
caaggggattttgtagag------------------------------------------
------------------------------------------------------------
------------------------------------------------------------
--
>PAFTOL008062
aagaacgacggtgaagttcgagttcgattcgctccttcacctactggtaatcttcatgtc
ggaggcgctcgaactgctctcttcaattacctattcgccaggtcaaaaggtggcaaattt
gttctgagaattgaggatactgatttggaaaggtctactaaggcgtct------gaagag
gctatgctgcgtgatcttacctggcttggtcttgactgggacgaaggccctgatgttggt
ggaaattatggcccctatagacaatctgaaagaaatgaactatacaaacaatatgctgaa
aagcttttggagtcmggctatgtctatcggtgcttytgctctaacgaggagcttgagaaa
atgaaggatactgcaaaattgaaaggattaccgccagtrtacacaggtaaatgggccaca
gccagtgatgcagaagtgcaakcagaactggaaaagggaactccttttacataccgcttt
cgtgtgccaaaggagggaagtctcagcattgatgaccttatacgaggagaagtkagctgg
agtttggrtactcttggagattttgtgatcatgcggagtaatggtcaacctgtttacaac
ttttgtgtcactgttgatgatgctacaatggcgatttcacatgtcatcagagctgaagag
catttacctaacactttgaggcaagcat-------tgatatataaggccct----rggat
ttcctatgccttactttgcacatgtttcattgattctggcccctgataggagtaagctgt
ccaagcgccatggtgcaacttctgttggacagttcagggagatgggctatctcccacaag
caatggtcaattacttgggattattgggctggagtgatggaacggaaaatgaatttttca
ccgtggaccaactggctgagaagt---tcagtatcgaacgygtaagcaagagtggagcta
tatttgattctgttaaattacggtggatgaatggc-cattacctaagatctcttccgtca
gatgagctaactaaagctatcggtgagcattggaaaagygcwggaatcctcaatgaatca
caaggggattttgtagag------------------------------------------
------------------------------------------------------------
------------------------------------------------------------
--
>PAFTOL008063
aagaacgacggtgaagttcgagttcgattcgctccttcacctactggtaatcttcatgtc
ggaggcgctcgaactgctctcttcaattacctattcgccaggtcaaaaggtggcaaattt
gttctgagaattgaggatactgatttggaaaggtctactaaggcgtct------gaagag
gctatgctgcgtgatcttacctggcttggtcttgactgggacgaaggccctgatgttggt
ggaaattatggcccctatagacaatctgaaagaaatgaactatacaaacaatatgctgaa
aagcttttggagtcaggctatgtctatcggtgcttctgctctaacgaggagcttgagaaa
atgaaggatactgcaaaattgaaaggattaccrccagtgtacacaggtaaatgggccaca
gccagtgatgcagaagtgcaagcagaactggaaaagggaactccttttacataccgcttt
cgtgtgccaaaggagggaagtctcagcattgatgaccttatacgaggagaagtkagctgg
agtttggatactcttggagattttgtgatcatgcggagtaatggtcaacctgtttacaac
ttttgtgtcactgttgatgaygctacaatggcgatttcacatgtcatcagagctgaagag
catttacctaacactttgaggcaagcat-------tgatatataaggccct----aggat
ttcctatgccttactttgcacatgtttcattgattctggcccctgataggagtaagctgt
ccaagcgccatggtgcaacttctgttggacagttcagggagatgggctatctcccacaag
caatggtcaattacttgggattattgggctggagtgatggaacggaaaatgaatttttca
ccgtggaccaactggctgagaagt---tcagtgtcgaacgtgtaagcaaragtggagcta
tatttgattctgttaaattacggtggatgaatggc-cattacctaagatctcttccgtca
gatgagctaactaaagctatcggtgagcaytggaaaagcgcaggaatcctcaatgaatca
caaggggattttgtagaggaggctgttgcattgcttaaagatgggattgacttggtacca
gattcagataaagcgctcttaaatttgctgtcttatcccttatgtgatactcttgca---
------------------------------------------------------------
--
>PAFTOL008084
aacaacsacgacgaagttcgagtacgattcgctccttcacctactggtaatctccacgtc
ggaggcgctcggactgctctattcaattacctattcgccaggtcaaaaggggggaagttc
gttctgagaattgaggatactgatttggaaaggtccactaaggcttct------gaagag
gctatgttgcgtgatcttacctggctcggtcttgactgggacgaaggtcctgatgttggt
ggaaattatggcccctatagacaatctgaaagaaatgaactatacaaacaatatgctgat
aagctcttgsagtcaggytatgtctatcggtgcttctgctctaatgaggagcttgagaaa
atgaaggagattgcaaaactgagaggattaccgccggtgtacacaggcaaatgggcmaca
gccagtgatgcggaagtacaagcagaactggaaaagggwactccttttacataccgcttt
cgtgtgccaaaggrgggaagtcttggcattgatgaccttatacgmggagaagttagctgg
agcttggatactcttggggattttgtgatcatgcggagtaatggtcaacctgtttacaac
ttttgtgtcactgttgatgatgctacaatggcgatttcacatgtcatcagagctgaagag
catttacctaacactttgaggcaagcat-------tgatatacaaggccct----gggat
ttcctatgccttmctttgcgcatgtctcattgattttggcacctgataggagtaaactgt
ccaagcgccatggcgcaacttctgtcggacagttcagggagatgggctatctcccacaag
caatggtcaattacttgggagtattgggctggagtgatgggacagaaaatgaatttttca
ccatggaccaactggttgagaagt---tcagtatcgatcgtgtaagcaagagtggagcta
tatttgattctgttaaattgcggtggatgaatggc-cattacctaagatctcttccgtca
gatgagctaaccaaagctatcagtgagcattggaagagcgcaggaatcctcaacgaatca
caaggggaatttgtagaggaggctgttgcattgcttaaggatgggrttgacttgttacca
gattcaggcaaagcactcttagacttactgtcttatcccttacatgacactcttgca---
------------------------------------------------------------
--
>PAFTOL008417
aagaacgacggtgaagttcgagttcgattcgctccttcacctactggtaatcttcatgtc
ggaggcgctcgaactgctctcttcaattacctattcgccaggccaaaaggtggcaaattt
gttctgagaattgaggatactgatttggaaaggtctactaaggcgtct------gaagag
gctatgctccgtgatcttacctggcttggtcttgactgggacgaaggccctgatgttggt
ggaaattatggcccctatagacaatctgaaagaaatgaactatacaaacaatatgctgaa
aagcttttggagtccggctatgtctatcggtgcttctgctctaacgaggagcttgagaaa
atgaaggatactgcaaaattgaaaggattaccgccagtatacacaggtaaatgggccaca
gccagtgatgcagaagtgcaagcagaactggaaaagggaactccttttacataccgcttt
cgtgtgccaaaggagggaagtctcagcattgatgaccttatacgaggagaagttagctgg
agtttggatactcttggagattttgtgatcatgcggagtaatggtcaacctgtttacaac
ttttgtgtcactgttgatgatgctacaatggcgatttcacatgtcatcagagctgaagag
catttacctaacactttgaggcaagcat-------tgatatataaggccct----aggat
ttcctatgccttattttgcacatgtttcattgattctggcccctgataggagtaagctgt
ccaagcgccatggtgcaacttctgttggacagttcagggagatgggctatctcccacaag
caatggtcaattacttgggattattgggctggagtgatggaacggaaaatgaatttttca
ccgtggaccaactggctgagaagt---tcagtatcgaacgtgtaagcaagagtggagcta
tatttgattctgttaaattacggtggatgaatggc-cattacctaagatctcttccgtca
gatgagctaactaaagctatcggtgagcattggaaaagcgcaggaatcctcaatgaatca
caaggggattttgtagag------------------------------------------
------------------------------------------------------------
------------------------------------------------------------
--
>PAFTOL008419
aagaacgacggtgaagttcgagttcgattcgctccttcaccgactggtaatcttcatgtc
ggaggcgctcgaactgctctcttcaattacctattcgccaggtcaaaaggtggcaaattt
gtcctgagaattgaggatactgatttggaaaggtctactaaggcatct------gaagag
gctatgctgcgtgatcttacctggcttggtcttgactgggacgaaggcccttatgttggt
ggaaattatggcccctatagacaatctgaaagaaatgaactatacaaacaatatgctgat
aagcttttggagtcaggttatgtctatcggtgcttctgctctagcgaggagcttgagaaa
atgaaggagactgcaaaattgaaaggattaccgccagtatacacaggtaaatgggccaca
gccagtgatgcagaagtgcaagcagaactggaaaagggaactccttttacataccgcttt
cgtgtgccaaaggagggaagtctcagcattgatgaccttatacgaggagaagttagctgg
agtttggatactcttggagattttgtgatcatgcggagtaatggtcaacctgtttacaac
ttttgtgtcactgttgatgatgctacaatggcgatttcacatgtcatcagagctgaagag
catttacctaacactttgaggcaagcat-------tgatatataaggccct----gggat
ttcctatgccttactttgcacatgtttcattgattttggcccctgataggagtaagctgt
ccaagcgccatggtgcaacttctgttggacagttcagggagatgggctatctcccacaag
caatggtcaattacttggggttattgggctggagtgatggaacggaaaatgaatttttca
ccatggaccaaatggctgagaagt---tcagtatcgaacgtgtaagcaagagtggagcta
tatttgattctgttaaattacggtggatgaacggc-cattacstaagatctcttccatca
gatgagctaactaaagctattggtgagcattggaaaagcgcagtaatcctcaatgaatca
caaggggattttgtagaggaggctgttgcattgcttaaggatgggattgacttggtacca
gattcagacaaggcactcttaaatttgctgtcttatcccttacgtgacactcttgca---
------------------------------------------------------------
--
>PAFTOL008423
aagaacgacggtgaagttcgagttcgattcgctccttcacctactggtaatctccacgtc
ggaggcgctcgaactgctctcttcaattacctgttcgccaggtcaaaaggtggcaaattt
gttctgagaattgaggatactgatttggaaaggtctactaaggtgtct------gaagag
gctgtgctgcgtgatcttagctggcttggccttgaatgggacgaaggccctgatgttggt
ggaaattatggcccctatagacaatctgaaagaaatgaactatacaaacaatatgctgat
aagcttttggagtcaggttatgtctatcggtgcttctgctctaatgaggagcttgagaaa
atgaaggagactgcaaaattgaaaggattaccgccagtgtacacaggtaaatgggccaca
gccagtgacgcagaagtgcaagcaaaactggaaaagggaactccttttacataccgcttt
cgtgtgccaaaggagggaagtctcagcattgatgaccttatacgaggagaagttagctgg
agcttgaatacccttggagattttgtgatcatgcggagtaatggtcaacctgtttacaac
ttttgtgtcactgttgatgatgctacaatggcgatttcacatgtcatcagagctgaagag
catttacctaacactttgaggcaagcat-------tgatatataaggccct----aggat
ttcctatgccttactttgcacatgtttcattgattttggcccctgataggagtaagctgt
ccaagcgccatggtgcaacttctgttggacagttcagggagatgggctatctcccacaag
caatggtcaattacttgggattactgggctggagtgatgggacggaaaatgaatttttca
ctgtggaccaactggttgagaagt---tcagtatcgaacgtgtaagcaagagtggaacta
tatttgattctgttaaattacgttggatgaatggc-cattacctgagatctcttccgtca
gaagagctaactaaagctatcggtgagcactggaaaagcacaggaatcctcaatgaatca
caaggggagtttgtagaggaggctgttgcattgcttaaggatgggattgacttggtacca
gattcagacaaagcactcttaaatttgctgtcttatcccttacgtgacactcttgca---
------------------------------------------------------------
--
>PAFTOL008436
aagaacgacggtgaagttcgagttcgattcgctccttcacctactggtaatctccatgtc
ggaggcgctcgaactgctctcttcaattacctattcgccaggtcaaaaggtggcaaattt
gttctgagaattgaggatactgatttggaaaggtctactaaggcgtct------gaagag
gctgtgctgcgtgatcttacctggcttggtcttgactgggacgaaggccctgatgttggt
ggaaattatggcccctatagacaatctgaaagaaatgaactatacaaacaatatgctgat
aagcttttggagtcaggttatgtctatcggtgcttctgctctaacgaggagctcgagaaa
atgaaggagactgcaaaattgaaaggattaccgccagtgtacacaggtaaatgggccaca
gccagtgatgcagaagtgcaagcagaactggaaaagggaactccttttacataccgcttt
catgtgccaaaggagggaagtctcagcattgatgaccttatacgaggagaagttagctgg
agcttggatactcttggagattttgtgatcatgcggagtaatggtcaacctgtttacaac
ttttgtgtcactgttgatgatgctacaatggcgatttcacatgtcatcagagctgaagag
catttacctaacactttgaggcaagcat-------tgatatataaggccct----aggat
ttcctatgccttactttgcacatgtttcattgattttggcccctgataggagtaagctgt
ccaagcgccatggtgcaacttctgttggacagttcagggagatgggctatatcccacaag
caatggtcaattacttgggactattgggctggagtgatgggacggaaaatgaatttttca
ccgtggaccaactggttgagaagt---tctgtatcgaacgtgtaagcaagagtggagcta
tatttgattctgttaaattacggtggatgaatggc-cattacctgagatctcttccgtca
gatgagctaactaaagctatcggtgagcattggaaaagtgcaggaatcctcaatgwatca
caagaggattttgtagaggaggctgttacattgcttaaggatgggattgacttggtacca
gattcagacaaagcgctcttaaatttgctgtcttatcccttatgtgacactcttgca---
------------------------------------------------------------
--
>PAFTOL008439
aagaacgacggtgaagttcgagttcgattcgctccttcacctactggtaatctccacgtc
ggaggcgctcgaactgctctcttcaattacctattcgccaggtcaaacggtggcaaattt
gttctgagaattgaggatactgatttggaaaggtctastaaggcgtct------gaagag
gctatgctgcgtgatcttacctggcttggtcttgactgggacgaaggccctgmtgttggt
ggaaattatggcccttatagacaatctgaamgaaatgaactatataaacaatatgctaat
aagctcttggagtcaggttatgtttatcggtgcttctgctctaatgaggagcttgagaaa
atgaaggagactgcgaaattgaaaggattaccaccagtgtacacaggtaaatgggccaca
gccagtgatgcagaagtgcaagcagaactggaaaagggaactccttctacataccgcttt
cgtgtgccaaaggagggaagtctcagcattgatgaccttatacgaggagaagttagctgg
agcttggatactcttggagaytttgtgatcatgcggagtaatggtcaacctgtttacaac
ttttgtgtcactgttgatgatgctacaatggcgatttcacatgtaatcagagctgaagag
catttrcctaacacrttgaggcaagcat-------tgatatatcaggccct----aggat
ttcctatgcctkactttgcacatgtttcattgattttggcccctgataggagtaagctgt
ccaagcgccatggtgcaacttctgttggacagttcagggagatgggctrtctmccacaag
caatgrtcaattacttgggattattgggctggagtgatgggacggaaaatgaatttttca
ccgtggaccaactggttgagaagt---tcagtatcgaacgtgtaagcaagagtggagcta
tatttgattctgttaaattacggtggatgaatggc-cattacctaagatctcttccgtca
gatgagctaayyaaagttatcggtgagcattggaaaagcgcmggaatcctcaatgaatca
caaggggattttgtagaggaggctgttgcattgcttaaggatgggattgacktggtacca
gattcagacaaagcactcttaaatttgctgtcttatcccttacgtgacactcttgca---
------------------------------------------------------------
--
>PAFTOL008881
aagaacgacggtgaagttcgagttcgattcgctccttcacctacyggtaatctccacgtc
ggaggcgctcgaactgctctcttcaattacctattcgccaggtcaaaaggtggcaaattt
gttctgagaattgaggatactgatttggaaaggtctactaaggcgtct------gaagag
gctgtgctgcgtgatcttacctggcttggtcttgactgggacgaaggccctgatgttggt
ggaaattatggcccctatagacaatctgaaagaaatgaactatacaaacaatatgctgat
aagcttttggagtcaggttatgtctatcrgtgcttctgctctaacgaggagcttgagaaa
atgaaggagactgcaaaattgaaaggattaccgccagtgtacacaggtaaatgggccaca
gccagtgatgcagaagtgcaagcagaactggaaaagggaactccttttacataccgcttt
cgtgtgccwaaggagggaagtctcagcattgatgaccktatacgaggagaagttagctgg
agcttggatactcttggagattttgtgatcatgcggagtaatggtcaacctgtttacaac
ttttgtgtcactgttgatgatgctacaatggcgatttcacatgtcatcagagctgaagag
catttacctaacactttgaggcaagcat-------tgatrtataaggccct----aggat
ttcctatgccttactttgcacatgtttcattgattttggcccctgataggagtaagctgt
ccaagcgccatggtgcaacttctgttggacagttcagggagatgggctatctcccacaag
caatggtcaattacttggggttattgggctggagtgatgggacggaaaatgaatttttca
ccgyggaccaactggttgggaagt---tcagtatcgaacgtgtaagcaagagtggagcta
twtttgattctgttaaattacggtggatgaatggc-cattayctaagatctcttccgtct
gatgagctatctaaagctatcggtgagcattggaaaagcgcaggaatcctcaatgaatca
caaggggattttgtagaggaggctgttgcattgcttaaagatgggattgacttggtacca
gattcagacaaagcgstcttaaatttgctgtcttatcccttacrtgacactcttgca---
------------------------------------------------------------
--
>PAFTOL009175
------------------------------------------------------------
------------------------------------------------------------
------------------------------------------------------------
------------------------------------------------------------
------------------------------------------------------------
------------------------------------------------gagcttgagaaa
atgaaggagactgcaaaattgaaaggattaccaccagtgtacacaggtaaatgggccaca
gccagtgatgcagaagtgcaagcagaactggaaaagggaactccttttacataccgcttt
cgtgtgccaaaggagggaagtctcagcattgatgaccttatacgaggagargttagctgg
arcttggatacwcttggagattttgtkatcatgmggagyaatggkcaacckgtttacaac
ttttgtgtcackgttgatgatgctacaatggcgatttcacatgtcatcagagctgaagag
catttaccaaacactttgaggcaagcat-------tgatatataaggccct----aggat
ttcctatgccttactttgcacacgtttcactgattttggcccctgataggagtaagctgt
ccaagcgccatggtgcaacttctgttggacaggttgtaga--------------------
------------------------------------------------------------
----tggcggagtagttgagaagt---tcagtatcgaacgtgtaagcaagagtggagcta
tatttgattctgttaaattacggtggatgaatggc-cattacctaagatctcttccgtca
gatgagctaactaaagctatcggtgagcattggaaaagcgcaggaatactcaatgaatca
caaggggattttgtagaggaggctgttgcattgcttaaagatggg---------------
------------------------------------------------------------
------------------------------------------------------------
--
>PAFTOL009179
------------------------------------------------------------
------------------------------------------------------------
------------------------------------------------------------
---------------------------------------------ggccctgatgttggt
ggacattatggcccctatagacaatctgaaagaaatgaactatacaaacaatatgctgaa
aagcttttggagtccggctatgtctatcggtgcttctgctctaacsaggagcttgagaaa
atgaaggatactgcaaaattgaaaggattaccgccagtatacacaggtaaatgggccaca
gccagtgatgcagaagtgcaagcagaactggaaaagggaactccttttacataccgcttt
cgtgtgccaaaggagggaagtctcagcattgatgaccttatacgaggagaagtgag----
------------------------------------------------------------
-----------------------------------tttattaaatatcagagctgaagag
catttacctaacactttgaggcaagcat-------tgatatataaggccct----aggat
ttcctatgccttactttgcacatgtttcattgattctggcccctgataggagtaagctgt
ccaagcgccatggtgcaacttctgttggacaggttgtagatgaaaaatactatgttaatg
ttagcgttaaatatactggg---ttgggttgtcatggtgattaactctatggccactgca
tgacagttcagggagatgggctatctcccacaagcaatggtcaaagcaagagtggagcta
tatttgattctgttaaattacggtggatgaatggc-cattacctaagatctcttccgtca
gatgagctaactaaagctatcggtgagcattggaaaagtgcaggaatc------------
------------------------------------------------------------
------------------------------------------------------------
------------------------------------------------------------
--
>PAFTOL009181
aagaacgacggtgaagttcgagttcgattcgctccttcaccgactggtaatcttcatgtc
ggaggcgctcgaactgctctcttcaattacctattcgccaggtcaaaaggcggcaaattt
gttmtgagaattgaggatactgatttggaaaggtctactaaggcgtct------gaagag
gctgtgctgcgtgatcttacctggcttggtcttgactgggacgaaggccctgatgttggt
ggaaattatggcccttatagacaatctgaaagaaatgaactwtacaaacaatatgctgaa
aagcttttggagtcaggttatgtctatcggtgcttctgctctagcgaggagcttgagaaa
atgaaggagactgcaaaattgaaaggattaccgccagtatacacaggtaaatgggcmaca
gccagtgatgcagaagtgcaagcagaactggaaaagggaactccttctacataccgcttt
cgtgtgccaaaggagggaagtctcagcattgatgaccttatacgaggagaagttagctgg
agyttggatactcttggagattttgtgatcatgcggagtaatggtcaacctgtttacaac
ttytgtgtcactgttgatgatgctacaatggcgatttcacatgtcatcagagctgaagag
catttacctaacactttgaggcaagcat-------tgatatataaggccct----aggat
ttcctatgccttactttgcacatgtttcattgattctggcccctgataggagtaagctgt
ccaagcgccatggtgcaacttctgttggacagttcagggagatgggctatctcccacaag
caatggtcaattacttgggattattgggctggagtgatggaacggaaaatgaatttttca
ccrtggaccaactggctgagaagt---tcagtatcgaacgtgtaagcaagagtggagcta
tatttgattctgttaaattacgg-------------------------------------
------------------------------------------------------------
------------------------------------------------------------
------------------------------------------------------------
------------------------------------------------------------
--
>PAFTOL009183
aagaacgacggtgaagttcgagttcgattcgctccttcaccgactggtaatcttcatgtc
ggaggcgctcgaactgctctcttcaattacctattcgccaggtcaaaaggyggcaaattt
gttctgagaattgaggatactgatttggaaaggtctactaaggcktct------gaagag
gctgtgctgcgtgatcttacctggcttggtcttractgggacgaaggccctgatgttggt
ggaaattatggcccttatagacaatctgaaagaaatgaactatacaaacaatatgctgaa
aagcttttggagtcaggttatgtctatcggtgcttctgctctagcgaggagcttgagaaa
atgaaggagactgcaaaattgaaaggattaccgccagtatacacaggtaaatgggccaca
gccagtgatgcagaagtgcaagcagaactggaaaagggaactccttctacataccgcttt
cgtgtgccaaaggagggaagtctcagcattgatgaccttatacgaggagaagttagctgg
agtttggatactcttggagattttgtgatcatgcggagtaatggtcaacctgtttacaac
ttttgtgtcactgttgatgatgctacaatggcgatttcacatgtcatcagg---------
-------------------------------------------caggccct----aggat
ttcctatgccttactttgcacatgtttcattgattctggcccctgataggagtaagctgt
ccaagcgccatggtgcaacttctgttggacagttcagggagatgggctatctcccacaag
caatggtcaattacttgggattattgggctggagtgatggaacggaaaatgaatttttca
ccgtggaccaactggctgagaagt---tcagtatcgaacgtgtaagcaagagtggagcta
tatttgattctgttaaattacggtggatgaatggc-cattacctaagatctcttccgtca
gatgagctaactaaagctatcggtgagcattggaaaagcgccggaatcctcaatgaatca
caaggggattttgtagag------------------------------------------
------------------------------------------------------------
------------------------------------------------------------
--
>PAFTOL009185
aagaacgacggtgaagttcgagttcgattcgctccttcacctactggtaatctccacgtc
ggaggcgctcgaactgctctcttcaattacctatttgccaggtcaaaaggtggcaaattt
gttctgagaattgaggatactgatttggaaaggtctactaaggcgtct------gaagag
gctgtgctgcgtgatcttacctggcttggtcttgactgggacgaaggccctgatgttggt
ggaaattatggcccctatagacaatctgaaagaaatgaactatacaaacaatatgctgat
aagcttttggagtcaggttatgtctatcggtgcttctgctctaacgaggagcttgagaaa
atgaaggagactgcaaaattgaaaggattaccgccagtgtacacaggtaaatgggccaca
gccagtgatgcagaagtgcaagcagaactggaaaaaggaactccttttacataccgcttt
tgtgtgccaaaggagggaagtctcagcattgatgaccttatacgaggagaagttagctgg
agcttggatacccttggagattttgtgatcatgcggagtaatggtcaacctgtttacaac
ttttgtgtcactgttgatgatgctacaatggcgatttcacatgtcatcagagctgaagag
catttgcctaacactttgaggcaagcat-------tgatatataaggccct----aggat
ttcctatgccttactttgcacatgtttcattgattttggcccctgataggagtaagctgt
ccaagcgccatggtgcaacttctgttggacagttcagggagatgggctatctcccacaag
caatggtcaattacttgggattattgggctggagtgatgggacggaaaatgaatttttca
ccgtggaccaactggttgagaagt---tcagtatcgaacgtgtaagcaagagtggaacta
tatttgattctgttaaattacggtggatgaatggc-cattacctgagatctcttccgtca
gaagagctaactaaagctatcggtgagcattggaaaagcgcaggaatcctcaatgaatca
caaggggattttgtagaggaggctgttgcattgcttaaggatgggattgacttggtacca
gattcagacaaagcactcttaaatttgctgtcttatcccttacgtgacactcttgca---
------------------------------------------------------------
--
>PAFTOL009187
aagaacgacggtgaagttcgagttcgattcgctccttcacctactggtaatctccaygtc
ggaggcgctcgaactgcgctcttcaattacctgttcgccaggtcaaaaggtggcaaattt
gttctgagaattgaggatactgatttggaaaggtctactaaggtgtct------gaagag
gctgtgctgcgtgatcttagctggcttggtcttgaatgggacgaaggccctgatgttggt
ggaaattatggcccctatagacaatctgaaagaaatgaactatacaaacaatatgctgat
aagcttttggagtcaggttatgtctatcggtgcttctgctctaacgaggagcttgagaaa
atgaaggagactgcaaaattgaaaggattaccgccagtgtacacaggtaaatgggccaca
gccrgtgatgcagaagtgcaagcagaactggaaaagsgaactccttttacataccgcttt
cgtgtgccaaaggagggaagtcttrgcattgatgaccttatacgaggagaagttagctgg
agcttggatacccttggagattttgtgatcatgcggagtaatggtcaacctgtttacaac
ttttgtgtcactgttgatgatgctacaatggcgatttcacatgtcatcagagctgaagaa
catttacctaacactttgaggcaagcat-------tgatatataaggccct----agggt
ttcctatgccttactttgcacatgtttcattgattttggcccctgataggagtaagctgt
ccaagcgccatggtgcaacttctgttggacagttcagggagatgggctatctcccacagg
caatggtcaattacttgggattattgggctggagtgatgggacggaaaatgaatttttca
ccatggaccaactggttgagaagt---tcagtatcaaacgcgtaagcaagagtggaacta
tatttgattctgttaaattacggtggatgaatggc-cattacctragatctcttccgtca
gmwgagctaactmaagctatckgtgagcattggaaaagcgcmggaatcctcaatgaatca
caaggggaktttgtagaggaggctgttgcattgcttaargatgggattgacttggtacca
gattcagacaaagcactcttaaatttgctgtcttatcccttacgtgacactcttgca---
------------------------------------------------------------
--
>PAFTOL009189
aagaacgatggtgaagttcgagttcgattcgctccttcacctactggtaatcttcatgtc
ggaggcgctcgaactgctctcttcaattacctattcgccaggtcaaaaggtggyaaattt
gttctgagaattgaggatactgatttggaaaggtctactaaggcgtct------gaagag
gctrtgctgcgtgatcttacctggcttggtcttgactgggacgaaggccctgatgttggt
ggaaattatggcccctatagacaatctgaaagaaatgaactatacaaacaatatgctgaa
aagcttttggagtccggctatgtctatcggtgcttctgctctaacgaggagcttgagaaa
atgaaggataatgcaaaattgaaaggattaccgccagtgtacacaggtaaatgggccaca
gccagtgatgcagaagtgcaagcagaactggaaaagggaactccttttacrtaccgcttt
cgtgtgccaaaggagggaagtctcagcattgatgaccttatacgaggagaagttagctgg
agtttggatactcttggagattttgtgatcatgcggagtaatggtcaacctgtttacaac
ttttgtgtcactgttgatgatgctacaatggcgatttcacatgtcatcagagctgaagag
catttacctaacactttgaggcaagcat-------tgatatataaggccct----aggat
ttcctatgccttactttgcacatgtttcattgattctggcccctgataggagtaagctgt
ccaagcgccatggtgcaacttctgttggacagttcagggagatgggctatctcccacaag
caatggtcaattacttgggattattgggytggagtgatggaacggaaaatgaatttttca
ccgtggaccaactggctgagaagt---tcagtatcgaacgtgtaagcaagagtggagcta
tatttgattctgttaaattacggtggatgaatggc-cattacctaagatctcttccgtca
gatgagctaactaaagctatcggtgagcattggaaaagcgcaggaatcctcaatgaatca
caaggagattttgtagag------------------------------------------
------------------------------------------------------------
------------------------------------------------------------
--
>PAFTOL009191
aaggacgatggtgaagttcgagttcgattcgctccttcaccgactggtaatcttcatgtc
ggaggcgctcgaactgctctcttcaattacctattcgccaggtcaaaaggtggcaaattt
gttctgagaattgaggatactgatttggaaaggtctactaaggcgtct------gaagag
gctatgttgcgtgatcttacctggcttggtcttgactgggacgaaggccctgatgttggt
ggaaattatgggccctatagacaatctgaaagaaatgaactatacaaacaatatgctgat
aagcttttggagtcaggttatgtctatcggtgcttctgctctagcgaggagcttgagaaa
atgaaggagactgcaaaattgaaaggattgccgccagtatacacaggtaaatgggccaca
gccagtgatgcagaagtgcaagcagaactggaaaagggaactccttttacataccgcttt
cgtgtgccaaaggagggaagtctcagcattgatgaccttatacgaggagaagtkagctgg
agtttggatactcttggagattttgtgatcatgcggagtaatggtcaacctgtttacaac
ttttgtgtcactgttgatgatgctacaatggcgatttcacatgtcatcagagctgaagag
catttacctaacactttgaggcaagcat-------tgatatataaggccct----aggat
ttcctatgccttactttgcacatgtttcattgattttggcccctgataggagtaagctgt
ccaagcgccatggtgcaacttctgttgggcagttcagggagatgggctatctcccacaag
caatggtcaattacttggggttgttgggctggagtgatggaacggaaaatgaatttttca
ccatggaccaaatggctgagaagt---tcagtatcgaacgtgtaagcaagagtggagcta
tatttgattctgttaaattacggtggatgaacggc-cactacctaagatctcttccatca
gatgagctaactaaagctatcggtgagcattggaaaagcgcaggaatcctcaatgaatca
caaggggattttgtagag------------------------------------------
------------------------------------------------------------
------------------------------------------------------------
--
>PAFTOL009195
aagaacgacggtgaagttcgagttcgattcgctccttcacctactggtaatcttcatgtc
ggaggcgctcgaactgctctcttcaattacctattcgccaggtccaaaggtggcaaattt
gttctgagaattgaggatactgatttggaaaggtctactaaggcgtct------gaagag
gctatgttgcgtgatcttacctggcttggtcttgactgggacgaaggccctgatgttggt
ggaaattatgggccctatagacaatctgaaagaaatgaactatacaaacaatatgctact
aagcttttggagtcaggttatgtctatcggtgcttctcctctagcgaggagcttgagaaa
atgaaggagactgcaaaattgaaaggattaccgccagtatacacaggtaaatgggccaca
gccagtgatgcagaagtgcaagcagaactggaaaagggaactccttttacataccgcttt
cgtgtgccaaaggagggaagtctcagcattgatgaccttatacgaggagaagtkagctgg
agtttggatactcttggagattttgtgatcatgcggagtaatggtcaacctgtttacaac
ttttgtgtcactgttgatgatgctacaatggcgatttcacatgtcatcagagctgaagag
catttacctaacactttgaggcaagcat-------tgatatataaggccct----aggat
ttcctatgccttactttgcacatgtttcattgattttggcccctgataggagcaagctgt
ccaagcgccatggtgcaacttctgttgggcagttcagggagatgggctatctcccacaag
caatggtcaattacttgggattgttgggctggagtgatggaacggaaaatgaatttttca
ccatggaccaaatggctgagaagt---tcagtatcgaacgtgtaagcaagagtggagcta
tatttgattctgttaaattacggtggatgagcggc-cattacctaagatctcttccatca
aatgagctaactaaagctatcggtgagcattggaaaagcgcaggaatcctcaatgaatca
caaggggattttgtagag------------------------------------------
------------------------------------------------------------
------------------------------------------------------------
--
>PAFTOL009197
aaggacgacggtgaagttcgagttcgattcgctccttcacctactggtaatcttcacgtc
ggaggcgctcgaactgctctcttcaattacctattcgccaggtcaaaaggtggcaaattt
gttctgagaattgaggatactgatttggaaaggtctactaaggcgtct------gaagag
gctatgctccgtgatcttacctggcttggtcttgactgggacgaaggccctgatgttggt
ggaaattatggcccctatagacaatctgaaagaaatgaactatacaaacaatatgctgaa
aagcttttggagtccggctatgtctatcggtgcttctgctctaacgaggagcttgagaaa
atgaaggatactgcaaaattgaaaggattaccgccagtatacacaggtaaatgggccaca
gccartgatgcagaagtgcaagcagaactggaaaagggaactccttttacataccgcttt
cgtgtgccaaaggagggaagtctcagcattgatgaccttatacgaggagaagttagctgg
agtttggatactcttggagattttgtgatcatgcggagtaatggtcaacctgtttacaac
ttttgtgtcactgttgatgatgctacaatggcgatttcacatgtcatcagg---------
-------------------------------------------caggcctt----aggat
ttcctatgccttattttgcacatgtttcattgattctggcccctgataggagtaagctgt
ccaagcgccatggtgcaacttctgttggacagttcagggagatgggctatctcccacaag
caatggtcaattacttgggattattgggctggagtgatggaacggaaaatgaatttttca
ccgtggaccaactggctgagaagt---tcagtatcgaacgtgtaagcaagagtggagcta
tatttgattctgttaaattacggtggatgaatggc-cattacctaagatctcttccgtca
gatgagctaactaaagctatcggtgagcattggaaaagcgcaggaatcctcaatgaatca
caaggggattttgtggag------------------------------------------
------------------------------------------------------------
------------------------------------------------------------
--
>PAFTOL009199
aagaacgacggtgaagttcgagttcgattcgctccttcacctactggtaatcttcatgtc
ggaggcgctcgaactgctctcttcaattacctattcgccaggtctaaaggtggcaaattt
gttctgagaattgaggatacygatttggaaaggtctactaaggcgtct------gaasag
gctatgctgcgtgatcttacctggcttggtcttgactgggacgaaggccctgatgtyggt
ggaaattatggcccctatagacaatctgaaagaaatgaactatacaaacaatatgctgaa
aagcttttggagtccggctatgtctatcggtgcttctgctctaacgaggagcttgagaaa
atgaaggatactgcaaaattgaaaggattaccgccagtatacacaggtaaatgggccaca
gccagtgatgcagaagtgcaagcagaactggaaaagggaactccttttacataccgcttt
cgtgtgccaaaggagggaagtctcagcattgatgaccttatacgaggagaagtkagctgg
agtttggatactcttggagattttgtgatcatgcggagtaatggtcaacctgtttacaac
ttttgtgtcactgttgatgatgctacaatggcratttcacatgtcatcagagctgaagag
catttacctaacactttraggcaagcat-------tgatatataaggccct----aggat
ttcctatgccttattttgcacatgtttcattgattctggcccctgataggagtaagctgt
ccaagcgccatggtgcaacttctgttggacagttcagggwgatgggctatctcccacaag
caatggtcaattacttgggattattgggctggagtgatggaacggaaaatgaatttttca
cygtggaccaactggctgagaagt---tcagtatcgaacgtgtaagcaagagtggagcta
tatttgattctgttaaattacggtggatgaatggc-cattayctaagatctcttccgtca
gatgagctaactaaagctrtcggtgagcattggaaaagcgcaggaatcctcaatgaatca
caaggggattttgtagaggaggctgttgcattgcttaaagatgggattgacttggtacca
gattcagataaagcgctcttaaatttgctgtcctatcccttacgtgatactcttgca---
------------------------------------------------------------
--
>PAFTOL009203
aagaacgatggtgaagttcgagttcgattcgctccttcacctactggtaatcttcatgtc
ggaggcgctcgaactgctctcttcaattacctattcgccaggtcgaaaggtggcaaattt
gttctgagaattgaggatactgatttggaaaggtctactaaggcgtct------gaagag
gctatgttgcgtgatcttacctggcttggtcttgactgggacgaaggccctgatgttggt
ggaaattatgggccctatagacaatctgaaagaaatgaactatacaaacaatatgctgat
aagcttttggggtcaggttatgtctatcggtgcttctgctctagcgaggagcttgagaaa
atgaaggagactgcaaaattgaaaggattaccgccagtatacacaggtaaatgggccgca
gccagtgatgcagaagtgcaagcagaactggaaaagggaactccttttacataccgcttt
cgtgtgccaaaggagggaagtctcagcattgaagaccttatacgaggagaagtkagctgg
agtttggatactcttggagattttgtgatcatgcggagtaatggtcaacctgtttacaac
ttttgtgtcactgttgatgatgctacaatggcgatttcacatgtcatcagagctgaagag
catttacctaacactttgaggcaagcat-------tgatatataaggccct----aggat
ttcctatgccttactttgcacatgtttcattgattttggcccctgataggagcaagctgt
ccaagcgccatggtgcaacttctgttgggcagttcagggagatgggctatctcccacaag
caatggtcaattacttgggattgttgggctggagtgatggaacagaaaatgaatttttca
ccatgcaccaaatggctgagaagt---tcagtatcgaacgtgtaagcaagagtggagcta
tatttgattctgttaaattacggtggatgagcggc-cattacctaagatctcttccatca
gatgagctaactaaagctatcggtgagcattggaaaagcgcaggaatcctcaatgaatca
caaggggattttgtagaggaggctgttgcattgcttaaggatgggattgacttagtaccg
gattcagacaaggcactcttaaatttgctgtcttatcccttacatgacactcttgca---
------------------------------------------------------------
--
>PAFTOL009205
aagaacgacggtgaagttcgagttcgattcgctccttcacctactggtaatctccacgtc
ggaggcgctcgaactgctctcttcaattacctattcgccaggtcaaaaggtggcaaattt
gttctgagaattgaggatactgatttggaaaggtctactaaggcgtct------gaagag
gctgtgctgcgtgatcttacctggcttggtcttgactgggacgaaggccctgatgttggt
ggaaattatggctcctatagacaatctgaaagaaatgaactatacaaacaatatgctgat
aagctttcggagtcaggttatgtctatcggtgcttctgctctaacgaggagcttgagaaa
atgaaggagactgcaaaattgaaaggattaccgccagtgtacacaggtaaatgggccaca
gccagtgatgcagaagtgcaagcagaactggaaaagggaactccttttacataccgcttt
cgtgtgccaagggagggaagtctcagcattgatgaccttatacgaggagaagttagctgg
agcttggatacccttggagattttgtgatcatgaggagtaatggtcaacctgtttacaac
ttttgtgtcactgttgatgatgctacaatggcgatttcacatgtcatcagrgctgaagag
catttacctaacactttgaggcaagcat-------tgatatataaggccct----aggat
ttcccatgccttactttgcacatgtttcattgattttggcccctgataggagtaagctgt
ccaagcgccatggtgcaacttctgttggacagttcagggagatgggctatctcccacaag
caatggtcaattacttgggattattgggctggagtgatgggacggaaaatgaatttttca
ccgtggaccaactggttgagaagt---tcagtatcgaacgtgtaagcaagagtggagctg
tatttgattctgttaaattacggtggatgaatggc-cattacctgagatctcttccgtca
gaagagctaactaaagctatcggtgagcattggaaaagcgcaggaatcctcaatgaatca
caaggggattttgtagaggwggctgttgcattgcttaaagatgggattgacttggtacca
gattcagacaaagcgctcttaaatttgctgtcttatcccttacgtgacactcttgca---
------------------------------------------------------------
--
>PAFTOL009207
aacaacgacgacgaagttcgagtacgattcgctccttcacctactggtaatctccacgtc
ggaggcgctcggactgctctattcaattacctattcgccaggtcaaaaggggggaagttm
gttctgagaattgaggatactgatttggaaaggtccactaaggcttct------gaagag
gctatgttgcgtgatcttacctggctcggtcttgactgggacgaaggcccwgatgttggt
ggaaattatggcccctatagacaatctgaaagaaatgaactatacaaacaatatgctgat
aagctcttggagtcaggctatgtctatcggtgcttctgctctaacgaggagcttgagaaa
atgaaggagattgcaaaattgagaggattaccgccggtgtacacaggcaaatgggccaca
gccagtgatgcggaagtacaagcagaactggaaaagggaactccttttacwtaccgcttt
cgtgtgccaaaggagggaagtcttggcattgatgaccttatacgaggagaagtkagctgg
agcttggatactcttggggattttgtgatcatgcggagtaatggtcaacctgtttacaac
ttttgtgtcactgttgatgatgctacaatggcgatttcacatgtcatcagagctgaagag
catttacctaacactttgaggcaagcat-------tgatatacaaggccct----gggat
ttcctatgcctyactttgcgcatgtttcattgattttggcacctgataggagtaaactgt
ccaagcgccatggcgcaacttctgtcggacagttcagggagatgggctatctcccacaag
caatggtcaattacttgggagtattgggctggagtgatgggacagaaaatgaatttttcr
ccatggaccaactggttgagaagt---tcagtatcgawcgtgtaagcaagagtggagcta
tatttgattctgttaaattgcggtggatgaatggc-cattacctaagatctcttcygtca
gatgagctaaccaaagctatcaktgagcattggaagagcgcaggaatcctcaacgaatca
caaggggaatttgtagaggaggctgttgcattgcttaaggatgggattgacttgttacca
gattcaggcaaagcactcttaaacttactgtcttatcccttacatgacactcttgca---
------------------------------------------------------------
--
>PAFTOL009209
aagaacgacggtgaagttcgagttcgattcgctccttcacctactggtaatctccacgtc
ggaggcgctcgaactgctctcttcaattacctgttcgccaggtcaaaaggtggcaaattt
gttctgagaattgaggatactgatttggaaaggtctactaaggtgtct------gaagag
gctgtgctgcgtgatcttagctggcttggccttgawtgggacgaaggccctgatgttggt
ggaaattatggcccctatagacaatctgaaagaaatgaactatacaaacaatatgctgat
aagcttttggagtcaggttatgtctatcggtgcttctgctctaatgaggagcttgagaaa
atgaaggagactgcaaaattgaaaggattaccgccagtgtacacaggtaaatgggccaca
gccagtgatgcagaagtgcaagcaaaactggaaaagggaactccttttacataccgcttt
cgtgtgccaaaggagggaagtctcagcattgatgaccttatacgaggagaagtkagctgg
agcttgaatacccttggagattttgtgatcatgcggagtaatggtcaacctgtttacaac
ttttgtgtcactgttgatgatgctacaatggcgatttcacatgtcatcagagctgaagag
catttacctaacactttgaggcaagcat-------tgatatataaggccct----aggat
ttcctatgccttactttgcacatgtttcattgattttggcccctgataggagtaagctgt
ccaagcgccatggtgcaacttctgttggacagttcagggagatgggctatctcccacaag
caatggtcaattacttgggattactgggctggagtgatgggacggaaaatgaatttttca
ctgtggaccaactggktgagaagt---tcagtatcgaacgtgtaagcaagagtggaacta
tatttgattctgttaaattacgttggatgaatggc-cattacctgagatctcttccgtca
gaagagctaactaaagctatcggtgagcattggaaaagcacaggaatcctcaatgaatca
caaggggagtttgtagaggaggctgttgcattgcttaaggatgggattgacttggtacca
gattcagacaaagcactcttaaatttgctgtcttatcccttacgtgacactcttgca---
------------------------------------------------------------
--
>PAFTOL009215
aagaacgacggtgaagttcgagttcgattcgctccttcacctactggtaatcttcatgtc
ggaggcgctcgaactgctctcttcaattacctattcgccaggtcaaaaggtggcaaattt
gttctgagaattgaggatactgatttggaaaggtctactaaggcgtct------gaagag
gctatgctgcgtgatcttacctggcttggtcttgactgggacgaaggccctgatgttggt
ggaaattatggcccctatagacaatctgaaagaaatgaactatacaaacaatatgctgaa
aagcttttggagtccggctatgtctatcggtgcttctgctctaacgaggagcttgagaaa
atgaaggatactgcaaaattgaaaggattaccgccagtatacacaggtaaatgggccaca
gccagtgatgcagaagtgcaagcagaactggaaaagggaactccttttacataccgcttt
cgtgtgccaaaggagggaagtctcagcattgatgaccttatacgaggagaagttagctgg
agtttggatactcttggagattttgtgatcatgcggagtaatggtcaacctgtttacaac
ttttgtgtcactgttgatgatgctacaatggcgatttcacatgtcatcagagctgaagag
catttacctaacactttgaggcaagcat-------tgatatataaggccct----aggat
ttcctatgccttactttgcacatgtttcattgattctggcccctgataggagtaagctgt
ccaagcgccatggtgcaacttctgttggacagttcagggagatgggctatctcccacaag
caatggtcaattacttgggattattgggctggagtgatggaacggaaaatgaatttttca
ccgtggaccaactggctgagaagt---tcagtatcgaacgtgtaagcaagagtggagcta
tatttgattctgttaaattacggtggatgaatggc-cattacctaagatctcttccgtca
gatgagctaactaaagctatcggtgagcattggaaaagtgctggaatcctcaatgaatca
caaggggattttgtagag------------------------------------------
------------------------------------------------------------
------------------------------------------------------------
--
>PAFTOL009217
aagaacgacggtgaagttcgagttcgattcgctccttcacctactggtaatcttcatgtc
ggaggcgctcgaactgctctcttcaattacctattcgccaggtcaaaaggtggcaaattt
gttctgagaattgaggatactgatttggaaaggtcgactaaggcgtct------gaagag
gctatgctgcgtgatcttacctggcttggtcttgactgggacgaaggccctgatgttggt
ggaaattatggcccctatagacaatctgaaagaaatgaactatacaaacaatatgctgaa
aagcttttggagtcaggctatgtctatcggtgcttttgctctaacgaggagcttgagaaa
atgaaggatactgcaaaattgaaaggattaccgccagtgtacacaggtaaatgggccaca
gccagtgatgcagaagtgcaagcagaactggaaaagggaactccttttacataccgcttt
cgtgtgccaaaggagggaagtctcagcattgatgaccttatacgaggagaagtttgctgg
agtttggatactcttggagattttgtgatcatgcggagtaatggtcaacctgtttacaac
ttttgtgtctctgttgatgatgctacaatggcgatttcacatgtcatcagagctgaagag
catttacctaacactttgaggcaagcat-------tgatatataaggccct----gggat
ttcctatgccttactttgcacatgtttcattgattctggcccctgataggagtaagctgt
ccaagcgccatggtgcaacttctgttggacagttcagggagatgggctatctcccacaag
caatggtcaattacttgggattattgggctggagtgatggaacggaaaatgaatttttca
ccgtggaccaactggctgagaagt---tcagtatcgaacgtgtaagcaagagtggagcta
tatttgattctgttaaattacggtggatgaatggc-cattacctaagatctcttccgtca
gatgagctaactaaagctatcggtgagcattggaaaagcgcaggaatcctcaatgaatca
caaggggattttgtagag------------------------------------------
------------------------------------------------------------
------------------------------------------------------------
--
>PAFTOL009219
aagaacgacggtgaagttcgagttcgattcgctccttcacctactggtaatcttcatgtc
ggaggcgctcgaactgctctcttcaattacctattcgccaggtcaaaaggtggcaaattt
gttctgagaattgaggatactgatttggaaaggtctactaaggcgtct------gaagag
gctatgctgcgtgatcttacctggcttggtcttgactgggacgaaggccctgatgttggt
ggaaattatggcccctatagacaatctgaaagaaatgaactatacaaacaatatgctgaa
aagcttttggagtcmggctatgtctatcggtgcttctgctctaacgaggagcttgagaaa
atgaaggatactgcaaaattgaaaggattaccgccagtrtacacaggtaaatgggccaca
gccagtgatgcagaagtgcaakcagaactggaaaagggaactccttttacataccgcttt
cgtgtgccaaaggagggaagtctcagcattgatgaccttatacgaggagaagtkagctgg
agtttggrtactcttggagattttgtgatcatgcggagtaatggtcaacctgtttacaac
ttttgtgtcactgttgatgatgctacaatggcgatttcacatgtcatcagagctgaagag
catttacctaacactttgaggcaagcat-------tgatatataaggccct----aggat
ttcctatgccttactttgcacatgtttcattgattctggcccctgataggagtaagctgt
ccaagcgccatggtgcaacttctgttggacagttcagggagatgggctatctcccacaag
caatggtcaattacttgggattattgggctggagtgatggaacggaaaatgaatttttca
ccgtggaccaactggctgagaagt---tcagtrtcgaacgtgtaagcaaragtggagcta
tatttgattctgttaaattacggtggatgaatggc-cattacctaagatctcttccgtca
gatgagctaactaaagctrtcrgtgagcattggaaaagygcwggaatcctcaatgaatca
caaggggattttgtagag------------------------------------------
------------------------------------------------------------
------------------------------------------------------------
--
>PAFTOL009221
aagaacgacggtgaagttcgagttcgattcgctccttcacctactggtaatcttcatgtc
ggaggcgctcgaactgctctcttcaattacctattcgccaggtcaaaaggtggcaaattt
gttmtgagaattgaggatactgatttggaaaggtctactaaggcgtct------gaagag
gctgtgctgcgtgatcttacctggctcggtcttgactgggacgmaggccctgatgttggt
ggaaattatggcccttatagacaatctgaaagaaatgaactatacaaacaatatgctgat
aagcttttggagtcaggttatgtctatcggtgcttctgctctaacgaggagcttgagaaa
atgaaggagactgcaaaattgaaaggattaccgccagtgtacacaggcaaatgggccaca
gcgagtgatgcagaagtrcragcagaactggaaaagggaactccttttacataccgcttt
cgtgtgccaaaggagggaagtctcagcattgatgaccttatacgaggagargttagctgg
agcttggatactcttggagattttgtgatcatgcggagtaatggtcaacctgtttacaac
ttttgtgtcactgttgatgatgctacaatggcgatttcacatgtcatcagagctgaagag
catttacctaacactttgaggcaagcat-------tgatatataaggccct----aggat
ttcctatgccttactttgcacatgtttcattaattttggctcctgataggagtaagctgt
ccaagcgccatggtgcaacttctgttggacagttcagggagatgggctatctcccacaag
caatggtcaattacttggggtyattgggctggagtgatgggacggaaaatgaatttttca
ccgtggaccaactggttgagaagt---tccgtatcgaacgtgtmagcaagagtggagcta
tatttgattctgttaaattacggtggatgaatggc-cattacctaagatctcttccgtca
gatgagctcactaaagctatcggtgagcattggaaaagcgcaggaatcctcaatggatca
caaggggattttgtagaggacgctgttgcattgcttaaggatgggattgacttggtacca
gattcagacaaagcactcttaaatttgctgtcttatcccttamgtgacactcttgca---
------------------------------------------------------------
--
>PAFTOL009223
aagaacgayggtgaagttcgagttcgattcgctccttcacctactggtaatcttcatgtc
ggaggcgctcgaactgctctcttcaattacctattcgccaggtcaaamggtggcaaattt
gttctgagaattgaggatactgatttggaaaggtctactaaggcgtct------gaagag
gctatgctscgtgatcttacctggcttggtcttgactgggacgaaggccctgatgttggt
ggaaattatggcccctatagacaatctgaaagaaatgaactatacaaacaatatgctgaa
aagcttttggagtccggctatgtctatcggtgcttctgctctaacgaggagcttgagaaa
atgaaggataytgcaaaattgaaaggattaccgccagtrtacacaggtaaatgggccacr
gccagtgaygcagaagtgcaagcagaactggaaaagggaactccttttacataccgcttt
cgtgtgccaaaggagggaagtctcagcattgatgaccttatacgaggagaagttagctgg
agtttggatactcttggagattttgtgatcatgcggagtaatggtcaacctgtttacaac
ttttgtgtcactgttgatgatgctacaatggcgatttcacatgtcatcagagctgaagag
catttacctaacactttgaggcaagcat-------tgatatataaggccct----aggat
ttcctatgccttaytttgcacatgtttcattgattctggcccctgataggagtaagctgt
ccaagcgccatggtgcaacttctgttggacagttcagggagatgggctatctcccamaag
caatggtcaattacttgggattattgggctggagtgatggaacggaaaatgaatttttca
ccgwggaccaactggctgagaagt---tcagtatcgaacgtgtaagcaagagtggagcta
tatttgattctgttaaattacggtggatgaatggc-cattayctaagatctcttccgtca
gatgagctaactaaagctatyggtgrgcattggaaaagcgcrggaatcctcaatgaatca
caaggggattttgtggag------------------------------------------
------------------------------------------------------------
------------------------------------------------------------
--
>PAFTOL009225
aagaacgacggtgaagttcgagttcgattcgctccttcacctactggtaatcttcatgtc
ggaggcgctcgaactgctctcttcaattacctattcgccaggtcaaamggtggcaaattt
gttctgagaattgaggatactgatttggaaaggtctactaaggcgtct------gaagag
gctatgctscgtgatcttacctggcttggtcttgactggracgaaggccctgatgttggt
ggaaattatggcccctatagacaatctgaaagaaatgaactatacaaacaatatgctgaa
aagcttttggagtccggctatgtctatcggtgcttctgctctaacgaggagcttgagaaa
atgaaggataytgcaaaattgaaaggattaccgccagtrtacacaggtaaatgggccacr
gccagtgatgcagaagtgcaagcagaactggaaaagggaactccttttacrtaccgcttt
cgtgtgccaaaggagggaagtctcagcattgatgaccttatacgaggagaagttagctgg
artttggatactcttggagattttgtgatcatgcggagtaatggtcaacctgtttacaay
ttttgtgtcactgttgatgatgctacaatggcgatttcacatgtcatcagagctgaagag
catttacctaacactttgaggcaagcat-------tgatatataaggccct----aggat
ttcctatgccttaytttgcacatgtttcattgattctggcccctgataggagtaagctgt
ccaagcgccayggtgcaacttctgttggacagttcagggagatgggctatctcccamaag
caatggtcaattayttgggattattgggctggagtgatggaacggaaaatgaatttttca
ctgkggaccaactggctgagaagt---tcagtatcgaacgtgtaagcaagagtggagcta
tatttgattctgttaaattacggtggatgaatggc-cattayctaagatctcttccgtca
gatgagctaactaaagctatcggtgagcattggaaaagcgsrggaatcctcamtgaatca
caaggggattttgtagaggaggctgttgcattgcttaaagatgggattgacttggtacca
gattcagataaagcgctcttaaatttgctgtcttatcccttacgtgatactcttgca---
------------------------------------------------------------
--
>PAFTOL009229
aagaacgacggtgaagttcgagttcgattcgctccttcacctactggtaatcttcatgtc
ggaggcgctcgaactgctctcttcaattacctattcgccaggtcaaaaggtggcaaattt
gttctgagaattgargatactgatttggaaaggtctactaaggcgtct------gaagag
gctgtgctgcgtgatcttacctggcttggtcttgactgggamgaaggycctgatgttggt
ggaaattatggcccctatagacaatctgaaagaaatgaactatacaaacaatatgctgct
aagcttttggagtcaggttrtgtctatcggtgcttctgctctaacgaggagcttgagaaa
atgaaggagactgcaaaattgaaaggattaccgccagtgtacacaggtaaatgggccaca
gccagtgatgcagaartgcaagtagaactggaaaagggaactccttttacataccgcttt
cgtgtgccaaaggagggaagtctcagcattgatgaccttatacgaggagaagtkagctgg
agcttggatactcttggagattttgtgatcatgcggagtaatggtcaacctgtttacaac
ttttgtgtcactgttgatgatgctacaatggcratttcacaygtcatcagagctgaagag
catttacctaacactytgaggcaagcat-------tgatatataaggccct----aggat
ttcctatgccttactttgcacatgtttcattgattttggcccatgataggagtaagctct
ccaagcgccatggtgcaacttctgttggacagttcagggagatgggctatctcccacaag
caatggtcaattacttggggttattgggctggagtgatgggacggaaaatgaatttttca
ccatggaccaactggttgagaagt---tcagtatcgaacgtgtaagcaagagtggagcta
tatttgattctgttaaattacggtggatgaatggc-cattacctaagatctcttccgtca
gatgagctagctaaagctatcggtgagcattggaaaagcgcaggaatcctcaatgaatca
caaggggattttgtagaggaggctgttgcattgcttaaagatgggattgacttggtacca
gattcagacaaagcgctcttaaatttgctgtcttatcccttacgtgacactcttgca---
------------------------------------------------------------
--
>PAFTOL009231
aagaacgacggtgaagttcgagttcgattcgctccttcacctactggtaatcttcatgtc
ggaggcgctcgaactgctctcttcaattacctattcgcyaggtcaaaaggtggcaaattt
gttcwgagaattgaggatactgatttsgaaaggtctactaaggcgtct------gaagag
gytgtgctgcgtgatctyacctggcttggkcttgactgggaygaaggccctgatgttggt
ggaaactatggcccctatagacaatctgaaagaaatgaactatacaaacaatatgctgct
aagcttttggagtcaggttatgtctatcggtgcttctgctctaacgaggagcttgagaaa
atgaaggagactgcaaaattgaaaggattaccaccagtgtacacaggtaaatgggccaca
gccagtgatgcagaagtgcaagtagaactggaaaagggaactccttttacataccgcttt
cgtgtgccaaaggagggaagtctcagcattgatgaccttatacgaggagaagtkagctgg
agcttggatactcttggagattttgtgatcatgcggagtaatggtcaacctgtttacaac
ttttgtgtcactgttgatgatgctacaatggcgatttcacacgtcatcagg---------
------------------------------------------------------------
------------------------------------------------------------
--------catggtgcaacttctgttggacagttcagggagatgggctatctcccacaag
caatggtcaattacttggggttattgagctggagtgatgggacggaaaatgaatttttca
ccatggaccaactggttgagaagt---tcagyatcgaacgtgtaagcaagagtggagcta
tatttgattctgttaaattacgg-------------------------------------
------------------------------------------------------------
------------------------------------------------------------
------------------------------------------------------------
------------------------------------------------------------
--
>PAFTOL009233
aagaacgatggtgaagttcgagttcgattcgctccttcacctactggtaatcttcatgtc
ggaggcgctcgaactgctctcttcaattacctattcgccaggtcaaaaggtggcacattt
gttctgagaattgaggatactgacttggaaaggtctactaaggcgtct------gaagag
gctgtgctgcgtgatcttacctggcttggtcttgactgggacgaaggccctgatgttggt
gggaattatggcccctatagacaatctgaaagaaatgatctatacaaacaatatgctgat
aagcttttggagtcaggttatgtctatcggtgcttctgctctaacgaggagcttgagaaa
atgaaggagactgcaaaattgaaaggattaccgccagtttacacaggtaaatgggccaca
gccagtgatgcagaaatacaatcagaactggaaaagggaactccttttacataccgcttt
cgtgtgccaaaggagggaagtcttagcattgatgaccttatacgaggagaagtkagctgg
aacatggatactcttggagattttgtgatcatgagaagtaatggtcaacctgtttacaac
ttttgtgtcactgttgatgatgctacaatggcgatytcacatgtcatcagagctgaagag
catttacctaacactttgaggcaagcat-------tgatatataaggccct----aggat
ttcctatgccttactttgcacatgtttcattgattttggcccctgataggagcaagctgt
ccaagcgccatggtgcaacttctgttggacagttcagggagatgggctatctaccacaag
caatggtcaattacttgggattattgggctggagtgatgggacggaaaatgaatttttca
ccgtggaccaactggttgagaagt---tcagtatcaaacgtgtaagcaagagtggrgcta
tatttgattctgttaaattacggtggatgaatggc-cattacctaagatctcttccgtca
gatgagctaagcaaagctatcggtgagcattggaaaagcgcaggaatcctcaatgaatca
caaggcgattttgtagaggaggctgttgcattgcttaaggatgggattgacctgatacca
gattcagacaaagcactcttaaacttgctgtcttatcccttacgtgagactcttgca---
------------------------------------------------------------
--
>PAFTOL009235
---------aatgaagttcgagtaagattcgctccttcgcctactggtaatctccacgtt
ggaggcgctcggactgctctcttcaattacctattcgccaggtcaaaaggggggaagttc
gttctgagaattgaggatactgatttggaaaggtctactaaggcctct------gaagag
gctatggtgcgtgatcttacctggctyggtcttgactgggacgaaggccctgatgttggt
ggaaattatggcccctatagacaatctgaaagaaatgaactatacaaacgatatgctgat
aagctcttggaatcaggctatgtctatcgatgcttctgctctaatgaggagcttgagaaa
atgaaggtgattgcgaaattgaaaggattaccgccagtatacacaggcaaatgggccaca
gccagtgatgcggaagtacaagctgaactggaaaagggaactccttttacataccgcttt
cgtgtgccaaaggagggaagtctcggcattgatgaccttataagaggagaagttagctgg
agcttggatacwcttggggattttgtgatcatgcggagtaacggtcaacctgtttacaac
ttttgtgtcactgttgatgatgctacaatggcgatttcacatgtcatcagagctgaagag
catttaccaaacactttgaggcaagcac-------tgatatacaaggccct----gggat
ttcctatgccttactttgcgcatgtttcgttgattttggcacctgataggagtaagctgt
ccaaacgccatggcgcaacttctgttggacagttcagggagatgggctatctcccacaag
caatggtcaattacttgggggtgttgggctggagtgatgggacagaaaatgaatttttca
ccatggaccaactggttgagaagt---tcagtatcgaacgtgtgagcaagagtggagcta
tatttgattctgttaaattgcggtggatgaatggc-cattacctaagatctcttccatca
gttgagctaaccaaagctatcagtgagcattggaagagtgcaggaatcctcaacgaatca
caaggggaatttgtagaggaagctgttgcattgcttaaggatgggattgacttgttacct
gattcagacaaagcactcttaaacctgctgtcttatcccttacatgacactcttgca---
------------------------------------------------------------
--
>PAFTOL009237
aaaaatgacgccgaagttcgagtaagattcgctccttcgcctactggtaatctccacgtt
ggaggcgctcggactgctctcttcaattacctattcgccaggtcacaaggggggaagttc
gttctgagaattgaggatactgatttggaaaggtctactaaggcttct------gaagag
gctatggtgcgtgatcttacctggctcggtcttgactgggacgaaggccctgatgttggt
ggaaaytatggcccctatagacaatctgaaagaaatgaactatacaaacgayatgctgat
aagctcttggagtcaggctatgtctatcgctgcttctgctctaatgaggagcttgagaaa
atgaaggagattgcgaaattgaaaggattaccaccagtatacacaggcaaatgggccaca
gccagtgatgcggaagtacaagcagaactggaaaagggaactccttttacataccgcttt
cgtgtaccaaaggagggaagtctcggcattgatgaccttatacgaggagaagttagctgg
agcttggatactcttggggattttgtgatcatgcggagtaacggtcaacctgtttacaac
ttttgtgtcactgttgatgatgctacaatggcgatttcacatgtcatcagttttggcatt
ctgggacaatgaagtcgtatgatggtac----------catggcaggccct----gggat
ttcctatgccttactttgcgcatgtttcattgattttggcacctgataggagtaagctgt
ccaaacgccatggcgcaacttctgttggacagttcagggagatgggctatctcccacaag
caatggtcaattacttgggggtgttgggctggagtgatgggacagaaaatgaatttttca
ccatggaccaactggktgagaagt---tcagtatcgaacgtgtgagcaagagtggagcta
tatttgattctgttaaattgcggtggatgaatggc-cattacctaagatctcttccgtca
gatgagctaaccaaagctatcagtgagcattggaagagcgcaggaatcctcaacgaatca
caagggggatttgtagaggaagctgttgcattgcttaaggatgggattgacttgttacct
gattcagacaaagcactcttaaacttgctgtcttatcccttacatgacactcttgca---
------------------------------------------------------------
--
>PAFTOL009241
aagaacgacggtgaagttcgagttcgattcgctccttcacctactggtaatcttcatgtc
ggaggcgctcgaactgctctcttcaattacctattcgccaggtcaaayggtggcaaattt
gttctgagaattgaggatactgatttggaaaggtctactaaggcgtct------gaagag
gctatgctgcgtgatcttacctggcttggtcttgamtgggacgaaggccctgatgttggt
ggaaattatggcccctatagacaatctgaaagaaatgaactatacaaacaatatgctgaa
aagcttttggagtccrgctatgtctatcggtgcttctgctctaacgaggagcttgagaaa
atgaaggatactgcaaaattgaaaggattaccgccagtatacacaggtaaatgggccaca
gccagtgaygcagaagtgcaagcagaactggaaaagggaactccttttacataccgcttt
cgtgtgccaaaggagggaagtctcagcattgatgaccttatacgaggagaagtkagctgg
agtttggatactcttggagattttgtgatcatgcggagtaatggtcaacctgtttacaac
ttttgtgtcactgttgatgatgctacaatggcgatttcacatgtcatcagagctgaagag
catttacctaacactttgaggcaagcat-------tgatatatmaggccct----aggat
ttcctatgccttattttgcacatgtttcattgattctggcccctgataggagtaagctgt
ccaagcgccatggtgcaacttctgttggacagttcagggagatgggctatctcccaaaag
caatggtcaattacttgggattattgggctggagtgatggaacggaaaatgaatttttca
cygtggaccaactggctgagaagt---tcagtatcgaacgtgtaagcaagagtggagcta
tatttgattctgttaaattacggtggatgaatggc-cattacctaagatctcttccrtca
gatgagctaactaaagctatyggtgagcattggaaaagcgcgggaatcctcaatgaatca
caaggggattttgtggag------------------------------------------
------------------------------------------------------------
------------------------------------------------------------
--
>PAFTOL009243
aagaacgacggagaagttcgagttcgattcgctccttcacctactggtaatctccacgtc
ggaggcgctcgaactgctctcttcaattacctattcgccaggtcaaaaggcggcaaattt
gttctgagaattgaggatactgatttggaaaggtctactaaggcatct------gaagag
gctgtgctgcgcgatcttacctggcttggtcttgactgggacgaaggccckgatgttggt
ggaaattatggyccctatagacaatctgaaagaaatgaactatacaaacaatatgctgat
aagcttttggagtcaggttatgtctatcggtgcttctgctctaacgaggagcttgagaaa
atgaaggagactgcaaaactgaaaggattaccgccagtgtacacaggtaaatgggccaca
gctagtgatgcagaagtgcaagcagaactggaaaagggaactccttttacataccgcttt
cgtgtgccaaaggagggaagtctcagcattgatgaccttatacgaggagaagttacctgg
agcttggatactcttggagattttgtgatcatgcggagtaatggtcaacctgtttacaat
ttttgtgtcactgttgatgatgctacaatggcgatttcacatgtcatcagagctgaagag
catttacctaacactttgaggcaagcat-------tgatatacgaggccct----aggat
ttcctatgccttactttgcacatgtttcattgattttggcccctgataggagtaagctgt
ccaagcgccatggtgcaacttctgttggacagttcagggagatgggctatctcccacaag
caatggtcaattatttgggattattgggctggagtgatgggacggaaaatgaatttttca
ccgtggaccaactggttgagaagt---tcagtatcgaacgtgtaagcaagagtggaacta
tatttgattctgttaaattacggtggatgaatggc-cattacctgagatctcttccttca
gaagagctaactaaagctatcggtgagcattggaaaagcacaggaatcctcaatgaatca
caaggggatttggtagaggacgctgttgcattgcttaaggatgggattgacttggtacca
gattcagacaaagcactcttaaatttgctgtcttatcccttacgtgacactcttgca---
------------------------------------------------------------
--
>PAFTOL009245
aagaacgacggtgaagttcgagttcgattcgctccttcacctactggtaatctccacgtc
ggaggcgctcgaactgcrctcttcaattacctgttcgccaggtcaaaaggtggcaaattt
gttctgagaattgaggatactgatttggaaaggtctactaaggtgtct------gaagag
gctgtgctgcgtgatcttagctggcttggtcttgaatgggacgaaggccctgatgttggt
ggaaattatggcccctatagacaatctgaaagaaatgaactatacaaacaatatgctgat
aagcttttggagtcaggttatgtctatcggtgcttctgctctaacgaggagcttgagaaa
atgaaggagactgcaaaattgaaaggattaccgccagtgtacacaggtaaatgggccaca
gccagtgatgcagaagtgcaagcagaactggaaaggggaactccttttacataccgcttt
cgtgtgccaaaggagggaagtctcagcattgatgaccttatacgaggagaagttagctgg
agcttggatacccttggagattttgtgatcatgcggagtaatggtcaacctgtttacaac
ttttgtgtcactgttgatgatgctacaatggcgatttcacatgtcatcagagctgaagaa
catttacctaacactttgaggcaagcat-------tgatatataaggccct----aggat
ttcgtatgccttactttgcacatgtttcattgattttggcccctgataggagtaagctgt
ccaagcgccatggtgcaacttctgttggacagttcagggagatgggctatctcccacaag
caatggtcaattacttggcattattgggctggagtgatgggacggaaaatgaatttttca
ccatggaccaacttgttgagaagt---tcagtatcgaacgtgtaagcaagagtggaacta
tatttgattctgttaaattacggtggatgaatggc-cattacctgagatctcttccgtca
gaagagctaactaaagctatcggtgagcattggaaaagcgcaggaatcctcaatgaatca
caaggggagtttgtagaggaggctgttgcattgcttaaggatgggattgacttggtacca
gattcagacaaagcactcttaaatttgctgtcttatcccttacgtgacagtcttgca---
------------------------------------------------------------
--
>PAFTOL009247
------------------------------------------------------------
------------------------------------------------------------
------------------------------------------------------------
------------------------------------------------------------
------------------------------------------------------------
------------------------------------------------------------
------------------------------------------------------------
------------------------------------------------------------
------------------------------------------------------------
------------------------------------------------------------
------------------------------------------------------------
-------------------------------------gta--------------------
------------------------------------------------------------
------------------------------------------------------------
------------------------------------------------------------
------------------------------------------------------------
--------------------------------gga-cgtcagtttgggtttgtgctgttg
gatgagaggttcaaaatgcttcgagaagttaaatgggactca------ctcaataag---
------------------------------------------------------------
---------------------------------------------gatagtcct------
------------------------------------------------------------
--
>PAFTOL009249
aagaacgacggtgaagttcgggttcgattcgctccttcacctactggtaatctccacgtc
ggaggcgctcgaactgcgctcttcaattacctgttcgccaggtcagaaggtggcaaattt
gttctgagaattgaggatactgatttggaaaggtctactaaggtgtct------gaagag
gctgtgctrcgtgatcttagctggcttggtcttgaatgggacgaaggtaatgatctt---
------------------------------------------------------------
---ctttatgacagttcatatcctaataccatgctctatatcctttaggagcttgagaaa
atgaaggagactgcaaaattgaaaggattaccaccagtgtacacaggtaaatgggccaca
gccagtgatgcagaagtgcaagcagaactggaaaagggaactccttttacataccgcttt
cgtgtgccaaaggagggaagtctcagcattgatgaccttatacgaggagaagttagctgg
agcttggatacccttggagattttgtgatcatgcggagtaatggtcaacctgtttacaac
ttttgtgtcactgttgatgatgctacaatggcgatttcacatgttatcagg---------
-------------------------------------------caggccct----aggat
ttcgtatgccttactttgcacatgtttcattgattttggcccctgataggagtaagctgt
ccaagcgccatggtgcaacttctgttggacagttcagggagatgggctatctcccacaag
caatggtcaattacttgggaatattgggctggagtgatgggacggaaaatgaatttttca
ccatggaccaactggttgagaagt---tcagtatcgaacgtgtaagcaagagtggaacta
tatttgattctgttaaattacgg-------------------------------------
------------------------------------------------------------
------------------------------------------------------------
------------------------------------------------------------
------------------------------------------------------------
--
>PAFTOL009251
aagaacgacggtgaagttcgagttcgattcgctccttcacctactggtaacctccacgtc
ggaggcgctcgaactgcgctcttcaattacctgttcgccaggtcaaaaggtggcaaattt
gttctgagaattgaggatactgatttggaaaggtctactaaggtgtct------gaagag
gctgtgctgcgtgatcttagctggcttggtcttgaatgggacgaaggtaatgatcttgac
gagaaacatttcgtgtatttttctgcagtttcctctgttgtgtggaacggccttctctct
tcactttatgacagttcatatcctaataccatgctctatatcctttaggagcttgagaaa
atgaaggagactgcaaaattgaaaggattaccgccagtgtacacaggtaaatgggccaca
gccagtgatgcagaagtgcaagcagaactggaaaagggaactccttttacataccgcttt
cgtgtgccaaaggagggaagtctcagcattgatgaccttatacgaggagaagttacctgg
agcttggatacccttggagattttgtgatcatgcggagtaatggtcaacctgtttacaac
ttttgtgtcactgttgatgatgctacaatggcgatttcacatgtcaccagg-------tg
actatccctgaggtttttgtgaaagtctattatggttccaccgcaggccct----aggat
ttcgtatgccttactttgcacatgtttcattgattttggcccctgataggagtaagctgt
ccaagcgccatggtgcaacttctgttggacagttcagggagatgggctatctcccacaag
caatggtcaattacttggcattattgggctggagtgatgggacggaaaatgaatttttca
ccatggaccaacttgtcgaaaagt---tcagtatcgaacgtgtaagcaagagtggaacta
tatttgattctgttaaattacggtggatgaatggc-cattacctgagatctcttccgtca
gaagagctaactaaagctattggtgagcattggaaaagcgcaggaatcctcaatgaatca
caaggggagtttgtagag------------------------------------------
------------------------------------------------------------
------------------------------------------------------------
--
>PAFTOL009253
---------aatgaagttcgagtaagattcgctccttcgcctactggtaatctccacgtt
ggaggcgctcggactgctctcttcaattacctattcgccaggtcaaaaggggggaagttc
gttctgagaattgaggataccgatttggaaaggtctaccaaggcttct------gaagag
gctatggtgcgtgatcttacctggctcggtcttgastgggacgaaggccctgatgttggt
ggaaattatggcccctatagacaatctgaaagaaatgaactrtacaaacgatatgctgat
aagctcttggagtcaggctatgtctatcgatgcttytgctctaatgaggagcttgagaaa
atgaargagattgcgaaattgaaaggattaccgccrgtatacacaggcaaatgggccaca
gccagtgatgcggaagtacaagcagaaytggaaaagggaactccttttacataccgcttt
cgtgtgccaaaggagggaagtctcggcatygatgaccttatacgrggagaagttagctgg
agcttggatactcttggggattttgtgatcatgcggagtaacggtcaacctgtttacaac
ttttgtgtcactgttgatgatgctacaatggcgatttcacatgtcatcagagctgaagag
catttaccaaacactttgaggcaagcac-------tgatatacaaggccct----gggat
ttcctatgccttactttgcgcatgtttcattgattttggcacctgataggagtaagctgt
ccaaacgccatggcgcaacttctgttggacagttcagggagatgggctatctcccacaag
caatggtcaattacttgggggtgttgggctggagtgatggracagaaaatgaatttttca
ccatggaccaactggttgagaagt---tcagtatcgaacgtgtgagcaagagtggagcta
tatttgattctgttaaattgcggtggatgaatggc-cattacctaagatctcttccgtck
gatgagctaaccaaagcyatcagtgagcattggaagagcgcaggaatcctcaacgaatca
caaggggaatttgtagaggaagctgttgcattgcttaaggatgggattgacttgttacct
gattcagacaaagcactcttaaacttgctgtcttatcccttaaatgacactcttgca---
------------------------------------------------------------
--
>PAFTOL009255
------------------cgagttcgattcgctccttcacctactggtaatctccacgtc
ggaggcgctcgaactgctctcttcaattacctattcgccaggtcaaaaggtggcaaattt
gttctgagaattgaggatactgatttggaaaggtctactaaggcgtct------gaagag
gctgtgctgcgtgatcttacctggcttggtcttgactgggacgaaggccctgatgttggt
ggaaattacggcccctatagacaatctgaaagaaatgaactatacaaacaatatgctgat
aagcttttggagtcaggttatgtctatcggtgcttctgctctaacgaggagcttgagaaa
atgaaggagactgcaaaattgaaaggattaccgccagtgtacacaggtaaatgggcctca
gccagtgatgcagaagtgcaagcagaactggaacagggaactccttttacataccgcttt
cgtgtgccaaaggtgggaagtctcagcattgatgaccttatacgaggagaagtkagctgg
agcttggatacccttggggattttgtgatcatgcggagtaatggtcaacctgtttacaac
ttttgtgtcactgttgatgatgctacaatggcgatttcacatgtcatcagagctgaagag
catttacctaacactttgaggcaagcat-------tgatatataaggccct----aggat
ttgctatgccttactttgcacatgtttcattgattttggcccctgataggagtaagctgt
ccaagcgccatggtgcaacttctgttggacagttcagggagatgggctatctcccacaag
caatggtcaattacttgggattattgggctggagtgatgggacggaaaatgaatttttca
ccgtggaccaactggttgagaagt---tcagtatcgaacgtgtaagcaagagtggaacta
tatttgattctgttaaattacggtggatgaatggc-cattacctgagatctcttccgtca
gaagagctaactaaagctatcggtgagcattggaaaagcgcaggaatcctcaatgaatca
caaggggattttgtagaggwggctgttgcattgcttaaggatgggattgacttggtacca
gattcagataaagcactcttaaatttgctgtcttatcccttacgtgacactcttgct---
------------------------------------------------------------
--
>PAFTOL009257
aagaacgacggtgaagttcgagttcgattcgctccttcacctactggtaatctccacgtc
ggaggcgctcgaactgctctcttcaattacctattcgccaggtcaaaaggtggcaaattt
gttctgagaattgaggatactgatttggaaaggtctactaaggcgtct------gaagag
gctgtgctgcgtgatcttacctggcttggtcttgactgggacgaaggycctgatgttggt
ggaaattatggcccctatagacaatctgaaagaaatgaactatacaaacaatatgctgat
aagcttttggagtcaggttatgtctatcggtgcttctgctctaacgaggagcttgagaaa
atgaaggagactgcaaaattgaaaggattaccgccagtgtacacaggtaaatgggccaya
gccagtgatgcagaagtgcaagcagaactggaacagggaactccttttacataccgcttt
cgtgtgccaaaggtgggaagtctcagcattgatgaccttatacgaggagaagttagctgg
agcttggatacccttggagattttgtgatcatgcggagtaatggtcaacctgtttacaac
ttttgtgtcactgttgatgatgctacaatggcgatttcacatgtcatcagagctgaagag
catttacctaacactttgaggcaagcat-------tgatatataaggccct----aggat
ttgctatgccttactttgcacatgtttcattgattttggcccctgataggagtaagctgt
ccaagcgccatggtgcaacttctgttggacagttcagggagatgggctatctcccacaag
caatggtcaattacttgggattattgggctggagtgatgggacggaaaatgaatttttca
ccgtggaccaactggttgagaagt---tcagtatcgaacgtgtaagcaagagtggaacta
tatttgattctgttaaattacggtggatgaatggc-cattacctgagatctcttccgtca
gaagagctaactaaagctatcggtgagcattggaaaagcgcaggaatcctcaatgaatca
caaggggattttgtagag------------------------------------------
------------------------------------------------------------
------------------------------------------------------------
--
>PAFTOL009259
aagaacgacggtgawgttcgmgttcgattcgctccttcacctactggtaatctccacgtc
ggaggcgctcgaactgctctcttcaattacctattcgccaggtcraaaggtggcaaattt
gttctgagaattgaggatactgatttggaaaggtctactaaggcgtct------gaagtg
gctgtgctgcgtgatcttacctggcttggtcttgactgggacgmaggccctgatgttggt
ggaaattatggcccctatagacagtctgaaagaaatgaactatacaaacaatatgctgaa
aagcttttggaktcaggttatgtctatcggtgcttctgctctaacgaggagcttgagaaa
atgaaggatactgcaaaattgaaaggattaccgccagtgtacacaggtaaatgggccaca
gccagtgatgcagaagtgcaagcagaactggaaaagggaactccttttacataccgcttt
cgtgtgccaaaggagggaagtctcagcattgatgaccttatacgaggagaagtttgctgg
agtttggatactcttggagattttgtgatcatgcggagtaatggtcaacctgtttacaac
ttttgtgtcactgttgatgatgctacaatggcgatttcacatgtcatcagagctgaagag
catttacctaacactttgaggcaagctt-------tgatatataaggccct----aggat
ttcctatgccttactttgcacatgyttcattgattttggcccctgacaggagtaagctgt
ccaagcgccatggtgcaacttctgttggacagttcagggagatgggctatctcccacaag
caatggtcaattacctgggattattgggatggagtgatgggacggaaaatgaatttttca
gcrtggaccaactggttgagaagt---tcagtatcgmacgtgtaagcaagagtggagcta
tatttgattctgtyaaattacggtggatgaatggc-cattacctaagatctcttccrtca
gatgagctaactaaagctatyggtgagcattggaaaagcgcaggaatcctcaatgaatca
caaggggrttttgtagaggwggctgttgcattgcttaaagatgggattgacttggtacca
gattcagacaaagcgctcttaaatttgctgtcttatcccttacgtgacactcttgca---
------------------------------------------------------------
--
>PAFTOL009261
aagaacgacggtgaagttcgagttcgattcgctccttcacctactggtaatcttcatgtc
ggaggcgctcgaactgctctcttcaattacctattcgccaggtcaaaaggtggcaaattt
gttctgagaattgaggatactgatttggaaaggtctactaaggcgtct------gaagag
gctgtgctgcgtgatcttacctggcttggtcttgactgggacgaaggccccaatgttggt
ggaaattatggcccctatagacaatctgaaagaaatgacctatacaaacaatatgctgat
aagcttttggagtcaggttatgtctatcggtgcttctgctctaacgaggagcttgagaaa
atgaaggagactgcaaaattgaaaggattaccaccagtgtacacaggtaaatggtccaca
gccagtgatgcagaagtgcaattagaactggaaaagggaactccttttacataccgcttt
cgtgtgccaaaggagggaagtctcagcattggtgaccttatacgaggagaagttagctgg
agcttggatactcttggagattttgtgatcatgcggagtaatggtcaacctgtttacaac
ttttgtgtcactgttgatgatgctacaatggcaatttcacatgtcatcagcattctagga
ctctga---aatgttttgatggtacctt-------tg------caggccct----aggat
ttcctatgccttactttgcacatgtttcgttgattttggcccccgataggagtaagctgt
ccaagcgccatggtgctacttctgttggacagttcagggagatgggctatctcccacaag
caatggtcaattacctggggttattgggctggagtgatgggacagaaaatgaatttttca
cagtggaccaactggttgaaaagt---tcagtatcgaacgtgtaagcaagagtggagcta
tatttgattctgttaaattacggtggatgaatggc-cattacctaagatctcttccgtca
gatgagctatctaaagctatcggtgagcattggaaaagcgcaggaatcctcaatgaatca
caaggggattttgtagag------------------------------------------
------------------------------------------------------------
------------------------------------------------------------
--
>PAFTOL009263
aagaacgacggtgaagttcgagttcgattcgctccttcacctactggtaatctccacgtc
ggaggcgctcggactgcgctcttcaattacctgttcgccaggtcaaaaggtggcaaattt
gttctgagaattgaggatactgatttggaaaggtctactaaggtgtct------gaagag
gctgtgctgcgtgatcttagctggcttggtcttgaatgggacgaaggccctgatgttggt
ggaaattatggcccctatagacaatctgaaagaaatgaactatacaaacaatatgctgat
aagcttttggagtcaggttatgtctatcggtgcttctgctctaacgaggagcttgagaaa
atgaaggagactgcaaaattgaaaggattaccgccagtgtacacaggtaaatgggccaca
gccagtgatgcagaagtgcaagcagaactggaaaagggaactccttttacataccgcttt
cgtgtgccaaaggagggaagtctcagcattgatgaccttatacgaggagaagtkagctgg
agcttggatacccttggagattttgtgatcatgcggagtaatggtcaacctgtttacaac
ttttgtgtcactgttgatgatgctacaatggcgatttcacatgtcatcagagctgaagaa
catttacctaacactttgaggcaagcat-------tgatatataaggccct----aggat
ttcgtatgccttactttgcacatgtttcattgattttggcccctgataggagtaagctgt
ccaagcgccatggtgcaacttctgttggacagttcagggagatgggctatctcccacaag
caatggtcaattacttgggaatattgggctggagtgatgggacggaaaatgaatttttca
ccatggaccaactggttgagaagt---tcagtatcgaacgtgtaagcaagagtggaacta
tatttgattctgttaaattacggtggatgaatggc-cattacctgagatctcttccgtca
gaagagctaactaaagctatcggtgagcattggaaaagcgcaggaatcctcaatgaatca
caaggggagtttgtagaggaggctgttgcattgcttaaggatgggattgacttggtacca
gattcagacaaagcactcttaaatttgctgtcttatcccttacgtgacagtcttgca---
------------------------------------------------------------
--
>PAFTOL009265
cagaacggcggtgaagttcgagttcgattcgctccttcacctactggtaatctccacgtc
ggaggcgctcgaactgctctcttcaattacctgttcgccaggtcaaaaggtggcaaattt
gttctgagaattgaggatactgatttggaaaggtctactaaggtgtct------gaagag
gctgtgctgcgtgatcttagctggcttggtcttgaatgggacgaaggccctgatgttggt
ggaaattatggcccctatagacaatctgaaagaaatgaactatacaaacaatatgctgat
aagcttttggagtcaggttatgtctatcggtgcttctgctctaacgaggagcttgagaaa
atgaaggagactgcaaaattgaaaggattaccgccagtgtacacaggtaaatgggccaca
gccagtgatgcagaagtgcaagcagaactggaaaagggaactccttttacataccgcttt
cgtgtgccaaaggagggaaatctcggcattgatgaccttatacgaggagaacagtctttt
ctccttcatacctgtagttgttctaatttcttgttgctccgactacaaattactatacaa
tgcactgattctttgggtttttctttatatctactattaaat---atcagagctgaagaa
catttacctaacactttgaggcaagcat-------tgatatataaggcgct----aggat
ttcctatgccttactttgcacatgtttcattgattttggcccctgataggagtaagctgt
ccaagcgccatggtgcaacttctgttggacagttcagggagatgggctatctcccacaag
caatggtcaattacttgggattattgggctggagtgatgggacggaaaatgaatttttca
ccatggaccaactggttgagaagt---tcagtatcgaacgtgtaagcaagagtggaacta
tatttgattctgttaaattacggtggatgaatggc-cattacctgagatctcttccgtca
gaagagctaactaaagctattggtgagcactggaaaagcgca------------------
------------------------------------------------------------
------------------------------------------------------------
------------------------------------------------------------
--
>PAFTOL009267
aacaacgacggcgaagtmcgagtacgattcgctccttcmcctactggtaatctccacgtc
ggaggcgctcggactgctctcttcaactacctattcgccaggtcaaaaggggggaagttc
gttctgagaattgaggatactgatttggaaaggtccactaaggcttct------gaagag
gctatgttgcgtgatcttacctggctcggtcttgactgggacgaaggccctgatgttggt
ggaaattatggcccctatagacaatctgaaagaaatgaactatacaaacaatatgctgat
aagctcttggagtcaggctatgtctatcggtgcttctgctctaacgaggagcttgagaaa
atgaaggagattgcaaaattkaaaggattaccgccagtgtacacaggcaaatgggccaca
gccggtgatgcggaagtacaagcagaactggagaagggaactcsttttacrtaccgcttt
cgtgtgccaaaggagggaagtctcggcattgatgaccttatacgaggagaagtkagctgg
agcttggatactcttggggattttgtgatcatgcggagtaatggtcaacctgtttacaac
ttttgtgtcactgttgatgatgctacaatggcgatttcacatgtcatcagagctgaagag
catttacctaacactttgaggcaagcat-------tgatatacaaggccct----gggat
ttcctatgccttactttgcrcatgtktcattgattttggcacctgataggagtaaactgt
ccaagcgccatggcgcaacttctgtcggacagttcagggagatgggctatctcccacaag
caatggtcaattacttgggagtattgggctggagtgatgggacagaaaatgaatttttca
ccatggaccaactggttgagaagt---tcagtatcgaacgtgtaagcaagagtggagcta
tatttgattctgttaaattgcggtggatgaatggc-cattacctaagatctcttccgtca
gatgagctaaccaaagctatcagtcagcattggaagrgcgcaggaatcctcaacgaatca
caaggggaatttgtagaggaggctgttgcattgcttaaggatgggattgacttgttacca
gattcagacaaagcactcttamacttactgtcttatcccttacatgacactcttgca---
------------------------------------------------------------
--
>PAFTOL009269
aacaacgacggcgaagttcgagtacgattcgctccttcacctactggtaatctccacgtc
ggaggcgctcggactgctctcttcaattacctattcgccaggtcaaaaggggggaagttc
gttctgagaattgaggatactgatttggaaaggtccactaaggcttct------gaagag
gctatgttgcgtgatcttacctggctcggtcttgactgggacgaaggccctgatgttggt
ggaaattatggcccctatagacaatctgaaagaaatgaactatacaaacaatatgctgat
aagctcttggagtcaggctatgtctatcggtgcttttgctctaatgaggagcttgagaaa
atgaaggagattgcaaaattgaaaggattaccgccggtgtacacaggcaaatgggccaca
gctagtgatgtggaagtacaagcagaactggaaaagggaactccttttacataccgcttt
cgtgtgccaaaggagggaagtctcggcattgatgaccttatacgaggagaagtkagctgg
agcttggatactcttggggattttgtgatcatgcggagtaatggtcaacctgtttacaac
ttttgtgtcactgttgatgatgctacaatggcgatttcgcatgtcatcagagctgaagag
catttacctaacactttgaggcaagcat-------tgatatacaaggccct----gggat
ttcctatgccttactttgcgcatgtttcattgattttggcacctgataggagtaaactgt
ccaagcgccatggcgcaacttctgtcggacagttcagggatatgggctatctcccacaag
caatggtcaattacttgggagtattgggctggagtgatgggacagaaaatgaatttttca
ccatggaccaactggttgagaagt---tcagtatcgaacgtgtaagcaagagtggagcta
tatttgattctgttaaattgcggtggatgaatggc-cattacctaagatctcttccgtca
gatgagctaaccaaagctatcagtgagcattggaagagctcaggaatcctcaacgaatca
caaggggaatttgtggaggaggctgttgcattgcttaaggatgggattgacttgttacca
gattcagacaaagcactcttaaacttactgtcttatcccttacatgacactcttgca---
------------------------------------------------------------
--
>PAFTOL009279
aagaacgacggtgaagttcgagttcgattcgctccttcacctactggtaatcttcatgtc
ggaggcgctcgaactgctctcttcaattacctattcgccaggtcaaaaggtggcaaattt
gttctgagaattgaggatactgatttggaaaggtctactaaggcgtct------gaagag
gctatgctgcgtgatcttacctggcttggtcttgactgggacgaaggccctgatgttggt
ggaaattatggcccctatagacaatctgaaagaaatgaactatacaaacaatatgctgaa
aagcttttggagtccggctatgtctatcggtgcttctgctctaacgaggagcttgagaaa
atgaaggatactgcaaaaytgaaaggattaccgccagtatacacaggtaaatgggccaca
gccagtgatgcagaagtgcaagcagaactggaaaagggaactccttttacataccgcttt
cgtgtgccaaaggagggaagtctcagcattgatgaccttatacgaggagaagttagctgg
agtttggatactcttggagattttgtgatcatgcggagtaatggtcaacctgtttacaac
ttttgtgtcactgttgatgatgctacaatggcgatttcacatgtcatcagagctgaagag
catttacctaacactttgaggcaagcat-------tgatatataaggccct----aggat
ttcctatgccttactttgcacatgtttcattgattctggcccctgataggagtaagctgt
ccaagcgccatggtgcaacttctgttggacagttcagggagatgggctatctcccacaag
caatggtcaattacttgggattattgggctggagtgatggaacggaaaatgaatttttca
ccgtggaccaactggctgagaagt---tcagtatcgaacgtgtaagcaagagtggagcta
tatttgattctgttaaattacggtggatgaatggc-cattacctragatctcttccgtca
gatgagctaactaaagctattggtgagcattggaaaagcgcaggaatcctcaatgaatca
caaggggattttgtagaggwggctgttgcattgcttaaagatgggattgac---------
------------------------------------------------------------
------------------------------------------------------------
--
>PAFTOL009281
aagaacgacggtgaagttcgagttcgattcgctccttcacctactggtaatcttcatgtc
ggaggcgctcgaactgctctcttcaattacctattcgccaggtcgaaaggtggcaaattt
gttctgagaattgaggatactgatttggaaaggtctactaaggcgtct------gargag
gctgtgctgcgtgatcttrcttggcttggtcttggctgggacgagggccctgatgttggt
ggaaattatgscccctatagacagtctgaaagaaatgaactatacaaacaatatgctgat
aagcttttggagtcaggttatgtctatcggtgcttctgctctaacgaggagcttgagaaa
atgaaggagactgcaaaattgaaaggattaccgccagtgtacacaggtaaatgggccaca
gccagtgatgcagaagtgsaagcagaactggaaaatggaactccttttacataccgcttt
cgtgtgccaaaggagggaagtctcagcattgaygaccttatacgaggagaagtkagctgg
agcttggatactcttggagattttgtgatcatgcggagtaatggtcaacctgtttacaac
ttttgtgtcactgttgatgatgctacaatggcgatttcacatgtcatcagagctgaagag
catttacctaacactttgaggcaagcat-------tgatatataaggccct----aggat
ttcctatgccttactttgcacatgtttcattgattttggctcctgataggagtaagctgt
ccaagcgccatggtgcaacttctgttggacagttcagggagatgggctatctcccacaag
caatggtcaattacttggggttattgggctggagtgatgggacggaaaatgaatttttca
ccgtggaccaactggttgagaagt---tcagtatcgaacgtataagcaagagtggagcta
tatttgattctgttaaattacggtggatgaatggc-cattacctaaaatctcttccgtca
gatgagctcactaaagctatcggtgagcattggaaaagcgcaggaatcctcaatggatca
caaggggattttgtagag------------------------------------------
------------------------------------------------------------
------------------------------------------------------------
--
>PAFTOL009283
aagaacgacggtgaagttcgagttcgattcgctccttcacctactggtaatcttcatgtc
ggaggcgctcgaactgctctcttcaattacctattcgccaggtcaaaaggtggcaaattt
gttctgagaattgaggatactgatttggaaaggtctactaaggcgtct------gaagag
gctatgctccgtgatcttacctggcttggtcttgactggaacgaaggccctgatgttggt
ggaaattatggcccctatagacaatctgaaagaaatgaactatacaaacaatatgctgaa
aagcttttggagtccggctatgtctatcggtgcttctgctctaacgaggagcttgagaaa
atgaaggatactgcaaaattgaaaggattaccgccmgtatacacaggtaaatgggccaca
gccagtgatgcagaagtgcaagcagaactggaaaagggaactccttttacataccgcttt
cgtgtgccaaaggggggaagtctcagcattgatgaccttatacgaggagaagttagctgg
agtttggatactcttggagattttgtgatcatgcggagtaatggtcaacctgtttacaac
ttttgtgtcactgttgatgatgctacaatggcgatttcacatgtcatcagagctgaagag
catttacctaacactttgaggcaagcat-------tgatatataaggccct----aggat
ttcctatgccttattttgcacatgtttcattgattctggcccctgataggagtaagctgt
ccaagcgccatggtgcaacttctgttggacagttcagggagatgggctatctcccacaag
caatggtcaattacttgggattattgggctggagtgatggaacggaaaatgaatttttca
cygtggagcaactggctgagaagt---tcagtatcgaacgtgtaagcaagagtggagcta
tatttgattctgttaaattacggtggatgaatggc-cattacctaagatctcttccgtca
gatgagctaactaaagctrtcggtgagcattggaaaagcgcaggaatcctcaatgaatca
caaggggattttgtagaggaggctgttgcattgcttaaagaggggattgacttgggacca
gattcagataaagcgctcttaaatttgctgtcttatcccttacgtgatactcctgca---
------------------------------------------------------------
--
>PAFTOL009285
aacaacgacgacgaagttcgagtacgattcgctccttcacctactggtaatctccacgtc
ggaggcgcgcggactgctctattcaattacctattcgccaggtcaaaaggggggaagttc
gttctgagaattgaggatactgatttggaaaggtccactaaggcttct------gaagag
gctatgttgcgtgatcttacctggctcggtcttgactgggacgaaggccctgatgttggt
ggaaattatggcccctatagacaatctgaaagaaatgaactatacaaacaatatgctgat
aagctcttggagtcaggctatgtctatcggtgcttctgctctaatgaggagcttgagaaa
atgaaggagattgcaaaactgagaggattaccgccggtgtacagaggcaaatgggccaca
gccagtgatgcggaagtacaagcagaactggaaaagggaactccttttacataccgcttt
cgtgtgccaaaggggggaagtcttggcattgatgaccttatacgaggagaagtkagctgg
agcttggatactcttggggattttgtgatcatgcggagtaatggtcagcctgtttacaac
ttttgtgtcactgttgatgatgctacaatggcgatttcacatgtcatcagagctgaagag
catttacctaacactttgaggcaggcat-------tgatatacaaggccct----gggat
ttcctatgccttactttgcgcatgtctcattgattttggcacctgataggagtaaactgt
ccaagcgccatggcgcaacttctgtcggacagttcagggagatgggctatctcccacaag
cartggtcaattacttgggagtattgggctggagtgatgggacagaaaatgaatttttca
ccatggaccaactggttgagaagt---tcagtatcgatcgtgtaagcaagagtggagcta
tatttgattctgttaaattgcggtggatgactggc-cattacctaagatctcttccgtca
gatgagctaaccaaagctatcagtgagcattggaagagcgcaggaatcctcaacgaatca
caaggggaatttgtagaggaggctgttgcattgcttaaggatgggattgacttgttacca
gattcaggcaaagcactcttagacttactgtcttatcccttacatgacactcttgca---
------------------------------------------------------------
--
>PAFTOL009287
aagaacgacggtgaagttcgagttcgattcgctccttcaccgactggtaatcttcatgtc
ggaggcgctcgaactgctctcttcaattacctattcgccaggtcaaaaggtggcaaattt
gttctgagaattgaggatactgatttggaaaggtctactaaggcgtct------gaagag
gctatgttgcgtgatcttgcctggcttggtcttgtctgggacgaaggccctgatgttggt
ggaaattatgggccctatagacaatctgaaagaaatgaactatacaaacaatatgctgat
aagcttttggagtcaggttatgtctatcggtgcttctgctctagcgaggagcttgagaaa
atgaaggagactgcaaaattgaaaggattaccgccagtatacacagggaaatgggccaca
gccagtgatgcagaagtgcaagcagaactggaaaagggaactccttttacataccgcttt
cgtgtgccaaaggagggaaatctcagcattgatgaccttatacgaggagaagtkagctgg
agtttggatactcttggagattttgtgatcatgcggagtaatggtcaacctgtttacaac
ttttgtgtcactgttgatgatgctacaatggcgatttcacatgtcatcagagctgaagag
catttacctaacactttgaggcaagcat-------tgatatataaggccct----aggat
ttcctatgccttactttgcacatgtttcattgattttggcccctgataggagcaagctgt
ccaagcgccatggtgcaacttctgttgggcagttcagggagatgggctatctcccacaag
caatggtcaattacttggggttgttgggctggagtgatggaacggaaaatgaatttttca
ccatggaccaaatggctgagaagt---tcagtatcgaacgtgtaagcaagagtggagcta
tatttgattctgttaaattacggtggatgagcggc-cattacctaagatctcttccatca
gatgagctaaataaagctatcggtgagcattggaaaagtgcaggaatcctcaatgaatca
caaggggattttgtagaggaggctgttgcattgcttaaggatgggattgacttggtaccg
gattcagacaaggcactcttaaatttgctgtcttatcccttacgtgacactcttgca---
------------------------------------------------------------
--
>PAFTOL009289
aagaacgacggtgaagttcgagttcgattcgctccttcacctactggtaatctccacgtc
ggaggcgctcgaactgctctcttcaattacctgttcgccaggtcaaaaggtggcaaattt
gttctgagaattgaggatactgatttggaaaggtctactaaggtgtct------gaagag
gctgtgctgcgtgatcttagctggcttggtcttgaatgggacgaaggccctgatgttggt
ggaaattatggcccctatagacaatctgaaagaaatgaactatacaaacaatatgctgat
aagcttttggagtcaggttmtgtctatcggtgcttctgctctaatgaggagcttgagaaa
atgaaggagactgcaaaattgaaaggattaccgccagtgtacacaggtaaatgggccaca
gccagtgatgcagaagtgcaagcagaactggaaaagggaactccttttacataccgcttt
cgtgtgccaaaggagggaagtctcagcattgatgaccttatacgwggagaagttagctgg
agcttgaatacccttggagattttgtgatcatgcggagtaatggtcaacctgtttacaac
ttttgtgtcactgttgatgatgctacaatggcratttcacatgtcatcagagctgaagag
catttacctaacactttgaggcaagcat-------tgatatataaggccct----aggat
ttcctatgccttactttgcacatgtttcattgattttggcccctgataggagtaagctct
ccaagcgccatggtgcaacttctgttkgacagttcagggagatgggctatctcccacaag
caatggtcaattacttgggattactgggctggagtgatgggacggaaaatgaatttttca
ctgtggaccaactggttgagaagt---tcagtatcgaacgtgtaagcaagagtggaacta
tatttgattctgttaaattacggtggatgaatggc-cattacctgagatctcttccgtca
gaagagctaactaaagctatcggtgagcattggaaaagcacaggaatactcaatgaatca
caaggggagtttgtagaggaggctgttgcattgcttaaggatgggattgacttggtacca
gattcagacaaagcactcttaaatttgctgtcttatcccttacgtgacactcttgca---
------------------------------------------------------------
--
>PAFTOL009291
aagaacgacggtgaagttcgagttcgattcgccccttcaccgactggtaatcttcatgtc
ggaggcgctcgaactgctctcttcaattacctattcgccaggtcaaaaggtggcaaattt
gttctgagaattgaggatactgatttggaaaggtctactaaggcgtct------gaggag
gctatgttgcgtgatcttacctggcttggtcttgtctgggacgaaggccctgatgttggt
ggaaattatgggccctatagacaatctgaaagaaatgaactatacaaacaatatgctgat
aagcttttggagtcaggttatgtctatcggtgcttctgctctagcgaggagcttgagaaa
atgaaggagactgcaaaattgaaaggattaccgccagtatacacaggtaaatgggccaca
gccagtgatgcagaagtgcaagcagaactggaaaagggaactccttttacataccgcttt
cgtgtgccaaaggagggaagtctcagcattgatgaccttatacgaggagaagtkagctgg
agtttggatactcttggagatttcgtgatcatgcggagtaatggtcaacctgtttacaac
ttttgtgtcactgttgatgatgctacaatggcgatttcacatgtcatcagagctgaagag
catttacctaacactttgaggcaagcat-------tgatatataaggccct----aggat
ttcctatgccttactttgcacatgtttcattgattttggcccctgataggagcaagctgt
ccaagcgccatggtgcaacttctgttgggcagttcagggagatgggctatctaccacaag
caatggtcaattacttggggttgttgggctggagtgatggaacggaaaatgaatttttca
ccatggaccaaatggctgagaagt---tcagtatcgaacgtgtaagcaagagtggagcta
tatttgattctgttaaattacggtggatgagcggc-cattacctgagatctcttccatca
gatgagctaaataaagctatcggtgagcattggaaaagcgcaggaatcctcaatgaatca
caaggggattttgtagaggaggctgttgcattgcttaaggatgggattgacttggtaccg
gattcagacaaggcactcttaaatttgctgtcttatcccttacgtgacactcttgca---
------------------------------------------------------------
--
>PAFTOL009293
aagaacgacggtgatgttcgagttcgattcgctccttcacctactggtaatcttcatgtc
ggaggcgctcgaactgctctcttcaattacctattcgccaggtcaaaaggtggcaaattt
gttctgagaattgaggatactgatttggaaaggtctactaaggcgtct------gaagag
gctatgctscgtgatcttacctggcttggtcttractgggacgmaggccctgatgttggt
ggaaattatggcccctatagacaatctgaaagaaatgarctatacaaacaatatgctgaa
aagcttttggagtccggctatgtctatcrgtgcytctgctctaacgaggagcttgagaaa
atgaaggatactgcaaaattgaaaggattaccgccrgtatacacaggtaaatgggccaca
gccagtgatgcagaagtgcaagcagaactggaaaagggaactccttttacataccgcttt
cgtgtgccaaaggagggaagtctcagcattgatgaccttatacgaggagaagttagctgg
agtttggatactcttggagattttgtgatcatgcggagtaatggtcaacctgtttacaac
ttttgtgtcactgttgatgatgctacaatggcgatttcacatgtcatcagagctgaagag
catttacctaacactttgaggcaagcat-------tgatatataaggccct----aggat
ttcctatgccttattttgcacatgtttcattgattctggcccctgataggagtaagctgt
ccaagcgccatggtgcaacttctgttggacagttcagggagatgggctatctcccacaag
caatggtcaattacttgggattattrggctggagtgatggaacggaaaatgaatttttca
ccgtggaccaactggctgagaagt---tcagtatcgaacgtgtaagcaagagtggagcta
tatttgattctgttaaaytacggtggatgaatggc-cattacctaagatctcttccgtca
gatgagctaactaaagctatcgktgagcattggaaaagygcaggaatcctcaatgaatca
caaggggattttktggag------------------------------------------
------------------------------------------------------------
------------------------------------------------------------
--
>PAFTOL009295
------------------------------------------------------------
---------------------------------------aggtcaaaaggtggcaaattt
gttctgagaattgaggatactgatttggaaaggtctactaaggcgtct------gaagag
gctatgctccgtgatcttacctggcttggtcttgactgggacgaaggccctgatgttgat
ggaaattatggcccctayagacaatctgaaagaaatgaactatacaaacaatatgctgaa
aagcttttggagtccggctatgtctatckgtgcttctgctctaacgagagg---------
------------------------------------------------------------
------------------------------------------------------------
------------------------------------------------------------
------------------------------------------------------------
------------------------------------------------------------
------------------------------------------------------------
------------------------------------------------------------
------------------------------------------------------------
------------------------------------------------------------
------------------------------------------------------------
-----------------------tggatgaatggc-cattac---agatctcttccgtca
gatgagctaactaaagctatcggtgagcattggaaaagcgcaggaatcctcaatgaatca
caaggggattttgtagagg-----------------------------------------
----------------------------------------tgagtaacccccttgctgaa
--------------------------------------------------------acag
ga
>PAFTOL009297
aagaacgacggtgaagttcgagttcgattcgctccttcacctactggtaatctccacgtc
ggaggcgctcgaactgctctcttcaattacctattcgccaggtcaaaaggtggcaaattt
gttctgagaattgaggatactgatttggaaaggtctactaaggcgtct------gaagag
gctgtgctgcgtgatcttacctggcttggtcttgactgggacgaaggccctgatgttggc
ggaaattatggcccctatagacaatctgaaagaaatgaactatacaaacaatatgctgaa
aagcttttggagtcaggttatgtctatcagtgcttctgctctaacgaggagcttgagaaa
atgaaggagactgcaaaattgaaaggattaccgccagtgtacacaggtaaatgggccaca
gccagtgatgcagaagtgcaagcagaactggaaaagggtactccttttacataccgcttt
cgtgtgccaaaggagggaagtctcagcattgatgacattatacgaggagaagttggctgg
agcttggatactcttggagattttgtgatcatgcggagtaatggtcaacctgtttacaac
ttttgtgtcactgttgatgatgctacaatggcgatttcacatgtcatcagrgctgaagag
catttacctaacactttgaggcaagcat-------tgatatataaggcctt----aggat
ttcctatgccttactttgcacatgtttcattgattttggcccctgataggagtaagctgt
ccaagcgccatggtgcaacttctgttggacagttcagggagatgggttatctcccacaag
caatggtcaattacttgggattattgggctggagtgatgggacggaaaatgaatttttca
ccatgcaccaactggttgagaagt---tcagtatcgaacgtgtaagcaagagtggagcta
tatttgattctgttaaattacggtggatgaatggc-cattacctaagatctcttcagtca
gatgagctaactaaagctatcggtgagcattggaaaagtgcaggaatcctcaatgaatca
caaggggattttgtagag------------------------------------------
------------------------------------------------------------
------------------------------------------------------------
--
>PAFTOL009299
aagaacgacggtgaagttcgagttcgattcgctccttcacctactggtaawctccacgtc
ggaggcgctcgaactgcgctcttcaattacctgttcgccaggtcaaaaggtggcaaattt
gttctgagaattgaggatactgatttggaaaggtctactaaggtgtct------gaagag
gctgtgctgcgtgatcttagctggcttggtcttgaatgggacgaaggccctgatgttggt
ggaaattatggcccctatagacaatctgaaagaaatgaactatacaaacaatatgctgat
aagcttttggagtcaggttatgtctatcggtgcttctgctctaacgaggagcttgagaaa
atgaaggagactgcaaaattgaaaggattaccgccagtgtacacaggtaaatgggccaca
gccagtgatgcagaagtgcaagcagaactggaaaagggaactccttttacataccgcttt
cgtgtgccaaaggagggaagtctcagcattgatgaccttatacgaggagaagtkagctgg
agcttggatacccttggagattttgtgatcatgmggagtaatggtcaacctgtttacaac
ttttgtgtcactgttgatgatgctacaatggctatttcacatgtcatcagg---------
-------------------------------------------caggccct----aggat
ttcgtatgccttactttgcacatgtttcattgattttggcccctgataggagtaagctgt
ccaagcgccatggtgcaacttctgttggacagttcagggagatgggctatctcccacaag
caatggtcaattacttggcaatattgggctggagtgatgggacggaaaatgaatttttca
ccatggaccaacttgttgagaagt---tcagtatcgaacgtgtaagcaagagtggaacca
tatttgattctgttaaattacggtrgatgaatggc-cattacctgagatctcttccgtca
aaagagctaactaaagctatcggtgagcattggaaaagcgcaggaatcctcaatgaatca
caaggggagtttgtagaggaggctgttgcattgcttaaggatgggattgacttggtacca
gattcagacaaagcactcttaaatttgctgtcttatcccttaygtgacagtcttgca---
------------------------------------------------------------
--
>PAFTOL009301
---------------------------------------------------ctccacgtc
ggaggcgctcgaactgcgctcttcaattacctgttcgccaggtcaaaaggtggcaaattt
gttctgagaattgaggatactgatttggaaaggtctactaaggtgtct------gaagag
gctgtgctgcgtgatcttagctggcttggtcttgaatgggacgaaggccctgatgttgrt
ggaaattrtggcccctatagacaatctgaaagaaatgaactatacaaacaatatgctgat
aagcttttggagtcaggttatgtctatcggtgcttctgctctaacgaggagcttgagaaa
atgaaggagactgcaaaattgaaaggattaccgccagtgtacacaggtaaatgggccaca
gccagtgatgcagaagtgcaagcagaactggaaaagggaactccttttacataccgcttt
cgtgtgccaaaggagggaagtctcagcattgatgaccttatacgaggagaagttagctgg
agcttggatacccttggagattttgtgatcatgcggagtaatggtcaacctgtttacaac
ttttgtgtcactgttgatgatgctacaatggcgatttcacatgtcatcagg---------
-------------------------------------------caggccct----aggat
ttcgtatgccttactttgcacatgtttcattgattttggcccctgataggagtaagctgt
ccaagcgccatggtgcaacttctgttggacagttcagggagatgggctatctcccacaag
caatggtcaattacttgggaatattgggctggagtgatgggacggaaaatgaatttttca
ccatggaccaactggttgagaagt---tcagtatcgaacgtgtaagcaagagtggaacta
tatttgattctgttaaattacggtggatgaatggc-cattacctragatctcttccgtca
gawgagctaactaaagctatcggtgagcattggaaaagcgcmggaatcctcaatgaatca
caaggggaktttgtagaggaggctgttgcattgcttaaggatgggattgacttggtacca
gattcagacaaagcactcttaaatttgctgtcttatcccttacgtgacagtcttgca---
------------------------------------------------------------
--
>PAFTOL009303
------------------------------------------------------------
---------------------------------------aggtcaaaaggtggcaaattt
gttctgagaattgaggatactgatttggaaaggtctactaaggtgtct------gaagag
gctgtgctgcgtgatcttagctggcttggtcttgaatgggacgaaggccctgatgttggt
ggaaattatggcccctatagacaatctgaaagaaatgaactatacaaacaatatgctgat
aagcttttggagtcaggttatgtctatcggtgcttctgctctaatgaggagcttgagaaa
atgaaggagactgcaaaattgaaaggattaccgccagtatacacaggtaaatgggccaca
gccagtgatgcagaagtgcaagcagagctggaaaagggaactccttttacataccgcttt
cgcgtgccaaaggagggaaatctcagcattgatgaccttatacgaggacaagttagctgg
agcttggatacccttggagattttgtgatcatgcggagtaatggtcaacctgtttacaac
ttttgtgtcactgttgatgatgctacaatggcgatttcgcatgtcatca-----------
------------------------------------------------------------
------------------------------------------------------------
---------------------------ggcagttcagggagatgggctatctcccacaag
caatggtcaattacttggggttattgggctggagtgatgggacggaaaatgaatttttca
ccatggaccaattg---caggagg---ctgttgcattgcttaaggatgggattgacttgg
tacyagattcagacaaagcac---------------------------------------
------------------------------------------------------------
------------------------------------------------------------
----------------tcttaaatttgctgtcttatcccttacgtgacactcttgca---
------------------------------------------------------------
--
>PAFTOL009311
aagaacgacggccaagtacgagtacgattcgctccttcgcctactgggaatctccatgtc
ggaggcgctcgtactgctcttttcaattatctcttcgctaggtcaaaaggtgggaagttc
gttctgagaattgaggatactgatttggagagatctactaaggagtct------gaggag
gctgtcctgcgtgatcttacctggctgggtcttaattgggacgaaggccctgatgttggt
ggaaattatggtccttatagacaatctgaaagaaatgaacaatacaagcaatacgctaat
aagctcttagagtctggttatgtctatcggtgcttctgctctaatgaggagcttgagaaa
atgaaagagattgcaaaattgaaaggattaccgccagtatacacaggcaaatgggcctct
gccagtgatgcagaagtacaagaagaattggaaaagggaaccccttttacataccgcttt
cgtgtgccaagggaggggaatctcaaaatagacgaccttatacggggcgaagttagttgg
agcttggatactcttggagattttgtgatcatgcggagtaatggtcaacctgtttacaac
ttttgtgtcactgtcgatgatgctacaatggccatttctcatgtcatcagagctgaagaa
catttacctaacactttgaggcaggcat-------tgatatacaaggcatt----aggat
ttcctatgccgttctttgcgcatgtttcattgattctggcacctgataggagtaagctgt
ccaagcgacatggcgcaacttctgtgggacagttcagggagatgggctatctcccacaat
caatggtcaactacctgggactattgggctggagtgatgggacagaaaatgaatttttca
ccattgaccaacttgttgagaagt---tcagtattgaacgtgtaagcaagagtggagcta
tatttgattctgtcaaattacggtggatgaatggc-cattatctaaggtctctgccatca
gatgagctaactaaagctatcggtgagcattggaagactgcaggaatcctcaatgaatcg
caagggcattttgtagatgaggctgttgcattgcttaaggatgggattgacttggtacca
gattcggacacagcacttttgaatttgctgtcttatcccttacatgacactcttgca---
------------------------------------------------------------
--
>PAFTOL009313
aagagcgrcggcgaagtccgagtacgattygmtccttcgcckacggggaatctycacgtc
ggaggggctcgaactgctctcttcaattacctctttgccaggtcaaaaggcgggaagttt
gttctgagaatygaggatactgatctggagagatctactaagsagtcc------gaggag
gctgtgctgcgtgatcttacctggttaggtcttgactgggacgaaggccctaatgttggt
ggagattatggtccatatagacaatctgaaagaaatcaactatacaagcaatatgctgag
aagctcttrcagtcgggtttygtttaccggtgcttctgttctagtkaggaacttgagaaa
atgaaggaggttgcaaaattgaaaggattaccaccagtctacacaggcaaatgggccaca
gccagtgatgcagaagtacaagaagaattggaaaagggaaccccttttacatatcgcttt
cgtgtgccaaaggaggggagtctcaaaattgaygaccttatccgaggagaagttatctgg
agtttggatactcttggagattttgtgatcatgcggagcaatggacaacccgtttacaac
ttctgtgtcactgttgatgatgctacaatggccatttcgcatgtcatcagagctgaagaa
catttgcctaacactctgcggcaagcat-------tgatatacaaggcact----aggat
ttcctatgccatactttgctcatgtctcgttaattctggcacctgaccggagtaagytgt
ccaagcgccatggtgcaacttctgtgggacagttcagagagatgggctatctcccacaag
caatggtgaactacctkggactattgggctggagtgatgggacagaaaaygaatttttca
ccattgaccaacttgttgagaagt---tcacaattgaacgtgtaagcaagagtggagcta
tatttgattctactaaattacggtggatgaatggt-cattacytacgatctctggcatca
gatgagttgagtaaagctattggtgagcattggaagactgtgggaatacttaacgaatcr
caggggcagtttatagaagaggctgttgcattgctyaaggatggcattgacttggtacca
gattcagacaaagcacttctaaacttgctgtcttatcccttacatgacactcttgcc---
------------------------------------------------------------
--
>PAFTOL009315
---------ggaacagttcgagtgcgattcgctccttctcctactggtaatcttcatgtc
ggaggcgctcgaactgctctcttcaattacctcttcgctaggtcaaaaggggggaaattc
gttctgagaattgaggatactgatttggaaaggtctactaaggcgtctgaagaggaagag
gccgtgttgcgtgatcttacttggcttggtcttgattgggacgaaggtaccgactttggc
------------------------------------------------------------
------------------------------------------------gagctggagaaa
atgaaggaaattgccaaattgaaaggattaccaccagtatacacaggcaaatgggccaca
gccactgacacagaaatacaagaagaactggaaaaaggaacccctttcacgtaccgcttt
cgcgtgccaaaggaggggactctcggcatcagtgaccttatacgaggagaagttagctgg
agcttggatactcttggagattttgtgatcatgcggagtaacggtcaacctgtttacaac
ttttgtgtcactgttgatgatgctacaatggcaatttcgcatgtcatcagagctgaagaa
catttacctaacactttgaggcaagcat-------tgatatacaaggcact----aggat
ttcctatgccatactttgcacatgtttcattgattctggcacctgataggagtaagctgt
ccaagcgccatggtgcaacttctgttggacagttcagggaaatggggtatctccctgaag
caatggtcaattacttgggactattgggctggagtgatgggacggaaaatgaatttttca
caatggaccaacttattgagaagt---tcagcatcgaacgtgtaagcaagagtggagcta
tatttgattctgttaaattgaggtggatgaatggt-cattaccttagatctctgccatca
gagaagctaactaaagctgtcggtgagcattggaagaccgttgggatcctcaatgaatcg
caagggaattttgtagag------------------------------------------
------------------------------------------------------------
------------------------------------------------------------
--
>PAFTOL009319
aagagcgacggcgaagttcgagtgcgattcgctccttctcctactggtaatcttcatgtc
ggaggcgctcgaactgctctcttcaattacctcttcgctaggtcaaaaggtgggaaattc
gttctgagaatagaggatactgatttggaaaggtctacgaaagcgtct------gaagag
gctgtgttgcgtgatcttacttggcttggtcttgattgggatgaaggtcctgatgttggg
ggaaattatggcccctatagacaatctgaaagaaatggactatacaaacaatatgcagag
aagctcttggagtcaggttgtgtctatcggtgcttctgctctagtgaggagctggagaaa
atgaaggaaattgcaaaattgaaaggattaccaccagtatacacaggcaaatgggccaca
gccagtgacacagaaatacaagaagaactggaaaagggaaccccttttacataccgcttt
cgcgtcccaaaggaggggagtcttggcatcaatgaccttatacgaggagaagttagctgg
agcttggatactcttggagattttgtgatcatgcggagtaacggtcaacctgtttacaac
ttttgtgtcactgttgatgatgctacaatggcaatttcgcatgtcatcagagctgaagaa
catttacctaacactttgaggcaagcat-------tgatatacaaggcact----aggat
ttcctatgccacactttgcacatgtttcattgattctggcacctgataggagtaagctgt
ccaagcgccatggtgcaacttctgttggacagttcagagaaatggggtatctccctgaag
caatggtcaattacttgggagtattgggctggagtgatgggacggaaaatgaatttttta
caatggaccaacttattgagaagt---tcagtatcgaacgtgtaagcaagagtggagcta
tatttgattccgttaaattgagrtggatgaatggt-cattaccttagatctctgccatca
gaggagctaactaaagctatcggtgagcattggaagaccactgggatcctcaatgaatcg
caaggggattttttagag------------------------------------------
------------------------------------------------------------
------------------------------------------------------------
--
>PAFTOL009321
aagagcgacggcgaagttcgagttcgattcgccccttctcctactggtaatcttcatgtc
ggaggcgctcgaactgctctcttcaattacctcttcgctaggttaaaaggggggaaattt
gtcctcagaattgaggatactgatttggaaaggtctacgaaggcgtct------gaagag
gccgtgttgcgtgatcttacttggcttggtcttgattgggatgaaggtcctgatgttggc
ggaaattatggtccctatagacaatctgaaagaaatgaactatacaaacaatatgctgat
aagctcttagagtcaggtcacgtctatcggtgcttttgctctagtgaggagctggagaaa
atgaaagagattgcaaaattgaaaggattaccaccagtatacacaggcaaatgggctgca
gccagttacgcagaaatacaagaagaactggaaaagggtaccacttttacataccgcttt
cgcgtgccaaaggaggggagtcttggcatcaatgaccttatacgaggagaagtkagctgg
agcttggatactcttggtgattttgtgatcatgcggagtaacggtcaacctgtttacaac
ttttgtgtcactgttgatgatgctacaatggcaatttcgcatgtcatcagagctgaagaa
catttacctaacactttgaggcaagcat-------tgatatacaaggcact----aggat
ttcctatgccacagtttgcacatgtttcattgattctggcacctgataggagtaagctgt
ccaagcgccacggtgcaacttctgttggacagttcagggaaatggggtatctctctcaag
caatggtcaattacttgggactattgggctggagtgatgggacagaaaatgaatttttca
ccatggaccaacttaktgagaagt---tcagcatcgaacgtgtaagcaagagtggagcta
tatttgattccgttaaattgcggtggatgaatggc-cattaccttagatctctgccatct
gatgagctaactaaagctatcggtgaacattggaagaccgctgggatcctcaatgaatcg
caaggggattttgtagaggaggctgttgcattgcttaaggatggaattgacttggtacca
gattcagacaaagcacttttaaacttgctgtcttatcccttacatgacactcttgcaagg
tgcttcctgaatctcttaatttatgatgttattgctgtcctttgtgcctcctta------
--
>PAFTOL013501
aagaacgatggtgaagttcgagttcgattcgctccttcacctactggtaatcttcatgtt
ggaggcgctcgaactgctctcttcaattacctattcgccaggtcaaaaggtggcaaattt
gttctgagaattgaggatactgatttggaaaggtctactaaggcgtct------gaagag
gctgtgctgcgtgatcttacctggcttggtcttgactgggacgaaggccctgatgttggt
ggaaattatggcccctatagacaatctgaaagaaatgaactatacaaacaatatgctgaa
aagcttttggagtccggctatgtctatcagtgcttctgctctaatgaggagcttgagaaa
atgaaggatactgcaaaattgaaaggattaccgccagtatacacaggtaaatgggccaca
gccagtgatgcagaagtgcaagcagaactggaaaagggaactccttttacataccgcttt
cgtgtgccaaaggagggaagtctcagcattgatgaccttatacgaggagaagttagctgg
agtttggatactcttggagattttgtgatcatgcggagtaatggtcaacctgtttacaac
ttttgtgtcactgttgatgatgctacaatggcgatttcacatgtcatcagagctgaagag
catttacctaacactttgaggcaagcat-------tgatatataaggccct----aggat
ttcctatgccttactttgcacatgtttcattgattcttgcccctgataggagtaagctgt
ccaagcgccatggtgcaacttctgttggacagttcagggagatgggctatctcccacaag
caatggtcaattacttgggattattgggctggagtgatggaacggaaaatgaatttttca
ccgtggaccaactggctgagaagt---tcagtatcgaacgtgtaagcaagagtggagcta
tatttgattctgttaaattacggtggatgaatggc-cattacctaagatctcttgcgtca
gatgagctaactaaagctatcggtgagcattggaaaagcgcaggaatcctcaatgaatca
caaggtgattttgtagag------------------------------------------
------------------------------------------------------------
------------------------------------------------------------
--
>SRR5036296
aagaacgacggtgaagttcgagttcgattcgctccttcacctactggtaatctccacgtc
ggaggcgctcgaactgcgcttttcaattacctgttcgccaggtcaaaaggtggcaaattt
gttctgagaattgaggatactgatttggaaaggtctactaaggtgtct------gaagag
gctgtgctgcgtgatcttagctggcttggtcttgaatgggacgaaggtaatgatcttgac
gagaaacatttcgtgtatttttccgcagtttcctctgttgtgtggaacggccttctctct
gcactttatgacagttcatatgctaataccatgctctatatcctttaggagcttgagaaa
atgaaggagactgcaaaattgaaaggattaccaccagtgtacacaggtaaatgggccaca
gccagtgatgcagaagtgcaagcagaactggaaaagggaactccttttacataccgcttt
cgtgtgccaagggagggaagtctcagcattgatgaccttatacgaggagaagttagctgg
agcttggatacccttggagattttgtgatcatgcggagtaatggtcagcctgtttacaac
ttttgtgtcactgttgatgatgctacaatggcgatttcacatgtcatcagagctgaagaa
catttacctaacactttgaggcaagcat-------tgatatataaggccct----aggat
ttcgtatgccttactttgcacatgtttcattgattttggcccctgataggagtaagctgt
ccaagcgccatggtgcaacttccgttggacagttcagggagatgggctatctcccacaag
caatggtcaattacttgggattattgggctggagtgatgggacggaaaatgaatttttca
ccatggaccaactggttcagaagt---tcagtatcgaacgtgtgagcaagagtggaacta
tatttgattctgttaaattacggtggatgaatggc-cattacctgagatctcttccatca
gaagagctaactaaagctatcggtgagcgttggaaaagtgcaggaatcctcaataaatca
caaggggagtttgtagag------------------------------------------
------------------------------------------------------------
------------------------------------------------------------
--
>SRR5137211
aagaacgacggtgaagttcgagttcgattcgctccttcacctactggtaatctccacgtc
ggaggcgctcgaactgcgctcttcaattacctgttcgccaggtcaaaaggtggcaaattt
gttctcagaattgaggatactgatttggaaaggtctactaagatgtct------gaagag
gctgtgctgcgtgatcttagctggcttggtcttgaatgggacgaaggccctgatgttggt
ggaaattatggcccctatagacaatctgaaagaaatgaactatacaaacaatatgctgat
aagcttttggagtcaggttatgtctatcggtgcttctgctctaacgaggagcttgagaaa
atgaaggagactgcaaaattgaaaggattaccgccagtgtacacaggtaaatgggccaca
gccagtgatgcagaagtgcaagcagaactggaaaagggaactccttttacataccgcttt
cgtgtgccaaaggagggaagtctcagcattgatgaccttatacgaggagaagttagctgg
agcttggataccsttggagattttgtgatcatgcggagtaatggtcaacctgtttacaac
ttttgtgtcactgttgatgatgctacaatggcgatttcacatgtcatcagagctgaagaa
catttacctaacactttgaggcaagcat-------tgatatataaggccct----aggat
ttcgtatgccttactttgcacatgtttcattgattttggcccctgataggagtaagctgt
ccaagcgccatggtgcaacttctgttggacagttcagggagatgggctatctcccacaag
caatggtcaattacttggcattattgggctggagtgatgggacggaaaatgaatttttca
ccatggaccaacttgttgagaagt---tcagtatcgaacgtgtaagcaagagtggaacta
tatttgattctgttaaattacggtggatgaatggc-cattacctgagatctcttccgtca
gaagagctaactaaagctatcggtgagcattggaaaagcgcaggaatcctcaatgaatca
caaggggagtttgtagaggaggctgttgcattgcttaaggatgggattgacttcgtacca
gattcagacaaagcactcttaaatttgctgtcttatcccttacgtgacagtcttgca---
------------------------------------------------------------
--
>SRR5137212
------------------------------------------------------------
------------------------------------------------------------
------------------------------------------------------------
---------------------------------------------ggcccggatgttgct
ggaaattatggcccctatagacaatctgaaagaaatgaactatacaaacaatatgctgat
aagctcttggagtcaggttatgtctatcggtgcttctgctctaacgaggagcttgagaaa
atgaaggagattgcgaaattgaaaggattaccgccagtatacacaggcaaatgggccaca
gccagtgatgcagaagtacaagcagagctggaaaagggaactccttttacataccgcttt
cgtgtgccaaaggagggaaatctcagcattgatgaccttatacgaggagaagttagctgg
agcttggatactctaggagattttgtgatcatgcggagtaatggtcaacctgtttacaac
ttttgtgtcactgttgatgatgctacaatggcaatttcacatgtcatcagagctgaagag
catttacctaacactttgaggcaagcat-------tgatatacaaggccct----aggat
ttcctatgccttactttgcacatgtttcattgattttggcacctgataggagtaagctgt
ccaagcgccatggtgcaacttctgttggacagttcagggagatgggctatctcccacaag
caatggtcaattacttgggattattgggctggagtgatgggacagaaaatgaatttttca
ccatggatcaactggttgagaagt---tcagtatcgaacgtgtaagcaagagtggagcta
tatttgattctgttaaattgcggtggatgaatggc-cattacctaagatctcttccgtca
gatgagctaactaaagctatcggtgagcattggaagagcgcaggaatccttaatgaatca
caaggggattttgtagaggaggctgttgcattgcttaaggatgggattgacttggtacca
gattcagacaaagcactcttaaacttgctgtcttatcccttacatgacacacttgca---
------------------------------------------------------------
--
>SRR5137213
------------------------------------------------------------
------------------------------------------------------------
------------------------------------------------------------
------------------------------------------------------------
------------------------------------------------------------
------------------------------------------------------------
------------------------------------------------------------
------------------------gaactggaaaagggaactccttttacataccgcttt
cgtgtgccaaaggagggaagtctcagcattgatgaccttatacgaggagaagttagctgg
agcttggatacccttggagattttgtgatcatgcggagtaatggtcaacctgtttacaac
ttttgtgtcactgttgatgatgctacaatggccatttcacatgtcatcagagctgaagaa
catttacctaacactttgaggcaagcat-------tgatatataaggccct----aggat
ttcgtatgccttactttgcacatgtttcattgattttggcccctgataggagtaagctgt
ccaagcgccatggtgcaacttctgttggacagttcagggagatgggctatctcccacaag
caatggtcaattacttgggaatattgggstggagtgaygggacggaaaatgaatttttca
ccatggaccaactggttgagaagt---tcagtatcgaacgtgtaagcaagagtggaacta
tatttgattctgttaaattacggtggatgaatggc-cattacctgagatctcttccgtca
gaagagctaactaaagctatcggtgagcattggaaaagcgcaggaatcctcaatgaatca
caaggggagttagtagaggaggctgttgcattgcttaaggatgggattgacttggtacca
gattcagacaaagcactcttaaatttgctgtcttatcccttacgtgacagtcttgca---
------------------------------------------------------------
--
>SRR7905849
aagagcgacagcgaagttcgagtacgattcgctccttcacctactggtaatcttcatgtc
ggaggcgctcgaactgctctcttcaattacctattcgccaggtcaaaaggtggcaaattc
gttctgagaattgaggatactgatttggaaaggtctactaaggcgtct------gaagag
gctgtgctgcgtgatcttacctggcttggtcttgactgggacgaaggccctgatgttggt
ggaaattatggcccctatagacaatctgaaagaaatgagctatacaaacaatatgctgat
aagctcttggagtcaggttatgtctatcggtgtttctgctctaatgaggagcttgagaaa
atgaaggagattgcgaaattgaaaggattaccgccagtatayacaggcaaatgggccaca
gccagtgatgcagaagtacaagcagaactggaaaagggaactccttttacataccgcttt
catgtaccaaaggagggaagtctcagcattgatgaccttatacgaggagaagttagctgg
agcttggatactcttggagattttgtgatcatgmggagtaatggtcaacctgtttacaac
ttttgtgtcactgttgatgatgctacaatggcgatttcacatgtcatcagagctgaagag
catttacctaacactttgaggcaagcat-------tgatatacaaggcctt----aggat
ttcctatgccttactttgcacatgtttcattgattttggcacctgataggagtaagctgt
ccaagcgccatggtgcaacttctgttggacagttcagggagatgggctatctcccacaag
caatggtcaattacttgggattattgggctggagtgatgggacagaaaatgaatttttca
ccatggaccaactggctgagaagt---tcagtatcgaacgtgtaagcaagagtggagcta
tatttgattccgttaaattgcggtggatgaatggc-cattacctaaggtctcttccgtca
gatgagctaactgaagctatcggtgagcattggaagagtgctggaatcctcaatgaatca
caagggcaatttgtagaggaggctgttgcattgcttaaggatgggattgacttgatacca
gattcagacaaagcactcttaaacttgctgtcttatcccttacatgacactcttgcaagt
cctgaagctaagccartattagaagatgggctttctgaagttgcagcgagcttatta---
--
>SRR7905861
aagaacgacggtgaagttcgagttcgattcgctccttcacctactggtaatctccacgtc
ggaggcgctcgaactgctctcttcaattacctgttcgccaggtcaaaaggtggcaaattt
gttctgagaattgaggatactgatttgggaaggtctactaaggtgtct------gaagag
gccgtgctgcgtgatcttagctggcttggtcttgaatgggacgaaggccctgatgttggt
ggaaattatggcccctatagacaatctgaaagaaatgaactatacaaacaatatgctgat
aagcttttggagtcaggttatgtctatcggtgcttctgctctaatgaggagcttgagaaa
atgaaggagactgcaaaattgaaaggattaccgccagtgtacacaggtaaatgggccaca
gccagtgatgcagaagtgcaagcagaactggaaaagggaactccttttacataccgcttt
cgtgtgccaaaggagggaagtctcagcattgatgaccttatacgaggagaagttagctgg
agcttgaatacccttggagattttgtgatcatgcggagtaatggtcaacctgtttacaac
ttttgtgtcactgttgatgatgctacaatggcaatttcacatgtcatcagagctgaagag
catttacctaacactttgaggcaagcat-------tgatatataaggccct----aggat
ttcctatgccttactttgcacatgtttcattgattttggcccctgataggagtaagctgt
ccaagcgccatggtgcaacttctgttggacagttcagggagatgggctatctcccaccag
caatggtcaattacttgggattactgggctggagtgatgggacggaaaatgaatttttca
ctgtggaccaactggttgagaagt---tcagtatcgaacgtgtaagcaagagtggaacta
tatttgattctgttaaattacggtggatgaatggc-cattacctgagatctcttccttca
gaagagctaactaaagctatcggtgagcattggaaaagcgcaggaatcctgaatgaatca
caaggggagtttgtagaggaggctgttgcattgcttaaggatgggattgacttggtacca
gattcagacaaagcactcttaaatttgctgtcttatcccttacgtgacactcttgcaagt
cctgaagctaagccattattggaagatgggcttcctgaagttgcagccagcttatta---
--
>SRR7905862
aataatgacggcgaagttcgagtacgattcgctccttcacctactggtaatctccacgtt
ggaggcgctcgaactgctctcttcaattacctattcgccaggtcaaaaggggggaagttc
gttctgagaattgaggatactgatttggaaaggtctactaaggcttct------gaagag
gctatggtgcgtgatcttacctggctcggtcttgactggracgaaggccctgatgttggt
ggaaattatggcccctatagacaatctgaaagaaatgaactatacaaacaatatgctgat
aagctcttggagtcaggctatgtctatcggtgcttctgctctaacgaggagcttgagaaa
atgaaggasattgcgaaattkaaaggattaccgccrgtgtacacaggcaaatgggccaca
gccagtgatgcggaagyacaagcagaactggaaaagggaactccttttacataccgcttt
cgtgtgccaaaggagggaagtctcggcattgatgaccttatacgaggagaagttagctgg
agcttggatactcttggggattttgtgatcatgcggagtaatggmcaacctgtttayaac
ttttgtgtcactgttgatgatgctacaatggcgatttcacatgtcatcagagctgaagag
catttacctaacactttgaggcaagcrt-------tgatatacaaggccct----gggat
ttcctatgccttactttgcrcatgtttcattgattttggcacccgataggagcaagctgt
ccaagcgycatggcgcaacctctgttggacagttcagggagatgggctatctcccacaag
caatggtcaattacttgggagtattgggctggagtgatggracagaaaatgaatttttca
ccatggrccarctggttgagaagt---tcagyatygaacgtgtaagcaagagtggagcta
tatttgattctgttaaattgcggtggatgaatggc-cattacctaagatctcttccgtca
gatgagctaaccaaagctatcagtgagcattggaagagygcaggaatccttaatgaatca
caaggggaatttgtagaggaggctgttgcattgcttaaggatgggattgacttgttacca
gattcagacaaagcactcttaaatttgctatcttatcccttacatgacactcttgcaagt
cctgaagctaagccagtattagargatgggctctctgaagttgcatccagcttatta---
--
>SRR8327214
aagaacgacggtgaagttcgagttcgattcgctccttcacctactggtaatctccacgtc
ggaggcgctcgaactgctctcttcaattacctgttcgccaggtcaaaaggtggcaaattt
gttctgagaattgaggatactgatttggaaaggtctactaaggtgtct------gaagag
gctgtgctgcgtgatcttagctggcttggtcttgaatgggacgaaggccctgwtgttggt
ggaaattatggcccctatagacaatctgaaagaaatgaactatacaaacaatatgctgat
aagcttttggagtcaggttatgtctatcggtgcttctgctctaatgaggagcttgagaaa
atgaaggagactgcaaaattgaaaggattaccgccagtgtacacaggtaaatgggccaca
gccagtgatgcagaagtgcaagcmgaactggaaaagggaactccttttacataccgcttt
cgtgtgccaaaggagggaagtctcagcattgatgaccttatacgaggagaagttagctgg
agcttgaatacccttggagattttgtgatcatgcggagtaatggtcaacctgtttacaac
ttttgtgtcactgttgatgatgctacaatggcratttcacatgtcatcagagctgaagag
catttacctaacactttgaggcaagcat-------tgatatataaggccct----aggat
ttcctatgccttactttgcacatgtttcattgattttggcccctgataggagtaagctct
ccaagcgccatggtgcaacttctgttggacagttyagggagatgggctatctcccacrag
caatggtcaattacttgggattactgggctggagtgatgggacggaaaatgaatttttca
ctgtggaccaactggttgagaagt---tcagtatcgaacgtgtaagcaagagtggaacta
tatttgattctgttaaattacggtggatgaatggc-cattacctgagatctcttccgtca
gaagagctaactaaagctatcggtgagcattggaaaagcacaggaatactcaatgaatca
caaggggagtttgtagaggaggctgttgcattgcttaaggatgggattgacttggtacca
gattcagacaaagcactcttaaatttgctgtcttatcccttacgtgacactcttgcaagt
cctgaagctaagccattattagaagatgggctttctgaagttgcagccagcttatta---
--
