# Supplementary material for: Phylogenomics and classification of Cactaceae based on hundreds of nuclear genes
Source: Plant Syst Evol. 2025 Aug 11;311(5):28. doi: 10.1007/s00606-025-01948-z (PMC12339657; doi:10.1007/s00606-025-01948-z)
Supplement: Supplementary file 4 — Online Resource 4: Containing alignments and RAxML gene trees for all included loci and all phylogenetic datasets (ZIP 10372 KB) [file 606_2025_1948_MOESM4_ESM.zip › de Vos et al_ESM_4/ESM_data_alignments/QCP/6216_consensus.mafft.fasta]

>PAFTOL004547
------------------------------------------------------------
------------------------------------------------------------
------------------------------------------------------------
------------------------------------------------------------
------------------------------------------------------------
------------------------------------------------------------
------------------------------------------------------------
------------------------------------------------------------
------------------------------------------------------------
------------------------------------------------------------
------------------------------------------------------------
------------------------------------------------------------
------------------------------------------------------------
-------------ca---cacagggccttggcaggtgatgcttaagcaggcagatggttc
ttatgcttgtgtagcagagagtgaaagccgtttcacacttggtgagaccaaggaagaact
acttagggtgctgggactacaggaagaacaaggaagctccctcgaatttcttcgacgagg
ttacaag-----------------------------------------------------
--------------
>PAFTOL004551
tacgatcctagggctggcgtggcagtttacaagcccaaatcgtacgaagttctcgtcacc
gatgctgccaattctctcgtttatgctatgcaagacggaaaaatccggctggaaa-----
----ttgattt-------------------------------------------------
------------------------------------------------------------
------------------------------------------------------------
------------------------------------------------------------
------------------------------------------------------------
------------------------------------------------------------
------------------------------------------------------------
------------------------------------------------------------
------------------------------------------------------------
------------------------------------------------------------
------------------------------------------------------------
---------tccgca---tgcagggccttggcaggtgatgcttaagcaagcagatggttc
ttatgcttgtgtagcagagagtgaaagccgtttcacacttggtgagacaaaggaagaact
acttagagtgctgggcctgcaggaagaacaaggaagctctcttgaatttcttcgccgagg
ttacaag-----------------------------------------------------
--------------
>PAFTOL004552
------------------------------------------------------------
------------------------------------------------------------
------------------------------------------------------------
------------------------------------------------------------
------------------------------------------------------------
------------------------------------------------------------
------------------------------------------------------------
------------------------------------------------------------
------------------------------------------------------------
------------------------------------------------------------
------------------------------------------------------------
------------------------------------------------------------
------------------------------------------------------------
-------------ca---cacagggccttggcaggtgatgcttaagcaagcagatggttc
ctatgcttgtgtagccgagagtgaaagccgtttcacacttggtgagaccaaggaagaact
acttagggtgctgggcctacaggaagaacaaggaagctcccttgaatttcttcgacgagg
ttgcaag-----------------------------------------------------
--------------
>PAFTOL004553
------------------------------------------------------------
------------------------------------------------------------
------------------------------------------aagggatcttc-agatga
gttcattgatgctaatattcagctagcattgacagttgcaaggaagcttcaagagaaaat
gcaactcagaacctgcattatgtttactgataagcctgaaaagagcagggcctctcagat
cttcaaaac--agctattgactcgg-t---------------------------------
------------------------------------------------------------
------------------------------------------------------------
------------------------------------------------------------
------------------------------------------------------------
------------------------------------------------------------
------------------------------------------------------------
------------------------------------------------------------
------------aca---cacagggccttggcaggtgatgcttaagcaagcagatggttc
ttatgcttgtgtagcagagagtgaaagccgtttcacacttggtgagaccaaggaagaact
acttagggtgctgggcctacaggaagaacaaggaagctcccttgaatttcttcgacgagg
ttacaag-----------------------------------------------------
--------------
>PAFTOL004554
------------------------------------------------------------
------------------------------------------------------------
------------------------------------------aagggatcttc-agatga
gttcattgatgctaatattcagctagcattgacagttgcaaggaagcttcaagagaaaat
gcaactcggagcctgcattgtgtttcccgataagcctgaaaagcgcagggcctctcagat
cttcaaaac--agctcttgactcgg-t---------------------------------
------------------------------------------------------------
------------------------------------------------------------
------------------------------------------------------------
------------------------------------------------------------
------------------------------------------------------------
------------------------------------------------------------
------------------------------------------------------------
------------aca---cacagggccttggcaggtgatgcttaagcaarcagatggttc
ctatgcttgtgtagccgagagtgaaagccgtttcacacttggtgagaccaaggaagaact
acttagggtgctgggcctacaggaagaacaaggaagctcccttgaatttcttcgacgagg
ttacaag-----------------------------------------------------
--------------
>PAFTOL004555
------------------------------------------------------------
------------------------------------------------------------
------------------------------------------------------------
------------------------------------------------------------
------------------------------------------------------------
------------------------------------------------------------
------------------------------------------------------------
------------------------------------------------------------
------------------------------------------------------------
------------------------------------------------------------
------------------------------------------------------------
------------------------------------------------------------
------------------------------------------------------------
-------------ca---cacagggccttggcaggtgatgcttaagcaagcagrtggttc
ttatgcttgtgtagcagagagtgaaagccgtttcacacttggtgagaccaaggaagaact
acttagggtgctgggcctacaggaagaacaaggaagctcccttgaatttcttcgacgagg
ttacaag-----------------------------------------------------
--------------
>PAFTOL004556
------------------------------------------------------------
------------------------------------------------------------
------------------------------------------------------------
------------------------------------------------------------
------------------------------------------------------------
------------------------------------------------------------
------------------------------------------------------------
------------------------------------------------------------
------------------------------------------------------------
------------------------------------------------------------
------------------------------------------------------------
------------------------------------------------------------
------------------------------------------------------------
-------------ca---cacagggccttggcaggtgatgcttaagcragcagatggttc
ttatgcttgtgtagccgagagtgaaagccgtttcacacttggtgagaccaaggaagaact
acttagggtgctcggcctacaggaagagcaaggaagctcccttgaatttcttcgccgagg
ttacaag-----------------------------------------------------
--------------
>PAFTOL004560
------------------------------------------------------------
------------------------------------------------------------
------------------------------------------------------------
------------------------------------------------------------
------------------------------------------------------------
------------------------------------------------------------
------------------------------------------------------------
------------------------------------------------------------
------------------------------------------------------------
------------------------------------------------------------
------------------------------------------------------------
------------------------------------------------------------
------------------------------------------------------------
-------------ca---cacagggccttggcaggtgatgcttaagcaagcagatggttc
ctatgcttgtgtagccgagagtgaaagccgtttcacacttggtgagaccaaggaagaact
acttagggtgctgggcctacaggaagaacaaggaagctcccttgaatttcttcgacgagg
ttacaag-----------------------------------------------------
--------------
>PAFTOL004561
------------------------------------------------------------
------------------------------------------------------------
------------------------------------------------------------
------------------------------------------------------------
------------------------------------------------------------
------------------------------------------------------------
------------------------------------------------------------
------------------------------------------------------------
------------------------------------------------------------
------------------------------------------------------------
------------------------------------------------------------
------------------------------------------------------------
------------------------------------------------------------
-------------ca---tgcagggccttggcaggtgatgcttaagcaagcagatggttc
ttatgcttgtgtagcagagagcgaaagccgtttcacccttggtgagaccaaggaagaact
gcttagagtgctgggcctgcaggaagaacaaggaagctctcttgaatttcttcgccgagg
ttacaag-----------------------------------------------------
--------------
>PAFTOL004562
------------------------------------------------------------
----------------------------------------------------------c-
----------------ccctgcccagtaacatatcatcttacaagggatcttc-agatga
gttcattgatgctaatattcagctagcattgacagttgcaaggaagcttcaagagaaaat
gcaactcggaacctgcattgtgtttcccgacaagcctgaaaagcgcagggcctctcagat
cttcaaaac--agctcttgactcga-ttgaaggtattactataggttccttggatgatgt
gcccggtggtgctgtcactactttcttcagatctatcagg--------------------
------------------------------------------------------------
------------------------------------------------------------
------------------------------------------------------------
------------------------------------------------------------
------------------------------------------------------------
------------------------------------------------------------
-------------ca---cacagggccttggcaggtgatgcttaagcaagcagatggttc
ctatgcttgtgtagccgagagtgaaagccgtttcacacttggtgagaccaaggaagaact
acttagggtgctgggcctacaggaagaacaaggaagctcccttgaatttcttcgacgagg
ttacaag-----------------------------------------------------
--------------
>PAFTOL004563
------------------------------------------------------------
------------------------------------------------------------
------------------------------------------------------------
------------------------------------------------------------
------------------------------------------------------------
------------------------------------------------------------
------------------------------------------------------------
------------------------------------------------------------
------------------------------------------------------------
------------------------------------------------------------
------------------------------------------------------------
------------------------------------------------------------
------------------------------------------------------------
-------------ca---cacagggccttggcaggtgatgcttaagcaagcagatggttc
ttatgcttgtgtagcagagagtgaaagccgtttcacacttggtgagaccaaggaagaact
acttagggtgctgggcctacaggaagaacaaggaagctcccttgaatttcttcgacgagg
ttacaag-----------------------------------------------------
--------------
>PAFTOL004565
------------------------------------------------------------
------------------------------------------------------------
------------------------------------------------------------
------------------------------------------------------------
------------------------------------------------------------
------------------------------------------------------------
------------------------------------------------------------
------------------------------------------------------------
------------------------------------------------------------
------------------------------------------------------------
------------------------------------------------------------
------------------------------------------------------------
------------------------------------------------------------
-------------ca---cacagggccttggcaggtgatgcttaagcgagcagatggttc
ttatgcttgtgtagccgagagtgaaagccgtttcacacttggtgagaccaaggaagaatt
acttagggtgctgggtctacaggaagagcaaggaagctcccttgaatttcttcgccgagg
ttacaag-----------------------------------------------------
--------------
>PAFTOL004566
tacgatcctagggctggcgtggcagtttacaagcccaaatcctacgaagttctcgtcact
gatgctgccaattctctcgttgatgctatgcaagacggaaaaatccggctcgaaa-----
----ttgattttccg---------------------------------------------
------------------------------------------------------------
------------------------------------------------------------
------------------------------------------------------------
------------------------------------------------------------
------------------------------------------------------------
------------------------------------------------------------
------------------------------------------------------------
------------------------------------------------------------
------------------------------------------------------------
------------------------------------------------------------
-------------ca---tgcagggccttggcaggtgatgcttaggcaagcagatggttc
ttatgcttgtgtagyrgagagcgaaagccgtttcacacttggcgagaccaaggaagaact
gcttagagtgctgggcctgcaggaagaacaaggaagctctcttgaattccttcgccgagg
ttacaag-----------------------------------------------------
--------------
>PAFTOL004567
tacgaccttagggctggcgtagcagtttacaagcccaaatcctacgaagttctcgtcact
gatgctgcccattcgctcgtttatgcactccaagacggaaaaatccgactcgaaa-----
----ttgatttcccg---------------------------aagggatcttc-agatga
gttcagtgatgctaatattcagctagcattgacagctgcaaggaagcttcaagagaaaat
gcaactcagagcctgcattgtgtttcctgataagcctgaaaagcgcagggcctctcagat
cttcaaaac--agctcttgactcga-ttgatggtattactataggttccttggatgatgt
gcccggtggtgctgtcactactttcttcagatctatcaggaatacattggattttgattt
tgatgatgagaatgaagg------tcgctggcaatc-------------tgacgaacctc
ca----tcactttacatatttctcaactgtagtacacga--gaccttcct----------
---ct--gatagagaagtatgtggagaaatttgcttcctcaacacctactctcctcttca
at----cttgagcttgatacatt--------acgtgctgatctaggccttctaggctttc
ccggaaaggatctccactac-cgatttctttctcaattcattcc-tgtcttctacattcg
aacaagagagtactctaagacagtggctgtggcaccttatatcgtgaattataatggagc
tctattccgtcaata---tccwgggccttggcaggtgatgcttaagcaagcagatggttc
ttatgcttgtgtagcagagagtgaaagccgtttcacactcggtgagaccaaggaagaact
actaagggtgctgggcctacaggaagaacaaggaagctcccttgaatttcttcgacgagg
ttacaag-----------------------------------------------------
--------------
>PAFTOL004568
---gaccctagggctggcgtagcagtttacaagcccaaatcctacgaagttctcgtcact
gatgctgccaattcgctcgtttatgctctccaagacgggaaaatccggctcgaaa-----
----ttgatttcccgcccctgcccagtaacatatcatcttacaagggatcttc-agatga
gttcagtgatgctaatattcagctagcattgacagctgcaaggaagcttcaagagaaaat
gcaactcagagcctgcattgtgtttcctgataagcctgaaaagcgcagggcctctcagat
ctttaaaac--agctcttgactcgr-ttgatggtattactataggttccttggatgatgt
gcccggtggtgccgtcactacttttttcagatctatcaggaatacactggattttgattt
tgatgatgagaatgaagg------------------------------------------
------------------------------------------------------------
------------------------------------------------------------
------------------------------------------------------------
------------------------------------------------------------
------------------------------------------------------------
---------------------tgggccttggcaggtgatgcttaagcaagcagatggttc
ttatgcttgtgtagcagagagtgaaagccgtttcacacttggtgagaccaaggaagaact
acttagggtgctgggcctacaggaagaacaaggaagctccctcgaatttcttcgacgagg
ttacaag-----------------------------------------------------
--------------
>PAFTOL004571
tacgatcctagggctggcgtgtcagtttacaagcccaaatcctacgaagttctcgtcact
gatgctgccaattctctcgtttatgctatgcaagacggaaaaatccggctcgaaa-----
----ttgatttcccgcccctgcccagcaacatatcatcttataagggatcttc-agatga
gttcattgatgctaatattcagctagcattgacagttgcaaggaagcttcaagagaaaat
gcaactcagaacatgcattgtgtttcccgataagcctgagaagcgcagggcctctcagat
cttcaaaac--agctcttgactcga-ttgatggtattactataggttctttggatgatgt
gcctggtggtgctgtcactactttcttcagatctatcaggagtacattggattttgattt
tgatgatgagaatgaagg------tcgctggcaatc-------------tgacgaacctc
ca----tcgctttacgtatttctcaactgtagcacacga--gaccttcct----------
---ct------------------gatagagaagcatgtggtacaattgctttactctaca
atgtcacttgaactcgagacatt--------acgtgctgatctaggccttctaggctttc
ctggaaaggatctacattac-cgattcctttctcaattcattcc-tgtcttctacatccg
aacaagagagtactctaagacagtgcctgtggcgccttatatcgtgaattacagtggagc
tctattccgtcaata---tcctgggccttggcaggtgatgcttaggcaagcagatggttc
ttatgcttgtgtagcagagagcgaaagccgtttcacacttggtgagaccaaggaagaact
gcttagagtgctgggcctkcaggaagaacaaggaagctctcttgaatttcttcgccgagg
ttacaag-----------------------------------------------------
--------------
>PAFTOL004572
tacgaccctagggctggcgtagcagtttacaagcccaaatcctacgaagttctcgtcact
gatgctgccaattcgctcgtttatgccctccaagacggaaaaatgcggctcgaaa-----
----ttgatttcccgcccctgcccagtaacatatcatcttacaagggatcttc-agatga
cttcattgatgctaatattcagctagcattgacagttgcaaggaagcttcaagagaaaat
gcaactcagaacctgcgttgtgtttcctgataagccagaaaagcgcagggcctctcagat
cttcaaaac--agctattgactcga-ttgatggtattagtataggttccttggatgatgt
gcccggtggtgctgtcactactttcttcagatctatcaggaatacattggattttgattt
tgacgacgagaatgaag-------------------------------------------
------------------------------------------------------------
------------------------------------------------------------
---------------------------------gtgctgatctcggccttctaggctttc
ctcgaaaggatctccactat-cgatttctttctcagttcattcc-tgtcttctacatccg
aacaagagagtactctaagacagtgcctgtggcgccttatatcatgaattacagtggagc
cctattccgtcaata---tccwgggccttggcaggtgatgcttaagcaagcagatggttc
ttatgcttgtgtagctgagagtgaaagccgtttcacacttggtgagaccaaggaagaact
acttagggtgctgggcctacaggaagagcaaggaagctcccttgaatttcttcgccgagg
ttacaag-----------------------------------------------------
--------------
>PAFTOL004573
tacgaccctagggctggagtagcagtttacaagcccaaatcctacgaagttctcgtcact
gatgctgccaattcgctcatttatgctctccaagacggaaaaatgcggctcgaaa-----
----ttgatttcccgcccctgcctagtaacatatcatcttacaagggatcttc-agatga
cttcattgatgccaatattcagctagcattgacagttgcaaggaagcttcaagagaaaat
gcaactcagaacctgcattgtgtttcctgataagcctgaaaagcgcagggcctctcagat
cttcaaaac--agctcttgacttgg-ta--------------------------------
------------------------------------------------------------
------------------------------------------------------------
------------------------------------------------------------
------------------------------------------------------------
--------------------------------agggctgatctaggccttctaggctttc
ctggaaaggatctccactac-cgatttctttctcaattcattcc-tgtcttctacatccg
aacaagagagtactctaagacagtgcctgtggcgccttatatcatgaattacagtggagc
tctattccgtcaata---tccwgggccttggcaggtgatgcttaagcaagcagatggttc
ttatgcttgtgtagcagagagtgaaagccgtttcacacttggtgagaccaaggaagaact
actgagggtgctgggcctacaggaagaacaaggaagttcccttgaatttcttcgccgagg
ttacaag-----------------------------------------------------
--------------
>PAFTOL004574
tacgaccctagggctggcgtagcagtttacaagccgaaatcctacgaagttctcgtcact
gatgctgccaattcgctcgtttatgctctccaagacggaaagatccggctcgaaa-----
----ttgatttcccga--------------------------------------------
------------------------------------------------------------
------------------------------------------------------------
--------------------------ttgatggtattactataggttccttggatgatgt
gcccggtggtgctgtcactactttcttcagatctatcaggaatacattggattttgattt
tgatgacgagaatgaaggaatctttcagaagtcatc-------------ttctagatttt
tg----gcttcctcactccccctacacc--------caactgtccctccc----ttatcc
tgatt--tatctctgttcaacaggagaaatttgcttcctcaacacctactctcctcttca
at----cttgagcttgatacatt--------acgtgctgatctaggccttctaggctttc
ccggaaaggatctccactac-cgatttctttctcaattcattcc-tgtcttctacatccg
aacaagagagtactctaagacagtggctgtggcgccttatatcgtgaattataatggagc
tctattccgtcaata---tccwgggccttggcaggtgatgcttaagcaagcagatggttc
ttatgcttgtgtagcagagagtgaaagccgtttcacacttggtgagaccaaggaagaact
acttagggtgctgggcctacaggaagaagaaggaagctcccttgaatttcttcgacgagg
ttacaag-----------------------------------------------------
--------------
>PAFTOL004577
cacgaccctagggctggcgtagcagtttacaagcccaaatcctacgaagttcttgtcact
gatgctgccaattccctcgtttatgctctccaagacggaaagatccggctcgaaa-----
----ttgatttcccgcccctgcccagtaacatatcatcttacaagggatcttc-agatga
gttcattgatgctaatattcagctagcattgacagttgcaaggaagcttcaagagaaaat
gcaactcggaacctgcatggtgtttcccgataagcctgaaaagcgcagggcctctcagat
cttcaaaac--agctcttgactcgg-ta--------------------------------
------------------------------------------------------------
------------------------------------------------------------
------------------------------------------------------------
-----------------------gagaaatttgcttcctcaacacctactctcctcttca
at----cttgagcttgatacatt--------acgtgctgatctaggccttctaggctttc
ccggaaaggatctccactac-cgatttctttctcaattcattcc-tgtcttctacatccg
aacaagagagtactctaagacagtggctgtggcgccttatatcgtgaattataatggagc
tctattccgtcaata---tccwgggccttggcaggtgatgcttaagcaagccgatggttc
ctatgcttgtgtagccgagagtgaaagccgtttcacacttggtgagaccaaggaagaact
acttagggtgctgggcctacaggaagaacaaggaagctcccttgaatttcttcgacgagg
ttacaag-----------------------------------------------------
--------------
>PAFTOL004578
tacgatcatagggctggcgtagcagtttacaagcccaaatcctacgaagttctcgtcact
gatgctgccaattcgctcgtttatgctctccaggacggaaaaatgcggctcgaaa-----
----ttgatttcccgtgtcag---------------------------------------
------------------------------------------------------------
-------------------gtgtttcctgataagcctgaaaagcgcagggcctctcagat
cttcaaaac--agctcttgacttga-ttgatggtattagtataggttccttggatgatgt
gcccggtggtgctgtcactactttcttcagatctatcaggaatacattggattttgattt
tgacgacgagaatgaagg------ttagtcgtcaat-------------tctccacaaaa
tg----atttttttcttgcttgggaatt--------cagatg---catgc----tttttc
tgatt--tatctctgttcaacaggagaattttgcttactcaacacctactctcctcttca
at----cttgagcttgatacatt--------acgtgctgatctaggccttctaggctttc
ctggaaaggatctccactac-cgatttctttctcagttcattcc-tgtcttctacatccg
aacaagagagtactctaagacagtgcctgtggcgccttatatcatgaattacagtggagc
cctattccgtcaata---tcctgggccttggcaggtgatgcttaagcaagcagatggttc
ttatgcttgtgtagccgagagtgaaagccgtttcacacttggtgagaccaaggaagaact
acttagggtgctgggcctacaggaagagcaaggaagctcccttgaatttcttcgccgagg
ttacaag-----------------------------------------------------
--------------
>PAFTOL004582
tacgaccctagggctggcgtagcagtttacaagcccaaatcctacgaagttctcgtcact
gatgctgccaattcgctcgtttatgctctccaagacggaaaaatgcggctcgaaa-----
----ttgatttcccgcccctgcccactaacatatcatcttacaagggatcttc-agatga
cttcattgatgctaatattcagctggcattggcagttgcaaggaagcttcaacagaaaat
gcaactcagaacctgcattgtgtttcctgataagcctgaaaagcgcagggcctctcagat
cttcaaaac--agctcttgactcga-ttgatggtattagtataggttccttggatgatgt
gcccggtggtgctgtcactgctttcttcagatctatcaggaatacattggattttgattt
tgacgacgagaatgaagg------ttggtcgtcatt---------------gttggatgc
cg----gaatgtggaatttc---------atataatcaactgtccctccc----ttatcc
tgatt--tatctctgttcaacaggagaaatttgcttcctcaacacctactctcctcttca
at----cttgagcttgatacatt--------acgtgctgatctaggccttctaggctttc
ctggaaaggatctccactac-caatttctttctcaattcattcc-tgtcttctacatccg
aacaagagagtactctaagacagtgcctgtggcgccttatatcatgaattacagtggagc
tctattccgtcaata---tccwgggccttggcaggtgatgcttaagcaagcagatggttc
ttatgcttgtgtagcagagagtgaaagccgtttcacacttggtgagaccaaggaagaact
acttagggtgctgggcctacaggaagaacaaggaagctcccttgaatttcttcgccgagg
ttacaag-----------------------------------------------------
--------------
>PAFTOL004583
tacgaccctagggctggcgtagcagtttacaagccgaaatcctacgaagttctcgtcact
gatgctgccaattcgctcgtttgtgctctccaagacggaaagatccggctcgaaa-----
----ttgatttccctcccctacccagtaacatatcatcttacaagggatcttc-agatga
gttcattgatgctaatattcagctagcattgacagttgcaaggaagcttcaagagaaaat
gcaactcagaacctgcattgtgtttcctgataagcctgaaaagcgcagggcctctcagat
cttcaaaac--agctattgactcga-ttgatggtattactataggctccttggatgatgt
gcccggtggtgctgtcactactttcttcagatctatcaggaatacattggattttgattt
tgatgacgagaatgaagg------------------------------------------
------------------------------------------------------------
------------------------------------------------------------
------------------------------------------------------------
------------------------------------------------------------
------------------------------------------------------------
------------tca---cacagggccttggcaggtgatgcttaagcaagcagatggttc
ttatgcttgtgtagcagagagtgaaagccgtttcacacttggtgagaccaaggaagaact
acttagggtgctgggcctacaggaagaacaaggaagctcccttgaatttcttcgacgagg
ttacaag-----------------------------------------------------
--------------
>PAFTOL004584
------------------------------------------------------------
------------------------------------------------------------
---------------cccctgcccagtaacatatcatcttacaagggatcttc-agatga
gttcattgatgctaatattcagctagcattgacagttgcaaggaagcttcaagagaaaat
gcaactcggaacctgcattgtgtttcccgataagcctgaaaagcgcaggggctctcagat
cttcaaaac--agctcttgactcga-ttgaaggtattactataggttccttggatgatgt
gcccggtggtgctgtcactactttcttcagatctatcaggaatacattggattttgattt
tgacgacgagaatgatgg------------------------------------------
------------------------------------------------------------
------------------------------------------------------------
------------------------------------------------------------
------------------------------------------------------------
------------------------------------------------------------
------------tca---cacaggcccttggcaggtgatgcttaagcaagcagatggttc
ctatgcttgtgtagccgagagtgaaagccgtttcacacttggtgagaccaaggaagaact
acttagggtgctgggcctacaggaagaacaaggaagctcccttgaatttcttcgacgagg
ttacaag-----------------------------------------------------
--------------
>PAFTOL004585
tacgatcctagggctggcgtggcagtttacaagcccaaatcctacgaagttctcgtcact
gatgctgccaattctctcgttgatgctatgcaagacggaaaaatccggctcgaaa-----
----ttgattttccccccctgcccagcaacatatcatcttataagggatcttc-agatga
gttcattgatgctaatattcagctagcattgacagttgcaaggaagcttcaagagaaaat
gcaactcagaacatgcattgtgtttcccgataagcctgagaagcgcagggcctctcagat
cttcaaaac--agctcttgactcga-ttgatggtattactattggttccttggatgatgt
gcctggtggtgctgtcactactttcttcagatctatcaggaatacattggattttgattt
tgatgatgagaatgaagg------tcgctggcaatc-------------tgatgaacctc
ca----tcgctttacgtatttctcaactgtagcacacga--gaccttcct----------
---ct------------------gatagagaagcatgtggtacaattgctttactctaca
-----------------------------------gctgatctaggccttctaggctttc
ctggaaaggatctccattac-cgatttctttctcarttcattcc-tgtcttctacatccg
aacaagagattactctaagacagtgcctgtggcgccttatatcgtgaattacagtggagc
tctgttccgtcaata---tcctgggccttggcaggtgatgcttaggcaagcagatggttc
ttatgcttgtgtagcagagagcgaaagccgtttcacacttggcgagaccaaggaagaact
gcttagagtgctgggcctgcaggaagaacaaggaagctctcttgaatttcttcgccgagg
ttacaag-----------------------------------------------------
--------------
>PAFTOL004587
tacgaccctagggctggcgtagcagtttacaagcccaaatcctacgaagttctcgtcact
gatgctgccaattcgctcgtttatgctctccaagrcggaaaaatcaggctcgaaa-----
----ttgatttccsgcccctgcccagtaacatatcatcttacaagggatcttc-agatga
gttcattgatgctaatattcagctagcactgacagttgcaaggaagcttcaagagaaaat
gcaactcaggacctgcattgtrtttcctgataagcctgaaaagcgcagggcctctcagat
cttcaaaac--agctattgactcga-ttgatggtattactataggttccttggatgatgt
gcccggtgatgctgtcactactttcttcagatctattaggaatacattggattttgattt
tgatgatgagaatgaagg------t-----------------------------------
------------------------------------------------------------
-----------------------gagaaatttgcttcctcaacacctactctcctcttca
at----cttgagcttgatacatt--------acgtgctgatctaggccttctaggctttc
ctggaaaggatctccactac-cgatttctttctcaattcattcc-tgtcttctacatccg
aacaagagagtactctaag-----------------------------------------
-------------ca---cacagggccttggcaggtgatgcttaagcaagcagatggttc
ttatgcttgtgtggcagagagtgaaagccgtttcacacttggtgagaccaaggaagaact
acttagggtgctgggcctacaggaagaacaaggaagctcccttgaatttcttcgacgagg
ttacaag-----------------------------------------------------
--------------
>PAFTOL004590
cacgaccctagggctggcgtagcagtttacaagcccaaatcctacgaagttcttgtcact
gatgctgccaattcgctcgtttatgccctccgagacggaaaaatccggctcgaaa-----
----ttgatttcccgcccctgcccagtaacatatcatcttacaagggatcttc-agacga
gttcattgatgctaatattcagctagcattgacagttgcaaggaagcttcaagagaaaat
gcaactcggaacctgcattgtgtttcccgataagcctgaaaagcgcagggcctctcagat
cttcaaaac--agctcttgactcga-ttgaaggcattactataggttccttggatgatgt
gcccggtggtgctgtcactactttcttcagatctatcaggaatacattggattttgattt
tgacgacgagaatgaagg------t-----------------------------------
------------------------------------------------------------
-----------------------gagaattttgcttcctcaacacctactctcctcttca
at----cttgagcttgatacatt--------acgtgctgatctaggccttctaggctttc
ccggaaaggatctccactac-cgatttctttctcaattcattcc-tgtcttctacatccg
aacaagagagtactctaagacagtggccgtggcgccttatatcgtgaattataatggagc
tctattccgtcaata---tcctgggccttggcaggtgatgcttaagcaagcagatggttc
ctatgcttgtgtagccgagagtgaaagccgtttcacacttggtgagaccaaggaagaact
acttagggtgctgggcctacaggaagaacaaggaagctcccttgaatttcttcgacgagg
ttacaag-----------------------------------------------------
--------------
>PAFTOL004591
cacgaccctagggctggcgtagcagtttacaagcccaaatcctacgaagttctcgtcact
gatgctgccaattcgctcgtttatgcgctccaagacggaaagatccggctcgaaa-----
----ttgatttccyg---------------------------aagggatcttc-agacga
gttcattgatgctaatattcagctagcattgacagttgcaaggaagcttcaagagaaaat
gcaactcggarcctgcattgtgtttcccgataagcctgaaaagcgcagggcctctcagat
cttcaaaac--agctcttgactcga-ttgaaggcattactataggttccttggatgatgt
gcccggtggtgctgtcactactttcttcagatctatcaggaatacattggattttgattt
tgacgacgagaatgaagg------------------------------------------
------------------------------------------------------------
-------------------------------------------------------tttca
at----cttgagcttgatacatt--------acgtgctgatctaggccttctaggctttc
ccggaaaggatctccactac-cgatttctttctcaattcattcc-tgtcttctacatccg
aacaagagagtactctaa------------------------------------------
------------sca---cacagggccttggcaggtgatgcttaagcaagcagatggttc
ctatgcttgtgtagccgagagtgaaagccgtttcacacttggtgagaccaaggaagaact
acttagggtgctgggcctacaggaagaacaaggaagctcccttgaatttcttcgacgagg
ttacaag-----------------------------------------------------
--------------
>PAFTOL004593
tacgaccctagggctggcgtagcagtttacaagccgaaatcctacgaagttctcgtcact
gatgctgccaattcgctcgtttatgctctccaagacggaaagatccggctcgaaa-----
----ttgatttcccg---------------------------aagggatcttc-agatga
gttcattgatgctaatattcagctagcattgacagtggcaaggaagcttagagagaaaat
gcaactcagcacctgcattgtgtttcctgataagcctgaaaagcgcagggcctctcggat
cttcaaaac--agctattgactcga-ttgatggtattactataggttccttggatgatgt
gcccggtggtgctgtcactactttcttcagatctatcaggaatacattggattttgattt
tgatgacgagaatgaagg------aatctttcagaa---------------gtcatcttc
ta----gatttttggcttcctcgctccccctacacccaactgttcctccc----ttatcc
tgatt--tatctctgttcaacaggagaaatttgcttcctcaacacctactctcctcttca
at----cttgagcttgatacatt--------acgtgctgatctaggccttctaggctttc
ccggaaaggatctccactac-cgatttctttctcaattcattcc-tgtcttctacatccg
aacaagagagtactctaagacagtggctgtggcgccttatatcgtgaattataatggagc
tctattccgtcaata---tccwgggccttggcaggtgatgcttaagcaagcagatggttc
ttatgcttgtgtagcagagagtgaaagccgtttcacgcttggtgagaccaaggaagaact
acttagggtgctgggcctacaggaagaacaaggaagctcccttgaatttcttcgacgagg
ttacaag-----------------------------------------------------
--------------
>PAFTOL004594
cacgaccctagggctggcgtagcagtttacaagcccaaatcctacgaagttcttgtcact
gatgctgccaattccctcgtttatgctctccaagacggaaagatccggctcgaaa-----
----ttgatttcccgcccctgcccagtaacatatcatcttacaagggatcttc-agatga
gttcattgatgctaatattcagctagcattgacagttgcaaggaagcttcaagagaaaat
gcaactcggagcctgcattgtgtttccggataagcctgaaaagcgcagggcctctcagat
cttcaaaac--agctcttgactcga-ttgaaggcattactataggttccttggatgatgt
gcctggtggtgctgtcactactttcttcagatctatcaggaatacattggattttgattt
tgacgacgagaatgaagg------t-----------------------------------
------------------------------------------------------------
-----------------------gagaattttgcttcctcaacacctactctcctcttca
at----cttgagcttgatacatt--------acgtgctgatctaggccttctaggctttc
ccggaaaggatctccactac-cgatttctttctcaattcattcc-tgtcttctacatccg
aacaagagagtactctaagacagtggccgtggcgccttatatcgtgaattataatggagc
tctattccgtcaata---tccwgggccttggcaggtgatgcttaagcaagcagatggttc
ctatgcttgtgtagccgagagtgaaagccgtttcacacttggtgagaccaaggaagaact
acttagggtactgggcctacaggaagaacaaggaagctcccttgaatttcttcgacgagg
ttacaag-----------------------------------------------------
--------------
>PAFTOL004596
tacgaccctagggctggcgtagcagtttacaagcccaaatcctacgaagttctcgtcact
gatgctgccaattcgctcgtttatgctctccaagacggaaaaatgcggctcgaaa-----
----ttgatttcccgcccctgcccagtaacatatcttcttacaagggatcttc-agatga
cttcattgatgctaatattcagctagcattgacagttgcaaggaagcttcaagagaaaat
gcaactcagaagctgcattgtgtttcctgataagcctgaaaagcgcagggcctctcagat
cttcaaaac--agctcttgacatgg-t---------------------------------
------------------------------------------------------------
------------------------------------------------------------
------------------------------------------------------------
----------------------agagaaatttgcttcctcaacacctactctcctcttca
at----cttgagcttgatacatt--------acgtgctgatctaggccttctaggctttc
ctggaaaggatctccactac-cgatttctttctcagttcattcc-tgtcttctacatccg
aacaagagagtactctaagacagtgcctgtggcgccttatatcatgaattacaatggagc
cctattccgtcaata---tccwgggccttggcaggtgatgcttaagcaagcagatggttc
ttatgcttgtgtagccgagagtgaaagccgtttcacacttggtgagaccaaggaagaact
acttagggtgctgggcctacaggaagagcaaggaagctcccttgaatttcttcgccgagg
ttacaag-----------------------------------------------------
--------------
>PAFTOL004597
tacgaccctarggstggcgtagcagtttacaagccgaaatcctacgaagttctcgtcact
gatgctgccaattcgctcgtttgtgctctccaagacggaaagatccggctcgaag-----
----ttgatttcccgtagtgtttctcctccgctagtcatatgaagggatcttc-ggatga
gttcattgatgctaatattcagctagcattgacagttgcaaggaagcttcaagagaaaat
gcaactcagaacctgcgttgtgtttcctgataagcctgaaaagcgcagggcctctcagat
cttcaaaac--agctattgactcga-ttgatggtattactataggttccttggatgatgt
gcccggtggcgctgtcactactttcttcagatctatcaggaatacattggattttgattt
tgatgacgagaatgaagg------------------------------------------
------------------------------------------------------------
----------------------------------------------ttctctcctcttca
at----cttgagcttgatacatt--------acgtgctgatctaggccttctaggctttc
ccggaaaggatctccactac-cgatttctttctcaatttattcc-tgccttctacatccg
aacaagagagtactctaagacagtggctgtggcaccttatatcgtgaattatagtggagc
tctattccgtcaata---tcctgggccttggcaggtgatgcttaagcaagcagayggttc
ttatgcttgtgtagcagagagtgaaagccgtttyacacttggtgagaccaaggaagaact
acttagggtgctgggcctacaggaagaacaaggaagctcccttgaatttcttcgacgagg
ttacaag-----------------------------------------------------
--------------
>PAFTOL004598
cacgaccctagggctggcgtagcagtttacaagcccaaatcctacgaagttcttgtcact
gatgctgccaattcgctcgtttatgctctccaagacggaaagatccggctcgaaa-----
----ttgatttcccg---------------------------aagggatcttc-agatga
gttcattgatgctaatattcagctagcattgacagttgcaaggaagcttcaagagaaaat
gcaactcggagcctgcattgtgtttccagataagcctgaaaagcgcagggcctctcagat
cttcaaaac--agctcttgactcgg-ta--------------------------------
------------------------------------------------------------
------------------------------------------------------------
------------------------------------------------------------
-----------------------gagaattttgcttcctcaacacctactctcctcttca
at----cttgagcttgatacatt--------acgtgctgatctaggccttctaggctttc
ccggaaaggatctccactac-cgatttctttctcaattcattcc-tgtcttctacatccg
aacaagagagtactctaagacagtggctgtggcgccttatatcgtgaattataatggagc
tctcttccgtcaata---tcctgggccttggcaggtgatgcttaagcaagcagatggttc
ctatgcttgtgtagccgagagtgaaagccgtttcacacttggtgagaccaaggaagaact
gcttagggtgctgggcctacaggaagaacaaggaagctcccttgaatttcttcgacgagg
ttacaag-----------------------------------------------------
--------------
>PAFTOL004599
cacgaccctagggctggcgtagcagtttacaagcccaaatcctacgaagttcttgtcact
gatgctgccaattcgctcgtttatgctctccaagacggaaagatccggctcgaaa-----
----ttgatttcccgcccctgcccagtaacatatcatcttacaagggatcttc-agatga
gttcattgatgctaatattcagctagcattgacagttgcaaggaagcttcaagagaaaat
gcaactcggaacctgcattgtgtttcccgataagcctgaaaagcgcagggcctctcagat
cttcaaaac--agctcttgactcga-ttgaaggcattactataggttccttggatgatgt
gcccggtggtgctgtcactgctttcttcagatctatcaggaatacattggattttgattt
tgacgacgagaatgaagg------ttagtcatcaat---------------gttggatga
tg----gaattttatataatcaac--------tacccaa-ctgtcctccc----ttatcc
tgatt--tatctctgttcaacaggagaattttgcttcctcaacacctactctcctcttca
at----cttgagcttgatacatt--------acgtgctgatctaggccttctaggctttc
ccggaaaggatctccactac-cgatttctttctcaattcattcc-tgtcttctacatccg
aacaagagagtactctaagacagtggctgtggcgccttatatcgtgaattataatggagc
tctattccgtcaata---tcctgggccttggcaggtgatgcttaagcaagcagatggttc
ctatgcttgtgtagccgagagtgaaagccgtttcacacttggtgagaccaaggaagaact
acttagggtgctgggcctacaggaagaacaaggaagctcccttgaatttcttcgacgagg
ttacaag-----------------------------------------------------
--------------
>PAFTOL004600
cacgaccctagggctggcgtagcagtttacaagcccaaatcctacgaarttcttgtcact
gatgctgccaattcsctcgtttatgctctccaagacggaaagatccggctcgaaa-----
----tkgatttcccgcccctgcccagtaacatatcatcttacaagggatcttc-agatga
gttcattgacgccaatattcagctagcattgacagttgcaaggaagcttcaagagaaaat
gcaactcggagcctgcattgtgtttcccgataagcctgaaaagcgcagggcctctcagat
cttcaaaac--agctcttgactcga-tagaaggcattactataggttccttggatgatgt
gcccggyggtgctgtcactactttcttcagatctatcaggaatacattggattttgattt
tgacgacgagaatgaag-------------------------------------------
------------------------------------------------------------
------------------------------------------------------------
---------------------------------gtgctgatctaggccttctaggctttc
ccggaaaggatctccactac-cgatttctttctcaattcattcc-tgtcttctacatccg
aacaagagagtactctaas-----------------------------------------
-------------ca---cacagggccttggcaggtgatgcttaagcaagcagatggttc
ctatgcttgtgtagccgagagtgaaagccgtttgacacttggtgagaccaaggaagaact
acttagggtgctgggcctacaggaagaacaaggaagctcccttgaatttcttcgacgagg
ttacaag-----------------------------------------------------
--------------
>PAFTOL004601
tacgaccctagggctggcgtagcagtttacaagcccaaatcctacgaagttctcgtcact
gatgctgccaattcgctcgtttgtgctctccaagacggaaagatccggctcgaaa-----
----ttgatttcccgcccctgcccagtaacatatcatcttacaagggatcttc-agatga
gttcattgatgctaatattcagctagcattgacagttgcaaggaagcttcaagagaaaat
gcaactcagaacctgcattgtgtttcctgataagcctgaaaagcgcagggcctctaagat
cttcaaaac--agctattgactcga-ttgatggtattactataggttccttggatgatgt
gcccggtggtgctgtcactactttcttcagatctatcaggaatacattggattttgattt
tgatgacgagaatgaagg------t-----------------------------------
------------------------------------------------------------
-----------------------gagaaatttgcttcctcaacacctactcttctcttca
at----cttgagcttgatacatt--------acgggctgatctaggccttctaggctttc
ccggaaaggatctccactac-cgatttctttctcaattcattcc-tgtcttctatatccg
aacaagagagtactctaag-----------------------------------------
-------------ca---cacagggccttggcaggtgatgcttaagcaagcggatggttc
ttatgcttgtgtagcagagagtgaaagccgtttcacacttggtgagaccaaggaagaact
acttagggtgctgggcctacaggaagaacaaggaagctcacttgaatttcttcgacgagg
ttacaag-----------------------------------------------------
--------------
>PAFTOL004603
cacgaccctagggctggcgtagcagtttacaagcccaaatcctacgaagttctcgtcact
gatgctgcaaattcgctcgtttatgctctccaagacggaaaaatccggctcgaaa-----
----ttgatttcccg---------------------------aagggatcttc-agatga
gttcattgatgctaatattcagctagcattgacagttgcaagraagcttcaagagaaaat
gcaactcagagcctgcattgtgtttcctgataagcctgaaaagcgcagggcctctcagat
cttcaaaac--agctcttgactcgg-ta--------------------------------
------------------------------------------------------------
------------------------------------------------------------
------------------------------------------------------------
--------------------atggagaaatttgcgtcctcaacacctactctcctcttca
at----cttgagcttgatacatt--------acgtgctgatctaggccttctaggctttc
ccggaaaggatctccactac-cgatttctttctcaattcattcc-tgtcttctacatccg
aacaagagagtactctaagacagtggctgtggcgccttatatcgtgaaatcctatcaacc
tgtatattctatcaa---sacagggccttggcaggtgatgcttaagcaagcagatggttc
ttatgcttgtgtagcagagagtgaaagccgtttcacacttggtgagaccaaggaagaact
acttagggtgctgggcctacaggaagaacaaggaagctcccttgaatttcttcgacgagg
ttacaag-----------------------------------------------------
--------------
>PAFTOL004604
tacgaccctagggctggcgtagcagtttacaagcccaaatcctacgaagttctcgtcact
gatgctgcaaattcgctcgtttatgctctccaagacggaaaaatccggctcgaaa-----
----ttgatttcccgtaatgtttctcctcctctaatcatatgaagggatcttc-agatga
gttcattgatgctaatattcagctagcattgacagttgcaaggaagcttcaagagaaaat
gcaactcmgagcctgcattgtgtttcctgataagcctgaaaagcgcagggcctctcagat
cttcaaaac--agctcttgacttga-ttgatggtattactataggttccttggatgatgt
gcccggtggtgctgtcactactttcttcagatctatcaggaatacattggattttgattt
tgatgacgagaatgaagg------------------------------------------
------------------------------------------------------------
------------------------------------------------------------
------------------------------------------------------------
------------------------------------------------------------
------------------------------------------------------------
------------yca---cacagggccttggcaggtgatgcttaagcaagcagatggttc
ttatgcttgtgtagcagagagtgaaagccgtttcacacttggtgagaccaaggaagaact
acttagggtgctgggcctacaggaagaacaaggaagctcccttgaatttcttcgacgagg
ttacaag-----------------------------------------------------
--------------
>PAFTOL004605
tacgaccctagggccggcgtagcagtttacaagccgaaatcctacgaagttctcgtcact
gatgctgccaattcgctcgtttgtgctctcgaagacggaaagatccggctcgaaa-----
----ttgatttcccgcccctgcccagtaacatatcatcttacaagggatcttc-agatga
gttcattgatgctaatattcagctagcattgacagttgcaaggaagctccaagagaaaat
gcaactcagaacctgcattgtgtttcctgataagcctgaaaagcgcagggcatctcagat
cttcaaaac--agctattgactcga-ttgatggtattactataggctccttggatgatgt
gcccggtggtgctgtcactactttcttcagatctatcaggaatacattggattttgattt
tgatgacgagaatgaagg------t-----------------------------------
------------------------------------------------------------
-----------------------gagaaatttgcttcctcgacacctactctcctcttca
at----cttgagcttgatacatt--------acgtgctgatctaggccttctaggctttc
ccggaaaggatctccactac-cgatttctttctcaattcattcc-tgtcttctacatccg
aacaagagagtactctaagacagtgsctgtggcgccttayatygtgaattayartggagc
tctrttccgtcaata---tccagggccttggcaggtgatgcttaagcaagcagatggttc
ttatgcttgtgtagcagagagtgaaagccgtttcacactcggtgagaccaaggaagaact
acttagggtgctgggcctacaggaagagcaaggaagctcccttgaatttcttcgacgagg
ttacaag-----------------------------------------------------
--------------
>PAFTOL004608
tacgaccccagggctggcgtagcagtttacaagcccaaatcctacgaagttctcgtcact
gatgctgccaattcgctcgtttatgctctccaagacggaaaaatgcggctcgaaatgtcg
tgtctccttcacaggcccctgcccagtaacatatcatcttacaagggatcttc-agatga
cttcattgatgctaatattcagctagcattgacagttgcaaggaagcttcaagagaaaat
gcaactcagaacctgcattgtrtttcctgataagcctgaaaagcgcagggcctctcagat
cttcaaaac--agctcttgactcgg-ta--------------------------------
------------------------------------------------------------
------------------------------------------------------------
------------------------------------------------------------
-----------------------gagaaatttgcttcctcaacacctactctcctcttca
at----gttgagcttgatacatt--------acgtgctgatctaggccttctaggctttc
ctggaaaggatctccactac-cgatttctttctcaattcattcc-tgtcttctacatccg
aacaagagagtactcaaagacagtgcctgtggcgccttatatcatgaattacagtggagc
tctattccgtcaata---tccwgggccttggcaggtgatgcttaggcaagcagatggttc
ttatgcttgtgtagcagagagtgaaagccgtttcacacttggtgagaccaaggaagaact
rctgagggtgctgggcctacaggaagaacaaggaagctcccttgaatttcttcgccgagg
ttacaag-----------------------------------------------------
--------------
>PAFTOL004609
tacgaacctagggctggcgtagcagtttacaagcccaaatcctacgaagttctcgtcact
gatgctgccaattcgctcatttatgctctccaagacggaaaaatgcggttcgaaa-----
----ttgatttcccg---------------------------aagggatcttc-agatga
cttcattgatgctaatattcagctagcattgacagttgcaaggaagcttcaagagaaaat
gcaactcagaacctgcattgtgtttcctgataagcctgawaagcgsagggcctctcagat
cttcaaaac--agctmttgactcga-ttgatggtrttactataggttccttggatgatgt
gcccggtggggctgtcactactttcttcaggtctatcaggaatacactggattttgattt
tgacgacgagaatgaag-------------------------------------------
------------------------------------------------------------
------------------------------------------------------------
---------------------------------gtgctgatctaggccttctaggctttc
ctggaaaggatctccactac-cgatttctttctcaattcattcc-tgtcttctacatccg
aacaagagagtactctaagacagtgcctgtggcgccttatatcatgaattacagtggagc
tctattccgtcaata---tcctgggccttggcaggtgatgcttaagcaagcagatggttc
ttatgcttgtgtagcagagagtgaaagccgtttcacacttggtgagaccaaggaagaact
acttagggtgctgggcctacaggaagaacaaggaagctcccttgaatttcttcgccgagg
ttacaag-----------------------------------------------------
--------------
>PAFTOL004610
tacgatgccagggctggcgtggcagtttacaagcccaaatcctacgaarttctcgtcact
gatgctgccaattctgtsgtttatgctatgcaagacggaaaaatccggctcgaaa-----
----ttgattttccgcccctgcccagcaacatatcatcttataagggatcttc-agatga
gttcattgatgctaatattcagctagcaktgacagttgcaaggaagcttcaagagaaaat
gcaactcagaacatgcattgtgtttcccgataagcctgagaagcgcagggcctctcagat
cttcaaaac--agctcttgactcga-ttgatggtattactataggttccttggatgatgt
gcctggtggtgctgtcacgacttttttcagatctatcaggaatacattggattttgattt
tgatgatgagaatgaagg------t-----------------------------------
------------------------------------------------------------
-----------------------gagaagtttgctccctcaacacctactcttctcttca
at----cttgaacttgagacatt--------acgtgctgatctaggccttctaggctttc
ctgggaaggatctccattac-cgatttctttctcaattcattcc-tgtcttctacatccg
aacaagagagtactctaagacagtgcctgtggcgccttatatcgtgaattacagtggagc
tctcttccgtcaata---tccwgggccttggcaggtgatgcttaagcaagcagatggttc
ttatgcttgtgtagcagagagcgaaagccgtttcacccttggtgagaccaaggaagaact
gcttagagtgctgggcctgcaggaagaacaaggaagctctcttgaatttcttcgccgagg
ttacaagacatctacttggtgggaagatgacacagacttagagtcttcgtctgagtggag
aagt----------
>PAFTOL004611
tacgatgccagggctggcgtggcagtttacaagcccaaatcctacgaagttctcgtcact
gatgctgccaattctgtggtttatgctatgcaagacggaaaaatccggctcgaaa-----
----ttgattttccgcccctgcccagcaacatatcatcttataagggatcttc-agatga
gttcattgatgctaatattcagctagcattgacagttgcaaggaagcttcaasagaaaat
gcaactcagaacatgcattgt---------------------------------------
-----------------------aa-ttgatggtattactataggttccttggatgatgt
gcctggtggtgctgtcacgacttttttcagatctatcaggaatacattggattttgattt
tgatgatgagaatgaagg------tcgctggcagtc-------------tgacaaacctc
cg----tcgctttacatatttctcaactgtagcacacga--gaccttcct----------
--att--tatctctg-ttaacaggagaaatttgctccctcgacacctactcttctcttca
at----cttgaacttgagacatt--------acgtgctgatctaggccttctaggctttc
ctgggaaggatctccattac-cgatttctttctcaattcattcc-tgtcttctacatccg
aacaagagagtactctaagacagtgcctgtggcgccttatatcgtgaattacagtggagc
tctcttccgtcaata---tcctgggccttggcaggtgatgcttaagcaagcagatggttc
ttatgcttgtgtagcagagagcgaaagccgtttcacccttggtgagaccaaggaagaact
gcttagagtgctgggcctgcaggaagaacaaggaagctctcttgaatttcttcgccgagg
ttacaag-----------------------------------------------------
--------------
>PAFTOL004613
------------------------------------------------------------
------------------------------------------------------------
------------------------------------------aagggatcttc-agatga
gttcattgatgctaatattcagctagcattgacagttgcaaggaagcttcaagagaaaat
gcaactcggaacctgcattgtgtttcccgataagcctgaaaagcgcagggcctcccagat
cttcaaaac--agcttttgactmga-ttgaaggtattactataggttccctggatgatgt
gcccggtggtgctgtcactacattcttcagatctatcaggaatacattggattttgattt
tgacgacgagaatgaagg------t-----------------------------------
------------------------------------------------------------
-----------------------gagaaatttgcttcctcaacacctactctcctcttca
at----cttgagcttgatacatt--------gcgtgctgatctaggccttctaggctttc
ccggaaaggatctccactac-cgatttctttctcaattcattcc-tgtcttctacatccg
aacaagagagtactctaagacagtggctgtggcgccttatatcgtgaattataatggagc
tctattccgtcaata---tcctgggccttggcaggtgatgcttaagcaagcagatggttc
ctatgcttgtgtagccgagagtgaaagccgtttcacacttggtgagaccaaggaagaact
acttagggtgctgggcctacaggaagaacarggaagctcccttgaatttcttcgacgagg
ttacaag-----------------------------------------------------
--------------
>PAFTOL004617
------------------------------------------------------------
------------------------------------------------------------
------------------------------------------aagggatcttc-agatga
gttcattgatgctaatattcagctagcattgacagttgcaaggaagcttcaagagaaaat
gcaactcggaacctgcattgtrtttcccgataagcctgaaaagcgcagggcctctcagat
attcaaaac--agctcttgactcgr-ttgaaggtattactataggttccttggatgatgt
gcccggtggtgctgtcactactttcttcagatctatcaggaatacgttggattttgattt
tgatgacgagaatgaagg------------------------------------------
------------------------------------------------------------
------------------------------------------------------------
------------------------------------------------------------
------------------------------------------------------------
------------------------------------------------------------
------------yca---cacagggccttggcaggtgatgcttaagcaagcagatggttc
ctatgcttgtgtagccgagagtgaaagccgtttcacacttggtgagaccaaggaagaact
acttagggtgctgggcctacaggaagaacaaggaagctcccttgaatttcttcgacgagg
ttacaagacgtctacttggtgggaagatgactcagacttagagtcctcttctgagtggag
aact----------
>PAFTOL004618
tacgaacctagggctggcgtagcagtttacaagcccaaatcctacgaagttctcgtcact
gatgctgccaattcgctcatttatgctctccaagacggaaaaatgcggttcgaaa-----
----ttgatttcccgcccctgcccagtaacatatcatcttacaagggatcttc-agatga
cttcattgatgctaatattcagctagcgttgacagttgcaaggaagcttcaagagaaaat
gcaactcagaacctgcattgtgtttcctgataagcctgaaaagcggagggcctctcagat
cttcaaaac--agctcttgactcga-ttgatggtattagtataggttccttggatgatgt
gcccggtggggctgtcactactttcttcagatctatcaggaatacattggattttgattt
tgacgacgagaatgaagg------t-----------------------------------
------------------------------------------------------------
-----------------------gagaaatttgcttcctcaacacctactctcctcttca
at----cttgagcttgatacatt--------acgtgctgatctaggccttctaggctttc
ctggaaaggatctccactac-cgatttctttctcaattcattcc-tgtcttctatatccg
aacaagagagtactctaagacagtgcctgtggcgccttatatcatgaattacagtggagc
tctattccgtcaata---tcctgggccttggcaggtgatgcttaagcaagcagatggttc
ttatgcttgtgtagcagagagtgaaagccgtttcacacttggtgagaccaaggaagaact
acttagggtgctgggcctacaggaagaacaaggaagctcccttgaatttcttcgccgagg
ttacaag-----------------------------------------------------
--------------
>PAFTOL004619
tacgaccctagggctggcgtagcagtgtacaagcccaaatcctacgaagttctcgtcacc
gatgctgctaattctctcatttatgctctccaagacggaaaaatccgcctcgaaa-----
----ttgatttcccgcccctgcccagcaacatatcatcttataagggatcttc-agatga
gttcattgatgctaatattcagctagcattgacagttgcgaggaagcttcaagagagaat
gcaacttagctcctgcattgtgtttcccgataagcccgagaagcgcagggcctctcagat
cttcaaaac--agctcttgactcga-ttgatggtattactattggttccttggatgatgt
gcctggtggtgctgtcactactttcttcagatctatcaggaatacattggattttgattt
tgatgatgagaatgaagg------t-----------------------------------
------------------------------------------------------------
-----------------------gagaaatttgcttcatcaacacccactctcctcttca
at----cttgaacttgatacatt--------acgtgctgatctaggccttctgggatttc
ctggaaaggatctccattac-cgatttctttctcaattcattcc-tgtcttctatgtccg
aacaagagagtactctaagacagtgcctgtggctccttatatcgtgaattacagtggagc
tctattccgccaata---tccwgggccttggcaggtgatgcttaagcaagcagatggttc
ttacgcttgtgtggcggagagtgaaagccgtttcacacttggtgagaccaaggaagagyt
acttagggtgctgggcctacaggaagaacaaggaagctcccttgaatttcttcgccgagg
ttacaagacatctacttggtgggaagatgacacggacttagagtcttcttctgagtggag
aagt----------
>PAFTOL004620
------------------------------------------------------------
------------------------------------------------------------
------------------------------------------aagggatcttc-agatga
cttcattgatgctaatattcagctagcattgacagttgcaaggaagcttcaagagaaaat
gcaactcagaacctgcgttgtgtttcctgataagcctgaaaagcgcagggcctctcagat
cttcaaaac--agctcttgacttga-ttgatggtattastataggttccttggaygatgt
gcccggtggtgctgtcactactttcttcagatctatcaggaatacattggattttgattt
tgaygaygagaatgaag-------------------------------------------
------------------------------------------------------------
------------------------------------------------------------
---------------------------------gtgctgatctaggccttctaggctttc
ctggaaaggatctccactat-cgatttctttctcagttcattcc-tgtcttctacatccg
aacaagagagtactctaagacagtgcctgtggcgccttatatcatgaattacagtggagc
cctatttcgtcaata---tcctgggccttggcaggtgatgcttaagcaagcagatggttc
ttatgcttgtgtagccgagagtgaaagccgtttcacacttggtgagaccaaggaagaact
acttagggtgctgggcctacaggaagagcaaggaagctcccttgaatttcttcgccgagg
ttacaag-----------------------------------------------------
--------------
>PAFTOL004623
tacgaccctagggctggcgtagcggtttacaagcccaaatcctacgaagttctcgtcact
gatgctgccgattcgctcattyatgctctccgagacggaaaaatgcggctcgaaa-----
----ttgatttcccg---------------------------aagggatcttc-agatga
cttcattgatgctaatattcagctagcattgacagttgcaaggaagcttcgagagaaaat
gcaactcagaacctgcattgtgtttcctgataaacctgaaaagcgcagggcctctcagat
cttcaaagc--agctcttgactcgg-ta--------------------------------
------------------------------------------------------------
------------------------------------------------------------
------------------------------------------------------------
--------------------------------------------------ctcctcttca
at----cttgagcttgatacatt--------acgtgctgatctaggccttctaggctttc
ctggaaaggatctccactat-cgatttctttctcagttcattcc-tgtcttctacatccg
aacaagacagtactctaagacagtgcctgtggcgccttatatcgtgaattacagtggagc
cttattccgccaata---tccwgggccttggcaggtgatgcttaagcaagcagatggttc
ttatgcttgtgtagccgagagtgaaagccgtttcwcacttggcgagaccaaggaagaact
acttagggtgctgggcctacaggaagagcaaggaagctcccttgaatttcttcgccgagg
ttacaag-----------------------------------------------------
--------------
>PAFTOL004624
catgaccctagggctggcgtagcagtttacaagcccaaatcctacgaagttctcgtcact
gatgctgccaattcgctcgtttatgctctccaagacggaaagatccggctcgaaa-----
----ttgacttcccgcccctgcccagtaacatatcatcttacaagggatcttc-agatga
gttcattgatgctaatattcagctagcattgacagttgcaaggaagcttcaagagaaaat
gcaactcggagcctgcattgtgtttcccgataagcctgaaaagcgcagggcctctcagat
cttcaaaac--agctcttgactcgg-ta--------------------------------
------------------------------------------------------------
------------------------------------------------------------
------------------------------------------------------------
-----------------------gagaattttgcttcctcaacacctactctcctcttca
at----cttgagcttgatacatt--------acgtgctgatctaggccttctaggctttc
ccggaaaggatctccactac-cgatttctttctcaattcattcc-tgtcttctacatccg
aacaagagagtactctaagacagtggctgtggctccttatatcgtgaay-----------
-------------ca---cacagggccttggcaggtgatgcttaagcaagcagatggttc
ctatgcttgygtagccgagagtgaaagccgtttcacacttggtgagaccaaggaagaact
rcttagggtgctgggcctacaggaagaacaaggaagctcccttgaatttcttcgacgagg
ttacaag-----------------------------------------------------
--------------
>PAFTOL004625
cacgaccctagggctggcgtagcagtttacaagcccaaatcctacgaagttcttgtcact
gatgctgccaattcgctcgtttatgctctccaagacggaaagatccggctcgaaa-----
----ttgatttcccgcccctgcccagtaacatatcatcttacaagggatcttc-agatga
gttcattgatgctaatattcagctagcattgacagttgcaaggaagcttcaagagaaaat
gcaactcggaacctgcattgtgtttcccgataagcctgaaaagcgcagggcctctcagat
cttcaaaac--agctcttgactcgg-ta--------------------------------
------------------------------------------------------------
------------------------------------------------------------
------------------------------------------------------------
------------------------------------------------------------
-----------------------------------gctgatctrggccttctrggctttc
cyggaaaggatctccactac-cgatttctttctcaattcattcc-tgtcttctacatccg
aacaagagagtactctaargtatgtctattttgttcktccctctcaaagggaggtgagta
gattgacrtttgcca---crcagggccttggcaggtgatgcttaarcaagcmgatggttc
ctatgcttgtgtagccgagagtgaaagccgtttcacacttggtgagrccaaggaagaact
acttagggtgctgggcctacaggaagaacaaggaagctcccttgaatttcttcgacgagg
ttacaag-----------------------------------------------------
--------------
>PAFTOL004626
------------------------------------------------------------
------------------------------------------------------------
---------------cccctgcccagtaacatatcatcttacaagggatcttc-agatga
gttcattgatgctaatattcagctagcattgacagttgtaaggaagcttcaagagaaaat
gcaactcagaacctgcattgtgtttcctgataagcctgaaaagcgcagggcctctcagat
cttcaaaac--agctcttgactcgr-ttgatggtattactataggctccttggatgatgt
gcccggtggtgctgtcactactttcttcagatctatcaggaatacattggattttgattt
tgatgatgagaatgaagg------aatctttcagaa---------------gtcattttc
ta----gatttttggcttcctcgctccccctacacccaactgtccctccc----ttatcc
tgatt--tatctctgttcaacaggagaaatttgcttcctcgacacctaccctcctcttca
at----cttgagcttgatacatt--------acgtgctgatctaggccttctaggctttc
ccggaaaggatctccactac-cgatttctttctcaattcattcc-tgtcttctatatccg
aacaagagagtactctaa------------------------------------------
------------sca---cacagggccttggcaggtgatgcttaagcaagcagatggttc
ttatgcttgtgtagcagagagtgaaagccgtttcacactcggtgagaccaaggaagaact
acttagggtgctgggcctacaggaagaacaaggaagctcccttgaatttcttcgacgagg
ttacaag-----------------------------------------------------
--------------
>PAFTOL004627
------------------------------------------------------------
------------------------------------------------------------
---------------cccctgcccagtaacatatcatcttacaagggatcttc-agatga
cttcattgatgcwaatattcagctagcaytgacagttgcaaggaagcttcaagagaaaat
gcaactcagaacttgcgttgtrtttcctgataagcctgaaaagcgcagggcctctcagat
cttcaaaat--agctcttgactcgg-ta--------------------------------
------------------------------------------------------------
------------------------------------------------------------
------------------------------------------------------------
------------------------------------------------------------
------------------------------------------------------------
-----------------ttt-cgatttctttctcagttcattcc-tgtcttctacatccg
aacaagagagtactctaagacagtgcctgtggcgccttatatcatgaattacagtggagc
cctattccgtcgata---tcctgggccttggcaggtgatgctcaagcaagcagatggttc
ttatgcttgtgtagccgagagtgaaagccgtttcacacttggtgagaccaaggaagaact
acttagggtgctgggcctacaggaagagcaaggaagctcccttgaatttcttcgccgagg
ttacaag-----------------------------------------------------
--------------
>PAFTOL004629
cacgaccctagggctggcgtagcagtttacaaacccaaatcctacgaagttctcgtcact
gatgctgcaaattcgctcgtttatgctctccaagacggaaaaatccggctcgaaa-----
----ttgatttcccgcccctgcccagtaacatatcatcttacaagggatcttc-agatga
gtttagtgatgctaatattcagctagcgttgacagttgcaaggaagcttcaagagaaaat
gcaactcagagcctgcattgtgtttcctgataagcctgaaaagcgcagggcttctcagat
cttcaaaac--agctcttgactmga-ttgatggtattactataggttccttggatgatgt
gcccggtggtgctgtcactactttcttcagatctatcaggaatacattggattttgattt
tgacgacgagaatgaagg------taactgttgctc------------------------
----------------------------------------------------ccttatcc
tgatttatatctctgttcaacaggagaaatttgcttcctcaacacctactctcctcttca
at----cttgaacttgatacatt--------acgtgctgatctaggccttctaggctttc
ccggaaaggatctccactac-cggtttctttctcaattcattcc-tgtcttctacatccg
aacaagagagtactctaagrcagtggctgtggcgccttatatcgtgaattataatggagc
tctattccgtcaata---tccwgggccttggcaggtgatgcttaagcaagcagatggttc
ttatgcttgtgtagcagagagtgaaagccgtttcacacttggtgagaccaaggaagaact
acttagggtgctgggcctacaggaagaacaaggaagctcccttgaatttcttcgacgagg
ttacaag-----------------------------------------------------
--------------
>PAFTOL004631
cacgaccctagggctggcgtagcagtttacaagcccaaatcctacgaagttcttgtcact
gatgctgccaattcgctcgtttatgctctccaagacggaaagatccggctcgaaa-----
----ttgatttcccgaacctgcccagtaacatatcatcttacaagggatcttc-agatga
gttcattgatgctaatattcagctagcattgacagttgcaaggaagcttcaagagaaaat
gcaactcggagcctgcattgtgtttcccgataagcctgaaaagcgcagggcctctcagat
cttcaaaac--agctcttgactcga-tagaaggcattactataggttcct----------
------------------------------------------------------------
------------------------------------------------------------
------------------------------------------------------------
---------------------tagagaattttgcttcctcaacacctactctcctcttca
at----cttgagcttgatacatt--------acgtgctgatctaggccttctaggctttc
ccggaaaggatctccactac-cgatttctttctcaattcattcc-tgtcttctacatccg
aacaagagagtactctaa------------------------------------------
------------gca---cacagggccttggcaggtgatgcttaagcaagcagatggttc
ctatgcttgtgtagccgagagtgaaagccgtttcacacttggtgagaccaaggaagaact
acttagggtgctgggcctacaggaagaacaaggaagctcccttgaatttcttcgacgagg
ttacaag-----------------------------------------------------
--------------
>PAFTOL004632
tacgaccctagggctggcgtagcagtttacaagccgaaatcctacgaagctctcgtcact
gatgctgccaattcgctcgtttgtgctctccaagacggaaagatccggctcgaaa-----
----ttgatttcccgcccctgcccagtaacatatcatcttacaagggatcttc-agatga
gttcattgatgctaatattcagctagcattgacagttgcaaggaagcttcaagagaaaat
gcaactcagaacctgcattgtgtttcctgataagcctgaaaagcgcagggcctctcagat
cttcaaaac--agctattgactcga-ttgatggtattactataggttccttggatgatgt
gcccggtggtgctgtcactactttcttcagatctatcaggaatacattggattttgattt
tgatgacgagaatgaagg------aatct----ttc-------------agaagtcgtct
tc----tagatttttggcttcctcgctccccctacaccc--aactgtccctcccttgtcc
tgatt--tatccccattcaacaggagaaatttgcttcctcaacacctactctcctcttca
at----cttgagcttgatacatt--------acgtgctgatctaggccttctaggctttc
ccggaaaggatctccactac-cgatttctttctcaattcattcc-tgtcttctacatccg
aacgagagagtactctaagacagtggctgtggcgccttatatcgtgaattataatggagc
tctattccgtcaata---tccwgggccttggcaggtgatgcttaagcaagcagatggttc
ttatgcttgtgtagcagagagtgaaagccgtttcacacttggtgagaccaaggaagaact
acttagggtgctgggcctacrggaagaacaaggaagctcccttgaatttcttcgacgagg
ttacaag-----------------------------------------------------
--------------
>PAFTOL004633
cacgaccctagggctggcgtagcagtttacaagcccaaatcctacgaagttctcgtcact
gatgctgccaattcgctcgtttatgctctccaagacggaaaaatccggctcgaaa-----
----ttgatttcccg---------------------------aagggatcttc-agatga
gttcagtgatgctaatattcagctagcattgacagctgcaaggaagcttcaagagaaaat
gcaactcagagcctgcattgtgtttcctgataagcctgaaaagcgcagggcctctcagat
cttcaaaac--agctcttgactcga-ttgatggtattactataggttccttggatgatgt
gcccagtggtgctgtcactacttttttcagatctatcaggaatacattggattttgattt
tgatgatgagaatgaagg------aatctttcagaa---------------gtcatcttc
ta----gatttttggcttcctctctccccctacatccaaccgccctcatc----------
---ct--gatctctgttcaacaggagaaatttgcttcctcaacacctactctcctcttca
at----cttgagcttgatacatt--------acgtgctgatctaggccttctaggctttc
ccggaaaggatctccactac-cgatttctttctcaattcattcc-tgtcttctacattcg
aacaagagagtactcgaagacagtggctgtggcaccttatatcgtgaattataatggagc
tctattccgtcaata---tccwgggccttggcaggtgatgcttaagcaagcagatggttc
ttatgcttgtgtagcagagagtgaaagccgtttcacacttggtgagaccaaggaagaact
gctgagggtgctgggcctacaggaagaacaaggaagctcccttgaatttcttcgacgagg
ttacaag-----------------------------------------------------
--------------
>PAFTOL004634
cacgaccctagggctggcgtagcagtttacaagcccaaatcctacgaagttctcgtmact
gatgctgccaattcgctcgtttatgctctccaagacggaaaaatccgactcgaaa-----
----ttgatttcccgtaatgtttctcctcccctaatcacatgaagggatcttc-agatga
gttcagtgatgctaatattcagctagcattgacagctgcaaagaagcttcaagagaaaat
gcaactcagatcctgcgttgtgtttcctgataagcctgaaaagcgcagggcctctcagat
cttcaaaac--agctcttgactcga-ttgatggtattactataggttccttggatgatgt
gcccggtggtgctgtcactacttttttcagatctatcaggaatacactggattttgattt
tgatgacgagaatgaagg------------------------------------------
------------------------------------------------------------
------------------------------------------------------------
------------------------------------------------------------
------------------------------------------------------------
------------------------------------------------------------
------------tca---cacagggccttggcaggtgatgcttaagcaagcagatggttc
ttatgcttgtgtagcagagagtgaaagccgtttcacacttggtgagaccaaggaagaact
acttagggtgctgggcctacaggaagaacaaggaagctcccttgaatttcttcgacgagg
ttacaaggtctgttatgcttg----------------tcagcttttgcttcgttctgaga
aaatgtcaaactgg
>PAFTOL004635
------------------------------------------------------------
------------------------------------------------------------
------------------------------------------------------------
------------------------------------------------------------
------------------------------------------------------------
------------------------------------------------------------
------------------------------------------------------------
------------------------------------------------------------
------------------------------------------------------------
------------------------------------------------------------
------------------------------------------------------------
------------------------------------------------------------
------------------------------------------------------------
-------------ca---cacagggccttggcaggtgatgcttaagcaagcagatggttc
ttatgcttgtgtagcagagagcgaaagccgtttcacacttggtgagaccaaggaagaact
acttagggtgctgggcctacaggaagaacaaggaagctcccttgaatttcttcgacgagg
ttacaag-----------------------------------------------------
--------------
>PAFTOL004636
tacgamcctagggctggcgtagcagtttayaagcccaaatcctacgaagttctcgtcack
gatgctgccaattcgctcgtttatgctctccaagacggaaaaatkcggctcgaaa-----
----ttgatttcccg---------------------------aagggatcttc-agatga
cttcactgatgctaatattcagctggcattgacagttgcaaggaagcttcaagagaaaat
gcaactcagaacctgcattgtgtttcctgataagcctgaaaagcgcagggcctcycagat
cttcaaaac--agctcttgactcgg-t---------------------------------
------------------------------------------------------------
------------------------------------------------------------
------------------------------------------------------------
------------------------------------------------------------
------------------------------------------------------------
------------------------------------------------------------
------------------------------------------------------------
------------mca---cacagggccttggcaggtgatgcttaagcaaacagatggttc
ttatgcttgtgtagctgagagtgaaagccgtttcacacttggtgagaccaaggaagaact
acttagggtgctgggcctacaggaagagcaaggaagctcccttgaatttcttcgccgagg
ttacaag-----------------------------------------------------
--------------
>PAFTOL004637
tacgatcctagggctggcgtagcagtatacaagcccaaatcctacgawgttctcgtcact
gatgctgccaattctctcgtttatgctctccaagacggaaaaatccgactcgaaa-----
----ttgatttcccttactgtaatagcaacatatcatcttataagggatcttc-agatga
gttcattgatgctaatattcagctagcattgacagttgcaaggaagcttcaggagaaaat
gcaactcagaacctgcattgtrtatcccgataagcctgagaagcgcagagcctctcagat
cttcaaaac--agctcttgactcga-ttgatggtattactataggttccttggatgatgt
gcctggtggtgctgtcactactttcttcagatctatcaggartacattggattttgattt
tgatgatgagaatgaagg------t-----------------------------------
------------------------------------------------------------
-----------------------kagaaatttgcttcctcaacacctactctcctcttca
at----cttgaacttgatacatt--------acgtgctgatctaggccttctaggctttc
ctggaaaggatctccattac-cgatttctttctcaattcattcc-tgtcttctacatccg
aacaagagagtactctaagacagtgcccgtggcgccttatatcgtgaattacaatggagc
tctattccgtcaata---tcctgggccttggcaggtgatgcttaagcaagcagatggttc
ttatgcttgtgtagcagagagtgaaagccgtttcacacttggtgagrccaaggaagaact
acttagggtgctgggcctacaggaagaacaaggaagctcycttgaatttcttcgccgagg
ttacaag-----------------------------------------------------
--------------
>PAFTOL004638
cacgaccccagggctggcgtagcagtttacaagcccaaatcctacgaagttcttgtcact
gatgctgccaattcgctggtttatgctctccaagacggaaagatccggctcgaaa-----
----ttgatttcccgcccctgcccagtaacatatcatcttacaagggatcttc-agatga
gttcattgatgctaatattcagctagcattgacagttgcaaggaagcttcaagagaaaat
gcaactcggaacctgcattgtgtttcccgataagcctgaaaagcgcagggcctctcagat
cttcaaaac--agctcttgactcgg-ta--------------------------------
------------------------------------------------------------
------------------------------------------------------------
------------------------------------------------------------
-----------------------gagaaatttgcttcctcaacacctactctcctcttca
at----cttgagcttgatacatt--------acgtgctgatctaggccttctaggctttc
ccggaaaggatctccactac-cgatttctttctcaattcattcc-tgtcttctacatccg
aacaagagagtactctaagacagtggctgtggcgccttatatcgtgaattataatggagc
tctattccgtcaata---tcctgggccttggcaggtgatgcttaagcaagcagacggttc
ctatgcttgtgtagccgagagtgaaagccgtttcacacttggtgagrccaaggaagaact
acttagggtgctgggcctacaggaagaacaaggaagctcccttgaatttcttcgacgagg
ttacaag-----------------------------------------------------
--------------
>PAFTOL004639
tacgaccctagggccggcgtagcagtttacaagccgaaatcctacgaagttctcgtcact
gatgctgccaattcgctcgtttgtgctctccaagacggaaagatccggctcgaaa-----
----ttgatttcccg---------------------------aagggatcttc-agatga
gttcattgatgctaatattcagctagcattgacagttgcaaggaagcttcaagagaaaat
gcaactcagaacctgcattgtgtttcctgataagcctgaaaagcgcagggcctctcagat
cttcaaaac--agctattgactcga-ttgatggtattactataggctccttggatgatgt
gcctggtggtgctgtcactactttcttcagatctatcaggaatacattggattttgattt
tgatgacgagaatgaagg------------------------------------------
------------------------------------------------------------
----------------------tgagaaatttgcttcctcgatacctactctcctcttca
at----cttgagcttgatacatt--------acgtgctgatctaggccttctaggctttc
ccggaaaggatctccactac-cgatttctttctcaattcattcc-tgtcttctacatccg
aacaagagagtactctaa------------------------------------------
------------gca---cacagggccttggcaggtgatgcttaagcaagcagatggttc
ttatgcttgtgtagcagagagtgaaagccgtttcacactcggtgagaccaaggaagaact
acttagggtgctgggcctacaggaagaacaaggaagctcccttgaatttcttcgacgagg
ttacaag-----------------------------------------------------
--------------
>PAFTOL004640
------------------------------------------------------------
------------------------------------------------------------
---------------cccctgcccagtaacatatcatcttacaagggatcttc-agatga
gttcattgatgctaatattcagctagcattgacagttgcaaggaagcttcaagagaaaat
gcaactcagaacctgcattgtgtttcctgataagcctgaaaagcgcagggcctctcagat
cttcaaaac--agctattgactcga-ttgatggtattactataggttccttggatgatgt
gcccggtggtgctgtcactactttcttcagatctatcaggaatacattggattttgattt
tgatgacgagaatgaagg------------------------------------------
------------------------------------------------------------
------------------------------------------------------------
------------------------------------------------------------
------------------------------------------------------------
------------------------------------------------------------
------------tca---cacagggccttggcaggtgatgcttaagcaagcagatggctc
ttatgcttgtgtggcagagagtgaaagccgtttcacacttggtgagaccaaggaagaact
actcagggtgctgggcctacaggaagaacaaggaagctcccttgaatttcttcgacgagg
ttacaag-----------------------------------------------------
--------------
>PAFTOL004642
tacgaccctagggctggcgtagcagtttacaagcccaaatcctacgaagttcttgtcact
gatgctaccaattcgctcgtttatgctctccaagacggaaagatccggctcgaaa-----
----ttgattttccgcccctgcccagtaacatatcatcttacaagggatcttc-agatga
gttcattgatgctaatattcagctagcattgacagttgcaaggaagcttcaagagaaaat
gcaactcagaacctgcattgtgtttcccgataagcctgaaaagcgcagggcctctcagat
cttcaaaac--agctcttgactcga-ttgaaggtattactataggttccttggatgatgt
gcccggtggtgctgtcactactttcttcagatctatcaggagtacattggactttgattt
tgatgacgagaatgaag-------------------------------------------
------------------------------------------------------------
------------------------------------------------------------
---------------------------------gtgctgatctaggccttctaggctttc
ccggaaaggatgtccactac-cgatttctttctcaattcattcc-tgtcttctacatccg
aacaagagagtactctaagacagtggctgtggcgccttatatcgtgaattataatggagc
tctattccgtcaata---tcctgggccttggcaggtgatgcttaagcaagcagatggttc
ctatgcttgtgtagccgagagtgaaagccgtttcacacttggtgagaccaaggaagaact
acttagggtgctgggcctacaggaagaacaaggaagctcccttgaatttcttcgacgagg
ttacaag-----------------------------------------------------
--------------
>PAFTOL004644
tacgactctagggctggcgtagcagtttacaagcccaaatcctacgaagttctcgtcact
gatgctgccaactcgctcgttcatgctatccaagacggaaaaatccggctgcatt-----
----ctttttttgttgtgtctccttcacaggcccctgcccagaagggatcttc-agatga
gttcattgatgctaatattcagctagcattgacagctgcaaggaagcttcaagagaaaat
gcmactcagaacctgcattgtgtttcccgataagcctgaaaagcgcagggcctctcagat
cttcaaaac--agctcttgactcga-ttgatggtattactataggttccttggatgatgt
gccgagtggtgctgtcactactttcttcagatctatcaggaatacattggattttgattt
tgacgacgagaatgaagg------t-----------------------------------
------------------------------------------------------------
-----------------------kagaaatttgcttcctcaacacctactctcctcttca
at----cttgagcttgatacatt--------acgtgctgatctaggccttctaggmtttc
ccggaaaggatctccactac-cgatttctttctcaattcattcc-tgtcttctacatccg
aacaagagagtactctaagacagtggctgtggcaccttatatcgtraattacagtggagc
tctattccgtcaata---tcctgggccttggcaggtgatgcttaagcaagcagatggttc
ttatgcttgtgtagcagagagtgaaagccgtttcacacttggtgagaccaaggaagaact
acttagggtgctgggcctacaggaagaacaaggaagctcccttgaatttcttcgacgagg
ttacaag-----------------------------------------------------
--------------
>PAFTOL004646
catgaccctagggctggcgtagcagtttacaagcccaaatcctacgaagttcttgtcact
gatgctgccaattcgctcgtttatgctctccaagacggaaagatccggctcgaaa-----
----ttgatttcccgtaatttcccagtaacatatcatcttacaagggatcttc-agatga
gttcattgatgctaatattcagctagcattgacagttgcacggaagcttcaagagaaaat
gcaactcggagcctgcattgtgtttcccgataagcctgaaaagcgcagggcctctcagat
cttcaaaac--agctcttgactcga-tagaaggcattactataggttccttggatgatgt
gcccggtggtgctgtcactactttcttcagatctatcaggaatacattggattttgattt
tgacgacgagaatgaagg------k-----------------------------------
------------------------------------------------------------
-----------------------gagaattttgcttcctcaacacctactctcctcttca
at----cttgagcttgatacatt--------amgtgctgatctaggccttctaggctttc
ccggaaaggatctccactac-cgatttctttctcaattcattcc-tgtcttctacattcg
aacaagagagtactctaagrcagtggctgtggcgccttatatcgtgaattataatggagc
tctattccgtcaata---tccrgggccttggcaggtgatgcttaagcaagcagatggttc
ctatgcttgtgtagccgagagtgaaagccgtttcacacttggtgagaccaaggaagaact
acttagggtgctgggcctacaggaagaacaaggaagctcccttgaatttcttcgacgagg
ttacaag-----------------------------------------------------
--------------
>PAFTOL004647
tacgaccctagggctggcgtagcagtttacaagcccaaatcctacgaagttctcgtcact
gatgctgccaattcgctcgtatatgctctccaagacggaaaaatgcggcttgaaa-----
----ttgatttcccgtaatgtgatagtaacatatcatcttacaagggatcttc-agatga
cttcaatgatgctaatattcagctagcattgacagttgcaaagaagcttcaagagaaaat
gcaactcagaacctgcattgtgtttcctgataagcctgaaaagcgcagggcctctcagat
cttcaaaac--agctcttgactcgg-ta--------------------------------
------------------------------------------------------------
------------------------------------------------------------
------------------------------------------------------------
------------------------------------------------------------
------------------------------------------------------------
------------------------------------------------------------
----------------aagacagtgcctgtggcgccttacatcatgaattacagtggagc
cctattccgtcaata---tcctgggccttggcaggtgatgcttaagcgagcwgatggttc
ttatgcttgtgtagccgagagtgaaagccgtttcacacttggtgagaccaaggaagaact
acttagggtgctgggcctacaggaagagcaaggaagctcccttgaatttcttcgccgagg
ttacaag-----------------------------------------------------
--------------
>PAFTOL004648
------------------------------------------------------------
------------------------------------------------------------
---------------cccctgcccagtaacatatcatcttacaagggatcttc-agatga
gttcattgatgctaatattcagctagcattgacagttgcaaggaagcttcaagagaaaat
gcaactcagaacctgcattgtgtttcctgataagcctgaaaagcgcagggcctctcagat
cttcaaaac--agctattgactcgg-ta--------------------------------
------------------------------------------------------------
------------------------------------------------------------
------------------------------------------------------------
-----------------------gagaaatttgctttctcaacacctactctcctcttca
at----cttgagcttgatacgtt--------acgtgctgatctaggccttctaggctttc
ctggaaaggatctccactac-cgatttctttctcaattcattcc-tgtcttctacatccg
aacaagagagtactctaagacagtggctgtggcaccttatatcgtgaattataatggagc
tctattccgtcaata---tcctgggccttggcaggtgatgcttaagcaagcagatggttc
ttatgcttgtgtwgcagagagtgaaagccgtttcacacttggtgagaccaaggaagaact
acttagggtgctgggcctacaggaagaacaaggaacatcccttgaatttcttcgacgagg
ttacaag-----------------------------------------------------
--------------
>PAFTOL004649
---gaccctagggctggcgtagcagtttacaagcccaaatcctacgaagttctcgtcact
gatgctgccaattcgctcatttatgctctccaagacggaaaaatgcgrttcgaaa-----
----ttgatttcccg---------------------------aagggatcttc-agatga
cttcattgatgctaatattcagctagcattgacagctgcaaggaagcttcaagagaaaat
gcractcagaacctgcattgtgtttcctgataagcctgaaargcgsagggcctctcagat
cttcaaaac--agctcttgactcgg-taatgcctacta----------------------
------------------------------------------------------------
------------------------------------------------------------
------------------------------------------------------------
---------tctctgttcaacaggagaaatttgcttcctcaacacctactctcctcttca
at----cttgagcttgatacatt--------acgtgctgatctaggccttctaggctttc
ctggaaaggatctccactac-cgatttctttctcaattcattcc-tgtcttctacatccg
aacaagagagtactctaagacagtgcctgtggcgccttatatcatgaattacagtggagc
yctattccgtcaata---tcctgggccttggcaggtgatgcttaagcaagcagatggytc
ttatgcttgtgtagcagagagtgaaagccgtttcacacttggtgagaccaaggaagaact
acttmgggtgctgggcctacaggaagaacaaggaagctcccttgaatttcttcgccgagg
ttacaag-----------------------------------------------------
--------------
>PAFTOL004652
cacgaccctagggctggcgtagcagtttacaagcccaaatcctacgaagttcttgtcact
gatgctgccaattcgctcgtttatgctctccaagacggaaagatccggctcgaaa-----
----ttgatttcccgcccctgcccagtaacatatcatcttasaagggatcttc-agatga
gttcattgatgctaatattcagctagcattgacagttgcaaggaagcttcaagagaaaat
gcaactcggaacctgcattgtrtttcctgataagcctgaaaagcgcagggcctctcagat
cttcaaaac--agctcttgactcgg-----------------------------------
------------------------------------------------------------
------------------------------------------------------------
------------------------------------------------------------
---------------------tagagaaatttgcttcctcaacacctactctcctcttca
at----cttgagcttgatacatt--------acgtgctgatctaggccttctaggctttc
ccggaaaggatctccactac-cgatttctttctcaattcattcc-tgtcttctacatccg
aacaagagagtactctaa------------------------------------------
------------gca---cacagggccttggcaggtgatgcttaagcaagccgatggttc
ctatgcttgtgtagccgagagtgaaagccgtttcacacttggtgagaccaaggaagaact
acttagggtgctgggcctacaggaagaacaaggaagctcccttgaatttcttcgacgagg
ttacaag-----------------------------------------------------
--------------
>PAFTOL004653
cacgaccctagggctggcgtagcagtttacaagcccaaatcctacgaagttcttgtcact
gacgctgccaattcgctcgtttatgctctccaggacggaaagatccggctcgaaa-----
----ttgatttcccgcccctgcccagtaacatatcatcttacaagggatcttc-agatga
gttcattgatgctaatrttcagctagcattgacagttgcaaggaagcttcaagagaaaat
gcaactcsgaacctgcattgtgtttcccgataagcctgaaaagcgcagggcgtctcagat
cttcaaaac--agctcttgactcgg-ta--------------------------------
------------------------------------------------------------
------------------------------------------------------------
------------------------------------------------------------
---gt--tatctccgttcaacaggagaaatttgcttcctcaacacctactctcctcttca
at----cttgagcttgatacatt--------acgtgctgatctaggccttctaggctttc
ccggaaaggatctccactac-cgatttctttctcaattcattcc-tgtcttctacatccg
aacaagagagtactctaagacagtggctgtggcgccttatattgtgaattataatggagc
tctattccgtcaata---tcctgggccttggcaggtgatgcttaagcaagcagatggttc
ctatgcttgtrtagccgagagtgaaagccgttttacacttggtgagaccaaggaagaact
acttagggtgctgggcctacaggaagaacaaggaagctcccttgaatttcttcgacgagg
ttacaag-----------------------------------------------------
--------------
>PAFTOL004654
tacgaccctagggctggcgtggcagtttacaagcccaaatcctacgaagttctcgttact
gatgctgccaattcgctcatttatgctctccaagacgggaaaatgcggctcgaaa-----
----ttgatttcccgtaatgtttctcctcctctaatcatgtgwasggatcttc-agatga
cttcattgatgctaatattcagctagcmttgacagttgcaaggaagcttcaagagaaaat
gmaactcagatcctgcattgtgtttcctgataagcctgaaaagcgcagggcctctcagat
cttcaaaac--agctcttgactcga-ttgatggtattagtataggttccttggatgatgt
gcctggcggtgctgtcactgctttctttagatctatcaggaatacattggattttgattt
tgacgacgagaatgaagg------t-----------------------------------
------------------------------------------------------------
------------------------------------------------------------
--------------------------------agggctgatctaggccttctaggctttc
ctggaaaggatctccactac-cgatttctttctcaattcattcc-tgtcttctacatccg
aacaagagagtactctaagacagtgcctgtggcgccttatatcatgaattacagtggagc
tctattccgtcaata---tcctgggccttggcaggtgatgcttaagcaaccagatggttc
ttatgcttgtgtagcagagagtgaaagccgtttcacacttggtgagaccaaggaagaact
acttagggtgctgggcctacaggaagaacaaggaagctcccttgaatttcttcgccgagg
ttacaag-----------------------------------------------------
--------------
>PAFTOL004657
------------------------------------------------------------
------------------------------------------------------------
---------------cccctgcccagcaacgtatcatcttataagggatcttc-agatga
gttcattgatgctaatattcagctagcattgacagttgcaaggaagcttcaagagaaaat
gcaactcagaacatgcattgtgtttcccgataagcctgagaagcgcagggcctctcagat
cttcaaaac--agctcttgactcgg-ta--------------------------------
------------------------------------------------------------
------------------------------------------------------------
------------------------------------------------------------
------------------------------------------------------------
-----------------------------------gctgatctaggccttctaggctttc
ctggaaagtatctccattac-cgatttctttctcaattcattcc-tgtcttctacatccg
aacaagagagtactctaagacagtgcctatggcgccttatatcgtgaattacagtggagc
tctgttccgtcaata---tcctgggccttggcaggtgatgcttaggcaagcagatggttc
ttatgcttgtgtggcagagagcgaaagccgtttcacacttggcgagaccaaggaagaact
gcttagagtgctgggcctgcaggaagaacaaggaagctctcttgaatttcttcrccgagg
ttacaag-----------------------------------------------------
--------------
>PAFTOL004658
------------------------------------------------------------
------------------------------------------------------------
------------------------------------------------------------
------------------------------------------------------------
------------------------------------------------------------
------------------------------------------------------------
------------------------------------------------------------
------------------------------------------------------------
------------------------------------------------------------
-----------------------gagaaatttgcttcctcagcacctactctcctcttca
at----cttgagcttgatacatt--------acgtgctgatctaggccttctaggctttc
ctggaaaggatctccactac-cgatttctttctcaattcattcc-tgtcttctacatccg
aacaagagagtactctaagacagtgcctgtggcgccttatatcatgaattacagtggagc
tctattccgccaata---tcctgggccttggcaggtaatgcttaagcaagcagatggttc
ttatgcttgtgtagcagagagtgaaagccgtttcacwcttggtgagaccaaggaagaact
acttagggtgctgggcctacaggaagaacaaggaagctcccttgaatttcttcgccgagg
ttacaag-----------------------------------------------------
--------------
>PAFTOL004660
------------------------------------------------------------
------------------------------------------------------------
------------------------------------------aagggatcttc-agatga
cttcattgatgctaatattcagctagcattgacagttgcaaggaagcttcaagagaaaat
gcaactcagaacctgcattgt---------------------------------------
------------------------------------------------------------
------------------------------------------------------------
------------------------------------------------------------
------------------------------------------------------------
------------------------------------------------------------
------------------------------------------------------------
------------------------------------------------------------
------------------------------------------------------------
------------mca---cacagggccttggcaggtgatgcttaagcaagcagatggttc
ttatgcttgtgtagcagagagtgaaagccgtttcacacttggtgagaccaaggaagaact
acttagggtgctgggcctacaggaagaacaaggaagctcccttgaatttcttcgccgcgg
ttacaag-----------------------------------------------------
--------------
>PAFTOL004661
tacgatcctagggctggcgtggcagtttacaagcccaaatcctacgaagttctcgtcact
gatgctgccaattctctcgttgatgctatgcaagacggaaaaatccggctcgaaa-----
----ttgattttccg---------------------------aagggatcttc-agatga
gttcattgatgctaatattcagctagcattgacagttgcaargaagcttcaasagaaaay
gcaactcagaacatgcattgtaa-------------------------------------
--------------------------ttgatggtattactatcggttccttggatgatgt
gcctggtggtgctgtcactactttcttcagatctatcaggaatacattggattttgattt
tgatgatgagaatgaag-------------------------------------------
------------------------------------------------------------
------------------------------------------------------------
---------------------------------gtgctgatctaggccttctaggctttc
ctggaaaggatctccattac-cgatttctttctcaattcattcc-tgtcttctacatccg
aacaagagagtactctaagacagtgcctgtggcgccttatatcgtgaattacagtggagc
tctgttccgtcaata---tcctgggccttggcaggtgatgcttaggcaagcagatggttc
ttatgcttgtgtggcagagagcgaaagccgtttcacacttggcgagaccaaggaagaact
gcttagagtgctgggcctgcaggaagaagaaggaagctctcttgaatttcttcgccgagg
ttacaag-----------------------------------------------------
--------------
>PAFTOL004662
------------------------------------------------------------
------------------------------------------------------------
------------------------------------------------------------
------------------------------------------------------------
------------------------------------------------------------
------------------------------------------------------------
------------------------------------------------------------
------------------------------------------------------------
------------------------------------------------------------
------------------------------------------------------------
------------------------------------------------------------
------------------------------------------------------------
------------------------------------------------------------
-------------ca---cacagggccttggcaggtgatgcttaagsaagcagatggttc
ttatgcttgtgtagccgagagtgaaagccgtttcacacttggtgagaccaaggaagaact
acttagggtgctgggcctacaggaagagcaaggaagctcccttgaatttcttcgccgagg
ttacaag-----------------------------------------------------
--------------
>PAFTOL004664
------------------------------------------------------------
------------------------------------------------------------
------------------------------------------------------------
------------------------------------------------------------
------------------------------------------------------------
------------------------------------------------------------
------------------------------------------------------------
------------------------------------------------------------
------------------------------------------------------------
--------------------------------------------------------cacg
ac----cctagggctggcgtagc--------agtttacaagcccaaatcctacgaagttc
ttgtcactgat----gctgc-caattcgctcgtttatgccctccgagacggaaaaatccg
gctcgaaattgatttccc------------------------------------------
------------gca---cacagggccttggcaggtgatgcttaagcaagcagatggttc
ctatgcttgtgtagccgagagtgaaagccgtttcacacttggtgagaccaaggaagaact
acttagggtgctgggcctacaggaagaacaaggaagctcccttgaatttcttcgacgagg
ttacaag-----------------------------------------------------
--------------
>PAFTOL004665
tacgaccctagggctggcgtagcagtttacaagcccaaatcctacgaagttctcgtcact
gatgctgccaattcgctcgtttgtgctctccaagacggaaagttccggctcgaaa-----
----ttgatttcccg---------------------------aagggatcttc-agatga
gttcattgatgctaatattcagctagcattgacagtcgcaaagaagcttcaagagaaaat
gcaactcagaacctgcattgt---------------------------------------
------------------------------------------------------------
------------------------------------------------------------
------------------------------------------------------------
------------------------------------------------------------
------------------------------------------------------------
------------------------------------------------------------
------------------------------------------------------------
------------------------------------------------------------
------------aca---cacagggccttggcaggtgatgcttaagcaagcagatggttc
ttatgcttgtgtagcagagagtsaaagccgtttcacacttggtgagaccaaggaagaact
acttagggtgctgggcctacaggaagaaaaaggaagctcacttgaatttcttcgacgagg
ttacaag-----------------------------------------------------
--------------
>PAFTOL004666
----cccctg------------------------------cccagtaacatatcatc---
------------------------------------------------------------
--------------------------------------ttacaagggatcttc-agatga
gttcattgatgctaatattcagctagcgttggcagttgcaaggaagcttcaagagaaaat
gcaactcggaacctgcattgtgtttcccgataagcctgaaaagcgcagggcctctcagat
cttcaaaac--agctcttgactcgg-t---------------------------------
------------------------------------------------------------
------------------------------------------------------------
------------------------------------------------------------
------------------------------------------------------------
------------------------------------------------------------
------------------------------------------------------------
------------------------------------------------------------
------------aca---cacaggaccttggcaggtgatgcttaagcaagcagatggttc
ctatgcttgtgtagctgagagtgaaagccgtttcacacttggtgagaccaaagaagaact
acttagggtgctgggcctacaggaagaacagggaagctcccttgaatttcttcgacgagg
ttacaag-----------------------------------------------------
--------------
>PAFTOL004667
------------------------------------------------------------
------------------------------------------------------------
------------------------------------------------------------
------------------------------------------------------------
------------------------------------------------------------
------------------------a-ttgaaggtattactataggttccttggatgatgt
gcccggtggtgctgtcactactttcttgagatctatcaggaatacattggattttgattt
tgacgacgagaatgaagg------------------------------------------
------------------------------------------------------------
------------------------------------------------------------
------------------------------------------------------------
------------------------------------------------------------
------------------------------------------------------------
------------tca---cacaggaccttggcaggtgatgcttaagcaagcagatggttc
ctatgcttgtgtagctgagagtgaaagccgtttcacacttggtgagaccaaggaagaact
acttagggtgctgggcctacaggaagaacagggaagctcccttgaatttcttcgacgagg
ttacaag-----------------------------------------------------
--------------
>PAFTOL004668
------------------------------------------------------------
------------------------------------------------------------
------------------------------------------------------------
------------------------------------------------------------
------------------------------------------------------------
------------------------------------------------------------
------------------------------------------------------------
------------------------------------------------------------
------------------------------------------------------------
------------------------------------------------------------
------------------------------------------------------------
------------------------------------------------------------
------------------------------------------------------------
-------------ca---cacagggccttggcaggtgatgcttaagcaagcagatggttc
ctatgcttgtgtagctgagagtgaaagccgtttcacacttggtgagaccaaggaagaact
acttagggtgctgggcctacaggaagaacaaggaagctcccttgaatttcttcgacgagg
ttacaag-----------------------------------------------------
--------------
>PAFTOL005024
------------------------------------------------------------
------------------------------------------------------------
------------------------------------------------------------
------------------------------------------------------------
------------------------------------------------------------
------------------------------------------------------------
------------------------------------------------------------
------------------------------------------------------------
------------------------------------------------------------
------------------------------------------------------------
------------------------------------------------------------
------------------------------------------------------------
------------------------------------------------------------
----------------------gggccttggcaggtgatgcttaagcaagcagatggttc
ctatgcttgtgtagcygagagtgaaagccgtttcacacttggtgagaccaaggaagaact
acttagggtgctgggcctacaggaagaacaaggaagctcccttgaatttcttcgacgagg
ttacaag-----------------------------------------------------
--------------
>PAFTOL005025
------------------------------------------------------------
------------------------------------------------------------
------------------------------------------aagggatcttc-agatga
cttcattgatgctaatattcagctggcattgacagttgcaaggaagcttcaagagaaaat
gcaactcagaacctgcattgtgtttcccgataagcctgaaaagcgcagggcctctcagat
cttcaaaac--agctcttgactcgg-t---------------------------------
------------------------------------------------------------
------------------------------------------------------------
------------------------------------------------------------
------------------------------------------------------------
------------------------------------------------------------
------------------------------------------------------------
------------------------------------------------------------
------------aca---cacagggccttggcaggtgatgcttaagcaagcagatggttc
ttatgcttgtgtagcagagagtgaaagccgtttcacacttggtgagaccaaggaagaact
acttagggtgctgggcctacaggaagaacaaggaacctcccttgaatttcttcgccgagg
ttacaag-----------------------------------------------------
--------------
>PAFTOL005026
tacgaccctagggctggcgtagcagtttacaagcccaaatcctacgaaattctcgtcact
gatgctgccaattcgctcgtttatgctctccaagacggaaaaatccggctcgaaa-----
----ttgatttcccgcccctgcccagtaacatatcatcttacaagggatcttc-agatga
cttcattgatgctaatattcagctggcattgacagttgcgaggaagcttcaagagaaaat
gaaactcagaacctgcattgtgtttcccgataagcctgaaaagcgcagggcctctcagat
cttcaaaac--agctcttgactcga-ttgatggtattactataggttccttggatgatgt
gcccagtggggctgtcactactttcttcagatctatcaggaatacattggattttgattt
tgacgacgagaatgaagg------aatctttcagaa---------------gtcatcttc
ta----gatttttggcttcctctctccccctacacccaactgtccctccc----ttatcc
tgatt--tatctctgttcaacaggagaaatttgcttcctcaacacctactctcctcttca
at----ctcgagcttgatacatt--------acgtgctgatctaggccttctaggctttc
ccgggaaggatctccactac-cgatttctttctcaattcattcc-tgtcttctacatccg
aacaagagagtactctaagacagtgcctgtggcgccttatatcgtgaattacagtggagc
tttattccgtcaata---tcctgggccttggcaggtgatgcttaagcaagcagatggttc
ttatgcttgtgtagcagagagtgaaagccgtttcacacttggtgagaccaaggaagaayt
acttagggtgctgggcctacaggaagaacaaggaasctcccttgaatttcttcgmcgagg
ttacaag-----------------------------------------------------
--------------
>PAFTOL005035
------------------------------------------------------------
------------------------------------------------------------
------------------------------------------------------------
------------------------------------------------------------
------------------------------------------------------------
------------------------------------------------------------
------------------------------------------------------------
------------------------------------------------------------
------------------------------------------------------------
------------------------------------------------------------
------------------------------------------------------------
------------------------------------------------------------
------------------------------------------------------------
-------------ca---cacagggccttggcaggtgatgcttaarcaagcrgatggttc
ctatgcttgtgtagccgagagtgaaagccgtttcacacttggtgagaccaaggaagaatt
acttagggtgctgggcctacaggaagaacaaggaagctcccttgaatttcttcgacgagg
ttacaag-----------------------------------------------------
--------------
>PAFTOL005042
------------------------------------------------------------
------------------------------------------------------------
------------------------------------------------------------
------------------------------------------------------------
------------------------------------------------------------
------------------------a-ttgatggtattactataggctccttggatgatgt
gcccggtggtgctgtcactactttcttcagatctatcaggaatacattggattttgattt
tgatgacgagaatgaagg------------------------------------------
------------------------------------------------------------
------------------------------------------------------------
------------------------------------------------------------
------------------------------------------------------------
------------------------------------------------------------
------------tca---cacagggccttggcaggtgatgcttaagcaagcagayggttc
ytatgcttgtgtagcmgagagtgaaagccgtttcacactyggtgagaccaaggaagaact
acttagggtgctgggcctacaggaagaacaaggaagctcccttgaatttcttcgacgagg
ttacaag-----------------------------------------------------
--------------
>PAFTOL005043
------------------------------------------------------------
------------------------------------------------------------
------------------------------------------aagggatcttc-agatga
gttcattgatgctaatattcagctagcattgacagttgcaaggaagcttcaagagaaaat
gcaactcggaacctgcattgtgtttcccgataagcctgaaaagcgcagggcctctcagat
cttcaaaac--agctctggactcgg-t---------------------------------
------------------------------------------------------------
------------------------------------------------------------
------------------------------------------------------------
------------------------------------------------------------
------------------------------------------------------------
------------------------------------------------------------
------------------------------------------------------------
------------aca---cacagggccttggcaggtgatgcttaagcaagcagacggttc
ctatgcttgtgtagccgagagtgaaagccgtttcacacttggtgagaccaaggaagaact
acttagggtgctgggcctacaggaagaacaaggaagctcccttgaatttcttcgacgagg
ttacaag-----------------------------------------------------
--------------
>PAFTOL005047
------------------------------------------------------------
------------------------------------------------------------
------------------------------------------aagggatcttc-agatga
gttcattgatgctaatattcagctagcattgacagttgcaaggaagcttcaagagaaaat
gcaactcagaacctgcattgtgtttcctgataagcctgaaaagcgcagggcctctcagat
cttcaaaac--agctattgactcgg-t---------------------------------
------------------------------------------------------------
------------------------------------------------------------
------------------------------------------------------------
------------------------------------------------------------
------------------------------------------------------------
------------------------------------------------------------
------------------------------------------------------------
------------aca---cacagggccttggcaggtgatgcttaagcaagcagatggttc
ttatgcttgtgtagcagagagtgaaagccgtttcacacttggtgagaccaaggaagaact
acttagggtgctgggcctacaggaagaacaaggaagctcccttgaatttcttcgacgagg
ttacaag-----------------------------------------------------
--------------
>PAFTOL005169
------------------------------------------------------------
------------------------------------------------------------
------------------------------------------aagggatcttc-agatga
attcattgatgctaatattcagctagcattgacagttgcaaggaagcttcaagagaaaat
gcaactcagagcctgcattgtgtttcctgataagcctgaaaagcgcagggcctctcagat
cttcaaaac--agctcttgactcgg-t---------------------------------
------------------------------------------------------------
------------------------------------------------------------
------------------------------------------------------------
------------------------------------------------------------
------------------------------------------------------------
------------------------------------------------------------
------------------------------------------------------------
------------aca---cacagggccttggcaggtgatgcttaagcaagcagatggttc
ttatgcttgtgtggcagagagtgaaagccgattcacacttggtgagaccaaggaagaact
acttagggtgctgggcctacaggaagaacaaggaagctcccttgaatttcttcgacgagg
ttacaag-----------------------------------------------------
--------------
>PAFTOL007498
------------------------------------------------------------
------------------------------------------------------------
------------------------------------------aagggatcttc-agacga
gttcattgatgctaatattcagctagcattgacagttgcaaggaagcttcaagagaaaat
gcaactcagaacctgcattgtgtttcccgataagcctgaaaagcgcagggcctctcagat
cttcaaaac--agctcttgactmga-ttgatggtattactataggttccttggatgatgt
gcccagtggtgctgtcactactttcttcagatctatcaggaatacattggattttgattt
tgacgacgagaatgaagg------ttagtcgtcaatgt----------tggatgccggaa
tg----tgg--ttttatataatcaac------------actgtccctccc----ttattc
tgatt--tatctctgttcaacaggagaaatttgcttcctcaacacctactctcctcttca
at----cttgagcttgatacatt--------acgtgctgatctaggccttctaggctttc
ccggaaaggatctccactac-cgatttctttctcaattcattcc-tgtcttctacatccg
aacaagagagtactctaagacagtggctgtggcgccttatatcgtgaattacagtggagc
tctattccgtcaata---tcctgggccttggcaggtgatgcttaagcaagcagatggttc
ttatgcttgtgtagcagagagtgaaagccgtttcacacttggtgagaccaaggaagaact
acttagggtgctgagcctacaggaagaacaaggaagttcccttgaatttcttcgacgagg
ttacaag-----------------------------------------------------
--------------
>PAFTOL008060
catgaccctagggctggcgtagcagtttacaagcccaaatcctacgaagttctcgtcact
gatgctgccaattcgctcgtttatgctctccaagacggaaagatccggctcgaaa-----
----ttgacttcccgc--------------------------cagacattttg-ctttta
gct---------------------------------------------------------
------------------------------------------------------------
------------------------------------------------------------
------------------------------------------------------------
------------------------------------------------------------
------------------------------------------------------------
-----------------------cacaaatttgcttcctcaacacctaccctcctcttca
at----cttgagcttgatacatt--------acgtgctgatctaggccttctaggctttc
ccggaaaggatctccactac-cgatttctttctcaattcacccc-tgtcttctacatccg
aacaa-------------------------------------------------------
-----------amca---cacagggccttggcaggtgatgcttaagcaagcagatggttc
ctatgcttgtgtagccgagagtgaaagccgattcacacttggtgagaccaaggaagaact
acttagggtgctgggcctacaggaagaacaaggaagctcccttgaatttcttcgacgagg
ttacaag-----------------------------------------------------
--------------
>PAFTOL008062
------------------------------------------------------------
------------------------------------------------------------
------------------------------------------aagggatcttc-agatga
gttcattgatgctaatattcagctagcattgacagttgcaaggaagcttcaagagaaaat
gcaactcggagcctgcattgtgtttcccgataagcctgaaaagcgcagggcctctcagat
cttcaaaac--agctcttgactcga-tagaaggcattactataggttccttggatgatgt
gcctggtggtgctgtcactactttcttcagatctatcaggaatacattggattttgattt
tgacgacgagaatgaagg------ttagtcatcaatgccc--------ctttccacaaaa
tgctttgtttttttcttgcttgggaatt--------cagatg---catgc----tttttt
ggact--aacttt---------gaaagctttttgtttatttccataccactaattcttca
at----cttgagcttgatacatt--------acgtgctgatctaggccttctaggctttc
ccggaaaggatctccactac-cgatttctttctcaattcattcc-tgtcttctacatccg
aacaagagagtactctaagacagtggctgtggcgccttatatcgtgaaattaaaaccaac
tcaatttgcttggtc---ttaarggccttggcaggtgatgcttaagcaagcagatggttc
ctatgcttgtgtagccgagagtgaaagccgtttcacacttggtgagaccaaggaagaact
acttagggtgctgggcctacaggaagaacaaggaagctcccttgaatttcttcgacgagg
ttacaag-----------------------------------------------------
--------------
>PAFTOL008063
cacgaccctagggctggcgtagcagtttacaagcccaaatcctacgaagttcttgtcact
gatgctgccaattcgctcgtttatgctctccaagacggaaagatccggctcgaaa-----
----ttgatttcccgcccctgcccagtaacatatcatcttacaagggatcttc-agatga
gttcattgacgccaatattcagctagcattgacagttgcaaggaagcttcaagagaaaat
gcaactcggagcctgcattgtgtttcccgataagcctgaaaagcgcagggcctctcagat
cttcaaaac--agctcttgactcga-tagaaggcattactataggttccttggatgatgt
gcccggtggtgctgtcactactttcttcagatctatcaggaatacattggattttgattt
tgacgacgagaatgaagt------g--gtcaccagcatggatctttcagaagtcatcttc
ta----aatttttggctt----------------------cctctcttct----ttatcc
tgatt--tatctctgttcaacaggagaattttgcttcctcaacacctactctcctcttca
at----cttgagcttgatacatt--------acgtgctgatctaggccttctaggctttc
ccggaaaggatctccactac-cgatttctttctcaattcattcc-tgtcttctacatccg
aacaagagagtactctaagacagtggctgtggcgccttatatcgtgaattataatggagc
tctattccgtcaata---tccggggccttggcaggtgatgcttaagcaagcagatggttc
ctatgcttgtgtagccgagagtgaaagccgtttcacacttggtgagaccaaggaagaact
acttagggtgctgggcctacaggaagaacaaggaagctcccttgaatttcttcgacgagg
ttacaag-----------------------------------------------------
--------------
>PAFTOL008084
tacgatcctagggctggcgtggcagtttacaagcccaaatcgtacgaagttctcgtcacc
gatgctgccaattctctcgtttatgctatgcaagacggraaaatccggctcgaaa-----
----ttgattttccg---------------------------aagggatcttc-agatga
gttcattgatgctaatattcagctagcattkacagttgcaaggaagcttcaagagaaaat
gcaactcaaaacatgcattgtgtttcccgataagcctgagaagcgcagggcctgtcagat
cttcaaaac--agctcttgactcga-ttggtggtattactataggttccttggatgatgt
gcctggtggtgctgtcactactttcttcagatctatcaggaatacattggattttgattt
tgatgatgagaatgaagg------tcgctggcaatct-----------------------
------------------------------------------------------------
------------------------------------------------------------
------------------------------------------------------------
----gacgaacctccatcgctttacgtatttctca-------------------------
-----------actgtaagacagtgcctgtggttccttatatcgtgaattacagtggagc
tctattccgtcaata---tccwgggccttggcaggtgatgcttaagcaagcagatggttc
ttatgcttgtgtrgcagagagtgaaagccgtttcacacttggtgagacaaaggaagaact
acttagagtgctgggcctgcaggaagaacaaggaagctctcttgaatttcttcgccgagg
ttacaag-----------------------------------------------------
--------------
>PAFTOL008417
catgaccctagggctggcgtagcagtttacaagcccaaatcctacgaagttctcgtcact
gatgctgccaattcgctcgtttatgctctccaagacggaaagatccggctcgaaa-----
----ttgacttcccg---------------------------aagggatcttc-agatga
gttcattgatgctaatattcagctagcattgacagttgcaaggaagcttcaagagaaaat
gcaactcggagcctgcattgtgtttcccgataagcctgaaaagcgcagggcctctcagat
cttcaaaac--agctcttgactcga-tagaaggcattactataggttccttggatgatgt
gcccggtggtgctgtcactaccttcttcagatctatcaggaatacattggattttgattt
tgacgacgagaatgaagg------------------------------------------
------------------------------------------------------------
------------------------------------------------------------
------------------------------------------------------------
------------------------------------------------------------
------------------------------------------------------------
------------tca---cacagggccttggcaggtgatgcttaagcaagcagatggttc
ctatgcttgtgtagccgagagtgaaagccgtttcacacttggtgagaccaaggaagaact
gcttagggtgctgggcctacaggaagaacaaggaagctcccttgaatttcttcgacgagg
ttacaag-----------------------------------------------------
--------------
>PAFTOL008419
------------------------------------------------------------
------------------------------------------------------------
------------------------------------------aagggatcttc-agatga
gttcattgatgctaatattcagctagcgttgacagttgcaaggaagcttcaagagaaaat
gcaactyggaacctgcattgtgtttcccgataagcctgaaaagcgcagggcctctcagat
cttcaaaac--agctcttgactcga-ttgaaggtattactataggttccttggatgatgt
gcccggtggtgctgtcactactttcttcagatctattagraatacattggattttgattt
tgacgacgagaatgaagg------------------------------------------
------------------------------------------------------------
------------------------------------------------------------
------------------------------------------------------------
------------------------------------------------------------
------------------------------------------------------------
------------tca---cacagggccttggcaggtgatgcttaagcaagcagatggttc
ctatgcttgtgtagctgagagtgaaagccgtttcacacttggtgagaccaaggaagaact
acttagggtgctgggcctacaggaagaacagggaagctcccttgaatttcttcgacgagg
ttacaag-----------------------------------------------------
--------------
>PAFTOL008421
---gaccctagggctggcgtagcagtttacaagcccaaatcctacgaagttctcgtcact
gatgccgccaattcgctcgtttatgctctccaagacggaaaaatgcggctcgaaa-----
----ttgatttcccgcccctgccgagtaacatatcatcttacaagggatcttc-agatga
cttcattgatgctaatattcagctagcattgacagttgcaaggaagcttcaagagaaaat
gcaactcagaacctgcattgtgtttcctgataagcctgaaaagcgcagggcctctcagat
cttcaaaac--agctcttgactcgg-----------------------------------
------------------------------------------------------------
------------------------------------------------------------
------------------------------------------------------------
------------------------------------------------------tattca
at----ctcgagcttgatacatt--------acgtgctgatctaggccttctaggctttc
ctggaaaggatctccactat-cgatttctttctcagttcattcc-tgttttctacatccg
aacaagagagtactctaagacagtgcctgtggcgccttatatcatgaattacagtggagc
cctattccgtcaata---tcctgggccttggcaggtgatgcttaagcaagcagatggttc
ttatgcttgtgtagccgagagtgaaagccgtttcacacttggtgagaccaaggaagaact
acttagggtgctgggcctacaggaagagcaaggaagctcccttgaatttcttcgccgagg
ttacaag-----------------------------------------------------
--------------
>PAFTOL008422
------------------------------------------------------------
------------------------------------------------------------
------------------------------------------------------------
------------------------------------------------------------
------------------------------------------------------------
------------------------------------------------------------
------------------------------------------------------------
------------------------------------------------------------
------------------------------------------------------------
------------------------------------------------------------
------------------------------------------------------------
------------------------------------------------------------
------------------------------------------------------------
-------------ca---cacagggccttggcaggtgatgcttaagcaagcagatggttc
ttatgcttgtgtagcagagagtgaaagccgtttcacacttggtgagaccaaggaagaact
acttagggtgctgggcctacaggaagaacaaggaagctcccttgaatttcttcgccgagg
ttacaag-----------------------------------------------------
--------------
>PAFTOL008423
------------------------------------------------------------
------------------------------------------------------------
---------------cccctgcccagtaacatatcatcttacaagggatcttc-agatga
gttcattgatgctaatattcagctagcattgacagttgcaaggaagcttcaagagaaaat
gcaactcagaacctgcattgtrtttcctgataagcctgaaaagcgcagggcctctaagat
cttcaaaac--tgctattgactcgg-ta--------------------------------
------------------------------------------------------------
------------------------------------------------------------
------------------------------------------------------------
-----------------------gagaaatttgcttcctcaacacctactctcctcttca
at----cttgagcttgatacatt--------acgtgctgatctaggccttctaggctttc
ccggaaaggatctccactac-cgatttctttctcaattcattcc-tgtcttctacatccg
aacaagagagtactctaagacagtggctgtggcgccttatatcgtgaattataatggagc
tctattccgtcaata---tccwgggccttggcaggtgatgcttaagcaagcagatggttc
ttatgcttgtgtagcagagagtgaaagccgtttcacacttggtgagaccaaggaagaact
acttagggtgctgggcctacaggaagaacgaggaagctcccttgaatttcttcgacgagg
ttacaag-----------------------------------------------------
--------------
>PAFTOL008436
tacgaccctagggctggcgtagcagtttacaagcccaaatcctacgaagttctcgtcact
gatgctgccaattcgctcgtttatgctctccaagacggaaaaatcckkctcgaaa-----
----ttgatttcccg---------------------------aagggatcttc-agatga
cttcattgatgctaatattcagctagcattgacagttkcaaggaagcttcaagagaaaat
gcaactcagaacctgcattgtgtttcctgataagcctgaaaagcgcagggcctctcagat
cttcaaaac--agctcttgactcgg-ta--------------------------------
------------------------------------------------------------
------------------------------------------------------------
------------------------------------------------------------
-----------------------gagaaatttgcttcctcaacacctactctcctcttca
at----ctcgagcttgatacatt--------acgtgctgatctaggccttctaggctttc
ctggaaaggatctccactac-cgatttctttctcaattcattcc-tgtcttctacatmcg
aacaagagagtactctaagacagtgcctgtggcgccttatatcgtgaattacaatggagc
tctattccgtcaata---tcctgggccttggcargtgatgcttaagcaagcagatggttc
ttatgcttgtgtagcagagagtgaaagccgcttcacacttggtgagaccaaggaagaact
acttagggtgctsggcctacrggaagaacaaggaagctccctcgaatttcttcgccgagg
ttacaagacatctacttggtgggaagatgactcggacttagagtcgtcttctgagtggag
aact----------
>PAFTOL008439
---gaccctaaggccggcgtagcagtttacaagcccaaatcatacgaagttctagtcact
gacgctgccaattctctcgtttatgctctccaagacggaaaaatccggctcgaaa-----
----ttgatttcccg---------------------------aagggatcttc-agatga
gttcattgatgctaatattcagctrgcattgacagyygcaaggaagcttcaagagaaaat
gcarctcagaacctgyattgtrtttcctgataagcctgaaaagcgcagggcctcycagat
cttcaaaac--agctctggactmga-ttgatgatattactataggttccctggatgatgt
gcctggtggtgctgtcactamtttcttcagatctatcakgaatacattggattttgattt
tgacgacgagaatgaagg------t-----------------------------------
------------------------------------------------------------
-----------------------kagaaatttgcttcctcaacacctactctcctcttca
at----cttgagcttgatacatt--------acgtgctgatctaggccttctaggctttc
ccrgaaaggatctccactac-cgatttctttctcaattcattcc-tgtcttctacatccg
aacaagagaatrctctaagacagtgcctgtggcgccttacatcgtgaattacagtggagc
tctattccgtcaatw---tcctgggccttggcaggtgatgcttaagcaagcagatggytc
ttatgcttgtgtagcagagastgaaagccgtttcacacttggtgagaccaaggaagaact
acttagggtgctgggcctacaggaagaacaaggaagctccctagaatttcttcgccgagg
ttacaag-----------------------------------------------------
--------------
>PAFTOL008881
tacgaccctagggctggcgtagcagtttacaagcccaaatcctacgaagttctcgtcact
gatgctgccaattcgctcgtttatgctctccaagacggaaaaatccggctcgaaa-----
----ttgatttcccgcccctacccagtaacatatcatcttacaagggatcttc-agatga
gttcattgatgctaatattcagctagcattgacagttgcaaggaagcttcaagagaaaat
gcaactcagaacctgcattgtgtttcctgataagcctgaaaagcgcagggcctctcagat
cttcaaaac--agctattgactcga-ttgatggtattactataggttccttggatgatgt
gcccggtggtgctgtcactactttcttcagatctatcaggaataccttggattttgattt
tgatgacgagaatgaagg------aatctttcagaa---------------gtcatcttc
ta----gatttttggcttcctctctcccccgacacccaactgtccctccc----ttatcc
tgatt--tatctctgttcaacaggagaaatttgcttcctcaacacctactctcctcttca
at----cttgagcttgatacatt--------acgtgctgatctaggccttctaggctttc
ccggaaaggatctccactac-cgatttctttctcarttcattcc-tgtcttctacatccg
aacaagagagtactctaagacagtggctgtggcgccttatatcgtgaattatagtggagc
tctattccgtcaata---tccwgggccttggcaggtgatgcttaagcaagcagatggttc
ttatgcttgtgtagcagagagtgaaagccgtttcacacttggtgagaccaaggaagaact
acttagggtgctgggcctacaggaagaacaaggaagctcccttgaatttcttcgacgagg
ttacaag-----------------------------------------------------
--------------
>PAFTOL009175
------------------------------------------------------------
------------------------------------------------------------
------------------------------------------------------------
------------------------------------------------------------
------------------------------------------------------------
------------------------------------------------------------
------------------------------------------------------------
------------------------------------------------------------
------------------------------------------------------------
-----------------------gagaaatttgcttcctcaacgcctactctcctattca
at----ctcgagcttgatacatt--------acgtgccgatctaggccttctaggctttc
ctggaaaggatctccactac-cgatttctttctcaattcattcc-tgtcttctacatccg
aacaagtgatgcatgaaagacagtgcctgtggcgccttatatcgtgaattacaatggagc
tctatttcgtcaata---tcctggt-----------------------------------
------------------------------------------------------------
------------------------------------------------------------
------------------------------------------------------------
--------------
>PAFTOL009179
------------------------------------------------------------
------------------------------------------------------------
------------------------------------------aagggatcttc-agatga
gttcattgatgctaatattcagctagcattgacagctgcaaggaagcttcaagagaaaat
gcaactcggaacctgcatkgtgtttcccgataagcctgaaaagcgcagggcctctcagat
cttcaaaac--agctcttgactcgg-t---------------------------------
------------------------------------------------------------
------------------------------------------------------------
------------------------------------------------------------
------------------------------------------------------------
------------------------------------------------------------
------------------------------------------------------------
------------------------------------------------------------
------------aca---cacagggccttggcaggtgatgcttaagcaagcagatggttc
ctatgcttgtgtagccgagagtgaaagccgtttcacactcggtgagaccaaggaagaact
acttcgggtgctgggcctacaggaagaacaaggaagctcc--------------------
------------------------------------------------------------
--------------
>PAFTOL009181
------------------------------------------------------------
------------------------------------------------------------
------------------------------------------------------------
------------------------------------------------------------
------------------------------------------------------------
------------------------------------------------------------
------------------------------------------------------------
------------------------------------------------------------
------------------------------------------------------------
------------------------------------------------------------
-----------------------------------gctgatctaggccttctaggctttc
ccggaaaggatctccactac-cgatttctttctcaattcattcc-tgtcttctacatccg
aacaagagagtactctaa------------------------------------------
------------gca---cacagggccttggcaggtgatgcttaagcaagcagatggttc
ctatgcttgtgtagccgagagtgaaagccgtttcacacttggtgagaccaaggaagaact
acttagggtgctgggcctacaggaagaacaaggaagctcccttgaatttcttcgacgagg
ttacaag-----------------------------------------------------
--------------
>PAFTOL009183
------------------------------------------------------------
------------------------------------------------------------
------------------------------------------------------------
------------------------------------------------------------
------------------------------------------------------------
------------------------------------------------------------
------------------------------------------------------------
------------------------------------------------------------
------------------------------------------------------------
------------------------------------------------------------
------------------------------------------------------------
------------------------------------------------------------
------------------------------------------------------------
-------------ca---cacagggccttggcaggtgatgcttaagcaagcagatggttc
ctatgcttgtgtagccgagagtgaaagccgtttcacacttggtgagaccaaggaagaact
acttagggtgctgggcctacaggaagaacaaggaagctcccttgaatttcttcgacgagg
ttacaag-----------------------------------------------------
--------------
>PAFTOL009185
------------------------------------------------------------
------------------------------------------------------------
------------------------------------------aagggatcttc-agatga
cttcattgatgctaatattcagctagcattgacagttgcaaggaagcttcaagagaaaat
gcaactcagaacctgcattgtgtttcctgataagcctgaaaagcgcagggactctcagat
ctggcttaa--ggctgaattcaaga-ttgatggtattagtataggttccttggatgatgt
gcccagtggtgctgtcactactttcttcagatctatcaggaatacattggattttgattt
tgacgatgagaatgaagg------t-----------------------------------
------------------------------------------------------------
-----------------------gagaaatttgcttcctcaacacctactctcctcttca
at----cttgagcttgatacatt--------acgtgctgatctaggccttctaggctttc
ccggaaaggatctccactac-cgatttctttctcaattcgttcc-tgtcttctacatccg
aacaagagagtactctaagacagtgcctgtggcgccttatatcatcaattacagtggagc
tctattccgtcaata---tccwgggccttggcaggtgatgcttaagcaagcagatggttc
ttatgcttgtgtagcagagagtgaaagccggttcacacttggtgagaccaaggaagaact
acttagggtgctgggcctacaggaagaacaaggaagctcacttgaatttcttcgccgagg
ttacaag-----------------------------------------------------
--------------
>PAFTOL009187
tacgaccctagggctggcgtagcagtttacaagccgaaatcctacgaagttctcgtcact
gatgctgccaattcgctcgtttgtgctctccaagacggaaagatccggctcgaaa-----
----ttgatttcccgcccctgcccagtaacatatcatcttacaagggatcttc-agatga
gttcattgatgctaatattcagctagcattgacagttgcaaggaagcttcaagagaaaat
gcaactcagaacctgcattgtgtttcccgataagcctgaaaagcgcagggcctctcagat
cttcaaaac--ggctattgactcga-ttgatggtattactataggttccttggatgatgt
gcccggtggtgctgtcactacgttcttcaaatatatcaggaatacattggattttgattt
tgatgacgagaatgaagg------t-----------------------------------
------------------------------------------------------------
-----------------------gagaaatttgcttcctcaacacccactctcctcttca
at----cttgagcttgatacatt--------acgtgctgatctaggccttctaggctttc
ccggaaaggatctccactac-cgatttctttctcaattcattcc-tgtcttctacatccg
aacaagagagtactctaaggtatgtctawtttgtgcttccctctcaaagggcgggcccaa
aaattgtgtttatta---cctttggccttggcaggtgatgcttaagcaagcagatggttc
ttatgcttgtgtagcagagagtgaaagccgtttcacacttggtgagaccaaggaagaact
acttagggtgctgggcctacaggaagaacaaggaagctcccttgaatttcttcgacgagg
ttacaag-----------------------------------------------------
--------------
>PAFTOL009189
------------------------------------------------------------
------------------------------------------------------------
------------------------------------------aagggatcttc-agatga
gttcattgatgctaatattcagctagcattgacagttgcaaggaagcttcaagagaaaat
gcaactcggaacctgcattgtgtttcccgataagcctgaaaagcgcagggcctctcagat
cttcaaaac--agctattgacttgg-t---------------------------------
------------------------------------------------------------
------------------------------------------------------------
------------------------------------------------------------
------------------------------------------------------------
------------------------------------------------------------
------------------------------------------------------------
------------------------------------------------------------
------------aca---cacagggccatggcaggtgatgcttaagcaagcagatggttc
ctatgcttgtgtagccgagagtgaaagccgtttcacacttggtgagaccaaggaagaact
acttagggtgctgggcctacaggaagaacaaggaagctccctagaatttcttcgacgagg
ttacaag-----------------------------------------------------
--------------
>PAFTOL009191
cacgaccctagggccggcgtagcagtttacaagcccaaatcctacgaagttctggtcact
gatgctgccaattcgctcgtttatgctctccaagacggaaagatccggctcgaaa-----
----ttgatttcccg---------------------------aagggatcttc-agatga
gttcattgatgctaatattcagctagcgttgacagttgcgaggaagcttcaagagaaaat
gcaactcggaacctgcattgtgtttcccgataagcctgaaaagcgcagggcctctcagat
cttcaaaac--agctattgactcgr-ttgaaggtattactataggttccttggatgatgt
gcccggtggtgctgtcactactttcttcagatctatcaggaatacattggattttgattt
tgacgacgagaatgaagg------ttagtcatcaatg------------ttggatgccgg
ca----gtattgtcagtattttctagcatagctatgcga----------------ttgtg
aaatt--tatctctgttcaacaggagaaatttgcttcctcaacacctactctcctcttca
at----cttgagcttgatacatt--------acgtgctgatctaggccttctaggctttc
ccggaaaggatctccactac-cgatttctttctcaattcattcc-tgtcttctacatccg
aacaagagagtactctaagacagtggctgtggcgccttatatcgtgaattataatggagc
tctattccgtcaata---tcctgggccttggcaggtgatgcttaagcaagcagatggttc
ctatgcttgtgtagccgagagtgaaagccgtttcacacttggtgagaccaaggaagaact
acttagggtgctgggcctacaggaagaacaaggaagctcccttgaatttcttcgacgagg
ttacaag-----------------------------------------------------
--------------
>PAFTOL009193
cacgaccctagggctggcgtagcagtttacaagcccaaatcctacgaagttctcgtcacy
gatgctgccaactcgctcstttatgctctccaagrcggaaaaatgcggctygaaa-----
----ttgatttccca---------------------------------------------
------------------------------------------------------------
------------------------------------------------------------
------------------------------------------------------------
------------------------------------------------------------
------------------------------------------------------------
------------------------------------------------------------
------------------------------------------------------------
-----------------------------------gctgatctaggccttctaggctttc
ctggaaaggatctccactac-cgatttctttctcaattcattcc-tgtcttctacatccg
aacaagagagtactctaagacagtgcctgtggcgccttatatcatgaattacagtggagc
tttattccgtcaata---tcctgggccttggcaggtgatgcttaagcaagcagatggttc
ttatgcttgtgtagcwgagagtgaaagccgtttcacacttggtgagaccaaggaagaact
acttagggtgctgggcctacaggaagawcaaggaagctcmcttgaatttctccgccgagg
ttacaag-----------------------------------------------------
--------------
>PAFTOL009195
------------------------------------------------------------
------------------------------------------------------------
---------------cccctgcccagtaacatatcatcttacaagggatcttc-agatga
gttcattgatgctaatattcagctagcattgacagttgcaaggaagcttcaagagaaaat
gcaactcggaacctgcattgtgtttcccgataagcctgaaaagcgcagggcctctcagat
cttcaaaac--agctctggactcga-ttgaaggtattactataggttccttggatgatgt
gcctggtggtgctgtcactactttcttcagatctatcaggaatacattggattttgattt
tgacgacgagaatgaagg------------------------------------------
------------------------------------------------------------
------------------------------------------------------------
------------------------------------------------------------
------------------------------------------------------------
---------------taagacagtggctgtggcgccttatatcgtgaattataatggagc
tctattccgtcaata---tcctgggccttggcaggtgatgcttaagcaagcagatggttc
ctatgcttgtgtagccgagagtgaaagccgtttcacacttggtgagaccaaggaagaact
acttagggtgctgggcctacaggaagaacaaggaagctcccttgaatttcttcgacgagg
ttacaag-----------------------------------------------------
--------------
>PAFTOL009197
------------------------------------------------------------
------------------------------------------------------------
------------------------------------------------------------
------------------------------------------------------------
------------------------------------------------------------
------------------------------------------------------------
------------------------------------------------------------
------------------------------------------------------------
------------------------------------------------------------
------------------------------------------------------------
------------------------------------------------------------
------------------------------------------------------------
------------------------------------------------------------
-------------ca---cacagggccttggcaggtgatgcttaagcaagcagatggttc
ctatgcttgtgtagccgagagtgaaagccgtttcacacttggtgagaccaaggaagaact
acttagggtgctgggcctacaggaagaacaaggaagctcccttgaatttcttcgacgagg
ttacaag-----------------------------------------------------
--------------
>PAFTOL009199
catgacccaagggctggcgtagcagtttacaagcccaaatcctacgaagttcttgtcact
gatgctgccaattcgctcgtttatgctctccaagacggaaagatccggctcgaaa-----
----ttgatttcccg---------------------------aagggatcttc-agatga
gttcattgatgctaatattcagctagcattgacagttgcacggaagcttcaagagaaaat
gcaactmgaagcctgcattgtrtttcccgataagcctgaaaagcgcagggcctctcagat
cttcaaaac--agctcttgactcga-tagaaggcattactataggttccttggatgatgt
gcccggtggtgctgtcactactttcttcagatctatcaggaatacattggattttgattt
tgacgacgagaatgaagg------t-----------------------------------
------------------------------------------------------------
-----------------------gagaattttgcttcctcaacacctactctcctcttca
at----cttgagcttgatacatt--------acgtgctgatctaggccttctaggctttc
ccggaaaggatctccactac-cgatttctttctcaattcattcc-tgtcttctacatccg
aacaagagagtactctaagacagtggctgtggcgccttatatcgtgaattacaatggagc
tctattccgtcacta---tccggggccttggcaggtgatgcttaagcaagcagatggttc
ctatgcttgtgtagccgagagtgaaagccgtttcacacttggtgagaccaaggaagaact
acttagggtgctgggcctacaggaagaacaaggaagctcccttgaatttcttcgacgagg
ttacaag-----------------------------------------------------
--------------
>PAFTOL009203
------------------------------------------------------------
------------------------------------------------------------
------------------------------------------aagggatcttc-agatga
gttcattgatgctaatattcagctggcattgacagttgcaaggaagcttcaagagaaaat
gcaacttggaacctgcatggtgtttcccgataagcctgaaaagcgcagggcctctcagat
cttcaaaac--agctcttgactcga-ttgaaggtattactataggttccttggatgatgt
gcctggtggtgctgtcactactttcttcagatctatcaggaatacattggattttgattt
tgacgacgagaatgaag-------------------------------------------
------------------------------------------------------------
------------------------------------------------------------
---------------------------------gtgctgatctaggccttctaggctttc
ccggaaaggatctccactac-cgatttctttctaaattcattcc-tgtcttctacatccg
aacaagagagtactctaag-----------------------------------------
-------------ca---cacagggccttggcaggtgatgcttaagcaagcagatggttc
ctatgcttgtgtagccgagagtgaaagccgtttcacacttggtgagaccaaggaagaact
acttagggtgctgggcctacaggaagaacaaggaagctccctagaatttcttcgacgagg
ttacaag-----------------------------------------------------
--------------
>PAFTOL009205
tacgaccctagggctggcgtagcagtttacaagcccaaatcctacgaagttctcgtcact
gatgctgccaattcgctcgtttatgctctccaagacggaaaaatccggctt---------
------------------------------------------aagggatcttc-agatga
cttcaatgatgctaatattcagctggcattgacagttgcgaggaagcttcacgagaaaat
gcaactcagaacctgcattgtgtttcccgataagcctgaaaagcgcagggcctctcagat
cttcaaaac--agctcttgactcga-ttgatggtattactataggttccttggatgatgt
gcccagtggggctgtcactactttcttcagatctatcaggaatacattggattttgattt
tgacgacgagaatgaagg------tcagttaatgtt-------------ggatgccggaa
tg----tggaattttatataatcaactc--------caactgtccctccc----ttatcc
tgatt--tatctctgttcaacaggagaaatttgcttcctcaacacctactctcctcttca
at----cttgagcttgatacatt--------acgtgctgatctaggccttctaggctttc
ccgggaaggatctccactac-cgatttctttctcaattcattcc-tgtcttctacatccg
aacaagagagtactctaagacagtgcctgtggcgccttatatcgtgaattacagtggagc
tttattccgtcaata---tccwgggccttggcaggtgatgcttaagcaagcagatggttc
ttatgcttgtgtrgcagagagtgaaagccgtttcacacttggtgagaccaaggaagaact
acttagggtgctgggcctacaggaagaacaaggaacctcccttgaatttcttcgccgagg
ttacaag-----------------------------------------------------
--------------
>PAFTOL009207
------------------------------------------------------------
------------------------------------------------------------
------------------------------------------------------------
------------------------------------------------------------
------------------------------------------------------------
------------------------------------------------------------
------------------------------------------------------------
------------------------------------------------------------
------------------------------------------------------------
------------------------------------------------------------
------------------------------------------------------------
------------------------------------------------------------
------------------------------------------------------------
-------------ca---tgcagggccttggcaggtgatgcttaagcaagcagatggttc
ttatgcttgtgtagcagagagtgaaagccgtttcacacttggtgagacaaaggaagaact
acttagagtgctgggcctgcaggaagaacaaggaagctctcttgaatttcttcgccgagg
ttacaag-----------------------------------------------------
--------------
>PAFTOL009209
tacgaccctagggctggcgtagcagtttacaagcccaaatcctacgaagttctcgtaact
gatgctgccaattcgctcgtttgtgctctccaagacggaaagatccggctcgaaa-----
----ttgatttcccgcccctgcccagtaacatatcatcttacaagggatcttc-agatga
gttcattgatgctaatattcagctagcattgacagttgcaaggaagcttcaagagaaaat
gcaactcagaacctgcattgtgtttcctgataagcctgaaaagcgcagggcctctaagat
cttcaaaac--tgctattgactcga-ttgatagtattactataggttccttggatgatgt
gcccggtggtgctgtcactactttcttcagatctatcaggaatacattggattttgattt
tgatgacgagaatgaagg------aatctttcagaa---------------gtcatcttc
ta----gagttttggcttcctcgctccccctacacgcaactgtccctccc----ttatcc
tgatt--tatctccgttcaacaggagaaatttgcttcctcaacacctactctcctcttca
at----cttgagcttgatacatt--------acgtgctgatctaggccttctaggctttc
ccggaaaggatctccactac-cgatttctttctcaattcattcc-tgtcttctacatccg
aacaagagagtactctaagacagtggctgtggcgccttatatcgtgaattataatggagc
tctattccgtcaata---tccwgggccttggcaggtgatgcttaagcaagcagatggttc
ttatgcttgtgtagcagagagtgaaagccgtttcacacttggtgagaccaaggaagaact
acttagggtgctgggcctacaggaagaacaaggaagctcccttgaatttcttcgacgagg
ttacaag-----------------------------------------------------
--------------
>PAFTOL009215
------------------------------------------------------------
------------------------------------------------------------
------------------------------------------aagggatcttc-agatga
gttcattgacgccaatattcagctagcattgacagttgcaaggaagcttcaagagaaaat
gcaactcggagcctgcattgtgtttcccgataagcctgaaaagcgcagggcctctcagat
cttcaaaac--agctcttgactcgg-----------------------------------
------------------------------------------------------------
------------------------------------------------------------
------------------------------------------------------------
---------------------tagagaattttgcttcctcaacacctactctcctcttca
at----cttgagcttgatacatt--------acgtgctgatctaggccttctaggctttc
ccggaaaggatctccactac-cgatttctttctcaattcattcc-tgtcttctacatccg
aacaagagagtactctaa------------------------------------------
------------gca---cacagggccttggcaggtgatgcttaagcaagcagatggttc
ctatgcttgtgtagccgagagtgaaagccgtttcacacttggtgagaccaaggaagaact
acttagggtgctgggcctacaggaagaacaaggaagctcccttgaatttcttcgacgagg
ttacaag-----------------------------------------------------
--------------
>PAFTOL009217
------------------------------------------------------------
------------------------------------------------------------
------------------------------------------------------------
------------------------------------------------------------
------------------------------------------------------------
------------------------------------------------------------
------------------------------------------------------------
------------------------------------------------------------
------------------------------------------------------------
------------------------------------------------------------
------------------------------------------------------------
------------------------------------------------------------
------------------------------------------------------------
-------------ca---cacagggccttggcaggtgatgcttaagcaagcagatggttc
ctatgcttgtgtagccgagagtgaaagccgtttcacacttggtgagaccaaggaagaact
acttagggtactgggcctacaggaagaacaaggaagctcccttgaatttcttcgacgagg
ttacaag-----------------------------------------------------
--------------
>PAFTOL009219
catgaccctagggctggcgtagcagtttacaagccaaaatcctacgaagttctcgtcact
gatgctgccaattcgctcgtttatgctctccaagacggaaagatccggctcgaaa-----
----ttga------------------------------tttsmagggatcttc-agatga
gttcattgatgctaatattcagctagcattgacagttgcaaggaagcttcaagagaaaat
gcaactcggagcctgcattgtgtttcccgataagcctgaaaagcgcagggcctctcagat
cttcaaaac--agctcttgactcgg-t---------------------------------
------------------------------------------------------------
------------------------------------------------------------
------------------------------------------------------------
------------------------------------------------------------
------------------------------------------------------------
------------------------------------------------------------
------------------------------------------------------------
------------aca---cacagggccttggcaggtgatgyttaagcaagcagatggttc
ctatgcttgtgtagcygagagtgaaagccgtttcacacttggtgagaccaaggaagaact
acttagggtgctgggcctacaggaagaacaaggaagctcccttgaatttcttcgacgagg
ttacaag-----------------------------------------------------
--------------
>PAFTOL009221
cacgaccctrgggctggcgtagcagtttacaagcccaaatcctacgaagttctcgtcact
gatgctgccaattcgctcgtttatgctctccaagatggaaaaatccgactcgaaa-----
----ttgatttcccg---------------------------aagggatcttc-agatga
attcattgatgctaatattcagctagcattgacagttgcaaggaagcttcaagagaaaat
gcaactcagagcmtgcattgtrtttcctgataagcctgaaaagcgcagggcctctcagat
ctacaaaac--agctcttgactmga-ttgatggtattactataggttccttggatgatgt
gcccggtggtgctgtcactactttcttcagatctatcaggaatacattggattttgattt
tgatgacgagaatgaagg------------------------------------------
------------------------------------------------------------
------------------------------------------------------------
------------------------------------------------------------
------------------------------------------------------------
------------------------------------------------------------
------------yca---cacagggccttggcaggtgatgcttaagcaagcagatggttc
ttatgcttgtgtagcagagagtgaaagccgtttcacacttggtgagaccaaggaagaact
acttagggtgctgggcctacaggaagaacaaggaagctcccttgaatttcttcgacgagg
ttacaag-----------------------------------------------------
--------------
>PAFTOL009223
catgaccctagggctggcgtagcagtttacaagcccaaatcctacgaagttctcgtcact
gatgctgccaattcgctcgtttatgctctccaagacggaaagatccggctcgaaa-----
----ttgacttcccg---------------------------aagggatcttc-agatga
gttcattgatgcyaatattcagctagcattgacagttgcaaggaagcttcaagagaaaat
gcaactcggagcctgcattgtgtttcccgataagcctgaaaagcgcagggcctctcagat
cttcaaaac--agctcttgactcgg-----------------------------------
------------------------------------------------------------
------------------------------------------------------------
------------------------------------------------------------
---------------------tagagaattttgcttcctcaacacctactctcctcttca
at----cttgagcttgatacatt--------acgtgctgatctaggccttctaggctttc
ccggaaaggatctccactac-cgatttctttctcaattcattcc-tgtcttctacatccg
aacaagagagtactctaa------------------------------------------
------------gca---cacagggccttggcaggtgatgsttaagcaagcagatggttc
ctatgcttgtgtagccgagagtgaaagccgtttcacacttggtgagaccaaggaagaact
acttagggtgctgggcctacaggaagaacaaggaagctcccttgaatttcttcgacgagg
ttacaag-----------------------------------------------------
--------------
>PAFTOL009225
------------------------------------------------------------
------------------------------------------------------------
------------------------------------------------------------
------------------------------------------------------------
------------------------------------------------------------
------------------------------------------------------------
------------------------------------------------------------
------------------------------------------------------------
------------------------------------------------------------
-----------------------gagaattttgcttcctcaacacctactctccttttca
at----cttgagcttgatacatt--------acgtgctgatctaggccttctaggctttc
ccggaaaggatctccactac-cgatttctttctcaattcattcc-tgtcttctacatccg
aacgagagagtactctaa------------------------------------------
------------gca---cacagggccttggcaggtgatgcttaagcaagcagatggttc
ctatgcttgtgtagccgagagtgaaagccgtttcacacttggtgagaccaaggaagaact
acttagggtgctgggcctacaggaggaacaaggaagctccctygaatttcttcgacgagg
ttacaag-----------------------------------------------------
--------------
>PAFTOL009227
----cccctg------------------------------cccagtaacatatcatc---
------------------------------------------------------------
--------------------------------------ttacaagggatcttc-agatga
gttcattgatgctaatattcagctagcattgacagttgcaaggaagcttcaagagaaaat
gcaactcggaacctgcattgtgtttcctgataagcctgaaaagcgcagggcctctcagat
cttcaaaac--agctcttgactcgg-t---------------------------------
------------------------------------------------------------
------------------------------------------------------------
------------------------------------------------------------
------------------------------------------------------------
------------------------------------------------------------
------------------------------------------------------------
------------------------------------------------------------
------------aca---cgcagggccttggcaggtgatgcttaagcaagcagatggttc
ctatgcttgtgtagccgagagtgaaagccgtttcacacttggtgagaccaaggaagaact
acttagggtgctgggcctacaggaagaaccaggaagctcccttgaatttcttcgacgagg
ttacaag-----------------------------------------------------
--------------
>PAFTOL009229
------------------------------------------------------------
------------------------------------------------------------
------------------------------------------------------------
------------------------------------------------------------
------------------------------------------------------------
------------------------------------------------------------
------------------------------------------------------------
------------------------------------------------------------
------------------------------------------------------------
------------------------------------------------------------
-----------------------------------gctgatctaggccttstaggctttc
ctggaaaggatctccactac-cgatttctttctcaattcattcc-tgtcttctacatccg
aacaagagagtactctaagacagtgcctgtggcgccttatatcatgaattacagtggagc
tctattccgccaata---tcctgggccttggcaggtgatgcttaagcaagcagatggttc
ttatgcttgtgtagctgagagtgaaagccgtttcacacttggtgagaccaaggaagaact
acttagggtgctgggcctacaggaagaacaaggaagctcccttgaatttcttcgccgagg
ttacaag-----------------------------------------------------
--------------
>PAFTOL009231
---------agggctggcgtagcagtttacaagcccaaatcctacgaagttctcgtcact
gatgctgccaattcgctcatttatgctctccaagacggaaaaatgcggttygaaa-----
----ttgatttcccg---------------------------------------------
------------------------------------------------------------
------------------------------------------------------------
------------------------------------------------------------
------------------------------------------------------------
------------------------------------------------------------
------------------------------------------------------------
------------------------------------------------------------
------------------------------------------------------------
------------------------------------------------------------
------------------------------------------------------------
-------------ca---cacagggccttggcaggtgatgcttaagcaagcagatggttc
ttatgcttgtgtagcagagagtgaaagccgtttcacacttggtgaggtgagtaatcatgt
c-----------------------------------------------------------
------------------------------------------------------------
--------------
>PAFTOL009233
tacaattctagggccggcgtagcagtttacaagcccaaatcctacgaagttctcgtcact
gatgctgccaattcgctcgtttatgctctccaagacggaaaaatccggctcgaaa-----
----ttgatttcccgtaac------------ttttatcctccaagggatcttc-agatga
gttcattgatgctaatattcagctagcattgacagttgcaaggaagcttcaagagaaaat
gcaactcagaasctgcattgta--------------------------------------
------------------------------------------------------------
------------------------------------------------------------
------------------------------------------------------------
------------------------------------------------------------
------------------------------------------------------------
-----------------------------------gctgatctaggccttctaggctttc
caggaaaggatcttcactac-cgatttctttctcaattcattcc-tgtcttctacatccg
aacaagagattactctaag-----------------------------------------
----------------------ggaccttggcaggtgatgcttaagcaagcaaatggttc
ttatgcttgtgtagcagaragtgaaagccgwttcacacttggtgagaccaaggaagaact
acttagggtgctgggcctacaagaagaacaaggaagctcccttgaatttcttcgrcgagg
ttacaag-----------------------------------------------------
--------------
>PAFTOL009235
tacgatgccagggctggcgtggcagtttacaagcccaaatcctacgaagttctcgtcact
gatgctgccaattctgtcgtttatgctatgcaagacggaaaaatccggctcgaaa-----
----ttgattttccgcccctgcccagcaacatatcatcttataagggatcttc-agatga
gttcattgatgccaatattcagctagcattgacagttgcaaggaagcttcaagagaaaat
gcaactcagaacatgcattgtrtttcccgataagcctgagaagcgcagggcctctcagat
cttcaaaac--agctcttgacttga-ttgatggtattactataggttccttggatgatgt
gcctggtggtgctgtcacgacttttttcagatctatcaggaatacattggattttgattt
tgatgatgagaatgaag-------------------------------------------
------------------------------------------------------------
------------------------------------------------------------
---------------------------------gtgctgatctaggccttctaggctttc
ctgggaaggatctccattac-cgatttctttctcaattcattcc-tgtcttctacatccg
aacaagagagtactctaag-----------------------------------------
-------------ca---tgcagggccttggcaggtgatgcttaagcaagcagatggttc
ttatgcttgtgtagcagagagcgaaagccgtttcacccttggtgagaccaaggaagaact
gcttagagtgctgggcctgcaggaagaacaaggaagctctcttgaatttcttcgccgagg
ttacaag-----------------------------------------------------
--------------
>PAFTOL009237
------------------------------------------------------------
------------------------------------------------------------
------------------------------------------------------------
------------------------------------------------------------
------------------------------------------------------------
------------------------------------------------------------
------------------------------------------------------------
------------------------------------------------------------
------------------------------------------------------------
------------------------------------------------------------
------------------------------------------------------------
------------------------------------------------------------
------------------------------------------------------------
-------------ca---tgcagggccttggcaggtgatgcttaagcaagcagatggttc
ttatgcttgtgtagcagagagcgaaagccgtttcacccttggtgagaccaaggaagaact
ccttagagtgctgggcctgcaggaagaacaaggaagctctcttgaatttcttcgtcgagg
ttacaag-----------------------------------------------------
--------------
>PAFTOL009239
------------------------------------------------------------
------------------------------------------------------------
---------------cccctgcccagtaacatatcatcttacaagggatcttc-agatga
gttcattgatgctaatagtcagctagcattgacagttgcaaggaagcttcaagagaaaat
gcaaytcagaacctgcattgtgtttcccgataagcctgaaaagcgcagggcctctcagat
cttcaaaac--agctcttgactcga-ttgatggtattactataggttccttggatgatgt
gcccagtggtgctgtcactactttcttcagatctatcaggaatacattggattttgattt
tgacgacgagaatgaagg------------------------------------------
------------------------------------------------------------
------------------------------------------------------------
------------------------------------------------------------
------------------------------------------------------------
------------------------------------------------------------
------------tca---cacagggccttggcaggtgatgcttaagcaagcagmtggttc
ttatgcttgtgtagcagagagtgaaagccgtttcacacttggtgagaccaaggaagaact
acttagggtgctgggcctacaggaagaacaaggaagctcccttggatttcttcgacgagg
ttacaag-----------------------------------------------------
--------------
>PAFTOL009241
----------------------------------------cccagtaacatatcatc---
------------------------------------------------------------
--------------------------------------ttacaagggatcttc-agatga
gttcattgatgctaatattcagctagcattgacagttgcaaggaagcttcaagagaaaat
gcaactcggagcctgcattgtgtttcccgataagcctgaaaagcgcagggcctctcagat
cttcaaaac--agctcttgactcgg-t---------------------------------
------------------------------------------------------------
------------------------------------------------------------
------------------------------------------------------------
------------------------------------------------------------
------------------------------------------------------------
------------------------------------------------------------
------------------------------------------------------------
------------aca---cacagggccttggcaggtgatgcttaagcaagcagatggttc
ctatgcttgtgtagccgagagtgaaagccgtttcacacttggtgagaccaaggaagaact
rcttagggtgctgggcctacaggaagaacaaggaagctcccttgaatttcttcgacgagg
ttacaag-----------------------------------------------------
--------------
>PAFTOL009243
------------------------------------------------------------
------------------------------------------------------------
------------------------------------------aagggatcttc-agatga
gttcattgatgctaatattcagctagcattgacagtggcaaggaagcttagagagaaaat
gcaactcagaacctgcattgt---------------------------------------
-----------------------aa-ttgatggtattactataggttccttggatgatgt
gcccggtggtgctgtcactactttcttcagatctatcaggaatacattggattttgattt
tgatgatgagaatgaagg------------------------------------------
------------------------------------------------------------
------------------------------------------------------------
------------------------------------------------------------
------------------------------------------------------------
------------------------------------------------------------
------------tca---cacagggccttggcaggtgatgcttaagcaagcagatggttc
ttatgcttgtgtagcagagagtgaaagccgtttcacgcttggtgagaccaaggaagaact
acttagggtgctgggcctacaggaagaacaaggragctcccttgaatttcttcgacgagg
ttacaag-----------------------------------------------------
--------------
>PAFTOL009245
tacgaccctagggctggcgtagcagtttacaagccgaaatcctacgaagttctcgtcact
gatgctgccaattcgctcgtttgtgctctccaagacggaaagatccggctcgaaa-----
----ttgatttcccg---------------------------aagggatcttc-agatga
gttcattgatgctaatattcagctagcattgacagttgcaaggaagcttcaagagaaaat
gcaactcagaacctgcattgtgtttcctgataagcctgaaaagcgcagggcctctcagat
cttcaaaac--agctattgactcga-ttgatggtattactataggctccttggatgatgt
gcccggtggtgctgtcactactttcttcagatctatcaggaatacattggattttgattt
tgatgacgagaatgaagg------tg----------------------------------
------------------------------------------------------------
----t--tatctctgttcaacaggagaaatttgcttcctcgacacctactctcctcttca
at----cttgagcttgatacatt--------acgtgctgatctaggccttctaggctttc
ccggaaaggatctccactac-cgatttctttctcaattcattcc-tgtcttctacatccg
aacaagagagtactctaar-----------------------------------------
----------------------gggccttggcaggtgatgcttaagcaagcagatggttc
ttatgcttgtgtagcagagagtgaaagccgtttcacactcggtgagaccaaggaagaact
acttagggtgctgggcctacrggaagaacaaggaagctcccttgaatttcttcgacgagg
ttacaag-----------------------------------------------------
--------------
>PAFTOL009247
------------------------------------------------------------
------------------------------------------------------------
------------------------------------------------------------
------------------------------------------------------------
------------------------------------------------------------
------------------------------------------------------------
------------------------------------------------------------
------------------------------------------------------------
------------------------------------------------------------
------------------------------------------------------------
------------------------------------------------------------
------------------------------------------------------------
------------------------------------------------------------
-------------ca---cacagggccttggcaggtgatgcttaagcaagcagatggttc
ttatgcttgtgtagcagagagtgaaagccgtttcacacttggtgagaccaaggaagaact
acttagggtgctgggcctacaggaagaa--------------------------------
------------------------------------------------------------
--------------
>PAFTOL009249
------------------------------------------------------------
------------------------------------------------------------
------------------------------------------------------------
------------------------------------------------------------
------------------------------------------------------------
------------------------------------------------------------
------------------------------------------------------------
------------------------------------------------------------
------------------------------------------------------------
------------------------------------------------------------
------------------------------------------------------------
------------------------------------------------------------
------------------------------------------------------------
-------------ca---cacagggccttggcaggtgatgcttaagcaagcagatggttc
ttatgcttgtgtagcagagagtgaaagccgtttcacactcggtgagaccaaggaagaact
acttagggtgctgggcctacaggaagaacaaggaagctcccttgaatttcttcgacgagg
ttacaag-----------------------------------------------------
--------------
>PAFTOL009251
------------------------------------------------------------
------------------------------------------------------------
------------------------------------------------------------
------------------------------------------------------------
------------------------------------------------------------
------------------------------------------------------------
------------------------------------------------------------
------------------------------------------------------------
------------------------------------------------------------
------------------------------------------------------------
------------------------------------------------------------
------------------------------------------------------------
------------------------------------------------------------
-------------ca---cacagggccttggcaggtgatgcttaagcaagcagatggttc
ttatgcttgtgtagcagagagtgaaagccgtttcacactcggtgagaccaaggaagaact
acttagggtgctgggcctacaggaagaacaaggaagctcccttgaatttcttcgacgagg
ttacaag-----------------------------------------------------
--------------
>PAFTOL009253
------------------------------------------------------------
------------------------------------------------------------
------------------------------------------------------------
------------------------------------------------------------
------------------------------------------------------------
------------------------------------------------------------
------------------------------------------------------------
---------------------gtat-----------------------------------
------------------------------------------------------------
------------------------------------------------------------
------------------------------------------------------------
------------------------------------------------------------
--------------------------------------------ttawttgggaggcgct
tagattgacattgca---tgcagggccttggcaggtgatgcttaagcaagcaggtggttc
ttatgcttgtgtagcagagagcgaaagccgtttcacacttggtgagaccaaggaagaact
gcttagagtgctgggcctgcaggaagaacaaggaagctctcttgaatttcttcgccgagg
ttacaag-----------------------------------------------------
--------------
>PAFTOL009255
tacgaccctagggctggcgtagcagtttacaagcccaaatcctacgaagttctcgtcact
gatgctgccaattcgctcgtttatgctctccaagacggaaaaatccggctcgaaa-----
----ttgatttcccg---------------------------aagggatcttc-agatga
cttcattgatgctaatattcagctggcattgacagttgcgaggaagcttcaagagaaaat
gcaactcagaacctgcattgtgtttcccgataagcctgaaaagcgcagggcctctcagat
cttcaaaac--agctcttgactmga-ttgatggtattactataggttccttggatgatgt
gcccagtggtgctgtcactactttcttcagatctatcaggaatacattggattttgattt
tgacgacgagaatgaagg------t-----------------------------------
------------------------------------------------------------
--------------------cagkagaaatttgcttcctcaacacctactctcctcttca
at----cttgagcttgatacatt--------acgtgctgatctaggccttctaggctttc
ctgggaaggatctccactac-cgattgctttctcaattcattcc-tgtcttctacgtccg
aacaagagagtactctaagacagtgcctgtggcgccttatatcgtgaattacagtggagc
tttattccgtcaata---tccwgggccttggcaggtgatgcttaagcaagcagatggttc
ttatgcttgtgtagcagagagtgaaagccgtttcacacttggtgagaccaaggaagaact
acttagggtgctgggcctacaggaagaacaaggaacctcccttgaatttcttcgccgagg
ttacaag-----------------------------------------------------
--------------
>PAFTOL009257
tacgaccctagggctggcgtagcagtttacaagcccaaatcctacgaagttctcgtcact
gatgctgccaattcgctcgtttatgctctccaagacggaaaaatccggctcgaaa-----
----ttgatttcccg---------------------tctgtgaagggatcttc-agatga
cttcattgatgctaatattcagctggcattgacagttgcgaggaagcttcaagagaaaat
gcaactcagaacctgcattgtgtttcccgataagcctgaaaagcgcagggcctctcagat
cttcaaaac--agctcttgactcga-ttgatggtattactataggttccttggatgatgt
gcccagtggtgctgtcactactttcttcagatctatccggaatacattggattttgattt
tgacgacgagaatgaagg------------------------------------------
------------------------------------------------------------
------------------------------------------------------------
------------------------------------------------------------
------------------------------------------------------------
------------------------------------------------------------
---------tcagca---cacagggccttggcaggtgatgcttaagcaagcagatggttc
ktatgcttgtgtagcrgagagtgaaagccgtttcamacttggtgagaccaaggaagaact
acttagggtgctgggcctacaggaagaacaaggaagctcccttgaatttcttcgacgagg
ttacaag-----------------------------------------------------
--------------
>PAFTOL009259
tacgagcccagggccggcgtagcagtttacaagcccaaatcctacgaagttctcgtcact
gatgctgccaattcgctcgtttatgctatccaagacggaaaaatccggctcgaaa-----
----ttgatttcccgtaatttttc-tcctcctctaatcatatgtgtatttttcgagacgc
atgatattgtcaaaattgcctaatgtcattgacagttgcaaggaagcttcaagagaaaat
gcaactcagaacctgcattgtgtttcctgataagcctgaaaagcgcagggcctctcagat
cttggccactaaataggcgactcakattgatggtattactataggttccttggatgatgt
gcccagtggtgctgtcactactttcttcagatctatyaggaatacattggattttgattt
tgacgacgagaatgaagt------ttttgagtcatc-------------ttctagatttt
tg----gctttgtctctccccctacagt--------caactgtccctccc----ttatcc
tgatt--tatctctgttcaacaggagaaatttgcttcctcaacacctactctcctcttca
at----cttgagcttgatacatt--------acgtgctgatctaggccttctaggctttc
cmggaaaggatctccactac-cgatttctttctcaattcattcc-tgtcttctacatccg
aacaagagagtactctaagacagtggctgtggcgccttatatcgtgaattacagtggagc
tctattccgtcaata---tccwgggccttggcaggtgatgcttaagcaagcagatggttc
ttatgcttgtgtagcagagagtgaaagccgtttcacacttggtgagaccaaggaagaact
acttagggtgctgagcctacaggaagaacaaggaagttcccttgaatttcttcgacgagg
ttacaag-----------------------------------------------------
--------------
>PAFTOL009261
------------------------------------------------------------
------------------------------------------------------------
------------------------------------------------------------
------------------------------------------------------------
------------------------------------------------------------
------------------------------------------------------------
------------------------------------------------------------
------------------------------------------------------------
------------------------------------------------------------
------------------------------------------------------------
------------------------------------------------------------
------------------------------------------------------------
------------------------------------------------------------
-------------ca---cacagggccttggcaggtgatgcttaagcaagcagatggttc
ttatgcttgtgtagctgagagtgaaagccgtttcacacttggtgagactaaggaagaact
acttagggtgctgggcctacaggaagagcaaggaagctcccttgaatttcttcgccgagg
ttacaag-----------------------------------------------------
--------------
>PAFTOL009263
tacgacsctagggctggcgtagcagtttacaagccgaaatcctacgaagttctcgtcact
gatgctgccaattcgctcgtttgtgctctccaagacggaaagatccggctcgaaa-----
----ttgatttcccgcccctgcccagtaacatatcatcttacaagggatcttc-agatga
gttcattgatgctaatattcagctagcattgacagttgcaaggaagcttcaagagaaaat
gcaactcagaacctgcattgtgtttcctgataagcctgaaaagcgcagggcctctcagat
cttcaaaac--agctattgactcgg-t---------------------------------
------------------------------------------------------------
------------------------------------------------------------
------------------------------------------------------------
----------------------agagaaatttgcttcctcaacacctactctcctcttca
at----cttgagcttgatacatt--------acgtgctgatctaggccttctaggctttc
ccggaaaggatctccactac-cgatttctttctcaattcattcc-tgtcttctacatccg
aacaagagagtactctaag-----------------------------------------
-------------ca---cacagggccttggcaggtgatgcttaagcaggcagatggttc
ttatgcttgtgtagcagagagtgaaagccgtttcacactcggtgagaccaaggaagaact
acttagggtgctgggcctacaggaagaacaaggaagctcccttgaatttcttcgacgagg
ttacaag-----------------------------------------------------
--------------
>PAFTOL009265
------------------------------------------------------------
------------------------------------------------------------
------------------------------------------------------------
------------------------------------------------------------
------------------------------------------------------------
------------------------------------------------------------
------------------------------------------------------------
------------------------------------------------------------
------------------------------------------------------------
------------------------------------------------------------
------------------------------------------------------------
------------------------------------------------------------
------------------------------------------------------------
-------------ca---cacagggccttggcaggtgatgcttaagcaagcagacggttc
ttatgcttgtgtagcagagagtgaaagccgtttcacacttggtgagaccaaggaagaact
acttagggtgctgggcctacaggaagaacaaggaagctcccttgaatttcttcgacgagg
ttacaag-----------------------------------------------------
--------------
>PAFTOL009267
------------------------------------------------------------
------------------------------------------------------------
------------------------agcaacatatcatcttataagggatcttc-agatga
gttcatcgatgctaatattcagctagcattgacagttgcaaggaagcttcaggagaaaat
gcaactcagaacatgcattgtaa-------------------------------------
--------------------------ttgatggtattactataggttccttggatgatgt
gcctggtggtgctgtcactactttcttcagatctatcaggaatacattggattttgattt
tgatgatgagaatgaagg------ttagttgggaatgtt---------------------
------------------------------------------------------------
------------------------------------------------------------
-------------------------------ggattcygaaatgtggtatata-------
------------------------------------------------------------
----------tatataaagacagtgcctgtggtgccttatatcgtgaattacagtggagc
tctattccgtcaata---tcccgggccttggcaggtgatgcttaagcaagcagatggttc
ttatgcttgtgtggcagagagcgaaagccgtttcacacttggtgagacaaaggaagaact
acttagagtgctgggcctrcaggaagaacaaggaagctctcttgaatttcttcgccgagg
ttacaag-----------------------------------------------------
--------------
>PAFTOL009269
tacag-------------------------------------------------------
------------------------------------------------------------
--------------gcccttgcccagcaacatatcatcttataagggatcttc-agatga
gttcattgatgctaatattcagctagcattgacagttgcaaggaagcttcaagagaaaat
gcaactcagaacatgcattgtrtttcccgataagcctgagaagcgcagggcctctcagat
cttcaaaac--agctcttgactcga-ttgatggtattactataggttccttggatgatgt
gcctggtgatgctgtcactactttcttcagatctatcaggaatacattggattttgattt
tgatgatgagaatgaagg------ttagttgggaatg-----------------------
------------------------------------------------------------
-------------------------------------------------------gtgga
tt----ccgaaatgtggtatattatattttcgagagctgatctaggccttctaggctttc
ctggaaaggatctccattac-cgatttctttctcaattcattcc-tgtcttctacatccg
aacaagagagtactctaagacagtgcctgtggcgccttatatcgtgaattacagtggagc
tctattccgtcaata---tcctgggccttggcaggtgatgcttaagcaagcagatggttc
ttatgcttgtgtagcagagagtgaaagccgtttcacacttggtgagacaaaggaagaact
acttagagtgctgggcctgcaggaagaacaaggaagctctcttgaatttcttcgccgagg
ttacaag-----------------------------------------------------
--------------
>PAFTOL009271
------------------------------------------------------------
------------------------------------------------------------
------------------------------------------------------------
------------------------------------------------------------
------------------------------------------------------------
------------------------------------------------------------
------------------------------------------------------------
------------------------------------------------------------
------------------------------------------------------------
------------------------------------------------------------
------------------------------------------------------------
------------------------tttctttctcagttcattcc-tgtcttctacatccg
aacaagagagtactctaagacagtgcctgtggcgccttatatcatgaattacagtggagc
cctattccgtcaata---tccwgggccttggcaggtgatgcttaagcaagcagatggttc
ttatgcttgtgtagccgagagtgaaagccgtttcacacttggtgagaccaaggaagaact
acttagggtgctgggcctacaggaagagcaaggaagctcccttgaatttcttcgccgagg
ttacaag-----------------------------------------------------
--------------
>PAFTOL009279
------------------------------------------------------------
------------------------------------------------------------
------------------------------------------aagggatcttc-agatga
gttcattgatgctaatattcagctagcgttgacagttgcaaggaagcttcaagagaaaat
gcaactcggaacctgcattgtgtttcccgataagcctgaaaagcgcagggcctctcagat
cttcaaaac--agctcttgactcgg-t---------------------------------
------------------------------------------------------------
------------------------------------------------------------
------------------------------------------------------------
------------------------------------------------------------
------------------------------------------------------------
------------------------------------------------------------
------------------------------------------------------------
------------aca---cacaggaccttggcaggtgatgcttaagcaagcagatggttc
ctatgcttgtgtagctgagagtgaaagccgtttcacacttggtgagaccaaggaagaact
acttagggtgctgggcctgcaggaagaacggggaagctcccttgaatttcttcgacgagg
ttacaag-----------------------------------------------------
--------------
>PAFTOL009281
------------------------------------------------------------
------------------------------------------------------------
------------------------------------------------------------
------------------------------------------------------------
------------------------------------------------------------
------------------------------------------------------------
------------------------------------------------------------
------------------------------------------------------------
------------------------------------------------------------
------------------------------------------------------------
------------------------------------------------------------
------------------------------------------------------------
------------------------------------------------------------
-------------ca---cacagggccttggcaggtgatgcttaagcaagcagatggttc
ttatgcttgtgtagcagagagtgaaagccgtttcacacttggagagaccaaggaagaact
acttagggtgctgggcctacaggaagaacaaggaagctcccttgaatttcttcgacgagg
ttacaag-----------------------------------------------------
--------------
>PAFTOL009283
cacgaccctagggctggcgtagcagtttacaagcccaaatcatacgaagttcttgtcact
gatgctgccaattcgctcgtttatgctctccaagacggaaagatccggctcgaaa-----
----ttgatttcccgtaatgtttctcctcctctaccagtgtgaagggatcttc-agatga
gttcattgatgctaatattcagctagcattgacagttgcaaggaagcttcaagagaaaat
gcaactcggagcctgcattgtgtttcccgataagcctgaaaagcgcagggcctctcagat
cttcaaaac--agctcttgactcga-ttgaaggcattactataggttccttggatgatgt
gcccggtggtgctgtcactactttcttcagatctatcaggaatacattggattttgattt
tgacgacgagaatgaagg------t-----------------------------------
------------------------------------------------------------
-----------------------gagaattttgcttcctcaacacctactctcctcttca
at----cttgagcttgatacatt--------acgtgctgatctaggccttctaggctttc
ccggaaaggatctccactac-cgatttctttctcaattcattcc-tgtcttctacatccg
aacaagagagtactctaagacagtggctgtggcgccttatatcgtgaattataatggagc
tctattccgtcaata---tccwgggccttggcaggtgatgcttaagcaagcagatggttc
ctatgcttgtgtagccgagagtgaaagccgtttcacacttggtgagaccaaggaagaact
acttagggtgctgggcctacaggaagaacaaggaagctcccttgaatttcttcgacgagg
ttacaag-----------------------------------------------------
--------------
>PAFTOL009285
tacgatcctagggctggcgtggcagtttacaagcccaaatcgtacgaagttctcgtcacc
gatgctgccaattctctcgtttatgctatgcaagacggaaaattccggctcgaaa-----
----ttgattttccgcccctgcccagcaacatatcatcttataagggatcttc-agatga
gttcattgatgctaatattcagctagcattgacagttgcaaggaagcttcaagagaaaat
gcaactcaaaacatgcattgtgtttcccgataagcctgagaagcgcagggcctgtcagat
cttcaaaac--agctcttgactcga-ttggtggtattactataggttccttggatgatgt
gcctggtggtgctgtcactactttcttcagatctatcaggaatacattggattttgattt
tgatgatgagaatgaagg------tcgctggcaatc------------------------
------------------------------------------------------------
----------------------------------tgacgaagctccatcgctttacgtat
tt----ctcaactgtagcacacg-----------------------------agaccttc
ctctgataga--------------------------------------------------
---------------------gaagcatgtggtac---------------------gatt
tctttactctacaca---tgcagggccttggcaggtgatgcttaagcaagcagatggttc
ttatgcttgcgtagcagagagtgaaagccgtttcacacttggtgagacaaaggaagaact
acttagagtgctgggcctgcaggaagaacaaggaagctctcttgaatttcttcgccgagg
ttacaag-----------------------------------------------------
--------------
>PAFTOL009287
------------------------------------------------------------
------------------------------------------------------------
---------------cccctgcccagtaacatatcatcttacaagggatcttc-agatga
gttcattgatgctaatattcagctagcaytgacasttgcaagraagcttcaagagaaaat
gcaactcggaacctgcatggtgtttcccgataagcctgaaaagcgcagggcctctcagat
cttcaaaac--agctcttgactcga-ttgaaggtattactataggttccttggatgatgt
gcccggtggtgctgtcactactttcctcagatctatcaggaatacattggattttgattt
tgacgacgagaatgaagg------t-----------------------------------
------------------------------------------------------------
-----------------------gagaaatttgcttcctcaacacctactctcctcttca
at----cttgagcttgatacatt--------acgtgctgatctaggccttctaggctttc
ccggaaaggatctccactac-cgatttctttctcaattcattcc-tgtcttctacatccg
aacaagagagtactctaagacagtggctgtggcgccttatatcgtgaattataatggagc
tctattccgtcaata---tcctgggccttggcaggtgatgcttaagcaagcagatggttc
ctatgcttgtgtagccgagagtgaaagccgtttcacacttggtgagaccaaggaagaact
acttagggtgctgggcctgcaggaagaacaaggaagctcccttgaatttcttcgacgagg
ttacaag-----------------------------------------------------
--------------
>PAFTOL009289
------------------------------------------------------------
------------------------------------------------------------
------------------------------------------------------------
------------------------------------------------------------
------------------------------------------------------------
------------------------------------------------------------
------------------------------------------------------------
------------------------------------------------------------
------------------------------------------------------------
------------------------------------------------------------
------------------------------------------------------------
------------------------------------------------------------
------------------------------------------------------------
-------------ca---cacagggccttggcaggtgatgcttaagcaagcagatggttc
ttatgcttgtgtagcagagagtgaaagccgtttcacacttggtgagaccaaggaagaact
acttagggtgctgggcctacaggaagaacaaggaacctcccttgaatttcttcgacgagg
ttacaag-----------------------------------------------------
--------------
>PAFTOL009291
---gaccctagggctggcgtagcagtttacaagcccaaatcctacgaagttcttgtcact
gatgctgccaattcgctcgtttatgctctccaagacggaaagatccggctcgaaa-----
----ttgatttcccgcccctgcccagtaacatatcatcttacaagggatcttc-agatga
gttcattgatgctaatattcagctagcattgacagttgcaaggaagcttcaagagaaaat
gcaactcggaacgtgcatggtgtttcccgataagcctgaaaagcgcagggcctctcagat
cttcaaaac--agctcttgactcgg-ta--------------------------------
------------------------------------------------------------
------------------------------------------------------------
------------------------------------------------------------
-----------------------gagaaatttgcttcctcaacacctactctcctcttca
at----cttgagcttgatacatt--------acgtgctgatctaggccttctaggctttc
ccggaaaggatctccactac-cgatttctttctcaattcattcc-tgtcttctacatccg
aacaagagagtactctaagacagtggctgtggcgccttatatcgtgaattataatggagc
tctattccgccaata---tccwgggccttggcaggtgatgcttaagcaagcagatggttc
ctatgcttgtgtagccgagagtgaaagccgtttcacacttggtgagaccaaggaagaact
acttagggtgctgggcctgcaggaagaacaaggaagctcccttgaatttcttcgacgagg
ttacaag-----------------------------------------------------
--------------
>PAFTOL009293
cacgaccctagggctggcgtagcagtttacaagcccaaatcctacgaagttcttgtcact
gatgctgccaattcgctcgtttatgccctccgagacggaaaaatccggctcgaaa-----
----ttgatttcccgtaatgtttctcctcctctaatcatatgtatggatcttc-agatga
gttcattgatgctaatattcagctagcattgacagttgcaaggaagcttcaagagaaaat
gcaactcggaacctgcattgta--------------------------------------
------------------------------------------------------------
------------------------------------------------------------
------------------------------------------------------------
------------------------------------------------------------
------------------------------------------------------------
-----------------------------------gctgatctaggccttctaggctttc
ccggaaaggatctccactac-cgatttctttctcaattcattcc-tgtcttctacatccg
aacaagagagtactctaagacagtggccgtggcgccttatatcgtgaattataatggagc
tctattccgtcaatactttccttcccctctgcctaacmccaaaaaaaargcagatggttc
cyatgcttgtgtagccgagagtgaaagccgtttcacacttggtgagaccaaggaagaact
acttagggtgctgggcctacaggaagaacaaggaagctcccttgaatttcttcgacgagg
ttacaag-----------------------------------------------------
--------------
>PAFTOL009295
---------agggctggcgtagcagtttacaagcccaaatcctacgaagttcttgtcact
gatgctgccaattcgctcgtttatgctctccaagacggaaagatccggctcgaaa-----
----ttgatttcccg---------------------------------------------
------------------------------------------------------------
------------------------------------------------------------
------------------------------------------------------------
------------------------------------------------------------
------------------------------------------------------------
------------------------------------------------------------
------------------------------------------------------------
------------------------------------------------------------
------------------------------------------------------------
------------------------------------------------------------
-------------ca---cacagggccttggcaggtgatgcttaagcaagcagatggttc
ctatgcttgtgtagccgagagtgaaagccgtttcacacttkgtgag--------------
------------------------------------------------------------
------------------------------------------------------------
--------------
>PAFTOL009297
tacgaccctagggctggcgtagcagtttacaagcccaaatcctacgaagttctcatcact
gatgctgccaattcgctcgtttatgctatccaagacggaaaaatccggctcgaaa-----
----ttgatttcccg---------------------------aagggatcttc-agatga
gttcattgatgctaatattcagctagcattgacagttgcaaggaagcttcaagagaaaat
gcaactcagaacctgcattgtgtttcccgataagcctgaaaagcgcagggcctctcagat
cttcaaaac--agctcttgactcga-ttgatggtattactataggttccttggatgatgt
gcccagtggtgctgtcactactttcttcagatctatcaggaatacattggattttgattt
tgacgacgagaatgaag-------------------------------------------
------------------------------------------------------------
------------------------------------------------------------
---------------------------------gtgctgatctaggccttctaggctttc
ccggaaaggatctccactac-cgatttctttctcaattcattcc-tgtcttctacatccg
aacaagagagtactctaagacagtggctgtggcgccttatatcgtgaattacagtggagc
tctattccgtcgata---tcctgggccttggcaggtgatgcttaagcaagcagatggttc
ytatgcttgtgtagcagagagtgaaagtcgtttcacacttggtgagaccaaggaagaact
acttagggtgctgggcctacaggaagaacaaggaagctcccttgaatttcttcgacgagg
ttacaag-----------------------------------------------------
--------------
>PAFTOL009299
tacgaccctagggctggcgtagcagtttacaagccgaaatcctacgaagttctcgtcact
gatgctgccaattcgctcgtttgtgctctccaagacggaaagatccggctcgaaa-----
----ttgatttcccg---------------------------------------------
------------------------------------------------------------
------------------------------------------------------------
------------------------------------------------------------
------------------------------------------------------------
------------------------------------------------------------
------------------------------------------------------------
-----------------------gagaaatttgcttcctcgacacctactctcctcttca
at----cttgagcttgatacatt--------acgtgctgatctaggccttctaggctttc
ccggaaaggatctccactac-cgatttctttctcaattcattcc-tgtcttctacatccg
aacaagagagtactctaag-----------------------------------------
-------------ca---cacagggccttggcaggtgatgcttaagcaagcagatggttc
ttatgcttgtgtagcagagagtgaaagccgtttcacactcggtgagrccaaggaagaact
acttagggtgctgggcctacaggaagaacaaggaagctcccttgaatttcttcgacgagg
ttacaag-----------------------------------------------------
--------------
>PAFTOL009301
tacgaccctagggctggcgtagcagtttacaagccgaaatcctacgaagttctcgtcact
gatgctgccaattcgctcgtttgtgctctccaagacggaaagatccggctcgaaa-----
----ttgatttcccg---------------------------------------------
------------------------------------------------------------
------------------------------------------------------------
------------------------------------------------------------
------------------------------------------------------------
------------------------------------------------------------
------------------------------------------------------------
------------------------------------------------------------
------------------------------------------------------------
------------------------------------------------------------
------------------------------------------------------------
-------------ca---cacagggccttggcaggtgatgcttaagcaagcagatggttc
ttatgcttgtgtagcagagagtgaaagccgtttcacactcggtgagaccaaggaagaact
acttagggtgttgggcctacaggaagaacaaggaagctcccttgaatttcttcgacgagg
ttacaag-----------------------------------------------------
--------------
>PAFTOL009303
tacgaccctagggctggcgtagcagtttacaagccgaaatcctacgaagctctcgtcact
gatgctgccaattcgctcgtttgtgctctccaagacggaaagatccggctcgaaa-----
----ttgatttcccg---------------------------------------------
------------------------------------------------------------
------------------------------------------------------------
------------------------------------------------------------
------------------------------------------------------------
------------------------------------------------------------
------------------------------------------------------------
------------------------------------------------------------
------------------------------------------------------------
------------------------------------------------------------
------------------------------------------------------------
------------------------------------------------------------
------------------------------------------------------------
------------------------------------------------------------
------------------------------------------------------------
--------------
>PAFTOL009311
------------------------------------------------------------
------------------------------------------------------------
------------------------------------------aagggatcttc-agatga
gttcattgatgcgaatattcagctcgcgttgacagttgcaaggaagcttcaagagaaaca
gcaactcagaacttgcattgtgtttcccgacaagcctgagaagcgccaggcctctcagat
attcaaaac--agctcttgactcgg-tagttaaaaacgtt--------------------
------------------------------------------------------------
------------------------------------------------------------
------------------------------------------------------------
--------------------caggagaaatttgcttcttcaacacctaccctcctcttca
at----cttgaacttgatacatt--------acgtgctgacctaggccttctaggctttc
cgggcaaggatctccattac-cgatttctttctcaattcattcc-tgtcttctacattcg
aacaagagagtactctaagacagtgcctgtggcgccttttatcgtgaattacagtggagc
tctgtttcgtcaata---tcctgggccttggcaggtgatgcttaagcaagcagatggttc
ttatgcttgtgtagcggagagtgaaagccgtttcacacttggtgaaacaaaggaagaact
acttagggtactgggcctacaggaagaacaaggaagttcccttgaatttcttcgtcgagg
ctacaag-----------------------------------------------------
--------------
>PAFTOL009313
------------------------------------------------------------
------------------------------------------------------------
------------------------------------------------------------
------------------------------------------------------------
------------------------------------------------------------
------------------------------------------------------------
------------------------------------------------------------
------------------------------------------------------------
------------------------------------------------------------
-----------------------gagaaattcgcatcctcaacacctaccgtcctgttca
at----cttgaacttgatacatt--------acgtgctgaccttggccttctaggctttc
cgggcaaggatctccattac-cgatttctttctcaattcattcc-tgtcttctacattcg
aataagagagtactctaagacagtgcctgtcgcacctttcatcgtgaattacagtggagc
tctatttcgtcaata---tccwgggccttggcaggtgatgcttaagcaagcagatggttc
ttatgcttgtgtagcagagagtgaaagccgtttcacacttggtgaaaccaaggaggaact
acttagggtactgggcctacaggaggaacaaggaagctcccttgaatttcttcgtcgagg
ctacaag-----------------------------------------------------
--------------
>PAFTOL009319
tacgatcctaaggctggcgtagcagtctacaagcctaaatcatatgaagtgctcgtcact
gatgctgctaattccctcgcttatgctcttcaagacggaaaaatccgcctcgaaa-----
----tcgatttcccg---------------------------aagggatcttc-agatga
gttcattgatgcgaatattcagctagcgctgacagttgcaaggaagcttcaagagaaaat
gcaactcagaacccgcattgtgtttcctgataagcctgagaagcgtagagcctctgagat
cttcaaaac--agcgcttgactcgg-tacat-----------------------------
------------------------------------------------------------
------------------------------------------------------------
------------------------------------------------------------
--------------------tccgagaactttgctccctcaacccccacccttctcttca
at----cttgaacttgatacact--------acgtgctgacctcggccttctaggcttcc
ctggaaaggatcttcattat-cgatttctttctcaattcattcc-tgtcttctacatccg
aacaagagagtactctaagacagtgccagtggcgccttttatcgtgaattatagtggagc
tctatttcgtcaata---tcctgggccttggcaggtgatgcttaagcaagcagatggttc
gtatgcttgtgtagcggagagtgaaagccgtttcacccttggtgaaaccaaggaagaact
actaagggtactgggcctacaggaagaacaaggaagctcccttgaatttcttcgtcgagg
ttacaag-----------------------------------------------------
--------------
>PAFTOL009321
------------------------------------------------------------
------------------------------------------------------------
------------------------------------------aagggatcttc-agatga
gttcattgatgcgaatattcagctagcgctgacagttgcaaggaagcttcaagagaaaat
gcaactcagagcccgcattgtgtttcctgataagcctgagaagcgtagagcctctgagat
cttcaaaac--agctcttgactcga-ttgatggtattaccataggttccttggatgatgt
gcctggtgatgctgtcacaagcttctttagatctatcaggaatacattggattttgattt
tgaagatgagaatgaagg------------------------------------------
------------------------------------------------------------
------------------------------------------------------------
------------------------------------------------------------
-------------tcagtat-cgatttctttctcaattcattcc-tgtcttctacatccg
aacaagagagtactctaagacagtgcctgtggcgccttttatcgtgaattatagtggagc
tctatttcgtcaata---tccwgggccttggcaggtgatgcttaagcaagcagatggttc
gtatgcttgtgtagcagagagtgaaagccgtttcacacttggtgaarccaaggaagaact
attaagggtactgggcctacaggaagaacaaggaagctcccttgaatttcttcgtcgagg
ttacaag-----------------------------------------------------
--------------
>PAFTOL013501
------------------------------------------------------------
------------------------------------------------------------
------------------------------------------------------------
------------------------------------------------------------
------------------------------------------------------------
------------------------------------------------------------
------------------------------------------------------------
------------------------------------------------------------
------------------------------------------------------------
--------------------------------------------------ctcctcttca
at----cttgagcttgatacatt--------acgtgctgatctaggccttctaggctttc
ccggaaaggatctccactac-cgatttctttctcaattcattcc-tgtcttctacatccg
aacaagagagtactctaagacagtggctgtggcgccttatatcgtgaattatagtgagta
gattgacatttgcca---cacagggccttggcaggtgatgcttaagcaagcagatggttc
ctatgcttgtgtagccgagagtgaaagccgtttcacacttggtgagaccaaggaagaact
acttagggtgctgggcctacaggaagaacaaggaagctcccttgaatttcttcgacgagg
ttacaag-----------------------------------------------------
--------------
>SRR5036296
------------------------------------------------------------
------------------------------------------------------------
------------------------------------------------------------
------------------------------------------------------------
------------------------------------------------------------
------------------------------------------------------------
------------------------------------------------------------
------------------------------------------------------------
------------------------------------------------------------
------------------------------------------------------------
------------------------------------------------------------
------------------------------------------------------------
------------------------------------------------------------
-------------ca---cacagggccttggcaggtgatgcttaagcaagcagatggttc
ttatgcttgtgtagcagagagtgaaagccgtttcacactcggtgagaccaaggaagaact
acttagggtgctgggcctacaggaagaacaaggaagctcccttgaatttcttcgacgagg
ttacaag-----------------------------------------------------
--------------
>SRR5137211
tacgaccctagggctggcgtagcagtttacaagccgaaatcctacgaagttctcgtcact
gatgctgccaattcgctcgtttgtgctctccaagacggaaagatccggctcgaaa-----
----ttgatttcccgcccctgcccagtaacatatcatcttacaagggatcttc-agatga
gttcattgatgctaatattcagctagcattgacagttgcaaggaagcttcaagagaaaat
gcaactcagaacctgcattgtgtttcctgataagcctgaaaaacggagggcctctcagat
cttcaaaac--agctattgactcga-ttgatggtattactataggctccttggatgatgt
gcccggtggtgctgtcactactttcttcagatctatcaggaatacattggattttgattt
tgatgacgagaatgaagg------tcgctggcaatc-------------tgacgaacctc
ca----tcgctttacatatttctcaactgtagtacacga--gaccttcct----------
---tt--gatagagaagtatgtggagaaatttgcttcctcgacgcctactcttctcttca
at----cttgagcttgatacatt--------acgtgctgatctaggccttctaggctttc
ccggaaaggatctccactac-cgatttctttctcaattcattcc-tgtcttctacatccg
aacaagagagtactctaagacagtggctgtggcgccttatatcgtgaattataatggagc
tctattccgtcaata---tcctgggccttggcaggtgatgcttaagcaagcagatggttc
ttatgcttgtgtagcagagagtgaaagccgtttcacactcggtgagaccaaggaagaact
acttagggtgctgggcctacaggaagaacaaggaagctcccttgaatttcttcgacgagg
ttacaagacgtctacttggtgggaagatgactcagacttagagtcttcttctgagtggag
aact----------
>SRR5137212
------------------------------------------------------------
------------------------------------------------------------
------------------------agcaacatatcgtcttataagggatcttc-agatga
gttcattgatgctaatattcagctagcattgacagttgcaaggaagcttcaagagaaagt
gcaactcagaacctgcattgtgtttcccgataagcctgagaagcgcagagcctctcagat
cttcaaaac--agctcttgacttga-ttgatggtattactataggttccttggatgatgt
gcctggtggtgctgtcactactttcttcagatctatcaggaatacattggattttgattt
tgatgatgagaatgaagg------tcgctggcaatc-------------tgacgaacctc
ca----tcgctttacatatttctcaactgtagtacacga--gagcttcct----------
---ct--gatagagaagtatgtggagaaatttgcttcctcaacacctactctcctcttca
at----cttgaacttgatacatt--------acgtgctgatctaggccttctaggctttc
ctggaaaggatctccattac-cgatttctgtctcaattcactcc-tgtcttctacatccg
aacaagagagtactctaagacagtgcctgtggcgccttatatcgtgaattacaatggagc
tctattccgtcaata---tcctgggccttggcaggtgatgcttaagcaagcagatggttc
ttatgcttgtgtagcagagagtgaaagccgtttcacacttggtgagaccaaggaagaact
acttagggtgctgggcctacaggaagaacaaggaagctcccttgaatttcttcgccgagg
ttacaag-----------------------------------------------------
--------------
>SRR5137213
------------------------------------------------------------
------------------------------------------------------------
------------------------------------------------------------
------------------------------------------------------------
------------------------------------------------------------
------------------------------------------------------------
------------------------------------------------------------
----------aatgcagg------tcgctggcaatc-------------tgacgaacctc
ca----tccctttacatatttctcaactgtagtacacga--gaccttcct----------
---tt--gatagagaagtatgtggagaaatttgcttcctcgacacctactctcctcttca
at----cttgagcttgatacttt--------acgtgctgatctaggccttctaggctttc
ccggaaaggatctccactac-cgatttctttctcaattcattcc-tgtcttctacatccg
aacaagagagtactctaagacagtggctgtggcgccttacatcgtgaattataatggagc
tctattccgtcaata---tccagggccttggcaggtgatgcttaagcaagcagatggttc
ttatgcttgtgtagcagagagtgaaagccgtttcacacttggtgagaccaaggaagaact
acttagggtgctgggcctacaggaagaacagggaagctcccttgaatttcttcgacgagg
ttacaagatgtctacttggtgggaagatgactcagacttagagtcttcttctgagtggag
a-------------
>SRR7905849
tacgatcctagggctggcgtagcagtttacaagcccaaatcctacgaagttcttgtcact
gatgctgccaattctctcsgttatgctctccaagagggaaaaatccggctcgaaa-----
----ttgatttcccgcccctgcccagcaacatatcatcttataagggatcttc-agatga
gttcaytgatgctaatattcagctagcattgacagttgcaaggaagcttcaagagaaaat
gcaactcagaagctgcattgtgtttccygataagcctgagaagcgcagggcctctcagat
cttcaaaac--agctcttgactcga-ttgatggtattactataggttccttggatgatgt
gcctggtggtgctgtcattactttcttcagatctatcaggaatacattggattttgattt
tgatgacgagaatgaagg------tcgctggcaatc-------------tgacgaacctc
ca----tcgctttacatatttctcaactgtagtacacga--gaccttcct----------
---ct--gatagagaagtatgtggagaaatttgcttcctcaacacctactctcctcttca
at----cttgagcttgatacatt--------acgtgctgatctaggccttctaggctttc
cyggaaaggatctccactac-cgatttctttctcaattcattcc-tgtcttctacatccg
aacaagagagtactctaagacagtgcctgtggcgccttatatcgtgaattacagtggagc
tctattccgtcaata---tcctgggccttggcaggtgatgcttaagcaagcagatggttc
ttatgcttgtgtagcagagagtgaaagccgtttcacacttggtgagaccaaggaagaact
acttagggtgctgggcctacaggaagaacaaggaagctcccttgaatttcttcgccgagg
ttacaagacatctacttggtgggaagatgacacagacttagagtcttcttctgagtggag
aact----------
>SRR7905861
tacgaccctagggctggcgtagcggtttacaagccgaaatcctacgaagttctcgtcact
gatgccgccaattcgctcgtttgtgctctccaagacggaaagatccggctcgaaa-----
----ttgatttcccgcccctrcccagtaacatatcatcttacaaggggtcttc-agatga
gttcattgatgctaatattcagctagcattgacagttgcaaggaagcttcaagagaaaat
gcaactgagaacctgcgttgtgtttcctgataagcctgaaaagcgcagggcctctcagat
cttcaaaac--agctattgactcga-ttgatggtattactataggttccttggatgatgt
gcccggtggtgctgtcactactttcttcagatctatcaggaacacattggattttgattt
tgatgacgagaatgaagg------tcgctggcaatc-------------tgacgaacctc
ca----tcgctttacatatttctcaactgtagtacacga--gaccttcct----------
---tt--gatagagaagtatgtggagaaatttgctttctcaacacctactctcctcttca
at----cttgagcttgatacatt--------acgtgctgatctaggccttctgggctttc
ccggaaaggatctccactac-cgatttctttctcaattcattcc-cgtcttctacatccg
aacaagagagtactctaagacagtggctgtggcaccttatatcgtgaattataatggagc
tctattccgtcaata---tcctgggccttggcaggtgatgcttaagcragcagatggttc
ttatgcttgtgtagcagagagtgaaagccgtttcacacttggtgagaccaaggaagaact
acttagggtgctgggcmtgcaggaagaacaaggaagctcccttgaatttcttcgacgagg
ttacaagacgtctacttggtgggaagatgactcagacttagagtcttcttctgagtggag
aact----------
>SRR7905862
tacgatcctagggctggcgtggcagtttacaagcccaaatcctacgaagttctcgtcact
gatgctgccaattctctmsttgatgcyatgcaagacggaaaaatccggctcgaaa-----
----ttgattttccccccctgcccagcaacatatcatcttataagggatcttc-agatga
gttcattgatgctaatattcagctagcattgacagttgcaaggaagcttcaagagaaaat
gcaactcagaacaygcattgtgtttcccgataagcctgagaagcgyagrgcctctcagat
cttcaaaac--agctcttgactcga-tygatggtattactatyggttccttggatgatgt
gcctggtggtgctgtcrctactttcttcagatctatcaggaatacattggattttgattt
tgatgatgagaatgaagg------tcgctggcaatc-------------tgacgaacckc
ca----tcgctttacgtrtttctcaactgtagyacacga--gaccttcct----------
---ct--gatagagaagcatgtggaraaatttgctccctcaacacctactcttctcttca
at----cttgaacttgagacatt--------acgtgctgatctaggccttctaggctttc
ctggaaaggatctccatyac-cgatttctttctcaattcattcc-tgtcttctacatccg
aacaagagagtactctaagacagtgcctgtggcgccttatatygtgaattacagtggagc
tctgttccgtcaata---tcctgggccttggcaggtgatgcttaggcaagcagatggttc
ttatgcttgtgtagcagagagcgaaagccgtttcacacttggcgagacsaaggaagaact
gcttagagtgctgggcctgcaggaagaacaaggaagctctcttgaatttcttcgccgagg
ttacaagacatcwacttggtgggaagatgacacagacttagagtcttcttctgagtggag
aagt----------
>SRR8327214
tacgaccctagggctggcgtagcagtttacaagccgaaatcctacgaagttctcgtcact
gatgctgccaattcgctcgtttgtgctctccaagacggaaagatccggctcgaaa-----
----ttgatttcccgcccctgcccagtaacatatcatcttacaagggatcttc-agatga
gttcattgatgctaatattcagctagcattgacagttgcaaggaagcttcaagagaaaat
gcaactcagaacctgcattgtgtttcctgataagcctgaaaagcgcagggcctctcagat
cttcaaaac--agctattgactcga-ttgatggtattactatagtttccttggatgatgt
gcccggtggtgctgtcactactttcttcagatctatcaggaatacattggattttgattt
tgatgacgagaatgaagg------tcgctggcaatc-------------tgacaaacctc
ca----tcgctttacatatttctcaactgtagtacacgg--gaccttcct----------
---tt--gatagagaagtatgtggagaaatttgctttctcaacacctactctcctcttca
at----cttgagcttgatacatt--------acgtgctgatctaggccttctaggctttc
ctggaaaggatctccactac-cgatttctttctcaattcattcc-cgtcttctacatccg
aacaagagagtactctaagacagtggctgtggcaccttatatcgtgaattataatggagc
tctattccgtcaata---tcctgggccttggcaggtgatgcttaagcaagcagatggttc
ttatgcttgtgtagcagagagtgaaagccgtttcacacttggtgagaccaaggaagaact
acttagggtgctgggcctacaggaagaacaaggaacctcccttgaatttcttcgacgagg
ttacaagacgtctacttggtgggaagatgactcagacttagcgtcttcttctgagtggag
aacc----------
