# Supplementary material for: Phylogenomics and classification of Cactaceae based on hundreds of nuclear genes
Source: Plant Syst Evol. 2025 Aug 11;311(5):28. doi: 10.1007/s00606-025-01948-z (PMC12339657; doi:10.1007/s00606-025-01948-z)
Supplement: Supplementary file 4 — Online Resource 4: Containing alignments and RAxML gene trees for all included loci and all phylogenetic datasets (ZIP 10372 KB) [file 606_2025_1948_MOESM4_ESM.zip › de Vos et al_ESM_4/ESM_data_alignments/QCP/5257_consensus.mafft.fasta]

>PAFTOL004547
------------------------------------------------------------
------------------------------------------------------------
---------------gagaaagatatagatgaagtattgcagtcacatacagtctattcc
aatgtttcaaagggaatcctggccaagtckaaggatttgattgctgcctttgggacagat
gatcagactaaaatttgtctagagattttggacaaaggagagcttcaagttgcagggaaa
gagagggaggcccagttgtcaagtcagtttcgggatattgcaacaattgtcatgcagaag
accattaatcctgaaaccaaa---cgcccatacacaatcagtatgattgaacgtttgatg
catgaaattcactttgctgtggatcccaacagcagttcaaagaagcaggcactggaggtc
atccgccaactgcaaaagaagtttccaatcaaaagatctccaatgagacttcgaatcacr
gctgatcagcaaaactttcctgctatccttgaggagctgaatgcttggaatgcagatatt
ttgacaaaggatgaatctggaaatcaactctcagttgtttgtgaattggatccaactttg
ttccgagagtgtgactccttggtgagaaatttacaaggcaggctggaaatacttgccgtc
tctgt---tcatggg------gagggaga---tactggtgtggatcgttatgatgagct-
-----ttatgaagatgtgccagcacggctttccaaggaatcaaaggagtcttctgtgacc
cagctgagtgcaagtttgcaaaagcaatcggtttcagccagcagtaaaggtacagaaggt
gaagcaaagcaaaacaggtgcggcacatgcaatgcagtggttggtgatgccaagcaatac
agagagcacttcaagagcgactggcataagcacaatctaaagcgtaaaacaaggaatctc
cctccccttactgctgaagaatgcttagctgatctggaaataggtgatgcaaaagaagat
ttaaaagaatattcattt
>PAFTOL004551
------------------cagccgattggccaaaagaggctgacgaacgtcgccgttgtg
aggctgaagaagcatggcawtcgcttcgaaatcgcttgttacaagaacaaagtcctctct
tggcgttctggcgtagagaaagatatagatgaagtattgcaatcgcatacagtctattcc
aatgtttcaaagggaattctggccaagtctaaggatttgattgctgcctttgggacagat
gatcagactaaaatatgcttagagattttggagaaaggagagcttcaagttgcgggaaaa
gaaagggaggcccagttgtcaagtcagtttcgggatattgcaacaattgtcatgcagaag
attatcaatcctgaaaccaaa---cgtccttatacaatcagtatgattgaacgtttgatg
catgaaatccactttgctgttgatcccaacagcagctcaaagaagcaggcattggaggtc
atccgccaacttctaaagaagtttccaatcaaaagatctccaatgagacttcgaatcact
gctgatcagcaaaactttccttctatcttggagaagttgaatgcttggaatgcagatatt
gtgacaaaggatgaatctggaaatcaactatcaattgtttgtgaattggatccaagtttg
ttccgagagtgtgactccttggtgagaagtttactaggcagggtggagatacttgccgtc
tctgt---tcatggg------gagggaga---tactggggtggatcactttgatgaatt-
-----taatgaagatgtgccgcccccccttccgaagggttcgacagagtcttctgtgagt
cagctgagtgagaggttgcaaaagcagtctgtttcaaccagcaccaaacgtacagaaggt
gaggcaaagcaaaacaagtgcagcacatgcaacgcagtggtgggggatgccaagcaatac
agagaacacttcaagagcgactggcataagcacaacctaaagcgtaaaacaaggaatctt
cctccgcttgcagctgaagaatgcttggctgatctggaaattatcgatgcaaaagaagat
ttgaaggaatactcattc
>PAFTOL004552
------------------cagccgataggccagaagaggctgacgaacgtcgccgttgtg
aggctgaagaagcatggcaatcgcttcgaaatcgcttgctacaagaacaaagtcctctct
tggcgttctggcgtagagaaagatatagatgaagtattgcagtcacatacagtctattcc
aatgtttcaaagggaatcctggccaagtcgaaggatttgattgctgcctttgggactgat
gatcagactaaaatttgcctagagattttggacaaaggagagcttcaagttgcagggaaa
gagagggaggcccaattgtcaagtcagtttcgggatattgcaacgattgtcatgcagaag
acgattaatcctgaaaccaaa---cgcccttacacaatcagtatgattgaacgtttgatg
catgaaattcactttgctgtggatcccaacagcagttcaaagaagcaggcactggaggtc
atccgccaacttcaaaagaagtttccaatccaaagatctccaatgagacttcgaatcatg
gctgatcagcaaaactttccttctatccttgagaagctgactgcttggaatgcagatatt
ttgacaaaggatgaatctggaaatcaactctcagttgtttgtgaattggatccaactttg
ttccgagagtgtgactccttggtgagaaatttacaaggcaggctggaaatacttgccgtc
tctgt---tcatggg------gagggaga---tactggtgtggattcttatgatgagct-
-----ttatgaagatgtgccagcaccgctttccaaggaatcaacggagtcttctgtgacc
cagctgagtgcgagtttgctaaagcaatcggtttcaaccagcagtaaaagtacagaaggt
gaagcaaagcaaaacaggtgtggcacatgcaatgcagtggtgggtgatgccaagcaatac
agagagcacttcaagagcgactggcataagcacaacctaaagcgtaaaacaaggaatctc
cctccccttactgctgaagaatgcttagctgatctggaaataggggatacaagagaagat
ttaaaagaatattcattt
>PAFTOL004553
------------------cagccgatagggcagaagaggctgacgaacgtcgctgttgtg
aggctaaagaagcatggcaatcgcttcgaaatcgcttgctacaagaacaaagtcctgtct
tggcgttctggcgtagagaaagatatagatgaagtattgcagtcacatacagtctattcc
aatgtttcaaagggaatcctggccaagtctaaggatttgattgctgcctttgggacagat
gatcagactaaaatttgtctagagattttggacaaaggagagcttcaagttgctgggaaa
gagagggaggcccagttgtcaagtcagtttcgggatattgcaacgattgtcatgcagaag
accattaatcctgaaaccaaa---cgcccttacacaatcagtatgattgaacgtttgatg
catgaaattcactttgctgtggatcccaacagcagttcaaagaaacaggcactagaggtc
atccgccaacttcaaaagaagtttccaatcaaaagatccccaatgagacttcgaatcacg
gctgatcagcaaaactttccttctatccttgagaagctgaaagcttggaatgcagatatt
ttgacaaaggatgaatctggaaatcaactctcagttgtttgtgaattggatccaactttg
ttccgagagtgtgactccttggtgagaaatttacaaggcaggctggaaatacttgctgtc
tctgt---tgatggg------gagggaga---tgctggtgtggatcgttatgatgagct-
-----ttatgaagatgtgccagcaccgctttccaaggaatcaatgcagtcttctgtgacc
cagctgagtgcaagtttgcaaaagcaatcggtttctaccagcagtaaaagtacagaaggt
gaagcaaagcaaaacaggtgcggcacatgcaatgcagtggtgggtgatgccaagcaatac
agagagcacttcaagagcgactggcataagcacaacctaaagcgtaaaacaaggaatctc
ccccctcttgctgctgaggaatgcttagctgatcttgaaataggtgatacaaaagaagat
ttaaaagaatattcattt
>PAFTOL004554
------------------cagccgataggccagaagaggctgacgaacgtcgccgttgtg
aggctgaagaagcatggcaatcgcttcgaaatcgcttgctacaagaacaaagtcctctct
tggcgttctggcgtagagaaagatatagatgaagtattgcagtcacatacagtctattcc
aatgtttcaaagggaatcctggccaagtcgaaggatttgattgctgcctttgggacagat
gatcagactaaaatttgcctagagattttggacaaaggagagcttcaagttgcagggaaa
gagagggaggcccaattgtcaactcagtttcgggatattgcaacgattgtcatgcagaag
accattaatcctgaaaccaaa---cgcccttacacaatcagtatgattgaacgtttgatg
catgaaattcactttgctgtggatcccaacagcagttcaaagaagcaggcactggaggtc
atccgccaacttcaaaagaagtttccaatcaaaagatctccgatgagacttcgaatcatg
gctgatcagcaaaactttccttctatccttgagaagctgactgcttggaatgcagatatt
ttgacaaaggatgaatctggaaatcaactctcagttgtttgtgaattggatccaactttg
ttccgagagtgtgactccttggtgagaaatttacaaggcaggctggaaatacttgccgtc
tctgt---tcatggg------gagggcga---tactggtgtggattcttatgatgagct-
-----ttatgaagatgtgccagcaccgctttccaaggaatcaacggagtcttctgtgacc
cagctgagtgcgagtttgctaaagcaatcggtttcaaccagcagtaaaagtacagaaggt
gaagcaaagcaaaacaggtgtggcacatgcaatgcagtggtgggtgatgccaagcaatac
agagagcacttcaagagcgactggcataagcacaacctaaagcgtaaaacaaggaatctm
cctccccttactgctgaagaatgcttagctgatctggaartaggggatacaaragaagat
ttaaaagaatattcattt
>PAFTOL004555
------------------cagccgataggccagaagaggctgacgaacgtcgccgttgtg
aggcttaagaagcttggcaatcgcttcgaaatcgcttgctacaagaacaaagtcctctct
tggcgttctggcgtagagaaagatatagatgaagtattgcagtcacatacagtctattcc
aatgtttcaaagggaatcctggccaagtctaaggatttgattgctgcctttgggacagat
gatcagactaaaatttgtctagagattttggacaaaggagagcttcaagttgcagggaaa
gagagggaggcccagttgtcaagtcagtttcgggatattgcaacgattgtcatgcagaag
accattaatcctgaaaccaaa---cgcccttacacaatcagtatgattgaacgtttgatg
catgaaattcactttgctgtggatcccaacagcarttcaaagaagcaggcactggaggtc
atccgccaacttcaaaagaagtttccaatcaaaagatctccaatgagacttcgaatcatg
gctgatcagcaaagctttccttctatccttgagaagttgaatgcttggaatgcagatatt
ttgacaaaggatgaatctggaaatcaactctcagttgtttgtgaattggatccaactttg
ttccgagagtgtgactccttggtgagaaatttacaaggcaggctggaaatacttgccgtc
tctgt---tcatggg------gagggaga---tactgctgtggatcgttatgatgagct-
-----ttatgaagatgtgccagcaccgctttccaaggaatcaaaggagtcttctgtgacc
cagctgagtgcaagtttgcaaaagcaattggtttcaaccagcagtaaaagtacagaaggt
gaagcaaagcaaaacaggtgcggcacrtgcaatgcagtggtgggtgatgccaagcaatac
agagagcacttcaagagcgactggcataagcacaatctaaagcgtaaaacaaggaatctc
cctccccttactgctgaagaatgcttagctgatctggaaataggtgatacaaaagaagat
ttaaaagaatattcattt
>PAFTOL004556
------------------cagccgataggccagaagaggctgacgaacgttgccgttgtg
aggctgaagaagcatggcaatcgcttcgaaatcgcttgctacaagaacaaagtcctctct
tggcgttctggcgtagagaaagatttagatgaagtattgcagtcacatatagtctactcc
aatgtttcaaagggaatcctggccaagtctaaggatttgattgctgcctttgggacagat
gatcagactaaaatttgcctagagattttggacaaaggagagcttcaagttgcagggaaa
gagagggaggcccagttgtcaagtcagtttcgggatattgcaacgattgtcatgcagaag
acgattaatcctgaaaccaaa---cgcccttacacaatcagtatgattgaacgtttgatg
catgaaattcactttgctgtggatcccaacagcagttcaaagaagcaggcactggaggtc
atccgccaacttcaaaggaagtttccaatcaaaaggtctccaataagacttcgaatcatg
gctgatcaggaaaactttccttctatccttgagaagctgaatgcttggaatgcagatatt
ttgacaaaggatgaatctggaaatcaactctcagttgtttgtgaattggatccaactttg
ttccgagagtgtgactccttggtgagaaatttacaaggcaggctggaaatacttgccgtc
tctgt---tcatggg------gagggaga---tactggtgtgcatcattatgatgacctt
tatgattatgaagacgtgccagcactgctttccaaggaaccaacggagtcttctgtgact
cagctgagtgaaagtttgcaaaagcaatcggtttcaaccagcagtacaaagacagaaggt
gaagcaaagcaaaacaggtgcggcacatgcaatgcagtggtgggtgatgccaagcaatac
agagagcacttcaagagcgactggcataagcacaacctaaagcgtaagacaaggaatctc
cctccgctgactgctgaagaatgcttagctgatctggaaataggtgatacaaaagaagat
ttaaaggaatattcattt
>PAFTOL004560
------------------cagccgataggccagaagaggctgacgaacgtmgccgttgtg
aggctgaagaagcatggcaatcgcttcgaaatcgcttgctacaagaacaaagtcctctct
tggcgttctggcgtagagaaagatatagatgaagtattgcagtcacatacagtctattcc
aatgtttcaaagggaatcctggccaagtcgaaggatttgattgctgcctttgggacagat
gatcagactaaaatttgcctagagattttggacaaaggagagcttcaagttgcagggaaa
gagagggaggcccaattgtcaagtcagtttcgggatattgcaacgattgtcatgcagaag
accattaatcctgaaaccara---cacccgtacacaatcagtatgattgaacgtttgatg
catgaaattcactttgctgtggatcccaacagcagttcaaagaagcaggcactggaggtc
atccgccaacttcaaaagaagtttccaatcaaaagatctccaatgagacttcgaatcatg
gctgatcagcaaaactttccttctatccttgagaagctgastacttggaatgcrgatatt
ttgacaaaggatgaatcrggaaatcaactctcagttgtttgtgaattggatccaactttg
ttccgagagtgtgactccttggtgagaaatttacagggcaggctggaaatacttgccgtc
tctgt---tcatggg------gagggaga---tactggtgtggatcgttatgatgagct-
-----ttatgaagatgtgccagcgccrctttccaaggaatcaacggagtcttctgtgacc
cagctgagtgcgagtttgcaaaagcaatcggtttcaaccagcagtaaaagtacagaaggg
gaagcaaagcaaaacaggtgtggcacgtgcaatgcagtggtgggtgatgccaagcaatac
agagagcacttcaagagcgactggcataagcacaacctgaagcgcaaaacaaggaatctc
cctccccttaccgctgaagaatgcttagctgatctggaaataggggatacaaaagaagat
ttaaaagaatattcattt
>PAFTOL004561
------------------cagccgattggccaaaagaggctgacaaacgtcgccgttgtg
aggctgaagaagcatggcaatcgcttcgaaatcgcttgttacaagaacaaagtcctctct
tggcgttctggcgtagagaaagatatagatgaagtattgcaatcgcatacagtctattcc
aatgtttcaaagggaattctagccaagtctaaggatttaattgctgcctttgggacagat
gatcagactaaaatatgcttagagattttggagaaaggagagcttcaagttgcaggaaaa
gaaagggaggcccagttgtcaagtcagtttcgggatattgcaacaattgtcatgcagaag
actatcaatcctgaaaccaaa---cgtccttatacaatcagtatgattgaacgtttgatg
catgaaatccactttgcagttgatcccaacagcagctcaaagaagcaggcattagaggtc
atccgccaacttctaaagaagtttccaatcaaaagatctccgatgagacttcgaatcact
gctgatcagcaaaactttccttctatcttggagaagttgaatgctttgaatgcagatatt
gtgacaaaggatgaatctggaaatcaactgtcaattgtttgtgaattggatccaagttta
ttccgagagtgtgactccttggtgagaaatttactaggcagggtggagatacttgccgtc
tctgt---tcatggg------gagggaga---tgctggggtggatcactttgatgaatt-
-----taatgaagatgtgccgccaccgcttctgaagggttcgacagagtcttctgtgagc
cagctgagtgagaggttgaaaaagcagtctgtttcaaccagtagcataagtactgaaggt
gaggtaaagcaaaacaagtgcagcacatgcaacgcagtggtgggtgatgccaagcaatac
agagaacacttcaagagcgactggcataagcacaacctaaagcgtaaaaccaggaatctt
tctccgcttaccgctgaagaatgcttggatgacctggaaataatcgatgcaaaagaagat
ttaaaggaatactcattc
>PAFTOL004562
------------------cagccgataggccagaagaggctgacgaacgtcgccgttgtg
aggctgaagaagcatggcaatcgcttcgaaatcgcttgctacaagaacaaagtcctctct
tggcgttctggcgtagagaaagatatagatgaagtattgcagtcacatacagtctattcc
aatgtttcaaagggaatcctggccaagtcgaaggatttgattgctgcctttgggacagat
gatcagactaaaatttgcctagagattttggacaaaggagagcttcaagttgcagggaaa
gagagggaggcccaattgtcaagtcagtttcgggatattgcaacgattgtcatgcagaag
accattaatcctgaaaccaaa---cgcccttacacaatcagtatgattgaacgtttgatg
catgaaattcactttgctgtggatcccaacagcagttcaaagaagcaggcactggaggtc
atccgccaacttcaaaagaagtttcctatcaaaagatctccaatgagacttcgaatcatg
gctgatcagcaaaactctccttctatccttgagaagctgactacttggaatgcagatatt
ttgacraaggatgaattgggaaatcaactctcagttgtttgtgaattggatccaactttg
ttccgagagtgtgactccttggtgagaaatttacagggcaggctggaaatacttgctgtc
tctgt---tcatgga------gagggaga---tactggtgtggatcgttatgatgagct-
-----ttatgaagatgtgccagagccgctttccaaggaattaacggagtcttctgtgacc
cagctgagtgcgagtttgcaaaagcaatcggtttcaaccagcagtaaaagtacagaaggt
gaggcaaagcaaaacaggtgtgccacatgcaatgcagtggtgggtgatgccaagcactac
agagagcacttcaagagcgactggcataagcacaacctaaagcgtaaaacaaggaatctc
cctccccttactgctgaagaatgcttagctgatctggaaataggggatacaaaagaagat
ttaaaagaatattcattt
>PAFTOL004563
------------------cagccgataggccagaagaggctaacgaacgtcgctgttgtg
aggctgaagaaacatggcaatcgcttcgaaatcgcttgctacaagaacaaagtcctctct
tggcgttctggcgtagagaaagatatagatgaagtattgcagtcacatacagtctattcc
aatgtttcaaagggaatcctggccaagtctaaggatttgattgctgcctttgggacagat
gatcagactaaaatttgcctagagattttggacaaaggagagcttcaagttgcagggaaa
gagagggaggcccagttgtcaattcagtttcgggatattgcaacgattgtcatgcagaag
accattaatcctgaaaccaaa---crcccttacacaatcagtatgrttgaacgtttgatg
catgaaattcactttgctgtggatcccaacagcagttcaaagaagcaggcactggaggtc
atccgccaatttcaaaagaagtttccratcaaaagatctccaatgagacttcgaatcatg
gctgatcagcaaaactttccttctgtccttgagaagctgactgcttggaatgcagatatt
ttgacaaaggatgaatctggaaatcaactctcggttgtttgtgaattggatccaactttg
ttccgagagtgtgactccttggtgagaaatttacaaggcaggctggaaatacttgccgtc
tctat---tcatggs------gagggaga---tactggtgtggatcattatgatgagct-
-----ttatgaagacgtgccggcaccgctttccaaggaatcaacggagtcttctgtgacc
cagctgagtgaaagtttgcaaaagcagtcggtttcaaccagcagtaaaagtacagaaggt
gaagcaaagcaaaacaggtgcggcacatgcaatgcagtggtgggtgatgccaagcaatac
agagagcacttcaagagcgactggcataagcacaacctaaagcgtaagacaaggaatctc
cctcccctgactgctgaagaatgcttagctgatctggaaataggtgatacaaaagaagat
ttaaaagaatattcgttt
>PAFTOL004564
------------------------------------------------------------
------------------------------------------------------------
---------------------------------------------------gtctattcc
aatgtttcaaagggaattctggccaagtctaaggatttgattgctgcttttgggacagat
gatcagactaaaatatgcttagagattttggagaaaggagagcttcaagttgcaggaaaa
gaaagggaggcccagttgtcaagtcagtttcgtgatattgcaacaattgtcatgcagaag
actatcaatcctgaaaccaaa---cgtccttatacaatcagtatgattgaacgt------
------------------------------------------------gcattggaggtc
atccgccaacttctaaataagtttccaatcaaaagatctccaatgagacttcgaatcgct
gctgatcagcaaaactttccttctatcttggagaagttgaatgcttggaatgcagatatt
gtg---------------------------------------------------------
------------------------------------------------------------
------------------------------------------------------------
------------------------------------------------------------
------------------------------------------------------------
gacgtaaagcaaaacaagtgcagcacatgcaacgcagcggtgggtgatgccaagcaatac
agagaacacttcaagagcgactggcataagcacaacctaaagcgtaaaacaaggaatctt
cctccgcttactgctgaagaatgcttggctgatctggaaataatcgatgcaaaagaagat
ttgaaggaatactcattc
>PAFTOL004565
------------------------------------------------------------
------------------------------------------------------------
------------------------------------ttgcagtcccatacagtctattcc
aatgtttcaaagggaatcctggccaagtccaaggatttgattgctgcctttgggacagat
gatcagactaaaatttgcctagagattttggaaaaaggagagcttcaagttgcagggaaa
gagagggaggcccagttgtcaaatcagtttcgggatgttgcaacgattgtcatgcagaag
accattaatcctgaaaccaaa---tgcccttacacaatcagtatgattgaacgtttgatg
catgaaattcactttgctgtggatcccaacaacagttcaaagaagcaggcactggaggtc
atccgccaacttcaaaagaagtttccaatcaaaagatctccaatgaggcttcgaatcatg
gctgatcaggaaaaccttccttctatccttgagaagctgaatggttggaatgcagatatt
ttggcaaaggatgaatctggaaatcaactctcagttgtttgtgaattggatccaactttg
ttccgagagtgtgactccttagtgagaaatttacaaggcaggctggaaatacttgctgtc
tctgt---tcatggg------gagggaga---tactggtgtgcatcattatgatgagct-
-----ttatgaagacgtgccagcaccgctttccaaggaatcaacggagtcttctgtgact
caattgagtgaaagtttgcaaaagcaatcggtttcaaccagcagtaaaagtacagaaggt
gaagcaaagcaaaacaggtgtggcacatgcaatgcagtggtgggtgatgccaaggaatac
agagagcacttcaagagcgactggcataagcacaacctaaagcgtaagacaaggaatctc
cctcccctgactgctgaagaatgcttagctgatctggaaataggtgatacaaaagaagat
ttaaaggaatattcattt
>PAFTOL004566
------------------cagccgattggccaaaagaggctgacgaacgtcgccgttgtg
aggctgaagaagcatggcaatcgcttcgaaatcgcttgttacaagaacaaagtcctctct
tggcgttctggcgtagagaaagatatagatgaagtattgcaatcgcatacagtctattcc
aatgtttcaaagggaattctggccaagtctaaggatttgattgctgcytttgggacagat
gatcagactaaaatatgcytagagattttggagaaaggagagcttcaagttgcaggaaaa
gaaagggaggcccagttgtcaagtcagtttcgggatattgcaacaattgtcatgcagaag
actatcaatccygaaaccaaa---cgtccttatacaatcagtatgattgaacgtttgatg
catgaaatccactttgctgttgagcccaacagcagctcaaagaagcaggcattggaggtc
atccgccaacttctaaagaagtttccaatcaaaagatctccaatgagacttcgaatcact
gctgatcagcaaaactttccttctatcttggagaagttgaatgcttggaatgcagatatt
gtgacaaaggatgaatctggaaatcaactgtcaattgtttgtgaattggatccaagttta
ttccgagagtgtgactccttggtgagaaatttactaggcagggtggagatacttgcggtc
tctgt---tcatggg------gagggaga---tactggggtggatcactttgatgaatt-
-----tagtgaagatgtgccgcccccgctttcgaagggttcgacagagtcttctgtgagc
cagctgagtgagaggttggaaaagcagtctgtctcaaccagcaccaaaagtacagaaggw
gaggcaaagcaaaacaagtgcagcacatgcaacgcggtggtgggtgatgccaagcaatac
agagaacacttcaagagcgactggcataagcacaacctaaagcgtaaaacaaggaatctt
cctccgcttaccactgaagaatgcttggctgatctggaaataatcgatgcaaaggaagat
ttgaaggagtactcattc
>PAFTOL004567
------------------cagccgataggccagaagaggctgacgaacgtcgccgttgtg
aggctgaagaagcacggcaatcgcttcgaaatcgcttgctacaagaacaaagtcctctcg
tggcgttctggcgtagagaaagatatagatgaagtattgcagtcacatacagtctattcc
aatgtttcaaagggaatcctggccaagtctaaggatttgattgctgcctttgggactgat
gatcagactaaaatttgcctagagattttggacaaaggagagcttcaagttgcagggaaa
gagagggaggcccagttgtcaagtcagtttcgggatattgcaacgattgtcatgcagaag
accattaatcctgaaactaaa---cgcccttacacaatcagtatgattgaacgtttgatg
catgaaattcactatgctgtggatcccaacagcagttcaaagaagcaggcactggaggtc
atccggcaacttcaaaagaagtttccaatcaaaagatctccaatgagacttcgaatcatg
gctgatcagcaaaactttccgtctatccttgagaaactgaatgcttggaatgcagatatt
ttgacaaaggatgaaactggaaaccaactctcagttgtktgtgaattggatccaactttg
ttccgagagtgtgactccttggtgagaaatttactaggcaggctggaaatacttgccgtc
tctat---tcatggg------gagggcga---tactggtgtggatcattatgatgagct-
-----ttatgaagacgtgccagcaccgctttccaataaattgacggagtcttctgtgatc
caggtgagtgaaagtttgcaaaagcagtcggtttcaaccagcagtaaaagtacagaaggt
gaagcaaagcaaaacaggtgtggcacatgcaatgcagtggtgggtgatgccaagcaatac
agagagcactttaagagcgactggcataagcacaacctaaagcgtaagacaaggaatctc
cctcccctgactgctgaagaatgcttagctgatctggaaattggtgataccatagaagat
ttaaaggaatattcattt
>PAFTOL004568
------------------cagccgataggccagaagaggctgaygaacgtcgccgttgtg
aggctgaagaaacatggcaatcgcttygaaatcgcttgctacaagaacaaagtcctctct
trgygttctggcgtagagaaagatatagatgaagtattgsagkcacatayagtctattcc
aatrtttcaaagggaatcctggccaagtctaaggatttgattgctgcctttgggacagat
gatcagactaaaatttgcctagagattttggacaarggagagcttcaagttgcagggaaa
garagggaggcccagttgtcaagtcagtttcgggatattgcaacgattgtcatgcagaag
accattaatcctgaaaccaaa---cgcccttacacaatcagtatgattgaacgtttgatg
catgatattcactatgctgttgatcccaacagcagttcaaagaagcaggcactggaggtc
atccgccaacttcaaaagaagtttccaatcaaaagatctccaatgagacttcgaatcatt
gctgatcagcaaaactttccttctatccttgagaagctgagtgcttggaatgcagatatt
ttgacaaaggatggatctggaaatcaactctcagttgtttgtgaattggatccgactttg
ttccgagagtgygactccttggtgagaaatttacwaggcaggctggaaatacttgccgtc
tctattaatcatggg------gagggaga---tactggtgtggatcaatatgatgagct-
-----ctatgaagacgtgccagcaccgctttscaaggaatcaacggagtcttctgtgacc
cagctgagtgaaagtttgcaaaagcagtcagtttcaaccagcagtaaaagtacagaaggt
gaagcaaagcaaaacaggtgcggcacatgcaatgcagtggtgggtgatgccaagcaatac
agagagcacttcaagagcgactggcataagcacaacctaaagcgtaagacaaggaatctc
cctcccctgacagctgaagaatgcttagctgatctggaaatcggtgatacaagagaagat
ttaaaggaatattcattt
>PAFTOL004571
------------------cagccgattggccaaaagaggctgacgaacgtcgccgttgtg
aggctgaagaagcatggcaatcgcttcgaaatcgcttgttacaagaacaaagtcctctct
tggcgttcyggcgtagagaargatatagatgaagtattgcaatcgcatacagtctattcc
aatgtttcaaagggaattctggccaagtctaaggatttgattgctgcctttgggacagat
gatcagactaaaatatgcttagagattttggagaaaggagagcttcaagttgcaggaaaa
gaaagggaggcccagttgtcaagtcagtttcgggatattgcaacaattgtcatgcagaag
actatcaatcccgaaaccaaa---cgtccttatacaatcagtatgattgaacgtttgatg
catgaartccactttgccgttgagcccaacagcagctcaaagaagcaggcattggaggtc
atccgccaacttctaaagaagtttccaatcaaaagatctccaatgagacttcgaatcact
gctgatcagcaaaacttcccttctatcttggagaagttgaatgcttggaatgcagatatt
gtgacaaaggatgaatctggaaatcaactgtcaattgtttgtgaattggatccaagttta
ttccgagagtgtgactccttggtgagaaatttactaggcagggtggagatacttgccgtc
tctgt---tcatggg------gagggaga---tactggggtggatcactttgatgaatt-
-----taatgaagatgtgccgccaccgcttccgaagggttcgacagaatcttctgtgagc
cagctgagtgagaggttgcaaaagcagtctgtttcaaccagcaccaaaagtacagaaggt
gaggcaaagcaaaacaagtgcagcacatgcaacgcagtggtgggtgatgccaagcaatac
agagaacacttcaagagcgactggcataagcacaacctaaagcgtaaaacaaggaatctt
cctccgctgaccgccgaagaatgcttggctgatctggaaacaatcgatgcaaaagaagat
ttgaaggaatactcattc
>PAFTOL004572
------------------cagccgataggccagaagaggctgacgaacgtggctgttgtg
aggctgaagaagcatggcaatcgcttcgaaatcgcttgctacaagaacaaagtcctctct
tggcgttctggcgtagagaaagacttagatgaagtattgcagtcacatacagtctacttc
aatgtttcaaagggaatcctggccaagtctaaggatttgattgctgcctttgggacagat
gatcagactaaaatttgcctagagattttggacaaaggagagcttcaagttgcagggaaa
gagagggaggcccagttgtcaagtcagtttcgggatattgcaacgattgtcatgcaaaag
accattaatcctgaaaccaaa---cgcccttacacaatcagtatgattgaacgtttgatg
catgaaattcactttgctgtggatcccaacagcagtycaaagaagcaggcactggaagtc
atccgccaacttcaaaagaagtttccaatccaaagatctccaatgagacttcgaatcatg
gctgatcgggaaaactttccttctatccttgaaaagctgaatggttggcatgcagatatt
ttgacaaaggatgaatctggaaatcaactctcagttgtttgtgaattggatccaactttg
ttccgagagtgtgactccttggtgagaaatttgcaaagcaggctggaaatacttgccgtc
tctgt---tcatggg------gagggaga---tgctggtgtgcatcattatgatgagct-
-----ttatgacgacgtgccagcaccgctttccaaggaatcaacggagtcttctgtgact
cagctgagcgaaagtttgcaaaagcaatcggtttcaaccagcagtaaaagtacagaaggt
gaagcaaagcaaaacaggtgtggcacatgcaatgcagtggtgggtgatgccaagcaatac
agagagcacttcaagagcgactggcataagcacaacctaaagcgtaagacaaggaatctc
cctcccctgactgctgaagaatgcttagctgatctggaaataggtgataccaaagaagat
ttaaaggaatattcattt
>PAFTOL004573
------------------cagccgataggccagaagaggctgacgaacgttgccgttgtg
aggctgaagaagcatggcaatcgcttcgaaatcgcttgctacaagaacaaagtcctctct
tggcgttctggcgtagagaaagatttagatgaagtattgcagtcacatacagtctattct
aatgtttcaaagggaatcctggccaagtctaaggatttgattgctgcctttgggacagat
gatcagactaaaatttgcctagagattttggacaaaggagagcttcaagttgcaggaaaa
gagagggaggcccagttgtcaagtcagttccgggatattgcaacgattgtcatgcagaag
accattaatcctgaaaccaaa---cgcccttacacaatcagtatgattgaacgtttgatg
catgaaattcactttgctgtggatcccaacrgcagttcaaagaagcaggcactggaggtc
atccgccaacttcaaaagaagtttccaatcaaaagatctccaatgagacttcgaatcatg
gctgatcaggaaaactttccttctatccttgagaagctgaatgcttggaatgcagatatt
ttgacaaaggatgaatctggaaatcaactctcagttgtttgtgaattggatccaactttg
ttccgagagtgtgactccttggtgagaaatttacaaggcaggctggaaatacttgccgtc
tctgt---tcatggg------gagggaga---tactggtgtgcatcattatgatgagct-
-----ttatgaagacgtgccagcaccgctttccaaggaatcaacggagtcttctgtgact
cagctgagtgaaagtttgcaaaagcaatcggtttcaaccagcagtaaaagtacagaaggt
gaagcaaagcaaaacaggtgcggcacatgcaatgcagtggtgggtgatgccaagcaatac
agagagcacttcaagagcgactggcataagcacaacctaaagcgtaagacgaggaatctc
cctcccctgactgctgaagagtgcttagctgatctggaaataggtgatacaaaagaagat
ttaaaggaatattcattt
>PAFTOL004574
------------------cagccgataggccagaagaggctgacgaacgtcgctgttgtg
aggctaaagaagcatggcaatcgcttcgaaatcgcttgctacaagaacaaagtcctgtct
tggcgttctggcgtagagaaagatatagatgaagtattgcagtcacatacagtctattcc
aatgtttcaaagggaatcctggccaagtctaaggatttgattgctgcctttgggacagat
gatcagactaaaatttgtctagagattttggacaaaggagagcttcaagttgcagggaaa
gagagggaggcccagttatcaagtcagtttcgggatattgcaacgattgtcatgcagaag
accattaatcctgaaaccaaa---cgcccttacacaatcagtatgattgaacgtttgatg
catgaaattcactttgctgtggatcccaacagcagttcaaagaagcaggcactggaggtc
atccgccaacttcaaaagaagtttccaatcgaaagatctccaatgagacttcgaatcatg
gctgatcagcaaaactttccttctatccttgagaagctgactgcttggaatgcagatatt
ttgacaaaggatgaatctggaaatcaactctcagttgtttgtgaattggatccaactttg
ttccgagagtgtgactccatggtgagaaatttacaaggcaggatggaaatacttgccgtc
tctgt---tcatggg------gagggaga---tactggtgtggatcgttatgatgagct-
-----ttatgaagatgtgccagcaccgctttccaaggaatcaacggagtcttctgtgacc
cagctgagtgaaagtttgcaaaagcagtcggtttcaaccagcagtaaaagtacagaaggt
gaagcaaagcaaaacaggtgcgccacgtgcaatgcagtggtgggtgatgccaagcaatac
agagagcacttcaagagcgactggcataagcacaacctaaagcgtaagacaaggaatctc
cctccccttactgctgaagaatgcttagctgatctggaaataggtgatacaaaagaagat
ttaaaagaatattcattt
>PAFTOL004577
------------------cagccgataggccagaagaggctgacgaacgtcgccgttgtg
aggctgaagaagcatggcaatcgcttcgaaatcgcttgctacaagaacaaagtcctctct
tggcgttctggcgtagagaaagatatagatgaagtattgcagtcacatacagtctattcc
aatgtttcaaagggaatcctggccaagtcgaaggatttgattgctgcctttgggacagat
gatcagactaaaatttgcctagagrttttggacaaaggagagcttcaagttgcagggaaa
gagagggaggcccaattgtcaagtcagtttcgggatattgcaacgattgtcatgcagaag
accattaatcctgaraccaaa---cacccgtacacaatcagtatgattgaacgtttgatg
catgaaattcactttgctgtggatcccaacagcagttcaaagaagcaggcactggaggtc
atccgccaacttcaaaagaagtttccaatcaaaagatctccaatgagacttcgaatcatg
gctgatcagcaaaactttccttctattcttgagaagctgactacttggaatgcagatatt
ttgacaaaggatgaatcgggaaatcaactctcagttgtttgtgaattggatccaactttg
ttccgagagtgtgactccttggtgagaaatttacagggcaggctggaaatacttgccgtc
tctgt---tcatgag------gagggaga---tactggtgtggatcgttatgatgagct-
-----ttatgaagatgtgccagcgccactttccaaggaatcaacggaatcttctgtgacc
cagctgagtgcgagtttgcaaaagcaatcggtttcaaccagcagtaaaagtaccgaaggt
gaagcaaagcaaaacaggtgtggcacatgcaatgcagtggtgggtgatgccaagcartac
agrgagcacttcaagagcgactggcataagcacaacctaaagcgtaaaacaaggaatctc
cctccccttactgctgaagaatgcttagctgatctggaaataggggatacaaaagaagat
ttgaaagaatattcattt
>PAFTOL004578
------------------cagccgataggccagaagaggctgacgaacgtagccgttgtg
aggctaaagaagcatggcaatcgcttcgaaatcgcttgctacaagaacaaagtcctctct
tggcgtactggtgtagagaaagatctggatgaagtattgcagtcacatacagtctatttc
aatgtttcaaagggaatcctggccaagtctaaggatttgattgctgcctttgggacagat
gatcagactaaaatttgcctagagattttggacaaaggagagcttcaagttgcagggaaa
gagagggaggcccagttgtcaagtcagtttcgggatattgcaacgattgtcatgcagaag
accattaatcctgaaaccaaa---cgcccttacacaatcagtatgattgaacgattgatg
catgaaattcactttgctgtggatcccaacagcagttcaaagaagcaggcactggaggtc
atccgccaacttcaaaagaagtttccaatcaaaagatctccaatgagacttcgaatcatg
gctgatcaggaaaactttccttctatccttgagaagctgaatgcgtggaatgcagatatt
ttgacaaaggatgaatctggaaatcaactctcagttgtttgtgaattggatccaactttg
ttccgagagtgtsactcattggtgagaaatttacaaggcaggctggaaatactcgccgtc
tctgt---tcatggg------gagggaga---tactggtgtgcatcattatgatgagct-
-----ttatgaaaacgtgccagcacagctttccaaggaatcaacggagtcttctgtgact
cagctgagtgaaagtttgcaaargcaatcggtttcaaccagcagtaaaagtacagaaggt
gaagcaaagcaaaacaggtgcggaacatgcaatgcagtggtgggtgatgccaagcaatac
agagagcacttcaagagcgactggcataagcacaacctaaagcgtaagacaaggaatctc
cctcccctgactgctgaggaatgcttagctgatctggaaataggtgatacaaaagaagat
ttaaaggaatattcattt
>PAFTOL004582
------------------cagccgataggccagaagaggctgacgaacgttgccgttgtg
aggctgaagaagcatggcaatcgcttcgaaatcgcttgctacaagaacaaagtcctctct
tggcgttctggcgtagagaaagatttagatgaagtattgcagtcacatacagtctattcc
aatgtttcaaagggaatcctggccaagtctaaggatttgattgctgcctttgggacasat
gatcagactaaaatttgcctagagattttggacaaaggagagcttcaagttgcagggaaa
gagagggaggcccagttatcaagtcagtttcgggatattgcaacgattgtcatgcagaag
accatcaatcctgaaaccaaa---cacccttacacaatcagtatgattgaacgtttgatg
catgaaattcactttgctgtggatcccaacagcagttcaaagaagcaggcactggaggtc
atccgccaacttcaaaagaagtttccaatcaaaagatctccaatgagacttcgaatcacg
gctgatcaggamaactttccttctatccttgagaagctgaatgcttggaatgcagatatt
ttgacaaaggatgaatctggaaatcaactctcagttgtttgtgaattggatccaactttg
ttccgagagtgtgactccttggtgagaaatttacaaggcaggctggaaatacttgccgtc
tctgt---tcatggg------gagggaga---tactggtatggatcattatgatgagct-
-----ttatgaagacgtgccagcaccgctttccaaggaatcaacggagtcttctgtgact
cagctcagtgaaagtttgcaaaagcaatcggtttcaaccagcagtaaaagtacagaaggt
gaagcaaagcaaaacaggtgcggcacatgcaatgcagtggtgggtgatgccaagcaatac
agagagcacttcaagagcgactggcataagcacaacctaaagcgtaagacaaggaatctc
cctcccctgactgctgaagaatgcttagctgatctggaaataggtgatacaagagaagat
ttaaaggaatattcattt
>PAFTOL004583
------------------cagccgataggccagaagaggctgacgaacgtcgctgttgtg
aggctaaagaagcatggcaatcgcttcgaaatcgcttgctacaagaacaaagtcctgtct
tggcgttctggcgtagagaaagatatagatgaagtattgcagtcacatacaatctattcc
aatgtttcaaagggaatcctggccaagtctaaggatttgattgctgcctttgggacagat
gatcagactaaaatttgtctagagattttggacaaaggagagcttcaagttgctgggaaa
gagagggaggcccagttgtcaagtcagtttcgggatattgcaacgattgtcatgcagaag
accattaatcctgaaaccaaa---cgcccttacacaatcagtatgattgaacgtttgatg
catgaaattcactttgctttggatcccaacagtagttcaaagaagcaggcactagaggtc
atccgccaacttcaaaagaagtttccaatcaaaagatcccsaatgagacttcgaatcacg
gctgatcagcaaaactttccttctatccttgagaagctgaatgcttggaatgcagatatt
ttgacaaaggatgaatctggaaatcaactctcagttgtttgtgaattggatccaactttg
ttccgagagtgtgactccttggtgagaaatttgcaaggcaggctggaaatacttgccgtc
tctgt---tgatggg------gagggaga---tgctggtgtggatcgttatgatgagct-
-----ttatgaagatgtgccagcaccgctttccaaggaatcaacacagtcttctgtgatc
cagctgagtgcaagtttgcaaaagcaatcggtttctaccagcagtagaagtacagaagat
gaagcaaagcaaaacaggtgcggcacatgcaatgcagtggtgggtgatgccaagcaatac
agagagcacttcaagagcgactggcataagcacaacctaaagcgtaaaacaaggaatctc
cctcctcttactgctgaggaatgcttggctgatctggaaataggtgatacaaaagaagat
ttaaaagaatattcattt
>PAFTOL004584
------------------cagccgataggccagaagaggctgacgaacgtcgccgttgtg
aggctgaagaagcatggcaatcgcttcgaaatcgcttgctacaagaacaaagtcctctct
tggcgttcyggcgtagagaaagatatagatgaagtattgcagtcacatacagtctattcc
aatgtttcaaagggaatcctggccaagtcgaaggatttgattgctgcctttgggacagat
gatcagactaaaatttgcctagagattttggacaaaggagagcttcaagttgcagggaaa
gagagggaggcccaattgtcaagtcagtttcgggatattgcaacgattgtcatgcagaag
accattaatcctgaaaccaaa---cacccgtacacaatcagtatgattgaacgtttgatg
catgaaattcactttgctgtggatcccaacagcagttcaaagaagcaggcactggaggtc
atccrccaacttcaaaagaagtttccaatcaaaagatctccaatgagacttcgaatcatg
gctgatcagcaaaactttccttctatccttgagaagctgactacttggaatgcagatatt
ttgacaaaggatgaatcgggaaatcaactctcagttgtttgtgaattggatccaactttg
ttccgagagtgtgactccttggtgagaaatttacagggcaggctggaaatacttgccgtc
tctgt---tcatggg------gagggaga---tactggtgtggatcgttatgatgagct-
-----ttatgaagatgtgccagcgccgctttccaaggaatcaacggagtcttctgtgacc
cagctgagtgcgagtttgcaaaagcagtcggtttcaaccagcagtaaaagtgcagaaggt
gaagcaaagcaaaacaggtgtggcacgtgcaatgcagtggtgggtgatgccaagcaatac
agagagcacttcaagagtgactggcataagcacaacctaaagcgtaaaacaaggaatctc
cctccccttactgctgaagaatgcttagctgatctggaaataggggatacaaaagaagat
ttaaaagaatattcattt
>PAFTOL004585
------------------cagccgattggccaaaagaggctgacgaacgtcgccgttgtg
aggctgaagaagcatggcaatcgcttcgaaatcgcttgttacaagaacaaagtcctctct
tggcgttctggcgtagagaaagatatagatgaagtattgcaatcgcatacagtctattcc
aatgtttcaaagggaattctggccaagtctaaggatttgattgctgcctttgggacagat
gatcagactaaaatatgcttagagattttggagaaaggagagcttcaagttgcaggaaaa
gaaagggaggcccagttgtcaagtcagtttcgggatattgcaacaattgtcatgcagaag
actatcaatcctgaaaccaaa---cgtccttatacaatcagtatgattgaacgtttgatg
catgaaatccactttgctgttgagcccaacagcagctcaaagaagcaggcattggaggtc
atccgccaacttctaaagaagtttccaatcaaaagatctccaatgagacttcgaatcact
gctgatcagcaaaactttccttctatcttggagaagttgaatgcttggaatgcagatatt
gtgacaaaggatgaatctggaaatcaactgtcaattgtttgtgaattggatccaagttta
ttccgagagtgtgactccttggtgagaaatttactaggcagggtggagatacttgccgtc
tctgt---tcatggg------gagggaga---tactggggtggatcactttgatgaatt-
-----tagcgaagatgtgccgccaccgcttccgaagggttcgacagagtcttctgtgagc
cagctgagtgagaggttgcaaaagcagtctgtttcaaccagcaccaaaagtacagaaggt
gaggcaaagcaaaacaagtgcagcacatgcaacgcagtggtgggtgatgccaagcaatac
agagaacacttcaagagcgactggcataagcacaacctaaagcgtaaaacaaggaatctt
cctccgcttaccactgaagaatgcttggctgatctggaaataatcgatgcaaaagaagat
ttgaaggaatactcattc
>PAFTOL004587
------------------cagccgataggccagaagaggctgacgaacgtcgctgttgtg
aggctaaagaagcatggcaatcgcttcgaaatcgcttgctacaagaacaaagtcctgtct
tggcgttctggcgtagagaaagatatagatgaagtattgcagtcacatacagcctattcc
aatgtttcaaagggaatcctcgccaagtctaaggatttgattgctgcctttgggacagat
gatcagactaaaatttgcctagagrttttggacaaaggagagcttcaagttgcagggaaa
gagagggaggcccagttgtcaagtcagtttcgggacattgcaacgattgtcatgcagaag
accattaatcctgaaaccaaa---cgcccttacacaatcagtatgattgaacgtttgatg
catgaaattcactttgctgtggatcccaacagcagttcaaagaagcaggcactggaggtc
atccgccaacttcaaaagaagtttccaatcaaaagatctccaatgagacttcgaatcatg
gctgatcagcaaaactttccttctatccttgagaagctgactgcttggaatgcagatatt
ttggcaaaggatgaatctggaaatcaactctcagttgtttgtgaattggatccgactttg
ttccgagagtgtgactccatggtgagaaatttacaaggcaggttggaaatacttgccgtc
tctgt---tcatggg------gagggaga---taccagtgtggatcgttatgatgagct-
-----ttatgaagatgtgccagcaccgctttccaaggaatcaacggagtcttctgtgacc
cagctgagtgaaagtttgcaaaagcagtcggtttcaaccagcagtaaaagtacagaaggt
gaagcaaagcaaaacaggtgcggcacgtgcaatgcagtggtgggtgatgccaagcaatac
agagagcacttcaagagcgactggcataagcacaacctaaagcgtaagacaaggaatctc
cctccccttactgctgaagaatgcttagctgatctggaaataggtgatacaaaagaagat
ttaaaagaatattcattt
>PAFTOL004590
------------------cagccgataggccagaagaggctgacgaacgtcgccgttgtg
aggctgaagaagcatggcaatcgcttygaaatcgcttgctacaagaacaaagtcctctct
tggcgttctggcgtagagaaagatatagatgaagtattgcagtcacatacagtctattcc
aatgtttcaaagggaatcctggccaagtcgaaggatttgatcgctgcctttgggacagat
gatcagactaaaatttgcctagagattttgracaaaggagagcttcaagttgcagggaaa
gagagggaggcccaattgtcaagtcagtttcgggatattgcaacgattgtcatgcagaag
accattaatcctgaaaccaaa---cgcccttacacaatcagtatgattgaacgtttgatg
catgaaattcactttgctgtggatcccaacagcagttcaaagaagcaggcactggaggtc
atccgccaacttcaaaagaagtttccaatcaaaagatctccaatgagacttcgaatcatg
gctgatcagcaaaactttccttctatccttgagaagctgactgcttggaatgcagatatt
ttgacaaaggatgaatctggaaatcaactctcagttgtttgtgaattggatccaactttg
ttccgagagtgtgactccttggtgagaaattyacaaggcaggctggaaatacttgccgtc
tcygt---tcatggg------gagggcga---tactggtgtggattcttatgatgagct-
-----ttatgaagatgtgccagcaccgctttccaaggaatcaacggagtcttctgtgacc
cagctgagtgcgagtttgcaaaagcaatcggtttcaaccagcagtaaaagtacagaaggt
gaagcaaagcaaaacaggtgtggcacatgcaacgcggtggtgggtgatgccaagcaatac
agagagcacttcaagagcgactggcataagcacaacctaaagcgtaaaacaaggaatctc
cctccccttactgctgaagaatgcttagctgatctggaagtrggggatacaaaagaagat
ttaaaagaatattcattt
>PAFTOL004591
------------------cagccgataggccagaagaggctgacgaacgtcgccgttgtg
aggctgaagaagcatggcaatcgcttcgaaatcgcttgctacaagaacaaagtcctctct
tggcgttctggcgtagagaaagatatagatgaagtattgcagtcacatacagtctattcc
aatgtttcaaagggaatcctggccaagtcgaaggatttgatcgctgcctttgggacagat
gatcagactaaaatttgcctagagattttggacaaaggagagcttcaagttgcagggaaa
gagagggaggcccaattgtcaagtcagtttcgggatattgcaacgattgtcatgcagaag
accattaatcctgaaaccaaa---cgcccttacacaatcagtatgattgaacgtttgatg
catgaaattcactttgctgtggatcccaacagcagttcaaagaagcaggcactggaggtc
atccgccaacttcaaaagaagtttccaatcaaaagatctccaatgagacttcgaatcatg
gctgatcagcaaaactttccttctatccttgagaagctgactgcttggaatgcagatatt
ttgacaaaggatgaatctggaaatcaactctcagttgtttgtgaattggatccaactttg
ttccgagagtgtgactccttggtgagaaatttacaaggcaggctggaaatacttgccgtc
tctgt---tcatggg------gagggcga---tactggtgtggattcttatgatgagct-
-----ttatgaagatgtgccagcaccgctttccaaggaatcaacggagtcttctgtgacc
cagctgagtgcgagtttgcaaaagcaatcggtttcaaccagcagtaaaagtacagaaggt
gaagcaaagcaaaacaggtgtggcacatgcaatgcggtggtgggtgatgccaagcaatac
agagagcacttcaagagcgactggcataagcacaacctaaagcgtaaaacaaggaatctc
cctccccttactgctgaagaatgcttagctgatctggaagtaggggatacaaaagaagat
ttaaaagaatattcattt
>PAFTOL004593
------------------cagccgataggccagaagaggctgacgaacgtcgctgttgtg
aggctaaagaagcaaggcaatcgcttcgaaatcgcttgctacaagaacaaagtcctgtct
tggcgatctggcgtagagaaagatatagatgaagtattgcagtcacatacagtctattcc
aatgtttcaaagggaatcctggccaagtcgaaggatttgattgctgcctttgggacagat
gatcagactaaaatttgcctagagattttggacaaaggagagcttcaagttgcagggaaa
gagagggaggcccagttgtcaagtcagtttcgggatattgcaacgattgtcatgcagaag
accattaatcctgaaaccaaa---cgtccttacacaatcagtatgattgaacgtttgatg
catgaaattcacttcgctgtggatcccaacagcagttcaaagaagcaggcactagaggtc
atccgccaacttcaaaagaagtttccagtcaaaagatctccaatgagacttcgaatcacg
gctgatcagcaaaactttccttgtatccttgagaagctgaatgcttggaatgcagatatt
ttgacaaaggatgaatctggaaatcaactctcagttgtttgtgaattggatccaactttg
ttccgagagagtgactccatggtgagaaatttacaaggcaggctggaaatacttgccttc
tctgt---tcatggg------gagggaga---taccggtgtggatcgttatgatgagct-
-----ttatgaagatgtgccagcaccgctttccaaggaatcaacggagtcttctgtgacc
cagctgagtgcaagtttgcaaaagcaattggtttcaaccagcagtaaaagtacagaaggt
gaagcaaagcaaaacaggtgcggcacatgcaatgcagtggtgggtgatgccaagcaatac
agagcacacttcaagagcgactggcataggcacaacctaaagcgtaagacaaggaatctc
cctccccttactgctgaagaatgcttagctgatctggaaataggtgatacaaaagaagat
ttaaaagaatattcattt
>PAFTOL004594
------------------cagccgataggccagaagaggctgacgaacgtcgccgttgtg
aggctgaagaagcatggcaatcgcttcgaaatcgcttgctacaagaacaaagtcctctct
tggcgttctggcgtagagaaagatatagatgaagtattgcagtcacatacagtctattcc
aatgtttcaaagggaatcctggccaagtcgaaggatttgattgctgcctttgggacagat
gatcagactaaaatttgcctagagattttggacaaaggagagcttcaagttgcagggaaa
gagagggaggcccaattgtcaagtcagtttcgggatattgcaacgattgtcatgcagaag
accattaatcctgaaaccaaa---cgcccttacacaatcagtatgattgaacgtttgatg
catgaaattcactttgctgtggatcccaacagcagttcaaagaagcaggcactggaagtc
atccgccaacttcaaaagaagtttccaatccaaagatctccaatgagacttcgaatcatg
gctgatcagcaaaactttccttctatccttgagaagctgactgcttggaatgcagatatt
ttgacaaaggatgaatctggaaatcaactctcagttgtttgtgaattggatccaactttg
ttccgagagtgtgactccttggtgagaaatttacaaggcaggctggaaatacttgccgtc
tctgt---tcatggg------gagggtga---tactggtgtggattcttatgatgagct-
-----ttatgaagatgtgccagcaccgctttccaaggaatcaacggagtcttctgtgacc
cagctgagtgcgagtttgctaaagcaatcggtttcaaccagcagtaaaagtacagaaggt
gaagcaaagcaaaacaggtgtggcacatgcaatgcagtggtgggtgatgccaagcaatac
agagagcacttcaagagcgactggcataagcacaacctaaagcgtaaaacaaggaatctc
cctccccttactgctgaagaatgcttagctgatctggaaataggggatacaagagaagat
ttaaaagaatattcattt
>PAFTOL004596
------------------cagccgataggccagaagaggctgacgaacgttgccgttgtg
aggctaaagaagcatggcaatcgcttcgaaatcgcttgctacaagaacaaagtcctctct
tggcgttctggtgtagagaaagatttggatgaagtattgcagtcacatacagtctatttc
aatgtttcaaagggaatcctggccaagtctaaggatttgattgctgcctttgggacagat
gatcagactaaaatttgcctagagattttggacaaaggagagcttcaagttgcagggaaa
gagagggaggcccagttgtcaagtcagtttcgggatattgcaaccattgtcatgcagaag
accattaatcctgaaaccaaa---cgcccttacacaatcagtatgattgaacgtttgatg
catgaaattcactttgctgtggatyccaacagcagttcaaagaagcaggcactggaggtc
atccgscaacttcaaaagaagtttccaatcaaaagatctccaatgagacttcgaatcatg
gctgatcaggaaaactttccttctatccttgagaagctgaatgcttggaatgcagatatt
ttgacaaaggatgaatctggaaatcaactctcagttgtttgtgaattggatccaactttg
ttccgagagtgtgactcattggtgagaaatttacaaggcaggctggaaatacttgccgtc
tctgt---tcatggg------gagggaga---tactggtgtgcatcattatgatgagct-
-----ttatgaagacgtgccagcaccgctttccaaggaatcmacggagtcttctgtgact
cakctgagtgaaagtttgcaaaagcaatcggtttcaaccagcagtaaaagtacagaaggt
gaagcaaagcaaaacaggtgcggcacatgcaatgcagtgstgggtgatgccaagcaatac
agagagcacttcaagagcgactggcataagcacaacctaaagcgtaagacaaggaatctc
cctcccctgactgctgaagaatgcttagctgatctggaaataggtgatacaaaagaagat
ttaaaggaatattcattt
>PAFTOL004597
------------------cagccgataggccagaagaggctgacgaacgttgctattgtg
aggctaaagaagcatggcaatcgcttcgaaatcgcttgctacaagaacaaagtcctgtct
tggcgttctggcgtagagaaagatatagatgaagtgttgcagtcacatacagtctattcc
aatgtttcaaagggaatcctggccaagtctaaggatttgattgctgcctttgggacagat
gatcagactaaaatttgtctagagrttttggacaaaggagagcttcaagttgctgggaaa
gagagggaggcccagttgtcaagtcagtttcgggacattgcaacgattgtcatgcagaag
accattaatcctgaaaccaaa---cgcccttacacaatcwgtatgattgaacgtttgatg
catgaaattcactttgctgtggatcccaacagcagttcaaagaagcaggcactagaggtc
atccgccaacttcaaaagaagtttccaatcaaaagatctccaatgagacttcgaatcatg
gctgatcagcaaaattttccttctatccttgagaagctgaatggttggaatgcagatatt
atgacaaaggatgaatcgggaaatcaactctcagttgtttgtgaattggatccaactttg
ttccgagagtgtgactccttggtgagaaatttacaaggcaggctggaaatccttgccgtc
tctat---tcatggg------gaggaaga---tgttggtggggatcgctatgatgagct-
-----ttatgaagatgtgccagcaccgctttccaaggaatcaac---gtcttctgtgacc
cagctgagtgcaagtttgcaaaagcaatcggtttctaccagcagtaaaagtacagaaggt
gaagcaaagcaaaacaggtgcggcacatgcaatgcagtggtgggtgatgccaagcaatac
agagagcacttcaagagcgactggcataagcacaacctaaagcgtaaaacaaggaatctc
cctcctcttactgctgaggaatgcttagctgatctggaaataggtgatacaaaagaagat
ttgaaagaatattcattt
>PAFTOL004598
------------------cagccgataggccagaagaggctgacgaacgtcgccgttgtg
aggctgaagaagcatggcaatcgcttcgaaatcgcttgctacaagaacaaagtcctctct
tggcgttctggcgtagagaaagatatagatgaagtattgcagtcacatacagtctattcc
aatgtttcaaagggaatcctggccaagtcgaaggatttgattgctgcctttgggacagat
gatcagactaaaatttgcctagagattttggacaaaggagagcttcaagttgcagggaaa
gagagggaggcccaattgtcaagtcagtttcgggatattgcaacgattgtcatgcagaag
accattaatcctgaaaccaaa---cgcccttacacaatcagtatgattgaacgtttgatg
catgaaattcactttgctgtggatcccaacagcagttcaaagaagcaggcactggaagtc
atccgccaacttcaaaagaagtttccaatccaaagatctccaatgagacttcgaatsatg
gctgatcagcaaaactttccttctatccttgagaagctgactgcttggaatgcagatatt
ttgacaaaggatgaatctggaaatcaactctcagttgtttgtgaattggatccaactttg
ttccgagagtgtgactccttggtaagaaatttacaaggcaggctggaaatacttgccgtc
tctgt---tcatggg------gagggtga---tactggtgtggattcttatgatgagct-
-----ttatgaagatgtgccagcaccgctttccaaggaatcaacggagtcttctgtgacc
cagctgagtgcgagtttgctaaagcaatcggtttcaaccagcagtaaaagtacagaaggt
gaagcaaagcaaaacaggtgtggcacrtgcaatgcagtggtgggtgatgccaagcaatac
agagagcacttcaagagcgactggcataagcacaacctaaagcgtaaaacaaggaatctc
cctccccttactgctgaagaatgcttagctgatctggaaataggggatacaagagaagat
ttaaaagaatattcattt
>PAFTOL004599
------------------cagccgataggccagaagaggctgacgaacgtcgccgttgtg
aggctgaagaagcatggcaatcgcttcgaaatcgcttgctacaagaacaaagtcctctct
tggcgttctggcgtagagaaagatatagatgaagtattgcagtcacatacagtctattcc
aatgtttcaaagggaatcctggccaagtcgaaggatttgattgctgcctttgggacagat
gatcagactaaaatttgcctagagattttggacaaaggagagcttcaagttgcagggaaa
gagagggaggcccaattgtcaagtcaatttcgggatattgcaacgattgtcatgcagaag
accattaatcctgaaaccaaa---cgcccttacacaatcagtatgattgaacgtttgatg
catgaaattcactttgctgtggatcccaacagcagttcaaagaagcaggcgctggaggtc
atccgccaacttcagaagaagtttccaatccaaagatctccaatgagacttcgaatcctg
gcagatcagcaaaactttccttctatccttgagaagctgactgcttggaatgcagatatt
ttgacaaaggatgaatctggaaatcaactctcagttgtttgtgaattggatccaactttg
ttccgagagtgtgactccttggtgagaaatttacaaggcaggctggaaatacttgccgtc
tctgt---taatggg------gagggcga---tactggtgtggattcttatgatgagct-
-----ttatgaagatgtgccagcaccgstttccaaggaatcaacggagtcttctgtgacc
cagctgagtgcgagtttgcaaaagcaatcggtttcaaccagcagtaaaagtagagaagat
gaagcaaagcaaaacaggtgtggcacatgcaatgcagtggtgggtgatgccaagcaatac
agagagcacttcaagagcgactggcataagcacaacctaaagcgtaaaacaaggaatctc
cctccccttactgctgaagaatgcttagctgatctggaaataggggatacaagagaagat
ttaaaagaatattcattt
>PAFTOL004600
------------------cagccgataggccagaagaggctgacgaacgtcgccgttgtg
aggctgaagaagcatggcaatcgcttcgaaatcgcttgctacaagaacaaagtcctctct
tggcgttctggcgtagagaaagatatagatgaagtattgcagtcacatacagtctattcc
aatgtttcaaagggaatcctggccaagtcgaaggatttgattgctgcctttgggacagat
gatcagactaaaatttgcctagagattttggacaaaggagagcttcaagttgcagggaaa
gagagggaggcccaattgtcaagtcagtttcgggatattgcgacgattgtcatgcagaag
accattaatcctgaaaccaaa---cgcccttacacaatcagtatgattgaacgtttgatg
catgaaattcactttgctgtggatcccaacagcagttcaaagaagcaggcactggaggtc
atccgccaacttcaaaagaagtttccaatccaaagatctccaatgagacttcgaatcatg
gctgatcagcaaaactttccttctatccttgagaagctgactgcttggaatgcagatatt
ttgacaaaggatgaatctggaaatcaactytcagttgtttgtgaattggatccaactttg
ttccgagagtgtgactccttggtgagaaatttacaaggcaggctggaaatacttgccgtc
tctgt---tcatggg------gagggcga---tactggtgtggattcttatgatgagct-
-----ttatgaagatgtgccagcacygctttccaaggaatcaacggagtcttctgtgacc
cagctgartgcgagtttgctaaagcaatcggtttcaaccagcagtaaaagtacagaaggt
gaagcaaagcaaaacaggtgtggcacatgcaatgcagtggtgggtgatgccaagcaatac
agagagcacttcaagagcgactggcataagcacaacctaaagcgtaaaacaaggaatctg
cctccccttactgctgaagaatgcttagctgatctggaaataggggatacaagagaagat
ttaaaagaatattcattt
>PAFTOL004601
------------------cagccgataggccagaagaggctgacgaatgtcgccgttgtg
aggcttaagaagcatggcaatcgcttcgaaatcgcttgctacaagaacaaagtcctctct
tggcgctctggcgtagagaaagatatagatgaagtattgcagtcacatacagtctattcc
aatgtttcaaagggaatcctggccaagtctaaggatttgattgctgcctttgggacagat
gatcagactaaaatttgtctagagattttggacaaaggagagcttcaagttgcagggaaa
gagagggaggcccagttgtcaagtcagtttcgggatattgcaacgatygtcatgcagaag
accattaatcctgaaaccaaa---crcccttacacaatcagtatgattgaacgtttgatg
catgaaattcactttgctgtggatcccaacagcagttcaaagaagcaggcactggaggtc
atccgccaacttcaaaagaagtttccaatcaaaagatctccaatgagacttcgaatcacg
gctgatcagcwaagctttccttctatccttgagaagttgaatgcttggaatgcagatatt
ttgacaaaggatgaatctggaaatcaactctcagttgtttgtgaattggatccaactttg
ttccgagaatgtgactccttggtgagaaatttacaaggcaggctggaaatacttgccgtc
tctgt---tcatggg------gagggaga---tactgctgtggattgttatgatgagct-
-----ttatgaagatgtgccagcaccgctttccaaggaatcaaaggagtcttctgtgacc
cagctgagtgcaagtttgcaaaagcaatcggtttcaaccagcagtaaaagtacagaaggt
gaagcgaagcaaaacaggtgcagcacatgcgatgcagtggtgggtgatgccaagcaatac
agagagcacttcaagagcgactggcataagcacaatctaaagcgtaaaacaaggaatctc
cctccccttactgctgaagaatgcttagctgatctggaaataggtgatacaaaagaagat
ttaaaagaatattcattt
>PAFTOL004603
------------------cagccgataggccagaagaggctgacgaacgtygccgttgtg
aggctaaagaagcatggcaatcgcttcgaaatcgcttgctacaagaacaaagtcctytct
tggcgttctggcgtagagaaagatatagatgaagtattgcagtcacatacagtctattcc
aatgtttcaaagggaatcctggccaagtcgaaggatttgattgctgcctttgggacagat
gatcagactaaaatttgcctagagattttggacaaaggagagcttcaagttgcagggaaa
gagagggaggcccagttgtcaagtcagtttcgggatattgcaacgattgtcatgcagaag
accattaatcctgaaaccaaa---cgcccwtacacaataagtatgattgaacgtttgatg
catgaaattcactatgctgtggatcccaacagcagttcaaagaagcaggcactggaggtc
atccgccaacttcaaaagaagtttccaatcaaaagatctccaattagacttcgtatcatg
gctgatcagcaaaactttccttctatccttgagaagctgaatgcttggaatgcagatatt
ttgacaaaggatgaatctggaaatcaactctcagttgcttgtgaattggatccaactttg
ttccgtgagtgtgactccttggtgagaaatttacaaggcaggctggaaatacttgccgtc
tctat---tcatggg------gagggaga---tactggtgtggatcattataatgagct-
-----ttatgaagacgcgccagcaccgctttccaaggaattaacagagtcttctgtgacc
cagctgagtgaaagtttgcaaaagcagtcggtttyaacctgcagtaaaagtacagaaggt
gaagcaaagcaaaacaggtgcggcacatgcaatgcagtggtgggtgatgccaagcagtac
agagagcacttcaagagcgactggcataagcacaacctaaagcgtaagacaaggaatctc
cctcccctgactgctgaagaatgcttagctgatctggaaataggtgatacaaaagaagat
ttaaaagaatattcattt
>PAFTOL004604
------------------cagccgataggccagaagaggctgacgaacgtcgccgttgtg
aggctaaagaagcatggcaatcgcttcgaaatcgcttgctacaagaacaaagtcctctct
tggcgttctggcgtagagaaagatatagatgaagtattgcagtcacatacagtctattcc
aatgtttcaaagggaatcctggccaagtcgaaggatttgattgctgcctttgggacagat
gatcagactaaaatttgcctagagattttggacaaaggagagcttcaagttgcagggaaa
gagagggaggcccagttgtcaagtcagtttcgggatattgcaacgattgtcatgcagaag
accattaatcctgaaaccaaa---cgcccttacacaataagtatgattgaacgtttgatg
catgaaattcactatgctgtggatcccaacagcagttcaaagaagcaggcactggaggtc
atccgccaacttcaaaagaagtttccaatcaaaagatctccaattagacttcgtatcatg
gctgatcagcaaaactttccttctatccttgagaagctgaatgcttggaatgcagatatt
ttgacaaaggatgaatctggaaatcaactctcagttgtttgtgaattggatccaactttg
ttccgtgagtgcgactccttggtgagaaatttacaaggcaggctggaaatacttgccgtc
tctat---tcatggg------gagggaga---tactggtgtggatcattatgatgagct-
-----ttatgaagacgcgccagcaccgctttccaaggaattaacagagtcttctgtgacc
cagctgagtgaaagtttgcgaaagcagtcggtttcaaccagcagtaaaagtacagaaggt
gaagcaaagcaaaacaggtgcggcacatgcaatgcagtggtgggtgatgccaagcagtac
agagagcacttcaagagcgactggcataagcacaacctaaagcgtaagacaaggaatctc
cctcccctgactgctgaagaatgcttagctgatctggaaataggtgatacaaaagaagat
ttaaaagaatattcattt
>PAFTOL004605
------------------cagccgataggccagaagaggctgacgaacgtcgctgttgtg
aggctaaagaagcatggcaatcgcttcgaaatcgcttgctacaagaacaaagtcctgtct
tggcgttctggggtagagaaagatatagatgaagtattgcagtcacatacagtctattcc
aatgtttcaaagggaatcctggccaagtctaaggatttgattgctgcctttgggacagat
gatcagactaaaatttgtctagagattttggacaaaggagagcttcaagttgctgggaaa
gagagggaggcccagttgtcaagtcagtttcgggatattgcaacgattgtcatgcagaag
accattaatcctgaaacgaaa---cacccttacacaatcagtatgattgaacgtttgatg
catgaaattcactttgctgtggatcccaacagcagttcaaagaagcaggcactagaggtc
atccgccaacttcaaaagaagtttccaatcaaaagatctccaatgagacttcgaatcatg
gctgatccgcaaaactttccttctatccttgagaagctgaatgcttggaatgcagatatt
ttgacaaaggatgaatctggaaatcaactctcagttgtttgtgaattggatccaactttg
ttccgagagtgtgactccttagtgagaaatttacaaggcaggctggaaatacttgccatc
tctct---tcatggggagggagagggaga---tgctggtgtggatcgttatgatgagct-
-----ttatgaagatgtgccagcaccgctgtccaaggaatcaacgcagtcttctgtgacc
cagctgagtgcaagtttgcaaaagcaatcggtttctaccagcagtgaaagtacagaaggt
gaagcaaagcaaaacaggtgcggcacatgcaatgcagtggtgggtgatgccaagcaatac
agagagcacttcaagagcgactggcataagcacaacctaaagcgtaaaacaaggaatctc
cctcctcttactgctgaggaatgcttagctgatctggaaatagctgatacaaaagaagat
ttaaaagaatattcattt
>PAFTOL004608
------------------cagccgataggccagaagaggctgacgaacgttgccgttgtg
aggctgaagaagcatggcaatcgcttcgaaatcgcttgctacaagaacaaagtcctctct
tggcgttctggcgtagagaaagatttagatgaagtattgcagtcacatacagtctattcc
aatgtttcaaagggaatcctggccaagtctaaggatttgattgctgcctttgggactgat
gatcagactaaaatttgcctagagrttttggacaaaggagagcttcaagttgcagggaag
gagagggaggcccagttgtcaagtcagtttcgggatattgcaactattgtcatgcagaag
accattaatcctgaaaccaaa---cacccttacacaatcagtatgattgaacgtttgatg
catgaaattcactttgctgtggatcccaacagcagttcaaagaagcaggcactggaggtc
atccgccaacttcaaaagaagtttccaatcaaaagatctccaatgagacttcgaatcacg
gctgatcaggaaaactttccttctatccttgagaagctgaatgcttggaatgcagatatt
ttgacaaaggatgaatctggaaatcaactctcagttgtttgtgaattggatccaactttg
ttccgagagtgtgactccttggtgagaaatttacaatgcaggctggaaatacttgccgtc
tctgt---tcatggg------gagggaga---tactggtatggatcattatgatgagct-
-----ttatgaagacgtgccagcactgctttccaaggaatcaacggagtcttctgtgact
cagctgagtgaaagtttgcaaaagcaatcggtttcaaccagcagtaaaagtacagaaggt
gaggcaaagcaaaacaggtgcggcacatgcaatgcagtggtgggtgatgccaagcaatac
agagagcacttcaagagcgactggcataagcacaacctaaagcgtaagacaaggaatctc
cctcccctgactgctgaagaatgcttagctgatctcgaaataggtgatacaaaagaagat
ttaaaggaatattcattt
>PAFTOL004609
------------------cagccgataggccagaagaggctgacgaacgttgccgttgtg
aggctgaagaagcatggcaatcgcttcgaaatcgcttgctacaagaacaaagtcctctct
tggcgttctggcgtagagaaagatttagatgaagtattgcagtcacatacagtctattcc
aatgtttcaaagggaatcctggccaagtctaaggatttgattgctgcctttgggacagat
gatcagactaaaatttgcctagagattttggacaaaggagagcttcaggttgcagggaaa
gagagggaggcccagttgtcaagtcagtttcgggatattgcaacgattgtcatgcagaag
accattaatcctgaaaccaaa---cgcccttacacaatcagtatgattgarcgtttgatg
catgaaattcactttgctgtggatcccaacagcagttcaaagaagcaggcactggaggtc
atccgccagcttcaaaagaagtttccaatcaaaagatctccaatgagacttcgaatcatg
gctgatcasgaaaactttccttctatccttgagaagctgaatgcttggaatgcagatatt
ttgacaaaggatgaatctggaaatcaactttcagttgtttgtgaattggatccaactttg
ttccgtgagtgtgactccttggtgagaaatttacaaggcaggctggaaatacttgccgtc
tctgt---tcatggg------gagggaga---tactggtgtggatcattatgatgagct-
-----cwatgaagacgtggcagcaccgctttcaaaggaatcaactgagtcttctgtgact
cagctgagtgaaagtctgcaaaagcaatcggtttcaaccagcagtaaaagtacagaaggt
gaagcaaagcaaaacaggtgcggcacatgcaatgcagyggtgggtgatgccaagcaatac
agagagcacttcaagagcgactggcayaagcacaacctaaagcgtaagacaaggaatctc
cctcccctgaccgctgaagaatgcttagctgatctggaaataggtgatgcaaaagaagat
ttaaaggaatattcattt
>PAFTOL004610
------------------cagccgattggccaaaagaggctgacaaacgtcgccgttgtg
aggctgaagaagcatggcaatcgcttcgaaatygcttgttacaagaacaaagtcctctct
tggcgttctggcgtagagaaagatatagatgaagtattgcaatcgcatacagtctattcc
aatgtttcaaagggaattctrgccaagtctaaggatttaattgctgcctttgggacagat
gatcagactaaaatatgcttagagattttggagaaaggagagcttcaagttgcaggaaaa
gaaagggaggcccagttgtcaagtcagtttcgggatattgcaacaattgtcatgcagaag
actatcaatsctgaaacsaaa---cgtccttatacaatcagtatgattgaacgtttgatg
catgaaatccactttgcagttgatcccaacagcagctcaaagaagcaggcattagaggtc
atccgycaacttctaaagaagtttccaatcaaaagatctccgatgagacttcgaatcact
gctgakcagcaaaaykttccttctatcttggagaagttgaatgcttggaaygcagatatt
gtgacaaaggatgaatctggaaatcaactgtcaattgtttgtgaattggatccaagttta
ttccgagagtgtgactccttggtgagaaatttactaggcagggtggagatacttgccgtc
tctgt---tcatggg------gagggaga---tgctggggtggatcactttgrtgaatt-
-----taatgaagatgtgccgccaccgcttctgaagggttcsacagagtcttctgtgagc
cagctgagtgagaggttgaaaaagcagtctgtttcaaccagtagcataagtactgaaggt
gaggcaaagcaaamcargtgcagcacatgcaacgcagtggtgggtgatgccaagcaatac
agagaacacttcaagagcgactggcataagcacaacctaaagcgtaaaaccaggaatctt
cctccgctyaccgckgaagaatgcttggctgacctggaaataatyratgcaaaagaagat
ttaaaggaatactcattc
>PAFTOL004613
------------------cagccgataggccaraagaggctgacgaaygtcgccgttgtg
aggctgaagaagcatggcaatcgcttcgaaatcgcttgctacaagaacaaagtcctctct
tggcgttctggcgtagagaaagatatagatgaagtattgcagtcacatacagtctattcc
aatgtttcaaagggaatcctggccaagtctaaggatttgattgctgcctttgggacagat
gatcagactaaaatttgcctagagrttttggacaaaggagagcttcaagttgcagggaaa
gagagggaggcccagttgtcaagtcagtttcgggatattgcaacgattgtcatgcagaag
accattaatcctgaaaccaaa---cgcccttacacaatcagtatgattgaacgtttgatg
catgaaattcactttgctgtggatcccaacagtagttcaaagaagcaggcactggaggtc
atccgccaacttcaaaagaagtttccaatccaaagatctccaatgagacttcgaatcatg
gctgatcagcaaaactttccttctatccttgagaagctgactgcttggaatgcagacatt
ttgacaaaggatgaatcgggaaatcaactctcagttgtttgtgaattggatccaactttg
ttccgagastgtgactccttggtgagaaatttacaaggtakgctggaaatacttgccgtc
tctgt---tcatggg------gagggaga---tactggtgtggatcattatgatgagct-
-----ttatgaagatgtgccagcaccgctttccaaggaattaacggagtcttctgtgacc
cagctgagtgcgaatttgcaaaagcaatcrgtttcaaccagcagtraaagtacagaaggt
gaagcaaagcaaaacaggtgtggcacatgcaatgcagtggtgggtgatgccaagcaatac
agagagcacttcaagagcgactggcataagcacaacctaaagcgtaaaacaaggaatctc
cctccccttactgctgaagaatgcttagctgatctggaaataggggatacaaaagaagat
ttaaaagaatattcattt
>PAFTOL004617
------------------cagccgataggccagaagaggctgacgaacgtcgccgttgtg
aggctgaagaagcatggcaatcgcttcgaaatcgcttgctacaagaacaaagtcctctct
tggcgttctggcgtagagaaagatatagatgaagtattgcagtcacatacrgtctattcc
aatgtttcaaagggaatcctggccaagtcgaaggatttgattgctgcctttgggacggat
gaccagactaaaatttgcctagagattttggacaaaggagagcttcaagttgcagggaaa
gagagggaggcccaattgtcaagtcagtttcgggacattgcaacgattgtcatgcagaag
accattaatcctgaaaccaaa---cgcccttacacaatcagtatgattgaacgtttgatg
catgaaattcactttgctgtggatcccaacagcagttcaaagaagcaggcactggaggtc
atccgccaacttcaaaagaagtttccaatcaaaagatctccaatgagacttcgaatcatg
gctgatcagcaaaacttkccttctatccttgagaagctgactrcttggaatgcagatatt
ttgacaaaggatgaatckggaaatcaactctcagttgtttgtgaattggatccaactttg
ttccgagagtgtgactccttggtgagaaatttacagggcaggctggaaatacttgccgtc
tctgt---tcatgga------gagggaga---tactggtgtggatcgttatgatgagct-
-----ttatgaagatgtgccagagccgctttccaaggaatcaacggagtcttctgtgacc
cagctgagtgcgagtttgcaaaagcaatcggtttcaaccagcagtaaaagtacagaaggt
gaagcaaagcaaaacaggtgtgccacatgcaatgcagtggtgggtgatgccaagcactac
agagagcacttcaagagcgactggcataagcacaacctaaagcgtaaaacaaggaatctc
cctccccttgctgctgaagaatgcctagctgatctggaaataggggatgcaaaagaagat
ttaaaagaatattcattt
>PAFTOL004618
------------------cagccgataggccagaagaggctgacgaacgtcgcagttgtg
aggctgaagaagcatggcaatcgcttcgaaatcgcttgctacaagaacaaagtcctttct
tggcgttctggcgtagagaaagatttagatgaagtattgcagtcacatacagtctattcc
aatgtttcaaagggaatcctggccaagtctaaggatttgattgctgcctttgggacagat
gatcagactaaaatttgcctagagattttggacaaaggagagctccaagttgcagggaaa
gagagggaggcccagttgtcaagtcagtttcgggatattgcaacgattgtcatgcagaag
accattaatcctgaaaccaaa---cgcccttacacaatcagtatgattgaacgtttgatg
catgaaattcactttgctgtggatcccaacagcagttcaaagaagcaggcactggaggtc
atccgccaacttcaaaagaagttcccaatcaaaagatctccaatgagacttcgaatcagg
gctgatcaggaaaactttccttctatccttgagaagctgaatgcttggaatgcagatatt
ttgacaaaggatgaatctggaaatcaactctcagttgtttgtgaattggatccaactttg
ttccgagagtgtgactccttggtgagaaatttacaaggcaggctggaaatacttgccgtc
tctat---tcatggg------gagggaga---tactggtgtggatcattatgatgagct-
-----ttatgaagacgtgccagcaccgctgtccaaggaatcaactgagtcttctgtgacc
cagctgagtgaaagcttgcaaaagcaatcggtttcaaccagcagtaaaagtacagaaggt
gaagcaaagcaaaacaggtgtggcacatgcaatgcagtggtgggtgatgccaagcaatac
agagagcacttcaagagcgactggcataagcacaacctaaagcgtaagacaaggaatctc
cctcccctgactgctgaagaatgcttagctgatctggaaatagttgatacaaaagaagat
ttaaaggaatattcattt
>PAFTOL004619
atgtcgaagacgctggtgcagccgataggccagaagaggctgacgaacgtcgcggttgtg
aggctgaagaagcatggcaatcgcttcgaaatcgcttgctacaagaacaaagtcctctct
tggcgttctggcgtagagagagatatagatgaagtattgcagtcacatacagtctattcc
aatgtttccaagggaatcttggccaagtctaagaatttgattgctgcctttgggacggat
gatcagactaaaatttgtttggagattttggagaaaggagagcttcaagttgcagggaaa
gaaagggaggcccagttgtcaaatcagtttcgggatattgcaacgattgtcatgcagaag
accatcaatcctgaaaccaaa---cgcccttatacaatcagtatgattgaacgtttgatg
catgaaatccactatgccgttgatcccaacagcagttcaaagaagcaggcattggaggtc
atccgccaacttcaaaagaagtttccaatcaaaagatctccaatgagacttctaatcact
gctaatcagcaaaactttccttctatctttgagaagctgaatgcttggaatgccgatatt
gtgacaaaggatgaatctggaaatcaactctcagttgtctgtcaattggatccaaattta
ttccgagagtgtgactccttggtgagaaatttacaaggcaggctggagatacttgcgttc
tctgt---tcatgca------gagggaga---tactggtgtggatcactatgatgaatt-
-----taatgaagatgcgccggctccccttaccaaggaatcgtctgagtcttctgtgacc
cggctgagtgaaaggttgcaaaagcagttggtttcaaccagcactaaaagtacagaaggt
gaagcaaagcaaaacaagtgcagtacatgcaatgcagtggtgggtgatgccaagcaatac
agagaacacttcaagagcgactggcataagcacaacctaaagcgtaagacaaggaatctc
cctcccctgactgctgaagaatgcttggctgatctggagataggtgatacaaaagaagat
ttgaaggaatactcattt
>PAFTOL004620
------------------cagccgataggccagaagaggctgacgaacgtggctrttgtg
aggctgaagaagcatggcaatcgcttcgaaatcgcttgctacaagaacaaagtcctctct
tggcgttctggcgtagagaaagatttagatgaagtattgcagtcacatacagtctattcc
aatgtttcaaagggaatcctggccaagtctaaggatttgattgctgcctttgggacagat
gatcagasyaaaatttgcctagagattttggaaaaaggagagcttcaagttgcagggaaa
gagagggaggcccagttatcaagtcagtttcgggatgttgcaacgattgtgatgcagaag
accattaatcctgaaaccama---cgcccttacacaatcagtatgattgaacgtttgatg
catgaaattcactttgctgtggatcccaacagcagttcwaagaagcaggcactggaggty
atccgccaacttcaaaagaagtttccaatcaaaagatctccaatgagacttcgaatcatg
gctgatcaggaaaactttccttctatccttgagaagctgaatggttggratgcagatatt
ttggcaaaggatgaatctggaaatcaactmtcagttgtttgtgaattggatccaactttg
ttccgagagtgtgactccttggtgagaaatttacagggcaggctggaaatacttgccgtc
tctgt---tcatggg------gagggaga---tactggtgtgcatcattatgatgagct-
-----ttatgaagacgtgccmgcaccgctttccaaggaatcaacggagtcttctgtgagt
cagctgagtgaaagtttgcaaaagcaatcggtttcaaccagcagtgaaagtacagaaggt
gaagcaaagcaaaacaggtgcggcacatgcaatgcagyggtgggtgatgccaagcaatac
agagagcacttcaagagcgactggcataagcacaacctaaagcgtaagacaaggaatctc
cctcccytgactgctgaagaatgcttggctgatctggaaataggtgatacaaaagaagat
ttaaaggaatattcattt
>PAFTOL004623
------------------cagccgataggccagaagaggctgacgaacgttgccgttgtg
aggctgaagaagcatggtaatcgcttcgaaatcgcttgctacaagaacaaagtcctctct
tggcgttctggcgtagagaaagatttagatgaagtaytgcagtcacatacagtctattcc
aatgtttcaaagggaatcctggccaagtctaaggatttgattgctgcctttgggacagat
gaccagactaaaatttgcctagagattttggaaaaaggagagcttcaagttgcagggaaa
gaaagggaggcccagttgtcaagtcagtttcgggatgttgcaacgattgtcatgcagaag
accattaatcctgaaaccaaa---crcccttacacaatcagcatgattgaacgtttgatg
catgaaattcactttgctgtggatcccaacagcagttcaaagaagcaggcactggaggtc
atccgccaacttcaraagaagtttccaatcaaaagatctccaatgagacttcgaatcatg
gctgatcaggaamactttccttctatccttgagaagctgaatggttggaatgcagatatt
ttggcaaaggatgaatctggaaatcaactctcagttgtttgtgaattggatccaactttg
ttccgagagtgtgactccttggtgagaaatttacaaggcaggctggaaatacttgccgtc
tctgt---tcatggg------gagggaga---tactggtgtgcatcattatgatgagct-
-----ttatgaagaygtgccagcaccgctttccaargaatcaatggagtcttctgtgact
caactgagtgaaagtttgcaaaagcaatcggtttcaaccagcagtgaaagtacagaaggt
gaagcaaagcaaaacaggtgcggcacatgcaatgcagtggtgggtgacgccaagcaatac
agagagcacttcaagagcgactggcataagcacaacctaaagcgtaagacaaggaatctc
cctcccctgactgctgaagaatgcttagctgatctggaaataggtgatacaaaagaagat
ttaaaggaatattcattt
>PAFTOL004624
------------------cagccgataggccagaagaggctgacgaacgtcgccgttgtg
aggctgaagaagcatggcaatcgcttcgaaatcgcttgctacaagaacaaagtcctctct
tggcgttctggcgtagagaaagatatagatgaagtattgcagtcacatacagtctattcc
aatgtttcaaagggaatcctggccaagtcgaaggatttgattgctgcctttgggactgat
gatcagactaaaatttgcctagagrttttggacaaaggagagcttcaagttgcagggaaa
gagagggaggcccaattgtcaagtcagtttcgggatattgcaacgattgtcatgcagaag
acgattaatcctgaaaccaaa---cgcccttacacaatcagtatgattgaacgtttgatg
catgaaattcactttgctgtggatcccaacagcagttcaaagaagcaggcactggaggtc
atccgccaacttcaaaagaagtttccaatccaaagatctccaatgagacttcgaatcatg
gctgatcagcaaaattttccttctatccttgagaagctgactgcttggaatgcagatatt
ttgacaaaggatgaatctggaaatcaactctcagttgtttgtgaattggatccaactttg
ttccgagagtgtgactccttggtgagaaatttacaaggcaggctggaaatacttgccatc
tctgt---tcatggg------gagggaga---tactggtgtggattcttatgatgagct-
-----ttatgaagatgtgccagcaccgctttccaaggaatcaacggagtcttctgtgacc
cagctgagtgcgagtttgctaaagcaatcggtttcaaccagcagtaaaagtacagaaggt
gaagcaaagcaaaacaggtgtggcacatgcaatgcagtggtgggtgatgccaagcaatac
agagagcacttcaagagcgactggcataagcacaacctaaagcgtaaaacaaggaatctc
cctccccttactgctgaagaatgcttagctgatctggaaataggggatacaagagaagat
ttaaaagaatattcattt
>PAFTOL004625
------------------cagccgataggccagaaaaggctgacgaacgtcgccgttgtg
aggctgaagaaacatggcaatcgcttcgaaatcgcttgctacaagaacaaagtcctctct
tggcgttstggcgtagagaaagatatagatgaagtattgcagtcacatacagtctattcc
aatgtttcaaagggaatcctggccaagtctaaggatttgattgcttcctttgggacagat
gatcagactaaaatttgcctagagattttggacaaaggagagcttcaagttgcagggaaa
gagagggaggcccagttgtcaagtcagtttcgggatattgcaacgattgtcatgcagaag
accattaatcctgaaaccaaa---cgcccttacacaatcagtatgattgaacgtttgatg
catgaaattcactttgctgtggatcccaacagtagttcaaagaagcaggcactggaggtc
atccgccaacttcaaaagaagtttccaatcaaaagatctccaatgagacttcgaatcatg
gctgatcagcaaaacttttcttctatccttgagaagctgactacctggaatgcagatatt
ttgacaaaggatgaatcgggaaatcaactctcagttgtttgtgaattggatccaactttg
ttccgagagtgtgactccctggtgagaaatttacagggcaggctggaaatactttccgtc
tctgt---tcatggg------gagggaga---cactggtgtggatcgttatgatgagct-
-----ttatgaagatgtgccagtgccgctttccaaggaatcaacggagtcttctgtgacc
cagctgagtgggagtwtgcaaaagcaatcggtttcaaccagcagtaaaagtacagaaggt
gaagcaaagcaaaacaggtgtggcacgtgcaatgcagtggtgggtgatgccaagcaatac
agagagcacttcaagagcgactggcataagcacaacctaaagcgtaaaacaaggaatctc
cctccccttactgctgaagaatgcttagctgatctggaaataggggatacaaaagaagat
ttaaaagaatattcattt
>PAFTOL004626
------------------cagccgataggccagaagaggctgacgaacgtcgctgttgtg
aggctaaagaagcatggcaatcgcttcgaaatcgcttgctacaagaacaaagtcctgtct
tggcgttctggcgtagagaaagatatagatgaagtattgcagtcacatacagtctattcc
aatgtttcaaagggaatcctggccaagtctaaggatttgattgctgcctttgggacagat
gatcagactaaaatttgtctagagattttggacaaaggagagcttcaagttgctgggaaa
gagagggaggcccagttgtcaagtcagtttcgggatattgcaacgattgtcatgcagaag
accattaatcctgaaaccaaa---crcccktacacaatcagtatgattgaacgtttgatg
catgaaattcactttgctgtggatcccaacagcagttcaaagaagcaggcactagaggtc
atccgccaacttcaaaagaagtttccaatcaaaagatctccaatgagacttcgaatcatg
gctgatcagcaraactttccttctatccttgagaagctgaatgcttggaatgcagatrtt
ttgacaaaggatgaatctggaaatcaactctcagttgtttgtgaattggatccaactttg
ttccgagagtgtgactccttggtgagaaatttacaaggcaggctggaaatacttgccatc
tctct---tcatggggagggagagggaga---tgctggtgtggatcgttatgatgagct-
-----ttatgaaaatgtgccagcaccgctttccaaggaatcaacgcaktcttctgtgacc
cagctgagtgcaagtttgcaaaagcaatcggtttctaccagcagtaaaagtacagaaggt
gaagcaaagcaaaacaggtgcrgcacatgcaatgcagtggtgggtgatgccaagcaatac
agagagcacttcaagagcgactggcataagcacaacctaaagcgtaaaacaaggaatctc
cctcctcttacttctgaggaatgcttagctgatctggaaataggtgatrcaaaagaagat
ttaaaagaatattcattt
>PAFTOL004627
------------------cagccgataggccagaagaggctgacgaaygttgccrttgtg
aggctgaagaarcatggcaatcgcttcgaaatcgcttgctacaagaacaaagtcctttct
tggcgttctggcgtagagaaagacttagatgaagtattgcagtcacatacagtctattcc
aatgtttcaaagggaatcctggccaagtctaaggatttgattgctgcctttkggacagat
gatcagactaaaatttgcctagagattttggacaaaggagagcttcaagttgcagggaaa
gagagggargcccagttgtcaagtcagtttcgggatattgcaacgattgtcatgcagaag
accattaatcctgaaaccaaa---cgcccttacacaatsagtatgattgaacgtttgatg
catgaaattcactttgctgtggatcccaacagcagttcaaagaagcaggcactggaggtc
atccgccaacttcaaaagaagtttccaatcaaaagatctccaatgcgacttcgaatcagg
gctgatcaggaaaactttccttctatcctggagaagctgaatgcttggaatgcagatgtt
ttgacaaaggatgaatctggaaatcaactctcagttgtttgtgaattggatccaactttg
ttccgagagtgtgactccttggtgagaaatttacaaggcaggctggaaatacttgccgtc
tctat---tcatggg------gagggaga---tactggygtggatcattatgatgagct-
-----ttatgaagacgtgccagcaccgctttccaaggaatcaacggagtcttctgtgacc
cagctgagtgaaagcttgcaaaagcaatctgtttcaaccagcagtaaaagcacagaaggt
gaagcaaagcaaaacaggtgtggcacatgcaatgcagtggtgggtgatgccaagcaatac
agagagcacttcaagagcgactggcataagcacaacctgaagcgtaagacaaggaatctc
cctcccctgactgctgwagaatgcttagctgatctggaaataggtgatacaaaagaagat
ttaaaggaatattcgttt
>PAFTOL004629
------------------cagccgataggccagaagaggctgacgaacgtcgctgttgtg
aggctgaagaagcatggcaatcgcttcgaaatcgcytgctacaagaacaaagtcctctct
tggcgttctggcgtagagaaagatatagatgaagtattgcagtcacatactgtctattcc
aatgtttcaaagggaatcctggccaagtctaaggatttgattgctgcctttgggacagat
gatcagactaaaatttgcctagagattttggacaaaggagagcttcaagttgcagggaaa
gagagggaggcccagttgtcaagtcagtttcgggatattgcaacgattgtcatacagaag
accattaatcctgaaaccaaa---cgcccttacacaataagyatgattgaacgtttgatg
catgaaattcactatgctgtggatcccaacagcagttcaaagaagcaggcactggaggtc
atccgccaacttcaaaagaagtttccaatcaaaagatctccaatgagacttcgaatcata
gctgatcagcaaaactttccttctatccttgagaagctgaatgcttggaatgcagatatt
ttgacaaaggatgaatctggaaatcaactctcagttgtttgtgaattggatccaactttg
ttccgagagtgtgactccttggtgagaaatttacaaggcaggctggaaatacttgccgtc
tctat---tcatggg------gagggagatattactggtgcggatcattatgatgagct-
-----ttwtgaagacgtgccagcaccactttccaaggaatcagcggagtcttctgtgacc
cagctgagtgaaagtttgcraaagcagtcggtttcaaccagcggtaaaagtacagaaggt
gaarcaaagcaaaacaggtgcggcacatgcaatgcagtggtgggtgatgccaagcaatac
agagagcacttcaagagygactggcataagcacaacctaaagcgtaagacaaggaatctc
cctcccctgactgctgaagaatgcttagstgatctggaaataggtgatacaaaagaagat
ttaaaagaatattcattt
>PAFTOL004631
------------------cagccgataggccagaagaggctgacgaacgtcgccgttgtg
aggctgaagaagcatggcaatcgcttcgaaatcgcttgctacaagaacaaagtcctctct
tggcgttctggcgtagagaaagatatagatgaagtattgcagtcacatacagtctattcc
aatgtttcaaagggaatcctggccaagtcgaaggatttgattgctgcctttgggactgat
gatcagactaaaatttgcctagagattttggacaaaggagagcttcaagttgcagggaaa
gagagggaggcccaattgtcaagtcagtttcgggatattgcaacgattgtcatgcagaag
acgattaatcctgaaaccaaa---cgcccttacacaatcagtatgattgaacgtttgatg
catgaaattcactttgctgtggatcccaacagcaattcaaagaagcaggcactggaggtc
atccgccaacttcaaaagaagtttccaatccaaagatctccaatgagacttcgaatcatg
gctgatcagcaaaactttccttctatccttgagaagctgactgcttggaatgcagatatt
ttgacaaaggatgaatctggaaatcaactctcagttgtttgtgaattggatccaactttg
ttccgagagtgtgactccttggtgagaaatttacaaggcaggctggaaatacttgccgtc
tctgt---tcatggg------gagggaga---tactggtgtggattcttatgatgagct-
-----ttatgaagatgtgccagcaccgctttccaaggaatcaacggagtcttctgtgacc
cagctgagtgcgagtttgctaaagcaatcggtttcaaccagcagtaaaagtacagaaggt
gaagcaaagccaaacaggtgtggcacatgcaatgcagtggtgggtgatgccaagcaatac
agagagcacttcaagagcgactggcataagcacaacctaaagcgtaaaacaaggaatctc
cctccccttactgctgaagaatgcttagctgatctggaaataggggatacaagagaagat
ttaaaagaatattcattt
>PAFTOL004632
------------------cagccgataggycagaagaggctgacgaacgtcgctgttgtg
aggctaaagaagcatggcaatcgcttcgaaatcgcttgctacaagaacaaagtcctgtct
tggcgttctggcgtagagaaagatatagatgaagtattgcagtcacatacagtctatttc
aatgtttcaaagggaatcctggccaagtctaaggatttgattgctgcctttgggacagat
gatcagactaaaatttgtctagagattttggacaaaggagagcttcaagttgctgggaaa
gagagggaggcccagttgtcaagtcagtttcgggatattgcaacgattgtcatgcagaag
accattaatcctgaaaccaaa---cgcccttacacaatcagtatgattgaacgtttgatg
catgaaattcactttgctgtggatcccaacagcagttcaaagaagcaggcactagaggtc
atccgccaacttcaaaagaagtttccaatcaaaagatctccaatgagacttcgaatcatg
gctgatcagcaaaactttccttctatccttgagragctgaatgcttggaatgcagatatt
ttgacaaaggatgaatctggaaatcaactctcagttgtttgtgaattggatccaactttg
ttccgagagtgtgactccttggtgagaaatttacraggcaggctggaaatacttgccgtc
tgtgt---tcatggg------gmgggaga---tgcwggtgtggatcgttatgatgagct-
-----ttatgaagatgtgccagcaccgctttccaaggaatcaacgcagtcttctgtgagc
cagctgagtgcaagtttgcaaaagcaatcggtttctaccagcagtaaaagtacggaaggt
gaagcaaagcaaaacaggtgcggcacatgcaatgcagtggtgggtgatgccaagcaatac
agagagcacttcaagagcgactggcataagcacaacctaaagcgtaaaacaaggaatctc
cctcctcttactgctgaggaatgcttagctgatctggaaataggtgatacaaaagaagat
ctaaaagaatattcattt
>PAFTOL004633
------------------cagccgataggccagaagaggctgacgaacgtcgccgttgtg
aggctgaagaagcatggcaatcgcttcgaaatcgcttgctacaagaacaaagtcctctct
tggcgttctggcgkagagaaagatatagatgaagtattgcagtcacatacagtctattcc
aatgtttcmaagggaatcctggccaagtcgaaggatttgattgctgcctttgggacagat
gatcagactaaaatttgcctagagattttggacaaaggagagcttcaagttgcagggaaa
gagagggaggcccagttgtcaagtcagtttcgggatattgcaacgattgtcatgcagaag
accattaatcctgaaaccaaa---cgcccttacacaataagtatgattgaacgtttgatg
catgaaattcactatgctgtggatcccaacagcagttcaaagaagcaggcactggaggtc
atccgccaacttcaaaagaagtttccaatcaaaagatctccaatgaggcttcgaatcatg
gctgatcagcaaaactttccttctatacktgagaagctgaatgcttggaatgcagatatt
ttgacaaaggatgaatctggaaatcaactctcagttgtttgtgaattggatccaactttg
ttccgagartgtgactccttggtgagaaatttacaaggcaggctggaaatacttgccgtc
tctat---tcatggg------gagggaga---tactggtgtggatcattatgatgagct-
-----ttatgaagacgtgccagtaccgctttccaaggaatcaacggagtcttctgtgacc
cagctgagtgaaagtttgcaagagcagtcggtttcaacyagcagtaaaagtacaga----
-----aaagcaaaacaggtgtggcacatgcaacgcagtggtgggtgatgccraacaatac
agagagcacttcaagagcgactggcataagcacaacctgaagcgtaagacgaggaatctc
cctcccctgactgctgaagaatgcttagctgatctggaaataggtgatacaaaagaagat
ttaaaggaatattcattt
>PAFTOL004634
------------------cagccgataggccagaagmggctgacgaacgtcgccgytgtg
aggctgaagaagcatggcaatcgcttcgaaatcgcttgctacaagaacaaagtcctctct
tggcgttctggcgtagagaaagatatagatgaagtattgcagtcacatacagtctattcc
aatgtttcaaagggaatcctggccaagtctaaggatttgattgcygcctttgggacagat
gatcagactaaaatttgcctagagattttggacaaaggagagcttcaagttgcagggaaa
gagagggaggcccagttgtcaagtcagtttcgggatattgcaacgattgtcatgcagaag
accattaatcctgaaaccaaa---cgcccttacacaatcagtatgattgaacgtttgatg
catgaaattcactatgctgtggatcccaacagcagttcaaagaagcaggcactggaggtc
atccgccarcttcaaaagaagtttccaatcaaaagatctccaatgagacttcgaattatg
gctgatcagcacaactttccttctatccttgagaagytgaatgcttggaatgcagatatt
ttgacaaaggatgaatctggaaatcaactctcagttgtttgtgaattggatccgactttg
ttccgagagtgtgactcctcggtgagaaatttacaaggcaggctggaaatacttgccgtc
tctattaatcatggg------gagggaga---tactggtgtggatcattatgatgagct-
-----ttatgaagacgtgccagctccgctttccaaggaatcaacrgcgtcttctgtgacc
cagctgagtgaaagtttgcaaaagcagtcggtttcaaccagcggtaaaagtacagaaggt
gaagcaaagcaaaacaggtgcggcacatgcaatgcagtggtgggtgatgccaagcaatac
agagagcacttcaagagcgactggcataagcacaacctaaagcgtaagacaaggaatctc
cctcccctaactgctgaagaatgcstagctgatctrgaaatcggtgatacaagagargat
ttaaaggaatattcattt
>PAFTOL004635
------------------------------------------------------------
------------------------------------------------------------
---------------gagaaagatatagatgaagtattgcagtcacatacagtctattcc
aatgtttcaaagggaatcctcgccaagtctaaggatttgattgctgccttcgggacagat
gatcagactaaaatttgcctagagattttggacaaaggagagcttcaagttgcagggaaa
gagagggaggcccagttgtcaagtcagtttcgggatattgcaacgattgtcatgcagaag
accattaatcctgaaaccaaa---crcccttacacaatcagtatgattgaacgtttgatg
catgaaattcactatgctgtggatcccaacagcagttcaaagaagcaggcactggaggtc
atccgccaacttcaaaagaagtttccaatcaaaagatctccaatgagacttcggatcatg
gctgatcarcaaaactttccttctatccttgagaagctgaatgcttggaatgcagatatt
ttgacaaaggatgaatctggaaatcaactctcagttgt----------------------
------------------------------------------------------------
------------------------------------------------------------
------------------------------------------------------------
--------------------------atcggtttcaaccagtagtaaaagcatagaaggt
gaagcgaagcaaaacaggtgtggcacatgcaatgcactggtgggtgatgccaagcaatac
agagggcacttcaagagcgattggcataagcacaacctaaagcgtaagacaaggaatcac
cctcctctgacggctgaagaatgcttagctgatctggaaatcggtgatacaagagaagat
ttaaaggaatattcattt
>PAFTOL004636
------------------cagccgataggccagaagaggctgacgaacgtggctgttgtg
aggctgaagaagcacggcaatcgcttcgaaatcgcttgctacaagaacaaagtcctctct
tggcgttctggcgkagagaaagatttagatgaagtattgcagtcacatacagtctattcc
aatgtttcaaagggaatcctggccaagtctaaggatttgattgctgcctttgggacagat
gatcagactaaaatttgcctagagattttggacaaaggagagcttcaagttgcagggaaa
gagagggaggcccagttgtcaagtcagtttcgggatattgcaacaattgtcatgcagaag
accattaatcctgaaaccaaa---cgcccttacacaatcagtatgattgaacgtttgatg
catgaaattcackttgctgtggatcccaacagcagttcaaaaaagcaggcactggaggtc
atccgccaacttcaaaagaagtttccaatcaaaagatctccaatgagacttcgaatcatg
gctgatcaggaaaactttccttctatgcttgagaagctgaatgcttggaatgcagatatt
ttgacaaaggatgaatctggaaatcaactctcaattgtttgtgaactggatccaactttg
ttccgagagtgtgactccttggtgagaaatttacaaggcaggctggaaatacttgctgtg
tctgt---tcatggg------gagggaga---tactggtgtgcatcattatgatgagct-
-----ttatgaagacgtgccagcaccgctttccaaggaatcaacwgagtcttctrtgact
cagctgagtgaaagtttgcaaaaacaatcggtttcaaccagcagtaaaagtacagaaggt
gaakcaaagcaaaacaggtgcggcacatgcaatgcagtggtgggtgatgccaagcaatac
agagagcacttcaagagcgactggcataagcacaacctaaagcgtaagacaaggaatctc
cctcccctgactgctgaagaatgcttagctgatctggaaataggtgatacaaaagaagat
ttaaaggaatattcattt
>PAFTOL004637
------------------cagccgatwggccagaagaggctgacgaacgtcgccgttgtg
aggctgaagaagcatggcaatcgcttcgaaatcgcttgctacaagaacaaagtcctctct
tggcgttctggcgtagagaaagatatagatgaagtattgcagtcacatacagtctatttc
aatgtttcaaagggaattctggccaagtctaaggatttgattgctgcctttgggacagat
gatcagactaaaatttgcctagagattttggagaaaggagagcttcaagttgcagggaaa
gagagggacgcccagttgtcaagtcagtttcgggatattgcaaccattgtcatgcagaag
accattaatcctgaaaccaaa---cgcccttacacaatcagtatgattgaacgtttgatg
catgaaattcactttgctgttgatcccaacagcagttcaaagaagcaggcactggaggtc
atccgtcaacttcaaaagaagtttccaatcaaaagatctccaatgagacttcgaatcact
gctgatcagcaaaactttccttctatctttgagaagctgaatgcttggaatgccgatgtt
gtgacaaaggatgaatctggaaatcaactctcagttgtttgtgaattggatccaagttta
ttccgagagtgtgactctttggtgagaaatttacaaggyaggctggaaatacttgccgtc
tctgt---tcatgcg------gagggaga---tactggggtkgaycactatgatgaatt-
-----taatgaagacgtgccaccaccacttcccaaggattcgacagagtcttctgtgact
cagctgagtgaaaggttgcaaaagcagtctgtttcaaccagcaccaaaagyacagaaggt
gaagcwaagcaaaacaagtgcagcacatgcaatgcagyggtgggtgatgccaagcaatac
mgagaacacttcaagagcgactggcataagcacaacctaaagcgtaagacaaggaatctt
cctccccttaccgctgaagaatgcttggctgatctggaaataggtgatacaaaagaagat
ttgaaggaatattcattt
>PAFTOL004638
------------------cagccgataggccagaagaggctgacgaacgtcgccgttgtg
aggctgaagaagcatggcawtcgcttcgaaatcgcttgctacaagaacaaagtcctctct
tggcgttctggcgtagagaaagatatagatgaagtattgcagtcacatacagtctattcc
aatgtttcaaagggaatcctggccaagtcgaaggatttgattgctgcctttggaacagat
gatcagactaaaatttgcctagagrttttggacaaaggagagcttcaagttgcagggaaa
gagagggaggcccaattgtcaagtcagtttcgggatattgcaacgattgtcatgcagaag
accattaatcctgaaaccaaa---cacccgtacacaatcagtatgattgaacgtttgatg
catgaaattcactttgctgtggatcccaacagcagttcaaagaagcaggcactggaggtc
atccgccaacttcaaaagaagtttccartcaaaagatctccaatgagacttcgaatcatg
gctgatcagcaaaactttccttctgtccttgagaagctgactacttggaatgcagatatt
ttgacaaaggatgaatcgggaaatcaactctcagttgtttgtgaattggatccaactttg
ttccgagagtgtgactccttggcgagaaatttacagggcaggctggaaatacttgccgtc
tctgt---tcatgga------gagggaga---tactggtgtggatcgttatgatgagct-
-----ttatgaagatgtgccagcgccgctttcgaaggaatcaacagagtcttctgtgacc
cagctgagtgcgagtttgcaaaagcaatcggtttcaaccagcagtaaaagtacagaaggt
gaagcaaagcaaaacaggtgtggcacatgcaatgcagtggtgggtgatgccaagcactac
agagagcacttcaagagcgactggcataagcacaacctaaagcgtaaaacaaggaatctc
cctccccttactgctgaagaatgcttagctgatctggaaataggggatacaaaagaagat
ttaaaagaatattcattt
>PAFTOL004639
------------------cagccgataggccagaagaggctgacgaacgtcgctgttgtg
aggctaaagaagcatggcaatcgcttcgaaatcgcttgctacaagaacaaagttctgtct
tggcgttctggcgkagagaaagatatagatgaagtattgcagtcacatacagtctattcc
aatgtttcaaagggaatcctggccaagtctaaggatttgattgctgcctttgggacagat
gatcagactaaaatttgtctagagattttggacaaaggagagcttcaagttgctgggaaa
gagagggaggcccagttgtcaagtcagtttcgggatattgcaacgattgtcatgcagaag
accattaatcctgagaccaaa---cgcccttacacaatcagtatgattgaacgtttgatg
catgaaattcactttgctgtggatcccaacagcagttcaaagaagcaggcactagaggtc
atccgccaacttcaaaagaagtttccaatcaaaagatctccaatgagacttcgaatcatg
gctgatcagcaaaactttccttctatccttgagaagctgaatgcttgtaatgcagatatt
ttgacaaaggatgaatctggaaatcaactctcagttgtttgtgaattggatccaactttg
ttccgagagtgtgactccttggtgagaaatttacaaggcaggctggaaatacttgccatc
tctct---tcatggggagggagagggrga---tgctggtgtggatcgttatgatgagct-
-----ttatgaagatgtgccagcaccgctttccaaggaatcaacgcagtcttctgtgacc
cagctgagtgcaagtttgcaaaagcaatcagtttctaccagcagtaaaagtacagaaggt
gaagcaaagcaaaacaggtgcggcacatgcaatgcagtggtgggtgatgccaagcaatac
agagagcacttcaagagcgactggcataagcacaacctaaagcgtaaaacaaggaatctc
cctcctcttactgctgaggaatgcttagctgatctggaaataggtgatacaaaagaagat
ttaaaagaatattcattt
>PAFTOL004640
------------------cagccgataggccagaagaggctgacgaacgtcgccgttgtg
aggctgaagaagcatggcaatcgcttcgaaatcgcttgctacaagaacaaagtcctgtct
tggcgttctggcgtagagaaagatatagatgaagtattgcagtcacatacagtctattcc
aatgtttcaaagggaatcctggccaagtctaaggatttgattgctgcctttgggacagat
gatcagactaaaatttgcctagagattttggacaaaggagagcttcaagttgcaggaaaa
gagagggaggcccagttgtcaagtcagtttcgggatattgcaacgattgtcatgcagaag
accattaatcctgaaaccaaa---cgcccttacacaatcagtatgattgaacgtttgatg
catgaaattcactttgctgtggatcccaacagcagttcaaagaagcaggcactggaggtc
atccgccaacttcaaaagaagtttccaatcagaagatctccaatgagacttcgaatcatg
gctgatcagcaaaactttccttctatccttgagaagctgaatgcttggaatgcagatatt
ttgacaaaggatgaatctggaaatcaactctcagttgtwtgtgaattggatccaactttg
ttccgagagtgtgactccttggtgagaaatttacaaggcaggctggaaatacttgctgtc
tctgt---tcatgga------gagggaga---tagtggtgtggatsgttatgatgagct-
-----ttatgaagatgtgccagcaccactttccaaggaatcaatggagtcttctgtgacc
cagctgagtgcaagtttgcaaaagcaatcagtttcaaccagcagtaaaagtagagaaggt
gaagcaaagcaaaacaggtgcggcacatgcaatgcagtggtgggtgatgccaagcaatac
agagagcacttcaagagcgactggcataagcacaacctaaagcggaagacaaggaatctc
cctccccttgctgctgaagaatgcttagctgatctggaaataggtgatgcaaaagaagat
ttaaaagaatattcattt
>PAFTOL004642
------------------cagccgataggccagaagaggctgacgaacgtcgccgttgtg
aggctgaagaagcatggcaatcgcttcgaaatcgcttgctacaagaacaaagtcctctct
tggcgttctagcgtagagaaagatatagatgaagtattgcagtcacataccgtctattcc
aatgtttcaaagggaatcctggccaagtctaaggatttgattgctgcctttgggacagat
gatcagactaaaatttgtctagagattttggacaaaggagagcttcaagttgcagggaaa
gagagggaggcccagttgtcaagtcagtttcgggatattgcaacgattgtcatgcagaag
accattaatcctgaaaccaaa---cgcccttacacaatcagtatgattgaacgtttgatg
catgaaattcactttgctgtggatcccaacagtagttcaaagaagcaggcactggaggtc
atccgccaacttcaaaagaagtttccaatcaaaagatctccaatgagacttcgaatcatg
gctgatcagcaaaactttccttctatccttgagaagctgactgcttggaatgcagacatt
ttgacaaaggatgaatcgggaaatcaactctcagttgtttgtgaattggatccgactttg
ttccgagagtgtgactccttggtgagaaatttacaaggcaggctggaaatacttgctgtc
tctgt---tgatggg------gagggcga---tactggtgtggattcttatgatgagct-
-----ttatgaagatgtgccagcaccgctttccaaggaatcaacggagtcttctgtgacc
cagctgagtgcgagtttgcaaaagcaatcgatttcaaccagcagtaaaagtacagaaggt
gaagcaaagcaaaacaggtgtggcacatgcaatgcagcggtgggtgatgccaagcaatac
agagagcacttcaagagcgactggcataagcacaacctaaagcgtaaaacaaggaatctc
cctccccttactgctgaagaatgcttagctgatctggaaataggggatacaaaagaagat
ttaaaagaatattcattt
>PAFTOL004644
------------------cagccgataggccagaagaggctgacgaacgtcgccgttgtg
aggctgaagaagcatggcaatcgcttcgaaatcgcttgctacaagaacaaagtcctctct
tggcgytctggcgtagagaaagatrtagatgaagtattgcagtcacatacagtctattcc
aatgtttcaaagggaatcctggccaagtctaaggatttgattgctgcctttgggacagat
gatcagactaaaatttgcctagagattttggacaaaggagagcttcaagttgcagggaaa
gagagggaggcccarttgtcaagtcagtttcgggatattgcaacgattgtcatgcagaag
accattaatcctgaaaccaaa---cgcccttacacaatcagtatgattgaacgtttgatg
catgaaattcactttgctgtggatcccaacagcaattcaaagaagcaggcactggaggtc
atccgccaacttcaacagaagtttccaatcaaaagatctccaatgagacttcgaatcatg
gctgatcagcaaaactttccttctatccttgagaagctgaatgcttggaatgcagatatt
ttgacaaagaatgaatctggaaatcaactctcagtagtttgtgaattggatccaactttg
ttccgagagtgtgactcctyggtgagaaatttacaaggcaggctggaaatacttgccgtc
tctat---tcatggg------gagggaga---tactggtgtggatcattatgaygagct-
-----ttatgaagacgtgccagcacsgctttccaaggaattaacggagtcttctgtgacc
cagctgagtgmaagtttgcaaaagcagtcggtttcaaccagcagtaaaagtrcagaaggt
gaagcaaagcaaaacaggtgcggcacatgcaatgcagtggtgggtgatgccaagcaatac
agagagcacttcaaragcgactggcataagcacaacctaaagcgtaagacaaggaatctc
cctcccctgactgctgaagaatgcttrgctgatctggaaataggtgatacaaaagaagat
ttaaaagaatattcattt
>PAFTOL004646
------------------cagccgataggccagaagaggctgacgaacgtcgccgttgtg
aggctgaagaagcatggcaatcgcttcgaaatcgcttgctacaagaacaaagtcctctct
tggcgttctggcgkagagaaagatatagatgaagtattgcagtcacatacagtctattcc
aatgtttcaaagggaatcctggccaagtcgaaggatttgattgctgcctttgggacagat
gatcagactaaaatttgcctagagattttggacaaaggagagcttcaagttgcagggaaa
gagagggaggcccaattgtcaagtcagtttcgggatattgcaacgattgtcatgcagaag
accattaatcctgaaaccaaa---cgcccttacacaatcagtatgattgaacgtttgatg
catgaaattcactttgctgtggatcccaacagcagttcaaagaagcaggcactggaggtc
atccgccaacttcaaaagaagtttccaatcaaaagatctccgatgagacttcgaatcatg
gctgatcagcaaaactttccttctatccttgagaagctgactgcttggaatgcagatatt
ttgacaaaggatgaatctggaaatcaactctcagttgtttgtgaattggatccaactttg
ttccgagagtgtgactccttggtgagaaatttacaaggcaggctggaaatacttgctgtc
tctgt---tcatggg------gagggcga---tactggtgtggattcttatgatgagct-
-----ttatgaagatgtgccagcaccactttccaaggaatcaacggagtcttctgtgacc
cagctgagtgcgagtttgcaaaagcaatcggtttcaaccagcagtaaaagtagagaaggt
gaagcaaagcaaaacaggtgtggcacatgcaatgcagtggtgggtgatgccaagcaatac
agagagcacttcaagagcgactggcataagcacaacctaaagcgtaaaacaaggaatctc
cctccccttactgctgaagaatgcttagctgatctggaagtaggggatacaaaagaagat
ttaaaagaatattcattt
>PAFTOL004647
------------------cagccgataggccagaagaggctgacgaacgttgcccttgtg
aggctgaagaagcatggcaatcgcttcgaaatcgcttgctacaagaacaaagtcctctct
tggcgttctggcgtagagaaagatttagatgaagtattgcagtcacatatagtctactcc
aatgtttcaaagggaatcctggccaagtctaaggatttgattgctgcctttgggacagat
gatcagactaaaatttgcctagagattttggacaaaggagagcttcaagttgcagggaaa
gagagggaggcccagttgtcaagtcagtttcgggatattgcaacgattgtcatgcagaag
acgattaatcctgaaaccaaa---cgcccttacacaatcagtatgattgaacgtttgatg
catgaaattcactttgctgtggatcccaacagcagttcaaagaagcaggcactggaggtc
atccgccaacttcaaaggaagtttccaatcaaaaggtctccaataagacttcgaatcatg
gctgatcaggaaaactttccttctatccttgagaagctgaatgcttggaatgcagatatt
ttgacaaaggatgaatctggaaatcaactctcagttgtttgtgaattggatccaactttg
ttccgagagtgtgactccttggtgagaaatttacaaggcaggctggaaatacttgccgtc
tctgt---tcatggg------gagggaga---tactggtgtgcatcattatgatgacctt
tatgattatgaagacgtgccagcactgctttccaaggaaccaacggagtcttctgtgact
cagctgagtgaaagtttgcaaaagcaatcggtttcaaccagcagtacaaagacagaaggt
gaagcaaagcaaaacaggtgcggcacatgcaatgcagcggtgggtgatgccaagcaatac
agagagcacttcaagagcgactggcataagcacaacctaaagcgcaagacaaggaatctc
cctccgctgactgctgaagaatgcttagctgatctggaaataggtgatacaaaagaagat
ttaaaggaatactctttt
>PAFTOL004648
------------------cagccgataggccagaagaggctgacgaacgtcgccgttgtg
aggcttaagaagcatggcaatcgsttcgaaatcgcttgctacaagaacaaagtcctctct
tggcgttctggcgtagagaaagatatagatgaagtattgcagtcacatacagtctattcc
aatgtttcaaagggaatcctggccaagtctaaggatttgattgctgcctttgggacagat
gatcagactaaaatttgtctagagrttttggacaaaggagagcttcaagttgcrgggaaa
gagagggaggcccagttgtcaagtcagtttcgggatattgcaacgattgtcatgcagaag
accattaatcctgaaaccaaa---cgcccttacacaatcagtatgattgaacgtttgatg
catgaaattcactttgctgtggatcccaacagcagttcaaagaagcaggcactggargtc
atccgccaacttcaaaagaagtttccaatcaaaagatctccaatgagacttcgaatcacg
gctgatcagcaaagctttccttctatccttgagaagttgaatgcttggaatgcagatatt
ttgacaaaggatgaatctggaaatcaactctcagttgtttgtgaattagatccaactttg
ttccgagagtgtgactccttggtgagaaatttacaaggcaggctggaaatacttgccgtc
tctgt---tcatggg------gagggaga---tactgctgtggatcgttatgatgagct-
-----ttatgaagatgtgccagcaccactttccaaggaatcaaaggagtcttctgtgacc
cagctgagtgcaagtttgcaaamgcaatcggtttcaaccagcagtaaaagtacagaaggt
gaagcaaagcaaaacaggtgcggcacgtgcaatgcagtggtgggtgatgccaagcaatac
agagagcacttcaagagcgactggcayaagcacaatctaaagcgtaaaacaaggaatctc
cctccccttactgccgaagaatgcttagctgatctggaaataggtgatacaaaagaagat
ttaaaagaatattcattt
>PAFTOL004649
------------------cagccgataggccagaagaggctgacgaacgttgccgttgtg
aggctgaagaagcatggcaatcgcttcgaaatcgcttgctacaagaacaaagtcctttct
tggcgttctggcgtagagaaggatttagatgaagtattgcagtcacatacagtctattcc
aatgtttcaaagggaatcctggccaagtctaaggatttgattgctgcctttgggacagat
gatcagactaaaatttgcctagagattttggacaaaggagagcttcaggttgcagggaaa
gagagggaggcccagttgtcaagtcagtttcgggatattgcaacgattgtcatgcagaag
accattaatcctgaaaccaaa---cgcccttacacaatcagtatgattgaacgtttgatg
catgaaattcactttgctgtggatcccaacagcagttcaaagaaacaggcactggaggtc
atccgccaacttcaaaagaagtttccaatcaaaagatctccaatgagacttcgaatcatg
gctgatcaggaaacctttccttctatccttgagaagctgaatgcttggaatgcagatatc
ttgacaaaggatgaatctggaaatcaactctcagttgtttgtgaattggatccaactttg
ttccgtgagtgtgactccttggtgagaaatttacaaggcaggctggaaatacttgccgtc
tctgt---tcatggg------gagggaga---tactggtgtggatcattatgatgagct-
-----ttatgaagacgtgccagcaccgctttccaaggaatcaacggagtcttctgtgact
cagctgagtgaaagtctgcaaaagcaatcggtttcaaccagcagtaaragtacagaaggt
gaagcaaagcaaaacaggtgtggcacatgcaatgcagtggtgggtgatgccaagcaatac
agagagcacttcaagagcgactggcataagcacaacctaaagcgtaagacaaggaatctc
cctccyctaacygctgaagaatgcttagctgatctggaaataggtgatgcaaaagaagat
ttaaaggaatattcattt
>PAFTOL004652
------------------cagccgataggccagaagaggctgacgaacgtcgccgttgtg
aggctgaagaagcatggcaatcgcttcgaaatcgcttgctacaagaacaaagtcctctct
tggcgttctggcgtagagaaagatatagatgaagtattgcagtcacatrcagtctattcc
aatgtttcaaagggaatcctggccaagtcraaggatttgattgctgccttygggacagat
gatcagactaaaatttgcctagagrttttggacaaaggagagcttcaagttgcagggaaa
gagagggaggcccaattgtcaagtcagtttcgggatattgcaacgattgtcatgcagaag
accattaatcctgaaaccaaa---cacccgtacacaatcagtatgattgaacgtttgatg
catgaaattcactttgctgtggatcccaacagcagttcaaagaagcaggcactggaggtc
atccgccaacttcaaaagaagtttccaatcaaaagatctccaatgagacttcgaatcatg
gctgatcagcaaaactttccttctatccttgagaagctgactacttggaatgcagatatt
ttgacaaaggatgaatcgggaaatcaactctcagttgtttgtgaattggatccaactttg
ttccgagagtgtgactccttggtgagaaatttacagggcaggctggaaatacttgccgtc
tctgt---tsatggg------gagggaga---tactggtgtggatcgttatgatgagct-
-----ttatgaagatgtgccagcgccgctttccaaggaakcaacggagtcttctgtgacc
cagctgagtgcgagtttgcaaaagcaatcggtttcaaccagcagtaaaagtacagaaggt
gaagcaaagcaaaacaggtgtggcacgtgcaatgcagtggtgggtgatgccaagcaayac
agagagcacttcaagagcgactggcataagcacaacctaaagcgtaaaacaaggaatctc
cctccccttactgctgaagaatgcttagctgatctggaaataggggatacaaaagaagat
ttaaaagaatattcattt
>PAFTOL004653
------------------cagccgataggccagaagaggctgacgaacgtcgccgttgtg
aggctgaagaagcatggcaatcgcttcgaaatcgcttgctacaagaacaaagtcctctct
tggcgttctggcgtagagaaagatatagatgaagtattgcagtcacatacagtctattcc
aatgtttcaaagggaatcctggccaagtcgaaggatttgattgctgcctttgggacagat
gatcagactaaaatatgcctagagattttggacaaaggagagcttcaagttgcagggaaa
gagagggaggcccaattgtcaagtcagtttcgggatattgcaacgattgtcatgcagaag
accattaatcctgaaaccaaa---cgcccttacacaatcagtatgattgaacgtttgatg
catgaaattcactttgctgtggatcccaacagcagttcaaagaagcaggcactggaggtc
atccgccaacttcaaaagaagtttccaatcaaaagatctccaatgagacttcgaatcatg
gctgatcagcaaaactttccttctatccttgagaagctgactacttggaatgcagatatt
ttgacaaaggatgaatcgggaaatcaactctcagttgtttgtgaattggatccaactttg
ttccgagagtgtgactccttggtgagagatttacagggcaggctggaaatacttgccgtc
tctgt---tcatggg------gagggaga---tactggtgtggatcgttatgatgagct-
-----ttatgaagatgtgccagcgccgctttccaaggaatcaacggagtcttctgtgacc
cagctgagtgcgagtttgcaaaagcaatcggtttcaaccagcagtaaaagtacagagggt
gaagcaaagcaaaacaggtgtggcacatgcaatgcagtggtgggtgatcccaagcaatac
agagagcacttcaagagcgactggcataagcacaacctaaagcgtaaaacgaggaatctc
cctccccttactgctgaagaatgcttagctgatctggaaataggggatacaaaagaagat
ttaaaagaatattcattt
>PAFTOL004654
------------------cagccgataggccagaagaggctgacgaacgttgcsgttgtg
aggctgaagaagcatggcaatcgcttcgaaatcgcttgctacaagaacaaagtcctctct
tggcgttctggcgtagagaaagatttagatgaagtattgcagtcacatacagtctattcc
aatgtttcaaagggaatcctggccaagtctaaggatttgattgctgcstttgggacagat
gatcagactaaaatttgcctagagattttggacaaaggagagcttcaagttgcaggraaa
gagagggaggcccagttgtcaagtcartttcgggatatygcaacrattgtcatgcagaag
accattaatcctgaaaccaaa---cgcccttacacaatcagtatgattgaacgtttgatg
catgaaattcactttgctgtggatcccaacagcagttcaaagaagcaggcactggaggtc
atycgccaacttcaaaaraagtttccaatcaaaagatctccaatgagacttcgaatcatg
rctgatcaggaaaaytttccttctatmsttgagaagctgaatgcttggaatgcagatatt
ttgacaaaggatgaatctggaaatcaactctcagttgtttgtgaaytggatccaactttg
ttccgagagtgtgactccttggtgagaaatttacaaggcaggctggaaatwcttgccgtc
tctat---tcatggg------gaggggga---tactggtgtgcatcattatgmtgagct-
-----ttatgaagacgtgccrgcacygctttccaaggaatcaacggagtcttctgtsact
crgctgagtgaaagtttgcaaaagcaatcggtttcaacyagcagtaaaagtacagarggt
gaagcaaagcaaagcaggtgyggcacatgtaatgcagtggtgggtgatgccaagcaatac
agagagcacttcaagagcgactggcataagcacaacctaaagcgtaagacaaggmatctc
cctcccctgactgctgaagaatgcttagctgatstggaaataggtgatacaaaagaagat
ttaaaggawtattcattt
>PAFTOL004657
------------------cagccgattggccaaaagaggctgacgaacgtcgccgttgtg
aggctgaagaagcatggcaatcgcttcgaaatcgcttgttacaagaacaaagtcctctct
tggcgttctggcgtagagaaagatatagatgaagtattgcaatcgcatacagtctattcc
aatgtttcaaagggaattctggccaagtctaaggatttgattgctgcctttgggacagat
gatcagactaaaatatgcttagagrttttggagaaaggagagcttcaagttgcaggaaaa
gaaagggaggcccagttgtcaagtcagtttcgggatattgcaacaattgtcatgcagaag
actatcaatcctgaaaccaaa---cgtccttatacaatcagtatgattgaacgtttgatg
catgaaatccactttgctgttgagcccaacagcagctcaaagaagcaggcattggaggtc
atccgccaacttctaaagaagtttccaatcaaaagatctccaatgagacttcgaatcact
gctgatctgcaaaactttccttctatcttggagaagttgaatgcttggaatgcagatatt
gtgacaaaggatgaatctggaaatcaactgtcaattgtttgtgaattggatccaagttta
ttccgagagtgtgactccttggtgagaaatttactaggcagggtggagatacttgccgtc
tctgt---tcatggg------gaggggga---tactggggtggatcactttgatgaatt-
-----tagcgaatatgtgccgccaccgcttccgaagggttcgacagagtcttctgtgagc
cagctgagtgagaggttgcaaaagcagtctgtttcaaccagcaccaaaagtacagaaggt
gaggcaaagcaaaacaagtgcagcacatgcaacgcagtggtgggtgatgccaagcaatac
agagaacacttcaagagcgactggcataagcacaacctaaagcggaaaacaaggaatctt
cctccgcttaccactgaagaatgcttggctgatctggaaataatcgatgcaaaagaagat
ttgaaggaatactcattc
>PAFTOL004658
------------------cagccgataggccagaagaggctgacgaacgtcgcagttgtg
aggctgaagaagcatggcaatcgcttcgaaatcgcttgctacaagaacaaagtcctttct
tggcgttctggcgtagagaaagatttagatgaagtattgcagtcacatacagtctattcc
aatgtttcaaagggaatcctrgccaagtctaaggatttgattgctgcctttgggacagat
gatcagactaaaatttgcctagagattttggacaaaggwgagctccaagttgcaggraaa
gagagggaggcccagttgtcaagtcagtttcgggatattgcaacgattgtcatgcagaag
accattaatcctgaaaccaaa---cgcccttacacaatcagtatgattgaacgtttgatg
catgaaattcaytwtgctgtggatcccaacagcagttcaaagaagcaggcactggaggtc
atccgccaactkcaaaagaagtttccaatcaaaagatctccaatgagacttcgaatcagg
gctgaycaggaaaactttccttctatccttgagaagctgaatgcttggaatgcagatatt
ttgacaaaggatgaatctggaaatcaactctcagttgtttgtgaattggatccaactttg
ttccgagagtgtgactccttggtgagaaatttacaaggcaggctggaaatacttgccgtc
tctat---tcatggg------gagggaga---cactggtgtggatcattatgatgagct-
-----ttatgaagacgtgccagcaccgctttccaaggaatcagcggaatcttctgtgacc
cagctgagtgaaagcttgcaaaagcaatcggtttcaaccagcagtaaaagtacagaaggt
gaagcaaagcaaaacaggtgtggcacatgcaatgcagtggtgggtgatgccaagcaatac
agagagcacttcaagagcgactggcataagcacaacctaaagcgtaagacaaggaatctc
cctcccctgactgctgaagaatgcttagctgatctggaaatagttgatagaaaagaagat
ttaaaggaatattcattt
>PAFTOL004660
------------------cagccgataggccagaagaggctgacgaacgtcgcagttgtg
aggctgaagaagcatggcaatcgcttcgaaatcgcttgctacaagaacaaagtcctttct
tggcgttctggcgtgtagaaagatttagatgaagtattgcagtcacatacagtctattcc
aatgtttcaaagggaatcctggccaagtctaaggatttgattgctgcctttgggacagat
gatcagactaaaatttgcctagagattttggacaaaggagagctccaagttgcagggaaa
gagagggaggcccagttgtcaagccagtttcgggatattgcaacgattgtcatgcagaag
accattaatcctgaaaccaaa---cgcccttacacaatcagtatgattgaacgtttgatg
catgaaattcactatgctgtggatcccaacagcagttcaaagaagcaggcactggaggtc
atccgccaacttcaaaagaagtttccaatcaaaagatctccaatgagacttcgaatcagg
gctgaccaggaaaactttccttctatccttgagaagctgaatgcttggaatgcagatatt
ttgacaaaggatgaatctggaaatcaactctcagttgtttgtgaattggatccaactttg
ttccgagagtgtgactccttggtgagaaatttacaaggcaggctggaaatacttgccgtc
tctat---tcatggg------gagggaga---cactggtgtggatcattatgatgagct-
-----ttatgaagacgtgccagcaccgctttccaaggaatcaacggagtcttctgtgacc
cagctgagtgaaagcttgcaaaagcaatcggtttcaaccagcagtaaaagtacagaaggt
gaagcaaagcaaaacaggtgtggcacatgcaatgcagtggtgggtgacgccaagcaatac
agagagcacttcaagagcgactggcataagcacaacctaaagcgtaagacaaggaatctc
cctcccctgactgctgaagaatgcttagctgatctggaaatagttgatagaaaagaagat
ttaaaggaatattcattt
>PAFTOL004661
------------------cagccgattggccaaaagaggctgacgaacgtcgccgttgtg
aggctgaagaagcatggcaatcgcttcgaaatcgcttgttacaagaacaaagtcctctct
tggcgttctggcgtagagaaagatatagatgaagtattgcaatcgcatacagtctattcc
aatgtttcaaagggaattctggccaagtctaaggatttgattgctgcctttgggacagat
gatcagactaaaatatgcttagagattttggagaaaggagagcttcaagttgcaggaaaa
gaaagggaggcccagttgtcaagtcagtttcgggatattgcaacaattgtcatgcagaag
actatcaatcctgaaaccaaa---cgtccttatacaatcagtatgattgaacgtttgatg
catgaaatccactttgctgttgagcccaacagcagctcaaagaagcaggcattggaggtc
atccgccaacttctaaagaagtttccaatcaaaagatctccaatgagacttcgaatcact
gctgatcagcaaagctttccttctatcttggagaagttgaatgcttggaatgcagatatt
gtgacaaaggatgaatctggaaatcaactgtcaattgtwtgtgaattggatccaagttta
ttccgagagtgtgactccttggtgagaaatttactaggcagggtggagatacttgccgtc
tctgt---tcatggg------gagggaga---tactggggtggatcactttgatgaatt-
-----tagtgaagatgtgccgccgccacttccgaagggttcgacagagtcttctgtgagc
cagctgagtgagaggttgcaaaagcagtctgtttcaaccggcaccaaaagtacagaaggt
gaggcaaagcaaaacaagtgcagcacatgcaacgcagtggtgggtgatgccaagcaatac
agagaacacttcaagagcaactggcataagcacaacctaaagcgtaaaacaaggaatcta
cctccgcttaccactgaagaatgcttggctgatctggaaataatcgatgcaaaagaagat
ttgaaggaatactcattc
>PAFTOL004662
------------------cagccgataggccagaagaggctgacgaacgttgccgttgtg
aggctgaagaagcatggcaatcgcttcgaaatcgcttgctacaagaacaaagtcctctct
tggcgttctggcgtagagaaagatttagatgaagtattgcagtcacatacagtctattcc
aatgtttcaaagggaatcctggccaagtctaaggatttgattgccgcctttgggacagat
gatcagactaaratttgcctagagattttggacaaaggagagcttcaagttgcagggaaa
gagagggaggcccagttgtcaagtcagtttcgggatattgcaacgattgtcatgcagaag
accattaatcctgaaaccaaa---cgcccttacacaatcagtatgattgaacgtttgatg
catgaaattcactatgctgtggatcccaacagcagttcaaagaagcaggcactggaggtc
atccgccaacttcaaaagaagtttccaatcaaaagatctccaatgagacttcgaatcatg
gctgatcaggaaaactttccttctatccttgagaagctgaatgcttggaatgcagacatt
ttgacaaaggatgaatctggaaatcaactctcagttgtttgtgaattggatccaaccttg
ttccgagagtgtgactccttggtgagaaatttacaaggcaggctggaaatacttgccgtt
tctgt---tcatggg------gagggaga---tactggtgtgcatcattatgatgagct-
-----ttatgaagacgtgccagcaccactttccaaggaatcaactgagtcttctgtgact
cagctgagtgaaagtttgcaaaagcaatcggtttcaaccagcagtaaaagtacagaagga
gaagcaaagcaaaayaggtgcggcacatgcaatgcagtggtgggtgatgccaagcaatac
agagagcacttcaagagcgactggcataagcacaacctaaagcgtaagacaaggaatctc
cctcccctgactgctgaagaatgcttagctgatctggaaataggtgatacaaaagaagat
ttaaaggaatattcattt
>PAFTOL004664
------------------cagccgataggccagaagaggcygacgaacgtcgccgttgtg
aggctgaagaagcatggcaatcgcttcgaaatcgcttgctacaagaacaaagtcctctck
tggcgttctggcgtagagaaagatatagatgaagtattgcagtcacatacagtctattcc
aatgtttcaaagggaatcctggccaagtcgaaggatttgatygctgcctttgggacagat
gatcagactaaaatttgcctagagattttggacaaaggagagcttcaagttgcagggaaa
gagagggaggcccaattgtcaagtcagtttcgggatattgcaacgattgtcatgcagaag
accattaatcctgaaaccaaa---cgcccttacacaatcagtatgattgaacgtttgatg
catgaaattcactttgctgtggatcccaacagcagttcaaagaagcaggcactggaggtc
atccgccaacttcaaaagaagtttccaatcaaaagatctccratgagacttcgaatcatg
gctgatcagcaaaactttccttctatccttgagaagctgactgcttggaatgcagatatt
ttgacaaaggatgaatctggaaatcarctctcagttgtttgtgaattggatccaactttg
ttccgagagtgtgactccttggtgagaaatttacaaggcaggctggaaatacttgcmgtc
tctgt---tcatggg------gagggcga---tactggtgtggattcttatgatgagct-
-----ttatgaagatgtgccagcaccgctttccaaggaatcaacggagtcttctgtgacc
cagctgastgcgagtttgcaaaagcaatyggtttcaaccagcagtaaaagtasagaaggt
gaagcaaagcaaaacaggtgtggcacatgcaaygcrgtggtgggtgatgccaagcaatac
agagagcacttcaagagcgactggcataagcacaacctaaagcgtaaaacaaggaatctc
cctccccttactgctgaagaatgcttagctgatctggaagtaggggatacaaaagaagat
ttaaaagaatattcattt
>PAFTOL004665
------------------cagccgataggccagaagaggctgacsaacgtcgccgttgtg
aggcttaagaagcatggcaatcgcttcgaaatcgcttgctacaagaacaaagtcctctct
tggcgttctggcgtagagaaagatatagatgaagtattgcagtcacawacagtctattcc
aatgtttcgaagggaatcctggccaagtctaaggatttgattgctgcctttgggacagat
gatcagactaaaatttgyctagagattttggacaaaggagagcttcaagttgcagggraa
gagagggaggcccagttgtcaagtcagtttcgggatattgcaacgattgtcatgcagaag
accattaatcctgaaaccaaa---cgcccttacacaatcagtatgattgaacgtttgatg
catgaaattcactttgctgtggatcccaacagcagttcaaagaagcaggcactggaggtc
atccgccaacttcaamagaagtttccaatcaaaagatctccaatgagacttcgaatyacg
gctgatcagcaaagctttccttctatccttgagaagttgaatgcttggaatgcagatatt
ttgacaaaggatgaatctggaaatcaactctcagttgtttgtgaattggatccaactttg
ttccgagagtgtgactccttggtgagaaatttacaaggcaggctggaawtatttgccgtc
tctgt---tcatggg------gagggaga---tactgctgtggatcgttatgatgagct-
-----ttatgaagatgtgccagcactgctttccaaggaatcaaaggagtcttctgtgacc
cagctgagtgcaagtttgcaaaagcaatcggtttcaaccagcwgtaaaagtacagaaggt
gaagcaaagcaaaacaggtgcggcacatgcaatgcagtggtgggtgatgccaagcaatac
agagagcacttcaagagcgactggcataagcacaatctaaagcgtaaaacaaggaatctc
cctccccttactgctgaagaatgcttagctgatctggaaataggtgatacaaaagaagat
ttaaaagartattcattt
>PAFTOL004666
------------------cagccgataggccagaagaggctgacgaacgtcgccgttgtg
aggctgaagaagcatggcaatcgcttcgaaatcgcttgctacaagaacaaagtcctctct
tggcgttctggcgtagagaaagatatagatgaagtgttgcagtcacatacagtctattcc
aatgtttcaaagggaatcctggccaagtcgaaggatttgattgctgcctttgggacagac
gatcagactaaaatttgcctagagattttggacaaaggagagcttcaagttgcagggaaa
gagagggaggcccaattgtcaagtcagtttcgggatattgcaacgattgtcatgcagaag
accattaatcctgaaaccaaa---cgcccttacacaatcagtatgattgaacgtttgatg
catgaaattcactttgctgtggatcccaacagcagttcaaagaagcaggcaytggaggtc
atccgccaacttcaaaagaagtttccaatcaaaagatctccaatgagacttcgaatcatg
gctgatcagcaaaactttccttctatccttgaggagctgactgcttggaatgcagacatt
ttgacaaaggatgaatcgggaaatcaactctcagttgtttgtgaattggatccaactttg
ttccgagagtgtgactccttggtgagaaatttacaaggcaggctggaaatacttgccgtc
tctgt---tcatggg------gagggcga---tactggtgtggattcttatgatgagct-
-----ttatgaagaagtgccagcaccgctttccgaggaatcaacggagtcttctgtgacc
cagctgagtgcgagtttgcaaaagcaatcggtttcaaccagcagtaaaagtagagaaggt
gaagcaaagcaaaacaggtgtggcacatgcaatgcagtggtgggtgacgccaagcaatac
agagagcacttcaagagcgactggcataagcacaacctaaagcgtaaaacaaggaatctc
cctccccttactgctgaagaatgcttagctgatctggaaataggtgatacaaaagaagat
ttaaaagaatattcattt
>PAFTOL004667
------------------cagccgataggccagaagaggctgacgaacgtcgccgttgtg
aggctgaagaagcatggcaatcgcttcgaaatcgcttgctacaagaacaaagtcctctct
tggcgttctggcgtagagaaagatatagatgaagtgttgcagtcacatacagtctattcc
aatgtttcaaagggaatcctggccaagtcgaaggatttgattgctgcctttgggacagac
gatcagactaaaatttgcctagagattttggacaaaggrgagcttcaagttgcagggaaa
gagagggaggcccaattgtcaagtcagtttcgggatattgcaacgattgtcatgcagaag
accattaatcctgaaaccaaa---cgcccttacacaatcagtatgattgaacgtttgatg
catgaaattcactttgctgtggatcccaacagcagttcaaagaagcaggcactggaggtc
atccgccaacttcaaaagaagtttccaatcaaaagatctccaatgagacttcgaatcatg
gctgatcagcaaaactttccttctatccttgaggagctgactgcttggaatgcagacatt
ttgacaaaggatgaatcgggaaatcaactctcagttgtttgtgaattggatccaactttg
ttccgagagtgtgactccttggtgagaaatttacaaggcaggctggaaatacttgccgtc
tctgt---tcatggg------gasggcga---tactggtgtggattcttatgatgagct-
-----ktatgaagatgtgccagcaccgctttccaaggaatcaacggagtcttctgtgacc
cagctgagtgcgagtttgcaaaagcaatcggtttcaaccagcagtamargtagagaaggt
gaagcaaagcaaaacaggtgtggcacatgcaatgcagtggtgggtgatgccaagcaatac
agagagcacttcaagagcgactggcataagcacaacctaaagcgtaaaacaaggaatctc
cctccccttactgctgaagaatgcttagctgatctggaaataggtgatacaaaagaagat
ttaaaagaatattcattt
>PAFTOL004668
------------------cagccgataggccagaagaggctgacgaacgtcgccgttgtg
aggctgaagaagcatggcaatcgcttcgaaatcgcttgctacaagaacaaagtcctctct
tggcgktctggcgtagagaaagatatagatgaagtrttgcagtcacatacagtctattcc
aatgtttcaaagggaatcctggccaagtcgaaggatttgattgctgcctttgsgacagay
gatcagactaaaatttgcctagagattttggacaaaggagagcttcaagttgcagggaaa
gagagggaggcccaattgtcaagtcagtttcgggatattgcaacgattgtcatgcagaag
accattaatcctgaaaccaaa---cgcccttacacaatcagtatgattgaacgtttgatg
catgaaattcactttgctatggatcccaacagcagttcaaagaagcaggcactggaggtc
atccgccaacttcaaaagaagtttccaatcaaaagatctccaatgagacttcgaatcwtg
gctgatcagcaaaactttccttctatccttgagawgctgactrcttggaatgcagayatt
ttgacaaaggatgaatcrggaaatcaactctyagttgtttgtgaattggatccaactttg
ttccgagagtgtgactccttggtgagaaatttacarggcaggctggaaatacttgccgtc
tctgt---tcatggr------gagggmga---tactggtgtggatysttatgatgagct-
-----ttatgaagatgtgccagcrccgctttccawggaatcaacggagtcttctgtgacc
cagctgagtgcgagtttgcaaaagcaatcrgtttcaaccmgcagtaaaagtasagaaggt
gaagcaaagcaraacaggtgtggcacatgcaatgcagtggtgggtgatgccaagcaatac
agagagcacttcaagagcgactggcataagcacaacctaaagcgtaaaacaaggaatctc
cctccccttactgctgaagaatgcttagctgatctggaartaggtgatacaaaagaagat
ttaaaagaatattcattt
>PAFTOL005024
------------------cagccgataggccagaagaggctgacgaacgtcgccgttgtg
aggctgaagaagcatggcaatcgcttcgaaatcgcttgctacaagaacaaagtcctctct
tggcgttctggcgtagagaaagatatagatgaagtattgcagtcacatacagtctattcc
aatgtttcaaagggaatcctggccaagtcgaaggatttgattgctgcctttgsgacagat
gatcagactaaaatttgcctagagattttggacaaaggagagcttcaagttgcagggaaa
gagagggaggcccaattgtcaagtcagtttcgggatattgcaacgattgtcatgcagaag
accattaatcctgaaaccaaa---crcccttacacaatcagtatgattgaacgtttgatg
catgaaattcactttgctgtggatcccaacagcagttcaaagaagcaggcactggaggtc
atccgccaacttcaaaagaagtttccaatcaaaagatctccaatgagacttcgaatcwtg
gctgatcagcaaaactttccttctatccttgagaagctgactacttggaatgcagatatt
ttgacaaaggatgaatcrggaaatcaactctcagttgtttgtgaattggatccaactttg
ttccgagagtgygactccttggtgagaaatttacagggcaggctggaaatacttgccgtc
tctgt---tcatggr------gagggaga---tactggtgtggatcgttatgatgagct-
-----ttatgaagatgtgccagcgccgctttccaaggaatcaayggagtcttctgtgacc
cagctgagtgcgagtttgcaaaagcaatcrgtttcaaccmgcagtaaaagtacagaaggt
gaagcaaagcaaaacaggtgtggcacatgcaatgcagtggtgggtgatgccaagcamtac
agagagcacttcaagagcgactggcataagcacaacctaaagcgtaaaacaaggaatctc
cctccccttactgctgaagaatgcttagctgatctggaartaggggatacaaaagaagat
ttaaaagaatattcattt
>PAFTOL005025
------------------cagccgataggccagaagaggctgacgaacgtcgccgttgtg
aggctgaagaagcatggcaatcgcttcgaaatcgcttgctacaagaacaaagtcctctct
tggcgttctggcgtagagaaagatatagatgaagtattgcagtcacatacagtctattcc
aatgtttcaaagggaatcctggccaagtctaaggatttgattgctgcctttgggacagat
gatcagactaaaatttgcctagagattttggacaaaggagagcttcaagttgcagggaaa
gagagggaggcccagttgtcaagtcagtttcgggatattgcaacgattgtcatgcagaag
accattaatcctgaaaccaaa---cgcccttacacaatcagtatgattgaacgtttgatg
catgaaattcactttgctgtggatcccaacagcagttcaaagaagcaggcactggaggtc
atccgccaacttcaaaagaagtttccaatcaaaagatctccaatgagacttcgaatcatg
gctgatcagcaaaactttccttctatccttgagaggctgaatgcttggaatgcagatatt
ttgacaaaggatgaatctggaaatccactctcagttgtttgtgaattggatccaactttg
ttccgggagtgtgactccttggtgagaaatttacaaggcaggctggaaatacttgccgtc
tctat---tcatggg------gagggagt---tactggtgtggatcattatgatgagct-
-----ttatgaagacgtgccagcaccgctttccaaggaatcagcggagtcttctgtgacc
cagctgagtgcaagtttgcaaaagcaatcagtttcaaccagcagtaaaagtacagaaggt
gaagcaaagcaaaacaggtgcggcacatgcaatgcagtggtgggtgatgccaagcaatac
agagagcacttcaagagcgactggcataagcacaacctaaagcgtaaaacaaggaatctc
cctccccttactgctgaagaatgcttagctgatctggaaataggtgatgcaaaagaagat
ctaaaagaatattcattt
>PAFTOL005026
------------------cagccgataggccagaagaggctgacgaacgtcgccgttgtg
aggctgaagaagcatggcaatcgcttcgaaatcgcttgctacaagaacaaagtcctctct
tggcgttctggcgtagagaaagatatagatgaagtattgcagtcacatacagtctattcc
aatgtttcaaagggaatcctggccaagtckaaggatttgattgctgcctttgggacagat
gatcagactaaaatttgcctagagattttggacaaaggagagcttcaagttgcaggraaa
gagagggaggcccarttgtcaagtcagtttcgggatattgcaacgattgtcatgcagaag
accattaatcctgaaaccaaa---crcccttacacaatcagtatgattgaacgtttgatg
catgaaattcactttgctgtggatcccaacagcagttcaaagaagcaggcactggaggtc
atccgccaacttcaaaagaagtttccaatcaaaagatctccaatgagacttcgaatcatg
gctgatcagcaaaactttccttctatccttgagaggctgaatgcttggaatgcagatatt
ttgacaaaggatgaatctggaaatccactctcagttgtttgtgaattrgatccaactttg
ttccgagaktgtgactccttggtgagaaatttacaaggcaggctggaaatacttgccgtc
tctrt---tcatggg------gagggaga---trctggtgtggatcattatgatgagct-
-----ttatgaagaygtgccagcaccgctttccaaggaatcarcggagtcttctgtgacc
cagctgagtgcragtttgcaaaagcaatcggtttcaaccagcagtaaaagtacagaaggt
gaagcaaagcaaaacaggtgcggcacatgcaatgcagtggtgggtgatgccaagcaatac
agagagcacttcaagagcgactggcataagcacaacctaaagcgtaaaacaaggaatctc
cctccccttactgctgaagaatgcttagctgatctggaaataggtgatacaaaagaagat
ctaaaagaatattcattt
>PAFTOL005035
------------------cagccgataggccagaaraggctgacgaacgtcgccgttgtg
aggctgaagaagcatggcaatcgcttcgaaatcgcttgctacaagaacaaagtcctctct
tggcgttctggcgtagagaaagatatagatgaagtattgcagtcacatacagtctattcc
aatgtttcaaagggaatcctggccaagtckaaggatttgattgctkcctttgggacagat
gatcagactaaaatttgyctagagattttggacaaaggagagcttcaagttgcaggraaa
gagagggaggcccaattgtcaagtcagtttcgggatattgcaacgattgtcatgcagaag
accattaatcctgaaaccaaa---cgcccttacacaatcagtatgattgaacgtttgatg
catgaaattcactttgctgtggatcccaacagcagttcaaagaagcaggcactggaggtc
atccgccaacttcaaaagaagtttccaatccaaagatctccaatgagacttcgaatcatg
gctgatcagcaaaactttccttctatccttgagaagctgactgcttggaatgcagatatt
ttgacaaaggatgaatctggaaatcaactctcagttgtttgtgaattagatccaactttg
ttccgagagtgtgactccttggtgagaaatttacaaggcaggctggaaatacttgccgtc
tctgt---tcatggg------gagggaga---tactggtgtggatcattatgatgagct-
-----ttatgaagatgtgccagcaccgctttccaaggaatcaacggagtcttctgtgacc
cagctgagtgcgagtttgcaaaagcaatcggtttcaaccagcagtaaaagtacagaaggt
gaagcaaagcaaaacaggtgtggcacatgcaatgcagtggtgggtgatgccaagcaatac
agagarcacttcaagagcgactggcataagcacaacctaaagcgtaaaacaaggaayctc
cctccccttactgctgaagartgcttagctgatctggaaataggggatacaaragaagat
ttaaaagaatattcattt
>PAFTOL005042
------------------cagccgataggccagaaraggctsacgaacgtcgcygttgtg
aggctaaagaagcatggcaatcgcttcgaaatcgcttgctacaagaacaaagtcctytct
tggcgttctggcgtagagaaagatatagatgaagtrttgcagtcacatacagtctattcc
aatgtttcaaagggaatcctggccaagtckaaggatttgattgctgcctttgggacagat
gatcagactaaaatttgyctagagattttggacaaaggagagcttcaagttgcwgggaaa
gagagggaggcccarttgtcaagtcagtttcgggatattgcaacgattgtcatgcagaag
accattaatcctgaaaccaaa---crcccktacacaatcartatgattgaacgtttgatg
catgaaattcactttgctgtggatcccaacagcagttcaaagaagcaggcactrgaggtc
atccgccaacttcaaaagaagtttccaatcaaaagatcyccaatgagacttcgaatcatg
gctgatcagcaaaactttccttctatccttgaraagctgamtrcttgsaatgcagmtatt
ttgacaaaggatgaatcwggaaatcaactctcagttgtttgtgaattggatccaactttg
ttccgagagtgtgactccttggtgagaaatttacaaggcaggctsgaaatacttgccgtc
tctgt---tsatggg------gagggaga---trctggtgtggatcgttatgatgagct-
-----ttatgaagatgtgccagcrccgctttcsaaggaatcaacgsagtcttctgtgacc
cagctgagtgcragtttgcaaaagcaatcggtttctaccagcagtaraagtacagaaggt
gaagcaaagcaaaacaggtgyggcacrtgcaatgcagtggtgggtgatgccaagcartac
agagagcacttcaagagcgactggcataagcacaacctaaagcgtaaaacaaggaatctc
cctcctctkactgctgaggaatgcttagctgatctggaaatwggtgatacraaagaarat
ttaaaagaatattcattt
>PAFTOL005043
------------------cagccgataggccagaagaggctgacgaacgtcgccgttgtg
aggctgaagaagcatggcaatcgcttcgaaatcgcttgctacaagaacaaagtcctctct
tggcgttctggcgtagagaaagatatagatgaagtattgcagtcacatacagtctattcc
aatgtttcaaagggaatcctggccaagtcgaaggatttgattgctgcctttgggacagat
gatcagactaaaatttgcctagagattttggacaaaggagagcttcaagttgcagggaaa
gagagggaggcccaattgtcaagtcagtttcgggatattgcaacgattgtcatgcagaag
accattaatcctgaaaccaaa---cacccgtacacaatcagtatgattgaacgtttgatg
catgaaattcactttgctgtggatcccaacagcagttcaaagaagcaggcactggaggtc
atccgccaacttcaaaagaagtttccaatcaaaagatctccaatgagacttcgartcatg
gctgatcagcaaaactttccttctatccttgagaagctgactacttggaatgcagatatt
ttgacaaaggatgaatcrggaaatcaactctcagttgtttgtgaattggatccaactttg
ttccgagagtgtgactccttggtgagaaatttacagggcaggctggaaatacttgccgtc
tctgt---tcatggg------gagggaga---tactgctgtggatcgttatgatgagct-
-----ttatgaagatgtgccagcgccgctttccaaggaatcaacggagtcttctgtgacc
cagctgartgcgagtttgcaaaagcaatcggtttcaaccagcagtaaaagtacagaaggt
gaagcaaagcaaaacaggtgtggcacgtgcaatgcagtggtgggtgatgccaagcaatac
agagagcacttcaagagcgactggcataagcacaacctaaagcgtaaaacaaggaatctc
cctccccttactgctgaagaatgcttagctgatctggaaataggggatacaaaagaagat
ttaaaagaatattcattt
>PAFTOL005047
------------------cagccgataggccagaagaggctgacgaatgtcgccgttgtg
aggcttaagaagcatggaaatcgcttcgaaatcgcttgctacaagaacaaagtcctctct
tggcgttctggcgtagagaaagatatagatgaagtattgcagtcacatacagtctattcc
aatgtttcaaagggaatcctggccaagtctaaggatttgattgctgcctttgggacagat
gatcagactaaaatttgtctagagattttggacaaaggagagcttcaagttgcagggaaa
gagagggaggcccagttgtcaagtcagtttcgggatattgcaacgattgtcatgcagaag
accattaatcctgaaaccaaa---cgcccttacacaatcagtatgattgaacgtttgatg
catgaaattcactttgctgtggatcccaacagtagttcaaagaagcaggyactggaggtc
atccgccaacttcaaaagaagtttccaatcaaaagatctccaatgagacttcgaatcacg
gctaatcagcaaagctttccttctatccttgagaagttgaatgcttggaatgcagatatt
ttgacaaaggatgaatctggaaatcaactctcagttgtttgtgagttggatccaactttg
ttccgagagtgtgactccttggtgagaaatttacaaggcaggctggaaatacttgccgtc
tctgt---tsatggg------gagggaga---tactgctgtggatcgttatgatgagct-
-----ttatgaagatgtgccagcagcgctttccaaggaatcaaaggagtcttctgtgacc
cagctgagtgcaagtttgcaaaagcaatcggtttcaaccagcagtaaaagtacagaaggt
gaagcaaagcaaaacaggtgcggcacatgcaatgcagtggtgggtgatgccaagcaatac
agagagcacttcaagagcgactggcataagcacaatctaaagcgtaaaacaaggaatctc
cctccccttactgctgaagaatgcttagctgatctggaaataggtgatacaaaagaagat
ttaaaagaatattcattt
>PAFTOL005169
------------------cagccgataggccagaagaggctgacgaacgtcgccgttgtg
aggctaaagaagcatggcaatcgcttcgaaatcgcttgctacaagaacaaagtcctctct
tggcgttctggcgtagagaaagatatagatgaagtattgcagtcacatacagtctattcc
aatgtttcaaagggaatcctggccaagtcgaaggatttgattgctgcctttgggacagat
gatcagactaaaatatgcctagagattttggacaaaggagagcttcaagttgcagggaaa
gagagggaggcccagttgtcaagtcagtttcgggatattgcaacgattgtcatgcagaag
accattaatcctgaaaccaaa---cgcccttacacaatcagtatgattgaacgtttgatg
catgaaattcactatgctgtggatcccaacagcagttcaaagaagcaggcactggaggtc
atccgccaacttcaaaagaagtttccaatcaaaagatctccaatgagacttcgaatcatg
gctgatcagcaaaactttccttctatccttgagaagctgaatgcttggaatgtagatatt
ttgacaaaggatgaatctggaaatcaactctcagttgtttgtgaattggatccaactttg
ttccgagagtgtgactccttggcgagaaatttacaaggcaggctggaaatacttgccgtc
tctat---tcatggg------gagggaga---tactggtgtggatcattatgatgagct-
-----ttacgaagacgtgccagcaccactttccaaggaatcaacggagtcttctgtgacc
cagctgagtgaaagtttgcaaaagcagtcggtttcaaccagcagtaaaagtacagaaggt
gaagcaaagcaaaacaggtgcggtacatgcaatgcagtggtgggtgatgccaagcaatac
agagagcacttcaagagcgactggcataagcacaacctaaagcgtaagacaaggaatctc
cttcccctgactgctgaagaatgcttagctgatctggaaataggtgatacaaaagaagat
ttaaaagaatattcattt
>PAFTOL007498
------------------cagcckataggccagaagaggctgacgaacgtcgccgttgtg
aggctgaagaagcacggcaatcgcttcgaaatcgcttgctacaagaacaaagtcctctct
tggcgttctggcgtagagaaagatatagatgaagtattgcagtcacatacagtctattsc
aatgtttcraagggaatcctggccaagtctaaggatttgattgctgcctttgggacagat
gatcagactaaaatttgccttgagattttggacaaaggagagcttcaagttgcagggaaa
gagagggaggcccagttgtcaagtcagtttcgggatattgcaacgattgtcatgcagaag
accattaatcctgaaaccaaa---cgyccttacacaatcagtatgattgaacgtttgatg
catgamattcactttgctgtggatcccaacagcaattcaaagaagcaggcactggaggtc
atccgccaacttcaaaagaagtttccaatcaaaagatctccaatgagacttcgaatcatg
gctgatcagcaaagctttccttctatccttgagaagctgaatgcttggaatgcagatatt
ttgacaaaggatgaatctggaaatcaactctcagytgtttgtgaattggatccaactttg
ttccgagagtgtgactccttggtgagaaatttacaaggcaggctggaaatacttgccgtc
tctat---tcatggg------gagggaga---tactggtgtggatcattatgatgagct-
-----ttatgaagacgtgccrgcacggctttccaaggaatcaacggagtgttctgtgacc
cagctgagtgaaagtttgcaaaagcagtcggtttcaaccagcagtaaaagtacagaaggt
gaagcaaagcaaaacaggtgcggcacatgcaatgcgctggtgggtgatgccaagcaatac
agagagcacttcaagagcgactggcataagcacaacctaaagcgtaagacaaggaatctc
cctcccctgactgctgaagaatgcttagctgatctggaaataggtgatacaaaaaaagat
ttaaaagaatattcattt
>PAFTOL008060
------------------cagccgataggccagaagaggctgacgaacgtcgccgttgtg
aggctgaagaagcatggcaatcgcttcgaaatcgcttgctacaagaacaaagtcctctct
tggcgttctggcgtrgagaaagatatagatgaagtattgcagtcacatacagtctattcc
aatgtttcaaagggaatcctggccaagtcgaaggatttgattgctgcctttgggactgat
gatcagactaaaatttgcctagagattttggacaaaggagagcttcaagttgcagggaaa
gagagggaggcccaattgtcaagtcagtttcgggatattgcaacgattgtcatgcagaag
acgattaatcctgaaaccaaa---cgcccttacacaatcagtatgattgaacgtttgatg
catgaaattcactttgctgtggatcccaacagcagttcaaagaagcaggcactggaggtc
atccgccaacttcaaaagaagtttccaatccaaagatctccaatgagacttcgaatcatg
gctgatcagcaaaactttccttctatccttgagaagctgactgcttggaatgcagatatt
ttgacaaaggatgaatctggaaatcaactctcagttgtttgtgaattggatccaactttg
ttccgagagtgtgactccttggtgagaaatttacaaggcaggcyggaaatacttgccgtc
tctgt---tcatggg------gagggaga---tactggtgtggattcttatgatgagct-
-----ttatgaagatgtgccagcaccgctttccaaggaatcaacggagtcttctgtgacc
cagctgagtgcgagtttgctaaagcaatcggtttcaaccagcagtaaaagtacagaaggt
gaagcaaaacaaaacaggtgtggcacatgcaatgcagtggtgggtgatgccaagcaatac
agagagcacttcaagagcgactggcataagcacaacctaaagcgtaaaacaaggaatctc
cctccccttactgctgaagaatgcttagctgatctggaaataggggatacaagagaagat
ttaaaagaatattcattt
>PAFTOL008062
------------------cagccgataggccagaagaggctgacgaacgtcgccgttgtg
aggctgaagaagcatggcaatcgcttcgaaatcgcttgctacaagaacaaagtcctctct
tggcgttctggcgtagagaaagatatagatgaagtattgcagtcacatacagtctattcc
aatgtttcaaagggaatcctggccaagtcgaaggatttgattgctgcctttgggacagat
gatcagactaaratttgcctagagattttggacaaaggagagcttcaagttgcagggaaa
gagagggaggcccaattgtcaagtcagtttcgggatattgcracgattgtcatgcagaag
accattaatcctgaaaccaaa---cgcccttacacaatcagtatgattgaacgtttgatg
catgaaattcactttgctgtggatcccaacagcagttcaaagaagcaggcactggaggtc
atccgccaacttcaaaagaagtttccaatccaaagatctccaatgagacttcgaatcatg
gctgatcagcaaaactttccttctatccttgagaagctgactgcttggaatgcagatatt
ttgacaaaggatgaatctggaaatcaactctcagttgtttgtgaattggatccaactttg
ttccgagagtgtgactccttggtgagaaatttacaaggcaggctggaaatacttgccgtc
tctgt---tcatggg------gagggcga---tactggtgtggattcttatgatgagct-
-----ttatgaagatgtgccagcaccgctttccaaggaatcaacggagtcttctgtgacc
cagctgagtgcgagtttgctaaagcaatcggtttcaaccagcrgtaaaagtacagaaggt
gaagcaaagcaaaacaggtgtggcacatgcaatgcagtggtgggtgatgccaagcaatac
agagagcacttcaagagcgactggcataagcacaacctaaagcgtaaaacaaggaatctg
cctccccttactgctgaagaatgcttagctgatctggaaataggggatacaagagaagat
ttaaaagaatattcattt
>PAFTOL008063
------------------cagccgataggccagaagaggctgacgaacgtcgccgttgtg
aggctgaagaagcatggcaatcgcttcgaaatcgcttgctacaagaacaaagtcctctct
tggcgttctggcgtagagaaagatatagatgaagtattgcagtcacatacagtctattcc
aatgtttcaaagggaatcctggccaagtcgaaggatttgattgctgcctttgggacagat
gatcagactaaaatttgcctagagattttggacaaaggagagcttcaagttgcagggaaa
gagagggaggcccaattgtcaagtcagtttcgggatattgcgacgattgtcatgcagaag
accattaatcctgaaaccaaa---cgcccttacacaatcagtatgattgaacgtttgatg
catgaaattcactttgctgtggatcccaacagcagttcaaagaagcaggcactggaggtc
atccgccaacttcaaaagaagtttccaatccaaagatctccaatgagacttcgaatcatg
gctgatcagcaaaactttccttctatccttgagaagctgactgcttggaatgcagatatt
ttgacaaaggatgaatctggaaatcaactctcagttgtttgtgaattggatccaactttg
ttccgagaktgtgactccttggtgagaaatttacaaggcaggctggaaatacttgccgtc
tctgt---tcatggg------gagggcga---tactggtgtggattcttatgatgagct-
-----ttatgaagatgtgccagcaccgctttccaaggaatcaacggagtcttctgtgacc
cagctgagtgcgagtttgctaaagcaatcggtttcaaccagcagtaaaagtacagaaggt
gaagcgaagcaaaacaggtgtggcacatgcaatgcagtggtgggtgatgccaagcaatac
agagagcacttcaagagcgactggcataagcacaacctaaagcgtaaaacaaggaatctg
cctccccttactgctgaagaatgcttagctgatctggaaataggggatacaagagaagat
ttaaaagaatattcattt
>PAFTOL008084
------------------cagccgattggccaaaagaggctgacgaacgtcgccgttgtg
aggctgaagaagcatggcaatcgcttcgaaatcgcttgttacaagaacaaagtcctctct
tggcgttctggcgtagagaaagatatagatgaagtattgcaatcgcatacagtctattcc
aatgtttcaaagggaattctggccaagtctaaggatttgrttgctgcctttgggacagat
gatcagactaaaatatgcttagagattttggagaaaggagagcttcaagtygcgggaaaa
gaaagggaggcccagttgtcaagtcagtttcgggatattgcaacaattgtcatgcagaag
attatcaatcctgaaaccaaa---cgtccttatacaatcagtatgattgaacgtttgatg
catgaaatccactttgctgttgatcccaacagcagctcaaagaagcaggcattggaggtc
atccgccaacttctaaagaagtttccaatcaaaagatctccaatgagacttcgaatcact
gctgatcagcaaaactttccttctrtcttggagaagttgaatgcttggaatgcagatatt
gtgacaaaggatgaatctggaaatcaactgtcaattgtttgtgaattggatccaagttta
ttccgagagtgtgactccttggtgagaagtttactaggcagggtggagatacttgccgtc
tctgt---tcatggg------gagggaga---tactggggtggatcactttgawgaatt-
-----taatgaagatgtgccgcccccccttccgaagggttcaacagagtcttctgtgagt
cagctgagtgagaggttgcaaaagcagtctgtttcaaccagcacraaacgtacagaaggt
gaggcaaagcaaaacaagtgcagcacatgcaacgcagtggtgggtgatgccaagcaatac
agagaacacttcaagrgcgactggcataagcacaacctraagcgtaaracaaggaatctt
cctccgcttrcagctgaagaatgcttggctgatctggaaatwatcgatgcaaaagaggat
ttgaaggaatactcattc
>PAFTOL008417
------------------cagccgataggccagaagaggctgacgaacgtcgccgttgtg
aggctgaagaagcatggcaatcgcttcgaaatcgcttgctacaagaacaaagtcctctct
tggcgttctggcgtagagaaagatatagatgaagtattgcagtcacatacagtctattcc
aatgtttcaaagggagtcctggccaagtcgaaggatttaattgctgcctttgggactgat
gatcagactaaaatttgcctagagattttggacaaaggagagcttcaagttgcagggaaa
gagagggaggcccaattgtcaagtcagtttcgggatattgcaacgattgtcatgcagaag
acgattaatcctgaaaccaaa---cgcccttacacaatcagtatgattgaacgtttgatg
catgaaattcactttgctgtggatcccaacagcagttcaaagaagcaggcactggaggtc
atccgccaacttcaaaagaagtttccaatccaaagatctccaatgagacttcgaatcatg
gctgatcagcaaaactttccttctatccttgagaagctgactgcttggaatgcagatatt
ttgacaaaggatgaatctggaaatcaactctcagttgtttgtgaattggatccaactttg
ttccgagagtgtgactccttggtgagaaatttacaaggcaggctggaaatacttgccgtc
tctgt---tcatggg------gagggaga---tactggtgtggattcttatgatgagct-
-----ttatgaagatgtgccagcaccgctttccaaggaatcaacggagtcttctgtgacc
cagctgagtgcgagtttgctaaagcaatcggtttcaaccagcagtaaaagtcccgaaggt
gaagcaaagcaaaacaggtgtggcacatgcaatgcagtggtgggtgatgccaagcaatac
agagagcacttcaagagcgactggcataagcacaacctaaagcgtaaaacaaggaatctc
cctccccttactgctgaagaatgcttagctgatctggaaataggggatacaagagaagat
ttaaaagaatattcattt
>PAFTOL008419
------------------cagccgataggccagaagaggctgacgarcgtcgccgttgtg
aggctgaagaagcatggcaatcgcttcgaaatcgcttgctacaagaacaaagtcctctmt
tggcgttctggcgkagagaaagatatagatgaagtattgcagtcacatayagtctattcc
aatgtttcaaagggaatcctggccaagtcgaaggatttgattgctgcctttgggacagat
gatcagactaaaatttgcctagagattttggacaaaggagagcttcaagttgcagggaaa
gagagggaggcccaattgtcaagtcagtttcgggatattgcaacgattgtcatgcagaag
accattaatcctgaaaccaaa---cgcccttacacaatcagtatgattgaacgtttgatg
catgaaattcactttgctgtggatcccaacagcagttcaaagaagcaggcactggaggtc
atccgccaacttcaaaagaagtttccaatcaaaagatctccaatgagacttcgaatcatg
gctgatcagcaaaactttccttctatccttgagaagctgactgcttggaatgcagatatt
ttgacaaaggatgaatctggaaatcaactctcagttgtttgtgaattggatccaactttg
ttccgcgagtgtgactccttggtgagaaatttacaaggcaggctggaaatacttgctgtc
tctgt---tcatggg------gagggaga---tactggtgtggatcgttatgatgagct-
-----ttatgaagatgtgccagcaccgctttccaaggaatcaacggagtcttctgtgacc
cagctgagtgcgagtttgcaaaagcaatcggtttcaaccagcagtaaaagtacagaaggt
gaagcaaagcaaaacaggtgtggctcatgcaatgcagtggtgggtgatgccaagcaatac
agagagcacttcaagagcgactggmataagcacaacctaaagcgtaaaacaaggaatctc
cctccccttactgctgaagaatgcttagctgayctggaagtaggggatacaaaagaagat
ttaaaagaatattcattt
>PAFTOL008421
------------------cagccgataggccagaagaggctgaccaacgtggctgttgtg
aggctgaagaagcatggcaatcgcttcgaaatcgcttgctacaagaacaaagtcctctct
tggcgttctggcgtagagaaagatttagatgaagtattgcagtcacttacagtctattcc
aatgtttcaaagggaatcctggccaagtctaaggatttgattgctgcctttgggacagat
gatcagactaaaatttgcctagagattttggacaaaggcgagcttcaagttgcagggaaa
gagagggaggcccagttgtcaagtcagtttcgggatattgcaacgattgtcatgcagaag
accattaatcctgaaaccaaa---cgcccttacacaatcagtatgattgaacgtttgatg
catgaaattcactttgctgtggatcccaacagcagttcaaagaagcaggcactggaggtc
atccgccaacttcaaaagaagtttccaatcaaaagatctccaatgagacttcgaatcagg
gctgatcaggaaaactttccttctatccttgagaagctgaatgcttggaatgcagatatt
ttgacaaaggatgaatctggaaatgaactctcagttgtttgtgaactggatccaactttg
ttccgagagtgtgactccttggtgagaaatttacaaggcaggctggaaatacttgccgtc
tctgt---tcatggg------gagggaga---cactggtgtgcatcattatgatgatct-
-----ttatgaagacgtgccagcaccgcttgccaaggaatcaacggagccttctgtgact
cagctgagtgaaagtttgcaaaagcaatcgatttcaaccagcagtaaaagtacagaaggt
gaagcaaagcaaaacaggtgcggcacatgcaatgcagtggtgggtgatgccaagcaatac
agggagcacttcaagagcgactggcataagcacaacctaaagcgtaagacgaggaatctc
cctcccctgactgctgaagaatgcttagctgatctggaaataggtgatacaaaagaagat
ttaaaggaatattcattt
>PAFTOL008422
------------------cagccgataggccagaagaggctgacaaacgttgccgttgtg
aggctgaagaagcatggcaatcgcttcgaaatcgcttgctacaagaacaaagtcctctct
tggcgttctggcgtagagaaagatttagatgaagtattgcagtcacatacagtctattcc
aatgtttcaaagggaatcctggccaagtctaaggatttgattgctgcctttgggacagat
gatcagactaaaatttgcctagagattttggaaaaaggagagcttcaagttgcagggaaa
gagagggaggcccagttgtcaagtcagtttcgggatgttgcaacgatagtcatgcagaag
accattaatcctgaaaccaaa---cgcccttacacaatcagtatgattgaacgtttgatg
catgaaattcactatgctgtggatcccaacagcagttcaaagaagcaggcactggaggtc
atccgccaatttctaatgaagcggcgactccagagatctccactg---------------
------------------------------------------------------------
------------------------------------gtttgtgaactggatccaactttg
ttccgagagtgtgactccttggtgagaaatttacaaggcaggctggaaatacttgccgtc
tctgt---tcatggg------gagggaga---tactggtgtgcatcattatgatgaact-
-----ttatgaagacgtgccagcaccgctttccaaggaatcaacggagtcttctgtgact
cagctgagtgaaagtttggaaaagcaatcggtttcaaccagcagtaaaagtacagaaggc
gaagcaaagcaaaacaggtgcggcacatgcaatgcagtggtgggtgatgccaagcaatac
agagagcacttcaagagcgactggcataagcacaacctaaagcgtaagacaaggaatctc
cctcccctgactgctgaagaatgcttagctgatctggaaataggtgatacaaaagaagat
ttaaaggaatattcattt
>PAFTOL008423
------------------cagccgataggccagaagaggctgacgaacgtcgccgttgtg
aggcttaagaagcttggcaatcgcttcgaaatcgcttgctacaagaacaaagtcctctct
tggcgttctggcgtagagaaagatatagatgaagtattgcagtcacatacagtctattcc
aatgtttcaaagggaatcctggccaagtctaaggatttgattgctgcctttgggacagat
gatcagactaaaatttgtctagagrttttggacaaaggagagcttcaagttgcagggaaa
gagagggaggcccagttgtcaagtcagtttcgggatattgcaacgattgtcatgcagaag
accattaatcctgaaaccaaa---cgcccttacacaatcagtatgattgaacgtttgatg
catgaaattcactttgctgtggatcccaacagcagttcaaagaagcaggcactggaggtc
atccgccaactccaaaagaagtttccaatcaaaagatctccaatgagacttcgaatcatg
gctgatcagcaaagctttccttctatccttgagaagttgaatgcttggaatgcagatatt
ttgacaaaggatgaatctggaaatcaactctcagttgtttgtgaattggatccgactttg
ttccgagagtgtgactccttggtgagaaatttacaaggcaggctggaaatacttgccgtc
tctgt---tcatggg------gagggaga---tactgctgtggatcgttatgatgagct-
-----ttatgaagatgtgccaggaccgctttccaaggaatcaaaggagtcttctgtgacc
cagctgagtgcaagtttgcaaaagcaattggtttcaaccagcagtaaaagtacagaaggt
gaagcaaagcaaaacaggtgcggcacatgcaatgcagtggtgggtgatgccaagcaatac
agagagcacttcaagagcgactggcataagcacaatctaaagcgtaaaacaaggaatctc
cctccccttactgctgaagaatgcttagctgatctggaaataggtgatacaaaagaagat
ttaaaagaatattcattt
>PAFTOL008436
------------------cagccgataggccagaagaggctgacgaacgtcgccgttgtg
aggctgaagaagcatggcaatcgcttcgaaatcgcttgctacaagaacaaagtcctgtct
tggcgttctggcgtagagaaagatatagatgaagtattgcagtcacatacagtctattcc
aatgtttcaaagggaatcctggccaagtctaaggatttgattgctgcctttgggacagat
gatcagactaaaatttgcctagagattttggacaaaggagagcttcaagttgcagggaaa
gagagggaggcccagttgtcaagtcagtttcgggatattgcaacgattgtcttgcagaag
accattaatcctgaaaccaaa---cgcccttacacaatcagtatgattgaacgtttgatg
catgaaattcactttgctgtggatcccaacagcagttcaaagaagcaggcactggaggtc
atccgccaacttcaaaagaagtttccaatcaaaagatctccaatgagacttcgaatcatg
gctgatcagcaaaacyttccttctatccttgagaagctgactgcttggaatgcagatatt
ttgacaaaggatgaatctggaaatcaactctcagttgtttgtgaattggatccaactttg
ttccgagagtgtgactccttggtgagaaatttacaaggcaggctggaaatacttgccgtc
tctat---tcatggg------gagggaga---tactggtgtggatcattatgatgagct-
-----ttatgaagacgtgccagcaccgctttccaaggaatcaacggagtcttctgtgacc
cagctgagtgaaagtttgcaaaagcaatcggtttcaaccagcagtaaaagtacagaaggt
gaagcaaagcaaaacaggtgcggcacatgcaatgcagtggtgggtgatgccaagcaatac
agagagcacttcaagagcgactggcataagcacaacctaaagcgtaagacgmggaatctc
cctccccttactgctgaagaatgcttagctgatctggaaataggtgatacaaaagaagat
ttaaaagaatattcattt
>PAFTOL008439
------------------cagccgataggccagaagaggctgacgaacgtcgctgttgtg
aggctgaagaagcatggcaatcgcttcgaaatcgcttgctacaagaacaaagtcctctcy
tggcgttctggcgtagagaaagatatagatgaagtattgcagtcacatatagtctattcc
aatgtttcaaagggaatcctggccaagtctaaggatttgattgcagcctttgggacagat
gatcagactaaaatttgcctagagattctggacaaaggagagcttcaagttgcagggaaa
gagagggaggcccagttgtcaagtcagtttcgggatattgcaacgattgtcatgcagaag
accatyaatcctgaaaccaaa---cgcccttacacaatcagtatgattgaacgtttgatg
catgaarttcactttgccgtggatcccaacagcagttcaaagaagcaggcactggaggtc
atccgccaacttcaaaagaagtttccaatccaaagatctccgatgagacttcgaatcact
gctgatcagcaaaactttccttctatccttgagaagctgaatgytwkgaatgcagatatt
ttgagaaaggatgaatctgaaattcaactctcagttgtttgtgaattggatccaacttta
ttccgagagtgygactccttggtgagaaatttgcwaggcaggctggaaatacttgcmgtc
tctgt---tcatgcg------gagggaga---tactggygtggatcattaygatgaatt-
-----ttatgaagacgtgccagcaccccttcccaaggaatygacrgag---tctgtgacc
cagctgagtgaaaggttgcaaaagcaatcgttwtcaaccrgcagtaaaagtacagaaggt
gaagcaaagcaaaacaggtgcagcacatgcaatgcagtggtgggtgatgccaagcaatac
agagagcacttcaagagcgactggcataagcacaacctaaagcgtaagacaaggaatctc
yctccccttactgctgaagaatgcttggctgatstggaartaggtgatacaaaagaagat
ttaaargaatattcattc
>PAFTOL008881
------------------cagccgataggccagaagaggctgacgaacgtcgccgttgtg
aggctgaagaagcatggcaatcgcttcgaaatcgcttgctacaagaacaaagtcctctct
tggcgttctggcgtagagaaagatatagatgaagtattgcagtcacatacagtttattcc
aatgtttcaaagggaatcctggccaagtctaaggatttgattgctgcctttgggacagat
gatcagactaaaatttgcctagagrttttggacaaaggagagcttcaagttgcagggaaa
gagagggaggcccagttgtcaagtcagtttcgggatattgcaacgattgtcatgcagaag
accatcaatcctgaaaccaaa---cacccgtacacaatcagtatgattgaacgtttgatg
catgaaattcactttgctgtggatcccaacagcagttcaaagaagcaggcactggaggtc
atccgccaacttcaaaagaagtttccaatcaaaagatctccaatgagacttcgaatcatg
gctgatcagcaaaactttccttctatccttgagaagctgaatgcttggaatgcagatatt
ttgacaaaggatgaatctggaaatcaactctcagttgtttgtgaattggatccaactttg
ttccgagagtgtgactccttggtgagaaatttacaaggcaggctggaaatacttgccgtc
tctgt---tcatggg------gagggaga---tactggtgtggatcattatgatgagct-
-----ttatgaagacgtgccagcaccgctttccaaggartcaacggagtcttctgtgacc
cagctgagtgaaagttttcaaargcaatcggtttcaaccagcagtaaaagtacagaaggt
gaagcaaagcaaaacaggtgcggcacatgcaatgcagyggtgggtgatgcmaagcaatac
agagarcacttcaagagcgactggcataagcacaacctaaagcgtaagacaaggaatctc
cctccccttactgctgaagaatgcttagctgatctggaaataggtgatacaaaagaagat
ttaaaagaatattcattt
>PAFTOL009175
------------------------------------------------------------
------------------------------------------------------------
---------------gagaaagatatagatgaagtattgcagtcacatacagtctattcc
aatgtttcaaagggaatcctggccaagtctaaggatttgattgctgcctttgggacagat
gatcagactaaaatttgcctagagattttggacaaaggagagcttcaagttgcagggaaa
gagagggaggcccagttgtcaagtcagtttcgggatattgcaacgattgtcatgcagaag
accattaatcctgaaaccaaa---cgcccttacacaatcagtatgattgaacgtttgatg
catgagattcactttgctgtggatcccaacagcagttcaaagaagcaggcactggaggtc
atccgccaacttcaaaagaagtttccaatcaaaagatctccaatgagacttcgaatcatg
gctgatcaacaaaactttccttatatccttgagaagctgactgcttggaatgcagatatt
ttgacgaaggatgaatctggaaatcaactctcagttgtttgtgaattggatccaactttg
ttccgagagtgtgactccttggtgagaaatttacaaggcaggctggaaatacttgccgtc
tctat---tcatggg------gagggaga---tactagtgtggatcattatgatgcgct-
-----ttatgaagacgtgccagcgccgctttccaaggaatcaacggagtcttctgtgacc
cagctgagcgaaagtttgcaaaagcaatcggttgcaaccagcagtgaaagtacagaaggt
gaagcaaagcaaaacaggtgaggcacatgcaatgcactggtgggtgatgccaaggaatac
agagagcacttcaagagcgactggcataagcacaacctaaagcgtaagacraggaatctc
cctcccctkactgctgaagaatgcttagctgatctggaaataggtgatacaaaagaagat
ttaaaggaatattcattt
>PAFTOL009179
------------------cagccgataggccagaagaggctgacaaacgtcgccgttgtg
aggctgaagaagcatggcaatcgcttcgaaatcgcttgctacaagaacaaagtcctctct
tggcgttctggcgtagagaaagatatagatgaagtattgcaatcacatacagtctattcc
aatgtttcaaagggaatcctggccaagtcgaaggatttgattgctgcatttgggacagat
gatcaggctaaaatttgcctagaggt----------------------------------
------------------------------------------------------------
------------------------------------------------------------
------------------------------------------------------------
------------------------------------------------------------
------------------------------------------------------------
------------------gggcaaaaattctcatttg--------------------atg
ttccgagagtgtgagtccttggtgagaaatttacaaggcaggctggaaatacttgctgtc
tctgt---tcatggg------gagggaga---tactggtgtggatagttatgatgagct-
-----tcatgaagatgtgccagcaccgctttccaaggaatcaacggagtcttctgtgacc
cagctgagtgcgagtttgcaaaagcaatcggtttcaaccagcagtaaaagtacagaaggt
gaagcaaagcaaaacaggtgtggcacatgcaatgcagtggtgggtgatgccaagcaatac
agagagcacttcaagagcgactggcataagcacaacctaaagcgtaaaacaaggaatctc
cctccccttactgctgaagagtgcttaactgatctggaagtaggggatacaaaagaagat
ttaaaagaatattcattt
>PAFTOL009181
------------------------------------------------------------
------------------------------------------------------------
---------------gagaaagatatagatgaagtattgcagtcacatacagtctattcc
aatgtttcaaagggaatcctggccaagtcgaaggatttgattgctgcctttgggacagat
gatcagactaaaatttgcctagagattttggacaaaggagagcttcaagttgcagggaaa
gagagggaggcccaattgtcaagtcagtttcgggatattgcaacgattgtcatccagaag
accattaatcctgaaaccaaa---cgcccttacacaatcagtatgattgaacgtttgatg
catgaaattcactttgctgtggatcccaacagcagttcaaagaagcaggcactggaggtc
atccgccaacttcaaaagaagtttccaatcaaaagatctccaatgagacttcgaatcatg
gctgatcagcaaaactttccttctatccttgagaagctgactgcttggaatgcagatatt
ttgacaaaggatgaatctggaaatcaastctcagttgtg---------------------
------------------------------------------------------------
------------------------------------------------------------
------------------------------------------------------------
------------------------------------------------------------
------------------------------------------------------------
------------------------------------------------------------
------------------------------------------------------------
------------------
>PAFTOL009183
------------------------------------------------------------
------------------------------------------------------------
---------------gagaaagatatagatgaagtattgcagtcacatacagtctattcc
aatgtttcaaarggaatcctggccaagtcgaaggatttgattgctgcctttgggacagat
gatcagactaaaatttgcctagagattttggacaaaggagagcttcaagttgcagggaaa
gagagggaggcccaattgtcaagtcagtttcgggatattgcaacgattgtcatccagaag
accattaatcctgaaaccaaa---cgcccttacacaatcagtatgattgaacgtttgatg
catgaaattcactttgctgtggaacccaacagcagttcaaagaagcaggcactggaggtc
atccgccaacttcaaaagaagtttccaatcaaaagatctccaatgagacttcgaatcatg
gctgatcagcaaaactttccttctatccttgagaagctgactgcttggaatgcagatatt
ttgacaaaggatgaatctggaaatcaactctcagttgtg---------------------
------------------------------------------------------------
------------------------------------------------------------
------------------------------------------------------------
------------------------------------------------------------
------------------------------------------------------------
------------------------------------------------------------
------------------------------------------------------------
------------------
>PAFTOL009185
------------------cagccgataggccagaagaggctgacgaacgttgccgttgtg
aggctgaagaagcatggcaatcgcttcgaaatcgcttgctacaagaacaaagtcctctct
tggcgttctggcgtagagaaagatatagatgaagtattgcagtcacatacagtctattcc
aatgtttcaaagggaatcctggccaagtctaaggatttgattgctgcctttgggacagat
gatcagactaaaatttgcctagagattttggacaaaggagagcttcaagttgcagggaaa
gagagggaggcccagttgtcgagtcagtttcgggatattgcaacgattgtcatgcagaag
accattaatcctgaaaccaaa---cgcccttacacaatcagtatgattgaacgtttgatg
catgaaattcactttgctgtggatccgaacagcagttcaaagaagcaggcactggaggtc
atccgccaacttcaaaagaagtttccaatcaaaagatctccaatgagacttcgaatcatg
gctgatcagcaaaactttccttctatccttgagaagctgactgcttggaatgcagatatt
ttgacaaaggatgaatctggaaatcaactctcagttgtttgtgaattggatccaactgtg
ttccgagagtgtgactccttggtgagaaatttacaaggcaggctggaaatacttgccgtc
tctgt---tcatggg------gagggaga---tactggtgtggatcattatgatgagct-
-----ttatgaagacgtgccagcaccgctttccaaggaatcaacggagtcttctgtgacc
cagctgagtgaaagtttgcaaaagcaatcagtttcaaccagcagtaaaagtacagaaggt
gaagcaaagcaaaacaggtgcggcacatgcaatgcagtggtgggtgatgccaagcaatac
agagagcacttcaagagcgactggcataagcacaacctaargcgtaagacaaggaatctc
cctccccttactgctgaagaatgcttagctgatctggaaataggtgatacaaaagaagat
ttaaaagaatattcattt
>PAFTOL009187
------------------cagccgataggccagaagaggctgacgaacgtygctgtygtg
aggctaaagaagcatggcaatcgcttcgaaatcgcttgctacaagaacaaagtcctgtct
tggcgttctggcgtagagaaagayatagatgaagtattgcagtcacatacagtctattcc
aatgtttcaaagggaatcctggccaagtctaaggatttgattgctgcctttgggacagat
gatcagactaaaatttgtctagagattttggacaaaggagagcttcaagttgctgggaaa
gagagggaggcccagttgtcaagtcagtttcgggatattgcaacgattgtcatgcagaag
accattaatcctgagaccaaa---cgcccttacacaatcagtatgattgaacgtttgatg
catgawattcactttgctgtggatcccaacagcagttcaaagaaacaggcactagaggtc
atccgccaacttcaaaagaagtttccaatcaaaagatccccaatgagacttcgaatcacg
gctgatcagcaaaactttccttctatccttgagaagctgaatgcttggaatgcagatatt
ttgacaaaggatgaatctggaaatcaactctcagttgtttgtgaattggatccaactttg
ttccgagagtgtgactccttggtgagaaatttacaaggcaggctggaaatacttgctgtc
tctgt---tgatggg------gagggaga---tgctggtgtggatcgttatgatgagct-
-----ttatgaagatgtgccagcaccgctttccaaggaatcaatgcagtcttctgtgacc
cagctgagtgcaagtttgcaaaagcaatcagtttctaccagcagtgaaagtacagaaggt
gaagcaaagcaaaacaggtgcggcacatgcaatgcagtggtgggtgatgccaagcaatac
agagagcacttcaagagcgactggcataagcacaacctaaagcgtaaaacaagraatctc
cctcctcttactgctgaggaatgcttagctgatctcgaaataggtgatacaaaagaagat
ttaaaagaatattcgttt
>PAFTOL009189
------------------cagccgataggccagaagaggctgacgaacgtcgccgttgtg
aggctgaagaagcatggcaatcgcttcgaaatcgcttgctacaagaacaaagtcctctct
tggcgttctggcgtagagaaagatatagatgaagtattgcagtcacatacagtctattcc
aatgtttcaaagggaatcctggccaagtcgaaggatttgattgctgcctttgcgacagat
gatcagactaaaatttgcctagagattttggacaaaggagagcttcaagttgcagggaaa
gagagggaggcccaattgtcaagtcagtttcgggatattgcaacgattgtcatgcagaag
accattaatcctgaaaccaaa---cgcccttacacaatcagtatgattgaacgtttgatg
catgaaattcactttgctgtggatcccaacagcagttcaaagaagcaggcactggaggtc
atccgccaacttcaaaagaagtttccaatcaaaagatctccaatgagacttcgaatcatg
gctgatcagcaaaactttccttctatccttgagaagctgactacttggaatgcagatatt
ttgacaaaggatgaatcaggaaatcaactctcagttg-----------------------
-------------------------------------------------tgcttgccgtc
tctgt---tcatggg------gagggaga---tactggtgtggatcgttatgatgagct-
-----ttatgaagatgtgccagcgccgctttccaaggaatcaatggagtcttctgtgacc
cagctgagtgcgagtttgcaaaagcaatcagtttcaacccgcagtaaaagtacagaaggt
gaagcaaagcaaaacaggtgtggcacatgcaatgcagtggtgggygatgccaagcaatac
agagagcacttcaagagcgactggcataagcacaacctaaagcgtaaaacaaggaatctc
cctccccttactgctgaagaatgcttagctgatctggaagtaggggatacaaaagaagat
ttaaaagaatattcattt
>PAFTOL009191
------------------cagccgataggccagaagaggctgacgaacgtcgccgttgtg
aggctgaagaagcatggcaatcgcttcgaaatcgcttgctacaagaacaaagtcctctct
tggcgttctggcgtagagaaagatatagatgaagtattgcagtcacatacagtctattcc
aatgtttcgaagggaatcctggccaagtctaaggatttgattgctgcctttgggacagat
gatcagactaaaatttgcctagagattttggacaaaggagagcttcaagttgcagggaaa
gagagggaggcccagttgtcaagtcagtttcgggatattgcaacgattgtcatgcagaag
accattaatcctgaaaccaaa---cgcccttacacaatcagtatgattgaacgtttgatg
catgamattcactttgctgtggatcccaacagtagttcaaagaagcaggcactggaggtc
atccgccaacttcaaaagaagtttccaatcaaaagatctccaatgagacttcgaatcatg
gctgatcagcaaaactttscttctatccttgagaagctgactacttggaatgcagataat
ttgacaaaggatgaatcgggaaatcaactctcagttgtttgtgaattggatccaactttg
ttccgggagtgtgactccttggtgagaaatttacagggcaggctggaaatacttgctgtc
tctgt---tcatgga------gagggaga---tactggtgtggatcgttatgatgagct-
-----ttatgaagatgtgccagcgccgctttccaaggaatcgacggagtcttctgtgacc
cagctgagtgcgagtttgcaaaagcaatcggtttcaaccagcagtaaaagtacagaaggt
gaagcaaagcaaaacaggtgtggcacatgcaatgcagtggtgggtgatgccaagcactac
agagagcacttcaagagcgactggcataagcacaacctaaagcgtaaaacaaggaatctc
cctccccttactgcggaagaatgcttagctgatctggaaataggggatacaaaagaagat
ttaaaagaatattcattt
>PAFTOL009193
------------------cagccgataggccagaagaggctgacgaacgtggctgttgtg
aggctgaagaagcatggcaatcgcttcgaaatcgcttgctacaagaacaaagtcctctct
tggcgttctggcgtagagaaagatttggatgaagtattgcagtcacatacagtctattcc
aatgtttcaaagggaatcctggccaagtctaaggatttgattgctgcctttgggacggat
gatcagactaaaatttgcctagagattttggacaaaggagagcttcaagttgcagggaaa
gagagggaggcccagttgtccagtcagtttcgggatattgcgacgattgtcatgcagaag
accattaatcctgaaaccaaa---cgcccttacacaatcactatgattgaacgtttgatg
catgaaattcactatgctgtggatcccaacagcagttcaaagaagcaggcactggaggtc
atccgccaacttcaaaagaagtttccaatccaaagatctccaatgagacttcgaatcatg
gctgatcaggaaaactttccttctatccttgaaaagctgaatggttggaatgcagatatt
ttgacaaaggatgaatctggaaatcaactctcagttgtttgtgaattggatccaactttg
ttccgagagtgtgactccttggtgagaaatttacaaagcaggctggaaatacttgctgtc
tctgt---tcacggg------gagggaga---tactggtgtgcatcattatg--------
-----------agacgtgccagcaccgctttcca--gaatcaatggagtcttctgtgact
cagctgagtgaaagtttgcaaaagcagtcggtttcaaccagcagtaaaagtacagaaggt
gaagcaaagcaaaacaggtgcggcacatgcaatgcagtggtaggtgatgccaagcaatac
agggagcacttcaagagcgactggcataagcacaacctaaagcgtaagacaaggaatctc
cctcccctgactgctgaagaatgcttagctgatctggaaataggtgatacaaaagaagat
ttaaaggaatattcattt
>PAFTOL009195
------------------cagccgataggccagaagaggctgacgaacgtcgccgttgtg
aggctgaagaagcatggcaatcgcttcgaaatcgcttgctacaagaacaaagtcctctct
tggcgttctggcgkagagaaagatatagatgaagtattgcagtcacatacagtctattcc
aatgtttcaaagggaatcctggccaagtcgaaggatttgattgctgcctttgggacagat
gatcagactaaaatttgcctagagattttggacaaaggagagcttcaagttgcagggaaa
gagagggaggcccaattgtcaagtcagtttcgggatattgcaacgattgtcatgcagaag
accattaatcctgaaaccaaa---cacccgtacacaatcagtatgattgaacgtttgatg
catgaaattcactttgctgtggatcccaacagcagttcaaagaagcaggcactggaggtc
atccgccaacttcaaaagaagtttccaatcaaaagatctccaatgagacttcgaatcatg
gctgatcagcaaaactttccttctatccttgagaagctgactacttggaatgcagatatt
ttgacaaaggatgaatcgggaaatcaactctcagttgtttgtgaattggatccaactttg
ttccgagagtgtgactccttggtgagaaatttacagtgcaggctggaaatacttgccgtc
tctgt---tcatggg------gagggaga---tactggtgtggatcgttatgatgagct-
-----ttatgaagatgtgccagcgccgctttccaaggaatcaacggagtcttctgtgacc
cagctgastgcgagtttgcaaaagcaatcggtttcaaccagcagtaaaagtacagaaggt
gaagcaaagcaaaacaggtgtggcacgtgcaatgcagtggtgggtgatgccaagcaatac
agagagcacttcaagagcgactggcataagcacaacctaaagcgtaaaacaaggaatctc
cctccccttactgctgaagaatgcttagctgatctggaaataggggatacaaaagaagat
ttaaaagaatattcattt
>PAFTOL009197
------------------------------------------------------------
------------------------------------------------------------
---------------gagaaagatatagatgaagtattgcagtcacatacagtctattcc
aatgtttcaaagggaatcctggccaagtcgaaggatttgattgctgcctttgggacagat
gatcagactaaaatttgcctagagattttggacaaaggagagcttcaagttgcagggaaa
gagagggaggcccaattgtcaagtcagtttcgggatattgcaacgattgtcatgcagaag
accattaatcctgaaaccaaa---cgcccttacacaatcagtatgattgaacgtttgatg
catgaaattcactttgctgtggatcccaacagcagttcaaagaagcaggcactggaggtc
atccgccaacttcaaaagaagtttccaatcaaaagatctccgatgagacttcgaatcatg
gctgatcagcaaaactttccttctatccttgagaagctgactgcttggaatgcagatatt
ttgacaaaggatgaatctggaaatcaactctcagttgtg---------------------
------------------------------------------------------------
------------------------------------------------------------
------------------------------------------------------------
------------------------------------------------------------
------------------------------------------------------------
------------------------------------------------------------
------------------------------------------------------------
------------------
>PAFTOL009199
------------------cagccgataggccagaagaggctgacgaacgtcgccgttgtg
aggctgaagaagcatggcaatcgcttcgaaatmgcttgctacaagaacaaagtcctctct
tggcgttctggcgtagagaaagatatagatgaagtattgcagtcacatacagtctattcc
aatgtttcaaagggaatcctggccaagtcgaaggatttgattgctgcctttgggacagat
gatcagactaaaatttgcctagagattttggacaaaggagagcttcaagttgcagggaaa
gagagggaggcccaattgtcaagtcagtttcgggatattgcaacgatcgtcatgcagaag
accattaatcctgaaaccaaa---cgcccttacacaatcagtatgattgaacgtttgatg
catgaaattcactttgctgtggatcccaacaacagttcaaagaagcaggcactggaggtc
atccgccaacttcaaaagaagtttccaatcaaaagatctccgatgagacttcgaatcatg
gctgatcagcaaaactttccttctatccttgagaagctgactgcttggaatgcagatatt
ttgacaaaggatgaatctggaaatcaactctcagttgtttgtgaattggatccaactttg
ttccgagagtgtgactccttggtgagaaatttacaaggcaggctggaaatacttgccgtc
tctgt---tcatggg------gagggcga---tactggtgtggattcttatgatgagct-
-----ttatgaagatgtgccagcaccgctttccaaggaatcaacggagtcttctgtgacc
cagctgagtgcgagtttgcaaaagcaatcggtttcaaccagcagtaaaagtagagaaggt
gaagcaaagcaaaacaggtgtggcacatgcaatgcagtggtgggtgatgccaagcagtac
agagagcacttcaagagcgactggcataagcacaacctaaagcgtaaaacaaggaatctc
cctccccttactgctgaagaatgcwtagctgatctggaagtaggggatacaaaagaagat
ttaaaagaatattcattt
>PAFTOL009203
------------------cagccgataggccagaagaggctgacgaacgtcgccgttgtg
aggctgaagaagcatggcaatcgcttcgaaatcgcttgctacaagaacaaagtcctctct
tggcgttctggcgtagagaaagatatagatgaagtattgcagtcacatacagtctattcc
aatgtttcaaagggaatcctggccaagtcgaaggatttgattgctgcctttgggacagat
gatcagactaaaatttgcctagagattttggacaaaggagagcttcaagttgcagggaaa
gagagggaggcccaattgtcaagtcagtttcgggatattgcaacgattgtcatgcagaag
accattaatcctgaaaccaaa---cacccgtacacaatcagtatgattgaacgtttgatg
catgaaattcactttgctgtggatcccaacagcagttcaaagaagcaggcactggaggtc
atccgccaacttcaaaagaagtttccaatcaaaagatctccaatgagacttcgaatcatg
gctgatcagcaaaactttccttctatccttgagaagttgactacttggaatgcggatatt
ttgacaaaggatgaatcgggaaatcaactctcagttgtttgtgaattggatccaactttg
ttccgagagtgtgactccttggtgagaaatttacagggcaggctggaaatacttgccgtc
tctgt---tcatggg------gagggaga---tactggtgtggatcgttatgatgagct-
-----ttatgaagatgtgccagcacygctttccaaggaatcaacggagtcttctgtgacc
cagctgagtgcgagtttgcaaaagcaatcggtttcaaccagcaggaaaagtacagaaggg
gaagcaaagcaaaacaggtgtggcacgtgcaatgcagtggtgggtgatgccaagcaatac
agagagcacttcaagagcgactggcataagcacaacctaaagcgtaaaacaaggaatctc
cctccccttacggctgaagaatgcttagctgatctggaaataggggatacaaaagaagat
ttaaaagaatattcattt
>PAFTOL009205
------------------cagccgataggccagaagaggctgacgaacgtcgccgttgtg
aggctgaagaagcatggcaatcgcttcgaaatcgcttgctacaagaacaaagtcctctct
tggcgttctggcgtagagaaagatatagatgaagtattgcagtcacatacagtctactcc
aatgtttcaaagggaatcctggccaagtctaaggatttgattgctgcctttgggacagat
gatcagactaaaatttgcctagagrttttggacaaaggagagcttcaagttgcagggaaa
gagagggaggcccagttgtcaagtcagtttcgggatattgcaacgattgtcatgcagaag
accattaatcctgaaaccaaa---cacccttacacaatcagtatgattgaacgtttgatg
catgaaattcactttgctgtggatcccaacagcagttcaaagaagcaggcactggaggtc
atccgccaacttcaaaagaagtttccaatcaaaagatctccaatgagacttcgaatcatg
gctgatcagcaaaactttccttctatccttgagaggctgaatgcttggaatgcagatatt
ttgacaaaggatgaatctggaaatccactctcagttgtttgtgaattggatccaactttg
ttccgagattgtgactccttggtgagaaatttacaaggcaggctggaaatacttgccgtc
tctat---tcatgrg------gagggaga---tactggtgtggatcattatgatgagct-
-----ttatgaagacgtgccagcacygctttccaaggaatcagcggagtcttctgtgacc
cagctgagtgcaagtttgcaaaagcaatcggtttcaaccagcagtaaaagtacagaaggt
gaagcaaagcaaaacaggtgcggcacatgcaatgcagtggtgggtgaygccaagcaatac
agagagcacttcaagagcgactggcataagcacaacctaaagcgtaaaacaaggaatctc
cctccccttactgctgaagaatgcttagctgatctggaaataggtgatacaaaagaagat
ctaaaagaatattcattt
>PAFTOL009207
------------------cagccgattggccaaaagaggctgacgaacgtcgccgttgtg
aggctgaagaagcatggcaatcgcttcgaaatcgcttgttacaagaacaaagtcctctct
tggcgttctggcgtagagaaagatatagatgaagtattgcaatcgcatacagtctattcc
aatgtttcaaagggaattctggccaagtctaaggatttgattgctgcctttgggacagat
gatcagactaaaatatgcttagagattttggagaaaggagagcttcaagttgcgggaaaa
gaaagggaggcccagttgtcaagtcagtttcgggatattgcaacaattgtcatgcagaag
attatcaatcctgaaaccaaa---cgtccttatacaatcagtatgattgaacgtttgatg
catgaaatccactttgctgttgatcccaacagcagctcaaagaagcaggcattggaggtc
atccgccaacttctaaagaagtttccaatcaaaagatctccaatgagacttcgaatcact
gctgatcagcaaaactttccttcwatcttggagaagttgaatgcttggaatgcagatatt
gtgacaaaggatgaatctggaaatcaactgtcaattgtaagctctgttgat---------
------------------------------------------------------------
------------------------------------------------------------
------------------------------------------------------------
------------------------------------------------------------
------------------------------------------------------------
------------------------------------------------------------
------------------------------------------------------------
------------------
>PAFTOL009209
------------------cagccgataggccagaagaggctgacgaacgtcgccgttgtg
aggcttaagaagcttggcaatcgcttcgaaatcgcttgctacaagaacaaagtcctctct
tggcgttctggcgtagagaaagatatagatgaagtattgcagtcacatacagtctattcc
aatgtttcaaagggaatcctggccaagtctaaggatttgattgctgcctttgggacagat
gatcagactaaaatttgtctagagrttttggacaaaggagagcttcaagttgcagggaaa
gagagggaggcccagttgtcaagtcagtttcgggatattgcaacgattgtcatgcagaag
accattaatcctgaaaccaaa---cgcccttacacaatcagtatgattgaacgtttgatg
catgaaattcactttgccgtggatcccaacagcagttcaaagaagcaggcactggaagtc
atccgccaacttcaaaagaagtttccaatcaaaagatctccaatgagacttcgaatcatg
gctgatcagcaaagcgttccttctatccttgagaagttgaatgcttggaatgcagatatt
ttgacaaaggatgaatctggaaatcaactctcagttgtttgtgaattggatccaactttg
ttccgagagtgtgactccttggtgagaaatttacaaggcaggctggaaatacttgccgtc
tctgc---tcatggg------gagggaga---tattgctgtggatcgttatgatgagct-
-----ttatgaagatgtgccagcaccgctttccaaggaatcaaaggagtcttcagtgacc
cagctgagtgcaagtttgcaaaagcaatcggtttcaaccagcagtaaaagtacagaaggt
gaagcaaagcaaaacaggtgcggcacatgcaatgcagtggtgggtgatgccaagcaatac
agagagcacttcaagagcgactggcataagcacaatctaaagcgtaaaacaaggaatctc
cctccccttactgctgaagaatgcttagctgatctggaaataggtgatacaaaagaagat
ttaaaagaatattcattt
>PAFTOL009215
------------------cagccgataggccagaagaggctgacgaacgtcgccgttgtg
aggctgaagaagcatggcaatcgcttcgaaatcgcttgctacaagaacaaagtcctctct
tggcgttctggcgtagagaaagatatagatgaagtattgcagtcacatacagtctattcc
aatgtttcaaagggaatcctggccaagtcgaaggatttgattgctgcctttgggactgat
gatcagactaaaatttgcctagagattttggacaaaggagagcttcaagttgcagggaaa
gagagggaggcccaattgtcaagtcagtttcgggatattgcaacgattgtcatgcagaag
accattaatcctgaaaccaaa---cgcccttacacaatcagtatgattgaacgtttgatg
catgaaattcactttgctgtggatcccaacagcagttcaaagaagcaggcactggaggtc
atccgccaacttcaaaagaagtttccaatccaaagatctccaatgagacttcgaatcatg
gctgatcagcaaaactttccttctatccttgagaagctgactgcttggaatgcagatatt
ttgacaaaggacgaatctggaaatcaactctcagttgtttgtgaattggatccaactttg
ttccgagagtgtgactccttggtgagaaatttacaaagcaggctggaaatacttgccgtc
tctgt---tcatggg------gagggcga---tactggtgtggattcttatgatgagct-
-----ttatgaagatgtgccagcaccgctttccaaggaatcaacggagtcttctgtgatc
cagctgagtgcgagtttgcaaaagcaatcggtttcaaccagcagtaaaagtacagaaggt
gaagcaaagcaaaataggtgtggcacatgcaatgcagtggtgggtgatgccaagcaatac
agagagcacttcaagagcgactggcataagcacaacctaaagcgtaaaacaaggaatctc
cctccccttactgctgaagaatgcttagctgatctggaaataggggatacaagagaagat
ttaaaagaatattcattt
>PAFTOL009217
------------------cagccgataggccagaagaggctgacgaacgtcgccgttgtg
aggctgaagaagcatggcaatcgcttcgaaatcgcttgctacaagaacaaagtcctctct
tggcgttctggcgtagagaaagatatagatgaagtattgcagtcacatacagtctattcc
aatgtttcaaagggaatcctggccaagtctaaggatttgattgctgcctttgggacagat
gatcagactaaaatttgcctagagattttggacaaaggagagcttcaagttgcagggaaa
gagagggaggcccaattgtcaagtcagtttcgggatattgcaacgattgtcatgcagaag
accattaatcctgaaaccaaa---cgcccttacacaatcagtatgattgaacgtttgatg
catgaaattcactttgctgtggatcccaacagcagttcaaagaagcaggcactggaagtc
atccgccaacttcaaaagaagtttccaatccaaagatctccaatgagacttcgaatcatg
gctgatcagcaaaactttccttctatccttgagaagctgactgcttggaatgcagatatt
ttgacaaaggatgaatctggaaatcaactctcagttgtg---------------------
------------------------------------------------------------
------------------------------------------------------------
------------------------------------------------------------
------------------------------------------------------------
------------------------------------------------------------
------------------------------------------------------------
------------------------------------------------------------
------------------
>PAFTOL009219
------------------cagccgataggccagaagaggctgacgaacgtcgccgttgtg
aggctgaagaagcatggcaatcgcttcgaaatcgcttgctacaagaacaaagtcctctct
tggcgttctggcgtrgagaaagatatagatgaagtattgcagtcacatacagtctattcc
aatgtttcaaagggaatcctggccaagtcgaaggatytgatcgctgcctttgggacagat
gatcagactaaaatttgyctagagattttggacaaaggagagcttcaagttgcagggaaa
gagagggaggcccaattgtcaagtcagtttcgggatattgcaacgattgtcatgcagaag
accattaatcctgaaaccaaa---cgcccttacacaatcagtatgattgaacgtttgatg
catgaaattcactttgctgtggatcccaacagcagttcaaagaagcaggcactggaggtc
atccgccaacttcaaaagaagtttccaatccaaagatctccaatgagacttcgaatcatg
gctgatcagcaaaactttccttctatccttgagaagctgactgcttggaatgcagatatt
ttgacaaaggatgaatctggaaatcaactctcagttgtttgtgaattggatccaactttg
ttccgagagtgtgactccttggtgagaaatttacaaggcaggctggaaatacttgccgtc
tctgt---tcatggg------gagggyga---tactggtgtggattcttatgatgagct-
-----ktatgaagatgtgccagcaccgctttccaaggaatcaacggagtcttctgtgacc
cagctgagtgcgagtttgctaaagcaatcggtttcaaccagcagtaaaagtacagaaggt
gaagcaaagcaaaacaggtgtggcacatgcaatgcagtggtgggtgatgccaagcaatac
agagagcacttcaagagcgactggcataagcacaacctaaagcgtaaaacaaggaatctg
cctccccttactgctgaagaatgcttagctgatctggaaataggggatacaagagaagat
ttaaaagaatattcattt
>PAFTOL009221
------------------cagccgataggccagaagaggctgacgaacgtcgccgttgtg
aggctaaagaagcatggcaatcgcttcgaaatcgcttgctacaagaacaaagtcctctct
tggcgttctggcgtggagaaagatatagrtgaagtattgcagtcacatacagtctattcc
aatgtttcaaagggaatcctggccaagtcgaaggatttgattgctgcctttgggacagat
gatcagactaaaatttgcctagagattttggacaaaggagagcttcaagttgcagggaaa
gagagggaggcccagttgtcaagtcagtttcgggatattgcaacgattgtcatgcagaag
accattaatcctgaaaccaaa---cgcccttacacaatcagtatgattgaacgtttgatg
catgaaattcactatgctgtggatcccaacagcagttcaaagaagcaggcactggaggtc
atccgccaacttcaaaagaagtttccaatcaaaagatctccaatgagacttcgaatcatg
gctgaycagcaaaactttycttctatccttgagaagctgaatgcttggaatgtagatatt
ttgacaaaggatgaatctggaaatcaactctcagttgtttgtgaattggatccaactttg
ttccgagagtgtgactccttggcgagaaatttacaaggcaggctggaaatacttgccgtc
tctat---tcatggg------gagggaga---tactggtgtggatcattatgatgagct-
-----ttacgaagacgtgccagcaccactttccaaggaatcaacggagtcttctgtgacc
cagctgagtgaaagtttgcaaaagcartcgktttcaaccagcagtaaaagtacagaaggt
gaagcaaagcaaaacaggtgcggtacatgcaatgcagtggtgggtgatgccaagcaatac
agagagcacttcaagagcgactggcataagcacaacctaaagcgtaagacaaggaatctc
cttcccctgactgctgaagaatgcttagctgatctggaaataggtgatacaaaagaagat
ttaaaagaatattcattt
>PAFTOL009223
------------------cagccgataggccagaagaggctgacgaacgtcgccgttgtg
aggctgaagaagcatggcaatcgcttcgaaatcgcttgctacaagaacaaagtcctctct
tggcgttctggcgkagagaaagatatagatgaagtattgcagtcacagacagtctattcc
aatgtttcaaagggaatcctggccaagtcgaaggatttgatcgctgcctttgggacagat
gatcagactaaaatttgcctagagattttggacaaaggagagcttcaagttgcagggaaa
gagagggaggcccaattgtcaagtcagtttcgggatattgcaacgattgtcatgcagaag
accattaatcctgaaaccaaa---cgcccttacacaatcagtatgattgaacgtttgatg
catgaaattcactttgctgtggatcccaacagcagttcaaagaagcaggcactggaggtc
atccgccaacttcaaaagaagtttccaatcaaaagatctccgatgagacttcgaatcatg
gctgatcagcaaamctttccttctatccttgagaagctgactgcttggaatgcagatatt
ttgacaaaggatgaatctggaaatcaactctcagttgtttgtgaattggatccaactttg
ttccgagagtgtgactccttggtgagaaatttacaaggcaggstggaaatacttgccgyc
tctgt---tcatggg------gagggcga---tactggtgtggattcttatgatgagct-
-----ttatgaagatgtgccagcaccgctttccaaggaatcaacggagtcttctgtgacc
cagstgagtgcgagtttgcaaaagcaatcggtttcaaccagcagtaaaagtrgagaaggt
gaagcaaagcaaaacaggtgtggcacatgcaatgcagtggtgggtgatgccaagcartac
agagagcacttcaagagcgactggcataagcacaacctaaagcgtaaaacaaggaatctc
cctccccttactgckgaagaatgcttagctgatctggaagtaggggatacaaaagmagat
ttaaaagaatattcattt
>PAFTOL009225
------------------cagccgataggccagaagaggctgacgaacgtcgccgttgtg
aggctgaagaagcatggcaatcgcttcgaaatcgcttgctacaagaacaaagtcctctct
tggcgttctggcgtagagaaagatatagatgaagtattgcagtcacatacagtctattcc
aatgtttcaaagggaatcctggccaagtcgaaggatttgattgctgcctttgggacagat
gatcagactaaaatttgcctagagrttttggacaaaggagagcttcaagttgcagggaaa
gagagggaggcccaattktcaagtcagtttcgggatattgcaacgattgtcatgcagaag
accattaatcctgaaaccaaa---cgcccttacacaatcagtatgattgaacgtttgatg
catgaaattcactttgctgtggatcccaacagcagttcaaagaagcaggcactggaggtc
atccgccaacttcaaaagaagtttccaatcaaaagatctccgatgagacttcgaatcatg
gctgatcagcaaaactttccttctatccttgagaagctgactgcttggaatgcagatatt
ttgacaaaggatgaatctggaaatcaactctcagttgtttgtgaattggatccaactttg
ttccgagagtgtgactccttggtgagaaatttacaaggcaggctggaaatacttgccgtc
tctgt---tcatggg------gagggcga---tactggtgtggattcttatgatgagct-
-----ttatgaagatgtgccagcaccgctttccaaggaatcaacggagtcttctgtgacc
cagctgagtgcgagtttgcaaaagcaatcggtttcaaccagcagtaaaagtagagaaggt
gaagcaaagcaaaacaggtgtggcacatgcaatgcagtggtgggtgatgccaagcaatac
agagagcacttcaagagcgattggcataagcacaacctaaagcgtaaaacgaggaatctc
cctccccttactgctgaagaatgcttagctgatctggaagtgggggatacaaaagaagat
ttaaaagaatattcattt
>PAFTOL009227
------------------cagccgataggccagaagaggcttacgaacgtcgccgttgtg
aggctgaagaagcatggcaatcgcttcgaaatcgcttgctacaagaacaaagtcctctct
tggcgttctggcgkagagaaagatatagatgaagtattgcagtcacatacagtctattcc
aatgtttcaaagggaatcctggccaagtcgaaggatttgattgctgcctttgggacagat
gatcagactaaaatttgcctagagattttggacaaaggagagcttcaagttgcagggaaa
gagagggaggcccaattgtcaagtcagtttcgggatattgcaacgattgtcatgcagaag
aycattaatcctgaaaccaaa---cgcccttacacaatcagtatgattgaacgtttgatg
catgaaattcactttgctgtggatcccaacagcagttcaaagaagcaggcactggaggtc
atccgccaacttcaaaagaagtttccaatcaaaagatctccaatgagacttcgaatcatg
gctgatcagcaaaactttccttctatccttgagaagctgactacttggaatgcagatatt
ttgacaaaggatgaatcgggaaatcaactctcagttgtttgtgaattggatccaactttg
ttccgagagtgtgactccttggtgagaaatttacagggcaggctggaaatacttgccgtc
tctgt---tcatggg------gagggaga---tactggtgtggatcgttatgatgagct-
-----ttatgaagatgtgccagcgccgctttccaaggaatcaacggagtcttctgtgagc
cagctgagtgcgagtttgcaaaagcaatcggtttcaaccagcagtaaaagtacagaaggt
gaagcaaagcaaaacaggtgtggcacgtgcaatgcagtggtgggtgatgccaagcaatac
agagagcacttcaagagcgactggcataagcacaacctaaagcgtaaaacaaggaatctc
cctgcccttactgctgaagaatgcttggctgatctggaaataggggatacaaaagaagat
ttaaaagaatattcattt
>PAFTOL009229
------------------cagccgataggccagaagaggctgacgaacgtcgcagttgtg
aggctgaagaagcatggcaatcgcttcgaaatcgcttgctacaagaacaaagtcctttct
tggcgttctggcgtagagaaagatttagatgaagtattgcagtcacatacagtctattcc
aatgtttcaaagggaatcctggcaaagtctaaggatttgattgctgcctttgggacagat
gatcagactaaaatttgcctagagattttggacaaaggagagctccaagttgcagggaaa
gagagggaggcccagttgtcaagtcagtttcgggatattgcaacgattgtcatgcagaag
accattaatcctgaaaccaaa---cgsccttacacaatcagtatgattgaacgtttgatg
catgaaattcactttgctgtggatcccaacagcagttcaaagaagcaggcactggaggtc
atccgccaacttcaaaagaagtttccaatcaaaagatctccaatgagacttcgaatcagg
gctgatcaggaaaactttccttctgtccttgagaagctgaatgcttggaatgcagatatt
ttgacaaaggatgaatctggaaatcaactctcagttgtttgtgaattggatccaactttg
ttccgagagtgtgactccttggtgagaaatttacaaggcaggctggaaatacttgccgtc
tctat---tcatggg------gagggaga---tactggtgtggatcattrtgatgagct-
-----ttatgaagacgtgccagcactgctttccaaggaatcaacggagtcttctgtgacc
cagctgagtgaaagcttgcaaaagcaatcggtttcaaccagcagtaaaagtacagaaggt
gaagcaaagcaaaacaggtgtggcacctgcaatkcagtrgtgggtgatgccaagcaatac
mgagagcacttcaagagcgactggcataagcacaacctaaagcgtaagacaaggaatctc
cctcccctgactgctgaagaatgcttagctgatctggaaatagttgatgcaaaagaagat
ttaaaggaatattcattt
>PAFTOL009231
------------------cagccgataggccagaagaggctgacgaacgtcgcagttgtg
aggctgaagaagcatggcaatcgcttcgaagtcgcttgttacaagaacaaagtcctttct
tggcgttctggcgtagagaaagatttagatgaagtattgcagtcacatacagtctatacc
aatgtttcaaagggaatcctggccaagtctaaggatttgattgctgcctttgggacagat
gatcagactaaaatttgcctagagattttggacaaaggagagctccaagttgcagggaaa
gagagggaggcccagttgtcaagtcagtttcgggatattgcaacgattgtcatgcagaag
accattaatcctgaaaccaaa---cgcccttacacaattagcatgattgaacgtttgatg
catgaaattcactttgctgtggaacccaacagcagttcaaagaagcaggcactggaggtc
atccgccaacttcaaaagaagtttccaatcaaaagatctccaatgagacttcgaatcagg
gctgatcaggaaaactttccttctatccttgagaagctgaatgcttggaatgcagatatt
ttgacaaaggatgaatctggaaatcaactctcagttgtttgtgaattggatccaactttg
ttccgagagtgtgactccttggtgagaaatttacaaggcaggctggaaatacttgccgtt
tctat---tcatggg------gagggaga---tactgatgtggatcattatgatgagct-
-----ttatgaagacgtgccagcaccgctttccaaggaatcaacggagtcttctgtgacc
cagctgagtgaaagcttgcaaaagcaatcggtttcaaccagcagtaaaagtacagaaggt
gaagcaaagcaaaacaggtgtggcacatgcaatgcagtggtgggtgatgccaagcaatac
agagagcacttcaagagcgactggcataagcacaacctaaagcgtaagacaaggaatctc
cctcccctgactgctgaagaatgcttagctgatctggagatagttgatacaaaagaagat
ttaaaggaatattcattt
>PAFTOL009233
------------------cagccgataggccagaagaggctaacgaacgtcgccgttgtg
aggctgaagaagcagggcaatcgcttcgaaatcgcttgctacaagaacaaagtcctctct
tggcgttctggcgtagagaaagatatagatgaagtattgcagtcacatacagtctattcc
aatgtttcaaagggaatcctggccaagtctaaggatttgattgctgcctttgggacagat
gatcagactaaaatttgcctagagattttggacaagggagagcttcaagttgcagggaaa
gagagggaggcccagttgtcaagtcagtttcgggatattgcaacgatagtcatgcagaag
accattaatcctgaaaccaaa---cgcccttacactatcagtatgattgaacgtttgatg
catgaaattcactttgctgtggatcctaacagcagttcaaagaagcaggcactggaggtc
atccgccaacttcaaaagaagtttccaatcaaaagatctccaatgagacttcgaatcatg
gctgatcagcaaaactttccttctatccttgaaaagctgactgcttggaatgcggatatt
ttgacgaaggatgaagctggaaatcagctctcagttgtttgtgaattggatccaactttg
ttccgagagtgtgactctttggtgagaaatttacaaggcaggttggaaatacttgctgtc
tgcgt---taacggg------gagggcga---cactggtgtggatcattatgatgagct-
-----ttatgaagacatgccggcctcgctttccaaggagtcaactgagtcttctgtgacc
cagctgagtgaaagtttgcaaaagcaatcggtttcaaccagcagtagaagtatagaaggt
gaggcaaagcaaaacaggtgcggcacatgcaatgcagtggtaggtgatgccaagcaatac
agagagcacttcaagagtgactggcataagcacaacctaaagcgtaagacaaggaatctc
cctccccttactgctgaagaatgcttagctgatctggaartagatgatasaaaagaagat
ttaaaagaatattcattt
>PAFTOL009235
------------------cagccgattggccaaaagaggctgacaaacgtcgccgttgtg
aggctgaagaagcatggcaatcgcttcgaaatcgcttgttacaagaacaaagtcctctct
tggcgttctggcgtagagaaagatatagatgaagtattgcaatcgcatacagtctattcc
aatgtttcaaagggaattctrgccaagtctaaggatttaattgctgcctttgggacagat
gatcagactaaaatatgcttagagrttttggagaaaggagagcttcaagttgcaggaaaa
gaaagggaggcccagttgtcaagtcagtttcgggatattgcaacaattgtcatgcagaag
actatcaatsctgaaaccaaa---cgtccttatacaatcagtatgattgaacgtttgatg
catgaaatccactttgcagttgatcccaacagcagctcaaagaagcaggcattagaggtc
atccgycaacttctaaagaagtttccaatcaaaagatctccgatgagacttcgaatcact
gctgakcagcaaaactttccttctatcytggagaagttgaatgcttggaatgcagatatt
gtgacaaaggatgaatctggaaatcaactgtcaattgtttgtgaattggatccaagttta
ttccgagagtgtgactccttggtgagaaatttactaggcagggtggagatacttgccgtc
tctgt---tcatggg------gagggaga---tgctggggtggatcactttgatgaatt-
-----taatgaagatgtgccgccaccgcttctgaagggttcgacagagtcttctgtgagc
cagctgagtgagaggttgaaaaagcagtctgtttcaaccagtagcataagtactgaaggt
gaggcaaagcaaaacaggtgcagcacatgcaacgcagtggtgggtgatgccaagcaatac
agagaacacttcaagagcgactggcataagcacaacctaaagcgtaaaaccaggaatctt
cctccgcttaccgcggaagaatgcttggctgacctggaaataatcgatgcaaaagaagat
ttaaaggaatactcattc
>PAFTOL009237
------------------cagccgattggccaaaagaggctgacgaacgtagccgttgtg
aggctgaagaagcatggcaatcgcttcgaaatcgcttgttacaagaacaaagtcctctct
tggcgttctggcgtagagaaagatatagatgaagtattgcaatcgcatacagtctattcc
aatgtttcaaagggaattctggccaagtctaaggatttaattgctgcctttgggacagat
gatcagactaaaatatgcttagagattttggagaaaggagagcttcaagttgcaggaaaa
gaaagggaggcccagttgtcaagtcagtttcgggatattgcaacaattgtcatgcagaag
actatcaatcctgaaaccaaa---cgtccttatacaatcagtatgattgaacgtttgatg
catgaaatccactttgcagttgatcccaacagcagctcaaagaagcaggcattagaggtc
atccgccaacttctaaagaagtttccaatcaaaagatctccaataagacttcgaatcact
gctgatcagcaaaactttccttctatcttggagaagttgaatgcttggaatgcagatatt
gtgacaaaggatgaatctggaaatcaactgtcaattgtaagttctgttgat---------
------------------------------------------------------------
------------------------------------------------------------
------------------------------------------------------------
------------------------------------------------------------
------------------------------------------------------------
------------------------------------------------------------
------------------------------------------------------------
------------------
>PAFTOL009239
------------------cagccgataggccagaagaggttgacgaacgtcgccgttgtg
aggctgaagaagcatggcaatcgcttcgaaatagcttgctacaagaacaaagttctctct
tggcgttctggcgtagagaaagatatagatgaagtattgcagtcacatacagtctattcc
aatgtttcaaagggaatcctggccaagtctaaggatttgattgctgcctttgggacagat
gatcagactaaaatttgcctagagattttggacaaaggagagcttcaagttgcagggaaa
gagagggaggcccagttgtcaagtcagtttcgggatattgcgacgattgtcatgcagaag
accattaatcctgaaaccaaa---cgcccttacacaatcagtatgattgaacgtttgatg
catgaaattcactttgctgtggatcccaacagcaattcaaagaagcaggcactggaggtc
atccgccaacttcaaaagaagtttccaatcaaaagatctccaatgagacttcgaatcatg
gctgatcagcaaaactttccttctatccttgagaagctgaatgcttggaatgcagatatt
ttgacaaagggtgaatctggaaatcaactctcagttgtttgtgaattggatccaactttg
ttccgagagtgtgactccttggtgagaaatttacaaggcaggctggaaatacttgccatc
tctat---tcatggg------gagggaga---tactggtgtggatcattatgatgagct-
-----ttatgaagacgtgccagcaccgctttccaaggaatcaacggagtcttctgtgacc
cagctgagtgaaagtttgcaaaagcagtcggtttcaaccagcagtaaaagtacagaaggt
gaagcaaagcaaaacaggtgcggcacatgcaatgcagtggtgggtgatgccaagcaatac
agagagcacttcaagagcgactggcataagcacaacctaaagcgtaagacaaggaatctc
cctcccctgactgctgaagaatgcttagctgatctggaaataggtgatacaaaagaagat
ttaaaagaatattcattt
>PAFTOL009241
------------------cagccgataggccagaagaggctgacgaacgtcgccgttgtg
aggctgaagaagcatggcaatcgcttcgaaatcgcttgctacaagaacaaagtcctctct
tggcgttctggcgtagagaaagatatagatgaagtattgcagtcgcagacagtctattcc
aatgtttcaaagggaatcctggccaagtcgaaggatttgatcgctgcctttgggacagat
gatcagactaaaatttgcctagagattttggacaaaggagagcttcaagttgcagggaaa
gagagggaggcccaattgtcaagtcagtttcgggatattgcaacgattgtcatgcagaag
accattaatcctgaaaccaaa---cgcccttacacaatcagtatgattgaacgtttgatg
catgaaattcactttgctgtggatcccaacagcagttcaaagaagcaggcactggaggtc
atccgccaacttcaaaagaagtttccaatcaaaagatctccgatgagacttcgaatcatg
gctgatcagcaaaactttccttctatccttgagaagctgactgcttggratgcagatatt
ttgacaaaggatgaatctggaaatcaactctcagttgtttgtgaattggatccaactttg
ttccgagagtgtgactccttggtgagaaatttaccaggcaggctggaaatacttgccgtc
tctgt---tcatggg------gagggcga---tactggtgtggattcttatgatgagct-
-----ttatgaagatgtgccagcaccgctttccaaggaatcaacggagtcttctgtgacc
cagctgagtgcgagtttgcaaaagcaatcggtttcaaccagcagtaaaagtggagaaggt
gaagcaaagcaaaacaggtgtggcacatgcaatgcagtggtgggtgatgccaagcaatac
agagagcacttcaagagygactggcataagcacaacctaaagcgtaaaacaaggaatctc
cctccccttactgctgaagaatgcttagctgatctggaagtaggggatacaaaagaagat
ttaaaagaatattcattt
>PAFTOL009243
------------------cagccgataggccagaagcggctgacgaacgtcgctgttgtg
aggctaaagaagcatggcaatcgcttcgaaatcgcttgctacaagaacaaagtcctgtct
tggcgttctggcgtagagaaagatatagatgaagtattgcagtcacatacagtctattcc
aatgtttcaaagggaatcctggccaagtctaaggatttgattgctgcctttggaacagat
gatcagactaaaatttgcctagagrttttggacaaaggagagcttcaagttgcagggaaa
gagagggaggcccagttgtcaagtcagtttcgggatattgcaacgattgtcatgcagaag
accattaatcctgaaaccaaa---cgtccttacacaatcagtatgattgaacgtttgatg
catgaaattcacttcgctgtggatcccaacagcagttcaaagaagcaggcactagaggtc
atccgccaacttcaaaagaagtttccagtcaaaagatctccaatgagacttcgaatcacg
gctratcagcaaaactttccttctatccttcagaagctgaatgcttggaatgcagatatt
ttgacaaaggatgaatctggaaatcaactctcagttgtttgtgaattggatccaactttg
ttccgagagtgtgactccgtggtgagaaatttacaaggcaggctggaaatacttgccgtc
tctgt---tcatggg------gagggaga---taccggtgtggatcgttatgatgagct-
-----ttatgaagatgtgccagcaccgctttctaaggaatcaacggagtctcctgtgacc
cagctgagtgcaagtttgcaaaagcaatcggtttcaaccagcagtaaaagtacagaaggt
gaagcaaagcaaaacaggtgcggcacatgcaatgcagtggtgggtgatgccaagcaatac
agagagcacttcaagagcgactggcataagcacaacctaaagcgtaagactaggaatctc
cttccccttactgctgaagaatgcttagctgatctggaaataggtgatacaaaagaagat
ttaaaagaatattcattt
>PAFTOL009245
------------------cagccgataggccagaaaaggctgacgaacgtcgctgttgtg
aggctaaagaagcatggcaatcgcttcgaaatcgcttgctacaagaacaaagtcctgtct
tggcgttctggcgtagagaaagatatagatgaagtgttgcagtcacatacagtctattcc
aatgtttcaaagggaatcctggccaagtctaaggatttgattgctgcctttgggacagat
gatcagactaaaatttgtctagagattttggacaaaggagagcttcaagttgccgggaaa
gagagggaggcccagttgtcaagtcagtttcgggatattgcaacgattgtcatgcagaag
accattaatcctgaaaccaaa---cgcccttacacaatcagtatgattgaacgtttgatg
catgaaattcactttgctgtggatcccaacagcagttcaaagaagcaggcactagaggtc
atccgccaacttcaaaagaagtttccaatcaaaagatccccaatgagacttcgaatcaca
gctgatcagcaaaactttccttctatccttgaaaagctgaatgcttggaatgcagatatt
ttgacaaaggatgaatctggaaatcaattctcagttgtttgtgaattggatccaactttg
ttccgagagtgtgactccttggtgagaaatttacaaggcaggctggaaatacttgccgtc
tctgt---tgatggg------gagggaga---tgctggtgtggatcgctatgatgagct-
-----ttatgaagatgtgccagcaccgctttccaaggaatcaacgcggtcttctgtgacc
cagctgagtgcaagtttgcaaaagcaatcggtttctaccagcagtagaagtacagaaggt
gaagcaaagcaaaacaggtgcggcacatgcaatgcagtggtgggtgatgccaagcaatac
agagagcacttcaagagcgactggcataagcacaacctaaagcgtaaaacaaggaatctc
cctcctcttactgctgaggaatgcttagctgatctggaaataggtgatacaaaagaagat
ttaaaagaatattcattt
>PAFTOL009249
------------------------------------------------------------
------------------------------------------------------------
---------------gagaaagatatagaygaagtattgcagtcacatacagtctattcc
aatgtttcaaagggaatcctggccaagtctaaggatttgattgctgcctttgggacagat
gatcagactaaaatttgtctagagattttggacaaaggagagcttcaagttgctgggaaa
gagagggaggcccagttgtcaagtcagtttcgggatattgcaacgattgtcatgcagaag
accattaatcctgaaaccaaa---cgcccttacacaatcaatatgattgaacgtttgatg
catgaaattcactttgctgtggatcccaacagcagttcaaagaagcaggcactagaggtc
atccgccaacttcaaaagaagtttccaatcaaaagatctccaatgagacttcgaatcatg
gctgatcagcaaaactttccttctatccttgagaagctgaatgcttggaatgcagatatt
ttgacaaaggatgaatctggaaatcaactctcagttgtttgtgaattggatccaactttg
ttccgagagtgtgactccttggtgagaaatttacaaggcaggctggaaatacttgccatc
tctct---tcatggggagggagagggaga---tgctggtgtggatcgttatgatgagct-
-----ttatgaagatgtgccagcaccgctttccaaggaatcaacgcagtcttctgtgacc
cagctgagtgcaagtttgcaaaagcaatcggtttctaccagcagtaaaagtacagaaggt
gaagcaaagcaaaacaggtgcggcacatgcaatgcagtggtgggtgatgccaagcaatac
agagagcacttcaagagcgactggcataagcacaacctaaagcgtaaaacaaggaatctc
cctcctcttactgctgaggaatgcttagctgatctggaagtaggtgatacaaaagaagat
ttaaaagaatattcattt
>PAFTOL009251
------------------cagccgataggccagaagaggctgacgaacgtcgctgttgtg
aggctaaagaagcatggcaatcgcttcgaaatcgcttgctacaagaacaaagtcctgtct
tggcgttctggcgtagagaaagatatagatgaagtgttgcagtcacatacagtctattcc
aatgtttcaaagggaatcctggccaagtctaaggatttgattgctgcctttgggacagat
gatcagactaaaatttgtctagagattttggacaaaggggagcttcaagttgctgggaaa
gagagggaggcccagttgtcaagtcagtttcgggatattgcaacgattgtcatgcagaag
accattaatcctgaaaccaaa---cgcccttacacaatcagtatgattgaacgtttgatg
catgaaattcactttgctgtggatcccaacagcagttcaaagaagcaggcactagaggtc
atccgccaacttcaaaagaagtttccaatcaaaagatccccaatgagacttcgaatcacg
gctgatcagcaaaactttccttctatccttgaaaagctgaatgcttggaatgcagatatt
ttgacaaaggatgaatctggaaatcaactctcagttgta---------------------
------------------------------------------------------------
------------------------------------------------------------
------------------------------------------------------------
------------------------------------------------------------
------------------------------------------------------------
------------------------------------------------------------
------------------------------------------------------------
------------------
>PAFTOL009253
------------------------------------------------------------
------------------------------------------------------------
---------------gagaaagatatagatgaagtattgcaatcgcatacagtctattcc
aatgtttcaaagggaattctggccaagtctaaggatttaattgctgcctttgggacagat
gatcagactaaaatatgcttagagattttggagaaaggagagcttcaagttgcaggaaaa
gaaagggaggcccagttgtcaagtcagtttcgggatattgcaacmattgtcacgcagaag
actatcaatcctgaaaccaaa---cgtccttatacaatcagtatgattgaacrtttgatg
catgaaatccactttgcagttgatcccaacagcagctcaaagaagcaggcattagaggtc
atccgccaacttctaaagaagtttccaatcaaamgatctccaatgagacttcgaatcact
gctgatcagcaaaactttccttctatcttggagaagttgcatgcttggaatgcagatatt
gtgacaaaggatgaatctsgaaatcaactgtcaattgtaagttctgttgat---------
------------------------------------------------------------
------------------------------------------------------------
------------------------------------------------------------
------------------------------------------------------------
------------------------------------------------------------
------------------------------------------------------------
------------------------------------------------------------
------------------
>PAFTOL009255
------------------cagccgataggccagaagaggctgacgaacgtcgccgttgtg
aggctgaagaagcatggcaatcgcttcgaaaccgcttgctacaagaacaaagtcctctct
tggcgttctggcgtagagaaagatatagatgaagtattgcagtcacatacagtctattcc
aatgtttcaaagggaatcctggccaagtctaaggatttgattgctgcctttgggacagat
gatcagactaaaatttgcctagagattttggacaaaggagagcttcaagttgcaggggaa
gagagggaggcccagttgtcaaggcagtttcgggatattgcaacgattgtcatgcagaag
accattaatcctgaaaccaaa---cgcccttacacaatcagtatgattgaacgtttgatg
catgaaattcactttgctgtggatcccaacagcagttcaaagaagcaggcactggaggtc
atccgccaacttcaaaagaagtttccaatcaaaagatctccaatgagacttcgaatcatg
gctgatcagcaaaactttccttctatccttgagaagctgactgcttggaatgcagatatt
ttgacaaaggatgaatctggaaatcaactctcagttgtttgtgaattggatccaactttg
ttccgagagtgtgactccctggtgagaaatttacaaggcaggctggaaatacttgccgtc
tctat---tcacggg------gagggaga---tactggtgtggatcattatggtgagct-
-----ttatgaagatgtgccggccccgctttccaaggaatccacggagtcttctgtgacc
cagctgagtgcaagtttgcaaaagcaatcggtttcaaccagcagtaaaagtacagaaggt
gaagcaaagcaaaacaggtgcggcacatgcaatgcagtggtgggtgatgccaagcaatac
agagagcacttcaagagcgactggcataagcacaacctaaagcgtaaaacaaggaatctc
cctcccctgactgctgaagaatgcttagctgatctggaaataggtgatacaaaagaagat
ttaaaagaatattcattt
>PAFTOL009257
------------------cagccgataggccagaagaggctgacgaacgtcgccgttgtg
aggctgaagaagcatggcaatcgcttcgaaatcgcttgcttcaagaacaaagtcctctct
tggcgttctggcgtagagaaagatatagatgaagtattgcagtcacatacagtctattcc
aatgtttcaaagggaatcctggccaagtctaaggatttgattgctgcctttgggacagat
gatcagactaaaatttgcctagagattttggacaaaggagagcttcaagttgcaggggaa
gagagggaggcccagttgtcaaggcagtttcgggatattgcaacgattgtcatgcagaag
accattaatcctgaaaccaaa---cgcccttacacaatcagtatgattgaacgtttgatg
catgaaattcactttgctgtggatcccaacagcagttcaaagaagcaggcactggaggtc
atccgccaacttcaaaagaagtttccaatcaaaagatctccaatgagacttcgaatcatg
gctgatcagcaaaactttccttctatccttgagaagctgactgcttggaatgcagatatt
ttgacaaaggatgaatctggaaatcaactctcagttgtttgtgaattggatccaactttg
ttccgagagtgtgactccttggtgagaaatttacaaggtaggctggaaatacttgccgtc
tctat---tcacggg------gagggaga---tactggtgtggatcattatggtgagct-
-----ttatgaagatgtgccagccccgctttccaaggaatccacggagtcttctgtgacc
cagctgagtgcaagtttgcaaaagcaatcggtttcaaccagcagtaaaagtacagaaggt
gaagcaaagcaaaacaggtgcggcacatgcaatgcagtggtgggtgatgccaagcaatac
agagagcacttcaagagcgactggcataagcacaacctaaagcgtaaaacaaggaatctc
cctcccctgactgctgaagaatgcttagctgatctggaaataggtgatacaaaagaagat
ttaaaagaatattcattt
>PAFTOL009259
------------------cagcckataggccagaagaggctgacgaacgtcgccgttgtg
aggctgaagaagcacggcaatcgcttcgaaatcgcttgctacaagaacaaagtcctctct
tggcgttctggcgtagagaaagatatagatgaagtattgcagtcacatacagtctattsc
aatgtttcaaagggaatcctggccaagtctaaggatttgattgctgcctttgggacagat
gatcagactaaaatttgccktgagattttggacaaaggagagcttcaagttgcagggaaa
gagagggaggcccagttgtcaagtcagtttcgggatattgcaacgattgtcatgcagaag
accattaatcctgaraccaaa---cgyccttacacaatcagtatgattgaacgtttgatg
catgaaattcactttgctgtggatcccaacagcaattcaaagaagcaggcactggaggtc
atccgccaacttcaaaagaagtttccaatcaaaagatctccaatgagacttcgaatcatg
gctgatcagcaaagctttccttctatccttgagaagctgaatgcttggaatgcagatatt
ttgacaaaggatgaatctggaaatcaactctcagttgtttgtgaattggatcyaactttg
ttccgagagtgtgactccttggtgagaaatttacaaggcaggctggaaatacttgccgtc
tctat---tcatggg------gagggaga---tactggtgtggatcattatgatgagct-
-----ttatgaagacgtgccagcacggctttccaaggaatcaacggagtgttctgtgacc
cagctgagtgaaagtttgcaaaagcagtcggtttcaaccagcagtaaaagtacagaaggt
gaagcaaagcaaaacaggtgcggcacatgcaatgcagtggtgggtgatgccaagcaatac
agagagcacttcaagagcgactggcataagcacaacctaaagcgtaagacaaggaatctc
cctcccctgactgctgaagaatgcttagcwgatctggaaataggtgatacaaaaaaagat
ttaaaagaatattcattt
>PAFTOL009261
------------------cagccgataggccagaagaggctgacgaacgttgccgttgtg
aggctgaagaagcatggcaatcgcttcgaaatcgcttgctacaagaacaaagtcctctct
tggcgttctggcgtagagaaagatttagatgaagtattgcagtcacatacagtctattcc
aatgtttcaaagggaatcctggccaagtctaaggatttgattgctgcctttgggacagat
gatcagactaaaatttgcctagagattttggacaaaggagagcttcaagttgcagggaaa
gagagggaggcccagttgtcaagtcagtttcgggatattgcaackattgtcatgcagaag
accattaatcctgaaaccaar---cgcccttacacaatcagtatgattgaacgtttgatg
catgaarttcactttgctgtggatcccaacagcagttcaaagaagcaggcactggaggtc
atccgccaacttcaaaggaagtttccaatcaaaaggtgtccaataagacttcgaatcatg
gctgatcaggaaaactttccttctatccttgagaagctgaatgcttggaatgcagatatt
ttgacaaaggatgaatctggaaatcaactctcagctgtttgtgaattggatccaactttg
ttccgagagtgtgactccttggtgagaaatttacaaggcaggcttgaaatacttgccgtc
tctgt---tcatggg------gagggaga---tactggtgtgcataattatgatgagctt
tatgattatgaagacgtgccagcactgctttccaaggaaccaacggagtcttctgtgagt
cagctgagtgaaagtttacaaaagcaatcggtttcaaccagcagtacaaggacagaaggt
gaagcaaagcaaaacaggtgcggcacatgtaatgcagtggtgggtgatgccaagcaatac
agagagcacttcaagagcgattggcataagcacaacctaaagcgtaagacaaggaatctc
cctccgctgactgctgaggaatgcttagctgatctggaaataggtgatacaaaagaagat
ttaaaggaa---------
>PAFTOL009263
------------------cagccgataggccagaagaggctgacgaacgtcgctgttgtg
aggctaaagaagcatggcaatcgcttcgaaatcgcttgctacaagaacaaagtcctgtct
tggcgttctggcgtagagaaagatatagatgaagtattgcagtcacatacagtctattcc
aatgtttcaaagggaatcctggccaagtctaaggatttgattgctgcctttgggacagat
gatcagactaaaatttgtctagagattttggacaaaggagagcttcaagttgctgggaaa
gagagggaggcccagttgtcaagtcagtttcgggatattgcaacgattgtcatgcagaag
accattaatcctgaaaccaaa---cgcccttacacaatcagtatgattgaacgtttgatg
catgaaattcactttgctgtggatcccaacagcagttcaaagaagcaggcactagaggtc
atccgccaacttcaaaagaagtttccaatcaaaagatctccaatgagacttcgaatcatg
gctgatcagcaaaactttccttctatccttgagaagctgaatgcttggaatgcagatatt
ttgacaaaggatgaatctggaaatcaactctcagttgtttgtgaattggatccaactttg
ttccgagagtgtgactccttggtgagaaatttacaaggcaggctggaaatacttgccgtc
tctct---tcatggggagggagagggaga---tgctggtgtggatcgttatgatgagct-
-----ttatgaagatgtgccagcaccgctttccaaggaatcaacgcagtcttctgtgacc
cagctgagtgcargtttgcaaaagcaatcggtttctaccagcagtaaaagtacagaaggt
gaagcaaagcaaaacaggtgcggcacatgcaatgcagtggtgggtgatgccaagcaatac
agagagcacttcaagagcgactggcataagcacaacctaaagcgtaaaacaaggaatctc
cctcctcttactgctgaggaatgcttagctgatctggaaataggtgatacaaaagaagat
ttaaaagaatattcattt
>PAFTOL009265
------------------------------------------------------------
------------------------------------------------------------
---------------gagaaagatatagatgaagtattgcagtcacatacagtctattcc
aatgtttcaaagggaatcctggccaagtctaaggatttgattgctgcctttgggacagat
gatcagrctaaaatttgtctagagattttggacaaaggagagcttcaagttgctgggaaa
gagagggargcccagttgtcaagtcaatttcgggatattgcaacgattgtcatgcagaag
accattaatcctgaaaccaaa---cgcccttacacaatcagtatgattgaacgtttgatg
catgaaattcactttgctgtggatcccaacagcagttcaaagaagcaggcactagaagtc
atccgccaacttcaaaagaagtttccaatcaaaagatctccaatgagacttcgaatcatg
gctgatcagcaaaactttccttctatccttgagaagctgaatgcttggaatgcagatatt
ttgacaaaggatgaatctggaaatcaactctcagttgt----------------------
------------------------------------------------------------
------------------------------------------------------------
--------------------------------------------acagtcttctgtgacc
cagctgagtgcaagtttgcaaaagcaatcagtttctaccagcagtaaaagtacagaaggt
gaagcaaagcaaaacaggtgcggcacatgcaatgcaggggtgggtgatgccaggcaatac
agagagcacttcaagagcgactggcataagcacaacctaaagcgtaaaacaaggaatctc
cctcctcttactgctgaggaatgcttagctgatctggaaataggtgatacaaaagaagat
ttaaaagaatattcattt
>PAFTOL009267
------------------cagccgattggccaaaagaggttgacgaacgtcgccgttgtg
aggctgaagaagcatggcaatcgcttcgaaatcgcttgttacaagaacaaagtcctctct
tggcgttctggcgtagagaaagatatagatgaagtattgcaatcgcatacagtctattcc
aatgtttcaaagggaattctggcmaagtctaaggatttgattgctgcctttgggacagat
gatcaggctaaaatatgcttagagattttggagaaaggagagcttcaagttgcgggaaaa
gaaagggaggcccagttgtcaagtcagtttcgggatattgcaacaattgtcatgcagaag
actatcaatcctgaaaccaaa---cgtccttatacaatcggtatgattgaacgtttgatg
catgaaatccactttgccgttgatcccaacagcagctcaaagaagcaggcattggaggtc
atccgccaacttctaaagaagtttccaatcaaaagatctccaatgagacttcgaatcact
gctgatcagcaaacctttccttctatcttggagaagttgaatgcttggaatgcagatatt
gtgacaaaggatgaatctggaaatcaactgtcaattgtttgtgaagtggatccaagttta
ttccgagagtgtgactccttggtgagaaatttactaggcagggtggagatacttgccgtc
tctgt---tcatggg------garggaga---tactggggtggatcactttgatgaatt-
-----tagcgaagatgtgccgccaccccttcsgaagggttcgaaagagtcttctgtgagt
cagckgagtgagaggttgcaaaagcagtctgtttcaaccagcaccaaaagtacagaaggt
gaggcaaagcaaaacaagtgcagtacatgcaacgcagtggtgggtgatgccaagcaatac
agagaacacttcaagagcgactggcataagcacaacctaaagcgtaaaacaaggaatcta
cctccgcttaccgctgaagaatgcttggctgatctagaaataatcgatgcaaaagaagat
ttgaaggaatactcattc
>PAFTOL009269
------------------cagccgattggccaaaagaggctgacgaacgtcgccgttgtg
aggctgaagaagcatggcaatcgcttcgaaatcgcttgttacaagaacaaagtcctctct
tggcgttctggcgtagagaaagatatagatgaagtattgcaatcgcatacagtctattcc
aatgtttcaaagggaattctggccaagtctaaggatttgattgctgcctttgggacagat
gatcagactaaaatatgctcagagattttggagaaaggagagcttcaagttgcgggaaaa
gaaagggaggcccagctgtcaagtcagtttcgggatattgcaacgattgtcatgcagaag
actatcaatcctgaaaccaaa---cgtccttatacaatcagtatgattgaacgtttgatg
catgaaatccactttgccgttgatcccaacagcagctcaaagaagcaggcattggaggtc
atccgccaacttctattgaagtttccaatcaaaagatctccaatgagacttcgaatcact
gctgatcagcaacactttccctctatcttggagaagttgaatgcttggaatgcagatatt
gtggcaaaggatgaatctggaaatcaactgtcaattgtttgtgaattggatccaagttta
ttccgagagtgtgactccttggtgagaaatttactaggcagggtggagatacttgccgtc
tctgt---tcatggg------gagggaga---tactggggtggatcactttgatgaatt-
-----aaatgaagatgtgctgccaccccttccgaagggttcgacagagtcttctgtgagt
cagctgagtgagaggttgcaaaagcagtctgtttcaaccagcaccaaaagtacagaaggt
gaggcaaagcaaaacaagtgcagcacatgcaacgcagtggtgggtgatgccaagcaatac
agagaacacttcaagagtgactggcataagcacaacctaaagcgtaaaacaaggaatctt
cctccacttgctgccgaagaatgcttggctgatctggaaataatcgatgcaaaagaagat
ttgaaggaatactcattc
>PAFTOL009271
------------------cagccgataggccagaagaggctgacgaacgttgccgttgtg
aggctgaagaagcatggcaatcgcttcgaaatcgcttgctacaagaacaaagtcctctct
tggcgttctggcgtagagaaagatttagatgaagtattgcagtcacatacagtctattcc
aatgtttcaaagggaatcctggccaagtctaaggatttgattgctgcctttgggacagat
gatcagactaaaatttgcctagagattttggacaaaggagagcttcaagttgcagggaaa
gagagggaggcccagttgtcaagtcagtttcgggatattgcaacgattgtcatgcagaag
accattaatcctgaaaccaaa---cgcccttacacaatcagtatgattgaacgtttgatg
catgaaattcactttgctgtagatcccaacagcagttcaaagaagcaggcactggaggtc
atccgccaacttcaaaagaagtttccaattaaaagatctccaatgagacttcgaatcatg
gctgatcaggaaaactttccttctatccttgagaagctgaatgcttggaatgcagatatt
ttgacaaaggatgaatctggaaatcaactctcagttgtttgtgaattggatccaactttg
ttccgagagtgtgactgcttggtgagaaatttacaaggcaggctggaaatacttgccgtc
tctgt---tcatggg------gagggaga---tactggtgtgcatcattatgatgagct-
-----ttatgaagacgtgccagcaccactttccaaggaatcaacggagtcttctgtgact
cagctgagtgaaagtttgcaaaagcaatcggtttcaaccagcagtaaaagtacagaaggt
gaagsaaagcaaaacaggtgtggcacatgcaatgcagtggtgggtgatgccaagcaatac
agagagcacttcaagagcgactggcataagcacaacctaaagcgtaagacaaggaatctc
cctcccctgactgctgaagaatgcttagctgatctggaaataggtgacacaaaagaagat
ttaaaggaatattcattt
>PAFTOL009279
------------------cagccgataggccagaagaggctgacgaacgtcgccgttgtg
aggctgaagaagcatggcaatcgcttcgaaatcgcttgctacaagaacaaagtcctctct
tggcgttctggcgtagagaaagatatagatgaagtgttgcagtcacatacagtctattcc
aatgtttcaaagggaatcctggccaagtcgaaggatttgattgctgcctttgggacagac
gatcagactaaaatttgcctagagattttggacaaaggagagcttcaagttgcagggaaa
gagagggaggcccaattgtcaagtcagtttcgggatattgcaacgattgtcatgcagaag
accattaatcctgaaaccaaa---cgcccttacacaatcagtatgattgaacgtttgatg
catgaaattcactttgctgtggatcccaacagcagttcaaagaagcaggcactggaggtc
atccgccaacttcaaaagaagtttccaatcaaaagatctccaatgagacttcgaatcatg
gctgatcagcaaaactttccttctatccttgaggagctgactgcttggaatgcagacatt
ttgacaaaggatgaatcgggaaatcaaccctcagttgtttgtgaattggatccaactttg
ttccgagagtgtgactccttggtgagaaatttacaaggcaggctggaaatacttgccgtc
tctgt---tcatggg------gagggcga---tactggtgtggattcttatgatgagct-
-----ttatgaagaagtgccagcacmrctttccgaggaatcaacggagtcttctgtgacc
cagctgagtgcgagtttgcaaaagcaatcggtttcaaccagcagtaaaagtagagaaggt
gaagcaaagcaaaacaggtgtggcacatgcaatgcagtggtgggtgacgccaagcaatac
agagagcacttcaagagcgactggcataagcacaacctaaagcgtaaaacaaggaatctc
cctccccttactgctgaagaatgcttagctgatctggaaataggtgatacaaaagaagat
ttaaaagaatattcattt
>PAFTOL009281
------------------cagccgataggccagaagaggctgacgaacgtcgctgttgtg
aggctgaagaagcatggcaatcgcttcgaaatcgcttgctacaagaacaaagtcctctct
tggcgttctggcgtagagaaagatatagatgaagtattgcagtcacatacagtctattcc
aatgtttcaaagggaatcctggccaagtctaaggatttgattgctgcctttgggacagat
gatcagactaaaatttgcctagagattttggacaaaggagagcttcaagttgcagggaaa
gagagggaggcccagttgtcaagtcagtttcgggatattgcaacgattgtcatacagaag
accattaatcctgaaaccaaa---cgcccttacacaataagtatgattgaacgtttgatg
catgaaattcactatgctgtggatcccaacagcagttcaaagaagcaggcactggaggtc
atccgccaacttcaaaagaagtttccaatcaaaagatctccaatgagacttcgaatcata
gctgatcagcaaaactttccttctatccttgagaagctgaatgcttggaatgcagatatt
ttgacaaaggatgaatctggaaatcaactctcagttgtaagttctctgttgatacctctg
gatgttgtcctccaagccttggtgagaaatttacaaggcaggctggaaatacttgccgtc
tctat---tcatggg------gagggagatattactggtgcggatcattatgatgagct-
-----ttatgaagacgtgccagcaccactttccaaggaatcaacggagtcttctgtgacc
cagctgactgaaagtttgcaaaagcagtcggtttcaaccagcagtaaaagtacagaaggt
gaagcaaagcaaaacagatgcggcacatgcaatgcagtggtgggtgatgccaagcaatac
agagagcacttcaagagcgactggcataagcacaacctaaagcgtaagacaaggaatctc
cctcccctgactgctgaagaatgcttagctgatctggaaataggtgatacaaaagaagat
ttaaaagaatattcattt
>PAFTOL009283
------------------cagccgataggccagaagaggctgacgaacgtmgccgttgtg
aggctgaagaagcatggcaatcgcttcgaaatcgcttgctacaagaacaaagtcctctct
tggcgttctggcgkagagaaagatatagatgaagtattgcagtcacatacagtctattcc
aatgtttcaaagggaatcctggccaagtcgaaggatttgattgctgcctttgggacagat
gatcagactaaaatttgcctagagattttggacaaaggagagcttcaagttgcagggaaa
gagagggaggcccaattgtcaagtcagtttcgggatattgcaacgattgtcatgcagaag
accattaatcctgaaaccaaa---cgcccttacacaatcagtatgattgaacgtttgatg
catgaaattcactttgctgtggatcccaacagcagttcaaagaagcaggcactggaggtc
atccgccaacttcaaaagaagtttccaatcaaaagatctccgatgagacttcgaatcatg
gctgatcagcaaaactttccttctatccttgagaagctgactgcttggaatgcagatatt
ttgacaaaggatgaatctggaaatcaactctcagttgtttgtgaattggatccaactttg
ttccgagagtgtgactccttggtgagaaatttacaaggcaggctggaaatacttgccgtc
tctgt---tcatggg------gagggcga---tactggtgtggattcttatgatgagct-
-----ttatgaagatgtgccagcaccgctttccaaggaatcaacggagtcttctgtgacc
cagctgagtgcgagtttgcaaaagcaatcggtttcaaccagcagtaaaagtagagaaggt
gaagcaaagcaaaacaggtgtggcacatgcaatgcagtggtgggtgatgccaagcaatac
agagagcacttcaagagcgactggcataagcacaacctaaagcgtaaaacaaggaatctc
cctccccttactgctgaagaatgcttagctgatctggaagtaggggatacaaaagaagat
ttaaaagaatattcattt
>PAFTOL009285
------------------cagccgattggccaaaagaggctgacgaacgtcgccgttgtg
aggctgaagaagcatggcaatcgcttcgaaatcgcttgttacaagaacaaagtcctctct
tggcgttctggcgtagagaaagatatagatgaagtattgcaatcgcatacagtctattcc
aatgtttcgaagggaattctggccaagtctaaggatttgattgctgcctttgggacagat
gatcagactaaaatatgcttagagrttttggagaaaggagagcttcaagttgcgggaaaa
gaaagggaggcccagttgtcaagtcagtttcgggatattgcaacaattgtcatgcagaag
attatcaatcctgaaaccaaa---cgtccttatacaatcagtatgattgaacgtttgatg
catgaaatccactttgctgttgatcccaacagcagctcaaagaagcaggcattggaggtc
atccgccaacttctaaagaartttccaatcaaaagatctccaatgagacttcgaatcact
gctgatcagcaaaactttccttctatcttggagaagttgaatgcttggaatgcagatatt
gtgacaaaggatgaatctggagatcaactgtcaattgtttgtgaattggatccaagttta
ttccgagagtgtgactccttggtgagaagtttactaggcagggtggagatacttgccgtc
tctgt---tcatggg------gagggaga---tactggggtggatcactttgatgaatt-
-----taatgaagatgtgccacccccccttccgaagggttcgacagagtcttctgtgagt
cagctgagtgagaggttgcaaaagcagtctgtttcaaccagcaccaaacgtacagaaggt
gaggcaaagcaaaacaagtgcagcacatgcaacgcagtggtgggtgatgccaagcaatac
agagaacacttcaagagcgactggcataagcacaacctaaagcgtaaaacaaggaatctt
cctccgcttgcagctgaagaatgcttggckgatctggaaattatcgatgcaaaagaagat
ttgaaggaatactcattc
>PAFTOL009287
------------------cagccgataggccagaagaggctgacgaacgtcgccgttgtg
aggctgaagaagcatggcaatcgcttcgaaatcgcttgctacaagaacaaagtcctctct
tggcgttctggcgtagagaaagatatagatgaagtattgcagtcacatacagtctattcc
aatgtttcaaagggaatcctcgccaagtcgaaggatttgattgctgcctttgggacagat
aatcagactaaaatttgcctagagrttttggacaaaggagagcttcaagttgcagggaaa
gagagggaggcccaattgtcaagtcagtttcgggatattgcaacgattgtcatgcagaag
accattaatcctgaaaccaaa---cacccgtacacaatcagtatgattgaacgtttgatg
catgaaattcactttgctgtggatcccaacagcagttcaaagaagcaggcactggaggtc
atccgccaacttcaaaagaagtttccaatcaaaagatctccaatgagacttcgaatcatg
gctgatcaacaaaactttccttctatccttgagaagctgactacttggaatgcagatatt
ttgacaaaggatgaatcgggaaatcaactctcagttgtktgtgaattggatccaactttg
ttccgagagtgtgactccttggtgagaaatttacagggcaggctggaaatacttgctgtc
tctgt---tcatggg------gagggaga---tactggtgtggatcgttatgatgagct-
-----ttatgaagatgtgccagcgccgctttccaaggaatcaacggagtcttctgtgacc
cagctgagtgcgagtttgcaaaagcagtcggtttcaaccagcagtaaaagtacagaaggt
gaagcaaagcaaaacaggtgtggcacgtgcaatgcagtggtgggtgatgccaagcaatac
agagagcacttcaagagcgactggcataagcacaacctaaagcgtaaaacgaggaatctc
cctccccttactgctgaagaatgcttagctgatctggaaataggggatgcaaaagaagat
ttaaaagaatattcattt
>PAFTOL009289
------------------cagccgataggccagaagaggctgacgaacgtcgccgttgtg
aggcttaagaagcatggcaatcgcttcgaaatcgcttgctacaagaacaaagtcctctct
tggcgttctggcgtagagaaagatatagatgaagtattgcagtcacatacagtctattcc
aatgtttcaaagggaatcctggccaagtctaaggatttgattgctgcctttgggacagat
gatcagactaaaatttgtctagagattttggacaaaggagagcttcaagttgcwgggaaa
gagagggaggcccagttgtcaagtcagtttcgggatattgcaacgattgtcatgcagaag
accattaatcctgaraccraa---cgcccttacacaatcagtatgattgaacgtttgatg
catgawattcactttgctgtggatcccaacagcagttcaaagaagcaggcactggaggtc
atccgccaacttcaaaagaagtttccaatcaaaagatctccaatgagacttcgaatcacg
gctgatcagcaaagctttccttctatccttgagaagttgaatgcttggaatgcagatatt
ttgacaaaggatgaatctggaaatcaactctcaattgtttgtgaattagatccaactttg
ttccgagagtgtgactccttggtgagaaatttacaaggcaggctggaaatccttgccgtc
tctgt---tcatggg------gagggaga---tactgctgtggatcgttatgatgagct-
-----ttatgaagatgtgccagcaccactttccaaggaatcaaaggagtcttctgtgacc
cagctgagtgcaagtttgcaaaagcaatcggtttcaaccagcagtaaaagtacagaaggt
gaagcaaagcaaaacaggtgcggcacatgcaatgcagtggtgggtgatgccaagcaatac
agagagcacttcaagagcgactggcataagcacaatctaaagcgtaaaacaaggaatctc
cctccccttactgctgaagaatgcttagctgatctggaaataggtgatacaaaagaagat
ttaaaagaatattcattt
>PAFTOL009291
------------------cagccgataggccagaagaggctgacgaacgtcgccgttgtg
aggctgaagaagcatggcaatcgcttcgaaatcgcttgctacaagaacaaagtcctctct
tggcgttctggcgtagagaaagatatagatgaagtattgcagtcacatacagtctattcc
aatgtttcaaagggaatcctggccaagtcgaaggatttgattgctgcctttgggacagat
gatcagactaaaatttgcctagagrttttggacaaaggagagcttcaagttgcagggaaa
gagagggaggcccaattgtcaagtcagtttcgggatattgcaacgattgtcatgcagaag
accattaatcctgaaaccaaa---cacccgtacacaatcagtatgattgaacgtttgatg
catgaaattcactttgctgtggatcccaacagcagttcaaagaagcaggcactggaggtc
atccgccaacttcaaaaaaagtttccaatcaaaagatctccaatgagacttcgaatcatg
gctgatcaacaaaactttccttctatccttgagaagctgactacttggaatgcagatatt
ttgacaaaggatgaatcgggaaatcaactctcagttgtttgtgaattggatccaactttg
ttccgagagtgtgactccttggtgagaaatttacagggcaggctggaaatacttgccgtc
tctgt---tcatggg------gagggaga---tactggtgtggatcgttatgatgagct-
-----ttatgaagatgtgccagcgccgctttccaaggaatcaacggagtcttctgtgacc
cagctgagtgcgagtttgcaaaagcaatcggtttcaaccagcagtaaaagtacagaaggt
gaagcaaagcaaaacaggtgtggcacgtgcaatgcggtggtgggtgatgccaagcaatac
agagagcactttaagagcgactggcataagcacaacctaaagcgtaaaacaaggaatctc
cctccccttactgctgaagaatgcttagctgatctggaaataggggatacaaaagaagat
ttaaaagaatattcattt
>PAFTOL009293
------------------cagccgataggccagaagaggctgacgaacgtcgccgttgtg
agkctgaagaagcatggcaatcgcttcgaaatcgcttgctacaagaacaaagtcctctck
tggcgttctggcgtagagaaagatatagatgaagtattgcagtcacatacagtctattcc
aatgtttcaaagggaatcctggccaagtcraaggatttgatygctgcctttgggacagat
gatcagactaaaatttgcctagagattttggacaaaggagagcttcaagttgcagggaaa
gagagggaggcccaattgtcaagtcagtttcgsgatattgcaacgattgtcatgcagaag
acmattaatcctgaaaccaaa---cgcccttacacaatcagtatgattgaaygtttgatg
caygaaattcactttgctgtggatcccaacagcagttcaaagaagcaggcactggaggtc
atccgccaacttcaaaagaagtttccaatcaaaagatcyccratgagacttcgaatcatg
gctgatcagcaaaactttccttctatccttgagaagctgactgcttggaatgcagatatt
ttgacaaaggatgaatctggaaatcaactctcagttgtttgtgaattggatccaactttg
ttccgagagtgtgactccttggtgagaaatttacaaggcaggctggaaatacttgccgtc
tctgt---tcatggg------gagggcga---tactggtgtggattcttatgatgagct-
-----ttatgaagatgtgcmagcaccgctttccaaggaatcaacggagtcttctgtgacc
cagctgastgcgagtttgcaaaagcaatyggtttcaaccagcagtaaaagtasagaaggt
gaagcaaagcaaaacaggtgtggcacatgcaaygcrgtggtgggtgatgccaagcaatac
agagagcacttcaagagcgactggcataagcacaacctaaagcgtaaaacaaggaatctc
cctccccttactgctgaagaatgcttagctgatctggaagtaggggatacaaaagaagat
ttaaaagaatattcattt
>PAFTOL009295
------------------cagccgataggccagaagaggctgacgaacgtcgccgttgtg
aggctgaagaagcatggcaatcgcttcgaaatcgcttgctacaagaacaaagtcctctct
tggcgttctggcgtagagaaagatatagatgaagtattgcagtcacatacagtctattcc
aatgtttcaaagggaatcctggccaagtcgaaggatttgattgctgcctttgggacagat
gatcagactaaaatttgcctagagattttggacaaaggagagcttcaagttgcagggaaa
gagagggaggcccaattgtcaastcagtttcgggatattgcaacgattgtcatgcagaag
acsattaatcctgaaaccaaa---cgcccttacacaatcagtatgattgaacgtttgatg
catgaaattcactttgctgtggatcccaacagcagttcaaagaagcaggt----------
------------------------------------------------------------
------------------------------------------------------------
------------------------------------------------------------
------------------------------------------------------------
------------------------------------------------------------
------------------------------------------------------------
--------------------------------------cagcagca--------------
------------------------------------------------------------
------------------------------------------------------------
------------------------------------------------------------
----------------tc
>PAFTOL009297
------------------cagccgataggccagaagaggctgacgaacgtcgccgttgtg
aggctgaagaagcatggcaatcgcttcgaaatcgcttgctacaagaacaaagtcctctct
tggcgttctggcgtagagaaagatatagatgaagtattgcagtcacatacagtctattcc
aatgtttcaaagggaatcctggccaagtctaaggatttgattgctgcctttgggacagat
gatcagactaaaatttgcctagagattttggacaaaggagagcttcaagttgcagggaaa
gagagggaggcccagttgtcaattcagtttcgggatattgcaacgattgtcatgcagaag
accattaatcctgaaaccaaa---cacccttacacaatcagtatgattgaacgtttgatg
catgaaattcactttgctgtggatcccaacagcaattcaaagaagcaggcactggaggtc
atccgccaacttcaaaagaagtttccaatcaaaagatctccaatgagacttcgaatcatg
gctgatcagcaaaactttccttctatccttgagaagctgaatgcttggaatgcagatatt
ttgagaaaggatgaatctggaaatcaactctcagttgtttgtgaattggatccaactttg
ttccgagagtgtgactccttggtgagaaatttacaaggcaggctggaaatacttgccgtc
tctat---tcatggg------gagggaga---tactggtgtggatcattatgatgagct-
-----ttatgaagacgtgccagcaccgctttccaaggaagcaaaggagtcttctgtgacc
cagctkagtgaaagtttgcaaaagcagtcggtttcaaccagcagtaaaagtacagaaggt
gaagcaaagcaaaacaggtgcggcacatgcaatgcagtggtgggtgatgccaagcaatac
agagagcacttyaagagcgactggcataagcacaacctaaagcgtaagacaaggaatctc
cctcccctgactgctgaagaatgcttagctgatctggaaataggtgatacaaaagaagat
ttaaaagaatattcattt
>PAFTOL009299
------------------cagccgataggccagaaaaggctgacgaacgtcgctgttgtg
aggctaaagaagcatggcaatcgcttcgaaatcgcgtgctacaagaacaaagtcctgtct
tggcgttctggcgtagagaaagatatagatgaagtgttgcagtcacatacagtctattcc
aatgtttcaaagggaatcctggccaagtctaaggatttgattgctgcctttgggacagat
gatcagactaaaatttgtctagagattttggacaaaggagagcttcaagttgctgggaaa
gagagggaggcccagttgtcaagtcagtttcgggatattgcaacgattgtyatgcagaag
accattaatcctgaaaccaaa---cgcccttacacaatcagtatgattgaacgtttgatg
catgaaattcactttgctgtggatcccaacagcagttcaaagaagcaggcactagaggtc
atccgccaacttcaaaagaagtttccaatcraaagatccccaatgagacttcgaatcayg
gctgatcagcaaaactttccttctgtccttgaaaagctgaatgcttggaatgcagatatt
ttgacaaaggatgaatctggaaatcaactctcagttgtttgtgaattggatccaactttg
ttccgagagtgtgactccttggtgagaaatttacaaggcaggctggaaatacttgccgtc
tctgt---tgatggg------gagggaga---tgctggtgtggatcgttatgatgagtt-
-----ttatgaagatgtgccagcaccgctttccaaggaatcaacgcagtcttccgtgacc
cagctgagtgcacgtttgcaaaagcaatcggtttctaccagcagtaaaagtacagaaggt
gaagcaaagcaaaacaggtgyggcacgtgcaatgcaggggtgggtgatgccaagcaatac
agagagcacttcaagagcgactggcataagcacaacctaaagcgtaaaacaaggaatctc
cctcctcttaccgctgaggaatgcttagctgatctggaaatgggtgatacaaaagaagat
ttaaaagaatattcattt
>PAFTOL009301
------------------cagccgataggccagaagaggctgacgaacgtcgctgttgtg
aggctaaagaagcatggcaatcgcttcgaaatcgcttgctacaagaacaaagtcctgtct
tggcgttctggcgtagagaaagatatagatgaagtattgcagtcacatactgtctattcc
aatgtttcaaagggaatcctggccaagtctaaggatttgattgctgcctttgggacagat
gatcagactaaaatttgtctagagattttggacaaaggagagcttcaagttgctgggaaa
gagagggaggcccagttgtcaagtcactttcgggatattgcaacgattgtcatgcagaag
accattaatcctgaaaccaaa---cgcccttacacaatcaatatgattgaacgtttgatg
catgaaattcactttgctgtggatcccaacagcagttcaaagaagcaggcactagaggtc
atccgccaacttcaaaagaagtttccaatcaaaagatctccaatgagacttcgaatcatg
gctgatcagcaaaactttccttctatccttgagaagctgaatgcttggaatgcagatatt
ttgacaaaggatgaatctggaaatcaactctcagttgtttgtgaattggatccaactttg
ttccgagagtgtgactccttggtgagaaatttacaaggcaggctggaaatacttgccatc
tctct---tcatggggagggagagggaga---tgctggggtggatcgttatgatgag---
---------gaagatgtgcgagcaccgctttccaaggattcaatgcagtcttctgtgacc
cagctgagtgcaagtttgcaaaagcaatcggtttctaccagcagtaaaagtacagaaggt
gaagcaaagcaaaacaggtgcggcacatgcaatgcagtgstgggtgatgccaagcaatac
agagagcacttcaagagcgactggcataagcacaacctaaagcgtaaaacaaggaatctt
cctcctcttactgctgaggaatgcttagctgatctggaaataggtgatacaaaagaagat
ttaaaagaatattcattt
>PAFTOL009303
------------------cagccgataggycagaagaggctgacgaacgtcgctgttgtg
aggctaaagaagcatggcaatcgcttcgaaatcgcttgctacaagaacaaagtcctgtct
tggcgttctggcgtcatgaaagatatagatgaagtattgcagtcacatacagtctatttc
aatgtttcaaagggaatcctggccaagtctaaggatttgattgctgcctttgggacagat
gatcagactaaaatttgtctagagattttggacaaaggagagcttcaagttgctgggaaa
gagagggaggcccagttgtcaagtcagtttcgggatattgcawcgattgtcatgcagaag
accattaatcctgaaaccaaacgccgcccttacacaatcagtatgattgaacgtttgatg
catgaaattcactttgctgtggatcccaacagcagttcaaagaagcagg-----------
------------------------------------------------------------
-----ttagcagca----------------------------------------------
----------------------------------tcgtttgtgaattggatccaactttg
ttccgagagtgtgactccttggtgagaaatttacaaggcaggctggaaatacttgccgtc
tgtgt---tcatggg------gagggaga---tgctggtgtggatcgttatgatgagct-
-----ttatgaagatgtgccagca------------------------------------
------------------------------------------------------------
gatgtgccagcaaacaggtgcggcacatgcaatgcagtggtgggtgatgccaagcaatac
agagagcacttcaagagcgactggcataagcacaacctaaagcgtaaaacaaggaatctc
cctcctcttactgctgaggaatgcttagctgatctggaaataggtgatacaaaagaagat
ctaaaagaatattcattt
>PAFTOL009311
atgtcgaagacgctggtgcagccgataggccagaagaggcttacgaacgtcgccgtcgtg
aggttaaagaagcatggcaatcgcttcgaaatcgcttgttataaaaacaaagtcctctct
tggcgttccggcgtagagaaagatatagacgaagtattgcagtcgcatactgtttattcc
aatgtttcgaagggaatcctagccaagtctaaggatttgattgctgcctttgggacggat
gatcagacgaaaatttgcttggagattttggagaaaggagagcttcaagtcgcagggaaa
gaaagggaggcgcaattgtctagtcagtttcgggatattgcaacaattgtcatgcagaag
accatcaatcctgaaaccaag---cgcccttacacaatcagtatgattgaacgtttaatg
catgaaatccactttgctgttgatcccaatagcagttcgaagaagcaggcactggaggtc
atacgccagcttcaaaagaagtttccaatcaaaaggtctccaatgagacttcgaatcact
gctgatcaacaaaactttccttctatctttgagaagctaaacactttgaatgcagatatt
gtgacaaaggatgcatctggaaatcaactttcagttgtttgtgaattggatccaggttta
ttccgagagtgtgactccttggtaaggaatttacaaggcaggctagaaatacttgccgtc
tctgt---tcatgct------gagggaga---taccattgtggatcactatgatgaatt-
------------------------------------------------------------
------------------------------------------------------------
--------------------------------------------------caagcaatac
agagagcacttcaagagcgactggcataaacacaacctaaagcgtaagacaaggaatctt
cctccccttactgctgaagaatgcttggctgatctggaaataggtgatacgaaagaagac
ttgaaggaatactcgttt
>PAFTOL009313
atgtcgaagacgctggttcagccgatagggcagaagcggctgacgaacgtcgccgtcgtc
cggctgaagaagcatggcaatcgcttcgaaatcgcttgctacaagaacaaagtcctctca
tggcgctctggcgtagagaaggatatmgacgaagtattacaatcacatactgtctattcc
aatgtttcgaaaggaatcctggccaagtctaaagatttgattgctgcttttgggacggat
gaycagactaaaatttgtctggagattttggagaaaggagagcttcaagttgctggaaaa
gaaagggaggcgcagttatcgagtcagtttcgtgatattgcgaccatygtcatgcagaag
actattaatcccgaaaccaaa---cggccttacactatcagtatgattgaacgyttgatg
cacgaaatccactttgctgttgatcccaacagcagttcaaagaagcaggcactggaggtt
attcgtcagctacaaaagaagttccctatcaaaagatctccaatgagacttcgaatcrtt
gctgatcarcaraactwtcmttctatmyttgagaagctramtrcwtggaatgcagayatt
ktgacraaggatgaatckggaaatcaacttttagttgtttgtgaattggatccaggctta
ttccgagagtgtgacaccttggtgaggaatttrcaagggagggtagaaatacttgcygta
tctgt---ccatgct------gagggaga---tacgggtgtggatcactttgatgaata-
-----cagtgaagaaatgccaccracccttyccaaggaatccactgagtcttctgtgacc
cagctgagtgaaaggttgcaaaagcagtcagtttcaacaagcaygaaaaatatcgagggg
gaagttaagcaaaacaagtgcggcacgtgcaatgcggtggtgggtgatgccaagcaatac
agagagcatttcaagagcgactggcataagcataacctaaagcgtaagacaaggaatctt
cctccccttacggctgaagaatgcttggctgatcttgaaattggtgataccaaagaagat
ttgaaggaatattccttt
>PAFTOL009315
------------------------------------------------------------
------------------------------------------------------------
---------------gagaaagatattgatgaagtattgcagtcacatactgtttacacc
aatgtttcgaagggagtcctggccaagtctaaggatttgattgctgcctttgggacagat
gaccagactaaaatttgcttggagattttggagaaaggagagcttcaagttgctgggaaa
gagagggaagcccagttgtcgagtcagtttcgggatattgcaaccattgtcatggagaag
acagttaatcctgaaaccaaa---cgcccgtacacaatcagtatgatagagcgtttaatg
catgaaatccattttgccgttgattccaacagcagctcaaagaagcag------------
------------------------------------------------------------
------------------------------------------------------------
------------------------------------------------------------
------------------------------------------------------------
------------------------------------------------------------
------------------------------------------------------------
------------------------------------------------------------
------------------------------------------------------------
------------------------------------------------------------
------------------------------------------------------------
------------------
>PAFTOL009319
------------------cagccgatagggcagaagaggctgaccaacgtcgccgtggtg
aggctgaagaagcatggcaatcgctttgaaatcgcttgctacaagaacaaagtcctctct
tggcgttctggcgtagagaaagatatcgatgaagtattgcagtcacagactgtttactcc
aatgtttcaaagggagtcctggccaagtctaaggatttgattgctgcctttgggacagat
gatcagactaaaatttgcttggagattttggagaaaggagagcttcaagttgctgggaaa
gagagggaagcacagttgtcgagtcagtttcgggatattgcaaccattgttatggagaag
acagttaatcctgaaaccaaa---cgcccatacactatcagtatgattgagcgtttaatg
catgaaatccactatgctgttgatcccaacagcagttcaaagaagcaggcactggaggtt
atccgtcagcttcagaagaagtttccaatcaaaagatctccaatgagacttcggatcatt
gctgataagcaaagctttacttctatctttgcgaagctagactcttgggatgcagaagtt
gtgtcaaaggatgaatctggaaaccaactttctgttgtttgtgaattggacccaagttta
ttcagagagtgcgatgggttggttaggaatttacaatgcaagctagaaatacttgcagtt
tctgt---tcatgct------gagggaga---taccggtgtggataactatgatgagtt-
-----caatgaggacatgccaccaacccttcccgaggagggcacggagtcttctgtgacc
cagctgagtgaaaggttgcaaaagcaatcagtttcaaccagcactaaaagtactggaggt
gaagcaaagcagaacaagtgcagcacatgtaatgcagttgtgggcaatgcccagcaatac
agggagcacttcaagagcgactggcataagcacaatctaaagcgtaagacaaggaatctc
cctccccttactgctgaagagtgcttgggtgatctggaaataggtgatactaaagaagat
ttgaaggaatactcattt
>PAFTOL009321
------------------cagccgatagggcagaagaggctgaccaacgtcgccgtggtg
aggctgaagaagcaaggcaatcgattcgaaattgcttgctacaagaacaaagtcctctct
tggcgttctggcgtagagaaagatatcgatgaagtattgcagtcgcatactgtttacacc
aatgtttcgaagggaatcctggctaagtctaaggatttgattgctgcctttgggacggat
gaccagaccaaaatttgcttggagattttgkagaaaggagagcttcaagttkctggraaa
gagagggaagcasasttgtcgagtcartttcgggatattgcaacaattgttatggagaag
actgytaatcctgaaaccaaa---cgcccrtwcacaatcagtatgattgagcgtttaatg
catraaatccactttgcygtcgatcccaacagcagttcaaagaagcaggcgctagaggtt
atccgtcagcttcagaagaagtttcccatcaaaagatctccaatgagacttcgaatcact
gccgataagcaaagctttacttctatctttgagaagcttgactcttgggaagcagaagtt
gcggcaaaggatgaatctggaaaccaactttcagttgtttgtgaattggacccaggctta
ttcagagagtgcgatggcttggtaaggaatttacaaggcaagctagaaatacttgcagtt
tctgt---tcatgct------gagggaga---taccgatgtggataactatgatgagtt-
-----caatgaggacatgccaccaacccttcccaaggagtccacggagtcttctgtgacc
cagctgagtgaaaggttgcaaaagcaatcagtttcaaccagcgctaagagtactgaaggt
gaagcaaagcaaaacaggtgcagcacatgtgatgcagttgtgggtgatgccaagcaatac
agagagcacttcaagagcgactggcataagcacaatctaaagcgtaagacaaggaatctc
cctccccttactgctgaagagtgcttggctgatctggaaataggtgatacaaaagaagat
ttgaaggagtactcattt
>PAFTOL013501
------------------cagccgataggccagaagaggctgacgaacgtcgccgttgtg
aggctgaagaagcatggcaatcgcttcgaaatcgcttgctacaagaacaaagtcctctct
tggcgaactggcgtagagaaagatatagatgaagtattgcagtcacatacagtctattcc
aatgtttcaaagggaatcctggcgaagtcgaaggatttgattgctgcctttgggacagay
gatcagactaaaatttgcctagagattttggacaaaggagagcttcaagttgcagggaaa
gagagggaggcccaattgtcgagtcagtttcgggatattgcaacgattgtcatgcagaag
accattaatcctgaaaccaaa---cgcccttacacaatcagtatgattgaacgtttgatg
catgaaattcactttgctgtggatcccaacagcarttcaaagaagcaggcactggaggtc
atccgccaacttcaaaagaagtttccaatcaaaagatctccaatgagacttcgaatcatg
gctgatcagcaaaattttccttctatccttgagaagctgactrcttggaatgcagatatt
ttgacaaaggatgaatcgggaaatcaactctcagttgt----------------------
------------------------------------------------------------
------------------------------------------------------------
---------------------------------------------gagttttctttg---
--gataactctggaactgcaaaagcaatcggtttcaaccagcagtaaaagtacagaaggt
gaagcaaagcaaaacaggtgtggcacatgcaatgcagtggtgggtgatgccaagcaatac
agagagcacttcaagagcgactggcataagcacaacctaaagcgtaaaacaaggaatctc
cctccccttactgctgaagaatgcttagctgatctggaaataggggatacaagagaagat
ttaaaagaatattcattt
>SRR5036296
------------------cagccgataggccagaaaaggctgacgaacgtcgctgttgtg
aggctaaagaagcatggcaatcgcttcgaaatcgcttgctacaagaacaaagtcctgtct
tggcgttctggcgtagagaaagatatagatgaagtgttgcagtcacatacagtctattcc
aatgtttcaaagggaatcctggccaagtctaaggatttgattgctgcctttgggacagat
gatcagactaaaatttgtctagagattttggacaaaggagagcttcaagttgctgggaaa
gagagggaggcccagttgtcaagtcagtttcgggatattgcaacgattgtcatgcagaag
accattaatcctgaaaccaaa---tgcccttacacaatcagtatgattgaacgtttgatg
catgaaattcactttgctgtggatcccaacagcagttcaaagaagcaggcactagaggtc
atccgccaacttcaaaagaagtttccaatcaaaagatccccaatgagacttcgaatcacg
gccgatcagcaaaactttccttctatccttgaaaagctgaatgcttggaatgcagatatt
ttgacaaaggatgaatctggaaatcaactctcagttgtttgtgaattggatccaactttg
ttccgagagtgtgactccttggtgagaaatttacaaggcaggctggaaatacttgccgtc
tctgt---tgatggg------gagggaga---tgctggtgtggatcgttatgatgagct-
-----ttatgaagctgtgccagcaccgctttccaaggaatcaacgcagtcttccgtgacc
cagctgagtgcacgtttgcaaaagcaatcggtttctaccagcagtaaaagtgcagaaggt
gaagcaaagcaaaacaggtgcggcacgtgcaatgcaggggtgggtgatgccaagcaatac
agagagcacttcaagagcgactggcataagcacaacctaaagcgtaaaacaaggaatctt
cctcctcttaccgctgaggaatgcttagctgatctggaaataggtgatacaaaagaagat
ttaaaagaatattcattt
>SRR5137211
------------------cagccgataggccagaaaaggctgacgaacgtcgctgttgtg
aggctaaagaagcatggcaatcgcttcgaaatcgcttgctacaagaacaaagtcctgtct
tggcgttctggcgtagagaaagatatagatgaagtgttgcagtcacatacagtctattcc
aatgtttcaaagggaatcctggccaagtctaaggatttgattgctgcctttgggacagat
gatcagactaaaatttgtctagagattttggacaaaggagagcttcaagttgctgggaaa
gagagggaggcccagttgtcaagtcagtttcgggatattgcaacgattgtcatgcagaag
accattaatcctgaaaccaaa---cgcccttacacaatcagtatgattgaacgtttgatg
catgaaattcactttgctgtggatcccaacagcagttcaaaraagcaggcactagaggtc
atccgccaacttcaaaagaagtttccaatcaaaagatccccaatgagacttcgaatcaca
gctgatcagcaaaactttccttctatccttgaaaagctgaatgcttggaatgcagatatt
ttgacaaaggatgaatctggaaatcaattctcagttgtttgtgaattggatccaactttg
ttccgagagtgtgactccttggtgagaaatttacaaggcaggctggaaatacttgccgtc
tctgt---tgatggg------gagggaga---tgctrgtgtggatcgttatgatgagct-
-----ttatgaagatgtgccagcaccgctttccaaggaatcaaygcagtcttctgtgacc
cagstgagtgcaagtttgcaaaagcaatcggtttctaccagcagtagaagtacagaaggt
gaagcaaggcaaaacaggtgcggcacatgyaatgcagtggtgggtgatgccaagcaatac
agagagcacttcaagagcgactggcataggcacaacctaaagcgtaaaacaaggaatctc
cctcctcttactgctgaggaatgcttagctgatctgggaataggtgatacaaaagaagat
ttaaaagaatattcattt
>SRR5137212
------------------cagccgataggccagaagaggttgacgaacgtcgccgttgtg
aggctgaagaagcatggcaatcgcttcgaaatcgcttgctacaagaacaaagtcctctct
tggcgttctggcg-----------------------------------------------
------------------------------------------------------------
------------------------------------------------------------
------------------------------------------------------------
------------------------------------------------------------
------------------------------------------------------------
------------------------------------------------------------
------------------------------------------------------------
----------------------------------tggcttgtgaattggatccaagttta
ttccgagagtgtgactctttggtgagaaatttacaaggcaggctggaaatacttgccgtc
tctgt---tcatgcg------gagggaga---tactggggtggatcactatgatgaatt-
-----taatgaagacgtgccgccacctcttcctaatgattcgagcgagtcttctgtgact
cagctgagtgaaaggttgcaaaaacagtctgtttcaaccagcaccaaaagtacagaaggt
gaagcaaagcaaaacaagtgtagcacatgcaatgcagtggtgggtgatgccaagcaatac
agagaacacttcaagagcgactggcacaagcacaacctaaagcgtaagacgaggaatctt
cctccccttaccgctgaagaatgcttggctgatctggaaataggtgatacaaaagaagat
ttgaaggaatattcattt
>SRR5137213
------------------cagccgataggccagaagaggctgacgaacgtcgctgttgtg
aggctaaagaagcatggcaatcgcttcgaaatcgcttgctacaagaacaaagtcctgtct
tggcgttctggcgtagagaaagatatagatgaagtattgcagtcacatacagtctattcc
aatgtttcaaagggaatcctggccaagtctaaggatttgattgctgcctttgggacagat
gatcagactaaaatttgtctagagattttggacaaaggagagcttcaagttgctgggaaa
gagagggaggcccagttgtcaagtcagtttcgggatattgcaacaattgtcatgcagaag
accattaatcctgaaaccaaa---cgcccttacacaatcagtatgattgaacgtttgatg
catgaaattcactttgctgtggatcccaacagcagttcaaagaagcaggcactagaggtc
atccgccaacttcaaaagaagtttccaatcaaaagatctccaatgagacttcgaatcatg
gctgatcagcaaaactttccttctatccttgagaagctgaatgcttggaatgcagatatt
ttgacaaaggatgaatctggaaatcaactctcagttgtttgtgaattggatccaactttg
ttccgagagtgtgactccttggtgagaaatttacaaggcaggctggaaatacttgccatc
tctct---tcatggggagggagaggtaga---tgctggtgtggatcgttatgatgagct-
-----ttatgaagatgtgccagcaccgctttccaaggaatcaacgcagtcttctgtgacc
cagctgagtgcaagtttgcaaaagcaatcggtttctaccagcagtaaaagtacagaaggt
gaagcaaagcaaaacaggtgcgggacatgcaatgcagtggtgggtgatgctaagcaatac
agagagcacttcaagagcgactggcataagcacaacctaaagcgtaaaacaaggaatcac
cctcctcttactgctgaggaatgcttagctgatctggaagtaggtgatacaaaagaagat
ttaaaagaatattcattt
>SRR7905849
------------------cagccaataggccagaagaggttgacgaacgtcgccgtggtg
aggctgaagaagcatggcaatcgcttcgaaatcgcttgctacaaaaacaaagtcctctct
tggcgttctggcgtagagaaagatatagatgaagtattgcagtcacatacagtctattcc
aatgtttccaagggaatcctggccaagtctaaggatttgactgctgcctttgggacagat
gatcagactaaaatatgcctagagattttggagaaaggagagcttcaagttgcagggaaa
gagagggaggcccagttgtcaagtcagtttcgggatattgcaacgattgtcatgcagaag
accattaatcctgaaaccaaa---cgcccttacacaatcagtatgattgaacgtttgatg
catgaaattcactttgccgtggatcccaacagcagttcaaagaagcaggcactggaggtc
atccgccaacttcaaaagaagtttccaatcaaaagatgtccaatgagacttcgaatcact
gctgatcagcaaaactttccttctatccttgagaagctgaatgcttggaatgcagatatt
gtgacaaaggatgaatctggaaatcaactctcagttgtttgtgaattggatccaacttta
ttccgagagtgtgactccttggtgagaaatctacaaggcaaggtggaaatacttgccgtc
tctgt---tcatgca------gatggagt---tactgctgcggatcattatgatgagtt-
-----ttatgaagacgtaccagcagcacttcccaaggaatcgacggagtcttctgtgacc
cagctgagtgagaggttgcaaaagcaatcggtttcaaccagcagtaaaagtacagaaggt
gaagcaaagcaaaacaagtgcagcacatgcaatgcagtggtgggtgatgccaaggaatac
agagaacacttcaagagcgactggcataagcacaacctaaagcgtaagacaaggaatctc
cctccccttactgctgaagaatgcttggctgatctggaaataggtgatacaaaggaagat
ttgaaggaatattcattt
>SRR7905861
------------------cagccgataggccagaagaggctgacgaacgtcgccgttgtg
aggcttaagaagcatggcaatcgcttcgaaatcgcttgctacaagaacaaagtcctctct
tggcgttctggcgtagagaaagatatagatgaagtattgcagtcacatacagtctattcc
aatgtttcaaagggaatcctggccaagtctaaggatttgattgctgcctttgggacagat
gatcagactaaaatttgtctagagattttggacaaaggagagcttcaagttgcagggaaa
gagagggaggcccagttgtcaagtcagtttcgggatattgcaacgattgtcatgcagaag
accattaatcctgaaaccaaa---cgcccttacacaatcagtatgattgaacgtttgatg
catgaaattcactttgctgtggactccaacagcagttcaaagaagcaggcactggaggtc
atccgccaactgcaaaagaagtttccaatcaaaagatctccaatgagacttcgaatcacg
gctgatcagcaaaactttccttctatccttgagatgctgaatgcttggaatgcagatatt
ttgacaaaggatgaatctggaaatcaactctcagttgtttgtgaattggatccaactttg
ttccgagagtgtgactccttggtgagaaatttaaaaggcaggctggaaatacttgccgtc
tctgt---tcatggg------gagggaga---tactggtgtggatcgttatgatgagct-
-----ttatgaagatgtgccagcaccgctttccaaggaatcaaaggagtcttctgtgacc
cagctgagtgcaagtttgcaaaagcaatckgtttcarccagcagtamaggtacagaaggt
gaagcaaagcaaaacaggtgcggcacatgcaatgcagtggttggtgatgccaagcaatac
agagagcacttcaagagcgactggcataagcacaatctaaagcgtaaaacaaggaatctc
cctccccttactgctgaagaatgcttagctgatctggaaataggtgatacaaaagaagat
ttaaaagaatattcattt
>SRR7905862
------------------cagccgattggccaaaagaggctgacgaacgtagctgttgtg
aggctgaagaagcatggcartcgcttcgaaatcgcttgttacaagaacaaagtcctctct
tggcgttctggcgtagagaaagatatagatgaagtattgcaatcgcatacagtctattcc
aatgtttcaaagggaattctggccaagtctaaagatttgattgctgcctttgggacagat
gatcagactaaaatatgcttagagattttggagaaaggagagcttcaagttgcaggaaaa
gaaagggaggcccagttgtcaagtcagtttcgggatattgcaacaattgtcatgcagaag
actatcaatcctgaaaccaaa---cgtccttatacaatcagtatgattgaacgtttgatg
catgaaatccactttgctgttgagcccaacagcagctcaaagaagcaggcattggaggtc
atccgccaacttctaaagaagtttccaatcaaaagatctccaatgagacttcgaatcact
gctgatcagcaaaactttccttctatcttggagaagttgaatgcttggaatgcagatatt
gtgacaaaggatgaatctgaaaatcaactgtcaattgtttgtgaattggatccaagttta
ttccgagagtgtgactccttggtgagaaatttactaggcagggtggagatacttgccgtc
tctgt---tcatggg------gagggaga---aactggggtggatcactttgatgaatt-
-----tagtgaagatgtgccgccaccgcttccgaagggttcgacagagtcttctgtgagc
ccgctgagtgagaggttggaaaagcagtcggtctcaaccagcaccaaaagtacagaaggt
gaggcaaagcaaaacaagtgcagcacatgcaacgcagtggtgggtgatgccaagcaatac
agagaacacttcaagagcgactggcataagcacaacctaaagcgtaaaacaaggaatctt
mctccacttaccaccgaagaatgcttggctgatctggaaataatcgatgcaaaagaagat
ttgaaggaatactcattc
>SRR8327214
------------------cagccgataggccagaagaggctgacgaacgtcgccgttgtg
aggcttaagaagcatggcaatcgcttcgaaatcgcttgctacaagaacaaagtcctctct
tggcgttctggcgtagagaaagatatagatgaagtattgcagtcacatacagtctattcc
aatgtttcaaagggaatcctggccaagtctaaggatttgattgctgcctttgggacagat
gatcagactaaaatttgtctagagattttggacaaaggagagcttcaagttgcagggaaa
gagagggaggcccagttgtcaagtcagtttcgggatattgcaacgattgtcatgcagaag
accattaatcctgaaaccaaa---cgcccttacacaatcagtatgattgaacgtttgatg
catgaaattcactttgctgtggatcccaacagcagttcaaagaagcaggcactggaggtc
atccgccaacttcaaaagaagtttccaatcaaaagatctccaatgagacttcgaatcacg
gctgatcagcaaagctttccttctatccttgagaagttgaatgcttggaatgcagatatt
ttgacaaaggatgaatctggaaatcaactctcaattgtttgtgaattagatccaactttg
ttccgagagtgtgactccttggtgagaaatttacaaggcaggctggaaatccttgccgtc
tctgt---tcatggg------gagggaga---tactgctgtggatcgttatgatgagct-
-----ttatgaagatgtgccagcaccactttccaaggaatcaaaggagtcttctgtgacc
cagctgagtgcaagtttgcaaaagcaatcggtttcaaccagcagtaaaagtacagaaggt
gaagcaaagcaaaacaggtgcggcacatgcaatgcagtggtgggtgatgccaagcaatac
agagaacacttcaagagcgactggcataagcacaatctaaagcgtaaaacgaggaatctc
cctccccttactgctgaagaatgcttagctgatctggaaataggtgatacaaaagaagat
ttaaaagaatattcattt
