# Supplementary material for: Phylogenomics and classification of Cactaceae based on hundreds of nuclear genes
Source: Plant Syst Evol. 2025 Aug 11;311(5):28. doi: 10.1007/s00606-025-01948-z (PMC12339657; doi:10.1007/s00606-025-01948-z)
Supplement: Supplementary file 4 — Online Resource 4: Containing alignments and RAxML gene trees for all included loci and all phylogenetic datasets (ZIP 10372 KB) [file 606_2025_1948_MOESM4_ESM.zip › de Vos et al_ESM_4/ESM_data_alignments/QCP/5404_consensus.mafft.fasta]

>PAFTOL004547
------------------------------------------------------------
------------tcttcaagctttggatgttgtgagatagttccgattcagaacctaaac
tggcaaacaggatgcaggtggatcatgggtgtaatatcccagctggaagatggccattac
tatcttgaggaccttactgcctctgtggaagtagatttatccagt---------------
------------------------------------------------------------
------------------------------------------------------------
------------------------------------------------------------
------------------------------------------------------------
------------------------------------------------------------
------------------------------------------------------------
------------------------------------------------------------
------------------------------------------------------------
------------------------------------------------------------
------------------------------------------------------------
------------------------------------------------------------
------------------------------------------------------------
------------------------------------------------------------
------------------------------------------------------------
------------------------------------------------------------
------------------------------------------------------------
------------------------------------------------------------
------------------------------------------------------------
-----------------
>PAFTOL004551
gatcgatttgagttgttgtctcagcggctttctcgcaatccacwtttctcaagacctata
tttgaatctcagtcttcaagctttggatgttgtgagatagttccaattcagaacctaaac
tggcaaacaggaggcaggtggatcatgggtgtaatatcccagctggaagatggccattac
tatctcgaggaccttactgcctctgtggaagtagatttatccagtgca------------
------------------------------------------------------------
------------------------------------------------------------
------------------------------------------------------------
------------------------------------------------------------
------------------------------------------------------------
------------------------------------------------------------
------------------------------------------------------------
------------------------------------------------------------
------------------------------------------------------------
------------------------------------------------------------
------------------------------------------------------------
------------------------------------------------------------
------------------------------------------------------------
------------------------------------------------------------
------------------------------------------------------------
-----------------------gatcactgtctccatctctatcctactcctcatacaa
tcattctgggggacagaagtgagcagaagtcattcaattacgcgggtgttacatgcttca
atccaggctccttctcaaccgatcacaccttcgtggcatatcgcccctgcacccatgaag
ttgaattatctgctgtt
>PAFTOL004552
------------------------------------------------------------
---------------tcaagctttggatgttgtgagatagttccaattcagaacctaaac
tggcaaacaggatgcaggtggatcatgggtgtaatatcccaactggaagatggccattac
tatcttgaggacctttctgcctctgtggaagtagatttatccagtgca------------
------------------------------------------------------------
------------------------------------------------------------
------------------------------------------------------------
------------------------------------------------------------
--------------------------------------------caacagaaaagacttg
ctgacatggaaaagaaggctgttaatgacatgtttgttatactttcagatatatggctgg
atgaggaagaaacgatggcaaagctgagagaagttctggagggctatgaatctgtggagg
ttgttccctctttgttcatcctcatgggaaatttctgttcttccccatgcagcctatcat
ttcatttttttgctagtctcagatcac---agtttggtaagctgggga------aaat--
-----------gattgcagagttt------------------------------------
------------------------------------------------------------
------------------------------------------------------------
------------------------------------------------------------
------------------------------------------------------------
------------------------------------------------------------
------------------------------------------------------------
------------------------------------------------------------
------------------------------------------------------------
-----------------
>PAFTOL004553
gatcgatttgaattgttgtctcagcggctttctcgcaatccacatttctcaagacctata
tttgaatctcagtcttcaagctttggatgttgtgagatagttccaattcagaatctaaac
tggcaaacaggatgcaggtggatcatgggtgtaatatcccagttggaagatggccattac
tatctcgaggaccttactgcctctgtggaagtagatttatccagtaca------------
------------------------------------------------------------
------------------------------------------------------------
----------------------tt------------------------------------
------------------------------------------------------------
------------gttttcttt----------------------tgaacagaaaagacttg
ctgacatggaaaagaaggctgttaatgacatgtttgttatcctttcagatatatggctgg
atgaggaagagacaatggcaaagctgagagaagttctggagggctatgaatctgtggagg
ttgttccctctttgttcatcctcatgggaaatttctgttcttccccatgcagcctatcat
ttcatttttttgctagtctcaggtcac---agtttggtaagctgggga------aaat--
-----------gattgcagagtttcctaggttgaaggggcacagtcgttttctgttcatt
cccagtcctgatgatgcaggtgtgtgctctatgctgactttttgttccttgtacctgtat
------------------------------------------------------------
------------------------------------------------------------
------------------------------------------------------------
------------------------------------------------------------
------------------------------------------------------------
------------------------------------------------------------
------------------------------------------------------------
-----------------
>PAFTOL004554
------------------------------------------------------------
------------------------------------------------------------
------------------------------------------------------------
------------------------------------------------------------
------------------------------------------------------------
------------------------------------------------------------
------------------------------------------------------------
------------------------------------------------------------
-----------------------------------------------------agacttg
ctgacatggaaaagaaggctgttaatgacatgtttgttatactttcagatatatggctgg
atgaggaagaaacgatggcaaagctgagagaagttctggagggctatgaatctgtggagg
ytgttccctctttgttcatcctcatgggaaatttctgttcttccccatgcagcctatcat
ttcatttttttgctagtctcagatcac---agtttggtaagctgggga------aaat--
-----------gattgcagagtttcctaggttgaaggagcacagtcgttttctgttcatt
cccagccctgat------------------------------------------------
------------------------------------------------------------
------------------------------------------------------------
------------------------------------------------------------
------------------------------------------------------------
------------------------------------------------------------
------------------------------------------------------------
------------------------------------------------------------
-----------------
>PAFTOL004555
---------------------------------------------ttctcaagacctata
tttgaatctcagtcttcaagctttggatgttgtgagatagttccaattcagaacctaaac
tggcaaacaggatgcaggtggatcatgggtgtaatatcccagctggaagatggccattac
tatcttgaggaccttactgcctctgtggaagtagatttatgcagtgca------------
------------------------------------------------------------
------------------------------------------------------------
------------------------------------------------------------
------------------------------------------------------------
------------------------------------------------------------
------------------------------------------------------------
------------------------------------------------------------
------------------------------------------------------------
------------------------------------------------------------
------------------------------------------------------------
------------------------------------------------------------
------------------------------------------------------------
------------------------------------------------------------
------------------------------------------------------------
------------------------------------------------------------
------------------------------------------------------------
------------------------------------------------------------
------------------------------------------------------------
-----------------
>PAFTOL004556
---------------------------------------------------agacctata
tttgaatctcagtcttcaagctttggatgttgtgagatagttccaattcagaacctaaac
tggcaaacaggatgcaggtggatcatgggtgtaatatcccagctggaagatggccattac
tatcttgaggaccttactgcctctgtggaagtagatttatccagtgca------------
------------------------------------------------------------
------------------------------------------------------------
------------------------------------------------------------
------------------------------------------------------------
------------------------------------------------------------
--------------------------------------------tcggacatatggctgg
atgaggaagaaacaatggcaaagctgagagaagttctggagggctatgaatctgtggagg
ttgttccctctttgttcatccttatgggaaatttctgttcttccccwtgcagcctatcat
ttcattttttygctagtctaagg-------------------------------------
------------------------------------------------------------
------------------------------------------------------------
------------------------------------------------------------
------------------------------------------------------------
------------------------------------------------------------
------------------------------------------------------------
------------------------------------------------------------
------------------------------------------------------------
------------------------------------------------------------
-----------------
>PAFTOL004560
gatcgatttgagctgttgtctcagcggctttctcacaatccacatttctcaaggcctata
tttgaatctcagtcttcaagctttggatgttgtgagatagttccaattcagaacctaaac
tggcaaacaggatgcaggtggatcatgggtgtaatatcccagctggaagatggccattac
tatcttgaggaccttactgcctctgtggaagtagatttatccagtgca------------
------------------------------------------------------------
------------------------------------------------------------
------------------------------------------------------------
------------------------------------------------------------
--------------------------------------------caacagaaaagacttg
ctgacatggaaaagaaggctgttaatgacatgtttgttatactttcagatatatggctgg
atgaggaagaaacgatggcaaagctgagagaagttctggagggctatgaatctgtggagg
ttgttccctctttgttcatcctcatgggaaatttctgttcttccccatgcagcctatcat
ttcatttttttgctagtctcagg-------------------------------------
------------------------------------------------------------
------------------------------------------------------------
------------------------------------------------------------
------------------------------------------------------------
------------------------------------------------------------
------------------------------------------------------------
------------------------------------------------------------
------------------------------------------------------------
------------------------------------------------------------
-----------------
>PAFTOL004561
------------------------------------------------------------
---------------------------------cagatagttccaattcagaacctaaac
tggcaaacaggacgcaggtggatcatgggtgtaatatcccagctggaagatggccattac
tatcttgaggaccttactgcctctgtggaagtagatttatcgagtgca------------
------------------------------------------------------------
------------------------------------------------------------
------------------------------------------------------------
------------------------------------------------------------
------------------------------------------------------------
------------------------------------------------------------
------------------------------------------------------------
------------------------------------------------------------
------------------------------------------------------------
------------------------------------------------------------
------------------------------------------------------------
------------------------------------------------------------
agaataaagttttattcccaagaaattgtggtttttcgtcggg------acctcttatat
agaatgcgccgctcatgcctgattcctccttcaactgctgaaaccagtgatccctttgcg
catgta------------------------------------------------------
------------------------------------------------------------
------------------------------------------------------------
------------------------------------------------------------
-----------------
>PAFTOL004562
---------------------------------------ccacatttctcaagacctata
tttgaatctcagtcttcaagctttggatgttgtgagatagttccaattcagaacctaaac
tggcaaacaggatgcaggtggatcatgggtgtaatatcccagctggaagatggccattac
tatcttgaggaccttactgcctctgtggaagtagatttatccagtgca------------
------------------------------------------------------------
---c--------------------------------------------------------
------------------------------------------------------------
------------------------------------------------------------
---------------------------------------------aacagaaaagacttg
ctgacatggaaaagaaggctgttaatgacatgtttgttatactttcagatatatggctgg
atgaggaagaaacgatggcaaagctgagagaagttctggagggctatgaatctgtggagg
ttgttccctctttgttcatyctcatgggaaatttctgttcttccccatgcagcctatcat
ttcatttttttgctagyctcagg-------------------------------------
------------------------------------------------------------
------------------------------------------------------------
------------------------------------------------------------
------------------------------------------------------------
------------------------------------------------------------
------------------------------catctgtgccccctccctctgaccgtccaa
-----ccaattagttggaatcacgatcactgtctccatctctaccctactcctcatacga
tcattctaggggacagaagcgagcaaaagtcattcaattatgcgggtgttacatgcttca
atcctggctccttctcaagcgatcacacctttgtggcatatcggccctgcactcgtgaag
ttgaattatctgctgtt
>PAFTOL004563
------------------------------------------------------------
---------------------------------cagatagttccaattcagaacttaaac
tggcaaacaggatgcaggtggatcatgggtgtaatatcccagctggaagatggccattac
tatcttgaggaccttactgcctctgtggaagtagatttatccagtgca------------
------------------------------------------------------------
------------------------------------------------------------
------------------------------------------------------------
------------------------------------------------------------
-----------------------------------------------------agacttg
ctgacgtggaaaagaaggctgttaatgacatgtttgttatactttcagatatatggctgg
atgaggaagaaacaatggcaaagctgagagaagttctggagggctatgaatctgtggagg
ttgttccctctttgttcatcctcatgggaaatttctgttcttccccatgcagcctatcat
ttcatttttttgctagtctcaggtcac---agtttggtaagctgggga------aaat--
-----------gattgctgagtttcctaggttgaaggagcacagtcgttttctgttcatt
cccagccctgatgatgcaggtgtgttctctatgctgactcattgttccttgtatctgtat
gtcaca------------------------------------------------------
------------------------------------------------------------
------------------------------------------------------------
------------------------------------------------------------
------------------------------------------------------------
------------------------------------------------------------
------------------------------------------------------------
-----------------
>PAFTOL004564
------------------------------------------------------------
------------------------------------atagttccaattcagaacctgaac
tggcaaacaggacrcaggtggatcatgggtgtaatatcccagctggaagatggccattac
tatcttgaggaccttactgcctctgtggaagtagatttatccagtgca------------
------------------------------------------------------------
------------------------------------------------------------
------------------------------------------------------------
------------------------------------------------------------
------------------------------------------------------------
------------------------------------------------------------
------------------------------------------------------------
------------------------------------------------------------
------------------------------------------------------------
------------------------------------------------------------
------------------------------------------------------------
------------------------------------------------------------
------------------------------------------------------------
------------------------------------------------------------
------------------------------------------------------------
-----------------------------------------------------------a
tcattctaggggacagaagtgagcagaagtcattcaattacgcgggtgttacatgcttca
atccaggctccttctcaaccgatcacaccttcgtggcatatcgcccttgcactcgtgaag
ttgaattatctgctgtt
>PAFTOL004565
------------------------------------------------------------
------------------------------------------------------------
------------------------------------------------------------
------------------------------------------------------------
------------------------------------------------------------
------------------------------------------------------------
------------------------------------------------------------
------------------------------------------------------------
--------------------------------------------------aaaagacttg
ctgacatggaaaagaaggctgttaatgacatgtttgttatactttcggatatatggctgg
atgaggaagaaacaatggcaaagctgagagaagttctggagggctatgaatctgtggarg
ttgttccctctttgttcatcctcatgggaaatttctgttcttccccatgcagcctatcat
ttcatttttttgctagtcttaggtcaa---agtttggtaagctgggga------aaat--
-----------gattgcagagtttcctaggttgaaggagcacagtcgttttctattcatt
------------------------------------------------------------
------------------------------------------------------------
------------------------------------------------------------
------------------------------------------------------------
------------------------------------------------------------
------------------------------------------------------------
------------------------------------------------------------
------------------------------------------------------------
-----------------
>PAFTOL004566
------------------------------------------------------------
---------------------tttggatgttgtgagatagttccaattcagaacctaaac
tggcaaacaggatgcaggtggatcatgggtgtaatatcccagctggaagatggccattac
tatcttgaggaccttactgcctctgtggaagtagatttatccagtgca------------
------------------------------------------------------------
------------------------------------------------------------
------------------------------------------------------------
------------------------------------------------------------
------------------------------------------------------------
------------------------------------------------------------
------------------------------------------------------------
------------------------------------------------------------
------------------------------------------------------------
------------------------------------------------------------
------------------------------------------------------------
------------------------------------------------------------
------------------------------------------------------------
------------------------------------------------------------
------------------------------------------------------------
------------------------------------------------------------
------------------------------------------------------------
------------------------------------------------------------
-----------------
>PAFTOL004567
gatcgatttgagttgttgtctcagcggctttctcgcaatccacatttctcaagacctata
tttgaatctcagtcttcaagctttggatgttgtsagatagttccaattcagaacctaaac
tggcaaacaggatgcaggtggatcatgggtgtaatatcccagctggaagatggccattac
tatcttgaggaccttactgcctctgtggaagtagatttatccagtgca------------
------------------------------------------------------------
---c--------------------------------------------------------
-------------------aggttaatacatg------------tggattccctccgata
gaaga--------------------------------cagagaagaatctctctcatttg
ttggtggactggacttttttggttgtggaacatttacgaatgaggagacgaaaagacttg
ctgacatggaaaagaaggctgttaatgacatgtttgttatactttcagatatatggctgg
atgaggaagaaacaatggcaaagctgagagaagttctggagggctatgaatctgtggagg
ttgttccctctttgttcatcctcatgggaaatttctgttcttccccatgcagcctatcat
ttcatttttttgctagtctcaggtcac---agtttggtaagctgggga------aaat--
-----------gattgcagagtttcctaggttgaaggagcacagtcgttttctattcatt
cccagccctgatgatgcaggtgtgttctctatgctgactcgtttttccttg---------
------------------------------------------------------------
agaataaaattttattcccaagaaatcgtggtttttcgtcggg------accttttatat
agaatgcgtcgctcatgcctgattcctccttcaactgctgaaaccagtgatccctttgcc
catttggttgctaccattatccaccaaagtcatctgtgccccctccctctgacagtccaa
-----ccaatcagttggaatcacgatcactgtctccatctctacccgactcctcatacgg
ta----------------------------------------------------------
------------------------------------------------------------
-----------------
>PAFTOL004568
gatcgatttgagttgttgtctcagcggctttctcgcaatccacatttctcaagacctata
tttgaatctcagtcttcaagctttggatgttgtsagatagttccaattcagaacctaaac
tgggaaacaggatgcaagtggatcatgggtgtaatatcccagctggaagatggccattac
taccttgaggaccttactgcctctgtggaagtggatttatccagtgca------------
------------------------------------------------------------
---c--------------------------------------------------------
-------------------aggttaatacatg------------tggattccctccgata
gaaga--------------------------------cagagaagaatctctctcatttg
ttggtggactggacttttttggttgtggaacatttacgaatgaggagacgaaaagacttg
ctgatatggaaaagaaggctgttaatgacatgtttgttatactttcwgatatatggctgg
atgaggaagaarcaatggcaaagctgagagaagttctggtgggytatgaatctgtggagg
ttgttccctctttgttcattctcatgggaaatttctgttcttcgccgtgcagcctatcat
ttcatttttttgctagtctcaggtcac---agtttggtaagctgggga------aaat--
-----------gattgcmgagtttcctaggttgaaggagcacagtcgttttctattcatt
cccagccctgatgatgcaggtccctcatcagttcttcctaggtgtgctctaccaaaatat
ctgaca---gaagagcttcaaaaggaaattccaaatgcgcttttcatgagcaacccttgc
agaataaaattttattcccaagaaatcgtggtttttcgccggg------accttttatat
agaatgcgtcgctcatgcctgatccctccttcaactgctgaaaccagtgatccctttgct
catttggttgctaccattgtccaccaaagtcatctgtgccccctccctctgacagtccaa
-----ccratcagttggaatcacgatcactgtctccatctctacccgactcctcacacga
tcattttgggggacagaagcgagcaaaagtcattcagttatgcgggtgttacatgcttca
acccaggctccttctcgagcgatcacaccttcgtggcatatcgcccctgcactcgtgaag
ttgaattatctgctgtt
>PAFTOL004571
gatcgatttgagttgttgtctcagcggctttctcgcaatccacatttctcaagacctata
tttgaatctcagtcttcaagctttggatgttgtgagatagttccaattcagaacctaaac
tggcaaacaggacgcaggtggatcatgggtgtaatatcccagctggaagatggccattac
tatcttgaggaccttactgcctctgtggaagtagatttatccagtgcaatatccttgt--
---------------------------------------------------gacataaaa
gccca-------------------tccccaaccccattggtcct----------------
-------------------ttctcaatacaaa------------tcgttctcttgacatt
atagagtcctgaagttaatcttcaccagacagctacgaaggggtggtacactggcaattg
ttggtggactagacttttttggttgtgggacgtttacaaatgaggagacgaaaagacttg
ctgacatggaaaggaaggctgttaatgacatgtttgttatactttcagatatatggctgg
atgaggaagaaacaatggtgaagttgagacaggttctggagggctatgaatctgtggagg
ttgttccttctctgttcatcctcatgggaaatttctgttcttccccatgtaacctatcat
ttcactsttttgctagtctcaggtsac---agtttggtaagctgggga------aaat--
-----------gattgcagagtttcctaggttgaaggagcacagtcgttttctgttcatt
cctagtcctgatgatgcaggcccctcatyagttcttccaagatgtgctctaccaaaatat
ttgaca---gaagagcttcaaaaggaaattccaaatgcgcttttcatgagcaacccttgc
agaataaagttttattcccaagaaattgtggtttttcgtcggg------acctcytatat
agaatgcgscgctcatgcctgattcctccttcaactgctgaaaccagtgatccctttgcg
catttggttgctaccattatccaccaaagtcatttgtgccccctcccgctgacagtccaa
-----ccaattagttggaatcacgatcactgtctccatctctatcctactcctcatacga
tcattctaggggacagaagtgagcagaagtcattcaattacgcrggtgttacatgcttca
atccaggctccttctcaacygatcacaccttygtggcatatcgcccctgcactcgtgaag
ttgaattatctgctgtt
>PAFTOL004572
------------------tctcagcggctttctcgcaatccacatttctcaagaccttta
tttgaatctcagtcttcaagctttggatgttgtgagatagttccaattcagaacctaaac
tggcaaacaggatgccggtggatcatgggtgtaatatcccagctggaagatggccattac
tatcttgaggaccttactgcctctgtggaagtagatttatccagtrca------------
------------------------------------------------------------
------------------------------------------------------------
------------------------------------------------------------
------------------------------------------------------------
--------------------------------------------------aaaagacttg
ctgacatggaaaagaaggctgttaatgacatgtttgttatactttcggacatatggctgg
atgaggaagaaacaatggcaaagctgagagaagttctggagggctatgaatctgtggagg
ttgttccctctttgttcatccttatgggaaatttctgttcttccccatgcagcctatcat
ttcatttttttgctagtctcaggtcac---agtttggtaagctgggga------aaat--
-----------gattgcagagtttcctaggctgaaggaacacagtcgttttctgttcatt
cccagccctgatgatgcaggtgtgttctctatgctt------------------------
------------------------------------------------------------
agaataaaattttattcccaagaaatcgtggtttttcgtcggg------accttttatat
agaatgcgtcgctcatgcctgattcctccttcaactgctgaaaccagtgatccctttgcg
catttggttgctaccgttatccaccaaagtcatctgtgccccctccctctgaccgtccaa
-----ccaattagttggaatcacgatcactgtctccatctctaccctactcctcatacgg
ta----------------------------------------------------------
------------------------------------------------------------
-----------------
>PAFTOL004573
------------------------------------------------------------
---gaatctcagtcttcaagctttggatgttgtgagatagttccaattcagaacctaaac
tggcaaacaggatgcaggtggattatgggtgtaatatcccagctggaagatggccattac
tatcttgaggaccttactgcctctgtggaagtagatttatcsagtgca------------
------------------------------------------------------------
------------------------------------------------------------
------------------------------------------------------------
------------------------------------------------------------
------------gwttttttcccccc-----------------acracagaaaagacttg
ytgacatggaaaagaaggctgttaatgacatgtttgttatactttcggatatatggctgg
atgaggaagaaacaatggcaaagctgagagaagttctggagggctatgaatctgtggagg
ttgttccctctttgttcatcctcatgggaaatttctgttcttccccatgcagcctatcat
ttcatttttttgctagtctcaggtcac---agtttggtaggctgggga------aaat--
-----------gattgcagagtttcctaggttgaaggagcacagt---------------
------------------------------------------------------------
------------------------------------------------------------
------------------------------------------------------------
------------------------------------------------------------
------------------------------------------------------------
------------------------------------------------------------
------------------------------------------------------------
------------------------------------------------------------
-----------------
>PAFTOL004574
gatcgatttgagttgttgtctcagcggctttctcgcaatccacatttctcgagacctata
tttgaatctcagtcttcaagctttggatgttgtgagatagttccaattcagaacctaaac
tggcaaacaggatgcaggtggatcatgggtgtaatatcccagctggaagatggccattac
tatcttgaggaccttactgcctctgtagaagtagatttatccagtgca------------
------------------------------------------------------------
---c--------------------------------------------------------
-------------------aggttaatacatg------------tggattccctcctata
gaaga--------------------------------cagagaagaatctctctcatttg
ttggtggactggacttttttggctgtggaacatttacgaatgaggagacgaaaagacttg
ctgacatggaaaagaaggctgttaatgacatgtttgttatactttcagatatatggctgg
atgaggaagaaacaatggcaaagctgagagaagttctggagggctatgaatctgtggagg
ttgttccctctttgttcatcctcatgggaaatttctgttcttccccatgcagcctatcat
ttcacttttttgctagtctcaggtsac---agtttggtaagctgggga------aaat--
-----------gattgcagagtttcctaggttgaaggagcacagtcgttttctgttcatt
cccagccctgatgatgcaggtccctcatcagttcttcctaggtgtgctctgccaaaatat
ttgaca---gaagagcttcaaaaggaaattccaaatgcgcttttcatgagcaacccttgc
agaataaaattttattcccaagaaatcgtggtctttcgtcggg------accttttatat
agaatgcgtcgctcatgcctgattcctccttcaactgctgaaaccagtgatccctttgca
catttggttgctaccattatccaccaaagtcatctgtgccccctccctctgacagtccaa
-----ccaattagttggaatcacgatcactgtctccatctctaccctactcctcatacga
tcattctaggggacagaagcgagcaaaagtcattcaattatgcaggtgttacatgcttca
atccaggctccttctcaagcgatcacacctttgtggcgtatcgcccctgcactcgtgaag
ttgaattatctgctgtt
>PAFTOL004577
gatcgatttgagttgttgtctcagcggctttctcacaatccacatttctcaaggcctata
tttgaatctcagtcttcaagctttggatgttgtgagatagttccaattcagaacctaaac
tggcaaacaggatgcaggtggatcatgggtgtaatatcccagctggaagatggccattac
tatcttgaggaccttactgcctctgtggaagtagatttatccagtgca------------
------------------------------------------------------------
------------------------------------------------------------
------------------------------------------------------------
------------------------------------------------------------
-----------------------------------------------------agacttg
ctgacatggaaaagaaggctgttaatgacatgtttgttatactttcagatatatggctgg
atgaggaagaaacgatggcaaagctgagagaagttctggagggctatgaatctgtggagg
ttgttccctctttgttcatcctcatgggaaatttctgttcttccccatgcagcctatcat
ttcatttttttgctagtctcaggtcac---agtttggtaagctgggga------aaat--
-----------gattgcagagtttcctaggttgaaggagcacagtcgttttctgttcatt
cccagccctgatgatgcaggtccctcatcagttcttcctaggtgcgctctaccaaaatat
ttgaca---gaagagcttcaaaaggaaattccaaatgcgcttttcatgagcaacccttgc
ag----------------------------------------------------------
-----------------------------------------------------------g
cagttggttgctaccgttatccaccaaagtcatctgtgccccctccctctgaccgtccaa
-----ccaattagttggaatcacgatcactgtctccatctctaccctactcctcatamga
tcattctaggggacagaagcgagcaaaagtcgttcaattatgcgggggttacatgcttca
atcccggctccttctcaagcgatcacacctttgtggcatatcggccctgcactcgtgaag
ttgaattatctgctgtt
>PAFTOL004578
------------------------------------------------------------
tttgaatctcagtcttcaagctttggatgttgtgagatagttccaattcagaacttaaac
tggcaaacaggatgcaggtggatcatgggtgtaatatcccagctggaagatggccattac
tatcttgaggaccttactgcctctgtggaagtagatttatccagtgca------------
------------------------------------------------------------
---c--------------------------------------------------------
-------------------aggttaatacatg------------tggattccctccgata
gaaga--------------------------------cagagaagaatctctgtcatttg
ttggtggactggacttttttggttgtggaacatttacaaatgaggagacgagaagacttg
ctgacatggaaaagaaggctgttaatgacatgtttgttatactttcggatatatggctgg
atgaggaagaaacaatggcaaagctgagagaagttctggagggctatgaatctgtggagg
ttgttccctctttgttcatcctcatgggaaatttctgttcttccccatgcagcctatcat
ttcatttttttgctagtctcaggtsac---agtttggtaagctgggga------aaat--
-----------gattgcagagtttcctaggttgaaggagcacagtcgttttctgttcatt
cctagccctgatgatgcaggtgtgttctctacgctgactccttgttccttgtatctgtat
gtcaca------------------------------------------------------
------------------------------------------------------------
------------------------------------------------------------
cagttggttgctaccgttatccaccaaagtcatctgtgccccctccctctgaccgtccaa
-----ccaattagttggaatcacgatcactgtctccatctctaccctactcctcatacga
tcattctaggggacagaagcgagcaaaagtcattcaattatgcgggcgttacatgcttca
atccaggctccttctcaagtgatcacacctttgtggcatatcgcccctgcactcgtgaag
ttgaattatctgctgtt
>PAFTOL004582
gatcgatttgagttgttgtctcagcggctttctcgcaatccacatttctcaagacctata
tttgaatcgcagtcttcaagctttggatgttgtgagatagttccaattcagaacctaaac
tggcaaacaggatgcaggtggatcatgggtgtaatatcccagctggaagatggccattac
tatcttgaggaccttactgcctctgtggaagtagatttatccagtgca------------
------------------------------------------------------------
---c--------------------------------------------------------
-------------------aggttaatacatg------------tggattccctccgata
gaaga--------------------------------cagagaagaatctctctcctttg
ttggtggactggacttttttggttgtggaacatttacgaatgaggagacgaaaagacttg
ctgacatggaaaagaaggctgttaatgacatgtttgttatactttcggacatatggctgg
atgaggaagaaacaatggcaaagctgagagaagttctggagggctatgaatctgtggagg
ttgttccctctttgttcatccttatgggaaatttctgttcttccccatgcagcctatcat
ttcatttttttgctagtctcaggtcac---agtttggtaagctgggca------aaat--
-----------gattgcagagtttcctaggttgaaggaacacagtcgttttctgttcatt
cccagccctgatgatgcaggtccctcatcagttcttcctaggtgtgctctaccaaaatat
ttgaca---gaagagcttcaaaaggaaattccaaatgcgcttttcatgagcaacccttgc
agaataaaattttattcccaagaaatcgtggtttttcgtcggg------accttttatat
agaatgcgtcgctcatgcctgattcctccttcaactgctgaaaccagtgatccctttgcg
catttggttgctaccattatccaccaaagtcatctgtgccccctccctctgaccgtccaa
-----ccaattagttggaatcacgatcactgtctccatctctaccctactccccatacga
tcattctaggggacagaagcgagcaaaagtcattcaattatgcgggcgttacatgcttca
atccaggctccttctcaagtgatcacacctttgtggcatatcgcccctgcactcgtgaag
ttgaattatctgctgtt
>PAFTOL004583
gatcgatttgagttgttgtctcagcagctttctcgcaatccacatttctcaagacctata
tttgaatctcagtcttcaagttttggatgttgtgagatagttccaattcagaacctaaac
tggcaaacaggatgcaggtggatcatgggtgtaatatcccagttggaagatggccattac
tatcttgaggaccttactgcctctgtggaagtggatttatccagtgca------------
------------------------------------------------------------
------------------------------------------------------------
------------------------------------------------------------
-----------------------------------------gaagaatctctctcatttg
ttggcggactggacttttttggttgtggaacatttacgaatgaggagamgaaaagacttg
ctgacatggaaaagaaggctgttaatgacatgtttgttatactttcagatatatggctgg
atgaggaagagacaatggcaaagctgagagaagttctggagggctatgaatctgtggagg
ttgttccctctttgttcatcctcatgggaaatttctgttcttccccatgcagcctatcat
ttcatytttttgctagtctcaggtcac---agtttggtaagctgggga------aaat--
-----------gattgcagagtttcctaggttgaaggagcacagtcgttttctgttcatt
ccsagtcctgatgatgcaggtccctcatcagttcttcctaggtgtgctctaccaaaatat
ttgaca---gaagagcttcaaaaggaaattccaaatgcgcttttcatgagcaacccttgc
agaataaaattttattcccaagaaatcgtggtttttcgtcggg------accttttatat
agaatgcgtcgctcatgcctgattcctccttcaactgctgaaaccagtgatccctttgcg
catttggttgctaccattatccaccaaagtcatctgtgccccctccctctgwcagtccaa
-----ccaattagttggaatcacgatcactgtctccatctctaccctactcctcatacga
tcattctaggggacagaagcgagcaaaagtcattcaattatgcgggtgttacatgcttca
atccaggctccttctcaagcgatcacacctttgtggcatatcgcccctgcactcgtgaag
ttgaattatctgctgtt
>PAFTOL004584
gatcgatttgagttgttgtctcagcggctttctcacaatccacatttctcaaggcctata
tttgaatctcagtcttcaagctttggatgttgtgagatagttccaattcagaacctaaac
tggcaaacaggatgcaggtggatcatgggtgtaatatcccagctggaagatggccattac
tatcttgaggaccttactgcctctgtggaagtagatttatccagtgcag-----------
-------------------------------------------------------ggaat
gtac--------------------------------------------------------
-------------------aggttaatacatg------------tggattccctccgttg
gagga--------------------------------cagagaagaatctctttcatttg
ttggtggactggacttttttggttgtggaacatttacgaatgaggagamgaaaagacttg
ctgasatggaaaagaaggctgttaatgacatgtttgttatactttcagatatatggctgg
atgaggaagaaacgatggcaaagctgagagaagttctggagggctatgaatcygtggagg
ttgttccctctttgttcatcctcatgggaaatttctgttcttccccatgcagcctatcat
ttcatttttttgctagtctcaggtcac---agtttggtaagctgggga------aaat--
-----------gattgcagagtttcctaggttgaaggagcacagtcgttttctgttcatt
cccagccctgatgatgcaggtgtgttctctatgctgacttcttgttacttgtatctgtat
gtcaca------------------------------------------------------
------------------------------------------------------------
---atgcgtcgctcatgcctgattcccccttcaactgctgaaacgagtgatccctttgcg
catttggttgctaccgttatccaccaaagtcatctgtgccccctccctctgaccgtccaa
-----ccaattagttggaatcacgatcactgtctccatctctaccctactcctcatacga
tcattctaggggacagaagygagcaaaagtcgttcaattatgcgggtgttacatgcttca
atcccggctccttctcaagcgatcacacctttgtggcatatcggccctgcactcgtgaag
ttgaattatcagctgtt
>PAFTOL004585
gatcgatttgagttgttgtctcagcggctttctcgcaatccgcatttctcaagacctata
tttgaatctcagtcttcaagctttggatgttgtgagatagttccaattcagaacctaaac
tggcaaacaggacgcaggtggatcatgggtgtaatatcccagctggaagatggccattac
tatcttgaggaccttactgcctctgtggaagtagatttatccagtgca------------
------------------------------------------------------------
------------------------------------------------------------
------------------------------------------------------------
------------------------------------------------------------
--------------------------------------------caacagaaaagacttg
ctgacatggaaaggaaggctgttaatgacatgtttgttatactttcagatatatggctgg
atgaggaagaaacaatggtgaagttgagacaggttctggakggctatgaatctgtggagg
ttgttccctctctgttcatcctmatgggaaatttctgttcttccccatgtaacctatcat
ttcattcttttgctagtctcaggtcac---agtttggtaagctgggga------aaat--
------------------------------------------------------------
--------------ctcaggcccctcatcagttcttccaagatgtgctctaccaaaatat
ttgaca---gaagagcttcaaaaggaaattccaaatgcgcttttcatgagcaacccctgc
agaataaagttttattcccaagaaattgcggtttttcgtcggg------acctcttatat
agaatgcgccgctcatgcctgattcctccttcaactgctgaaaccagtgatccctttgcg
catttggttgctaccattatccaccaaagtcatttgtgccccctcccgctgacagtccaa
-----ccaattagttggaatcacgatcactgtctccatctctatcctactcctcatacga
tcattctaggggacagaagtgagcaaaagtcattcaattatgcgggtgttacatgcttca
atccaggctccttctcaaccgatcacacctttgtggcatatcgcccctgcactcgtgaag
ttgaattatctgctgtt
>PAFTOL004587
gatcgatttgagttgttgtctcagcggctttctcgcaatccacatttctcaagacctatg
tttgaatcgcagtcttcaagctttggatgttgtgagatagttccaattcagaacctaaac
tggcaaacaggatgcaggtggatcatgggtgtaatatcccagctggaagatggccattac
tatcttgaggaccttactgcctctgtggaagtagatttatccagcgca------------
------------------------------------------------------------
------------------------------------------------------------
---------------------------------------------------cctcctata
gaaga--------------------------------tagagaagaatctctctcatttg
ttggtggactggacttttttggttgtggaacatttacgaatgaggagacgaaaagacttg
ctgacatggaaaagaaggctgtcaatgacatgtttgttatactttcagatatatggctgg
atgaggaagaaacaatggcaaagctgagagaagttctggagggctatgaatctgtggagg
ttgttccctctttgttcatcctcatgggaaatttctgttcttccccatgcagcctatcat
ttcatttttttgctagtcttaggtcac---agtttggtaagctgggga------aaat--
-----------gattgcagagtttcctaggttgaaggagcacagtcgttttctgttcatt
cccagccctgatgatgcaggtgtgttctctctgctt------------------------
------------------------------------------------------------
agaatcaagttttattcccaagagatcgtggtttttcgccggg------accttttatat
agaatgcgtcgctcatgcctgattcctccttcaactgctgaaaccagtgatccctttgcg
catttggttgctaccgttatccaccaaagtcatctgtgcccactccctctgacagtccaa
-----ccaattagttggaatcacgatcactgtctccatctctaccctactcctcatacga
tcattttaggggacagaagcgagcaaaagtcattcaattatgcgggtgttacatgcttca
atccaggctccttctcaagcgatcacacctttgtggcatatcgcccctgcactcgtgaag
ttgaattatctgctgtt
>PAFTOL004590
---------------ttgtctcagcggctttctcacaatccacatttctcaagacctata
tttgaatctcagtcttcaagctttggatgttgtgagatagttccaattcagaacctaaac
tggcaagcaggatgcaggtggatcatgggtgtaatatcccaactggaagatggccattac
tatcttgaggaccttactgcctctgtggaagtagatttatccagtgca------------
------------------------------------------------------------
---c--------------------------------------------------------
-------------------aggttaatacatg------------tggattccctccgtta
gaaga--------------------------------cagagaagaatctctttcatttg
ttggtggactggacttttttggctgtggaacatttacgaatgaggagacgaaaagacttg
ctgacatggaaaagaaggctgttaatgacatgtttgttatactttcagatatatggctgg
atgaggaagaaacgatggcaaagctgagagaagttctggagggctatgaatctgtggagg
ttgttccctctttgttcatcctcatgggaaatttctgttcttccccatgcagcctatcat
ttcatttttttgctagtctcagacctcacaagcacctgtatattacat------ggtt--
-----------aacttagacccactctgatctaaagtttcacatttacattgttatgatg
tggtcttcaaaattttcaggtccctcatcagttcttcctaggtgtgctctaccaaaatat
ttgaca---gaagagcttcaaaaggaaattccaaatgcgcttttcatgagcaacccttgc
aggtttataatttcttgctttg---ttataattttctgtttat------ttgtgttctga
accttcaaacagtccttcctcttatgaccctgaggactgtctggaactatacttgtttgg
cagttggttgctaccgttatccaccaaagtcatctgtgccccctccctctgaccgtccaa
-----ccaattagttggaatcacgatcactgtctccatctctaccctactcctcatacga
tcattytaggggacagaagcgagcaaaagtcgttcaactatgcgggcgttacatgcttca
atcccggctccttctcaagcgatcacacctttgtggcatatcggccctgcactcgtgarg
ttgaattatctgctgtt
>PAFTOL004591
---cgatttgagttgttgtctcagcggctttctcacaatccacatttctcaagacccata
tttgaatctcagtcttcaagctttggatgttgtgagatagttccaattcagaacctaaac
tggcaaacaggatgcaggtggatcatgggtgtaatatcccagctggaagatggccattac
tatcttgaggaccttactgcctctgtggaagtagatttatccagtgca------------
------------------------------------------------------------
------------------------------------------------------------
---------------------gttaatacatg------------tggattccctccgtta
gaaga--------------------------------cagagaagaatctctttcatttg
ttggtggactggacttttttggttgtggaacatttacgtatgaggagacgaaaagacttg
ctgacatggaaaagaaggctgttaatgacatgtttgttatactttcagatatatggctgg
atgaggaagaaacgatggcaaagctgagagaagttctggagggctatgaatctgtggagg
ttgttccctctttgttcatcctcatgggaaatttctgttcttccccatgcagcctatcat
ttcatttttttgctagtctcaggtcac---agtttggtaagctgggga------aaat--
-----------gattgcagagttccctaggttgaaggagcacagtcgttttctgttcatt
cccagccctgatgatgcaggtgtgttctctctgctgacttgttgttacttgtatctgtat
g-----------------------------------------------------------
------------------------------------------------------------
-------------------------------------------------------tcaca
cagttggttgctaccgttatccaccaaagtcatctgtgccccctccctctgaccgtccaa
-----ccaattagttggaatcacgatcactgtctccatctctaccctactcctcatacga
tcattctaggggacagaagcgagcaaaagtcattcaactatgcgggtgttacatgcttca
atcccggctccttctcaagcgatcacacctttgtggcatatcggccctgcactcgtgaag
ttgaattatctgctgtt
>PAFTOL004593
gatcgatttgagttgttgtctcagcggctttctcgcaatccacatttctcaagacctata
tttgaatctcagtcttcaagctttggatgttgtgagatagttccaattcagaacctaaac
tggcaaacaggatgcaggtggatcatgggtgtaatatcccagctggaagatggccattac
tatcttgaggaccttactgcctctgtggaagtagatttatccagtgca------------
------------------------------------------------------------
---atatcctgtgatataaaccccccctcctgccccattgccctttctcaatatgaatcg
ttttcaagaaattatagagtagtkaatacatg------------tggattccctccgaca
gaaga--------------------------------cagagaagaatctctctcatttg
ttggtggaatagacttttttggttgtggaacatttacaaatgaggagacgaaaagacttg
ctgacatggaaaagaaggctgttaatgacatgtttgttatactttcagatatatggctgg
atgaggaagaaacaatggcaaagctgagagaagttctggagggctatgaatctgtggagg
ttgttccctctttgttcatcctcatgggaaatttctgttcttccccatgcagcctatcat
ttcatttttttgctagtctcaggtcac---agtttggtaagctgggga------aaat--
-----------gattgcagagtttcctaggttgaaggagcacagtcgttttctgttcatt
cccagccctgatgatgcaggtccctcatcagttcttcctaggtgtgctctaccaaaatat
ttgaca---gaagagcttcaaaaggaaattccaaatgcgcttttcatgagcaacccttgc
agaataaaattttattcccaagaaatcgtggtttttcgtcgggacctttaccttttatat
agaatgcgtcgctcatgcctgattcctccttcaactgctgagaccagtgatccctttgca
catttggttgctaccattatccaccaaagtcatctgtgccccctccctctgacagtccaa
-----ccaattagttggaatcacgatcactgtctccatctctaccctactcctcatacga
tcattctaggggacagaagcgagcaaaagtcattcaattatgcaggtgttacatgcttca
atccaggctccttctcaagcgatcacacctttgtggcatatcgcccctgcactcgtgaag
ttgaattatctgctgtt
>PAFTOL004594
gatcgatttgagttgttgtctcagcggctttctcacaatccacatttctcaaggcctata
tttgaatctcagtcttcaagctttggatgttgtgagatagttccaattcagaacctaaac
tggcaaacaggatgcaggtggatcatgggtgtaatatcccagctsgaagatggccattac
tatcttgaggaccttactgcctctgtggaagtagatttatccagtgcaaagaagat----
-----------------------------------------------tggtaaatggaat
gtac--------------------------------------------------------
-------------------aggttaatacatg------------tggattccctccgtta
gaaga--------------------------------cagagaagaatctctttcattcg
ttggtggactggacttttttggttgtggaacatttacgaatgaggagacgaaaagacttg
ctgacatggaaaagaaggctgttaatgacatgtttgttatactttcagatatatggctgg
atgargaagaaacgatggcaaagctgagagaagttctggagggctatgaatctgtggagg
ttgtcccctctttgttcatcctcatgggaaatttctgttcttccccatgcagcctatcat
ttcatttttttgccagtctcaggtsac---agtttggtaagctgggga------aaat--
-----------gattgcagagtttcctaggttgaaggagcacagtcgttttctgttcatt
cccagccctgatgatgcaggtgtgttctctatgccgactgcttgttacttgtgtcagtat
gtcaca-----------------------tgcaggtgtgttctctatgccgactgcttgt
tacttgtgtcagtatgtcacatcactcac-------------------------------
---atgtcataggcatgcctgattcctccttcaactgctgaaacgagtgatccctttgcg
catttggttgctaccgttatccaccaaagtcatctgtgccccctccctctgaccgtccaa
-----ccaattagttggaatcacgatcactgtctccatctctaccctactcctcatacga
tcattctaggggacagaagcgagcaaaagtcattcaactatgcgggtgttacatgcttca
atccyggctccttctcaagcgatcacacctttgtggcatatcggccctgcactcgtgaag
ttgaattatctgctgtt
>PAFTOL004596
gatcgatttgagttgttgtctcagcggctttctcgcaatccacatttctcaagacctata
tttgaatctcagtcttcaagctttkgatgttgtgagatagttccaattcagaacctaaac
tggcaaacaggatgcaggtggatcatgggtgtaatatcccagctggaagatggccattac
tatcttgaggaccttactgcctctgtggaagtagatttatccagtgca------------
------------------------------------------------------------
---c--------------------------------------------------------
-------------------aggttaatacatg------------tggattccctccgata
gaaga--------------------------------cagagaagaatctctctcatttg
ttggtggactggacttttttggttgtggaacatttacgaatgaggagacgaaaagacttg
ctgacatggaaaagaaggctgttaatgacatgtttgttatactttcggacatatggctgg
atgaggaagaaacaatggcaaagctgagagaagttctggagggctatgaatctgtggagg
ttgttccctctttgttcatccttatgggaaatttctgttcttccccatgcagcctatcat
ttcatttttttgctagtctcaggtcac---agtttggtaagctgggga------aaat--
-----------gattgcagagtttcctaggttgaaggaacacagtcgttttctgttcatt
cccagccctgatgatgcaggtccctcatcagttcttcctaggtgtgctctaccaaaatat
ttgaca---gaagagcttcaaaaggaaattccaaatgcgcttttcatgagcaacccttgc
agaataaaattttattcccaagaaatcgtggtttttcgtcggg------accttttatat
agaatgcgtcgctcatgcctgattcctccttcaactgctgaaaccagtgatccctttgcg
catttggttgctaccgttatccaccaaagtcatctgtgccccctccctctgaccgtccaa
-----ccaattagttggaatcacgatcactgtctccatctctaccctactcctcatacga
tcattctaggggacagaagcgagcaaaagtcattcaattatgcgggcgttacatgcttca
atccaggctccttctcaagtgatcacacctttgtggcatatcgcccctgcactcgtgaag
ttgaattatctgctgtt
>PAFTOL004597
gatcgatttgagttgttgtctcagcggctttctcgcaatccacatttctcaagacctata
tttgaatctcagtcttcaagctttggatgttgtgagatagttccaattcagaacctaaac
tggcaaacaggatgcaggtggatcatgggtgtaatatcccagttggaagatggccattac
tatcttgaggaccttactgcctctgtggaagtagatttatccagtgca------------
------------------------------------------------------------
------------------------------------------------------------
------------------------------------------------------------
------------------------------------------------------------
--------------------------------------------raacagaaargactcg
ctgacatggaaaagaaggctgttaatgacatgtttgttatactttcagatatatggctgg
acgargaagagacaatggcaaagctgagagaagttctggagggctatgaatctgtggagg
ttgttccctctttgttcatcctcatgggaaatttctgttcttccccatgcagcctatcat
ttcatttttttgctagtctcaggtsac---agtttggtaagctgggga------aaat--
-----------gattgcagagtttcctaggttgaaggagcacagtcgttttctgttcatt
cccagtcctgatgatgcaggtccctcatccgttcttcctaggtgtgctctaccaaaatat
ttgaca---gaagagcttcaaaaggaaattccaaatgcgcttttcatgagcaacccttgc
agaataaaattttattcccaagaaattgtggtttttcgtcggg------accttttatat
agaatgcgtcgctcatgcctgattcctccttcaactgctgaaaccagtgatccctttgca
catttggttgctaccattatccaccaaagtcatctgtgccccctccctctgacagtccaa
-----ccaattagttggaatcacgatcactgtctccatctctaccctactcctcatacga
tcattctaggggacagaagcgagcaaaagtcattcaattatgcgggtgttacatgcttca
atccaggctccttctcaagcgatcacacctttgtggcatatcgcccctgcacycgtgaag
ttgaattatcygctgtt
>PAFTOL004598
------------------------------------------------------------
tttgaatctcagtcttcaagctttggatgttgtgagatagttccaattcagaacctaaac
tggcaaacaggatgcaggtggatcatgggtgtaatatcccagttggaagatggccattac
tatcttgaggaccttactgcctctgtggaagtagatttatccagtgca------------
------------------------------------------------------------
---c--------------------------------------------------------
------------------------------------------------------------
------------------------------------------------------------
---------------------------------------------aacagaaaagacttg
ctgacatggaaaagaaggctgttaatgacatgtttgttatactttcagatatatggctgg
atgaggaagaaacgatggcaaagctgagagaagttctggagggctatgaatctgtggagg
ttgttccctctttgttcatcctcatgggaaatttctgttcttccccatgcagcctatcat
ttcatttttttgctagtctcaggtgag---aagatcctaggcttaatt------gtga--
-----------caatttgtatgtagatcatccaaagtttcacatttgcattgtcatgatg
tggtcttcaaaattttcaggtccctcatcagttcttcctaggtgtgctctaccaaaatat
ttgaca---gaagagcttcaaaaggaaattccaaatgcgcttttcatgagcaacccttgc
ar----------------------------------------------------------
------------------------------------------------------------
------------------------------------------------------------
----------------------------------------------------------ga
tcattctaggggacagaagcgagcaaaagtcattcaactatgcgggtgttacatgcttca
atcccggctccttctcaagcgatcacacctttgtggcatatcggccctgcactcgtgaag
ttgaattatctgctgtt
>PAFTOL004599
gaacgatttgagttgttgtctcagcggctttctcacaatccacatttctcaagacctata
tttgaatctcagtcttcaagctttggatgttgtgagatagttccaattcagaacctaaac
tggcaaacwggatgcaggtggatcatgggtgtaatatcccagctggaagatggccattac
tatcttgaggaccttactgcctctgtggaagtagatttagccagtgca------------
------------------------------------------------------------
------------------------------------------------------------
------------------------------------------------------------
aaaaa--------------------------------tttacagaaatctctttcatttg
ttggtggactggacttttttggctgtggaacatttacgaatgaggagacgaaaagacttg
ctgacatggaaaagaaggctgttaatgacatgtttgttatactttcagatatatggctgg
atgaggaagaaacgatgscaaagctgagagaagttctggggggctatgaatctgtggagg
ttgttccctctttgttcatcctcatgggaaatttctgttcttccccatgcagcctatcat
ttcatttttttgckagtctcaggtcac---agtttggtaagctgggga------aaat--
-----------gattgcagagtttcctaggttgaaggagcacagtcgttttctgttcatt
cccagccctgatgatgcaggtgtgttctctatgctgacttgttgttacttgtatctgtat
ctcaca------------------------------------------------------
------------------------------------------------------------
------------------------------------------------------------
cagttggttgctacccttatccaccaaagtcatctgtgccccctccctctgaccgtccaa
-----ccaattagttggaatcacgatcactgtctccatctctaccctactcctcatacga
tcattctaggggacagaagcgagcaaaagtcattcaactacgcgggtgttacatgcttca
atcccggctccttctcaagcgatcacacctttgtggcatatcggccctgcactcgtgaag
ttgaattatctgctgtt
>PAFTOL004600
gatcgagttgagttgttgtctcagcggctttctcacaatccacatttctcaagacctata
tttgaatctcagtcttcaagctttggatgttgtgagatagttccaatycagaacctaaac
tggcaaacaggatgcaggtggatcatgggtgtaatatcccarytggaagatggccattac
tatcttgaggaccttactgcctctgtggaagtagatttatccagtgca------------
------------------------------------------------------------
------------------------------------------------------------
------------------------------------------------------------
------------------------------------------------------------
--------------------------------------------caacagaaaagacttg
ctgacatggaaaagaaggctgttaatgacatgtttgttatactttcagatatatggctgg
atgaggaagaaacgatggcaaagctgagagaagttctggagggctatgaatctgtggagg
ttgttccctctttgttcatcytcatgggaaatttctgttcttccccatgcagcctatcat
ttcatttttttgctagtctcagatcac---agtttggtaagctgggga------aaat--
-----------gattgcagagtttcctaggttgaaggagcacagaccttttatagacctt
tt----------------------------------------------------------
------------------------------------------------------------
--------------------------------------------------------atac
agaatgcgtcgctcatgcctgattcctccttcaactgccgaaacgagtgatccctttgcg
catttggttgctaccgttatccaccaaagtcatctgtgccccctccctctgaccgtccaa
-----ccaattagttggaatcacgatcactgtctccatctctaccctactcctcatacga
tcattctaggggacagaagcgagcaaaagtcattcaactatgcgggtgttacatgcttca
atcccggctccttctcaagcgatcacacctttgtggcatatcggccctgcactcgtgaag
ttgaattatctgctgtt
>PAFTOL004601
gatcgatttgagttgttgtctcagcggctttctcgcaatccacatttctcaagacctata
tttgaatctcagtcttcaagctttggatgttgtgagatagttccaattcagaacctaaac
tggcaaacaggatgcaggtggatcatgggtgtaatatcccagctggaagatggccattac
tatcttgaggaccttactgcctctgtggaagtagatttatccagtgca------------
------------------------------------------------------------
------------------------------------------------------------
-------------------acatt------------------------------------
------------------------------------------------------------
------------gttttcttt----------------------tgaacagaaaagacttg
ctgacatggaaaagaaggctgttaatgacatgtttgttatactttcagatatatggctgg
atgaggaagagacaatggcaaagctgagagaagttctggggggctatgaatctgtggagg
ttgttccctctttgttcatcctcatgggaaatttctgttcttccccatgcagcctatcat
ttcatttttttgcgagtctcaggtcac---agtttggtaagctgggga------aaat--
-----------gattgcagagtttcctaggttgaaggagcacagtcgttttctgttcatt
cccagtcctgatgatgcaggtccctcatcagttcttcccaggtgtgctctaccaaaatat
ttgaca---gaagagcttcaaaaggaaattccaaatgtgcttttcatgagcaacccttgc
agaataaaattttattcccaagaaatcgtggtttttcgtcggg------accttttatat
agaatgcgtcgctcatgcctgattcctccttcaactgctgaaaccagtgatccctttgca
catttggttgctaccgttatccaccaaagtcatctgtgccccctccctctgacagtccaa
-----ccaattagttggaatcacgatcactgtctccatctctaccctactcctcatacga
tcattctaggggacagaagcgagcaaaagtcattcaattatgcgggtgttacatgcttca
atccaggctccttctcaagcgatcacacctttgtggcatatcgcccctgcactcgtgaag
ttgaattatctgctgtt
>PAFTOL004603
gatcgatatgagttgttgtctcagcggctttctcgcaatctacttttctcaagacctata
tttgaatctcagtcttcaagctttggatgttgtgagatagttccaattcagaacctgaac
tggcaaacaggatgcaggtggatcatgggtgtaatatcccagctagaagatggycattac
tatctcgaggaccttactgcctctgtggaagtagatttatccagtgca------------
------------------------------------------------------------
---c--------------------------------------------------------
-------------------aggttaatacatg------------tggattccctccgata
gaaga--------------------------------cagagaagaatctatctcatttg
ttggtggactggacttttttggttgtggaacatttacaaatgaggagacgaaaagacttg
ctgacatggaaaagaaggctgttaatgacatgtttgttatactttcagatatatggctgg
atgaggaagaaacaatgacaaagctgagagaagttctggagggctatgaatctgtggagg
ttgttccctctttgttcatcctcatgggaaatttctgytcttccccatgcagcctatcat
ttcatttttttgctagtctcaggtcac---agtttggtaagctgggga------aaat--
-----------gattgcagagtttcctaggttgaagga----------------------
------------------------------------------------------------
--------------------------------aactgcaaactacatg------ttatta
agaataaaattttattcccaagaaatcgtggtttttcgtcggg------acctcttatat
agaatgcgtcgctcatgcctgattcctccttcaactgctgaaaccagtgatccctttgcg
catttggttgctaccattatccaccaaagtcatctgtgcccccttcctctgacagtccaa
-----ccaattagttggaatcacgatcactgtctccatctctaccctactcctcatacgg
ta----------------------------------------------------------
------------------------------------------------------------
-----------------
>PAFTOL004604
gatcgatatgagttgttgtctcagcggctttctcgcaatccacttttctcaagacctata
tttgaatctcagtcttcaagctttggatgttgtgagatagtttcaattcagaacctgaac
tggcaaacaggatgcaggtggatcatgggtgtaatatcccagctggaagatggccattac
tatctcgaggaccttactgcctctgtggaagtagatttatccagtgca------------
------------------------------------------------------------
---c--------------------------------------------------------
-------------------aggttaatacatg------------tggattccctccgata
gaaga--------------------------------cagagaagaatctctctcatttg
ttggtggactggacttttttggttgcggaacatttacgaatgaggagacgaaaagacttg
ctgacatggaaaagaaggctgttaatgacatgtttgttatactttcagatatatggctgg
atgaggaagaaacaatggcaaagctgagagaagttctggagggctatgaatctgtggagg
ttgttccctctttgttcatcctcatgggaaatttctgttcttccccatgcagcctatcat
ttcatttttttgctagtctcaggtsac---agtttggcaagctgggga------aaat--
-----------gattgcagagtttcctaggttgaaggagcacagtcgttttctgttcatt
cccagccctgatgatgcaggtccctcgtcagttcttcctaggtgtgctctaccaaaatat
ttgaca---gaagagcttcaaaaggaaattccaaatgcgcttttcatgagcaacccttgc
agaataaaattttattcccaagaaatcgtggtctttcgtcggg------acctcttatat
agaatgcgtcgctcatgcctgattcctccttcaactgctgaaaccagtgatccctttgcg
catgta------------------------------------------------------
------------------------------------------------------------
------------------------------------------------------------
------------------------------------------------------------
-----------------
>PAFTOL004605
gatcgatttgagttgttgtctcagcggctttctcacaatccacatttctcaagacctata
tttgaatctcagtcttcaagctttggatgttgtgagatagttccaattcagaacctaaac
tggcaaacgggatgcaggtggatcatgggtgtaatatcccagttggaagatggccattac
tatcttgaggaccttactgcctctgtggaagtagatttatccagtgca------------
------------------------------------------------------------
---c--------------------------------------------------------
-------------------aggttaatacatg------------tggattccctccaata
gaaga--------------------------------cagagaagaatctctctcttttg
ttggcggactggacttttttggttgtggaacatttacgaatgaggagacgaaaagacttg
ctgacatggaaaagaaggctgttaatgacatgtttgttatactttcagatatatggctgg
atgaggaagagacaatggcaaagctgagagaagttctggagggctatgaatctgtggagg
ttgttccctctttgttcatcctcatgggaaatttctgttcttccccatgcagcctatcat
ttcatttttttgctagtctcaggtcac---agtttggtaagctgggga------aaat--
-----------gattgcagagtttcctaggttgaaggggcacagtcgttttctgttcatt
cccagtcctgatgatgcaggtgtgttctctatgctgactttttgttcctc----------
------------------------------------------------------------
------------------------------------------------------------
------------------------------------------------------------
-----------------------------tcatctgtggcccccccctctgacagtccaa
-----acaattagttggaatcacgatcactgtctccatctttaccctactcctcatacga
tcattctaggggacagaagcgagcaaaagtcattcaattatgcgggtgttacatgcttca
atccaggctccttctcaagcgatcacacctttgtggcatatcgcccctgcactcgtgaag
ttgaattatctgctgtt
>PAFTOL004608
---cgatttgagctgttgtctcagcggctttctcgcaatccacatttctcaagacctata
tttgaatctcagtcttcaagctttggatgttgtgagatagttccaattcagaacctaaac
tggcaaacaggatgcaggtggatcatgggtgtaatatcccagctggaagatggccattac
tatcttgaggaccttactgcctctgtggaagtagatttatccagtgca------------
------------------------------------------------------------
---c--------------------------------------------------------
-------------------aggttaatacgtg------------tggattccctccgata
gaaga--------------------------------cagagaagaatctctctcatttg
ttggtggactggacttttttggttgtggaacatttacgaatgaggagacgaaaagacttg
ctgacatggaaaagaaggctgttaatgacatgtttgttatactttcggatatatggctgg
atgaggaagaaacaatggcaaagctgagagaagttctggagggctatgaatctgtggagg
ttgttccctctttgttcatcctcatgggaaatttctgttcttccccatgcagcctatcat
ttcatttttttgctagtctaaggtcac---agtttggtaagctgggga------aaat--
-----------gattgcagagtttcctaggytgaaggagcacagtcgttttctgttcatt
cccagccctgatgatgcaggtgtgttctctgtgctgactcgttgttccttgtatctgtat
gtcaca------------------------------------------------------
------------------------------------------------------------
------------------------------------------------------------
------------------------------------------------------------
------------------------------------------------------------
------------------------------------------------------------
------------------------------------------------------------
-----------------
>PAFTOL004609
gatcgatttgagttgttgtctcaacggctttctcgcaatccacatttctcaagacctata
tttgaatcccagtcttcaagctttggatgttgtsagatagttccaattcagaacctaaac
tggcaaacaggatgcaggtggatcatgggtgtaatatcccagctggaagatggccattac
tatcttgaggaccttactgcctctgtggaagtagatttatccagtgca------------
------------------------------------------------------------
------------------------------------------------------------
---------------------------actcc------------ccgattccctccaata
gaaga--------------------------------cagagaagaatctctctcatttg
ttggtggactggacttttttggttgtggaacatttacaaatgaggagacgaaaagacttg
ctgacatggaaaagaaggctgttaatgacatgtttgttatactttcggacatatggctgg
atgaggaagaaacaatggcaaagctgagagaagttctggagggctatgaatctgtggagg
ttgttccctctttgttcattcttatgggaaatttctgttcttccccatgcagcctatcat
ttcatttttttgctagtctcaggtcac---agtttggtaagctgggga------aaat--
-----------gattgcagagtttcctaggttgaaggaacacagtcgttttctgttcatt
cccagccctgatgatgcaggtccctcatcagttcttcctaggtgtgctctaccaaaatat
ttgaca---gaggagcttcaaaaggaaattccaaatgcgcttttcatgagtaacccgtgc
agaataaaattttattcccaagaaatcgtggtttttcgtcggg------accttttatat
agaatgcgccgctcatgcctgattcctccttcaactgctgaaaccagtgatccctttgcg
catttggttgctaccattatccaccaaagtcatctgtgccccctccctctgaccgtccaa
-----ccaattagttggaatcacgatcactgcctccatctctaccctactcctcatacga
tcattctaggggacagaagcgagcaraagtcattcaattatgcgggcgttacatgcttca
atccaggctccttctcaagtgatcacacctttgtggcrtatcgcccctgcactcgtgaag
ttgaattatctgctgtt
>PAFTOL004610
gatcgatttgagttgttgtctcagcggctttctcgcaatccacatttctcaagacctata
tttgaatctcagtcttcaasctttggatgttgtgagatagttccmattcagaacctaarc
tggcaaacrggacgcaggtggatcatgggtgtaatatcccagctggaagayggccattac
tatcttgaggaccttactgcctctgtggaagtagatttatctaktgca------------
------------------------------------------aagcatacaagtgtgaat
gtac--------------------------------------------------------
-------------------aggttaatacatg------------tggattccctccgata
gaaga--------------------------------cagagaagaatctctttcatttg
ttggtggactagacttttttggttgtgggacgtttaccaatgaggagacgaaaagacttg
ctgacatggaaaagaaggctgttaatgacatgtttgttatactttcagatatatggctgg
atgaggaagaaacaatggtgaagttgagacaggttctggagggctatgaatctgtggagg
ttgttccctctctgttcatcctcatgggaaatttctgttcttccccatgtaacctatcat
ttcactcttttgctagtctcaggtcac---agtttggtaagctgggga------aaat--
-----------gattgcagagtttcctaggttgaaggagcacagtcgttttctgttca--
----------------------------------------gaagtgctctaccaaaatat
ttgaca---gaggagcttcaaaaggaaattccaaatgcgcttttcatgagcaacccctgc
agaataaagttttattcccaagarattgyggyttttcgtcrgg------acytcttatat
agratgcsccgctcatgcctgattcctccttcaactgctgaaaccagtgatccctttgcg
catttggttgckaccgttatccaccaaagtcatttgtgccccctccygctgacagtccaa
-----ccaattagttggaaccacgatcactgtctccatctctatcctactcctcatacga
tcattctaggggacagaagtgagcaaaagtcattcaattatgcgggtgttacatgcttca
atccaggctccttctcaaccgatcataccttcgtggcatatcgcccctgcactcgtgaag
ttgaattatctgctgtt
>PAFTOL004611
gatcgatttgagttgttgtctcagcggctttctcgcaatccacatttctcaagacctata
tttgaatctcagtcttcaasctttggatgttgtgagatagttccaattcagaacctaaac
tggcaaacaggacgcaggtggatcatgggtgtaatatcccagctgraagatggccattac
tatcttgaggaccttactgcctctgtggaagtagatttatctattgca------------
------------------------------------------------------------
---c--------------------------------------------------------
-------------------aatcc------------------------------------
-----------------------------------------------tctctttcatttg
ttggtggactagacttttttggttgtgggacgtttaccaatgaggagacgaaaagacttg
ctgacatggaaaagaaggctgttaatgacatgtttgttatactttcagatatatggctgg
atgaggaagaaacaatggtgaagttgagacaggttctggagggctatgaatctgtggagg
ttgttccctctctgttcatcctcatgggaaatttctgttcttccccatgtaacctatcat
ttcactcttttgctagtctcagg-------------------------------------
------------------------------------------------------------
------------------------------------------------------------
------------------------------------------------------------
-----aaagttttatt-ccaagaaattgyggyttttcgtcrgg------acytcttatat
agratgcgccgctcatgcctgattcctccttcaactgctgaaaccagtgatccctttgcg
catttggttgcgaccgttatccaccaaagtcatttgtgccccctcccgctgacagtccaa
-----ccaattagttggaaccacgatcactgtctccatctctatcctactcctcatacgr
tcattctaggggacagaagtgagcaaaagtcattcaattatgcgggtgttrcatgcttca
atccaggctccttctcaacmgatcataccttcgtggcatatcgcccctgcactcgtgaag
ttgaatyatctgctgtt
>PAFTOL004613
gatcgatttgagttgttgtctcagcggctttctcacaatccacatttctcaagacctata
tttgaatctcagtcttcaagctttggatgttgtgagatagttccaattcaaaacctaaac
tggcaaacaggatgcaggtggatcatgggtgtaatatcccagctggaagatggccattac
tatcttgaggaccttactgcctctgtggaagtagatttatccagtgca------------
------------------------------------------------------------
---c--------------------------------------------------------
-------------------aggttaatacatg------------tggattccctccgtta
gaaga--------------------------------cagagaagaatctctttcatttg
ttggtggactggacttttttggttgtggaacatttacgaatgaggagacgaaaagacttg
ctgacatggaaaagaaggctgttaatgacatgtttgttatactttcagatatatggctgg
atgaggaagaaacgatggcaaagctgagagaagttctggagggctatgaatctgtggagg
ttgttccytctttgttcatcctcatgggaaatttctgttcttccccatgcagcctatcat
ttcatttttttgctagtctcaggtcac---agtttggtaagctgggga------aaat--
-----------gattgcagagtttcctaggttgaaggagcacagtcgttttctgttcatt
cccagccctgaygatgcaggtgtgttctctatgctgactacttgttacttgtatctgtat
gtcaca------------------------------------------------------
------------------------------------------------------------
------------------------------------------------------------
cagttggttgctaccgttatccaccaaagtcatctgtgccccctccctctgaccgtccaa
-----ccaattagttggaatcacgatcactgtctccatctctaccctactcctcatacga
tcattctaggggacagaagcgagcaaaagtcattcaattatgcgggtgttacatgcttca
atcctggctctttctcaagcgatcacacctttgtagcatatcggccctgcactcgtgaag
ttgacttatcc------
>PAFTOL004617
gatcgatttgagttkttgtctcagcggctttctcacaatccacatttctcaagacctata
tttgaatctcagtcttcaagctttggatgttgtgagatagttccaattcagaacctaaac
tggcaaacgggatgcaggtggatcatgggtgtaatatcccagctagaagatggccattac
tatcttgaggaccttactgcctctgtggaagtggatttatctggtgc-------------
------------------------------------------------------------
------------------------------------------------------------
------------------------------------------------------------
------------------------------------------------------------
----------------------------------------------------aagacttg
ctgacatggaaaagaaggctgttaatgacatgtttgttatactttcagatatatggctgg
atgaggaagaaacgatggcaaagctgagagaagttctggagggctatgaatctgtggagg
ttgttccctctttgttcatcctcatgggaaatttctgttcttccccatgcagcctatcat
ttcatttttttgctagtctcaggtcac---agtttggtaagctgggga------aaat--
-----------gattgcagagtttcctaggttgaaggagcacagtcgttttctgttcatt
cccagccctgatgatgcaggtttgttctctatgctgacttcttgttacttgtatctgtat
g-----------------------------------------------------------
------------------------------------------------------------
-------------------------------------------------------tcaca
cagttggttgctaccgttatccaccaaagtcatctgtgccccctccctctgaccgtccaa
-----ccaattagttggaatcacgatcactgtctccatctctaccctactcctcatacga
tcattctaggggacagaagcgagcaaaagtcattcaattatgcgggggttacatgcttca
atccyggctccttctcaagcgatcacacctttgtggcatatcggccctgcactcgtgaag
ttgaattatctgctgtt
>PAFTOL004618
gatcgatttgagttgttgtctcagcggctttctcgcaatccacatttctcaagacctata
tttgaatctcagtcttcaagctttggatgttgtgagatagttccaattcagaacctaaac
tggcaaacaggatgcaggtggatcatkggtgtaatatcccagctggaagatggccattac
tatcttgaggaccttactgcctctgtggaagtagatttatccagcgca------------
------------------------------------------------------------
---c--------------------------------------------------------
-------------------aggttaatacatg------------tggattccctccgata
gaaga--------------------------------cagagaagaatctctctcatttg
ttggtggactggacttttttggttgtggaacatttacgaatgaggagacgaaaagacttg
ctgacatggaaaagaaggctgttaatgacatgtttgttatactttcggayatatggctgg
atgaggaagaaacaatggcaaagctgagagaagttctggagggctatgaatctgtggagg
ttgttccctctttgttcattcttatgggaaatttctgttcttccccatgcagcctatcat
ttcatttttttgctagtctcaggtcac---agtttggtaagctgggga------aaat--
-----------gattgcagagtttcctaggttgaaggaacacagtcgttttctgttcatt
cctagccctgatgatgcaggtccctcatcagttcttcctaggtgtgctctaccaaaatat
ttgaca---gaagagcttcaaaaggaaattccaaatgcgcttttcatgagcaacccttgc
agaataaaattttattcccaagaaatcgtggttttccgtcggg------accttttatat
agaatgcgtcgctcatgcctgattcctccttcractgctgaaaccagtgatccctttgcg
catttggttgctaccrttatccaccaaagtcatctgtgccccctccctctgaccgtccaa
-----ccaattagttggaatcacgatcactgtctccatctctaccctactcctcatacga
tcattctaggggacagaagcgagcaaaagtcattcaattatgcgggcgttacatgcttca
atccaggctccttctcaagtgatcacacytttgtggcatatcgcccctgcactcgtgaag
ttgaattatctgctgtt
>PAFTOL004619
------------ctgttgtctcaccggctttctcgcaatccacatttctcaagacctgtg
tttgaatctcagtcttcaagctttggttgttgtgagatagttccaattcagaacctaaac
tggcaaacaggacgcaggtggatcatgggtgtaatatcccagctggaagatggccattac
tatctagaggaccttactgcttctgtggaagtagatttatccgrtatcagtattatgctt
aggaatttcttccttttatgcctttgttacttcgccatttcagctcaagtcatgtcgaat
gtac--------------------------------------------------------
-------------------aggttaatacatg------------tggattccctccgata
gagga--------------------------------cagagaagaatctctctcatttg
ttggtggactggacttttttggttgtggaacatttacgattgaggagacgaaaagacttg
ttgacatggaaaggaaggctgttaatgacatgtttgttatactttcagatatttggctgg
atgaggaagaaacaatggcaaagctgaaagaagttctggagggctatgaatctgtggagg
ttgttccctctttattcatcctcatgggaaatttctgttcttccccatgcaacctgtcat
ttcattcttttgctagtctcaggtcac---agtttggtaagctgggga------aaat--
-----------gattgcagagtttcctaggttgaaggagcatagtcgttttctgttcatt
cccagtcctgatgatgcaggtccctcatcagttcttccaagatgtgctttaccaaaatat
ttgaca---gaagaacttcaaaaggaaattccaaatgcgcttttcatgagcaacccttgc
agaataaagttttattcccaagaaattgtggttttccgtcggg------acctcttatat
agaatgcgccgctcatgcctgattcctccttcaactgctgaaaccagtgatccttttgcc
catttggttgctacaattatccaccaaagtcatttgtgtccccttcctctgacagtccaa
-----ccaattagttggaatcacgatcactgtctccatctctaccccgctcctcatamga
tcattctaggggacagaagtgagcagaagtcatttaattatgccgatgttacatgcttca
atccaggctccttctcaaacgatcataccttcgtggcatatcgcccctgtactcgtgaag
ttgaattgtctgctgtt
>PAFTOL004620
------------------------------------aatccgcatttctcaagacctata
tttgaatctcagtcttcaagctttggatgttgtgagatagttccaattcagaacctaaay
tggcaaacaggatgcaggtggatcatgggtgtaatatcccagctggaagatggccattac
tatcttgaggaccttactgcctctgtggaagtagatttatccagtgca------------
------------------------------------------------------------
------------------------------------------------------------
-------------------acatt------------------------------------
------------------------------------------------------------
------------gttttcttt----------------------ccaacagaaaagacttg
ctgacatggaaaagaaggctgttaatgacatgtttgttatactttcggacatatggctgg
atgaggaagaaacaatggcaaagctgagagaagttctggagggctatgaatctgtggagg
ttgttccctctttgttcatccttatgggaaatttctgttcttccccatgcagcctatcat
ttcayttttttgctagtctcaggtcac---agtttggtaagctgggga------aaat--
-----------gattgcagagtttcctaggctgaaggaacacagtcgttttctgttcatt
cccagccctgatgatgcaggtccctcatcagttcttcctaggtgtgctctaccaaaatat
ttgaca---gaggagcttcaaaaggaaattccaaatgcgcttttcatgagcaacccttgc
agg---------------------------------------------------------
------------------------------------------------------------
------------------------------------------------------------
------------------------------------------------------------
------------------------------------------------------------
------------------------------------------------------------
-----------------
>PAFTOL004623
---------------------------------------ccacatttctcaagacctata
tttgagtcccagtcttcaagctttggatgttgtgcgatagttccaattcagaacctaaac
tggcaaacaggatgcaggtggatcatgggtgtaatatcccagctggaagatggccattac
tatcttgaggaccttactgcctctgtggaagtagatttatcgagtgca------------
------------------------------------------------------------
---c--------------------------------------------------------
-------------------aggttaatacatg------------tggattccctccgata
gaaga--------------------------------cagagaagaatctctgtcatttg
ttggtggactggacttttttggttgtggaacatttacgaatgaggagacgaaaagacttg
ctgacatggaaaagaaggctgttaatgacatgtttgttatactttcggatatatggctgg
atgaggaagaaacaatggcaaagctgagagaagttctggagggctatgaatctgtggagg
ttgttccctctttgttcatcctcatgggaaatttctgttcttccccatgcagcctatcgt
ttcatttttttgctagtctcaggtcac---agtttggtaagctgggaa------aaat--
-----------gattgcagagtttcctaggttgaaggagcacagtcgttttctgttcatt
cccagccctgatgatgcaggtccctcatcagttcttcctaggtgtgctctaccaaaatat
ttgaca---gaagagcttcaaaaggaaattccaaatgcgcttttcatgagcaacccttgc
agaataaaattttattcccaagaaattgtggtttttcgtcggg------accttttatat
agaatgcgccgctcatgcctgattcctccttcaactgctgaaaccagtgatccctttgcg
catttggttgctaccattatccaccaaagtcatctgtgccccctccctctgaccgtccaa
-----ccaattagttggaatcacgatcactgtctccatctctaccctactcctcatacga
tcattctaggggacagaagcgagcaaaagtcattcaattatgcgggcgttacatgcttca
atccaggctccttctcgagtgatcacacctttgtggcatatcgcccctgcactcgtgaag
ttgaattatctgctgtt
>PAFTOL004624
gatcgatttgagttgttgtctcagcggctttctcacaatccacatttctcaagacctata
tttgaatctcagtcttcaagctttggatgttgtsagatagttccaattcagaacctaaac
tggcaaacaggatgcaggtggatcatgggtgtaatatcccaactggaagatggccattac
tatcttgaggacctttctgcctctgtggaagtagatttatccagtgca------------
------------------------------------------------------------
---c--------------------------------------------------------
-------------------aggttaatacatg------------tggattccctccgtta
gaaga--------------------------------cagagaagaatctctttcatttg
ttggtggactggacttttttggctgtggaacatttacgaatgaggagacgaaaagacttg
ctgacatggaaaagaaggctgttaatgacatgtttgttatactttcagatatatggctgg
atgaggaagaaacgatggcaaagctgagagaagttctggagggctatgaatctgtggagg
ttgttccctctttgttcatcctcatgggaaatttctgttcttccccatgcagcctatcat
ttcatttttttgctagtctcagatcac---agtttggtaagctgggga------aaat--
-----------gattgcagagtttcctaggttgaaggagcacagtcgttttctgttcatt
cccagccctgatgatgcaggtgtgttctctatgctgactacttgttacttgtatctgtat
g-----------------------------------------------------------
------------------------------------------------------------
-------------------------------------------------------tcaca
cagttggttgctaccgttatccaccaaagtcatctgtgccccctccctctggccgtccaa
-----ccaattagttggaatcacgatcactgtctccatctctacccaactcctcatacga
tcattctaggggacagaagcgagcaaaagtcattcaactatgcgggtgttacgtgcttca
atcccggctccttctcaagcgatcacacctttgtggcatatcggccctgcactcgtgaag
ttgaattatctgctgtt
>PAFTOL004625
------------------------------------------------------------
------------------------------------------------------------
------------------------------------------------------------
------------------------------------------------------------
------------------------------------------------------------
------------------------------------------------------------
------------------------------------------------------------
gagga--------------------------------cagagaagaatctctttcatttg
ttggtggactggacttttttggttgtggaacatttacgaatgaggagacgaaaagacttg
ctgacatggaaaagaaggctgttaatgacatgtttgttatactttcagatatatggctgg
atgaggaagaaacgatggcaaagctgagagaagttctggagggctatgaatctgtggagg
ttgttccctctttgttcatcctcatgggaaatttctgttcttccccatgcagcctgtcat
ttcatttttttgctagtctcaggtsac---agtttggtaggctgggga------aaat--
-----------gattgcagagtttcctaggttgaaggagcacagtcgttttctgttcatt
cccagccctgatgatgcaggtgtgttctctatgctgacttcttgttacttgtatctgtat
------------------------------------------------------------
------------------------------------------------------------
------------------------------------------------------------
cagttggttgctaccgttatccaccaaagtcatctgtgccccctccctctgaccgtccaa
-----ccaattagttggaatcacgatcactgcctccatctctaccctactcctcatacga
tcattctaggggacagaagcgagcaaaagtcrttcaattatgcgggkgtcacatgcttca
atcccggctccttctcaagcratcacacctttgtggcatatcggccctgcactcgtgaag
ttgaattatctgctgtt
>PAFTOL004626
gatcgatttgagttgttgtctcagcggctttctcgcaatccacatttctcaagacctata
tttgaatctcagtcttcaagctttggatgttgtgagatagttccaattcagaacctaaac
tggcaaacaggatgcaggtggatcatgggtgtaatatcccagttggaagatggccattac
tatcttgaggaccttactgcctctgtggaagtagatttatccagtgca------------
------------------------------------------------------------
------------------------------------------------------------
------------------------------------------------------------
------------------------------------------------------------
--------ctggacttttttggttgtggaacatttacgaatgaggagacgaaaagacttg
ctgacatggaaaagaaggctgttaatgacatgtttgttatactttcagatatatggctgg
atgaggaasagacaatggcaaagctgagagaagttctggagggctatgaatctgtggagg
ttgttccctctttgttcatcctgatgggaaatttctgttcttccccatgcagcctatcat
ttcatttttttgctagtctcaggtcac---agtttggtaagctgggga------aaat--
-----------gattgcagagtttcctaggttgaaggggcacagtcgttttctgttcatt
cccagtcctgatgatgcaggtgtgttctctatgctgactttttgttccttgtatctgtat
gtcaca---tctcatagtcatgatcgtgaggactgtctgataagtgaaaacgtttggatc
agaataaaattttattcccaagaaatcgtggtttttcgtcggg------accttttatat
agaatgcgtcgctcatgcctgattcctccttcaactgctgaaaccagtgatccctttgca
catttggttgctaccattatccaccaaagtcatctgtgcccccttcctctgaccgtccaa
-----ccaattagttggaatcacgatcactgtctccatctctaccctactcctcatacga
tcattctgggggacagaagcgagcaaaagtcattcaattatgcgggtgttacatgcttca
atccaggctccttctcaagcgatcacacctttgtggcatatcgcccctgcactcgtgaag
ttgaattatctgctgtt
>PAFTOL004627
gatcgatttgagttgttgtctcagcggctttctcgcaatccacatttctcaagacctata
tttgaatctcagtcttcaagcttcggatgttgtgagatagttccaattcagaacctaaac
tggcaaacaggatgcaggtggatcatgggtgtaatatcccagctggaagatggccattac
tatcttgaggaccttactgcctctgtggaagtagatttatccagtgca------------
------------------------------------------------------------
---c--------------------------------------------------------
-------------------aggttartacatg------------tggattccctccgata
gaaga--------------------------------cagagaagaatctctgtcatttg
ttggtggactggacttttttggttgtggcacatttacgaatgaggagacgaaaagacttg
ctgacatggaaaagaaggctgttaatgacatgtttgttrtactttcggatatatggctgg
atgaggaagaaacaatggcaaagctgagagaagttctggagggctatgaatctgtggagg
ttgttccctckttgttcattttcatgggaaatttctgttcttccccatgcagcctatcat
ttcatttttttgctagtctcaggtcac---agtttggtaagctaggga------aaat--
-----------gattgcagagtttcctaggttgaaggagcatagtcgttttctgttcatt
cccagccctgatgatgcaggtgtgttatctatgctgactcgttgttccttgtatctttat
gtcacatctcaagaccattcctctgaagtgtcaacagtccttctcatgattctgaggatc
agaataaaattttattcccaagaaatcgtggtttttcgtcggg------accttttatat
agaatgcgccgctcatgcctgattcctccttcaactgctgaaaccagtgatccctttgcg
catktggttgctaccgttatccaccaaagtcatctgtgccccctccctctgaccgtccaa
-----ccaattagttggaatcatgatcactgtctccatctctaccctactcctcatacga
tcattctaggggacagaagtgagcaaaagtcattcaattatgcgggcgttacatgcttca
atccaggctccttctcaagtgaccacacctttgtggcatatcgcccctgcacccgtgaag
ttgaattatctgctgtt
>PAFTOL004629
gatcgatttgagttgttgtctcagcggctttctcgcaatccacatttctcaagacctata
tttgaatctcagtcttcaacctttggatgttgtgagatagttccaattcagaacctaaac
tggcaaacaggatgcaggtggatcatgggtgtaatatcccagctggaagatggccattac
tatcttgaggatcttactgcctctgtggaagtagatttatccagtgca------------
------------------------------------------------------------
---c--------------------------------------------------------
-------------------aggttaatacatg------------tggattccctccgtta
gaaga--------------------------------tagagaagaatccctttcatttg
ttggtggactggacttttttggttgcggaacatttacgaatgaggagacgaaaagacttg
ctgacatggaaaagaaggctgttaatgacatgtttgttatactttcagatatatggctgg
atgaggaagaaacgatggcaaagctgaaagaagttctggagggctatgaatctgttgagg
ttgttccctctttgttcatcctcatgggaaatttctgttcttccccatgcagcctatcat
ttcacttttttgctagtctcaggtsac---agtttggtaagctgggga------aaat--
-----------gattgcagagtttcctaggttgaaggagcacagtcgttttctgttcatt
cccagccctgatgatgcaggtgtgttctctatgctttcttcttgttacttgtatctgtat
gtcaca------------------------------------------------------
agaattaaattttattcccaagaaatcgtggtctttcgtcggg------accttttatat
agaatgcgtcgctcatgcctgattcctccttcaactgctgaaaccagtgatccctttgct
catttggttgctaccattatccaccaaagtcatctgtgcccccttcctctgacagtccaa
-----ccaattagttggaatcacgatcactgtctccatctctaccctactcctcatacga
tcattctaggggacagaagcgagcaaaagtcattcaattatgcgggcgtcacatgcttca
atccaggctccttctcaagcgatcacacctttgtggcatatcgcccctgcactcgtgaag
ttgaattatctgctgtt
>PAFTOL004631
------------------------------------------------------------
------------------------------------------------------------
------------------------------------------------------------
------------------------------------------------------------
------------------------------------------------------------
------------------------------------------------------------
------------------------------------------------------------
---ga--------------------------------cagagaagaatctctttcatttg
ttggtggactggacttttttggctgtggaacatttacgaatgaggagacgaaaagacttg
ctgacatggaaaagaaggctgttaatgacatgtttgttatactttcagatatatggctgg
atgaggaagaaacgatggcaaagctgagagaagttctggagggctatgaatctgtggagg
ttgttccctctttgttcatcctmatgggaaatttctgttcytccccatgcagyctatcat
ttcatttttttgctagtctcagatcac---agtttggtaagctgggga------aaat--
-----------gattgcagagtttcctaggttgaaggagcacagtcgttttctgttcrtt
cccagccctgatgatgcaggtscctcatcagttcttcctaggtgtgctctaccaaaatat
ttgaca---gaagagcttcaaaaggaaattccaaatgcgcttttcatgagcaacccttgc
ag----------------------------------------------------------
-----------------------------------------------------------g
cagttggttgctaccgttatccaccaaagtcatctgtgccccctccctctgtccgtccaa
-----ccaattagttggaatcacgatcactgtctccatctctaccctactcctcatacga
tcattctaggggacagaagcgagcaaaagtcgttcaactatgcgggcgttacatgcttca
atcccggctccttctcaagcgatcacacctttgtggcatatcggccctgcactcgtgaag
ttgaattatctgctgtt
>PAFTOL004632
gatcgatttgagttgttgtctcagcggctttctcgcaatccacatttctcaagacctata
tttgaatctcagtcttcaagctttggatgttgtgagatagttccaattcagaacctaaac
tggcaaacaggatgcaggtggatcatgggtgtaatatcccagctggaagatggccattac
tatctcgaggaccttactgcctctgtggaagtagatttatccagtgca------------
------------------------------------------------------------
---c--------------------------------------------------------
-------------------aggttaatacatg------------tggattccctcctata
gaaga--------------------------------cagagaagaatctctctcatttg
ttggtggactggacttttttggctgtggaacatttacgaatgaggagacgaaaagacttg
ctgacatggaaaagaaggctgttaatgacatgtttgttatactttcagatatatggctgg
atgaggaagagacaatggcaaagctgagagaagttctggagggctatgaatctgtggagg
ttgttccctctttgttcattctcatgggaaatttctgttcttccccatgcagcctatcat
ttcatttttttgctagtctcaggtcac---agtttggtaagctgggga------aaat--
-----------gattgcagagtttcctaggttgaaggagcacagtcgttttctgttcatt
cccagtcctgatgatgcaggtccctcatcagttcttcctaggtgtgctctaccaaaatat
ttgaca---gaagagcttcaaaaggaaattccaaatgcgcttttcatgagcaacccttgc
agg--------------------tatcatga----tcgtgagg------actgtctg---
------------------ataattgctccttcaactgctgaaaccagtgatccctttgcg
catttggttgctaccattatccaccaaagtcatctgtgccccctccctctgacagtccaa
-----ccaattagttggaatcacgatcactgtctccatctctaccctactcctcatacga
tcattctaggggacagaagcgagcaaaagtcattcaattatgcgggtgttacatgcttca
atccaggctccttctcaagcgatcacacctttgtggcatatcgcccctgcactcgtgaag
ttgaattatctgctgtg
>PAFTOL004633
gatcgatttgagttgttgtctcagcggctttctcgcaatccacatttctcaagacctata
tttgaatctcagtcttcaagctttggatgttgtgagatagttccaattcagaacctaaac
tggcaaacaggatgcaggtggatcatgggtgtaatatcccagctggaagatggccattac
tatcttgaggatcttactgcctctgtggaagtagatttatccagtgca------------
------------------------------------------------------------
---c--------------------------------------------------------
-------------------aggttaatacatg------------tggattccctccgata
gagga--------------------------------cagagaagaatctctctcatttg
ttggtggactggacttttttggttgtggaacatttacaaatgaggagatgaaaagacttg
ctgacatggaaaagaaggctgttaatgacatgtttgttatactttcagatatatggctgg
atgaggaagaaacaatggcaaagctgagagaagtcctggagggttatgaatctgtggagg
ttgttccctctttgttcattctcatgggaaatttctgttcttccccatgcagcctatcat
ttcatttttttgcgagtctcaggtcac---agtttgggaagctgggca------aaat--
-----------gattgcagagttccctaggttgaaggagcacagtcgttttctattcatt
cccagccctgatgatgcaggtccctcatcagttcttcctaggtgtgctctaccaaaatat
ctgata---gaagagcttcaaaaggaaattccaaatgcacttttcatgagcaacccttgc
agaataaaattttattcccaagaaatcgtggtttttcgtcggg------accttttatat
agaatgcgtcgctcatgcctgattcctccttcaactgctgaaaccagtgatccattcgca
catktggttgctaccattatccaccaaagtcatctgtgccccctccctctgacagtccaa
-----ccaattagctggaatcacgatcactgtctccatctctacccgactcctcatacga
tcattctgggggacagaagcgagcaaaagtcattcaattatgcaggtgttacatgcttca
atcccggctccttctcaagcgatcacacctttgtggcatatcgcccctgcactcgtgaag
ttgagttatctgctgtt
>PAFTOL004634
gatcgatttgagttgttgtctcaacggctttctcgcaatccacatttctcaagacctata
tttgaatctcagtcttcaagctttggatgttgtgagatagttccaattcagaacctaaac
tggcaaacaggatgcaggtggatcatgggtgtaatatcccagctggaagatggccattac
tatcttgaggaccttactgcctctgtggaagtggatttatccagtgca------------
------------------------------------------------------------
------------------------------------------------------------
------------------------------------------------------------
-----------------------------------------gaaaaatttacagagaatg
ttggtggactggacttttttggttgtggaacatttacgaatgaggagacgaaaagacttg
ctgatatggaaaagaaggctgttaatgacatgtttgttatactttcagatatatggctgg
atgaggaagaaacaatggcgaagctgagagaagttctggagggctatgaatctgtggagg
ttgttccctctttgttcattctcatgggaaatttctgttcttcgccgtgcagcctatcat
ttcatttttttgctactctcaggtcac---attttggtaagctgggga------aaat--
-----------gattgcagagtttcctaggttgaaggagcacagtcgttttctattcatt
cccagccctgatgatgcaggtgtgttctctatgatgactcgttgttcctta---------
------------------------------------------------------------
------------------------------------------------------------
------------------------------------------------------------
cagttggttgccaccattgtccaccaaagtcatctgtgccccctccctctgacagtccaa
-----ccaatcagttggaatcacgatcactgtctccatctctacccgactcctcatacgg
ta----------------------------------------------------------
------------------------------------------------------------
-----------------
>PAFTOL004635
------------------------------------------------------------
---------------------------------cagatagttccaattcagaacctaaac
tggcaaacaggatgcaggtggatcatgggtgtaatatcccagctggaagatggccattac
tatcttgaggaccttactgcctctgtggaggtggatttatccagtgca------------
------------------------------------------------------------
------------------------------------------------------------
------------------------------------------------------------
------------------------------------------------------------
------------------------------------------------------------
------------------------------------------------------------
------------------------------------------------------------
------------------------------------------------------------
------------------------------------------------------------
------------------------------------------------------------
------------------------------------------------------------
------------------------------------------------------------
------------------------------------------------------------
------------------------------------------------------------
------------------------------------------------------------
------------------------------------------------------------
------------------------------------------------------------
------------------------------------------------------------
-----------------
>PAFTOL004636
gatcgatttgagttgttgtctcagcggctttcccgcaatccacatttctcaagacctata
tttgaatctcagtcttcaagctttggatgttgtgagatagtwccaattcagaacctaaac
tggcaaacaggatgcaggtggatcatgggtgtaatatcccagctggaagatggccattac
tatcttgaggaccttactgcctctgtggaagtagatttatccagtgca------------
------------------------------------------------------------
------------------------------------------------------------
------------------------------------------------------------
------------------------------------------------------------
------------acattgttttcttt-----------------ccaacagaagagacttg
ctgatatcgaaaagaaggctgttaatgacatgtttgttatactttcggacatatggctgg
atgaggaagaaacaatggcaaagctgagagaagttctggagggctatgaatctgtggagg
ttgttccctctttgttcatccttatgggaaatttctgttcttccccatgcagcttatcat
ttcatttttttgctagtctcaggtcac---agtttggtaagctgggga------aaat--
-----------gattgcagagtttcctaggctgaaggaacacagtcgttttctgttcatt
cccagccctgatgatgcaggtac-------------------------------------
--------------------------------------------------tggcaacttg
agaataaaattttattcccaagaaatcgtggtttttcgtcggg------accttttatat
agaatgcgtcgctcatgcctgattcctccttcaactgctgaaaccagtgatccctttgcg
catgta------------------------------------------------------
------------------------------------------------------------
------------------------------------------------------------
------------------------------------------------------------
-----------------
>PAFTOL004637
------tttgagttgttgtctcagcggctttctcggaatccacatttctcaagacctata
tttgaatctcagtcttcaagctttggatgttgtsagatagtttcaattcagaacctaaac
tggcaaacaggacgcaggtggatcatgggtgtaatatcccagctggaagatggccattac
tatcttgaggaccttactgcctccgtggaagtagatttatccagtgca------------
------------------------------------------------------------
------------------------------------------------------------
------------------------------------------------------------
------------------------------------------------------------
--------------------------------------------caacagaaaagacttg
ctgacatggaaaggaaggctgttaatgacatgtttgttatactttcagatatatggctgg
atgaagaagaaacaatggcaaagctgagagaagttctcgagggctatgaatctgtggagg
ttgttccctctttgttcatcctcatgggaaatttctgttcttccccatgcaacctatcat
ttcattcttttgctagtctcaggtcac---agtttggtaagctgggga------aaat--
-----------gattgcagagtttcctaggttgaaggagcacagtcgttttctgttcatt
cccagtcctgatgatgcaggtgtgttctctatg---------------------------
---------------------aaggaaattccaaatgcgcttttcatgagcaacccttgc
agaataaagttttattcccaagaaattgtggtttttcgtcggg------acctcttatat
agaatgcgccgctcatgcctgattcctccttcaactgctgaaaccagtgatccctttgcg
catttggttgctaccattgtccaccaaagtcatttgtgccccctccctctgacagtccaa
-----ccaattacttggaatcacgatcactgtctccatctctaccctactcctcatamga
tcattctaggggacagaagtgagcaaaagtcattcaattatgcgggtgttacatgcttca
atccaggatccttctcaagcaatcacacctttgtggcatatcgcccctgtactcgtgaag
ttgaattatctgctgtt
>PAFTOL004638
gatcgatttgagttgttgtctcagcggctttctcacaatccacatttctcaaggcctata
tttgaatctcagtcttcaagctttggatgttgtsagatagttccaattcagaacctaaac
tggcaaacaggatgcaggtggatcatgggtgtaatatcccagctggaagatggccattac
tatcttgaggaccttactgcctctgtggaagtagatttatccagtgca------------
------------------------------------------------------------
---c--------------------------------------------------------
-------------------aggttaatacatg------------tggattccctccgtta
gagga--------------------------------cagagaagaatctctttcatttg
ttggtggactggacttttttggttgtggaacatttacgaatgaggagacgaaaagacttg
ctgacatggaaaagaaggctgttaatgacatgtttgttatactttcagatatatggctgg
atgaggaagaaacgatggcaaagctgagagaagttctggagggctatgaatctgtggagg
ttgttccctctttgttcatcctcatgggaaatttctgttcttccccatgcagcctatcat
ttcatttttttgcyagtctcaggtsac---agtttggtaagctgggga------aaat--
-----------gattgcagagtttcctaggttgaaggagcacagtcgttttctgttcatt
cccagccctgatgatgcaggtccctcatcagttcttcctaggtgcgctctaccaaaatat
ttgaca---gaagagcttcaaaaggaaattccaaatgcgctttttatgagcaacccttgc
agaataaaattttattcccaagaaatcgtggtttttcgtcggg------accttttatat
agaatgcgtcgctcatgcctgattcctccttcaactgctgaaacgagtgatccctttgcg
catttggttgctaccgttatccaccaaagtcatctgtgccccctccctctgaccgtccaa
-----ccaattagttggaatcacgaccactgcctccatctctaccctactcctcatacga
tcattctaggggacagaagcgagcaaaagtcgttcaattatgcgggtgttacatgcttca
atcccggctccttctcaagcgatcacacctttgtggcatatcggccctgcactcgtgaag
ttgaattatctgctgtt
>PAFTOL004639
gatcgatttgagttgttgtctcagcggctttctcgcaatccacatttctcaagacctata
tttgaatctcagtcttcaagctttggatgttgtgagatagttccaattcagaacctaaac
tggcaaacaggatgcaggtggatcatgggtgtaatatcccagttggaagatggccattac
tatcttgaggaccttactgcctctgtggaagtagatttatccagtgca------------
------------------------------------------------------------
---c--------------------------------------------------------
-------------------aggttaatacatg------------tggattccctccaata
gaaga--------------------------------cagagaagaatctctctcttttg
ttggcggactggacttttttggttgtggaacatttacgaatgaggagacgaaaagactgg
ctgacatggaaaagaaggctgttaatgacatgtttgttatactttcagatatatggctgg
atgaggaagagacaatggcaaagctgagagaagttctggagggctatgaatctgtggagg
ttgttccctctttgttcatcctcatgggaaatttctgttcttccccatgcagcctatcat
ttcatttttttgctagtctcaggtcac---agtttggtaagctgggga------aaat--
-----------gattgcagagtttcctaggttgaaggggcacagtcgttttctgttcatt
cccagtcctgatgatgcaggtgtgttctctatgctgactttttgttccttttatctgtat
gtcaca------------------------------------------------------
------------------------------------------------------------
------------------------------------------------------------
------------------------------------------------------------
------------------------------------------------------------
------------------------------------------------------------
------------------------------------------------------------
-----------------
>PAFTOL004640
gatcgatttgagttgttgtctcagcggctttctcgcaatccacatttctcaagacctata
tttgaatctcagtcttcaagctttggatgttgtgagatagttccaattcagaacctaaac
tggcaaacaggatgcaggtggatcatgggtgtaatatcccagctggaagatggccattac
tatcttgaggaccttactgcctctgtagaagtagatttatccagtgca------------
------------------------------------------------------------
---a--------------------------------------------------------
----ccactggtagaggcaagttggatacatg------------tggattccctccgata
gaaga--------------------------------cagagaagaatctctctcatttg
ttggtggactggacttctttggttgtggaacatttacgaatgaggagacgaaaagacttg
ctgacatggaaaagaaggctgttaatgacatgtttgttatactttcagatatatggctgg
atgaggaagaaacaatggcaaagctgagagaagttctggagggctatgaatctgtggagg
ttgtaccctctttgttcatcctgatgggaaatttctgttcttccccttgcagcytatcat
ttcatttttttgctagtctcagggcac---agtttggtaagctgggga------aaat--
-----------gattgcagagtttcctaggttgaaggagcacagtcgttttctgttcatt
cccagccctgatgatgcaggtgtgttctctatgctgactgtttgttcgtta---------
------------------------------------------------------------
agaataaagttttattcgcaagaaatcatggtttttcgtcggg------accttttatat
agaatgcgtcgctcatgcctgattcctccttcaactgctgaaaccagtgatccctttgcg
catttggttgctaccattatccatcaaagtcatctgtgccccctccctctgacagtccaa
-----ccaattagttggaatcacgatcactgtctccatctctaccctactcctcatacga
ttataataggggacagaagcgagcaaaagtcattcaattatgcgggtgttacatgcttca
atccgggctccttctcaagcgatcacacctttgtggcatatcgcccctgcactcgtgaag
ttgaattatctgctgtt
>PAFTOL004642
gatcgatttgagttgttgtctcagcggctttctcacaatccacatttctcaagacctata
tttgaatctcagtcttcaagctttggatgttgtsagatagttccaattcagaacctaaac
tggcaaacaggatgcaggtggatcatgggtgtaatatcccagctggaagatggccattac
tatcttgaggaccttactgcctctgtagaagtagatttatccagtgca------------
------------------------------------------------------------
---c--------------------------------------------------------
-------------------aggttaatacatg------------tggattccctccgtta
gaaga--------------------------------cagagaagaatctctttcatttg
ttggtggactggacttttttggttgtggaacatttacgaatgaggagacgaaaagacttg
ctgacatggaaaagaaggctgttaatgacatgtttgttatactttcggatatatggctgg
atgaggaagaaactatggcaaagctgagagaagttctggagggctatgaatctgtggagg
ttgttccctctttgttcatccttatgggaaatttctgttcttccccatgcagcctatcat
ttcatttttttgctagtctaaggtcac---agtttggtaagctgggga------aaat--
-----------gattgcagagtttcctaggttgaaggagcacagtcgttttctgttcatt
cccagccctgatgatgcaggtccctcatcagttcttcctaggtgtgctctaccaaaatat
ttgaca---gaagagcttcaaaaggaaattccaaatgcgcttttcatgagcaacccttgc
aggtttataatttcttgctttg---ttataattttctatttat------ttgtgttctga
accttcaaacagtccttcctcttatgatcttgaggactgtatgataatgatccctttgcg
catttggttgctaccgttatccaccaaagtcatatgtgccccctccctctgaccgtccaa
-----ccaattagttggaatcacgatcactgtctccatctctaccctactcctcatacga
tcattctaggggacagaagcgagcaaaagtcattcaattatgcgggtgttacatgcttca
atcccggctccttctcaagcgatcacaccttcgtggcatatcggccctgcactcgtgaag
ttgaattatctgctgtt
>PAFTOL004644
gatcgatttgagttgttgtctcagcagctttctcgcaatccacatttctcaagacctata
tttgaatctcagtcttcaagctttggatgttgtgagatagttccaattcagaacctaaac
tggcaaacaggatgcaggtggatcatgggtgtaatatcccagctggaagatggccattac
tatcttgaggaccttactgcctctgtggaagtagatttgtccagtgca------------
------------------------------------------------------------
------------------------------------------------------------
------------------------------------------------------------
-----------------------------------------awagaatctctctcatttg
ttggtggactggacttttttggttgtggaacatttacgaatgaggagacgaaaagacttg
ctgacatggaaaagaaggctgttaatgacatgtttgttatactttcagatatatggctgg
atgaggaagaaacaatggcaaagctgagagaagttctggagggctatgaatctgtggagg
ttgttccctctttgttcatcctcatgggaaatttctgttcctccccatgcagcctatcat
ttcattttttcgctagtctcaggtcac---agtttggtaagctgggga------aaat--
-----------gattgcagagtttcctaggttgaaggagcacagtcgttttctgttcatt
cccagccctgatgatgcaggtccctcatcagttcttcctaggtgtgctctaccaaaatat
ttgaca---gaagagcttcaaaaggaaattccaaatgcgcttttcatgagcaacccttgc
agaataaaattttattcccaagaaatcgtggtttttcgtcggg------accttttatat
agaatgcgtcgctcgtgcctgattcctccttcaactgctgaaaccagtgatccctttgcc
catttggttgctaccattatccaccaaagtcatctgtgccccctccctctgaccgtccaa
-----ccaattagttggaatcacgatcactgcctccatctctaccctactcctcatacgg
ta----------------------------------------------------------
------------------------------------------------------------
-----------------
>PAFTOL004646
gatcgatttgagttgttgtctcagcggctttctcacaatccacatttctcaagacctata
tttgaatctcagtcttcaagctttggatgttgtgagatagttccaattcagaacctaaac
tggcaaacaggatgcaggtggatcatgggtgtaatatcccaactggaagatggccattac
tatcttgaggaccttactgcctctgtggaagtagatttatccagtgca------------
------------------------------------------------------------
------------------------------------------------------------
------------------------------------------------------------
--------------------------------------------gattatctttcatttg
ttggtggactggacttttttggctgtggaacatttacgaatgaggagacgaaaagacttg
ctgacatggaaaagaaggctgttaatgacatgtttgttatactttcagatatatggctgg
atgaggaagaaacgatggcaaagctgagagaagttctggagggctatgaatctgtggagg
ttgttccctctttgttcatcctcatgggaaatttctgttcttccccatgcagcctatcat
ttcatttttttgctagtctcagatcac---agtttggtaagctgggga------aaat--
-----------gattgcagagtttcctaagttgaaggagcacagtcgttttctgttcatt
cccagccctgatgacgcaggtgtgttctctatgctgactacttgttacttgtatctgtat
g-----------------------------------------------------------
------------------------------------------------------------
-------------------------------------------------------tcaca
cagttggttgctaccgttatccaccaaagtcatctgtgccccctccctctgaccgtccaa
-----ccaattagttggaatcacgatcactgtctccatctctaccctactcctcatacga
tcattctaggggacagaagcgagcaaaagtcattcaactatgcgggtgttacatgcttca
atcccggctccttctcaagcgatcacacctttgtggcatatcggccctgcactcgtgaag
ttgaattatctgctgtt
>PAFTOL004647
gatcgatttgagttgttgtctcagcggctttctcgcaatccacatttctcaagacctata
tttgaatctcagtcttcaagctttggatgttgtgagatagttccaattcagaacctaaac
tggcaaacaggatgcaggtggatcatgggtgtaatatcccagctggaagatggccattac
tatcttgaggaccttactgcctctgtggaagtagatttatccagtgca------------
------------------------------------------------------------
------------------------------------------------------------
------------------------------------------------------------
------------------------------------------------------------
--------------------------------------------caacagaaaagacttg
ctgacatggaaaagaaggctgttaatgacatgtttgttatactttcggacatatggctgg
atgaggaagaaacaatggcaaagctgagagaagttctggagggctatgaatctgtggagg
ttgttccctctttgttcatccttatgggaaatttctgttcttccccatgcagcctatcat
ttcattttttygctagtctcaggtsac---agtttggtaagctgggaa------aaat--
-----------gattgcagagtttcctaggttgaaggaacacagtcgttttctgttcatt
cccagccctgatgatgcaggtgtgttctctatgctaactccttgtttcttgtatctgtat
agaata------------------------------------------------------
------aaattttattcccaagaaatcgtggtttttcgtcggg------accttttatat
agaatgcgtcgctcatgcctgattcctccttcaactgctgaaaccagtgatccctttgcg
catttggttgctactgttatccaccaaagtcatctgtgccccctccctctgaccgtccaa
-----ccaattagttggaatcacgatcactgtctccatctctaccctactcctcatacga
tcattctaggggacagaagcgagcaaaagtcattcaattatgcgggtgtcacatgcttca
atccaggctccttctcaagtgatcacacctttgtggcatatcgcccctgcactcgtgaag
ttgaattatctgctgtt
>PAFTOL004648
gatcgatttgagttgttgtctcagcggctttctcgcaatccacatttctcaagacctata
tttgaatctcagtcttcaagctttggatgttgtgagatagttccaattcagaacctaaac
tggcaaacaggatgcaggtggatcatgggtgtaatatcccagctggaagatggccattac
tatcttgaggaccttactgcctctgtggaagtagatttatccagtgca------------
------------------------------------------------------------
---m--------------------------------------------------------
-------------------aggttaatacatg------------tggattccctccgata
gaaga--------------------------------cagagaagaatctctctcatttg
ttggtggactggacttttttggttgtggaacatttacgaatgaggagacgaaaagacttg
ctgacatggaaaagaaggctgttaatgacatgtttgttatactttcagatatatggctgg
atgaggaagagacaatggcaaagctgagagaagttctggggggctatgaatctgtggagg
ttgttccctctttgttcatcctcatgggaaatttctgttcttccccatgcagcctatcat
ttcatttttttgctagtctcaggtcac---agtttggtaagctgggga------aaat--
-----------gattgcagagtttcctaggttgaaggagcacagtcgttttctgttcatt
cccagtcctgatgatgcaggtccctcatcagttcttcctaggtgtgctctaccaaaatat
ttgaca---gaagagcttcaaaaggaaattccaaatgcgcttttcatgagcaacccttgc
agaataaaattttattcccaagaaatcgtggtttttcgtcggg------accttttatat
agaatgcgtcgctcatgcctgattcctccttcaactgctgaaaccactgatccctttgca
catttggttgctaccattatccaccaaagtcatctgtgccccctccctctgacagtccaa
-----ccaattagttggaatcatgatcactgtctccatctctaccctactcctcatacga
tcattctaggggacagaagcgagcaaaagtcattcaattatgcgggygttacatgcttca
atccaggctccttctcaagcgatcacacctttgtggcatatcgcccctgcactcgtgaag
ttgaattatctgctgtt
>PAFTOL004649
gatcgatttgagttgctgtctcagcggctttctcgcaatccacatttctcaagacctata
tttgaatctcagtcttcaagctttggatgttgtgagatagttccaattcagaacytaaac
tggcaaacaggwtgcaggtggatcatgggtgtaatatcccagctggaagatggccattac
tatcttgaggaccttactgcctctgtggaagtagatttatccagtgca------------
------------------------------------------------------------
---c--------------------------------------------------------
-------------------aggttaatacatg------------tggattccctccgata
gaaga--------------------------------cagagaagaatctctctcatttg
ttggtggactggacttttttggttgtggaacatttacgaatgaggagacgaaaagacttg
ctgacatggaaaagaaggctgtyaatgacatgtttgttatactttcggacatatggctgg
atgaggaagaracaatggcaaagctgagagaagttctggagggctatgaatctgtggagg
ttgttccctctttgttcatccttatgggaaatttctgttcttccccatgcagcctatcat
ttcatttttttgctagtctcaggtcac---agtttggtaagctgggga------aaat--
-----------gattgcagagtttcctaggttgaaggaacacagtcgttttctgttcatt
cccagccctgatgatgcaggtccctcatcagttcttcctaggtgtgctctaccaaaatat
ttgaca---gaagagcttcaaaaggaaattccaaatgcgcttttcatgagcaacccttgc
agaataaaattttattcccaagaaatcgtggttttccgtcggg------accttttatat
agaatgcgtcgctcatgcctgattcctccttcaactgctgaaaccagtgatccctttgcg
catgta------------------------------------------------------
------------------------------------------------------------
------------------------------------------------------------
------------------------------------------------------------
-----------------
>PAFTOL004652
gatcgatttgagttgttgtctcagcggctttctcacaatccacatttctcaaggcctata
tttgaatctcagtcttcaagctttggatgttgtgagatagttccaattcagaacctaaac
tggcaaacaggatgcaggtggatcatgggtgtaatatcccagctggaagatggccattac
tatcttgaggaccttactgcctctgtggaagtagatttatccagtgca------------
------------------------------------------------------------
------------------------------------------------------------
------------------------aatacatg------------tggattccctccgtta
gagga--------------------------------cagagaagaatctctttcatttg
ttggtggactggacttttttggttgtggaacatttacgaatgaggagacgaaaagacttg
ctgagatggaaaagaaggctgttaatgacatgtttgttatcctttcagatatatggctgg
atgaggaagaaacgatggcaaagctgagagaagttctggagggctatgaatctgtggagg
ttgttccctctttgttcatcctcatgggaaatttctgttcttccccatgcagcctatcat
ttcatttttttgctagtctcaggtcac---agtttggtaagctaggga------aaat--
-----------gattgcagagtttcctaggttgaaggagcacagtcgttttctgttcatt
cccagccctgatgatgcaggtgtgttctctatgctgacttcttgttacttgtatctgtat
gtcaca------------------------------------------------------
------------------------------------------------------------
------------------------------------------------------------
cagttggttgctaccgttattcaccaaagtcatctgtgccccctccctctgaccgtccaa
-----ccaattagttggaatcacgatcactgcctccatctctaccctactcctcatacga
tcattctaggggacagaagcgagcaaaagtcgttcaattatgcgggtgtcacatgcttca
atcccggctccttctcaagcgatcacacctttgtggcatatcggccctgcactcgtgaag
ttgaattatctgctgtt
>PAFTOL004653
gatcgatttgagttgttgtctcagcggctttctcacaatccacatttctcaaggcctata
tttgaatctcagtcttcaagctttggatgttgtgagatagttccaattcagaacctaaac
tggcaaacaggatgcaggtggatcatgggggtaatatcccagctggaagatggccattac
tatcttgaggaccttactgcctctgtggaagtagatttatccagtgca------------
------------------------------------------------------------
------------------------------------------------------------
-------------------ayatt------------------------------------
------------------------------------------------------------
------------gtttttttc----------------------ccaacagaaaagactta
ctgacatggaaaagaaggctgttaatgacatgtttgttatactttcagatatatggctgg
atgaggaagaaacaatggcaaagctgagagaagttctggagggctatgaatctgtggagg
ttgttccctctttgttcatcctcatgggaaatttctgttcttccccatgcagcctatcat
ttcatttttttgctagtctcaggtcac---agtttggtaagctgggga------aaat--
-----------gattgcagagtttcctaggttgaaggagcacagtcgttttctgttcgtt
cccagccctgatgatgcaggtccctcatcagttcttcccaggtgcgctctaccaaaatat
ttgaca---gaagagcttcaaaaggaaattccaaatgcgcttttcatgagcaacccttgc
agaataaaattttattcccaagaaatcgtggtttttcgtcggg------accttttatat
agaatgcgtcgctcatgcctgattcctccttcaactgctgaaacaagtgatccctttgcg
cacttggttgctaccgttatccaccaaagtcatctgtgccccctccctctgaccgtccaa
-----ccaattagttggaatcacgatcactgtctccatctctaccctactcctcatacga
tcattctrggggacagaagcgagcagaagtcattcaattatgcgggtgttacatgcttca
atcccggctccttctcaagcgatcacacctttgtggcatatcggccctgcactcgtgaag
ttgaactatctgctgtt
>PAFTOL004654
------------------------------------------------------------
---------------------------------cagatagttccaattcagaacttaaac
tggcaaacaggatgcaggtggatcatgggtgtaatatcccagctggaagatggccattac
tatcttgaggaccttactgcctctgtggaagtagatttatccagtgca------------
------------------------------------------------------------
------------------------------------------------------------
------------------------------------------------------------
------------------------------------------------------------
-----------------------------------------------------agacttg
ttgacatggaaaagaaggctgttaatgacatgtttgttatactttcggatatatggctgg
atgaggaagaaacaatggcaaagctgagagaagttctggagggctatgaatctgtggagg
ttgttccctcyttrttcatcctyatgggaaatttctgttcttccccatgcagcctrtcrt
ttcatttttttgctagtctcaggtsac---agtttggtaagctgggga------aaat--
-----------gattgcagagtttcctaggttgaaggagcacagtcgttttctgttcatt
cctagccctgatgatgcaggtgtgttctctatgctgactctttgttccttgtatctgtat
gtcaca---tctgatagtgtactggcaacttgaagtataagagagctgatgaataagatc
agaataaaattttattcccaagaaatygtggtttttcgtcggg------accttttatat
agaatgcgtcgctcatgcctgattcctccttcaacygctgaaaccagtgatccctttgcg
catgtaagttttactctttcacttcactgtgatcttctcttgtcttattttcctcctcat
-----cccttgttcctttccttcttttccattattttattttatcctacccctcatacga
tcattttaggggacagaagcgagcagaagtcattcaattatgcgggtgttacatgcttca
atccaggctccttctcaagtgatcacacctttgtggcatatcgcccctgcactcgtgaag
ttgaattatctgctgtt
>PAFTOL004657
gatcgatttgagttrttgtctcagcggctttctcgcaatccgcatttctcaagacctata
tttgaatctcagtcttcargctttggatgttgtgagatagttccaattcagaacctaaac
tggcaaacaggacgcaggtggatcatgggtgtaatatcccagctggaagatggccattac
tatcttgaggaccttactgcctctgtggaagtagatttatccagtgca------------
------------------------------------------------------------
------------------------------------------------------------
------------------------------------------------------------
------------------------------------------------------------
------------------------------------------------------------
--------------------------aacatgtttgttatactttcagatatatggctgg
atgaggaagaaacaatggtgaagttgagacaggttctggagggctatgaatctgtggagg
ttgttccctctctgttcatcctcatgggaaatttctgttcttccccatgtaacctatcat
ttcattcttttgctagtctcaggt------------------------------------
------------------------------------------------------------
----------------caggcccctcatcagttcttccaagatgtgctctaccaaaatat
ttgaca---gaagagcttcaaaaggaaattccaaatgcgcttttcatgagcaacccctgc
agaataaagttttattcccaagaaattgcggtttttcgtcggg------acctcttatat
agaatgcgccgctcatgcctgattcctccctcaactgctgaaaccagtgatccctttgcg
catttggttgctaccattatccaccaaagtcatttgtgccccctcccgctgacagtccaa
-----ccaattagttggaatcacgatcactgtctccatctctatcctactcctcatacga
tcattctaggggacagaagtgagcaaaagtcattcaattatgcgggtgttacatgcttca
atccaggctccttctcaactgatcacaccttcgtggcatatcgcccctgcactcgtgaag
ttgaattatctgctgtt
>PAFTOL004658
gatcgatttgagttgctgtctcagcggctttctcgcaatccacatttctcaagacctata
tttgaatctcagtcttcaagctttggatgttgtgagatagttccaattcagaacttaaac
tggcaaacaggatgcaggtggatcatgggtgtaatatcccaactggaagatggccattac
tatcttgaggaccttactgcctctgtggaagtagatttatccagtgca------------
------------------------------------------------------------
------------------------------------------------------------
------------------------------------------------------------
------------------------------------------------------------
------------------------tc-----------------ccaacagaaaagacttg
ctgacatggaaaagaaggctgttaatgacatgtttgttatactttcggatatatggctgg
atgaggaagaaacaatggcaaagctgagagaagttctggagggctatgaatctgtggagg
ttgttccctctttattcatcctcatgggaaatttctgttcttccccatgcagcttatcat
ttcatttttttgctagtctcagg-------------------------------------
------------------------------------------------------------
------------------------------------------------------------
------------------------------------------------------------
------------------------------------------------------------
------------------------------------------------------------
------------------------------------------------------------
------------------------------------------------------------
------------------------------------------------------------
------------------------------------------------------------
-----------------
>PAFTOL004660
gatcgatttgagttgttgtctcagcggctttctcgcaatccacatttctcaagacctata
tttgaatctcagtcttcaagctttggatgttgtgagatagttccaattcagaacctaaac
tggcaaacaggatgcaggtggatcatgggtgtaatatcccagctggaagatggccattac
tatcttgaggaccttactgcctccgtagaagtagatttatccagtgca------------
------------------------------------------------------------
------------------------------------------------------------
------------------------------------------------------------
------------------------------------------------------------
------------------------------------------------------------
------------------------------------------------------------
------------------------------------------------------------
------------------------------------------------------------
------------------------------------------------------------
------------------------------------------------------------
------------------------------------------------------------
------------------------------------------------------------
------------------------------------------------------------
------------------------------------------------------------
------------------------------------------------------------
------------------------------------------------------------
------------------------------------------------------------
------------------------------------------------------------
-----------------
>PAFTOL004661
gatcgatttgagttgttgtctcagcggctttctcgcaatccgcatttctcaagacctata
tttgaatctcagtcttcaagctttggatgttgtgagatagttccaattcagaacctaaac
tggcaaacaggacacaggtggatcatgggtgtaatatcccaactggaagatggccattac
tatcttgaggaccttactgcctctgtggaagtagatttatccagtgca------------
------------------------------------------------------------
------------------------------------------------------------
------------------------------------------------------------
------------------------------------------------------------
------------------------------------------------------------
------------------------------------------------------------
------------------------------------------------------------
------------------------------------------------------------
------------------------------------------------------------
------------------------------------------------------------
------------------------------------------------------------
------------------------------------------------------------
agaataaagttttattcccaagaaattgtggtttttcgtcggg------acctcttatat
agaatgcgacgctcatgcctgattcctccttcaactgctgaaaccagtgatccctttgcg
catgtaagctttactctt------------------------------------------
------------------------------------------------------------
------------------------------------------------------------
------------------------------------------------------------
-----------------
>PAFTOL004662
gatcgatttgagttgttgtctcagcggctttctcgcaatccacatttctcaagacctata
tttgaatctcagtcttcaagctttggatgttgtgagatagttccaattcagaacttaaac
tggcaracaggatgcaggtggatcatgggtgtaatatcccagctggaagatggccattac
tatcttgaggaccttactgcctctgtggaagtagatttatccagtgca------------
------------------------------------------------------------
------------------------------------------------------------
------------------------------------------------------------
------------------------------------------------------------
--------------------------------------------------aaaagacttg
ctgacatggaaaagaaggctgttaatgacatgtttgttatactttcggacatatggctgg
atgaggaagagacaatggcaaagctgagagaagttctggagggctatgaatctgtggagg
ttgttccctctttgttcatcctcatgggaaatttctgttcttccccatgcagcctatcat
ttcatttttttgctagtctcaggtcac---agtttggtaagctgggga------aaat--
-----------gattgcagagtttcctaggttgaaggagcacagtcgttttctgttcatt
cccagccctgatgatgcaggt---------------------------------------
------------------------------------------------------------
------------------------------------------------------------
------------------------------------------------------------
------------------------------------------------------------
------------------------------------------------------------
------------------------------------------------------------
------------------------------------------------------------
-----------------
>PAFTOL004664
gatcgatttgagttgttgtctcagcggctttctcacaatccacatttctcaagacctata
tttgaatctcagtcttcaagctttggatgttgtgagatagttccaattcagaacctaaac
tggcaaacaggatgcaggtggatcatgggtgtaatatcccaaytggaagatggccattac
tatcttgaggaccttactgcctctgtggaagtagatttatccagtgca------------
------------------------------------------------------------
------------------------------------------------------------
------------------------------------------------------------
------------------------------------------------------------
------------------------------------------------------------
--gacatggaaaagaaggctgttaatgacatgtttgttatactttcagatatatggctgg
atgaggaagaaacgatggcaaagctgagagaagttctggagggctatgaatctgtggagg
ttgttccctctttgttcatcctcatgggaaatttctgttcttcmccatgcagyctatcat
ttcatttttttgctagtctcagatcac---agtttggtaagctgggga------aaat--
-----------gattgcagagtttcctaggttgaaggagcacagtcgttttctgttcatt
cccagccctgatgatgca------------------------------------------
------------------------------------------------------------
------------------------------------------------------------
------------------------------------------------------------
------------------------------------------------------------
-----------------------------------------------------------a
tcattctaggggacagaagcgagcaaaagtcattcaactatgcgggtgttacatgcttca
atcccggctccttctcaagcgatcacacctttgtggcatatcggccctgcactcgtgaag
ttgaattatctgctgtt
>PAFTOL004665
gatcgatttgagttgttgtctcagcggctttctcgcaatccacatttctcaagacctata
tttgaatctcagtcttcaagctttggatgttgtgagatagttccaattcagaacctaaac
tggcaaacaggatgcaggtggatcatgggtgtaatatcccagctggaagatggccattac
tatcttgaggaccttactgcctctgtggaagtagatttatccagtgca------------
------------------------------------------------------------
------------------------------------------------------------
------------------------------------------------------------
------------------------------------------------------------
------------------------------------------------------------
------------------------------------------------------------
------------------------------------------------------------
------------------------------------------------------------
------------------------------------------------------------
------------------------------------------------------------
------------------------------------------------------------
------------------------------------------------------------
------------------------------------------------------------
------------------------------------------------------------
------------------------------------------------------------
------------------------------------------------------------
------------------------------------------------------------
------------------------------------------------------------
-----------------
>PAFTOL004666
gatcgatttgagttgttgtctcagcggctttctcacaatccacatttctcaagacctata
tttgaatctcagtcttcaagctttggatgttgtgagatagttccaattcagaacctaaac
tggcaaacaggatgcaggtggatcatgggtgtaatatctcagctggaagacggccattac
tatcttgaggaccttactgcctctgtggaagtagatttatccagtgca------------
------------------------------------------------------------
---a--------------------------------------------------------
-------------------ggaaaactgtctg------------tggaaaaatttacaga
gaaga--------------------------------agattggtaaaatataacatttg
ttggtggactggacttttttggttgtggaacctttacgaatgaggagacgaaaagacttg
ctgacatggaaaagaaggctgttaatgacatgtttgttatactttcagatatatggctgg
atgaggaagaaacgatggcaaagctgagagaagttctggagggctatgaatctgtggagg
ttgttccctctttgttcatcctcatgggaaatttctgttcttccccatgcagtctatcat
ttcatttttttgccagtctcaggtsac---agtttggtaagctgggga------aaat--
-----------gattgcagagtttcctaggttgaaggagcacggtcgttttctgttcatt
cccagccctgatgacgcaggtgtgttctctatgctgacttcttgttacttgtatctgtat
gtcaca------------------------------------------------------
------------------------------------------------------------
------------------------------------------------------------
------------------------------------------------------------
------------------------------------------------------------
------------------------------------------------------------
------------------------------------------------------------
-----------------
>PAFTOL004667
gatcgatttgagttgttgtctcagcggctttctcacaatccacatttctcaagacctata
tttgaatctcagtcttcaagctttggatgttgtgagatagttccaattcagaacctaaac
tggcaaacaggatgcaggtggatyatgggtgtaatatcccagctggaagacggccattac
tatcttgaggaccttactgcctctgtggaagtagatttatccagtgca------------
------------------------------------------------------------
------------------------------------------------------------
------------------------------------------------------------
------------------------------------------------------------
--------------------------------------------caacagaaaagacttg
ctgacatggaaaagaaggctgttaatgacatgtttgtyatactttcagatatatggctgg
atgaggaagaaacgatggcaaagctragagaagttctggagggctatgaatctgtggagg
ttgttccctctttgttcatcctcatgggaaatttctgttcttccccatgcagyctatcat
ttcatttttttgctagtctcaggtcac---agtttggtaagctgggga------aaat--
-----------gattgcsgagtttcctaggttgaaggagcacagtcgttttctgttcatt
cccagccctgatgacgcaggtgtgttctctatgctgacttcttgttacttgtatctgtat
g-----------------------------------------------------------
------------------------------------------------------------
-------------------------------------------------------tcaca
cagttggttgctaccgttatccaccaaagtcatctgtgccccctccctctgaccgtccaa
-----ccaattagttggaatcacgatcactgtctccatctctaccctactcctcatacga
tcattctaggggacagaagcgagcaaaagtcattcaactatgcrggtgttacatgcttca
atcccggctccttctcaagcgatcacacctttgtggcatatcggccctccactcgtgaag
ttgaattgtctgctgtt
>PAFTOL004668
gatcgatttgagttgttgtctcagcggctttctcacaatccacatttctcaaggcctata
tttgaatctcagtcttcaagctttggatgttgtgagatagttccaattcagaacctaaac
tggcaaacaggatgcaggtggatcatgggtgtaatatcccagctggaagayggccattac
tatctygaggaccttactgcctctgtggaagtagatttatccagtgc-------------
------------------------------------------------------------
------------------------------------------------------------
------------------------------------------------------------
------------------------------------------------------------
----------------------------------------------------aagacttg
ctgacatggaaaagaaggctgttaatgacatgtttgttatactttcagatatatggctgg
atgaggaagaaacgatggcaaagctgagagaagttctggagggctatgaatctgtggagg
tkgttccctctttgttcatcctcatgggaaatttctgttcttccccatgcagcctatcat
ttcatttttttgctagtctcaggtcac---agtttggtaagctgggga------aaat--
-----------gattgcagagtttcctaggttgaaggagcacagtcgttttctgttcatt
cccagccctgatgatgcaggtgtgttctctatgctgacttcttgttacttgtatctgtat
g-----------------------------------------------------------
------------------------------------------------------------
-------------------------------------------------------tcaca
------------------------------------------------------------
------------------------------------------------------------
------------------------------------------------------------
------------------------------------------------------------
-----------------
>PAFTOL005024
gatcgatttgagttgttgtctcagcggctttctcacaatccacatttctcaaggcctata
tttgaatctcagtcttcaagctttggatgttgtgagatagttccaattcagaacctaaac
tggcaaacaggatgcaggtggatcatgggtgtaatatcccagctggaagacggccattac
tatcttgaggaccttactgcctctgtggaagtagatttatccagtgca------------
------------------------------------------------------------
---c--------------------------------------------------------
-------------------aggttaatacatg------------tggattccctccgtta
gagga--------------------------------cagagaagaatctctttcatttg
ttggtggactggacttttttggttgtggcacatttacgaatgaggagacgaaaagacttg
ctgacatggaaaagaaggctgttaatgacatgtttgttatactttcagatatatggctgg
atgaggaagaaacaatggcaaagctgagagaagttctggagggctatgaatctgtggagg
ttgttccctctttgttcatcctcatgggaaatttctgttcttccccatgcagcctatcat
ttcatttttttgctagtctcaggtcac---agtttggtaagctgggga------aaat--
-----------gattgcagagtttcctaggttgaaggagcacagtcgttttctgttcatt
cccagccctgatgatgcaggt---------------------------------------
------------------------------------------------------------
------------------------------------------------------------
------------------------------------------------------------
------------------------------------------------------------
-----------------------------------------------------------a
tcattctaggggacagaagcgagcaaaagtcattcaactatgcgggtgttacatgcttca
atcccggctccttctcaagcgatcacacctttgtggcatatcggccctgcactcgtgaag
ttgaattatctgctgtt
>PAFTOL005025
------------------tctcagcagctttctcgcaatccacatttctcaagacctata
tttgaatctcagtcttcaagttttggatgttgtgagatagttccaattcagaacctaaac
tggcaaacaggatgcaggtggatcatgggtgtaatatcccagctggaagatggccattat
tatcttgaggaccttactgcctctgtggaagtagatttatccagtgca------------
------------------------------------------------------------
---c--------------------------------------------------------
-------------------aggttaatacatg------------tggattccctccgata
gaaga--------------------------------cagagaagaatctctctcatttg
ttggtggactggacttttttggttgtggaacatttacgaatgaggagacgaaaagacttg
ctgacatggaaaagaaggctgtgaatgacatgtttgttatactttcagatatatggctgg
atgaggaagaaacaatggcaaagctgagagaagttctggagggctatgaatctgtggagg
ttgttccctctttgttcatcctcatgggaaatttctgttcttccccatgcagcctgtcat
ttcatttttttgctagtctcaggtcac---agtttggtaagctgggga------aaat--
-----------gattgcagagtttcctaggttgaaggagcacagtcgttttctgttcatt
cccagccctgatgatgcaggtgtgttctctatgccaactctttgttccttggatctgtat
gtc---------------------------------------------------------
------------------------------------------------------------
------------------------------------------------------------
------------------------------------------------------------
------------------------------------------------------------
------------------------------------------------------------
------------------------------------------------------------
-----------------
>PAFTOL005026
------------------------cagctttctcgcaatccacatttctcaagacctata
tttgaatctcagtcttcaagttttggatgttgtgagatagttccaattcagaacctaaac
tggcaaacaggatgcaggtggatcatgggtgtaatatcccagctggaagatggccattat
tatcttgaggaccttactgcctctgtggaagtagatttatccagtgca------------
------------------------------------------------------------
---a--------------------------------------------------------
-------------------ccactggcagagg------------caagt---------tg
gtgta--------------------------------cagagaagaatctctctcatttg
ttggtggactggacttttttggttgtggaacatttacgaatgaggagacgaaaagacttg
ctgacatggaaaagaaggctgttaatgacatgtttgttatactttcagatatatggctgg
atgaggaagaaacaatggcaaagctgagagaagttctggagggctatgaatctgtggagg
ttgttccctctttgttcatcctcatgggaaatttctgttcttccccatgcagcctgtcat
ttcatttttttgctagtctcaggtsac---agtttggtaagctgggga------aaat--
-----------gattgcagagtttcctaggttgaaggagcacagtcgttttctgttcatt
cccagccctgatgatgcaggtgtgttctctatgccgactctttgttccttgtatctgtat
gtcaca------------------------------------------------------
------------------------------------------------------------
------------------------------------------------------------
------------------------------------------------------------
------------------------------------------------------------
------------------------------------------------------------
------------------------------------------------------------
-----------------
>PAFTOL005035
---------------------------ctttctcacaatccacatttctcaagacctata
tttgaatctcagtcttcaagctttggatgttgtgagatagttccaattcagaacctaaac
tggcaaacaggatgcaggtggatcatgggtgtaatatcccaactggaagatggccattac
tatcttgaggaccttactgcctctgtggaagtagatttatccagtgca------------
------------------------------------------------------------
------------------------------------------------------------
------------------------------------------------------------
------------------------------------------------------------
--------------------------------------------caacaggaaagacttg
ctgacgtggaagaggaggctgttaatgacatgtttgttatactttcagatatatggctgg
atgaggaagaaacgatggcaaagctgagagaagttctggagggctatgaatctgtggagg
ttgttccctctttgttcatcctcatgggaaatttctgttcttccccatgcagcctatcat
ttcatttttttgctagtctcagatcac---agtttggtaagctgggga------aaat--
-----------gattgcagagtttcctaggttgaaggagcacagtcgttttctgttcatt
cccagccctgatgatgcaggtgtgttctctatgctgactacttgttacttgtatctgtat
gtcaca------------------------------------------------------
------------------------------------------------------------
------------------------------------------------------------
------------------------------------------------------------
------------------------------------------------------------
------------------------------------------------------------
------------------------------------------------------------
-----------------
>PAFTOL005042
gatcgatttgagttgttgtctcagcggctttctcacaatccacatttctcaagrcctata
tttgaatctcagtcttcaagctttggatgttgtgagatagttccaattcagaacctaaac
tggcaaacaggatgcaggtggatcatgggtgtaatatcccagytggaagatggccattac
tatcttgaggaccttactgcctctgtggaagtagatttatccagtgca------------
------------------------------------------------------------
------------------------------------------------------------
-------------------acatt------------------------------------
------------------------------------------------------------
------------gttttcttt----------------------tgaacagaaaagacttg
ctgacatggaaaagaaggctgttaatgacatgtttgttatactttcagatatatggctgg
atgaggaagagacaatggcaaagctgagagaagttctggagggctatgaatctgtggagg
ttgttccctctttgttcatyctcatgggaaatttctgttcttccccatgyagcctatcat
ttcatttttttgctagtctcaggtcac---agtttggtaagctgggga------aaat--
-----------gattgcagagtttcctaggttgaaggagcacagtcgttttctattcatt
cccagtcctgatgatgcaggtgtgttctctatgctg------------------------
------------------------------------------------------------
------------------------------------------------------------
------------------------------------------------------------
------------------------------------------------------------
------------------------------------------------------------
------------------------------------------------------------
------------------------------------------------------------
-----------------
>PAFTOL005043
gatcgatttgagttgttgtctcagcggctttctcacaatccacatttctcaaggcctata
tttgaatctcagtcttcaagctttggatgttgtgagatagttccaattcagaacctaaac
tggcaaacaggatgcaggtggatcatgggtgtaatatcccagctggaagatggccattac
tatcttgaggaccttactgcctctgtggaagtagatttatccagtgca------------
------------------------------------------------------------
------------------------------------------------------------
------------------------------------------------------------
------------------------------------------------------------
-----------------------------------------------------agacttg
ctgacatggaaaagawggctgttaatgacatgtttgttatactttcagatatatggctgg
atgaggaagaaacgatggcaaagctgagagaagttctggagggctatgaatctgtggagg
ttgttccctctttgttcatcctcatgggaaatttctgttcttccccatgcagcctatcat
ttcatttttttgctagtctcaggtcac---agtttggtaagctgggga------aaat--
-----------gattgcagagtttcctaggttgaaggagcacagtcgttttctgttcatt
cccagccctgatgatgcaggtgtgttctctatgctgacttgttgt---------------
------------------------------------------------------------
------------------------------------------------------------
------------------------------------------------------------
------------------------------------------------------------
------------------------------------------------------------
------------------------------------------------------------
------------------------------------------------------------
-----------------
>PAFTOL005047
gatcgatttgagttgttgtctcagcggctttctcgcaatccacatttctcaagacctata
tttgaatctcagtcttcaagctttggatgttgtgagatagttccaattcagaacctaaac
tggcaaacaggatgccggtggatcatgggtgtaatatcccagctggaagatggccattac
tatcttgaggaccttactgcstctgtggaagtagatttatccagtgca------------
------------------------------------------------------------
---c--------------------------------------------------------
-------------------aggttaatacatg------------tggattccctccgata
gaaga--------------------------------cagagaagaatctctctcatttg
ttggcggactggacttttttggttgtggaacatttacgaatgaggagacgaaaagacttg
ctgacatggaaaagaaggctgttaatgacatgtttgttatactttcagatatatggctgg
atgaggaagagacaatggcaaagctgagagaagttctggggggctatgaatctgtggagg
ttgttccctctttgttcatcctcatgggaaatttctgttcttccccatgcagcctatcat
ttcatttttttgctagtctcaggtsac---agtttggtaagctgggga------aaat--
-----------gattgcagagtttcctaggttgaaggagcacagtcgttttctgttcatt
cccagtcctgatgatgcaggtgtgttctctgtgctgactttttgttccttgtatctgtat
ttcaca------------------------------------------------------
------aaattttattcccaagaaatcgtggtttttcgtcggg------accttttatat
agaatgcgtcgctcatgcctgattcctccttcaactgctgaaaccagtgatccctttgca
catttggttgctaccattatccaccaaagtcatctgtgccccctccctctgacagtccaa
-----ccaattagttggaaccacgatcactgtctccatctctaccctagtcctcatacgg
ta----------------------------------------------------------
------------------------------------------------------------
-----------------
>PAFTOL007498
------------------------------------------------------------
---------------------------------cagatagttccaattcagaacctgaac
tggcaaacaggatgcaggtggataatgggtgtaatatcccagctggaagatggccattac
tatcttgaggaccttactgcctccgtggaagtagatttatccagtgca------------
------------------------------------------------------------
------------------------------------------------------------
------------------------------------------------------------
------------------------------------------------------------
--------------------------------------------gaacagaaaagacttg
atgacatggaaaagaaggctgttaatgacatgtttgttatactttcagatatatggctgg
atgaggaagaaacaatggcaaagctgagagaagttctggaggggtatgaatctgtggagg
ttgttccctctttgttcatcctcatgggaagtttctgttcttccccatgcagcctatcat
ttcatttttttgctagtctcaggcact---tgtatattagat------------ggtt--
-----------aacttagacccactctgatttaaagtttcacatttacatcgtcatgttg
tggtcttcaaaattttcaggtccctcatcagttcttcctaggtgtgctctaccaaaatat
ttgaca---gaagagcttcaaaaggaaattccaaatgcgcttttcatgagcaacccttgc
agaataaaattttattcccaagaaatcgtggtttttcgtcggg------accttttatat
agaatgcgtcgctcatgcctgattcctccttcaactgctgaaaccagtgatccctttgcg
catttggttgctaccattatccaccaaagtcatctgtgccccctccctctgacagtccaa
-----ccaattagttggaatcacgatcactgtctccatctctaccctactcctcatacga
tcattctaggggacagaagcgagcaaaagtcattcaattatgcgggtgttacatgcttca
atccaggctccttctcaagcgatcacacctttgtggcatatcgcccctgcactcgggaag
ttgaattatctgctgtt
>PAFTOL008060
------------------------------------------------------------
---------------------------------cagatagttccaattcagaacctaaac
tggcaaacaggatgcaggtggatcatgggtgtaatatcccaactggaagatggccattac
tatcttgaggaccttactgcctctgtggaagtagatttatccagtgca------------
------------------------------------------------------------
------------------------------------------------------------
------------------------------------------------------------
------------------------------------------------------------
-----------------------------------------aaaaaaaaagaaaggcttg
ctgacatggaaaagaaggctgttaatgacatgtttgttatactttcagatatatggctgg
atgaggaagaaacgatggcaaagctgagagaagttctggagggctatgaatctgtggagg
ttgttccctctttgttcatcctcatgggaaatttctgttcttccccatgcagcctatcat
ttcatttttttgctagtctcagatcac---agtttggtaagctgggga------aaat--
-----------gattgcagagtttcctaggttgaaggagaacagtcgttttctgttcatt
cccagccctgatgatgca------------------------------------------
------------------------------------------------------------
------------------------------------------------------------
------------------------------------------------------------
cagttggttgctaccgttatccaccaaagtcatctgtgccccctccctctgaccgtccaa
-----ccaattagttggaatcacgatcactgtctccatctctaccctactcctcatacga
tcattctaggggacagaagcgagcaaaagtcrttcaactatgcgggcgttacatgcttca
atcccggctccttctcaagcgatcacacctttgtggcatatcggccctgcactcgtgaag
ttgaattatctgctgtt
>PAFTOL008062
------------------------------------------------------------
---------------------------------cagatagttccaattcagaacctaaac
tggcaaacaggatgcaggtggatcatgggtgtaatatcccagctggaagatggccattac
tatcttgaggaccttactgcctctgtggaagtagatttatccagtgca------------
------------------------------------------------------------
------------------------------------------------------------
------------------------------------------------ttccctccgtta
gaaga--------------------------------cagagaagaatctctttcattcg
ttggtggactggacttttttggttgtggaacacttacgaatgaggagacgaaaagacttg
ctgacatggaaaagaaggctgttaatgacatgtttgttatactttcagatatatggctgg
atgaggaagaracgatggcaaagctgagagaagttctggagggctatgaatctgtggagg
ttgtcccctctttgttcatcctcatgggaaatttctgttcttccccatgcagcctatcat
ttcatttttttgccagtctcaggtcac---agtttggtaagctgggga------aaat--
-----------gattgcagagtttcctaggttgaaggagcacagtcgttttctgttcatt
cccagccctgatgatgcaggtgtgttctctatgccgaatgtttgttactt----------
------------------------------------------------------------
------------------------------------------------------------
------------------------------------------------------------
------------------------------------------------------------
----------------------------------------------------------ga
tcattctaggggacagaagcgagcaaaagtcattcarctatgcgggygttacatgcttca
atcccggctccttctcaagcgatcacacctttgtggcatatcgrccctgcactcgtgaag
ttgaattatctgctgtt
>PAFTOL008063
gatcgatttgagttgttgtctcagcggctttctcacaatccacatttctcaaaacctata
tttgaatctcagtcttcaagctttggatgttgtsagatagttccaattcagaacctaaac
tggcaaacaggatgcaggtggatcatgggtgtaatatcccagctggaagatggccattac
tatcttgaggaccttactgcctctgtggaagtagatttatccagtgca------------
------------------------------------------------------------
---c--------------------------------------------------------
-------------------aggttaatacatg------------tggattccctccgtta
gaaga--------------------------------cagagaagaatctctttcatttg
ttggtggactggacttttttggttgtggaacatttacgaatgaggagacgaaaagacttg
ctgacatggaaaagaaggctgttaatgacatgtttgttatactttcagatatatggctgg
atgaggaagaaacgatggcaaagctgagagaagttctggagggctatgaatctgtggagg
ttgttccctctttgttcatcctcatgggaaatttctgttcttccccatgcagcctatcat
ttcatttttttgctagtctcaggtcac---agtttggtaagctgggga------aaat--
-----------gattgcagagttccctaggttgaaggagcacagtcgttttctgttcatt
cccagccctgatgatgcaggtgtgttctctatgctgacttgttgttacttgtatctgtat
gtcaca------------------------------------------------------
---atattattttattcccaagaaatcgtggtttttcgtcggg------accttttatac
agaatgcgtcgctcatgcctgattcctccttcaactgctgaaacgagtgatccctttgca
catttggttgctaccgttatccaccaaagtcatctgtgccccctccctctgaccgtccaa
-----ccaattagttggaatcacgatcactgtctccatctctaccctactcctcatacga
tcattctaggggacagaagcgagcaaaagtcattcaattatgcgggtgttacatgcttca
atcccggctccttctcaagcgatcacacctttgtggcatatcggccctgcactcgtgaag
ttgaattatctgctgtt
>PAFTOL008084
gatcgatttgagttgttgtctcagcggctttctcgcaatccacatttctcaagacctata
tttgaatctcagtcttcaagctttggatgttgtgagatagttccaattcagaacctaaac
tggcaaacaggaggcaggtggatcatgggtgtaatatcccagctggaagatggccattac
tatcttgaggaccttactgcctctgtggaagtagatttatccagtgca------------
------------------------------------------------------------
------------------------------------------------------------
------------------------------------------------------------
------------------------------------------------------------
--------------------------------------------------awaagacttg
ctgacatggaaaggaaggctgttaatgacatgtttgttatactttcagatatatggctgg
atgaggaagaaacaatggtgaagttgagacaggttctggagggctatgaatctgtggagg
ttgttccgtctctgttcatcctcatgggaaatttctgttcttccccatgtaacctatcat
ttcactcttttgctagtctgaggtcac---agttcggtaagctgggga------aaat--
-----------gattgcagagtttcctaggttgaaggagcacagtcgttttctgttcatt
cctagtcctgatgatgcaggcccctcatcagttcttccaagatgtgctctaccaaaatat
ttgaca---gaagagcttcaaaaggaaattccaaatgcgcttttcatgagcaacccctgc
agaataaagttttattcccaagaaattgtggtttttcgtcggg------acctcttatat
agaatgcgccgctcatgcctgattcctccttcaactgctgaaaccagtgatccctttgcg
catttggttgctaccattatccaccaaagtcatttgtgccccctcccgctgacagtccaa
-----ccaattagttggaatcacgatcactgtctccatctctatcctactcctcatacga
tcattctaggggacagaagtgagcagaagtcattcaattacgcgggtgttacatgcttca
atccaggctccttctcaaccgaccacaccttcgtggcatatcgcccctgcactcgtgaag
ttgaattatctgctgtt
>PAFTOL008417
gatcgatttgagttgttgtctcagcggctttctcacaatccacatttctcaagacctata
tttgaatctcagtcttcaagctttggatgttgtgagatagttccaattcagaacctaaac
tggcaaacaggatgcaggtggatcatgggtgtaatatcccaactggaagatggccattac
tatcttgaggacctttctgcctctgtggaagtagatttatccagtgc-------------
------------------------------------------------------------
------------------------------------------------------------
------------------------------------------------------------
------------------------------------------------------------
----------------------------------------------------aagacttg
ctgacatggaaaagaaggctgttaatgacatgtttgttatactttcagatatatggctgg
atgaggaagaaacgatggcaaagctgagagaagttctggagggctatgaatctgtggagg
ttgttccctctttgttcatcctcatgggaaatttctgttcttccccatgcagcctatcat
ttcatttttttgctagtctcagatcac---agtttggtaagctgggga------aaat--
-----------gattgcagagtttcctaggttgaaggagcacagtcgttttctgttcatt
cccagccctgatgatgcaggtgtgttctctatgctgactacttgttacttgtatctgtat
g-----------------------------------------------------------
------------------------------------------------------------
-------------------------------------------------------tcaca
------------------------------------------------------------
------------------------------------------------------------
------------------------------------------------------------
------------------------------------------------------------
-----------------
>PAFTOL008419
gatcgatttgagttgttgtctcagcggctttctcacaatccacatttctcaaggcctata
tttgaatctcagtcttcaagctttggatgttgcgagatagttccaattcagaacctaaac
tggcaaacaggatgcaggtggatcatgggtgtaatatcccagctggaagatagccattac
tatcttgaggaccttactgcctctgtggaagtagatttatccagtgca------------
------------------------------------------------------------
------------------------------------------------------------
------------------------------------------------------------
------------------------------------------------------------
------------------------------------------------------------
-----atggaaaagaaggctgttaatgacatgtttgttatactttcagatatatggctgg
atgaggaagaaacgatggcaaagctgagagaagttctggagggctatgaatccgtggagg
ttgttccctctttgttcatcctcatgggaaatttctgttcttccccatgcagcctatcat
ttcatttttttgctagtctcagg-------------------------------------
------------------------------------------------------------
------------------------------------------------------------
------------------------------------------------------------
------------------------------------------------------------
------------------------------------------------------------
------------------------------------------------------------
------------------------------------------------------------
------------------------------------------------------------
------------------------------------------------------------
-----------------
>PAFTOL008421
gatcgatttgagttgttgtctcagcggctttctcgaaatccacatttctcaagacctata
tttgaatctcagtcttcaagctttggatgttgtgagatagttccaattcagaacctaaac
tggcaaacaggatgcaggtggatcatgggtgtgatatcccagctggaagatggccattac
tatcttgaggaccttactgcctctgtggaagtagatttatccagtgca------------
------------------------------------------------------------
------------------------------------------------------------
------------------------aatacatg------------tggattccctccgata
gagga--------------------------------cagagaagaatctctctcatttg
ttggtggactagacttttttggttgtggaacatttacgaatgaggagacgaaaagacttg
ctgacatggaaaagaaggctgttaatgacatgtttgttatactttcggatatatggctgg
atgaggaagaaacaatggcaaagctgagagaagttctggagggctatgaatctgtggagg
ttgttccctctttgttcatcctcatgggaaatttctgttcttccccatgcagcctatcat
ttcatttttttgccagtctcaggtcac---agtttggtaagctcggga------aaat--
-----------gattgcagagtttcctaggttgaaagagcacagtcgttttctgttcatt
cccagccctgatgatgcaggtccctcatcagttcttcctaggtgtgctctaccaaaatat
ttgaca---gaagagcttcaaaagtaaatcccaaatgtgcttttcatgagcaacccctgc
agaataaaattttattcccaagaaatcgtggtttttcgtcggg------accttttatat
agaatgcgtcgctcatgcctgattcctccttcaactgccgaaaccagtgatccctttgcg
catttggttgcaaccattatccaccaaagtcatctgtgccccctccctctgrccgtccaa
-----ccaattagttggaatcacgatcactgtctccatctctaccctactcctcatacga
tcattctaggggacagaagtgagcagaagtcattcaattatgcgggcgttacatgcttca
atccaggctccttctcaagtgatcacacctttgtggcatatcgtccctgcactcgtgaag
ttgaattatccgctgtt
>PAFTOL008422
------------------------------------------------------------
---------------------------------cagatagttccaattcagaacctaaac
tggcagacaggatgcaggtggatcatgggtgtaatctcgcagctggaagatggccattac
tatcttgaggaccttactgcctctgtggaagtagatttatccagtgca------------
------------------------------------------------------------
------------------------------------------------------------
------------------------------------------------------------
------------------------------------------------------------
------------------------------------------------------------
------------------------------------------------------------
------------------------------------------------------------
------------------------------------------------------------
------------------------------------------------------------
------------------------------------------------------------
------------------------------------------------------------
------------------------------------------------------------
------------------------------------------------------------
------------------------------------------------------------
------------------------------------------------------------
------------------------------------------------------------
------------------------------------------------------------
------------------------------------------------------------
-----------------
>PAFTOL008423
gatcgatttgagttgttgtctcagcggctttctcgcaatccacatttctcaagacctata
tttgaatctcagtcttcaagctttggatgttgtgagatagttccaattcagaacctaaac
tggcaaacaggatgcaggtggatcatgggtgtaatatcccagctggaagatggccattac
tatcttgaggaccttactgcctctgtggaagtagatttatgcagtgca------------
------------------------------------------------------------
---c--------------------------------------------------------
-------------------aggttaatacatg------------tggattccctccgata
gaaga--------------------------------cagagaagaatctctctcatttg
ttggtggactggacttttttggttgtggaacatttacgaatgaggagacgaaaagacttg
ctgacatggaaaagaaggctgttaatgacatgtttgttatactttcagatatatggctgg
atgaggaagagacaatggcaaagctgagagaagttctggggggctatgaatctgtggagg
ttgttccctctttgttcatcctcatgggaaatttctgttcttccccatgcagcctatcat
ttcatttttttgctagtctcaggtcac---agtttggtaagctgggga------aaat--
-----------gattgcagagtttcctaggttgaaggagcacagtcgttttctgttcatt
cccagtcctgatgatgcaggcccctcatcagttcttcctaggtgtgctctaccaaaatat
ttgaca---gaagagcttcaaaaggaaattccaaatgcgcttttcatgagcaacccttgc
agaataaaattttattcccaagaaatcgtggtttttcgtcggg------accttttatat
agaatgcgtcgctcatgcctgattcctccttcaactgctgaaaccagtgatccctttgca
catttggttgctaccattatccaccaaagtcatctgtgccccctccctctgacagtccaa
-----ccaattagttggaatcacgatcactgtctccatctctaccctactcctcatacgg
ta----------------------------------------------------------
------------------------------------------------------------
-----------------
>PAFTOL008436
gatcgatttgagttgttgtctcagcggctttctcgcaatccacatttctcaagacctata
tttgaatctcagtcttcaagctttggatgttgtgagatagttccaattcagaacctaaac
tggcaaacaggatgcaggtggatcatgggcgtaatatcccagctggaagatggccattac
tatcttgaggaccttactgcctctgtggaagtagatttatccagtgca------------
------------------------------------------------------------
---c--------------------------------------------------------
-------------------aggttaatacatg------------tggattccctcctata
gaaga--------------------------------cagagaagaatctctctcattta
ttggtggactggacttttttggttgtgggacatttacgaatgaggagacgaaaagacttg
ctgacatggaaaagaaggctgttaatgacatgtttgttatactttcagatatatggctgg
atgaggaagaaacaatggcaaagctgagagaagttctggagggctatgaatctgtggagg
ttgttccctctttgttcatcctcatgggaaacttctgttcttccccwtgcagcctatcat
ttcatttttttgctagtctcaggtcac---agtttggtaagctgggga------aaat--
-----------gattgcagagtttcctaggttgaaggagcacagtcgttttctgttcatt
cccagccctgatgatgcaggtccctcatcagttcttcctaggtgtgctctaccaaaatat
ttgacg---gaggagcttcaaaaggaaattccaaatgcgcttttcatgagcaacccttgc
agaataaaattttattcccaagaaatcgtggtttttcgtcggg------accttttatat
agaatgcgtcgctcatgcctgattcctccttcaactgctgaaaccagtgatccctttg--
------------------------------------------------------------
---------------------------------------------------ctcatgtaa
tcattctaggggacagaagcgagcaaaagtcattcaattatgcgggtgttacatgcttca
atccaggctccttctcaagcgatcacacctttgtggcatatcgcccctgcactcgtgaag
ttgaattatctgctgtt
>PAFTOL008439
gatcgatttgagttgttgtctcagcggctttctcgcaatccacatttctcaagacctata
tttgaatctcagtcttcaagctttggatgttgtgagatagttccaattcagcacctaaay
tggcaaacaggatgcaggtggatcatgggtgtaatatcccagctggaagatggccattac
tatcttgaggaccttactgcctctgtggaagtagatttatccagtgca------------
------------------------------------------------------------
------------------------------------------------------------
------------------------------------------------------------
------------------------------------------------------------
------------acattgtttttttt-----------------tcaacagaaaagactcg
ctgacatggaaaagaaggctgttaatgacatgtttgttatactttcagatatatggctgg
atgaggaagaaacaatggyaaagctgagagaagttctggagggctatgaatctgtggagg
ttgttccctctttgttcatcctcatgggaaatttctgttcttcccyatgcagcctatcat
ttcatttttttgctagtctcaggtcac---agtttggtaacctgggga------aaat--
-----------gattgcagagttccctaggttgaaggagcacagtcgttttctgttcata
cc----------------------------------------------------------
------------------------------------------------------------
------------------------------------------------------------
------------------------------------------------------------
------------------------------------------------------------
-------------------acacgatcactgtctccatctctaccctactcctcatacga
tcattctaggggacagaagcgagcaraagtcattcaattatgcgggtgttacatgcttca
atccmggctccttctcaagcgatcacacctttgtggcatatcgcccctgcactcgtgaag
ttgaattrtctgctgtt
>PAFTOL008881
------------------------------------------------------------
---------------------------------cagatagttccaattcagaacctaaac
tggcaaacaggatgcaggtggatcatgggtgtaatatcccagctggaagatggycattac
tatcttgaggaccttactgcctctgtggaagtagatttatccagtgca------------
------------------------------------------------------------
------------------------------------------------------------
------------------------------------------------------------
------------------------------------------------------------
-----------------------------------------------------agacttg
ctgacatggaaaagaaggctgttaatgacatgtttgttatactttcagatatatggctgg
atgaggaagaaacaatggcaaagctgagagaagttctggagggctatgaatctgtggagg
ttgttccctctttgttcatcctyatgggaaatttctgttcttccccatgcagcctatcat
ttcattcttttgctagtctcaggtcac---agtttggtaagctgggga------aaat--
-----------gattgcagagtttcctaggttgaaggagcacagtcgttttctgttcatc
cccagtcctgatgatgcaggtccctcatcagttcttccaaggtgtgctctaccaaaatat
ttgaca---gaagagcttcaaaaggaaattccaaatgcgcttttcatgagcaacccttgc
agaataaagttttattcccaagaaattgtggtttttcgtcggg------accttttatat
agaatgcgccgctcatgcctgattcctccttcaactactgagaccattgatccctttgcg
catttggttgctaccattatccaccaaagtcatctgtgccccctccctctgacagtccaa
-----ccaattagttggaatcacgatcactgtctccatctctaccctactcctcatacga
tcattctaggggacagaagcgagcaaaagtcattcaattatgcaggtgttacatgcttca
atccaggctccttctcaagcgatcacacctttgtggcatatcgcccctgcgctcgtgaag
ttgaattatctgctgtt
>PAFTOL009175
------------------------------------------------------------
------------------------------------------------------------
------------------------------------------------------------
------------------------------------------------------------
------------------------------------------------------------
------------------------------------------------------------
------------------------------------------------------------
------------------------------------------------------------
--------------------------------------------------aaaagacttg
ctgacatggaaaagaaggctgttaatgacatgtttgttatactttcagatatatggctgg
atgaggaagaaacaatggcaaagctgagagaagttctggagggctatgaatctgtggagg
ttgttccctctttgttcatcctcatgggaaatttctgttcttccccatgcagcctatcat
ttcatctttttgctagtctcagg-------------------------------------
------------------------------------------------------------
------------------------------------------------------------
------------------------------------------------------------
agaataaaattttattcccaagaaatcgtggtttttcgtcggg------accttttatat
agaatgcgtcgctcatgcctgattcctccttcaactgctgaaaccagtgatccctttgct
catttggttgctaccattatccaccaaagtcatctgtgcccccttcctctgacagtccaa
-----ccaattagttggaatcacgatcactgtctccatctctaccctactcctcatacgg
ta----------------------------------------------------------
------------------------------------------------------------
-----------------
>PAFTOL009179
------------------------------------------------------------
---------------------------------cagatggttccaattcagaacctaaac
tggcaaacaggatgcaggtggatcatgggtgtaatatcccagctggaagatggccattac
tatcttgaggaccttactgcctcttgtaaaaccaatcta---------------------
------------------------------------------------------------
------------------------------------------------------------
------------------------------------------------------------
------------------------------------------------------------
--------------------------------------------------aaaagacttg
ctgacatggaaaagaaggctgttaatgacatgtttgttatactttcagatatatggctgg
atgaggaagaaacgatggcaaagctgagagaagttctggagggctatgaatctgtggagg
ttgttccctctttgttcatcctcatgggaaatttctgttcttccccatgcagcctatcat
ttcatttttttgctagtctcaggtcac---agtttggtaagctgggga------aaat--
-----------gattgcagagtttcctaggttgaag------------------------
------------------------------------------------------------
------------------------------------------------------------
------------------------------------------------------------
------------------------------------------------------------
------------------------------------------------------------
------------------------------------------------------------
------------------------------------------------------------
------------------------------------------------------------
-----------------
>PAFTOL009181
gatcgatttgagttgttgtctcagcggctttctcacaatccacatttctcaaggcctata
tttgaatctcagtcttcaagctttggatgttgtgagatagttccaattcagaacctaaac
tggcaaacaggatgcaggtggatcatgggtgtaatatcccagctggaagatggccattac
tatcttgargaccttactgcctctgtggaagtagatttatccagtgca------------
------------------------------------------------------------
------------------------------------------------------------
------------------------------------------------------------
------------------------------------------------------------
------------------------------------------------------------
------------------------------------------------------------
------------------------------------------------------------
------------------------------------------------------------
------------------------------------------------------------
------------------------------------------------------------
------------------------------------------------------------
------------------------------------------------------------
------------------------------------------------------------
------------------------------------------------------------
------------------------------------------------------------
------------------------------------------------------------
------------------------------------------------------------
------------------------------------------------------------
-----------------
>PAFTOL009185
gatcgatttgagttgttgtctcagcggctttctcgcaatccacatttctcaagccctata
tttgaatctcagtcttcaagctttggatgttgtgagatagttccaattcagaacctaaac
tggcaaacaggatgcaggtggatcatgggtgtaatatcccagctggaagatggccattac
tatcttgaggaccttactgcctctgtggaagtagatttatccagtgca------------
------------------------------------------------------------
---c--------------------------------------------------------
-------------------aggttaatacatg------------tggattccctccgata
gaaga--------------------------------cagagaagaatctctctcatttg
ttggtggactggacttttttggttgtggaacatttacaaatgaggagacggaaagacttg
ctgacatggaaaagaaggctgttaatgacatgtttgttatactttcagatatatggctgg
atgaggaagaaacaatggcaaagctgagagaagttctggagggctatgaatctgtggacg
ttgttccctctttgttcatcctcatgggaaatttctgttcttccccatgcagcctatcat
ttcatttttttgctagtctcagataac---ctcacaagcacttgtatattacatggtt--
-----------aacttagacccactttgatttgaagtttcacatttacatcgtcatgttg
tggtcttcaaaattttcaggtccctcatcagttcttcctaggtgtgctctaccaaaatat
ttgaca---gaagagcttcaaaaggaaattccaaatgcgcttttcatgagcaacccttgc
agaataaaattttattcgcaagaaatcgtggtttttcgtcggg------accttttatat
agaatgcgtcgctcatgcctgattcctccttcaactgctgaaaccagtgatccctttgcg
catttggttgctaccattatccaccaaagtcatctttgccccctccctctgacagtccaa
-----ccaattagttggaatcacgatcactgtctccatctctaccctactcctcatacga
tcattctaggggacagaagcgagcaaaagtcattcaattatgcgggtgttacatgcttca
atccaggctccttctcaagcgatcacacctttgtggcatatcgcccctgcactcgtgaag
ttgaattatctgctgtt
>PAFTOL009187
gatcgatttgagttgttgtctcagcggctttctcgcaatccacatttctcaagacctata
tttgaatctcagtcttcaagctttggatgttgtgagatagttccaattcagaacctaaac
tggcaaacaggatgcaggtggatcatgggtgtaatatcccagttggaagatggccattac
tatcttgaggaccttactgcctctgtggaagtagatttatccagtgca------------
------------------------------------------------------------
------------------------------------------------------------
------------------------------------------------------ccgata
gaaga--------------------------------cagagaagaatctctctcatttg
ttggcggactggacttttttggttgtggaacatttacgaatgaggagacgaaaagacttg
ctgacatggaaaagaaggctgttaatgacatgtttgttatactttcagatatatggctgg
atgaggaagagacaatggcaaagctgagagaagttctggagggctatgaatctgtggagg
ttgttccctctttgttcatcctcatgggaaatttctgttcttccccatgcagcctatcat
ttcatttttttgctagtctcaggtcac---agtttggtaagctgggga------aaat--
-----------gattgcagagtttcctaggttgaaggggcacagtcgttttctgttcatt
cccagtcctgatgatgcaggtgtgtgctctatgctgactttttgttccttgtacctgtat
gtcaca------------------------------------------------------
------------------------------------------------------------
------------------------------------------------------------
------------------------------------------------------------
------------------------------------------------------------
------------------------------------------------------------
------------------------------------------------------------
-----------------
>PAFTOL009189
gatcgatttgagttgttgtctcagcggctttctcacaatccacatttctcaaggcctata
tttgaatctcagtcttcaagctttggatgttgtgagatagttccaattcagaacctaaac
tggcaaacaggatgcaggtggatcatgggtgtaatatcccagctggaagacggccattac
tatcttgaggaccttactgcctctgtggaagtagatttatccagtgca------------
------------------------------------------------------------
------------------------------------------------------------
------------------------------------------------------------
------------------------------------------------------------
--------------------------------------------caacagaaaagacttg
ctgacatggaaaagaaggctgttaatgacatgtttgttatactttcagatatatggctgg
atgaggaagaaacgatggcaaagctgagagaagttctggagggstatgaatctgtggagg
ttgttccctctttgttcatcctcatgggaaatttctgttcttccccatgyagcctatcat
ttcatttttttgctagtctcaggtcac---agtttggtaagctgggga------aaat--
-----------gattgcagagtttcctaggttgaaggagcacagtcgttttctgttcatt
cccagccctgatgatgcaggt---------------------------------------
------------------------------------------------------------
------------------------------------------------------------
------------------------------------------------------------
------------------------------------------------------------
------------------------------------------------------------
------------------------------------------------------------
------------------------------------------------------------
-----------------
>PAFTOL009191
gatcgatttgagttgttgtctcagcggctttctcacaatccacatttctcaaggcctata
tttgaatctcagtcttcaagctttggatgttgtgagatagttccaattcagaacctaaac
tggcaaacaggatgcaggtggatcatgggtgtaatatcccagctggaagatggccattac
tatcttgaggaccttactgcctctgtggaagtagatttatccagt---------------
------------------------------------------------------------
---c--------------------------------------------------------
-------------------aggttaatacatg------------tggattccctccgtta
gagga--------------------------------cagagaagaatctctttcatttg
ttggtggactggacttttttggttgtggaacgtttacgaatgaggagacgaaaagacttg
ctgacatggaaaagaaggctgttaatgacatgtttgttatactttcagatatatggctgg
atgaggaagaaacgatggcaaagctgagagaagttctggaggggtatgaatctgtggagg
ttgttccctctttgttcatcctcatgggaaatttctgttcgtccccatgtagcctatcat
ttcatttttttgctagtctcaggtcac---agtttggtaagctgggga------aaat--
-----------gattgcagagtttcctaggttgaaggagcacagtcgttttctgttcatt
cccagccctgatgatgcaggtgtgttctctatgctgacttcttgttacttg---------
------------------------------------------------------------
------------------------------------------------------------
------------------------------------------------------------
cagttggttgctaccgttatccaccaaagtcatctgtgccccctccctctgaccgtccaa
-----ccaattagttggaatcacgatcactgtctccatctctaccctactcctcatacga
tcattctaggggacagaagcgagcaaaagtcattcaactatgcgggtgttacatgcttca
atccyggctccttctcaagcgatcacacctttgtggcatatcggccctgcactcgtgaag
ttgaattatctgctgtt
>PAFTOL009193
gatcgatttgagttgttgtctcagcggctttctcgcaatccacatttctcaagacctata
tttgaatctcagtcttcaagctttggatgttgtgagatagttccaattcagaacctaaac
tggcaaacaggatgcaggtggatcatgggtgtaatatcccagctggaagatggccattac
tatcttgaggaccttactgcctctgtggaagtagatttatccagtgca------------
------------------------------------------------------------
------------------------------------------------------------
------------------------------------------------------------
------------------------------------------------------------
------------------------------------------------------------
--------------------------------------gttttttctgacatatggctgg
atgaggaagaaacaatgtcaaagctgagagaagttctggagggatatgaatctgtggagg
ttgttccctctttattcattcttatgggaaatttctgttcttccccatgcagcctatcat
ttcatttttatgctagtctcagg-------------------------------------
------------------------------------------------------------
------------------------------------------------------------
------------------------------------------------------------
------------------caagaaatcgtggtttttcgtcggg------accttttatat
agaatgcgtcgctcatgcctgattcctccttcaactgctgaaaccagtgatccctttgct
catttggttgctaccgttatccaccaaagtcatctgtgccccctccctctgaccgtccaa
-----------------------------------------------------------a
tcattctgggggacagaagcgagcaaaagtcattcaattacgcgggtgttacgtgcttca
atccaggctccttctcaagtgatcacacctttgtggcatatcgcccctgcactcgtgaag
ttgaattatctgctgtt
>PAFTOL009195
------------ttgttgtctcagcggctttctcacaatccacatttctcaaggcctata
tttgaatctcagtcttcaagctttggatgttgtgagatagttccaattcagaacctaaac
tggcaaacaggatgcaggtggatcatgggtgtaatatcccagctggaagatggccattac
tatcttgaggaccttactgcctctgtggaagtaratttatccagtgca------------
------------------------------------------------------------
------------------------------------------------------------
---------------------------acatg------------tggattccctccgtta
gagga--------------------------------cagagaagaatctctttcatttg
ttggtggactggacttttttggttgtggaacatttacgaatgaggagacgaaaagacttg
ctgacatggaaaagaaggctgttaatgacatgtttgttatactttcagatatatggctgg
atgaggaagaaacaatgggaaagctgagagaagttctggagggctatgaatctgtggagg
ttgttccctctttgttcatcctcatgggaaatttctgttcttccccatgcagcctatcat
ttcatttttttgctagtctcaggtcac---agtttggtaagctggtga------aaat--
-----------gattgcagagtttcctaggttgaagtttcacatttacattgtcatgatg
tggtcttcaaaattttcaggtccctcatcagttcttcctaggtgcgctctaccaaaatat
ttgaca---gaagagcttcaaaaggaaattccaaatgcgcttttcatgagcaacccttgc
ag----------------------------------------------------------
-----------------------------------------------------------g
cagttggttgctaccgttatccaccaaagtcatctgtgccccctccctctgaccgtccaa
-----ccaattagttggaatcacgatcactgcctccatctctaccctactcctcatacga
tcattctaggggacagaagcgagcaaaagtcgttcaattatgcgggtgttacatgcttca
atcccggctccttctcaagcgatcacacctttgtggcatatcggccctgcactcgtgaag
ttgaattatctgctgtt
>PAFTOL009199
gatcgatttgagttgttgtctcagcggctttctcacaatccacatttctcaagacctata
tttgaatctcagtcttcaagctttggatgttgtgagatagttccaattcagaacctaaac
tggcaaacaggatgcaggtggatcatgggtgtaatatcccaactggaagatggccattac
tatcttgaggaccttactgccactgtggaagtagatttatccagtgc-------------
------------------------------------------------------------
------------------------------------------------------------
------------------------------------------------------------
------------------------------------------------------------
----------------------------------------------------aagacttg
ctgacatggaaaagaaggctgttaatgacatgtttgttatactttcagatatatggctgg
atgaggaagaaacgatggcaaagctgagagaagttctggagggctatgaatctgtggagg
ttgttccctctttgttcatcctcatgggaaatttctgttcttccccatgcagcctatcat
ttcatttttttgctagtctcagatcac---agtttggtaagctgggga------aaat--
-----------gattgcagagtttcctaggttgaaggagcacagtcgttttctgttcatt
cccagccctgatgatgcaggtgtgttctctatgctgactacttgttacttgtatctgtat
g-----------------------------------------------------------
------------------------------------------------------------
-------------------------------------------------------tcaca
cagttggttgctaccgttatccaccaaagtcatctgtgccccctccctctgaccgtccaa
-----ccaattagttggaatcacgatcactgtctccatctctaccctactcctcatacga
tcattctaggggacagaagcgagcaaaagtcattcaactatgcgggtgttacatgcttca
atcccggctccttctcaagcgatcacacctttgtggcatatcggccctgcactcgtgaag
ttgaattatctgctgtt
>PAFTOL009203
------------------------------------------------------------
---------------------------------cagatagttccaattcagaacctaaac
tggcaaacaggatgcaggtggatcatgggtgtaatatcccagctggaagatggccattac
tatcttgaggaccttactgcctctgtggaagtagatttatccagtgca------------
------------------------------------------------------------
------------------------------------------------------------
------------------------------------------------------------
------------------------------------------------------------
-----------------------------------------------------agacttg
ctgatatggaaaagaaggctgttaatgacatgtttgttatactttcagatatatggctgg
atgaggaagaracgatggcaaagctgagagaagttctggagggctatgaatctgtggagg
ttgttccctctttgttcatactcatgggaagtttctgttcttccccatgcagcctatcat
ttcatttttttgctagtctcaggtcac---agtttggtaagctgggga------aaat--
-----------gattgcagagtttcctaggttgaaggagcacagtcgttttctgttcatt
cccagccctgatgatgcaggtgtgttctctatgctgactccttgttacttgtatctgtat
gtcaca------------------------------------------------------
------------------------------------------------------------
------------------------------------------------------------
------------------------------------------------ttgaccgtccaa
-----ccaattagttggaatcacgatcactgtctccatctctaccctgctcctcatacga
tcattctaggggacagaagcgagcaaaagtcgttcaattatgcgggtgtcacatgcttca
atcccggctccttctcaagcgatcacacctttgtggcatatcggccctgcactcgtgaag
ttgaattatctgctgtt
>PAFTOL009205
gatcgatttgagttgttgtctcagcagctttctcgcaatccacatttctcaagacctata
tttgaatctcagtcttcaagttttggatgttgtgagatagttccaattcagaacctaaac
tggcaaacaggatgcaggtggatcatgggtgtaatatcccagctggaagatggccattat
tatcttgaggaccttactgcctctgtggaagtagatttatccagtgca------------
------------------------------------------------------------
------------------------------------------------------------
------------------------aatacatg------------tggattccctccgata
gaaga--------------------------------cagagaagaatctctctcatttg
ttggtggactggacttttttggttgtggaacatttacgaatgaggagacgaaaagacttg
ctgacatggaaaagaaggctgttaatgacatgtttgttatactttcagatatatggctgg
atgaggaagaaacaatggcaaagctgagagaagttctggagggctatgaatctgtggagg
ttgttccctctttgttcatcctcatgggaaatttctgttcttccccatgcagcctgtcat
ttcawttttttgctagtctcaggtcac---agtttggtaagctgggga------aaat--
-----------gattgcagagtttcctaggttgaaggagcacagtcgttttctgttcatt
cccagccctgatgatgcaggtgtgttctctatgccgactctttgttccttgtatctgtat
gtcaca------------------------------------------------------
agaataaaattttattcccaagaaatcgtggtttttcgtckgg------accttttatat
agaatgcgtcgctcatgcctgattcctccttcaactgctgaaaccagtgagtcctttgcg
cakttggttgctaccattatccaccaaagtcatctgtgccccctccctctgacggtccaa
-----ccaattagttggaatcacgatcactgtctccatctgtaccctactcctcatacga
tcattctaggggacagaagcgagcaaaagtcattcaattatgcgggtgttacatgcttca
atccaggctccttctcaagcgatcacacctttgtggcatatcgcccctgcactcgtgaag
ttgaattatctgctgtt
>PAFTOL009207
gatcgatttgagttgttgtctcagcggctttctcgcaatccacatttctcaagacctata
tttgaatctcagtcttcaagctttggatgttgtgagatagttccaattcagaacctaaac
tggcaaacaggaggcaggtggatcatgggtgtaatatcccagctggaagatggccattac
tatctcgaggaccttactgcctctgtggaagtagatttatccagtgca------------
------------------------------------------------------------
------------------------------------------------------------
------------------------------------------------------------
------------------------------------------------------------
------------------------------------------------------------
------------------------------------------------------------
------------------------------------------------------------
------------------------------------------------------------
------------------------------------------------------------
------------------------------------------------------------
------------------------------------------------------------
------------------------------------------------------------
------------------------------------------------------------
------------------------------------------------------------
------------------------------------------------------------
------------------------------------------------------------
------------------------------------------------------------
------------------------------------------------------------
-----------------
>PAFTOL009209
gatcgatttgagttgttgtctcagcagctttctcgcaatccacatttctcaagacctata
tttgaatctcagtcttcaagctttggatgttgtgagatagttccaattcagaacctaaac
tggcaaacaggatgcaggtggatcatgggtgtaatatcccagctggaagatggccattac
tatcttgaggaccttactgcctctgtggaagtagatttatgcagtgca------------
------------------------------------------------------------
---t--------------------------------------------------------
-------------------a----------------------------------------
----------------------------------------------------------tg
tgggtggactggacttttttggttgtggaacatttacgaatgaggagacgaaaagacttg
ctgacatggaaaagaaggctgttaatgacatgtttgttatactttcagatatatggctgg
atgaggaagagacaatggcaaagctgagagaagttctggggggctatgaatctgtggagg
ttgttccctctttgttcatcctcatgggaaatttctgttcttccccatgcagcctatcat
ttcatttttttgctagtctcaggtcac---agtttggtaagctgggga------aaat--
-----------gattgcagagtttcctaggttgaaggagcacagtcgttttctgttcatt
cccagtcctgatgatgcaggcccctcatcagttcttcctaggtgtgctctaccaaaatat
ttgaca---gaagagcttcaaaaggaaattccaaatgcgcttttcatgagcaacccttgc
agaataaaattttattcccaagaaatcgtggtttttcgtcggg------accttttatat
agaatgcgtcgctcatgcctgattcctccttcaactgctgaaaccagtgatccctttgca
catktggttgctaccattatccaccaaagtcatctgtgccccctccctctgacagtccaa
-----ccaattagttggaatcacgatcactgtctccatctctaccctactcctcatacgr
tcattctaggggacaaaagcgagcaaaaatcattcaattat---ggtgttacatgcttca
atccaggctgcttctcaagcgatcacacctttgtggcatatcgcccctgcactcgtgaag
ttgaattatctgctgtt
>PAFTOL009215
gatcgatttgagttgttgtctcagcggctttctcacaatccacatttctcaagacctata
tttgaatctcagtcttcaagctttggatgttgtgagatagttccaattcagaacctaaac
tggcaaacaggatgcaggtggatcatgggtgtaatatcccaactggaagatggccattac
tatcttgaggaccttactgcctctgtggaagtagatttatccagtgca------------
------------------------------------------------------------
------------------------------------------------------------
------------------------------------------------------------
------------------------------------------------------------
--------------------------------------------caacagaaaagacttg
ctgacatggaaaagaaggctgttaatgacatgtttgttatactttcagatatatggctgg
atgaggaagaaacgatggcaaagctgagagaagttctggagggctatgaatctgtggagg
ttgctccctctttgttcatcctcatgggaaatttctgttctgccccatgcagcctatcgt
ttcatttttttgctagtctcagatcac---agtttggtaagctgggga------aaat--
-----------gattgcagagtttcctaggttgaaggagcacagtcgttttctgttcatt
cccagccctgatgatgcaggtgtgttctctatgctgactacttgttacttgtatctgtat
gtcaca------------------------------------------------------
------------------------------------------------------------
------------------------------------------------------------
------------------------------------------------------------
--------------------------------------ctctaccctactcctcatacga
tcattctaggcgacagaagcgagcaaaagtcattcaactatgcgggtgttacatgcttca
atcccggctccttctcaagcgatcacacctttgtggcatatcggccctgcactcgtgaag
ttgaattatctgctgtt
>PAFTOL009217
------------------------------------------------------------
------------------------------------------------------------
------------------------------------------------------------
------------------------------------------------------------
------------------------------------------------------------
------------------------------------------------------------
------------------------------------------------------------
------------------------------------------------------------
--------------------------------------------caacagaaaagacttg
ctgacatggaaaagaaggctgttaatgacatgtttgttatactttcagatatatggctgg
atgaggaagaaacgatggcaaagctgagagaagttctggagggctatgaatctgtggagg
ttgttccctctttgttcatcctcatgggaaatttctgttcttccccatgcagcctatcat
ttcatttttttgctagtctcagatcac---agtttggtaagctgggga------aaat--
-----------gattgcagagtttcctaggttgaaggagcacagtcgtttt---------
------------------------------------------------------------
------------------------------------------------------------
------------------------------------------------------------
------------------------------------------------------------
------------------------------------------------------------
------------------------------------------------------------
------------------------------------------------------------
------------------------------------------------------------
-----------------
>PAFTOL009219
---------------------cagcggctttctcacaatccacatttctcaagacctata
tatgaatctcagtctkcaagctttggatgttgtgagatagttccaattcagaacctaaac
tggcaaacaggatgcaggtggatcatgggtgtaatatcccagctggaagatggccattac
tatcttgaggaccttactgcctctgtggaagtagatttatccagtgca------------
------------------------------------------------------------
------------------------------------------------------------
------------------------------------------------------------
------------------------------------------------------------
--------------------------------------------------aaaagacttg
ctgacatggaaaagaaggctgttaatgacatgtttgttatactttcagatatatggctgg
atgaggaagaracgatggcaaagctgagagaagttctggagggctatgaatctgtggagg
ttgtyccctctttgttcatcctcatgggaaatttctgttcttccccatgcagcctatcat
ttcatttttttgcyagtctcaggtcac---agtttggtaagctgggga------aaat--
-----------gattgcagagtttcctaggttgaaggagcacagtcgatcagtcatgatg
tggtcttcaaaattttcaggtccctcatcagttcttcctaggtgtgctctaccaaaatat
ttgaca---gaagagcttcaaaaggaaattccaaatgcgcttttcatgagcaacccttgc
ag----------------------------------------------------------
------------------------------------------------------------
------------------------------------------------------------
----------------------------------------------------------ga
tcattctaggggacagaagcgagcaaaagtcattcaactatgcgggtgttacatgcttca
atcccggctccttctcaagcgatcacacctttgtggcatatcggccctgcactcgtgaag
ttgaattatctgctgtt
>PAFTOL009221
------------------------------------------------------------
---------------------------------cagatagttccaattcagaacctgaac
tggcaaacaggatgcaggtggatcatgggtgtaatatcccagctggaagatggccattac
tatctcgaggaccttactgccycygtrgaagtagatttatccagtgca------------
------------------------------------------------------------
---c--------------------------------------------------------
-------------------aggttaatacatg------------tggattccctccgata
gaaga--------------------------------cagagaagaatctctctcatttg
ttggtggactggacttttttggttgtggaacatttacgaatgaggagacgaaaagacttg
ctgacatggaaaagaaggctgttaatgacatgtttgttatactttctgatatatggctgg
atgaggaagaaacaatggcaaagctgagagaagttctggagggctatgaatccgtggagg
ttgttccctctttgttcatcctcatgggaaatttctgttcttccccgtgcagcctatcat
ttcatttttttgctagtctcagg-------------------------------------
------------------------------------------------------------
------------------------------------------------------------
------------------------------------------------------------
------------------------------------------------------------
------------------------------------------------------------
------------------------------------------------------------
------------------------------------------------------------
------------------------------------------------------------
------------------------------------------------------------
-----------------
>PAFTOL009223
------------------------------------------------------------
---------------tcaagctttggatgttgtsagatagttccaattcagaacctaaac
tggcaaacaggatgcaggtggatcatgggtgtaatatcccarctggaagatggccattac
tatcttgaggaccttactgcctctgtggaagtagatttatccagtgcaaaca--------
-------------------------------------------------------gaagt
acac--------------------------------------------------------
-------------------aggttaatacatg------------tggattccctccgata
gaaga--------------------------------cagagaagaatctctctcatttg
ttggtggactggacttttttggttgtggaacatttacgaatgaggagacgaaaagacttg
ctgacatggaaaagaaggctgttaatgacatgtttgttatactttcagatatatggctgg
atgaggaagaaacgatggcaaagctgagagargttctggagggctatgaatctgtggagg
ttgttccctctttgttcatcctcatgggaaatttctgttcttccccatgcagcctatcat
ttcatttttttgctagtctcaggtsac---agtttggtaagctgggga------aaat--
-----------gattgcagagttccctaggttgaaggagcacagtcgttttctcatgatg
tggtcttcaaaattttcaggtccctcatcagttcttcctaggtgtgctctaccaaaatat
ttgaca---gaagagcttcaaaaggaaattccaaatgcgcttttcatgagcaacccttgc
agga--------------------------------------------------------
----------------------------------------attcgagtgatccctttgcg
catttggttgctaccgttatccaccaaagtcatctgtgccccctccctctggccgtccaa
-----ccaattagttggaatcacgatcactgtctccatctctacccwactcctcatacga
tcattctaggggacagaagcgagcaaaagtcattcaactatgcgggtgttacatgcttca
atcccggctccttctcaagcgatcacacctttgtggcatatcggccctgcactcgtgaag
ttgaattatctgctgtt
>PAFTOL009225
gatcgatttgagttgttgtctcagcggctttctcacaatccacatttctcaagacctata
tttgaatctcagtcttcaagctttggatgttgtgagatagttccaattcagaacctaaac
tggcaaacaggatgcaggtggatcatgggtgtaatatcccagctggaagatggccattac
tatcttgaggaccttactgcctctgtggaagtagatttatccagtgca------------
------------------------------------------------------------
------------------------------------------------------------
-------------------acatt------------------------------------
------------------------------------------------------------
------------gttttttty----------------------ccaacagaaaagacttg
ctgacatggaaaagaaggctgttaatgacatgtttgttatactttcagatatatggctgg
atgaggaagaaacgatggcaaagctgagagaagttctggagggctatgaatctgtggagg
ttgttccctctttgttcatcctcatgggaaatttctgttcttccccatgcagcctatcat
ttcatttttttgctagtctcaggtcac---agtttggtaagctgggga------aaat--
-----------gattgcagagttccctaggttgaaggagcacagtcgttttctgttcatt
ccyagcccygatgatgcaggtgtgttctctatgctgacttcttgttacttg---------
------------------------------------------------------------
------------------------------------------------------------
------------------------------------------------------------
cagttggttgctaccattatccaccaaagtcatctgtgccccctccctctggccgtccaa
-----ccaattagttggaatcacgatcactgtctccatctctaccccactcctcatacga
tcattctaggggacagaagcgagcaaaagtcattcaactatgcgggtgttacatgcttca
atccyggctccttctcaagcgatcacacctttgtggcatatcggccctgcactcgtgaag
ttgaattrtctgctgtt
>PAFTOL009227
gatcgatttgagttgttgtctcagcggctttctcacaatccacatttctcaaggcctata
tttgaatctcagtcttcaagctttggatgttgtgagatagttcmaattcagaacctaaac
tggcaaacaggatgcaggtggatcatgggtgtaatatcccagctggaagatggccattac
tatcttgaggaccttactgcctctgtggaagtagatttatccagtgca------------
------------------------------------------------------------
---c--------------------------------------------------------
-------------------aggttaatacatg------------tggattccctccgtta
gagga--------------------------------cagagaagaatctctttcatttg
ttggtggactggacttttttggttgtggaacacttacgaatgaggagacgaaaagacttg
ctgacatggaaaagaaggctgttaatgacatgtttgttatactttcagatatatggctgg
atgaggaagaracgatggcaaagctgagagaagttctggagggctatgaatctgtggagg
ttgttccctctttgttcatcctcatgggaaatttctgttcttccccatgcagcctatcat
ttcattgttttgctagtctcaggtcac---agtttggtaagctgggga------aaat--
-----------gattgcagagtttcctaggttgaaggagcacagtcgttttctgttcatt
cccagccctgatgatgcaggtgtgttctctatgcggacttcttgttacttgtatctgtat
gtcaca------------------------------------------------------
------------------------------------------------------------
------------------------------------------------------------
cagttggttgctaccgttatccaccaaagtcatctgtgccccctccctctgaccgtccaa
-----ccaattagttggaatcacgatcactgtctccatctctaccctactcctcatacga
tcattctrggggacagaagcgagcaaaagtcgttcaattatgcgggtgttacatgcttca
atcccggctccttctcaagcgatcacacctttgtggcatatcggccctgcactcgtgaag
ttgaattatctgctgtt
>PAFTOL009229
gatcgatttgagytgctgtctcagcggctttctcgcaatccacatttctcaagacctata
tttgaatctcagtcttcaagctttggatgttgcgagatagttccaattcagaacttaaac
tggcaaacaggatgcaggtggatcatgggtgtaatatcccagctggaagatggccattac
tatcttgaggaccttactgcctctgtggaagtagatttatccagtgca------------
------------------------------------------------------------
---c--------------------------------------------------------
-------------------aggttaatacatg------------tggattccctccgata
gaaga--------------------------------cagagaagaatctctgtcatttg
ttagtggactggacttttttggttgtggaacatttacgaatgaggagacgaaaaaacttg
ttgacatggaraagaaggctgttaatgacatgtttgttatactttcggatatatggctgg
atgaggaagaaacaatggcaaagctgagagaagttctggagggctatgaatctgtggagg
ttgttccctctttgttcatcctcatgggaaatttctgttcttccccatgcagcctatcat
ttcatttttttgctagtctcaggtsac---agtttggtaagctgggga------aaat--
-----------gattgcagagtttcctaggttgaaggagcacagtcgttttctgttcatt
cctagccctgatgatgcaggtccctcatcagttcttcctaggtgtgctctaccaaaatat
ttgaca---gaagagcttcaaaaggaaattccaaatgcgcttttcatgagcaacccttgc
agg---------------------------------------------------------
------------------------------------------------------------
------------------------------------------------------------
------------------------------------------------------------
------------------------------------------------------------
------------------------------------------------------------
-----------------
>PAFTOL009231
gatcgatttgagttgctgtctcagcggctttctcgcaatccacatttctcaagacctata
tttgaatctcagtcttcgagctttggatgttgtgagatagttccaattcagaacttaaac
tggcaaacaggatgcaggtggatcatgggtgtaatatcccagctggaggatggccattac
tatcttgaggaccttactgcctctgtggaagtagatttatccagtgca------------
------------------------------------------------------------
------------------------------------------------------------
------------------------------------------------------------
------------------------------------------------------------
--------------------------------------------caacagaaaagacttg
ttgacatggaaaagaaggctgttaatgacatgtttgttatactttcggatatatggctgg
atgaggaagaaacaatggcaaagctgagagaagttctggagggctatgaatctgtggagg
ttgttccctctttgttcatcctcatgggaaatttctgttcttccccatgcagcctatcat
ttcatttttttggtagtctcagg-------------------------------------
------------------------------------------------------------
------------------------------------------------------------
------------------------------------------------------------
------------------------------------------------------------
------------------------------------------------------------
------------------------------------------------------------
------------------------------------------------------------
------------------------------------------------------------
------------------------------------------------------------
-----------------
>PAFTOL009233
------------------------------------------------------------
---------cagtcttcaagctttggatgttgtgagatagttccaattcagaacctcaac
tggcaaacaggatgcaggtggatcatgggtgtaatatcccagctggaagatggccattac
tatcttgaggaccttacagcctctgtggaagtagatttatctagtgca------------
------------------------------------------------------------
------------------------------------------------------------
------------------------------------------------------------
------------------------------------------------------------
------------------------------------------------------------
------------------------------------------------------------
------------------------------------------------------------
------------------------------------------------------------
------------------------------------------------------------
------------------------------------------------------------
------------------------------------------------------------
------------------------------------------------------------
------------------------------------------------------------
------------------------------------------------------------
------------------------------------------------------------
------------------------------------------------------------
------------------------------------------------------------
------------------------------------------------------------
-----------------
>PAFTOL009237
------------------------------------------------------------
------tctcagtcttcaagctttggatgttgtgagatagttccaattcagaacctaaac
tggcaaacaggacgcaggtggatcatgggtgtaatatcccagctggaagatggccattac
tatcttgaggaccttactgcctctgtggaagtagatttatccagtgca------------
------------------------------------------------------------
------------------------------------------------------------
------------------------------------------------------------
------------------------------------------------------------
------------------------------------------------------------
------------------------------------------------------------
------------------------------------------------------------
------------------------------------------------------------
------------------------------------------------------------
------------------------------------------------------------
------------------------------------------------------------
------------------------------------------------------------
agaataaagttttattcccaagaaattgtggtttttcgtcggg------acctcttatat
agaatgcgccgctcatgcctgattcctccttcaactgctgaaaccagtgatccctttgcg
catgtaagctttattctttcgtctcactgtcat---------------------------
------------------------------------------------------------
------------------------------------------------------------
------------------------------------------------------------
-----------------
>PAFTOL009239
a-----------------------------------------------------------
----------------------ttaaacatgcacagatagttccaattcagaacctgaac
tggcaaacaggatgcaggtggatcatgggtgtaatatcccagctggaagatggccattac
tatcttgaggaccttactgcctctgtggaagtagatttatccagtgca------------
------------------------------------------------------------
------------------------------------------------------------
------------------------------------------------------------
------------------------------------------------------------
-----------------------------------------------------agacttg
ctgacatggaaaagaaggctgttaatgagatgtttgttatactttcagacatatggctgg
atgaggaagaaacaatgacaaagctgagagaagttctggagggctatgaatctgtggagg
ttgttccctctttgttcatcctcatgggaagtttctgttcttccccatgcagcctatcat
ttcatttttttgctagtctcaggtcac---agtttggtaagctgggga------aaat--
-----------gattgcagagtttcctaggttgaaggagcacagtcgttttttcctcctt
ttt---------------------------------------------------------
------------------------------------------------------------
------------------------------------------------------------
---------------------tttcctccttcaactgctgaaaccagtgatccctttgcg
catttggttgctaccgttatccaccaaagtcatctgtgccccctccctctgacagtccaa
-----ccaattagttggaatcacgatcactgtctccatctctaccctacgcctcatacga
tcattctaggggacagaagcgagcaaaagtcattcaattatgcgggtgttacatgcttca
atccaggctccttctcaagcgatcacacctttgtggcatatcgcccctgcactcgggaag
ttgaattatctgctgtt
>PAFTOL009241
---------------ttgtctcagcggctttctcacaatccacatttctcaagacctata
tttgaatctcagtcttcaagctttggatgttgtgagatagttccaattcagaacctaaac
tggcaaacaggatgcaggtggatcatgggtgtaatatcccagctggaagatggccattac
tatcttgaggaccttactgcctctgtggaagtagatttatccagtgc-------------
------------------------------------------------------------
------------------------------------------------------------
------------------------------------------------------------
------------------------------------------------------------
----------------------------------------------------aagacttg
ctgacatggaaaagaaggctgttaatgacatgtttgttatactttcagatatatggctgg
atgaggaagaaacgatggcaaagctgagagaagttctggagggctatgaatctgtggagg
ttgttccctctttgttcatcctcatgggaaatttctgttcttccccatgcagcctatcat
ttcatttttttgctagtctcaggtcac---agtttggtaagctgggga------aaat--
-----------gattgcagagttccctaggttgaaggagcacagtcgttttctgttcatt
cccagccccgatgatgcaggtccctcatcagttcttcctcggtgtgctctaccaaaatat
ttgaca---gaagagcttcaaaaggaaattccaaatgcgcttttcatgagcaacccttgc
ag----------------------------------------------------------
-----------------------------------------------------------g
cagttggttgctaccgttatccaccaaagtcatctgtgccctctccctctggccgtccaa
-----ccaattagttggaatcacgatcactgtctccatctctaccctactcctcatacga
tcattctaggggacagaagcgagcaaaagtcattcaactatgcgggtgttacatgcttca
atcccggctccttctcaagcgatcacacctttgtggcatatcggccctgcactcgtgaag
ttgaattatctgctgtt
>PAFTOL009243
gatcgatttgagttgttgtctcagcggctttctcgcaatcctcatttctcaagacctata
tttgaatctcagtcttcaagctttggatgttgtgagatagttccaattcagaacctaaac
tggcaaacaggatgcaggtggatcatgggcgtaatatcccagctggaagatggccattac
tatcttgaggaccttactgcctctgtggaagtagatttatccagtgca------------
------------------------------------------------------------
------------------------------------------------------------
------------------------------------------------------------
------------------------------------------------------------
--------------------------------------------gaacagaaaagacttg
ctgacatggaaaagaaggctgttaatgacatgtttgttatactttcagatatatggctgg
atgaggaagcaacaatggcaaagctgagagaagttctggagggctatgaatctgtggagg
ttgttccctctttgttcatcctcatgggaaatttctgttcttccccatgcagcctatcat
ttcatttttttgctggtctcaggtcac---agtttggtaagctgggga------aaat--
-----------gattgcagagtttcctaggttgaaggagcacagtcgttttctgttcatt
cccagccctgatgatgcaggtgtgttctctatgtcgagtctttgttccttg---------
------------------------------------------------------------
------------------------------------------------------------
------------------------------------------------------------
------------------------------------------------------------
------------------------------------------------------------
------------------------------------------------------------
------------------------------------------------------------
-----------------
>PAFTOL009245
gatcgatttgagttgttgtctcagcggctttctcgcaatccacatttctcaagacctata
tttgaatctcagtcttcaagttttggatgttgtgagatagttccaattcagaacctaaac
tggcaaacaggatgcaggtggatcatgggtgtaatatcccagttggaagatggccattac
tatcttgaggaccttactgcctctgtggaagtggatttatccagtgca------------
------------------------------------------------------------
------------------------------------------------------------
-------------------ayatt------------------------------------
------------------------------------------------------------
------------gttttcttt----------------------tgaacagaaaagacttg
ctgacatggaaaagaaggctgttaatgacatgtttgttatactttcagatatatggctgg
atgaggaagagacaatggcaaagctgagagaagttctggagggctatgaatctgtggagg
ttgttccctctttgttcatcctcatgggaaatttctgttcttccccatgcagcctatcat
ttcatttttttgctagtctcaggtcac---agtttggtaagctgggga------aaat--
-----------gattgcagagtttcctaggttgaagcagcacagtcgttttctgttcatg
ccatcttcaaatttttcaggtccctcatcagttcttcctaggtgtgctctaccaaaatat
ttgaca---gaagagcttcaaaaggaaattccaaatgcgcttttcatgagcaacccttgc
ag----------------------------------------------------------
------------------------------------------------------------
------------------------------------------------------------
----------------------------------------------------------ga
tcattctaggggacagaagcgagcaaaagtcattcaattatgcgggtgttacatgcttca
atccaggctccttctcaagcgatcacacctttgtggcatatcgcccctgcactcgtgaag
ttgaattatctgctgtt
>PAFTOL009251
------------------------------------------------------------
---------------------------------cagatagttccaattcagaacctaaac
tggcaaacaggatgcaggtggatcatgggtgtaatatcccagttggaagatggccattac
tatcttgaggaccttactgcctctgtggaagtagatttatccagtgca------------
------------------------------------------------------------
------------------------------------------------------------
------------------------------------------------------------
------------------------------------------------------------
-----------------------------------------------------agaagta
cagttatggaaaagaaggctgttaatgacatgtttgttatactttcagatatatggctgg
atgaggaagagacaatggcaaagctgagagaagttctggagggctatgaatctgtggagg
ttgttccctctttgttcatcctcatgggaaatttctgttcttccccatgcagcctatcat
ttcatttttttgctagtctcagg-------------------------------------
------------------------------------------------------------
------------------------------------------------------------
------------------------------------------------------------
------------------------------------------------------------
------------------------------------------------------------
------------------------------------------------------------
------------------------------------------------------------
------------------------------------------------------------
------------------------------------------------------------
-----------------
>PAFTOL009253
------------------------------------------------------------
---------------------------------cagatagttccaattcagaacctaaac
tggcaaacaggacgcaggtggatcatgggtgtaatatcccagctggaagatggccattac
tatcttgaggaccttaccgcctctgtggaagtagatttatccagtgca------------
------------------------------------------------------------
------------------------------------------------------------
------------------------------------------------------------
------------------------------------------------------------
------------------------------------------------------------
------------------------------------------------------------
------------------------------------------------------------
------------------------------------------------------------
------------------------------------------------------------
------------------------------------------------------------
------------------------------------------------------------
------------------------------------------------------------
------------------------------------------------------------
------------------------------------------------------------
------------------------------------------------------------
------------------------------------------------------------
------------------------------------------------------------
------------------------------------------------------------
-----------------
>PAFTOL009255
------------------------------------aatccacatttctcaagacctata
tttgaatctcagtcttcaagctttggatgttgtgagatagttccaattcagaacctaaac
tggcaaacaggatgcaggtggatcatgggggtaatatcccagctggaagatggccattac
tatcttgaggaccttactgcctctgtagaagtagatttatccagtgca------------
------------------------------------------------------------
------------------------------------------------------------
------------------------------------------------------------
------------------------------------------------------------
--------------------------------------------gaacagaaaagacttg
ctgacatggaaaagaaggctgttaatgacatgtttgttatactttcagatatatggctgg
atgaggaagaaacaatggcaaagctgagagaagttctggagggctatgaatctgtggagg
ttgttccctctttgttcatcctcatgggaaatttctgttcttcgccatgcagcctatcat
ttcatttttttgctagtctcaggtcac---agtttggtaagctgggga------aaat--
-----------gattgcagagtttcctaggttgaaggagcacagtcgttttctgttcatt
cccagccctgatgatgcaggtgtgttctctatgctgactctttgttccttgtatctgtat
gtcaca------------------------------------------------------
------------------------------------------------------------
------------------------------------------------------------
------------------------------------------------------------
------------------------------------------------------------
------------------------------------------------------------
------------------------------------------------------------
-----------------
>PAFTOL009257
gatcgatttgagttgttgtctcagcagctttctcgcaatccacatttctcaaggcctata
tttgaatctcagtcttcaagctttggatgttgtgagatagttccaattcagaacctaaac
tggcaaacaggatgcaggtggatcatgggggtaatatcccagctggaagatggccattac
tatcttgaggaccttactgcctctgtagaagtagatttatccagtgca------------
------------------------------------------------------------
------------------------------------------------------------
---------------------gttggtgtcag------------tggattccctccgata
gaaga--------------------------------cagagaagaatctctctcatttg
ttggtggactggacttttttggttgtggaacatttacgaatgaggaaacgaaaagacttg
ctgacatggaaaagaaggctgttaatgacatgtttgttatactttcagatatatggctgg
atgaggaagaaacaatggcaaagctgagagaagttctggagggctatgaatctgtggagg
ttgttccctctttgttcatcctcatgggaaatttctgttcttcgccatgcagcctatcat
ttcatttttttgctagtctcaggtcac---agtttggtaagctgggga------aaat--
-----------gattgcagagtttcctaggttgaaggagcacagtcgttttctgttcatt
cccagccctgatgatgctggtgtgttctctatgctgactctttgttccttgtatctgtat
gtcaca------------------------------------------------------
agaataaaattttattcccaagaaatcgtggtttttcgccggg------accttttatat
agaatgcgtcgctcatgcctgattcctccttcaactgctgaaaccagtgattcctttgcg
catttggttgctaccattatccaccaaagtcatctgtgccccctccctctgacagtccaa
-----ccaattagttggaatcacgatcactgtctccatctctaccctactcctcatacga
tcattctaggggacagaagcgagcaaaagtcattcaattatgcgggtgttacatgcttca
atccgggctccttctcaagcgatcacacctttgcggcatatcgcccctgcactcgtgaag
ttgaattatctgctgtt
>PAFTOL009259
------------------------------------------------------------
---------------------------------cagatagttccaattcagaacctgaac
tggcaaacaggatgcaggtggataatgggtgtaatatcccagctggaagatggccattac
tatcttgaggaccttackgcctccgtggaagtagatttatccagtgca------------
------------------------------------------------------------
------------------------------------------------------------
------------------------------------------------------------
------------------------------------------------------------
------------------------------------------------------------
--gacatggaaaagaaggctgttaatgacatgtttgttatactttcagatatatggctgg
atgaggaagaaacaatggcaaagctgagagaagttctggaggggtatgaatctgtggagg
ttgttccctctttgttcatcctcatgggaagtttctgttcttccccatgcagcctatcat
ttcatttttttgctagtctcaggtcac---agtttggtaagctgggga------aaat--
-----------gattgcagagtttcctaggttgaaggagcacagtcgttttctgttcatt
------------------------------------------------------------
------------------------------------------------------------
------------------------------------------------------------
------------------------------------------------------------
------------------------------------------------------------
-----------------------------------------------------------a
tcattctaggggacagaagcgagcaaaagtcattcaattatgcgggtgttacatgcttca
atccaggctccttctcaagcgatcacacctttgtggcatatcgcccctgcactcgggaag
ttgaattatctgctgtt
>PAFTOL009261
------------------------------------------------------------
---------------------------------cagatagttccaattcagaacctaaac
tggcaaacaggatgcaggtggatcatgggtgtaatatcccagctggaagatggccattac
tatcttgaggaccttactgcctctgtggaagtagatttatccagtgca------------
------------------------------------------------------------
------------------------------------------------------------
------------------------------------------------------------
------------------------------------------------------------
------------------------------------------------------------
------------------------------------------------------------
--------cagacaatggcaaagctgagagaagttctggagggctatgaatctgtggagg
ttgttccctctttgttcatccttatgggaaatttctgttcttccccatgcagcctatcat
ttcatttttttgctagtctcagg-------------------------------------
------------------------------------------------------------
------------------------------------------------------------
------------------------------------------------------------
------------------------------------------------------------
------------------------------------------------------------
------------------------------------------------------------
------------------------------------------------------------
------------------------------------------------------------
------------------------------------------------------------
-----------------
>PAFTOL009263
gatcgatttgagttgttgtctcagcggctttctcgcaatccacatttctcaagacctata
tttgaatctcagtcttcaagctttggatgttgtgagatagttccaattcagaacctaaac
tggcaaacaggatgcaggtggatcatgggtgtaatatcccagttggaagatggccattac
tatcttgaggaccttactgcctctgtggaagtagatttatccagtgca------------
------------------------------------------------------------
---a--------------------------------------------------------
-------------------atggagtcagctgaccacccccccccggattccctccgata
gaaga--------------------------------cagagaagaatctctctcatttg
ttggcggactggacttttttggttgtggaacatttaagaatgaggagacgaaaagacttg
ctgacatggaaaagaaggctgttaatgacatgtttgttatactttcagatatatggctgg
atgaggaagagacaatggcaaagctgagagaagttctggagggctatgaatctgtggagg
ttgttccctctttgttcatcctgatgggaaatttctgttcttccccatgcagcctatcat
ttcatttttttgctagtctcaggtcac---agtttggtaagctgggga------aaat--
-----------gattgcagagtttcctaggttgaaggggcacagtcgttttctgttcatt
cctagtcctgatgatgcaggtgtgttctctatgctgactttttgttccttgtatatgtat
gtcaca------------------------------------------------------
------------------------------------------------------------
------------------------------------------------------------
------------------------------------------------------------
------------------------------------------------------------
------------------------------------------------------------
------------------------------------------------------------
-----------------
>PAFTOL009265
------------------------------------------------------------
------------------------------------------------------------
------------------------------------------------------------
------------------------------------------------------------
------------------------------------------------------------
------------------------------------------------------------
-------------------acatt------------------------------------
------------------------------------------------------------
------------gttttcttt----------------------tgaacagaaaaaacttg
ctgacatggaaaagaaggctgttaatgacatgtttgttatactttcagatatatggctgg
atgaggaagagacaatggcaaagctgagagaagttctggagggctatgaatctgtggagg
ttgttccctctttgttcatcctcatgggaaatttctgttcttccccatgcagcctatcat
ttcatttttttgctagtctcaggtcac---agtttggtaagctgggga------aaat--
-----------gattgcagagtttcctaggttgaaggagcacagtcgt------------
------------------------------------------------------------
------------------------------------------------------------
------------------------------------------------------------
------------------------------------------------------------
------------------------------------------------------------
------------------------------------------------------------
------------------------------------------------------------
------------------------------------------------------------
-----------------
>PAFTOL009267
gatcgatttgagttgttgtctcagcggctttctcgcaatccacatttctcaagacctata
tttgaatctcagtcttcaagctttggatgttgtsagatagttccaattcagaacctaaac
tggcaaacaggaygcaggtggatcatgggtgtaatatcccagctggaagatggccattac
tatcttgaggaccttactgcctctgtggaagtagatttatcyagtgca------------
------------------------------------------------------------
------------------------------------------------------------
------------------------------------------------------------
------------------------------------------------------------
------------------------------------------------------------
--gatatgcaaaaggaaattccaaatg---------------------------------
------------------------------------------------------------
------------------------------------------------------------
------------------------------------------------------------
------------------------------------------------------------
------------------------------------------------------------
-------------------------------------tgcttttcatgagcaacccctgc
agaataaagttttattcccaagaaattgtggtttttcgtcggg------acctcttatat
agaatgcgccgctcatgcctgattcctccttcaactgctgaaaccastgatccctttgcg
cattctatcctactactcat-----acggtaactcccgcttcttaatgctcataatttca
tccttccaagcacatacactaagtcctatttggtttgataataacaatatactatgcaga
tcattctaggggacagaagtgagcaaaagtcattcaattacgcgggtgttacatgcttca
atccaggctccttctcaaccgatcacaccttcgtggcatatcgcccctgcactcgtgaag
ttgaattatctgctgtt
>PAFTOL009269
gatcgatttgagttgttgtctcagcggctttctcgcaatccacatttctcaagacctata
tttgaatctcagtcttcaagctttggatgttgtgagatagttccaattcagaacctaaac
tggcaaacaggacgcaggtggatcatgggtgtaatatcccagctggaagatggccattac
tatcttgaggaccttactgcctctgtggaagtagatttgtccagtgca------------
------------------------------------------------------------
------------------------------------------------------------
------------------------------------------------------------
------------------------------------------------------------
------------------------------------------------------------
------------------------------------------------------------
------------------------------------------------------------
------------------------------------------------------------
------------------------------------------------------------
------------------------------------------------------------
------------------------------------------------------------
------------------------------------------------------------
agaataaagttttattcccaagaaattgtggtttttcgtcggg------acctcttatat
agaatgcgccgctcatgcctgattcctccttcaacggctgaaaccagtgatccctttgcg
catttggttgctaccgttatccaccaaagtcatttgtgccccctcccgctgacagtccaa
-----ccctcctcatacggtaacccccgcttctt------------------------aa
tcattctaggggacagaagtgagcagaagtcattcaattacgcaggtgttacatgcttca
atccaggctccttctcaaccgatcacaccttcgtggcatatcgcccctgcactcgtgaag
ttgaattatctgctgtt
>PAFTOL009271
gatcgatttgagttgttgtctcagcggctttctcgcaatccacatttctcaagacctata
tttgaatctcagtcttcaagctttggatgttgtgagatagttccaattcagaatttaaac
tggcaaacaggatgcaggtggatcatgggtgtaatatcccagctggaagatggccattac
tatcttgaggacctgactgcctctgtggaagtagatttatctagtgca------------
------------------------------------------------------------
------------------------------------------------------------
------------------------------------------------------------
------------------------------------------------------------
-----------------------------------------------------agacttg
ctgacatggaaaagaaggctgttaatgacatgtttgttatactttcggacatatggctgg
atgaggaagagacaatggcaaagctgagagaagttctggagggctatgaatctgtggagg
ttgttccctctttgttcatcctcatgggaaatttctgttcttccccatgcagcctatcat
ttcatttttttgctagtctcaggtsac---agtttggtaagctgggga------aaat--
-----------gattgcagagtttcctaggttgaaggagcacagtcgttttctgttcatt
cccagccctgatgatgcaggtgtgttctctatgctgactcgttgttccttg---------
------------------------------------------------------------
agaataaaattttattcccaagaaattgtggtttttcgtcggg------accttttatac
agaatgcgtcgctcatgcctgattcctccttcaactgctgaaaccagtgatccctttgcg
catttggttgctaccatcatccaccaa---------------------------------
-----------------------------------------------------------a
tcattttaggggacagaagcgagcagaagtcattcaattatgcgggtgttacatgcttca
atccaggctccttctcgagtgatcacacctttgtggcatatcgcccctgcactcgtgaag
ttgaattatctgctgtt
>PAFTOL009279
gatcgatttgagttgttgtctcagcggctttctcacaatccacatttctcaagacctata
tttgaatctcagtcttcaagctttggatgttgtgagatagttccaattcagaacctaaac
tggcaaacaggatgcaggtggatcatgggtgtaatatcccagctggaagacggccattac
tatcttgaggaccttactgcctctgtggaagtagatttatccagtgca------------
------------------------------------------------------------
---c--------------------------------------------------------
-------------------cag---------------------------------aagta
cagct--------------------------------acggaggggtgctctttcatttg
ttggtggactggacttttttggttgtggaacatttacgaaggaggagacgaaaagacttg
ctgacatggaaaagaaggctgtwaatgacatgtttgttatactttcagatatatggctgg
atgaggaagaaacgatggcaaagctgagagaagttctggagggctatgaatctgtggagg
ttgttccctctttgttcatcctcatgggraatttctgttcttccccatgcagcctatcat
ttcatttttttgctagtctcaggtcac---agtttggtaagctgggga------aaat--
-----------gattgcagagtttcctaggttgaaggagcacagtcgttttctgttcatt
cccagccctgatgatgcaggtccctcatcagttcttcctaggtgtgctctaccaaaatat
ttgaca---gaagagcttcaaaaggaaattccaaatgcgcttttcatgagcaatccttgc
agg---------------------------------------------------------
------------------------------------------------------------
------------------------------------------------------------
------------------------------------------------------------
------------------------------------------------------------
------------------------------------------------------------
-----------------
>PAFTOL009281
---------------------------------cgcaatccacatttctcaagacctata
tttgaatctcagtcttcaagctttggatgttgtgagatagttccaattcagaacctaaat
tggcaaacaggatgcaggtggatcatgggtgtaatatcccagctggaagatggccattac
tatcttgaggaccttactgcctctgtggaagtagatttatccagtgca------------
------------------------------------------------------------
------------------------------------------------------------
------------------------------------------------------------
------------------------------------------------------------
--------------------------------------------gaacagaaaaggcttg
ctgacatggaaaagaaggctgttaatgacatgtttgttatactttcagatatatggctgg
atgaggaagaaacaatggcaaagctgagagaagttctggagggctatgaatctgtggagg
ttgttccctctttgttcatcctcatgggaaatttctgttcttctccatgcagcctatcat
ttcatttttttgctagtctcaggtcac---agtttggtaagctgggga------aaat--
-----------gattgctgagttccctaggttgaaggagcacagtcgttttctattcatt
cccagccctgatgatgcaggtgtgttctctatgctgactcattgttccttg---------
------------------------------------------------------------
------------------------------------------------------------
------------------------------------------------------------
------------------------------------------------------------
------------------------------------------------------------
------------------------------------------------------------
------------------------------------------------------------
-----------------
>PAFTOL009283
gatcgatttgagttgttgtctcagcggctttctcacaatccacatttctcaagacctata
tttgaatctcagtcttcaagctttggatgttgtgagatagttccaattcagaacctaaac
tggcaaacaggatgcaggtggatcatgggtgtaatatcccaaytggaagatggccattac
tatcttgaggaccttactgcctctgtggaagtagatttatccagtgca------------
------------------------------------------------------------
---c--------------------------------------------------------
-------------------tattcagattgag------gagcctaggattccctccgtta
gaaga--------------------------------cagagaagaatctctttcatttg
ttggtggactggacttttttggctgtggaacatttacgaatgaggagacgaaaagacttg
ctgacatggaaaagaaggctgttaatgacatgtttgttatactttcagatatatggctgg
atgaggaagaaacgatggcaaagctgagagaagttctggagggctatgaatctgtggagg
ttgttccctctttgttcatcctcatgggaaatttctgttcttccccatgcagcctatcat
ttcatttttttgctagtctcagatcac---agtttggtaagctgggga------aaat--
-----------gattgcagagtttcctaggttgaaggagcacagtcgttttctgttcatt
cccagccctgatgatgcaggtgtgttctctatgctgactacttgttacttgtatctgtat
g-----------------------------------------------------------
------------------------------------------------------------
-------------------------------------------------------tcaca
cagttggttgctaccgttatccaccaaagtcatctgtgccccctccctctgaccgtccaa
-----ccaattagttggaatcacgatcactgtctccatctctaccctactcctcatacga
tcattctaggggacagaagcgagcaaaagtcgttcaactatgcaggcgttacatgcttca
atcccggctccttctcaagcgatcacacctttgtggcatatcggccctgcactcgtgaag
ttgaattatctgctgtt
>PAFTOL009285
gatcgatttgagttgttgtctcagcggctttctcgcaatccacatttctcaagacctata
tttgaatctcagtcttcaagctttggatgttgtsagatagttccaattcagaacctaaac
tggcaaacaggaggcaggtggatcatgggtgtaatatcccagctggaagatggccattac
tatcttgaggaccttactgcctctgtggaagtagatttatccagtgca------------
------------------------------------------------------------
---m--------------------------------------------------------
------------------------------------------------------------
------------------------------------------------------------
------------------------------------------------------------
------------------------------------------------------------
------aacagacaatggtgaagttgagacaggttctggagggctatgaatctgtggagg
ttgttccgtctctgttcatcctcatgggaaatttctgttcttccccatgtaacctatcat
ttcactcttttgctagtctgaggtgag---atgccactgtgccaaaga------taatct
ccttgcctccacattactttgtcttctcttctagaagttcttatttgtttttaggt----
ttaaattgtgataactttagtagt---ccaaatttggaaaaatgtcgaataccaaaatat
ttgaca---gaagagcttcaaaaggaaattccaaatgcgcttttcatgagcaacccctgc
agaataaagttttattcccaagaaattgtggtttttcgtcggg------acctcttatat
agaatgcgccgctcatgcctgattcctccttcaactgctgaaacaagtgatccctttgcg
catttggttgctaccattatccaccaaagtcatttgtgccccctcccgctgacagtccaa
-----ccaattagttggaatcacgatcactgtctccatctctatcctactcctcatacga
tcattctaggggacagaagtgagcagaagtcattcaattacgcgggtgttacatgcttca
atccaggctccttctcaaccgaccacaccttcgtggcatatcgcccctgcactcgtgaag
ttgaattatctgctgtt
>PAFTOL009287
gatcgatttgagttgttgtctcagcggctttctcacaatccacatttctcaaggcctata
tttgaatctcagtcttcaagctttggatgttgtgagatagttccaattcagaacctaaac
tggcaaacaggatgcaggtggatcatgggtgtaatatcccagctggaagatggccattac
tatcttgaggaccttacggcctctgtggaagtagatttatccagtgca------------
------------------------------------------------------------
---c--------------------------------------------------------
-------------------aggttaatacatg------------tggattccctccgtta
gagga--------------------------------cagagaagaatctctttcatttg
ttggtggactggacttttttggttgtggagcatttacgaatgaggagacgaaaagacttg
ctgacatggaaaagaaggctgttaatgacatgtttgttatactttcagatatatggctgg
atgaggaagaaacgatggcaaagctgagagaagttctggagggctatgaatctgtggagg
ttgttccctctttgttcatccttatgggaaatttctgttcttccccatgcagcctatcat
ttcatttttttgctagtctcaggtcac---actttggtaagctgggga------aaat--
-----------gattgcggagtttcctaggttgaaggagcacagtcgttttctgttcatt
cccagccctgatgatgcaggtgtgttctctatgctgacttcttgttacttg---------
------------------------------------------------------------
------------------------------------------------------------
------------------------------------------------------------
cagttggttgctaccgttatccaccaaagtcatctgtgccccctccctctgaccgtccaa
-----ccaattagttggaatcacgatcactgcctccatctctaccctacccctcatacga
tcattctaggggacagaagcgagcaaaagtcgttcaattatgcgggggttacatgcttca
atcccggctccttctccagcgatcacacctttgtggcatatcggccctgcactcgtgaag
ttgaattatctgctgtt
>PAFTOL009289
------------------------------------------------------------
---------------------------------cagatagttccaattcagaacctaaac
tggcaaacaggatgcaggtggatcatgggtgtaatatcccagctggaagatggccattac
tatcttgaggaccttactgcctctgtggaagtagatttatccagtgca------------
------------------------------------------------------------
------------------------------------------------------------
------------------------------------------------------------
------------------------------------------------------------
------------------------------------------------------------
------------------------------------------------------------
------------------------------------------------------------
------------------------------------------------------------
------------------------------------------------------------
------------------------------------------------------------
------------------------------------------------------------
------------------------------------------------------------
------------------------------------------------------------
------------------------------------------------------------
------------------------------------------------------------
------------------------------------------------------------
------------------------------------------------------------
------------------------------------------------------------
-----------------
>PAFTOL009291
gatcgatttgagttgttgtctcagcggctttctcacaatccacatttctcaaggcctata
tttgaatctcagtcttcaagctttggatgttgtsagatagttccaatycagaacctaaac
tggcaaacaggytgcaggtggatcatgggtgtaatatcccagctggaagatggccattac
tatcttgaggaccttactgcctctgtggaagtagatttatccagtgca------------
------------------------------------------------------------
---c--------------------------------------------------------
-------------------aggttaacacatg------------tggattccctccgtta
gagga--------------------------------cagagaagaatctctttcatttg
ttggtggactggacttttttggttgtggaacatttacaaatgaggagacgaaaagacttg
ctgagatggaaaagaaggctgttaatgacatgtttgttatcctttcagatatatggctgg
atgaggaagaaacgatggcaaagctgagagaagttctggagggctatgaatctgtggagg
ttgttccctctttgttcatcctcatgggaaatttctgttcttccccatgcagcctatcat
ttcatttttttgctagtctcaggtcac---agtttggtaagctaggga------aaat--
-----------gattgcagagtttcctaggttgaaggagcacagtcgttttctgttcatt
cccagccctgatgatgcaggtccctcatcagttcttcctaggtgcgctctaccaaaatat
ttgaca---gaagagcttcgaaaggaaattccaaatgcccttttcatgagcaacccttgc
agaataaaattttattcccaagaaatcgtggtttttcgtcggg------accttttatat
agaatgcgtcgctcatgcctgattcctccttcaactgctgaaacgagtgatccctttgcg
catttggttgctaccgtcatccaccaaagtcatctgtgccccctccctctgaccgtccaa
-----ccaattagttggaatcacgatcactgtctccatctctaccctacccctcatacga
tcattctaggggacagaagcgagcaaaagtcgttcaattatgcaggtgttacatgcttca
atcccggctccttctccagcgatcacacctttgtggcatatcggccctgcactcgtgaag
ttgaattatctgctgtt
>PAFTOL009293
---------gagttgttgtctcagcggctttctcacaatccacatttctcaagacctata
tttgaatctcagtcttcaagctttggatgttgtsagatagttccaattcagaacctaaac
tggcaaacaggatgcaggtggatcatgggtgtaatatcccaactggaagatggccattac
tatcttgaggaccttactgcctctgtggaagtagatttatccagtgca------------
------------------------------------------------------------
---c--------------------------------------------------------
------------------------------------------------------------
------------------------------------------------------------
------------------------------------------------------------
------------------------------------------------------------
---------agacgatggcaaagctgagagaagttctggagggytatgaatctgtggagg
ttgttccctctttgttcatcctcatgggaaatttctgttcttcmccatgcagyctatcat
ttcatttttttgctagtctcagatcac---agtttggtaagctgggga------aaat--
-----------gattgcagagtttcctaggttgaaggagcacagtcgcttct--------
----------------caggtccctcatcagttcttcctaggtgtgctctaccaaaatat
ttgaca---gaagagcttcaaaaggaaattccaaatgcgcttttcatgagcaacccttgc
ag----------------------------------------------------------
-----------------------------------------------------------g
cagttggttgctaccgttatccaccaaagtcatctgtgccccctccctctgaccgtccaa
-----ccaattagttggaatcacgatcactgtctccatctctaccctactcctcatacga
tcattctaggggacagaagcgagcaaaagtcrttcaactatgcgggygttacrtgcttca
atcccggctccttctcaagcgatcacacctttgtggcatatcggccctgcactcgtgaag
ttgaattatctgctgtt
>PAFTOL009295
------------------------------------------------------------
------------------------------------------------------------
------------------------------------------------------------
------------------------------------------------------------
------------------------------------------------------------
------------------------------------------------------------
------------------------------------------------------------
------------------------------------------------------------
------------------------------------------------------------
------------------------------------------------------------
------------------------------------------------------------
------------------------------------------------------------
------------------------------------------------------------
------------------------------------------------------------
------------------------------------------------------------
------------------------------------------------------------
------------------------------------------------------------
------------------------------------------------------------
------------------------------------------------------------
------------------------------------------------------------
--------------------gagcaaaagtcattcaactatgcgggtgttacatgcttca
atcccggctccttctcaagcgatcacacctttgtggcatatcggccctgcactcgtgaag
ttgaattatctgctgtt
>PAFTOL009297
------------------------------------------------------------
---------------------------------cagatagttccaattcagaacctgaac
tggcaaacaggatgcaggtggatcatgggtgtaatatcccagctggaagatggccattac
tatcttgaggaccttactgcctctgtggaagtagatttatccagtgca------------
------------------------------------------------------------
------------------------------------------------------------
------------------------------------------------------------
------------------------------------------------------------
------------------------------------------------------------
------------------------------------------------------------
--------cagacaatggcaaagctgagagaagttctggagggctatgaatctgtggagg
ttgttccctctttgttcatcctcatgggaagtttctgttcttccccatgcagcctatcat
ttcatttttttgctagtctcagg-------------------------------------
------------------------------------------------------------
------------------------------------------------------------
------------------------------------------------------------
agaataaaattttattcccaagaaatcgtggtttttcgtcggg------accttttgtat
agaatgcgtcgctcatgcctgattcctccttcaactgctgaaaccagtgatccctttgcg
cacttggttgctaccattatccaccaaagtcatctgtgccccctccctctgacagtccaa
-----ccaattagttggaatcacgatcactgtctccatctctaccctacgcctcatacgg
ta----------------------------------------------------------
------------------------------------------------------------
-----------------
>PAFTOL009299
gatcgatttgagttgttgtctcagcggctttctcgcaatccacatttctcaagacctata
tttgaatctcagtcttcaagctttggatgttgtgagatagttccaattcagaacctaaac
tggcaaacaggatgcaggtggatcatgggtgtaatatcccagttggaagatggccattac
tatcttgaggaccttactgcctctgtggaagtagatttatccagtaca------------
------------------------------------------------------------
------------------------------------------------------------
----------------------tt------------------------------------
------------------------------------------------------------
------------gttttcctt----------------------tgaacagaaaagacttg
ctgacatggagaagaaggctgttaatgacatgtttgttatactttcagatatatggctgg
atgaggaagagacaatggcaaaactgagagaagttctggagggctatgaatctgtggagg
ttgttccctctttgttcatcctcatgggaaatttctgttcttccccatgcagcctatcat
ttcatttttttgctagtctcaggtcac---agtttggtaagctgggga------aaat--
-----------gattgcagagtttcctagg------------------------------
------------------------------------------------------------
------------------------------------------------------------
------------------------------------------------------------
------------------------------------------------------------
------------------------------------------------------------
------------------------------------------------------------
------------------------------------------------------------
------------------------------------------------------------
-----------------
>PAFTOL009301
---cgatttgagttgttgtctcagcggctttctcacaatccgcatttctcaagacctata
tttgaatctcagtcttcaagctttggatgttgtgagatagttccaattcagaacctaaac
tggcaaacaggatgcaggtggatcatgggtgtaatatcccagttggaagatggccattac
tatcttgaggaccttactgcctctgtggaagtagatttatccagtgca------------
------------------------------------------------------------
------------------------------------------------------------
------------------------------------------------------------
------------------------------------------------------------
--aatacattgttttctttt------------------------gaacagaaaagacttg
ctgacatggaaaagaaggctgttaatgacatgtttgttatactttcagatatatggctgg
atgaggaagagacaatggcaaagctgagagaagttctggagggctatgaatctgtggagg
ttgttccctctttgttcatcctgatgggaaatttctgttcttccccatgmagcctatcat
ttcatttttttkctagtctcaggtsac---agtttggtaagctgggga------aaat--
-----------gattgcagagtttcctaggttgaaggggcacagtcgttttctgttcatt
cccagtcctgacgatgcaggtgtgttctctatgctgactttttgttccttgtatctgtat
gtcacatg----------------------------------------------------
------------------------------------------------------------
-----------------------------------------------------------t
cagttggttgctaccattatccaccaaagtcatctgtgcccccttcctctgacagtccaa
-----ccaattagttggaatcacgatcactgtctccatctctatcctactcctcatacga
tcattctaggggacagaagcgagcaaaagacattcaattatgcgggtgttacatgcttca
atccaggctccttctcaagcgatcacacctttgtggcatatcgcccctgcactcgtgaag
ttgaattatctgctgtt
>PAFTOL009303
------------------------------------------------------------
---------------------------------cagatagttccaattcagaacctaaac
tggcaaacaggatgcaggtggatcatgggtgtaatatcccagctggaagatggccattac
tatctcgaggaccttactgcctctgtggaagtagatttatccagtgca------------
------------------------------------------------------------
------------------------------------------------------------
------------------------------------------------------------
------------------------------------------------------------
------------------------------------------------------------
------------------------------------------------------------
------------------------------------------------------------
------------------------------------------------------------
------------------------------------------------------------
------------------------------------------------------------
------------------------------------------------------------
------------------------------------------------------------
------------------------------------------------------------
------------------------------------------------------------
------------------------------------------------------------
------------------------------------------------------------
------------------------------------------------------------
------------------------------------------------------------
-----------------
>PAFTOL009311
gatcgatttgagttgttgtctcagcggcttcatcgaaatccacatttctcaagacctgca
tttgcagctcaatcttcaagctttggatgctgtgagatagttccaattcagaacctgaac
tggcaaacaggacacaggtggatcatgggtgtaatatcccagctggaagatggccattac
tatcttgaggacctaactgcctctgtggaagttgatttatccaatgca------------
------------------------------------------------------------
------------------------------------------------------------
------------------------------------------------------------
------------------------------------------------------------
-----------------------------------------------------agactag
ctgacatggaaaggaaggcagttaatgacatgtttgtcgtactttcagatatatggctgg
atgaggaagaaacaatggcaaagctgaaagaagttctggagggttatgaatcagtggagg
ttgttccctcattgttcatcctcatgggaagtttctgttcttccccatgcaacctatcat
ttcattcttttgctactctcaggtcgc---agtttggtaagctgggga------aaat--
-----------gattgcagaatttcctaggttgaaggagcatagtcgatttctgttcatt
cccagtcctgaagatgcaggtgtgttctgtgtgttgactcattgttctttg---------
------------------------------------------------------------
agaataaagttttattcccaagagatagtggtctttcgtcggg------atctcttatat
agaatgcgccgctcatgcctgattcctccttcaactgctgaaaccagtgatccttttgcc
catttggttgctaccataatccaccaaagtcatctatgtcctctccctcttacaatccaa
-----ccaattagctggaatcatgatcactgtcttaacctctacccgactcctcatacga
tcattctaggggacagaagcgagcagaagtccttcaactatgccggggttacatgcttca
atccaggctccttctcaagcgaccacaccttcgtagcatatcgcccatgtactcgtgaag
ttgaattatctgctgtt
>PAFTOL009313
------------------------------------------------------------
---------------------------------cagatagttccaattcagcacctaaac
tggcaaactgggcataagtggataatgggtgtaatatcccagctggaagatggccattac
tacctcgaggaccttactgcttctgtggagattgatttgtccagtgca------------
---------------------------------------------------------att
gcac--------------------------------------------------------
-------------------aggttaatacttg------------tggattccctccggta
gagga--------------------------------cagagaagaatcactctcatttg
ttggcggactggacttttttggttgcggcgcatttacgagtgaggagacgagaagacttg
ctgacatggaaaggaaggcagttaatgatatgtttgttgtactctcagatatatggctgg
atgatgaacaracaatggcaaagctgcaagaagttctggaggggtacgaagctgtggaag
tggttccttctttgttcatcctcatgggagatttctgttcttccccatgcaacctatcat
ttcatkctttttctagtctcaggttgc---agtttggtaagctgggga------aaat--
-----------gattgcsggatttccacggctgaaggagcatagtcggtttctattcatt
cccagtcctgacgatgcaggt---------------------------------------
------------------------------------------------------------
------------------------------------------------------------
------------------------------------------------------------
------------------------------------------------------------
------------------------------------------------------------
------------------------------------------------------------
------------------------------------------------------------
-----------------
>PAFTOL009315
------------------------------------------------------------
---------------------------------cagatagttccaattcagaacctaaat
tggcaaacaggaaacaggtggataatgggtgtaatatctcagctggaagatggccattac
tatcttgaggaccttactgcctctgtggaagttgatttatccagtgca------------
------------------------------------------------------------
------------------------------------------------------------
------------------------------------------------------------
------------------------------------------------------------
------------------------------------------------------------
------------------------------------------------------------
------------------------------------------------------------
------------------------------------------------------------
------------------------------------------------------------
------------------------------------------------------------
------------------------------------------------------------
------------------------------------------------------------
------------------------------------------------------------
------------------------------------------------------------
------------------------------------------------------------
------------------------------------------------------------
------------------------------------------------------------
------------------------------------------------------------
-----------------
>PAFTOL009319
gatcgattcgagttgttgtctcagcggctttctcgcaatccacatttctcgagacctgta
tttgatgctcaatcttcaagcatgggatgctgtgagattgttccaattcagaacctaaat
tggcaaacaggaaacaggtggataatgggtgtaatatctcagctggaagatggccattac
tatcttgaggaccttactgcctctgtggaagttgatttatccagtgca------------
------------------------------------------------------------
------------------------------------------------------------
------------------------------------------------------------
------------------------------------------------------------
------------------------------------------------------------
--------------aaggcagttaatgacatgtttgtaatactttcagatatatggcttg
atgatgaagaracaatggcaaagcttaaagtagttctggaagggtatgaatctgtagagg
ttgttccctctttgttcatcctcatgggaaatttctgttcttccccatgcaacctatcat
ttcattctttcggtagtctcaggtsac---agtttggtaagctgggga------aaat--
-----------gattgcagattttcctagaataagg------------------------
------------------------------------------------------------
------------------------------------------------------------
---------ttctattcccaagagatcgtggtttttcgtcggg------acctcttatat
agaatgcgccgctcatgcctgattcctccttcaaatgctgaaacaagtgatccttttgcc
catttggttgcgaccatcatccaccaaagtcatctgtgccctcttcctttgacaattcaa
-----ccgattagttggaatcatgatcactgccttcacctctacccaactccycatacga
tcattctaggggacagaagtgagcaaaaatcattcaattatgcaggggtaacatgcttca
atccaggctccttctcaagtgatcacaccttcgtggcatatcgcccctgtactcgcgaag
ttgaattatctgctgtt
>PAFTOL009321
------------------------cggctttctcgcaatccacatttctcgagacctgtt
tttgatgctcaatcttcaagcttgggatgctgtsagattgttccaattcagaacctaaat
tggcaaacaggaaacaggtggataatgggtgtaatatctcagctggaagatggccattac
tatcttgaggaccttactgcctctgtggaagttgatttatcaagtgca------------
------------------------------------------------------------
------------------------------------------------------------
------------------------------------------------------------
------------------------------------------------------------
------------------------------------------------------------
------------------------------------------------------------
--------cagacaatggtaaagctgaaagtagttctggaagggtatgaatctgtagagg
ttgttccctctttgttcatcctcatgggaaatttctgttcttccccatgcaacctatcat
ttcattcttttggtagtctcagg-------------------------------------
------------------------------------------------------------
------------------------------------------------------------
------------------------------------------------------------
------------------------------------------------------------
------------------------------------------------------------
------------------------------------------------------------
-----------------------------------------------------------a
tcattctaggggacagaagtgagcaaaaatcattcaattatgcaggggttacatgcttca
atccaggctccttctcaagtgatcacacctttgtggcatatcgcccctgtactcgcgaag
ttgaattatctgctgtt
>PAFTOL013501
------------------------------------------------------------
------------tcttcaagctttggatgttgtgagatagttccaattcagaacctaaac
tggcaaacaggwtgcaggtggatcatgggtgtaatatcccagctggaagatggccattac
tatctygaggaccttactgcytctgtggaagtagatttatccagtgca------------
------------------------------------------------------------
------------------------------------------------------------
------------------------------------------------------------
------------------------------------------------------------
--------------------------------------------------aaaagacttg
ctgacatggaaaagaaggctgttaatgacatgtttgttatactttcagatatatggctgg
atgaggaagaaacgatggcaaagctgagagaagttctggagggctatgaatctgtggagg
ttgttccctctttgttcatcctcatgggaaatttctgttcttccccgtgcagcctatcat
ttcatttttttgctagtctcagg-------------------------------------
------------------------------------------------------------
------------------------------------------------------------
------------------------------------------------------------
------------------------------------------------------------
------------------------------------------------------------
------------------------------------------------------------
-----------------------------------------------------------a
tcattctaggggacagaagcgagcaaaagtcgttcaattatgcaggtgttacatgcttca
atcccggctccttctcaagcgatcacacctttgtggcatatcggccctgcactcgtgaag
ttgaattatctgctgtt
>SRR5036296
------------------------------------------------------------
------------------------------------------------------------
------------------------------------------------------------
------------------------------------------------------------
------------------------------------------------------------
------------------------------------------------------------
-------------------acatt------------------------------------
------------------------------------------------------------
------------gttttcttt----------------------tgaacagaaaagacttg
ctgacatggaaaagaaggctgttaatgacatgtttgttatactttcagatatatggctgg
atgaggaagagacaatggcaaagctgagagaagttctggagggctatgaatctgtggagg
ttgttccctctttgttcatcctcatgggagatttctgttcttccccatgcagcctatcat
ttcatttttttgctagtctcaggtcac---agtttggtaagctgggga------aaat--
-----------gattgcagagtttcctaggttgaaggagcacagtcgttttctgttcatt
cccagtcctgatgatgcaggtccctcatcagttcttcctaggtgtgctctaccaaaatat
ttgaca---gaagagcttcaaaaggaaattccaaatgcgcttttcatgagcaacccttgc
agaataaaattttattcccaagaaatcgtggtttttcgtcggg------accttttatat
agaatgcgtcgctcatgcctgattcctccttcaactgctgaaaccagtgatccctttgcg
catttggttgctaccattatccaccaaagtcatctgtgccccctccctctgacagtccaa
-----ccaattagttggaatcacgatcactgtctccatctctaccctactcctcatacga
tcattctaggggacagaagcgagcaaaagtcattcaattatgcgggtgttacatgcttca
atccaggctccttctcaagcgctcacacctttgtggcatatcgcccctgcactcgtgaag
ttgaattatctgctgtt
>SRR5137211
gatcgatttgagttgttgtctcagcggctttctcgcaatccacatttctcaagacctata
tttgaatctcagtcttcaagttttggatgttgtgagatagttccaattcagaacctaaac
tggcaaacaggatgcaggtggatcatgggtgtaatatcccagttggaagatggccattac
tatcttgaggaccttactgcctctgtggaagtggatttatccagtgca------------
------------------------------------------------------------
---c--------------------------------------------------------
-------------------aggttaatacatg------------tggattccctccgata
gaaga--------------------------------cagagaagaatctctctcatttg
ttggtggactggacttttttggttgtggaacatttacgaatgaggagacgaaaagacttg
ctgacatggaaaagaaggctgttaatgacatgtttgttatactttcagatatatggctgg
atgaggaagagacaatggcaaagctgagagaagttctggagggctatgaatctgtggagg
ttgttccctctttgttcatcctcatgggaaatttctgttcttcsccatgcagcctatcat
ttcattyttttgctagtctcaggtcac---agtttggtaagctgggga------aaat--
-----------gattgcagagtttcctaggttgaagcagcacagtcgttttctgttcatt
cccagtcctgatgatgcaggtccctcatcagttcttcctaggtgtgctctaccaaaatat
ttgact---gaagagcttcaaaaggaaattccaaatgcgcttttcatgagcaacccttgc
agaataaaattttattcccaagaaatcgtggtttttcgycggg------accttttgtat
agaatgcgtcgctcatgcctgattcctccttcaactgctgaaaccagtgatccctttgcg
catttggttgctaccattatccaacaaagtcatctgtgccccctccctctgacagtccaa
-----ccaattagttggaatcacgatcactgtctccatctctaccccattcctcatacga
tcattctaggggacagaagcgagcaaaagtcattcaattatgcgggtgttacatgcttca
atccaggctccttctcaagcgatcacacctttgtggcatatcgcccctgcactcgtgaag
ttgaattatctgctgtt
>SRR5137213
------------------------------------------------------------
------------------------------------------------------------
------------------------------------------------------------
------------------------------------------------------------
------------------------------------------------------------
------------------------------------------------------------
------------------------------------------------------------
------------------------------------------------------------
------------------------------------------------------------
------------------------------------------------------------
------------------------------------------------------------
------------------------------------------------------------
------------------------------------------------------------
------------------------------------------------tacatcatgttg
tggtcttcaaaattttcaggtccctcatcagttcttcctaggtgtgctctaccaaaatat
ttgaca---gaagagcttcaaaaggaaattccaaatgcgcttttcatgagcaacccttgc
agaataaaattttattcccaagaaatcgtggtttttcgtcggg------accttttatat
agaatgcgtcgctcatgcctgattcctccttcaactgctgaaaccagtgatccctttgcg
catgta------------------------------------------------------
------------------------------------------------------------
------------------------------------------------------------
------------------------------------------------------------
-----------------
>SRR7905849
gatcgatttgagttgttgtctcagcggctttctcgcaatccacatttctcaagacctata
tttgaatctcagtcttcaagctttggatgttgtgagatagttccaattcagaacctaaac
tggcaaacaggatgcaggtggatcatgggtgtaatatcccagctggaagatggccattac
tatcttgaggaccttactgcctccgtggaagtagatttatccagtgca------------
------------------------------------------------------------
---aaaatcaccaccggtttctttacggagaatactgtaatcgttgctgaaggcgagaag
ctccctaatggtatttttaaggttaatacatg------------tggattccctccgata
gagga--------------------------------cagagaagaatctctctcattca
ttggtggactggacttttttggttgtggaacatttacgaatgaagagacgaaaagacttg
ctgacatggaaaagaaggctgttaatgacatgtttgttatactttcagatatatggctgg
atgaggaagaaacaatggcaaagctgagagaagttctggagggctatgaatctgtggagg
ttgttccctctttgttcatcctcatgggaaatttctgttcttccccatgcagcctatcat
ttcattcttttgctaatctcaggtcac---agtttggtaagctgggga------aaat--
-----------gattgcagagtttcctaggttgaaggagcatagtcgttttctgttcatt
cccagtcctgatgatgcaggtccctcatcagttcttccaagatgtgctctaccaagatat
ttgaca---gaagagcttcaaaaggaaattccaaatgcgcttttcatgagcaacccttgc
agaataaagttttattcccaagaaatcgtggtttttcgtcggg------accttttatat
agaatgcgccgctcatgcctgattcctccttcaactgctgaaaccagtgatccctttgcg
catctggttgctaccattatccaccaaagtcatctgtgccccctccctctgacagtccaa
-----ccaattacttggaatcacgatcactgtctccatctctaccctactcctcatacga
tcattcttggggacagaagcgagcaaaagtcattcaattatgcgggtgttacatgcttca
atccaggctccttctcaagcgatcacacctttgtggcatatcgcccctgtactcgtgaag
ttgaattatctgctgtt
>SRR7905861
gatcgatttgagttgttgtctcagcggctttctcacaatccacatttctcaagacctata
tttgaatctcagtcttcaagctttggatgttgtgagatagttccgattcagaacctaaac
tggcaaacaggatgcaggtggatcatgggtgtaatatcccagctggaagatggccattac
tatcttgaggaccttactgcctctgtggaagtagatttatccrgtgca------------
------------------------------------------------------------
---aagatcaccactggtttctttrcggagaatactatagtcgttgctgaaggcgagaag
ctccctaatggtatttttaaggttaatacatg------------tggattccctccgaca
gaaga--------------------------------cagagaagaatctctctcatttg
ttggtggactggacttttttggttgtggaacatttacraatgaggagacgaaaagacttg
ctgacatggaaaagaaggctgttaatgacatgtttgttatactttcagatatatggctgg
atgaggaagaaacaatggcaaagctgagagaagttctggagggctatgaatctgtggagg
ttgytccctctttgttcatcctcatgggaaatttctgttcttccccatgcagcctgtcat
ttcatttttttgctagtctcaggtcac---agtttggtaagctgggaa------aaat--
-----------gattgcagagtttcctaggttgaaggagcacagtcgttttctgttcatt
cccagccctgatgatgcaggtccctcatcagttcttcctaggtgtgctctaccaaaatat
ttgaca---gaagagcttcaaaaggaaattccaaatgcgcttttcatgagcaacccttgc
agaataaaattttattcccaagaaatcgtggtttttcgtcggg------accttttatat
agaatgcgtcgctcatgcctgattcctccttcaactgctgaaaccagtgatccytttgca
catttggttgctaccattatccaccaaagtcatctgtgccccctccctctgacartccaa
-----ccaattagttggaatcatgatcactgtctccatctctaccccactcctcatacga
tcattctaggggacagaagcgagcaaaagtcattcaattatgcgggtgttacatgcttca
atccaggctccttctcaagcgatcacacctttgtggcatatcgyccctgcactcgtgaag
ttgaattatctgctgtt
>SRR8327214
gatcgatttgagttgttgtctcagcggctttctcgcaatccacatttctcaagacctata
tttgaatctcagtcttcaagctttggatgttgtgagatagttccaattcagaacctaaac
tggcaaacaggatgcaggtggatcatgggtgtaatatcccagctggaagatggccattac
tatcttgaggaccttactgcctctgtggaagtagatttatccagtgca------------
------------------------------------------------------------
---aagatcaccactggtttctttacggagaatactatagtygttgctgaaggcgagaag
ctccctaatggtatttttaaggttaatacatg------------tggattccckccgaca
gaaga--------------------------------cagagaagaatctctctcatttg
ttggtggactggacttttttggttgtggaacgtttacgaatgaggagacgaaaagacttg
ctgacatggaaaagaaggctgttaatgacatgtttgttatactttcagatatatggctgg
atgaggaagagacaatggcaaagctgagagaagttctggggggctatgaatctgtggagg
tygttccctctttgttcatcctcatgggaaatttctgttcttccccatgcagcctatcat
ttcatttttttgctagkctcaggtcac---agtttggtaagctgggga------maat--
-----------gattgcagagtttcctaggttgaaggagcacagtcgttttctgttcatt
cccagtcctgatgatgcaggtccctcatcagttcttcctaggtgtgctctaccaaaatat
ttgaca---gaagagcttcaaaaggaaattccaaatgcgcttttcatgagcaacccttgc
agaataaarttttattcccaagaaatcgtggtttttcgtcggg------accttttatat
agaatgcgtcgctcatgcctgattcctccttcaactgctgaaaccagtgatccctttgca
catttggttgctaccattatccaccaaagtcatctgtgccccctccctctgacagtccaa
-----ccaattagttggaatcacgatcactgtctccatctctaccctactcctcatacga
tcattctaggggacagaagcgagcaaaagtcattcaattatgcgggtgttacrtgcttca
atccaggctccttctcaagcgatcacacctttgtggcatatcgcccctgcactcgtgaag
ttgaattatctgctgtt
