# Supplementary material for: Phylogenomics and classification of Cactaceae based on hundreds of nuclear genes
Source: Plant Syst Evol. 2025 Aug 11;311(5):28. doi: 10.1007/s00606-025-01948-z (PMC12339657; doi:10.1007/s00606-025-01948-z)
Supplement: Supplementary file 4 — Online Resource 4: Containing alignments and RAxML gene trees for all included loci and all phylogenetic datasets (ZIP 10372 KB) [file 606_2025_1948_MOESM4_ESM.zip › de Vos et al_ESM_4/ESM_data_alignments/QCP/6779_consensus.mafft.fasta]

>PAFTOL004551
gaggcaga----------------------------------------------------
-----------------------caaactagtagatgggatggatttcggggagctatgc
aatgattttgagtgtataagtagtccccaagttgaatccacagctagacaacttgcccgg
gacatcttggagctaagagaaggaaatcgtgctttcaatacatttgctgtctctgtcaaa
tacaag---gatccagtcagaagcttcacaggaagagaaaaatacaaaagacc-----ac
tatggacaactgatgcacttgagaacaccaaagt------ggcagtacag----gatatg
gagatgct-gtcaacaagtgtactgattatcaaatggactatcagagggaaacccaagtc
cattgtcgcaatcatagggggagaattgatcatgaaggttgactctaagtttaccctaaa
ccagatcagtggccaagtaatcgagcacgaggaaacctgggacttatcagcatcatcgcc
aattgcccaagcctacttttggacatcacgccgcctctttgctacgaaagaggcgggcaa
ggatgtgatggattcagtcaaggatctgagcagcaagttttctggccctaaagaaaatgt
tgagatgtaccctgatccttctggtgatcctactaagttc--tyccaaagggatgacagc
-ttc-agagggacgtgtaccagattgcactattctttgcagttgtttacttggttataca
gttcttgaagatcacct--
>PAFTOL004552
gaggtaga----------------------------------------------------
-----------------------taaactagtagatgggatggattttggggagctatgc
aatgattttgagtgcataagcagtccccaagttgaatccacagctagacgacttgctcgg
gacatcttggagttaagggaaggaaatcgtgctttcaatacatttgctgtttctgtcaaa
tacaag------------------------------------------------------
------------------------------------------------------------
------------------------------------------------------------
------------------------------------------------------------
------------------------------------------------------------
------------------------------------------------------------
------------------------------------------------------------
------------------------------------------------------------
------------------------------------------------------------
-------------------
>PAFTOL004553
caggcaga----------------------------------------------------
-----------------------taaactagtagatgggatggattttggggagctatgc
aatgattttgagtgcataagcagtccccaagttgaatccacagctagacaacttgcccgg
gacatcttggagctaagggaaggaaatcgtgctttcaatacatttgctgtttctgtcaaa
tacaag---gatccagtcagaagcttcacaggtagagaaaaatacaaaagacc-----ac
tatggataactgatgcacttgtacctaggaaaca------ggcagtacag----gaaatg
gagatgat-gtcaacgagtgcactgatcatcaaatggactgtcaaagggaaacccaagtc
aattctagcaatcatagggggagaattgatcattaaagtggactctaagtttaccctgaa
ccagatcagtggccaagtactcgagcacgaggaaacctgggacttatcagcatcatcgcc
aattgcccaagcctacttctggacatcacgmcgcctctttgctaccaaagaagcaggcaa
ggatgtggtggattcagtcaaggatctgagcagcaagttctccgcccctaaagaaaatgt
tgacatgtaccctgatccttcaggtgatcctaccaag-----------------------
------------------------------------------------------------
-------------------
>PAFTOL004554
gaggtaga----------------------------------------------------
-----------------------taaactagtagatgggatggattttggggagctatgc
aatgattttgagtgcataagcagtccccaagttgaatccacagctagacgacttgctcgg
gacatcttggagttaagggaaggaaatcgtgctttcaatacatttgctgtttctgtcaaa
tacaag------------------------------------------------------
------------------------------------------------------------
------------------------------------------------------------
------------------------------------------------------------
------------------------------------------------------------
------------------------------------------------------------
------------------------------------------------------------
------------------------------------------------------------
------------------------------------------------------------
-------------------
>PAFTOL004555
gaggcaaa----------------------------------------------------
-----------------------taaactagtagatgggatggattttggggagctatgc
aatgattttgagtgcataagcagtccccaagttgaatccacagctagacaacttgcccgg
gacatcttggagctaagggaaggaaatcgtgctttcaatacatttgctgtttctgtcaaa
tacaag------------------------------------------------------
-----------------------------ggtgg------gtcgatacagttcttccaaa
gggatga-----------------------------------------------------
------------------------------------------------------------
------------------------------------------------------------
------------------------------------------------------------
------------------------------------------------------------
--------------------------------------------------------cagc
-ttc-agagggacgtgtaccagattgcactattctttgcagttgtttacttcgttataca
gttcttgaggatcacct--
>PAFTOL004556
gaagcaga----------------------------------------------------
-----------------------taaactagtagatgggatggattttggggagctatgc
aatgactttgagtgcataagcagtccccaagtagaatccacagctagacgacttgcccgg
gacatcttggagctaagggaaggaaatcgtgctttcaatacatttgctgtttctgtcaaa
tacaag------------------------------------------------------
-----------------------------ggtgg------gtcgatacagttcttccaaa
gggatga-----------------------------------------------------
------------------------------------------------------------
------------------------------------------------------------
------------------------------------------------------------
------------------------------------------------------------
--------------------------------------------------------cagc
-ttc-agagggacgtgtaccagattgcactattctttgcagttgtttactttgttataca
gttcttgaggatcacct--
>PAFTOL004561
gaggcaga----------------------------------------------------
-----------------------caaactagtagatgggatggatttcggggagctatgc
aatgattttgagtgtatcagtagtccccaagttgaatccacagctagacaacttgcccgg
gacatcttggagctaagagaaggaaatcgtgctttcagcacatttgctgtctctgtcaaa
tacaag------------------------------------------------------
------------------------------------------------------------
------------------------------------------------------------
------------------------------------------------------------
------------------------------------------------------------
------------------------------------------------------------
------------------------------------------------------------
------------------------------------------------------------
------------------------------------------------------------
-------------------
>PAFTOL004562
gaggcaga----------------------------------------------------
-----------------------taaactagtagatgggatggattttggggagctatgc
aatgattttgagtgcataagcagtccccaagttgaatccacagctagacgacttgtccgt
gacatcttggagttaagagaaggaaatcgtactttcaatacatttgctgtttctgtcaaa
tacaag------------------------------------------------------
------------------------------------------------------------
------------------------------------------------------------
------------------------------------------------------------
------------------------------------------------------------
------------------------------------------------------------
------------------------------------------------------------
------------------------------------------------------------
------------------------------------------------------------
-------------------
>PAFTOL004564
gaggcaga----------------------------------------------------
-----------------------caaaatagtagatgggatggatttcggggagctatgc
aatgattttgagtgtataagtagtccccaagttgaatccacagctagacaacttgcccgg
gacatcttggagctaagagaaggaaatcgtgctttcaatacatttgctgtctctgtcaaa
tacaag---------------------------aaaaaaagatatcattaaaa-----ct
aatggctgacattattgttttcctgctacaaaca------ggcagtacag----gatatg
gagatgct-gtcaacaagtgtactgattatcaaatggacaatcagagggaaacccaagtc
aattgtcgcaatcatagggggagaattgatcatgaaggttgactctaagtttaccctaaa
ccagatcagtggccaagtaatcgagcacgaggaaacctgggacttatcaccatcatcgcc
gattgcccaagcctacttttggacatcacgccgcctctttgctacgaaagaggcaggcaa
ggatgtgatggattcagtcaaggatctgagcagcaagttttctggccctaaagaaaatat
tgagatgtaccctgatccttctggtgatcctactaag-----------------------
------------------------------------------------------------
-------------------
>PAFTOL004565
gaagcaga----------------------------------------------------
-----------------------taaactagtagatgggatggattttggggagctatgc
aatgactttgagtgcataagcagtccccaagtcgaatccacagctagacaacttgcccgg
gacatcatggagctaagggaaggaaatcgtgctttcagtacatttgctgtttctgtcaaa
tacaag------------------------------------------------------
------------------------------------------------------------
------------------------------------------------------------
------------------------------------------------------------
------------------------------------------------------------
------------------------------------------------------------
------------------------------------------------------------
------------------------------------------------------------
------------------------------------------------------------
-------------------
>PAFTOL004567
gaggcaga----------------------------------------------------
-----------------------taaactagtagatgggatggagtttggggagctatgc
aatgattttgagtgcataagcagtccacaagttgaatccacagctagacgacttgcccga
gacatcttggagctaagggaaggaaatcgtgctttcaatacattcgctgtttctgtcaaa
tacaag------------------------------------------------------
-----------------------------aaaca------ggcagtacag----gaaatg
gagatgat-gtcaacgagtgtactgatcatcaaatggactgtcaaagggaaacccaagtc
aattctagcaatcatagggggagaattgatcattaaagtggactctaagtttaccatgaa
ccagatcagtggccaagtactcgagcatgaggaagcctgggacgtatcagcatcatcgcc
gattgcccaagcctatttctggacatcacgccgtctctttgctaccaaagaggcgggcaa
ggatgtggtggattcagtcaaggatctgagcagcaagttctctgcccctgaagaaaatgt
tgatatgtaccctgatccttctggtgatcctactaagttc--ttccaaagggatgacagc
-ttc-agagggacgtgtaccagattgcactgttctttgcagttgcttacttcgttataca
gttcttgaagatcacct--
>PAFTOL004568
gaggcaga----------------------------------------------------
-----------------------taaactagtagaygggatggacttcggggagctatgc
aatgattttgagtgcataagcagtccccaagttgaatccacagctagacgacttgtccgg
gacatcttggagctaagrgaaggaaatcgtgctttcaatacatttgctgtttccgtcaaa
tacaag---gatcccgtcagaagcttcacaggaagagaaaaatacaagagacc-----ac
tatggataactgatgcacttgagaacaccagagt------ggcagtacag----gaaatg
gagatgat-gtcaacgagtgtactgatcatcaaatggactgtcaaagggaaacccaagtc
aattctagcaatcatagggggagacttgatcattaaagtggactctaagtttaccctgaa
ccagatcagtggccaagtactcgagcacgaggaagcctgggacgtatcagcatcatcgcc
gattgcccaagcctacttctggacatcacggcgcctstttgctaccaaagaggcgggcaa
ggatgtggtggattcagtcaaggatctgagcagcaagttctctgccccgaaagaaaatgc
tgatatgtaccctgatccttctggcgatcctacaaagttc--ttccaaagggatgacagc
-ttc-agagggacgtataccagattgcactattctttgcagttgcttacttcgttataca
gttcttgaagatcacct--
>PAFTOL004571
gaggcaga----------------------------------------------------
-----------------------caaactagtagatgggatggatttcggggagctatgc
aatgattttgagtgtataagtagtccccaagttgaatccacagctagacaacttgcccgg
gacatcttggagctaagagaaggaaatcgtgctttcaatacatttgctgtctctgtcaaa
tacaag---gatccagtcagaagcttcacaggaagagaaaaatacaaaagacc-----ac
tatggataactgatgcacttgagaacaccaaagt------ggcagtacag----gatatg
gagatgct-gtcaacaagtgtactgattatcaaatggactatcagagggaaacccaagtc
aattgtcgcaatcatagggggagagttgatcatgaaggttgactctaagtttacactaaa
ccagatcagtggccaagtaatcgagcacgaggaaacctgggacttatcagcatcatcgcc
gattgcccaagcctacttttggacatcacgccgcctctttgctacgaaagaggcgggcaa
ggatgcgatggattcagtcaaggatctgagcaacaagttttctggccctaaagaaaatgy
tgagatgtaccctgatccttctggtgatcctactaagttc--ttccaaagggatgacagt
-ttc-agagggacgtgtaccagattgcactattctttgcagttgtttacttggttataca
gtwcttgaagatcacct--
>PAFTOL004572
gaagcaga----------------------------------------------------
-----------------------taaactagtagatgggatggattttggggagctatgc
aatgactttgagtgcataagcagtccccaagtcgaatccacagctagacaacttgcccgg
gacatcttggagctaagggaaggaaatcgyrctttcaatacatttgctgtttctgtcaaa
tacaag---gatccagtcagaagcttcacaggaagagaaaaatacaaaagacc-----ac
tatggataactgatgcacttgagaacaccagagt------ggcagtacag----gaaatg
gagatgat-atcaacgagtgtactgatcatcaaatggactgtcaaagggaaacccaagtc
aattctggcaatcatggggggagaattggtcattaaagtggactctaagtttaccctaaa
ccagatcagtggtcaagtactcgagcacgaggaaacctgggacttatcagcatcgtcacc
gattgcccaagcctacttctggacatcacgccgcctctttgccaccaaagaggtgggcaa
ggatgtggtggattcagtcaaggatctgagcagcaagatctctgcccctaaagaaaatgt
tgatatttaccctgatccttctggtgatcctactaag-----------------------
------------------------------------------------------------
-------------------
>PAFTOL004573
gaagcaga----------------------------------------------------
-----------------------taaactagtagatgggatggattttggggagctatgc
aatgactttgagtgcataagcagcccccaagtcgaatccacagctagacaacttgcccgg
gacatcttggagctgagggaaggaaatcgtgctttcaatacatttgctgtttctgtcaaa
tacaag------------------------------------------------------
-----------------------------aaaca------ggcagtacag----gaaatg
gagatgat-atcaacgagtgtactggtcatcaaatggactgtcaaagggaaacccaagtc
aattctagcagtcgtagggggagaattgatcattaaagtggactctaagtttaccctaaa
ccagatcagtggccaagtactcgagcacgaggaaacctgggacttatcagcatcatcgcc
gattgcccaagcctacttctggacatcacgccgtctctttgccaccaaagaggtgggcaa
ggatgtggtggattcagtcaaggatctgagcagcaagttctctgcccctaaagaaaatgc
tgatatgtaccctgatcctgctggtgatcctactaag-----------------------
------------------------------------------------------------
-------------------
>PAFTOL004574
gatgcaga----------------------------------------------------
-----------------------taaactggtagatgggatggattttggggagctatgc
aatgattttgagtgcataagcagtccccaagttgaatccacagctaggcaacttgctcgg
gacatcttggagctaagggaaggaaatcgtgctttcaatacatttgctgtttctgtcaaa
tacaag---gatcctgtcagaagcttcacaggaagagaaaaatacaaaagacc-----ac
tatggataactgatgcacttgagaacaccagagt------ggcagtacag----gaaatg
gagatgat-gtcaacgagtgtactgatcatcaaatggactgtcaaagggaaacccaagtc
aattctagctattatagggggagaattgatcattaaagtggactctaagtttaccttaaa
ccagatcagtggccaagtactcgagcacgaggaaacctgggacgtatcagcatcatcgcc
gattgcccaagcctacttctggacatcacgccgcctctttgccagcaaagaggtgggcaa
ggacgcggtggattcagtcaaggatctgagcagcaagttctctgcacctaaggaaaatgt
tgacatgtaccctgatccttctggtgatcctactaagttc--ttccaaagggatgacagc
-ttc-agagggrcgtgtaccagattgcactattctttgcagttgcttacttcgttataca
gttcttgaggatcacct--
>PAFTOL004578
gaagcaga----------------------------------------------------
-----------------------taaactagtagatgggatggattttggggagctatgc
aatgattttgagtgcataagcagtccccaagtcgaatccacagctagacgacttgcccgg
gacatcttggagctaagggaaggaaatcgtgctttcaatacatttgctgtttctgtcaag
tacaag---gatccagtcagaagtttcacaggaagagaaaaatacaagagacc-----ac
tatggataacagatgcacttgagaacaccagagt------ggcagtacag----gaaatg
gagatgat-ctcaacgagtgtactgatcatcaaatggactgtcaaagggaaacccaagtc
aattctagcaatcatggggggagaattgatcattaaagtggactctaagtttaccctaaa
ccagatcagtggccaagtactcgagcacgaggaaacctgggacttatcagcatcatcrcc
gattgcccaagcctacttctggacatcacgccgsctctttgccaccaaagaggtgggcaa
ggatgtggtggattcagtcaaggatctgagcagcaagttctctgcccctaaagaaaatgt
tgatatgtaccctgatccttctggtgatcccactaag-----------------------
------------------------------------------------------------
-------------------
>PAFTOL004582
gaagcaga----------------------------------------------------
-----------------------taaactagtagatgggatggattttggggagctatgc
aatgactttgagtgcataagcagtccccaagtcgaatctacagctagacgacttgcccgg
gacatcttggagctaagggaaggaaatcgtgctttcagtacatttgctgtttctgtcaaa
tacaag---gatccagtcagaagcttcacaggaagagaaaaatacaaaagacc-----ac
tatggataactgatgcacttgagaacaccagagt------ggcagtacag----gaaatg
gagatgat-gtcaacgagtgtactgatcatcaaatggactgtcaaagggaaacccaagtc
aattctagcaatcatggggggagaattaatcattaaagtggactctaagtttaccctaaa
ccagatcagtggccaagtactcgagcacgaggaaacctgggacttatcagcatcgtcgcc
gattgcccaagcctacttctggacatcacgccgcctctttgccaccaaagaggtgggaaa
ggatgtggtggattcagtcaaggatctgagcaacaagttctctgcccctaaagaaaatgt
tgatatgtaccctgatccttctggtgatcctactaag-----------------------
------------------------------------------------------------
-------------------
>PAFTOL004584
gaggcaga----------------------------------------------------
-----------------------taaactagtagatgggatggattttggggagctatgc
aatgattttgagtgcataagcagtcctcaagttgaatccacagctagacgacttgcccgg
gacatcttggagttaagggaaggaaatcgcgctttcaatacatttgctgtttctgtcaaa
tacaag------------------------------------------------------
-----------------------------g------------------ac----aaaatg
gagatgat-gtcaacgagtgcactgatcatcaaatggactgtcaaagggaaacccaagtc
aattctagcaatcatagggggtgaattgatcattaaagtggactctaagtttaccctaaa
ccagatcagtggccaagtactcgagcacgaggaaacctgggacttatcagcatcatcgct
gattgcccaagcctacttctggacgtcacgccgcctctttgctaccaaagaggcgggcaa
ggacatggtggattcagtcaaggatctgagcagcaagttctctgcccctaaagaaaatgt
cgatatgtaccctgatccttctggtgatcctaccaagttc--ttccaaagggatgacagc
-ttc-agagggacgtgtaccagattgcactcttctttgcagttgcttactttgttataca
gttcttgaagatcacct--
>PAFTOL004585
gaggcaga----------------------------------------------------
-----------------------taaactagtagatgggatggattttggggagctatgc
aatgattttcagtgtataagtagtccccaagttgaatccacagctagacaacttgcccgg
gacatcttggagctaagagaaggaaatcgtgctttcaatacatttgctgtctctgtcaaa
tacaag---gatccagtcagaagcttcacaggaagagaaaaatacaaaagacc-----ac
tatggataactgatgcacttgagaacaccaaagt------ggcagtacag----gatatg
gagatgct-gtcaacaagtgtactgattatcaaatggactatcagagggaaacccaagtc
aattgtcgcaatcatagggggagaattgatcatgaaggttgactctaagtttactctaaa
ccagatcagtggccaagtaatygagcacgaggaaacctgggacttatcagcatcatcgcc
gattgcccaagcctacttttggacatcacgccgcttctttgctacaaaagaggcgggcaa
ggatgtgatggattcagtcaaggatctgagcagcaagttttctggccctaaagaaaatgt
tgagatgtaccctgatccttctggtgatcctactaagttc--tttcaaagggatgacagc
-ttc-agagggacgtgtaccagattgcactattctttgcagttgtttacttggttataca
gttcttgaagatcacct--
>PAFTOL004587
---gcaga----------------------------------------------------
-----------------------taaactagtagatgggatggattttggggagctatgc
aatgattttgagtgcataagcagtccccaagttgaatccacagctagacaacttgcccgg
gacatcttggagctaagggmaggaaatcgtgctttcaatacatttgctgtttctgtcaaa
tacaag---gatccagtcagaagcttcacaggaagagataaatacaaaagacc-----ac
tatggataactgatgcacttgagaacaccagagt------ggcagtacag----caaatg
gagatgat-gtcaacgagtgtactgatcatcaaatggactgtcaaagggaaacccaagtc
aattctagcaatcataggggaagaattgatcattaaagtggastctaagtttaccctaaa
ccaratcagtggccaagtactygagcacgaggaaacctgggacttatcagcatcatcgcc
gattgcccaagcctacttctggacatcacgccgcctctttgctaccaaagaggcrggcaa
ggacgtggtggattctgtcaaggatctgagcagcaagttctctgcccctaaagaaaatgt
tgatatgtaccctgatccttctggtgatcctaccmagttc--ttccaragggatgacagc
-ttc-agagggacgtrtaccagattgcactattctttgcagttgcttacttcrttataca
gttcttgaggatcacct--
>PAFTOL004590
gaggtaga----------------------------------------------------
-----------------------taaactagtagatgtgatggattttggggagctatgc
aatgattttgagtgcataagcagtccccaagttgaatccacagctagacgacttgctcgg
gacatcttggagttaagggaaggaaatcgtgctttcaatacatttgctgtttctgtcaaa
tacaag------------------------------------------------------
-----------------------------aaaca------ggcagtacag----gaaatg
gagatgat-gtcaacgagtgtactgatcatcaaatggactgtmaaagggaaacccaagtc
aattctagcaatcatagggggagaactgatcattaaagtggactcyaagtttactctaaa
ccagatcagtggccaagtactcgagcacgaggaaacctgggacttatcagcatcatcgct
gattgcccaagcctacttctggacatcacgccgcctctttgctaccaaagaggcgggcaa
ggacatggtggattcagtcaaggatctgagcagcaagytctctgcccctaaagaaaatgg
cgatayrtaccctgatccttctggtgatcctaccaagttc--ttccaaagggatgacagc
-ttc-agagggacgtgtaccagattgcactgttctttgcagttgcttacttcgttataca
gttcttgaagatcacct--
>PAFTOL004591
gaggcaga----------------------------------------------------
-----------------------taaactagtagatgtgatggattttggggagctatgc
aatgattttgagtgcataagcagtccccaagttgaatccacagctagacgacttgctcgg
gacatcttggagttaagggaaggaaatcgtgctttcaatacatttgctgtttctgtcaaa
tacaag---gatccagtcagaagcttcgcaggaagagaaaaatacaaaagacc-----ac
tgtggataactgatgcacttgagaacaccagagt------ggcagtacag----gaaatg
gagatgat-gtcaacgagtgtactgatcatcaaatggactgtcaaagggaaacccaagtc
aattctagcaatcatagggggagaactgatcattaaagtggactctaagtttactctaaa
ccagatcagtggccaagtactcgagcacgaggaaacctgggacttatcagcatcatcgct
gattgcccaagcctacttctggacatcacgccgcctctttgctaccaaagaggcgggcaa
ggacatggtggattcagtcaaggatctgagcagcaagctctctgcccctaaagaaaatgg
cgatacataccctgatccttctggtgatcctaccaag-----------------------
------------------------------------------------------------
-------------------
>PAFTOL004593
gaggcaga----------------------------------------------------
-----------------------taaactagtagatgggatggattttggggagctatgc
aatgattttgagtgcataagcagtccccaagtkgaatccacagctagacaacttgcccgg
gacatcttggagctaagggaaggaaatcgtgctttcaatacatttgccgtttctgtcaaa
tacaag---gatccagtcagaagcttcacaggtagagaaaaatacaaaagacc-----ac
tatggataactgatgcacttgagaacaccagagt------ggcagtacag----gaaatg
gagatgat-gtcaacgagtgtcctgatcatcaaatggactgtcaaagggaaacccaagtc
aattctagcaatcatagggggagaattgatcattaaagtggactctaagtttaccctaaa
ccagatcagtggccaagtagtcgagcacgargaaacctgggacttatcagcatcatcgcc
gattgcccragcctacttctggacatcacgcagcctctttgctaccaaagaggcgggcaa
ggatgtggtggattcagtcaaggatctgagcagcaagttctctgcccctaaagaaaatgt
tgacatgtaccctgatccttctggtgatcctactaagttc--ttccaaarggatgacagc
-ttc-agagggacgtgtaccagattgcactattctttgcagttgcttacttcgttataca
gttcttgaggatcacct--
>PAFTOL004594
gaggcgga----------------------------------------------------
-----------------------taaactagtagatgggatggattttggggagctatgc
aatgattttgagtgcataagcagtccccaagttgaagccacagctagacgacttgcccgg
gacatcttggagttaagggaaggaaatcgtgctttcaatacatttgctgtttctgtcaaa
tacaag---gatccacttagaagcttcacaggaagagaaaaatacaaaagacc-----ac
tgtggataactgatgcacttgagaacaccagagt------ggcagtacag----gaaatg
gagatgat-gtcaacgagtgtactgatcatcaaatggactgtcaaagggaatcccaagtc
aattctagcaatcatagggggagaactgatcattaaagtggactctaagtttactctaaa
tcagatcagtggccaagtactcgagcacgaggaaacctgggacttatcagcatcatcgct
gattgcccaagcctacttctggacatcacgccgcctctttgctaccaaagaggcgggcaa
agacatggtggattcagtcaaggatctgagcaacaagttctctgcccctaaagaaaatgc
cgatatgtaccctgatccttctggtgatcctaccaagttc--tttcaaagggatgacagc
-ttc-agagggacgtgtaccagattgcactgttctttgcagttgcttacttcgttataca
gttcttgaagatcacct--
>PAFTOL004596
gaagcaga----------------------------------------------------
-----------------------taaactagtagatgggatggattttggggagctatgc
aatgactttgagtgcataagcagtccccaagtcgaatccacagctagacgacttgcccgg
gatatcttggagctaagggaaggaaatcgtgctttcaatacatttgctgtttctgtcaaa
tacaag------------------------------------------------------
-----------------------------aaata------ggcagtacag----gaaatg
gagatgat-ctcaacgagtgtactgatcatcaaatggactgtcaaagggaaacccaagtc
aattctagcaatcatggggggagaattgatcattaaagtggactctaagtttaccctaaa
ccagatcagtggccaagtactcgagcacgaggaaacctgggacttatcagcatcgtcgcc
gattgcccaagcctacttctggacatcacgccgcctctttgccaccaaagaggtgggcaa
ggatgtggtggattcagtcaaggatctgagcagcaagttctccgcctctaaagaaaatgt
tgatatgtaccctgatccttctggtgatcctactaagttc--ttccaaagggatgacagc
-ttc-agagggrygtgtaccagattgcattattctttgcagttgtttactttgttataca
gttcttgaggatcaccc--
>PAFTOL004597
gaggcaga----------------------------------------------------
-----------------------taaactagtagaygggatggaytttggggcgctatgc
aatgattttgagtgcataagcagtccccaagttgaatccacagctagacagcttgcccgg
gacatcttggagctaagggaaggaaatcgtgctttcaatgcatttgctgtttctgtcaaa
tacaag---gatccagtcagaagcttcacaggaagagaaaaatacaaaagacc-----ac
tatggataactgacgcacttgagaagaccaaagt------ggcagtacag----gaaatg
gagatgct-gtcaacgagtgtactgatcatcaaatggactgtcaaagggaaacccaagtc
aattctagcaattatagggggagaattgatcattaaagtggactctaagtttaccttaaa
ccagatcagtggccaagtactcgagcacgaggaaacctgggaygtatcagcatcatcgct
gattgcccaagcctacttctggacatcacgccgcctctttgccaccaaagaggtgggcaa
ggatgtggtggattcagtcaaggatctgagcarcaagttytctgcccctaaggaaaattc
tgacatttaccctgatccttctggtgatcctactaagttc--ttccaaartgacgacagc
-ttc-agagggacgtgtaccagattgcactattctttgcagttgcttacttmgttataca
gttcttgaggatcacct--
>PAFTOL004598
gaggtaga----------------------------------------------------
-----------------------taaactagtagatgggatggattttggggagctatgc
aatgattttgagtgcataagcagtccccaagttgaatccacagctagacgacttgcccgg
gacatcttggagttaagagaaggaaatcgtgctttcaatacatttgctgtttctgtcaaa
tacaag------------------------------------------------------
------------------------------------------------------------
-------------------------------------------------------aagtc
aattctagcaatcatagggggagaactgatcattaaagtggactctaagtttactctaaa
ccagatcagtggccaagtactcgagcacgaggaaacctgggacttatcagcatcatcgct
gattgcccaagcctacttctggacatcacgccgcctctttgctaccaaagaggcgggcaa
ggacatggtggattcagtcamggatctgagcagcaagttctctgcccctaaagaaaatgg
cgatatgtaccctgatccttctggtgatcctaccaagttc--ttccaaagggatgacagc
-ttc-agagggacgtgtaccagattgcactattctttgcagttgcttacttcgttataca
gttcttgaagatcacct--
>PAFTOL004599
gaggcgga----------------------------------------------------
-----------------------taaactagtagatgggatggattttggggagctatgc
aatgattttgagtgcataagcagtccccaagttgaatccacagctagacgacttgcccgg
gacatcttggagttaagggaaggaaatcgtgctttcaatacattcgctgtttctatcaaa
tacaag---gatccagtcagaagcttcacaggaagagaaaaatacaaaagacc-----ac
tgtggataactgatgcacttgagaacaccagcgt------ggcagtacag----gaaatg
gagatgat-gtcaacgagtgtactgatcatcaaatggactgtcaaagggaaacccaagtc
aattctagcaatcatagggggagaactgatcattaaagtggactctaagtttaccctgaa
tcagatcagtggccaagtactcgagcacgaggaaacctgggacttatcagcatcatcgct
gattgcccaagcctacttctggacatcacgccgcctctktgctaccaaagaggcgggcaa
ggacatggtggattcagtcaaggatctgagcagcaagttctctgcccctaaagaaaatgc
cgatatgtaccctgatccttctggtgatcctaccaag-----------------------
------------------------------------------------------------
-------------------
>PAFTOL004600
gaggtaga----------------------------------------------------
-----------------------tcaactagtagatgggatggattttggggagctatgc
aatgattttgagtgcataagcagtccccaagttgaatccacagctagacgacttgcycgg
gacatcttggagttaagggaaggaaatcgtgctttcaatacatttgctgtttctgtcaaa
tacaag---gatccacttagaagcttcacaggaagagaaaaatacaaaagacc-----ac
tgtggataactgatgcacttgagaacaccagagt------ggcagtacag----gaaatg
gagatgat-gtcaacgagtgtactgatcatcaaatggactgtcaaagggaatcccaagtc
aattctagcaatcatagggggagaactgatcattaaagtggactctaagtttactctaaa
ccagatcagtggccaagtactcgagcacgaggaaacctgggacttatcagcatcatcgct
gattgcccaagcctacttctggacatcacgccgcctctttgctaccaaagaggcgggcaa
ggacatggtggattcagtcaaggatctgagcagcaagttctctgcccctaaagaaaatgg
cgatatgtaccctgatccttctggtgatcctaccaag-----------------------
------------------------------------------------------------
-------------------
>PAFTOL004601
gaggcaaa----------------------------------------------------
-----------------------taaactagtagatgggatggattttggggagctatgc
aatgattttgagtgcataagcagtccccaagttgaatccacagctagacaacttgcccgg
gacatcttggagctaagggaaggaaatcgtgctttcagtrcatttgctgtttctgtcaaa
tacaag------------------------------------------------------
-----------------------------aaaca------ggcagtacag----gaaatg
gagatgat-gtcaacgagtgtactgatcatcaaatggaatgtccaagggaaacccaagtc
aattctagcaattatagggggagaattgatcatkaaagtggactctaagtttaccttaaa
ccagatcagtggccaagtactygagcacgaggaaacctgggacgtakcagcatcatcgcc
gattgcccaagcctacttctggacatcacgccgcctctttgccaccaaagaggtsggcaa
ggatgtggtggattcagtcaaggatctragcagcaagttctctgcccctaaggaaaatgt
tgacatgtaccctgatccttctggtgatcctactaagttc--ttccaaagggatgacagc
-ttc-agagggacgtgtaccagattgcactattctttgcagttgcttacttcgttataca
gttcttgaggatcacct--
>PAFTOL004603
gaggcagataaagtagtagatgggatggattttggggagctatgcaatgattttgagtgc
ataagcagtccccaagttgaatccaaagtagtagatgggatggattttggggagctatgc
aatgattttgagtgcataagcagtccccaagttgaatccacagctagacgccttgcccgg
gacatcttggagcaaaggaaaggaaatcgtgctttcaatacatttgctgtttctgtcaaa
tacaagcaggatccagtcagaagcttcacaggaagagaaaaatacaaaagacc-----ac
tatggataactgatgcacttgagaacaccagagtgaaacaggcagtacag----gaaatg
gagatgat-gtcaacgagtgtactgatcatcaaatggactgtcaaagggaaacccaagtc
aattctagcaatcatagggggcgaattgatcattaaagtggactctaagtttaccctaaa
ccagatcagtggccaagtactcgagcacgaggaaacctgggacttatcagcatcatcgcc
gattgcccaagcctacttctggacatcacgccgcctctttgctaccaaagaggcaggcaa
ggatgtggtggattcagtcaaggatctgagcagcaagttctccgcccctaaagaaaatgt
tgatatgtaccctgatccttctggtgatcctactaagttc--ttccaaagagatgacagc
-ttc-agagggacgtgtaccagattgcactattctttgcagttgcttacttcgttataca
gttcttgaagatcacct--
>PAFTOL004604
gaggcaga----------------------------------------------------
-----------------------tacactagtagatgggatggattttggggagctatgc
aatgattttgagtgcataagcagtccccaagttgaatccacagctagacgacttgcccgg
gacatcttggagctaagggaaggaaatcgtgctttcaatacatttgctgtttctgtcaaa
tacaag------------------------------------------------------
-----------------------------aaaca------ggcagtacag----gaaatg
gagatgat-gtcaacgagtgtgctgatcatcaaatggactgtcaaagggaaacccaagtc
aattctagcaatcatagggggagaattgatcattaaagtggactctaagtttaccctaaa
ccagatcagtggccaagtrctcgagcacgaggaaacctgggacttatcagcatcatcgcc
aattgcccaagcctacttctggacatcacgccgcctctttgctaccaaagaggcaggcaa
ggatgtggtggattcagtcaaggatctgagcaacaagttctccgcccctaaagaaaatgt
tgacatgtaccctgatccttctggtgatcctactaagttc--ttccaaagagatgacact
-ttc-agagggacgtgtaccagattgcactattctttgcagttgcttacttcgttataca
gttcttgaagatcacct--
>PAFTOL004605
aaggcaga----------------------------------------------------
-----------------------taaactagtagatgggatggattttggggagctatgc
aatgattttgagtgcataagcagtccccaagttgaatccacagctagacaacttgcycgg
gacatcttggagctaagggaaggaaatcgtgctttcaatacatttgctgcttctgtcaaa
tacaag---gatccagtcagaagcttcacaggaagagaaaaatacagaagacc-----ac
tatggataactgatgcacttgagaacaccagagt------ggcagtacag----gaaatg
gagatgat-gtcaacgagtgtactgatcatmaaatggactgtcaaagggaaacccaagtc
aattctagcaatcatagggggagaattgatcattaaagtggactctaagtttaccctaaa
ccagatcagtggccaagtactcgagcacgaggaaacctgggacttatcagcatcatcgcc
aattgcccaagcctacttctggacatcacgccgcctctttgctaccaaagaagcaggcaa
ggatgtggtggattcagtcaaggatctgagcagcaagttctctgcccctaaagaaaatgt
tgacatgtaccctgatccttctggtgatcctaccaagttc--ttccagagggatgacagc
-ttt-agagggacgtgtaccagattgcactattctttgcagttgcttacttcgttataca
gttcttgaggatcacct--
>PAFTOL004608
gaagcaga----------------------------------------------------
-----------------------taaactagtagatgggatggattttggggagctatgc
aatgactttgagtgcataagcagtccccaagtcgaatccacagctagacgacttgcccgg
gacatcttggagctaagggaaggaaatcgtgctttcagtacatttgctgtttctgtcaaa
tacaag---gatccagtcagaagcttcacaggaagagaaaaatacaaaagacc-----ac
tatggataactgatgcacttgagaacaccagagt------ggcagtacag----gaaatg
gagatgat-gtcaacgagtgtactgatcatcaaatggacggtcaaagggaaacccaagtc
aattctagcattcatagggggagaattgatcattaaagtggactctaagtttaccctaaa
ccagatcagtggccaagtactcgagcacgaggaaacctgggacttatcagcrtcatcacc
gattgcccaagcctacttctggacatcacgccgcctctttgccaccaaagaggygggcaa
ggatgtggtggattcwgtcaaggatctgagcagcaagttctctgcccctaaagaaaatgt
tgatatgtaccctgatccttctggtgatcctactaag-----------------------
------------------------------------------------------------
-------------------
>PAFTOL004609
gaagcaga----------------------------------------------------
-----------------------taaactagtagatgggatggattttggggagctatgc
aatgacttcgagtgcataagcagtccccaagtcgaatccacagctagacaacttgcccgg
gacatcttggagctaagggaaggaaatcgtgctttcagtacatttgctgtttctgtcaaa
tacaag---gatccagtcagaagcttcacaggaagagaaaaatacaaaagacc-----ac
tatggataactgatgcacttgagaacaccagagt------ggcagtacag----gaaatg
gagatgat-gtcaacgagtgtactratcatcaaatggactgtcaaaggaaaacccaagtc
aattctagcaatcatggsgggagaattgatcattaaagtggactctaagtttaccctaaa
ccagatcagtggccaagtactcgagcaygaggaaacctgggacttatcagcatcgtcgcc
gattgcccaagcctacttctggacatcacgccgcctctttgccacgaaagaggtgggcaa
ggatgtggtggattcagtcaaggatctaagcagcaagttctctgcccctrmwgaaaatgt
tgatatgtaccctgatccttctggtgatcctactaagttc--ttccaaagggatgacagc
-ttc-agagggacgtgtaccagattgcactattctttgcagttgtttactttgttataca
gttcttgaggatcacct--
>PAFTOL004610
gaggcaga----------------------------------------------------
-----------------------caaactagtagatgggatggatttcggggagctatgc
aatgattttgagtgtatcagtagtccccaagttgaatccacagctagacaacttgcccgg
gacatcttggagctaagagaaggaaatcgtgctttcagcacatttgctgtctctgtcaaa
tacaag---gatccagtcagaagcttcacaggaagagaaaaatacaaaagacc-----ac
tatggataactgacgcacttgagaacaccaaagt------ggcagtacag----gatatg
gagatgct-gtcaacaagtgtactcattatcaaatggactatcagagggaaacccaagtc
aattgtcgcaatcatagggggagaattgatcatgaaggttgactctaagttcaccctaaa
ccagatcagtggccaagtaatcgagcacgaggaaacctgggacttatcagcatcatcgcc
aattgcccaagcctacttttggacatcacgccgcctctttgctacgaaagaggcaggcam
ggacgtcatggattcagtcaaggatctgagcagcaagttttctgaacctaaagaaaatgt
tgacatataccctgatccttctggtgatcctactaagttc--tttcaaagggatgacagc
-ttc-agagggacgtgtaccagattgcactattctttgcagttgtttacttggttataca
gttcttgaagatcacct--
>PAFTOL004611
gaggcaga----------------------------------------------------
-----------------------caaactagtagatgggatggattttggggagctatgc
aatgattttgagtgtatcagtagtccccaagttgaatccacagctagacaacttgcccgg
gacatcttggagctaagagaaggaaatcgtgctttcagcacatttgctgtctctgtcaaa
tacaag---gatccagtcagaagcttcacagggagagaaaaatacaaaagacc-----ac
tatggataactgacgcacttgagaacaccaaagt------ggcagtacag----gatatg
gagatgct-gtcaacaagtgtactcattatcaaatggactatcagagggaaacccaagtc
aattgtcgcaatcatagggggagaattgatcatgaaggttgactctaagttcaccctaaa
ccagatcagtggccaagtaatcgagcacgaggaaacctgggacttatcagcatcatcgcc
aattgcccaagcctacttttggacatcacgccgcctctttgctacgaaagaggcaggcaa
ggacgtcatggattcagtcaaggatctgagcagcaagttttctgcccctaaagaaaatgt
tgacatataccctgatccttctggtgatcctactaagttc--tttcaaagggatgacagc
tttc-agagggacgtgtaccagattgcactattctttgcagttgtttacttggttataca
gttcttgaagatcaccttg
>PAFTOL004613
gaggcaga----------------------------------------------------
-----------------------taaactagtagatgggatggayttcggggagctatgc
aatgattttgagtgcataagcagtccccaagttgaatccacagccagacgacttgcccgg
gacatcttggagttaagggaaggaawtcgcgctttcartacatttgctgtttctgtcaaa
tacaag---gatccagtcagaagcttcacaggaagagaaaaatacaaaagacc-----ac
tgtggataactgatgcacttgagaacaccagagt------ggcagtasag----gwaatg
gagatgat-gtcaacgagtgtactgatcatcaaatggactgtcaaagggaaacccaagtc
aattctagcawtcatagggggagaactgatcattaaagtggactctaagtttaccctgaa
ccagatcagtggccaagtactcgagcacgaggaaacctgggacttatcagcatcatcgct
gattgcccaagcytacttctggacatcacgccgcctctttgctaccaragargcgggcaa
ggacatggtggattcagtcaagratctgagcagcaagttctctgcccctaaagaaaatgt
cgatatgtrccctgatccttctrgtgatcctaccaagttc--ttccaaagggatgacgct
-ttc-agagggacatgtaccagattgcactattctttgcagttgcttacttcgttataca
gttcttgaagatcacct--
>PAFTOL004617
gaggcaga----------------------------------------------------
-----------------------taaactrgtagatgggatggattttggggagctatgc
aatgattttgagtgcataagcagtccycaagttgaatccacagctagacgacttgcccgg
gacattttggagttgagggaaggaaatcgtgctttcaatacawttgctgtttctgtcaaa
tacaag------------------------------------------------------
-----------------------------aaaca------ggcagtacag----gaaatg
gagatgat-gtcaacgagtgtactgatcatcaaatggactgtcaaagggaaacccaagtc
aattctagcaatcatagggggagaactgatcattaaagtggactctaagtttaccctaaa
ccagatcagtggccaagtactcgagcacgaggaaacctgggatttatcagcatcatcgct
gattgcccaagcctacttctggacatcacgccgcctctttgctaccaaagaggcgggcaa
ggacatggtggattcagtcaaggatctgagcagcaagttctctgcccctaaagaaaatgt
cgatatgtaccctgatccttctggtgatcctaccaagttc--ttccaaagggatgacgct
-ttc-agagggacatgtaccagattgcactattctttgcagttgcttacttcgttataca
gttcttgaagatcacct--
>PAFTOL004618
gaagcaga----------------------------------------------------
-----------------------taaactartagatgggatggattttggggagctatgc
aatgacttcgagtgcataagcagtccccaagtcgaatccacagctagacracttgcccgg
gacatcttggagctaagggaargaaaycgtgctttcagtacatttgctgtttctgtcaaa
tacaag---gatccagtcagaagcttcacaggaagagaaaaatacaaaagacc-----ac
tatggataactgatgcacttgagaacaccagagt------ggcagtacag----gaaatg
gagatgat-gtcaacgagtgtactgatcatcaaatggactgtcaaaggaaaacccaagtc
aattctagcaatcatggggggagaattgatcattaaagtggactctaagtttaccctaaa
ccagatcagtggccaagtactcgagcacgaggaaacstgggacttatcagcatcgtcgcc
gattgcccaagcctacttctggacatcacgccgcctctttgccaccaaagaggtgggcaa
ggatatggtggattcagtcaaggatctgagcagcaagttctctgccccraaagaaaatgt
tgatatgtaccctgatccytctggtgatcctactaagttc--ttccaaagggatgacagc
-ttc-agagggrcgtgtaccagattgcactattctttgcagttgtttactttgttataca
gttcttgaggrtcacct--
>PAFTOL004619
gatgcaga----------------------------------------------------
-----------------------taaactagtggatgggatggattttggggagctatgc
aatgagtttgaatgcataagtagtccccaagttgaatccacagctagacaacttgcccgg
gacatcttggagctgagggaagggaatcgtgctttcaatacatttgctgtttctgtcaaa
tacaag---gatccagtcagaagcttcacaggaagagaaaagtacaaaagacc-----ac
tatggatcactgatgcacttgagaacaccacagw------ggcagtacag----gaaatg
gagatgct-atcaacaagtgtactgatcatcaaatggacaatcagagggaaacccaagtc
aattctagcaatcatagggggagaattgatcattaaggtggactctaagttcaccctaaa
ccagatcagtggccaagtaatcgagcacgaggaaacctgggacttatcagcatcaacgcc
gattgcacaagcctacttctgggcatcacgccgcctctttgctacgaaagaggcaggcaa
ggatgtggtggattcagtcaaggatctcagcagcaaattttccggtcctaaagaaaatgt
tgagatgtaccctgatccttctggtgatcccactaagttc--ttccagagggatgacagc
-ttc-agagggacgtgtaccaaatagcactcttctttgcagttgtttatttcgttataca
gttcttgaggatcacct--
>PAFTOL004620
gaagcaga----------------------------------------------------
-----------------------taaactagtagatgggatggattttggggagctatgc
aatgactttgagtgcataagcagtccccaagtcgaatccacagctagacaacttgcccgg
gacatcttggagctaagggaaggaaatcgtgctttcaatacatttgctgtttctgtcaaa
tacaag---gatccggttagaagcttcacaggaagagaaaaatacaaaagacc-----ac
tatggataactgatgcacttgagaacaccagagt------ggcagtacag----gaaatg
gagatgat-atcaacgagcgtactgatcatcaaatggactgtcaaagggaaacccaagtc
aattctagcagtcatagggggagaattgatcattaaagtggactctaagtttaccctaaa
ccagatcagtggtcaagtactcgagcacgaggaaacctgggacttatcagcatcgtcacc
gattgcccaagcctacttctggacatcacgccgcctctttgccaccaaagaggtgggmaa
ggaygtggtggattcagtcaaggatctgagcagcaagttctctgcccctcaagaaaatgt
tgatatttaccctgatccttctggtgatcctactaagttc--ttccaaagggatgacagc
-ttc-agagggacgtgtaccagattgcactattctttgcagttgtttactttgttataca
gttcttgaggatcacct--
>PAFTOL004623
gacgcaga----------------------------------------------------
-----------------------taaactggtagatgggatggattttggggagctatgc
aatgactttgagtgcataagcagtccccaagtcgaatcaacagctagacagcttgcccgg
gacatcttggagctaagggaaggaaatcgtgctttcaatacgtttgctgtttctgtcaaa
tacaag---gatccagtcagaagcttcacaggaagagaaaaatacaaaagacc-----ac
tatggataactgatgcacttgagaacaccagagt------ggcagtacag----gaaatg
gagatgat-atcaacgagtgtactgatcatcaaatggactgtcaaagggaaacccaagtc
aattctagcagtcataggtggagaattgataattaaagtggactcaaagtttaccctaaa
ccagatcagtggtcaagtactcgagcacgaggaaacctgggacttatcagcatcgtcgcc
gattgccgaagcctacttctggacatcacgccgcctatttgccaccaaagaggtgggcaa
ggatgtggttgattcagttaaggatctgagcagcaagctctctgcccctaaagaaaatgt
tgatatataccctgatccttccggtgatcctactmagttc--ttccaaagggatgacagc
-ttc-agagggacgtgtaccagattgcactattctttgcagttgtttactttgttataca
gttcttgaggatcacct--
>PAFTOL004624
gaggcaga----------------------------------------------------
-----------------------taaactagtagatgggatggattttggggagctatgc
aatgattttgagtgcataagcagtccccaagttgaatccacagctagacgacttgctcgg
gacatcttggagttaagggaaggaaatcgtgctttcaatacatttgctgtttctgtcaaa
tacaag---gtaaaagctcctaacttatgcacccttgtgcatgttagtactct-----aa
ttgagatcaatgcttcgtgtataatccacaaaca------ggcagtacag----gaaatg
gagatgat-gtcaacgagtgtactgatcatcaaatggactgtcaaagggaaacccaagtc
aattctagcaatcatagggggagaactgatcattaaagtggactccaagtttactctaaa
ccagatcagtggccaagtactcgagcacgaggaaacctgggacttatcagcatcatcgct
gattgcccaagcctacttctggacatcacgccgcctctttgctaccaaagaggcgggcaa
ggacatggtggattcagtcaaggatctgagcagcaagttctctgcccctaaagaaaatgg
cgatacgtaccctgatccttctggtgatcctaccaag-----------------------
------------------------------------------------------------
-------------------
>PAFTOL004625
gaggcaga----------------------------------------------------
-----------------------taaactagtagatgggatggattttggggagctatgc
aatgattttgagtgcataagcagtccccaagttgaatccacagctagacgacttgcycgg
gacatcttggagttaagagaaggaaatcgtgctttcaatacatttgctgtttctatcaaa
tacaag------------------------------------------------------
-----------------------------aaaca------ggcagtacag----gaaatg
gagatgat-gtcgacgagtgtactgatcatcaaatggactgtcaaagggaaacccaagtc
aattctagcaatcataggagcagaactgatcattaaagtggactctaagtttactctaaa
ccagatcagtggccaagtactcgagcacgaggaaacctgggacttatcagcatcatcgct
gattgcccaagcctacttctggacatcacgccgcctctttgctaccaaagaggcgggcaa
ggacatggtggattcagtcaaggatctgagcagcaagttctctgcccctaaagaaaatgt
cgatatgtaccctgatccttctggtgatcctaccaagttc--ttccaaagggatgacagc
-ttc-agagggacgtktaccagattgcactcttctttgcagttgcttacttcgttataca
gttcttgaagatcacct--
>PAFTOL004626
aaggcaga----------------------------------------------------
-----------------------taaactagtagatgggatggattttggggagctatgc
aatgattttgagtgcataagcagtccccaagttgaatccacagctagacaacttgcccgg
gacatcttggagctaagggaaggaaatcgtgctttcaatacatttgctgtttctgtcaaa
tacaag---gwtccagtcagaagcttcacaggaagagaaaaatacaaaagacc-----ac
tatggataactgatgcacttgagaacaccagagt------ggyagtacag----gaaatg
gagatgat-gtcaacgagtgtactgatcatcaaatggattgtcaaagggagacccaagtc
aattctagcaatcatagagggagaattgatcattaaagtggactctaagtttaccctaaa
ccagatcagtggccaagtgctcgagcacgaggaaacctgggacttatcagcatcatcgcc
aattgcccaagcctacttctggacatcacgccgcctctttgctaccaaagaagcaggcaa
ggatgtggtggattcagtcaaggatctgagcagcaagttctctgcccctaaagaaaatgt
tgacatgtaccctgatccttctggtgatcctaccaagttc--ttccagagggatgacagc
-ttt-agagggacgtgtaccagattgcactattctttgcagttgcttacttcgttataca
gttcttgaggatcacct--
>PAFTOL004627
gaagcaga----------------------------------------------------
-----------------------taaactagtagatgggatggattttggggagctatgc
aatgactttgagtgcataagcagtccccaagtggaatcaacagctaggcaacttgcccgg
gacatcttggagctaagggaaggaaatcgtgctttcagtacatttgctgtttctgtcaaa
tacaag---gatccagtcagaagcttcacaggaagagaaaaatacaaaagacc-----ac
tatggataactgatgcacttgagaacaccaaagt------ggcagtacag----gaaatg
gagatgat-atcaacgagtgtactaatcatcaaatggactgtcaaaggaaaacccaagtc
aattctagcagtcatagggggagaattgatcattaaagtggactctaagtttctcctaaa
ccagatcagtggtcaagtactcgagcacgaggaaacctgggacttatcagcatcgtcgcc
aattgcccaagcctacttctggacatcacgccgcctctttgccaccaaagaggtgggcaa
ggatgtggtggattcagtcaaggatctgagcaacaagttctctgcccckaaagagaatgc
cgatatataccctgatccttctggtgatcctactaagttc--ttccaaagggatgacagc
-ttc-agagggacgtktaccagattgcactattctttgcagttgtttactttgttataca
gttcttgaagatcacct--
>PAFTOL004629
gaggcaga----------------------------------------------------
-----------------------yaaactagtagatgggatggattttggggagctttgc
aatgattttgagtgcataagcagtccccaagttgaatccacagctagacgacttgcccgg
gacatcttggagctaagggaaggaaatcgcgctttcaatacatttgctgtttctatcaaa
tacaag---gatcctgtcagaagcttcacaggaagagaaaaatacaaaagacc-----ac
tatggataactgatgcacttgaggacaccagagt------ggcagtgcag----gaaatg
gaaatgat-gtcaacgagtgtactgatcatcaaatggactgtcaaagggaaacccaagtc
aattctagcaatcataggggaagaattgatcattaaagtggactctaagtttaccctaaa
ccagatcagtggccaagtactcgagcatgaggaaacctgggacttatcagcatcatcgcc
gattgctcaagcctacttctggacatcccgccgcctctttgctaccaaagaggcaggcaa
ggatgtggtggattcagtcaaggatctgagcagcaagttctctgcccctaaagaaaatgg
tgatatgtaccctgatccttctggtgatcctaccaagttc--ttccaaagggatgacagc
-ttc-agagggacgtgtaccagattgcactattctttgcagttgcttacttcgttataca
gttcttgaagatcacct--
>PAFTOL004631
gaggtaga----------------------------------------------------
-----------------------taaactagtagatgkgatggattttggggagctatgc
aatgattttgagtgcataagcagtccccaagttgaatccacagctagacgacttgcwcgg
gacatcttggagttaagggaaggaaatcgtgctttcaatacatttgctgtttctgtcaaa
tacaag---gatccagtcagaagcttcacaggaagagaaaaatacaaaagacc-----ac
tgtggataactgatgcacttgagaacaccagagt------ggcagtacag----gaaatg
gagatgat-gtcaacgagtgtactgatcatcaaatggactgtmaaagggaaacccaagtc
aattctagcaatcayagggggagaactgatsattaaagtgkactccaagtttactctaaa
ccagatcagtggccaagtactcgagcacgaggaaacctgggacttatcagcatcatcgct
gattgcccaagcctacttctggacatcacgccgcctctttgctaccaaagaggcgggcaa
ggacatggtggattcagtcaaggatctgagcagcaagttctctgcccctaaagaaaatgk
cgatatgtaccctgatccttctggtgatcctaccaag-----------------------
------------------------------------------------------------
-------------------
>PAFTOL004632
gaggcaga----------------------------------------------------
-----------------------taaagtagtagatgggatggattttggggarctatgc
aatgattttgagtgcataagcagtccccaagttgaatccacagctagacaacttgcccgg
gacatcttggagctaagggaaggaaatcgtgctttcaatacatttgctgtttctgtcaaa
tacaag---gatccagtcagaagcttcacaggaagagaaaaatacaaaagacc-----ac
tatggataactgatgcacttgagaacaccagagt------ggcagtacgg----gaaatg
gagatgat-gtcaacgagtgtactgatcatcaaatggactgtcaaagggaaacccaagtc
aattctagcaatcatagggggagaattgatcattaaagtggactctaagtttaccctaaa
ccagatcagtggccaagtactcgagcacgaggaaacctgggacttatcagcatcatcgct
gattgcccaagcctacttctggacatcacgccgcctctttgccaccaaagaggtgggcaa
ggatgtggtggattcagtcaaggatctgagcagcaagttctctgcccctaaggacaatgt
tgacatgtaccctgatccttctggtgatcctactaagttc--ttccaaagggatgacagc
-ttt-agagggacgtgtaccagattgcactattctttgcagttgcttacttcgttataca
gttcttgaggatcacct--
>PAFTOL004633
gaggcaga----------------------------------------------------
-----------------------taaactagtagatgggatggattttggggagctatgc
aatgattttgagtgcataagcagtccacaagtygaatccacagctagacgacttgcccgg
gacatcttggaactaagggaaggaaatcgtgccttcagtacatttgctgtttctgtcaaa
tacaag---gatcctgtcagaagcttcacaggaagagaaaaatacagaagacc-----ac
tatggataactgatgcacttgagaacaccagagt------ggcagtacag----gaaatg
gagatgat-gtcaacgagtgtactgatcatcaaatggactgtcaaagggaaacccaagtc
acttctagcaatcatagggggagaattgatcattaaagtggactctaagtttaccctgaa
ccagatcagtggccaagtrctcgagcacgaggaagcgtgggacgtatcagcatcatcgcc
gattgcccaagcctacttctggacatcacgccgcctctttgctaccaaagaggcgggcaa
ggatgtggtggattcagtcaaggacctgagcagcaagttctctgcccctaaagaaaatgt
tgatatgtaccctgatccttctggtgatcctactaagttc--ttccaaagggatgacagc
-ttc-agagggacgtgtaccagattgcactattctttgcagttgcttacttcgttataca
gttcttgaagatcacct--
>PAFTOL004634
gaggcaga----------------------------------------------------
-----------------------taaactagtagatgggatggactttggagagctatgc
aatgattttgagtgcataagcagtccccaagttgaatccacagccagacgacttgcccga
gacatcttggagctgagggaaggaaatcgtgctttcagtacatttgctgtttctgtcaaa
tacaag---agtgtcgacgggctcttgagatatagaagagcckactgygcctg-----aa
tgtttactgaaagtttttttttctctgccaaaca------ggcagtacag----gaaatg
gagatgat-gtcaacgagtgtactgatcatcaaatggactgtcagagggaaacccaaatc
aattctagcaatcatagagggagaattgatccttaaagtggactcyaagtttaccctgaa
ccagatcagtggccaagtactcgagcacgaggaagcctgggacgtatcagcatcatcgcc
gattgcccaagcctacttctggacatcacgccgcctctttgctaccaaagaggcgggcaa
rgatgtgatggattcagtcaaggatctgagcagcaagttctctgcccctaaagaaaatgt
tgatatttaccctgatccttccggtgatcctactaagttc--ttccaaagggatgacagc
-ttc-agagggacgtataccagattgcactattctttgcagttgcttacttcgttataca
gttcttgaagatcacct--
>PAFTOL004636
gaagcaga----------------------------------------------------
-----------------------taaactagtagatgggatggattttggggagctatgc
aatgaatttgagtgcataagcagtccccaagtcgaatccaccgctagacaacttgcccgg
gacatcttggagctaagggaaggaaatcgtgctttcaatacgtttgctgtttctgtcaaa
tacaag---gatccagtcagaagcttcacaggaagagaaaaatacaagagacc-----ac
tatggataactgatgcacttgagaacaccagagt------ggcagtacag----gaaatg
gagatgat-gtcaacaagtgtactgatcatcaaatggactgtcaaagggaaacccaagtc
aattctagcaatcatggggggagaattggtcattaaagtggactctaagtttaccctaaa
ccagatcagtggtcaagtactcgagcacgaggaatcctgggacttatcagcatcgtcacc
gattgcccaagcctacttctggacatcacgccgcctctttgccaccagagaggtgggcaa
ggatgtggtggattcagttaaggatctgagcagcaagttctctgcccctaaagaaaatgt
tgatatataccctgatccttctggtgatcctactaagttc--ttccaaagggatgacagc
-ttc-agagggacatgtaccagattgcactattctttgcagttgcttactttgttataca
gttcttgaagatcacct--
>PAFTOL004637
gaggcaga----------------------------------------------------
-----------------------taaactagtggatgggatggattttggggagctatgc
aatgagtttgagtgcataagtagtccccaagttgaatccacagctagacaacttgctcgg
gacatcttggagctaagagaagggaatcgtgctttcagtacgtttgctgtttctgtcaaa
tacaag---gatccagtcagaagcttcacgggaagagagaagtacaaaagacc-----ac
tatggattactgatgcacttgagaacaccaaagt------ggcagtacaa----gaaatg
gagatgct-gtcaacaagtgtactgatcttcaaatggactatcagaggraaacccaagtc
aattctagcaatcatagggggagaattgatcattaaggtagattctaagtttaccctaaa
ccagattagtggccaagtaatcgagcacgaggaaacctgggacttatcagcatcatcgcc
gattgcccaagcctacttctggacatcacgccgcctctttgctacgaaagaggcgggcaa
ggatgtggtggattcagtcaaggatctcagcagcaagttctcwgccsctaaagaaaatgt
tgagatgtaccctgatccttctggtgatcctactaagttc--ttccaaagggatgacagc
-ttc-agagggacgtgtaccagattgcactattcttcgcagttktttacttcgttataca
gttcttraggatcacct--
>PAFTOL004638
gaggcaga----------------------------------------------------
-----------------------tgaactagtagatgggatggattttggggagctatgc
aatgattttgagtgcataagcagtccccaagttgaatccacagctagacgacttgcccgg
gacatcttggagttaagggaaggaaatcgtgctttcagtacatttgctgtttctgtcaaa
tacaag------------------------------------------------------
-----------------------------aaaca------ggcagtacag----gaaatg
gggatgat-gtcaacgagtgtactgatcatcaaatggactgtcaaagggaaacccaagtc
aattctagcaatcgtagggggagaactgatcattaaagtggactctaagttcactctaaa
ccagatcagtggccaagtactcgagcackaggaaacctgggacttatcagcatcatcgct
gattgcccaagcctacttctggacatcacgccgcctctttgctaccaaagaggcgggcaa
ggacatggtggattcagtcaaggatctgagcagcaagatctctgcccctaaagaaaatgt
cgatatgtaccctgatccttctggtgatcctaccaag-----------------------
------------------------------------------------------------
-------------------
>PAFTOL004639
aaggcaga----------------------------------------------------
-----------------------taaactagtagatgggatggattttggggagctatgc
aatgattttgagtgcataagcagtccccaagtggaatccacagctagacaacttgcccgg
gacatcttggagctaagggaaggaaatcgtgctttcaatacatttgctgtttctgtcaaa
tacaag---gatccagtcagaagcttcacaggaagagaaaaatacaaaagacc-----ac
tatggataactgatgcacttgagaacaccagagt------ggcagtacag----gaaatg
gagatgat-gtcaacgagtgtactgatcatcaaatggactgtgaaagggaaacccaagtc
aattctagcaatcatagggggagaattgatcattaaagtggactctaagtttaccctaaa
ccagatcagtggccaagtgctcgagcacgaggaaacctgggacttatcagcatcatcgcc
aattgcccaagcctacttctggacatcacgccgcctctttgctaccaaagaagcaggcaa
ggatgtggtggattcagtcaaggatctgagcagcaagttctctgcccctaaagaaaatgt
tgacatgtaccctgatccttctggtgatcctactaagttc--ttccagagggatgacagc
-ttt-agagggacgtgtaccagattgcactattctttgcagttgcttacttcgttataca
gttcttgaggatcacct--
>PAFTOL004640
gaggcaga----------------------------------------------------
-----------------------tgaactagtagatgggatggattttggggagctatgc
aatgattttgagtgcataagcagtccccaagttgaatccacagctagacgacttgcccgg
gacatcttggagctaagggaaggaaatcgtgctttcaatacatttgctgtttctgtcaag
tacaag---gwtcctgtcagaagcttcacaggaagagaaaaatacaaaagacc-----ac
tatggataactgatgcacttgagaacaccagagt------ggcagtgcag----gaaatg
gagatgat-gtcaacgagtgtcctgatcataaaatggactgtcaaagggaaacccaagtc
aattctagcaatcatagggggagaattgatcattaaagtggactctaagtttaccctaaa
ccagatcagtggccaagtactcgagcacgaggaaacctgggacttatcagcatcatcgcc
gattgcccaagcctacttctggacatcacgccgcctctttgctaccaaagaggcgggcaa
ggatgtggtggattcagtcaaggatctgagcagcaagttctctgctcctaaagaaaatgt
tgatatgtaccctgatccttctggtgatcctactaagktc--ttccaaagggatgacagc
-ttc-agagggacgtgtaccagattgcactattctttgcagttgcttacttcgttataca
gttcttgaggatcacct--
>PAFTOL004642
gaggcaga----------------------------------------------------
-----------------------taaactagtagattggatggattttggggagctatgc
aatgattttgagtgcataagcagtccccaagttgaatccacagctagacgacttgcccgg
gacatcttggagttaagggaaggaaatcgtgctttcagtacatttgctgtttctgtcaaa
tacaag------------------------------------------------------
-----------------------------raaca------ggcagtacag----gaaatg
gagatgat-gtcaacgagtgtactgatcatcaaatggactgtcaaagggaaacccaagtc
aattctagcaatcataggggcagaattgatcattaaagtggactctaagtttaccctgaa
ccagatcagtggccaagtactcgagcacgaggaaacctgggacttatcagcatcatcgct
gattgcccaagcctacttctggacatcacgccgcctctttgctaccaaagaggcgggcaa
ggacatggtggattcagtcaaggatctgagcagcaagttctctgcccgtaaagaaaatgt
cgatatgtaccctgatccttctggtgatcctaccaag-----------------------
------------------------------------------------------------
-------------------
>PAFTOL004644
gaggcaga----------------------------------------------------
-----------------------taacctagtagatggggtggattttggggagctatgc
aatgattttgagtgcataagcagtccccaagttgaatccacagctagacgacttgctcgg
gatatcttggagctaagggaaggaartcgggctttcaatacatttgctgtttctgtcaaa
tacaag---gatccagtcagaagcttcacaggaagagaaaaatacaaaagacc-----ac
tatggataactgatgcacttgagagcaccagagt------ggcagtacag----gatatg
gagatgat-gtcaacgagtgtcctgatcatcaaatggactgtcaaagggaaacccaagtc
aattctagcaatcataggaggagaattaatcattaaagtggactctaagtttaccctaaa
ccagatcagtggccaagtactcgagcatgaagaaacttgggacttatcagcatcatcgcc
gattgcccaagcctacttctggacatcacgccgcctctttgctaccaaagaggcgggcaa
ggacgtggtggattcagtcaaggatctgagcagcaagttctctgcccctaaagaaaatgt
tgatatgtaccctgatccttctggtgatcctactaag-----------------------
------------------------------------------------------------
-------------------
>PAFTOL004646
gaggcaga----------------------------------------------------
-----------------------taaactagtagatgtgatggattttggggagctatgc
aatgattttgagtgcataagcagtccccaagttgaatccacagctagacgacttgctcgg
gacatcttggagttaagggaaggaaatcgtgctttcaatacatttgctgtttctgtcaaa
tacaag---gatccagtcagaagcttcacaggaagagaaaaatacaaaagacc-----ac
tgtggataactgatgcacttgagaacaccagagt------ggcagtacag----gaaatg
gagatgat-gtcaacgagtgtattgatcatcaaatggactgtcaaagggaaacccaagtc
aattctagcaatcatagggggagaattgatcattaaagtggactctaagtttactctaaa
ccagatcagtggccaagtactcgagcacgaggaaacctgggacttatcagcatcatcgct
gattgcccaagcctacttctggacatcacgccgcctctttgctaccaaagaggtgggcaa
ggacatggtggattcagtcaaggatctgagcagcaagttatctgcccctaaagaaaatgg
cgatacgtaccctgatccttctggtgatcctaccaag-----------------------
------------------------------------------------------------
-------------------
>PAFTOL004647
gaagcaga----------------------------------------------------
-----------------------taaactagtagatgggatggattttggggagctatgc
aatgactttgagtgcataagcagtccccaagtagaatccacagctagacgacttgcccgg
gacatcttggaactaagggaaggaaatcgtgctttcaatacatttgctgattctgtcaaa
tacaag------------------------------------------------------
-----------------------------aaaca------ggcagtacag----gaaatg
gagwtgat-ctcaacgagtgtactgatcatcaaatggactgtcaaagggaaacccaagtc
aattctagcaatcatggggggagaattgatcattagagtggactctaagtttaccctaaa
ccagatcagcggccaagtactcgagcacgaggaaacytgggacttatcagcatcgtckcc
rattgcccaagcctacttctggacatcacgccgcctctttgccaccaaagaggtgggcaa
ggatgtggtggattcagtcaaggatctgagcagcaagttctctggccctaaagaaaatgt
tgatatgtaccctgatccttctggtgatcctactaagttc--ttccaaagggatgacagc
-ttc-agagggacgtgtaccagattgcactattctttgcagttgtttactttgttataca
gttcttgaggatcacct--
>PAFTOL004648
gaggcaga----------------------------------------------------
-----------------------taaactagtagatgggatggattttggggagctatgc
aatgattttgagtgcataagcagtccgcaagttgaatccacagctagacracttgcccgg
gacatcttggagctaagggawggaaatcgtgctttcagtacatttgctgtttctgtcaaa
tacaag---gatccagtcagaagcttcacaggaagagaaaaatacaaaagacc-----ac
tatggataactgatgcacttgagaacaccagagt------ggcagtgcag----gaaatg
gagatgat-gtcaacgagtgtactgatcatcaaatggactgtcaaagggaaacccaagtc
aattctagcaattatagggggagaattgatcatgaargtggactctaagtttaccttaaa
ccagatcagtggccaagtactcgagcacgaggaaacctgggacgtatcagcatcatcgcc
gattgcccaagcctacttctggacatcacgccgcctctttgccaccaaagaggtgggcaa
ggatgtggtggattcagtcaaggatctgagcagcaaggtctctgcccctaaggaaaatgt
tgacatgtaccctgatccttctggtgatcctactaagttc--ttccaaagggatgacagc
-ttt-cagagaacgtgtaccagattgcactattctttgcagttgcttacttcgttataca
gttcttgaggatcacct--
>PAFTOL004649
gaagcaga----------------------------------------------------
-----------------------taaactagtagatgggatggattttggggagctatgc
aatgacttcgagtgcataagcagtccccaagtcgaatccacagctagamracttgcccgg
gacatcttggagctaagggaaggaaatcgygctttcagtacatttgctgtttctgtcaaa
tacaag------------------------------------------------------
-----------------------------aaaca------ggcagtacag----gaaatg
gagatgat-gtcaacgagtgtactgatcatcaaatggactgtcaaaggaaaacccaagtc
aattctagcaatcatgggggtagaattgatcattaaagtggactctaagtttaccctraa
ccagatcagtggccaagtactcgagcacgaggaaacctgggacttatcagcatcgtcgcc
gattgcccaagcctacttctggacatcacgccgcctctttgccacsaaagaggtgggcaa
ggatgtggtggattcagtcaaggatctaagcarcaagttstctgcccctaaagaaaatgt
tgatwtgtaccctgatccttctggtgatcctactaag-----------------------
------------------------------------------------------------
-------------------
>PAFTOL004652
gaggcaga----------------------------------------------------
-----------------------tgaactagtagatgggatggattttggggagctatgc
aatgattttgagtgcataagcagtccycaagttgaatccacagctagacgacttgcccgg
gacatcttggagttaagrgaaggaaatcgtgctttcaatacatttgctgtttctrtcaaa
tacaag------------------------------------------------------
-----------------------------aaaca------ggcagtacag----gaaatg
gggatgat-gtcaacgagtgtactgatcatcaaatggactgtcaaagggaaacccaagtc
aatcctagcaatcataggagcagaactgatcattaaagtggactctaagtttactctaaa
tcagatcagtggccaagtactcgagcacgaggaaacctgggacttatcagcatcttcgct
gattgcccaagcctacttctggacatcacgccgcctctttgctaccaaagaggcgggcaa
ggacatggtggattcagtcaaggatctgagcagcaagttctctgcccctaaagaaaatgt
cgatatgtaccctgatccttctggtgatcctaccaagttc--ttycaaagggatgacagc
-ttc-agagggacgtgtaccagattgcactattctttgcagttgcttacttcgttataca
gttcttgaagatcacct--
>PAFTOL004653
gaggcaga----------------------------------------------------
-----------------------taaactagtagatgggatggattttggggagctatgc
aatgattttgagtgcataagcagtccccaagttgaatccacagctagacgacttgcccgg
gacatcttggagttaagrgaaggaaatcgcgctttcaatacatttgctgtttctgtcaaa
tacaag------------------------------------------------------
-----------------------------aaaca------ggcagtacag----gaaatg
gagatgat-gtcaacgagtgtactgatcatcaaatggactgtcaaagggaaacccaagtc
aattctagcaatcatagggggagaattgatcattaaagtggactctaagtttaccctaaa
ccagatcagtggccaagtactcgagcacgaggaaacctgggacttatcagcatcatcgct
gattgcccaagcctacttctggacatcacgccgcctctttgctaccaaagaggcgggcaa
ggacatggtggattcagtgaaggatctgagcagcaagttctctgccccyaaagaaaatgt
cgatatgtaccctgatccttctggtgatcctaccmagttc--ttccaaagggatgacagc
-ttc-agagggacgtgtaccagattgcactattctttgcagttgcttacttcgttataca
gttcctgaagatcacct--
>PAFTOL004654
gaagcaga----------------------------------------------------
-----------------------taaactagtrgatgggatggattttggggagctatgc
aatgactttgagtgcataagcagtccccaagtcgaatccacagctagacaacttgcccgg
gacatcttggagctaagggaaggaaatcgagctttcartacatttgctgtttctgtcaaa
tacarg---ccccca-----aaaccccaaaaaaagaaaatagcccctaaaagttaaaact
catggctgacatttttttttttctgccacaaaca------ggcagtgcag----gaaatg
gagatgat-atcaacgagtatactgataatcaaatggactgtcaaagggaaacccaagtc
aattctagcagtcatagggggagaattgatcattaaagtggactctaagtttaccctaaa
ccagatcagtggtcaagtactcgagcacgaggaaacctgggacttatcagcatcgtcgct
gattgcccaagcctacttctggacgtcgcgccgcctctttgccaccaaagaggtgggcaa
ggatgtggtggattcagtcaaggatctgagcagcaagttctctggccctaaagaaaatgt
tgatatgtaccctgatccttctggtgatcctactaag-----------------------
------------------------------------------------------------
-------------------
>PAFTOL004657
gaggcaga----------------------------------------------------
-----------------------taaactagtagatgggatggattttggggagctatgc
aatgattttcagtgtataagtagtccccaagttgaatccrcagccagacaacttgcccgg
gacatcttggagctaagagaaggaaatcgtgctttcaatacatttgctgtctctgtcaaa
tacaag---gatccagtcagaagcttcacaggaagagaaaaatacaaaagacc-----ac
tatggataactgatgcacttgagaacaccaaagt------ggcagtacag----gatatg
gagatgct-gtcaacaagtgtactgattatcaaatggactatcagagggaaacccaagtc
aattgtcgcaatcatagggggagaattgatcatgaaggttgactctaagtttactctaaa
ccagatcagtggccaagtaatcgagcacgaggaaacctgggacttatcagcatcatcgcc
gattgcccaagcctacttttggacatcacgccgcttctttgctacaaaagaggcgggcaa
ggatgtgatggattcagtcaaggatctgagcagcaagttttctggccctaaagaaaatgt
tgagatgtaccctgatccttctggtgatcctactaagttc--tttcaaagggatgacagc
-ttc-agagggacgtgtaccagattgcactattctttgcagttgtttacttggttataca
gttcttgaagatcacct--
>PAFTOL004658
gaagcaga----------------------------------------------------
-----------------------taaactagtagatgggatggattttggggagctatgc
aatgacttcgagtgcataagcagtccccaagtcgaatccacagctagacaacttgcccgg
gacatcttggagctaagggaaggaaatcgtgctttcagtacatttgctgtttctgtcaaa
tacaag------------------------------------------------------
------------------------------------------------------------
------------------------------------------------------------
------------------------------------------------------------
------------------------------------------------------------
------------------------------------------------------------
------------------------------------------------------------
------------------------------------------------------------
------------------------------------------------------------
-------------------
>PAFTOL004661
gaggcaga----------------------------------------------------
-----------------------taaactagtagatgggatggattttggggagctatgc
aatgattttcagtgtataagtagtccccaagttgaatccacagctagacaacttgcccgg
gacatcttggagctaagagaaggaaatcgtgctttcaatacatttgctgtctctgtcaaa
tacaag---gatccagtcagaagcttcacaggaagagaaaaatacaaaagacc-----ac
tatggataactgatgcacttgagaacaccaaagt------ggcagtacag----gatatg
gagatgct-gtcaacaagtgtactgattatcaaatggactatcagagggaaacccaagtc
aattgttgcaatcatagggggagaattgatcatgaaggttgactctaagtttactctaaa
ccagatcagtggccaagtaatcgagcacgaggaaacctgggacttatcagcatcatcgcc
gattgcccaagcctacttttggacatctcgccgcttctttgctacaaaagaggcgggcaa
ggatgtgatggattcagtcaaggacctgagcagcaagttttctggccctaaagaaaatgt
tgagatgtaccctgatccttctggtgatcctactaagttc--tttcaaagggatgacagc
-ttc-agagggacgtgtaccagattgcactattctttgcagttgtttacttggttataca
gttcttgaagatcacct--
>PAFTOL004662
gaagcaga----------------------------------------------------
-----------------------taaactagtagatgggatggattttggggagctatgc
aatgactttgagtgcataagcagtccccaagtcgaatccacagctagrcracttgcccgg
gacatcttggagctaagggaaggaaatcgtgcgttcagtacatttgctgtttctgtcaaa
tacaag------------------------------------------------------
------------------------------------------------------------
------------------------------------------------------------
------------------------------------------------------------
------------------------------------------------------------
------------------------------------------------------------
------------------------------------------------------------
------------------------------------------------------------
------------------------------------------------------------
-------------------
>PAFTOL004664
gaggtaga----------------------------------------------------
-----------------------taaactagtagatgkgatggattttggggagctatgc
aatgattttgagtgcataagcagtccccaagttgaatccacagctagacgacttgctcgg
gacatcttggagttaagggaaggaaatcgygctttcaatacatttgctgtttctgtcaaa
tacaag------------------------------------------------------
------------------------------------------------------------
------------------------------------------------------------
------------------------------------------------------------
------------------------------------------------------------
------------------------------------------------------------
------------------------------------------------------------
------------------------------------------------------------
------------------------------------------------------------
-------------------
>PAFTOL004665
gaggcara----------------------------------------------------
-----------------------taaactagtagatgggatggattttggggagctatgc
aatgattttgagtgcataagcagtccgcaagttgaatccacagctagacaacttgcccgg
gacatcttggagctaagggaaggaaatcgtgctttcaatacatttgctgtttctgtcaaa
tacaag---gatccagtcagacgcttcacaggaagagaaaaatacaaaagacc-----ac
tatggataactgatgcacttgagaacaccagagt------ggcagtacag----gaaatg
gagatgat-gtcaacgagtgtactgatcatcaaatggactgtcaaagggaaacccaagtc
aattctagcaattatagggggagaattgatcattaaagtggactctaagtttaccttaaa
ccagatcagtggccaagtactcgagcacgaggaaacctgggacgtatcagcatcatcgcg
gattgcccaagcctacttctggacatcacgccgcctctttgccaccaaagaggtgggcaa
ggatgtggtggattcagtcaaggatctgagcagcaagttctctgcccctaaggaaaatgt
tgacatgtaccctgatccttctggtgatcctactaagttc--ttccaaagggatgacagc
-ttc-agagggacgtgtaccagattgcactattctttgcagttgcttacttcgttataca
gttcttgaggctcacct--
>PAFTOL004666
gaggcaga----------------------------------------------------
-----------------------taaactggtagatgggatggattttggggarctatgc
aatgattttgagtgcataagcagtccccaagttgaatcyacagctagacggcttgcccgg
gacatcttggagttaagggaaggaaatcgtgctttcaatacacttgctgtttctgtcaaa
tacaag------------------------------------------------------
-----------------------------------------gcagtacag----gaaatg
gagatgat-gtcaacgagtgtmctgatcatcaaatggactgtcaaagggaaacccaagtc
aattctagcaatcatagggggagaactgatcattaaagtggactctaagtttaccctaaa
ccagatcagtggccaagtactcgagcacgaggaaacctgggacttatcagcatcatcgct
gattgcccaagcctacttctggacatcacgccgcctctttgctaccaaagaggcgggcaa
ggacatggtggattcagtmaaggatctgagcagcaagttctctgcccctaaagaaaatgt
cgatatgtaccctgatccttcaggtgatcctaccaagktc--ttccaaagggaygacagc
-ttc-agagggacrtgtaccagattgcactattctttgcagttgcttacttcgttataca
gttcttgaagatcacct--
>PAFTOL004667
------------------------------------------------------------
------------------------------------------------------------
------------------------------------------------------------
------------------------------------------------------------
------------------------------------------------------------
-----------------------------aaaca------ggcagtacag----gaaatg
gagatgat-gtcaacgagtgtactgatcatcaaatggactgtcaaagggaaacccaagtc
aattctagcaatcatagggggagaactgatcattaaagtggactctaagtttaccctaaa
ccagatcagtggccaagtactcgagcacgaggaaacctgggacttatcagcatcatcgct
gattgcccaagcctacttctggacatcacgccgcctctttgctaccaaagaggcgggcaa
ggacatggtggattcagtcaaggatctgagcagcaagttctctgcccctaaagaaaatgt
cgatatgtaccctgatccttcaggtgatcctaccaag-----------------------
------------------------------------------------------------
-------------------
>PAFTOL005024
gagacaga----------------------------------------------------
-----------------------taaactagtagatgggatggatttcggggagctatgc
aatgattttgagtgcataagcagtcctcaagttgaatccacagctagacgacttgcccgg
gacatcttggagttaagagaaggaaatcgcgctttcaatacatttgctgtttctgtcaaa
tacaag------------------------------------------------------
-----------------------------gatcc------agtcagaagcttcacaggaa
gagaaaaatacaaaagaccgctgtggataacagatgcact--------------------
------------------------------------------------------------
---------------------------tgagaacac------------------------
------------------------------------------------------------
------------------------------------------------------------
--------------------------------------------------------caga
-gtg-agagggatgtgtaccagattgcactattctttgcagttgcttacttcgttataca
gttcttgaagatcacct--
>PAFTOL005025
gaggcaga----------------------------------------------------
-----------------------tgaactagtagatgggatggattttggggagataygc
aatgattttgagtgcataagcagtccccaagttgaatccacagctagacgacttgcccgg
gacatcttggagctaagggaaggaaatcgtgctttcaataaatttgctgtttctgtcaaa
tacaag------------------------------------------------------
-----------------------------------------gcagtacag----gaaatg
gagatgat-gtcaacgagtgtagtgatcatcaaatggactgtgaaagggaaacccaagtc
aattctagcaatcatagggggagaattgatcattaaagtggactctaagtttaccctaaa
ccagatcagcggccaagtactcgagcatgaggaaacctgggacwtatcagcatcatcgcc
gattgcccaagcctacttctggacatcacgccgcctctttgctaccaaagaggcgggcaa
ggatgtggtggattcagtcaaggatctgagcagcaagttctctgcccctaaagaaaatgt
tgatatgtaccctgatccttctggtgatcctactaag-----------------------
------------------------------------------------------------
-------------------
>PAFTOL005026
gaggcaga----------------------------------------------------
-----------------------tgaactagtagatgggatggattttggggagatatgc
aatgattttgagtgcataagcagtccccaagttgaatccacagctagacgacttgcccgg
gacatcttggagctaagggaaggaaatcgtgctttcaatacatttgctgtttctgtcaaa
tacaag---gatccagtcagaagcttcacaggaagagaaaaatacaaaagacc-----ac
tatggataactgatgcacttgagaacaccagagt------ggcagtacag----gaaatg
gagatgat-gtcaacgagtgtactgatcatcaaatggactgcgaaagggaaacccaagtc
aattctagcaatcatagggggagaattgatcattaaagtggactctaagtttaccctaaa
ccagatcagcggccaagtactcgagcatgaggaaacctgggacttatcagcatcatcgcc
gattgcccaagcctacttctggacatcacgccgcctctttgctaccaaagaggcgggcaa
ggatgtggtggattcagtcaaggatctgagcagcaagttctctgcccctaaagaaaa---
tgatatgtaccctgatccttctggtgatcctactaag-----------------------
------------------------------------------------------------
-------------------
>PAFTOL005043
gaggcaga----------------------------------------------------
-----------------------traastagtagatgggatggattttggggagctatgc
aatgattttgagtgcataagcagtccycaagttgaatccacagctagacgacttgcycgg
gacatcttggagttaagggaaggaaatcgcgctttcaatacatttgctgtttctgtcaaa
tacaag------------------------------------------------------
------------------------------------------------------------
------------------------------------------------------------
------------------------------------------------------------
------------------------------------------------------------
------------------------------------------------------------
------------------------------------------------------------
------------------------------------------------------------
------------------------------------------------------------
-------------------
>PAFTOL005047
gaggcaaa----------------------------------------------------
-----------------------taaactagtagatgggatggattttggggagctatgc
aatgattttgagtgcataagcagtccccaagttgaatccacagctagacaacttgcccgg
gacatcttggagctaagggaaggaaatcgtgctttcaatacatttgctgtttctgtcaaa
tacaag------------------------------------------------------
-----------------------------ggtgg------gtcgatacagttcttccara
gggatga-----------------------------------------------------
------------------------------------------------------------
------------------------------------------------------------
------------------------------------------------------------
------------------------------------------------------------
--------------------------------------------------------cagc
-ttc-agagggacgygtaccagattgcactattctttgcagttgcttacttcgttataca
gttcytgaggatcacct--
>PAFTOL005169
gaggcaga----------------------------------------------------
-----------------------taaactagtagatgggatggattttggggagctatgc
aatgattttgagtgcataagcagtccccaagttgaatccacagctagacgccttgctcgg
gacatcttggagcaaagggaaggaaatcgtgctttcaatacatttgctgtttctgtcaaa
tacaag------------------------------------------------------
------------------------------------------------------------
------------------------------------------------------------
------------------------------------------------------------
------------------------------------------------------------
------------------------------------------------------------
------------------------------------------------------------
------------------------------------------------------------
------------------------------------------------------------
-------------------
>PAFTOL007498
gaggcaga----------------------------------------------------
-----------------------taaactagtagatgggatggattttggggagctatgc
aatgactttgagtgcataagcagtccccaagttgaatccacagctagacgacttgcccgg
gacatcttggagctaagggaaggaaaccgtgctttcaatacatttgctgtttctgtcaaa
tacaag------------------------------------------------------
-----------------------------aaaca------ggcagtacag----gatatg
gagatgat-gtcaacgagtgtgctgatcatcaaatggactgtcaaagggaaacccaagtc
aattctagcaatcatagggggagaattgatcattaaagtggactctaagtttaccctaaa
ccagatcagtggccaagtactcgagcacgaggaaacctgggacttatcagcatcatcgcc
gattgcccaagcctacttctggacatcacgccgcctctttgctactacagaggcgggcaa
ggatgcggtggattcagtcaaggatctgagcagcaagttctctgcccctaaagaaaatgc
tgatatgtaccctgatccttctggtgatcctactaagttc--ttccaaagggatgacagc
-ttc-agagggacgtgttccagattgcactactctttgcagttgcttacttcgttataca
gttcttgaagatcacct--
>PAFTOL008060
gaggtaga----------------------------------------------------
-----------------------taaactagtagatgggatggattttggggagctatgc
aatgattttgagtgcataagcagtccccaagttgaatccacagctagacgacttgctcgg
gacatcttggagttaagggaaggaaatcgtgctttcaatacatttgctgtttctgtcaaa
tacaas------------------------------------------------------
-----------------------------aaaca------ggcagtacag----gaaatg
gagatgat-gtcaacgagtgtactgatcatcaaatggactgtcaaagggaaacccaagtc
aattctagcaatcatagggggagaactgatgattaaagtggactccaagtttactctaaa
cmagatcagtggccaagtactcgagcacgaggaaacctgggacttatcagcatcatcgct
gattgcccaagcctacttctggacatcacgccgcctctttgctaccaaagaggcgggcaa
ggacatggtggattcagtcaaagatctgagcagcaagttctctgcccctaaagaaaatgg
tgatacgtaccctgatccttctggtgatcctaccaag-----------------------
------------------------------------------------------------
-------------------
>PAFTOL008062
gaggcgga----------------------------------------------------
-----------------------taaactagtagatgggatggattttggggagctatgc
aatgattttgagtgcataagcagtccccaagttgaatccacagctagacgacttgctcgg
gacatcttggagttaagrgaaggaaatcgtgctttcaatacatttgctgtttctgtcaaa
tacaag---gatccastyagaagcttcacaggaagagaaaaatacaaaagacc-----rc
tgtggataactgatgcacttgagaacaccagagt------ggcagtacag----gaaatg
gagatgat-gtcaacgagtgtactgatcatcaaatggactgtcaaagggaatcccaagtc
aattctagcaatcatagggggagaactgatcattaaagtggactctaagtttactctaaa
ccagatcagtggccaagtactcgagcacgaggaaacctgggacttatcagcatcatcgct
gattgcccaagcctacttctggacatcacgccgcctctttgctaccaaagaggcgggcaa
ggacatggtggattcagtcaaggatctgagcaacaagttctctgcccctaaagaaaatgc
cgatatgtaccctgatccttctggtgatcctaccaag-----------------------
------------------------------------------------------------
-------------------
>PAFTOL008063
gaggtaga----------------------------------------------------
-----------------------tmaactagtagatgggatggattttggggagctatgc
aatgattttgagtgcataagcagtccccaagttgaatccacagctagacgacttgctcgg
gacatcttggagttaagggaaggaaatcgtgctttcaatacatttgctgtttctgtcaaa
tacaag---gatccacttagaagcttcacaggaagagaaaaatacaaaagacc-----ac
tgtggataactgatgcacttgagaacaccagagt------ggcagtacag----gaaatg
gagatgat-gtcaacgagtgtactgatcatcaaatggactgtcaaagggaatcccaagtc
aattctagcaatcatagggggagaactgatcattaaagtggactctaagtttactctaaa
ccagatcagtggccaagtactcgagcacgaggaaacctgggacgtatcagcatcatcgct
gattgcccaagcctacttctggacatcacgccgcctctttgctaccaaagaggcgggcaa
agacatggtggattcagtcaaggatctgagcaacaagttctctgcccctaaagaaaatgc
cgatatgtaccctgatccttctggtgatcctaccaagttc--ttccaaagrgatgacagc
-ttc-agagggacgtgtaccagattgcactgttctttgcagttgcttacttcgttataca
gttcttgaagatcacct--
>PAFTOL008084
gaggcaga----------------------------------------------------
-----------------------caaactagtggatgggatggatttcggggagctatgc
aatgattttgagtgtataagtagtccccaagttgaatccacagctagacaacttgcccgg
gacatcttggaactaagagaaggaaatcgcgctttcaatacatttgctgtctctgtcaaa
tacaag---gatccagtcagaagcttcacaggaagagaaaaatacaaaagacc-----ac
tatggataactgatgcacttgagaacaccaaagt------ggcagtacag----gatatg
gagatgct-gtcaacaagtgtactgattatcaaatggactatcagagggaaacccaagtc
cattgtcgcaatcatagggggagaattgatcatgaaggttgactctaagtttaccctaaa
ccagatcagtggccaagtaatcaagcacgaggaaacctgggacttatcagcatcatcrcc
aattgcccaagcctacttttggacatcacgccgcctctttgctacaaaagaggcrggcaa
ggatgtgatggattcagtcaaggatctgagcagcaagttttctggccctaaagaaaatgt
tgagatgtacccygatccttctggtgatcctactaagttc--ttccaaagggatgacagc
-ttc-agagggacgtgtaccagattgcactattctttgcagttgtttacttggttataca
gttcttgaagatcacct--
>PAFTOL008417
gaggtaga----------------------------------------------------
-----------------------taaactagtagatgggatggattttggggagctatgc
aatgattttgagtgcataagcagtccccaagttgaatccacagctagacgacttgctcgg
gacatcttggagttaagggaaggaaatcgtgctttcaatacatttgctgtttctgtcaaa
tacaag------------------------------------------------------
------------------------------------------------------------
------------------------------------------------------------
------------------------------------------------------------
------------------------------------------------------------
------------------------------------------------------------
------------------------------------------------------------
------------------------------------------------------------
------------------------------------------------------------
-------------------
>PAFTOL008419
gaggcaga----------------------------------------------------
-----------------------taaactagtagatgggatggattttggggagctatgc
aatgattttgagtgcataagcagtccccaagttgaatccacagctagacggcttgcccgg
gacatcttggagttaagggaaggaaatcgtgctttcaatacattttgtgtttctgtcaaa
tacaag------------------------------------------------------
-----------------------------aaaca------ggcagtacag----gaaatg
gagatgat-gtcaacgagtgtactgatcatcaaatggactgtcaaagggaaacccaagtc
aattctagcaatcatagggggagaactgatcattaaagtggactctaagtttactctaaa
ccagatcagtggccaagtactcgagcacgaggaaacctgggacttatcagcatcatcgct
gattgcccaagcctacttctggacatcacgccgcctctttgctaccaaagaggcgggcaa
ggatgtggtggattcagtcaaggatctgagcaccaagttctctgcccctaaagaaaatgt
cgatatgtaccctgatccttctggtgatcctaccaag-----------------------
------------------------------------------------------------
-------------------
>PAFTOL008421
gaagcaga----------------------------------------------------
-----------------------taaactagtagatgggatggattttggggagttatgc
aatgactttgagtgcataagcagtccccaagtcgaatccacagctagacaacttgcccgg
gacatcttggagctaagggaaggaaatcgtgctttcaatacatttgctgtttctgtcaaa
tacaag---gatcccgtcagaagcttcacaggaagagaaaaatacaaaagacc-----ac
tatggataactgatgcacttgagaacaccagagt------ggcagtacag----gaaatg
gagatgat-atcaacgagtgtactgatcatcaaatggactgtcaaaggaaaacccaagtc
aattctagcagtcatagggggagaattgatcattaaagtggactctaagtttaccctaaa
ccagatcagtggtcaagtactcgagcacgaggaaacctgggacttatcagcatcgtcgcc
gattgcccaagcctacttctggacatcacgccgtctctttgccaccaaagaggtgggcaa
ggatgtggtggattcagtcaaggatctaagcagcaagttctctgcctctaaagaaaatgt
tgatatataccctgatccttctggtgatcctactaagttc--ttccagagggatgacagc
-ttc-agagggacgtgtaccagattgcactattctttgcagttgtttactttgttataca
gttcttgaggatcacct--
>PAFTOL008422
------------------------------------------------------------
------------------------------------------------------------
aatgactttgagtgcataagcagtccccaagtcgaatccacagctagacaacttgcccgg
gacatcttggagstaagggaaggaaatcgasckttcaatrcatttgctgtytctgtcaaa
tacaag---gatgcagtcagaagctttacaggaagagaaaaatacaagagacc-----ac
tatggataactgatgcacttgagaacaccagagt------ggtaatacag----gaaatg
gagatgat-atcaacgagtgtactgatcatcaaatggactgtcaaagggaaacccaagtc
aattctagcaatcatggggggagaattgatcattaaagtggactctaagtttaccctaaa
ccagatcagtggtcaagtacttgagcacgaggaaacctgggacttgtcagcatcgtcgcc
gattgcccaagcctacttctggacatcacgtcgcctctttgccaccaaagaggtgggcaa
ggatgtggtggattcagtcaaggatctgagcaacaagttctctgcctctaaagaaaatgt
tgatatataccctgatccttctggt-----------------------------------
------------------------------------------------------------
-------------------
>PAFTOL008423
gaggcaaa----------------------------------------------------
-----------------------taaactagtagatgggatggattttggggagctatgc
aatgattttgagtgcataagcagtccccaagttgaatccacagctagacaacttgcccgg
gacatcttggagctaagggaaggaaatcgtgctttcagtacatttgctgtttctgtcaaa
tacaag---gatccagtcagaagcttcacaggaagagaaaaatacaaaagacc-----ac
tatggataactgatgcacttgagaacaccagagt------ggcagtgcag----gaaatg
gagatgat-gtcaacgagtgtactgatcatcaaatggactgtcaaagggaaacccaagtc
aattctagcaatcatagggggagaattgatcattaaagtggactctaagtttaccctaaa
ccagatcagtggtcaagtactcgaccacgaggaaacctgggacatatcagcatcatcgcc
aattgcccaagcctacttctggacatcacgccgcctctttgctaccaaagaagcaggcaa
ggatgtggtggattcagtcaaggatctgagcagcaagttctctgcccctaaagaaaatgt
tgacatgtaccctgatccttcaggtgatcctaccaagttc--ttccaaagggatgacagc
-ttc-agagggacgtgtaccagattgcactattctttgcagttgtttacttcgttataca
gttcttgaggatcacct--
>PAFTOL008436
gaggcaga----------------------------------------------------
-----------------------taaactagtatatgggatggattttggggagctatgc
aatgattttgagtgcataagcagtccccaagttgaatccacagctagacgacttgcccgg
gacatcttggagctaagggaaggaaatcgtgctttcaatacatttgctgtttctgtcaaa
tacaag---gatccagtcagaagcttcacaggaagagagaaatacaaaagacc-----ac
tatggataactgatgcacttgagaacaccagagt------ggcagtacag----gaaatg
gagatgat-gtcaacgagtgtactgatcatcaaatggactatcaaagggaaacccaagtc
aattctagcaatcatagggggagaattgatcattaaagttgactctaagtttaccctaaa
ccagatcagtggccaagtactcgagcacgaggaaacctgggacttatcagcatcatcgcc
gattgcccaagcctacttctggacatcacgccgcctctttgctaccaaagaagcgggcaa
ggatgtggtggattcrgtcaaggatctgagcagcaagttctctgcccctaaagaaaatgt
tgatatgtaccgtgatccttctggtgatcctactaagttc--ttccaaagggatgacagc
-ttc-agagggacgtgtaccagattgcactattctttgcagttgcttacttcgttataca
gttcttgaggatcacct--
>PAFTOL008439
gaggcaga----------------------------------------------------
-----------------------tagactsgtagatgggatggattttggggagctatgc
aatgaktttgagtgcataagcagtccccaagttgaatccacagctagacaacttgcccgg
gacatcttsgagctaagggaagggaatcgtgctttcaatrcatttgctgtttctgtcaaa
tacaag---gwtccagtcagaagcttcacaggaagagaaaaatacaaaagacc-----ac
tatggataactgatgcacttgagaacaccaaagt------ggcagtacag----gaaatg
gwgatgat-gtcaacgagtgtwctgatcatcaaatggactgtcagagggaaacccaagtc
aattctagcaatcatagggggagaattgatcattagagtggactckaagttyaccctaaa
ccagatcagtggccaagtactcgagcacgaggaaacctgggagktatcagcatcatcacc
gattgcccaagcctacttctggacatcacgccgcctctttgctacaaaagaggcsggcaa
ggatgtggtggattcagtcaaggatctgascagcaagttctctgcccctaaagaaaatgc
tgatatgtaccctgayccttcyggtgatcctactaagttc--ttccaaagggatgacagc
-ttc-agagggacrtgtaccagattgcactwttctttgcagttgtttayttcgttrtaca
gttcttgaggatcacct--
>PAFTOL008881
gaggcaga----------------------------------------------------
-----------------------taaactagtagatgggatggattttggggagctatgc
artgattttgagtgcataagcagccctcaagttgaatccacagctagacgacttgcccgg
gacatyttggagctaagggaaggaaatcgtgctttcaatacatttgctgtttctgtcaga
tacaag---gatccagtcagaagcttcacaggaagagaaaagtacaaaagacc-----ac
tatggataactgatgcacttgagaacaccagagt------ggyagtacag----gaaatg
gagatgat-gtcaacgagtgtrctgatcatcaaatggactgtcaaagggaaaccyaagtc
aattctagcaatcatagggggagaattgatcattaaagtggactctaagtttacagtaaa
ccagatcagtggccaagtactcgagcacgaggaaacctgggacttrtcagcatcatcgcc
gattgcccaagcctacttctggrcatcacgccgcctctttgctaccaaagaggcgggcaa
ggatgtggtggattcagtcaaggatctgagcagcaagttctctgcccctaaagaaaatgt
tgatatgtaccctgatccttctggtgatcctactaagttc--ttccaaagggatgacagc
-ttc-agagggrcgtgtaccagattgcactattctttgcagttgtttacttcgttataca
gttcttgaggatcacct--
>PAFTOL009175
aaggcaga----------------------------------------------------
-----------------------taaactaatagatggcatggattttggggagctatgc
aatgattttgagtgcataagcagtccccaagttgaatccacagctagacgacttgcccgg
gacatcttggagctaagggaaggaaatcgtgctttcaatacatttgctgtttctgtcaaa
taccat---gatcctgtcagaagcttcacaggaagagagaaatacaaaagacc-----ac
tatggataactgatgcacttgagaacaccagagt------g-------------------
------------------------------------------------------------
------------------------------------------------------------
------------------------------------------------------------
------------------------------------------------------------
------------------------------------------------------------
------------------------------------------------------------
-----agagggacgtgtaccagattgcactattctttgcagttgcttacctcgttataca
gttcttgaggatcacct--
>PAFTOL009181
------------------------------------------------------------
------------------------------------------------------------
------------------------------------------------------------
------------------------------------------------------------
------------------------------------------------------------
-----------------------------ggtgg------gtcgatacagttcttccaaa
gggatga-----------------------------------------------------
------------------------------------------------------------
------------------------------------------------------------
------------------------------------------------------------
------------------------------------------------------------
--------------------------------------------------------cagc
-ttc-agagggaygtgtaccagattgcactsttctttgcagttgcttacttcgttataca
gttcttgaagatcacct--
>PAFTOL009185
gaggcaga----------------------------------------------------
-----------------------tacactagtagatgggatggattttggggacctatgc
aatgattttgagtgcataagcagtccccaagttgaatccacagctagacaacttgcccgg
gacatcttggagcaaagggaaggaaatcgtgctttcaatacatttgctgtttctgtcaaa
tacaag------------------------------------------------------
------------------------------------------------------------
----------------------ctgatcatcaaatggactgtcaaagggaaacccaagtc
aattctagcaatcatagggggagaattgatcattaaagtggactctaagtttaccctaaa
ccagatcagtggccaagtactcgagcacgaggaaacctgggacttatcagcatcatcgcc
gattgcccaagcctacttctggacgtcacgccgcctctttgctaccaaagaggcgggcaa
ggatgtggtggattcagtcaaggatctgagcagcaagttctctgcccctaaagaaaatgt
tgatatgtaccctgatccttctggtgatcctactaag-----------------------
------------------------------------------------------------
-------------------
>PAFTOL009187
gaggcaga----------------------------------------------------
-----------------------taaactagtagatgggacggattttggggagctatgc
aatgattttgagtgcataagcagtccccaagttgaatccacagctagacaacttgcccgg
gacatcttggagctaagggaaggaaatcgtgctttcaatacatttgctggttctgtcaaa
tacaag------------------------------------------------------
-----------------------------aaaca------ggcagtacag----gacatg
gagatgat-gtcaacgagtgtactgatcatcaaatggactgtcaaagggaaacccaagtc
aattctagcaatcatagggggagaattgatcattaaagtggactctaagtttaccctgaa
ccagatcagtggscaagtactcgagcacgaggaaacctgggacttatcagcatcatcgcc
aatwgcccaagcctacttctggacatcacgccgcctctttgctaccaaagaagcaggcaa
ggatgtggtggattcagtcaaggatctgagcagcaagttctctgcccctaaagaaaatgt
tgacatgtaccctgatccttcaggtgatcctaccaag-----------------------
------------------------------------------------------------
-------------------
>PAFTOL009189
------------------------------------------------------------
------------------------------------------------------------
------------------------------------------------------------
------------------------------------------------------------
------------------------------------------------------------
------------------------------------------------------------
------------------------------------------------------------
------------------------------------------------------------
------------------------------------------------------------
------------------------------------------------------------
------------------------------------------------------------
------------------------------------------------------------
-----agagggatgtgtaccagattgcactattctttgcagttgcttacttcgttataca
gttcttgaagatcacct--
>PAFTOL009191
gaggcaga----------------------------------------------------
-----------------------taaactagtagatggsatggattttggggagctatgc
aatgattttgagtgcataagcagtcctcaagttgaatccacagctagacgacttgcccgg
gacatcttggagttaagggaaggaaatcgcgctttcaatacatttgctgtttctgtcaaa
tacaag---gtaaaagccttctaacttatgcacccttgtgcatgggcaacacc-----ca
tgactgacatctttttccttctctgccacaaaca------ggcagtacag----gaaatg
gagatgat-gtcaacgagtgtactgatcatcaaatggactgtcaaagggaaacccaagtc
aattctagcaatcatagggggagaattgatcattaaagtggactctaagtttaccctaaa
ccagatcagtggccaagtactggagcacgaggaaacctgggacttatcagcatcatcgct
gattgcccaagcctacttctggacatcacgccgcctctttgctaccaaagaggcgggcaa
ggacatgctggattcagtcaaggatctgagcagcaagttctctgcccctaaagaaaatgt
cgatatgtaccctgatccttctggtgatcctaccaagttc--ttccaaagggatgacagc
-ttc-agagggacgtgtaccagattgcactattctttgcagttgcttacttcgttataca
gttcttgaagatcacct--
>PAFTOL009195
gaggcaga----------------------------------------------------
-----------------------taaactagtagatgggatggattttggggagctatgc
aatgattttgagtgcataagcagtccccaagttgaatccacagctagacgacttgcccgg
gacatcttggagttaagggagggaaatcgcgctttcagtacatttgctgtttctatcaaa
tacaag------------------------------------------------------
------------------------------------------------------------
------------------------------------------------------------
------------------------------------------------------------
------------------------------------------------------------
------------------------------------------------------------
------------------------------------------------------------
------------------------------------------------------------
------------------------------------------------------------
-------------------
>PAFTOL009199
gaggcaga----------------------------------------------------
-----------------------taaactagtagatgtgatggattttggggagctatgc
aatgattttgagtgcataagcagtccccaagttgaatccacagctagacgacttgcccgg
gacatcttggagataagggaaggaaatcgtgctttcaatacatttgctgtttctgtcaaa
tacaag---gatccagttagaagcttcacaggaagagaaaaatacaaaagacc-----ac
tgtggataactgatgcacttgagaacaccagagt------ggcagtacag----gaaatg
gagatgat-gtcaaccagtgtattgatcatcaaatggacagtcaaagggaaacccaagtc
aattctagcaatcatagggggagaaytgatcattaaagtggactctaagtttacyctaaa
ccagatcagtggccaagtactcgagcacgaggaaacctgggacttatcagcatcatcgct
gattgcccaagcctacttctggacatcacgccgcctctttgcyaccaaagaggcgggcaa
ggacatggtggattcagtcaaggatctgagcarcaagttctctgcccctaaagaaaatgk
cgataygtaccctgatccttctggtgatcctaccaagttc--ttccaaagggatgacagc
-ttc-agagggacgtgtaccagattgcactgttctttgcagttgcttacttcgttataca
gttcttgaagatcacct--
>PAFTOL009203
gaggcaga----------------------------------------------------
-----------------------taaactagtagatgggatggagtttggggagctatgc
aatgattttgagtgcataagcagtccccaagttgaatccacagctagacgacttgcccgg
gacatcttggagttaagggaaggaaatcgcgctttcaatacgtttgctgtttctgtcaaa
tacaag------------------------------------------------------
------------------------------------------------------------
------------------------------------------------------------
------------------------------------------------------------
------------------------------------------------------------
------------------------------------------------------------
------------------------------------------------------------
------------------------------------------------------------
------------------------------------------------------------
-------------------
>PAFTOL009205
gaggcaga----------------------------------------------------
-----------------------tgaactagtagatgggatggattttggggagatatgc
aatgattttgagtgcataagcagtccccaagttgaatccacagctagacgacttgcccgg
gacatcttggagctaagggaaggaaatcgtgctttcaatacatttgctgtttctgtcaaa
tataag---gatccagtcagaagcttcacaggaagagaaaaatacaaaagacc-----ac
tatggataactgatgcacttgagaacaccagagt------ggcagtacag----gacatg
gagatgat-gtcaacgagtgtactgatcatcaaatggactgtgaaagggaaacccaagtc
aattctagcaatcatagggggagaattgatcattaaagtagactctaggtttaccctaaa
ccagatcagcggccaagtactcgagcatgaggaaacctgggacttatcagcatcatcgtc
gattgcccaagcctacttctggacatcacgccgcctctttgctaccaaagaggcgggcaa
ggatgtggtggattcagtcaaggatctgagcagcaagttctctgcccctaaagaaaatgt
tgatatgtaccctgatccttctggtgatcctactaagttc--ttccaaagggatgacagc
-ttc-agagggacgtgtaccagattgcactattctttgcagttgcttacttcgttataca
gttcttgaggatcacct--
>PAFTOL009207
gaggcaga----------------------------------------------------
-----------------------caaactagtagatgggatggatttcggggagctatgc
aatgattttgagtgtataagtagtccccaagttgaatccacagctagacaacttgcccgg
gacatcttggagctaagagaaggaaatcgtgctttcaatacatttgctgtctctgtcaaa
tacaag---gatccagtcagaagcttcacaggaagagaaaaatacaaaagacc-----ac
tatggacaactgatgcacttgagaacaccaaagt------g-------------------
------------------------------------------------------------
------------------------------------------------------------
------------------------------------------------------------
------------------------------------------------------------
------------------------------------------------------------
------------------------------------------------------------
------------------------------------------------------------
-------------------
>PAFTOL009209
gaggcaaa----------------------------------------------------
-----------------------taaactagtagatgggatggattttggggagctatgc
aatgattttgagtgcataagcagtccccaagttgaatccacagctagacaacttgcccgg
gacatcttggagctaagggaaggaaatcgtgctttcagtacatttgctgtttctgtcaaa
tacaag---gatccagtcagaagcttcacaggaagagaaaaatacaaaagacc-----ac
tatggataactgatgcacttgagaacaccagagt------ggcagtgcag----gaaatg
gagatgat-gtcaacgagtgtactgatcatcaaatggactgtcaaagggaaacccaagtc
aattctagcaatcatagggggagaattgatcattaaagtggactctaagtttaccctaaa
ccagatcagtggccaagtactcgaccacgaggaaacctgggacatatcagcatcatcgcc
aattgcccaagcctacttctggacatcacgccgcctctttgctaccaaagaagcaggcaa
ggatgtggtggattcagtcaaggatctgagcagcaagttctctgcccctaaagaaaatgt
tgacatgtaccctgatccttcaggtgatcctaccaagttc--ttccaaagggatgacagc
-ttc-agagggacgtgtaccagattgcactattctttgyagttgtttacttcgttataca
gttcttgaggatcacct--
>PAFTOL009215
gaggcgga----------------------------------------------------
-----------------------taaactagtagatgggatggattttggggagctatgc
aatgattttgagtgcataagcagtccccaagttgaatccacagctagacgacttgcccgg
gacatcttggagttaagggaaggaaatcgtgctttcaatacatttgctgtttctgtcaaa
tacaag------------------------------------------------------
-----------------------------aaaca------ggcagtacag----gaaatg
gagatgat-gtcaacgagtgtactgatcatcaaatggactgtcaaagggaaacccaagtc
aattctagcaatcatagggggagaactgatcattaaagtggactccaagtttactctaaa
ccagatcagtggccaagtactcgagcacgaggaaacctgggacttatcagcatcatcgct
gattgcccaagcctacttctggacatcacgccgcctctttgccaccaaagaggcgggcaa
ggacatggtggattcagtcaaggatctgagcagcaagttctctgcccctaaagaaaatgg
cgatatgtaccctgatccttctggtgatcctaccaag-----------------------
------------------------------------------------------------
-------------------
>PAFTOL009217
gaggtgga----------------------------------------------------
-----------------------taaactagtagatgggatggattttggggagctatgc
aatgattttgagtgcataagcagtccccaagttgaatccacagctagacaacttgctcgg
gacatcttggagttaagggaaggaaatcgtgctttcaatacatttgctgtttctgtcaaa
tacaag------------------------------------------------------
-----------------------------ggtgc------gtcgatacagttcttccaaa
gggatga-----------------------------------------------------
------------------------------------------------------------
------------------------------------------------------------
------------------------------------------------------------
------------------------------------------------------------
--------------------------------------------------------cagc
-ttc-agagggacgtgtaccagattgcactattctttgcagttgcttacttcgttataca
gttcttgaagatcacct--
>PAFTOL009219
gaggcgga----------------------------------------------------
-----------------------taaactagtagatgggatggattttggggagctatgc
aatgattttgagtgcataagcagtccccaagttgaatccacagctagacgacttgcccgg
gacatcttggagttaagggaaggaaatcgtgctttcaatacatttgctgtttctgtcaaa
tacaag------------------------------------------------------
------------------------------------------------------------
-------------------gttatgatcatcaaatggactgtcaaagggaaacccaagtc
aattctagcaatcatagggggagaactgatcattaaagtggactctaagtttactctaaa
ccagatcagtggccaagtactcgagcacgaggaaasctgggacttatcagcatcaycgct
gattgcccaagcctacttctggacatcacgccgcctctttgctaccaaagaggcgggcaa
ggacatggtggattcagtcaaggatctgagcarcaagttctctgcccctaaagaaaatgs
cgataygtaccctgatccttctggtgatcctaccaag-----------------------
------------------------------------------------------------
-------------------
>PAFTOL009221
gaggcaga----------------------------------------------------
-----------------------taaactagtagatgggatggattttggggagctatgc
aatgattttgagtgcataagcagtccccaagttgaatccacagctagacgccttgctcgg
gacatcttggagcaaagggaaggaaatcgtgctttcaatacatttgctgtttctgtcaaa
tacaag------------------------------------------------------
-----------------------------a------------------ag----gaaatg
gagatgat-gtcgacgagtgtactgatcatcaaatggactgtcaaagggaaacccaagtc
aattctagcaatcatagggggagaattgatcattaaagtggactctaagtttaccytaaa
ccagatcagtggccaagtactcgmgcacgaggaaacctgggacttatcagcatcatcgcc
rattgcccaagcctacttctggacatcacgccgcctctttgctaccaaagaggcgggcaa
ggatgtggtggattcagtcaaggatctgagcagcaagttctctgcccctaaagaaaatgt
tgatatgtaccctratccttctggtgatcctactwagttc--ttccaaagggatgacagc
-ttc-agagggacrtgtaccagattgcactrttctttgcagttgcttacttcgttataca
gttcttgaagatcacct--
>PAFTOL009223
gaggtaga----------------------------------------------------
-----------------------taaactagtasatgggatggattttggggagctatgc
aatgattttgagtgcataagcagtccccaagttgaatccacagctagacgacttgctcgg
gacatcttggagttaagggaaggaaatcgtgctttcaatacatttgctgtttctgtcaaa
tacaag---gatccagtcagaagcttcacaggaagagaaaaatacaaaagacc-----ac
tgtggataactgatgcacttgagaacaccagagt------ggcagtacag----gaaatg
gagatgat-gtcaacgagtgtactgatcatcaaatggactgtcaaagggaaacccaagtc
aattctagcaatcatagggggagaactgatgattaaagtggactccaagtttactctaaa
ccagatcagtggccaagtactcgagcacgaggaaacctgggacttatcagcatcatcgct
gattgcccaagcctacttctggacatcacgccgcctctttgctaccaaagaggcgggcaa
ggacatggtggattcagtcaaggatctgagcagcaagttctctgcccctaaagaaaatgg
cgataygtacccsgatccttctggtgatcctaccmagttc--ttccaaagggatgacagc
-ttc-agagggacgtrtaccarattgcactgttctttgcakttgcttacttcgttataca
gttcttgaagatcacct--
>PAFTOL009225
gaggcaga----------------------------------------------------
-----------------------taaactagtagatgggatggattttggggagctatgc
aatgattttgagtgcataagcagtccccaagttgaatccacagctagacgacttgctcgg
gacatcttggagttragggaaggaaatcgtgctttcaatacatttgctgtttctgtcaaa
tacaag------------------------------------------------------
-----------------------------aaaca------ggcagtgcag----gaaatg
gagatgat-gtcaacgagtgtactgatcrtcaaatggactgtcaaagggaaacccaagtc
aattctagcaatcatagggggagaactgatgattaaagtggactccaagtttactctaaa
ccagatcagtggccaagtactcgagcacgaggaaacctgggacttatcagcatcatcgct
gattgcccaagcctacttctggacatcacgccgcctctttgctaccaaagaggcgggcaa
ggacatggtggattcagtcaaggatctgagcagcaagttctctgcccctaaagaaaatgg
cgatacgtaccccgatccttctggtgatcctaccaagttc--ttccaaagggatgacagc
-ttc-agagggacgtgtaccagattgcactgttctttgcagttgcttacttcgttataca
gttcttgaagatcacct--
>PAFTOL009227
gaggcaga----------------------------------------------------
-----------------------taaactagtagatgggatggattttggggagctatgc
aatgattttgagtgcataagcagtcctcaagttgaatccaccgctagacgacttgcccgg
gacatcttcgagttaagggaaggaaatcgcgctttcaatacatttgctgtttctgtcaaa
tacaag------------------------------------------------------
-----------------------------aaaca------ggcagtacag----gaaatg
gagatgat-gtcaacgagtgtactgatcatcaaatggactgtcaaagggaaacccaagtc
aattctagcaatcgtagggggagaactgatcattaaagtggactctaagtttactctaaa
ccagatcagtggccaagtactcgagcacgaggaaacctgggacttatcagcatcatcgct
gattgcccaagcctacttctggacatcacgccgcctctttgctaccaaagaggcaggcaa
ggacatggtggattcagtcaaggatctgagcagcaagttctctgcccctaaagaaaatgt
cgatatgtaccctgatccttctggtgatcctaccaagttc--ttccaaagggatgacagc
-ttc-agagggatgtgtaccagattgcactattctttgctgtcgcttacttcgttataca
gttcttgaagatcacct--
>PAFTOL009229
gaagcaga----------------------------------------------------
-----------------------taaactagtagatgggatggattttggggagctatgc
aatgacttcgagtgcataagcagtccccaagtcgaatccacagctagacaacttgcccgg
gacatcttggagctaagggaaggaaatcgtgctttcagtacatttgctgtttctgtcaaa
tacaag------------------------------------------------------
-----------------------------ggtgg------gtcgatacagttcttccaaa
gggatga-----------------------------------------------------
------------------------------------------------------------
------------------------------------------------------------
------------------------------------------------------------
------------------------------------------------------------
--------------------------------------------------------cagc
-ttc-agagggacgtgtaccagattgcactattctttgcagttgtttactttgttataca
gttcttgaggatcacct--
>PAFTOL009231
gaagcaga----------------------------------------------------
-----------------------taaactagtagatgggatggattttggggagctatgc
aatgacttcgagtgcataagcagtccccaagtcgaatccacagctagacgacttgcccgg
gacatcttggagctaagggaaggaaatcgtgctttcagtacatttgctgaaattcatagt
gtgcag---gatccagtcagaagcttcacaggaagagaaaaatacaaaagacc-----ac
tatggataactgatgcacttgagaacaccagagt------gggtggtggg----tcgata
cagttctt-ccaaagggatg----------------------------------------
------------------------------------------------------------
------------------------------------------------------------
------------------------------------------------------------
------------------------------------------------------------
-------------------------------------------------------acagc
-ttc-agagggacgtgtaccagattgcactattctttgcagttgtttactttgttataca
gttcttgaggatcacct--
>PAFTOL009233
gaggcaga----------------------------------------------------
-----------------------taaactagtagatagcgtggactttggggagctatgc
aatgattttgagtgcataagcagtccccaagttgaatccacagctagacgacttgcccgg
gacatcttggagctaagggaaggaaatcgcgctttcagtacgtttgctgtttctgtcaaa
tacaag------------------------------------------------------
------------------------------------------------------------
------------------------------------------------------------
----------------------------------------------------gttattac
ccagatcagtggccaagtactcgaacacgaggaagcctgggacgtatcagcatcatcgcc
aattgcccaagcctacttctggacatctcgccgcctctttgctaccaaagaggcrggcaa
ggatgtggtggattcagtcaaggatctgagcagcaagttctctgccccaaaagaaaatgt
tgatatgtaccctgatccttctggtgatcctaccaag-----------------------
------------------------------------------------------------
-------------------
>PAFTOL009235
gaggcaga----------------------------------------------------
-----------------------caaactagtagatgggatggatttcggggagctatgc
aatgattttgagtgtatcagtagtccccaagttgaatccacagctagacaacttgcccgg
gacatcttggagctaagagaaggaaatcgtgctttcagcacatttgctgtctctgtcaaa
tacaag---gatccagtcagaagcttcacaggaagagaaaaatacaaaagacc-----ac
tatggataactgacgcacttgagaacaccaaagt------ggcagtacag----gatatg
gagatgct-gtcaacaagtgtactcatcatcaaatggactatcagagggaaacccaagtc
aattgtcgcaatcatagggggagaattgatcatgaaggttgactctaagttcaccctaaa
ccagatcagtggccaagtaatcgagcacgaggaaacctgggacttatcagcatcatcgcc
aattgcccaagcctacttttggacatcacgccgcctctttgctacgaaagaggcaggcaa
ggacgtcatggattcagtcaaggatctgagcagcaagttttctgcccctaaagaaaatgt
tgacatataccctgatccttctggtgatcctactaagttc--tttcaaagggatgacagc
-ttc-agagggacgtgtaccagattgcactattctttgcagttgtttacttggttataca
gttcttgaagatcacct--
>PAFTOL009239
gaggcaga----------------------------------------------------
-----------------------taaactagtagatgggatggattttggggagctatgc
aatgactttgagtgcataagcagtccccaagttgaatccacagctagacracttgcccgg
gacatcttggagctaagggaargaaaccgtgctttcartacatttgctgtttctgtcaaa
tacaag---gatccagtcagaagcttcacaggaagagaaaaatacaaaagacc-----ac
tatggataactgatgcacttgagaacaccagagt------ggcagtacag----gatatg
gagatgat-gtcaaccagtgtgctgatcatcaaatggactgtcaaagggaaacccaagtc
aattctggcaatcatagggggagaattgatcattaaagtggattctaagtttaccctaaa
ccagattagtggccaagtacttgagcacgaggaaacctgggacttatcagcatcatcgcc
gattgcccaagcctacttctggacatcacgccgcctctttgctaccaaagaggcgggcaa
ggatgcggtggattcagtcaaggatctgagcagcaagttctctgcccctaaagataatgt
tgatatgtaccctgatccttctggtgatcctactaag-----------------------
------------------------------------------------------------
-------------------
>PAFTOL009241
gaggtaga----------------------------------------------------
-----------------------taaactagtagatgggatggattttggggagctatgc
aatgattttgagtgcataagcagtccccaagttgaatccacagctagacgacttgcycgg
gacatcttggagttaagrgaaggaaatcgtgctttcaatacrtttgctgtttctgtcaaa
tacaag---gatccagtcagaagcttcacaggaagagaaaaatacaaaagacc-----ac
tgtggataactgatgcacttgagaacaccagagt------ggcagtacag----gaaatg
gagatgat-gtcaacgagtgtactgatcatcaaatggactgtcaaagggaaacccaagtc
aattctagcaatcatagggggagaactgatgattaaagtggactccaagtttactctaaa
ccagatcagtggccaagtactcgagcacgaggaaacctgggacttatcagcatcatcgct
gattgcccaagcctacttctggacatcacgccgcctctttgctaccaaagaggcgggcaa
ggacatggtggattca--------------------------------------------
------------------------------------------------------------
------------------------------------------------------------
-------------------
>PAFTOL009243
gaggcaga----------------------------------------------------
-----------------------taaactagtagatgggatggattttggggagctgtgc
aatgattttgagtgcataagcagtccccaagttgaatccacagctagacaacttgcccgg
gacatcttggagctaagggaaggaaatcgtgctttcaatacatttgctgtttctgtcaaa
tacaag---gatccagtcagaagcttcacaggcagagaaaaatacaaaagacc-----ac
tatggataactgatgcacttgagaacaccagagt------ggcagtacag----gaaatg
gagatgat-gtcaacgagtgtactgatcatcaaatggactgtcaaagggaaacccaagtc
aattctagcaatcatagggggagaattgatcattaaagtggactctaagtttaccctaaa
ccagatcagtggccaagtagtcgagcacgaggaaacctgggacttatcagcatcatcgcc
gattgcccaagcctacttctggacatcacgccgcctctttgctaccaaagaggcgggcaa
ggatgtggtggattcagtcaaggatctgagcagcaagttctccgcccctaaagaaaatgt
tgatatgtaccctgatccttctggtgatcctactaagttc--ttccaaagggatgacagc
-ttc-agagggacgtgtaccagattgcactattctttgcagttgcttacttcgttataca
gttcttgaggatcacct--
>PAFTOL009245
gaggcaga----------------------------------------------------
-----------------------taaactagtagatgggatggattttggggagctatgc
aatgattttgagtgcataagcagtccccaagttgaatccacagctagacaacttgcccgg
gacatcttggagctaagggaaggaaatcgtgctttcaatgcatttgctgtttctgtcaaa
tacaag---gatccagtcagaagcttcacaggaagagaaaaatacaaaagacc-----ac
tatggataactgatgcacttgagaacaccagagt------g-------------------
------------------------------------------------------------
-------------------------ttaatcattaaagtggactccaagtttaccttaaa
ccagatcagtggccaagtactcaagcacgaggaaacctgggacgtatcagcatcatcgct
gattgcccaagcctacttctggacatcacgccgcctctttgccaccaaagaggtgggcaa
ggatgtggtggcttcagtcaaggatctgagcaacaagttctctgccgctaaggaaaatgt
tgacatgtaccctgatccttctggtgatcctactaagttc--ttccaaagggatgacagc
-ttc-agagggacgtgtaccagattgcactattctttgcagttgcttacttcgttataca
gttcttgaggatcacct--
>PAFTOL009249
------------------------------------------------------------
------------------------------------------------------------
------------------------------------------------------------
------------------------------------------------------------
------------------------------------------------------------
------------------------------------------------------------
----------tcaacgagtgtattgatcatcaaatggactgtcaaagggaaacccaagtc
aattctagcaatcatagggggagaattgatcattaaagtggactctaagtttaccctaaa
ccagatcagtggccaagtactcgagcacgaggaaacctgggacttatcagcatcatcgcc
aattgcccaagcctacttctggacatcacgccgcctctttgctaccaaagaagcaggcaa
ggatgtggtggattcagtcaaggatctgagcagcaagttctctgcccctaaagaaaatgt
t-----------------------------------------------------------
------------------------------------------------------------
-------------------
>PAFTOL009255
gaggcaga----------------------------------------------------
-----------------------aaaacttgtagatgggatggatttcggggagctatgc
aatgattttgagtgcataagcagtccccaagttgaatccacagctagacgacttgcccgg
gacatcttggagttaagggaaggaaatcgtgctttcaatacatttgctgtttctgtcaaa
tacaag---gatccagtcagaagcttcacaggaagagaaaaatacaaaagccc-----ac
tatggataactgatgcacttgagaacaccagagt--------------------------
------------------------------------------------------------
---------------------ggaattgatcattaaagtggactctaagtttaccttaaa
ccagatcagtggccaagtactcaagcacgaggaaacctgggacttatcaacatcatcgct
gattgcccaagcctacttctggacatcacgccgcctctttgctaccaaagaggcgggcaa
ggatgtggtggattcagtcaaggatctgagcagcaagttctctgcccctaaagacaatgt
tgatatgtaccctgatccttcgggtgatcctagtcgatacagttcttcagggatgacagc
tttc-agagggacgtgtatcagattgcactattcattgcagttgcttacttcgttataca
gttcttgaggatcacct--
>PAFTOL009257
gaggcaga----------------------------------------------------
-----------------------aaaactagtagatgggatggattttggggagctatgc
aatgattttgagtgcataagcagtccccaagttgaatccacagctagacgacttgcccgg
gacatcttggagttaagggaaggaaatcgtgctttcaatacatttgctgtttctgtcaaa
tacaag------------------------------------------------------
-----------------------------ggtgg------gtcgatacagttcttccaaa
gggatga-----------------------------------------------------
------------------------------------------------------------
------------------------------------------------------------
------------------------------------------------------------
------------------------------------------------------------
--------------------------------------------------------cagc
-ttc-agagggacgtgtatcagattgcactattctttgcagttgcttacttcgttataca
gttcttgaggatcacct--
>PAFTOL009259
gaggcaga----------------------------------------------------
-----------------------taaactagtagatgggatggattttggggagctatgc
aatgactttgagtgcataagcagtccccaagttgaatccacagctagacgacttgcccgg
gacatcttggagctaagggaaggaaaccgtgctttcaatacatttgctgtttctgtcaaa
tacaag---gatccagtcagaagcttcacaggaagagaaaaatacaaaagacc-----ac
tatggataactgatgcacttgagaacaccacagt--------------------------
------------------------------------------------------------
------------------------------------gatcgactctaagtttaccctaaa
ccagatcagtggccaagtactcgagcacgaggaaacctgggacttatcagcatcatcgcc
gattgcccaagcctacttctggacatcacgccgcctctttgctactacagaggcgggcaa
ggatgcggtggattcggtcaaggatctgagcagcaagttctctgcccctaaagaaaatgt
tgatatgtaccctgatccttctggtgatcctactaag-----------------------
------------------------------------------------------------
-------------------
>PAFTOL009263
gaggcaga----------------------------------------------------
-----------------------taaactagtagatgggatggattttggggagctatgc
aatgattttgagtgcataagcagtccccaagttgaatccacagctagacaacttgcccgg
gacatcttggagctaagggaaggaaatcgtgctttcaatacatttgctgtttctgtcaaa
tacaag---gatccagttaggagcttcacaggaagagaaaaatacaaaagacc-----ac
tatgggtaactgatgcacttgagaacaccagagt------ggcagtacag----gaaatg
gagatgat-gtcaacgagtgtactgatcatcaaatggactgtcaaagggaaacccaagtc
aattctagcaatcatagggggagaattgatcattaaagtggactctaagtttaccctaaa
ccagatcagtggccaagtactcgagcacgaggaaacctgggayttatcagcatcatcscc
aattgcccaagcctacttctggacatcacgccgcctctttgctaccaaagaagcaggcaa
ggatgtggtggattcagtcaaggatctgagcagcaagttctctgcccctaaagaaaatgt
tgacatgtaccctgatccttctggtgatcctactaagttc--ttccaaagggatgacagc
-ttt-agagggacgtgtaccagattgcactattctttgcagttgcttacttcgttataca
gttcttgaggatcacct--
>PAFTOL009267
gaggcaga----------------------------------------------------
-----------------------caaactagtagatgggatggattttggggagctatgc
aatgattttgagtgtataagtagtccccaagttgaatccacagctagacaacttgcccgg
gacatcytggagctaagagaaggaaatcgtgctttcaatacatttgctgtctctgtcaaa
tacaag---gatccagtcagaagcttcacaggaagagaaaaatacaaaagacc-----ac
tatggataactgatgcacttgagaacaccaaagt------g-------------------
------------------------------------------------------------
------------------------------------------------------------
------------------------------------------------------------
------------------------------------------------------------
------------------------------------------------------------
------------------------------------------------------------
------------------------------------------------------------
-------------------
>PAFTOL009269
gaggcaga----------------------------------------------------
-----------------------taaactagtagatgggatggattttggagagctatgc
aatgattttgagtgtataagtagtccccaagttgaatccaccgctagacaacttgcccgg
gacatcttggagctaagggaaggaaatcgtgctttcaatacatttgccgtctctgtcaaa
tacaag------------------------------------------------------
--tggctgccattattgttctcctgttgcaaaca------ggcagtgcag----gatatg
gagatgct-gtcaacaagtgtactgattatcaaatggactatcagagggaaacccaagtc
cattgtcgcaatcatagggggagaattgatcatgaaggttgactctaagtttaccctaaa
ccagatcagtggccaagtaatcgagcacgaggaaacctgggacttatcagcatcatcgcc
tattgcacaagcctacttttggacatcacgccgcttctttgctacgaaagaggcaggcaa
ggatgtgatggattcagtcaaggatctgagcagcaagttttctggccctaaagaaaatgt
tgagatgtaccctgatccttctggtgatcctactaag-----------------------
------------------------------------------------------------
-------------------
>PAFTOL009271
gaagcaga----------------------------------------------------
-----------------------taaactagtagatgggatggattttggggagctatgc
aatgactttgagtgcataagcagtccccaagtcgaatccacagctagacaacttgcccgg
gatatcttggagctaagggaaggaaatcgtgctttcagtacatttgctgtttctgtcaaa
tacaag------------------------------------------------------
------------------------------------------------------------
------------------------------------------------------------
------------------------------------------------------------
------------------------------------------------------------
------------------------------------------------------------
------------------------------------------------------------
------------------------------------------------------------
------------------------------------------------------------
-------------------
>PAFTOL009279
gaggcaga----------------------------------------------------
-----------------------taaactggtagatgggatggattttggggagctatgc
aatgattttgagtgcataagcagtccccaagttgaatccacagctagacggcttgcccgg
gacatcttggagttaagggaaggraatcgtgctttcaatacacttgctgtttctgtcaaa
tacaag------------------------------------------------------
-----------------------------ggtgg------gtcgatacagttcttccaaa
gggatga-----------------------------------------------------
------------------------------------------------------------
------------------------------------------------------------
------------------------------------------------------------
------------------------------------------------------------
--------------------------------------------------------cagc
-ttc-agagggacgtgtaccagattgcactattctttgcagttgcttacttcgttataca
gttcttgaagrtcacct--
>PAFTOL009283
gaggtaga----------------------------------------------------
-----------------------taaactagtagatgggatggattttggggagctatgc
aatgattttgagtgcataagcagtccccaagttgaatccacagctagacgacttgctcgg
gacatcttggagttaagggaaggaaatcgtgctttcaatacatttgctgtttctgtcaaa
tacaag------------------------------------------------------
-----------------------------ggtgg------aacaacacagttcttccaaa
gggatga-----------------------------------------------------
------------------------------------------------------------
------------------------------------------------------------
------------------------------------------------------------
------------------------------------------------------------
--------------------------------------------------------cagc
-ttc-agagggacgtgtaccagattgcactgttctttgcagttgcttacttcgttataca
gttcttgaagatcacct--
>PAFTOL009285
gaggcaga----------------------------------------------------
-----------------------caaactagtggatgggatggatttcggggagctatgc
aatgattttgagtgtataagtagyccccaagttgaatccacagctagacaacttgcccgg
gacatcttggagctaagagaaggaaatcgtgctttcaatacgtttgccgtctctgtcaaa
tacaag---gatccagtcagaagcttcacaggaagagaaaaatacaaaagacc-----ac
tatggataactgatgcacttgagaacaccaaagt------ggcagtacat----gatatg
gagatgct-gtcaacaagtttactgattatcaaatggactatcagagggaaacccaagtc
cattgtcgcaatcatagggggagaattgatcatgaaggttgactctaagtttaccctaaa
ccagatcagtggccaagtaatcaagcacgaggaaacctgggacttatcagcatcatcgcc
aattgcccaagcctacttttggacatcacgccgcctctttgctacgaaagaggcgggcaa
ggatgtgatggattcagtcaaggatctgagcagcaagttttctggccctaaagaaaatgt
tgagatgtaccctgatccttctggtgatcctactaagttc--ttccaaagggatgacagc
-ttc-agagggacgtgtacsagattgcactattctttgcagttgtttacttggttataca
gttcttgaagaccacct--
>PAFTOL009287
gaggcaga----------------------------------------------------
-----------------------taaactagtmgatgggatggattttggggagctmtgc
aatgattttgagtgcataagcagtccccaagttgaatccacagctagacgacttgcycgg
gacatcttggagttaagrgaaggaaatcgtgctttcaatacatttgctgtttctgtcaaa
tacaag------------------------------------------------------
-----------------------------aaaca------ggcagtacag----gaaatg
gagatgat-gtcaactagtgtactgatcatcaaatggactatcaaagggaaacccaagtc
aattctagcaatcatagggggagaactgatcattaaagtggactctaagtttactctaaa
ccaaatcagtggccaagtactcgagcatgaggaaacctgggacttatcagcatcatcgct
gattgcccaagcctacttctggacatcacgccgcctctttgctaccaaagaggcgggcaa
ggacatggtggattcagtcaaggatctgagcagcaagttctctgcccctaaagaaaatgt
cgatatgtaccctgatccttctggtgatcctaccaag-----------------------
------------------------------------------------------------
-------------------
>PAFTOL009289
------------------------------------------------------------
---------------------------ctagtagatgggatggattttggggagctatgc
aatgattttgagtgcataagcagtccccaagttgaatccacagctagacaacttgcccgg
gacatcttggagctaagggaaggaaatcgtgctttcaatacatttgctgtttatgtcaaa
tacaag------------------------------------------------------
------------------------------------------------------------
------------------------------------------------------------
------------------------------------------------------------
------------------------------------------------------------
------------------------------------------------------------
------------------------------------------------------------
------------------------------------------------------------
------------------------------------------------------------
-------------------
>PAFTOL009291
gaggcaga----------------------------------------------------
-----------------------taaactagtagatgggatggattttggggagctatgc
aatgattttgagtgcataagcagtccccaagttgaatccacagcyagacgacttgctcgg
gacatcttggagttaagagaaggaaatcgtgctttcaatacatttgctgtttctgtcaaa
tacaag------------------------------------------------------
-----------------------------aaaca------ggcagtacag----gaaatg
gagatgat-gtcaacgagtgtactgatcatcaaatggactgtcaaagggaaaccsaagtc
aattctagcaatcatagggggagaactgatamttaaagtcgactctaagtttactctaaa
ccagatcagtggccaagtactcragcacgaggaaacctgggacttatcwgcatcatcgct
gattgcccaagcctacttctggacatcacgccgcctctttgctaccaaagaggcrggcaa
ggacatggtggattcagtcaaggatctgagcagcaagttctccgcccctaaagaaaatgt
cgatatgtaccctgatccttctggtgatcctaccaagttc--ttycaaagggatgacgct
-tty-agagggacgkgtaccagattgcactattytttgcagttgcttacttcgttataca
gttcttgaagatcacct--
>PAFTOL009293
gaggtaga----------------------------------------------------
-----------------------taaactagtagatgkgatggattttggggagctatgc
aatgattttgagtgcataagcagtccccaagttgaatccacagctagacgacttgctcgg
gacatcttggagttaagggaaggaaatcgtgctttcaatacatttgctgtttctgtcaaa
tacaag------------------------------------------------------
-----------------------------cacga------ggaaacctgggactt-----
------------------------------------------------------------
------------------------------------------------------------
---------------------------------------------atcagcatcatcgct
gattgcccaagcctacttctggacatcacgccgcctctttgctaccaaagaggcgggcaa
ggacatggtggattcagtcaaggatmtgagcagcaagttctctgcccctaaagaaaatgg
cgataygtaccctgatccttctggtgatcctaccaag-----------------------
------------------------------------------------------------
-------------------
>PAFTOL009295
gaggcaga----------------------------------------------------
-----------------------taaactagtagatgtgatggattttggggagctatgc
aatgattttgagtgcataagcagtccccaagttgaatccacagctagacgacttgttcgg
gacatcttggagttaagggaaggaaatcgtgctttcaatacatttgctgcatcaatttgc
tgc---------------------------------------------------------
------------------------------------------------------------
----------------------------atcaaatggactgtaaaagggaaacccaagtc
aattctagcaatcatagggggagaactgatcattaaagtggactccaagtttactctaaa
ccagatcagtggccaagtactcgagcacgaggaaacctgggacttatcagcatcatcgct
gattgcccaagcctacttctggacatcacgccgcctctttgctaccaaagaggcgggcaa
ggacatggtggattcagtcaaggatctgagcagcaagttctctgcccctaaa--------
------------------------------------------------------------
------------------------------------------------------------
-------------------
>PAFTOL009297
gaggcaga----------------------------------------------------
-----------------------taaactagtagatgggatggattttggggagctatgc
aatgactttgagtgcataagcagtccccaagttgaatccacagctagacgacttgcccgg
gacatcttggagctaagggaaggaaaccgtgctttcaatacatttgctgtttctgtcaaa
tacaag---gatccagtcagaagcttcacaggaagagaaaaatacaaaagacc-----ac
tatggataactgatgcacttgagaacacaacagt------ggcagtacag----gaaatg
gagatgat-gtcaacgagtgtgctgatcatcaaatggactgtcaaagggaaacccaagtc
aattctagcaatcatagggggagaattgatcattaaagtggactctaagtttaccctaaa
ccagatcagtggccaagtactcgagcacgaggagacctgggacttatcagcatcatcgcc
gattgcccaagcctacttctggacatcacgccgcctctttgctaccaaagaggcgggcaa
ggatgtggtggattcagtcaaggatctgagcagcaagttctctgcccctaaagaaaatgt
tgatatgtaccctgatccttctggtgatcctactaag-----------------------
------------------------------------------------------------
-------------------
>PAFTOL009299
gaggcaga----------------------------------------------------
-----------------------taaactagtagatggcatggattttggggagctatgc
aatgattttgagtgcataagcagtccccaagttgaatccacagctagacaacttgcccgg
gacatcttggagctaagggaaggaaatcgcgctttcaatgcatttgctgtttctgtcaaa
tacaag------------------------------------------------------
------------------------------------------------------------
------------------------------------------------------------
------------------------------------------------------------
------------------------------------------------------------
------------------------------------------------------------
------------------------------------------------------------
------------------------------------------------------------
-tcg-agagggacgtgtaccagattgcactattctttgcagttgcttacttcgttataca
gttcttgaggatcacct--
>PAFTOL009301
gaggcaga----------------------------------------------------
-----------------------taaactagtagatgggatggattttggggagctatgc
aatgattttgagtgcattagcagtccccaagttgaatccacagctagacaacttgcccgg
gacatattggagctaagggaaggaaatcgtgctttcaatacatttgctgtttctgtcaaa
tacaag------------------------------------------------------
------------------------------------------------------------
----------tcaacgagtgtattgatcatcaaatggactgtcaaagggaaacccaagtc
aattctagcaatcatagggggagaattgatcattaaagtggactctaagttcaccctaaa
ccagatcagtggccaagtactcgagcacgaggaaacctgggacttatcagcatcatcgcc
aattgcccaagcctacttctggacatcgcgccgcctctttgctaccaaagaagcaggcaa
ggatgtggtggattcagttaaggatctgagcagcaagttctctgcccctaaagaaaatgt
cgacatgtaccctgatccttctggtgatcctactaagttc--ttccagagggatgacagc
-tttgagagggatgtgtaccagattgcactattctttgcagttgcttacttcgttataca
gttcttgaggatcaccttg
>PAFTOL009303
gaggcaga----------------------------------------------------
-----------------------taaagtagtagatgggatggattttggggagctatgc
aatgattttgagtgcataagcagtccccaagttgaatccacagctagacaacttgcccgg
gacatcttggagctaagggaaggaaatcgtgctttcaatacatttgctgtttctgtcaaa
tacaag---aattta-----caactccaagagaaattttcga------------------
------------------------------------------------------------
-------t-atggaatactatttcaattatagagtccgataaatttgggaaacccaagtc
aattctagcaatcatagggggagaattgatcattaaagtggactctaagtttaccctaaa
ccagatcagtggccaagtactcgagcacgaggaaacctgggacttatcagcatcatcgct
gattgcccaagcctacttctggacatcacgccgcctctttgccaccaaagaggtgggcaa
ggatgtggtggattcagtcaaggatctgagcagcaagttctctgcccctaaggacaatgt
tgacatgtaccctgatccttctggtgatcctactaag-----------------------
------------------------------------------------------------
-------------------
>PAFTOL009311
gaggccga----------------------------------------------------
-----------------------taaactagtggatgggatggatttcggggagctatgc
aatgagttcgagtgcataagcagtccccaggttgaatccacagctaggcaactagccagg
gacatcttggagcttagggaaggaaatcgtgccttcaataaatttgctgttactgtcaaa
tacaag---gatccagtcagaagtttcaccggaagagagaagtacaaaagacc-----ac
tatggataactgatgcactcgagaacaccaaagt------ggcagtacag----gaaatg
gagatgct-gtcaactagtgtactgatcatcaaatggacaatcagagggaaacccaagtc
aattctggcaagcattgggggagatctgatcattaaggtggattccaagttcaccctaaa
ccagattagtgggcaagtacttgagcacgaggaaacctgggatttatcagcatcatcgcc
gattgcccaagcctacttctgggcatcacgccgcctctttgctacaaaagaggcaggaaa
agatgtggtggattccgtcaaggatctcagcaacaagatttcaacccccaaagaaaacgt
cgagacataccctgatccttctggtgatcctactaagttc--ttccaaagggatgacagc
-ttc-agagggatgtgtaccagattgcattattctttgcagttgtctacttcgttataca
gttcttgaggatcacct--
>PAFTOL009313
gaggcgga----------------------------------------------------
-----------------------tctrttagtggatgggatggagtttggggagctatgt
aatgagtttgagtgcataagcagcccccaagttgaatccacagctagacaacttgccagg
gatatcttggagctaagggaaggcaatcgtgcctttaatacatttgctgtttctgtcaaa
tacaag---gatccaattagaagcttcacaggaagggagaagtacaaaagacc-----mc
tgtggataactgatgcacttkacaatgccaaagt------ggcaatacaa----gaaatg
gagatgyt-gtcaacaagtgtactcaacatcaaatggacaatcaaagggaagccsaagtc
aataytgggtagcattgsgggagatttgatsgtcaaggtggattcaaagtttaccctaaa
tcagattagtgggcaagtgattgarcatgaagaaacttgggatttatcggcatcatcrcc
aattgctcaggcatatttctgggcctcacgccggctatttgctaccaaagaggccggcag
ggatgtggtggacaatgtcaaggacttcagcagcaagatttctgctcccaaagagaatgt
cgagatgtatcctgatcctactggtgatcccactaag-----------------------
------------------------------------------------------------
-------------------
>PAFTOL009315
------------------------------------------------------------
---------------------------ttgttagatgggatggattttggggagctatgc
aatgagtttgagtgcataagcagtccacaggttgaatccacagctagacaacttgcccgg
gacatcttggagcttagggaagggaatcgcgcctttggtacctttgctgtttctgtcaaa
tacaag------------------------------------------------------
------------------------------------------------------------
------------------------------------------------------------
-------------------------------------------------------ctgaa
ccagatcagtggacaagtacttgagcatgaagaaacttgggatttatcagcatcatcacc
tattgcacaagtgtatttctggacatcacgccgcctctttgctacaaaagaggcaggaaa
ggatgtggtggactcagttaaggatatcagcagcaagttttctgcccccacggaaaatgt
tgaaatgtaccctgatccttctggtgatcctactaag-----------------------
------------------------------------------------------------
-------------------
>PAFTOL009319
gaggcaga----------------------------------------------------
-----------------------taaactagtagatgggttggattttggggagctatgc
aatgagtttgagtgcataagcagtccacaggttgaatccacagctagacaacttgcccga
gacatcttggagcttagggaagggaatcgcgccttcaataccttttctgtttctgtcaaa
tacaag------------------------------------------------------
--------------------------tccaaaca------ggctgtactg----gaaatg
gagatgca-atcaacaagtgtactgattatcaaatggactatcagagggaaacccaagtc
aattttggcaagcatcgggggagaactgatcattaaggtggattctaagttcaccctgaa
ccagatcagtggacaagtactcgagcatgaggaaacttgggatttatcagcatcatcagc
tattgcacaagtgtatttctggacatcacgccgcctctttgctacgaaagaggcaggaaa
ggatgtggtggactcagtgaaggatatcagcagcaagttttctgaacccacagaaaatgt
tgaa--------------------------------------------------------
------------------------------------------------------------
-------------------
>PAFTOL009321
gaggcaga----------------------------------------------------
-----------------------taaactagtagatgggatggattttggagagctatgc
aatgagtttgagtgcataagcagcccacaagttgaatccacagctagacaacttgcccgg
gacatcttggagctcagggaagggaatcgcgcctttaataccttcgctgtttctgtcaaa
tacaag---gatcccgtcagaagcttcacaggacgagaaaagtacaaaagacc-----ac
tctgggtaactgatgcactcgagaacaccaaagt------ggctgtactg----gaaatg
gagatgca-gtcaactagtgtactgattatcaaatggactatcagagggaaacccaagtc
gatttt---aagcatcgggggagaactgatcattaaggtggattctaagttcaccctaaa
ccagatcagtggccaagtactcgagcacgaggaaacctgggatttatcagcatcatcacc
tattgcacaagtgtatttctggacatcacgccgcctctttgctacaaaagaggcaggaaa
ggatgtggtggattcagtaaaggatatcagcagcaagttttctgcccccaaagaaaatgt
cgagatgtaccccgatccttctggtgatcctactaag-----------------------
------------------------------------------------------------
-------------------
>PAFTOL013501
gaggcaga----------------------------------------------------
-----------------------taaactagtagatgggatggattttggggagctatgc
aatgattttgagtgcataagcagtcctcaagttgaatccacagctagacgacttgcccgg
gacattttggagttaagggaaggaaatcgtgctttcaatacacttgctgtttctgtcaaa
tacaag---gtaaaagcctt----------------------------------------
----------------------------cggtgg------gtcgatacagttcttccaaa
gggatga-----------------------------------------------------
------------------------------------------------------------
------------------------------------------------------------
------------------------------------------------------------
------------------------------------------------------------
--------------------------------------------------------cagc
tttc-agagggacgtgtaccagattgcactattctttgcagttgcttacttcgttataca
gttcttgaagatcaccttg
>SRR5036296
gaggcaga----------------------------------------------------
-----------------------taaactagtagatgggatggattttggggagctatgc
aatgattttgagtgcataagcagtccccaagttgaatccacagctagacaacttgcccgg
gacatcttggagctaagggaaggaaatcgtgctttcaatgcatttgctgtttctgtcaaa
tacaag---gatccagtcagaagcttcacaggaagagaaaaatacaaaagacc-----ac
tatggataactgatgcacttgagaacaccagagt------ggtagtacag----gaaatg
gagatgat-gtcaacgagtgtactgatcatcaaatggactgtcaaagggaaacccaagtc
aattctagcaattatagggggagaattgatcattaaagtggactccaaatttaccttaaa
ccagatcagtggccaagtactcaagcacgaggaaacctgggacgtatcagcatcatcgct
gattgcccaagcctacttctggacatcacgccgcctctttgccaccaaagaggtgggcaa
ggatgtggtggattcagtcaaggatctgagcagcaagttctctgccgctaaggaaaatgt
tgacatgtaccctgatccttctggtgatcctactaag-----------------------
------------------------------------------------------------
-------------------
>SRR5137211
gaggcaga----------------------------------------------------
-----------------------taaactagtagatgggatggattttggggagctatgc
aatgattttgagtgcataagcagtccccaagttgaatccacagctagacaacttgcccgg
gacatcttggagctaagggaaggaaatcgtgctttcaatgcatttgctgtttctgtcaaa
tacaag---gatccagtcagaagcttcacaggaagagaaaaatacaaaagacc-----ac
tatggataactgatgcacttgagaacaccagagt------ggcagtccag----gaaatg
gagatgat-gtcaacgagtgtactgatcatcaaatggactgtcaaagggaaacccaagtc
aattctagcaattatagggggagaattgatcattaaagtggactccaagtttaccttaaa
ccagatcagtggccaagtactcaagcacgaggaaacctgggacgtatcagcatcatcgct
gattgcccaagcctacttctggacatcacgccgcctctttgccaccaaagaggtgggcaa
ggatgtggtggattcagtcaaggatctgagcaacaagttctctgccgctaaggaaaatgt
tgacatgtaccctgatccttctggtgatcctactaagttc--ttccaaagggatgacagc
-ttc-agagggacgtgtaccagattgcactattctttgcagttgcttacttcgttataca
gttcttgaggatcacct--
>SRR5137212
gaggtaga----------------------------------------------------
-----------------------taaactagtggatgggatggattttggggagttatgc
aatgagtttgagtgcataagcagtccccaagttgaatccacagctagacagcttgcccgg
gacatcttggagctaagggaaggcaatcgtgctttcaatacatttgctgtttctgtcaaa
tacaag---gatccagtcagaagattcgcaggaagagagaagtacaaaagacc-----ac
tatggataactgatgcacttgaaaacaccaaagt------ggcattgcag----gaaatg
gagatgct-gtcaacaagtgtactgatcatcaaatggactatcagagggaaacccaggtc
aattctagcaatcatagggggagaattgatcattaaggtagattccaagttcaccctaaa
ccagatcagtggccaagtgatcgagcacgaggaaacctgggatttatcagcatcatcgcc
tatagcccaagcctacttctggacatcacgccgcctctttgctacgaaagaggcgggcaa
ggatgtggtggattcagtcaaggacctcagcagcaagttttctgctcctaaagaaaatgt
tgagatgtaccctgatccttctggtgatcctactaagttc--ttccaaagggatgacagc
-ttc-agagggatgtgtaccagattgcactattctttgcagttgtttacttcgttataca
gttcttgaggatcacct--
>SRR5137213
------------------------------------------------------------
------------------------------------------------------------
------------------------------------------------------------
------------------------------------------------------------
------------------------------------------------------------
-----------------------------aaata------ggcggtacag----gaaatg
gagatgat-gtcaacgagtgtattgatcatcaaatggactgtcaaagggaaacccaagtc
aattctagcaatcatagggggagaattgatcattaaagtggactctaagtttaccctaaa
ccagatcagtggccaagtactcgagcacgaggaaacctgggacttatcagcatcatcgcc
aattgcccaagcctacttctggacatcacgccgcctctttgctaccaaagaagcaggcaa
ggatgtggtggattcagtcaaggatctgagcagcaagttctctgcccctaaagaaaatgt
tgacatgtaccctgatccttctggtgatcctactaag-----------------------
------------------------------------------------------------
-------------------
>SRR7905849
gaggcaga----------------------------------------------------
-----------------------taaactagtggatgggctggattttggggagctatgc
aatgattttgagtgcataagcagtccccaagttgaatccacagctagacaactcgcccgg
gacatcttggagctaagggaaggaaatcgtgctttcaatacattggctgtttctgtcaaa
tacaag---gatccagtcagaaccttcagaggaagagaaaaatacaaaagacc-----ac
tatggataactgatgcacttgagagcaccaaagt------ggcagtacag----gaaatg
gagatgat-gtcaacgagtgtactgatcatcaaatggtctatcagagggagacccaagtc
aattctggctagcattgggggagagttgatcattaaggtggattctaagtttaccctaaa
ccagatcagtggccaagtaatcgagcacgaggaaacctgggacttatcagcatcatcgcc
aatcaaccaagcctacctctggacatcacgccgcctctttgctacgaaagaggcgggcaa
ggatgtggtggattcagtcaaggatctgagcagcaagttttctgcccctaaagaaaatgc
tgagatgtaccctgatccttctggtgatcctactaagttc--ttccaaagggatgaggct
-ttc-agagggacgtgtaccagattgcactattcttcgcagttgtttacttcgttgtaca
gttcttgaggatcacct--
>SRR7905861
---gcaga----------------------------------------------------
-----------------------taaactagtagatgggatggattttggggagctatgc
aatgattttgagtgcataagcagtccgcaagttgaatccacagctagacgacttgcccgg
gacatcttggagctaagggaaggaaatcgtgctttcaatacatttgctgtttctgtcaaa
tacaag---gatccagtcagaagcttcacaggaagagaaaaatacaaaagacc-----ac
tatggataactgatgcamttgagaacaccagagt------ggcagtacag----gaaatg
gagatgat-gtcaacgagtgtattgatcatcaaatggactgtcaaagggaaacccaagtc
aattctagcaatcatagggggagaattgatcattaaagtggactctaagtttaccctaaa
ccagatcagyggccaagtactygagcacgaggaaacctgggacttatcagcatcatcgcc
aattgcccaagcctacttctggacatcacgccgcctctttgctaccaaagaagcaggcaa
ggatgtggtggaytcagtyaaggatctgagcagcaagttctctgcccctaaagaaaatgt
tgacatgtaccctgatccttcaggtgatcctaccaagttc--ttccaaagggatgacagc
-ttc-agagggacgcttaccagattgcactattctttgcagttgcttacttcgttataca
gttcttgaggatcacct--
>SRR7905862
gaggcaga----------------------------------------------------
-----------------------taaactagtagatgggatggattttggggagctatgc
aatgattttcagtgtataagtagtccccaagttgaatccacagctagacaacttgcccgg
gacatcttggagctwagagaaggaaatcgtgctttcaatacatttgctgtctctgtcaaa
tacaag---gatccagtcagaagcttcacaggaagagaaaaatacaaaagacc-----ac
tatggataactgatgcacttgagaacaccaaagt------ggcagtacag----gatatg
gagatgct-gtcaacaagtgtactgattatcaaatggactatcagagggaaacccaagtc
aattgtygcaatcatagggggagaattgatcatgaaggttgactctaagtttactctaaa
ccagatcagtggccaagtaatcgagcaygargaaacctgggacttatcagcatcatcrcc
gattgcccaagcctacttttggacatcacgccgcttctttgctacaaaagaggcgggcaa
rgatgtgatggattcagtcaaggatctgagcagcaagttttctggccctaaagaaaatgt
tgagatgtaccctgatcctkcyggtgatccwactaagttc--tttcaaagggatgacagc
-ttc-agagggacgygtaccrgattgcactattctttgcarttgtttacttsgttataca
gttcttgaagatcacct--
>SRR8327214
gaggcaaa----------------------------------------------------
-----------------------taaactagtagatgggatggattttggggagctatgc
aatgattttgagtgcataagcagtccccaagttgaatccacagctagacaacttgcccgg
gacatcttggagctaagggaaggaaatcgtgctttcaatacatttgctgtttatgtcaaa
tacaag---gatcctgtcagaagcttcacaggaagagaaaaatacaaaagacc-----ac
tatggataacggatgcacttgagaacaccagagt------ggcagtacag----gaaatg
gagatgat-gtcaacgagtgtactgatcatcaaatggactgtcaaagggaaacccaagtc
aattctagcaatcatagggggagaattgatcattaaagtggactctaagtttaccctaaa
ccagatcagtggccaagtactcgagcacgaggaaacctgggacatatcagcatcatcgcc
aattgcccaagcctacttctggacatcacgccgcctctttgctaccaaagaagcaggcaa
ggatgtggtggattcagtcaaggatctgcggagcaagttctctgcccctaaagaaaatgt
tgacatgtaccctgatccttcaggtgatcctaccaagttc--ttccaaagggatgatagc
-tttcagagggacgtgtaccagattgcactattctttgcagttgcttacttcgttataca
gttcttgaggatcaccttg
