# Supplementary material for: Phylogenomics and classification of Cactaceae based on hundreds of nuclear genes
Source: Plant Syst Evol. 2025 Aug 11;311(5):28. doi: 10.1007/s00606-025-01948-z (PMC12339657; doi:10.1007/s00606-025-01948-z)
Supplement: Supplementary file 4 — Online Resource 4: Containing alignments and RAxML gene trees for all included loci and all phylogenetic datasets (ZIP 10372 KB) [file 606_2025_1948_MOESM4_ESM.zip › de Vos et al_ESM_4/ESM_data_alignments/QCP/6717_consensus.mafft.fasta]

>PAFTOL004547
gaagagaaggagaagggggttcctgcattgatgaggtgttttgatcgtgcgaaggtatat
gtgaaagcgggagatggtggcaatggggtagtggcttttaggagagagaaatatgtgcca
tttggagggccatctgggggcgatggagggagaggtgggagtgtgtatgtggaggttgat
gagtcaatgaattctttgttaccattcagaaatcgtgtccattttagagcaggaagaggt
gggcatgggcaggggaggaagcagcatggggccaaaggggaggatgtggtggtgaaggtg
gcacccgggaccgttattcgggaggcgag---g---------------------gaggat
gctatt------gagggagaagtgttgttagagttgttgcatcctgggcagagggcattg
ctgttgcctggtggaagaggtggtagaggtaatgcagcttttaagtcggggcttaccaag
gttccaaagatagcagaaaagggggaaccaggtcctgaaatgtggttagagttggaactg
aagcttgttgctgatgttggaattgttggtgctccaaatgctgggaaaagtacacttctt
agcgttataagtgccgctcaaccgaacatagcaaactacccattcacaactttgcttcca
aatcttggggtagtatcatttgactatgattctacgatggttgtggctgatttgccgggt
ttgcttgaaggtgcacaccaaggttttggtttaggccatgagtttctgcggcatactgaa
agatgttccatcctggtgcatgttgttgatggttcatcccagcagccagaatacgagttt
gatgcaattcgtcttgagcttgagttgtttaaccctgaacttgctgataagccttatctg
gttgcttataacaagattgatctgcctgaagtatctgaaagatggccagcatttaaggaa
catctacttgctatggggattcaaccacactgcatgagtgctatcagcaaacagggtact
aaagaagtagtttgtgctgcctacgagttagttcagcagattaaggaggctaacaaggaa
ct------cgaagg--------------cgctgctgtcaatctcaatcatgtggctgatc
ggataacgcagaaacaaaatgtccctattaatgagttcaaaatcactcatgacattagct
caaagacctggcatgtggatggagaagggttggagcgttttgttcaaatgacaaattggc
---------grtatgtggattctgagagaagattccagcatgttctggaggcatgcggtg
tgaacaaaggtctcattgagcgtggtgttaaggaaggtgactctgtgatcgtagcagggg
ta----------------------------------------------------------
-----------------
>PAFTOL004551
gaagagaaagagaagggggttcctgcagtgatgaggtgttttgatcgcgcaaagatatat
gtgaaagcaggagatggtggaaatggggtagtggcttttaggagagagaaatatgtgccg
tttggagggccgtcagggggtgatggagggagaggkgggaatgtgtatgtggaagttgat
gggtcgatgaattcgttattaccattcagaaattgtgtccattttaaagcaggaagaggt
gsgcatgggcagggcaagaagcagcatggggccaaaggggaggatgtggtggtgaaggtg
gcacccgggactgttattcgggaggccag---g---------------------gaggat
gctttt------gagggagaagtgttgttagagttgttgcatcctgggcagagggcattg
ctgttgcctggtggacgaggtggamgaggtaatgcagcttttaagtcaggatttaataag
gttccaaagatagcagaaaagggggaggcaggtcctgaaatgtggttggagttggaactg
aagcttgttgcygatgttggaatcgttggtgctccaaatgctgggaaaagyacacttctt
agcgttataagtgccgctcgaccgaacatagcaaactacccattcacaactttgcttccc
aatcttggggtagtctcatttgactttgattctacgatggttgtggctgatttaccgggt
ttgcttgaaggtgcacaccaaggttttggtttaggccatgaatttctgcggcatactgaa
agatgttccgttctggta------------------------------------------
------------------------------------------------------------
------------------------------------------------------------
------------------------------------------------------------
------------------------------------------------------------
------------gg--------tgggacttcatttgtcaatctcaatcatgtggctgatc
ggataaagcagaaacgaaatgtccctattaaggagttcgaaatcactcatgacattaact
taaatacctggcatgtgaatggagatgggttggagcgttttgttcaaatgacaaattggc
---------gatatgtrgattctgcragaagattccagcacgttctggaggcatgcggtg
tgaatagatgtctcattgagcgtggtgtgaaggaaggtgacactgtgatcatagcagggg
ta----------------------------------------------------------
-----------------
>PAFTOL004552
gaagagaaggagaaggggcttcctgcagtgatgaggtgttttgatcgtgcaaagatatat
gtgaaagcgggagatggtggcaatggggtagtggcttttaggagagagaaatatgtgcca
tttggagggccatcagggggggatggagggagaggagggaatgtgtatgtggaggttgat
ggctcaatgaattcgttgttaccattcaggaatcgtgtccactttagagcaggaagaggt
gggcatgggcagaggatgaagcagcatggggccaaaggggaagatgtggtggtgaaggtg
gcacctgggaccgttattcgggaggcgag---g---------------------gaggat
gctatt------gagrgagaagtgttgttagagttgttgcatcctgggcagagggcattg
ctgttgcctggtggaagaggtggtagaggtaatgcagcttttaagtcagggcttaccaag
gttccaaagatagcagaaaagggcgaagcaggtcctgaaatgtggttagagttggaactg
aagcttgttgctgatgttggaattgttggtgctccaaatgctgggaaaagtacacttctt
agcattataagtgctgctcaaccgaacatagcaaactacccattcacaactttgcttcca
aatcttggggtagtatcatttgattatgattctacgatggttgtggctgatttgccgggt
ttgcttgaaggtgcacaccgaggtttgggtttaggccatgagtttctgcggcatactgaa
agatgttccgtcctggtgcatgttgttgatggttcatcccagcagccagaatacgagttt
gatgcaattcgtcttgagcttgagttgtttaaccctgaacttgctgataagccttatctg
gttgcttataacaagatggatctgcctgaagcatctgaaagatggccagcatttaaggaa
catctacttaccatggggattcaaccacactgcatgagtgctatcagcaaacagggtact
aaagaagtagtttgtgctgcctacaagttagttcagcagtttaaggaggctaacaaggaa
ct------cgaagg--------tggggctgctgctgtcaatctcaatcatgtggccgatc
gggtaatgcagaaacgaaatgttcctattaatgagttcgaaatcactcatgacactagca
caaagacctggcatgtggatggagaagggttggagcggtttgttcaaatgacaaattggc
---------grtatgtggattctgagagacgattccagcatgttctggaggcatgcggtg
ttaacaaaggtctcattgagcgtggtgttaaggaaggtgacactgtgatcgta-------
------------------------------------------------------------
-----------------
>PAFTOL004553
gaagagaaggagaagggggttcctgcattgatgaggtgttttgatcgtgcgaaggtatat
gtgaaagcgggagatggtggcaatggggtagtggcttttaggagagagaaatatgtgcca
tttggagggccatcagggggcgatggagggagaggtgggaatgtgtatgtggaggttgat
gagtcaatgaattctttgttaccattcagaaatcgcgtccattttagagcaggaagaggt
gggcatgggcaggggaggaagcagcatggggccaaaggggaggacgtggtggtgaaggtg
gcacccgggaccgttattcgggaggcgag---g---------------------gaggat
gctatt------gagggagaagtgttgttagagttgttgcatcctgggcagagggcattg
ctgttgcctggtggaagaggtggtagaggtaatgcagcttttaagtcagggcttaccaag
gttccaaagatagcagaaaagggggaaccaggtcctgaaatgtggttagagttggaactg
aagcttgttgctgatgttggaattgttggtgctccaaatgctgggaaaagtacacttctt
agcgttataagtgccgctcaaccgaacatagcaaactacccattcacaactttgcttcca
aatcttggggtagtatcatttgactatgatgctacaatggttgtggctgatttgccgggt
ttgcttgaaggtgcacaccaaggttttggtttaggccatgagtttctgcggcacactgaa
agatgttccgtacwggtgcatgtcgttgatggttcatcccagcagccagaatacgagttt
gatgcaattcgtcttgagcttgagttgtttaaccctgaacttgctgataagccttatctg
gttgcttataacaagatggatctgcctgaagcatctgaaagatggccagcatttaaggaa
catctacttgctatggggattcaaccacattgcatgagtgctatcagcaaacagggtact
aaagaagtagtttgtgctgcctacaagttagttcagcggattaaggaaaaaattcttgcc
aa------aacagg--------tggggctgctgctgtcaatctcaatcatttggctgatc
ggataacgcaaaaacgaaatgtccctattagtgagttcgaaatcactcatgacattagct
caaagacctggcatgtggatggagaagggttggagcgttttgttcaaatgacaaattggc
---------gatacgtggattctgagagaagattccagcatgttctggaggcatgcggtg
tgaacaaaggtctcattgagcgtggcgttaaggaaggtgacactgtgatcgtagcagggg
ta----------------------------------------------------------
-----------------
>PAFTOL004554
gaagagaaggagaaggggcttcctgcagtgatgaggtgttttgatcgtgcaaagatatat
gtgaaagcgggagatggtggcaatggggtagtggcttttaggagagagaaatatgtgcca
tttggagggccatcagggggggatggagggagaggagggaatgtgtatgtggaggttgat
ggstcaatgaattcgttgttaccattcaggaatcgtgtccactttagagcaggaagaggt
gggcatgggcagaggatgaagcagcatggggccaaaggggaagatgtggtgrtgaaggtg
gcaccygggaccsttattcgggaggygag---g---------------------gaggat
gctatt------gagggagaagtgttgttagagttgttgcatcctgggcagagggcattg
ctgttgcctggtggaagaggtggtagaggtaatgcagcttttaagtcagggcttaccaag
gttccaaagatagcagaaaagggcgaagcaggtcctgaaatgtggttagagttggaactg
aagcttgttgctgatgttggaattgttggtgctccaaatgctgggaaaagtacacttctt
agcattataagtgctgctcaaccgaacatagcaaactacccattcacaactttgcttcca
aatcttggggtagtatcatttgactatgattctwcgatggttgtggctgatttgccgggt
ttgcttgaaggtgcacaccgaggtttgggtttaggccatgagtttctgcggcatactgaa
agatgtttcgtcctggtgcatgttgttgatggttcatcccagcagccagaatacgagttt
gatgcaattcgtcttgagcttgagttgtttaaccctgaacttgctgataagccttatctg
gttgcttataacaagatggatctgcctgaagcatctgaaagatggccagcatttaargaa
catctacttaccatggggattcaaccacactgcatgagtgctatcagcaaacagggtact
aaagaagtagtttgtgctgcctacaagttagttcagcggattaaggaggctaacaaggag
ct------cgaagg--------tggggctgctgctgtcaatctcaatcatgtggctgatc
gggtaatgcagaaacgaaatgttcctattaatgagttcgaaatcactcatgacactagca
caaagacctggcatgtggatggagaagggttggagcgttttgttcaaatgacaaattggc
---------grtatgtggattctgagagacgattccagcatgttctggaggcatgcggtg
tkaacaaaggtctcattgagcgtggtgttaaggaaggtgacactgtgatcgta-------
------------------------------------------------------------
-----------------
>PAFTOL004555
---gaagagaagaagggggttcctgcattgatgaggtgttttgatcgtgcgaaggtatat
gtgaaagcgggagatggtggcaatggggtagtggcttttaggagagagaaatatgtgcca
tttggagggccatcagggggcgatggagggagaggtgggaatgtgtatgtggaggttgat
aagtcaatgaattctttgttaccattcagaaatcgtgtccattttagagcaggaagaggt
gggcatgggcaggggaggaagcagcatggggccaaaggggaggatgtggtggtgaaggtg
gcacccgggaccgttattcgggaggcgag---g---------------------gaggat
gctatt------gagggagaagtgttgttagagttgttgcatcctgggcagagggcattg
ctgttgcctggtggaagaggtggtagaggtaatgcagcttttaagtcagggcttaccaag
gttccaaagatagcagaaaagggggaaccaggtcctgaaatgtggttagagttggaactg
aagcttgttgctgatgttggaattgttggtgctccaaatgctgggaaaagtacacttctt
agtgttataagtgccgctcaaccgaacatagcaaactacccattcacaactttgcttcca
aatcttggggtagtatcatttgactatgattctacgatggttgtggctgatttgccgggt
ttgcttgaaggtgcacaccagggttttggtttaggccatgagtttctgcggcatactgaa
agatgttcygtcctggtgcatgttgttgatggttcatcccagcagccagaatacgagttt
gatgcaattcgtcttgagcttgagttgtttaaccctgaacttgctgataagccttatctg
cttgcttataacaagatggatctgcctgaagcatctgaaagatggccagcatttaaggaa
catctacttgctatggggattcaaccacactgcatgagtgctatcagcaaacagggtact
aaagaagtagtttgtgctgcctacgagttagttcagcggattaaggaggctagcaaggaa
ct------cgaagg--------tggggctgctgctgtcaatctcaatcatgtggctgatc
ggataacgcagaaacgaaatgtccctattaatgagttcgaaatcactcatgacactagct
caaggacctggcatgtggatggagaagggttggagcgttttgttcaaatgacaaattggc
---------grtatgtggattctgagagaagattccagcatgttctggaggcatgcggtg
tgaacaaaggtctcattgrgcgtggtgttaaggaaggtgacactgtgatcgtagcagggg
ta----------------------------------------------------------
-----------------
>PAFTOL004556
gaagagaaggagaagggggttcctgcagtgatgaggtgttttgatcgtgcgaagatatat
gtgaaagcgggagatggtggcaatggggtwgtggcttttaggagagagaaatatgtgcca
tttggggggccatcagggggsgatggagggagaggtgggaatgtgtatgtggaggttgat
gagtcaatgaattcgttgttaccattcagaaatcgtgcccattttagagcaggaagaggt
gggcatgggcaggggaggaagcagcatggggccaaaggggaagatgtggtggtgaaggtg
gcacccgggaccgttattcgggaggcgag---g---------------------gaggat
gctatt------gagggagaagtgttgttagagttgttgcatcctgggcagagggcattg
ctgttgcctggtggaagaggtggcaaaggtaatgcagcttttaagtcagggcttactaag
gttccaaagatagcggaaaagggggaggcaggtcctgaaatgtggttagagttggaactg
aagcttgttgctgatgttggaattgttggtgctccaaatgctgggaaaagtacacttttg
agcgttataagtgccgctcaaccgaacatagcgaactacccattcacaactttrcttcca
aatcttgggatagtctcatttgactatgattctacgatggttgtggctgatttgccaggt
ttgcttgaaggwgcacaccgaggttttggtttaggccatgagtttttgcggcatactgaa
agatgttccgtcctggta------------------------------------------
------------------------------------------------------------
------------------------------------------------------------
------------------------------------------------------------
------------------------------------------------------------
------------gg--------tggggctgctactgtcaatctcaatcatgtggctgatc
ggataacgcagaaacgaaatgtccctattaatgagtttgaaatcacttatgacattagct
caaagacctggcatgtggatggagaagggttggagcgttttgttcaaatgacaaattggc
---------grtatgtggattctgagagaagattccagcakgttttggaggcatgcggtg
tgaacaaatgtctycttgagcgtggtgtgaaggaaggtgacactgtgatcgtagcmgggg
ta----------------------------------------------------------
-----------------
>PAFTOL004560
gaagagaaggataaggggcttcctgcagtgatgaggtgttttgatcgcgcaaagatatat
gtgaaagcgggagatggcggcaatggtgtagtggcttttaggagagagaaatatgtgcca
tttggagggccatcagggggggatggagggagaggagggaatgtgtatgtggaggttgat
gggtcaatgaattcgttgttatcattcaggagtcgtgtccactttagagcaggaagaggt
gggcatgggcagaggatgaagcagcatggggccaaaggggaagatgtggtggtgaaggtg
gcacctgggaccgttattcgggaggcaag---g---------------------gaggat
gcaatt------gagggagaagtgttgttagagttgttgcatcctgggcagagggcattg
ctgttgcctggtggaagaggtggtagaggtaatgcagcttttaagtcagggcttaccaag
gttccaaagatagcagaaaagggcgaagtaggtcctgaaatgtggttagagttggaactg
aagcttgttgctgatgttggaattgttggtgctccaaatgctgggaaaagtacacttctt
agcattataagtgctgctcaaccgaacatagcaaactacccattcacaactttgcttcca
aatcttggggtagtatcatttgactatgattctacgatggttgtggctgatttgccgggt
ttgcttgaaggtgcacaccgaggcttgggtttaggccatgagtttctgcggcatactgaa
agatgttctgtcctggtgcatgttgttgatggttcatcccagcagccagaatacgagttt
gatgcaattcgtcttgagcttgagttgtttaaccctgaacttgctgacaagccttatctg
gttgcttataacaagatggatctgcctgaagcatctgaaagatggccagcgtttaaggaa
catctacttactatggggattcaaccacactgcatgagtgctatcagcaaacagggtact
aaagaagtagtttgtgctgcctacaagttagttcagcagattaaggaggctaacaaggaa
ct------cgaagg----------------------------------------------
------------------------------------------------------------
----------------------------------------------------------ta
---------gatatgtggattctgagagaagattccagcatgttctggaggcatgcggtg
tgaacaaaggtctcattgagcgtggtgttaaggaaggtgacactgtgatcttagcagggg
ta----------------------------------------------------------
-----------------
>PAFTOL004561
gaagagaaagagaagggggttcctgcagtgatgaggtgttttgatcgcgcraagatatat
gtgaaagcaggagatggtggaaatggggtggtggcttttaggagagagaaatatgtgccg
tttggagggccgtcaggtggggatggagggagaggtgggaatgtgtatgtggaagttgat
gggtcgatgaattcattattaccattcagaaattgtgtccattttaaagcaggaagaggc
gggcatgggcagggcaggaagcagcatggggccaaaggggaggatgtggtggtgaaggtg
gcacccgggaccgttattcgggaggtcag---g---------------------gaggat
gttttt------gagggagaagtgttgttagagttgttgcatcctgggaatagggcattg
ctgttgcctggtggacgaggtggaagaggtaatgcagcttttaagtcaggatttaataag
gttcccaagatagcagaaaagggggagccaggtcctgaaatgtggttggagttggaactg
aagcttgttgccgatgttggaatcgttggtgctccaaatgctgggaaaagcacacttctt
agcgttataagtgccgctcaaccgaacatagcaaattacccattcacaactttgcttcca
aatcttggggtggtctcatttgactatgattctacgatggttgtggctgatttgccgggt
ttgcttgaaggtgcacaccaaggttttggtttaggccatgaatttctacggcatactgaa
agatgttccgttctggttcatgttgtcgacggttcatcccagcagccagaatacgagttt
gatgcaattcgtcttgaacttgagttgtttaacccagaacttgctgggaagccttatctg
gttgcttataacaagatggatctgcctgaagcatctgaaagatggccagcatttaaggat
catctacttgctagggggattcaaccatactgtatgagtgctatcagcaaacagggtact
aatgaagtagtttgtgttgccta-------------------------------------
--------cgatgg--------tggggctgcttctgtcaatctcaatcatgtggctgatc
ggataaagcagaaacgtaatgtccctataaaggagttcgaaatcacccatgacattaact
taaagacctggcatgtgaatggagatggattggagcgttttgttcaaatgacaaattggc
---------gatatgtggattctgcgagaagattccagcacgttctggaggcatgcggtg
tgaataaatgtctcattgagcgtggtgtgaaggaaggtgacactgtgatcatagcagggg
ta----------------------------------------------------------
-----------------
>PAFTOL004562
gaagggaaggagaagggtcttcctgcagtgatgaggtgttttgatcgcgcaaagatatat
gtgaaagcgggagatggtggcaatggggtagtggcttttaggagagagaaatatgtgcca
tttggagggccatcagggggggatggagggagaggagggaatgtgtatgtggaggttgat
gggtcaatgaattcgttgctaccattcaggaatcgtgtccactttagagcaggaagaggt
gggcatgggcagaggatgaagcagcatggggccaaaggkgaagatgtggtggtgaaggtg
gcacccgggaccgttattcgggaggcgag---g---------------------gaggat
gctatc------gagggagaagtgttgttagagttgttgcatcctgggcagagggcattg
ctgttgcctggtggaagaggtggtagaggtaatgcagcttttaagtcagggcttaccaag
gttccaaagatagcagaaaagggcgaagcaggtcctgaaatgtggttagagttggaactg
aagcttgttgctgatgttggaattgttggtgctccaaatgctgggaaaagtacacttctt
agcattataagtgctgctcaaccgaacatagcaaactacccattcacaactttgcttcca
aatcttggggtagtatcatttgactatgattctacgatggttgtggctgatttgccaggt
ttgcttgaaggtgcacaccgaggtttgggtttaggccatgagtttctgcggcatactgaa
agatgttctgtcctggtgcatgttgttgatggttcatcccagcagccagaatacgagttt
gatgcaattcgtcttgagcttgagttgtttaaccctgaacttgctgacaagccttatctg
gttgcttataacaagatggatctgcctgaagcatctgaaagatggccagcatttaaggaa
catctacttactatggggattcaaccacactgcatgagtgctatcagcaaacagggtact
aacgaagtagtttgtgctgcctacaagttagttcagcagattaaggaggctaacaaggaa
------------------------------------------------------------
------------------------------------------------------------
-----------------------------------------------------------a
---------gatatgtggattctgagagaagattccagcatgttttggaggcatgcggtg
tgaacaaaggtctcattgagcgtggagttaaggaaggtgacactgtkatcgta-------
------------------------------------------------------------
-----------------
>PAFTOL004563
gaagagaaggagaaggggattcctgcagtgatgaggtgttttgatcgtgcgaagatatat
gtgaaagcgggagatggtggcaatggggtagtggcttttaggagagagaaatatgtgcca
tttggagggccatcagggggcgatggagggagaggtgggaatgtgtatgtggaggttgat
gagtcaatgaattcgttgttatcattcagaaatcgtgtccattttagagcaggaagaggt
gggcatgggcaggggaggaagcagcatggggctaaaggggaggatgtggtggtgaaggtg
gcacccgggaccgttattcgggaggcgag---g---------------------gaggat
ggtatt------gagggagaagtgttgttagagttgttgcatcctgggcagagggcattg
cttttgccgggtggaagaggtggaagaggtaatgcagcttttaagtcagggcttacaaag
gttccaaagatagcagaaaagggggaggcaggtcctgaaatgtggttagagttggaactc
aagcttgttgctgatgttggaattgttggtgctccaaatgctgggaaaagtacacttctt
agcgttataagtgccgctcaaccagacatagcaaactacccattcacaactttgcttcca
aatcttggggtagtctcatttgactatgattctacgatggttgtggctgacttgccaggt
ttgcttgaaggtgcacaccgyggttttggtttaggccatgagtttctgcggcattctgaa
agatgttctgtcctggtgcatgttgtcgatggttcatcccagcagccagaatacgagttt
gatgcaattcgtcttgagctcgagttgtttaaccctgaacttgctgataagctttatctg
gttgcttataacaagatggatctgcctgaagcatctgaaagatggccagcatttaaggaa
catctacttgctatggggattcaaccatactgcatgagtgctatcagcaaacagggtact
aatgaagtagtttgtgctgcctacaagttagttcagcagattaaggaggctaacaaggaa
ct------cgatgg--------tggggctactactgtcaatctcaatcatgtggctgatc
ggataacgcagaaacgaaatgtccctattactgagttcgaaatcactcatgacattagct
caaagacctggcatgtggatggagaagggttggagcgttttgttcaaatgacaaattggc
---------grtatgtggattctgagagaaggttccagcatgttctggaggcatgcggtg
tgaacaaatgtctcattgagcgtggtgtgaaggaaggtgacactgtgatcgtcgcagggg
ta----------------------------------------------------------
-----------------
>PAFTOL004564
gaagagaaagagaagggggttcctgcagtgatgaggtgttttgatcgcgcaaagatatat
gtgaaagcaggagatggtggaaatggggtagtggcttttaggagagagaaatatgtgccg
tttggagggccgtcagggggggatggagggagaggtgggcatgtgtatgtggaagttgat
gggtcgataaattcgttattaccattcagaaattgtgtccattttaaagcaggaagaggt
gggcatgggcagggcaggaagcagcatggggccaaaggggaggatgtggtggtgaaggtg
gcacccgggaccattattcgggaggccag---g---------------------gaggat
gttttt------gagggagaagtgttgttagagttgttgcatcctgggcagagggcactg
ctgttgcctggtggacgaggtggaagaggtaatgcagcttttaagtcaggacttgaaaa-
-----aagattttccatgcatgcaagctctctttacttcgagtggttggagttggaactg
aagcttgttgctgatgttggaattgttggtgctccaaatgctgggaaaagcacacttctt
agcgttataagtgccgctcaaccgaacatagcaaactaccctttcacaactttgcttcca
aatcttggggtagtctcatttgactatgattctacgatggttgtggctgatttgccgggt
ttgcttgaaggtgcacaccaaggttttggtttaggccatgaatttctgcggcatactgaa
agatgttccgttctggtaagatacgtggat------------------------------
------------------------------------------------------------
------------------------------------------------------------
------------------------------------------------------------
------------------------------------------------------------
------------------------------------------------------------
------------------------------------------------------------
------------------------------------------------------------
--------------------tctgcgagaagattccagcacgttctggaggcatgcggtg
tgaatagatgtctcattgagcgtggtgtgaaggaaggtgacactgtgatcatagcagggg
ta----------------------------------------------------------
-----------------
>PAFTOL004565
gaagagaaggagaagggggttcctgcagtgatgaggtgttttgatcgtgccaagatatat
gtgaaagccggcgatggtggcaatggggtagtggcttttaggagagagaaatatgtgcca
tttggagggccatcagggggcgatggagggagaggtgggaatgtgtatgtggaggttgat
gagtcaatgaattcgttgttaccattcagaaatcatatccattttagagcaggaagaggt
gggcatgggcaggggaggaagcagcatggggccaaaggggaagatgtggtggtgaaagtg
gcacctgggaccgttattcgggaggcgag---g---------------------gaggat
gctatt------gagggagaagtgttgttagagttgttgcatcctgggcagcgggcattg
ctgttgcctggtggaagaggtggaagaggtaatgcagcttttaagtcagggcttaccaag
gttccaaagatagcagaaaagggagagccaggtcctgaaakgtggttagagttggaactg
aaacttgttgctgatgttggaattgttggtgctccaaatgctgggaaaagtacacttctt
agcgttataagtgccgctcaaccgaacatagcgaactacccatttacaactttgcttcca
aatcttgggatagtctcatttgactatgattctacgatggttgtggctgatttgccaggt
ttgcttgagggtgcacaccaaggctttggtttaggccatgaatttctgcggcatactgaa
agatgttccgtcctggtgcatgttgtcgatggttcatcccagcagccagaatacgagttt
gatgcaattcgtcttgagcttgagttgtttaaccctgaacttgctgataagccttatctg
gttgcttataacaagatggatctgcctgaagcatctgaaagatggccagcatttaaggaa
catctacttgctatggggattcaaccatactgcatgagtgctatcagcaaacagggtact
aatgaagtagtttgtgctgcctatgagttagttcagcggattaaggaggctaacaaggaa
ct------caaagg--------tggggctgctactgtcaatctcaatcatgtggctgatc
ggataatgcagaaacgaaatgtccctattaatgagtttgaaatcactcatgacattacct
caaagacctggcatgtggatggagaagggttggagcgttttgttcaaatgacaaattggc
---------gatatgtggattctgatagaagattccagcatgttttggaggcatgcggtg
tgaacaaatgtctccttgagcgtggtgtgaaggaaggtgacactgtgatcgtagcagggg
ta----------------------------------------------------------
-----------------
>PAFTOL004566
gaagagaaagagaagggggttcctgccttgatgaggtgttttgatcgcgcaaagatatat
gtgaaagcaggagatggtggaaatggggtagtggcttttaggagagagaaatatgtgccg
tttggagggccgtcagggggggatggagggagaggtgggaatgtgtatgtggaagttgat
gggtcgatgaattcgttattaccattcagaaattgtgtgcattttaaagcaggaagaggt
gggcatgggcagggcaagaagcagcatggggccaaaggggaggatgtggtggtgaaggtg
gcacccgggaccgttattcgggaggccag---g---------------------gaggat
gttttt------gagggagaagtgttgttagagttgttgcatcctgggcagagggcattg
ctgttgcctggtggacgaggtggaagaggtaatgcagcttttaagtcaggatttaataag
gttccaaagatagcagaaaagggggagccaggtcctgaaatgtggttggagttggaactg
awgcttgttgctgatgttggaattgttggtgctccaaatgctgggaaaagcacacttctt
agcgttataagtgcygctcaaccgaacatagcaaactacccattcacaactttgcttcca
aatcttggggtagtctcatttgactatgattctacgatggttgtggctgatttgccgggt
ttgcttgaaggtgcacaccaaggttttggtttaggccatgaatttctgcggcatactgaa
agatgttccgttctggttcatgttgttgacggttcatcccagcagccagaatatgagttt
gatgcaattcgtcttgaacttgagttatttaatccagaacttgctgagaagccttatctg
gttgcttataacaagatggatctgcctgaagcatctgaaagatggccggcatttaaggat
catctacttgctagggggattcaaccatactgtatgagtgctatcagcaaacagggtact
aatgaagtagtttgtgttgcctacgagctagttaagcagattaaggaggctaacaaggaa
cc------cgaagg--------tgggcctgcttctgtcaatctcaatcatgtggctgatc
ggataaagcagaaacgaaatgtccctattaaggagttcgaaatcactcatgacattaact
taaagacctggcatgtgaatggagatgggttggagcgttttgttcaaatgacaaattggs
---------ggtatgctacatcg-------------------------------------
------------------------------------------------------------
------------------------------------------------------------
-----------------
>PAFTOL004567
gaagagaaggagaagggggttcctgcagtgatgaggtgcttcgatcgtgcgaagatatat
gtgaaagcgggagatggtggcaatggggcagtggcttttaggagagagaaatatgtgcca
tttggagggccatcagggggcgatggggggagaggtgggaatgtgtatgtggaggttgat
gagtcaatgaattcgttgttaccattcagaaatcgtgtccattttagagcaggaagaggt
gggcatgggcaggggagaaagcagcatggggccaaaggggaggatgtggtggtgaaggtg
gcacccgggactgtcattcgggaggcgag---g---------------------gaggat
gctatt------gagggagaagtgttgttagagttgttgcatcctgggcagagggcattg
ctgttgcctggtggaagaggtggtagaggtaatgcagcttttaagtcagggcttaccaag
gttccaaagatagcagaaaagggggaagcaggtcctgaaatgtggttagagttggaacta
aagcttgttgctgatgttggaattgttggtgctccaaatgctgggaaaagtacacttctt
agtgttataagtgccgctcaaccgaacatagcaaactacccattcacaactttgcttcca
aatcttggggtagtatcatttgactatgattctacgatggttgtggctgatttaccgggt
ttgcttgaaggtgcacaccaaggtttgggtttaggccatgagtttctgcggcatactgaa
agatgttccgtcctggtgcatgttgttgatggttcatcccagcagccagaatacgagttt
gatgcaattcgtcttgagcttgagttgtttaaccctgaacttgctgataagccttatctg
gttgcttataacaagatggatctgcctgaagcatctgaaagatggccagcatttaaggaa
catctacttgctatgaggattcaaccacattgcatgagtgctatcagcaaacagggtact
aaagaagtagtttgtgctgcctacgagttagttccgcggattaaggaggctaacaaagaa
ct------cgaagg--------tggggctgttcctgtcaatctcaatcatgtggctgatc
ggatagtgcagaagcgaaatgtccctattaatgagttcgaaatcactcatgacattagct
caaatacctggcatgtggatggagaagggttggagcgttttgttcaaatgacaaattggc
---------grtatgtggattctgagagaagattccagcatgttctggaggcatgcggtg
tgaacaaaggtctcattgagcgtggtgttaaggaaggtgacactgtgatcgtagcagggg
ta----------------------------------------------------------
-----------------
>PAFTOL004568
------aaggagaagggggttcctgcagtgatgagatgtttcgatcgtgcgaagatatat
gtgaaagcgggagatggtggcaatggggtagtggcttttaggagagagaaatatgtgcca
tttggagggccatcrgggggcgatggaggsagaggtgggaatgtgtatgtggaggttgat
gagtcaatgaattcgttgttatcattcagaaatcgtgttcattttagagcaggaagaggt
gggcatgggcaggggaggaagcagcatggggccaaaggggaggatgtggtggtgaaggtg
gcacccgggaccgttattcgggaggcaag---g---------------------caggat
gctatt------gaaggagaagtgttgttagagttgttgcatcctgggcagagggcattg
ctgttgcctggtggwagaggtggcagaggtaatgcagcttttaagtcaaggcttaccaag
gttccaaagatagcagaaaagggggaagcaggtcctgaaatgtggttagagttggaactg
aagcttgttgctgatgttggaattattggtgctccaaatgctgggaaaagtacacttctt
agtgttataagtgccgctcaaccgagcatagcaaactatccattcacaactttgcttcca
aatcttggggtagtatcatttgactatgattctacgatggttgtggctgatttaccaggt
ttgcttgaaggtgcacaccaaggtttgggtttaggccatgagtttctgcggcatactgaa
agatgttctgtcctggtgcatgttgttgatggttcatcccagcagccagaatacgagttt
gatgcaattcgtcttgagcttgaattgtttaaccctgaacttgctgataagccttatctg
gttgcttataacaagatggatctgcctgaagcatctgaaagatggccagcatttagggaa
catctacttgctatggggattcaaccacactacatgagtgctgtcagcaaagagggcact
aaagaagtagtttgtgctgcctacgagttagttcagcggattaaggaggctaacaaggaa
ct------caaagg--------tggggctgttgctgtcaatctcaatcatgtggctgatc
ggatagcgcagaaacgaaatgtccctattaatgagttcgaaatcactcatgacattagct
caaagacctggcatgtggatggagaagggttggagcgttttgttcaaatgacaaattggc
---------grtatgtggattctgagagaagattccagcatgttctggaggcatgcggtg
tgaacaaagatctcattgagcgtggtgttaaggaaggtgacactgtgatcgtagcagggg
ta----------------------------------------------------------
-----------------
>PAFTOL004571
gaagagaaagagaagggggttcctgcagtgatgaggtgttttgatcgcgcaaagatatat
gtgaaagcaggagatggtggaaatggggtagtggcttttaggagagagaaatatgtgccg
tttggagggccgtcagggggggatggagggagaggtgggaatgtgtatgtggaagttgat
gggtcgatgaattcgttattaccattcagaaatcgtgtccattttaaagcaggaagaggt
gggcatgggcagggcaagaagcagcatggggccaaaggggaggatgtggtggtgaaggtg
gcaccmgggaccgttattcgrgaggccag---g---------------------gaggat
gttttt------gagggagaagtgttgttagagttgttgcaycctgggcagagggcattg
ctgttgcctggtggacgaggtggaagrggtaatgcagcttttaagtcaggatttaataag
gttccaaagatagcagaaaagggggagccaggtcctgaaatgtggttggagttggaactg
aagcttgttgctgatgttggaattgttggtgctccaaatgctgggaaaagcacacttctt
agcgttataagtgcygctcgaccgaacatagcaaactacccattcacaactttgcttcca
aatcttggggtagtctcatttgactatgattctacgatggttgtggctgatttgccgggt
ttgcttgaaggtgcacaccaaggttttggtttaggccatgaatttctgcggcatactgaa
agatgttccgttctggttcatgttgtcgacggttcatcccagcagccagaatacgagttt
gatgcaattcgtcttgaacttgagttgtttaacccagaacttgctgagaagccttatctg
gttgcttataacaagatggatctgcctgaagcatmtgaaagatggccagcatttaaggat
catctacttgctagggggattcaaccatactgtatgagtgctatcagcaaacagggtact
aatgaagtagtttrtgttgcctacgagctagttaagcggattaaggaggctaacaaggaa
cc------cgaagg--------tggggctgcttctgtcaatctcaatcatgtggctgatc
ggataaagcagagacgaaaggtccctattaaggagttcgaaatcactcatgacattaact
taaagacctggcatgtgaatggagatgggttggagcgttttgttcaaatgacaaattggc
---------gatatgtggattctgcgagaagattccagcacgttctggaggcatgcggtg
tgaatagatgtctcattgagcgtggtgtgaaggaaggtgacactgtgatcatagcagggg
ta----------------------------------------------------------
-----------------
>PAFTOL004572
gaagagaaggagaagggggttcctgcagtgatgaggtgttttgatcgtgcgaagatatat
gtgaaagcgggagatggtggcaatggggtagtggcttttaggagagagaaatatgtgcca
tttggagggccatcagggggcgatggagggagaggtgggaatgtgtatgtggaggttgat
gagtcaatgaattcgttgttaccattcagaaatcgtgtccattttagagcaggaagaggt
gggcatgggcaggggaggaagcagcatggggcyaaaggggaagatgtggtggtgaaggtg
gcacctgggactgttattcgggaggcgag---g---------------------gaggat
gctatt------gagggagaagtgttgctagatttgttgcatcctgggcagagggcattg
ctgttgcctggtggaagaggtggaagaggtaatgcggcttttaagtcagggcttactaag
gttccaaagatagcagaaaagggggagccaggtcctgaaatgtggttagagttggagctg
aagcttgttgctgatgttggaattgttggtgctccaaatgctgggaaaagtacacttctt
agcgttataagtgccgctcaaccgaacatagcgaactacccattcacaactttgcttcca
aatcttgggatagtctcatttgactatgattctacgatgattgtggctgatttgccaggt
ttgcttgaaggtgcacaccgaggttttggtttaggccatgagtttctgcggcatactgaa
agatgttccgtcctggtgcacgttgtcgatggttcatcccagcagccagaatatgagttt
gatgcaattcgtcttgagcttgagttgtttaaccctgaacttgctgataagcattatctg
gttgcttataacaagatggatctgcctgaagcatctgaaagatggccagcatttaaggaa
catctacttgctatggggattcaaccatactgcatgagtgctatcagcaaacagggtact
catgaagtagtttgtgctgcctatgagttagttcagcggattaaggaggctaacaaggaa
ct------cgaagg--------tggggctactactgtcaatctcaatcatgtggctgatc
ggataacgcagaaacgaaaagtccctattaatgagttcgaaatcactcatgacattagct
caaagacctggcatgtggatggagaagggttggagcgttttgttcaaatgacaaattggc
---------gatatgtggattctgagagaagattccagcatgttttggaggcatgcggtg
tcaacaaatgtctccttgagcgtggtgtgaaggaaggtgacaccgtgatcgtagcagggg
ta----------------------------------------------------------
-----------------
>PAFTOL004573
gaagagaaggagaagggggttcctgcagtgatgaggtgttttgatcgtgcgaagatatat
gtgaaagcgggagatggtggcaatggggtagtggctttcaggagagagaaatatgtgcca
tttggagggccatcagggggcgatggagggagaggtgggaatgtgtatgtggaggttgat
gagtcaatgaattcgttgttaccattcagaaatcgtgtccattttagagcaggaagaggt
gggcatgggcaggggaggaagcagcatgggaccaaaggggaagatgtggtggtgaaggtg
gcacctgggaccgttattcgggaggcgag---g---------------------gatgat
gctatt------gagggagaggtgttgttagagttgttgcatcctgggcagagggcattg
ctgttgcgtggtggaagaggtggaagaggtaatgcagcttttaagtcagggctcactaag
gtcccaaagatagcagaaaagggggagccaggtcctgaaatgtggttagagttggaactg
aagcttgttgctgatgttggaattgttggtgctccaaatgctgggaaaagtacacttctt
agcgttataagtgctgctcaaccgaacatagcgaactacccattcacaactttgcttcca
aatcttggggtagtctcatttgactataattctacgatggttgtggctgatttgccaggt
ttgcttgaaggtgcacaccgaggttttggtttaggccatgagtttctgcggcatactgaa
agatgtgccgtcctggtgcatgttgtcgatggttcatcccagcagccagaatacgagttt
gatgcaattcgtcttgagcttgagttgtttaaccctgagcttgctgataagctttatctg
gttgcttataacaagatggatctgcctgaagcatctgaaagatggccagcatttaaggaa
catctacttgctatggggattcaaccatactgcatgagtgctatcagcaaagagggtact
aatgaagtagtttgtgctgcctatgagttagttcagcgttcaagcacaatgaactcaact
ac------cacagg--------tggggctgctactgtcaatctcaatcatgtggctgatc
ggataacgcagaaacgaaatgtccctattaatgagtttgaaatcactcatgacattagct
caaagacctggcatgtggatggagaagggttggagcgttttgttcaaatgacaaattggc
ggtacattagataygtggattctgagagaagattccagcatgttttggaggcatgcggtg
tgaacaaacgtctccttgagcgtggtgtgaaggaaggtgacactgtgatcatagcagggg
ta----------------------------------------------------------
-----------------
>PAFTOL004574
gaagagaaggagaagggggttcctgcagtgatgaggtgttttgatcgtgcgaagatatat
gtgaaagcgggagatggtggcaatggggtagtggcttttaggagagagaaatatgtgcca
tttggagggccatcagggggcgatggagggaaaggtgggaatgtgtatgtgcaggttgat
gactcaatgaattcgttgttaccattcagaaatcgtgtccactttagagcaggaagaggt
gggcatgggcaggggaggaagcagcatggggccaaaggggaggatgtggtggtgaaggtg
gcacccgggaccgttattcgggaggctag---g---------------------gaggat
gctatt------gagggagaagtgttgttagagttgttgcatcctgggcagagggcattg
ctgttgcctggtggaagaggtggcagaggtaatgcagcttttaagtcagggcttaccaag
gttccaaagatagcagaaaagggggaagcaggtcctgcaatgtggttagagttggaactg
aagcttgttgctgatgttggaattgttggtgctccaaatgctgggaaaagtacacttctt
agcgttataagtgccgctcaaccgaacatagcaaactacccattcacaactttgcttcca
aatcttggggtagtatcatttgactatgattctacgatggttgtggctgatttgccaggt
ttgcttgaaggtgcacaccaaggtttgggcttaggccatgagtttctgcggcacactgaa
agatgttccgtcctggtgcatgttgttgatggttcatcccagcagccagaatacgagttt
gatgcaattcgtcttgagcttgagttgtttaaccctgaacttgctgataggccttatctg
gttgcttataacaagatggatcttcctgaagcatctgaaagatggccagcatttaaggaa
catctacttgctatggggattcaaccacattgcatgagtgctatcagcaaacagggtact
aaagaagtagtttgtgctgcctacgagttagttcagcggattaaggaggctaacaaggaa
ct------cgaagg--------tggggctcctgctgtcaatctcaatcatgtggctgatc
ggataacgcagcaacgaaatgtccctattaatgagttcgaaatcactcatgacattagct
caaagacctggcatgtggatggagaagggttggagcgttttgttcaaatgacaaattggc
---------grtatgtggattctgagagaagattccagcatgttctggaggcatgcggtg
tgaacaaaggtctcattgagcgtggtgttaaggaaggtgacactgtgatcgtagcagggg
ta----------------------------------------------------------
-----------------
>PAFTOL004577
gaagagaaggataaggggcttcctgcagtgatgaggtgttttgatcgcgcaaagatatat
gtgaaagcgggagatggtggcaatggggtagtggcttttaggagagagaaatatgtgcca
tttggagggccatcagggggggatggagggagaggagggaatgtgtatgtggaggttgat
gggtcaatgaattcgttgttatcattcaggagtcgtgtccactttagaggaggaagaggt
gggcatgggcagaggatgaagcagcatggggccaaaggggaagatgtggtggtgaaggtg
gcacccgggaccgttattcgggaggcgag---g---------------------gaggat
gctatt------gagggagaagtgttgttagagttgttgcatcctgggcagagggcattg
ctgttgcctggtggaagaggtggtagaggtaatgcagcttttaagtcagggcttaccaag
gttccaaagatagcagaaaagggcgaagcaggtcctgaaatgtggttagagttggaactg
aagcttgttgctgatgttggaattgttggggctccaaatgctgggaaaagtacacttctt
agcattataagtgctgctcaaccgaacatagcaaactacccattcacaactttgcttcca
aatcttggggtagtatcatttgactatgattctacgatggttgtggctgatttgccgggt
ttgcttgaaggtgcacaccaaggtttgggtttaggccatgagtttctgcggcatactgaa
agatgttctgtcctggtgcatgttgttgatggttcatcccagcagccagaatacgagttt
gatgcaattcgtcttgagcttgagttgtttaaccctgaacttgctgacaagccttatgtg
gttgcttataacaagatggatctgcctgaagcatctgaaagatggccagcrtttaaggaa
catctacttactatggggattcaaccacactgcatgagtgctatcagcaaacagggtact
aaagaagtagtttgtgctgcctacaagttagttcagcagattaaggaggctaacraggaa
ct------tgaagg--------tggggctgctgctgtcaatctcaattatgtggctgatc
gggtaatgcagarrcgaaatgtccctattaatgagttcgagatcactcatgacattagca
caaagacctggcatgtggatggagaagggttggagcgttttgttcaaatgacaaattggc
---------rrtatgtggattctgagmgaagattccagcatgttctggaggcatgcggtg
tgaacaaaggtctcattgagcgtggtgttaaggaaggtgacactgtgatcgtagcagggg
ta----------------------------------------------------------
-----------------
>PAFTOL004578
gaagagaaggagaaggggcttcctgcagtgatgaggtgttttgatcgtgcgaagatatat
gtgaaagcgggagatggtggcaatggggtagtggcttttaggagagagaaatatgtgcca
tttggagggccatcgggtggcgatggggggagaggtgggaatgtgtatgtggaggttgat
gagtcaatgaattcgttgttaccattcagaaatcgtgtccattttagagcaggaagaggt
gggcatgggcaggggaggaagcagcatggggccaaaggggaggatgtggtggtgagggtg
gctcccgggaccgttattcgggaggcgag---g---------------------gaggat
gctatt------gagggagaagtgttgttagagttgttgcatcctgggcagagagcattg
ctgttgcctggtggaagaggtggaagaggtaatgcagcttttaagtcagggcttactaag
gttccaaagatagcagaaaagggggaggcaggtcctgaaatgtggttagagttggaactg
aagcttgttgctgatgttggaattgttggtgctccaaatgctgggaaaagtacacttctt
agcgktataagtgccgctcaaccgaacatagcgaactacccattcacaactttgcttcct
aatcttgggatagtctcatttgactatgattctacgatggttgtggctgatttgccaggt
ttgcttgaaggtgcacaccgaggttttggtttaggccatgagtttctgcggcatactgaa
agatgttctgtcctggtgcatgttgtcgatggttcatcccagcaaccagaatacgagttt
gatgcaattcgtcttgagcttgagttgtttaaccctgaacttgctgataagctttatctg
gttgcttataacaagatggatctgcctgaagcatctgaaagatggccagcatttaaggag
catctacttgctatggggattcaaccatactgcatgagtgctatcagcaaacagggtact
aatgaagtagtttgtgctgcctatgagttagttcagcggattaaggaggctaacaaggaa
ct------cgaagg--------tggggctgctactgtcaatctcaatcatgtggctgatc
ggataacgcagaaacgaaatgtccctattaatgagttcgaaatcactcatgacattagct
caaagacctggcatgtggatggagaagggttggagcgttttgttcaaatgacaaattggc
---------artatgtggattctgagagaagattccagcatgttttggaggcatgcggtg
tgaacaaatgtctccttgagcgtggtgtgaaggaaggtgacactgtcatcgtagcagggg
ta----------------------------------------------------------
-----------------
>PAFTOL004582
gaagagaaggagaagggggttcctgcagtgatgaggtgttttgatcgtgcgaagatatat
gtgaaagcgggagatggtggcaatggggtagtggcttttaggagagagaaatatgtgcca
tttggagggccatcagggggcgatggagggagaggtgggaatgtgtatgtggaggttgat
gagtcaatgaattcgttgttgccattcagaaatcgtgtccattttagagcaggaagaggt
gggcatgggcaggggaggaagcagcatggggccaaaggggaggatgtggtggtgaaggtg
gcacccgggaccgttattcgggaggcgag---g---------------------gaggat
gctatt------cagggagaagtgttgttagagttgttgcatcctgggcagagggcattg
ctgttgcctggtggaagaggtggaagaggtaatgcagcttttaagtcagggcttactaag
gttccaaagatagcagaaaagggggaggcaggtcctgaaatgtggttagagttggaactg
aagcttgttgctgatgttggaattgttggtgctccaaatgctgggaaaagtacacttctt
agcgttataagtgccgctcaaccgaacatagcgaactacccattcacaactttgcttcca
aatcttgggatagtctcatttgactatgattctacgatggttgtggctgatttgccaggt
ttgcttgaaggtgcacaccgaggttttggtttaggccatgagtttctgcggcatactgaa
agatgttccgtcctggtgcatgttgtcgatggttcatcccagcagccagaatacgagttt
gacgcaattcgtcttgagcttgagttgtttaaccctgaacttgctgataagctttatctg
gttgcttataacaagatggatctgcctgaagcatctgaaagatggccagcatttaaggaa
catctacttgctatggggattcaaccatactgcatgagtgctatcagcaaacagggtact
aatgaagtagtttgtgctgcctatgagttagttcagcggattaaggagactaacaaggaa
ct------cgaagg--------tggggctgctactgtcaatctcaatcatgtggctgatc
agataacgcagaaacgaaatgtccctattaatgagttcgaaatcactcatgacattagct
caaagacctggcatgtggatggagaagggttggagcgttttgttcaaatgacaaattggc
---------gatatgtggattctgagagaagattccagcatgttttggaggcatgcggtg
tgaacaaatgtctccttgcgcgtggtgtgaaggaaggtgacactgtgatcgtagcagggg
ta----------------------------------------------------------
-----------------
>PAFTOL004583
gaagagaaggagaagggggttcctgcattgatgaggtgttttgatcgtgcgaaggtatat
gtgaaagcgggagatggtggcaatggggtagtggcttttaggagagagaaatttgtgcca
tttggmgggccatcagggggcgatggagggagaggtgggaatgtgtatgtggaggttgat
gagtcaatgaattctttgttaccattcagaaatcgtgtccattttagagcaggaagaggt
gggcatgggcatgggaggaagcagaatggggccaaaggggaggatgtggtggtgaaggtg
gcacccgggactgttattcgggaggcgag---g---------------------gaggat
gctatt------gagggagaagtgttgttagagttgttgcatcctgggcagagggcattg
ctgttgcctggtggaagaggtggtagaggtaatgcagcttttaagtcagggcttactaag
gttccaaagatagcagaaaagggggaaccaggtcctgaaatgtggttagagttggaactg
aagcttgttkctgatgttggaattgttggtgctccaaatgctgggaaaagtacacttctt
agygttataagtgccgctcaaccgaacatagcaaactacccattcacaactttgcttcca
aatcttggggtagtatcatttgactatgattctacgatggttgtggctgatttgccaggt
ttgcttgaaggtgcacaccaaggttttggtttaggccatgagtttctgcggcacactgaa
agatgttccgtcctggtgcatgttgttgatggttcatcccagcagccagaatatgagttt
gatgcaattcgtcttgagsttgagttgtttaaccctgaacttgctgataagccttatctg
gttgcttataacaagatggatctgcctgaagcatctgaaagatggccagcatttaaggaa
catctacttgctatggggattcaaccacactgcatgagtgctatcagcaaacagggtact
aaagaagtagtttgtgctgcctacgagttagttcagcggattaaggaggctaacaaggaa
ct------cgaagg--------tggggctgctgccttcaatctcaatcatgtggctgatc
ggataacgcagaaacgaaatgtccckattaatgagttcgaaatcactcatgacattagct
caaagacctggcatgtggatggagaagggttggagcgttttgttcaaatgacaaattggc
---------grtatgtggattctgagagaagattccagcatgttctggaggcatgcggtg
tgaacaaaggtctcattgagcgtggtgttaaggaaggtgacactgtgatcgtagcagggg
ta----------------------------------------------------------
-----------------
>PAFTOL004584
gaagagaaggwgaaggggcttcctgcagtgatgaggtgttttgatcgcgcaaagatatat
gtgaaagcgggagatggtggcaatggggtagtggcttttaggagagagaaatatgtgcca
tttggagggccatcagggggggatggagggagaggagggaatgtgtatgtggaggttgat
gggtcaatgaattcgttgttaccattcaggagccgtgtccactttagagcaggaagaggt
gggcatgggcagaggatgaagcagcatggggccaaaggggaagatgtggtggtgaaggtg
gcacccgggaccgttattcgggaggcgag---g---------------------gaggat
tctatt------gagggagaagtgttgttagagttgttgcagcctgggcagagggcattg
ctgttgcctggtggaagaggtggtagaggtaatgcagcttttaagtcagggcttaccaag
gttccaaagatagcagaaaaaggcgaagcaggtcctgaaatgtggttagagttggaactg
aagcttgttgcggatgttggaattgttggtgctccaaatgctgggaaaagtacacttctt
agcattataagtgctgctcaaccgaacatagcaaactacccattcacaactttgcttcca
aatcttggggtagtatcatttgmctatgattstacgatggttgtggctgatttgccgggt
ttgcttgaaggtgcacaccgaggtttgggtttaggccatgagtttctgcggcatactgaa
agatgttctgtcctggtgcatgttgttgatggttcatcccagcagccagaatacgagttt
gatgcaattcgtcttgagcttgagttgtttarccctgaacttgctgacaagccttatctg
gttgcttataacaagatggatctgcctgaagcatctgaaagatggccagcatttaaggaa
catctacttactatggggattcaaccacactgcatgagtgctatcagcaaacagggtact
raagaagtagtttgtgctgcctacaagttagttcagcagattaaggaggctaacaaggaa
ct------cgaagg--------tggggctgctgctgtcaatctcaatcatgtggctgatc
gggtaatgcagaaacgaaatgtccctattaatgagttcgagatcactcatgacattagca
caaagacctggcatgtggatggagaagggttggagcgttttgttcaaatgacaaattggc
---------rrtatgtggattctgagagaagattccagcatgttctggaggcatgcggtg
tgaacaaaggtctcattgagcgtggtgttaaggaaggtgacactgtgatcgtagcagggg
ta----------------------------------------------------------
-----------------
>PAFTOL004585
gaagagaaagagaagggggttcctgccgtgatgaggtgttttgatcgcgcaaagatatat
gtgaaagcaggagatggtggaaatggggtagtggcttttaggagagagaaatatgtgccg
tttggagggccgtcagggggggatggagggagaggtgggaatgtgtatgtggaagttgat
gggtcgatgaattcgttattaccattcagaaattgtgtgcattttaaagcaggaagaggt
gggcatgggcagggcaagaagcagcatggggccaaaggggaggatgtggtggtgaaggtg
gcacccgggaccgttattcgggaggccag---g---------------------gaggat
gttttt------gagggagaagtgttgttagagttgttgcatcctgggcagagggcattg
ctgttgcctggtggacgaggtggaagaggtaatgcagcttttaagtcaggatttaataag
gttccaaagatagcagaaaagggggagccaggtcctgaaatgtggttggagttggaactg
aagcttgttgctgatgttggaattgttggtgctccaaatgctgggaaaagcacacttctt
agcattataagtgccgctcaaccgaacatagcaaactacccattcacaactttgcttcca
aatcttggggtagtctcatttggctatgattctacgatggttgtggctgatttgccgggt
ttgcttgaaggtgcacaccaaggttttggtttaggctatgaatttctgcggcatactgaa
agatgttccgttctggttcatgttgttgacggttcatcccagcagccagaatacgagttt
gatgcaattcgtcttgaacttgagttgtttaatccagaacttgctgagaagccttatctg
gttgcttataacaagatggatctgcctgaagcatctgaaagatggccggcatttaaggat
catctacttgctagggggattcaaccatactgtatgagtgctatcagcaaacagggtact
aatgaagtagtttgtgttgcctacgagctagttaagcagattaaggaggctaacaaggaa
cc------cgaagg--------tggggctgcttctgtcaatctcaatcatgtggctgatc
ggataaagcagaaacgaaatgtccctattaaggagtttgaaatcactcatgacattaact
taaagacctggcatgtgaatggagatgggttggagcgttttgttcaaatgacaaattggc
---------grtatgtggattctgcaagaagattccagcatgttctggaggcatgcggtg
tgaatagatgtctcattgagcgtggtgtgaaggaaggtgacactgtgatcatagcagggg
ta----------------------------------------------------------
-----------------
>PAFTOL004587
gaagagaaggagaagggggttcctgcagtgatgaggtgttttgatcttgcgaagatatat
gtgaaagcgggagatggtggcaatggggtagtggcttttaggagagagaaatatgtgcca
tttggagggccatcagggggcgatggagggagaggtgggaatgtgtatgtggaggttgat
gagtcaatgaattcgttgttaccattcagaaatcgtgtccattttagagcaggaagaggt
gggcatgggcaggggaggaagcagcatggggccaaaggggaggatgtggtggtgaaggtg
gcacccgggaccgttattcgggaggcgag---g---------------------gaggat
gctatt------gagggagaagtgttgttagagttgttgcatcctgggcagagggcattg
ctgttgcctggtggaagaggtggtagaggtaatgcagcttttaagtcagggcttaccaag
gttccaaagatagcagaaaagggggaagcaggtcctgaaatgtggttagagttggaactg
aagcttgttgctgatgttggaattgttggagcaccaaatgctgggaaaagtacacttctt
agcgttataagtgccgctcaaccgaacgtagcaaattacccattcacaactttgcttcca
aatcttggggtagtatcatttgactatgattctacgatggttgtggctgatttgccgggt
ttgcttgaaggtgcacaccaaggtttgggtttaggccatgagtttctgcggcatgctgaa
agatgttccgtccwggtgcatgttgttgatggttcatcccagcagccagaatacgagttt
gatgcaattcgtcttgagcttgagttgtttaaccctgaacttgctgataagccttatctg
gttgcttataacaagatggatctgcctgaagcatgtgaaagatggctagcatttaaggaa
catctacttgctatggggattcaaccacattgcatgagtgctatcagcaaacagggtact
aaagaagtagtttgtgctgcctacgagttagttctgcggattaaggaggctaacaaggaa
ct------cgaagg--------tggggctgctgctgtcaatctcaatcatgtggctgatc
ggataacgcagaaacgaaatgtccctattaatgagttcgaaatcactcatgacatcagct
caaagacctggcatgtggatggagaagggttggagcgttttgttcaaatgacaaattggc
---------grtatgtggattctgagagaagattccagcatgttctggaggcatgcggtg
tgaacaaaggtctcattgagcgtggtgttaaggaaggtgacactgtgatcgtagcagggg
ta----------------------------------------------------------
-----------------
>PAFTOL004590
gaagagaaggagaaggggcttcctgcagtgatgaggtgttttgatcgtgcaaagatatat
gtgaaagcgggagatggtggcaatggggtagtggcttttaggagagagaaatatgtgcca
tttggagggccatcagggggggatggagggagaggagggaatgtgtatgtggaggttgat
gggtcaatgaattcgttgttaccattcaggaatcgtgtccactttagagcaggaagaggt
gggcatgggcagaggatgaagcagcatggggccaaaggggaagatgtggtggtgaaggtg
gcacccgggacccttattcgggaggcgag---g---------------------gaggat
gctatt------gagggagaagtgttgttagagttgttgcatcctgggcagagggcattg
ctgttgcctggtggaagaggtggtagaggtaatgcagcttttaagtcagggcttaccaag
gttccaaagatagcagaaaagggcgaagcaggtcctgaaatgtggttagagttggaactg
aagcttgttgctgatgttggaattgttggtgctccaaatgctgggaaaagtacacttctt
agcattataagtgctgctcaaccgaacatagcaaactacccattcacaactttgcttcca
aatcttggggtagtatcatttgactatgattctacgatggttgtggctgatttgccgggt
ttgcttgaaggtgcacaccgaggtttgggtttaggccatgagtttctgcggcatactgaa
agatgtttcgtcctggtgcatgttgttgatggttcatcccagcagccagaatacgagttt
gatgcaattcgtcttgagcttgagttgtttaaccctgaacttgctgataagccttatctg
gttgcttataacaagatggatctgcctgaagcatctgaaagatggccagcatttaaggaa
catctacttactatggggattcaaccacactgcatgagtgctatcagcaaacagggtact
aaagaagtagtttgtgctgcctacaagttagttcagcagattaaggaggctaacaaggaa
ct------cgaagaaacag--gtggcgctgctgctgtcaatctcaatcatgtggctgatc
gggtaacgcagaaacgaaatgtccctattaatgagttcgaaatcactcatgacactagca
caaagacctggcatgtcgatggagaagggttggagcgttttgttcaaatgacaaattggc
---------grtatgtggattctgagagacgattccagcatgttctggaggcatgcggtg
tgaacaaaggtctcattgagcgtggtgttaaggaaggtgacactgtgatcgta-------
------------------------------------------------------------
-----------------
>PAFTOL004591
gaagagaaggagaaggggcttcctgcagtgatgaggtgttttgatcgtgcaaagatatat
gtgaaagcgggagatggtggcaatggggtagtggcttttaggagagagaaatatgtgcca
tttggagggccatcagggggggatggagggagaggagggaatgtgtatgtggaggttgat
gggtcaatgaattcgttgttaccattcaggaatcgtgtccactttagagcaggaagaggt
gggcatgggcagaggatgaagcagcatggggccaaaggggaagatgtggtggtgaaggtg
gcacccgggacccttattcgggaggcgag---g---------------------gaggat
gctatt------gagggagaagtgttgttagagttgttgcatcctgggcagagggcattg
ctgttgcctggtggaagaggtggtagaggtaatgcagcttttaagtcagggcttaccaag
gttccaaagatagcagaaaagggcgaagcaggtcctgaaatgtggttagagttggaactg
aagcttgttgctgatgttggaattgttggtgctccaaatgctgggaaaagtacacttctt
agcattataagtgctgctcaaccgaacatagcaaactacccattcacaactttgcttcca
aatcttggggtagtatcatttgactatgattctacgatggttgtggctgatttgccgggt
ttgcttgaaggtgcacaccgaggtttgggtttaggccatgagtttctgcggcatactgaa
agatgtttcgtcctggtgcatgttgttgatggttcatcccagcagccagaatacgagttt
gatgcaattcgtcttgagcttgagttgtttaaccctgaacttgctgataagccttatctg
gttgcttataacaagatggatctgcctgaagcatctgaaagatggccagcatttaaggaa
catctacttactatggggattcaaccacactgcatgagtgctatcagcaaacagggtact
aaagaagtagtttgtgctgcctacaagttagttcagcagattaaggaggctaacaaggaa
ct------cgaagaaacag--gtggcgctgctgctgtcaatctcaatcatgtggctgatc
gggtaacgcagaaacgaaatgtccctattaatgagttcgaagtcactcatgacactagca
caaagacctggcatgtggatggagaagggttggagcgttttgttcaaatgacaaattggc
---------grtatgtggattctgagagacgattccagcatgttctggaggcatgcggtg
tgaacaaaggtctcattgagcgtggtgttaaggaaggtgacactgtgatcgta-------
------------------------------------------------------------
-----------------
>PAFTOL004593
gaagagaaggagagggggcttcctgcagtgataaggtgttttgatcgtgcgaagatatat
gtgaaagcgggagacggtggcaatggggtagtggcttttaggagagagaaatatgtgcca
tttggagggccatcagggggcgatggagggaaaggtgggaatgtgtatgtggaggttgat
gactcaatgaattcgttgttaccattcagaaatcgtatccactttagagcaggaagaggt
gggcatgggcaggggaggaagcagcatggggccaaaggggaggatgtggtggtgaaggtg
gcacccgggaccgttattcgggaggctag---g---------------------gaggat
gctatt------gagggagaagtgttgttagagttgttgcatcctgggcagagggcattg
ctgttgcctggtggaagaggtggtagaggtaatgcagcttttaagtcagggcttaccaag
gttccaaagatggcagaaaagggggaagcaggtcctgaaatgtggttagagttggaactg
aagcttgttgctgatgttggaattgttggtgctccaaatgctgggaaaagtacacttctt
agcgttataagtgccgctcaaccgaacatagcaaactacccattcacaactttgcttcca
aatcttggggtagtatcatttgactatgattctacaatggttgtggctgatttgccgggt
ttgcttgaaggtgcacaccaaggtttgggtttaggccatgagtttctgcggcatactgaa
agatgttccgtcctggtgcatgttgttgatggttcatcccagcagccagaatgcgagttt
gatgcaattcgtcttgaacttgagttgtttaaccctgaacttgctgataagccttatctg
gttgcttataacaagatggatcttcctgaagcatctgaaagatggccagcatttaaggaa
catctacttgctatggggattcaaccacattgcatgagtgctatcagcaaacagggtact
aaagaagtagtttgtgctgcctacgagttagttcagcggattaaggaggctaacaaggaa
ct------cgaagg--------tggggctcctgctgtcaatctcaatcatgtggctgatc
ggataacgcagaaacgacgtgtccctattaatgagtttgaaatcactcatgacattagct
caaagacctggcatgtggatggagaagggttggagcgttttgttcaaatgacaaattggc
---------grtatgtggattctgagagaagattccagcatgttctggaggcatgcggtg
tgaacaaaggtctcattgagcgtggtgttaaggaaggtgacactgtgatcgtagcagcgg
ta----------------------------------------------------------
-----------------
>PAFTOL004594
gaagagaaggagaaggggcttcctgcagtgatgaggtgttttgatcgtgcaaagatatat
gtgaaagcgggagatggtggcaatggggtagtggcttttaggagagagaaatatgtgcca
tttggagggccatcagggggggatggagggagaggagggaatgtgtatgtggaggttgat
ggctcaatgaattcgttgttaccattcaggaatcgtgtccactttagagcaggaagaggt
gggcatgggcagaggatgaagcagcatggggccaaaggggaagatgtggtggtgaaggtg
gcacctgggaccgttattcgggaggcgag---g---------------------gaggat
gctatt------gagggagaagtgttgttagagttgttgcatcctgggcagagagcattg
ctgttgcctggtggaagaggtggtagaggtaatgcagcttttaagtcagggcttaccaag
gttccaaagatagcagaaaagggcgaagcaggtcctgaaatgtggttagagttggaactg
aagcttgttgctgatgttggaattgttggtgctccaaatgctgggaaaagtacacttctt
agcattataagtgctgctcaaccgaacatagcaaactacccattcacaactttgcttcca
aatcttggggtagtatcatttgactatgattctacgatggttgtggctgatttgccgggt
ttgcttgaaggtgcacaccgaggtttgggtttaggccatgagtttctgcggcattctgaa
agatgtttcgtcctggtgcatgttgttgatggttcatcccagcagccagaatacgagttt
gatgcaattcgtcttgagcttgagttgtttaaccctgaacttgctgataagccgtatctg
gttgcttataacaagatggatctgcctgaagcatctgaaagatggccagcatttaaggaa
catctacttaccatggggattcaaccacactgcatgagtgctatcagcaaacagggtact
aaagaagtagtttgtgctgcctacaagttagttcagcggattaaggaggctaacaaggaa
ct------cgaagg--------tggggctgctgctgtcaatctcaatcatgtggctgatc
gggtaatgcagaaacgaaatgttcctattaatgagttcgaaatcactcatgacactagca
caaagacctggcatgtggatggagaagggttggagcgttttgttcaaatgacaaattggc
---------grtatgtggattctgagagacgattccagcatgttctggaggcatgcggtg
ttaacaaaggtctcattgagcgtggtgttaaggaaggtgacactgtgatcgta-------
------------------------------------------------------------
-----------------
>PAFTOL004596
gaagagaaggagaagggggttcctgcagtgatgaggtgttttgatcgtgcgaagatatat
gtgaaagcgggagatggtggcaatggggtagtggcttttaggagagagaaatatgtgcca
tttggagggccatcggggggcgatggggggagaggtgggaatgtgtatgtggaggttgat
gagtcaatgaattcgttgttaccattcagaaatcgtgtccattttagagcaggaagaggt
gggcatgggcaggggaggaagcagcatggggccaaaggggaggatgtggtggtgagggtg
gctcccgggaccgttattcgggaggcgag---g---------------------gaggat
gctatt------gagggagaagtgttgttagagttgttgcatcctgggcagagggcattg
ctgttgcctggtggaagaggtggaagaggtaatgcagcttttaagtcagggcttactaag
gttccaaagatagcagaaaagggggaggcaggtcctgaaatgtggttagagttggaactg
aagcttgttgctgatgttggaattgttggtgctccaaatgctgggaaaagtacacttctt
agcgttataagtgccgctcaaccgaacatagcgaactacccattcacaactttgcttcca
aatcttgggatagtctcatttgactatgattctacgatggtcgtggctgatttgccaggt
ttgcttgaaggtgcacaccgaggttttggtttagggcatgagtttctgcggcatactgaa
agatgttctgtcctggtgcatgttgtcgatggttcttcccagcagccagaatacgagttt
gatgcaattcgtcttgagcttgagttgtttaaccctgaacttgctgataagctttatctg
gttgcttataacaagatggatctgcctgaagcatctgaaagatggccagcatttaaggaa
catctacttgctatggggattcaaccatactgcatgagtgctatcagcaaacagggtact
aatgaagtagtttgtgctgcctatgagttagttcagcggattaaggaggctaacaaggaa
ct------cgaagg--------tcgggctgctactgtcaatctcaatcatgtggctgatc
ggataacgcagaaacgaaatgtacctattaatgagttcgaaatcactcatgacattagct
caaagacctggcgtgtggatggagaagggttggaacgttttgttcaaatgacaaattggc
---------aatatgtggattctgagagaagattccagcatgttttggaggcatgcggtg
tgaacaaatgtctccttgagcgtggtgtgaaggaaggtgacactgtgatcatagcagggg
ta----------------------------------------------------------
-----------------
>PAFTOL004597
gaagagaaggagaagggggttcctgcattgatgaggtgttttgatcgtgcgaaggtatat
gtgaaagcgggagatggtggcaatggggtagtggcttttaggagagagaaatatgtgcca
tttggaggaccatcagggggcgatggagggagaggtgggaatgtgtatgtggaggttgat
gagtcaatgaattctttgttatcattcagaaatcgtgtccattttagagcaggaagaggt
gggcatgggcaggggaggaagcagcatggggccaaaggggaggatgtggtggtgaaggtg
gcacccgggaccgttattcgggaggcgag---g---------------------gaggat
gctatt------gagggagaagtgttgttagagttgttgcatcctgggcagagggcattg
ctattacctggtggaagaggtggtagaggtaatgcagcttttaagtcagggcttaccaag
gttccaaagatagcagaaaagggggaaccaggtcctgaaatgtggttagagttggaactg
aagcttgttgctgatgttggaattgttggtgctccaaatgctgggaaaagtacacttctt
agcgttataagtgccgctcaaccgaacatagcaaactacccattcacaactttgcttcca
aatcttggggtagtatcatttgactatgatgctacgatggttgtggctgatttgccgggt
ttgcttgaaggtgcacaccaaggttttggtttaggccatgagtttctgcggcacaccgaa
agatgttccgtcctggtgcatgttgttgatggttcatcccagcagccagaatacgagttt
gatgcaattcgtcttgagcttgagttgtttaaccctgaacttgctgataagccttatgtg
gttgcttataacaagatggatctgcctgcagcatctgaaagatggccagcatttaaggaa
catctacttgctatggggattcaaccacactgcatgagtgctatcagcaaacagggtact
aaagaagtagtttgtgctgcctacgagttagttcagcggattaaggaggctaaaaaggaa
ct------cgaagg--------tggggttgctgctgtcaatctcaatcatgtggctgatc
ggataacacagaagcgaaatgtccctattaatgagttcgaaatcactcatgacattagct
caaagacctggcatgtggatggagaagggttggagcgttttgttcaaatgacaaattggc
---------grtatgtggattctgagagaagattccagcatgttctggaggcatgcggtg
tgaacaaaggtctcattgagcgtggcgttaaggaaggtgaccctgtgattgtagcagggg
ta----------------------------------------------------------
-----------------
>PAFTOL004598
gaagagaaggagaaggggcttcctgcagtgatgaggtgttttgatcgtgcaaagwtatat
gtgaaagcgggagatggtggcaatggggtagtggcttttaggagagagaaatatgtgcca
tttggagggccatcagggggggatggagggagaggagggaatgtgtatgtggaggttgat
ggctcaatgaattcgttgttaccattcaggaatcgtgtccactttagagcaggaagaggt
gggcatgggcagaggatgaagcagcatggggccaaaggggaagatgtggtggtgaaggtg
gcacctgggaccgttattcgggaggcgag---g---------------------gaggat
gctatt------gagggagaagtgttgttagagttgttgcatcctgggcagagagcattg
ctgttgcctggtggaagaggtggtagaggtaatgcagcttttaagtcagggcttaccaag
gttccaaagatagcagaaaagggcgmagcaggtcctgaaatgtggttagagttggaactg
aagcttgttgctgatgttggaattgttggtgctccaaatgctgggaaaagtacacttctt
agcattataagtgctgctcaaccgaacatagcaaactacccattcacaactttgcttcca
aatcttggggtagtatcatttgactatgattctacgatggttgtggctgatttgccgggt
ttgcttgaaggtgcacaccgaggtttgggtttaggccatgagtttctgcggcattctgaa
agatgtttcgtcctggtgcatgttgttgatggttcatcccagcagccagaatacgagttt
gatgcaattcgtcttgagcttgagttgtttaaccctgaacttgctgataagccttatctg
gttgcttataacaagatggatcttcctgaagcatctgaaagatggccagcatttaaggat
catctacttaccatggggattcaaccacactgcatgagtgctatcagcaaacagggtact
caagaagtagtttgtgctgcctacaagttagttcagcggattaaggaggctaacaaggaa
ct------cgaagg--------tggggctgctgctgtcaatctcaatcatgtggctgatc
gggtaatgcagaagcgaaatgttcctattaatgagttcgaaatcactcatgacactagca
caaagacctggcatgtggatggagaagggttggagcgttttgttcaaatgacaaattggm
---------grtatgtggattctgagagacgattccagcatgttctggaggcatgcggtg
ttaacaaaggtctcattgagcgtggtgttaaggaaggtgacactgtgatcgta-------
------------------------------------------------------------
-----------------
>PAFTOL004599
gaagagaaggagaaggggcttcctgcagtgatgaggtgttttgatcgtgcaaagatatat
gtgcaagcgggagatggtggcaatggggtagtggcttttaggagagagaaatatgtgcca
tttggagggccatcagggggggatggagggagaggagggaatgtgtatgtggaggttgat
gggtcaatgaattcgttgttaccattcaggaatcgtgtccaytttagagcaggaagaggt
gggcatgggcagaggatgaagcagcacggggccaaaggggaagatgtggtggtgaaggtg
gcaccagggaccgttattcgggaggcgag---g---------------------gaggat
gctatt------gagggagaagtgttgttagagttgttgcatcctgggcagagggcattg
ctgttgcctggtggaagaggtggtaggggtaatgcagcttttaagtcagggcttaccaag
gttccaaagatagcagaaaagggcgaagcaggtcctgaaatgtggttagagttggaactg
aagcttgttgctgatgttggaattgttggtgctccaaatgctgggaaaagtacacttctt
agcattataagtgctgctcaaccgaacatagcgaactacccattcacaactttgcttcca
aatcttggggtagtatcatttgactatgattctacgatggttgtggctgatttgccgggt
ttgcttgaaggtgcacaccgaggtttgggtttaggccatgagtttctgcggcatactgaa
agatgtttggtcctggtgcatgttgttgatggttcatcccagcagccagaatacgagttt
gatgcaattcgtcttgagcttgagttgtttaaccctgaacttgctgataagccttatctg
gttgcttataacaagatggatctgcctgaagcatctgaaagatggccagcatttaaggaa
catctacttactatggggattcaaccacactgcatgagtgctatcagcaaacagggtact
aaagaagtagtttgtgctgcctacaagttagttcagcggattaaggaggctaacaaggaa
ct------cgaaggtatga--gtggggctgctgctgtcaatctcaatcatgtggctgatc
gggtgatgcagaaacgaaatgtccctattaatgagtttgaaatcactcatgacactagca
caaagacctggcatgtcgatggagaagggttggagcgttttgttcaaatgacaaattggc
---------grtatgtggattctgagagacgattccagcatgttctggaggcatgcggtg
tgaacaaaggtctcattgagcgtggtgttaaggaaggtgacactgtgatcgta-------
------------------------------------------------------------
-----------------
>PAFTOL004600
gaagagaaggagaaggggcttcctgcagtgatgaggtgttttgatcgtgcaaagatatat
gtgaaagcgggagatggtggcaatggggtagtggcttttaggagagagaaatatgtgcca
tttggagggccatcagggggggatggagggagaggagggaatgtgtatgtggaggttgat
ggctcaatgaattcgttgttaccattcaggaatcgtgtccactttagagcaggaagaggt
gggcatgggcagaggatgaagcagcatggggccaaaggggaagatgtggtggtgaaggtg
gcacctgggaccattattcgggaggcgag---g---------------------gaggat
gctatt------gagggagaagtgttgttagagttgttgcatcctgggcagagagcattg
ctgttgcctggtggaagaggtggtagaggtaatgcagcttttaagtcagggcttaccaag
gttccaaagatagcagaaaagggcgaagcaggtcctgaaatgtggttagagttggaactg
aagcttgttgctgatgttggaattgttggtgctccaaatgctgggaaaagtacacttctt
agcattataagtgctgctcaaccgaacatagcaaactacccattcacaactttgcttcca
aatcttggggtagtatcatttgactatgattctacgatggttgtggctgatttgccgggt
ttgcttgaaggtgcacaccgaggtttgggtttaggccatgagtttctgcggcattctgaa
agatgtttcgtcctggtgcatgttgttgatggttcatcccagcagccagaatacgagttt
gatgcaattcgtcttgagcttgagttgtttaaccctgaacttgctgataagccttatctg
gttgcttataacaagatggatctgcctgaagcatctgaaagatggccagcatttaaggaa
catctrcttaccatggggattcaaccacactgcatgagtgctatcagcaaacagggtact
gaagaagtagtttgtgctgcctacaagttagttcagcggattaaggaggctaacaaggaa
ct------cgaagg--------tggggctgctgctgtcaatctcaatcatgtggctgatc
gggtaatgcagaaacgaaatgttcctattaatgagttcgaaatcactcatgacactagca
caaagacctggcatgtggatggagaagggttggagcgttttgttcaaatgacaaattggc
---------grtatgtggattctgagagacgattccagcatgttctggaggcatgcggtg
ttaacaaaggtctcattgagcgcggtgttaaggaaggtgacactgtgatcgta-------
------------------------------------------------------------
-----------------
>PAFTOL004601
---gaagagaagaagggggttcctgcattgatgaggtgttttgatcgtgcgaaggtatat
gtgaaagcgggagatggtggcaatggggtagtggcttttaggagagagaaatatgtgccc
tttggagggccatcagggggcgatggagggagaggtgggaatgtgtatgtggaggttgat
gagtcaatgaattctttgttaccattcagaaatcgtgtccattttagagcaggaagaggt
gggcatgggcaggggaggaagcagcatggggccaaaggggaggatgtggtagtgaaggtg
gcacccgggaccgttattcgggaggcgag---g---------------------gaggat
gctatt------gagggagaagtgttgttagagttgttgcatcctgggcagagggcattg
ctgttgcctggtggaagaggtggtagaggtaatgcagcttttaagtcagggcttaccaag
gttccaaagatagcagaaaagggggaacaaggtcctgaaatgtggttagagttggaactg
aagcttgttgctgatgttggaattgttggtgctccaaatgctgggaaaagtacacttctt
agtgttataagtgccgctcaaccgaacatagcaaactacccattcacaactttgcttcca
aatcttggggtagtatcatttgactatgattctacaatggttgtggctgatttgccgggt
ttgcttgaaggtgcacaccagggttttggtttaggccatgagtttctgcggcatactgaa
agatgttccgtcctggtgcatgttgttgatggttcatcccagcagccagaatacgagttt
gatgcaattcgtcttgagcttgagttgtttaaccctgaacttgctgataagccttatctg
gttgcttataacaagatggatctgcctgaagcatctgaaagatggccagcatttaaggaa
catctacttgctatggggactcaaccacactgcatgagtgctatcagcaaacagggtact
aaagaagtagtttgtgctgcctacgagttagttcagcggattaaggaggctagcaaggaa
ct------cgaagg--------tggggctgctgctgtcaatctcaatcatgtggctgatc
ggataacgcagaaacgaaatgtccctattaatgagttcgaaatcactcatgacattagct
caaagacctggcatgtggatggagaagggttggagcgttttgttcaaatgacaaattggc
---------grtatgtggattctgagagaagattccagcatgttctggaggcatgcggtg
tgaacaaaggtctcattgagcgtggtgttgaggaaggtgacactgtgatcgtagcagggg
ta----------------------------------------------------------
-----------------
>PAFTOL004603
gaagagaaggagaagggggttcctgcagtgatgaggtgtttcgatcgtgcgaagatatat
gtgaaagcgggagatggtggcaatggggtagtggcttttaggagagagaaatatgtgcca
tttggaggcccatcagggggcgatggagggagaggtgggaatgtgtatgtggaggttgat
gagtcaatgaattcgttgttaccattcagaaatcgtgtccattttagagcaggaagaggt
gggcatgggcaggggaggaagcagcatggggccaaaggggaggatgtggtggtgaaggtg
gcacccgggaccgttattcgggaggcgag---g---------------------gaggat
gctatt------gagggagaagtgttgttagagttgttgcatcctgggcagagggcattg
ctgttgcctggtggaagaggtggtagaggtaatgcagcttttaagtcagggcttaccaag
gttccaaagatagctgaaaagggggaagcaggtcctgaaatgtggttagagttggaactg
aagcttgttgctgatgctggaattgttggtgctccaaacgctgggaaaagtacacttctt
agtgttataagtgccgctcaaccgagcatagcaaactacccattcacaactttgcttcca
aatctcggggtagtatcatttgactatgattctacgatggttgtggctgatttacctggt
ttgcttgaaggtgcacaccaaggtttgggtttaggccatgagtttctgcggcatactgaa
agatgttccgtcctgatgcatgttgttgatggttcatcccagcagccagaatacgagttt
gatgcaattcgtcttgagcttgagttgtttaaccctggacttgctgataagccttttctg
gttgcttataacaagatggatctgcctgargcatctgaaagatggccagcatttaaggaa
catctacttgctatggggattcaaccacactgcatgagtgctatcagcaaacagggtact
aaagaagtagtttgtgctgcctatgagttagttcagcagattaaggaggctaacaaggaa
ct------tgaagg--------tggggctgttgctgtcaatctcaatcatgtggctgatc
ggatagcgcagaaacgaaatgtccctattaatgagttcgaaatcactcatgacattagct
caaagacctggcatgtggatggagaagggttggagcgttttgttcaaatgacaaattggc
---------grtatgtggattctgagagaagattccagcatgttctggaggcatgcggtg
tgaacaaaggtctcattgagcgtggtgttaaggaaggtgacactgtgatcgtagcagggg
ta----------------------------------------------------------
-----------------
>PAFTOL004604
gaagagaaggagaagggggttcctgcagtgatgaggtgtttcgatcgtgcgaagatatat
gtgaaagcgggagatggtggcaatggggtagtggcttttaggagagagaaatatgtgcca
tttggaggcccatcagggggcgatggagggagaggtgggaatgtgtatgtggaggttgat
gagtcaatgaattcgttgttaccattcagaaatcgtgtccattttagagcaggaagaggt
gggcatgggcaggggaggaagcagcatggggccaaaggggaggatgtggtggtgaaggtg
gcacccgggaccgttattcgggaggcgag---g---------------------gaggat
gctatt------gagggagaagtgttgttagagttgttgcatcctgggcagacggcattg
ctgttgcctggtggaagaggtggtagaggtaatgcagcttttaagtcagggcttaccaag
gttccaaagatagcagaaaagggggaagcaggtcctgaaatgtggttagagttggaactg
aagcttgttgctgatgttggaattgttggtgctccaaacgctgggaaaagtacacttctt
agtgttataagtgccgctcaaccgagcatagcaaactacccattcacaactttgcttcca
aatcttggggtagtatcatttgactatgattctacgatggttgtggctgatttacctggt
ttgcttgaaggtgcacaccaaggtttgggtttaggccatgagtttctgcggcatactgaa
agatgttccatcctggtgcatgttgttgatggttcatcccagcagccagaatacgagttt
gatgcaattcgtcttgagcttgagttgtttaaccctggacttgcggataagccttttctg
gttgcttataacaagatggatctgcctgaagcatctgaaagatggccagcatttaaggaa
catctacttgctatggggattcaaccacactgcatgagtgctatcagcaaacagggtact
aaagaagtagtttgtgccgcctatgagttagttcagcagattaaggaggctaacaaggaa
ct------tgaagg--------tggggctgttgctgtcaatctcaatcatgtggctgatc
ggatagcgcagaaacgaaatgtccctattaatgagttcgaaatcactcatgacattagct
caaagacctggcatgtggatggagaagggttggagcgttttgttcaaatgacgaattggc
---------grtatgtggattctgagagaagattccagcatgttctggaggcatgcggtg
tgaacaaaggtctcattgagcgtggtgttaaggaaggtgacactgtgatcgtagcagggg
ta----------------------------------------------------------
-----------------
>PAFTOL004605
gaagagaaggagaagcgggttcctgcattgatgaggtgttttgatcgtgcgaaggtatat
gtgaaagcgggagatggtggcaatggggtagtggcttttaggagagagaaatatgtgcca
tttggagggccatcagggggcgatggagggagaggtgggaatgtgtatgtggaggttgat
gagtcaatgaattctttgttaccattcagaaatcgtgtccattttagagcaggaagaggt
gggcatgggcaggggaggaagcagcatggggccaaaggggaggatgtggtggtgaaggtg
gcacctgggaccgttattcgggaggcgag---a---------------------gaggat
gctatt------gagggagaagttttgttagagttgttgcatcctgggcagagggcattg
ctgttgcctggtggaagaggtggtagaggtaatgcagcttttaagtcagggcttaccaag
gttccaaagatagcagaaaagggggaaccaggtcctgaaatgtggttagagttggaactg
aagcttgttgctgatgttggaattgttggtgctccaaatgctgggaaaagtacacttctt
agcgttataagtgccgctcaaccaaacatagcaaactacccattcacaactttgcttcca
aatcttggggtagtatcatttgactatgattctacgatggttgtggctgatttgccgggt
ttgcttgaaggtgcacaccaaggttttggtttaggccatgagtttctgcggcatactgaa
agatgttccatcctggtgcatgttgttgatggttcatcccagcagccagaatacgagttt
gatgcaattcgtcttgagcttgagttgtttaaccctgaacttgctgataagccttatctg
gttgcttataacaagatggatctgcctgaagcatctgaaagatggccagcatttgaggaa
cgtctacttgctatggggattcaaccacactgcatgagtgctatcagcaaacagggtact
aaagaagtagtttgtgctgcctacgagttagttcagcggattaaggaggctaacaaggaa
ct------cgaagg--------tgggggtgctgctgtcaatctcaatcatgtggctgatc
ggataacgcagaaacgaaatgtccctattaatgagttcgaaatcactcatgacattagct
caaagacctggcatgtggatggagaagggttggagcgttttgttcaaatgacaaattggc
---------grtatgtggattctgagagaagattccagcatgttctggaggcatgcggtg
tgaacaaaggtctcattgagcgtggtgttaaggaaggtgacactgtgatcgtagcagggg
ta----------------------------------------------------------
-----------------
>PAFTOL004608
gaagagaaggagaagggggttcctgcagtgatgaggtgttttgatcgtgcgaagatatat
gtgaaagcgggagatggtggcaatggggtagtggcttttaggagagagaaatatgtgcca
tttggagggccatcagggggcgatggagggagaggtgggaatgtgtatgtggaggttgat
gagtcaatgaattcgttgttaccattcagaaatcgtgtccattttagagcaggaagaggt
gggcatgggcaggggaggaagcagcatggggccaaaggggaggatgtggtggtgaaggtg
gcacccgggaccgttattcgggaggcgag---g---------------------gaggat
gctatt------cagggagaagtgttgttagagttgttgcatcctgggcagagggcattg
ctgttgcctggtggaagaggtggaagaggtaatgcagcttttaagtcagggcttactaag
gttccaaagatagcagaaaagggggaggcaggtcctgaaatgtggttagagttggaactg
aagcttgttgctgatgttggaattgttggtgctccaaatgctgggaaaagtacacttctt
agcgttataagtgccgctcaaccgaacatagcgagctacccattcacaactttgcttcca
aatcttgggatagtctcatttgactatgattcttcgatggttgtggctgatttgccaggt
ttgcttgaaggtgcacaccgaggttttggtttaggccatgagtttctgcggcatactgaa
agatgttccgtcctggtgcatgttgtcgatggttcatcccagcagccagaatacgagttt
gacgcaattcgtcttgagcttgagttgtttaaccctgaacttgctgataagctttatctg
gttgcttataacaagatggatctgcctgacgcgtctgaaagatggccagcatttaaggaa
catctacttgctatggggattcaaccatactgcatgagtgctatcagcaaacagggtact
aatgaagtagtttgtgctgcctatgagttagttcagcggattaaggaggctaacaaggaa
ct------cgaagg--------tggggctgctactgtcaatctcaatcatgtggctgatc
ggataacgcagaaacgaaatgtccctattaatgagttcgaaatcactcatgacattagct
caaagacctggcatgtggatggagaagggttggagcgttttgttcaaatgacaaattggc
---------grtatgtggattctgagagaagattccagcatgttttggaggcatgcggtg
tgaacaaatgtctccttgagcgtggtgtgaaggaaggtgacactgtgatcgtagcagggg
ta----------------------------------------------------------
-----------------
>PAFTOL004609
gaagagaaggagaagggggttcctgcagtgatgaggtgttttgatcgcgcgaagatatgt
gtgaaagcgggagatggtggcaatggggtagtggcttttaggagagagaaatatgtgcca
tttggagggccgtcagggggcgatggagggagaggtgggaatgtgtatgtggaggttgat
gggtccatgaattcgctgttaccattcagaaatcgtgtccattttagagcaggaagaggt
gggcatgggcaggggaggaagcagcatggggccaaaggggaagatgtggtggtgaaggtg
gcacctgggaccgttattcgggaggcgag---g---------------------gaagat
gctatt------gagagagaagtcttgttagagttgttgcatcctgggcagagggcattg
ctgttgcctggtggaagaggtggaagaggtaatgcagcttttaagtcagggcttactaag
gttccaaagatagcagaaaagggggagccaggtcctgaaatgtggttagagttggaactg
aagcttgttgctgatgttggaattgttggtgctccaaatgctgggaaaagtacacttctt
agcgttataagtgccgctcaaccgaacatagcaaactaccgattcacaactttgcttcca
aatcttgggatagtctcagttgactatgattctacgatggttgtggctgatttgccaggt
ttgcttgaaggtgcacaccgaggttttggtttaggccatgagtttctgcggcatactgaa
agatgttccgtcctggtgcatgttgtcgatggttcatcccagcagccagaatacgagttt
gatgcaattcgtcttgagcttgagttgtttaaccctgaacttgctgataagctttatctg
gttgcttataacaagatggatctgcctgaagcatctgaaagatggccagcatttaaggaa
catctacttgctatggggattcaaccatactgcatgagtgctatcagcaaacagggtact
aatgaattagttcgtgctgcctatgagttagttcagcggattaaggaggctaacaaggta
ct------cgaagg--------tggggctgctactgtcaatctcaatcatgtggctgatc
ggataacgaagaaacgaaacgtccctattaatgagttcgaaatcactcatgacattagct
caaagacctggcatgtgaatggagaagggttggagcgttttgttcaaatgacaaattggc
---------gatatgtggattctgagagaagattccagcaagttttggaggcatgcggtg
tgaacaaatgtctccttgagcgtggtgtgaaggaaggtgacactgtggtcgtagcagggg
ta----------------------------------------------------------
-----------------
>PAFTOL004610
gaagagaaagagaaggggcttcctgcagtgatgaggtgttttgatcgcgcaaagatatat
gtgaaagcaggagatggtggaaatggggtagtggcttttaggagagagaaatatgtgccg
tttggagggccgtcagggggggatggagggagaggtgggaatgtgtatgtggaagttgat
gggtcgatgaattcgttattaccattcagaaattgtgtccattttaaagcaggaagaggc
gggcatggacagggcaggaagcagcatggggccaaaggggaggatgtggtggtgaaggtg
gcacccgggaccgttattcgggaggccag---g---------------------gaggat
gttttt------gaaggagaagtgttgttagagttgttgcatcctgggcagagggcattg
ctgttgcctggtggacgaggtggaagaggtaatgcagcttttaagtcaggatttaataag
gttcccaagatagcagaaaagggggagccaggtcctgaaatgtggttggagttggaactg
aagcttgttgctgatgttggaatcgttggtgctccaaatgctgggaaaagcacacttctt
agcgttataagtgctgctcaaccgaacatagcaaattacccattcacaactttgcttcca
aatcttggggtggtctcatttgactatggttctacgatggttgtggctgatttgccgggt
ttgcttgaaggtgcacaccaaggttttggtttaggccatgaatttctacggcatactgaa
agatgttccgttctggttcatgttgtcgacggttcatcccagcagccagaatacgagttt
gatgcaattcgtcttgaacttgagttgtttaacccagaacttgctgagaagccttatctg
gttgcttataacaagatggatctgcctgaagcatctgaaagatggccagcatttaagggt
catctacttgctagggggattcaaccatactgtatgagtgctatcagcaaacagggtact
aatgaagtagtttgtgttgcctacgagcttgttaagcggataaagaaggctaacaaggaa
cc------cgaagg--------tgggtttgcttctgtcaatctcaatcatgtggctgatc
ggataaagcagaaacgaaatgtccctataaaggagttcgaaatcactcatgacattaact
taaagacctggcatgtgaatggagatggattggagcgttttgttcaaatgacaaattggc
---------gatatgtggattctgcgagaagattccagcacgttttggaggcatgcggtg
tgaataaatgtctcattgagcgtggtgtgaaggaaggtgacactgtggtcatagcagggg
ta----------------------------------------------------------
-----------------
>PAFTOL004611
gaagagaaagagaaggggcttcctgcagtgatgaggtgttttgatcgcgcaaagatatat
gtgaaagcaggagatggtggaaatggggtagtggcttttaggagagagaaatatgtgccg
tttggagggccgtcagggggggatggagggagaggtgggaatgtgtatgtggaagttgat
gggtcgatgaattcgttattaccattcagaaattgtgtccattttaaagcaggaagaggc
gggcatggacagggcaggaagcagcatggggccaaaggggaggatgtggtggtgaaggtg
gcacccgggaccgttattcgggaggccag---g---------------------gaggat
gttttt------gaaggagaagtgttgttagagttgttgcatcctgggcagagggcattg
ctgttgcctggtggacgaggtggaagaggtaatgcagcttttaagtcaggatttaataag
gttcccaagatagcagaaaagggggagccaggtcctgaaatgtggttggagttggaactg
aagcttgttgctgatgttggaatcgttggtgctccaaatgctgggaaaagcacacttctt
agcgttataagtgctgctcaaccgaacatagcaaattacccattcacaactttgcttcca
aatcttggggtggtctcatttgactatggttctacgatggttgtggctgatttgccgggt
ttgcttgaaggtgcacaccaaggttttggtttaggccatgaatttctacggcatactgaa
agatgttccgttctggttcatgttgtcgacggttcatcccagcagccagaatacgagttt
gatgcaattcgtcttgaacttgagttgtttaacccagaacttgctgagaagccttatttg
gttgcttataacaagatggatctgcctgaagcatctgaaagatggccagcatttaagggt
catctacttgctagggggattcaaccatactgtatgagtgctatcagcaaacagggtact
aatgaagtagtttgtgttgcctacgagcttgttaagcggataaagaaggctaacaaggaa
cc------cgaagg--------tgggtttgcttctgtcaatctcaatcatgtggctgatc
ggataaagcagaaacgaaatgtccctataaaggagttcgaaatcactcatgacattaact
taaagacctggcatgtgaatggagatggattggagcgttttgttcaaatgacaaattggc
---------gatatgtggattctgcgagaagattccagcacgttttggaggcatgcggtg
tgaataaatgtctcattgagcgtggtgtgaaggaaggtgacactgtggtcatagcagggg
ta----------------------------------------------------------
-----------------
>PAFTOL004613
gaagagaaggagaaggggcttcctgcagtgatgaggtgttttgatcgcgcaaagatatat
gtgaaagcgggagatggtggcaatgggatagtggcttttaggagagagaaatatgtgcca
tttggagggccatcagggggggatggagggagaggagggaatgtgtatgtggaggttgat
gggtcaatgaattcgttgttaccattcaggagacgtgtccactttagagcaggaagaggt
gggcatgggcagaggwtgaagcagcatggggccaaaggggaagatgtggtggtgaaggtg
gcacccgggaccgttattcgggaagcaag---g---------------------gaggat
gctatt------gagggagaagtgttgttagagttgttgcatcctgggcagagggcattg
ctgttgcctggtggaagaggtggtagaggtaatgcagcttttaagtcagggcttaccaag
gttccaaagatagcagaaaagggcgaagcaggtcctgaaatgtggttagagttggaactg
aagcttgttgctgatgttggaattgttggtgctccaaatgctgggaaaagtacacttctt
ggcgttataagtgctgctcaaccgaacatagcaaactacccattcacaactttgcttcca
aatcttggggtagtatcatttgactatgattctacgatggttgtggctgatttgccgggt
ttgcttgaaggtgcacaccgaggtttgggtttaggccatgagtttctgcggcatactgaa
agatgttctgtcctggtgcatgttgttgatggttcatcccagcagccagaatacgagttt
gatgcaattcgtcttgagcttgagttgtttaaccctgaacttgctgataagccttatctg
gttgcttataacaagatggatctgcctgaagcatctgaaagatggccagcatttaaggaa
catctacttactatggggattcaaccacactgcatgagtgctatcagcaaacagggtact
aaagaagtagtttgtgctgcctacaagttagttcagcagattaaggaggctaacaaggaa
ct------tgacgg--------tggggctgctgctgtcaatctcaatcatgtggctgatc
gggtaatgcagaaacgaaatgtccctattaatgagttcgaaatcactcatgacattagca
caaagacctggcatgtggatggagaagggttggagcgttttgttcaaatgacaaattggc
---------artatgtggattctgagagaagattccagcatgttctggaggcatgcggtg
tcaacaaaggtctcattgagcgtggtgttaaggaaggtgacactgtgatcatagcagggg
ta----------------------------------------------------------
-----------------
>PAFTOL004617
gaagagaaggagaaggggcttcctgcagtgatgaggtgttttgatcgcgcaaagatattt
gtgaaagcgggagatggtggaaatggggtagtggcttttaggagagagaaatatgtgcca
tttggagggccatcagggggggatggagggagaggagggaatgtgtatgtggaggttgat
gggtcaatgaattcgttgttaccattcaggagtcgtgtccactttagagcaggaagaggt
gggcatgggcagaggatgaagcagcatggggccaaaggggaagatgtggtggtgaaggtg
gcacccgggaccgttattcgggaggtgag---g---------------------gaggat
gctatt------gagggagaagtgttgttagagttgttgcatcctgggcagagggcattg
ctgttgcctggtggaagaggtggtagaggtaatgcagcttttaagtcagggcttaccaag
gttccaaagatagcagaaaagggcgaagcaggtcctgaaatgtggttagagttggaactg
aagcttgttgctgatgttggaattgttggtgccccaaatgctgggaaaagtacacttctt
agcattataagtgctgctcaaccgaacatagcaaactacccattcacaactttgcttcca
aatcttggggtagtatcatttgactatgattctacgatggttgtggctgatttgccgggt
ttgcttgaaggtgcacaccgaggtttgggtttaggccatgagtttctgcggcatactgaa
agatgttctgtcctggtgcatgttgttgatggttcatcccagcagccagaatacgagttt
gatgcaattcgtcttgagcttgagttgtttaaccctgaacttgctgacaaaccttatctg
gttgcttataacaagatggatctgcctgaagcatctgaaagatggccagcatttaaggaa
catctacttactatggggattcaaccacactgcatgagtgctatcagcaaacagggtact
aaagaagtagtttgtgctgcctacaagttagttcagcagattaaggaggctaacaaggaa
ct------cgaagg--------tggggctgctgctgtcaatctcagtcatgtggctgatc
gggtaatgcagaaacgaaatgtccatattaatgagttcgaaatcactcatgacattagca
caaagacttggcatgtggatggagaagggttggagcgttttgttcaaatgacaaattggc
---------aatatgtggattctgagagaagattccagcatgttctggaggcatgcggtg
tgaacaaaggtctcattgagcgtggtgttaaggaaggtgacactgtgatcatagcagggg
ta----------------------------------------------------------
-----------------
>PAFTOL004618
gaagagaaggagaagggggttcctgcagtgatgaggtgttttgatcgtgcgaagatatat
gtgaaagcgggagatggtggcaatggggtagtggcttttaggagagaaaaatatgtgcca
tttggtgggccatcagggggcgatggagggagaggtgggaatgtgtatgtggaggttgat
gagtccatgaattcgttgttaccattcagaaatcgtgcccattttagagcaggaagaggt
aggcatgggcaggggaggaagcagcatggggccaaaggggaagatgtggtggtgaaggtg
gcacctgggactgttattcgggaggcgag---g---------------------gaggat
gctatt------gagggagaagtcttgttagagttgttgcatcctgggcagagggcattg
gtgttgcctggtggaagaggtggaagaggtaatgcagcttttaagtcagggcttactaag
gttccaaagatagcagaaaagggggagccaggtcctgaaatgtggttagagttggaactg
aagcttgttgctgatgttggaattgttggtgctccaaatgctgggaaaagtacacttctt
agcgttataagtgccgctcaaccgaacatagcgaactacccattcacaactttgcttcca
aatcttgggatagtctcatttgactatgattctacgatggttgtggctgatttgccaggt
ttgcttgaaggtgcacaccgaggttttggtttaggccatgagtttctgcggcatactgaa
agatgttccgtcctggtgcatgttgtcgatggttcatcccagcagccagaatacgagttt
gatgcaattcgtcttgagcttgagttgtttaaccctgaacttgctgataagctttatctg
gttgcttataacaagatggatctgcctgaggcatctgaaagatggccagcatttaaggaa
catctacttgctatggggattcaaccatactgcatgagtgctatcagcaaacagggtact
aatgaattagtttgtgctgcctatgagttagttcagcggattaaggaggctaacaaggaa
ct------cgaagg--------tggggctgctactgtcaatctcaatcatgtggctgatc
ggataaagcagaaacgaaatgcccctattaatgagttcgaaatcactcatgacattagct
caaagacctggcatgtggatggagaagggttggagcgttttgttcaaatgacaaattggc
---------gatatgtggattctgagagaagattccagcaagttttggaggcatgcggtg
tgaacaaatgtctccttgagcgtggtgtgaaggaaggtgacactgtgatcgtagcagggg
ta----------------------------------------------------------
-----------------
>PAFTOL004619
gaagagaaggagaagggggttcctgcagtgatgaggtgttttgatcgtgcaaagatatat
gtgaaagcaggagatggtgggaatggggtagtggcttttaggagagagaaatatgtgcca
tttggagggccatcaggaggggatggagggagaggtgggaatgtgtatgtggaggttgat
gggtcaatgaattcattgttaccattcagaaattgtgtccattttagagcaggtagaggt
gggcatgggcaggggaggaagcagcatggggccaaaggggaggatttggtggtgaaggtg
gcacctgggactgttattcgggaggcgag---g---------------------gaggat
ggtgct------gagggagaagtgttgttagagttgttgcatcctggacagagggcattg
ctgttgcctggtggaagaggtggaagaggtaatgcagcctttaagtcagggtttaataag
gttccaaagatagcagaaaatggggaggcaggtcctgaaatgtggttggagttggaactg
aagctagttgctgatgttggaattgttggtgctccaaatgctgggaaaagcacacttctt
agcgttataagtgctgctcaaccaaacatagcaaactacccattcacaactttgcttcca
aatcttggggtagtctcatttgactatgattctacaatggttgtggctgatctgccaggt
ttgcttgaaggtgcacaccgaggttttggtttaggccatgaatttctgcggcatactgaa
agatgttctgtcctggtgcatgttgtcgatggttcatcccagcagtcagaatgcgagttt
gatgcaattcgtcttgagcttgagttgtttaaccctgaacttgctgacaagccttacctg
gttgcttataacaagatggatctgcctgaagcatctgaaagatggccagcatttaaggaa
catctacttgctaggaggattcaaccatactgcatgagtgctatcagcaaacagggtact
aatgaagtagtttgtgctgcctacgagctagttcagcggattaaggaagctaacaaggaa
ct------cgaaag--------ttgggctgctcctgtcaatctcaatcatgtggctgata
ggataaagcagaaacgaagtgtccctattaatgagtatgaaatcactcatgacattagct
caaagacctggcatgtggatggagatgggttggagcgttttgttcaaatgacaaattggc
---------gatatgtggattctgagagaagattccagcatgttctggaggcatgcggtg
taaacagatgcctcattgagcgtggtgtgacggaaggtgacactgtggttgtagcagggg
ta----------------------------------------------------------
-----------------
>PAFTOL004620
gaagagaaggagaagggggttcctgcagtgatgaggtgttttgatcgtgcgaagatattt
gtgaaagcgggagatggtggcaatggggtrgtggcttttaggagagagaaatatgtgcca
tttggagggccatcagggggygatggagggagaggtgggaatgtgtatgtggaggttgat
gagtcaatgaattcgttgttaccattcagaaatcgtgtccattttagagcaggaagaggt
gggcatgggcaggggaggaagcagcatggggccmaaggggaagatgtggtggtgaaggtg
gcacctgggaccgttattcgggaggcgag---g---------------------gagggt
sctatt------gagggagaagtgttgttrgagttgttgcatcctgggcagagggcattg
ctgttgcctggtggaagaggtggaagaggtaatgcagcttttaagtcagggcttactaag
gttccaaagatagcagaaaagggsgagccaggtcctgaaatgtggttagagttggaactg
aagcttgttgctgatgttggaattgttggtgctccaaatgctgggaaaagtacacttctt
agcrttataagtgcygctcgaccgaacatagcgaactacccattcacaactttgcttcca
aatcttgggatagtctcatttgactatgattctacgatggttgtggctgatttgccaggt
ttgcttgaaggtgcrcaccgaggttttggtttaggccatgagtttctgcggcatactgaa
agatgttccgtcctggtgcatgttgtcgatggttcatcccagcagccagaatacgagttt
gatgcaattcgtcttgagcttgagttgtttaaccctgaacttgctgataagcmttgtctg
gttgcttataacaagatggatctgcctgaagcatctgaaagatggmcagcatttaagraa
catctacttgctatggggattcaaccatactgcatgagtgctrtcagcaaacagggtack
ratgaagtagtttgtgctgcctatgagttagttcagcgraytaaggaggctaacaaggaa
ct------cgmagg--------tggggctactactgtcaatctcaatcatgtggctgatc
ggataacgcagaaacgaaatgtccctattaatgagttygaaatcactcatgacattagct
caaagacctggcatgtggatggwgaagggttggagcgttttgttcaaatgacaaattggm
---------gatatgtggattctgagagaagattccagcatgttttggaggcatgcggtg
tgaacaaatgtctccttgagcgtggtgtgaaggaaggtgacaccgtgatcgtagcagggg
ta----------------------------------------------------------
-----------------
>PAFTOL004623
gaagagaaggagaagggggttcctgcagtgatgagatgttttgattgtgcgaagatatat
gtgaaagcgggagatggtggcaatggggtagtggcttttaggagagagaaatatgtgcca
tttggagggccatccgggggcgatggagggagaggtgggaatgtgtatgtggaggttgat
gagtcaatgaattcgttgttaccattcagaaatcgtatccattttagagcaggaagaggt
gggcatgggcaggggaggaagcagcatggggccaaaggggaagatgtggtggtgaaggtg
gcacctgggaccgttattcgggaggcgag---g---------------------gaggat
gctattgagggagagggagaagtgttgttagagttgttgcatcctgggcagagggcattg
ctgttgcctggtggaagaggtggaagaggtaatgcagcttttaagtcagggcttaccaag
gttccaaagatagcagaaaagggggagccaggtcctgaaatgtggttagagttggaactg
aaactcgttgctgatgttggaattgttggtgctccaaatgctgggaaaagtacacttctt
agcgttataagtgccgctcaaccgaacatagcgaactacccatttacaactttgcttcca
aatctkgggatagtctcatttgactatgattctacgatggttgtggctgatttgccaggt
ttgcttgaaggtgcacaccgaggttttggtttaggccatgagtttctgcggcatactgaa
agatgttccgtcctggtgcatgttgttgatggttcatcccagcagccagaatacgagttt
gatgcaattcgtcttgagcttgagttgtttaaccctgaacttgctgataagctttatctg
gttgcttataacaagatggatctgcctgaagcatctgaaagatggccrgcatttaaggar
catctacttgctatggggattcaaccatactgcatgagtgctatcagcaaacagggtact
aatgaagtagtttgtgctgcctatgagttagttcagcggattaaggaggctaacaaggaa
ct------caaaag--------tggggctgctaatgtcaatctcaatcatgtggctgatc
ggataatgcagaaacgaaatgtccctattaatgagtttgaaatcactcatgacattacct
caaagacctggcatgtggatggagargggttggagcgttttgttcaaatgacaaattggc
---------gatatgtggattctgatagaagattccagcatgttttggaggcatgcggtg
tgaacaaatgtctccttgagcgtggtgtgaaggaaggtgacactgtgatcgtagcagggg
ta----------------------------------------------------------
-----------------
>PAFTOL004624
gaagagaaggagaaggggcttcctgcagtgatgaggtgttttgatcgtgcaaagatatat
gtgaaagcgggagatggtggcaatggggtagtggcttttaggagagagaaatatgtgcca
tttggagggccatcagggggggatggagggagaggagggaatgtgtatgtggaggttgat
ggctcaatgaattcgttgttaccattcaggaatcgtgtccactttagagcaggaagaggt
gggcatgggcagaggatgaagcagcatggggccaaaggggaagatgtggtggtgaaggtg
gcacctgggaccgttattcgggaggcgag---g---------------------gaggat
gctatt------gagggagaagtgttgttagagttgttgcatcctgggcagagggcagtg
ctgttgcctggtggaagaggtggtagaggtaatgcagcttttaagtcagggcttaccaag
gttccaaagatagcagaaaagggcgaagcaggtcctgaaatgtggttagagttggaactg
aagcttgttgctgatgttggaattgttggtgctccaaatgctgggaaaagtacacttctt
agcattataagtgctgctsaaccgaacatagcaaactacccattcacaactttgcttcca
aatcttggggtagtatcatttgactatgattctacgatggttgtggctgatttgccgggt
ttgcttgaaggtgcacaccgaggtttgggtttaggctgtgggtttgtgtggactcctgac
gggtttttcgttctggtgcatgttgttgatggttcatcccagcagccagaatacgagttt
gatgcaattcgtctagagcttgagttgtttaaccctgaacttgctgataagccttatctg
gttgcttataacaagatggatctgcctgaagcatctgaaagatggccagcatttaaggaa
catctacttaccatggggattcaaccacactgcatgagtgctatcagcaaacagggtact
aaagaagtagtttgtgctgcctacaagttagttcagcagattaaggaggctaacaaggaa
ct------cgaagg--------tggggctgctgctgtcaatctcaatcatgtggccgatc
gggtaatgcagaaacgaaatgttcctattaatgagttcgaaatcactcatgacactagca
caaagacctggcatgtggatggagaagggttggagcggtttgttcaaatgacaaattggm
---------grtatgtggattctgagagacgattccagcatgttctggaggcatgcggtg
ttaacaaaggtctcattgagcgtggtgttaaggaaggtgacactgtgatcgta-------
------------------------------------------------------------
-----------------
>PAFTOL004625
gaagagaaggataaggggcttcctgcagtgatgaggtgttttgatcgcgcaaagatatat
gtgaaagcgggagatggtggcaatggggtagtggcttttagaagagagaaatatgtgcca
tttggagggccatcagggggggatggagggagaggagggaatgtgtatgtggaggttgat
gggtcaatgaattcgttgttatcattcaggagtcgtgtccactttagagcaggaagaggt
gggcatgggcagaggatgaagcagcatggggccaaaggggaagatgtggtggtgaaggtg
gcacccgggaccgttattcgggaggtgag---g---------------------gaggat
gctatt------gagggagaagtgttgttagagttgttgcatcctgggcagagggcattg
ctgttgcctggtggaagaggtggtagaggtaatgcagcttttaagtcagggcttaccaag
gttccaaagatagcagaaaagggcgaagcaggtcctgaaatgtggttagagttggaactg
aagcttgttgctgatgttggaattgttggtgctccaaatgctgggaaaagtacacttctt
agcattataagtgctgctcaaccgaacatagcaaactacccattcacaactttgcttcca
aatcttggggtagtatcatttgactatgattctacgatggttgtggctgatttgccgggt
ttgcttgaaggtgcacaccgaggtttgggtttaggccatgagtttctgcggcatactgaa
agatgttctgtcctggtgcatgttgttgatggttcatcccagcagccagaatacgagttt
gatgcaattcgtcttgagcttgagttgtttaaccctgaacttgctgacaagccttatctg
gttgcttataacaagatggatctgcctgaagcttctgaaagatggccagcatttaaggaa
catctacttactatggggattcaaccacactgcatgagtgctatcagcaaacagggtact
aaagaagtagtttgtgctgcctacaagttagttcagcagattaaggaggctaacaaggaa
ct------cgaagg--------tggggctgctgctgtcaatctcaatcatgtggctgatc
gggtaatgcagaaacgaaatgtccctattaatgagttcgagatcactcatgacattagca
caaagacctggcatgtggatggagaagggttggagcgttttgttcaaatgacaaattggc
---------aatatgtggattctgagagaagattccagcatgttctggaggcatgcggtg
tgaacaaaggtctcattgagcgtggtgttaaggaaggtgacactgtgatcgtagcagggg
ta----------------------------------------------------------
-----------------
>PAFTOL004626
gaagagaaggagaagcgggttcctgcattgatgaggtgttttgatcgtgcgaaggtatat
gtgaaagcgggagatggtggcaatggggtagtggcttttaggagggagaaatatgtgcca
tttggagggccatcagggggcgatggagggagaggtgggagtgtgtacgtggaggttgat
gagtcaatgaattctttgttaccattcagaaatcgtgtccattttagagcaggaagaggt
gggcatgggcaggggaggaagcagcatggggccaaaggggaggatgtggtagtgaaggtg
gcacctgggactgttattcgggaggcgag---a---------------------gaggat
gctatt------gagggagaagtgttgttagagttgttgcatcctgggcagagggcattg
ctgttgcctggtggaagaggtggtagaggtaatgcagcttttaagtcagggcttaccaag
gttccaaagatagcagaaaagggggaaccaggtcctgaaatgtggttagagttggaactg
aagcttgttgctgatgttggaattgttggtgctccaaatgctgggaaaagtacacttctt
agcgttataagtgccgctcaaccgaacatagcaaactacccattcacaactttgcttcca
aatcttggggtagtatcatttgactatgattctacgatggttgtggctgatttgccgggt
ttgcttgaaggtgcacaccaaggttttggtttaggccatgagtttctgcggcatactgaa
agatgttccatcctggtgcatgttgttgatggttcatcccagcagccagaatacgagttt
gatgcaattcgtcttgagcttgagttgtttaaccctgaacttgctgataagccttatctg
gttgcttataacaagatggatctgcctgaagcatctgaaagatggccagcatttaaggaa
cgtctacttgctatggggattcaaccacactgcatgagtgctatcagcaaacagggtact
aaagaagtagtttgtgctgcctacgagttagttcagcggattaaggaggctaacaaggaa
ct------cgaagg--------tggggctgctgctgtcaatctcaatcatgtggctgatc
ggataacgcagaaacgaaatgtccctattaatgagttcgaaatcactcatgacattagct
caaagacctggcatgtggatggagaagggttggagcgttttgttcaaatgacaaattggc
---------grtatgtggattctgagagaagattccagcatgttctggaggcatgcggtg
tgaacaaaggtctcattgagcgtggtgttaaggaaggtgacactgtgatcgta-------
------------------------------------------------------------
-----------------
>PAFTOL004629
gaagagaaggagaagggggttcctgcagtgatgaggtgtttcgatcgtgcgaagatatat
gtgaaagcaggagatggtggcaatggggttgtggcttttaggagagagaaatacgtgcca
tttggaggcccatcagggggcgatggagggagaggtgggaatgtgtacgtggaggttgat
gagtcaatgaattcgttgttaacattcagaaatcgtgtccattttagagcaggaagaggt
gggcatgggcaggggaggaagcagcatggggccaaaggggaggatgtggtggtgaaggtg
gcacccgggaccgttattcgggaggcgag---g---------------------gaggat
gctatt------gagggagaagtgttgttagagttgctgcatcctgggcagagggcattg
ctgttgcctggtggaagaggtggtagaggtaatgcagcttttaagtcagggcttacgaag
gttccaaagatagcagaaaagggggaagcaggtcctgaaatgtggttagagttggaactg
aagcttgttgctgatgttggaattgttggtgctccaaatgctgggaaaagtacacttctt
agtgttataagtgccgctcaaccgagcatagcaaactacccattcacaactttgcttcca
aatcttggggtagtctcatttgactatgattctacaatggttgtggctgatttaccgggt
ttgcttgaaggtgcgcaccaaggtttgggtttaggccatgagtttctgcggcatactgag
agatgttccgtcctggtgcatgttgttgatggttcatcccagcagccagagtacgagttt
gatgcaattcgtcttgagcttgagttgtttaaccctgaacttgctgataagccttatctg
gttgcttataacaagatggatctgcctgaagcatctgaaagatggccagcatttaaggaa
catctacttgctatggggattcaaccacactgcatgagtgccatcagcaaacagggtact
aaagaagtagtttgtgctgcctacragttagttcagcaggctaacaaraaaattcttgcc
aa------aacagg--------tggggccgttgctgtcaatcttaatcatgtggctgatc
ggatagcgcagaaacgaaatgtccctattaatgagttcaaaatcactcatgacattagct
caaagacctggcatgtggatggggaagggttggagcgttttgttcagatgacaaattggm
---------gatatgtggattctgagagaagattccagcatgttctggaggcatgcggtg
tgaacaaaggtctcatggggcgtggtgttaaggaaggtgacactgtgatcgtagcagggg
ta----------------------------------------------------------
-----------------
>PAFTOL004631
gaagagaaggagaaggggcttcctgcagtgatgaggtgttttgatcgtgcaaaggtatat
gtgaaagcgggagatggtggcaatggggtagtggctttcaggagagagaaatatgtgcca
tttggagggccatcagggggggatggagggagaggagggaatgtgtatgtggaggttgat
ggctcaatgaattcgttgttaccattcaggaatcgtgtccactttagagcaggaagaggt
gggcatgggcagaggatgaagcagcatggggccaaaggggaagatgttgtggtgaaggtg
gcacctgggaccgttattcgggaggcgag---g---------------------gaggat
gctatt------gagggagaagtgttgttagagttgttgcatcctgggcagagggcattg
ctgttgcctggtggaagaggtggtagaggtaatgcagcttttaagtcagggcttaccaag
gttccaaagatagcagaaaagggcgaagcaggtcctgaaatgtggttagagttggaactg
aagcttgttgctgatgttggaattgttggtgctccaaatgctgggaaaagtacacttctt
agcattataagtgctgctcaaccgaacatagcaaactacccattcacaactttgcttcca
aatcttggggtagtatcatttgactatgattctacgatggttgtggctgatttgccgggt
ttgcttgaaggtgcacaccgaggtttgggtttaggccatgagtttctgcggcatactgaa
agatgtttcgtcctggtgcatgttgttgatggttcatcccagcagccagaatacgagttt
gatgcaattcgtcttgagcttgagttgtttaaccctgaacttgctgataagccttatctg
gttgcttataacaagatggatctgcctgaagcatctgaaagatggccagcatttaaggaa
catctacttaccatggggattcaaccacactgcatgagtgctatcagcaaacagggtact
aaagaagtagtttgtgctgcctacaagttagttcagcagattaaggaggctaacaaggaa
ct------cgaagg--------trgggctgctgctgtcaatctcaatcatgtggctgatc
gggtaatgcagaaacgaaatgttcctattaatgagttcgaaatcactcatgacactagca
caaagacctggcatgtggatggagaagggttggagcgttttgttcaaatgacaaattggc
---------grtatgtggattctgagagacgattccagcatgttctggaggcatgcggtg
ttaacaaaggtctcattgagcgtggtgttaaggaaggtgacactgtgatcgta-------
------------------------------------------------------------
-----------------
>PAFTOL004632
gaagagaaggagaagggggttcctgcattgatgaggtgttttgatcgtgcgaaggtatat
gtgaaagcgggagatggtggcaatggggtagtggcttttaggagagagaaatttgtgcca
tttggagggccatcagggggcgatggagggagaggtgggaatgtgtatgtggaggttgac
gagtcaatgaaktctttgttaccattcagaaatcgtgtccattttagagcaggaagaggt
gggcatgggcaggggaggaagcagcatggggccaaaggggaggatgtggtggtgaaggtg
gcacccgggaccgttattcgggaggcgag---g---------------------gaggat
gctatt------gagggagaagtgttgttagagttgttgcatcctgggcagagggcattg
ctgttgcctggtggaagaggtggtagaggtaatgcagcttttaagtcagggcttaccaag
gttccaaagatagcagaaaagggggaaccaggtcctgaaatgtggttagagttggaactg
aagcttgttgctgatgttggaattgttggtgctccaaatgctgggaaaagtacacttctt
agcgttataagtgccgctcaaccgaacatagcaaactacccattcacaactttgcttcca
aatcttggggtcgtatcatttgactatgattctacgatggttgtggctgatttgccgggt
ttgcttgaaggtgcacaccaaggttttggtttaggccatgagtttctgcggcacactgaa
agatgttccgtcctggtgcatgttgttgatggttcatcccagcagccagaatacgagttt
gatgcaattcgtcttgagcttgagttgtttaaccctgaacttgctgataagccttatctg
gttgcgtataacaagatggatctgcctgaagcatctgaaagatggccagcatttaaggaa
catctacttgctatggggattcaaccacactgcatgagtgctatcagcaaacagggtact
aaagaagtagtttgtgctgcctacgagttagttcagcggattaaggaggctaacaaggaa
ct------cgaagg--------tgggcctgctgccttcaatctcaatcatgtggctgatc
ggataacgcagaaacgaaatgtccctattaatgagttcgaaatcactcatgacgttagct
caaagacctggcatgtggatggagaagggttggagcgttttgttcaaatgacaaattggc
---------grtatgtggattctgagagaagattccagcawgttytggagkcatgcggtg
tgaacaaakgtctcmttgagcgtggtgtkaaggaaggtgayactgtgatcgtagcagggg
ta----------------------------------------------------------
-----------------
>PAFTOL004633
gaagagaaggagaagggggttcctgcagtgatgaggtgtttcgatcgtgcgaagatatat
gtgaaagcgggagatggtggcaatggggtagtggcttttaggagagagaaatatgtgcca
tttggrgggccatcagggggcgatggagggagaggtgggaatgtgtatgtggaggttgat
gagtcaatgaattcgttgttaccattcagaaatcgtgtccattttagagcaggaagaggt
gggcatgggcagggaaggaagcagcatggggccaaaggggaggatgtggtggtgaaggtg
gcacccgggaccgttattcgggaggcgag---g---------------------gaggat
gctatt------gagggagaagtgttgttagagttgttgcatcctgggcagagggcattg
ctgttgcctggtggaagaggtggtagaggaaatgcagcttttaagtcagggcttaccaag
gttccaaagatagcagaaaagggggaagcaggtcctgaaatgtggttagagttggaactg
aagcttgttgccgatgttggaattgttggtgctccaaatgctgggaaaagtacacttctt
agtgttataagtgccgctcaaccgagcatagcaaactacccattcacaactttgcttcca
aatcttggggtagtatcatttgactatgattctacgatggttgtggctgatttaccgggt
ttgcttgaaggtgcacaccaaggtttgggtttaggccatgagtttctgcggcatactgaa
agatgttccgtcctggtgcatgttgttgatggttcatccgagcagccagagtacgagttt
gatgcaattcgtcttgagcttgagtygtttaaccctgaacttgctgataagccttacctg
gttgcttataacaagatggatctgcctgaagcatctgaaagatggccaacatttaaggaa
catctacttgttatggggattcaatcacactgcatgagtgctatcagcaaacagggtact
aaagaagtaatttgtgctgcctacgagttagttcagcggattaaggaggctaacaaggaa
ct------tgaagg--------tggggttgttgctgtcaatctcaatcatgtggctgatc
ggatagcgcagaaacgaamtgtccctattaatgagttcgaaatcactcatgacattagct
caaagacctggcatgtggatggagaagggttggagcgttttgttcaaatgacaaattggc
---------grtatgtggattctgagaggagattccagcatgttctggaggcatgcggtg
tgagcaaaggtctcattgagcgtggtgttaaggaaggtgacactgtgatcgtaggagggg
ta----------------------------------------------------------
-----------------
>PAFTOL004634
gaagagaaggagaagggggttcctgcagtgatgagatgtttcgatcgtgcgaagatatat
gtgaaagcgggagatggtggcaatggggttgtggsttttaggagagagaaatwtgtgcca
tttggagggccatcagggggcgatggagggagaggtgggaatgtgtatgtggaggttgat
gagtcaatgaattcgttgttatcattcagaaatcgtgtccattttagagcaggaagaggt
gggcatgggcaggggagsaagcagcatggggccaaaggggaggatgtggtggtgaaggtg
gcaccygggaccgttattcgggaggcarg---g---------------------caggat
gctatt------gagggagaagtgttgttagagttgttgcatcctgggcagagggcattg
ctgttgcctggtggaagaggtggcagaggtaatgcagcttttaagtcaggscttaccaag
gttccaaagatagcagaaaagggggaagcaggtcctgaaatgtggttagagttggaactg
aagcttgttgctgatgttggaattgttggtgctccaaatgctgggaaaagtacacttctt
agtgttataagtgctgctcaaccgagcatagcaaactacccattcacaactttgcttcca
aatcttggggtagtatcatttgactatgattctacgatggttgtggctgatttaccrggt
ttgcttgaaggtgcacaccaaggtttgggtttaggccatgagtttctgcggcatactgaa
agatgttccgtcctggtgcatgttgttgatggttcatcccagcagccagaatatgagttt
gaygcagttcgtcttgagcttgagttgtttaaccctgaacttgctgataagccttatcta
gttgcttataacaagatggatctgcctgaagcatctgaaagatggccagcatttaaggaa
catctacttgctatggggattcaaccacactacatgagtgctgtcagcaaacagggtact
aaagaagtagtttgygctgcctacgagttagttcagcagattaaggaggctaacaaggaa
ct------caaagg--------tggrgctgttgctgtmaatctcaatcatgtggctgatc
ggatagcgcagaaacgaaatgtccctattaatgagttcgaaatcactcatgacattagct
caaagacytggcatgtggatggagmagggttggagcgttttgttcaaatgacaaattggc
---------grtatgtggattckgagagaagattccagcatgttctggaggcatgcggtg
tgaacaraggtctcattgagcgtggygttaaggaaggtgacactgtgatcgtagcagggg
ta----------------------------------------------------------
-----------------
>PAFTOL004635
gaagagaaggagaaggggattcctgcagtgatgagatgtttcgatcgtgcgaagmtatat
gtgaaagcgggagatggtggcaatggggtagtggcttttaggagagagaaatatgtgcca
tttggagggccatcagggggcgatggagggagaggtgggaatgtgtatgtggargttgat
gagtcaatgaattcgttgttatcattcagaaatcgcgtccattttagagcaggaagaggt
gggcatgggcaggggcggaagcagcatggggccaaaggggaggatgtggtggtgaaggtg
gctcccggtacccttattcggaaggcaag---g---------------------caggat
gctatt------gagggagaagtgttgttagagttgttgcatcctgggcagagggcattg
ctgttgcctggtggacgaggtggcagaggtaatgcagcttttaagtcagggcttaccaag
gttccaaagatagcagaaaagggggaagcaggtcctgaaatgtggttagagttggaactg
aagcttgttgctgatgttggaattgttggtgctccaaatgctgggaaaagtacacttctt
agtgttataagtgccgctcaaccgagcatagcaaactacccattcacaactttgcttcca
aatcttggggtagtatcatttgactatgattctaygatggttgtggctgatttaccgggt
ttgcttgaaggtgcacaccaaggtttgggtttaggccatgagtttctgcggcatactgaa
agatgttccgtcctggtgcatgttgttgatggttcatcccagcagccagaatacgagttt
gatgcaattcgtcttgagcttgagttgtttaaccctgaacttgctgataagccttatctg
gttgcttataacaagatggatctscctgaagmatctgacagatggccagcatttaaggaa
cgtctacttgctatggggattcaaccacaytacatgagtgctgtcagcaaacagggtact
aaagaagtagtttgtgctgcctacgagttagttcagcgaattaaggaggctaacaaggaa
------------------------------------------------------------
------------------------------------------------------------
-----------------------------------------------------------a
---------gatatgtggattctgagagaagattccagcgtgttttggaggcatgcggtg
tgaacaaaggtctcattgagcgtggtgttaaggaaggtgacactgtgatcgtagcagggg
ta----------------------------------------------------------
-----------------
>PAFTOL004636
gaagagaaggagaagggggttcctgcagtgatgaggtgttttgatcgtgcgaagatatat
gtgaaagcgggagatggtggcaatgggatagtggcttttaggagagagaaatatgtgcca
tttggagggccatcagggggcgatggtgggagaggtgggaatgtgtatgtggaggttgat
gagtcaatgaattcgttgttaccattcagaaatcgtgtccattttagagcaggaagaggt
gggcatgggcaggggaggaagcagcatggggccaaaggggaagatgtggtagtgaaggtg
gcacctgggaccgttattcgggaggcgag---g---------------------gaggat
gctatt------gagggagaagtgttgttagagttgttgcatcctgggcagagggcattg
stgttgcctggtggaagaggtggaagaggtaatgcagcttttaagtcagggcttactaag
gttccaaagatagcagaaaagggggagccaggtcctgaaatgtggttagagttggaactg
aagcttgttgctgatgttggaattgttggtgctccaaatgctgggaaaagtacacttctt
agcgttataagtgccgctcaaccgaacattgcgaactatccattcacaactttgcttcca
aatcttggcatagtctcatttgactatgattctacgatggttgtggctgatttgccaggt
ttgcttgaaggtgcacaccgaggttttggtttaggccatgagtttctgcggcatactgaa
agatgttctgtcctggtgcatgttgtcgatggttcatccccgcagccagaatacgaattt
gatgcagttcgtcttgagcttgagttgtttaaccctgaacttgctgataagctttatctg
gttgcttataacaagatggatttgcctgaagcatctgaaagatggccagcatttaaggaa
catctacttgctatggggattcaaccatactgcatgagtgctatcagcaaacagggtact
aatgaagtagtttgcgctgcctatgagttagttcagcggattaaggaagctaacaaggaa
ct------cgaagg--------tggggctgctactgtcaatctcaatcatgtggctgatc
ggataaggcagaaacgaaatgtccctattaatgagttcgaaatcactcatgacattagct
caaagacctggcatgtgaatggagaagggttggagcgttttgttcaaatgacaaattggc
---------gatatgtggattctgatagaagattccagcgtgttttggaggcatgcggtg
tgaacaaatgtctccttgagcgtggtgtgaaggaaggtgacactgtgatcgtagcagggg
ta----------------------------------------------------------
-----------------
>PAFTOL004637
gaagagaaggagaagggggttcctgcagtgatgaggtgttttgatcgtgcaaagatatat
gtgaaagcaggagatggtgggaatggggtagtggcttttaggagagagaaatatgtgcca
tttggaggcccatcaggaggggatggagggagaggtgggaatgtgtatgtggaggttgat
gggtcaatgaattcgttgttaccattcagaaattgtgtccattttagagcaggaagaggt
gggcatgggcaggggaggaagcagcatggggccaaaggggaggatgtggtggtgaaggtg
gcacccgggaccgttattcgggaggcgag---g---------------------gaggat
gttgtt------gagggagaagtgttgttagagttgttgcatcctgggcagagggcattg
gtgttgcctggtggaagaggtggaagaggtaatgcagcttttaagtcagggtttaataag
gttccaaggatagcagaaaagggggaggcaggtcctgaaatgtggttggcgttggaactg
aagcttgttgctgatgttggaattgttggtgctccaaatgctgggaaaagcacacttctt
agcgttataagtgccgctcaaccgaacatagcaaactacccattcacaacattgcttcca
aatcttggggtagtttcatttgactatgattctacgatggttgtcgctgatttgccgggt
ttgcttgaaggtgcacaccaaggttttggtttaggccatgaatttctgcggcatactgaa
agatgttctgtcctggtgcatgttgtcgacggttcatctcagcagccagaatatgagttt
gatgcaattcgtcttgagcttgagttgtttaaccctgaacttgctgacaagccttatctg
gttgcttataacaagatggatctgcctgaagcatctgaaagatggccagcatttaagaaa
catctacttgccagggggattgaaccatactgcatgagtgctatcagcaaacagggtact
aatgaagtagtttgtgctgcctatgagctagttcagcggattaaggaagctaacaaggag
ct------cgaagg--------tcgggctgctcctgtcaatctcaatcatgtggctgatc
ggataaagcagaaacgaaatgtccctattaatgagttcgaaatcactcatgacattagct
caaagacctggcatgtggatggagatgggttggagcgttttgttcaaatgacaaattggc
---------gatatgtggattctgagagaagattccagcatgttctggaggcatgcggcg
taaacagatgtctcattgagcgtggtgtgaaggaaggtgacactgtgatcgtagcagggt
tggagctagtatggtacgattctcctggtacttctggcccatcaggtgcaaggaagagat
cgtcagattcaattaga
>PAFTOL004638
gaagagaaggataaggggcttcctgcagtgatgaggtgttttgatcgcgcaaagatatat
gtgaaagcgggagatggtggcaatggggtagtggcttttaggagagagaaatatgtgcca
tttggagggccatcagggggggatggagggagaggagggaatgtgtatgtggaggttgat
gggtcaatgaattcgttgttatcattcaggagtcgtgtccactttagagcaggaagaggt
gggcatgggcagaggatgaagcagcatggggccaaaggggaagatgtggtggtgaaggtg
gcacccgggaccgttattcgggaggcgag---g---------------------gaggat
gctatt------gagggagaagtgttgttagagttgttgcatcctgggcagagggcattg
ctgttgcctggtggaagaggtggtagaggtaatgcagctttcaagtcagggcttaccaag
gttccaaagatagcagaaaagggcgaagcaggtcctgaaatgtggttagagttggaactg
aagcttgttgctgatgttggaattgttggtgctccaaatgctgggaaaagtacacttctt
agcattataagtgctgctcaaccgaacatagcaaactacccattcacaactttgcttcca
aatcttggggtagtatcatttgactatgattctacgatggttgtagctgatttgccgggt
ttgcttgaaggtgcacaccaaggtttgggtttaggccatgagtttctgcggcatactgaa
agatgttctgtcctggtgcatgttgttgatggttcatcccagcagccagaatatgagttt
gatgcaattcgtcttgagcttgagttgtttaaccctgaacttgctgacaagccttatctg
gttgcttataacaagatggatctgcctgaagcatctgaaagatggccagcatttaaggaa
catctacttactatggggattcaaccacactgcatgagtgctatcagcaaacagggtact
aaagaagtagtttgtgctgcctacaagttagttcagcagattaaggaggctaacaaggaa
ct------cgaagg--------tggggctgctgctgtcaatctcaatcatgtggctgatc
aggtaatgcagaaacgaaatgtccctattaatgagttcgagatcactcatgacattagca
caaagacctggcatgtggatggagaagggttggagcgttttgttcaaatgacaaattggc
---------aatatgtggattctgagagaagattccagcatgttctggaggcatgcggtg
tgaacaaaggtctcattgagcgtggtgttaaggaaggtgacactgtgatcgtagcagggg
ta----------------------------------------------------------
-----------------
>PAFTOL004639
gaagagaaggagaagcgggttcctgcattgatgaggtgttttgatcgtgcgaaggtatat
gtgaaagcgggagatggtggcaatggggtagtggcttttaggagagagaaatatgtgcca
tttggagggccatcagggggcgatggagggagaggtgggaatgtgtatgtggaggttgat
gagtcaatgaattctttgttaccattcagaaatagtgtccattttagagcaggaagaggt
gggcatgggcaggggaggaagcagcatggggccaaaggggaggatgtggtggtgaaggtg
gcacctgggactgttattcgggaggcgag---a---------------------gaggat
gctatt------gagggagaagtgttgttagagttgttgcatcctgggcagagggcattg
ctgttgcctggtggaagaggtggtagaggtaatgcagcttttaagtcagggcttaccaag
gttccaaagatagcagaaaagggggaaccaggtcctgaaakgtggttagagttggaactg
aagcttgttgctgatgttggaattgttggtgctccaaatgctgggaaaagtacacttctt
agcgttataagtgccgctcaaccgaacatagcaaactacccattcacaactttgcttcca
aatcttggggtagtatcatttgactatgattctacgatggttgtggctgatttgccgggt
ttgcttgaaggtgcacaccaaggttttggtttaggccatgagtttctgcggcatactgaa
agatgttccatcctggtgcatgttgttgatggttcatcccagcagccagaatacgagttt
gatgcaattcgtcttgagcttgagttgtttaaccctgaacttgctgataagccttatctg
gttgcttataacaagatggatctgcctgaagcatctgaaagatggccagcatttgaggaa
cgtctacttgctatggggattcaaccacactgcatgagtgctatcagcaaacagggtact
aaagaagtagtttgtgctgcctaccagttagttcagcggattaaggaggctaacaaggaa
ct------cgaagg--------tggggctgctgctgtcaatctcaatcatgtggctgatc
ggataacgcagaaacgaaatgtccctattaatgagttcgaaatcactcatgacattagct
caaagacctggcatgtggatggagaagggttggagcgttttgttcaaatgacaaattggc
---------grtatgtggattctgagagaagattccagcatgttctggaggcatgcggtg
tgaacaaaggtctcattgagcgtggtgttaaggaaggtgacactgtgatcgtagcagggg
ta----------------------------------------------------------
-----------------
>PAFTOL004640
gaagagaaggagaagggggttcctgcagtgatgaggtgttttgatcgtgcgaagatatat
gtgaaagcgggagatggtggcaatggggtagtggcttttaggagagagaaatatgtgcca
tttggagggccatcagggggcgatggagggagaggtgggaatgtgtatgtggaggttgat
gagtcaatgaattcgttgttaccattcagaaatcgtgtccactttagagcaggaagaggt
gggcatgggcaggggaggaagcagcatggggccaaaggggaggatgtggtggtgaaggtg
gcacctgggaccgttattcgggaggcgag---g---------------------gaggat
gctatt------gagggagaagtgttgttagagttgttgcatcctgsgcagagggcattg
ctgttgcctggtggaagaggtggtagaggtaatgcagcttttaagtcagggcttaccaag
gttccaaagatagcagaaaagggggaagcaggtcctgaaatgtggttagagttggaactg
aagcttgttgctgatgttggaattgttggcgctccaaatgctgggaaaagtacacttctt
agcgttataagtgccgctcaaccgaacatagcaaactacccattcacaactttgcttcca
aatcttggggtagtatcatttgactatgattctacgatggttgtggctgatttgccgggt
ttgcttgaaggtgcacaccaaggtttgggtttaggccatgagtttctgcggcatactgaa
agatgtcccgtcctggtgcatgttgttgatggttcatcccagcagccagaatacgagttt
gatgcaattcgtcttgagcttgagttgtttaaccctgaacttgctgataagctttatctg
gttgcttataacaagatggatcttcctgaagcatctgaaagatggccagcatttaaggaa
catctacttgctatggggattcaaccacattgcatgagtgctattagcaaacagggtact
aaagaagtagtttgtgctgcctacgagttagttcagcggattaaggaggctaacaaggaa
ct------cgaagg--------tggggctcctgctgtcaatctcaaccatgtggctgatc
ggataacgcagaaacgaaatgtccctattaatgagttcgaaatcactcatgacattagct
caaagacctggcatgtggatggagaagggttggagcgttttgttcaaatgacaaattggc
---------grtatgtggattctgagagaagattccagcatgttctggaggcatgcggtg
tgaacaaaggtctcattgagcgtggtgttaaggaaggtgacaatgtgatcgtagcagggg
ta----------------------------------------------------------
-----------------
>PAFTOL004642
gaagagaaggagaaggggcttcctgcagtgatgaggtgttttgatcgggcaaagatatat
gtgaaagcgggagatggtggcaatgggatagtggcttttaggagagagaaatatgtgcca
tttggagggccatcagggggggatggagggagaggagggaatgtgtatgtggaggttgat
gggtcaatgaattcgttgttaccattcaggaatcgtgtccactttagagcaggaagaggt
gggcatgggcagaggatgaagcagcatggggccaaaggggaagatgtggtggtgaaggtg
gcacccgggaccgttattcgggaggcgag---g---------------------gaggat
gctatt------gagggagaagtgttgttagagttgttgcatcctgggcagagggcattg
ctgttgcctggtggaagaggtggtagaggtaatgcagcttttaagtcagggcttaccaag
gttccaaagatagcagaaaagggcgaaccaggtcctgaaatgtggttagagttggaactg
aagcttgttgctgatgttggaattgttggtgctccaaatgctgggaaaagtacacttctt
agcagtataagtgctgctcaaccgaacatagcaaactacccattcacaactttgcttcca
aatcttggggtagtatcatttgactatgattctacgatggttgtggctgatttgccgggt
ttgcttgaaggtgcacaccgaggtttcggtttaggccatgagtttctgcggcatactgaa
agatgttccgtcctggtgcatgttgttgatggttcatcccagcagccagaatacgagttt
gatgcaattcgtcttgagcttgagttgtttaaccctgaacttgctgataagccttatctg
gttgcttttaacaagatggatctgcctgaagcatctgaaagatggccagcatttaaggaa
catctacttactatggggattcaaccacactgcatgagtgctatcagcaaacagggtact
aaagaagtagtttgtgctgcctacaagttagttcagcagattaaggaggctaacaaggaa
ct------cgaagg--------tggggctgctgctgtcaatctcaatcatgtggctgatc
gggtaacgcagaaacgaaatgtccctattaatgagttcaaaatcactcatgacattagca
caaagacctggcatgtggatggagaagggttggagcgttttgttcaaatgacaaattggc
---------grtatgtggattctgagagaagattccagcatgttctggaggcatgcggtc
tgaacaaaggtctcattgagcgtggtgtcaaggaaggtgacactgtgatcgtagcagggg
ta----------------------------------------------------------
-----------------
>PAFTOL004644
gaagagaaggagaagggggttcctgcagtgatgaggtgttttgatcgtgcgaagatatat
gtgaaagcgggagatggtggcaatggggtagtggcttttaggagagagaaatatgtgcca
cttggagggccatcagggggcgatggagggagaggtgggaatgtgtatgtggaggttgat
gagtcaatraattcgttgttatcattcagaaatcgtgtccattttagagcaggaagaggt
gggcatgggcaggggaggaagcagcatggggccaaaggrgacgatgtggtggtgaaggtg
gcacctgggaccgttattcgggaggcgag---g---------------------gaggat
ggtatt------gagggagaagtgttgttagagttgttgcatcctgggcagagggcattg
ctgttgcctggtggaagaggtggaagaggtaatgcagcttttaagtcagggcttactaag
gttccaaagatagcagaaaagggggaggcaggtcctgaaatgtggttagagttggaactc
aagcttgttgctgatgttggaattgttggtgctccaaatgctgggaaaagtacacttctt
agcgttataagtgccgctcaaccagacatagcaaactacccattcacaactttgcttcca
aatcttggggtagtctcatttgactatgattctacgatggttgtggctgacttgccaggt
ttgcttgaaggtgcacaccgcggttttggtttaggccatgagtttctgcggcattctgaa
agatgttctgtcctggtgcatgttgtcgatggttcatcccagcagccagaatacgagttt
gatgcaattcgtcttgagcttgagttgtttaaccctgaacttgctgataagctttatctg
gttgcttataacaagatggatcttcctgaagcatctgaaagatggccagcmtttaaggaa
catctacttgctatggggattcaaycatrctgcatgagtgctatcagcaaacagggtact
aatgaagtagtttgtgctgcctacaagttagttcagcagattaaggaggctaacaaggaa
ct------cgatgg--------tggggctgctactgtcaatctcaatcatgtggctgatc
ggataacgcagaamcgaaatgtccctattaatgagttcgaaatcactcrtgacattagct
caaagacctggcatgtggatggagaagggttggagcgttttgttcaaatgacaaattggc
---------grtatgtggattctgagagaagattccagcatgttctggaggcatgcggtg
tgaacaaatgtctcattgagcgtggtgtgaaggaaggtgayactgtgatcgtcgcagggg
ta----------------------------------------------------------
-----------------
>PAFTOL004646
gaagagaaggagaaggggcttcctgcagtgatgaggtgttttgatcgtgcaaagatatat
gtgaaagcgggagatggtggcaatggggtagtggcttttaggagagagaaatatgtgcca
tttggagggccatcagggggggatggagggagaggagggaatgtgtatgtggaggttgat
gggtcaatgaattcgttgttaccattcaggaatcgtgtccactttagagcaggaagaggt
gggcatgggcagaggatgaagcagcatggggccaaaggggaagatgtggcggtgaaggtg
gcacccgggacccttattcgggaggatgc---t---------------------attgak
gctatt------gagggagaagtgttgttagagttgttgcatcctgggcagagggcattg
ctgttgcctggtggaagaggtggtagaggtaatgcagcttttaagtcagggcttaccaag
gttccaaagatagcagaaaagggcgaagcaggtcctgaaatgtggttagagttggaactg
aagcttgttgctgatgttggaattgttggtgctccaaatgctgggaaaagtacacttctt
agcattataagtgctgctcaaccgaacatagcaaactacccattcacaactttgcttcca
aatcttggggtagtatcatttgactatgattctacgatggttgtggctgatttgccgggt
ttgcttgaaggtgcacaccgaggtttgggtttaggccatgagtttctgcggcatactgaa
agatgtttcgtcctggtgcatgttgttgatggttcatcccagcagccagaatacgagttt
gatgcaattcgtcttgagcttgagttgtttaaccctgaacttgctgataagccttatctg
gttgcttataacaagatggatctgcctgaagcatctgaaagatggccagcatttaaggaa
catctacttactatggggattcaaccacactgcatgagtgctatcagcaaacagggtact
aaagaagtagtttgtgctgcctacaagttagttcagcggattaaggaggctaacaaggaa
ct------cgaagaaacag--gtggcgttgctgctgtcaatctcaatcatgtggctgatc
gggtaacgcagaaacgaaatgtccctattaatgagttcgaaatcactcatgacactagca
caaagacctggcatgtggatggagaagggttggagcgttttgttcaaatgacaaattggc
---------grtatgtggattctgagagacgattccagcatgttctggaggcatgcggtg
tgaacaaaggtctcattgagcgtggtgttaaggaaggtgacactgtgatcgta-------
------------------------------------------------------------
-----------------
>PAFTOL004647
gaagagaaggagaaggggsttcctrcagtgwtgaggtgttttgatcgtgcgaagatatak
gtgaaagcgggagayggtggcaatggggtwgtggcttttaggagagagaaatrtgtgcca
tttggrgggccatcagggggcgatggagggagaggtgggaatgtgtatgtggaggttgat
gagtcaatgaattcgttrttaccattcagaaatcgtgyccattttrgagcaggaasaggt
gggcatgggcaggggaggaagcagcatggggccaaaggggaagatgtggtggtgaaggtg
gcacccgggaccgttattcgggaggcgag---g---------------------gaggat
gctatt------gagggagaagtgttgttagagttgttgcatcctgggcagagggcattg
ctgttgcctggtggaagaggtggmaraggtaatgcagcttttaagtcagggcttrctaag
gttccaaagatagcrgaaaagrgggagscaggtyytgaaatgtggttagagttggaactg
aagcttgttgctgatgttggaattgttggtgctccaaatgctgggaaaagtacacttttg
agcgttataagtgccgctcaaccgaacatagcgaactacccattcacaactttgcttcca
aatcttgggatagtctcatttgactatgattctacgatggttgtggctgatttgccaggt
ttgcttgaaggtgcacaccgaggttttggtttaggccatgagtttttgcggcatactgaa
agatgttccgtcctggttcatgttgtcgatggttcatcccagcagccagaatacgagttt
gatgcaattcgtcttgagcttgagttgtttaaccctgaacttgctgataagctttatctg
gttgcttataacaagatggatctgcctgaagcatctgaaagatggccagcatttaaggaa
catctacttgctatggggattcaaccatactgcatgagtgctatcagtgaacagggtact
aatgaagtagtttgtgctgcctatgagttagttcagcggattaaggaggctaacaaggaa
ct------caaagg--------tggggctgctactgtcaatctcaatcatgtggctgatc
ggataacgcagaaacgaaatgtccctattaatgagtttgaaatcacttatgacattagct
caaagacctggcatgtggatggagaagggttggagcgttttgttcaaatgacaaattggc
---------gatatgcggattctgagagaagattccagcatgttttggaggcatgtggtg
tgaacaaatgtctccttgagcgtggtgtgaaggaaggtgacactgtgatcgtagcagggg
ta----------------------------------------------------------
-----------------
>PAFTOL004648
---gaagagaagaagggggttcctgcattgatgaggtgttttgatcgtgcgaaggtatat
gtgaaagcgggagatggtggcaatggggtagtggcttttaggagagagaaatatgtgcca
tttggagggccatcagggggcgatggaggaagaggtgggaatgtgtatgtggaggttgat
gagtcaatgaattctttgttaccattcagaaatcgtgtccattttagagcaggaagaggt
gggcatgggcaggggaggaagcagcatggggccaaaggggaggatgtggtggtgaaggtg
gcacctgggaccgttattcgggaggcgag---g---------------------gaggat
gctatt------gagggagaagtgytgttagagttgttgcatcctgggcagagggcattg
ctgttgcctggtggaagaggtggtagaggtaatgcagcttttaagtcagggcttamcaag
gttccaaagatagcagaaaagggggaaccaggtcctgaaatgtggttagagttggaactg
aagcttgttgctgatgttggaattgttggtgctccaaatgctgggaaaagtacacttctt
agcgttataagtgccgctgaaccgaacatagcaaactacccattcacaactttgcttcca
aatcttggggtagtatcatttgactatgattctacgatggtygtggctgatttgccgggt
ttgcttgaaggtgcacaccagggttttggtttaggccatgagtttctgcgkcatactgaa
agatgttccgtcctggtgcatgttgttgatggytcatcccagcagccagaatatgagttt
gatgcaattcgtcttgagctggagttgtttgaccctgaacttgctgataagccttatctg
gttgcttataacaagatggatctgcctgaagcatctgaaagatggccagcatttaaggaa
catctacttgctatggggattcaaccacactgcatgagtgctatcagcaaccagggtact
aaagaagtagtttgtgctgcctacgagttagttcagcggattaaggaggctagcaaggaa
ct------cgaagg--------tggggctgctgctgtcaatctcaatcatgtggctgatc
ggataacgcrgaaacgaaatgtccctattaatgagttcgaaatcactcatgacattagct
caaagacctggcatgtggatggagaagggttggagcgttttgttcaaatgacaaattggc
---------gatacgtggattctgagagaagattccagcatgttctggaggcatgcggtg
tgaacaaaggtctcattgagcgtggtgttaaggaaggtgacactgtgatcgtagcagggg
ta----------------------------------------------------------
-----------------
>PAFTOL004649
gaagagaaggagaagggggttcctgcagtgatgaggtgttttgatcgtgcgaagatacat
gtgaaagcgggagatggtggcaatggggtagtggcttttaggagagagaaatatgtgcca
tttggagggccatcagggggcgatggagggagaggtgggaatgtgtatttggaggttgat
gagtcaatgaattcgttgttaccattcagaaatcgtgtccattttagagcaggaagaggt
gggcatgggcaggggaggaagcagcatggggccaaaggggaagatgtggtggtgaaggtg
gcacctgggactgttattcgggaggcgag---g---------------------gaggat
gctatt------gagggagaagtgttgttagagttgttgcatcctgggcagagggcattg
ctgttgcctggtggaagaggtggaagaggtaatgcagcttttaagtcagggcttactaag
gttcccaagatagcagaaaagggggagccaggtcctgaaatgtggttagagttggaactg
aagcttgttgctgatgttggaattgttggtgctccaaacgctgggaaaagtacacttctt
agcgttataagtgctgctcaaccgaacatagcgaactacccattcacaactttgcttcca
aatcttgggatagtctcatttgactatgattctacgatggttgtggccgatttgccaggt
ttgcttgaaggtgcacaccgaggttttggtttaggccatgagtttctgcggcatactgaa
agatgttccgtcctggtgcatgttgtcgatggttcatcccagcagccagaatacgagttt
gatgcaattcgtcttgagcttgagttgtttaaccctgaacttgctgataagctttatctg
gttgcttataacaagatggatctgcctgaagcatctgagagatggccagcatttaaggaa
catctacttgctatggggattcaaccatactgcatgrgtgctatcagcaaacagggtact
aatgaattagtttgtgctgcctatgagttagttcagcggattaaggaggctaacaaggaa
ct------camagg--------tggggctgctactgtcaatctcaatcatgtggctgatc
ggataacgcagaaacgaaatgtccctattaatgarttcgaaatcactcatgacattagct
caaagacctggcatgtggatggagaagggttggagcgttttgttcaaatgacaaattggc
---------grtatgtggattctgagagaagattccagcatgttttggaggcatgcggtg
tgaacaaatgtctcctcgagcgtggtgtgaaggaaggtgacactgtgattgtagcagggg
ta----------------------------------------------------------
-----------------
>PAFTOL004652
gaagagaaggataaggggcttcctgcagtgatgaggtgttttgatcgcgcaaagatatat
gtgaaagcgggagatggtggcaatggggtagtggcttttaggagagagaaatatgtgcca
tttggagggccatcagggggggatggagggagaggagggaatgtgtatgtggaggttgat
gggtcaatgaattcgttgttatcattcaggagtcgtgtccactttagaggaggaagaggt
gggcatgggcagaggatgaagcagcatggggccaaaggggaagatgtggtggtgaaggtg
gcacccgggaccgttattcgggaggcgag---g---------------------gaggat
gctatt------gagggagaagtgttgttagagttgttgcatcctgggcagagggcattg
ctgttgcctggtggaagaggtggtagaggtaatgcagcttttaagtcagggcttaccaag
gttccaaagatagcagaaaagggcgaagcaggtcctgaaatgtggttagagttggaactg
aagcttgttgctgatgttggaattgttggggctccaaatgctgggaaaagtacacttctt
agcattataagtgctgctcaaccgaacatagcaaactacccattcacaactttgcttcca
aatcttggggtagtatcatttgactatgattctacgatggttgtggctgatttgccgggt
ttgcttgaaggtgcacaccaaggtttgggtttaggccatgagtttctgcggcatactgaa
agatgttctgtcctggtgcatgttgttgatggttcatcccagcagccagaatacgagttt
gatgcaattcgtcttgagcttgagttgtttaaccctgaacttgctgacaagccttatgtg
gttgcttataacaagatggatctgcctgaagcatctgaaagatggccagcatttaaggaa
catctacttactatggggattcaaccacactgcatgagtgctatcagcaaacagggtact
aaagaagtagtttgtgctgcctacaagttagttcagcagattaaggaggctaacaaggaa
ct------tgaagg--------tggggctgctgctgtcaatctcaattatgtggctgatc
gggtaatgcagaaacgaaatgtccctattaatgagttcgagatcactcatgacattagca
caaagacctggcatgtggatggagaagggttggagcgttttgttcaaatgacaaattggc
---------artatgtggattctgagagaagattccagcatgttctggaggcatgcggtg
tgaacaaaggtctcattgagcgtggtgttaaggaaggtgacactgtgatcgtagcagggg
ta----------------------------------------------------------
-----------------
>PAFTOL004653
gaagagaaggacaaggggcttcctgcagtgatgaggtgttttgatcgcgcaaagatatat
gtgaaagcgggagatggtggcaatggggtagtagcctttaggagagagaaatatgtgcca
tttggagggccatcagggggggatggagggagaggagggaatgtgtatgtggaggttgat
gggtcaatgaattcgttgttaccattcaggagtcgtgtccactttagagcaggaaggggt
gggcatgggcagaggatgaagcagcatggggccaaaggggaagatgtggtggtgaaggtg
gcacccgggaccgttattcgggaggcgag---g---------------------gaggat
gatatt------gagggagaagtgttgttagagttgttgcatcctgggcagagggcattg
ctgttgcctggtggaagaggtggtagaggtaatgcagcttttaagtcagggcttaccaag
gttccgaagatagcagaaaagggcgaagcaggtactgaaatgtggttagagttggaactg
aagcttgttgccgatgttggaattgttggtgctccaaatgctgggaaaagtacacttctt
agcattataagtgctgctcaaccgaacatagcaaactacccgttcacaactttgcttcca
aatcttggggtagtatcatttgactatgattctacgatggttgtcgctgatttgccgggt
ctgcttgaaggtgcacaccgaggtttgggtttaggccatgagtttctgcggcatactgaa
agatgttctgtcctggtgcatgttgttgatggttcatcccagcagccagaatacgagttt
gatgcaattcgtcttgagcttgagttgtttaaccctgaacttgctgacaagccttatctg
gttgcttataacaagatggatcttcctgaagcatctgaaagatggccagcatttaaggaa
catctacttactatggggattcaaccacactgcatgagtgctatcagcaaacagggtact
aaagaagtagtttgtgctgcctacaagttagttcagcagattaaggaggctaacaaggaa
ct------cgaagg--------tggggctgctgctgtcaatctcaatcatgtggctgatc
gggtaatgcagaaacgaaatgtccctattaatgagttcaagatcactcatgacattagca
caaagacctggcatgtggatggagaagggttggagcgttttgttcaaatgacaaattggc
---------artatgtggattctgagagaagattccagcatgttctggaggcatgcggtg
tgaacaaaggtctcattgggcgtggtgttaaggaaggtgacactgtgatcgtagcggggg
ta----------------------------------------------------------
-----------------
>PAFTOL004654
gaagagaaggagaagggggttcctgcagtgatgaggtgttttgatcgtgcgaagatatat
gtgaaagcgggagatggtggcaatggggtagtggcttttaggagagagaagtatgtgcca
tttggagggccatcagggggcgatggagggagaggtgggaatgtgtatgtggaggttgat
gagtcaatgaattcgttgttaccattcagaaatcgtgtccattttaaagcaggaagaggt
aagcatgggcaggggaggaagcagcatggggccaaaggggaagatgtggtggtgaaggtg
gcgcctgggaccgttattcgggaggcgag---g---------------------gaggat
gctatt------gagggagaagtgttgttagagttgttgcatcctgggcagagggcattg
ctgttgcctggtggaagaggtggaagaggtaatgcagcttttaagtcagggcgtacaaag
gttccaaagatagcagaaaggggggagccaggtcctgaaatgtggttagagttggaactg
aagcttgttgctgatgttggaattgttggtgctccaaatgctgggaaaagtacacttctt
agcgttataagtgccgctcaaccgaacatagcgaactacccattcacaactttgcttcca
aatcttgggatagtctcatttgactacgattctacgatggttgtggctgatttgccaggt
ttgcttgagggtgcacaccgaggttttggtttaggccatgagtttctgcggcatactgaa
agatgttcygtcctggtgcatgttgtcgatggttcatccctgcagccagagtatgagttt
gatgcagttcgtcttgagcttgagttrtttaaccctgaacttgctgataagctttatctg
gttgcttataacaagatggatcttcctgaagcatctgaaagatggccagcatttaaggaa
catctacttgctatggggattcaaccatactgcatgagtgctatcagcaaacagggtacc
aatgaagtagtttgtgctgcctatgagttagttcagcggattaaggaggctaacgaggaa
ct------tgaagg--------tggggctgctagtgtcaatctcaatcatgtggctgatc
ggataatgcagaaacgaaatgcccctattaatgagttcgaaattactcatgacattagct
caaggacctggcatgtggatggagaagggttggagcgttttgttcaaatgacaaattggc
---------gatatgtggattctgagagaagattccagcatgttttggaggcatgcggtg
tgaacaaatgtctccttgagcgtggtgtgaaggaaggtgacactgtgatcgtagcagggg
ta----------------------------------------------------------
-----------------
>PAFTOL004657
gaagagaaagagaagggggttcctgccttgatgaggtgttttgatcgcgcaaagatatat
gtgaaagcaggagatggtggaaatggggtagtrgcttttaggagagagaaatatgtgccg
tttggagggccgtcagggggggatggagggagaggtggaaatgtgtatgtggaagttgat
gggtcgatgaattcgttattaccattcagaaattgtgtgcattttaaagcaggacgaggt
gggcatgggcagggcaagaagcagcatgggggcaaaggggaggatgtggtggtgaaggtg
gcacccgggaccgttattcgggaggccag---g---------------------gaggat
gttttt------gagggagatgtgttgttagagttgttgcatcctgggcagagggcattg
ctgttgcctggtggacgaggtggaagaggtaatgcagcttttaagtcaggatttaataag
gttccaaagatagcagaaaagggggagccaggtsctgaaatgtggttggagttggaactg
aagcttgttgctgatgttggaattgttggtgctccaaatgctgggaaaagcacacttctt
agcgttataagtgccgctcaaccgaacatagcaaactacccattcacaactttgcttcca
aatcttggggtagtctcatttgactatgattctacgatggttgtggctgatttgccgggt
ttgcttgaaggtgcacaccaagggtttggtttaggccatgaatttctgcggcatactgaa
agatgttccgttctggttcatgttgttgacggttcatcccagcagccagaatacgagttt
gatgcaattcgtcttgaacttgagttgtttaatccagaacttgctgagaagccttatctg
gttgcttataacaagatggatctgccagaagcatctgaaagatggccggcatttaaggat
catctacttgctagggggattcaaccatactgtatgagtgctatcagcaaacagggtact
aatgaagtagtttgtgttgcctacgagctagttaagcggattaaggaggctaacaaggaa
cc------cgaagg--------tggggctgctcctgtcaatctcaatcatgtggctgatc
ggataaagcagaaacgaaatgtccctattaaggagttcgaaatcactcatgacattaact
taaagacctggcatgtgaatggagatgggttrgagcgttttgttcaaatgacaaattggc
---------gatatgtggattctgcaagaagattccagcacgttctggaggcatgcggtg
tgaatagatgtctcattgagcgtggtgtgaaggaaggtgacactgtgatcatagcagggg
ta----------------------------------------------------------
-----------------
>PAFTOL004658
gaagagaaggagaaggggcttcctgcagtgatgaggtgttttgatcgtgcgaagatatat
gtgaaagcgggagatggtggcaatggggtagtggcttttaggagagaaaaatatgtgccm
tttggagggccatcagggggcgatggggggagaggtgggaatgtgtatgtggaggttgat
gagtccatgaattcgttgttaccattcagaaatcgtgtccattttagagcaggaagaggt
gggcatgggcaggggaggaagcagcatggggccaaaggggaagatgtggtggtgaaggtg
gcacctgggactgttattcgggaggcgag---g---------------------gaggat
gctatt------gagggagaagtcttgttagagttgttgcatcctgggcagagggcattg
ctgttgcctggtggaagaggtggaagaggtaatgcagcttttaagtcagggcttactaag
gttccaaagatagcagaaaarggggagccaggtcctgaaatgtggttrgagttggaactg
aagcttgttgctgatgttggaattgttggtgctccaaatgctgggaaaagtacacttctt
agcgttataagtgcmgctmaaccgaacatagcgaactacccattcacractttgcttcca
aatcttgggatagtctcatttgactatgattctacgatggttgtggctgatttgccaggy
ttgcttgaaggtgcacaccgaggttttggtttaggccatgagtttctgcggcatactgaa
agatgttccgtcctggtgcatgttgtcgatggttcatcccagcagccagaataygagttt
gawgcaattcgtcttgagcttgagttgtttaaccctgaacttgctgataagctttatctg
gttgcttataacaagatggatcttcctgaagcatctgaaagatggccagcatttaaggaa
catctacttgctatggggattcaaccatactgcatgagtgctatcagcaaacagggtact
aatgaattagtttgtgctgcctatgagttagttcagcggattaaggaggctaacaaggaa
ct------cgaagg--------tggggctgctactgtcaatctcaatcatgtggctgatc
ggataacgcrgaaacgaaatgtccctattaatgagttcgaaatcactcatgacattagct
caaagacctggcatgtggatggagaagggttggagcgttttgttcaaatgacaaattggc
---------gatatgtggattctgagagaagattccagcaagttttggaggcatgcggtg
tgaacaaatgtctccttgagcgtggtgtgaaggaaggtgacactgtgatcgtagcagggg
ta----------------------------------------------------------
-----------------
>PAFTOL004660
gaagagaaggagaagggggttcctgcagtgatgaggtgttttgatcgtgcgaagatatat
gtgaaagcgggagatggtggcaatggggtagtggcttttaggagagaaaaatatgtgcca
tttggagggccatcagggggcgatggggggagaggtgggaatgtgtatgtggaggttgat
gagtccatgaattcgttgttaccattcagaaatcgtgtccattttagagcaggaagaggt
gggcatgggcaggggaggaagcagcatggggccaaaggggaagatgtggtggtgaaggtg
gcacctgggactgttattcgggaggcgag---g---------------------gaggat
gctatt------gagggagaagtcttgttagagttgttgcatcctgggcagagggcattg
ctgttgcctggtggaagaggtggaagaggtaatgcagcttttaagtcagggtttactaag
gttccaaagatagcagaaaagggggagccaggtcctgaaatgtggttagagttggaactg
aagcttgttgctgatgttggaattgttggtgctccaaatgctgggaaaagtacacttctt
agcgttataagtgccgctaaaccgaacatagcgaactacccattcacaactttgcttcca
aatcttgggatagtctcatttgactatgattctacgatggttgtggctgatttgccaggt
ttgcttgaaggtgcacaccgaggttttggtttaggccatgagtttctgcggcatactgaa
agatgttccgtcctggtgcatgttgtcgatggttcatcccagcagccagaatatgagttt
gatgcaattcgtcttgagcttgagttgtttaaccctgaacttgctgataagctttatctg
gttgcttataacaagatggatctgcctgaagcatctgaaagatggccatcatttaaggaa
catcta------------------------------------------------------
------------------------------------------------------------
------------gg--------tggggctgctaatgtcaatctcaatcatgtggctgatc
ggataacgcagaaacgaaatgtccctattaatgagttcgaaatcactcatgacattagct
caaagacctggcatgtggatggagaagggttggagcgttttgttcaaatgacaaattggc
---------gatatgtggattctgagagaagattccagcaagttttggagtcatgcggtg
tgaacaaatgtctccttgagcgtggtgtgaaggaaggtgacactgtgatcgtagcagggg
ta----------------------------------------------------------
-----------------
>PAFTOL004661
gaagagaaagaaaaggggcttcctgcagtgatgaggtgttttgatcgcgcaaagatatat
gtgaaagcaggagatggtggaaatggggtagtggcttttaggagagagaaatatgtgccg
ttcggaggrccgtcagggggggatggagggagaggtgggaatgtgtatgtggaagttgat
gggtcgatgaattcgttattaccattcagaaattgtgtgcattttaaagcaggaagaggt
gggcatgggcagggcaagaagcagcatggggccaaaggggaggatgtggtagtgaaggtg
gcacccgggaccgttattcgggaggccag---g---------------------gaggat
gttttt------gagggagaagtgttgttagagttgttgcatcctgggcagagggcattg
ctgttgcctggtggacgaggtggaagaggtaatgcagcttttaagtcaggatttaataag
gttccaaagatagcagaaaagggggarccaggtcctgaaatgtggttggagttggaactg
aagcttgttgctgatgttggaattgttggtgctccaaatgctgggaaaagcacacttctt
agcgttataagtgccgctcaaccgaacatagcaaactacccattcacaactttgcttcca
aatcttggggtagtctcatttggctataattctacgatggttgtggctgatttgccgggt
ttgcttgaaggtgcacaccaaggttttggtttaggccatgaatttctgcggcatactgaa
agatgttccgttctggttcatgttgtcgacggttcatccccgcagccagaatacgagttt
gatgcaattcgtcttgaacttgagttgtttaacccagaacttgctgagaagccttatctg
gttgcttataacaagatggatctgcctgaagcatctgaaagatggccggcatttaaggat
catctacttgctagggggattcaaccatactgtatgagtgctatcagcaaacagggtact
aatgaagtagtttgtgttgcctacgagctagttaagcagattaaggaggctaacaag---
---------gaagg--------tggggctgcttstctcaatctcaatcatgtggctgatc
ggataaagcagaaacgaaatgtccctattaaggagttcgaaatcactcatgacattaact
taaagacctggcatgtgaatggagatgggttggagcgttttgttcaaatgacaaattggc
---------gatatgtggattctgcaagaagattccagcacgttcttgaggcatgcggtg
tgaatagatgtctcattgagcgtggtgtgaaggaaggtgacactgtgatcatagcagggg
ta----------------------------------------------------------
-----------------
>PAFTOL004662
gaagagaaggagaagggggttcctgcagtgatgaggtgttttgatcgtgcgaagatatat
gtgaaagcgggagatggtggcaatggsgtagtggcttttaggagagagaaatttgtgcca
tttggagggccatcagggggcgatggagggagaggtgggaatgtgtatgtggaggttgat
gagtcaatgaattcgttgttaccattcagaaatcgtgtccattttagagcaggaagaggt
gggcatgggcaggggaggaagcagcatggagccaaaggggaagatgtggtggtgaaggtg
gcacctggraccgttattcgggaggcgag---g---------------------gaggat
gctttt------gaaggagaagtgttgttagagttgttgcatcctgggcagagggcattg
ctgttgcctggtggaagaggtggaagaggtaatgcagcttttaagtcagggcttactaag
gttccaaagatagcagaaaagggggarccaggtcctgaaatgtgrttagagttggaactg
aagcttgttgctgatgttggaattgttggtgctccaaatgctgggaaaagtacacttctw
agcgttataagtgccgctcaaccgaacatagcgaactacccattcacaactttgcttcca
aatcttgggatagtctcacttgactatgattctacgatggttgtggctgatttgccaggt
ttgcttgaaggtgcacaccgaggttttggtttaggccatgagtttctgcggcatactgaa
agatgttctgtcctggtgcatgttgtcgatggttcatcccagcagccagaatacgagttt
gatgcagttcgtcttgagcttgagttgtttaaccctgaacttgctgataagcattatctg
gttgcttataacaagatggatctgcctgaagcatctgaaagatggccagcatttaaggaa
catctacttgctatggggattcaaccatactgcatgagtgctatcagcaaacagggtact
aatgaagtagtttgtgctgcctatgagttagttcagcggattaaggaggcgaacaaggaa
ct------tgaagg--------tggggctgctgctgtcaatctcaatcatgtggctgatc
ggataacgcagaaacgaaatgtccctattaatgagttcgaaattactcatgacattagct
caaagacctggcatgtggatggagaagggttggagcgttttgttcaaatgacaaattggc
---------gatatgtggattctgagagaagattccagcatgttttggaggcatgcggtg
tgaacaaatgtctccttgagcgtggtgtgaaggaaggtgacactgtgatcgtagcagggg
ta----------------------------------------------------------
-----------------
>PAFTOL004664
gaagagaaggagaaggggcttcctgcagtgatgaggtgttttgatcgtgcaaagatatat
gtgaaagcgggagatggtggcaatggggtagtggcttttaggagagagaaatatgtgcca
tttggagggccatcagggggggatggagggagaggagggaatgtgtatgtggaggttgat
gggtcaatgaattcgttgttaccattcaggaatcgtgtccactttagagcaggaagaggt
gggcatgggcagaggatgaagcagcatggggccaaaggggaagatgtggtggtgaaggtg
gcacccgggacccttattcgggaggcgag---g---------------------gaggat
gctatt------gagggagaagtgttgttagagttgttgcatcctgggcagagggcattg
ctgttgcctggtggaagaggtggtagaggtaatgcagcttttaagtcagggcttaccaag
gttccaaagatagcagaaaagggcgaagcaggtcctgaaatgtggttagagttggaactg
aagcttgttgctgatgttggaattgttggtgctccaaatgctgggaaaagtacacttctt
agcattataagtgctgctcaaccgaacatagcaaactacccattcacaactttgcttcca
aatcttggsgtagtatcatttgactatgattctacgatggttgtggctgatttgccgggt
ttgcttgaaggtgcacaccgaggtttgggtttaggccatgagtttctgcggcatactgra
agatgtttcgtcctggtgcatgttgttgatggttcatcccagcagccagaataygagttt
gatgcaattcgtcttgagcttgagttgtttaaccctgaacttgctgrtaagccttatctg
gttgcttataacaagatggatctgcctgaagcatctgaaagatggccagcatttaaggaa
catctacttactatggggattcaaccacactgcatgagtgctatcagcaaacagggtact
raagaagtagtttgtgctgcctacaagttagttcagcagattaaggaggctaacaaggaa
ct------cgaagaaacag--gtggcgctgctgctgtcaatctcaatcatgtggctgatc
gggtaaygcagaaacgaaatgtccctattaatgagttcgaaatcactcatgacactagca
caaagacctggcatgtggatggagaagggttggagcgttttgttcaaatgacaaattggc
---------grtatgtggattctgagagacgattccagcatgttctggaggcatgcggtg
tgaacaaaggtctcattgagcgtggtgttaaggaaggtgacactgtgatcgta-------
------------------------------------------------------------
-----------------
>PAFTOL004665
---gaagagaagaagggggttcctgcattgatgaggtgttttgatcgtgcgaaggtatat
gtgaaagcgggagatggtggcaacggggtagtggcttttaggagagagaaatatgtgcca
tttggggggccatcagggggcgatggagggagaggtgggaatgtgtatgtggaggttgat
gagtcaatgaattctttgttaccattcagaaatcgtgtccattttagagcaggaagaggt
gggcatggacaggggaggaagcagcatggggccaaaggggagaatgtggtggtgaaggtg
gcacccgggacggttattcgggaggcgag---g---------------------gaggat
gctatt------gagggagaagtgttgttagagttgttgcatcctgggcagagggcattg
ctgttgcctggtggaagaggtggtagaggtaatgcagcttttaagtcagggcttaccaag
gttccaaagatagcggaaaagggggaaccaggtcctgaaatgtggttagagttggaactg
aagcttgttgctgatgttggaattgttggtgctccaaacgctgggaaaagtacacttctt
agcgttataagtgccgctcaaccgaacatagcaaactacccattcacaactttgcttcca
aatcttggggtagtatcatttgactatgattctacgatggttgtggctgatttgccgggt
ttgcttgaaggtgcacaccagggttttggtttaggccatgagtttctgcggcatactgaa
agatgttccgtcctggtgcatgttgttgatggatcatcccagcagccagaatacgagttt
gatgcaattcgtcttgagcttgagttgtttaaccctgaacttgctgataagccttttctg
gttgcttttaacaagatggatctgcctgaagcatctgaaagatggccagcatttaaggaa
catctacttgctatggggattcaaccacactgcatgagtgctatcagcaaacagggtact
aaagaagtagtttgtgctgcctacgagttagttcagcggattaaggaggctagcaaggaa
ct------tgaagg--------tggggctgctgctgtcaatctcaatcatgtggctgatc
ggataacgcagaaacgaaatgtccctattaatgagttcgaaatcactcatgacattagct
caaagacctggcatgtggatggagaagggttggagcgttttgttcaaatgacaaattggc
---------grtatgtggattctgagagaagattccagcatgttctggaggcatgtggtg
tgaacaaaggtctcattgagcgtggtgttaaggaaggtgacactgtgatcgtagcagggg
ta----------------------------------------------------------
-----------------
>PAFTOL004666
gaagagaaggagaaggggcttcctgcagtgatgaggtgttttgatcgtgcaaagatatat
gtgaaagcgggagatggtggcaatggggtagtggcttttaggagagagaaatatgtgcca
tttggagggccatcagggggggatggagggagaggagggaatgtgtatgtggaggttgat
gggtcaatgaattcgttgttaccattcaggaatcgtgtccactttagagcaggaagaggt
gggcatgggcagaggatgaagcagcatggggccaaaggggaagatgtggtggtgaaggtg
gcacccgggaccgttattcgggaggcgag---g---------------------gaggat
gctatt------gagggagaagtgttgttagagttgttgcatcctgggcagagggcattg
ctgttgcctggtggaagaggtggtagaggtaatgcagcttttaagtcagggcttaccaag
gttccaaagatagcagaaaagggcgaagcaggtcctgaaatgtggttagagctggaactg
aagcttgttgctgatgttggaattgttggtgctccaaatgctgggaaaagtacacttctt
agcaatataagtgctgctcaaccgaacatagcaaactacccattcacaactttgcttcca
aatcttggggtagtatcatttgactatgattctacgatggttgtggctgatttgccgggt
ttgcttgaaggtgcacaccgaggtttaggtttagggcatgagtttctgcggcatactgaa
agatgttccgtcctggtgcatgttgttgatggttcatccctgcagccagaatacgagttt
gatgcaattcgtcttgagcttgagttgtttaaccctgaacttgctgataagccttatctg
gttgcttataacaagatggatctgcctgaagcatctgaaagatggccagcatttaaggaa
catctacttactatggggattcaaccacactgcatgagtgctatcagcaaacagggtact
aaagaagtagtttgtgctgcctacaagttagttcagcggattaaggaggctaacaaggaa
ct------cgaagg--------tgggcctgctgctgtcaatctcaatcatgtggctgatc
gggtaacgcagaaacgaaatgtccctattaatgagttcgaaatcacccatgacattagca
caaagacctggcatgtggatggagaaggattggagcgttttgttcaaatgacaaattggc
---------grtatgtcgattctgagagaagattccagcatgttctggaggcatgcggtg
tgaacaaaggtctcattgagcgtggtgttaaggaaggtgacactgtgatcgta-------
------------------------------------------------------------
-----------------
>PAFTOL004667
gaagagaaggagaaggggcttcctgcagtgatgaggtgttttgatcatgcaaagatatat
gtgaaagcgggagatggtggcaatggggtagtggctttyaggagagagaaatatgtgcca
tttggagggccatcagggggggatggagggagaggagggaatgtgtatgtggaggttgat
gggtcaatgaattcgttgttaccattcaggaatcgtgtccactttagagcaggaagaggt
gggcatgggcagaggatgaagcagcatggggccaaaggggaagatgtggtggtgaaggtg
gcacccgggaccgttattcgggaggcgag---g---------------------gaggat
gctatt------gagggagaagtgttgttagagttgttgcatcctgggcagagggcattg
ctgttgcctggtggaagaggtggtagaggtaatgcagcttttaagtcagggcttaccaag
gttccaaagatagcagaaaagggcgaagcaggtcctgaaatgtggttagagttggaactg
aagcttgttgctgatgttggaattgttggtgctccaaatgctgggaaaagtacacttctt
agcattataagtgctgctcaaccgaacatagcaaactacccattcacaactttgcttcca
aatcttggggtagtatcatttgactatgattctacgatggttgtggctgatttgccgggt
ttgcttgaaggtgcacaccgaggtttgggtttaggccatgartttctgcggcatactgaa
agatgttccgtcctggtgcatgttgttgatggttcatccctgcagccagaatacgagttt
gatgcaattcgtcttgagcttgagttgtttaaccctgaacttgctgataagccttatctg
gttgcttataacaagatggatctgcctgaagcatctgaaagatggccagcatttaaggaa
catctacttactatggggattcaaccacactgcatgagtgctatcagcaaacagggtact
aaagaagtagtttgtgctgcctacaagttagttcagcagattaaggaggctaacaaggaa
ct------cgaagg--------tggggttgctgctgtcaatctcaatcatgtggctgatc
gggtaacgcagaaacgaaatgtccctattaatgagttcgaaatcacccatgacattagca
caaagacctggcatgtggatggagaagggttggagcgttttgttcaaatgacaaattggc
---------grtatgtggattctgagagaagattccagcatgttctggaggcatgcggtg
tgaacaaaggtctcattgagcgtggtgttaaggaaggtgacactgtgatcgtagcagggg
ta----------------------------------------------------------
-----------------
>PAFTOL004668
gaagagaaggagaaggggcttcctgcagtgatgaggtgttttgatcgtgcaaagatatat
gtgaaagcgggagatggtggcaatggggtagtggcttttaggagagagaartatgtgcca
tttggagggccatcagggggggatggagggagaggagggaatgtgtatgtggaggttgat
gggtcaatgaattckttgttaccattcaggaatcgtgtccactttagagcaggaagaggt
gggcatgggcagaggatgaagcagcatggggccaaaggggaagatgtggtggtgaaggtg
gcacctgggaccgttattcgggaggcgag---g---------------------gaggat
gctatt------gagggagaagtgttgttagagttgttgcatcctgggcagagggcattg
ctgttgcctggtggaagaggtggtagaggtaatgcagcttttaagtcagggcttaccaag
gttccaaagatagcagaaaagggcgaagcaggtcctgaaatgtggttagagctggaactg
aagcttgttgctgatgttggaattgttggtgctccaaatgctgggaaaagtacacttctt
agcattataagtgctgctcaaccgaacatagcaaactacccattcacaactttgcttcca
aatcttggggtagtatcatttgactatgattctacgatggttgtggctgatttgccrggt
ttgcttgaaggtgcacaccgaggtttgggtttaggccatgagtttctgcggcatactgaa
agatgttcygtcctggtgcatgttgttgatggttcatcccwgcagccagaatacgagttt
gatgcaattcgtcttgagcttgagttgtttaaccctgaacttgctgayaagccttatctg
gttgcttataacaagatggatctgcctgaagcatctgaaagatggccagcatttaaggaa
catctacttacwatggggattcaaccacactgcatgagtgctatcagcaaacagggtact
aaagaagtagtttgtgctgcctacaagttagttcagcagattaaggaggctaacaaggaa
ct------cgaagg--------tggggctgctgctgtcaatctcaatcatgtggctgatc
gggtaaygcagaaacgaaatgtccctattaatgagttcgaaatcacycatgacattagca
caaagacytggcatgtggatggagaaggrttggagcgttttgttcaaatgacaaattggc
---------grtatgtggattctgagagaagattccagcatgttctggaggcatgcggtg
tgaacaaaggtctcattgagcgtggtgttaaggaaggtgacactgtgatcrtagcagggg
ta----------------------------------------------------------
-----------------
>PAFTOL005024
gaagagaaggagaaggggcttcctgcagtgatgaggtgttttgatcgcgcaaagatatat
gtgaaagcgggagatggtggcaatggggtagtggcttttaggagagagaaatatgtgcca
tttggagggccatcagggggggatggagggagaggagggaatgtgtatgtggaggttgat
gggtcaatgaattctttgttaccattcaggaatcgtgtccactttagagcaggaagaggt
gggcatgggcagaggatgaagcagcatggggccaaaggggaagacgtggtggtgaaggtg
gcacccgggaccgttattcaggaggtgag---g---------------------gaggat
gctatt------gagggagaagtgttgttagagttgttgcatcctgggcagagggcattg
ctgttgcctggtggaagaggtggtagaggtaatgcagcttttaagtcagggcttaccaag
gttccaaagatagcagaaaagggcgaagcaggtcctgaaatgtggttagagttggaactg
aagcttgttgctgatgttggaattgttggtgctccaaatgctgggaaaagtacacttctt
agcattataagtgctgctcaaccgaacatagcaaactacccattcacaactttgcttcca
aatcttggggtagtatcatttgactatgattctacgatggttgtggctgatttgccaggt
ttgcttgaaggtgcacaccgaggtttgggtttaggccatgagtttctgcggcatactgaa
agatgttctgtcctggtgcatgttgttgatggttcatcccagcagccagaatacgagttt
gatgcaattcgtcttgagcttgagttgtttaaccctgaacttgctgacaagccttatctg
gttgcttataacaagatggatctgcctgaagcatctgaaagatggccagcatttaaggaa
catctacttacaatggggattcaaccacactgcatgagtgctatcagcaaacagggtact
aaagaagtagtttgtgctgcctacaagttagttcagcagattaaggtggctaacaaggaa
ct------cgaagg--------tggggctgctgctgtcaatctcaatcatgtggctgatc
gggtaatgcagaaacgaaatgtccctattaatgagttcgaaatcactcatgacattagca
caaagacttggcatgtggatggagaagggttggagcgttttgttcaaatgacaaattggc
---------rrtatgtggattctgagagaagattccagcatgttctggaggcatgcggtg
tgaacaaaggtctcattgagcgtggtgttaaggaaggtgacactgtgatcatagcagggg
ta----------------------------------------------------------
-----------------
>PAFTOL005025
gaagagaaggagaagggrgttcctgcagtgatgaggtgttttgatcgtgcgaagatmtat
gtgaaagcgggagatggtggcaatggggtagtggcttttaggagagagaaatatgtgcca
tttggagggccatcagggggcgatggagggagaggtgggaatgtgtatgtggaggttgat
gagtcaatgaattcgttgttaccattcagaaatcgtgtccactttagagcaggaagaggt
gggcatgggcaggggargaagcagcatggggmcaaaggggaggatgtggtggtgaaggtg
gcacccgggacygttattcgggaggcgag---g---------------------gaggat
gctayt------gagggagaagtgttgttagagttgttgcatcctgrgcagagggcattg
ctgttgcctggtggaagaggtgstagaggtmatgcagcttttaagtcagggcttaccaag
gwtccaaakatagcagaaaaggggaagcaggtcctgaaatggtggttagagttggaactg
aagcttgttgctgatgttggaattgttggtgctccaaatgctgggaaaagtacacttctt
agcgttataagtgccgctcaaccgaacatagcaaactacccattcacaactttgcttcca
aatcttggggtagtatcatttgactatgattctacratgrttgtggctgatttgccgggt
ttgcttgaaggtgcacaccaaggtttgggtttaggccatgagtttctgyggcatactgaa
agatgttycgtcctggtgcatgttgttgatggttcatcccagcagccagaatacgagttt
gatgcaattcgtcttgagcttgagttgtttaaccctsaacttgctgataagccttatctg
gttgcttataacaagatggatcttcctgaagcatctgaaagatggccagcatttaaggaa
catctacttgctatggggattcaaccacattgcatgagtgctatcagcaaacagggtact
aaagaagtagtttgtgctgcctaygagttagttcagcggattaaggaggctaacaaggaa
ct------cgaa-----------ggggctcctgctgtcaatctcaatcatgtggctgatc
ggataacrcagaaacgaaatgtccctattaatgagttcgaaatcactcatgacattagct
caaagacctggcatgtggatggagaagggttggagcgttttgttcaaatgacaaattggc
---------grtatgtggattctgagagaagattccwgcatgttctggaggcatgcggtg
tgaacaaaggtctcattgagcgtggtgttaaggaaggtgacactgtgatcgtagcagggg
ta----------------------------------------------------------
-----------------
>PAFTOL005026
gaagagaaggagaagggggttcctgcagtgatgaggtgttttgatcgtgcgaagatatat
gtgaaagcgggagatggtggcaatggggtagtggcttttaggagagagaaatatgtgcca
tttggagggccatcagggggsgatggagggagaggwgggaatgtgtatgtggaggttgat
grstcaatgaattcgttgttaccattcagraatcgtgtccaytttagagcaggaagaggt
gggcatgggcagrggakgaagcagcatgggrccaraggggargatgtggtggtgaaggtg
gcaccygggacygttattcgggaggcgag---g---------------------gaggat
gctatt------gagggagaagtgttgttagagttgttgcatcctgggcagagggcattg
ctgttgcctggtggaagaggtggtagaggyaatgcagcttttaagtcagggcttaccaag
gttccaaagatagcagaaaagggsgaagcaggtcctgaaatgtggttagagttggaactg
aagcttgttgctgatgttggaattgttggtgctccaaatgctgggaaaagtacacttctt
agcrttataagtgctgctcaaccraacatagcaaactacccattcacaactttgcttcca
aatcttggggtagtatcatttgactatgattctacgatggttgtggctgatttgccgggt
ttgcttgaaggtgcacaccraggtttgggtttaggccatgagtttctgcggcatastgaa
agatgttycgtcctggtgcatgttgttgatggttcatctcagcagccagaatacgagttt
gatgcaattcgtcttgagcttgagttgtttaaccctgaacttgctgataagccttatctg
gttgcttataacaagatggatctgcctgaagcatctgaaagatggccagcatttaaggaa
catctacttgctatggggattcaaccacattgcatgagtgctatcagcaamcagggtact
aaagaagtagtttgtgctgcctacragttagttcagcggattaaggaggctaacaaggaa
ct------cgaagg--------tggggctgctgctgtcaatctcaatcatgtggctgatt
ggataacgcagaaacgaaatgtccctattaatgagttcgaaatcactcatgacattagct
caaagacctggcatgtggatggagaagggttggagcgttttgttcaaatgacaaattggm
---------grtatgtggattctgagagaagattccagcatgttctggaggcatgcggtg
tgaacaaaggtctcattgagcgtggtgttaaggaaggtgacactgtgatcatagcagggg
ta----------------------------------------------------------
-----------------
>PAFTOL005035
gaagagaaggagaaggggcttcctgcagtgatgaggtgttttgatcgygcraagatatat
gtgaaagcgggagatggtggcaatggggtagtggcttttagragagagaaatatgtgcca
tttggagggccatcagggggggatggagggagaggagggaatgtgtatgtggaggttgat
ggstcaatgaattcgttgttaycattcaggartcgtrtccactwtagagcaggaagaggt
gggcatgggcagaggatgaagcagcatggggccaraggggaagatgtggtggtgaaggtg
gcacctgggaccgttattcgggaggcgag---g---------------------gaggat
gctatt------gagggagaagtgttgttagagttgttgcatcctgggcagagggcattg
ctgttgcctggtggaagaggtggtagaggcaatgcagcttttaagtcagggcttaccaag
gttccaaagatagcagaaaagggcgaagcaggtcctgaaatgtggttagagttggaactg
aagcttgttgctgatgttggaattgttggtgctccraatgctgggaaaagtacacttctt
agcattataagtgctgctcaaccraacatagcaaactacccattcacaactttgcttcca
aatcttggggtagtatcatttgactatgattctacgatggttgtggctgatttgccgggt
ttgcttgaaggtgcacaccgaggtttgggtttaggccatgagtttctgcggcatactgaa
agatgtttcgtcctggtgcatgttgttgatggttcatcccagcagccagaatacgagttt
gatgcaattcgtcttgagcttgagttktttaaccctgaacttgctgataagccttatctg
gttgcttataacaagatggatctgcctgaagcwtctgaaagatggccagcatttaaggaa
catctacttaccatggggattcaaccacactgcatgagtgctatcagcraccagggtact
aaagaagtagtttgtgctgcctacaaataatcctgagtttttctttctttctgaaaaatt
cttgccaaaacagg--------tggggctgctgctgtcaatctcaatcatgtggctgatc
rggtaatgcagaaacgaaatgtycctattaatgagttcgaratcactcatgacaytagca
caaagacctggcatgtggatggagaagggttggagcgttttgttcaaatgacaaattggc
---------grtatgtggattctgagagamgattccagcatgttctggaggcatgcggtg
tkaacaaaggtctcattgagcgtggtgttaaggaaggtgacactgtgatcgta-------
------------------------------------------------------------
-----------------
>PAFTOL005042
gaagagaaggakarggggsttcctgcaktgatgaggtgttttgatcgygcraagrtatat
gtgaaagcgggagatggtggcaatggggtagtggcttttaggagagagaaatatgtgcca
twtggagggccatcagggggsgatggagggagaggwgggmatgtgtatgtggaggttgat
grgtcaatgaattckttgttaycattcagrartcgtgtccaytttagagcaggaagaggt
gggcatgggcagrggakgaagcagcatggggccaaaggggargatgtggtggtgaaggtg
gcacccggkaccgttattcgggaggcgag---g---------------------gaggat
gctatt------gagggagaagtgttgttagagttgttgcatcctgggcagagggcattg
ctgttgcctggtggaagaggtggtagaggtaatgcagcttttawgtcagggcttaccaag
gttccaaagatagcagaaaagggsgaascaggtcctgaaatgtggttagagttggaactg
aagcttgttgctgatgttggaattgttggtgctccaaatgctgggaaaagtacacttctt
agcrttrtaagtgcygctcaaccgaacatagcaaactacccattcacaactttgcttcca
aatcttggggtagtatcatttgactatgatkctacgatggttgtrgctgatttgccgggt
ttgcttgaaggtgcacaccaaggtttkggtttaggccatgagtttctgcggcayactgaa
agatgttcygtcctggtgcatgttgttgatggttcatcccagcagccagaataygagttt
gatgcaattcgtcttgagcttgagttgtttaaccctgaacttgctgayaagccttatctg
gttgcttataacaagatggatctgcctgaagcatctgaaagatggccagcatttaaggaa
catctacttrctatggggattcaaccacaytgcatgagtgctatcagcaaacagggtact
aaagaagtagtttgtgctgcctacaagttagttcagcggattaaggaggctaacaaggaa
ct------caaagg--------tggggctgctgctgtcaatctcaatcatgtggctgatc
ggataacacaaaaacgaaatgtccctattagtgagttcgaaatcactcatgacattagct
caaagacctggcatgtggatggagaagggttggagcgttttgttcaaatgacaaattggc
---------grtatgtggattctsagagaagattccagcatgttctggaggcatgcggtg
tgaacaaaggtctcattgagcgtggygttaaggaaggtgacactgtgatcgtagcagggg
ta----------------------------------------------------------
-----------------
>PAFTOL005043
gaagagaaggataaggggcttcctgcagtgatgaggtgttttgatcgcgcaaagatatat
gtgaaagcgggagatggtggcaatggggtagtggcttttaggagagagaaatatgtgcca
tttggagggccatcagggggggatggagggagaggagggaatgtgtatgtggaggttgat
gggtcaatgaattcgttgttatcattcaggagtcgtgtccactttagagcaggaagaggt
gggcatgggcagaggatgaagcagcatggggccaaaggggaagatgtggtggtgaaggtg
gcacccgggaccgttattcgggaggcgag---g---------------------gaggat
gctatt------gagggagaagtgttgttagagttgttgcatcctgggcagagggcattg
ctgttgcctggtggaagaggtggtagaggtaatgcagcttttaagtcagggcttaccaag
gttccaaagatagcagaaaagggcgaagcaggtcctgaaatgtggttagagttggaactg
aagcttgttgctgatgttggaattgttggtgctccaaatgctgggaaaagtacacttctt
agcattataagtgctgctcaaccgaacatagcaaactacccattcacaactttgcttcca
aatcttggggtagtatcatttgactatgattctacgatggttgtagctgatttgccgggt
ttgcttgaaggtgcacaccaaggtttgggtttaggccatgagtttctgcggcatactgaa
agatgttctgtcctggtgcatgttgttgatggttcatcccagcagccagaatatgagttt
gatgcaattcgtcttgagcttgagttgtttaaccctgaacttgctgacaagccttatctg
gttgcttataacaagatggatctgcctgaagcatctgaaagatggccagcatttaaggaa
catctacttactatggggattcaaccacactgcatgagtgctatcagcaaacagggtact
aaagaagtagtttgtgctgcctacaagttagttcagcagattaaggaggctaacaaggaa
ct------cgaagg--------tggggctgctgctgtcaatctcaatcatgtggctgatc
gggtaatgcagaaacgaaatgtccctattaatgagttcgagatcactcatgacattagca
caaagacctggcatgtggatggagaagggttggagcgttttgttcaaataacaaattggc
---------aatatgtggattctgagagaagattccagcatgttctggaggcatgcggtg
tgaacaaaggtctcattgagcgtggtgttaaggaaggtgacactgtgatcgtagcagggg
ta----------------------------------------------------------
-----------------
>PAFTOL005047
---gaagagaagaagggggttcctgcattgatgaggtgttttgatcgtgcgaaggtatat
gtgaaagcgggagatggtggcaatggggtagtggcttttaggagagagaaatatgtgcca
tttggagggccatcagggggcgatggagggagaggtgggaatgtgtatgtggaggttgat
gagtcaatgaattctttgttaccattcagaaatcgtgtccattttagagcaggaagaggt
gggcatgggcaggggaggaagcagcatggggccaaaggggaggatgtggtggtgaaggtg
gcacccgggaccgttattcgggaggcgag---g---------------------gaggat
gctatt------gagggagaagtgttgttagagttgttgcatcctgggcagagggcattg
ctgttgcctggtggaagaggtggtagaggtaatgcagcttttaagtcagggcttaccaag
gttccaaagatagcagaaaagggggaaccaggtcctgaaatgtggttagagttggaactg
aagcttgttgctgatgttggaattgttggtgctccaaatgctgggaaaagtacacttctt
agcgttataagtgccgctgaaccgaacatagcaaactacccattcacaactttgcttcca
aatcttggggtagtatcctttgactatgattctacgatggttgtggctgatttgccgggt
ttgcttgaaggtgcacaccagggttttggtttaggccatgagtttctgcggcatactgaa
agatgttccgtcctggtgcatgttgttgatggttcatcccagcagccagaatacgagttt
gatgcaattcgtcttgagcttgagttgtttaaccctgaacttgctgataagccttatctg
gttgcttataacaagatggatctgcctgaagcatctgaaagatggccagcatttaaggaa
catctacttgctatggggattcaaccacactgcatgagtgctatcagcaaacagggtact
aaagaagtagtttgtgctgcctacgagttagttcagcggattaaggaggctagcaaggaa
ct------cgaagg--------tggggctgctgctgtcaatctcaatcatgtggctgatc
ggataacgcagaaacgaaatgtccctattaatgagttcgaaatcactcatgacattagct
caaagacctggcatgtggatggagaagggttggagcgttttgttcaaatgacaaattggc
---------grtatgtsgattctgagagaagattccagcatgttctggaggcatgcggtg
tgaacaaaggtctcattgagcgtggtgttaaggaaggtgacactgtgatcgtagcagggg
ta----------------------------------------------------------
-----------------
>PAFTOL005169
gaagagaaggagaagggggttcctgcagtgatgaggtgtttcgatcgtgcgaagatatat
gtgaaagckggagatggtggcaatggggtagtggcttttaggagagagaaatatgtgcca
tttggaggcccatcagggggcgatggagggagaggtgggaatgtgtatgtggaggttgat
gagtcaatgaattcgttrttaccattcagaaatcgtgtccattttagagcaggaagaggt
gggcatgggcaggggaggaagcagcatggggccaaaggggaggatgtggtggtgaaggtg
gcacccgggaccgttattcgggaggcgag---g---------------------gaggat
gctatt------gagggagaagtgttgttagagttgttgcatcctgggcagagggcattg
ctgttgcctggtggaagaggtggtagaggtaatgcagcttttaagtcagggcttaccaag
gttccaaagatagcagaaaagggggaagcaggttctgaaakgtggttagagttggaactg
aagcttgttgctgatgttggaattgttggtgctccaaatgctgggaaaagtacacttctt
agtgttataagtgccgctcaaccgagcatagcaaactacccattcacaactttgcttcca
aatcttggggtagtatcatttgactatgattctacgatggttgtggctgatttacctggt
ttgcttgaaggtgcacaccaaggtttgggtttaggccatgagtttctgcggcatactgaa
agatgttctgtcctggta------------------------------------------
------------------------------------------------------------
------------------------------------------------------------
------------------------------------------------------------
------------------------------------------------------------
------------gg--------tggggctgttgctgtcaatctcaatcatgtggctgatc
ggatagcgcagaaacgaaatgtccctattaatgagttcgaaatcactcatgacattagct
caaagacctggcatgtggatggagaagggttggagcgttttgttcaaatgacaaattggc
---------grtatgtggattctgagagaagattccagcatgttctggaggcatgcggtg
tgaacaaaggtctcattgagcgtggtgttaaggaaggtgacactgtgatcgtagcagggg
ta----------------------------------------------------------
-----------------
>PAFTOL007498
gaagagaaggagaaggggattcctgcagtgatgaggtgttttgatcgtgcgaagatatat
gtgaaagcgggagatggtggcaatggggtagtggcttttaggagagagaaacatgtgcca
tttggagggccatcagggggcgatggagggagaggtggaaatgtgtatgtggaggttgat
gagtcaatgaattcgttgttatcattcagaaatcgtgtccattttagagcaggaagagst
gggcatgggcaggggaggaagcagcatggggccaaaggggacgatgtggtggtgaaggtg
gcacccgggaccgttattcgggaggcgag---g---------------------gaggat
ggtatt------gagggagaagtgttgttagagttgttgcatcctgggcagagggcattg
ctgttgcctggtggaagaggtggaagaggtaatgcagcttttaagtcagggcttactaag
gttccaaagatagcagaaaagggggaggctggtcctgaaakgtggttagagttggaactc
aagcttgttgctgatgttggaattgttggtgctccaaatgctgggaaaagtacacttctt
agcgttataagtgccgctcaaccagacatagcaaactacccattcacaacattgcttcca
aatcttggggtagtctcatttgactatgattctacgatggttgtggctgacttgccaggt
ttgcttgaaggtgcacaccgcggttttggtttgggccatgagtttctgcggcattctgaa
agatgttctgtcctggtgcatgttgtcgatggttcatcccagcagccagaatacgagttt
gatgcaattcgtcttgagcttgagttgtttaaccctgaacttgctgataagctttatctg
gttgcttataacaagatggatctgcctgaagcatctgaaagatggccagcatttaaggaa
catctacttgctatggggactcaaccacactgcatgagtgctatcagcaaacagggtact
aatgaagtagtttgtgctgcctacaagttagttcagcagattaaggaggctaacaaggaa
ct------cgatgg--------tggggctgctactgtcaatctcaatcatgtggctgacc
ggataacgcagaaacgaaatgtccctattaatgagttcgaaatcactcatgacattagct
caaagacctggcatgtggatggagaagggttggagcgttttgttcaaatgacaaattggm
---------grtatgtggattctgagagaagattccagcatgttctggaggcatgcggtg
tgaacaaatgtctcattgagcgtggtgtgaaggaaggtgacactgtgatcgtcgcagggg
ta----------------------------------------------------------
-----------------
>PAFTOL008060
gaagagaaggagaaggggcttcctgcagtgatgaggtgttttgatcgtgcaaagatatat
gtgaaagcgggagatggtggcaatggggtagtggctttcaggagagagaaatatgtgcca
tttggagggccatcagggggggatggagggagaggagggaatgtgtatgtggaggttgat
ggctcaatgaattcgttgttaccattcaggaatcgtgtccactttagagcaggaagaggt
gggcatgggcagaggatgaagcagcatggggccaaaggggaagatgtggtggtgaaggtg
gcacctgggaccgttattcgggagacgag---g---------------------gaggat
gctatt------gagggagaagtgttgttagagttgttgcatcctgggcagagggcattg
ctgttgcctggtggaagaggtggtagaggtaatgcagcttttaagtcagggcttaccaag
gttccaaagatagcagaaaagggcgaagcaggtcctgaaatgtggttagagttggaactg
aagcttgttgctgatgttggaattgttggtgctccaaatgctgggaaaagtacacttctt
agcattataagtgctgctcaaccgaacatagcaaactacccattcacaactttgcttcca
aatcttggggtagtatcatttgactatgattctacgatggttgtggctgatttgccgggt
ttgcttgaaggtgcacaccgaggtttgggtttaggccatgagtttctgcggcatactgaa
agatgtttcgtcctggtgcatgttgttgatggttcatcccagcagccagaatacgagttt
gatgcaattcgtcttgagcttgagttgtttaaccctgaacttgctgataagccttatctg
gttgcttttaacaagatggatctgcctgaagcatctgaaagatggccagcatttaaggaa
catctacttaccatggggattcaaccacactgcatgagtgctatcagcaaacagggtact
aaagaagtagtttgtgctgcctacaagttagttcagcagattaaggaggctaacaaggaa
ct------cgaaggaatga--ctggggctgctgctgtcaatctcaatcatgtggctgatc
gggtaatgcagaaacgaaatgttcctattaatgagttcgaaatcactcatgacactagca
caaagacctggcatgtggatggagaagggttggagcgttttgttcaaatgacaaattggc
---------grtatgtggattctgagagacgattccagcatgttctggaggcatgcggtg
ttaacaaaggtctcattgagcgtggtgttaaggaaggtgacactgtgatcgta-------
------------------------------------------------------------
-----------------
>PAFTOL008062
gaagagaaggagaaggggcttcctgcagtgatgaggtgttttgatcgtgcaaagatatat
gtgaaagcgggagatggtggcaatgggctagtggcttttaggagagagaaatatgtgcca
tttggagggccatcagggggggatggagggagaggagggaatgtgtatgtggaggttgat
ggctcaatgaattcgttgttaccattcaggaatcgtctccactttagagcaggaagaggt
gggcatgggcagaggatgaagcagcatggggccaaaggggaagatgtggtggtgaaggtg
gcacctgggaccgttattcggsaggcgag---r---------------------gaggat
gctatt------gagggagaagtgttgttagagttgttgcatcctgggcagagggcattg
ctgttgcctggtggaagaggtggtagaggtaatgcagcttttaagtcagggcttaccaag
gttccaaagatagcagaaaagggcgaagcaggtcctgaaatgtggttagagttggaactg
aagcttgttgctgatgttggaattgttggtgctccaaatgctgggaaaagtacacttctt
agcattataagtgctgctcaaccgaacatagcaaactacccattcacaactttgcttcca
aatcttggggtagtatcatttgactatgattctacgatggttgtggctgatttgccaggt
ttgcttgaaggtgcacaccgaggtttcggtttaggccatgagtttctgcggcataccgaa
agatgtttcgtcctggtgcatgttgttgatggttcatcccagcagccagaatacgagttt
gatgcaattcgtcttgagcttgagttgtttaaccctgaacttgctgataagcyttatctg
gttgcttataacaagatggatctgcctgaagcatctgaaagatggccagcatttaaggaa
catctacttaccatggggattcaaccacactgcatgagtgctatcagcaaacagggtact
aaagaagtagtttgtgctgcctacaagttagttcagcggattaaggaggctaacaaggaa
ct------cgaagg--------tggggctgctgctgtcaatctcaatcatgtggctgatc
gggtaatgcagaaacgaaatgttcctattaatgagttcgaaatcactcatgacactagca
caaagacctggcatgtggatggagaagggttggagcgttttgttcaaatgacaaattggc
---------grtatgtggattctgagagacgattccagcatgttctggaggcatgcggtg
ttaacaaaggtctcattgagcgtggtgttaaggaaggtgacactgtgatcgta-------
------------------------------------------------------------
-----------------
>PAFTOL008063
gaagagaaggagaaggggcttcctgcagtgatgaggtgttttgatcgtgcaaagatatat
gtgaaagcgggagatggtggcaatggggtagtggcttttaggagagagaagtatgtgcca
tttggagggccatcagggggggatggagggagaggagggaatgtgtttgtggaggttgat
ggctcaatgaattcgttgttaccattcaggaattgtgtccactttagagcaggaagaggt
gggcatgggcagaggatgaagcagcatggggccaaaggggaagatgtggtggtgaaggtg
gcacctgggaccgttattcgggaggcgag---g---------------------gaggat
gctatc------gagggagaagtgttgttagagttgttgcatcctgggcagagggcattg
ctgttgcctggtggaagaggtggtagaggtaatgcagcttttaagtcagggcttaccaag
gttccaaagatagcagaaaagggcgaagcaggtcctgaaatgtggttagagttggaactg
aagcttgttgctgatgttggaattgttggtgctccaaatgctgggaaaagtacacttctt
agcattataagtgctgctcaaccgaacatagcaaactacccattcacaactttgcttcca
aatcttggggtagtatcatttgactatgattctacgatggttgtggctgatttgccgggt
ttgcttgaaggtgcacaccgaggtttgggtttaggccatgagtttctgcggcatactgaa
agatgtttcgtcctggtgcatgttgttgatggttcatcccagcagccagaatacgagttt
gatgcaattcgtcttgagcttgagttgtttaaccctgaacttgctgataagccttatctg
gttgcttataacaagatggatctgcctgaagcatctgaaagatggccagcatttaaggaa
catctacttaccatggggattcaaccacactgcatgagtgctatcagcaaacagggtact
aaagaagtagtttgtgctgcctacaagttagttcagcggattaaggaggctaacaaggaa
ct------cgaagg--------tggggctgctgctgtcaatctcaatcatgtggctgatc
gggtaatgcagaaacgaaatgttcctattaatgagttcgaaatcactcatgacactagca
caaagacctggcatgtggatggagaagggttggagcgttttgttcaaatgacaaattggc
---------grtatgtggattctgagagacgattccagcatgttctggaggcatgcggtg
ttaacaaaggtctcattgagcgtggtgttaaggaaggtgacactgtgatcgta-------
------------------------------------------------------------
-----------------
>PAFTOL008084
gaagagaaagagaagggggttcctgcagtgatgaggtgttttgatcgcgcaaagatatat
gtgaaagcaggagatggtggaaatggggtagtggcttttaggagagagaaatatgtgccg
tttggagggccgtcagggggkgatggagggagaggtgggaatgtgtatgtggaagttgat
gggtcgatgaattcgttattaccattcagaaattgtgtccattttaaagcaggaagaggt
gggcatgggcagggcaggaagcagcatggggccaaaggggaggatgtggtggtgaaggtg
gcacccgggaccgttattcgggaggccgg---g---------------------gaggat
gttttt------gagggagaagtgttgttagagttgttgcatcctggrcagagggcattg
ctgttgcctggtggacgaggtggaagaggtaatgcagcttttaagtcaggatttaataag
gttccaaagatagcagaaaagggggaggcaggtcctgaaatgtggttggagttggaactg
aagcttgttgctgatgttggaatcgttggtgctccaaatgctgggaaaagcacacttctt
agcgttataagtgccgctcaaccaaacatagcaaactacccattcacaactttgcttcca
aatcttggggtagtctcatttgactttgattctacgatggttgtggctgatttgccgggt
ttgcttgaaggtgcacaccaaggttttggtttaggccatgaatttctgcggcatactgaa
agatgttccgttctggttcatgttgtcgacggttcatcccagcagccagaatacgagttt
gatgcaactcgtcttgaacttgagttgtttaacccagaacttgctgagaagccttatstg
gttgcttataacaagatggatctccctgaagcatctgaaagatggccagcatttaaagat
catctacttgcyagggggattcaaccatactgtatgagtgctatcagcaaacagggtact
aatgaagtagtttgtgttgcctacgagctagttaagcggattaaggaggctaacaaggaa
cc------cgaagg--------tgggactgcatctgtcaatctcaatcatgtggctgatc
ggataaagcagaaacgaaatgtccctattaaggagttcgaaatcactcatgacagtaact
taaagrcctggcatgtgaatggagatgggttggagcgttttgttcaaatgacaaattggc
---------gatatgtggattctgcgagaagattccagcacgttctggaggcatgcggtg
tgaatagatgtctcattgagcgtggtgtgaaggaaggtgacactgtgatcatagcagggg
ta----------------------------------------------------------
-----------------
>PAFTOL008417
gaagagaaggagaaggggcttcctgcagtgatgaggtgttttgatcgtgcaaagatatat
gtgaaagcgggagatggtggcaatggggtagtggctttcaggagagagaaatatgtgcca
tttggagggccatcagggggggatggagggagaggagggaatgtgtatgtggaggttgat
ggctcaatgaattcgttgttaccattcaggaatcgtgtccactttagagcaggaagaggt
gggcatgggcagaggatgaagcagcatggggccaaaggggaagatgttgtggtgaaggtg
gcacctgggaccgttattcgggaggcgag---g---------------------gaggat
gctatt------gagggagaagtgttgttagagttgttgcatcctgggcagagggcattg
ctgttgcctggtggaagaggtggtaaaggtaatgcagcttttaagtcagggcttaccaag
gttccaaagatagcagaaaagggcgaagcaggtcctgaaatgtggttagagttggaactg
aagcttgttgctgatgttggaattgttggtgctccaaatgctgggaaaagtacacttctt
agcattataagtgctgctcaaccgaacatagcaaactacccattcacaactttgcttcca
aatcttggggtagtatcatttgactatgattctacgatggttgtggctgatttgccgggt
ttgcttgaaggtgcacatcgaggtttgggtttaggccatgagtttctgcggcatactgaa
agatgtttcgtcctggtgcatgttgttgatggttcatcccagcagccagaatacgagttt
gatgcaattcgtcttgagcttgagttgtttaaccctgaacttgctgataagccttatctg
gttgcttataacaagatggatctgcctgaagcatctgaaagatggccagcatttaaggaa
catctacttaccatggggattcaaccacactgcatgagtgctatcagcaaacagggtact
aaagaagtagtttgtgctgcctacaagttagttcagcagattaaggaggctaacaaggaa
ct------cgaagg--------tggggctgctgctgtcaatctcaatcatgtggctgatc
gggtaatgcagaaacgaaatgttcctattaatgagttcgaaatcactcatgacactagca
caaagacctggcatgtggatggagaagggttggagcgttttgttcaaatgacaaattggc
---------grtatgtggattctgagagacgattccagcatgttctggaggcatgcggtg
ttaacaaaggtctcattgcgcgtggtgttaaggaaggtgacactgtgatcgta-------
------------------------------------------------------------
-----------------
>PAFTOL008419
gaagagaaggagaaggggcttcctgctgtgatgaggtgttttgatcgtgcaaagatatat
gtgaaagcgggagatggtggcaatggggtagtggcttttaggagagagaaatatgtgcca
tttggagggccatcagggggggatggagggagaggagggaatgtgtatgtggaggttgat
gggtcaatgaattcgttgttaccattcaggaatcgtgtccactttagagcaggaagaggt
gggcatgggcagaggatgaagcagcatggggccaaaggggaagatgtggtggtgaaggtg
gcacccgggaccgttattcgggaggcgag---g---------------------gaggat
gctatt------gagggagaagtgttgttagagttgttgcatcctgggcagagggcattg
ctgttgcctggtggaagaggtggtagaggtaatgcagcttttaagtcagggcttaccaag
gttccaaaaatagcagaaaagggcgaagcaggtcctgaaatgtggttagagttggaactg
aagcttgttgctgatgttggaattgttggtgctccaaatgctgggaaaagtacacttctt
agcattataagtgctgctcaacccaacatagcaaactacccattcacaactttgcttcca
aatcttggggtagtatcatttgactatgattctacgatggttgtggctgatttgccgggt
ttgcttgaaggtgcacaccgaggtttgggtttaggccatgagtttctgcggcatactgaa
agatgttccgtcctggtgcatgttgttgatggttcatccctgcagccagaatacgagttt
gatgcaattcgtcttgagcttgagttgtttaaccctgaacttgctgataagccttatctg
gttgcttataacaagatggatctgcctgaagcatctgaaagatggccagcatttaaggaa
catctacttactatggggattcaaccacactgcatgagtgctatcagcaaacagggtact
aaagaagtagtttgtgctgcctacaagttagttcagcggattaaggaggctaacaaggaa
ct------cgaagg--------tggggctgctgctgtcaatctcaatcatgtggctgatc
gggtaacgcagaaacgaaatgtccctattaatgagttcgaaatcactcatgacattagca
caaagacctggcatgtggatggagaagggttggagcgttttgttcaaatgacaaattggc
---------grtatgtggattctgagagaagattccagcatgttctggaggcatgcggtg
tgaacaaaggtctcattgagcgtggtgttaaggaaggtgacactgtgatcgtagcagggg
ta----------------------------------------------------------
-----------------
>PAFTOL008423
---gaagagaagaagggggttcctgcattgatgaggtgttttgatcgtgcgaaggtatat
gtgaaagcgggagatggtggcaatggggtagtggcttttaggagagagaaatatgtgcca
tttggagggccatcagggggcgatggagggagaggtgggaatgtgtatgtggaggttgat
aagtcaatgaattctttgttaccattcagaaatcgtgtccattttagagcaggaagaggt
gggcatgggcaggggaggaagcagcatggggccaaaggggaggatgtggtggtgaaggtg
gcacccgggacccttattcgggaggcgag---g---------------------gaggat
gctatt------gagggagaagtgttgttagagttgttgcatcctgggcagagggcattg
ctgttgcctggtggaagaggtggtagaggtaatgcagcttttaagtcagggcttaccaag
gttccaaagatagcagaaaagggggaaccaggtcctgaaatgtggttagagttggaactg
aagcttgttgctgatgttggaattgttggtgctccaaatgctgggaaaagtacacttctt
agtgttataagtgccgctcaaccgaacatagcaaactacccattcacaactttgcttcca
aatcttggggtagtatcatttgactatgattctacgatggttgtggctgatttgccgggt
ttgcttgaaggtgcacaccagggttttggtttaggccatgagtttctgcggcatactgaa
agatgttccgtcctggtgcatgttgttgatggttcatcccagcagccagaatacgagttt
gatgcaattcgtcttgagcttgagttgtttaaccctgaacttgctgataagccttatctg
cttgcttataacaagatggatctgcctgaagcatctgaaagatggccagcatttaaggaa
catctacttgctatggggattcaaccacactgcatgagtgctatcagcaaacagggtact
aaagaagtagtttgtgctgcctacgagttagttcagcggattaaggaggctagcaaggaa
ct------cgaagg--------tggggctgctgctgtcaatctcaatcatgtggctgatc
ggataacgcagaaacgaaatgtccctattaatgagttcgaaatcactcatgacattagct
caaggacctggcatgtggatggagaagggttggagcgttttgttcaaatgacaaattggc
---------grtatgtggattctgagagaagattccagcatgttctggaggcatgcagtg
tgaacaaaggtctcattgagcgtggtgttaaggaaggtgacactgtgatcgtagcagggg
ta----------------------------------------------------------
-----------------
>PAFTOL008436
gaagataaggagaagcgggttcctgcagtgatgaggtgttttgatcgtgcgaagatatat
gtgaaagcgggagatggtggcaatggggtagtggcttttaggagagagaaatatgtgcca
tttggagggccatcagggggggatggtggtagaggtgggaatgtgtatgtggaggttgat
gagtcattgaattcgttgttaccattcagaaatcgtgtccattttagagcaggaagaggt
aggcatgggcaggggaggaagcagcatggggccaaaggggaggatgtggtggtgaaggtg
gcacccgggaccgttattcgggaggcgag---g---------------------gaggat
gctatt------gagggagaagtgttgttagagttgttgcatcctgggcagagggcattg
ctgttgcctggtggaagaggtggtagaggtaatgcagcttttaagtcagggcttaccaag
gttccaaagatagcagaaaagggggaagcaggtcctgaaatgtggttagagttggaactg
aagcttgttgctgatgttggaattgttggcgctccaaatgctgggaaaagtacacttctt
agcgttataagtgctgctcaaccgagcatagcaaactacccattcacaactttgcttcca
aatcttggggtagtatcatttgactatgattcgacaatggttgtggctgatttgccgggt
ttgcttgaaggtgcacaccaaggtttgggtttaggccatgagtttctgcggcatactgaa
agatgttccgtcctggtgcatgttgttgatggttcatcccagcagccagaatacgagttt
gatgcaattcgtcttgagcttgagttgtttaaccgtgaacttgctgataagccttatctg
gttgcttataacaagatggatctgcctgaagcatctgaaagatggcctgcatttaaggaa
catctacttgctatggggattcaaccacattgcatgagtgctatcagcaaacagggtact
aaagaagtggtttgtgctgcctatgcgttagttcagcggattaaggaggctaacaaggaa
ct------cgmagg--------tgggactgctgctgtcaatctcaatcatgtggctgatc
ggatagcgcagaaacgaaatgtccctattaatgagttcaaaatcactcatgacattagct
caaagacctggcatktggatggagaagggttggagcgttttgttcaaatgacaaattggc
---------artatgtggattctgagagaagattccagcatgttctggaggcatgcggtg
tgaacaaaggtctcattgagcgtggtgttaaggaaggtgacactgtgatcgtagcagggg
ta----------------------------------------------------------
-----------------
>PAFTOL008439
gaagagaaggagaagggggttcctgcagtgatgaggtgttttgatcgtgcaargatatat
gtgaaagcgggagatggtggcaatgggatagtggctttyaggagagagaaatatgtgcca
tttggagggccatcagggggggatggagggagtggtgggaatgtgtatgtggaggtcgat
gggtcaatgaattcgttgttaccattcagaaattgtstccattttagagcaggragaggt
gcgcatgggcaggggaggaagcagcatggggccaaaggggaggat------------gtg
gcacccgggaccgttattcgggaggcgag---g---------------------gaggat
gctgtt------gagggagatgtsttgttagagttgttgcatcctgggcagagggcattg
ctgttgcctggtggaagaggtggaagaggtaatgcagsttttaagtcagggcttaataag
gttccaaagatagcagaaaagggggaggcaggccctgaaatgtggttagcgttggaactg
aagcttgttgctgatgttggaattgttggtgctccaaatgctgggaaaagtacacttctt
agcgttataagtgccgctcaaccgaacatagcaaactacccattcacaactttgctgcca
aatcttggggtagtctcatttggttatgattctacgatggttgtggckgatttgccgggt
ttgcttgaaggtgcacaccaaggttttggtttaggccatgagtttctgcggcatactgaa
agatgttccgtcctggtgcatgttgtcgatggttcatcccagcagccagaatacgagttt
gatgcaattcgtcttgagcttgagctgtttaaccctgaacttgctrataagctttatctg
gttgcttataacaagatggatctgcctgaagcatctgaaaggtggccagcatttaaggaa
catctacttgctagggggattcaaccatactgcatgagtgctatcagcaaacagggtact
aatgaagtagtttgtgctgcctacgagttagttcagcggattaaggaggctaacaaggaa
ct------cgaagg--------tggggctgctactgtcaatctcaatcatgtggctgatc
ggataaagcagaaacgaaatgtccctattaatgagttcgaaatcactcatgacattagct
caaagacctggcatgtggatggagaagggttggagcgttttgttcraatgacaaattggc
---------gatatgtggattctgagagaagattccagcwtgttctggaggcatgcggtg
tgaacaaatgtctcatcgagcgtggtgtgaargaaggtgacacagtgatcgtagcagggg
ta----------------------------------------------------------
-----------------
>PAFTOL008881
gaagagaaggagaagggggttcctgcagtgatgaggtgttttgatcgtgcgaagatatat
gtgaaagcgggagatggtggcaatggggtagtggcttttaggagagagaaatatgtgcca
tttggagggccatcagggggcgatggagggagaggtgggaatgtgtatgtggaggttgat
gagtcaatgaattcgttgtcrtcattcagaaatcgtgtccattttagagcaggaagaggt
gggcatgggcaggggaggaagcagcatggggccaaaggggaggatgtggtggtgaaggtg
gcaccmgggaccgttattcgggaggcgag---g---------------------gaggat
gctatt------gagggagaagtgttgttagagttgttgcatcctgggcagagggcattg
ctgttgcctggtggaagaggtggaagaggtaatgcagcttttaagtcagggcttactaag
gttccaaagatagcagaaaagggggaggcaggtcctgaaatgtggttagagttggaactg
aagcttgttgctgatgttggaattgttggtgctccaaatgctgggaaaagtacacttctt
agcgttataagtgccgctcaaccgaacatagcaaactacccattcacaactttgcttcca
aatctyggggtagtctcatttgactatgattctacaatggttgtggctgatttgccaggt
ttgcttgaaggtgcacaccaaggttttggtttaggccatgagtttctgmggcatactgaa
agatgttcygtcctggtgcatgttgtygatggttcatcccagcagccagaatatgagttt
gatgcaattcgtcttgaacttgagttgtttaaccctgaacttgctgataagctttatctg
gttgcttataacaagatggatctgcctgaagcatctgaaagatggccagcatttaaggaa
crtctacttgctatggggattcaaccrtactgcatgagtgctatcagcaaacagggtact
matgaagtagtttgtgctgcctacaagttagttcagcagattaaggaggctaacaaggaa
ct------cgaagg--------tggggctgctaytgtcaatctcaatcatgtggctgatc
ggatarcrmagaaacgaaatgtccctattaatgagttcgaaatcactcatgacattagct
caaagacctggcatgtggatggagaagggttggagcgttttgttcaaatgacaaactggc
---------grtatgtggattctgagagaagattccagcatgttctggaggcatgcggtg
tgaacaaatgtctcattgagcgtggtgtgaaggaaggtgacactgtgatcgtagcagggg
ta----------------------------------------------------------
-----------------
>PAFTOL009175
gaagagaaggagaagggggttcctgcagtgatgaggtgttttgatcgtgcgaagatatat
gtgaaagcgggagatggtggcaatggggtagtggcttttaggagagagaaatatgtgcca
tttggagggccatcagggggggatggtggtagaggtgggaatgtgtatgtggaggttgat
gagtcattgaattcgttgttaccattcagaaatcgtgtccattttagagcaggaagaggt
aggcatgggcaggggaggaagcagcatggggccaaaggggaggatgtggtggtgaaggtg
gcacccgggaccgttattcgggaggcgag---g---------------------gaggat
gctatt------gagggagaagtgttgttagagttgttgcatcctgggcagagggcattg
ctgttgcctggtggaagaggtggtagaggtaatgcagcttttaagtcagggcttaccaag
gttccaaagatagcagaaaagggggaagcaggtcctgaaatgtggttagagttggaactg
aagcttgttgctgatgttggaattgttggcgctccaaatgctgggaaaagtacacttctt
agcgttataagtgctgctcaaccgagcatagcaaactacccattcacaactttgcttcca
aatctaacca---cctgatccaaagat---------------------------------
------------------------------------------------------------
---------------gtgcatgttgttgatggttcatcccagcagccagaatacgagttt
gatgcaattcgtcttgagcttgagttgtttaaccgtgaacttgctgataagccttatctg
gttgcttataacaagatggatctgcctgaagcatctgaaagatggccagcatttaagga-
------------------------------------------------------------
------------------------------------------------------------
------------------------------------------------------------
------------------------------------------------------------
------------------------------------------------------------
-------cagatatgtggattctgagagaagattccagcatgttttggaggcatgcggtg
tgaacaaaggtctcattgagcgtggtgtcaaggaaggtgacactgtgatcgtggcagggg
ta----------------------------------------------------------
-----------------
>PAFTOL009181
gaagagaaagagaaggggcttcctgcagtgatgaggtgttttgatcgtgcaaagatatat
gtgaaagcgggagatggtggcaatggggtagtggcttttaggagagagaaatatgtgcca
tttggagggccatcagggggggatggagggagaggagggaatgtgtatgtagaggttgat
gggtcaatgaattcgttgttaccattcaggaatcgtgtccactttagagcaggaagaggt
gggcatgggcacgggatgaagcagcatggggccaaaggggaagatgtggtggtgaaggtg
gcacctgggaccgttattcgggaggcgag---g---------------------gaggat
gctatt------gagggagaagtgttgttagagttgttgcatcctgggcagagggcattg
ctgttgcctggtggaagaggtggtagaggtaatgcagcttttaagtcagggcttaccaag
gttccaaagatagcagaaaagggcgaagcaggtcctgaaatgtggttagagttggaactg
aagcttgttgctgatgttggaattgttggtgctccaaatgctgggaaaagtacacttctt
akcgttataagcgcmgctcaaccgaacatagcaaactayccattcacaactttgcttcca
aatcttggggtagtatcatttgactatgattctacgatggttgtggctgatttgccgggt
ttgcttgaaggtgcacaccgaggtttgggtttaggccatgagtttctgcggcatactgaa
agatgttccgtcctggtgcatgttgttgatggttcatcccagcagccagaatatgagttt
gatgcaattcgtcttgagctcgagttgtttaaccctgaacttgctgataagccttatatg
gttgcttataacaagatggatctgcctgaagcatctgaaagatggccagcatttaaggaa
catctgcttactatggggattcaaccacactgcatgagtgctatcagcaaacagggtact
aaagaagtagtttgtgctgcctacaagttagttcagcggattaaggaggctaacaaggaa
ct------cgaagacttgaaaaagaagtatgaaagatatttattagctttgtgcatga--
gagtaatgcagaaacgaaatgtccctattaatgagttcgaaatcactcatgacagtagca
caaagacctggcatgtggatggagaagggttggagcgttttgttcaaatgacaaattggc
---------gatatgtggattctgagagaagattccagcatgttctggaggcatgcggtg
tgaacaaaggtctcattgagcgtggtgttaaggaaggtgacactgtgatcgta-------
------------------------------------------------------------
-----------------
>PAFTOL009183
gaagagaaagagaaggggcttcctgcagtgatgaggtgttttgatcgtgcaaagatatat
gtgaaagcgggagatggtggcaatggggtagtggcttttaggagagagaaatatgtgcca
tttggagggccatcagggggggatggagggagaggagggaatgtgtatgtagaggttgat
gggtcaatgaattcgttgttaccattcaggaatcgtgtccactttagagcaggaagaggt
gggcatgggcacgggatgaagcagcatggggccaaaggggaagatgtggtggtgaaggtg
ggacctgggaccgttattcgggaggcgag---g---------------------gaggat
gctatt------gagggagaagtgttgttagagttgttgcatcctgggcagagggcattg
ctgttgcctggtggaagaggtggtagaggtaatgcagcttttaagtcagggcttaccaag
gttccaaagatagcagaaaagggcgaagcaggtcctgaaatgtggttagagttggaactg
aagcttgttgctgatgttggaattgttggtgctccaaatgctgggaaaagtacacttctt
agcgttataagtgccgctcaaccgaacatagcaaactacccattcacaactttgcttcca
aatcttggggtagtatcatttgactatgattctacgatggttgtggctgatttgccgggt
ttgcttgaaggtgcacaccgaggtttgggtttaggccatgagtttctgcggcatactgaa
agatgttccgtcctggtgcatgttgttgatggttcatcccagcagccagaatacgagttt
gacgcaattcgtcttgagcttgagttgtttaaccctgaacttgctgataagccttatctg
gttgcttataacaagatggatctgcctgaagcatctgaaagatggccagcatttaaggaa
catctacttactatggggattcaaccacactgcatgagtgctatcagcaaacagggtact
aaagaagtagtttgtgctgcctacaagttagttcagcgggttaaggaggctaacaaggaa
ct------cgaagg--------tggggctgctgctgtcaatctcaatcatgtggctgatc
gggtaacgcagaaacgaaatgtccctattaatgagttcgaaatcactcatgacattagca
caaagacctggcatgtggatggagaagggttggagcgttttgttcaaatgacaaattggc
---------gatatgtggattctgagagaagattccagcatgttctggaggcatgcggtg
tgaacaaaggtctcattgagcgtggtgttaaggaaggtgacactgtgatcgta-------
------------------------------------------------------------
-----------------
>PAFTOL009185
gaagagaaggacaagggggttcctgcagtgatgaggtgttttgatcgtgcgaagatatat
gtgaaagcgggagatggtggcaatggggtagtggcttttaggagagagaaatatgtgcca
tttggagggccatcagggggcgatggagggagaggtgggaatgtgtatgtagaggttgat
gagtcaatgaattcgttgttgccattcagaaatcgtgtccattttagagcaggaagaggt
gggcatgggcaggggaggaagcagcatggggccaaaggggaggatgtggtggtgaaggtg
gcacccgggaccgttattcgggaggcgag---g---------------------gaggat
gctatt------gagggagaagtgttgttagagttgttgcatcctgggcagagggcattg
ctgttgcctggtggaagaggtggaagaggtaatgccgcttttaagtcagggcttactaag
gttccaaagatagcagaaaagggggaggcaggtcctgaaatgtggttagagttggaactc
aagcttgttgctgatgttggaattgttggtcctccaaatgctgggaaaagtacacttctt
agcgttataagtgccgctcaaccaaacatagcaaactacccattcacaactttgcttcca
aatcttgggatagtctcatttgactatgattctacgatggttgtggctgatttgccaggt
ttgcttgaaggtgcacaccgcggttttggtttaggccatgagtttctgcggcatactgaa
agatgttctgtcctggtgcatgttgtcgatggctcatcccagcagccagaatacgagttt
gatgcaattcgtcttgagcttgagttgtttaaccctgaacttgctgataagctttatctg
gttgcttataacaagatggatctgcctgaagcatctgaaagatggccagcattcaaggaa
catctacttgctatggggattcaaccatactgcatgagtgctatcagcaaacagggtact
aatgaagtagtttgtgctgcctacaagttagttcagcagattaaggaggctaacaaggag
ct------cgaagg--------tggggctgctactgtcaatctcaatcatgtggctgatc
agataaagcagaaacgaaatgtccctattaatgagttcgaaatcactcatgacattagct
caaagacctggcatgtggatggagaagggttggtgcgttttgttcaaatgacaaattggm
---------gatatgtggattctgagagaagattccagcatgttctggaggcatgcggtg
tgaacaaatgtctcattgagcgtggtgtgaaggaaggtgacactgtgatcgtagcagggg
ta----------------------------------------------------------
-----------------
>PAFTOL009187
gaagagaaggagaagggggttcctgcattgatgaggtgttttgatcgtgcgaaggtatat
gtgaaagcgggagatggtggcaatggggtagtggcttttaggagagagaaatatgtgcca
tttggagggccatcagggggcgatggagggagaggtgggaatgtgtatgtggaggttgat
gagtcaatgaattctttgttaccattcagaaatcgtgtccattttagagcaggaagaggt
gggcatgggcaggggaggaagcagcatggggccaaaggggargatgtggtggtgaaggtg
gcacccgggaccgttattygggaggcgag---g---------------------gaggat
gctatt------gagrgagaagtgttgttagagttgttgcatcctgggcagagggcattg
ctgttgcctggtggaagaggtggtagaggtaatgcagcttttaagtcagggcttrccaag
gttccmaagatagcagraaagggggaaccaggtcctsaaatgtggttrgagttggaactg
aagcttgttgctgatgttggaattgttggtgctccaaatgctgggaaaagtacacttctt
agcgttataagtgccgctcaaccgaacatagmaaactacccattcacaactytgcttcca
aatcttggggtagtatcatttgactatgatgctacgatggttgtggctgatttgccgggt
ttgcttgaaggtgcacaccaaggttttggtttaggccatgagtttctgcggcacactgaa
agatgttcygtcctggtgcatgtcgttgatggttcatcccagcagccagaatacgagttt
gatgcaattcgtcttgagcttgagttgtttaaccctgaacttgctgataagccttatctg
gttgcttataacaagatggatctgcctgaagcatctgaaagatggccagcatttaaggaa
catctacttgctatggggattcaaccacattgcatgagtgctatcmgcaaacagggtact
aaagaagtagtttgtgctgcctacaagttagttcagcggattaaggaggctgacaaggaa
ct------cgaggg--------tggggctgctgctgtcaatctcaatcatgtggctgatc
ggataacgcaaaaacgaaatgtccctattagtgagttcgaaatcactcatgacattagct
caaagacctggcatgtggatggagaagggttggagcgttttgttcacatgacaaattggc
---------gatatgtggattctgagagaagattccagcrtgttctggaggcatgcggtg
tgaacaaaggtctcattgagcgtggcgttaaggaaggtgacactgtgatcgtagcagggg
ta----------------------------------------------------------
-----------------
>PAFTOL009189
gaagagaaggagaaggggcttcctgcagtgatgaggtgttttgatcgcgcaaagatatat
gtgaaagcgggagatggtggcaatggggtagtggcttttaggagagagaaatatgtgcca
tttggagggccatcagggggggatggagggagaggagggaatgtgtatgtggaggttgat
gggtcaatgaattctttgttaccattcaggaatcgtgtccactttagagcaggaagaggt
gggcatgggcagaggatgaagcagcatggggccaaaggggaagacgtggtggtgaaggtg
gcacccgggaccgttattcaggaggtgag---g---------------------gaggat
gctatt------gagggagaagtgttgttagagttgttgcatcctgggcagagggcattg
ctgttgcctggtggaagaggtggtagaggtaatgcagcttttaagtcagggcttaccaag
gttccaaagatagcagaaaagggcgaagcaggtcctgaaatgtggttagagttggaactg
aagcttgttgctgatgttggaattgttggtgctccaaatgctgggaaaagtacacttctt
agcattataagtgctgctcaaccgaacatagcaaactacccattcacaactttgcttcca
aatcttggggtagtatcatttgactatgattctacgatggttgtggctgatttgccaggt
ttgcttgaaggtgcacaccgaggtttgggtttaggccatgagtttctgcggcatactgaa
agatgttctgtcctggtgcatgttgttgatggttcatcccagcagccagaatacgagttt
gatgcaattcgtcttgagcttgagttgtttaaccctgaacttgctgacaagccttatctg
gytgcttataacaagatggatctgcctgaagcatctgaaagatggccagcatttaaggaa
catctacttacaatggggattcaaccacactgcatgagtgctatcagcaaacagggtact
aaagaagtagtttgtgctgcctacaagttagttcagcagattaaggtggctaacaaggaa
cc------c---------------------------------------------------
------------------------------------------------------------
-----------------------------------------------------------a
---------gatatgtggattctgagagaagattccagcatgttctggaggcatgcggtg
tgaacaaaggtctcattgagcgtggtgttaaggaaggtgacactgtgatcata-------
------------------------------------------------------------
-----------------
>PAFTOL009191
gaagagaaggagaaggggcttcctgcagtgatgaggtgttttgatcgcgcaaagatatat
gtgaaagcgggagatggtggcaatggggtagtggcttttaggagagagaaatatgtgcca
tttggagggccatcagggggggatggagggagaggagggaatgtgtatgtggaggttgat
gggtcaatgaattcgttgttaccattcaggagtcgtgtccactttagagcaggaagaggt
gggcatgggcagaggatgaagcagcatggggccaaaggcgaagatgtggtggtgaaggtg
gcacccgggaccgttattcgggaggtgag---g---------------------gaggat
gctatt------gagggagaagtgttgttagagttgttgcgtcctgggcagagggcattg
ctattgcctggtggaagaggtggtagaggtaatgcagcttttaagtcagggcttaccaag
gttccaaagatagcagaaaagggcgaagcaggtcctgaaatgtggttagagttggaactg
aagcttgttgctgatgctggaattgttggtgctccaaatgctgggaaaagtacacttctt
agcattataagtgctgctcaaccgaacatagcaaactacccattcacaactttgcttcca
aatcttggggtagtatcatttgactatgattctacgatggttgtggctgatttgccgggt
ttgcttgaaggtgcacaccgaggtttgggtttaggccatgagtttctgcggcatactgaa
agatgttctgtcctggtgcatgttgttgatggttcatcccagcagccagaatacgagttt
gatgcaattcgtcttgagcttgagttgtttaaccctgaacttgctgacaagccttatctg
gttgcttataacaagatggatctgcctgaagcatctgaaagatggccagcatttaaggaa
catctacttactatggggattcaaccacactgcatgagtgctatcagcaaacagggtact
aaagaagtagtttgtgctgcgtacaagttagttcagcagattaaggrggcwaamaaggaa
ct------cgaagg--------tggggctgctgctgtcaatctcaatcatgtggctgatc
gggtaatgcagaaacgaaatgtccctattaatgagttcgaaatcactcatgacattagca
caaagrcttggcatgtggatggagaagggttggagcgttttgttcaaatgacaaattggc
---------artatgtggattctgagagaagattccagcatgttctggaggcatgcggtg
tgaacaaaggtctcattgagcgtggtgttaaggaaggtgacactgtgatcatagcagggt
tggagctaatatggtacgattctcccggtacttctggctcatcaggtgcaagaaagagat
tgacagattcaattaga
>PAFTOL009193
gaagagaaggagaagggggttcccgcagtgatgaggtgttttgatcgtgcgaagatatat
gtgaaagcgggagatggtggcaatggggtagtggcttttaggagagagaaatatgtgcca
tttggagggccatcagggggcgatggagggagaggtgggaatgtgtatgtggaggttgat
gagtcaatgaattcgttgttaccattcagaaatcgtgtccattttagagcaggaagaggt
gggcatgggcaggggaggaagcagcatggggccaaaggggaagatgtggtggtgaaggtg
gcacctgggaccgttattcgggaggcaag---g---------------------gaggat
gctatt------gagggagaagtgttgttagatttgttgcatcctgggcagagggcattg
ctgttgcctggtggaagaggtggaagaggtaatgcagcttttaagtcagggcttactaag
gttccaaagatagcagaaaagggggagccaggtcctgaaatgtggttagagttggaactg
aaacttgttgctgatgttggaattgttggtgctccaaatgctgggaaaagtacacttctt
agcgttataagtgccgctcaaccgaacatagcgaactacccattcacaactttgcttcca
aatcttgggatagtctcatttgactatgattctacgatggttgtggctgatttgccaggt
ttgcttgaaggtgcacaccgaggttttgktttrggaaatgggttttgggggtatgatgaa
agagtttccgttttggtgcatgttgtcgatggttcatcccagcagccagaatacgagttt
gatgcgattcgtcttgagcttgagttgtttaaccctgaacttgctgataagcattatctg
gttgcttataacaagatggatctgcctgaagcatccgaaagatggccagcatttaaggaa
catctacttgctatggggattcaaccatactgcatgagtgctatcagt------------
------------------------------------------------------------
------------gg--------tggagctgctactgtcaatctcaatcatgtggctgatc
ggataaagcagaaacgaagtgtccctattaatgagtttgaaatcacccatgacattagct
caaagacctggcatgtggatggagagggtttggagcgttttgttcaaatgacaaattggc
---------gatatgtggattctgagagaagattccagcatgttttggaggcatgcggtg
tgaacaaatgtctccttgagcgtggtgtgaaggaaggtgacactgtgatcgtagcagggg
ta----------------------------------------------------------
-----------------
>PAFTOL009195
gaagagaaggataaggggcttcctgcagtgatgaggtgttttgatcgcgcaaagatatat
gtgaaagcgggagatggtggcaatggggtagtggcttttaggagagagaaatatgtgcca
tttggagggccatcagggggggatggagggagaggagggaatgtgtatgtggaggttgat
gggtcaatgaattcgttgttatcattcaggagtcgtgtccactttagaggaggaagaggt
gggcatgggcagaggatgaagcagcatggggccaaaggggaagatgtggtggtgaaggtg
gcacccgggaccgttattcgggaggcgag---g---------------------gaggat
gctatt------gagggagaagtgttgttagagttgttgcatcctgggcagagggcattg
ctgttgcctggtggaagaggtggtagaggtaatgcagcttttaagtcagggcttaccaag
gttccaaagatagcagaaaagggcgaagcaggtcctgaaatgtggttagagttggaactg
aagcttgttgctgatgttggaattgttggggctccaaatgctgggaaaagtacacttctt
agcattataagtgctgctcaaccgaacatagcaaactacccattcacaactttgcttcca
aatcttgcggtagtatcatttgactatgattctacgatggttgtggctgatttgccgggt
ttgcttgaaggtgcacaccaaggtttgggtttaggccatgagtttctgcggcatactgaa
agatgttctgtcctggtgcatgttgttgatggttcatcccagcagccagaatacgagttt
gatgcaattcgtcttgagcttgagttgtttaaccctgaacttgctgacaagccttatgtg
gttgcttataacaagatggatctgcctgaagcatctgaaagatggccagcatttaaggaa
catctacttactatggggattcaaccacactgcatgagtgctatcagcaaacagggtact
aaagaagtagtttgtgctgcctacaagttagttcagcagattaaggaggctaacaaggaa
ct------tgaagg--------tggggctgctgctgtcaatctcaatcatgtggctgatc
gggtaatgcagaaacgaaatgtccctattaatgagttcgagatcactcatgacattagca
caaagacctggcatgtggatggagaagggttggagcgttttgttcaaatgacaaattggc
---------artatgtggattctgagagaagattccagcatgttctggaggcatgcggtg
tgaacaaaggtctcattgagcktggtgttaaggaaggtgacactgtgatcgtagcagggg
ta----------------------------------------------------------
-----------------
>PAFTOL009197
gaagagaaggagaaggggcttcctgcagtgatgaggtgttttgatcgtgcaaagatatat
gtgaaagcgggagatggtggcaatggggtagtggcttttaggagagagaaatatgtgcca
tttggagggccatcagggggggatggagggagaggagggaatgtgtatgtggaggttgat
gggtcaatgaattcgttgttaccattcaggaatcgtgtccactttagagcrggaagaggt
gggcatgggcagaggatgaagcagcatggggccaaaggggaagatgtggtggtgaaggtg
gcaccygggacccttattcgggaggcgag---g---------------------ggggat
gctatt------gagggagaagtgttgttagagttgttgcatcctgggcagagggcattg
ctgttgcctggtggaagaggtggtagaggtaatgcagcttttaagtcrgggcttaccaag
gttccaaagatagcagaaaagggcgaagcaggtcctgaaatgtggttagagttggaactg
aagcttgttgctgatgttggaattgttggtgctccaaatgctgggaaaagtacacttctt
agcattataagtgctgctcaaccgaacatagcaaactacccattcacaactttgcttcca
aatcttggggtagtatcatttgactatgattctacgatggttgtggctgatttgccgggt
ttgcttgaaggtgcacaccgaggtttgggtttaggccatgagtttctgcggcatactgaa
agatgtttcgtcctggtgcatgttgttgatggttcatcccagcagccagaatacgagttt
gatgcaattcgtcttgagcttgagttgtttaaccctgaacttgctgataagccttatctg
gttgcttataacaagatggatctgcctgaagcatctgaaagatggccagcatttaaggaa
catctacttactatggggattcaaccacactgcatgagtgctatcagcaaacagggtact
aaagaagtagtttgtgctgcctacaagttagtc---------------------------
------------------------------------------------------------
------------------------------------------------------------
-----------------------------------------------------------a
---------gatatgtggattctgagagacgattccagcatgttctggaggcatgcggtg
tgaacaaaggtctcattgagcgtggtgttaaggaaggtgacactgtgatcgta-------
------------------------------------------------------------
-----------------
>PAFTOL009199
gaagagaaggagaaggggcttcctgcagtgatgaggtgttttgatcgtgcaaagatatat
gtgaaagcgggagatggtggcaatggggtagtggcttttaggagagagaaatatgtgcca
tttggagggccatcagggggggatggagggagaggagggaatgtgtatgtggaggttgat
gggtcaatgaattcgttgttaccattcaggaatcgtgtccactttagagcaggaagaggt
tggcatgggcagaggatgaagcagcatggggccaaaggggaagatgtggtggtgaaggtg
gcacccgggacccttattcgggaggcgag---g---------------------gaggat
gctatt------gagggagaagtgttgttagagttgttgcatcctgggcagagggcattg
ctgttgcctggtggaagaggtggtagaggtaatgcagcttttaagtcagggcttaccaag
gttccaaagattgcagaaaagggcgaagaaggtcctgaaatgtggttagagttggaactg
aagcttgttgctgatgttggaattgttggtgctccaaatgctgggaaaagtacacttctt
agcattataagtgctgctcaaccgaacatagcaaactacccattcacaactttgcttcca
aatcttggggtagtatcatttgactatgattctacgatggttgtggctgatttgccgggt
ttgcttgaaggtgcacaccgaggtttgggtttaggccatgagtttctgcggcatactgaa
agatgtttcgtcctggtgcatgttgttgatggttcatcccagcagccagaatacgagttt
gatgcaattcgtcttgagcttgagttgtttaaccctgaacttgctgataagccttatctg
gttgcttataacaagatggatctgcctgaagcatctgaaagatggccagcatttaaggaa
catctacttactatggggattcaaccacactgcatgagtgctatcagcaaacagggtact
aaagaagtagtttgtgctgcctacaagttagttcagcggattaaggaggctaacaaggaa
ct------cgaagaaacag--gtggcgttgctgctgtcaatctcaatcatgtggctgatc
gggtaacgcagaaacgaaatgtccctattaatgagttcgaaatcactcatgacactagca
caaagacctggcatgtggatggagaagggttggagcgttttgttcaaatgacaaattggc
---------grtatgtggattctgagagacgattccagcatgttctggaggcatgcggtg
tgaacaaaggtctcattgagcgtggtgttaaggaaggtgacactgtgatcgta-------
------------------------------------------------------------
-----------------
>PAFTOL009203
gaagagaaggataaggggcttcctgcagtgatgaggtgttttgatcgcgcaaagatatat
gtgaaagcgggagatggcggcaatggggtagtggcttttaggagagagaaatatgtgcca
tttggagggccatcagggggagatggagggagaggagggaatgtgtatgtggaggttgat
gggtcaatgaattcgttgttatcattcaggagtcgtgtccactttagagcaggaagaggt
gggcatgggcagaggatgaagcagcatggggccaaaggggaagatgtggtggtgaaggtg
gcacctgggaccgttattcgggaggcaag---g---------------------gaggat
gccatt------gagggagaagtgttgttagagttgttgcatcctgggcagagggcattg
ctgttgcctggtggaagaggtggtagaggtaatgcagcttttaagtcagggcttaccaag
gttccaaagatagcagaaaagggcgaagtaggtcctgaaatgtggttagagttggaactg
aagcttgttgctgatgttggaattgttggtgctccaaatgctgggaaaagtacacttctt
agcattataagtgctgctcaaccgaacatagcaaactacccattcacaactttgcttcca
aatcttggggtagtatcatttgactatgattctacgatggttgtggctgatttgccgggt
ttgcttgaaggtgcacaccgaggtttgggtttaggccatgagtttctgcggcatactgaa
agatgttctgtcctggtgcatgttgttgatggttcatcccagcagccagaatacgagttt
gatgcaattcgtcttgagcttgagttgtttaaccctgaacttgctgacaagccttatctg
gttgcttataacaagatggatctgcctgaagcatctgaaagatggccagcatttaaggaa
catctacttactatggggattcaaccacactgcatgagtgctatcagcaaacagggtact
aaagaagtagtttgtgctgcctacaagttagttcagcagattaaggaggctaacaaggaa
tt------cgaagg----------------------------------------------
------------------------------------------------------------
----------------------------------------------------------ta
---------gatatgtggattctcagagaagattccagcatgttctggaggcatgcggtg
tgaacaaaggtctcattgagcgtggtgttaaggaaggtgacactgtgatcgtagcagggg
ta----------------------------------------------------------
-----------------
>PAFTOL009205
gaagagaaggagaagggggttcctgcagtgatgaggtgttttgatcgtgcgaagatatat
gtgaaagcgggagatggtggcaatggggtagtggcttttaggagagagaaatatgtgcca
tttggagggccatcagggggcgatggagggagaggtgggaatgtgtatgtggaggttgat
gagtcaatgaattcgttgttaccattcagaaatcgtgtccattttagagcaggaagaggt
gggcatgggcaggggaggaagcagcatgggaccaaaggggaggatgtggtggtgaaggtg
gcacccgggacygttattcgggaggcgag---g---------------------gaggat
gctatt------gagggagaagtgttgttagagttgttgcatcctgggcagagggcattg
ctgttgcctggtggaagaggtggtagaggtaatgcagcttttaagtcagggcttaccaag
gttccaaagatagcagaaaagggggaagcaggtcctgaaatgtggttagagttggaactg
aagcttgttgctgatgttggaattgttggtgctccaaatgctgggaaaagtacacttctt
agcgttataagtgctgctcaaccgaacatagcaaactacccattcacaactttgcttcca
aatcttggggtagtatcatttgactatgattctacgatggttgtggctgatttgccgggt
ttgcttgaaggtgcacaccaaggtttgggtttaggccatgagtttctgcggcatagtgaa
agatgttccgtcctggtgcatgttgttgatggttcatctcagcagccagaatacgagttt
gatgcaattcgtcttgagcttgagttgtttaaccctgaacttgctgataagccttatctg
gtttcttataacaagatggatctgcctgaagcatctgaaagatggccagcatttaaggaa
catctacttgctatggggattcaaccacattgcatgagtgctatcagcaaacagggtact
aaagaagtagtttgtgctgcctacgagttagttcagcggattaaggaggctaacaaggaa
ct------cgaagg--------tggggctgctgctgtcaatctcaatcatgtggctgatc
ggataacgcagaaacgaaatgtccctattaatgagttcgaaatcactcatgacattagct
caaagacctggcatgtggatggagaagggttggagcgttttgttcaaatgacaaattggc
---------grtatgtggattctgagagaagattccagcatgttctggaggcatgcggtg
tgaacaaaggtctcattgagcgtggtgttaaggaaggtgacactgtgatcatagcagggg
ta----------------------------------------------------------
-----------------
>PAFTOL009207
gaagagaaagagaagggggttcctgcagtgatgaggtgttttgatcgcgcaaagatatat
gtgaaagcaggagatggtggraatggggtagtggcttttaggagagagaaatatgtgccg
tttggagggccgtcagggggtgatggagggagaggkgggaatgtgtatgtggaagttgat
gggtcgatgaattcgttattaccattcagaaattgtgtccattttaaagcaggaagaggt
gggcatgggcagggcaagaagcagcatggggccaaaggggaggatgtggtggtgaaggtg
gcacccgggactgttattcgggaggccag---g---------------------gaggat
gctttt------gagggagaagtgttgttagagttgttgmatcctgggcagagggcattg
ctgttgcctggtggacgaggtggaagaggtaatgcagcttttaagtcaggatttaataag
gttccaaagatagcagaaaagggggaggcaggtcctgaaatgtggttggagttggarctg
aagcttgttgcygatgttggaatcgttggtgctccaaatgctgggaaaagyacacttctt
agcgttataagtgccgctcraccgaacatagcaaactacccattcacaactttgcttccm
aatcttggggtagtctcatttgactttgattctacgatggttgtggctgatttrccgggt
ttgcttgaaggtgcacaccaaggttttggtttaggccatgaatttctgcggcatactgaa
agatgttccgttctggta------------------------------------------
------------------------------------------------------------
------------------------------------------------------------
------------------------------------------------------------
------------------------------------------------------------
------------gg--------tgggactkcrtytgtcaatctcaatcatgtggctgatc
ggataaagcagaaacgaaatgtccctattaaggagttcraaatcactcatgacattaact
taaakacctggcatgtgaatggagatggrttggagcgttttgttcaaatgacaaattggc
---------gatatgtrgattctgcgagaagattccagcacgttctggaggcatgcggtg
tgaatagatgtctcattgagcrtggtgtgaaggaaggtgacactgtgatcatagcagggg
ta----------------------------------------------------------
-----------------
>PAFTOL009209
---gaagagaagaagggggttcctgcattgatgaggtgttttgatcgtgcgaaggtatat
gtgaaagcgggagatggtggcaatggggtagtggcttttaggagagagaaatatgtgcca
tttggagggccatcagggggcgatggagggagaggtgggaatgtgtatgtggaggttgat
aagtcaatgaattctttgttaccattcagaaatcgtgtccattttagagcaggaagaggt
gggcatgggcaggggaggaaacagcatggggccaaaggggaggatgtggtggtgaaggtg
gcacccgggaccgttattcgggaggcgag---g---------------------gaggat
gctatt------gagggagaagtgttgttagagttgttgcatcctgggcagagggcattg
ctgttgcctggtggaagaggtggtagaggtaatgcagcttttaagtcagggcttaccaag
gttccaaagatagcagaaaagggggaaccaggtcctgaaatgtggttagagttggaactg
aagcttgttgctgatgttggaattgttggtgctccaaatgctgggaaaagtacacttctt
agtgttataagtgccgctcaaccgaacatagcaaactacccattcacaactttgcttcca
aatcttggggtagtatcatttgactatgattctacgatggttgtggctgatttgccgggt
ttgcttgaaggtgcacaccagggttttggtttaggccatgagtttctgcggcatactgaa
agatgttctgtcctggtgcatgttgttgatggttcatcccagcagccagaatacgagttt
gatgcaattcgtcttgagcttgagttgtttaaccctgaacttgctgataagccttatctg
cttgcttataacaagatggatctgcctgaagcatctgaaagatggccagcatttaaggaa
catctacttgctatggggattcaaccacactgcatgagtgctatcagcaaacagggtact
aaagaagtagtttgtgctgcgtacgagttagttcagcggattaaggaggctagcaaggaa
ct------cgaagg--------tggggctgctgctgtcaatctcaatcatgtggctgatc
ggataacgcagaaacgaaatgtccctattaatgagttcgaaatcactcatgacattagct
caaggacctggcatgtggatggagaagggttggagcgttttgttcaaatgacaaattggc
---------grtatgtggattctgagagaagattccagcatgttctggaggcatgcggtg
tgaacaaaggtctcattgggcgtggtgttaaggaaggtgacactgtgatcgtagcagggg
ta----------------------------------------------------------
-----------------
>PAFTOL009215
gaagagaaggagaaggggcttcctgcagtgatgaggtgttttgatcgtgcaaagatatat
gtgaaagcgggagatggtggcaatggggtagtggcttttaggagagagaaatatgtgcca
tttggagggccatcagggggggatggagggagaggagggaatgtgtatgtggaggttgat
ggctcaatgaattcgttgttaccattcaggaatcgtgtccactttagagcaggaagaggt
gggcatgggcagaggatgaagcagcatggggccaaaggggaagatgtggtggtgaaggtg
gcacctgggaccgttattcgggaggcgag---g---------------------gaggat
gctatt------gagggagaagtgttgttagagttgttgcatcctgggcagagggcattg
ctgttgcctggtggaagaggtggtagaggtaatgcagcttttaagtcagggcttaccaag
gttccaaagatagcagaaaagggcgaagcaggtcctgaaatgtggttagagttggaactg
aagcttgttgctgatgttggaattgttggtgctccaaatgctgggaaaagtacacttctt
agcattataagtgctgctcaaccgaacatagcaaactacccattcacaactttgcttcca
aatcttggggtagtatcatttgactatgattctacgatggttgtggctgatttgccgggc
ttgcttgaaggtgcacaccgaggtttgggtttaggccatgagtttctgcggcatactgaa
agatgtttcgtcctggtgcatgttgttgatggttcatcccagcagccagaatacgagttt
gatgcaattcgtcttgagcttgagttgtttaaccctgaacttgctgataagccttatctg
gttgcttataacaagatggatctgcctgaagcatctgaaagatggccagcatttaaggaa
tatctacttaccatggggattcaaccacactgcatgagtgctatcagcaaacagggtact
aaagaagtagtttgtgctgcctacaagttagttcagcggattaaggaggctaacaaggaa
ct------cgaagg--------tggggctgctgctgtcaatctcaatcatgtggctgatc
gggtaatgcagaaacgaaatgttcctattaatgagttcgaaatcactcgtgacactagca
caaagacctggcatgtggatggagaagggttggagcgttttgttcaaatgacaaattggc
---------grtatgtggattctgagagacgattccagcatgttctggaggcatgcggtg
ttaacaaaggtctcattgagcgtggtgttaaggaaggtgacactgtgatcgta-------
------------------------------------------------------------
-----------------
>PAFTOL009217
gaagagaaggagaaggggcttcctgcagtgatgaggtgttttgatcgtgcaaagatatat
gtgaaagcgggagatggtggcaatggggtagtggcttttaggagagagaaatatgtgcca
tttggagggccatcagggggggatggagggagaggagggaatgtgtatgtggaggttgat
ggctcaatgaattcgttgctaccattcaggaatcgtgtccactttagagcaggaagaggt
gggcatgggcagaggatgaagcagcatggggccaaaggggaagatgtggtggtgaaggtg
gcacctgggaccgttattcgggaggcgag---g---------------------gaggat
gctatt------gagggagaagtgttgttagagttgttgcatcctgggcagagagcattg
ctgttgcctggtggaagaggtggtagaggtaatgcagcttttaagtcagggcttaccaag
gttccaaagatagcagaaaagggcgaagcaggtcctgaaatgtggttagagttggaactg
aagcttgttgctgatgttggaattgttggtgctccaaatgctgggaaaagtacacttctt
agcattataagtgctgctcaaccgaacatagcaaactacccattcacaactttgcttcca
aatcttggggtagtatcatttgactatgattctacgatggttgtggctgatttgccgggt
ttgcttgaaggtgcacaccgaggtttgggtttaggccatgagtttctgcggcattctgaa
agatgtttcgtcctggtgcatgttgttgatggttcatcccagcagccagaatacgagttt
gatgcaattcgtcttgagcttgagttgtttaaccctgaacttgctgataagccttatctg
gttgcttataacaagatggatctgcctgaagcatctgaaagatggccagcatttaaggaa
catctacttaccatggggattcatccacactgcatgagtgctatcagcaaacagggtact
aaagaagtagtttgtgctgcctacaagttagttcagcggattaaggaggctaacaaggaa
------------------------------------------------------------
------------------------------------------------------------
-----------------------------------------------------------a
---------gatatgtggattctgagagacgattccagcatgttctggaggcatgcggtg
ttaacaaaggtctcattgagcgtggtgttaaggaaggtgacactgtgatcgta-------
------------------------------------------------------------
-----------------
>PAFTOL009219
gaagagaaggagaaggggcttcctgcagtgatgaggtgttttgatcgtgcaaagatatat
gtgaaagcgggagatggtggcaatggggtagtggcttttaggagagagaaatatgtgcca
tttggagggccatcagggggggatggagggagaggagggaatgtgtatgtggaggttgat
ggctcaatgaattcgttgttaccattcaggaatcgtgtccactttagagcaggaagaggt
gggcatgggcagaggatgaagcagcatggggccaaaggggaagatgtggtggtgaaggtg
gcacctgggaccgttattcgggaggcgrg---g---------------------gaggat
gctatt------gagggagaagtgttgttagagttgttgcatcctgggcagagggcattg
ctgttgcctggtggaagaggtggtagaggtaatgcagcttttaagtcagggcttaccaag
gttccaaagatagcagaaaagggcgaagcaggtcctgaaatgtggttaragttggaactg
aagcttgttgctgatgttggaattgttggtgctccaaatgctgggaaaagtacacttctt
agcattataagtgctgctsaaccgaacatagcaaactacccattcacaactttgcttcca
aatcttggggtagtatcatttgactatgattctacgatggttgtggctgatttgccgggt
ttgcttgaaggtgcacaccgaggtttgggtttaggccatgagtttctgcggcatactgaa
agatgtttcgtcttggtgcatgttgttgatggttcatcccagcagccagaatacgagttt
gatgcaattcgtcttgagcttgagttgtttaaccctgaacttgctgataagccttatctg
gttgcttataacaagatggatctgcctgaagcatctgaaagatggccagcatttaaggaa
catctacttaccatggggattcaaccacactgcatgagtgctatcagcaaacagggtact
aaagaagtagtttgtgctgcctacaagttagttcagcggattaaggaggctaac------
-----------------------------gctgctgtcaatctcaatcatgtggctgatc
gggtaatgcagaaacgaaatgttcctattaatgagttcgaaatcactcatgacactagca
caaagacctggcatgtggatggagaagggttggagcgttttgttcaaatgacaaattggc
---------grtatgtggattctgagagacgattccagcatgttctggaggcatgcggtg
ttaacaaaggtctcattgagcgtggtgttaaggaaggtgacactgtgatcgta-------
------------------------------------------------------------
-----------------
>PAFTOL009221
gaagagaaggagaagggggttcctgcagtgatgaggtgtttcgatcgtgcgaagatatat
gtgaaagctggagatggtggcaatggggtagtggcttttaggagagagaaatatgtgcca
tttggaggcccatcagggggcgatggagggagaggtgggaatgtgtatgtggaggttgat
gagtcaatgaattcgttgttaccattcagaaatcgtgtccattttagagcaggaagaggt
gggcatgggcaggggaggaagcagcatggggccaaaggggaggatgtggtggtgaaggtg
gcacccgggaccgttattcgggaggcgag---g---------------------gaggat
gctatt------gagggagaagtgttgttagagttgttgcatcctgggcagagggcattg
ctgttgcctggtggaagaggtggtagaggtaatgcagcttttaagtcagggcttaccaag
gttccaaagatagcagaaaagggggaagcaggtcctgaaatgtggttagagytggaactg
aagcttgttgctgatgttggaattgttggtgctccaaatgctgggaaaagtacacttctt
agtgttataagtgccgctcaaccgagcatagcaaactacccattcacaactttgcttcca
aatcttggggtagtatcatttgactatgattctacgatggttgtggctgatttacctggt
ttgcttgaaggtgcacaccaaggtttgggtttaggccatgagtttctgcggcatactgaa
agatgttctgtcctggtgcatgttgttgatggttcatcccagcagccagaatacgagttt
gatgcaattcgtcttgagcttgagttgtttaaccctgaacttgctgataagccttttctg
gttgcttataacaagatggatctgcctgaagcatctgaaaaatggccagcatttaaggaa
catgtacttgctatggggattcaaccatactgcatgagtgctatcagcaaacagggtact
aaagaagtagtttgtgccgcctacgagttagttcagcagagkaaggakgctaacaaggaa
ct------tgaagg--------tggggctgttgctgtcaatctcaatcatgtggctgatc
ggatagcgcagaaacgaaatgtccctattaatgagttcgaaatcactcatgacattagct
caaagacctggcatgtggatggagaagggttggagcgttttgttcaaatgacaaattggc
---------grtatgtggattctgagagaagattccagcatgttctggaggcatgcggtg
tgaacaraggtctcattgagcgtggtgttaaggaaggtgacactgtgatcgtagcagggg
ta----------------------------------------------------------
-----------------
>PAFTOL009223
gaagaraaggagaaggggcttcctgcagtgatgaggtgttttgatcgtgcaaagatatat
gtgaaagcgggagatggtggcaatggggtagtggcttttaggagagagaaatacgtgcca
tttggagggccatcagggggggatggagggagaggagggaatgtgtatgtggaggttgat
gggtcaatgaattcgttgttascattcaggaatcgtgtccactttagagcaggaagaggt
gggcatgggcagaggatgaagcagcatggggccaaaggggaagatgtggtggtgaaggtg
gcaccygggacccttattcgggaggcgag---g---------------------gaggat
gctatt------gagggagaagtgttgttagagttgttgcatcctgggcagagggcattg
ctgttgcctggtggaagaggtggtagaggtaatgcagcttttaagtcagggcttaccaag
gttccaaagatagcagaaaagggcgaagcaggtcctgaaatgtggttagagttggaactg
aagcttgttgctgatgttggaattgttggtgctccaaatgctgggaaaagtacacttctt
agcattataagtgctgctcaaccgaacatagcaaactacccattcacaactttgcttcca
aatcttggggtagtatcatttgactatgattctacgatggttgtggctgatttgccgggt
ttgcttgaaggtgcacaccgaggyttgggtttaggccatgagtttctgcggcatactgaa
agatgtttcgtcctggtgcatgttgttgatggttcatcccagcagccagaatacgagttt
gatgcaattcgtcttgagcttgagttgtttaaccctgaacttgctgataagccttatctg
gttgcttataacaagatggatctgcctgaagcatctgaaagatggccagcatttaaggaa
catctacttactatggsgattcaaccacactgcatgagtgctatcagcaaacagggtact
aaagaagtagtttgtgctgcctacaagttagttcagyggattaaggaggctaacaaggaa
ct------cgaagaaacag--gtggcgctgctgctgtcaatctcratcatgtggctgatc
ggktaacgcagaaacgaaatgtccctattaatgagttcgaaatcactcrtgacactagca
caaagacctggcatgtggatggagaagggttggagcgttttgttcaratgacaaattggc
---------grtatgtggattctgagagacgattccagcatgttctggaggcatgcggtg
tgaacaaaggtctcattgagcgtggtgttaaggaaggtgacactgtgatcgta-------
------------------------------------------------------------
-----------------
>PAFTOL009225
gaagagaaggagaaggggcttcctgcagtgatgaggtgttttgatcgtgcaaagatatat
gtgaaagcgggagatggtggcaatggggtagtggcttttaggagagagaaatacgtgcca
tttggagggccatcagggggggatggagggagaggagggaatgtgtatgtggaggttgat
gggtcaatgaattcgttgttaccattcaggaatcgtgtccactttagagcaggaagaggt
gggcatgggcagaggatgaagcagcatggggccaaaggggaagatgtggtggtgaaggtg
gcacccgggacccttattcgggaggcgag---g---------------------gaggat
gctatt------gagggagaagtgttgttagagttgttgcatcctgggcagagggcattg
ctgttgcctggtggaagaggtggtagaggtaatgcagcttttaagtcagggcttaccaag
gttccaaagatagcagaaaagggcgaagcaggtcctgaaatgtggttagagttggaactg
aagcttgttgctgatgttggaattgttggtgctccaaatgctgggaaaagtacacttctt
agcattataagtgctgctcaaccgaacatagcaaactacccattcacaactttgcttcca
aatcttggggtagtatcatttgactatgattctacgatggttgtggctgatttgccgggt
ttgcttgaaggtgcacaccgaggtttgggtttaggccatgagtttctgcggcatactgaa
agatgtttcgtcctggtgcatgttgttgatggttcatcccagcagccagaatacgagttt
gatgcaattcgtcttgagcttgagttgtttaaccctgaacttgctgataagccttatctg
gttgcttataacaagatggatctgcctgaagcatctgaaagatggccaacatttaaggaa
catctacttactatggggattcaaccacactgcatgagtgctatcagcaaacagggtact
aaagaagtagtttgtgctgcctacaagttagttcagcggattaaggaggctaacaaggaa
ct------cgaagaaacag--gtggcgctgctgctgtcaatctcaatcatgtggctgatc
gggtaacgcagaaacgaaatgtccctattaatgagttcgaaatcactcatgacactagca
caaagacctggcatgtggatggagaagggttggagcgttttgttcaaatgacaaattggc
---------grtatgtggattctgagagacgattccagcatgttctggaggcatgcggtg
tgarcaaaggtctcattgagcgtggtgttaaggaaggtgacactgtgatcgta-------
------------------------------------------------------------
-----------------
>PAFTOL009227
gaagagaaggataaggggcttcctgcagtgatgaggtgttttgatcgcgcaaggatatat
gtgaaagcgggagatggtggcaatggggtagtggcttttaggagagagaaatatgtgcca
tttggagggccatcagggggggatggagggagaggagggaatgtgtatgtggaggttgat
gggtcaatgaattctttgttatcattcaggagtcgtgtccactttagagcaggaagaggt
gggcatgggcagaggatgaagcagcatggggccaaaggggaagatgtggtggtgaaggtg
gcacccgggaccgttattcgggaggtgag---g---------------------gaggat
gctatt------gagggagaagtgttgttagagttgttgcatcctgggcagagggcattg
ctgttgcctggtggaagaggtggtagaggtaatgcagcttttaagtcagggcttaccaag
gttccaaagatagcagaaaagggcgaagcaggtcctgaaatgtggttagagttggaactg
aagcttgttgctgatgttggaattgttggtgctccaaatgctgggaaaagtacacttctt
agcattataagtgctgctcaaccgaacatagcaaactacccattcacaactttgcttcca
aatcttggggtagtatcatttgactatgattctacgatggttgtggctgatttgccgggt
ttgcttgaaggtgcacaccgaggtttgggtttaggccatgagtttctgcggcatactgaa
agatgttctgtcttggtgcatgttgttgatggttcatcccagcagccagaatacgagttt
gatgcaattcgtcttgagcttgagttgtttaaccctgaacttgctgacaagccctatctg
gttgcttataacaagatggatctgcctgaagcatctgaaagatggccagcatttaaggaa
catctacttactatggggattcaaccacactgcatgagtgctatcagcaaacaaggtact
aaagaagtagtttgtgctgcctacaagttagttcagcagattaaggaggctagcaaggaa
------------------------------------------------------------
------------------------------------------------------------
-----------------------------------------------------------a
---------gatatgtggattctgagagaagattccagcatgttctggaggcatgcggtg
tgaacaaaggtctcattgagcgtggtgttaaggaaggtgacactgtgatcgta-------
------------------------------------------------------------
-----------------
>PAFTOL009229
gaagagaaggagaaggggtttcctgcagtgatgaggtgttttgatcgtgcgaagatatat
gtgaaagcgggagatggtggcaatggggtagtggcttttaggagagagaaatatgtgcca
tttggagggccatcagggggcgatggagggagaggtgggaatgtgtatgtggaggttgat
gagtcaatgaattcgttgttaccattcagaaatcgtgtccattttagagcaggaagaggt
gggcatgggcaggggaggaagcagcatggggccaaaggggaagatgtggtggtgaaggtg
gcacctgggaccgttattcgggaggcgag---g---------------------gaggat
gctatt------gagggagaagtgttgttagagttgttgcatcctgggcagagggcattg
ctgttgcctggtggaagaggtggaagaggtaatgcagcttttaagtcagggcttactaag
gttccaaagatagcagaaaagggggagccaggtcctgaaatgtggttagagttggaactg
aagcttgttgctgatgttggaattgttggtgctccaaatgctgggaaaagtacacttctt
agtgttataagtgccgctcaaccgaacatagcaaactacccattcacaactttgcttcca
aatcttgggatagtctcatttgactatgattctacgatggttgtggccgatttgccaggt
ttgcttgaaggtgcacaccgaggttttggtttaggccatgagtttctgcggcatactgaa
agatgttccgtcctggtgcatgttgtcgatggttcatcccagcagccagaatacgagttt
gatgcaattcgtcttgagcttgagttgtttaaccctgaacttgctgataagctttatctg
gttgcttataacaagatggatctgcctgaagcatctgaaagatggccagcatttaaggaa
catctacttgctatggggattcaaccgtactgcatgagtgctatcagcaaacagggtact
aatgaattagtttgtgctgcctatgagttagttcagcggattaaggaggctaacaaggaa
ct------tgaagg--------tggggctgctactgtcaatctcaatcatgtggctgatc
ggataacgcagaaacgaaatgtccctattaatgagttcgaaatcactcatgacattagct
caaagacctggcatgtggatggagaagggttggagcgttttgttcaaatgacaaattggc
---------gatatgtggattctgagagaagattccagcatgttttggaggcatgcggtg
tgaacaaatgtctccttgagcgtggtgtgaaggaaggtgacactgtgattgtagcagggg
ta----------------------------------------------------------
-----------------
>PAFTOL009231
gaagagaaggagaagggggttccttcagtgatgaggtgttttgattgtgcgaagatatat
gtgaaagcgggagatggtggcaatggggtagtggcttttaggagagagaaatatgtgcca
tttggagggccatcagggggtgatggagggagaggtgggaatgtgtatgtggaggttgat
gagtcaatgaattcgttgttaccattcagaaatcgtgtccattttagagcaggaagaggt
gggcatgggcaggggaggaagcagcatggggcgaaaggggaagatgtggtggtgaaggtg
gcacctgggaccgttattcgggaggcgag---g---------------------gaggat
gctatt------gagggagaagtgttgttagagttgttgcatcctgggcagagggcattg
ctgttgcctggtggaagaggtggaagaggtaatgcagcttttaaatcagggcttactaag
gttccaaagatagcagaaaagggggagccaggtcctgaaatgtggttagagttggaactg
aagcttgttgctgatgttggaattgttggtgctccaaatgctgggaaaagtacacttctt
agcgttataagtgccgctcaaccgaacatagcgaactacccattcacaactttgcttcca
aatcttgggatagtctcatttgactatgattctacgatggttgtggccgatttgccaggt
ttgcttgaaggtgcacaccgaggttttggtttaggccatgagtttctgcggcatackgaa
agatgttccgtcctggtgcatgttgtcgatggttcatcccagcagccagaatacgagttt
gatgcaattcgtcttgagcttgagttgtttaaccctgaacttgctgataagctttatctg
gttgcttataacaagatggatctgcctgaagcatctgaaagatggccagcatttaaggaa
catctacttgctatggggattcaaccatactgcatgagtgctatcagcaaacagggtact
aatgaattagtttgtgctgcctatgagttagttcagcggattaaggaggctaacaaggaa
ct------cgaagg--------tggggctgctactgtcaatctcaatcatgtggctgatc
ggataacgcagaaacgaaatgtccctattaatgagttcgaaatcactcatgacattagct
caaagacctggcatgtggatggagaagggttggaacgttttgttcaaatgacaaattggc
---------gatatgtggattctgagagaagattccagcatgttttggaggcatgcggtg
tgaacaaatgtctccttgagcgtggtgtgaaggaaggtgacactgtgattgtagcagggg
ta----------------------------------------------------------
-----------------
>PAFTOL009233
gaagagaaggagaagggggstcctgcagtgatgaggtgttttgatcgtgcgaagatatac
gtgaaagcgggagatggcggcaatggggtagtggcttttaggagagagaaatatgtgcca
tttggagggccatcagggggcgatggagggagaggtgggaatgtgtatgtggaggttgat
gagtcaatgaattcgttgttaccattcagaaatcgtgtccattttagagcaggaagaggt
gggcatgggcagggkaggaagcagcatggggccaaaggggaagatgtcgtggtgaaggtt
gcacccgggactgttattcgggaggcaag---g---------------------gaggat
kctatt------gagggagaagtgttgttagagttgttgcatcctgggcagagggcattg
ctgttgcctggtggaagaggtggaagaggtaatgcagcttttaagtcaggtsttacgaag
gttccaaagatagcagaaaagggggaggcaggtcctgaaatgtggttagagttggaactc
aagcttgttgctgatgttggaattgttggtgctccaaatgctgggaaaagtacacttctt
agygttataagtgccgctcaaccaaacatagcaaactacccattcacaactttgcttcca
aatcttggggtagtctcatttgactatgattccacgatggttgtggctgatttgccaggt
ttgcttgagggtgcacaccaaggttttggtttaggccatgagtttctccgtcatactgaa
agatgttccrtcctggttcacgtcgtcgatggttcatcccagcagccagaatacgagttt
gatgcaattcgtcttgagcttgagttgtttgaccctgaccttgctgataagccttatctg
gttgcttataacaagatggatctgcttgaagcatctgaaagatggccagcatttaaggaa
catctacttgctatgggggttcaaccatactgcatgagtgctatcagcaaacagggtact
aatgaagtagtttgtgctgcctacaagttagttcaccagattaaggaggctgacaaggaa
ct------ccaagg--------gagggctgctactgtcaatctcaatcatgtggctgaac
ggataatgcagaaacgaaatgtscctattaatgagtttgaaatcactcatgacattagct
caaagacctggcatgtggatggagaagggttggagcgttttgttcaaatgacaaattggc
---------ratatgttgattctgagagaagattccagcatgttctggaggcatgcggtg
tgaacaaatgtctcattgggcgtggtgtgaaggaaggtgacactgtgatcgtagcagggg
ta----------------------------------------------------------
-----------------
>PAFTOL009235
gaagagaaagagaaggggcttcctgcagtgatgaggtgttttgatcgcgcaaagatatat
gtgaaagcaggagatggtggaaatggggtagtggcttttaggagagagaaatatgtgccg
tttggagggccgtcagggggggatggagggagaggtgggaatgtgtatgtggaagttgat
gggtcgatgaattcgttattaccattcagaaattgtgtccattttaaagcaggaagaggc
gggcatgggcagggcaggaagcagcatggggccaaaggggaggatgtggtggtgaaggtg
gcacccgggaccgttattcgggaggccag---g---------------------gaggat
gttttt------gaaggagaagtgttgttagagttgttgcatcctgggcagagggcrttg
ctgttgcctggtggacgaggtggaagaggtaatgcagcttttaagtcaggatttaataag
gttcccaagatagcagaaaagggggagccaggtcctgaaatgtggttggagttggaactg
aagcttgttgctgatgttggaatcgttggtgctccaaatgctgggaaaagcacacttctt
agcgttataagtgccgctcaaccgaacatagcaaattacccattcacaactttgcttcca
aatcttggggtggtctcatttgactatgattctacgatggttgtggctgatttgccgggt
ttgcttgaaggtgcacaccaaggttttggtttaggccatgaatttctacggcatactgaa
agatgttccgttctggttcatgttgtcgacggttcatcccagcagccagaatacgagttt
gatgcaattcgtcttgaacttgagttgtttaacccagaacttgctgagaagccttatctg
gttgcttataacaagatggatctgcctgaagcatctgaaagatggccagcatttaaggat
catctacttgctagggggattcaaccatactgtatgagtgctatcagcaaacagggtact
aatgaagtagtttgtgttgcctacgagcttgttaagcggataaagaaggctaacaaggaa
cc------cgaagg--------tgggcttgcttctgtcaatctcaatcatgtggctgatc
ggataaagcagaaacgaaatgtccctataaaggagttcgaaatcactcatgacattaact
taaagacctggcatgtgaatggagatggattggagcgttttgttcaaatgacaaactggc
---------gatatgtggattctgcgagaagattccagcacgttttggaggcatgcggtg
tgaataaatgtctcattgagcgtggtgtgaaggaaggtgacactgtggtcatagcagggg
ta----------------------------------------------------------
-----------------
>PAFTOL009237
gaagagaaagacaagggggttcctgcagtgatgaggtgttttgatcgcgcaaagatatat
gtgaaagcaggagatggtggaaatggggtagtggcttttaggagagagaaatatgtgccg
tttggagggccgtcagggggcgatggagggaraggtgggaatgtgtatgtggaagttgat
gggtcgatgaattcgttattaccattcagaaattgtgtccattttaaagcaggaagaggt
gggcatgggcagggcaggaagcagcatggggccaaaggggaggatgtggtggtgaaggtg
gcacccgggaccgttattcgggaggccag---g---------------------gaggat
gttttt------gagggagaagtgttgttggagttgttgcatcctgggcagagggcattg
ctgttgcctggtggacgaggtggaagaggtaatgcagcttttaagtcaggatttaataag
gctcccaagatagcagaaaagggggagccaggtcctgaaatgtggttggagttggaactg
aagcttgttgctgatgttggaatcgttggtgctccaaatgctgggaaaagcacacttctt
agcgttataagtgccgctcaaccgaacatagcaaattacccattcacaactttgcttcca
aatcttggggtggtctcatttgactatgattctacgatggttgtggctgatttgccgggt
ttgcttgaaggtgcacaccaaggttttggtttaggccatgaatttctgcggcatactgaa
agatgttccgttctggta------------------------------------------
------------------------------------------------------------
------------------------------------------------------------
------------------------------------------------------------
------------------------------------------------------------
------------gg--------tagggctgcttctgtcaatctcaatcatgtggctgatc
ggataaagcagaaacgaaatgtccctataaaggagttcgaaatcactcatgacattaact
taaagacctggcatgtgaatggagatggattggagcgttttgttcaaatgacaaattggc
---------gatatgtggattctgcgagaagattccagcatgttctggaggcatgcggtg
tgaataaatgtctcattgagcgtggtgtgaaggaaggtgacactgtggtcatagcagggg
ta----------------------------------------------------------
-----------------
>PAFTOL009239
gaagagaagcagaagggggttcctgcagtgatgaggtgttttgatcgtgcgaagatatat
ttgaaagcgggagatggtggcaatggggtagtggctttcaggagagagaaatatgtgcca
tttggagggccatcagggggcgatggagggagaggtgggaatgtgtatctggaggttgat
gagtcaatgaattcgttgttatcattcagaaatcgtgtccattttagagcaggaagaggt
gggcatgggcaggggatgaagcagcatggggccaaaggggaggatgtggtggtgaaggtg
gcacccgggaccgttatttgggaggcaag---g---------------------gaggat
ggtatt------gggggagaagtgttgttagagttgttgcatcctgggcagagggcattg
ctgttgcctggtggaagaggtggaagaggtaatgcagcttttaagtcagggcttactaag
gttccaaagatagcagaaaagggggaggctggtcctgaaatgtggttagagttggaactc
aagcttgttgctgatgttggaattgttggtgctccaaatgctgggaaaagtacacttctt
agcgttataagtkccgctcaaccagacatagcaaactacccattcacaactttgcttcca
aatcttggggtagtctcatttgactatgattctacgatggttgtggctgacttgccaggt
ttgcttgaaggtgcacaccgcggttttggtttaggccatgagtttctgcggcattctgaa
agatgttctgtcctggtgcatgttgtcgatggttcatcccagcagccagaatacgagttt
gatgcaattcgtcttgagcttgagttatttaaccctgaacttgctgataagctttatctg
gttgcttataacaagatggatctgcctgaagcatctgaaagatggccagcatttaaggaa
catctacttgctatggggatgcaaccatactgcatgagtgctatcagcaaacagggtact
aatgaagtagtttgtgctgcctacaagttagttcagcagattaaggaggctaacaaggaa
ct------cgatgg--------tggggctgctactgtcaatctcaatcatgtagctgatc
ggataacgcagaaacgaaatgtccctattaatgagttcgaaatcactcatgacattagct
caaagacctggcatgtggatggagaagggttggagcgttttgttcaaatgacaaattggc
---------grtatgtggattctgagagaagattccagcatgttctggaggcatgcggtg
tgaacaaatgtctcatcgagcgtggtgtgaaggcaggtgacactgtgatcgtcgcagggg
ta----------------------------------------------------------
-----------------
>PAFTOL009241
gaagagaaggagaaggggcttcctgcagtgatgaggtgttttgatcgtgcaaagatatat
gtgaaagcgggagatggtggcaatggggtagtggcttttaggagagagaaatacgtgcca
tttggagggccatcagggggggatggagggagaggagggaatgtgtatgtggaggttgat
gggtcaatgaattcgttgttaccattcaggaatcgtgtccactttagagcaggaaggggt
gggcatgggcagaggatgaagcagcatggggccaaaggggaagatgtggtggtgaaggtg
gcacccgggacccttattcgggaggcgag---g---------------------gaggat
gctatt------gagggagaagtgttgttagagttgttgcatcctgggcagagggcattg
ctgttgcctggtggaagaggtggtagaggtaatgcagcttttaagtcagggcttaccaag
gttccaaagatagcagaaaagggcgaagcaggtcctgaaatgtgrttagagttggaactg
aagcttgttgctgatgttggaattgttggtgctccaaatgctgggaaaagtacacttctt
agcattataagtgctgctcaaccgaacatagcaaactacccattcacaactttgcttccr
aatcttggggtagtatcatttgactatgattctacgatggttgtggctgatttgccgggt
ttgcttgaaggtgcacaccgaggtttgggtttaggccatgagtttctgcggcatactgaa
agatgtttcgtcctggtgcatgttgttgatggttcatcccagcagccagaatacgagttt
gatgcaattcgtcttgagcttgagttgtttaaccctgaacttgctgataagccttatctg
gttgcttataacaagatggatctgcctgaagcatctgaaagatggccagcatttaaggaa
catctacttactatggggattcaaccacactgcatgagtgctatcagcaaacagggtact
aaagaagtagtttgtgctgcctacaagttagttcagcggattaaggaggctaacaaggaa
ct------cgaagaaacag--gtggcgctgctgctgtcaatctcaatcatgtggctgatc
gggtaacgcagaaacgaaatgtccctattaatgagttcgaaatcactcatgacactagca
caaagacctggcatgtggatggagaagggttggagcgttttgttcaaatgacaaattggc
---------gatatgtggattctgagagacgattccagcatgttctggaggcatgcggtg
tgaacaaaggtctcattgagcgtggtgttaaggaaggtgacactgtgatcgta-------
------------------------------------------------------------
-----------------
>PAFTOL009243
gaagagaaggagaaggggcttcctgcagtgatgaggtgttttgatcgtgcgaagatatat
gtgaaagcgggagatggtggcaatggggtagtggcttttaggagagagaaatatgtgcca
tttggagggccatcagggggcgatggagggaaaggtgggaatgtgtatgtggaggttgat
gactcaatgaattcgttgttaccattcagaaatcgtatccactttagagcaggaagaggt
gggcatgggcaggggaggaagcagcatggggccaaaggggaggatgtggtggtgaaggtg
gcacccgggaccgttattcgggaggctag---g---------------------gaggat
gctatt------gacggagaagtgttgttagagttgttgcatcctgggcagagggcattg
ctgttgcctggtggaagaggtggtagaggtaatgcagcttttaagtcagggcttaccaag
gttccaaagatagcagaaaagggggaagcaggtcctgaaatgtggttagagttggaactg
aagcttgttgctgatgttggaattgttggtgctccaaatgctgggaaaagtacacttctt
agcgttataagtgccgctcaaccgaacatagcaaactacccattcacaactttgcttcca
aatcttggggtagtatcatttgactatgattctacaatggttgtggctgatttgccgggt
ttgcttgaaggtgcacaccaaggtttgggtttaggccatgagtttctgcggcatactgaa
agatgttccgtcctggtgcatgttgttgatggttcatcccagcagccagaatacgagttt
gatgcaattcgtcttgagcttgagttgtttaaccctgaacttgctgataagccttatctg
gctgcttataacaagatggatcttcctgaagcatctgaaagatggccagcatttaagcaa
catctacttgctatggggattcaaccacattgcatgagtgctatcagcaaacagggtact
aaagaagtagtttgtgctgcctacgagttagttcagcggattaaggaggctaacaaggaa
ct------cgaagg--------tggggctcctgctgtcaatctcaatcatgtggctgatc
ggataacgcagaaacgaaatgtccctattaatgagtttgaaatcactcatgacattagct
caaagacctggcatgtggatggagaagggttggagcgttttgttcaaatgacaaattggc
---------grtatgtggattctgagagaagattccagcatgttctggaggcatgcggtg
tgaacaaaggtctcattgagcgtggtgttaaggaaggtgacactgtgatcgtagcagggg
ta----------------------------------------------------------
-----------------
>PAFTOL009245
gaagagaaggagaagggggttcctgcattgatgaggtgttttgatcgtgcgaaggtatat
gtgaaagcgggagatggtggcaatggggtagtggctttcaggagagagaaatttgtgcca
tttggagggccatcaggaggcgatggagggataggtgggaatgtgtatgtggaggttgat
gagtcaatgaattctttgttgccattcagaaatcgtgtccattttagagcaggaagaggt
gggcatgggcaggggaggaagcagcatggggccaaaggggaggatgtggtggtgaaggtg
gcacccgggaccgttattcgggaggcgag---g---------------------gaggat
gctatt------gagggagaagtgttgttagagttgttgcatcctgggcagagggcattg
ctgttgcctggtggaagaggtggtagaggtaatgcagcttttaagtcagggcttaccaag
gttccaaagatagcagaaaagggggaaccaggtcctgaaatgtggttagagttggaactg
aagcttgttgctgatgttggaattgttggtgctccaaatgctgggaaaagtacacttctt
agcgttataagtgccgctcaaccgaacatagcaaactacccattcacaactttgcttcca
aatcttggggtagtatcatttgactatgattctacgatggttgtggctgatttgccaggt
ttgcttgaaggtgcacaccaaggttttggtttaggccatgagtttctgcggcacactgaa
agatgttccgtcctggtgcatgttgttgatggttcatcccagcagccagaatatgagttt
gatgcaattcgtcttgagcttgagttgtttaaccctgaacttgctgataagccttatctg
gttgcttataacaagatggatctgcctgaagcatctgatagatggccagcatttaaggaa
catctacttgctatggggattcaaccacactgcatgagtgctatcagcaaacagggtact
aaagaagtagtttgtgctgcctacgagttagttcagcgaattaaggaggctaacaaggaa
ct------cgaagg--------tggggctgctgccttcaatctcaatcatgtggctgatc
ggataacgcagaaacgaaatgtccctattaaggagttcgaaatcactcatgacattagct
caaagacctggcatgtggatggagaagggttggagcgttttgttcaaatgacaaattggc
---------grtatgtggattctgagagaagattccagcatgttctggaggcatgcggtg
tgaacaaaggtctcattgagcgtggtgttaaggaaggtgacactgtgatcgtagcagggg
ta----------------------------------------------------------
-----------------
>PAFTOL009247
------------------------------------------------------------
------------------------------------------------------------
------------------------------------------------------------
------------------------------------------------------------
------------------------------------------------------------
------------------------------------------------------------
------------------------------------------------------------
------------------------------------------------------------
------------------------------------------------------------
------------------------------------------------------------
------------------------------------------------------------
------------------------------------------------------------
------------------------------------------------------------
------------------------------------------------------------
------------------------------------------------------------
------------------------------------------------------------
------------------------------------------------------------
------------------------------------------------------------
------------------------------------------------------------
------------------------------------------------------------
-----------------------------------------------------------a
---------gatatgtggattctgagagaagattccagcatgttctggaggcatgcggtg
tgaacaaaggtctcattgagcatggtgttaaggaaggtgacactgtgatcgta-------
------------------------------------------------------------
-----------------
>PAFTOL009249
gaagagaaggagaagcgggttcctgcattgatgaggtgttttgatcgtgcgaaagtatat
gtgaaagcgggagatggtggcaatggggtggtggcttttaggagagagaaatatgtgcca
tttggagggccatcagggggcgatggagggagaggtgggaatgtgtatgtggaggttgat
gartcaatgaattctttgttaccattcagaaatcgtgtccattttagagcaggaagaggt
gggcatgggcaggggaggaagcagcatggggccaaaggggaggatgtggtggtgaaggtg
gcacctgggaccgttattcgggaggcgag---a---------------------gaggat
gctatt------gagggagaagtgttgttagagttgttgcatcctgggcagagggcattg
ctgttgcctggtggaagaggtggtagaggtaatgcagcttttaagtcagggcttaccaag
gttccaaagatagcagaaaagggggaaccaggtcctgaaatgtggttagagttggaactg
aagcttgttgctgatgctggaattgttggtgctccaaatgctgggaaaagtacacttctt
agtgttataagtgccgctcaaccgaacatagcaaactacccattcacaactttgcttcca
aatcttggggtagtatcatttgactatgattctacgatggttgtggctgatttgccgggt
ttgcttgaaggtgcacaccaaggttttggtttaggccatgagtttctgcggcatactgaa
agatgttccatcctggtgcatgttgttgatggttcatcccagcagccagaatacgagttt
gatgcaattcgtcttgagcttgagttgtttaaccctgaacttgctgataagccttatctg
gtttcttataacaagatggatctgcctgaagcatgtgaaagatggccagcatttaaggaa
cgtctacttgctatggggattcaaccacactgcatgagtgctatcagcaaacagggtact
aaagaagtagtttgtgctgcctacgagttagttcagcggattaaggaggctaacaaggaa
ct------cgaagg--------tggggctgctgctgtcaatctcaatcatgtggctgatc
ggataacgcagaaacgaaatgtccctattaatgagttcgaaatcactcatgacattagct
caaagacctggcatgtggatggagaagggttggagcgttttgttcaaatgacaaattggc
---------grtatgtggattctgagagaagattccagcatgttctggaggcatgcggtg
tgaacaaaggtctcattgagcgtggtgttaaggaaggtgacactgtgatcgtagcagggg
ta----------------------------------------------------------
-----------------
>PAFTOL009251
gaagagaaggagaagggggttcctgcattgatgaggtgttttgatcgtgcgaaggtatat
gtgaaagggggagatggtggcaatggggtagtggcttttaggagagagaaatatgtgcca
tttggagggccatcagggggcgatggagggagaggtgggaatgtgtatgtggaggttgat
gagtcaatgaattctttgttaccattcagaaatcgtgtccattttagagcaggaagaggt
gggcatgggcaggggaggaagcagcatggggccaaaggggaggatgtggtggtgaaggtg
gcacccgggaccgttattcgggaggcgag---g---------------------gaggat
gctatt------gagggagaagtgttgttagagttgttgcatcctgggcagagggcattc
ctgttgcctggtggaagaggtggtagaggtaatgcagcttttaagtcagggcttaccaag
gttccaaagatagcagaaaagggggaaccaggtcctgaaatgtggttagagttggaactg
aagcttgttgctgatgttggaattgttggtgctccaaatgctgggaaaagtacacttctt
agcgttataagtgccgctcaaccgaacatagcaaactacccattcacaactttgcttcca
aatcttggagtagtatcatttgactatgatgctacgatggttgtggctgatttgccgggt
ttgcttgaaggtgcacaccaaggttttggtttaggccatgagtttctgcggcacactgaa
agatgttccgtcctggtaagatatgtggat------------------------------
------------------------------------------------------------
------------------------------------------------------------
------------------------------------------------------------
------------------------------------------------------------
------------------------------------------------------------
------------------------------------------------------------
------------------------------------------------------------
--------------------tctgagagaagattccagcatgttctggaggcctgcggtg
tgaacaaaggtctcattgagcgtggcgttaaggaaggtgacactgtgatcgtagcagggg
ta----------------------------------------------------------
-----------------
>PAFTOL009253
gaagagaaagagaagggggttcctgcagtgatgaggtgttttgatcgcgcaaagrtatat
gtgaaagcaggagatggtggaaatggggtagtggcttttaggagagagaaatatgtgccg
tttggagggccgtcagggggggatggagggagaggtgggaatgtgtatgtggaagttgat
gggtcgatgaattcgttattaccattyagaaattgtgtccattwtaaagcaggaagaggc
gggcatgggcagggcaggaagcagcatggggccaamggggaggatgtggtggtgaaggtg
gcacccgggaccgttattcgggagrccag---g---------------------gaggat
gttttt------gagggagaagtgttgttrgagttgttgcatcctgggcagagggcattg
ctgttgcctggtggacgaggtggaagaggtaatgcagcttttaagtcaggatttaataag
gttcccaagatagcagaaaagggggagccaggtcctgaaatgtggttggagttggaactg
aagcttgttgctgatgytggaatcgttggtgctccaaatgcygggaaaagcacacttctt
agcrttataagtgccgctcaaccgaacatagcaaattacccattcacaactttgcttcca
aatcttggggtggtctcatttgactatgattctacgatggttgtggctgatttgccgggt
ttgcttgaaggtgcacaccaaggttttggtttaggccatgaatttctgcgkcatactgaa
agatgttccgttctggta------------------------------------------
------------------------------------------------------------
------------------------------------------------------------
------------------------------------------------------------
------------------------------------------------------------
------------gg--------tggggctgcttctgtcaatctcaatcatgtggctgatc
ggataaagcagaaacgaaatgtccctataaaggagttcgaaatcactcatgacattaact
taaagacctggcatgtgaatggagatggattggagcgttttgttcaaatgacaaattggc
---------gatatgtggattctgcgagaagattccagcacgttctggaggcatgcggtg
tgaataaatgtctcattgagcgtggtgtgaaggaaggtgacactgtggtcatagcagggg
ta----------------------------------------------------------
-----------------
>PAFTOL009255
gaagagaaggagaagggggttcctgcagtgatgaggtgttttgatcgtgcgaagatatat
gtgaaagcgggagatggtggcaatggggtagtggcttttaggagagagaaatatgtgcca
tttggagggccatcagggggcgatggagggagaggtgggaatgtgtatgtggaggttgat
gagtcaatgaattcgttgttaccattcagaaatcgtgtccattttagagcaggaagaggt
ggacatgggcaggggaggaagcagcatggggccaaaggggaggatgtggtggtgaaggtg
gcacccgggaccgttattcgggaggcgag---g---------------------gaggat
gctatt------gagggagaagttttgttagagttgttgcatcctgggcagagggcattg
ctgttgcctggtggaagaggtggtagaggtaatgcagcttttaagtcagggcttaccaag
gttccaaagatagcagaaaagggggaagcaggtcctgaaatgtggttagagttggaactg
aagcttgttgctgatgttggaattgttggtgctccaaatgctgggaaaagtacacttctt
agcgttataagtgccgctcaaccgaacatagcaaactacccattcacaactttgcttcca
aatcttggggtagtatcatttgactatgattctacgatggttgtggctgatttgccgggt
ttgcttgagggtgcacaccaaggtttgggtttaggccatgagtttctgcggcatactgaa
agatgttccgtcctggtgcatgttgttgatggttcatcccagcagccagaatacgagttt
gatgcaatccgtcttgagcttgagttgtttaaccctgaacttgctgataagccttgtctg
gttgcttataacaagatggatctgcctgaagcatctgaaagatggccagcatttaaggaa
catctacttgctatggggattcaaccacattgcatgtctgctatcagcaaacagggtact
aaagaagttgtt------------------------------------------------
------------gg--------tggggctgctgctgtcaatctcaatcatgtggctgatc
ggataacgcagaaacgaaatgtccctattaatgagttcgaaatcactcatgacattagct
caaagacctggcatgtggatggagaagggttggagcgttttgttcaaatgacaaattggc
---------grtatgtggattctgagagaagattccagcatgttctggaggcatgcggtg
tgaacaaaggtctcattgagcgtggtgttaaggaaggtgacactgtgatcgtagcagggg
ta----------------------------------------------------------
-----------------
>PAFTOL009257
gaagagaaggagaagggggttcctgcagtgatgaggtgttttgatcgtgcgaagatatat
gtgaaagcgggagatggtgggaatggagtagtggcttttaggagagagaaatatgtgcca
tttggagggccatcagggggcgatggagggagaggtgggaatgtgtatgtggaggttgat
gagtcaatgaattcgttgttaccattcagaaatcgtgtccattttagagcaggaagaggt
ggacatgggcaggggaggaagcagcatggggccaaaggggaggatgtggtggtgaaggtg
gcacccgggaccgttattcgggaggcgag---g---------------------gaggat
gctatt------gagggagaagttttgttagagttgttgcatcctgggcagagggcattg
ctgttgcctggtggaagaggtggtagaggtaatgcagcttttaagtcagggcttaccaag
gttccaaagatagcagaaaagggggaagcaggtcctgaaatgtggttagagttggaactc
aagcttgttgctgatgttggaattgttggtgctccaaatgctgggaaaagtacacttctt
agcgttataagtgccgctcaaccgaacatagcaaactacccattcacaactttgcttcca
aatcttggggtagtatcatttgactatgattctacgatggttgtggctgatttgccgggt
ttgcttgagggtgcacaccaaggtttgggtttaggccatgagtttctgcggcatattgaa
agatgttccgtcctggtgcatgttgttgatggttcatcccagcagccagaatacgagttt
gatgcaattcgtcttgagcttgagttgtttaaccctgaacttgctgataagccttgtctg
gttgcttataacaagatggatctgcctgaagcatctgaaagatggccagcatttaaggaa
catctacttgctatggggattcaaccacattgcatgtgtgctatcagcaaacagggtact
aaagaagttgtttgtgctgcctacgagttagttcagcggattaaggaggctaacaaggaa
ct------tgaagg--------tggggctgctgctgtcaatctcaatcatgtggctgatc
ggataacgcagaaacgaaatgtccctattaatgagttcgaaatcactcatgacattagct
caaagacctggcatgtggatggagaagggttggagcgttttgttcaaatgacaaattggm
---------grtatgtggattctgagagaagattccagcatgttctggaggcatgcggtg
tgaacaaaggtctcattgagcgtggtgttatggaaggtgacactgtgatcgtagcagggg
ta----------------------------------------------------------
-----------------
>PAFTOL009259
gaagagaaggagaaggggattcctgcagtgatgaggtgttttgatcgtgcgaagatatat
gtgaaagcgggagatggtggcaatggggtagtggcttttaggagagagaaatatgtgcca
tttggagggccatcagggggcgatggagggagaggtggaaatgtgtatgtggaggttgat
gagtcaatgaattcgttgttatcattcagaaatcrtgtccattttagagcaggaagaggt
gggcatgggmaggggaggaagcagcatggggccaaaggggacgatgtggtggtgraggtg
gcacccgggaccgttattcgggaggcgag---g---------------------gaggat
ggtatt------gasggagaagtgttgttagagttgttgcatcctgggcagagkgcattg
ctgttgcctggtggmagaggtggaagaggtaatgcagcttttaagtcagggcttactaag
gttccaaagatagcagaaaagggggaggctggtcctgaaatgtgrttagakttggaactc
aagcttgttgctgatgttggaattgttggtgctccaaatgctgggaaaagtacacttctt
agcgttataagtgccgctcaaccagacatagcaaactacccattcacaacattgcttcca
aatcttggggtagtctcatttgactatgattctacgatggttgtggctgacttgccaggt
ttgcttgaaggtgcacaccgcggttttggtttgggccatgagtttctgcggcattctgaa
agatgttctgtcctggtgcatgttgtcgatggttcatcccagcagccagaatacgagttt
gatgcaattcgtcttgagcttgagttgtttaaccctgaacttgctgataagctttatctg
gtygcttataacaagatggatctgcmtgaagcatctgaaagatggccagcatttaaggaa
catctrctt---------------------------------------------------
------------------------------------------------------------
------------gg--------tggggctgctactgkcaatctcaatcatgtggctgacc
ggataaygcagaaacgaaatgtccctattaatgagttcgaaatcactcatgacattagct
cwaagacctggcatgtggatggagaagggttggagcgttttgttcaaatgacaaattggc
---------grtatgtggattctgagagaagattccagcatgttctggaggcatgcggtg
tgaacaaatgtctcattgagcgtggtgtgaaggaaggtgacactgtgatcgtcgcagggg
ta----------------------------------------------------------
-----------------
>PAFTOL009261
gaagagaaggagaagggggttcctgcagtgatgaggtgttttgatcgtgcgaagatatat
gtgaaagcgggagatggtggcaatggggtagtggcctttaggagagagaaatatgtgcca
tttggagggccatcagggggcgatggagggagaggtgggaatgtgtatgtggaggttgat
gagtcaatgaattcgttgttaccattcagaaatcgtgcccattttagggcaggaagaggt
gggcatgggcaggggaggaagcagcatggggccaaaggggaagatgtggtggtgaaggtg
gcacccgggaccgttattcgggaggcgag---g---------------------gaggat
gctatt------gagggagaagtgttgttagagttgttgcatcctgggcagaaggcattg
ctgttgcctggtggaagaggtggaagaggaaatgcagcttttaagtcagggcttactaag
gttccaaagatagcggaaaagggggaggcaggtcctgaaatgtggttagagttagaactg
aagcttgttgctgacgttggaattgttggtgctccaaatgctgggaaaagtacacttctt
agtgttataagtgccgctcaaccaaacatagcaaactacccattcacaactttgcttcca
aatcttgggatagtctcatttgactatgattctacgatggttgtggctgatttgccaggt
ttgcttgaaggtgcacaccgaggttttggtttaggccatgaatttttgcggcatactgaa
agatgttccgtcctggtgcatgttgttgatggttcatcccagcagccagaatatgagttt
gatgcaattcgtcttgagcttgagttgtttaaccctgaacttgctgataagccttatctg
gttgcttataacaagatggatctgcccgaagcatctgaaagatggccagcatttaaggaa
catctacttggtatggggatccaaccatactgcatgagtgctatcagtaaacagggtact
aatgaagtagtttgtgctgcctatgagttggttcagcggattaaggagttttcctctga-
--------taatcg--------tggggctgctactgtcaatctcaatcatgtggctgatc
ggataatgcagaaacgaaatgtccctattaatgagtttgaaatcactcatgacattagct
caaagacctggcatgtggatggagaagggttggagcgttttgttcaaatgacaaattggc
---------grtatgtggattctgagagaagattccagcatgttttggaggcatgcggtg
tgaacaaatgtctccttgagcgtggtgtgaaggaaggagacactgtgatcgtagcagggg
ta----------------------------------------------------------
-----------------
>PAFTOL009263
gaagagaaggagaagcgggttcctgcattgatgaggtgttttgatcgtgcgaaagtatat
gtgaaagcgggagatggtggcaatggggtagtggcttttaggagagagaaatatgtgcca
tttggagggccatcagggggcgatggagggagaggtgggaatgtgtatgtggaggttgat
gagtcaatgaattctttgttaccattcagaaatcgtgtccattttagagcaggaagaggt
gggcatgggcaggggaggaagcagcatggggccaaaggggaggatgtggtggtgaaggtg
gcacctgggaccgttattcgggaggcgag---a---------------------gaggat
gctatt------gagggagaagtgttgttmgagttgttgcatcctgggcagagggcattg
ctgttgcctggtggaagaggtggtagaggtaatgcagcttttaagtcagggcttaccaag
gttccaaagatagcagaaaagggggaaccaggtcctgaaatgtggttagagttggaactg
aagcttgttgctgatgttggaattgttggtgctccaaatgctgggaaaagtacacttctt
agtgttataagtgccgctcaaccgaacatagcaaactacccattcacaactttgcttcca
aatcttggggtagtatcatttgactatgattctacgatggttgtggctgatttgccgggt
ttgcttgaaggtgcacaccaaggttttggtttaggccatgagtttctgcggcatactgaa
agatgttccatcctggtgcatgttgttgatggttcatcccagcagccagaatacgagttt
gatgcaattcgtcttgagcttgagttgtttaaccctgaacttgctgataagccttatctg
gttgcttataacaagatggatctgcctgaagcatctgaaagatggccagcatttaaggaa
cgtctacttgctatkgggattcaaccacactgcatgagtgctatcagcaaacagggtact
aaagaagtagtttgtgctgcctacgagttagttcagcggattaaggaggctaacaaggaa
ct------cgaagg--------tggggctgctgctgtcaatctcaatcatgtggctgatc
ggataacgcagaaacgaaatgtccctattaatgagttcgaaatcactcatgacattagct
caaagacctggcatgtggatggagaagggttggagcgttttgttcaaatgacaaattggc
---------grtatgtggattctgagagaagattccagcatgttctggaggcatgcggtg
tgaacaaaggtctcattgagcgtggtgttaaggaaggtgacactgtgatcgtagcagggg
ta----------------------------------------------------------
-----------------
>PAFTOL009265
gaagagaaggagaagggggttcctgcattgatgaggtgttttgatcgtgcgaaggtatat
gtgaaagcgggagatggtggcaatggggtagtggcttttaggagagagaaatttgtgcca
tttggagggccatcagggggcgatggagggagaggtgggaatgtgtatttggaggttgat
gagtcaatgaattctttgttatcattcagaaatcgtgtccattttagagcaggaagaggt
gggcatgggcaggggaggaagcagcatggggccaaaggggaggatgtggtggtgaaggtg
gcacccgggactgttattcgggaggcgag---g---------------------gaggat
gctatt------gagggagaagtgttgttagagttgttgcatcctgggcagagggcattg
ctgttgcctggtggaagaggtggtagaggtaatgcagcttttaagtcagggcttaccaag
gttccaaagatagcagaaaagggggaaccaggtcctgaaatgtggttagagttggaactg
aagcttgttgctgatgttggaattgttggtgctccaaatgctgggaaaagtacacttctt
agcgttataagtgccgctcaaccgaacatagcaaactacccattcacaactttgcttcca
aatcttggggtagtatcatttgaccatgattctacgatggttgtggctgatttgccgggt
ttgcttgaaggtgcacaccaaggttttggattaggccatgagtttctgcggcacactgaa
agatgttccgtcctggtgcatgttgttgatggttcatcccagcagccagaatacgagttt
gatgcaattcgtcttgagcttgagttgtttaaccctgaacttgccgataagccttatctg
gttgcttataacaagatggatctgcctgaagcatctgaaagatggccagcatttaaggaa
catctgcttgctatagggattcaaccatactgcatgagtgctatcagcaaacagggtact
aaagaagtagtttgtgctgcctacgagttagttcagcggattaaggaggctaacaaggaa
ct------cgaagg--------tggggctgctgccttcaatctcaatcatgtggctgatc
ggataacgcagaaacgaaatgtccctattaatgagttcgaaatcactcatgacattagct
caaagacctggcatgtggatggagaagggttggagcgttttgttcaaatgacaaattggc
---------gatatgtggattctgagagaagattccagcatgttctggaggcatgcggtg
tgaacaaaggtctcattgagcatggtgttaaggaaggtgacactgtgatcgtagcagggg
ta----------------------------------------------------------
-----------------
>PAFTOL009267
gaagagaaagagaagggggttcctgcagtgatgaggtgttttgatcgcgcaaagatmtat
gtgaaagcaggagatggtggaaatggggtagtggcttttaggagagagaaatatgtgccg
tttggagggccgtcagggggtgatggagggagaggtgggaatgtgtatgtggaagttgat
ggrtcgatgaattcgttattaccattcagaaattgtgtccattttaaagcaggaagaggt
gggcatgggcacggcaggaagcagcatggggccaaaggggaggatgtggtggtgaaggtg
gcacccgggaccgttattcgggaggccag---g---------------------gaggat
gttttt------gggggagaagtgttgttmgagttgttgcatcctgggcagagggcattg
ctgttgcctggtggacgaggtggaagaggtaatgcagcttttaagtcaggatttaataag
gttccaaagatagcagaaaagggggaggcaggtcctgaaatgtggttggagttggaactg
aagcttgttgctgatgttggaatcgttggtgctccaaatgctgggaaaagcacacttctt
agcgttataagtgcygctcaaccgaacatagcaaactacccattcacaactttgcttcca
aatcttggggtagtctcatttgactatgattctacgatggttgtggctgatttgccgggt
ttgcttgaaggtgcacaccaaggttttggtttaggccatgaatttctgcggcatactgaa
agatgttccgttctggttcatgttgtcgacggttcatcccagcagccagaatacgagttt
gatgcaattcgtcttgaacttgagttgtttaacccagaacttgctgagaagccttatctg
gttgcttataacaagatggatctgcctgaagcatctgaaagatggccagcatttaaggat
catctacttgctagggggattcaaccatactgtatgagtgctatcagcaaacagggtact
aatsaagtagtttgtgttgcttacgagctagttaagcggactaaggaggctaacaaggaa
cc------cgaagg--------tgggactgygkctstcaatctcaatcatgtggctgaac
ggataaagcagaaacgaaatgtccctattaaggagttcgaaatcactcatgacattaact
taaagacctggcatgtgaatggagatgggttggagcgttttgttcaaatgacaaattggc
---------gatatgtggattctgcgagaagattccagcacgttctggaggcrtgcggtg
tgaatagatgtctcattgagcgtggtgtgaaggaaggtgacactgtkatcatagcagggg
ta----------------------------------------------------------
-----------------
>PAFTOL009269
gaagagaaagagaagggggttcctgcagtgatgaggtgttttgatcgcgcaaagatacat
gtgaaagcaggagatggtggaaatggggtagtggcttttaggagagagaaatatgtgccg
tttggagggccgtcagggggtgatggagggagaggtgggaatgtgtatgtggaagttgat
gggtcgatgaattcgttattaccattcagaacttgtgtccattttaaagcaggaagaggt
gggcatgggcggggcaagaagcagcatggggccaaaggggaggatgtggtggtgaaggtg
gcacccgggaccgttattcgggaggccag---g---------------------gaggat
gttttt------gagggagaagtgttgttagagttgttgcatcctgggcagagggcattg
ctgttgcctggtggacgaggtggaagaggtaatgcagcttttaagtcaggatttaataag
gttccaaagatagcagaaaagggggaggcaggtcctgaaatgtggttggacttggaactg
aagcttgttgctgatgttggaatygttggtgctccaaatgctgggaaaagcacacttctt
agcgttataagtgcygctcgaccgaacatagcaaactacccattcacaactttgcttcca
aatcttggggtggtctcacttgactatgattctacgatggttgtggctgatttgccgggt
ttgcttgaaggtgcacaccaaggttttggtttaggccatgaatttctgcggcatactgaa
agatgttcygttctggttcatgttgtcgacggttcatcccagcagccagaatacgagttt
gatgcaattcgtcttgaacttgagttgtttaacccagaacttgctgagaagccttatctg
gttgcttataacaagatggatcttactgaagcatctgaaagatggctggcatttaagaat
catctacttgctagggggattcaaccatactgtatgagtgctatcagcaaacagggtact
aatgaagtagtttgtgttgcctacgagctagttaagcggattaaggaggctaacaaggaa
cc------cgaagg--------tatsa---------------------------------
------------------------------------------------------------
------------------------------------------------------------
---------gatatgtggattctgcgagaagattccagcacgttctggaggcatgcggtg
tgaatagatgtctcattgagcgyggtgtgaaggaaggtgacactgtgatcata-------
------------------------------------------------------------
-----------------
>PAFTOL009271
gaagagaaggagaagggggttcctgcagtgatgaggtgttttgatcgtgcgaagatatat
gtgaaagcgggagatggtggcaatggggtagtggcttttaggagagagaaatatgtgcca
tttggaggrccatcagggggcgatggagggagaggtgggaatgtgtatgtggaggttgat
grgtcaatgaattcgttgttaccattcagaaatcgtgtccattttagagcaggaagaggt
gggcatgggcaggggaggaagcagcatggagccaaaggggaagatgtggtggtgaaggtg
gcacctgggacygttattcgggaggcgag---g---------------------gaggat
gctttt------gaaggagaagtgttgttagagttgttgcatcctgggcagagggcattg
ctgttgcctggtggaagaggtggaagaggtaatgcagcttttaagtctgggcttactaag
gttccaaagatagcagaaaagggggagccaggtcctgaaatgtggttagagttggaactg
aagcttgttgctgatgttggaattgttggtgctccaaatgctgggaaaagtacacttctt
agcgttataagtgccgctcaaccgaacatagcgaactacccattcacaactttgcttcca
aatcttgggatagtctcacttgactatgaytctacgatggttgtggctgatttgccaggt
ttgcttgaaggtgcacaccgaggttttggtttaggccatgagtttctgcggcacactgaa
agatgttctgtcctggtgcatgttgtcgatggttcatcccagcagccagaatacgagttt
gaygcagttcgtcttgagcttgagttgtttaaccctgaacttgctgataagcattatctg
gtygcttataacaagatggatctgcctgaagcatctgaaagatggccagcatttraggaa
catctacttgctatggggattcaaccatactgcatgagtgctatcagcaaacagggtact
aatgaagtagtttgtgctgcctatgagttacttcagcggattaaggaggcgaacaaggaa
ct------tgaagg--------tggggctgctgctgtcaatctcaatcatgtggctgatc
ggataacgcagaaacgaaatgtccctattaatgagttcgaaattactcatgacattagct
caaagacctggcatgtggatggagaagggttggagcgttttgttcaaatgacaaattggc
---------gatatgtggattctgagagaagattccagcatgttttggaggcatgcggtg
tgaacaaatgtctccttgagcgtggtgtgaaggaaggtgacactgtgatcgtagcagggg
ta----------------------------------------------------------
-----------------
>PAFTOL009279
gaagagaaggagaaggggcttcctgcagtgatgaggtgttttgatcgtgcaaagatatat
gtgaaagcgggagatggtggcaatggggtagtggcttttaggagagagaaatatgtgcca
tttggagggccatcagggggggatggagggagaggagggaatgtgtatgtggaggttgat
gggtcaatgaattcgttgttaccattcaggaatcgtgtccactttagagcaggaagaggt
gggcatgggcagaggatgaagcagcatggggccaaaggggaagatgtggtggtgaaggtg
gcacccgggaccgttattcgggaggcgag---g---------------------gaggat
gctatt------gagggagaagtgttgttagagttgttgcatcctgggcagagggcattg
ctgttgcctggtggaagaggtggtagaggtaatgcagcttttaagtcagggcttaccaag
gttccaaagatagcagaaaagggcgaagcaggtcctgaaatgtggttagagctggaactg
aagcttgttgctgatgttggaattgttggtgctccaaatgctgggaaaagtacacttctt
agcaatataagtgctgctcaaccgaacatagcaaactacccattcacaactttgcttcca
aatcttggggtagtatcatttgactatgattctacgatggttgtggctgatttgccgggt
ttgcttgaaggygcacaccgaggtttaggtttaggccatgagtttctgcggcatactgaa
agatgttccgtcctggtgcatgttgttgatggttcatccctgcagccagaatacgagttt
gatgcaattcgtcttgagcttgagttgtttaaccctgaacttgctgataagccttatctg
gttgcttataacaagatggatctgcctgaagcatctgaaagatggccagcatttaaggaa
catctacttactatggggattcaaccacactgcatgagtgctatcagcaaacagggtact
aaagaagtagtttgtgctgcctacaagttagttcagcggattaaggaggctaacaaggaa
ct------cgaagg--------tgggsctgctgctgtcaatctcaatcatgtggctgatc
gggtaacgcagaaacgaaatgtccctattaatgagttcgaaatcacccatgacattagca
caaagacctggcatgtggatggagaaggattggagcgttttgttcaaatgacaaattggc
---------grtatgtsgattctgagagaagattccagcatgttctggaggcatgcggtg
tgaacaaaggtctcattgagcgtggtgttaaggaaggtgacactgtgatcgta-------
------------------------------------------------------------
-----------------
>PAFTOL009281
gaagagaaggagaagggggttcctgcagtgatgaggtgtttcgatcgtgcgaagatatat
gtgaaagcaggagatggtggcaatggggtagtcgcttttaggagagagaaatacgtgcca
tttggaggaccatcagggggcgatggagggagaggtgggaatgtgtatgtggaggttgat
gagtcaatgaattcgttgttaccattcagaaatcgtgtccattttagagcaggaagaggt
ggacatgggcaggggaggaagcagcatggggccaaaggggaggatgtggtggtgaaggtg
gcacccgggaccgttattcgggaggmgag---g---------------------gaggat
gctatt------garggagaagtgttgttagagttgttgcatcctgggcagagtggattg
ctgttgcctggtggaagaggtggtagaggtaatgcagcttttaagtcagggcttaccaag
gttccaaagatagcagaaaagggggaagcaggtcctgaaatgtggttagagttggaactg
aagcttgttgctgatgttggaattgttggtgctccaaatgctgggaaaagtacacttctt
agygttataagtgccgctcagccgagcatagcaaactacccattcacaactttgcttcca
aatcttggggtggtctcatttgactatgattctacaatggttgtggctgatttaccgggt
ttgcttgaaggtgcacaccaaggtttgggtttaggccatgagtttctgcggcatactgaa
agatgttccgtcctggta------------------------------------------
------------------------------------------------------------
------------------------------------------------------------
------------------------------------------------------------
------------------------------------------------------------
------------gg--------tggggctgttgctgtcaatctcaatcatgtggctgatc
ggatagcgcagaaacgaaatgtccctattaatgagttcgaaatcactcatgaaattagct
caaagatctggcatgtggatggagaagggttggagcgttttgttcaaatgacaaattggc
---------grtatgtggattctgagagaagattccagcatgttctggaggcatgcggtg
tgaacaaaggtctcatggagcgtggtgttaaggaaggtgacactgtgatcgtagcagggg
ta----------------------------------------------------------
-----------------
>PAFTOL009283
gaagagaaggagaaggggcttcctgcagtgatgaggtgttttgatcgtgcaaagatatat
gtgaaagcgggagatggtggcaatggggtagtggcttttaggagagagaaatatgtgcca
tttggagggccatcagggggggatggagggagaggaggaaatgtgtatgtggaggttgat
gggtcaatgaattcgttgttaccattcaggaatcgtgtccactttagagcaggaagaggt
gggcatgggcagaggatgaagcagcatggggccaaaggggaagatgtggtggtgaaggtg
gcacccgggacccttattcgggaggcgag---g---------------------gaggat
gctgtt------gagggagaagtgttgttagagttgttgcatcctgggcagagggcattg
ctgttgcctggtggaagaggtggtagaggtaatgcagcttttaagtcagggcttaccaag
gttccaaagatagcagaaaagggcgaagcaggtcctgaaatgtggttagagttggaactg
aagcttgttgctgatgttggaattgttggtgctccaaatgctgggaaaagtacacttctt
agcattataagtgctgctcaaccgaacatagcaaactacccattcacaactttgcttcca
aatcttggggtagtatcatttgactatgattctacaatggttgtggctgatttgccgggt
ttgcttgaaggagcacaccgaggtttgggtttaggccatgagtttctgcggcatactgaa
agatgtttcgtcctggtgcatgttgttgatggttcatcccagcagccagaatacgagttt
gatgcaattcgtcttgagcttgagttgtttaaccctgaacttgctgataagccttatctg
gttgcttataacaagatggatctgcctgaagcatctgaaagatggccagcatttaaggaa
catctacttactatggggattcaaccacactgcatgagtgctatcagcaaacagggtact
aaagaagtagtttgtgctgcctacaagttagttcagcggattaaggaggctaacaaggaa
ct------cgaagaaacag--gtggcgttgctgctgtcaatctcaatcatgtggctgatt
gggtaacgcagaaacgaaatgtccctattaatgagttcgaaatcactcatgacactagca
caaagacctggcatgtggatggagaagggttggagcgttttgttcaaatgacaaattggc
---------grtatgtggattctgagagacgattccagcatgttctggaggcatgcggtg
tgaacaaaggtctcattgagcgtggtgttaaggaaggtgacactgtgatcgta-------
------------------------------------------------------------
-----------------
>PAFTOL009285
gaagagaaagagaagggggttcctgcagtgatgaggtgttttgatcgcgcaaagatatat
gtgaaagcaggagatggtggaaatggggtagtggcttttaggagagagaaatatgtgccg
tttggagggccgtcagggggtgatggagggagaggtgggaatgtgtatgtggaagttgat
gggtcgatgaattcgttattaccattcagaaattgtgtccattttaaagcaggaagaggt
ggtcatgggcagggcaggaagcagcatggggccaaaggggaggatgtggtggtgaaggtg
gcacccgggaccgttattcgggaggccgg---g---------------------gaggat
gttttt------gagggagaagtgttgttagagttgttgcatcctgggcagagggcattg
ctgttgcctggtggacgaggtggaagaggtaatgcagcttttaagtcaggatttaataag
gttccaaagatagcrgaaaarggggaggcaggtcctgaaatgtggttggagttggaactg
aagcttgttgctgatgttggaatcgttggtgctccaaatgctgggaaaagcacacttctt
agcgttataagtgccgctcaaccaaacatagcaaactacccattcacaactttgcttcca
aatcttggggtagtctcatttgactttgattctacgatggttgtggctgatttgccgggt
ttgcttgaaggtgcacaccaaggttttggtttaggccatgaatttctgcggcatactgaa
agatgttccgttctggttcatgttgtcgacggttcatcccagcagccagaatacgagttt
gatgcaactcgtcttgaacttgagttgtttaacccagaacttgctgagaagccttatctg
gttgcttataacaagatggatctccctgaagcatctgaaagatggccagcatttaaagat
catctacttgctagggggattcaaccatactgtatgagtgctatcagcaaacagggtact
aatgaagtagtttgt---------------------------------------------
------------gg--------tgggactgcatctgtcaatctcaatcatgtggctgatc
ggataaagcagaaacgaaatgtccctattaaggagttcgaaatcactcatgacagtaact
taaagacctggcatgtgaatggagatgggttggagcgttttgttcaaatgacaaattggc
---------gatatgtggattctgcgagaagattccagcaygttctggaggcatgcggtg
tgaatagatgtctcattgagcgtggtgtgaaggaaggtgacactgtgatcatagcagggg
ta----------------------------------------------------------
-----------------
>PAFTOL009287
gaagagaaggataaggggcttcctgcagtgatgaggtgttttgatcgcgcaaagatatat
gtgaaagcgggagatggtggcaatggggtagtggcttttaggagagagaaatatgtgcca
tttggagggccatcagggggggatggagggagaggagggaatgtgtatgtggaggttgat
gggtcaatsaattcgttgttatcattcaggagtcgtgtccactttagagcaggaagaggt
gggcatgggcagaggatgaagcagcatggggccaaaggggaagatgtggtggtgaaggtg
gcacccgggacagttattcgggaggcgag---g---------------------gaggat
gctatt------gagggagaagtgttgttagagttgttgcatcctgggcagagggcattg
ctgttgcctggtggaagaggtggtagaggtaatgcagcttttaagtcagggcttaccaag
gttccaaagatagcagaaaagggcgaagcaggtcctgaaatgtggttagagttggaactg
aagcttgttgctgatgttggaattgttggtgctccaaatgctgggaaaagtacacttctt
agcattataagtgctgctcaaccgaacatagcaaactacccattcacaactttgcttccg
aatcttggggtagtatcatttgactatgattctacgatggttgtggctgatttgccgggt
ttgcttgaaggtgcacaccaaggtttgggtttaggccatgagtttctgcggcatactgaa
agatgttctgtcctggtgcatgttgttgatggttcatcccagcagccagaatatgagttt
gatgcaattcgtcttgagcttgagttgtttaaccctgaacttgctgacaagccttatctg
gttgcgtataacaagatggatctgcctgaagcatctgaaagatggccagcatttaaggaa
catctacttactatagggattcaaccacactgcatgagtgctatcagcaaacagggtact
aaagaagtagtttgtgctgcctacaagttagttcagcagattaaggaggctaacaaggaa
ct------tgaagg--------tggggctgctgctgtcaatctcaatcatgtggctgatc
gggtaatgcagaaacgaaatgtccctattaatgagttcgagatcactcatgacattagca
caaagacctggcatgtggatggagaagggttggagcgttttgttcaaatgacaaattggc
---------artatgtggattctgagagaagattccagcatgttctggaggcatgcggtg
tgaacaaaggtctcattgagcgtggtgttaaggaaggtgacactgtgatcgtagcagggg
ta----------------------------------------------------------
-----------------
>PAFTOL009289
---gaagagaagaagggggttcctgcattgatgaggtgttttgatcgtgcgaaggtatat
gtgaaagcgggagatggtggcaatggggtagtggcttttaggagagagaaatatgtgcca
tttggagggccatcagggggcgatggagggagaggtgggaatgtgtatgtggaggttgat
gagtcaatgaattctttgttaccattcmgaaatcgtgtccattttagagcaggaagaggt
gggcatgggcaggggaggaagcagcatggggccaaaggggaggatgtggtggtgaaggtg
gcacccgggaccgttattcgggaggcgag---g---------------------gaggat
gctatt------gagggagaagtgttgttagagttgttgcatcctgggcagagggcattg
ctgttgcctggtggaagaggtggtagaggtaatgcagcttttaagtcagggcttaccaag
gttccaaagatagcagaaaagggggaaccaggtcctgaaatgtggttagagttggaactg
aagcttgttgctgatgttggaattgttggtgctccaaatgctgggaaaagtacacttctt
agcgttataagtgccgctgaaccgaacatagcaaactacccattcacaactttgcttcca
aatcttggggtagtatcatttgactatgattctacgatggttgtggctgatttgccgggt
ttgcttgaaggtgcacaccagggttttggtttaggccatgagtttctgcggcatactgaa
agatgttccgtcctggtgcatgttgttgatggttcatcccagcagccagaatacgagttt
gatgcaattcgtcttgagcttgagttgtttaaccctgaacttgctgataagccttatctg
gttgcttataacaagatggatctgcckgaagcatctgaaagatggccagcatttaaggaa
catctacttgctatgggaattcaaccacactgcatgagtgctatcagcaaacagggtact
aaagaagtagtttgtgctgcctacgagttagttcagcggattaaggaggctagcaaggaa
ct------cgaagg--------tggggctgctgctgtcaatctcaatcatgtggctgatc
ggataatgcagaaacgaaatgtccctattaatgagttcgaaatcactcatgacattagct
caaagacctggcatgtggatggagaagggttggagcgttttgttcaaatgacaaattggc
---------gatatgtggattctgagagaagattccagcatgttctggaggcatgcggtg
tgaacaaaggtctcattgagcgtggtgttraggaaggtgacaccgtgatcgtagcagggg
ta----------------------------------------------------------
-----------------
>PAFTOL009291
gaagagaaggataaggggcttcctgcagtgatgaggtgttttgatcgcgcaaagatatat
gtgaaagcgggagatggtggcaatggggtagtggcttttaggagagagaaatatgtgcca
tttggagggccatcagggggggatggagggagaggagggaatgtgtatgtggaggttgat
gggtcaatgaattcgttgttatcattcaggagtcgtgtccattttagagcaggaagaggt
gggcatgggcagaggatgaagcagcatggggccaaaggggaagatgtggtggtgaaggtr
gcacccgggacygttattcgggaggcgag---g---------------------gaggat
gctatt------gagggagaagtgttgttagagttgttgcatcctgggcagagggcattg
ctgttgcctggtggaagaggtggtagaggtaatgcagcttttaagtcagggcttaccaag
gttccaaagatagcagaaaagggcgaagcaggtcctgaaatgtggttagagttggaactg
aagcttgttgctgatgttggaattgttggtgctccaaatgctgggaaaagtacacttctt
agcattataagtgctgctcaaccgaacatagcaaactacccattcacaactttgcttcca
aatcttggggtagtatcatttgactatgattctacgatggttgtggctgatttgccgggt
ttgcttgaaggtgcacaccaaggtttgggtttaggccatgagtttctgcggcatactgaa
agatgttctgtcctggtgcatgttgttgatggttcatcccagcagccagaatacgagttt
gatgcaattcgtcttgagcttgagttgtttarccctgaacttgctgacaagccttatctg
gttgcttataacaagatggayctgcctgaagcatctgamagatggccagcatttaaggaa
catctacttacaatggggattcaaccacactgcatgagtgctatcagcaaacagggtact
aaagaagtagtttgtgctgcctacaagttagttcagcagattaaggaggctaacaaggam
------------------------------------------------------------
------------------------------------------------------------
-----------------------------------------------------------a
---------gatatgtggattctgagagaagattccagcatgttctggaggcatgcggtg
tgaacaaaggtctcattgagcgtggtgttaaggaaggygacactgtgattgta-------
------------------------------------------------------------
-----------------
>PAFTOL009293
gaagagaaggagaaggggcttcctgcagtgatgaggtgttttgatcgtgcaaagatatat
gtgaaagcgggagatggtggcaatggggtagtggcttttaggagagagaaatatgtgcca
tttggagggccatcagggggggatggagggagaggagggaatgtgtatgtggaggttgat
gggtcaatgaattcgttgttaccaytcaggaatcgtgtccactttagagcaggaagaggt
gggcatgggcagaggatgaagcagcatggggccaaaggggaagatgtggtggtgaaggtg
gcacccgggacccttattcgggaggcgag---g---------------------gaggat
gctatt------gagggagaagtgttgttagagttgttgcatcctgggcagagggcattg
ctgttgcctggtggaagaggtggtagaggtaatgcagcttttaagtcagggcttaccaag
gttccaaagatagcagaaaagggcgaagcaggtcctgaaatgtggttagagttggaactg
aagcttgttgctgatgttggaattgttggtgctccaaatgctgggaaaagtacacttctt
agcattataagtgctgctcaaccgaacatagcaaactacccattcacaactttgcttcca
aatcttggsgtagtatcatttgactatgattctacgatggttgtggctgatttgccgggt
ttgcttgaaggtgcacaccgaggtttgggtttaggccatgagtttctgcggcatactgra
agatgtttcgtcctggtgcatgttgttgatggttcatcccagcagccagaataygagttt
gatgcaattcgtcttgagcttgagttgtttaaccctgaacttgctgataagccttatctg
gttgcttataacaagatggatctgcctgaagcatctgaaagatggccagcatttaaggaa
catctacttactatggggaytcaaccacactgcatgagtgctatcagcaaacagggtact
raagaagtagtttgtgctgcctatcccccgccctttttctttaactgtgtcaataccccc
ccttctttttcctg--------tggcgttgctgctgtcaatctcaatcatgtggctgatc
gggtaacgcagaaacgaaatgtccctattaatgagttcgaaatcactcatgacactagca
craagacctggcatgtsgatggagaagggttggagcgttttgttcaaatgacaaattggc
---------grtatgtggattctgagagacgattccagcatgttctggaggcatgcggtg
tgaacaaaggtctcattgagcgtggtgttaaggaaggtgacactgtgatcgta-------
------------------------------------------------------------
-----------------
>PAFTOL009295
gaagagaaggagaaggggcttcctgcagtgatgaggtgttttgatcgtgcaaagatatat
gtgaaagcgggagatggtggcaatggggtagtggctttyaggagagagaaatatgtgcca
tttggagggccatcagggggggatggagggagaggagggaatgtgtatgtggaggttgat
ggctcaatgaattcgttgttaccattcaggaatcgtgtccactttagagcaggaagaggt
gggcatgggcagaggatgaagcagcatggggccaaaggggaagatgtggtggtgaaggtg
gcacctgggaccgttattcgggaggcgag---g---------------------gaggat
gctatt------gagggakaagtgttgttagagttgttgcatcctgggcagagggcattg
ctgttgcctggtggaagaggtggtagaggtaatgcagcttttaagtcagggcttaccaag
gttccaaagatagcagaaaagggcgaagcaggtcctgaaatgtggttagagttggaactg
aagcttgttgctgatgttggaattgttggtgctccaaatgctgggaaaastacacttctt
agyrttataagtgctgctcaaccgaacatagcaaactacccattcacaactttgcttcca
aatcttggggtagtatcatttgactatgattctacgatggttgtggctgatttgccgggt
ttgcttgaaggtgcacaccgaggtttgggtttaggccatgagtttctgcggcatactgaa
agatgtttcgtcctggtatcttt-------------------------------------
------------------------------------------------------------
------------------------------------------------------------
------------------------------------------------------------
------------------------------------------------------------
-----------ctt--------tttatttgctgctgtcaatctcaatcatgtggctgatc
gggtaatgcagaaacgaaatgttcctattaatgagttcgaaatcactcatgacactagca
caaagacctggcatgtggatggagaagggttggagcgktttgttcaaatgacaaattggc
---------grtatgtggattctgagagacgattccagcatgttctggaggcatgcggtg
ttaacaaaggtctcattgagcgtggtgttaaggaaggtgacactgtgatcgta-------
------------------------------------------------------------
-----------------
>PAFTOL009297
gaagagaaggagaagggggttcctgcagtgatgaggtgttttgatcgtgcgaagatatat
gtgaaagcgggagatggtggcaatggggtagtggcttttaggagagagaaatatgtgcca
tttggagggccatcagggggcgatggagggagaggtgggaatgtgtatgtggaggttgat
gagtcaatgaattcgttgttatcattcagaaatcgtgtccattttagagcaggaagaggt
gggcatgggcaggggaggaagcagcatggggccaaaggggaggatgtggtggtgaaggtg
gcacccgggaccgttattcgggaggcgag---g---------------------gaggat
ggtatt------gagggagaagtgttgttagagttattgcatcctgggcagagggcattg
ctgttgcctggtggaagaggtggaagaggtaatgcagcttttaagtcagggcttactaag
gttccaaagatagcagaaaagggggaggctggtcctgaaakgtggttagagttggaactc
aagcttgttgctgatgttggaattgttggtgctccaaatgctgggaaaagtacacttctt
agcgttataagtgccgcccaaccagacatagcaaactacccgttcacaactttgcttcca
aatcttggggtagtctcatttgactatgattctacgatggttgtggctgacttgccaggt
ttgcttgaaggtgcacaccgcggttttggtttaggccatgagtttctgcggcattctgaa
agatgttctgtcctggtgcatgttgtcgatggttcatcccagcagccagaatatgagttt
gatgcaattcgtcttgagcttgagctgtttaaccctgaacttgctgataagctttatctg
gttgcttataacaagatggatctgcctgaagcatctgaaagatggccagcatttaaggaa
catctacttgctatggggattcaaccatactgcatgagtgctatcagcaaacagggtact
aatgaagtagtttgtgctgcctacaagttagttcagcagattaaggaggcttacaaggaa
ct------cgatgg--------tggggctgctactgtcaatctcaatcatgtggctgatc
ggataacgcagaaacgaaatgtccctattaatgagttcgaaatcactcatgacattagct
caaagacctggcatgtggatggagaagggttggagcgttttgttcaaatgacaaattggm
---------grtatgtggattctgagagaagattccagcatgttctggaggcatgcggtg
tgaacaaatgtctcattgggcgtggtgtgaaggaaggtgacactgtgatcgtcgcagggg
ta----------------------------------------------------------
-----------------
>PAFTOL009299
gaagagaaggagaagggggttcctgcattgatgaggtgttttgatcgtgcgaaggtatat
gtgaaagcgggagatggtggcaatggggtagtggcttttaggagagagaaatatgtgcca
tttggagggccatcagggggcgatggagggagaggtgggaatgtgtatgtggaggttgat
gagtcaatgaattctttgttaccatttagaaatcgtgtccattttagagcagggagaggt
gggcatgggcaggggaggaagcagcatggggccaaaggggaggatgtggtggtgaaggtc
gcacccgggaccgttattcgggaggcgag---g---------------------gaggat
gctatt------gagggagaagtgttgttagagttgttgcatcctgggcagagggcattg
ctgttgcctggtggaagaggtggtagaggtaatgcagcttttaagtcagggcttaccaag
gttccaaagatagcagaaaagggggaaccaggtcctgaaatgtggttagagttggaactg
aagcttgttgctgatgttggaattgttggtgctccaaatgctgggaaaagtacacttctt
agcgttataagtgccgctcaaccgaacatagcaaactacccattcacaactttgcttcca
aatcttggggtagtatcatttgactatgatgctacgatggttgtggctgatttgccgggt
ttgcttgaaggtgcacaccaaggttttggtttaggccatgagtttctgcggcacactgaa
agatgttctgtgctggtgcatgttgttgatggttcatcccagcagccagartacgagttt
gatgcaattcgtcttgagcttgagttgtttaaccctgaacttgctgataagccttatctg
gttgcttataacaagatggatctgcctgaagcatctgaaagatggccagcatttaaggaa
catctacttgctatggggattcaaccacattgc---------------------------
------------------------------------------------------------
------------rg--------tggggctgctgctgtcaatctcaatcatgtggctgatc
ggataacacaaaaacgaaatgtccctattactgagttcgaaatcactcatgacattagct
caaagacctggcatgtggatggagaagggttggagcgttttgttcaaatgacaaattggc
---------grtatgtggattctgagagaagattccagcatgttctggaggcctgcggtg
tgaacaaaggtctcattgagcgtggcgttaaggaaggtgacactgtgatcgtagcagggg
ta----------------------------------------------------------
-----------------
>PAFTOL009301
gaagagaaggagaagcgggttcctgcattgatgaggtgttttgatcgtgcgaaagtatat
gtgaaagcgggagatggtggcaatggggtagtggcttttaggagagagaaatatgtgcca
tttggagggccatcagggggcgatggaggkagaggtgggaatgtgyatgtggaggttgat
gagtcaatgaattctttgttaccattcagaaatcgtgtccattttagagcaggaagaggt
gggcatgggcaggggaggaagcagcatggggccaaaggggaggatgtggtggtgaaggtg
rcacctgggaccgttattcgggaggcgag---a---------------------gaggat
gctatt------gagggagaagtgttgttagagttgttgcatcctgggcagagggcattg
ctgttgcctggtggaagaggtggtagaggtaatgcagcttttaagtcagggcttaccaag
gttccaaagatagcagaaaagggggaaccaggtcctgaaakgtggttagagttggaactg
aagcttgttgctgatgttggaattgttggtgctccaaatgctgggaaaagtacacttctt
agtgttataagtgccgctcaaccgaacatagcaaactacccattcacaactttgcttcca
aatcttggggtagtatcatttgactatgattctacgatggttgtggctgatttgccgggt
ttgcttgaaggtgcacaccaaggttttggtttaggccatgagtttctgcggcatactgaa
agatgttccatcctggtgcatgttgttgatggttcatcccagcagccagaatatgagttt
gatgcaattcgtcttgagcttgagttgtttaaccctgaacttgctgataagccttatctg
gttgcttataacaagatggatctgcctgaagcatctgaaagatggccagcatttaaggaa
crtctacttgctatggggattcaaccacactgcatgagcgctatcagcaaacagggtact
aaagaagtagtttgtgctgcctacgagttagttcagcggattaaggaggctaacaaggaa
ct------cgmagg--------tggggctgctgctgtcaatctcaatcatgtggctgatc
ggataacgcagaaacgaaatgtccctattaatgagttcgaaatcactcatgacattagct
caaagacctggcatgtggatggagaagggttggagcgttttgttcaaatgacaaattggc
---------grtatgtggattctgagagaagattccagcatgttctggaggcatgcggtg
tgaacaaaggtctcattgagcgtggtgttaaggaaggtgacactgtgatcgtagcggggg
ta----------------------------------------------------------
-----------------
>PAFTOL009303
gaagagaaggagaagggggttcctgcattgatgaggtgttttgatcgtgcgaaggtatat
gtgaaagcgggagatggtggcaatggggwagtggcttttaggagagagaaatttgtgcca
tttggagggccatcagggggcgatggagggagaggtgggaatgtgtatgtggaggttgac
gagtcaatgaattctttgttaccattcagaaatcgtgtccattttagagcaggaagaggt
gggcatgggcaggggaggaagcagcatggggccaaaggggaggatgtggtggtgaaggtg
gcacccgggaccgttattcgggaggcgag---g---------------------gaggat
gctatt------gagggagaagtgttgttagagttgttgcatcctgggcagagggcattg
ctgttgcctggtggaagaggtggtagaggtaatgcagcttttaagtcagggcttaccaag
gttccaaagatagcagaaaagggggaaccaggtcctgaaatgtgagtttctttgaattca
agtttgaactcagat---------------------------------------------
------------------------------------------------------------
------------------------------------------------------------
------------------------------------------------------------
---------------gtgcatgttgttgatggttcatcccagcagccagaatacgagttt
gatgcaattcgtcttgagcttgagttgtttaaccctgaacttgctgataagccttatctg
gttgcgtataacaagatggatctgcctgaagcatctgaaagatggccagcatttaaggaa
catctacttgctatggggattcaaccacactgcatgagtgctatcagcaaacagggtact
aaagaagtagtttgtgctgcctacgagttagttcagaasa--------------------
------------------------------------------------------------
------------------------------------------------------------
------------------------------------------------------------
---------gatatgtggattctgagagaagattccagcatgttctggaggcatgcggtg
tgaacaaaggtctcattgagcgtggtgttaaggaaggtgatactgtgatcgtagcagggg
ta----------------------------------------------------------
-----------------
>PAFTOL009311
gaagagaaggagaaaggggttcctgcggtgatgaggtgttttgatcgtgccaagatatat
gtgaaagcaggagatggtgggaatggggtagtggcttttaggagagagaaatatgtgcca
tttggagggccatctggaggggatggagggagaggagggaatgtgtatgtggaggtagat
gggtcaatgaattcgttgttgccatttagaaattgtgtccattttagagcaggaagagga
gggcatgggcaagggaggaagcagcacggtgctaaaggggaggatgtggtggtgaagctg
gcccccgggacggttattcgggaggcaag---g---------------------gaggat
ggtgtt------gagggagaagtgttgcttgagttgttgcatcctgggcagacggcattg
ctgttgcctggtgggagaggtgggagaggcaatgcagctttcaagtcgggctttaataag
gtaccaaagatagcagaaaatggggaggcaggtcctgaaatgtggttggagttggaactg
aagctagttgctgatgttggaattgttggtgctccaaatgctgggaaaagcacacttctg
agtgttataagtgctgctcaaccaaacatagcaaactacccattcacaaccttgcttcca
aatcttggagtagtttcatttgactatgatgctacgatggttgttgctgatttgccaggt
ttgcttgaaggtgcacaccgaggttttggtttaggccatgaatttctgcgacatactgaa
agatgttctgttctggta------------------------------------------
------------------------------------------------------------
------------------------------------------------------------
------------------------------------------------------------
------------------------------------------------------------
------------gg--------ttgggctggtcctgtcaatctcaatcatgtggctgata
ggataaagaagagacggaatgtccctattaatgagttcgaaatcactcatgacagtagct
caaagacctggcatgtggagggagatggattggagcgttttgttcaaatgacaaattggc
---------gatatgtggattctgagagaagattccaacatgttctcgaggcatgtggtg
taaacagatgtctcattgatcgcggtgtgaaggaaggcgacactgtgattgtagcagggg
ta----------------------------------------------------------
-----------------
>PAFTOL009313
gaagagaaggataagggggttcctgcagttatgaggtgtttcgaccgggcaaagatatat
gtkaaagcaggggatggtgggaatggggtggtggcgtttaggagggagaaatatgtgcca
tttggggggccttcaggaggggatggagggagaggggggaacgtgtatgtggaggtggac
gggtcgatgaattcgttrttgccatttaggaattgtrtgcatttcagggcggggagaggc
tcccacgggcaagggaggaaacagcatggagccaaaggggaggacgtggtggttaaggtg
gccccggggacggttattagggagacaag---g---------------------gatgat
ggcgtt------gagggagaagtgttgctggagttgttgcatccaggkcagagggcattg
ctgctgcctggtgggagaggtggcagaggtaatgcggctttcaagtcggggtttaataag
gtgcccaagatagcagaaaatggggaggcaggtcctgaattgtggttggacttggaactg
aagctcgttgctgatgttggaattgttggtgctccaaatgctgggaaaagcacacttctt
agtgttataagcgctgctcaaccaaacatagcaaactacccattcacgactttacttccr
aatcttggtgtagtttcatttgactatgattctaccatggttgttgctgatttgccaggt
ttacttgaaggtgcacaccgaggttttggcttaggtcatgaatttctgcggcatacygaa
agatgctctgttctggtgcatgttgtcgatggttcatcccagcagccagaatacgagtty
gatgcaattcgtcttgagctcgagttgtttaaccctgaactcgcrgacaagccttatctg
gttgcttataacaagatggatctgcctgaagcatctgaaagatggccracatttaaggaa
catctacttgcyaggggrattcaaccattcagcatgagtgctatcagccaacagggtacg
catgaagtagtttgtgcggcatatgagcagattgacagccgagccaaaataattcttgcc
aa------tgcags--------ttgggctcctcctgtcaatctcaatcatgtggctgaga
agattaaaaagcaaaggaatgtccctattaatgagtttgaaattgctcacgatagcagtt
caaaracctggcatgtgtatggagatggsttggagcgttttgttcaaatgacgaattggc
---------gatatgtggattctgakagaagattccarcatgttctggaggcatgyggtg
tkaacaaakstctcrttgagcgtggtgtkaaggaaggtgacactgtgawcgtagcagggg
ta----------------------------------------------------------
-----------------
>PAFTOL009315
aaggagaaggagaagggggttcctgcagttatgaggtgttttgatcgtgcaaagatatat
gttaaagcaggwgatggtgggaatggggtagtggcttttaggagagagaaatttgtgcca
ttaggagggccatcaggaggggatggagggagaggagggagtgtgtatgcagaggtagat
gggtcaatgaattcattgttaccatttagaaatcgtcttcattttagagcaggaagaggt
gggcatgggcatgggaggaagcagcatggagccaaaggggagaatgtggtggtgaagg--
------------------------------------------------------------
------------------------------------------------------------
------------------------------------------------------------
----------------------------------------tgkggttggagttggaattg
aagctagttgctgatgttggaattgttggtgctccaaatgctgggaaaagcacacttctt
agtgttataagtgctgctcaaccaaacatagcaaactacccattcaccactttgcttcca
aatcttggtgtagtttcttttgactacgattcgactatggttgtggctgatttgccgggt
ttgcttgaaggtgcacaccgaggttttggtttaggccatgaatttctgcggcatactgaa
agatgttctgtcctggta------------------------------------------
------------------------------------------------------------
------------------------------------------------------------
------------------------------------------------------------
------------------------------------------------------------
------------------------------------------------------------
------------------------------------------------------------
------------------------------------------------------------
------------------------------------------------------------
------------------------------------------------------------
------------------------------------------------------------
-----------------
>PAFTOL009319
gaggagaaggagaagggggttcctgcagttatgaggtgttttgatcgtgcaaagatattt
gttaaagcaggagatggtgggaatggggtagtggcttttaggagagagaaatttgtgcca
tttggagggccatcaggaggggatggagggagaggagggagtgtgtatgtagaggttgat
gggtcaatgaattcattgttaccatttagaaatggtcttcattttagagcaggaagaggt
gggcatgggcatgggaggaagcagcatggagccaagggggaggatgtggtggtgaaggtg
gcacccgggactgttattcgagaggcgag---g---------------------gaggat
ggtgat------gagggagaagtgttgctagagttgttgcatcctgggcagagggcattg
ctgttgcctggtggaagaggtgggagaggcaatgcagctttcaagtcagggtttaataag
gtgcctaagatagctgaaaatggggaggccggtcctgaaatgtggttagagttggaattg
aagctagttgctgatgttggaattgttggtgctccaaatgctgggaaaagcacccttctt
agtgttataagtgctgctcaaccaaacatagcaaactacccattcacaactttgcttcca
aatcttggtgtagtttcttttgactacgattctactatggttgtggctgattttccaggt
ttgcttgaaggtgcacaccgaggttttggtttaggccatgaatttctgcggcataccgaa
agatgttctgtcctggtgcatgttgtcgatggttcatcccagcagccagaatacgagttt
gatgcaattcgtcttgagctagaactgtttaaccctgagctagcgaacaagcctgttctg
gttgcctttaacaagatggatctgccagaagcatctgaaagatggccagcatttaaggag
tatgttcttgctgaggggattgaaccatactgcatgagtgctatcagccaacagggtact
aatgaagtagtttgtgctgcctatgagctactaaagaagattaaggaagctaacaaggaa
cc------tgaagg--------tggggctgctcctgttgatctcaatcatgtggctgata
ggataaagcagaaacgaaatgtccctattaatgagttcgaaatcactcatgacagtagct
caaagacctggcatgtgaatggagatgggttgcagcgttttgttcaaatgacaaattggc
---------gatatatggattctgagagaagattccaacaagttctggaggcatgtcgtg
taaacagatgcctcattgagcgtggtgtgaaggaaggtgacactgtgatcgta-------
------------------------------------------------------------
-----------------
>PAFTOL009321
aaggagaaggagaagggggttcctgcaattatgaggtgttttgatcgtgcaaagatatat
gttaaagcaggagatggtgggaatggggtagtggcttttaggagagaaaaatttgtgcca
tttggagggccatcaggaggggatggaggaagaggagggagtgtgtatgtagaggttgat
gggtcaatgaattcattgttaccatttaggaattgtcttcattttagagcaggtagaggt
gggcatgggcatgggaggaagcagcatggagccaaaggggaggatgtggtggtgaaggta
gcacccgggactgttgttcgagaggcaag---g---------------------gaggat
ggtgtt------gagggagaagtgttgctagagttgttacatcctgggcagagggcattg
ctgttgcctggtggaagaggtgggagaggtaatgcagctttcaaatcagggtttaataag
gtgcccaggatagctgaaaatggggaggcaggtcctgaaatgtggttggagttggagttg
aagctagttgctgatgttggaattgttggtgctccaaatgctgggaaaagcacacttctt
agtgttataagtgctgctcaaccaaacatagcaaactacccattcacaactttgcttcca
aatcttggtgtagtttcttttgactacggttctactatggttgtggctgatttgccgggt
ttgcttgaaggtgcacaccgaggttttggtttaggccatgaatttctgcagcatactgaa
agatgttctgtcctggtgcatgttgtcgatggttcatcccagcagccagaatacgagttt
gatgcaattcgtcttgagctagagctgtttaaccctgagctagctggcaagcctgttctg
gttgcctttaacaagatggatcttcctgaagcatctgaaagatggccaacatttaaggag
catctacttgctgaggggattgaaccatactgcatgagtgctatcagccaacacggtact
catgaagtagtytgtgctgcctatragctagtaaagaagattaaggaaactaacaaggat
ct------cgaagg--------ttgggatgatcctgtcaatctcaatcatgtggctgata
ggataaagcagaaacgaaatgtccctattaatgagttcgaaatcactcatgacagtagct
caaggatctggcatgtggatggaggggggttgcagcgttttgttcaaatgacaaattggm
---------gatatatggattctgagagaagattccaacatgttttggaggcatgtggtg
taaacaaatgcctcattgagcgtggtgtgaaggaaggtgacactgtgatcata-------
------------------------------------------------------------
-----------------
>PAFTOL013501
gaagagaaggagaaggggcttcctgcagtgatgaggtgttttgatcgcgcaaagatatat
gtgaaagcgggtgatggtggcaatggggtagtggcttttaagagagagaaatatgtgcca
tttggagggccatcagggggggatggagggagaggagggaatgtgtatgtggaggttgat
gggtcaatgaattcgttgttaccattcaggagtcgtgtccactttagagcaggaagaggt
gggcatgggcagaggatgaagcagcatggggccaaaggggaagatgtggtggtgaaggtg
gcacccgggaccgttattc---------g---g---------------------gaggat
gctatt------gagggagaagtgttgttagagttgttgcatcctgggcagagggcattg
ctgttgcctggtggaagaggtggtagaggtaatgcagcttttaagtcagggcttaccaag
gttccaaagatagcagaaaagggcgaagcaggtcctgaaatgtggttagagttggaactg
aagcttgttgctgatgttggaattgttggtgctccaaatgctgggaaaagtacacttctt
agcattataagtgctgctcaaccgaacatagcaaactacccgttcacaactttgcttcca
aatcttggggtagtatcatttgactatgattctacgatsgttgtggctgatttgccgggt
ttgcttgaaggtgcacaccgaggtttgggtttaggccatgagtttctgcggcatactgaa
agatgttctgtcctggtgcatgttgttgatggttcatcccagcagccagaatacgagttt
gatgcaattcgtcttgagcttgagttgtttaaccctgaacttgctgacaagccttatctg
gttgcttataacaagatggatctgcctgaagcatctgaaagatggccagcatttaaggaa
catctacttactaaggggattcaaccacactgcatgagtgctatcagcaaacagggtact
aaagaagtagtttgtgctgcctacaagttagttcagcagattaaggaggctaacaaggaa
ct------tgaagg--------tggggctgctgctgtcaatctcaatcatgtggctgatc
gggtaatgcagaaacgaaatgtccctattaatgagtttgaaatcactcatgacattagca
caaagacttggcatgtcgatggagaagggttggagcgttttgttcaaatgacaaattggc
---------artatgtggattctgagagaagattccagcatgttctggaggcatgcggtg
tgaacaaaggtctcattgagcgtggtgttaaggamggcgacactgtgatcatagcagggg
ta----------------------------------------------------------
-----------------
>SRR5036296
gaagagaaggagaagggggttcctgcattgatgaggtgttttgatcgtgcgaaggtatat
gtgaaagcgggagatggtggcaatggggtagtggcttttaggagagagaaatttgtgcca
tttggagggccatcaggaggcgatggagggagaggtgggaatgtgtatgtggaggttgat
gagtcaatgaattctttgttaccattcagaaatcgtgtccattttagagcaggaagaggt
gggcatgggcaagggaggaagcagcatggggccaaaggggaggatgtggtggtgaaggtg
gcacccgggaccgttattcgggaggcgag---g---------------------gaggat
gctatt------gagggagaagtgttgttagagttgttgcatcctgggcagagggcattg
ctgttgcctggtggaagaggtggtagaggtaatgcagcttttaagtcagggcttaccaag
gttccaaagatagcagaaaagggggaaccaggtcctgaaatgtggttagagttggaactg
aagcttgttgctgatgttggaattgttggtgctccaaatgctgggaaaagtacacttctt
agcgttataagtgccgctcaaccgaacatagcaaactacccattcacaactttgcttcca
aatcttggggtagtatcatttgactatgattctacgatggttgtggctgatttgccaggt
ttgcttgaaggtgcacaccaaggttttggtttaggccatgagtttctgcggcacactgaa
agatgttccgtcctggtgcatgttgttgatggttcatcccagcagccacaatatgagttt
gatgcaattcgtcttgagcttgagttgtttaaccctgaacttgctgataagccttatctg
gttgcttataacaagatggatctgcctgaagcatctgaaagatggccagcatttaaggaa
catctacttgctatggggattcaaccacactgcatgagtgctatcagcaaacagggtact
aaagaagtagtttgtgctgcctacgagttagttcagcggattaaggaggctaacaaggaa
ct------cgaagg--------tatgattcctccc-------------------------
------------------------------------------------------------
------------------------------------------------------------
------------------------------------------------------------
------------------------------------------------------------
------------------------------------------------------------
-----------------
>SRR5137211
gaagagaaggagaagggggttcctgcattgatgaggtgttttgatcgtgcgaaggtatat
gtgaaagcgggagatggtggcaatggggtagtggcttttaggagagagaaatttgtgcca
tttggagggccatcaggaggcgatggagggagaggtgggaatgtgtatgtggaggttgat
gagtcaatgaattctttgttaccattcagaaatcgtgtccattttagagcaggaagaggt
gggcatgggcaggggaggaagcagcatggggccaaaggggaggatgtggtggtgaaggtg
gcacccgggaccgttattcgggaggcgag---g---------------------gaggat
gctatt------gagggagaagtgttgttagagttgttgcatcctgggcagagggcattg
ctgttgcctggtggaagaggtggcagaggtaatgcagcttttaagtcagggcttaccaag
gttccaaagatagcagaaaagggggaaccaggtcctgaaatgtggttagagttggaactg
aagcttgttgctgatgttggaattgttggtgctccaaatgctgggaaaagtacacttctt
agcgttataagtgccgctcaaccgaacatagcaaactatccattcacaactttgcttcca
aatcttggggtagtatcatttgactatgattctacgatggttgtggctgatttgccaggt
ttgcttgaaggtgcacaccaaggttttggcttaggccatgagtttctgcggcacactgaa
agatgttccgtcctggtgcatgttgttgatggttcatcccagcagccagaatatgagttt
gatgcaattcgtcttgagcttgagttgtttaaccctgaacttgctgataagccttatctg
gttgcttataacaagatggatctgcctgaagcatctgaaagatggccagcatttaaggaa
catctacttgctatggggattcaaccacactgcatgagtgctatcagcaaacagggtact
aaagaagtagtttgtgctgcctacgagttagttcagcagattaaggaggctaacaaggaa
ct------cgaagg----------------------------------------------
------------------------------------------------------------
----------------------------------------------------------ta
---------gatatgtggattctgagagaagattccagcatgttctggaggcatgcggtg
tgaacaaaggtctcattgagcgtggtgttaaggaaggtgacactgtgatcgtagcagggg
ta----------------------------------------------------------
-----------------
>SRR5137212
gaagagaaggagaagggggttcctgcagtgatgaggtgttttgatcgtgcaaagatatat
gtgaaagcaggagatggtgggaatggggtagtggcttttaggagagagaaatatgtgcca
tttggagggccatcaggaggggatggagggagaggtgggaatgtgtatgtggaggttgat
gggtcaatgaattcgttgttaccattcagaaattgtgtccattttagagcaggaagaggt
gggcatgggcaggggaagaagcagcatggggccaaaggggaggatgtcgtggtgaaggtg
gcacccgggaccgttattcgggaggcgag---g---------------------gaggat
gttgtt------gggggagaagtgttgttagagttgttgcatcctgggcagagggcattg
ctgttgcctggtggaagaggtggaagaggtaatgcagcttttaagtcagggtttaataag
gttccaaggatagcagaaaagggggagccaggtcctgaaatgtggttggagttggaactg
aagcttgttgctgatgttggaattgttggtgctccaaatgctgggaaaagcacacttctt
agcgttataagtgccgctcaaccgaacatagcaaactacccattcacaactttgcttcca
aatcttggggtagtctcatttgactatgattctacgatggttgtcgctgatttgccgggt
ttgcttgaaggtgcacaccgaggttttggtttaggccatgaatttctgcggcatactgaa
agatgttcagtcctggta------------------------------------------
------------------------------------------------------------
------------------------------------------------------------
------------------------------------------------------------
------------------------------------------------------------
------------gg--------tggggctgctcctgtcaatctcaatcatgtggctgatc
ggataaagcagaaacgaaatgtccctattaatgagttcgaaattactcatgacattagct
taaagacctggcatgtggatggagatgggttggagcgttttgttcaaatgacaaattggc
---------ggtat----------------------------------------------
------------------------------------------------------------
------------------------------------------------------------
-----------------
>SRR5137213
------------------------------------------------------------
------------------------------------------------------------
------------------------------------------------------------
------------------------------------------------------------
------------------------------------------------------------
------------------------------------------------------------
------------------------------------------------------------
------------------------------------------------------------
------------------------------------------tggttagagttggaactg
aagcttgttgctgatgttggaattgtcggtgctccaaatgctgggaaaagtacacttctt
agtgttataagtgccgctcaaccgaacatagcaaactacccattcacaactttgcttcca
aatcttggggtagtatcatttgactatgattctacgatggttgtggctgatttgccgggt
ttgcttgaaggtgcacaccaaggttttggtttaggccatgagtttctgcggcatactgaa
agatgttccatcctggtaagatatgtggat------------------------------
------------------------------------------------------------
------------------------------------------------------------
------------------------------------------------------------
------------------------------------------------------------
------------------------------------------------------------
------------------------------------------------------------
------------------------------------------------------------
--------------------tctgagagaagattccagcatgttctggaggcatgcggtg
tgaacaaaggtctcattgagcgtggtgttaaggaaggtgacactgtgatcgtagcagggg
ta----------------------------------------------------------
-----------------
>SRR7905849
------aaggagaagggggttcctgctgcgatgaggtgttttgatcgtgcaaagatatat
gtgaaagcaggagatggtggcaatggggtagtggcttttaggagagagaaatacgtgcca
tttggagggccatcagggggggatggagggagaggtgggaatgtgtatgtggaggttgat
gggtcaatgaattcgttgttaccattcagaaattgtgtccattttagagcaggaagaggt
gggcatgggcaggggaggaagcagaatggggccaaaggggaggatgtggtggtgaaggtg
gcacccgggaccgttattcgggaggcgagggag---------------------gaggat
gttgtt------gaaggagaagtgttgttagagttgttgcatcctgggcagcgggcattg
ctgttgcctggtggaagaggtggaagaggtaatgcagcttttaagtcagggcttaataag
gttccaaagatagcagaaaagggggaggcaggtcctgaaatgtggttggagttggaactg
aagcttgttgctgatgttggaattgttggtgctccaaatgctgggaaaagcacacttctt
agcgttataagtgctgctcaaccgaacatagcaaactacccatttacaactttgcttcca
aatcttggggtagtctcatttgactatgattctacgatggttgtggctgatttgccgggt
ttgcttgaaggtgcacaccgaggttttggtttaggccatgagtttctgcggcatactgaa
agatgttctgtcctggtgcatgttgtcgatggttcatcccagcagccagaatacgagttt
gatgcaattcgtcttgagcttgagttgtttaaccctgaacttgctgataagctttatctg
gttgcttataacaagatggatctgcctgaagcatctgaaagatggccagcatttaaggaa
catctacttgctagggggattcaaccatactgcatgagtgctatcagcaaacagggtact
aatgaagtagtttgtgctgcctacgagttagttcagcagattaaggaggctaacaaggaa
ct------cgaagg--------tgggcctgctcctgtcaatctcaatcatgtggctgatc
ggataaagcagaaacaaaatgttcctattaatgagttcgaaatcactcatgacatgggct
caaagacctggcatgtggatggagatgggttggagcgttttgttcaaatgacaaattggc
---------gatatgtggattctgagagaagatttcagcatgttctggaggcatgcggtg
tgaacagatgtctcattcaacgtggtgtgaaggaaggtgacactgtgatcgtagcagggt
tggagctagtatggtatgattctcctggtagttcgggctcatcaggtgcaagaaaaagat
cgacagattcaattaga
>SRR7905861
------aaggagaagggggttcctgcattgatgaggtgttttgatcgtgcgaaggtatat
rtgaaagcgggagatggtggcaatggggtagtggcttttaggagagagaaatatgtgcca
tttggaggrccatcagggggcgatggagggagaggtgggagtgtgtatgtggaggttgat
gagtcaatgaattctttgttaccattcagaaatcgtgtccattttagagcaggaagaggt
gggcatgggcaggggaggaagcagcatggggccaaaggggaggatgtggtggtgaaggtg
gcacccgggaccgttattcgggaggcgag---ggaggatgctattgagggagaagaggat
gctatt------gagggagaagtgttgttagagttgttgcatcctgggcagagggcattg
ctgttgcctggtggaagaggtggtagaggtaatgcagcttttaagtcagggcttaccaag
gttccaaagatagcagaaaagggggaaccaggtcctgaaatgtggttagagttggaactg
aagcttgttgctgatgttggaattgttggtgctccaaatgctgggaaaagtacacttctt
agtgttataagtgccgctcaaccgaacatagcaaactacccattcacaactttgcttcca
aatcttggggtagtatcatttgactatgattctacgatggttgtggctgatttgccgggt
ttgcttgaaggtgcacaccaaggttttggtttaggccatgagtttctgcggcatactgaa
agatgttccrtcctggtgcatgttgttgatggttcatcccagcagccagaatatgagttt
gatgcaattcgtcttgagcttgagttgtttaaccctgaacttgctgataagccttatctg
gttgcttataacaagatggatctgcctgaagcatctgaaagctggccagcatttaaggaa
catctacttgctatggggattcaaccacactgcatgagtgctatcagcaaacagggtact
aaagaagtagtttgkgctgcctacgagttagttcagcggattaagaaggctaacaaggaa
ct------cgaagg--------tggggctgctgctgtcaatctcaatcatgtggctgatc
ggataacgcagaaacgaaatgtccctattaatgagttcaaaatcactcatgacattagct
caaagacctggcatgtggatggagaagggttggagcgttttgttcaaatgacaaattggc
---------ratatgtggattctgagagaagattccagcatgttctggaggcatgcggtg
tgaacaaaggtctcattgagcgtggtgttawggaaggtgacaccgtgatcgtagcagggt
tggagctagtatggtatgattctcccggtacttcyggctcatcaggtgcaagaaagagat
cgacagattcaattaga
>SRR7905862
------aaagagaaggggcttcctgcagtgatgaggtgttttgatcgcgcaaagatatat
gtgaaagcaggagatggtggaaatggggtagtggcttttaggagagagaaatatgtgccg
tttggagggccgtcaggggggratggagggagaggtgggaatgtgtatgtggaagttgat
gggtcgatgaattcgttattaccattcagaaattgtgtgcattttaaagcaggaagaggt
gggcatgggcagggcaagaagcagcatggggccaaaggggaggatstggtggtgaaggtg
gcacccgggacygttattcgggaggccagggag---------------------gaggat
gttttt------gagggagaagtgttgttagagttgttgcatyctgggcagagggcattg
ctgttgcctggtggacgaggtggaagaggtaatgcagcttttaagtcaggatttaataag
gttccaaagatagcagaaaagggggagccaggtcctgaaatgtggttggagttggaactg
aagcttgttgctgatgttggaattgttggtgctccaaatgctgggaaaagcacacttctt
agcgttataagtgccgctcaaccgaacatagcaaactacccattcacaactttgcttcca
aatcttggggtagtctcatttgactatgattctacratggttgtggctgatttgccgggt
ttgcttgaaggtgcacaccaaggttttggtttaggccatgaatttctrcggcatactgaa
agatgttccgttctggttcatgttgtygayggttcatcccagcagccagaatacgagtty
gaygcaattcgtcttgaacttgagttgtttaayccagaacttgctgarargccttatctg
gttgcttataacaagatggatctgcctgaagcatctgaaagatggcyggcatttaaggat
catctacttgytagggggattcaaycatactgtatgagtgctatcagcaaacrgggtact
aatgaagtagtttgtgttgcctacgagstagttaagcggattaaggaggctaacaaggaa
cc------cgaagg--------tggggctgctyctgtcaatctcaatcatgtggctgatc
ggataaagcagaaacgaaatgtccctattaaggagttcgaaatcactcatgacattaact
taaagacctggcatgtgaatggagatgggttggagcgttttgttcaaatgacaaattggc
---------gatatgtggattctgcaagaagattccagcacgttctggaggcatgcggtg
tgaatagatgtctcattgagcgtggtgtgaaggaaggtgacactgtgatcatagcagggt
tggagctggtatggtaygattctcctggtacttctggctcatcgggtgcaaggacgagat
cgacagattcaattaga
>SRR8327214
---gaagagaagaagggggttcctgcattgatgaggtgttttgatcgtgcgaaggtatat
gtgaaagcgggagatggtggcaatggggtagtggcttttaggagagagaaatatgtgcca
tttggagggccatcagggggcgatggagggagaggtgggaatgtgtatgtggaggttgat
gagtcaatgaattctttgttaccattccgaaatcgtgtccattttagagcaggaagaggt
gggcatgggcaggggaggaagcagcatggggccaaaggggaggatgtggtggtgaaggtg
gcacccgggaccgttattcgggaggcgag---g---------------------gaggat
gctatt------gagggagaagtgttgttagagttgttgcatcctgggcagagggcattg
ctgttgcctggtggaagaggtggtagaggtaatgcagcttttaagtcagggcttaccaag
gttccaaagatagcagaaaagggggaaccaggtcctgaaatgtggttagagttggaactg
aagcttgttgctgatgttggaattgttggtgctccaaatgctgggaaaagtacacttctt
agcgttataagtgccgctgaaccgaacatagcaaactacccattcacaactttgcttcca
aatcttggggtagtatcatttgactatgattctacgatggttgtggctgatttgccgggt
ttgcttgaaggtgcacaccagggttttggtttaggccatgagtttctgcggcatactgaa
agatgttccgtcctggtgcatgttgttgatggttcatcctaccagccagaatacgagttt
gatgcaattcgtcttgagcttgagttgtttaaccctgaacttgctgataagccttatctg
gttgcttataacaagatggatctgccggaagcatctgaaagatggccagcatttaaggaa
catctacttgctatgggaattcaaccacactgcatgagtgctatcagcaaacagggtact
aaagaagtagtttgtgctgcctacgagttagttcagcggattaaggaggttagcaaggaa
ct------cgaagg--------tggggctgctgctgtcaatctcaatcatgtggctgatc
ggataacgcagaaacgaaatgtccctattaatgagttcgaaatcactcatgacattagct
caaagacctggcatgtggatggagaagggttggagcgttttgttcaaatgacaaattggc
---------gatatgtggattctgagagaagattccagcatgttctggaggcatgcggtg
tgaacaaaggtctcattgagcgtggtgttaaggaaggtgacaccgtgatcgtagcagggt
tggagctggtatggtacgattctcccggtacttctggctcatcaggtgcaagaaagagat
cgacagattcaattaga
