# Supplementary material for: Phylogenomics and classification of Cactaceae based on hundreds of nuclear genes
Source: Plant Syst Evol. 2025 Aug 11;311(5):28. doi: 10.1007/s00606-025-01948-z (PMC12339657; doi:10.1007/s00606-025-01948-z)
Supplement: Supplementary file 4 — Online Resource 4: Containing alignments and RAxML gene trees for all included loci and all phylogenetic datasets (ZIP 10372 KB) [file 606_2025_1948_MOESM4_ESM.zip › de Vos et al_ESM_4/ESM_data_alignments/QCP/6029_consensus.mafft.fasta]

>PAFTOL004551
-------ttgatgaagaggatgatattcgtataccagacactgaaaatgtttttcatgta
tataaggcaggttcagaaggaccagttgtattttgcttgcatggaggcggatact-----
------------------------------------------------------------
------------------------------------------------------------
------------------------------------------------------------
------------------------------------------------------------
------------------------------------------------------------
------------------------------------------------------------
------------------------------------------------------------
------------------------------------------------------------
------------------------------------------------------------
------------------------------------------------------------
------------------------------------------------------------
------------------------------------------------------agaact
ctcacgataggtcaaatgcaaggcaagttccaaatggtggttgtcaggcacaccggacat
gcaatacaggaggatgttccagatgaatttgcgacgcttgttctcaatttcatctctaga
aatcggattgggcctcatggcatcgaggtt
>PAFTOL004552
-------ttgacgaagaggatgatattcacataccagacactgaaaatgtttttcatgtg
tataaggcgggctcagaaggaccagttgtattttgcttgcatggaggcggatactct---
gctttcatttgcgttgtcagcgggtaagattaaggagaaagctcgggttgtggctatgga
cttgagaggacacgggaagtcaactactgataatgacctagacctgtcaattgagactct
atgcagtgacgtgttggctgttttgaagaccatgtatggagaatcccctccagcaattgt
g-----------------------------------------------------------
------------------------------------------------------------
------------------------------------------------------------
------------------------------------------------------------
------------------------------------------------------------
------------------------------------------------------------
------------------------------------------------------------
------------------------------------------------------------
------------------------------------------------------------
------------------------------------------------------------
------------------------------------------------------------
------------------------------
>PAFTOL004554
-------ttgatgaagaggatgatattcacataccagacactgaaaatgtttttcatgtg
tataaggcmggctcagaaggaccagttgtattttgcttgcatggaggcggatactct---
gctttcatttgcgttgtcagcgrgtaagattaaggagaaagctcgggtygtggctatgga
cttgagaggacacgggaagtcaactactgataatgacctagaccwgtcaattgagactct
atgcagtgacgtgttggctgttttgaagaccatgtatggagaatcccctccagcaattgt
gctcattggccac-----------------------------------------------
------------------------------------------------------------
------------------------------------------------------------
------------------------------------------------------------
------------------------------------------------------------
------------------------------------------------------------
------------------------------------------------------------
------------------------------------------------------------
------------------------------------------------------agaact
ctcactataggtcaaatgcaaggcaagttccaaatggtggttgtcagacacaccggacat
gcaatacaggaggatgttccagatgaatttgcaacccttgttctcaatttcatctctaga
aatcggattgggccccatggcattgaggtt
>PAFTOL004555
------------------------------------------------------------
------------------------------------------------------------
------------------------------------------------------------
------------------------------------------------------------
------------------------------------------------------------
------------------------------------------------------------
------------------------------------------------------------
------------------------------------------------------------
------------------------------------------------------------
------------------------------------------------------------
------------------------------------------------------------
------------------------------------------------------------
------------------------------------------------------------
------------------------------------------------------agaact
ctcactataggtcaaatgcaaggcaagttccaaatggtggttgtcagacacactgggcat
gcaatacaggaggatgttccagatgaatttgcaacccttgttctcaatttcatctctaga
aatcggattgggccccatggcatcgaggtt
>PAFTOL004556
------------------------------------------------------------
------------------------------------------------------------
-ctttcatttgcgttgtcagcatgtaagattaaggagaaagctcggatygtggctatgga
cttgagaggacacggaaagtcaactactgataatgacttagacctgtcaattgagactct
atgcaatgatgtgttggctgttttggagactatgtatggagaatcccctccagcaattgt
gctcattggccac-----------------------------------------------
------------------------------------------------------------
------------------------------------------------------------
------------------------------------------------------------
------------------------------------------------------------
------------------------------------------------------------
------------------------------------------------------------
------------------------------------------------------------
------------------------------------------------------agaact
ctcacgatagggcaaatgcaaggcaagttccaaatggtggttgtcagacacaccggacat
gcaatacaggaggatgttccagatgaatttgcaacccttgttctcaatttcatctctaga
aatcggattgggccccatggcatcgaggtt
>PAFTOL004560
------------------------------------------------------------
------------------------------------------------------------
-ctttcatttgcgttgtcagcgggtatgattaaggagaaagctcgggtcgtggctatgga
cttgagaggacacggraagtcaactactgataatgacctagacctgtcaattgagactct
atgcagtgacgtgttggctgttttgaagactatgtatggagaatcccctccagcaattgt
gctcattggccac-----------------------------------------------
------------------------------------------------------------
------------------------------------------------------------
------------------------------------------------------------
------------------------------------------------------------
------------------------------------------------------------
------------------------------------------------------------
------------------------------------------------------------
------------------------------------------------------agaact
ctcactataggtcaaatgcaaggcaagttccaaatggtggttgtcagacacaccggacat
gcaatacaggaggatgttccagatgaatttgcaacccttgttctcaatttcatctctaga
aatcgtattgggccccatggcattgaggtt
>PAFTOL004561
------------------------------------------------------------
------------------------------------------------------------
------------------------------------------------------------
------------------------------------------------------------
------------------------------------------------------------
------------------------------------------------------------
------------------------------------------------------------
------------------------------------------------------------
------------------------------------------------------------
------------------------------------------------------------
------------------------------------------------------------
------------------------------------------------------------
------------------------------------------------------------
------------------------------------------------------agaact
ctcacgataggtcaaatgcaaggcaagttccaaatggtggttgtcaggctcaccggacat
gcaatacaggaggatgttccagatgaatttgcaatgcttgttctcaatttcatctctaga
aatcggattgggcctcatggcatcgaggtt
>PAFTOL004562
------------------------------------------------------------
------------------------------------------------------------
-ctttcatttgcgttgtcagcgggtaaaattaaggagaaagctcgggtcgtggctatgga
cttgagaggacacgggaagtcaactactgataatgacctagacctgtcaattgagactct
atgcagtgacgtgttggctgttttgaagactatgtatggagaatcccctccagcaattgt
gctcattggccacagcatgggaggttctgttgctgtacatgttgctgccaagaaaacatt
gcccagcttggccggacttgtagttgtggatgttgttgaggggacagccttggcttcact
gattcacatgcagaagattctttcaagcaggacacagca---------------------
------------------------------------------------------------
------------------------------------------------------------
------------------------------------------------------------
------------------------------------------------------------
------------------------------------------------------------
-----------------------------------------------------cagaact
ctyactataggtcaaatgcaaggcaagttccaaatggtggttgtcagacacaccggacat
gcaatacaggaggatgttccagatgaatttgcaacccttgttctcaatttcatatctaga
aatcgtattgggccccatggcattgaggtt
>PAFTOL004563
------------------------------------------------------------
------------------------------------------------------------
-ctttcatttgcgttgtcagcgggtaagattaaggagaaagctcgggtcgtggctatgga
cttgagaggacacggaaagtcaactactgataatgacctagacctgtcaattgagactct
atgcagtgacgtgttggctgttttgaagacaatgtatggagaatcccctccggcaattgt
gctcattggccac-----------------------------------------------
------------------------------------------------------------
------------------------------------------------------------
------------------------------------------------------------
------------------------------------------------------------
------------------------------------------------------------
------------------------------------------------------------
------------------------------------------------------------
------------------------------------------------------------
------------------------------------------------------------
------------------------------------------------------------
------------------------------
>PAFTOL004566
------------------------------------------------------------
------------------------------------------------------------
------------------------------------------------------------
------------------------------------------------------------
------------------------------------------------------------
------------------------------------------------------------
------------------------------------------------------------
------------------------------------------------------------
------------------------------------------------------------
------------------------------------------------------------
------------------------------------------------------------
------------------------------------------------------------
------------------------------------------------------------
------------------------------------------------------agaact
ctcacaataggtcaaatgcaaggcaagttccaaatggtggttgtcaggcacaccggacat
gcaatacaggaggatgttccagatgaatttgcaacgcttgttctcaatttcatctctaga
aatcggattgggccccatggcatcgaggtt
>PAFTOL004567
-------ttgatgaagaggatgatattcgcataccagacactgaaaatgtttttcatgtg
tataaggcgggctcagaaggaccagttgtattttgcttgcatggaggcggatactct---
gctttcatttgcattgtcagcgggtaagattaaggagaaagctcgggtcgtggctatgga
cttgagaggacacggaaagtcaactactgataatgacctggacctgtcaattgagactct
atgcagtgacgtgttggctgttttcaagactatgtatggagaatcccctccagcaattgt
gctcattggccacagcatgggaggttctgttgctgtacatgttgctgccaagaaaacatt
gcccagcttggccggacttgtagttgtggatgttgttgagggaacagccttggcttcact
gatccacatgcagaagattctttcaagcagggcgcaacattttgcaaccattgacaaagc
tgt---------------------------------------------------------
------------------------------------------------------------
------------------------------------------------------------
------------------------------------------------------------
------------------------------------------------------------
-----------------------------------------------------aagaact
ctcaccataggtcaaatgcaaggcaagttccaaatggtggttgtcagacacaccggacat
gcaatacaggaggatgttccagatgaatttgcaacccttgttcttaatttcatctctaga
aataggattgggccccatggcaacgaggtt
>PAFTOL004568
-------ttgatgaagaggakgatattcgcataccagacactgaaaatgttttccatgtg
tataaggcgggctcagaaggaccagttgtattttgcttgcatggaggcggatactct---
gctttcatttgcattgtcagcgggtaagattaaggagaaagctcgggtcgtggctatrga
cttgagaggacacggaaagtcaactactgataatgacctagacctgtcaattgagactct
atgcagtgacgtgttggctgttttgaagactatgtatggagaatcccctccagcaattgt
gctcattggccacagcatgggaggttctgttgctgtacatgttgctgccaagaaaacatt
gmccagcttggcyggacttgtagttgtggatgttgtcgagggaacagccttggcttcact
gattcacatgcagaagattctttcaagcagggcgcaacattttgcaaccattgacaaagc
tgt---------------------------------------------------------
------------------------------------------------------------
------------------------------------------------------------
------------------------------------------------------------
------------------------------------------------------------
-----------------------------------------------------aagaact
ctcaccataggtcaaatgcaaggcaagttccaaatggtggttgtcagacacaccggacat
gcaatacaggaggatgttccagatgagtttgcaacccttgttctcaatttcatctctaga
aataggattgggccccatggcattgaggtt
>PAFTOL004571
-------ttgatgaagaggatgatattcgtataccagacactgaaaatgtttttcatgta
tataaggcaggttcagaaggaccagttgtattttgcttgcatggaggcggatactct---
gctttcatttgcattgtcagcgggtaagattaaggagaaagctcgagtcgtggctatgga
cttgagaggacacggaaagtcaactagtgataatgatctagacctgtcaattgagactct
atgcagtgatgtgttggctgttttgaagactatgtatggagaatcccctccagcaattgt
gctcattggccacagtatgggcggctctgttgctgtacatgttgctgccaagaaaacatt
gcccagcttggcgggacttgtagttgtggatgttgttgagggaacagccttggcttcact
gattcacatgcagaagattctttcaagcagggtgcaacattttgcaaccattgacaaagc
tgt---------------aagtagttgactgttgtcaaacaccttatatgctttctttag
cattagtactatttctttttcttatatgggtaaaactcactttttttccagttat-----
----------------gtgcaccgtgctcagctggaaaagactgaacaatattggaga--
------------------------------------------------------------
-------------------------ggctggtatga------------------------
-----------------------------------------------------gagaact
ctcacgataggtcaaatgcaaggcaagttccaaatggtggttgtcaggcacagcggacat
gcaatacaggaggatgttccagatgaatttgcaacgcttgttctcaatttcatctctaga
aatcggattgggcctcatggcgtcgaggtt
>PAFTOL004572
-------ttgatgaagaggatgatattcgcataccagacactgaaaatgtttttcatgta
tacaaggcgggctcagaaggaccagttgtattttgcttgcatggaggcggatactct---
gctttcatttgcgttgtcagcgtgtaagattaaggagaaagctcggatcgtggctatgga
cttgagaggacacggaaagtcaactactgataatgacctagacctgtcaattgagactct
atgcaatgatgtgttggctgttttggtgactatgtatggagaatcccctccagcaattgt
gctcattggccacagcatgggaggttctgttgctgtacatgttgctgccaagaaaacatt
gcgcagcttggccggrcttgtagttgtggatgttgttgagggaacggcattggcttcgct
gattcacatgcagaagattctttcaagcagggtgcaacattttgcaaccattgaaaaagc
tgt---------------------------------------------------------
---------------------------------------------------atat-----
----------------gtgcaccgtgctcagctggaaaaaactgaacaatattggaga--
------------------------------------------------------------
-------------------------ggctggtatga------------------------
-----------------------------------------------------gagaact
ctcacgatagggcaaatgcaaggcaagttccaaatggtggttgtcagacamaccggacat
gcaatacag---------------------------------------------------
------------------------------
>PAFTOL004573
-------ttgatgaagaggatgatattcgcataccagacactgaaaatgtttttcatgta
tacaaggcgggctcagaaggaccagttgtattttgcttgcatggaggcggatactct---
gctttcatttgcgttgtcagcatgtaagattaaggagaaagcacggatcgtggctatgga
cttgagaggacatggaaagtcaactactgataatgacctagacctgtcaattgaggtgct
gctgtgtaaagtcttg--------------------------------------------
----atgtgcaacagcatgggaggttctgttgctgtacatgttgctgccaagaaaacatt
gcgcagcttggccggacttgtagttgtggatgttgttgagggaacagccttggcttcgct
gattcacatgcagaagattcttt-------------------------------------
------------------------------------------------------------
-----------------------------------------------------at-----
----------------gtgcacygtgctcagctggaaaaaactgaacaatattggaga--
------------------------------------------------------------
-------------------------ggctggtatgaggctgcagtttttggttattgttt
ctattattttctctttgatatccttattwtaaawttaaaaaaaat--------cagttct
cttttgatatggcaaatgcaaggcaagttccaaatggtggttgtcagacacaccggacat
gcaatacaggaggatgttccagatgaatttgcgacccttgttctcaatttcatctctaga
aatcggattgggccccatggcattgaggtt
>PAFTOL004574
-------ttgatgaagaggatgatattcgcataccagacacygaaaatgtttttcatgtg
tataaggcaggstcagaaggaccagttgtattttgcttgcatggaggcggatactct---
gctttcatttgcgttgtcrgcgggtaagattaaggagaaagctcgggttgtggctatgga
cttgagaggacatggaaagtcaactactgataatgacctagacctgtcaattgagactct
atgcartgacgtgtyggctgttttgaagactatgtatggagaatcccctccagcaattgt
gctcattggccacagcatgggaggttccgttgccgtacatgttgctgccaagaaaaccct
gcccagcttggccggacttgtagttgtggatgttgttgagggaacagccttggcttcact
gattcacatgcagaagattctttcaagcaggatgcaacattttgcaaccattgacaaagc
tgt---------------------------------------------------------
------------------------------------------------------------
------------------------------------------------------------
------------------------------------------------------------
------------------------------------------------------------
-----------------------------------------------------aagaact
ctcactataggtcaaatgcaaggcaagttccaaatggtggttgtcagacacaccggacat
gcaatacaggaggatgttcctgatgaatttgcaacccttgttctcaatttcatctctaga
aatcggattgggccccatggcattgaggtt
>PAFTOL004577
----actttgatgaagaggatgatattcacataccagacactgaaaatgtttttcatgtg
tataaggcgggctcagaaggaccagttgtattttgcttgcatggaggcggatactck---
gctttcatttgcrttgtcagcgggtaagattaaggagaaagctmgggtygtggctatgga
cttgagagggcacgggaagtcaactactgataatgacctagacctgtcaattgagactct
atgcagtgacgtgttggctgttttgaagactatgtatggagaatcycctccagcaattgt
gctcattggccacagcatgggaggttctgttgctgtacatgttgctgccaagaaaacatt
gcccagcttggccggacttgtagttgtggatgttgttgaggggacagccttggcttcact
gattcacatgcagaagattctttcaagcaggacacaacattttgcaaccattgacaaagc
tgt---------------------------------------------------------
------------------------------------------------------------
------------------------------------------------------------
------------------------------------------------------------
------------------------------------------------------------
-----------------------------------------------------aagaact
ctcactataggtcaaatgcaaggcaagttccaaatggtggttgtmagacacactggacat
gcaatacaggaggatgttccagatgaatttgcaacccttgttctcaatttcatctctaga
aatcgtattgggccccatggcattgaggtc
>PAFTOL004578
------------------------------------------------------------
------------------------------------------------------------
-ctttcatttgcgttgtcagcatgtaagattaaggagaaagctcggatcgtggctatgga
cttgagaggacacggaaagtcaactactgataatgacctagacctgtcaattgagactct
atgcaatgatgtgttggctgttttggagactatgtatggagaatcccctccagcaattgt
gctcgttggccacagcatgggaggttctgttgctgtacatgttgctgccaagaaaacatt
gcgcagcttggccggacttgtagttgtggatgttgttgagggaacagccttggcttcgct
gattcacatgcagaagattctttcaagcaggatgcaacattttgcaaccattgaaaaagc
tgt---------------------------------------------------------
------------------------------------------------------------
------------------------------------------------------------
------------------------------------------------------------
------------------------------------------------------------
-----------------------------------------------------aagaact
ctcacgatagggcaaatgcaaggcaagttccaaatggtggttgtcagacacactggacat
gcaatacaggaggatgttccagatgaatttgcgacccttgttctcaatttcatctctaga
aatcggattgggccccatggcatcgaggtt
>PAFTOL004582
---tattttgatgaagaggatgatatttgcataccagacactgaaaatgtttttcatgta
tacaaggcgggctcagaaggaccagttgtattttgcttgcatggaggcggatactctg-g
gytttcatttgcgttgtcagcatgtaagattaaggagaaagctcggattgtggctatgga
cttgagaggacatggaaagtcaactactgataatgacctagacctgtcaattgagactct
atgcaatgatgtgttggctgttttggagactatgtatggagaatcccctccagcaattgt
gctcattggccacagcatgggaggttctgttgctgtacacgttgctgccaagaaaacatt
gcgcagcttggccggacttgtagttgtggatgttgttgagggaacagccttggcctcgct
gattcacatgcagaagattctttcaagcaggttgcaacattttgcaaccattgacaaagc
tgt---------------------------------------------------------
------------------------------------------------------------
------------------------------------------------------------
------------------------------------------------------------
------------------------------------------------------------
-----------------------------------------------------aagaact
ctcacgatagggcaaatgcaaggcaaattccaaatggtggttgtcagacacaccggacat
gcaatacaggaggatgttccagatgaatttgcgacccttgttctcaatttcatctctaga
aatcggattgggccccatggcatcgaggtt
>PAFTOL004583
-------ttgatgaagaggatgatattcgcataccagacactgaaaatgtttttcatgtg
tataaggcgggctcaraaggaccagttgtattttgcttgcatggaggcggatactct---
gctttcatttgcgttgtcagcgggtaagattaaggagaaagctcaggttgtggctatgga
cttgagaggacatggaaagtcaactactgataatgaccgagacctgtcaattgagactct
atgcagtgatgtattggctgttttggagactatgtatggagaattccctccagcaattgt
gctcattggccacagcatgggaggttctgttgctgtacatgttgctgccaagaaaacact
gyccagcttggccggacttgtagttgtggatgttgttgagggaacagccttggcttcact
gattcayatgcagaagattctttyaagcagaatgcaacattttgcaaccattgacaaagc
tgt---------------------------------------------------------
---------------------------------------------------atat-----
----------------gtgcaccgtgctcagctggaaaaaactgaacratattggaga--
------------------------------------------------------------
-------------------------ggctggtatga------------------------
-----------------------------------------------------gagaact
ctcactatcggtcaaatgcaaggcaagttccaaatggtggttgtcagacacaccggacat
gcaatacaggaggatgttccagatgaatttgcaacccttgttctcaatttcatctctaga
aatcggattgggccccatggcatcgaggtt
>PAFTOL004584
-------ttgatgaagaggatgatattcacataccagacactgaaaakgtttttcatgtg
tataaggcgggctcagaaggaccagttgtattttgcttgcatggaggcggatactct---
gctttcatttgcgttgtcagcgggtaagattaaggagaaagctcgggtcgtggctatgga
cttgagaggacacgggaagtcaactactgataatgacctagacctgtcaattgagactct
atgcagtgacgtgttggctgttttgaagaccatgtatggagaatcccctccagcaattgt
gctcattggccacagcatgggaggttctgttgctgtccatgttgctgccaagaaaacatt
gcccagcttggccggacttgtagttgtggatgttgttgaggggactgccttggcttcact
gattcacatgcagaagattctttcaagcaggacacaacatttttcaaccattgacaaagc
tgt---------------------------------------------------------
------------------------------------------------------------
------------------------------------------------------------
------------------------------------------------------------
------------------------------------------------------------
-----------------------------------------------------aagaact
ctcactataggtcaaatgcaaggcaagttccaaatggtggttgtcagacacaccggacat
gcaatacaggaggatgttccagatgaatttgcaacccttgttctcaatttcatctctaga
aatcgggttgggccccatggcattgaggtt
>PAFTOL004585
-------ttgatgaagaggatgatattcgtataccagacactgaaaatgtttttcatgta
tataaggcgggttcagaaggaccagtggtattttgcttgcatggaggcggatactct---
gctttcatttgcattgtcagcgggtaagattaaggagaaagctcgagtcgtggccatgga
cttgagaggacatggaaagtcaactactgataatgatctagacctatcaattgagactct
atgcagtgatgtgttggctgttttgaagactatgtatggagaatcccctccagcaattgt
gctcattggccacagcatgggcggctctgttgctgtacatgttgctgccaagaaaacatt
gcccagcttggccggacttcttgttgtggatgttgttgagggaacagccttggcttcact
gattcacatgcagaagattctttcaagcagggtgcaacattttgcaaccattgacaaagc
tattgaatggagtgtcaaaggcggttccttgagaaatattgactcagctcgtgtatcgat
ccctgccacacttacatatgatgattcaaagaaa---------------tgttat-----
----------------gtgcaccgtgctcagctggaaaagactgaacaatattggaga--
------------------------------------------------------------
-------------------------ggctggtatga------------------------
-----------------------------------------------------sagaact
ctcacaataggtcaaatgcaaggcaagttccaaatggtggttgtcaggcacaccggacat
gcaatacaggaggatgttccagatgaatttgcaacgcttgttctcaatttcatctctaga
aatcggattgggccccatggcatcgaggtt
>PAFTOL004587
-------ttgatgaagaggatgatattcgcataccagacactgaaaatatttttcatgtg
tataaggcgggctcagaaggaccagttgtattttgcttgcatggaggcggatactct---
gctttcatttgcgttgtcagcgggtaagattaaggagaaagctcgggttgtggctatgga
cttgagaggacatggaaagtcaactactgataatgacctagacctgtcaattgagactct
rtgcagtgacgtgttggctgttttgaagactatgtgtggagaatcccctccagcaattgt
gctcattggccacagcatgggaggttctgttgctgtacatgttgctgccaagaaaacact
gcccagcttggccggacttgtagttgtggatgttgttgagggaacagccttggcttcact
gattcacatgcagaagattctttcaagcaggatgcaacattttgcaaccattgacaaagc
tgt---------------------------------------------------------
------------------------------------------------------------
------------------------------------------------------------
------------------------------------------------------------
------------------------------------------------------------
-----------------------------------------------------aaggact
ctcacyataggtcaaatgcaaggcaagttccaaatggyggttgtcagacacaccggacat
gcaatacaggaggatgttccagatgaatttrcaamccttgttctcaatttcatctctaga
aatcggattgggccccatggcatcgaggtt
>PAFTOL004590
-------ttgacgaagaggatgatattcacataccagacactgaaaatgtttttcatgtg
tataaggcgggctcagaaggaccagttgtattttgcttgcatggaggcggatactct---
gctttcatttgcgttgtcagcgggtaagattaaggagaaagctcgggttgtggctatgga
cttgagaggacacgggaagtcaactactgataatgacctagacctgtcaattgagactct
atgcagtgacgtgttggctgttttgaagaccatgtatggagaatcccctccagcaattgt
gctcattggccacagcatgggaggttctgttgctgtccatgttgctgccaagaaaacatt
gcccagcttggccggacttgtagttgtggatgttgttgaggggacagccttggcttcact
gattcacatgcagaagattctttcaagcaggacacaacatttttcaaccattgacaaagc
tgt---------------------------------------------------------
------------------------------------------------------------
------------------------------------------------------------
------------------------------------------------------------
------------------------------------------------------------
-----------------------------------------------------aagaact
ctcactataggtcaaatgcaaggcaagttccaaatggtggttgtcagacacaccggacat
gcaatacaggaggatgttccagatgaatttgcaacccttgttctcaatttcatctctaga
aatcggattgggccccatggcattgaggtt
>PAFTOL004591
-------ttgacgaagaggatgatattcasataccagacactgaaaatgtttttcatgtg
tataaggcgggctcagaaggaccagttgtattttgcttgcatggaggcggatactct---
gctttcatttgcgttgtcagcgggtaagattaaggagaaagctcgggtygtggctatgga
cttgagaggacacgggaagtcaactactgataatgacctagacctgtcaattgagactct
atgcagtgacgtgttggctgttttgaagacyatgtatggagaatcccctccagcaattgt
gctcattggccacagcatgggaggttctgttgctgtmcatgttgctgccaagaaaacatt
gcccagcttggccggacttgtagttgtggatgttgttgaggggacagccttggcttcact
gattcacatgcagaagattctttcaagcaggacacaacattttgcaaccattgacaaagc
tgt---------------------------------------------------------
------------------------------------------------------------
------------------------------------------------------------
------------------------------------------------------------
------------------------------------------------------------
-----------------------------------------------------aagaact
ctcactataggtcaaatgcaaggcaagttccaaatggtggttgtcagacacaccggacat
gcaatacaggaggatgttccagatgaatttgcaacccttgttctcamtttcatctctaga
aatcgkattgggccccatggcattgaggtt
>PAFTOL004593
-------ttgatgaagaggatgatattcgcataccagacactgaaaatgtttttcatgtg
tataaggcgggctcaaaaggaccagttgtattttgcttgcatggaggcggatactct---
gctttcrtttgcgttgtcagcgggtaagattaaggagaaagctcgggttgtggctatgga
cttgagaggacatggaaagtcaactactgataatgacctagacctgtcaattgagactct
atgcagtgatgtgttggctgttttgaagactatgtatggagaatcccctccagcaattgt
gctcattggccacagcatgggaggttctgttgctgtacatgttgctgccaagaaaacact
gcccagcttggccggacttgtagttgtggatgttgttgagggaacagccttggcttcact
gattcacatgcagaagattctttcaagcagaatgcaacattttgcaaccattgacaaagc
tgt---------------------------------------------------------
------------------------------------------------------------
------------------------------------------------------------
------------------------------------------------------------
------------------------------------------------------------
-----------------------------------------------------aagaact
ctcactataggtcaaatgcaaggcaagttccaaatggtggttgttagacacaccggacat
gcaatacaggaggatgttccagatgaatttgcaacccttgttctcaatttcatctctaga
aatcggattgggccccatggcatcgaggtt
>PAFTOL004594
------------------------------------------------------------
----------------------------------------------------agcag---
gctttcatttgcgytgtcagcgggtaagattaaggagaaagctcgggtcgtggctatgga
cttgagaggacacgggaagtcaactactgataatgacctrgacctgtcaattgagactct
atgcagtgaygtgttggctgttttgaagaccatgtatggagaatcccctccagcaattgt
gctcattggccacagcatgggaggttctgttgctgtccacgttgctgccaagaaaacatt
gcccagcttggccggacttgtagttgtggatgttgttga---------------------
------------------------------------------------------------
------------------------------------------------------------
------------------------------------------------------------
------------------------------------------------------------
------------------------------------------------------------
------------------------------------------------------------
-----------------------------------------------------gagaact
ctcactataggtcaaatgcaaggcaagttccaaatggtggttgtcagacacaccggacat
gcaatacaggaggatgttccagatgaatttgcaacccttgttctcaatttcatmtctaga
aatcggattgggccccatggcattgaggtt
>PAFTOL004596
-------ttgatgaagaggatgatattcgcataccagacactgaaaatgtttttcatgta
tacaaggcgggctcagaaggaccagttgtattttgcttgcatggaggcggatactct---
gctttcatttgcgttgtcagcatgtaagattaaggagaaagctcggatcgtggctatgga
cttgagaggacacggaaagtcaactactgataatgacctagacctgtcaattgagactct
atgcaatgatgtgttggctgttttggagactatgtatggagaatcccctccagcaattgt
gctcattggccacagcatgggaggttctgttgctgtacatgttgctgccaagaaaacatt
gcgcagcttggccggacttgtagttgtggatgttgttgagggaacagccttggcttcgct
gattcacatgcagaagattctttcaagcaggatgcaacattttgcaaccattgaaaaagc
tgt---------------------------------------------------------
---------------------------------------------------atat-----
----------------gtgcaccgtgctcagctggaaaaaactgaacaatattggaga--
------------------------------------------------------------
-------------------------ggctggtatga------------------------
-----------------------------------------------------gagaact
ctcacgatagggcaaatgcaaggcaagttccaaatggtggttgtcagacacaccggacat
gcaatacaggaggatgttccagatgaatttgcgacccttgttctcaatttcatctctaga
------------------------------
>PAFTOL004597
------------------------------------------------------------
------------------------------------------------------------
-ctttcatttgcgttgtcagcgggtaagattaaggagaaagctcgggttgtggctatgga
cttgagaggacatggaaagtcaactactgataatgaccaagatctgtcaattgagactct
atgcagtgatgtgttggctgttttgaagactatgtatggagaattccctccagcaatttc
attgatatgcaacagcatgggaggttctgttgctgtacatgttgctgccaagaaaacact
gcccagcttggccggacttgtagttgtggatgttgttgagggaacagccttggcttcact
gattcacatgcagaagattctttcaagcagaatgcaacattttgcaaccattgacaaagc
tgt---------------------------------------------------------
------------------------------------------------------------
------------------------------------------------------------
------------------------------------------------------------
------------------------------------------------------------
-----------------------------------------------------aagaact
ctcactataggtcaaatgcaaggcaagttccaaatggtggttgtcagacacaccggacat
gcaatacaggaggatgttmcagatgaatttgcaacccttgttctcaatttcatctctaga
aatcagattgggccccatggcgtcgaggtt
>PAFTOL004598
-------ttgatgaagaggatgatattcacataccagacactgaaaatatttttcatgtg
tataaggcgggctcagaaggaccagttgtattttgcttgcatggaggcggatactct---
gctttcatttgcrttgtcagcgggtaagattaaggagaaagctcgggtcgtggctatgga
cttgagaggacacgggaagtcaactactgataatgacctagacctgtcaattgagactct
atgcagcgacgtgttggctgttttgaagaccatgtatggagaatcccctccagcaattgt
gctcattggccacagcatgggaggttctgttgctgtccatgttgctgccaagaaaacatt
gcccagcttggccggacttgtagttgtggatgttgttgaggggacagccttggcttcact
gattcacatgcagaagattctttcaagcaggacacaacatttttcaaccattgacaaagc
tgt---------------------------------------------------------
------------------------------------------------------------
------------------------------------------------------------
------------------------------------------------------------
------------------------------------------------------------
-----------------------------------------------------tagaact
ctcactataggtcaaatgcaaggcaagttccaaatggtggttgtcagacayaccggacat
gcaatacaggaggatgttccagatgaatttgcaacccttgttctcaatttcatctctaga
aatcggattgggccccatggcattgaggtt
>PAFTOL004599
-------ttgatgaagaggatgatattcacataccagacactgaaaatgtttttcatgtg
tataaggcgggctcagaaggaccagttgtattttgcctgcatggaggcggatactct---
gctttcatttgcgttgtcagcgggtaagattaaggagaaagctcgggtcgtggctatgga
cttgagaggacacgggaagtcaactactgataatgacctagacctgtcaattgagactct
atgcagtgacgtgttggctgttttgaagaccatgtatggagaatcccctccagcaattgt
gctcattggccacagcatgggaggttctgttgctgtccatgttgctgccaagaaaacatt
gtccagcctggccggacttgtagttgtggatgttgttga---------------------
------------------------------------------------------------
------------------------------------------------------------
------------------------------------------------------------
------------------------------------------------------------
------------------------------------------------------------
------------------------------------------------------------
-----------------------------------------------------gagaact
ctcactataggtcaaatgcaaggcaagttccaaatggtggttgtcagacacaccggacat
gcaatacaggaggatgttccagatgaatttgcaacccttgttctcaatttcatctctaga
aatcggattgggccccatggcattgaggtt
>PAFTOL004600
------------------------------------------------------------
------------------------------------------------------------
-ctttcatttgcgttgtcagcgggtaagattaaggagaaagctcgggtcgtggctatgga
cttgagaggacacgggaagtcaactactgataatgacctagacctgtcaattgagrctct
atgcagtgacgtgttggctgttttgaagactatgtatggagaatcccctccagcaattgt
gctcattggccacagcatggggggttctgttgctgtacatgttgctgccaagaaaacatt
gcccagcttggccggacttgtagttgtggatgttgttgaggggacagccttggcttcact
gattcacatgcagaagattctttcaagcaggacacaacattttgcaaccattgacaaagc
tgt---------------------------------------------------------
------------------------------------------------------------
------------------------------------------------------------
------------------------------------------------------------
------------------------------------------------------------
-----------------------------------------------------aagaact
cttactataggtcaaatgcaaggcaagttccaaatggtggttgtcagacacaccggacat
gcaatacaggaggatgttccagatgaatttgcaacccttgttctcactttcatctctaga
aatcgtattgggccccatggcattgaggtt
>PAFTOL004601
-------ttgatgaagaggatgatattcgcataccagacactgaaaatgtttttcatttg
tataaggcgggctcaaaaggaccagttgtattttgcttgcatggaggcggatactct---
gctttcatttgcattgtcagcgggtaagattaaggagaaagctcgggttgtggctatgga
cttgagaggacatggaaagtcaactactgataatgacctagatctgtcaattgagactct
atgcagtgatgtgttggctgttttgaagactatgtatggagaatcccctccagcaattgt
gctcattggccacagcatgggaggttctgttgctgtacatgttgctgccaagaaaacact
gcccagcttggccggacttgtagttgtggatgttgttgagggaacagccttggcttcact
gattcacatgcagaagattctttcaagcagaatgcaacattttgcaaccattgacaaagc
tgt---------------------------------------------------------
------------------------------------------------------------
------------------------------------------------------------
------------------------------------------------------------
------------------------------------------------------------
-----------------------------------------------------aagaact
ctcactataggtcaaatgcaaggcaagttccaaatggtggttgtcagacacactggacat
gcaatacaggaggatgttccagatgaatttgcaacccttgttctcaatttcatctctaga
aatcggattgggcccaatggcatcgaggtt
>PAFTOL004603
------------------------------------------------------------
------------------------------------------------------------
-ctttcatttgcgttgtcagcgggtaagattaaggagaaagcccgggtcgtggctatgga
cttgagaggacacggaaagtcaactactgataatgacctagacctgtcaattgaggtgct
ctgt--------------------------------------------------------
------------------------------------------------------------
------------------------------------------------------------
------------------------------------------------------------
------------------------------------------------------------
------------------------------------------------------------
------------------------------------------------------------
------------------------------------------------------------
------------------------------------------------------------
------------------------------------------------------------
------------------------------------------------------------
------------------------------------------------------------
------------------------------
>PAFTOL004604
-------ttgatgaagaggatgatattcgcataccagacactgaaaatgtttttcatgtg
tataaggcgggtgcagaaggtccagttgtattttgcttgcatggaggcggatactct---
gctttcatttgcgttgtcagcgggtaagattaaggagaaagcccgggtcgttgctatgga
cttgagaggacacggaaagtcaactactgataatgacctagacctgtcaattgagactct
atgcagtgacgtattggctgttttgaagactatgtatggagaatcccctccagcaattgt
gctcattggccacagcatgggaggttctgttgctgtacatgttgctgccaagaaaacatt
gcccagcttggccggacttgtagttgtggatgttgttgaggggacagccttggcttcact
gattcacatgcagaagattctttcaagcaggacgcaacattttgcaaccattgaaaaagc
tgt---------------------------------------------------------
------------------------------------------------------------
------------------------------------------------------------
------------------------------------------------------------
------------------------------------------------------------
-----------------------------------------------------aagaact
ctcactataggtcaaatgcaaggcaagttccaaatggtggttgtcagacacaccggacat
gcaatacaggaggatgttccagatgaatttgcaacccttgttctcaatttcatctctaga
aatcggattgggccccatggcatcgaggtt
>PAFTOL004605
-------ttgatgaagaggatgatattcgcataccagacactgaaaatgtttttcatgtg
tataaggcgggctcaaaaggaccagttgtattttgcttgcatggaggcggatactct---
gctttcatttgcgttgtcagcgggtaagattaaggagaaagctcgggttgtggctatgga
cttgagaggacatggaaagtcaactactgataatgacccagacctgtcaattgagacgct
atgcagtgatgtggtggctgttttgaagactatgtatggagaattccctccagcagttgt
gctcattggccacagcatgggaggttctgttgctgtacatgttgctgccacgaaaacctt
gcccagcttggccggacttgtagttgtggatgttgttgagggaacagccttggcttcact
gattcacatgcagaagattctttcaagcagaatgcaacattttgcaaccattgacaaagc
tgt---------------------------------------------------------
------------------------------------------------------------
------------------------------------------------------------
------------------------------------------------------------
------------------------------------------------------------
-----------------------------------------------------aagaact
ctcactataggtcaaatgcaaggcaagttccaaatggtggttgtcagacacaccggacat
gcaatacaggaggatgtkccagatgaatttgcaacccttgttctcaatttcatctctaga
aatcggattgggccccatggcatcgaggtt
>PAFTOL004608
-------ttgatgaagaggatgatattcgcataccagatactgaaaatgtttttcatgta
tacaaggcgggctcagaaggaccagttgtattttgcttgcatggaggcggatactct---
gctttcatttgcgttgtcagcatgtaagattaaggagaaagctcggatcgtggctatgga
cttgagaggacacggaaagtcaaccactgataatgacctagacctgtcaattgagactct
atgcaatgatgtgttggctgttttggagactatgtatggagaatcccctccagcaattgt
gctcattggccacagcttgggaggttctgttgctgtacatgttgctgccaagaaaacatt
gcgcagcttggccggacttgtagttgtggatgttgttgagggaacagccttggcttcgct
gattcacatgcagaagattctttcaagcaggatgcaacattttgcaaccattgaaaaagc
tgt---------------------------------------------------------
---------------------------------------------------atat-----
----------------gtgcaccgtgctcagctggaaaaaactgaacaatattggaga--
------------------------------------------------------------
-------------------------ggctggtatga------------------------
-----------------------------------------------------gagaact
ctcacgatagggcaaatgcaaggcaagttccaaatggtggttgtcagacacagcggacat
gcaatacaggaggatgttccagatgaatttgcgacccttgttctcaatttcatctctaga
aatcggattgggccccatggcatcgaggtt
>PAFTOL004609
-------ttgatgaagaggatgatattcgcataccagacactgaaaatgtttttcatgta
tacaaggcgggctcrgaaggaccagttgtattttgcttgcatggaggcggatactctggg
gctttcatttgcgttgtcagcatgtaagattaaggagaaagctcggatcgtggctatgga
cttgagaggacacggaaagtcaactactgataatgacctagacctgtcaattgagactct
atgcaatgatgtgttggctgttttggagactatgtatggagartcccctccagcaattgt
gctcattggccacagcatgggaggttctgttgctgtacatgttgctgccaagaaaacatt
gtgcagcttggccggacttgtagttgtggatgttgttgagggaacagccttggcttcgct
gattcacatgcagaagattctttcaagcaggatgcaacattttgcaaccattgaaaaagc
tgt---------------------------------------------------------
------------------------------------------------------------
------------------------------------------------------------
------------------------------------------------------------
------------------------------------------------------------
-----------------------------------------------------aagaact
ctcacgatagggcaaatgcaaggcaagttccaaatggtggttgtcagatacaccggacat
gcaatacaggaggatgttccagatgaatttgcgacccttgttctcaatttcatctctaga
aatcggattgggccccatggc---------
>PAFTOL004610
-------ttgatgaagaggatgatattcgtataccaggcactgaaaatgtttttcatgta
tatagggcaggttyggaaggaccagttgtattttgcttgcatggaggcggatactct---
gctttcatttgcattgtcagcgggtaagattaaggagaaagctcgagttgtggctatgga
cttgagaggacatggaaagtcaactactgataatgatctagacctgtcaattgagactct
atgcagtgatgtgttggctgttttgaagactatgtatggagaatcccctccagcaattgt
gctcattggccacagtatgggcggctctgttgctgtacatgttgctgcsaagaaaacatt
gcccagcttggccggacttgtagttgtggatgttgttgagggaacggccttggcttcact
gattcacatgcagaagattctttcaagcagggtgcaacattttgcaaccgttgacaaagc
tgt---------------------------------------------------------
------------------------------------------------------------
------------------------------------------------------------
------------------------------------------------------------
------------------------------------------------------------
-----------------------------------------------------aagaact
ctcacgataggtcaaatgcaaggcaagttccaaatggtggttgtcaggctcaccggacat
gcaatacaggaggatgttccagatgaatttgcaatgcttgttctcaatttcatctctaga
aatcggattgggcctcatggcatcgaggtt
>PAFTOL004611
-------ttgatgaagaggatgatattcgtataccaggcactgaaaatgtttttcatgtr
tatagggcaggttcggaaggaccagttgtattttgcttgcatggaggcggatactct---
gctttcatttgcattgtcagcgggtaagattaaggagaaagctcgagttgtggctatgga
cttgagaggacatggaaagtcaactactgataatgatmyagacctgtcaattgagactct
atgcagtgatgtgttggctgttttgaagactatgtatggagaatcccctccagcaattgt
gctcattggccacagtatgggcggctctgttgctgtacatgttgctgcsaagaaaacatt
gcccagcttggccggacttgtagttgtggatgttgttgagggaacggccttggcttcact
gattcacatgcagaagattctttcaagcagggtgcaacattttgcaaccgttgacaaagc
tgt---------------------------------------------------------
------------------------------------------------------------
------------------------------------------------------------
------------------------------------------------------------
------------------------------------------------------------
-----------------------------------------------------aagaact
ctcacgataggtcaaatgcaaggcaagttccaaatggtggttgtcaggctcaccggacat
gcaatacaggwggatgttccagatgaatttgcaatgcttgttctcaatttcatctctaga
aatcggattgggcctcatggcatcgaggtt
>PAFTOL004613
-------ttgatgaagaggatgatattcacrtaccagacactgaaaatgtwtttcatgtg
tataaggcgggctcagaaggaccagttgtattttgcttgcatggaggcggatactct---
gctttcatttgcrttgtcagcgggtaagattaaggagaaagctcgggtcgtggcymtgga
cttgagaggacacgggaagtcaactactgataatgacctagacctgtcaattgagactct
atgcagtgacgtgttggctgttttgaagacaatgtatggagaatcccctccatcaattgt
gctcattggccacagcatgggaggttctgttgctgtacatsttgctgccaagaaaacatt
gcccagcttggccggacttgtagttgtggatgttgttgaggggayagccttggcttcact
gatycacatgcagaagattctttcaagcaggacacaacattttgcaaccattgacaaagc
tgt---------------------------------------------------------
------------------------------------------------------------
------------------------------------------------------------
------------------------------------------------------------
------------------------------------------------------------
-----------------------------------------------------magaact
ctcactataggtcaaatgcaaggcaagttccaaatggtggttgtcagacacaccggacat
gcaatacaggaggatgttccagatgaatttgcaacccttgttctcaatttcatctctaga
aatcgkattgggccccatggcattgaggtt
>PAFTOL004617
-------ttgatgaagaggatgatattcrcataccagacactgaaaatgtttttcatgtk
tataaggcaggctcagaaggaccagttgtattttgcttgcatggaggcggatactct---
gctttcatttgcgttgtcagcgggtaagattaaggagaaagctcgggttgtggctatgga
cttgagaggacacgggaagtcaactactgataatgacctagacctttcaattgagactct
atgcagtgacgtgttggctgttttgaagactatttatggagaatcccctccagcaattgt
gctcattggccacagcatgggaggttctgttgctgtacatgttgctgccaagaaaacatt
gcccagcttggccggacttgtagttgtggatgttgttgaggggacagccttggcttcact
gattcacatgcagaagattctttcaagcaggacacaacattttgcaaccattgacaaagc
tgt---------------------------------------------------------
------------------------------------------------------------
------------------------------------------------------------
------------------------------------------------------------
------------------------------------------------------------
-----------------------------------------------------aagaact
ctcactataggtcaaatgcaaggcaagttccaaatggtagttgtcagacacaccggacat
gcaatacaggaggatgttccagatgaatttgcaacccttgttctcaatttcatctctaga
aatcgtattgggccccatggcgttgaggtt
>PAFTOL004618
---tattttgatgaagaggatgatattcgcataccagacactgaaaatgtttttcatgta
tacaaggcrggctcagaaggaccagttgtattttgcttgcatggaggcggatactctg-g
gctttcatttgcgttgtcagcatgtaagattaaggagaaagctcggatcgtcgctatgga
cttgagaggacatggaaagtcaactactgataatgacctagacctgtcaattgagactct
atgcaatgatgtgttggctgttttggagactatgtatggagaatcccctccagcaattgt
gcttattggccacattgaatggagtgt--------caaaggaggttccttgagaaatatt
gactcagctcgtgtatc------------------------------------aatccct
gctacacttacatatgatgawtcaaagaa-------------------------------
------------------------------------------------------------
------------------------------------------------------------
------------------------------------------------------------
------------------------------------------------------------
------------------------------------------------------------
-----------------------------------------------------gagaact
ctcacgatagggcaaatgcaaggcaagttccaaatggtggttgtcagacacaccggacat
gcaatacaggaggatgttccagatgaatttgcgacccttgttctcaatttcatctctaga
aatcggattgggccccatggcattgaggtt
>PAFTOL004619
-cctattttgatgaagaggatgatatttgcataccagacactgaaaatgtttttcatgta
tataaggcgggcttagaaggaccagttgtattttgcttgcatggaggcggatactct---
gctttcatttgcattgtcagcaagtaagattaaggagaaagctcgggtcgtggctatgga
cttgagaggacacggaaagtcaactactgataatgacctagacctgtcaattgagacttt
atgcagtgatgttttggctgttttgaagactatgtatggagaatcccctccagcaattgt
gctcaatggccacagcatgggcgggtctgttgctgtacatgttgctgccaggagaacatt
gcccagcttggccggacttgtagttgtggatgttgttgagggaacagccttggcttctct
gattcacatgcagaaaattctttcaagcaggatgcagcattttgcaaccattgacaaagc
tgt---------------------------------------------------------
---------------------------------------------------atat-----
----------------gtgcaccgtgctcagctggaaaaaactgaacaatattggaga--
------------------------------------------------------------
-------------------------ggctggtatga------------------------
-----------------------------------------------------gagaact
ctcacgataggtcaaatgcaaggcaagttccaaatggtrgttgtcagacacacaggacat
gcaatacaggaggatgttccagatgaagttgcaactcttgttctcaatttcatctctaga
aatcggattgggccccatggcattgaggtt
>PAFTOL004620
-------ttgatgaagaggatgatattcgcataccagacactgaaaatgtttttcatgta
tayaaggcrggctcagaaggaccagttgtattttgcttgcatggaggcggatactct---
gctttcatttgcgttgtcagcatgtaagattaaggagaaagctcggatcgtggctatgga
cttgagaggacacggaaagtcaactactgataatgacctagacctgtcaattgagactct
atgcaatgatgtgttggctgttttggagactatgtatggagaatcccctccagcaattgt
gctcattggccacagcatgggaggttctgttgctgtacatgttgctgccaagaaaacatt
gcgcagcttggccggacttgtagttgtggatgttgttgagggaacggcattagcttcgct
gattcacatgcagaagattctttcaagcaggatgcaacattttgcaaccattgaaaaagc
tgt---------------------------------------------------------
---------------------------------------------------atat-----
----------------gtgcaccgtgctcagctggaaaaaactgaacaatattggaga--
------------------------------------------------------------
-------------------------ggctggtatga------------------------
-----------------------------------------------------gagaact
ctcacgatagggcaaatgcaaggcaagttccaaatggtggttgtcagacacaccggacat
gcaatacaggaggatgttccagatgaatttgcgacccttgttctcaatttcatctctaga
aatcggattgggccccatggcatcgaggtt
>PAFTOL004623
---tattttgatgaagaggatgatattcgcataccagacactgaaaatgtttttcatgta
tacaaggcgggctcagaaggaccagttgtattttgcttgcatggaggcggatactctg-g
gctttcatttgcgttgtcagcatgtaagattaaggagaaagctcggatcgtggctatgga
cttgagaggacatggaaagtcaactactgataatgacctagacctgtcaattgagactct
atgcaatgatgtgttggctgttttggaggctatgt-------------------------
--tgatgtgcaacagcatgggaggttctgttgctgtacatgttgctgccaagaaaacatt
gcgcagcttggctggacttgtagttgtggatgttgttgaggggacggcattggcttcact
gattcacatgcagaagattctttcaagcagggtgcaacattttgcaaccattgaaaaagc
tgt---------------------------------------------------------
------------------------------------------------------------
------------------------------------------------------------
------------------------------------------------------------
------------------------------------------------------------
-----------------------------------------------------aagaact
ctcacaatagggcaaatgcaaggmaagttccaaatggtggttgtcagacacaccggacat
gcagtacaggaggatgttccggatgaatttgcaacccttgttctcaatttcatctctaga
aatcggattgggccccatggcatcgaggtt
>PAFTOL004624
c-ctattttgaygaagaggatgatattcacataccagacactgaaaatgtttttcatgtg
tataaggcgggctcagaaggaccagttgtattttgcttgcatggaggcggatactct---
gctttcatttgcgttgtcagcgggtaagattaaggagaaagctcgggttgtggctatgga
cttgagaggacacgggaagtcaactactgataatgacctagacctgtcaattgagactct
atgcagtgacgtgttggctgttttgaagaccatgtatggagaatcccctccagcaattgt
gctcattggccacagcatgggaggttctgttgctgtccatgttgctgccaagaaaacatt
gcccagcttggccggacttgtagttgtggatgttgttgaggggacagccttggcttcact
gattcacatgcagaagattctttcaagcaggacacaacatttttcaaccattgacaaagc
tgt---------------------------------------------------------
---------------------------------------------------aagtcccat
gtagattgaatggagcgtcaaaggcggttccttgagaaatattgactcagctcgtgtatc
aatccctgctacacttacatatgat-----------------------------------
-------------------------gattcaaagaa------------------------
-----------------------------------------------------aagaact
ctcactataggtcaaatgcaaggcaagttccaaatggtggttgtcagacacaccggacat
gcaatacaggaggatgttccagatgaatttgcaacccttgttctcaatttcatctctaga
aatcggattgggccccatggcattgaggtt
>PAFTOL004625
-------ttgatgaagaggatgatattcacataccagacactgaaaatgtttttcatgtg
tataaggcgggctcagaaggaccagttgtattttgcttgcatggaggcggatactct---
gctttcatttgcgttgtcagcgggtaagattaaggagaaagctcgggtcgtggctatgga
cttgagagggcacgggaagtcaactactgataatgacctagacctgtcaattgagactct
atgcagtgacgtgttggctgttttgaagactatgtatggagaatcccctccagcaattgt
gctcattggccacagcatgggaggttctgttgctgtacatgttgctgccaagaaaacatt
gcccagcttggccggacttgtagttgtggatgttgttgaggggacagccttggcttcact
gattcacatgcagaagattctttcaagcaggacacaacattttgcaaccattgacaaagc
tgt---------------------------------------------------------
------------------------------------------------------------
------------------------------------------------------------
------------------------------------------------------------
------------------------------------------------------------
-----------------------------------------------------aagaact
ctcactataggtcaaatgcaaggcaagttccaaatggtggttgtcagacacaccggacat
gcaatacaggaggatgttccagatgaatttgcaacccttgttctcaatttcatctctaga
aatcgtattgggccccatggcattgaggtt
>PAFTOL004626
------------------------------------------------------------
------------------------------------------------------------
-ctttcatttgcgttgtcagcgggtaagattaaggagaaagctcgggttgtggctatgga
cttgagaggacatggaaagtcaactactgataatgaccgagacctgtcaattgagactct
atgcagtgatgtgttggctgttttgaagactatgtatggagaattccctccagcaattgt
gctcattggccacagcatgggaggttctgttgctgtacatgttgctgccaagaaaacatt
gcccagcttggccggacttgtagttgtggatgttgttgagggaacagccttggcttcact
gattcacatgcagaagattctttcaagcagaatgcaacattttgcaaccattgacaaagc
tgt---------------------------------------------------------
------------------------------------------------------------
------------------------------------------------------------
------------------------------------------------------------
------------------------------------------------------------
-----------------------------------------------------aagaact
ctcactatcggtcaaatgcaaggcaagttccaaatggtggttgtcagacacaccggacat
gcaatacaggaggatgttccagatgaatttgcaacccttgttctcaatttcatatctaga
aatcggattgggccccatggcatcgaggtt
>PAFTOL004627
-------ttgatgaagaggatgatattcrcataccagacactgaaaatgtttttcaygta
tacaargcgggctcagaaggaccagttgtattttgcttgcatggaggcggatactct---
gctttcatttgcgttgtcagcatgtaagattaaggagaaagctcggatcgtggctatgga
cttgagaggacacggaaagtcaactactgataatgacctagacctgtcaattgagrctct
atgcaatgatgtgttggctgttttggaaactatgtatggagaatcccctccagcaattgt
gctcattggccacagcatgggaggttctgttgctgtacatgttgctgccaagaaaacatt
gcgcagcttggcyggacttgtagttgtggatgttgttgagggaacggcattggcttcgct
gattcacatgcagaagattctttcaagcagggtgcaacattttgcaaccctt--------
------------------------------------------------------------
----------------------------------------------------tat-----
----------------gtgcaccgtgctcagctggaaaaaactgaacaatattggaga--
------------------------------------------------------------
-------------------------ggctggtatga------------------------
-----------------------------------------------------gagaact
ctcacgatagggcaaatgcaaggcaagttccaaatggtggttgtcagacacaccggacat
gcaatacaggaggatgttccagatgaatttgcgacccttgttctcaatttcatctctaga
aatcggattgggccccatggcattgaggtt
>PAFTOL004629
------------------------------------------------------------
------------------------------------------------------------
-ctttcatttgcgttgtcagcgggtaagattaaggagaaagcccgggtcgtggctatgga
cttgagaggacacggaaagtcaactactgataatgacctagacctgtcaattgagactct
atgcagtgacgtgttggctgttttgaagactatgtatggagaatcccctccagcaattgt
gctcattggccacagcatgggaggttctgttgctgtacatgttgctgccaagaaaacatt
gcccagcttggctggacttgtagttgtggatgttgttgaggggacagccttggcttcact
gattcacatgcagaagattctttcaagcaggacacaacattttgcaagcattgaaaaagc
tgt---------------------------------------------------------
------------------------------------------------------------
------------------------------------------------------------
------------------------------------------------------------
------------------------------------------------------------
-----------------------------------------------------aagaact
ctcactataggtcaaatgcaaggcaagttccaaatggtggttgtcagacacaccggacat
gcaatacaggaggatgttccagatgaatttgcaacccttgttctcaatttcatctctaga
aatcggattgggccccatggcatcgaggtt
>PAFTOL004631
-------ttgacgaagaggatgatattcacataccagacactgaaaatgtttttcatgtg
tataaggcgggctcagaaggaccagttgtattttgcttgcatggaggcggatactct---
gctttcatttgcgttgtcagcgggtaagattaaggagaaagctcgggttgtggctatgga
cttgagaggacacgggaagtcaactactgataatgacctagacctgtcaattgagactct
atgcagtgacgtgttggctgttttgaagaccatgtatggagaatcccctccagcaattgt
gctcattggccacagcatgggaggttctgttgctgtccatgttgctgccaagaaaacatt
gcccagcttggccggacttgtagttgtggatgttgttgaggggacagccttggcttcata
ggtgca------------------------------------------------------
------------------------------------------------------------
------------------------------------------------------------
------------------------------------------------------------
------------------------------------------------------------
------------------------------------------------------------
-----------------------------------------------------tagaact
ctcactataggtcaaatgcaaggcaagttccaaatggtggttgtcagacacaccggacat
gcaatacaggaggatgttccagatgaatttgcaacccttgttctcaatttcatctctaga
aatcggattgggccccatggcaytgaggtt
>PAFTOL004632
------------------------------------------------------------
------------------------------------------------------------
-ctttcatttgcgttgtcagctggtaagattaaggagaaagctcgggttgtggctatgga
cttgagaggacatggaaagtcaactactgataatgaccgagacctgtcaattgagactct
atgcggtgatgtggtggctgttttgaagactatgtatggagaattccctccagcaattgt
gctcattggccacagcatgggaggttctgttgctgtacatgttgctgccaagaaaacact
gcccagcttggccggacttgtagttgtggatgttgttgagggaacagccttggcttcact
gattcacatgcagaagattctttcaagcagaatgcaacattttgcaaccattgacaaagc
tgt---------------------------------------------------------
------------------------------------------------------------
------------------------------------------------------------
------------------------------------------------------------
------------------------------------------------------------
-----------------------------------------------------aagaact
ctcacwataggtcaaatgcaaggcaagttccaaatggtggttgtcagrcacaccggacat
gcaatacaggaggatgttccagatgaatttgcaacscttgttctcaatttcatctctaga
aatcrgattgggccccatggcatcgaggtt
>PAFTOL004633
------------------------------------------------------------
------------------------------------------------------------
-ctttcatttgcgttgtcagcgggtaagattaaggagaaagcccgggttgtggctatgga
cttgagaggacacggaaagtcaactactgataatgacctagacctgtcaattgagactct
atgcagtgacgtgttggctgttttgaagactatgtacggagaagcccctccagcaattgt
gctcattggcmacagcatgggaggttctgttgctgtacatgttgctgccaagaaaacatt
gcccagcttggccggacttgtagttgtggatgttgttgaggggacagccttggcttcact
gattcacatgcagaagattctttcaaacaggacgcaacattttgcaaccattgaaaaagc
tgt---------------------------------------------------------
------------------------------------------------------------
------------------------------------------------------------
------------------------------------------------------------
------------------------------------------------------------
-----------------------------------------------aattcacagaact
ctcactataggtcaaatgcaaggaaagttccaaatggtggttgtcaggcacaccggacat
gcaatacaggaggatgttccagatgaatttgcaacccttgttctcaatttcatctctaga
aatcggattgggccccatggcatcgaggtt
>PAFTOL004634
-------ttgatgaagaggatgatattcrcataccagacactgaaaatgtttttcatgta
tataaggcgggctcagaaggaccagttgtattttgcttgcatggaggcggatattct---
gctttcatttgcattgtcagcgggtaagattaaggagaaagctcrggtcrtggctatgga
cttgagaggccacggaaagtcaactaytgataatgacctagacctgtcaattgagactct
atgcagtgacgtgttggctgttttgaagactatgtatggaga------------------
------------------------------------------------------------
------------------------------------------------------------
------------------------------------------------------------
------------------------------------------------------------
------------------------------------------------------------
------------------------------------------------------------
------------------------------------------------------------
------------------------------------------------------------
-----------------------------------------------------aagaact
ctcaccataggtcaaatgcaaggaaagttccaaatggtggttgtcagacacaccggacat
gcaatacaggaggatgttccagatgagtttgcaacccttgttctcaatttcatctctaga
aataggattgggccccatggcattgaggtt
>PAFTOL004635
------------------------------------------------------------
------------------------------------------------------------
-ctttcatttgcattgtcagcgggtaagattaaggagaaagctcgggtcgtggctatgga
cttgagaggacacggaaagtcaactactgataatgacctagacctgtcaattgaggtgct
c-----------------------------------------------------------
------------------------------------------------------------
------------------------------------------------------------
------------------------------------------------------------
------------------------------------------------------------
------------------------------------------------------------
------------------------------------------------------------
------------------------------------------------------------
------------------------------------------------------------
------------------------------------------------------------
------------------------------------------------------------
------------------------------------------------------------
------------------------------
>PAFTOL004636
-------ttgatgaagaggatgatattcgcataccagacaccgaaaatgtttttcatgta
tacaaggcgggctcagaaggaccagttatattttgcttgcatggaggcggatactct---
gctttcatttgcgttgtcagcatgtaagattaaggagaaagctcggatcgtggctatgga
cttgagagggcacggaaagtcaactactgataatgacctagacctgtcaattgagactct
atgcaatgatgtgttggctgttttggagactatgtatggagaatcccctccagcaattgt
gctcattggccacagcatgggaggttctgttgctgtacatgttgctgccaagaaaacatt
gcgcagcttggccggacttgtagttgtggatgttgttgagggaacagccttggcttcgct
gattcacatgcaggagattctttcaagcaggatgcaacattttgcaaccattgaaaaagc
tgt---------------------------------------------------------
---------------------------------------------------atat-----
----------------gtgcaccgtgctcagctggaaaaaactgaacaatattggaga--
------------------------------------------------------------
-------------------------ggctggtatga------------------------
-----------------------------------------------------gagaact
ctcacgatagggcaaatgcaaggcaagttccaaatggtggttgtcagacacactggacay
gcaatacaggargatgttccagatgaatttgcgacccttgttctcaatttcatctctaga
aatcggattgggccccatggcatcgaggtt
>PAFTOL004637
-------ttgatgaagaggatgatattcgcataccagacactgaaaatgtttttcatgtg
tataaggcgggctcagaaggaccagttgtattttgcttgcatggaggcggatactct---
gctttcatttgcattgtcagcgagtaagatcaaggagaaagctcgggttgtggctatgga
cttgagaggacacggaaagtcaactactgataatgacctggacctgtcaattgagactct
atgcagtgatgtgttggctgttttgaagactatgtatggagtatcccctccagcaattgt
gctcattggccacagcatgggaggttctgtcgctgtacatgttgctgccaagagaacatt
gcccagcttggccggacttgtagttgtggatgttgttgagggaacagccttggcttcact
gattcacatgcagaaaattctttcaagcaggatgcaacattttgcaaccattgacaaagc
tgt---------------------------------------------------------
---------------------------------------------------atat-----
----------------gtgcaccgygctcagctggaaaaaactgaacaatattggaga--
------------------------------------------------------------
-------------------------ggctggtatga------------------------
-----------------------------------------------------gagaact
ctcacgataggtcaaatgcaaggcaagttccaaatggtggttgtcagacacaccggacat
gcaatacaggaggatgttccagatgaatttgcaacccttgttctcaatttcatmkctaga
aatcggattgggccccrtggcatcgaggtt
>PAFTOL004638
------------------------------------------------------------
------------------------------------------------------------
-ctttcatttgcgttgtcagcgggtaagattaaggagaaagctcgggtcgyggctatgga
cttgagaggacacgggaagtcaactactgataatgacctagacctgtcaattgagactct
atgcagtgacgtgttggctgttttgaagactatatatggagaatcccctccagcaattgt
gctcattggccacagcatgggaggttctgttgctgtacatgttgctgccaagaaaacatt
gcccagcttggccggacttgtagttgtggatgttgttgaggggacagccttggcttcact
gattcacatgcagaagattctttcaagcaggacacaacattttgcaaccattgacaaagc
tgt---------------------------------------------------------
------------------------------------------------------------
------------------------------------------------------------
------------------------------------------------------------
------------------------------------------------------------
-----------------------------------------------------aagaact
ctcactataggtcaaatgcaaggcaagttccaaatggtggttgtcagacacaccggacat
gcaatacaggaggatgttccagatgaatttgcaacccttgttctcaatttcatatctaga
aatcgtattgggccccatggcattgaggtt
>PAFTOL004639
------------------------------------------------------------
------------------------------------------------------------
-ctttcatttgcgttgtcagcgggtaagattaaggagaaagctcgggttgtggctatgga
cttgagaggacatggaaagtcaactactgataatgaccgagacctgtcaattgagactct
atgcagtgatgtgttggctgttttgaagactatgtatggagaattccctcctgcaagtgt
gctcattggccaaagcatgggaggttctgttgctgtacatgttgctgccaagaaaacatt
gcccagcttggccggacttgtagttgtggatgttgttgagggaacagccttggcttcact
gattcacatgcagaagattctttcaagcagaatgcaacattttgcaaccattgacaaagc
tgt---------------------------------------------------------
------------------------------------------------------------
------------------------------------------------------------
------------------------------------------------------------
------------------------------------------------------------
-----------------------------------------------------aagaact
ctcactatcggtcaaatgcaaggcaagttccaaatggtggttgtcagacacaccggacat
gcaatacaggaggatgttccagatgaatttgcaacccttgttctcaatttcatatctaga
aatcggattgggccccatggcatcgaggtt
>PAFTOL004640
-------ttgatgaagaggatgatattcgcataccagacactgaaaatgtttttcatgtg
tataaggcgggctyaaaaggaccagttgtattttgcttgcatggaggcggatactck---
gctttcatttgcgttgtcagcgggtaagattaaggagaaagctcgggttgtggctatgga
cttgagaggacatggaaagtcaactactgataatgatctagacctgtcaattgagactct
atgcagtgatgtgttggctgttttgaagactatgtttggagaatcccctccagcaattgt
gctcattggccacagcatgggaggttctgttgctgtacatgttgctgccaagaaaacact
gcccagcttggccggacttgtagttgtggatgttgttga---------------------
------------------------------------------------------------
------------------------------------------------------------
------------------------------------------------------------
------------------------------------------------------------
------------------------------------------------------------
------------------------------------------------------------
-----------------------------------------------------gagaact
ctcactataggtcaaatgcaaggcaagttccaaatggtggttgtcagacacaccggacat
gcaatacaggaggatgttccagatgaatttgcaacccttgttctcaatttcatctctaga
aatcggattgggccccatggcattgaggtt
>PAFTOL004642
-------ttgatgaagaggatgatattcacataccagacactgaaaatgtttttcatgtg
tataaggcgggctcagaaggaccagttgtattttgcttgcatggaggcggatactct---
gctttcatttgcgttgtcagcgggtaagattaaggagaaagctcgggtcgtggctatgga
cttgagaggacacgggaagtcaaccactgataatgacctagacctgtcaattgagactct
atgcagtgatgtgttggctgttttgaagactatgtatggagaatcccctccagcaattgt
gctcattggcmacagcatgggaggttctgttgctgtacatgttgctgccaagaaaacatt
gcccagcttggccggacttgtagttgtggatgttgttgaggggacagccttggcttcact
gattcacatgcagaagattctttcaagcaggacacaacattttgcaaccattgacaaagc
tgt---------------------------------------------------------
------------------------------------------------------------
------------------------------------------------------------
------------------------------------------------------------
------------------------------------------------------------
-----------------------------------------------------aagaact
ctcactataggtcaaatgcaaggcaagttccaaatggtggttgtcagacaaaccggacat
gcaatacaggaggatgttccagatgaatttgcaacccttgttctcaatttcatctctaga
aatcggattgggccccatggcattgaggtt
>PAFTOL004644
-------ttgatgaagaggatgatattcgcataccagacactgaaaatgtttttcatgtg
tataaggcgggcactgaaggaccagttgtattttgcttgcatggaggcggatactct---
gctttcatttgcgttgtcagcgggtaagattaaggagaaagctygggtcgtggctatgga
cttgagaggacacggaaagtcaactactgataatgacctagacctgtcaattgagactct
atgcagtgacgtgttggctgttctgaagactatgtatggagaatcccctcccgcaattgt
gctcattggccacagcatgggaggttctgttgctgtacatgttrctgccaagaaaacatt
gcccagcttggccggacttgtagttgtggatgttgttgagggaacagccttggcttcact
gattcacatgcagaagattctttcaagcaggacgcaacattttgcaaccattgacaaagc
tgt---------------------------------------------------------
------------------------------------------------------------
------------------------------------------------------------
------------------------------------------------------------
------------------------------------------------------------
-----------------------------------------------------aagaact
ctcacyataggtcaaatgcaaggcaagttccaaatggtggttgtcagacacaccggacat
gcaatacaggaggatgttccagatgaattctcaacccttgttctcaatttcatctctaga
aatcggattgggccccatggcattgaggtt
>PAFTOL004646
-------ttgatgaagaggatgatattcacataccagacactgaaaakgtttttcatgtg
tataaggcgggctcagaaggaccagttgtattttgcttgcatggaggcggatactct---
gctttcatttgcgttgtcagcgggtaagattaaggagaaagctcgggttgtggctatgga
cttgagaggacacgggaagtcaactactgataatgacctagacctgtcaattgagactct
atgcagtgacgtgttggctgttttgaagaccatgtatggagaatcccctccagcaattgt
gctcattggccacagcatgggaggttctgttgctgtccatgttgctgccaagaaaacatt
gcccagcttggccggacttgtagttgtggatgttgttgaggggacagccttggcttcact
gattcacatgcagaagattctttcaagcaggacacaacatttttcaaccattgacaaagc
tgt---------------------------------------------------------
------------------------------------------------------------
------------------------------------------------------------
------------------------------------------------------------
------------------------------------------------------------
-----------------------------------------------------aagaact
ctcactataggtcaaatgcaaggcaagttccaaatggtggttgtcagacacaccggacat
gcaatacaggaggatgttccagatgaatttgcaacccttgttctcaatttcatctctaga
aatcggattgggccccatggcattgaggtt
>PAFTOL004647
---tattttgatgaagaggatgacattcggataccwgacactgaaaatgtttttcatgta
tacaaggcrggctcagaaggaccagttgtattttgcttgcatggaggcggatactccg-g
gctttcatttgcgttgtcagcatgtaagattaaggagaaagctcggatcgtggctatgga
cttgagaggacacggaaagtcaactactgataatgacttagacctgtcaattgaggtgct
gctgtgtaaagt------------------------------------------------
------------------------------------------------------------
------------------------------------------------------------
------------------------------------------------------------
------------------------------------------------------------
------------------------------------------------------------
------------------------------------------------------------
------------------------------------------------------------
------------------------------------------------------------
-----------------------------------------------------cagaact
ctcacgatagggcaaatgcaaggcaagttccaaatggtggttgtcagacacaccggacat
gcaatacaggaggatgttccagatgaatttgcaacccttgttctcaatttcatctctaga
aatcggattgggccccatggcatcgaggtt
>PAFTOL004648
-------ttgatgaagaggatgatattcgcataccagacactgaaaatgtttttcatgtg
tataaggcrggctcaaaaggaccagttgtattttgcttgcatggaggcggatactct---
gctttcatttgcattrtcagcgggtaagattaaggagaaagctcgggttgtggctatgga
cttgagaggacatggaaagtcaactactgataatgacctagacctgtcaattgagactct
atgcagtgatgtgttggctgttttgaagactatgtac-----------------------
-ttgatgtgcaacagcatgggaggttctgttgctgtacatgttgctgccaagaaaacayt
gcccagcttggccggacttgtagttgtggatgttgttgagggaacagccttggcttcact
gattcacatgcagaagattctttcaagcagaaygcaacattttgcaacmattgacaaagc
mgt---------------------------------------------------------
------------------------------------------------------------
------------------------------------------------------------
------------------------------------------------------------
------------------------------------------------------------
-----------------------------------------------------aagaact
ctcactataggtcaaatgcaaggcaagttccaaatggtggttgtcagacacaccggacay
gcaatacaggaggatgttccagatgaatttgcaacccttgttctcaatttcatctctaga
aatcggattgggccccatggcatcgaggtt
>PAFTOL004649
---tattttgatgaagaggatgatattcgcataccagacactgaaaatgtttttcatgta
tacaaggygggctcagaaggaccagttgtattttgcttgcatggaggcggatactctg-g
gctttcatttgcrttgtcagcatgtaagattaaggagaaagctcggatygtsgctatgga
cttgagaggacayggaaagtcaactactgataatgacctagacctgtcaattgagactct
atgcaatgatgtgttggctgttttggagactatgtatggagaatcccctccagcaattgt
gctcattggccacattgaatggagtgt--------caaaggcggttccttgagaaatatt
----------------------------gagtcggctcgtgtatcaatccctactacact
tacatattgtcatgaaat---------agaagagccctggtataggtgcattttgcaggc
gac---------------------------------------------------------
------------------------------------------------------------
------------------------------------------------------------
------------------------------------------------------------
------------------------------------------------------------
-----------------------------------------------------aagaact
ctcacgatagggcaaatgcaaggcaagttccaaatggtggttgtcagacacaccggacat
gcaatacaggaggatgttccagatgaatttgcgacccttgttctcaatttcatctctaga
aatcggattgggccccatggcatcgag---
>PAFTOL004652
----actttgatgaagaggatgatattcacataccagacactgaaaatgtttttcatgtg
tataaggcgggctcagaaggaccagttgtattttgcttgcatggaggcggatactct---
gctttcatttgcgttgtcagcgggtatgattaaggagaaagctcgggtcgtggctatgga
cttgagaggacatgggaagtcaactactgataatgacctagacctgtcaattgagactct
atgcagtgacgtgttggctgttttgaagaccatgtatggagaatcccctccagcaattgt
gctcattggccacagcatgggcggttctgttgctgtacatgttgctgccaagaaaacatt
gcccagcttggccggacttgtagttgtggatgttgttgaggggacagccttggcttcact
gattcacatgcagaagattctttcaagcaggacgcaacattttgcaaccattgacaaagc
tgt---------------------------------------------------------
---------------------------------------------------atat-----
----------------gtgcaccgtgctctgctggaaaaaactgaacaatattggaga--
------------------------------------------------------------
-------------------------ggctggtatga------------------------
-----------------------------------------------------gagaact
ctcactattggtcaaatgcaaggcaagttccaaatggtggttgtcagacacaccggacat
gcaatacaggaggatgttccagatgaatttgcaacccttgttctcaatttcatctctaga
aatcgtattgggccccatggcattgaggtt
>PAFTOL004653
-------ttgacgaagaggatgatgttcacataccagacactgaaaatgtttttcatgtg
tataaggcgggctcagaaggaccagttgtattttgcttgcatgggggcggatactck---
gctttcatttgcsttgtcagcgggtaagattaaggagaaagctcgggtcgtggctatgga
cttgagaggacacgggaagtcaactactgataatgacctagacctgtcaattgagactct
atgcagtgacgtgttggctgttttgaagactatgtatggagaatcccctccagcaattgt
gctcattggccacagcatgggaggttctgttgctgtacatgttgctgccaagaaaacatt
gcccagcttggccggacttgtagttgtggatgttgttgaggggacagccttggcttcact
gattcacatgcagaagattctttcaagcaggacacaacattttgcaaccattgacaaagc
tgt---------------------------------------------------------
------------------------------------------------------------
------------------------------------------------------------
------------------------------------------------------------
------------------------------------------------------------
-----------------------------------------------------magaact
ctcactataggtcaaatgcaaggcaagttccaaatggtggttgtcagacacaccggacat
gcaatacaggwggatgttccagatgaatttgcaacccttgttctcaatttcatctctaga
aatcgtattgggccccatggcattgaggtt
>PAFTOL004654
----gttttgatgaagaggatgatattcgcataccagacactgaaaatgtttttcatgta
tacaaggcrggctcagaaggaccagttgtattttgcttgcatggaggcggatactck---
gctttcatttgcgttgtcagcatgtaagattaaggagaaagctcggatygtggctatgga
cttgagaggrcacggaaagtcaactactgataatgacctagacctgtcaattgagactct
atgcaatgatgtgttggctgttttggagactatgtatggagaatcccctccagcaattgt
gctcattggccacagcatgggaggttctgttgctgtacatgttgctgccaagaaaacatt
gcgcagcttggccggacttgtagttgtggatgttgttgagggaacagccttggcttcgct
gattcacatgcagaagattctttcaagcaggattcaacattttgcaaccattgaaaa---
------------------------------------------------------------
---------------------------------------------------atat-----
----------------gtgcaccgtgctcagctggagaaaactgaacaatattggaga--
------------------------------------------------------------
-------------------------ggctggtatga------------------------
-----------------------------------------------------g------
------------------------------------------------------------
------------------------------------------------------------
------------------------------
>PAFTOL004657
-------------aagaggatgatattcgtataccagacactgaaaatgtttttcatgta
tataaggcaggttcagaagggccagtggtattttgcttgcatggaggcggatactct---
gctttcatttgcattgtcagcggggaagattaaggagaaagctcgagtcgtggccatgga
cttgagaggacatggaaagtcaactactgataatgatctagacctatcaattgagactct
atgcagtgatgtgttggctgttttgaagactatgtatggagaatcccctccagcaattgt
gctcattggccacagcatgggcggctctgttgctgtacatgttgctgccaagaaaacatt
gcccagcttggccggacttrtagttgtggatgttgttgagggaacagccttggcttcact
gattcacatgcagaagattctttcaagcagggtgcaacattttgcaaccattgacaaagc
tgt---------------------------------------------------------
---------------------------------------------------atat-----
----------------gtgcaccgtgctcagctggaaaagactgaacaatattggaga--
------------------------------------------------------------
-------------------------ggctggtatga------------------------
-----------------------------------------------------gagaact
ctcacaataggtcaaatgcaaggcaagttccaaatggtggttgtcaggcacaccggacat
gcaatacaggaggatgttccagatgaatttgcaacgcttgttctcaatttcatctctaga
aatcggattgggccccgtggcatcgaggtc
>PAFTOL004658
------------------------------------------------------------
------------------------------------------------------------
------------------------------------------------------------
------------------------------------------------------------
------------------------------------------------------------
------------------------------------------------------------
------------------------------------------------------------
------------------------------------------------------------
------------------------------------------------------------
------------------------------------------------------------
------------------------------------------------------------
------------------------------------------------------------
------------------------------------------------------------
------------------------------------------------------agaatt
ctcacgatagggcaaatgcaaggcaagttccaaatggtggttgtcagacacaccggacat
gcaatacaggaggatgttccagatgaatttgcgacccttgttctcaatttcatctctaga
aatcggattgggccccatggcatcgaggtt
>PAFTOL004661
-------ttgatgaagaggatgatattcgtataccaggcactgaaaatgtttttcatgta
tataaggcaggttcagaaggaccagtggtattttgcttgcatggaggcggatact-----
------------------------------------------------------------
------------------------------------------------------------
------------------------------------------------------------
-ttgatgtgcaacagcatgggcggctctgttgctgtacatgttgctgccaagaaaacatt
gcccagcttggccggacttgtagttgtggatgttgttgagggaacagccttggcttcact
gattcacatgcagaagattctttcaagcagggtgcaacattttgcaaccattgacaaagc
tgt---------------------------------------------------------
------------------------------------------------------------
------------------------------------------------------------
------------------------------------------------------------
------------------------------------------------------------
-----------------------------------------------------aagaact
ctcacaataggtcaaatgcaaggcaagttccaaatggtggttgtcrggcacaccggacat
gcaatacaggaggatgttccagatgaattcgcaacgcttgttctcaatttcatctctaga
aatcagattgggccccatggcatcgaggtt
>PAFTOL004662
------------------------------------------------------------
------------------------------------------------------------
-ctttcatttgcgttgtcagcatgtaagattaaggagaaagctcggatcgtggctatgga
cttgagaggacacggaaagtcarctactgataatgacctagacctgtcaattgagactct
atgtaatgatgtgttggctgttttggagactatgtatggagaatcccctccagcaattgt
gctcattggccac-----------------------------------------------
------------------------------------------------------------
------------------------------------------------------------
------------------------------------------------------------
------------------------------------------------------------
------------------------------------------------------------
------------------------------------------------------------
------------------------------------------------------------
------------------------------------------------------agaact
ctcacgatagggcaaatgcaaggcaagttccaaatggtggttgtcagacacaccggacat
gcaatacaggaggatgttccagatgaatttgcgacccttgttctcaatttcatctctaga
aatcggattgggcccaatggcatcgaggtc
>PAFTOL004664
------------------------------------------------------------
------------------------------------------------------------
-ctttcatttgcgytgtcagcgggtaagattaaggagaaagctcgggtcgtggctatgga
cttgagaggacacgggaagtcaactactgataatgacctagacctgtcaattgagrctct
atgcagtgacgtgttggctgttttgaagaccatgtatggagaatcccctccagcaattgt
gctcattggccac-----------------------------------------------
------------------------------------------------------------
------------------------------------------------------------
------------------------------------------------------------
------------------------------------------------------------
------------------------------------------------------------
------------------------------------------------------------
------------------------------------------------------------
------------------------------------------------------agaact
ctcactataggtcaaatgcaaggcaagttccaaatggtggttgtcagacacaccggacat
gcaatacaggaggatgttccagatgaatttgcaacccttgttctcamtttcatctctaga
aatcgkattgggccccatggcattgaggtt
>PAFTOL004665
------------------------------------------------------------
------------------------------------------------------------
------------------------------------------------------------
------------------------------------------------------------
------------------------------------------------------------
-ttgatgtgcaacagcatgggaggttctgttgctgtacatgttgctgccaagaaaacact
gcccagcttggccggacttgtagttgtggatgttgttgagggaacagccttggcttcact
gattcacatgcagaagattctttcaagcagaatgcaacattttgcaaccattgacaaagc
tgt---------------------------------------------------------
------------------------------------------------------------
------------------------------------------------------------
------------------------------------------------------------
------------------------------------------------------------
-----------------------------------------------------aagaact
ctcactataggtcaaatgcaaggcaagttccaaatggtggttgtcagacacactggacat
gcaatacaggaggatgttccagatgaatttgcaacccttgttctcaatttcatctctaga
aatcggattgggccccatggcatcgaggtt
>PAFTOL004666
-------ttgatgaagaggatgatattcacatagcagacactgaaaatgtttttcatgtg
tataaggcgggctcagaaggaccagttgtattttgcttgcatggaggcggatactct---
gctttcatttgcgytgtcagcgggtaagattaaggagaaagctcrggtcgtggctatgga
cttgagaggacacgggaagtcaactactrataatgacctagayctgtcaattgagactct
atgcagtgacgtgttggctgttttgaagactatgtatggagaatcccctccagcaattgt
gctyattggccac-----------------------------------------------
------------------------------------------------------------
------------------------------------------------------------
------------------------------------------------------------
------------------------------------------------------------
------------------------------------------------------------
------------------------------------------------------------
------------------------------------------------------------
------------------------------------------------------agaact
ctcactataggtcaaatgcaaggcaagttccaaatggtggttgtcagacacaccggacat
gcaatacaggaggatgttccagatgaatttgcaacccttgttctcaatttcatctctaga
aatcggattgggccccatggcattgaggtt
>PAFTOL004667
-------ttgatgaagaggatgatattcacataccagacacagaaaatgtttttcatgtg
tataaggcaggctcagaaggaccagttgtattttgcttgcatggaggcggatactct---
gctttcatttgcgttgtcagcgggtaagattaaggagaaagctcaggtcgtggctatgga
cttgagaggacacgggaagtcaactactgataatgacctagacctgtcaattgagactct
atgcagtgacgtgttggctgttttgaagactatgtatggagaatcccctccagcaattgt
gctcattggccac-----------------------------------------------
------------------------------------------------------------
------------------------------------------------------------
------------------------------------------------------------
------------------------------------------------------------
------------------------------------------------------------
------------------------------------------------------------
------------------------------------------------------------
------------------------------------------------------agaact
ctcactataggtcaaatgcaaggcaagttccaaatggtggttgtcagacacaccggacat
gcaatacaggaggatgttccagatgaatttgcaacccttgttctcaatttcatctctaga
aatcgtattgggccccacggcattgaggtt
>PAFTOL004668
------------------------------------------------------------
------------------------------------------------------------
------------------------------------------------------------
------------------------------------------------------------
------------------------------------------------------------
------------------------------------------------------------
------------------------------------------------------------
------------------------------------------------------------
------------------------------------------------------------
------------------------------------------------------------
------------------------------------------------------------
------------------------------------------------------------
------------------------------------------------------------
------------------------------------------------------agaact
ctcactataggtcaaatgcaaggcaagttycaaatggtggttgtcagacasaccggacat
gcartacaggaggatgttccagatgaatttgcaacccttgttctcaatttcatctctaga
aatcggattgggccccatggcattgaggtt
>PAFTOL005024
-------ttgatgaagaggatgatattcacataccagacactgaaaatgtttttcatgtg
tataaggcgggctcagaaggaccagttgtattttgcttgcatggaggcggatactct---
gctttcatttgcgttgtcagcgggtaagattaaggagaaagctcgggtcgtggctatgga
cttgagaggacacgggaagtcaactactgataatgacctagacctttcaattgagactct
atgcagtgacgtgttggctgttttgaagactatgtatggagaatcccctccagcaattgt
gctcattggccacagcatgggaggttctgttgctgtacatgttgctgccaagaaaacatt
gcccagcttggccggacttgtagttgtggatgttgttgaggggacagccttggcttcact
gattcacatgcagaagattctttcaagcaggacacaacattttgcaaccattgacaaagc
tgt---------------------------------------------------------
------------------------------------------------------------
------------------------------------------------------------
------------------------------------------------------------
------------------------------------------------------------
-----------------------------------------------------aagaact
ctcactataggtcaaatgcaaggcaagttccaaatggtggttgtcagacacaccggacat
gcaatacaggaggatgttccagatgaatttgcaacccttgttctcaatttcatctctaga
aatcgtattgggccccatggcgttgaggtt
>PAFTOL005025
-------ttgatgaagaggatgatattcgcatacctgacactgaaaaggtttttcatgtg
yataaggcgggctcagaaggaccagttgtattttgcttgcatggaggcggatactct---
gctttcatttgcgttgtcagcgggtaagattaaggagaaagctcgggtcgtggctatgga
cttgagaggacacggaaagtcaactactgataatgacctagacctgtcaattgagactct
atgcagtgacgtgttggctgttttgaagactatgtatggagaatcccctccagcaattgt
gctcattggccac-----------------------------------------------
------------------------------------------------------------
------------------------------------------------------------
------------------------------------------------------------
------------------------------------------------------------
------------------------------------------------------------
------------------------------------------------------------
------------------------------------------------------------
------------------------------------------------------agaact
ctcactataggtcaaatgcaaggcaagttccaaatggtggttgtcagacacaccggacat
gcaatacaggaggatgttccagatgaatttgcaaccctggttctcaatttcatttctaga
aatcggattgggccccatggcaccgaggtt
>PAFTOL005026
------------------------------------------------------------
------------------------------------------------------------
-ctttcatttgcgttgtcagcgggtaagattaaggagaaagctcggatcgtggctatgga
cttgagaggacacggaaagtcaactactgataatgacctagacctgtcaattgagactct
atgcagtgacgtgttggctgttttgaagactatgtatggagaatcccctccagcaattgt
gctcattggccac-----------------------------------------------
------------------------------------------------------------
------------------------------------------------------------
------------------------------------------------------------
------------------------------------------------------------
------------------------------------------------------------
------------------------------------------------------------
------------------------------------------------------------
------------------------------------------------------agaact
ctcactataggtcaaatgcaaggcaagttccaaatggtggttgtcagacacaccggacat
gcaatacaggaggatgttccagatgaatttgcaaccctggttctcaatttgattactaga
aatcgaattgggccccat------------
>PAFTOL005035
-------------aagaggatgatattcacataccagacactgaaaatgtttttcatgtg
tataaggcgggctcagaaggaccagttgtattttgcttgcatggaggcggatattct---
gctttcatttgcgttgtcagcgggtawgattaaggagaaagctcgggtcgtggctatgga
cttgagaggacaygggaagtcaactactgataatgacctagacctgtcaattgagactct
atgcagtgacgtgttggctgttttgaagactatgtatggagaatcccctccagcaattgt
gctcattggc--------------------------------------------------
------------------------------------------------------------
------------------------------------------------------------
------------------------------------------------------------
------------------------------------------------------------
------------------------------------------------------------
------------------------------------------------------------
------------------------------------------------------------
------------------------------------------------------------
------------------------------------------------------------
------------------------------------------------------------
------------------------------
>PAFTOL005042
------------------------------------------------------------
----------------------------tatctgattkr--tgatgttgatttgacca-g
gctttcatttgcgttgtcagcgggtawgattaaggagaaagctcgggtygtggctatgga
cttgagaggrcayggraagtcaacyactgataatgayckagacctgtcaattgagacttt
atgcagtgatgtgttggctgttttgaagactatgtatggagaatcccc------------
------------------------------------------------------------
------------------------------------------------------------
------------------------------------------------------------
------------------------------------------------------------
------------------------------------------------------------
------------------------------------------------------------
------------------------------------------------------------
------------------------------------------------------------
-----------------------------------------------------tagaact
ctcactataggtcaaatgcaaggcaagttccaaatggtggttgtcagacacaccggacat
gcaatacaggaggatgttccagatgaatttgcaacccttgttctcaatttcatctctaga
aatcgkattgggccccatggcatygaggtt
>PAFTOL005043
------------------------------------------------------------
------------------------------------------------------------
-ctttcatttgcgttgtcagcgggtawgattaaggagaaagctcgggtcgtggctatgga
cttgagaggrcaygggaagtcaacyactgataatgayctagacctgtcaattgagactct
atgcagtgacgtgtttgctgttttgaagactatgtatggagaatcccctccagcaattgt
gctcattggccacagcatgggaggttctgttgctgtacatgttgctgccaagaaaacatt
gcccagcttggccggacttgtagttgtggatgttgttgaggggacagccttggcttcact
gattcacatgcagaagattctttcaagcaggacacaacattttgcaaccattgacaaagc
tgt---------------------------------------------------------
---------------------------------------------------atat-----
----------------gtgcaccgtgctctgctggaaaaaactgaacaatattggaga--
------------------------------------------------------------
-------------------------ggctggtatga------------------------
-----------------------------------------------------gagaact
ctcactataggtcaaatgcaaggcaagttccaaatggtggttgtcagacacaccggacat
gcaatacaggaggatgttccagatgaatttgcaacccttgttctcaatttcatctctaga
aatcgtattgggccccatggcattgaggtt
>PAFTOL005047
------------------------------------------------------------
------------------------------------------------------------
-ctttcatttgcattatcagcgggtaagattaaggagaaagctcgggttgtggctatgga
cttgagaggacatggaaagtcaactactgataatgacctagacctgtcaattgagactct
atgcagtgatgtgttggctgttttgaagactatgtatggagaatcccctccagcaattgt
gctcattggccacagcatgggaggttctgttgctgtacatgttgctgccaagaaaacact
gcccagcttggccggacttgtagttgtggatgttgttgagggaacagccttggcttcact
gattcacatgcagaagattctttcaagcagaatgcaacattttgcaaccattgacaaagc
tgt---------------------------------------------------------
------------------------------------------------------------
------------------------------------------------------------
------------------------------------------------------------
------------------------------------------------------------
-----------------------------------------------------aagaact
ctcactataggtcaaatgcaaggcaagttccaaatggtggttgtcagacacaccggacat
gcaatacaggaggatgttccagatgaatttgcaacccttgttctcaatttcatctctaga
aatcggattgggccccatggcatcgaggtt
>PAFTOL005169
------------------------------------------------------------
------------------------------------------------------------
-ctttcatttgcgttgtcagcgggtaagattaaggagaaagcccgggtcgtggctatgga
cttgagaggacacggaaagtcaactactgataatgacctagacctgtcaattgaggtgct
ctgt--------------------------------------------------------
------------------------------------------------------------
------------------------------------------------------------
------------------------------------------------------------
------------------------------------------------------------
------------------------------------------------------------
------------------------------------------------------------
------------------------------------------------------------
------------------------------------------------------------
------------------------------------------------------------
------------------------------------------------------------
------------------------------------------------------------
------------------------------
>PAFTOL007498
-------ttgatgaagaggatgatattcgcataccagacactgaaaatgtttttcatgtg
tataaggcgggctctgaaggaccagttgtattttgcttgcatggaggcggatactck---
gctttcatttgcgttgtcagcgggtaagattaaggagaaagctcgggtcrtggctatgga
cttgagaggacacggaaagtcaactactgataatgacctagacctgtcaattgagactct
atgcagtgacgtgttggctgttttgaagactatgtatggagaatcccctccagcaattgt
gctcattggcmacagcatgggaggttctgttgctgtacatgttgctgccaagaaaacatt
gcccagcttggccggacttgtagttgtggatgttgttgagggaacagccttggcttcrct
gattcacatgcagaagattctttcaagcaggacgcaacattttgcaaccattgacaaagc
tgt---------------------------------------------------------
------------------------------------------------------------
------------------------------------------------------------
------------------------------------------------------------
------------------------------------------------------------
-----------------------------------------------------gagaact
ctcactataggtcaaatgcaaggcaagttccaaatggtggttgtcagacacaccggacat
gcaatacaggaggatgttccagatgaatttgcaacccttgttctcaatttgatctctaga
aatcggatcgggccccatggcatcgaggtt
>PAFTOL008060
------------------------------------------------------------
------------------------------------------------------------
-ctttcatttgcgttgtcagcgagtaagattaaggagaaagctcgggttgtggctatgga
cttgagaggacacgggaagtcaactactgatagtgacctagacctgtcaattgagactct
atgcagtgacgtgttggctgttttgaagaccatgtatggagaatcccctccagcaattgt
gctcattggccac-----------------------------------------------
------------------------------------------------------------
------------------------------------------------------------
------------------------------------------------------------
------------------------------------------------------------
------------------------------------------------------------
------------------------------------------------------------
------------------------------------------------------------
------------------------------------------------------agaact
ctcactataggtcaaatgcaaggcaagttccaaatggtggttgtcagacacaccggacat
gcaatacaggaggatgttccagatgaatttgcaacccttgttctcaatttcatctctaga
aatcggattgggccccatggcattgaggtt
>PAFTOL008062
-------ttgatgaagaggatgatattcacataccagacactgaaaatatttttcatgtg
tataaggcgggctcagaaggaccagttgtattttgcttgcatggaggcggatactct---
gctttcatttgcgttgtcagcgggtaagattaaggagaaagctcgggtcgtggctatgga
cttgagaggacacgggaagtcaactactgataatgacctagacctgtcaattgagrctct
atgcagygacgtgttggctgttttgaagaccatgtatggagaatcccctccagcaattgt
gctcattggccacagcatgggaggttctgttgctgtccacgttgctgccaagaaaacatt
gcccagcttggccggacttgtagttgtggatgttgttga---------------------
------------------------------------------------------------
------------------------------------------------------------
------------------------------------------------------------
------------------------------------------------------------
------------------------------------------------------------
------------------------------------------------------------
-----------------------------------------------------gagaact
ctcactataggtcaaatgcaaggcaagttccaaatggtggttgtcagacacaccggacat
gcaatacaggaggatgtwccagatgaatttgcaacycttgttctcaatttcatctctaga
aatcggattgggccccatggyattgaggtt
>PAFTOL008063
-------ttgacgaagaggatgatattcacataccagacactgaaaatgtttttcatgtr
tataaggcgggctcagaaggaccagttgtattttgcttgcatggaggcggatactct---
gctttcatttgcgttgtcagcgggtaagattaaggagaaagctcgggtygtggctatgga
cttgagaggacaygggaagtcaactactgataatgacctagacctgtcaattgagrctct
atgcagtgacgtgttggctgttttgaagaccatgtatggagaatcccctccagcaattgt
gctcattggccacagcatgggaggttctgttgctgtccatgttgctgccaagaaaacatt
gcccagcttggccggacttgtagttgtggatgttgttgaggggacagccttggcttcact
gattcacatgcagaagattctttcaagcaggacacaacatttttcaaccattgacaaagc
tgt---------------------------------------------------------
------------------------------------------------------------
------------------------------------------------------------
------------------------------------------------------------
------------------------------------------------------------
-----------------------------------------------------aagaact
ctcactataggtcaaatgcaaggcaagttccaaatggtggttgtyagacacaccggacat
gcaatacaggaggatgttccagatgaatttgcaacccttgttctcaatttcatctctaga
aatcggattgggccccatggcattgaggtt
>PAFTOL008084
-------ttgatgaagaggatgatattcrtataccagacactgaaaatgtttttcatgta
tataaggcaggttcagaaggaccagttgtattttgcttgcatggaggcggatact-----
------------------------------------------------------------
-------------------------------------------------------accct
atgcagtgatgtgttggctgttttgaagactatgtatggagaatcccctccagcaattgt
gctcatcggccacagtatgggcggctctgttgctgtacatgttgctgccaagaaaacatt
gcccagcttggctggacttgtagttgtggatgttgttgagggaacagccttggcttcact
gatgcacatgcagaagatcctttcaagcagggtccaacattttgcaaccattgacaaagc
tgt---------------------------------------------------------
---------------------------------------------------atat-----
----------------gtgcaccgtgctcagctggaaaagactgaacaatattggaga--
------------------------------------------------------------
-------------------------ggctggtatga------------------------
-----------------------------------------------------gagaact
ctcacgataggtcaaatgcaaggcaagttccaaatggtggttgtcaggcacaccggacat
gcaatacaggaggatgttccagatgaatttgcaatgcttgttctcaatttcatctctaga
aatcggattgggcctcatggcatcgaggtt
>PAFTOL008417
------------------------------------------------------------
------------------------------------------------------------
-ctttcatttgcgttgtcagcgggtaagattaaggagaaagctcgggttgtggctatgga
cttgagaggacacgggaagtcaactactgataatgacctagacctgtcaattgagrctct
atgcagtgacgtgttggctgttttgaagaccatgtatggagaatcccctccagcaattgt
gctcattggccacagcatgggaggttctgttgctgtccatgttgctgccaagaaaacatt
gcccagcttggccggacttgtagttgtggatgttgttga---------------------
------------------------------------------------------------
------------------------------------------------------------
------------------------------------------------------------
------------------------------------------------------------
------------------------------------------------------------
------------------------------------------------------------
-----------------------------------------------------gagaact
ctcactataggtcaaatgcaaggcaagttccaaatggtggttgtcagacacaccggacat
gcaatacaggaggatgttccagatgaatttgca---------------------------
------------------------------
>PAFTOL008419
------------------------------------------------------------
------------------------------------------------------------
-ctttcatttgcgttgtcagcgggtaagattaaggagaaagctcgggtcgtggctatgga
cttgagaggacacgggaagtcaactactgataatgacctagatctgtcaattgagactct
atgcagtgacgtgttggctgttttgaagactatgtatggagaatcccctccagcaattgt
gcttattggccacagcatgggaggttctgttgctgtacatgttgctgccaagaaaacatt
gcccagcttggccggacttgtagttgtggatgttgttga---------------------
------------------------------------------------------------
------------------------------------------------------------
------------------------------------------------------------
------------------------------------------------------------
------------------------------------------------------------
------------------------------------------------------------
-----------------------------------------------------gagaact
ctcactataggtcaaatgcaaggcaagttccaaatggtggttgtcagacacaccggacat
gcaatacaggaggatgttccagatgaatttgcaacccttgttctcaatttcatctctaga
aatcggattgggccccatggcattgaggtt
>PAFTOL008421
---tattttgatgaagaggatgatattcgcataccagacactgaaaatgtttttcacgta
tacaaggsgggctcagaaggaccagttgtattttgcttgcatggaggcggatactctg-g
gctttcatttgcgttgtcagcatgtaaaattaaggagaaagctcggatcgtggctatgga
cttgagaggacacggaaagtcaactactgataatgacctagacctgtcrattgagactct
atgcaatgacgtgttggctgttttggagactatgtatggagaatcccctccagcaattgt
gctcattggcmacagcatgggaggttctgttgctgtacatgttgctgcsaagaaaacatt
gcgcagcttggctggacttgtagttgtggatgttgttgagggaacggcattggcttcgct
gattcacatgcagaagattctttcaagcagggtgcaacattttgcaaccattgaaaaagc
tgt---------------------------------------------------------
------------------------------------------------------------
------------------------------------------------------------
------------------------------------------------------------
------------------------------------------------------------
-----------------------------------------------------aagaact
ctcacgatagggcaaatgcaaggcaagttccaaatggtrgttgtcagacacactggacat
gcaatacaggaggatgttccagatgaatttgcgacccttgttctcaatttcatctctaga
aatcggattgggccccatggcatcgaggtt
>PAFTOL008422
------------------------------------------------------------
------------------------------------------------------------
-ctttcatttgcgttgtcagcatgtaagattaaggagaaagctcggatcgtggctatgga
cttgagaggacacggaaagtcaactactgataatgacctagacctgtcaattgagactct
atgcaatgatgtgttggctgttttggagactatgtatggagattcccctccagcaattgt
gctcattggccac-----------------------------------------------
------------------------------------------------------------
------------------------------------------------------------
------------------------------------------------------------
------------------------------------------------------------
------------------------------------------------------------
------------------------------------------------------------
------------------------------------------------------------
------------------------------------------------------agaact
ctcacgatagggcaaatgcaaggcaagttccaaatggtggttgtcagacacactggacat
gcaatacaggaggatgttccagatgaatttgcgacccttgttctcaatttcatctctaga
aatcggattgggccccatggcatcgaggtt
>PAFTOL008423
-------ttgatgaagaggatgatattcgcataccagacactgaaaatgtttttcatgtg
tataaggcgggctcaaaaggaccagttgtattttgcttgcatggaggcggatactct---
gctttcatttgcgttgtcagcgggtaagattaaggagaaagctcgggttgtggctatgga
cttgagaggacatggaaagtcaactactgataatgacctagacctgtcaattgagactct
atgcagtgatgtgttggctgttttgaagactatgtatggagaatcccctccagcaattgt
gctaattggccacagcatgggaggttctgttgctgtacatgttgctgccaagaaaacact
gcccagcttggccggacttgtagttgtggatgttgttgagggaacagccttggcttcact
gattcacatgcagaagattctttcaagcagaatgcaacattttgcaaccattgacaaagc
tgt---------------------------------------------------------
------------------------------------------------------------
------------------------------------------------------------
------------------------------------------------------------
------------------------------------------------------------
-----------------------------------------------------aagaact
ctcactataggtcaaatgcaaggcaagttccaaatggtggttgtcagacacaccgggcat
gcaatacaggaggatgttccagatgaatttgcaacccttgttctcaatttcatctctaga
aatcggattggggcccatggcatcgaggtt
>PAFTOL008436
-------ttgatgaagaggatgatattcgcataccagacactgaaaatgtttttcatgtg
tataaggcgggctcagaaggaccagttgtattttgcttgcatggaggcggatactct---
gctttcatttgcgttgtcagcgggtaagattaaggagaaagctcgggtcgtggctatgga
cttgagaggacacggaaagtcaactactgataatgacctagacctgtcaattgagrctct
atgcagtgacgtgttggctgttttgaagactatgtatggagaatgccctccagcaattgt
gctcattggcmacagcatgggaggttctgttgctgtacatgttgctgccaagaaaacatt
gcccagcttggccggacttcttgttgtggatgttgttgaggggacagccttggcttcact
gattcacatgcagaagattctttcaagcaggacgcaacattttgcaaccattgacaaagc
tgt---------------------------------------------------------
------------------------------------------------------------
------------------------------------------------------------
------------------------------------------------------------
------------------------------------------------------------
-----------------------------------------------------aagaact
ctcactataggtcaaatgcaaggcaagttccaaatggtggttgtcagacacactggacat
gcaatacaggaggatgttccagatgaatttgcaacccttgttctcaatttcatctctaga
aatcggattgggccccatggcatcgaggtt
>PAFTOL008439
ggctattttgatgaagaggatgatattcgcataccagacactgaaaatgtttttcatgtg
tataaggcgggctcagaaggaccagttgtattttgcttgcatggcggcggatattctg-g
gctttcatttgcgttgtcagcgggtaagattaaggagaaagctagggtcgtggctatgga
cttgagagggcacggaaagtcaactactgataatgacctagacctgtcaattgagactct
atgcagtgacgtgttggctgttttgaagactatgtatggagaatcctctccggcaattgt
gctcattggccacagcatgggaggttctgttgctgtacatgttgctgccaagaaatcatt
gcccagcttggccggacttgtagttgtggatgttgttgagggaacagccttgrcttcact
gattcacatgcagaagattctttcaagcaggatgcaacattttgcaaccattgacaaagc
tgt---------------------------------------------------------
------------------------------------------------------------
------------------------------------------------------------
------------------------------------------------------------
------------------------------------------------------------
-----------------------------------------------------aagaact
ctcactatwggtcaaatgcaaggcaagttccaaatggtggttgtcagacacaccggacat
gcgatacaggaggatgttccagatgaatttgcagcccttgttctcaatttcatctctaga
aatcggattgggccccacggcatcgaggtt
>PAFTOL008881
-------ttgatgaagaggatgatattcgcataccagacgctgaaaatgtttttcatgtg
tataaggcgggcttagaaggaccagttgtattttgcttgcatggaggcggatactct---
gctgtcatttgcgttgtcagcgggtaagattaaggagaaagctcgggtcgtggctatgga
cttgagaggacacggaaagtcaactactgataatgacctagacctgtcaattgagactct
atgcagtgacgtgttggctgttttgaagactatgtayggagaatcccctccagcaattgt
sctgattggccacagcatgggaggttctgttgctgtacatgttgctgccaagaaaacatt
gcccagcttggccggacttgtagtygtggatgttgttgagggaacagccttggcttcact
gattcacatgcagaagattctttcaagcaggacgcaacattttgcaaccattgacaaagc
cgt---------------------------------------------------------
------------------------------------------------------------
------------------------------------------------------------
------------------------------------------------------------
------------------------------------------------------------
-----------------------------------------------------aagaact
ctcactataggtcaaatgcaaggcaagttccaaatggtggttgtcagacacaccggacat
gcaatacaggaggatgttccagatgaatttgcaacccttgttctcaatttcatctctaga
aatcggattgggccccatggcatcgaggtt
>PAFTOL009175
------------------------------------------------------------
------------------------------------------------------------
------------------------------------------------------------
------------------------------------------------------------
------------------------------------------------------------
-ttgatatgcaacagcatgggaggttctgttgctgtgcatgttgctgccaagaaaacatt
gcccagcttggccggacttgttgttgtggatgttgttgag--------------------
------------------------------------------------------------
------------------------------------------------------------
------------------------------------------------------------
------------------------------------------------------------
------------------------------------------------------------
------------------------------------------------------------
------------------------------------------------------------
------------------------------------------------------------
------------------------------------------------------------
------------------------------
>PAFTOL009179
------------------------------------------------------------
------------------------------------------------------------
-ctttcatttgcgttgtcagcgggtaagattaaggagaaagctcgggttgtggctatgga
cttgagaggacacgggaagtcaactactgacaatgacttacattacctttttgggactct
atgcagtgacgtgttggctgttttgaaggctatgtatggagaatcccctccagcaattgt
gctgattggccac-----------------------------------------------
------------------------------------------------------------
------------------------------------------------------------
------------------------------------------------------------
------------------------------------------------------------
------------------------------------------------------------
------------------------------------------------------------
------------------------------------------------------------
------------------------------------------------------------
------------------------------------------------------------
------------------------------------------------------------
------------------------------
>PAFTOL009181
------------------------------------------------------------
------------------------------------------------------------
-ctttcatttgcgttgtcagcgggtaagattaaggagaaagctcgggtcgtggctatgga
cttgagaggacacgggaagtcaactactgataatgacctagacctgtcaattgagactct
atgcagtgacgtgttggctgttttgaagactatgtatggagaatcccctccagcaattgt
gctcattggccac-----------------------------------------------
------------------------------------------------------------
------------------------------------------------------------
------------------------------------------------------------
------------------------------------------------------------
------------------------------------------------------------
------------------------------------------------------------
------------------------------------------------------------
------------------------------------------------------------
------------------------------------------------------------
------------------------------------------------------------
------------------------------
>PAFTOL009185
-------ttgatgaagaggatgatattcgcatatcagacactgaaaatgtttttcatgta
tacaaggcgggctcaaaaggaccagttgtattttgcttgcatggaggcggatactct---
gctttcatttgcgttgtcagcatgtaagattaaggagaaagctcggatcgtggctatgga
cttgagaggacacggaaagtcaactactgataatgacctagacctgtcaattgagactct
atgcaatgatgtgttggctgttttggagactatgtatggagaatcccctccagcaattgt
gctcattggccactatgtg-----------------------------------------
------------------------------------------------------------
------------------------------------------------------------
------------------------------------------------------------
------------------------------------------------------------
-------------------caccgtgctcagctggaaaaaactgaacaatattggaga--
------------------------------------------------------------
-------------------------ggctggtatga------------------------
-----------------------------------------------------gagaact
ctcacgatagggcaaatgcaaggcaagttccaaatggtggttgtcagacacaccggacat
gcaatacaggaggatgttccagatgaatttgcracccttgttctcaatttcatctctaga
aatcagattgggccccatggcatcgaggtt
>PAFTOL009187
------------------------------------------------------------
------------------------------------------------------------
-ctttcatttgcgttgtcagcggstaagattaaggagaaagctcgggttgtggctatgga
cttgagaggacatggaaagtcaactactgataatgaccgagacctgtcaattgagactct
atgcagtgatgtgttggctgttttgaagactatgtatggagaattccctccagcaattgt
gctcattggccac-----------------------------------------------
------------------------------------------------------------
------------------------------------------------------------
------------------------------------------------------------
------------------------------------------------------------
------------------------------------------------------------
------------------------------------------------------------
------------------------------------------------------------
------------------------------------------------------agaact
ctcactataggtcaaatgcaaggcaagttccaaatggtggttgtcagacacaccggacat
gcaatacaggaggatgttccagatgaatttgcaacccttgttctcaatttcatctctaga
aatcggattgggccccatggcatcgaggtt
>PAFTOL009189
-------ttgatgaagaggatgatattcacataccagacactgaaaatgtttttcatgtg
tataaggcrggctcagaaggaccagttgtattttgcttgcatggaggcggatactct---
gctttcatttgcgttgtcagcgggtaagattaaggagaaagctcgggtcgtggctatgga
cttgagaggacacgggaagtcaactactgataatgacctagacctttcaattgagactct
atgcagtgacgtgttggctgttttgaagactatgtatggagaatcccctccagcaattgt
gctcattggccac-----------------------------------------------
------------------------------------------------------------
------------------------------------------------------------
------------------------------------------------------------
------------------------------------------------------------
------------------------------------------------------------
------------------------------------------------------------
------------------------------------------------------------
------------------------------------------------------agract
ctcactataggtcaaatgcaaggcaagttccaaatggtggttgtcagacacaccggacat
gcaatacaggaggatgttccagatgaatttgcaacccttgttctc---------------
------------------------------
>PAFTOL009191
-------ttgatgaagaggatgatattcacataccagacacggaaaatgtttttcatgtg
tataaggcgggctyagaaggaccagttgtattttgcttgcatggaggcggatactct---
gctttcatttgcgttgtcagcgggtaagattaaggagaaagctcgggttgtggcgatgga
cttgagaggacacgggaagtcaactactgataatgacctagacctttcaattgagactct
atgcagtgacgtgttggctgttttgaagactatgtatggagaatcccctccagcaattgt
gctcattggccacagcatgggaggttctgttgctgtacatgttgctgccaagaaaacatt
gcccagcttggctggacttgtagttgtggatgttgttgaggggacagccttggcttcact
gattcacatgcagaagattctttcaagcaggwcacaacattttgcaaccattgacaaagc
tgt---------------------------------------------------------
---------------------------------------------------atat-----
----------------gtgcaccgtgctctgctggaaaaaactgaacaatattggaga--
------------------------------------------------------------
-------------------------ggctggtatga------------------------
-----------------------------------------------------gagaact
ctcactataggtcaaatgcaaggcaagttccaaatggtggttgtcagacacaccggacat
gcaatacaggaggatgttccagatgaatatgcaacccttgttctcaatttcatctctaga
aatcgtattgggccccatggcgttgaggtt
>PAFTOL009193
-------ttgatgaagaggatgatattcgcataccagacactgaaaatgtttttcatgta
tacaaggcgggctcagaaggaccagttgtattttgcttgcatggaggcggatactct---
gctttcatttgcgttgtcagcatgtaagattaaggagaaagctcgkgtcgtggctatgga
cttgagaggacacggaaagtcaactactgataatgacctagacctgtcaattgaggtgct
gmtgtgtaaagtct----------------------------------------------
------------------------------------------------------------
------------------------------------------------------------
------------------------------------------------------------
------------------------------------------------------------
-----------------------------------------------------mt-----
----------------gtgcaccgtgctcagctggaaaaaaccgaacaatattggaga--
------------------------------------------------------------
-------------------------ggctggtatga------------------------
-----------------------------------------------------gagaact
ctcacgatagggcaaatgcaagggaagttccaaatggtggttgtcagacacactggacat
gcaatacag---------------------------------------------------
------------------------------
>PAFTOL009195
----actttgatgamgaggatgatattcacataccagacactgaaaatgtttttcatgtg
tataaggcgggctcagaaggaccagttgtattttgcttgcatggaggcggatactct---
gctttcatttgcgttgtcagcgggtatgattaaggagaaagctcgggtcgtggctatgga
cttgagaggacacgggaagtcaactactgataatgacctagacctgtcaattgagactct
atgcagtgacgtgttggctgttttgaagaccatgtatggagaatcccctccagcaattgt
gctcattggccacaggtttgtcctttgttgttcacttattccttccaataaccttagtat
ttccagcttggccggacttgtagttgtggatgttgttgaggggacagccttggcttcact
gattcacatgcagaagattctttcaagcaggacacaacattttgcaaccattgacaaagc
tgt---------------------------------------------------------
---------------------------------------------------atat-----
----------------gtgcaccgtgctctgctggaaaaaactgaacaatattggaga--
------------------------------------------------------------
-------------------------ggctggtatga------------------------
-----------------------------------------------------gagaact
ctcactataggtcaaatgcaaggcaagttccaaatggtggttgtcagacacaccggacat
gcaatacaggaggatgttccagatgaatttgcaacccttgttctcaatttcatctctaga
aatcgtattgggccccatggcattgaggtt
>PAFTOL009197
------------------------------------------------------------
------------------------------------------------------------
------------------------------------------------------------
------------------------------------------------------------
------------------------------------------------------------
------------------------------------------------------------
------------------------------------------------------------
------------------------------------------------------------
------------------------------------------------------------
------------------------------------------------------------
------------------------------------------------------------
------------------------------------------------------------
------------------------------------------------------------
------------------------------------------------------agaact
ctcactataggtcaaatgcaaggcaagttccaaatggtggttgtcagacacaccggacat
gcaatacag---------------------------------------------------
------------------------------
>PAFTOL009199
------------------------------------------------------------
------------------------------------------------------------
-ctttcatttgcgttgtcagcgggtaagattaaggagaaagctcgggtcgtggctatgga
cttgagaggacacgggaagtcaactactgataatgacctagacctgtcaattgagactct
atgcagtgacgtgttggctgttttgaagactatgtatggagaatcccctccagcaattgt
gctyattggccacagcatgggaggttctgttgctgtacatgttgctgccaagaaaacatt
gcccagcttggccggacttgtagttgtggatgttgttgaggggacagccttggcttcact
gattcacatgcagaagattctttcaagcaggacacaacattttgcaaccattgacaaagc
tgt---------------------------------------------------------
------------------------------------------------------------
------------------------------------------------------------
------------------------------------------------------------
------------------------------------------------------------
-----------------------------------------------------magaact
ctcactataggtcaaatgcaaggcaagttccaaatggtggttgtcagacacaccggacat
gcaatacaggaggatgttccagatgaatttgcaacccttgttctcactttcatctctaga
aatcgtattgggccccatggcattgaggtt
>PAFTOL009203
----actttgatgaagaggatgatattcacataccagacactgaaaatgtttttcatgtg
tataaggcgggctcagaaggaccagttgtattttgcttgcatggaggcggatactct---
gctttcatttgcgttgtcagcgggtatgattaaggagaaagctcgggtcgtggctatgga
cttgagaggacacgggaagtcaactactgataatgacctagacctgtcaattgagactct
atgcagtgacgtgttggctgttttgaagactatgtatggagaatcccctccagcaattgt
gctcattggccac-----------------------------------------------
------------------------------------------------------------
------------------------------------------------------------
------------------------------------------------------------
------------------------------------------------------------
------------------------------------------------------------
------------------------------------------------------------
------------------------------------------------------------
------------------------------------------------------agaact
ctcactataggtcaaatgcaaggcaagttccaaatggtggttgtcagacacaccggacat
gcaatacaggaggatgttccagatgaatttgcaacccttgttctcaatttcatctctaga
aaccgtattgggccccatggcattgaggtt
>PAFTOL009205
------------------------------------------------------------
------------------------------------------------------------
-ctttcatttgcgttgtcagcgggtaagattaaggagaaagctcgggtcgtggctatgga
cttgagaggacacggaaagtcaactactgataatgacctagacctgtcaattgagactct
atgcagtgacgtgttggctgttttgaagactatgtatggagaatcccctccagcaattgt
gctcattggccacagcatgggaggttctgttgctgtacatgttgctgccaagaaaacatt
gcccagcttggccggacttgtagttgtggatgttgttgagggaacagccttggcttcact
gattcacatgcagaagattctttcaagcaggacacaacattttgcaaccattgacaaagc
tgt---------------------------------------------------------
------------------------------------------------------------
------------------------------------------------------------
------------------------------------------------------------
------------------------------------------------------------
-----------------------------------------------------aagaact
ctcactataggtcaaatgcaaggcaagttccaaatggtggttgtcagacacaccggacat
gcaatacaggaggatgttccagatgaatttgcaaccctggttctcaatttcatttctaga
aatcggattgggccccatggcaccgaggtt
>PAFTOL009207
------------------------------------------------------------
------------------------------------------------------------
------------------------------------------------------------
------------------------------------------------------------
------------------------------------------------------------
------------------------------------------------------------
------------------------------------------------------------
------------------------------------------------------------
------------------------------------------------------------
------------------------------------------------------------
------------------------------------------------------------
------------------------------------------------------------
------------------------------------------------------------
------------------------------------------------------agaact
ctcacgataggtcaaatgcaaggsaagttccaaatggtggttgtcaggcacaccggacat
gcaatacaggaggatgttccagatgaatttgcaacgcttgttctcaatttcatctctaga
aatcggattgggcctcatggcatcgaggtt
>PAFTOL009209
-------ttgatgaagaggatgatattcgcataccagacactgaaaatgtttttcatgtg
tataaggcgggctcaaaaggaccagttgtattttgcttgcatggaggcggatactct---
gctttcatttgcgttgtcagcgggtaagattaaggagaaagctcgggttgtggctatgga
cttgagaggacatggaaagtcaactactgataatgacctagacctgtcaattgagattct
atgcagtgatgtgttggctgttttgaagactatgtatggagaatcccctccagcaattgt
gctcattggccacagcatgggaggttctgttgctgtacatgttgctgccaagaaaacact
gcccagcttggccggacttgtagttgtggatgttgttgagggaacagccttggcttcact
gattcacatgcagaagattctttcaagcagaatgcaacattttgcaaccattgacaaagc
tgt---------------------------------------------------------
------------------------------------------------------------
------------------------------------------------------------
------------------------------------------------------------
------------------------------------------------------------
-----------------------------------------------------aagaact
ctcactataggtcaaatgcaaggcaagttccaaatggtggttgtcagacacaccgggcat
gcaatacaggaggatgttccagatgaatttgcaacccttgttctcaatttcatctctaga
aatcggattgggccccatggcatcgaggtt
>PAFTOL009215
------------------------------------------------------------
------------------------------------------------------------
-ctttcatttgcgttgtcagcgggtaagattaaggagaaagctcgggtcgtggctatgga
cttgagaggacacgggaagtcaattactgataatgacctagacctgtcaattgagactct
atgcagtgacgtgttggctgttttgaagaccatgtatggagaatcccctccagcaattgt
gctcattggccac-----------------------------------------------
------------------------------------------------------------
------------------------------------------------------------
------------------------------------------------------------
------------------------------------------------------------
------------------------------------------------------------
------------------------------------------------------------
------------------------------------------------------------
------------------------------------------------------agaact
ctcactataggtcaaatgcaaggcaagttccaaatggtggttgtcagacacaccggacat
gcaatacaggaggatgttccagatgaatttgcaacccttgttctcactttcatctctaga
aatcggattgggccccatggcattgaggtt
>PAFTOL009217
-------ttgatgaagaggatgatattcacataccagacactgaaaatatttttcatgtg
tataaggcgggctcagaaggaccagttgtattttgcttgcatggaggcggatactct---
gctttcatttgcgttgtcagcgggtaagattaaggagaaagctcgggtcgtggctatgga
cttgagaggacacgggaagtcaactactgataatgacctagacctgtcaattgagactct
atgcagcgacgtgttggctgttttgaagaccatgtatggagaatcccctccagcaattgt
gctcattggccac-----------------------------------------------
------------------------------------------------------------
------------------------------------------------------------
------------------------------------------------------------
------------------------------------------------------------
------------------------------------------------------------
------------------------------------------------------------
------------------------------------------------------------
------------------------------------------------------agaact
ctcactataggtcaaatgcaaggcaagttccaaatggtggttgtcagacacaccggccat
gcaatacaggaggatgttccagatgaatttgcaacccttgttctcaatttcatctctaga
aatcggattggaccccatggcattgaggtt
>PAFTOL009219
------------------------------------------------------------
------------------------------------------------------------
-ctttcatttgcgttgtcagcgggtaagattaaggagaaagctcgggtcgtggctatgga
cttgagaggacacgggaagtcaactactgataatgacctagacctgtcaattgaggtact
ctgtgttaagtctctttacattacctttttggggatcacatggtctcctaagacttgcac
agagcctggccttatgctgttctttcataaatcattgatatgcaacagcatgaaaacatt
gcccagcttggccggacttgtagttgtggatgttgttgaggggacagccttggcttcact
gattcacatgcagaagattctttcaagcaggacacaacatttttcaaccattgacaaagc
tgt---------------------------------------------------------
------------------------------------------------------------
------------------------------------------------------------
------------------------------------------------------------
------------------------------------------------------------
-----------------------------------------------------aagaact
ctcactataggtcaaatgcaaggcaagttccaaatggtggttgtcagacacaccggacat
gcaatacaggaggatgtaccagatgaatttgcaacccttgttctcaat------------
------------------------------
>PAFTOL009221
------------------------------------------------------------
------------------------------------------------------------
-ctttcatttgcgttgtcagcgggtaagattaaggagaaagcccgggtcgtggctatgga
cttgagaggacacggaaagtcaactactgataatgacctagacctgtcaattgagactct
atgcagtgacgtgttggctgttttgaagactatgtatggagaatcccctccagcaattgt
gctcattggccacagcatgggaggttctgttgctgtacatgttgctgccaagaaaacatt
gcccagcttggccggacttgtagttgtggatgttgttgaggkgacagccttggcttcact
gattcacatgcagaagattctttcaagcaggacgcaacattttgcaagcattgaaaaaga
ttgg--------------------------------------------------------
------------------------------------------------------------
-------------------------------------------aaatagaaccataaa--
------------------------------------------------------------
-------------------------accggtctcct------------------------
-----------------------------------------------------aagaact
ctcactataggtcaaatgcaaggcaagttccaaatggtggttgtcagacacaccggacat
gcaatacaggaggatgttccagatgaatttgcaacccttgttctcaatttcatctctaga
aat---------------------------
>PAFTOL009223
-------ttgacgaagaggatgrtattcacataccagacactgaaaatgtttttcatgtg
tataaggcgggctcagaaggaccagttgtattttgcttgcatggaggcggatactct---
gctttcatttgcrttgtcagcgggtaagattaaggagaaagctcgggttgtggctatgga
cttgagaggacacgggaagtcaactactgataatgacctagacctgtcaattgagrctct
atgcagtgacgtgttggctgttttgaagaccatgtatggagaatcccctccagcaattgt
gctcattggccacagcatgggaggttctgttgctgtccatgttgctgccaagaaaacatt
gcccagcttggccggacttgtagttgtggatgttgttgaggggacagccttggcttcact
gattcacatgcagaagattctttcaagcaggacacaacatttttcaaccattgacaaagc
tgt---------------------------------------------------------
------------------------------------------------------------
------------------------------------------------------------
------------------------------------------------------------
------------------------------------------------------------
-----------------------------------------------------aagaact
ctcactataggtcaaatgcaaggcaagttccaaatggtggttgtcagacacaccggacat
gcaatacaggaggatgttccagatgaatttgcaacccttgttctcaatttcatctctaga
aatcggattgggccccatggcaytgaggtt
>PAFTOL009225
-------ttgatgaagaggatgatattcacataccagacactgaaaatgtttttcatgtg
tataaggcgggctcagaaggaccagttgtattttgcttgcatggaggcggatactct---
gctttcatttgcgttgtcagcgggtaagattaaggagaaagctcgggttgtggctatgga
cttgagaggacacgggaagtcaactactgataatgacctagacctgtcaattgagactct
atgcagtgacgtgttggctgttttgaagaccatgtatggagaatcccctccagcaattgt
gctcattggccacaggtt------------------------------------------
------------------------------------------------------------
------------------------------------------------------------
------------------------------------------------------------
------------------------------------------------------------
------------------------------------------------------------
------------------------------------------------------------
------------------------------------------------------------
-----------------------------------------------------gagaact
ctcactataggtcaaatgcaaggcaagttccaaatggtggttgtcagacacacmggacat
gcaatacaggaggatgttccagatgaatttgcaacccttgttctcaatttcatctctaga
aatcggattgggccccatggcattgaggtt
>PAFTOL009227
------------------------------------------------------------
------------------------------------------------------------
-ctttcatttgcgttgtcagcgggtaagattaaggagaaagctcgggtcgtggctatgga
cttgagagggcacgggaagtcaactactgataatgacctagacctgtcaattgagactct
atgcagtgacgtgttggctgttttgaagactatgtatggagaatcccctccagcaatttt
gctcattggccac-----------------------------------------------
------------------------------------------------------------
------------------------------------------------------------
------------------------------------------------------------
------------------------------------------------------------
------------------------------------------------------------
------------------------------------------------------------
------------------------------------------------------------
------------------------------------------------------agaact
ctcactataggtcaaatgcaaggcaagttccaaatggtggttgtcagacacaccggacat
gcaatacaggaggatgttccagatgaatttgcaacccttgttctcaatttcatctctaga
aatcgtattgggccccatggcattgaggtt
>PAFTOL009229
------------------------------------------------------------
------------------------------------------------------------
-ctttcatttgcgttgtcagcatgtaagattaaggagaaagctcggatcgtggctatgga
cttgagaggacatggaaagtcaactactgataatgacctagacctgtcaattgaggtgct
gctgtgtaaagtct----------------------------------------------
------------------------------------------------------------
------------------------------------------------------------
------------------------------------------------------------
------------------------------------------------------------
-----------------------------------------------------at-----
----------------gtgcaccgtgctcagctggaaaaaactgaacaatattggaga--
------------------------------------------------------------
-------------------------ggctggtatga------------------------
-----------------------------------------------------gagaact
ctcacgatagggcaaatgcaaggcaagttccaaatggttgttgtcagacacaccggacat
rcaatacaggaggatgttccagatgaatttgcgacccttgttctcaatttcatctctaga
aatcggattgggccccatggcattgaggtt
>PAFTOL009231
---------------------------------------------caggtttttcatgta
tataaggcgggctcagaaggaccagttgtattttgcttgcatggaggcggatactctg-g
g-----------------------------------------------------------
------------------------------------------------------------
------------------------------------------------------------
------------------------------------------------------------
------------------------------------------------------------
------------------------------------------------------------
------------------------------------------------------------
------------------------------------------------------------
------------------------------------------------------------
------------------------------------------------------------
------------------------------------------------------------
------------------------------------------------------------
------------------------------------------------------------
------------------------------------------------------------
------------------------------
>PAFTOL009233
------------------------------------------------------------
------------------------------------------------------------
-ctttcatttgcattgtcagcatgtaagattaaggagaaagctcgaatcgtggctatgga
cttgagaggacacggaaagtcaactactgataatgacctagacctgtcaattgaggtgct
gctgcgtaaagtcttg--------------------------------------------
----atgtgcaacagcatgggaggttctgttgctgtgcatgttgctgccaagaaaacatt
kcccagcttggctggactcatagtggtggatgttgttgagggaacagccttggcttcact
gattcacatgcagaagattctttcaagcaggatgcaacattttgcaaccattgacaaagc
tgt---------------------------------------------------------
---------------------------------------------------atat-----
----------------gtgcaccgtgctcacctggaaaaaactgaacaatattggaga--
------------------------------------------------------------
-------------------------ggctggtatgaa-----------------------
------------------------------------------------------------
------------------------------------------------------------
------------------------------------------------------------
------------------------------
>PAFTOL009235
ggctattttgatgaagaggatgatattcgtataccaggcactgaaaatgtttttcatgta
tatagggcaggttcggaaggaccagttgtattttgcttgcatggaggcggatactctg-g
------------------------------------------------------------
------------------------------------------------------------
------------------------------------------------------------
------------------------------------------------------------
------------------------------------------------------------
------------------------------------------------------------
------------------------------------------------------------
------------------------------------------------------------
------------------------------------------------------------
------------------------------------------------------------
------------------------------------------------------------
-----------------------------------------------------gagaact
ctcacgataggtcaaatgcaaggcaagttccaaatggtggttgtcaggctcaccggacat
gcaatacag---------------------------------------------------
------------------------------
>PAFTOL009239
------------------------------------------------------------
------------------------------------------------------------
-ctttcatttgcgttgtcagcgggtaagattaaggagaaagctcgggtcgtggctatgga
cttgagaggacacggaaagtcaactactgatgacgacctagacctgtcaattgagactct
atgcagtgacgtgttggctgttttgaagactatgtatggagaatcccctccagcaattgt
gctcattggccacagcatgggaggttctgttgctgtacatgttgctgccaagaaaacatt
gcccagcttggccggacttgtagttgtggatgttgttgaggggacagccttggcttcact
gattcacatgcagaagattctttcaagcaggacgcaacattttgcaaccattgacaaagc
tgt---------------------------------------------------------
------------------------------------------------------------
------------------------------------------------------------
------------------------------------------------------------
------------------------------------------------------------
-----------------------------------------------------aagaact
ctcactataggccaaatgcaaggcaagttccaaatggtggttgtcagacacactggacat
gcaatacaggaggatgttccagatgaatttgcaacccttgttctcaatttcatctctaga
aatcggattgggccccatggcatcgaggtt
>PAFTOL009241
-------ttgacgaagaggatgatattcacataccagacactgaaaatgtttttcatgtg
tataaggcgggctcagaaggaccagttgtattttgcttgcatggaggcggatactct---
gctttcatttgcgttgtcagcgggtaagattaaggagaaagctcgggttgtggctatgga
cttgagaggacacgggaagtcaactactgataatgacctagacctgtcaattgagactct
atgcagtgacgtgttggctgttttgaagaccatgtatggagaatcccctccagcaattgt
gctcattggccacagcatgggaggttctgttgctgtccatgttgctgccaagaaaacatt
gcccagcttggccggacttgtagttgtggatgttgttgaggggacagccttggcttcact
gattcacatgcagaagattctttcaagcaggacgcaacatttttcaaccattgacaaagc
tgt---------------------------------------------------------
------------------------------------------------------------
------------------------------------------------------------
------------------------------------------------------------
------------------------------------------------------------
-----------------------------------------------------aagaact
ctcactataggtcaaatgcaaggcaagttccaaatggtggttgtcagacacaccggacat
gcaatacaggaggatgttccagatgaatttgcaacccttgttctcaatttcatctctaga
aatcggattgggccccatggcactgaggtt
>PAFTOL009243
-------ttgatgaagaggatgatattcgcataccagacactgaaaatgtttttcatgtg
tataaggcgggctcagaaggaccagttgtattttgcttgcatggaggcggatactct---
gctttcatttgcgttgtcagcgggtaggattaaggagaaagctcgggttgtggctatgga
cttgagaggacatggaaagtcaactactgataatgacctagacctgtcaattgagactct
atgcagtgacgtgttggctgttttgaagactatgtatggagaatcccctccagcaattgt
gctcattggccac-----------------------------------------------
------------------------------------------------------------
------------------------------------------------------------
------------------------------------------------------------
------------------------------------------------------------
------------------------------------------------------------
------------------------------------------------------------
------------------------------------------------------------
------------------------------------------------------agaact
ctcactataggtcaaatgcaaggcaagttccaaatggtggttgtcagacacaccggacat
gcaatacaggaggatgttcccgatgaatttgcaacccttgttctcaatttcatctctaga
aatcggattgggccccatggcattgaggtt
>PAFTOL009245
---tattttgatgaagaggatgatattcgcataccagacactgaaaatgtttttcatgtg
tataaggcgggcgcaaaaggaccagttgtattttgcttgcatggaggcggatactctg-g
gctttcatttgcgttgtcagcgggtaagattaaggagaaagctcgggttgtggctatgga
cttgagaggacatggaaagtcaactactgataatgaccgagacctgtcaattgagactct
atgcagtgatgtattggctgttttgaacactatgtatggagaattcccctccctatgatc
attgatgtgcaacagcatgggaggttctgttgctgtacatgttgctgccaagaaaacact
gcccagcttggccggacttgtagttgtggatgttgttgagggaacagccttggcttcact
gattcacatgcagcagattctttcaagcagaatgcaacattttgcaaccattgacaaagc
tgt---------------------------------------------------------
------------------------------------------------------------
------------------------------------------------------------
------------------------------------------------------------
------------------------------------------------------------
-----------------------------------------------------aagaact
ctcactatcggtcaaatgcaaggcaagttccaaatggtggttgtcagacacactggacat
gcaatacaggaggatgttccagatgaatttgcaacccttgttctcaatttcatctctaga
aatcggattgggccccatggcatcgaggtt
>PAFTOL009249
------------------------------------------------------------
------------------------------------------------------------
------------------------------------------------------------
------------------------------------------------------------
------------------------------------------------------------
------------------------------------------------------------
------------------------------------------------------------
------------------------------------------------------------
------------------------------------------------------------
------------------------------------------------------------
------------------------------------------------------------
------------------------------------------------------------
------------------------------------------------------------
------------------------------------------------------agagct
ctcactataggtcaaatgcaaggcaagttccaaatggtggttgtcagacacaccggacat
gcaatacaggaggatgttccagatgaatttgcaacccttgttctcaatttcatctctaga
aatcggattggtccccatggcatcgaggtt
>PAFTOL009251
------------------------------------------------------------
------------------------------------------------------------
-ctttcatttgcgttgtcagcgggtaagattaaggagaaagctcgggttgtggctatgga
cttgagaggacatggaaagtcaactactgataatgaccgagacctgtcaattgaggtgct
c-----------------------------------------------------------
------------------------------------------------------------
------------------------------------------------------------
------------------------------------------------------------
------------------------------------------------------------
------------------------------------------------------------
------------------------------------------------------------
------------------------------------------------------------
------------------------------------------------------------
------------------------------------------------------agaact
ctcactatcggtcaaatgcaaggcaagttccaaatggtggttgtcagacacaccggacat
gcaatacaggaggatgttccagatgaatttgcaacccttgttctcaatttcatctctaga
aatcggattgggccccatggcattgaggtt
>PAFTOL009255
-------ttgatgaagaggatgatattcgcataccagatactgaaaatgtttttcatgtg
tataaagcgggctcagaaggaccagttgtattttgcttgcatggaggcggatactct---
gctttcatttgcgttgtcagtgggtaagattaaggagaaagctcgggttgtggctatgga
cttgagaggacacggaaagtcaactactgataatgacctagacctgtcaattgagactct
atgcagtgacatgttggctgttttgaagactatgtatggagaatcccctccagcaattgt
gctcattggccac-----------------------------------------------
------------------------------------------------------------
------------------------------------------------------------
------------------------------------------------------------
------------------------------------------------------------
------------------------------------------------------------
------------------------------------------------------------
------------------------------------------------------------
------------------------------------------------------agaact
ctcactataggtcaaatgcaaggcaagttccaaatggtggttgtcagacacaccggacat
gcaatacaggaggatgttccagatgaatttgcaacccttgttctcaatttcatctctaga
aatcggattgggccccttggcatcgaggtt
>PAFTOL009257
-------ttgatgaagaggatgatattcgcataccagatactgaaaatgtttttcatgtg
tataaggcgggctcagaaggaccagttgtattttgcttgcatggaggcggatactct---
gctttcatttgcgttgtcagcgggtaagattaaggagaaagctcgggttgtggctatgga
cttgagaggacacggaaagtcaactactgataatgacctagacctgtcaattgaggtgct
ctgcgtgaagtttcttcacattacttttttgtggatcacatggtctcctaagacttgcac
aagtttgtgcaacaggatgggaggttctgttgctgtacatgttgctgccaagaaaacact
gcccagcttggccggacttgtagttgtggatgttgttgagggaacagccttggcttcact
gattcacatgcagaagattctttcaacggagaaat---------cctcaatatccttatt
gga---------------------------------------------------------
------------------------------------------------------------
------------------------------------------------------------
------------------------------------------------------------
------------------------------------------------------------
-----------------------------------------------------aagaact
ctcactataggtcaaatgcaaggcaagttccaaatggtggttgtcagacacaccggacat
gcaatacaggaggatgttccagatgaatttgcaacccttgttctcaatttcatctctaga
aatcggattgggccccatggc---------
>PAFTOL009259
------------------------------------------------------------
------------------------------------------------------------
-ctttcatttgcgttgtcagcgggtaagattaaggagaaagctcgggtcgtggctatgga
cttgagaggacacggaaagtcaactactgataatgacctagacctgtcaattgagactct
atgcagtgacgtgttggctgttttgaagactatgtatggagaatcccctccagcaattgt
gctcattggccacagcatgggaggttctgttgctgtacatgttgctgccaagaaaacatt
gcccagcttggccggacttgtagttgtggatgttgttga---------------------
------------------------------------------------------------
------------------------------------------------------------
------------------------------------------------------------
------------------------------------------------------------
------------------------------------------------------------
------------------------------------------------------------
-----------------------------------------------------gagaact
ctcactataggtcaaatgcaaggcaagttccaaatggtggttgtcagacacaccggacat
gcaatacaggaggatgttccagatgaatttgcaacccttgttctcaatttgatctctaga
aatcggattgggccccatggcatcgaggtt
>PAFTOL009261
------------------------------------------------------------
------------------------------------------------------------
-ctttcatttgcgttgtcagcatgtaagattaaggagaaagctcggatcgtggctatgga
cttgagaggacacggaaagtcaactactgataatgacctagacctgtcaattgagactct
atgcaatgatgtgttggctgttttggagactatgtatggagaatcccctccagcaattgt
gctcattggc--------------------------------------------------
------------------------------------------------------------
------------------------------------------------------------
------------------------------------------------------------
------------------------------------------------------------
------------------------------------------------------------
------------------------------------------------------------
------------------------------------------------------------
------------------------------------------------------------
------------------------------------------------------------
------------------------------------------------------------
------------------------------
>PAFTOL009263
------------------------------------------------------------
------------------------------------------------------------
-ctttcgtttgcgttgtcagcgggtaagattaaggagaaagctcgggttgtggctatgga
cttgagaggacatggaaagtcaactactgataatgaccgagacstgtcaattgagactct
atgcagtgatgtgttggctgttttgaagactatgtatggagaattccctccagcaattgt
gctcattggccac-----------------------------------------------
------------------------------------------------------------
------------------------------------------------------------
------------------------------------------------------------
------------------------------------------------------------
------------------------------------------------------------
------------------------------------------------------------
------------------------------------------------------------
------------------------------------------------------agaact
ctcactataggtcaaatgcaaggcaagttccaaatggtggttgtcagacacaccggacat
gcaatacaggaggatgttccagatgaatttgcaacccttgttctcaatttcatctctaga
aatcgaattgggccccatggcatcgaggtt
>PAFTOL009267
-------ttgatgaagaggatgatattcgtataccagacactgaaaatgtttttcatgta
tatawggcaggttcagaaggaccagttgtattttgcttgcatggaggcggatactct---
gctttcatttgcattgtcagcgggtaagattaaggagaaagctcgaatcgtggctatgga
cttgagaggacacggaaagtcaactactgataatgatctagacctgtcaattgaggtgct
gctgtgtaaagtcttg--------------------------------------------
----atgtgcaacagtatgggcggctctgttgctgtacatgttgctgccaagaaaacatt
gcccagcttggccggacttgtagttgtggatgttgttgagggaacagccttggcttcact
gatgcacatgcagaagattctttcaagcagggtccaacattttgcaaccattgacaaagc
tgt---------------------------------------------------------
------------------------------------------------------------
------------------------------------------------------------
------------------------------------------------------------
------------------------------------------------------------
-----------------------------------------------------magaact
ctcacgataggtcaaatgcaaggcaagttccaaatggtggttgtcaggcacacyggacat
gcaatacaggaggatgttccagatgaatttgcaacgcttgttctcamtttcatctctaga
aatcggattgggcctcatggcgtcgaggtt
>PAFTOL009269
-------ttgatgaagaggatgatattcgtataccagacactgaaaacattttccatgta
tataaggcaggttcagaaggaccagttgtattttgcttgcatggaggcggatactck---
gctttcatttgcattgtcagcgggtaagattaaggagaaagctcgaatcgtggctatgga
cttgagaggacacggaaagtcaactactgataatgatctagacctgtcaattgagactct
atgcagtgatgtgttggccgttttgaagactatgtatggggaatcccctccagcaattgt
gctcattggccacagtatgggcggctctgttgctgtacatgttgctgccaagaaaacatt
gcccagcttggccggacttgtagttgtggatgttgttgagggaacagccttggcttcact
gatgcacatgcagaagattctttcaagcagggtccaacattttgcaaccattgacaaagc
tattgaatggagtgtcaaaggcggttccttaagaaacaccgactcagctcgtgtatcgat
ccctgctacacttacatatgatgattcaaagaaa---------------tgttat-----
----------------gtgcaccgtgctcagctggaaaagactgaacaatattggaga--
------------------------------------------------------------
-------------------------ggctggtatga------------------------
-----------------------------------------------------gagaact
ctcacgataggtcaaatgcaaggcaagttccaaatggtggttgtcaggcacaccggacat
gcaatacaggaggatgttccagatgaatttgcaacgcttgttctcaatttcatctctaga
aatcggattgggcctcatggcatcgaggtt
>PAFTOL009271
-------ttgatgcagaggatgatattcgcataccagacactgaaaatgtttttcatgta
tacaaggcgggctcagaaggaccagttgtattttgcttgcatggaggcggatactct---
gctttcatttgcgttgtcagcatgtaagattaaggagaaagctcggatcgtggctatgga
cttgagaggacacggaaagtcaactactgataatgacctagacctgtcaattgagactct
atgtaatgatgtgttggctgttttggagactatgtatggagaatcccctccagcaattgt
gctcattggycac-----------------------------------------------
------------------------------------------------------------
------------------------------------------------------------
------------------------------------------------------------
------------------------------------------------------------
------------------------------------------------------------
------------------------------------------------------------
------------------------------------------------------------
------------------------------------------------------agaact
ctcacgatagggcaaatgcaaggcaagttccaaatggtggttgtcagacacaccggacat
gcaatacaggwggatgttccagatgaatttgcgacccttgttctcaatttcatctctaga
aatcggattgggcccaatggcatcgaggtt
>PAFTOL009279
------------------------------------------------------------
------------------------------------------------------------
-ctttcatttgcgttgtcagcgggtaagattaaggagaaagctcaggtcgtggctatgga
cttgagaggacacgggaagtcaactactgataatgacctagacctgtcaattgagactct
atgcagtgacgtgttggctgttttgaagactatgtatggagaatcccctccagcaattgt
gctcattggccacagcatgggaggttctgttgctgtacatgttgctgccaagaaaacatt
gcccagcttggccggacttgtagttgtggatgttgttga---------------------
------------------------------------------------------------
------------------------------------------------------------
------------------------------------------------------------
------------------------------------------------------------
------------------------------------------------------------
------------------------------------------------------------
-----------------------------------------------------gagaact
ctcactataggtcaaatgcaaggcaagttycaaatggtggttgtcagacasaccggacat
gcaatacaggaggatgttccagatgaatttgcaacccttgttctcaatttcatctctaga
aatcgtattgggccccatggcattgaggtt
>PAFTOL009281
------------------------------------------------------------
------------------------------------------------------------
-ctttcatttgcgttgtcagcgggtaagattaaggagaaagcccgggtcgtggctatgga
cttgagaggacacggaaagtcaactactgataatgacctagacctgtcaattgagactct
atgcagtgacttgttggctgttttgaagactatgtatggagaatcccctccagcaattgt
gctcattggccac-----------------------------------------------
------------------------------------------------------------
------------------------------------------------------------
------------------------------------------------------------
------------------------------------------------------------
------------------------------------------------------------
------------------------------------------------------------
------------------------------------------------------------
------------------------------------------------------------
------------------------------------------------------------
------------------------------------------------------------
------------------------------
>PAFTOL009283
------------------------------------------------------------
------------------------------------------------------------
-ctttcatttgcgttgtcagcgggtaagattaaggagaaagctcgggttgtggctatgga
cttgagaggacacgggaagtcaactactgataatgacctagacctgtcaattgagactct
atgcagtgacgtgttggctgttttgaagaccatgyatggagaatcccctccagcaattgt
gctcattggccac-----------------------------------------------
------------------------------------------------------------
------------------------------------------------------------
------------------------------------------------------------
------------------------------------------------------------
------------------------------------------------------------
------------------------------------------------------------
------------------------------------------------------------
------------------------------------------------------agaact
ctcactataggtcaaatgcaaggcaagttccaaatggtggttgtcagacacaccggacat
gcaatacaggaggatgttccagatgaatttgcaacccttgttctcaatttcatctctaga
aatcggattgggccccatggcattgaggtt
>PAFTOL009285
-------ttgatgaagaggatgatattcgtataccagacactgaaaatgtttttcatgta
tataaggcaggttcagaaggaccagttgtattttgcttgcatggaggcggatactttg--
------------------------------------------------------------
------------------------------------------------------------
------------------------------------------------------------
----atgtgcaacagtatgggcggctctgttgctgtacatgttgctgccaagaaaacatt
rcccagcttggccggacttgtagttgtggatgttgttgagggaacagccttggcttcact
gatgcacatgcagaagatcctttcaagcagggtccaacattttgcaaccattgacaaagc
tgt---------------------------------------------------------
---------------------------------------------------atat-----
----------------gtgcaccgtgctcagctggaaaagactgaacaatattggaga--
------------------------------------------------------------
-------------------------ggctggtatga------------------------
-----------------------------------------------------gagaact
ctcacgataggtcaaatgcaaggcaagttccaaatggtggttgtcaggcacaccggacat
gcaatacaggaggatgttccagatgaatttgcaatgcttgttctcaatttcatctctaga
aatcagattgggcctcatggcatcgaggtt
>PAFTOL009287
---tactttgatgaagaggatgatattcacataccagacactgaaaatgtttttcatgtg
tataaggcgggctcagaaggaccagttgtcttttgcttgcatggaggcggatactctg-g
gctttcatttgcgttgtcagcgggtatgattaaggcgaaagctcgggtcgtggctatgga
cttgagaggacacgggaagtcaactactgataatgacctagacctgtcaattgagactct
atgcagtgacgtgttggctgttttgaagactatgtatggagaatcccctccagcaatcgt
gctcattggccacagcatgggaggttctgttgctgtacrtgttgctgccaagaaaacatt
gcccagcttggccggacttgtagttgtggatgttgttgaggggacagccttggcttcact
gattcacatgcagaagattctttcaagcaggacgcaacattttgcaaccattgacaaagc
tgt---------------------------------------------------------
------------------------------------------------------------
------------------------------------------------------------
------------------------------------------------------------
------------------------------------------------------------
-----------------------------------------------------magaact
ctcactataggtcaaatgcaaggcaagttccaaatggtggttgtcagacacaccggacat
gcaatacaggaggatgttccagatgaatttgcaacccttgttctcaatttcatcgctaga
aatcgtattgggccccatggcattgaggtt
>PAFTOL009289
c---------------------------------------------aggtttttcatgtg
tataaggcgggctcaaaaggaccagttgtattttgcttgcatggaggcggatact-----
------------------------------------------------------------
------------------------------------------------------------
------------------------------------------------------------
------------------------------------------------------------
------------------------------------------------------------
-----------------------------------------------------------c
tgg---------------------------------------------------------
------------------------------------------------------------
------------------------------------------------------------
------------------------------------------------------------
------------------------------------------------------------
-----------------------------------------------------gagaact
ctcactataggtcaaatgcaaggcaagttccaaatggtggttgtcagacacaccggacat
gcaatacaggaggatgttccagatgaatttgcaacccttgttctcaatttcatctctaga
aatcggattgggccccatggcatcgaggtt
>PAFTOL009291
-------ttgatgaagaggatgatattcacataccagacactgaaaatgtttttcatgtg
tataaggcgggctcagaaggaccagttgtattttgcttgcatggaggcggatactct---
gctttcatttgcgttgtcagcgggtaagattaaggagaaagctcgggttgtggctatgga
cttgagaggacacgggaagtcaactactgataatgacctagacctttcaattgagactct
atgcagtgacgtgttggctgttttgaagactatgtatggagaatcccctccagcaattgt
gctcattggccacagcatgggaggttctgttgctgtacatgttgctgccaagaaaacatt
gcccagcttggccggacttgtagttgtggatgttgttgaggggacagccttggcttcrct
gattcacatgcagaagattctttcaagcaggacacaacattttgcaaccattgacaaagc
tgt---------------------------------------------------------
------------------------------------------------------------
------------------------------------------------------------
------------------------------------------------------------
------------------------------------------------------------
-----------------------------------------------------aagaact
ctcactataggtcaaatgcaaggcaagttccaaatggtggttgtcagacacaccggacat
gcaatacaggaggatgttccagatgaatttgcaacccttgttctcaatttcrtctctaga
aatcgtattgggccccatggcgttgaggtt
>PAFTOL009293
----------------aggatgatattcacataccagacactgaaaatgtttttcatgtg
tataaggcgggctcagaaggaccagttgtattttgcttgcatggaggcggatactct---
gctttcatttgcgctgtcagcgggtaagattaaggagaaagctcgggtcgtggctatgga
cttgagaggacacgggaagtcaactactgataatgacctagacctgtcaattgagactct
atgcagtgacgtgttggctgttttgaagaccatgtatggagaatcccctccagcaattgt
gctcattggccacagcatgggaggttctgttgctgtccacgttgctgccaagaaaacatt
gcccagcttggccggacttgtagttgtggatgttgttgaggggacagccttggcttcact
aatt--------------------------------------------------------
------------------------------------------------------------
------------------------------------------------------------
------------------------------------------------------------
------------------------------------------------------------
------------------------------------------------------------
------------------------------------------------------agaact
ctcactataggtcaaatgcaaggcaagttccaaatggtggttgtcagacacaccggacat
gcaatacaggaggatgttccagatgaatttgcaacccttgttctcaatttcatctctaga
aatcggattgggccccatggcattgaggtt
>PAFTOL009295
------------------------------------------------------------
------------------------------------------------------------
------------------------------------------------------------
------------------------------------------------------------
------------------------------------------------------------
------------------------------------------------------------
------------------------------------------------------------
------------------------------------------------------------
------------------------------------------------------------
------------------------------------------------------------
------------------------------------------------------------
------------------------------------------------------------
------------------------------------------------------------
------------------------------------------------------agaact
ctcactataggtcaaatgcaaggcaagttccaaatggtggttgtcagacacaccggacat
gcaatacag---------------------------------------------------
------------------------------
>PAFTOL009297
------------------------------------------tcacaggtttttcatgtg
tataaggcgggctcagaaggaccagttgtattttgcttgcatggaggcggatactctg-g
gctttcatttgcgttgtcagcgggtaagattaaggagaaagctcggatcgtggctatgga
cttgagaggacacggaaagtcaactactgataatgacctagacctgtcaattgagactct
atgcagtgacgtgttggctgttttgaagactatgtatggagaatcccctccagcaattgt
gctcattggccacagcatgggaggttctgttgctgtacatgttgctgccaagaaaacatt
gcccagcttggccggacttgtagttgtggatgttgttgagggaacagccttggcttcact
gattcacatgcagaagattctttcaagcaggacgcaacattttgcaaccattgacaaagc
tgt---------------------------------------------------------
---------------------------------------------------atat-----
----------------gttcaccgtgctctgctggaaaaaactgaacaatattggaga--
------------------------------------------------------------
-------------------------ggctggtatga------------------------
-----------------------------------------------------gagaact
ctcactataggtcaaatgcaaggcaagttccaaatggtggttgtcagacacaccggacat
gcaatacag---------------------------------------------------
------------------------------
>PAFTOL009299
------------------------------------------------------------
------------------------------------------------------------
-ctttcatttgcgttgtcagcgggtaagattaaggagaaagctcgggttgtggctatgga
cttgagaggacatggaaagtcaactactgataatgaccgrgacctgtcaattgaggtgct
ctgcgtgaagtctctttacattaactttttggggatcacatggtctcctaagacttgcac
agtgatgtgcaacagcatgggaggttctgttgctgtacatgttgctgccaagaaaacctt
gcccagcttggccggacttgtagttgtggatgttgttgagggaacagccttggcttcact
gattcacatgcagaagattctttcaagcagaatgcaacattttgcaaccattgacaaagc
tgt---------------------------------------------------------
------------------------------------------------------------
------------------------------------------------------------
------------------------------------------------------------
------------------------------------------------------------
-----------------------------------------------------aagaact
ctcactataggtcaaatgcaaggcaagttccaaatggtkgttgtcagacacaccggacat
gcaatacag---------------------------------------------------
------------------------------
>PAFTOL009301
------------------------------------------------------------
------------------------------------------------------------
-ctttcatttgcgttgtcagcgggtaagattaaggagaaagctcgggttgtggctatgga
cttgagaggacatggaaagtcaactactgataatgaccgagacctgtcaattgaggtgct
ctgcgt------------------------------------------------------
--------------------gaagtctctttgc---------------------------
------------------------------------------------------------
------------------------------------------------------------
-at---------------------------------------------------------
------------------------------------------------------------
------------------------------------------------------------
------------------------------------------------------------
------------------------------------------------------------
-----------------------------------------------------tagaact
ctcactatcggtcaaatgcaaggcaagttccaaatggtggttgtcagacacaccggacat
gcaatacaggaggatgttccagatgaattttcaacccttgttctcaatttcatatctaga
aatcggattgggccccagggcatcgaggtt
>PAFTOL009303
------------------------------------------------------------
------------------------------------------------------------
----------gcgttgtcagctggtaagattaaggagaaagctcgggttgtggctatgga
cttgagaggacatggaaagtcaactactgataatgaccgagacctgtcaattgaggtgct
ctgc--------------------------------------------------------
------------------------------------------------------------
------------------------------------------------------------
------------------------------------------------------------
------------------------------------------------------------
------------------------------------------------------------
------------------------------------------------------------
------------------------------------------------------------
------------------------------------------------------------
------------------------------------------------------------
------------------------------------------------------------
------------------------------------------------------------
------------------------------
>PAFTOL009311
-------ttgatgaagaggatgatattcgcataccagacaccgaaaatgtctttcatgta
tataaggcaggttcagaaggaccagttgtattttgtttgcatggaggcggatact-----
------------------------------------------------------------
------------------------------------------------------------
------------------------------------------------------------
------------------------------------------------------------
------------------------------------------------------------
------------------------------------------------------------
------------------------------------------------------------
------------------------------------------------------------
------------------------------------------------------------
------------------------------------------------------------
------------------------------------------------------------
------------------------------------------------------agaact
ctcactataggtcaaatgcaaggcaagtttcaaatggtagttgtcagacacaccggacat
gcaatacaggaggatgttcctgatgaatttgcaactcttgttctcaatttcatctctaga
aatcggattgggccccatggcattgaggtt
>PAFTOL009313
gactattttgatgtagaggatgacattcacataccagacactgaaaatgtatttcatgta
tacaaggcaggttcagaaggaccagtwgtcttttgyttgcatggaggaggataytctg-g
gctttcatttgcattgtcagcaagtaagattaaggagaaagctcgggtcgtggctatgga
cttcagaggacatggcaagtcaactactgataatgatctcgacctgc------agacttt
atgtgctgatgtgttggctgttttaaagatcatgtacggagattcccctccagctattgt
gctcgtgggccac-----------------------------------------------
-------------------------------------cagggaacggccttggcttcatt
gatgcacatgcagaaaattctatcaagcaggatgcagcatttctcatccattgaaaaagc
tgt---------------------------------------------------------
------------------------------------------------------------
------------------------------------------------------------
------------------------------------------------------------
------------------------------------------------------------
-----------------------------------------------------aagaact
ctcactataggtcaaatgcaaggcaaatttcaaatggyagttgtcagacacactggrcat
gcaatacaggwggatgtccctgatgaatttgcaactcttgttctcaatttcgtctctaga
aatcggattgggccccatggtgttgaggtt
>PAFTOL009315
---tattttgacgaagaggatgatattcgcattccagacaccgaaaatgtctttcatgta
tataaagctggctcggaaggaccagttgtattttgtttgcatggaggcggatactctg-g
gtattta-----------------------------------------------------
------------------------------------------------------------
---------------agatgtctt------------------------------------
-tcttgcgatgaaagcatgggaggttctgttgctgtacatgttgctgccaagagaacatt
gcccagcttggccggacttgtagttgttgatgttgttgagggaacagccttggcttcatt
gatgcacatgcagaaaattctatctagcaggttgcaacatttttcgaccgttgaaaaagc
agt---------------------------------------------------------
------------------------------------------------------------
------------------------------------------------------------
------------------------------------------------------------
------------------------------------------------------------
-----------------------------------------------------a------
------------------------------------------------------------
------------------------------------------------------------
------------------------------
>PAFTOL009319
----actttgacgaagaggatgatgtttgcattccagacaccgaaaatgtctttcatgta
tataaagcaggctcagaaggaccagttgtattttgtttgcatggaggcggatactct---
gctttcatttgcattgtcagcgagtaagattaaggagaaagctcgggttgtggctatgga
cttgagaggacacggaaagtcaattactgataatgacttagatctgtcaattgagacttt
atgcagtgatgtgctggctgttttggagactatgtatggagattcccctccagcaattgt
gctcatcggccacagcatgggaggttctgttgctgtacatgttgctgcgaagagaacatt
gcccaccttggccggacttgtagttgttgatgttgttgagggaacagccttggcttcatt
gatgcacatgcagaaaattctatcaagcaggatgcaacatttttcgaccattgaaaaggc
tgt---------------------------------------------------------
---------------------------------------------------atat-----
----------------gagggcc-------------------------------------
------------------------------------------------------------
----------------------------------------------tttcagacaaattt
ctttcatctcccgttccaaagctcttattattggccggaacagacagacttgacagaact
ctcacaataggtcaaatgcaaggcaagtttcaaatggtagttgtcagacacacaggacat
gcaatacaggaggatgtacccgatgagtttgcaactctagttctcaatttcatctctaga
aatcggattgggccccatggcattgaggtt
>PAFTOL009321
---------------------------------------------caggtctttcatgta
tataaagcaggctcggaaggaccagttgtattttgtttgcatggaggcggatactctg-g
gctttcatttgcattgtcagcgagtaagattaaggagaaagctcgggtggtggctatgga
cttgagaggacacggaaagtcaattactgataatgacctagatctgtcaattgagacttt
atgcagtgatgtcctggctgttttgaagactatgtatggagattcccctccagcaattgt
gctcatcggccacagcatgggaggttctgttgctgtacatgttgctgccaagaaaacatt
acccagcttggccggacttgtagttgttgatgttgttgagggaacagccttggcttcatt
gatgcacatgcagaaaattctatcaagcaggatgcaacatttttcgacaattgaaaaagc
tgt---------------------------------------------------------
---------------------------------------------------atat-----
----------------gagggcc-------------------------------------
------------------------------------------------------------
----------------------------------------------tttcagacaaattt
ctgtcatctcccgttccaaagctcttattattggccggaacagacagacttgacagaact
ctcactataggtcaaatgcaaggcaagtttcaaatggtagttgtcagacacacaggacat
gcaatacaggaggatgtcccagatgagtttgcaactcttgttctcaatttcatctctaga
aatcggattgggccccatggcattgaggtt
>PAFTOL013501
------------------------------------------------------------
------------------------------------------------------------
-ctttcatttgcgttgtcagcgggtaagattaaggagaaagctcgggttgtggctatgga
cttgagaggacacgggaagtcaactactgataatgacctagacctgtcaattgaggtact
ctgt--------------------------------------------------------
------------------------------------------------------------
------------------------------------------------------------
------------------------------------------------------------
------------------------------------------------------------
------------------------------------------------------------
------------------------------------------------------------
------------------------------------------------------------
------------------------------------------------------------
------------------------------------------------------------
------------------------------------------------------------
------------------------------------------------------------
------------------------------
>SRR5036296
------------------------------------------------------------
------------------------------------------------------------
------------------------------------------------------------
------------------------------------------------------------
------------------------------------------------------------
-ttgatgtgcaacagcatgggaggttctgttgctgtacatgttgctgccaagaaaacact
gcccagcttggccggacttgtagttgtggatgttgttgagggaacagccttggcttcact
gattcacatgcagaagattctttcaagcagaatgcaacattttgcaaccattgacaaagc
tgt---------------------------------------------------------
------------------------------------------------------------
------------------------------------------------------------
------------------------------------------------------------
------------------------------------------------------------
-----------------------------------------------------a------
------------------------------------------------------------
------------------------------------------------------------
------------------------------
>SRR5137211
------------------------------------------------------------
------------------------------------------------------------
-ctttcatttgcgttgtcagcgggtaagattaaggagaaagctcgggttgtggctatgga
cttgagaggacatggaaagtcaactactgataatgaccgagacctgtcaattgagactct
atgcagtgatgtattggctgttttgaacactatgtatggagaattccctccagcaattgt
gctcattggccacagcatgggaggttctgttgctgtacatgttgctgccaagaaaacact
gcccagcttggccggacttgtagttgtggatgttgttgagggaacagccttggcttcact
gattcacatgcagcagattctttcaagcagaatgcaacattttgcaaccattgacaaagc
tattgaatg---------------------------------------------------
---------------------------------------------------gagt-----
----------------gttaaaggcggttccttgagaaatattgactcagctcgtgtatc
aatccctgctacacttacatatgatgattcaaagaaatgctttggatgcttcttgttgct
ttctaatatatgaggatttccatactgcaggtatgagg-----gcctttcagacaaattt
cttgcatctcctgttccaaagcttctcttacttgctggaacagacagacttgacagaact
ctcactatcggtcaaatgcaaggcaagttccaaatggtggttgtcagacacaccggacat
gcaatacaggaggatgttccagatgaatttgcaacccttgttctcattttcatctctaga
aatcggattgggccccatggcatcgaggtt
>SRR5137212
ggctattttgatgaagaggatgatattcgcataccagacactgaaaatgtttttcatgta
tataaggcgggctcagaaggaccagttgtattttgcttgcatggaggcggatactct---
------------------------------------------------------------
------------------------------------------------------------
----------------------------------------------------------gg
gttgatgtgcaacagcatgggaggttctgttgctgtacatgttgctgccaagagaacatt
gcccagcttggctggacttgtagttgtggatgttgttgagggaacagccttggcttcact
gattcacatgcagaaaattctttcaagcaggatgcagcattttgcaaccattgacaaagc
tgt---------------------------------------------------------
------------------------------------------------------------
------------------------------------------------------------
------------------------------------------------------------
------------------------------------------------------------
-----------------------------------------------------aagaact
ctcacgataggtcaaatgcaaggcaagttccaaatggtggttgtcagacacaccggacat
gcaatacaggaggatgttccagatgaatttgcaacccttgttctcaatttcatctctaga
aatcggattgggccccatggcatcgaggtt
>SRR5137213
------------------------------------------------------------
------------------------------------------------------------
------------------------------------------------------------
------------------------------------------------------------
------------------------------------------------------------
-ttgatgtgcaacagcatgggaggttctgttgctgtacatgttgctgccaagaaaacact
gcccagcttggctggacttgtagttgtggatgttgttgagggaacagccttggcttcact
gattcacatgcagaagattctttcaagcagaatgcaacattttgtgaccattgacaaagc
tgt---------------------------------------------------------
------------------------------------------------------------
------------------------------------------------------------
------------------------------------------------------------
------------------------------------------------------------
-----------------------------------------------------a------
------------------------------------------------------------
------------------------------------------------------------
------------------------------
>SRR7905849
---tattttgatgaagaggatgatattcgcataccagacactgaaaatgtttttcatgta
tataaggcaggctcagaaggaccagttgtattttgcttgcatggaggcggatactctg-g
gctttcatttgcgttgtcagcgggtaagattaaggagaaagctcaggttgtggctatgga
cttgagaggacatggaaagtcaactactgatgatgacctggacctctcaattgagacgct
atgcagtgatgtgttggctgttttgaagactatgtatggagaatcccctccagcaattgt
gctcattggccacagcatgggaggttctgttgctgtacatgttgctgccaagaaaacatt
gcccagcttggccggacttgtagttgtggatgttgttgagggaactgccttggcttcact
gattcacatgcagaagattctttcaagcaggatgcaacattttgcaaccattgacaaagc
tattgaatggagtgtcaaaggcggttccttgagaaatattgactctgctcgtgtatcaat
ccctgctacacttacatataatgattcaaagaaa---------------tgttat-----
----------------gtacaccgtgctcagctggaaaaaactgaacaatattggaga--
------------------------------------------------------------
-------------------------ggctggtatgagg-----gcctttcagacaaattt
ctgtcatctcccgttccaaagcttctcttacttgctggaacagacagacttgacagaact
ctcacgataggtcaaatgcaaggcaagttccaaatggtggttgtcagacacaccggacat
gcaatacaggaggatgttccagatgaatttgcaacccttgttctcaatttcatctctaga
aattggattgggccccatggcatcgagata
>SRR7905861
-------ttgatgaagaggatgatattcgcataccagacactgaaaatgtttttcatgtg
tataaggcaggctccaaaggaccagttgtattttgcttgcatggaggcggat--tctg-g
gctttcatttgcattgtcagcgggtaagattaaggagaaagctcgggttgtggctatgga
cttgagaggacatggaaagtcaactactgataatgacctagacctgtcaattgagactct
atgcagtgatgtgttggctgttttgaagactatgtatggagaatcccctccagcaattgt
gctcattggccacagcatgggaggttctgttgctgtacatgttactgccaagaaaacact
gcccagcttggccggacttgtagttgtggatgttgttgagggaacagccttggcttcact
gattcacatgcagaaaattctttcaagcagaatgcaacactttgcaaccattgacaaagc
tattgaatggagtgttaaaggcggttccttgagaaatattgactcagctcgtgtatcaat
ccctgctacacttacatatgatgattcaaagaaa---------------tgttat-----
----------------gtgcaccgtgctcagctggaaaaaactgaacgatattggaga--
------------------------------------------------------------
-------------------------ggctggtatgagg-----gcctttcagacaaattt
ctttcatcttctgttccaaagcttctcttacttgctggaacagacagacttgacagaact
ctcactataggtcaaatgcaaggcaagttccaaatggtggttgtcagacacaccggacat
gcaatacaggaggatgttccagatgaatttgcaacccttgttctcaatttcatctctaga
aatcggattgggccccatggcatcgagata
>SRR7905862
-------ttgatgaagaggatgatattcgtataccagacactgaaaatgtttttcatgta
tataaggsaggttcrgaaggaccastggtattttgcttgcatggaggcggattctgg---
gctttcatttgcattgtcagcgggtaagattaaggagaaagctcgagtcgtggccatgga
cttgagaggacatggaaagtcaactactgataatgatctagacctatcaattgagactct
atgcagtgatgtgttggctgttttgaagactatgtatggagaatcccctccagcaattgt
gctcatyggccacagcatgggyggctctgttgctgtacatgttgctgccaagaaaacatt
gcccagcttggccggacttgtagttgtggatgttgttgagggaacagccttggcttcact
gattcacatgcaraagattctttcaagcagggtgcaacattttgcaaccattgacaaagc
tattgaatggagtgtcaaaggmggttcyttgagaaatattgactcrgctcgtgtatcgat
ccctgctacacttacatatgatgattcaaagaaa---------------tgttat-----
----------------gtgcaccgtgctcagctggaaaagactgaacaatattggaga--
------------------------------------------------------------
-------------------------ggctggtatgagg-----gcctttcagacaaattt
ctgtcatcgcctgttccaaagcttctcttactygctggaacagacagacttgacagaact
ctcacaataggtcaaatgcaaggcaagttccaaatggtggttgtcaggcacaccggacay
gcaatacaggaggatgttccagatgaatttgcaacgcttgttctcaatttcatctctaga
aatcggattgggccccatggcatcgagata
>SRR8327214
---tattttgatgaagaggatgatatttgcataccagacactgaaaatgtttttcatgtg
tataaggcgggctcaaaaggaccagttgtattttgcttgcatggaggcggatactctg-g
gctttcatttgcattatcagcgggtaagattaaggagaaagctcgggttgtggctatgga
cttgagaggacatggaaagtcaactactgataatgacctagacctgtcaattgagactct
atgcagtgatgtgttcgctgttttgaagactatgtatggagaatcccctccagcaattgt
gctcattggccacagcatgggaggttctgttgctgtacatgttgctgccaagaaaacact
gcccagcttggccggacttgtagttgtggatgttgttgagggaacagccttggcttcact
gattcacatgcagaagattctttcaagcagaatgcaacattttgcaaccattgacaaagc
tattgaatggagtgttaaaggcggttccttgagaaatattgactcagctcgtgtatcaat
ccctgctacacttacgtatgatgattcaaagaaa---------------tgttat-----
----------------gtgtaccgggctcagctggaaaaaactgaacgatattggaga--
------------------------------------------------------------
-------------------------ggctggtatgagg-----gcctttcagacaaattt
ctttcatctcctgttccaaagcttctcttgcttgctggaacagacagacttgacagaact
ctcactataggtcaaatgcaaggcaagttccaaatggtggttgtcagacacaccggacat
gcaatacaggaggatgttccagatgaatttgcaacccttgttctcaatttcatctctaga
aatcggattgggccccatggcatcgagata
