# Supplementary material for: Phylogenomics and classification of Cactaceae based on hundreds of nuclear genes
Source: Plant Syst Evol. 2025 Aug 11;311(5):28. doi: 10.1007/s00606-025-01948-z (PMC12339657; doi:10.1007/s00606-025-01948-z)
Supplement: Supplementary file 4 — Online Resource 4: Containing alignments and RAxML gene trees for all included loci and all phylogenetic datasets (ZIP 10372 KB) [file 606_2025_1948_MOESM4_ESM.zip › de Vos et al_ESM_4/ESM_data_alignments/QCP/6528_consensus.mafft.fasta]

>PAFTOL004551
------------------------------------------------gcagattgcgga
gttgttggcttgcaccatgttggcattctctgcgaaaaccttgaaaggtcgcttgaattt
taccacaacattttgggactgcagataaatgaggccagaccacataacaagctcccctac
aggggtgcatggctatgggtaggctctgagatgatccatctgatggagctcccaaatccc
gaccctttgacagggcggcctgaacatggtggtcgggatcgtcatgcttgcattgcaatc
cgagatgtgtctaagcttaaaaaaatccttgacaaagcaggcattccatacaccctcagc
cgatcaggaagaccagcaatcttcttccgagatcctgatgctaatgcgctggaattcaca
caggttgat
>PAFTOL004553
------------------------------------------------gcagatttcggg
cttgttggcttgcaccatgttgccattctctgcgaaaaccttgaaaggtcgcttgaattt
taccataacgttttgggactggagataaatgaggccagaccacatgacaagcacccttat
aggggtgcatggctatgggtaggctctaagatgatccatttgatggagctcccgaatccg
gaccctttgacgggccggcctgaacatgggggccgggatcgtcatgtttgcattgcaatc
cgagatgtgtctaagcttaaagaaatccttgataaagcaggcattccatacaccctcagc
cgatcaggaagaccagcgatcttcttccgagatcctgatgctaatgcgctggaattcaca
caggttgat
>PAFTOL004554
------------------------------------------------gcagatttcggg
cttgttggcttgcaccatgttgccattctctgtgaaaaccttgaaaggtcgcttgaattt
taccataacattttgggactggagataaatgaggccagaccacatgacaagcacccttat
aggggtgcatggctatgggtaggctctgggatgatccatttgatggagctcccaaatccc
gaccctttgacrgggcggcctgaacatgggggccgggatcgtcatgcttgcattgcaatt
cgagatgtgtckaagcttaaagaaatccttgatagagcaggcattccatacaccctcagc
cgatcaggaagaccagcaatcttcttccgagatcctgacgctaatgcgctggaattcaca
caggttgat
>PAFTOL004556
------------------------------------------------gcagatttcggg
cttgttggcttgcaccatgttggcattctctgcgaaaaccttgaaaggtcacttgaattt
taccataacattttaggactggagataaatgaggccagaccacatgacaagctcccttat
aggggtgcatggctatgggtaggctctgagatgatccatttgatggagctcccgaatcct
gaccctttgacggggcggcctgaacatgggggccgggatcgtcatgcttgcattgcaatc
cgagatgtgtctaagcttaaggaaattcttgataaagcaggcattccatacaccctcagc
cgatcaggaagaccagcaatcttcttccgagatcctgatgctaatgcgctggaattcgtg
caggttaat
>PAFTOL004560
------------------------------------------------gcagattttggg
cttgttggcttgcaccatgttgccgttctctgtgaaaaccttgaaaggtcgcttgaattt
taccataacattttgggactggagataaatgaggccagaccacatgacaagcacccttat
aggggagcatggctatgggtaggctctgggatgatccatttgatggagctcccaaatccc
gaccctttgacggggcggcctgagcatgggggccgggatcgtcatgcttgcattgcaatc
cgagatgtgtctaagcttaaagaaatccttgataaagcaggcattccgtacaccctcagc
cgatcaggaagaccagcaatcttcttccgagatcctgacgctaatgcgctggaattcaca
cagattgat
>PAFTOL004561
------------------------------------------------gcagattttgga
gttgttggcttgcacyacgttggcattctctgcgaaaaccttgaaaggtcgcttgaattt
taccacaacattttgggactggagataaatgaggccagaccacatgacaagctcccctat
aggggtgcatggctatgggtaggctctgagatgatccatctgatggagctcccaaatcct
gaccctttgacagggcggcctgaacatggtggacgggatcgtcatgcttgcattgcaatc
cgagatgtgtctaagattaaaaaaatccttgacaaagcaggcattccrtacaccctcagc
cgatcaggaagaccagcaatcttcttccgagatcctgatgctaatgcgctggaattcaca
caggttgat
>PAFTOL004562
------------------------------------------------gcagatttcggg
cttgttggcttgcaccatgttgccgttctctgtgaaaaccttgaaaggtcgcttgaattt
taccataacattttgggactggagataaatgaggccagaccacatgacaagcacccttat
aggggtgcatggctatgggtaggctctgggatgatccatttgatggagctcccaaatccc
gaccctttgacagggcggcctgaacatgggggccgggatcgtcatgcttgcattgcaatc
cgagatgtgtckaagcttaaagaaatccttgatgaagcaggcattccatacaccctcagc
cgatcaggaagaccagcgatcttcttccgagatcctgacgctaatgcgctggaattcaca
cagattgat
>PAFTOL004564
------------------------------------------------gcagatttcgga
gttgttggcttgcaacatgttggcattctctgcgaaaaccttgaaaggtcgcttgaattt
taccacaacattttgggactggagataaatgaggccagaccacatgacaagctcccctat
aggggtgcatggctatgggtaggctctgagatg---------------------------
------------------------------------------------------------
------------------------------------------------------------
------------------------------------------------------------
---------
>PAFTOL004566
------------------------------------------------gcagatttcgga
attgttggcttgcaccatgttggcattctctgcgaaaacctcgaaaggtcgcttgagttt
taccacagaattttgggactggagataaatgaggccagaccacatracaagctcccctat
aggggtgcatggctatgggtaggctctgagatgatccatctgatggagctcccaaatccc
gaccctttgacagggcggcctgaacatggtggtcgggatcgtcatgcttgcattgcaatc
caagatgtgtctaagcttaaaaaaatccttgacaaagcaggcattccgtacaccctcagc
cgatcaggaagaccagcaatcttcttccgagatcctgatgctaatgcgcgggaattcaca
caggctgat
>PAFTOL004567
------------------------------------------------gcagatttcggg
cttgttggattgcaccatgttgccattctctgcgaaaaccttgaaagatcgcttgaattt
taccataacattttrggattggagataaatgaggccagaccacatgacaagcacccttat
aggggtgcatggctatgggtgggctctgggatgatccatttgatggagctcccaaatcct
gaccctttggcggggcggcctgaacatgggggccgggatcggcatgtttgcattgcaatc
cgagatgtgtctaagcttaaagaaatccttgataaagcagacgttccatacaccctcagc
cgatcaggaagaccagcgatcttttttcgagatcctgatgctaatgcgctggaattcgca
caagttgat
>PAFTOL004568
------------------------------------------------gcagatttcggg
cttgttggcttgcaccatgttgccattctctgcgaaaaccttgaaaggtcgcttgaattt
taccataacattttgggactggagataaatgaggccagaccacatgacaagcacccttat
aggggtgcatggctatgggtaggctctgggatgatccatttgatggagctcccaaatccc
gaccctttgacggggcggcctgaacatgggggccgggatcgtcatgtttgcattgcaatc
cgagatstgtctaawcttaaagaaatccttgataaagcaggcattccatacaccctcagc
cgatcaggaagaccagcgatcttcttccgagatcctgatgctaatgcgctggaattcgca
caggttgat
>PAFTOL004571
------------------------------------------------gcagatttcgga
gttgttggcttgcaccacgttggcattctctgygaaaaccttgaaaggtcactcgaattt
taccacagcattttgggactggagataaatgaggccagaccacatgacaagctcccctat
aggggtgcatggctatgggtaggctctgagatgatccatctgatggagctcccaaatccc
gaccctttgacagggcggcctgaacatggtggtcgggatcgtcatgcttgcattgcaatc
cgagatgtgtctaagcttaaaaaaatccttgacaaagcaggyattccatacaccctcagc
cgatcaggaagaccagcaatcttcttccgagatcctgatgctaatgcgctggaattcaca
caggttgat
>PAFTOL004572
---------------------------------------aattattatgcagatttcggg
cttgttggcttgcaccatgttgccattctctgcgaaaaccttgaaaggtcgcttgaattt
taccatgacattttgggactggagataaatgaggccagaccacatgacaagcacccttat
aggggtgcatggctatgggtaggctctgagatgatccatttgatggagcttccgaatccc
gaccctctgacggggcggccggaacatgggggccgggatcgtcatgcttgcattgcaatc
cgagatgtgtctaagcttaaagaaatccttgataaagcaggcattccatacaccctcagc
cgatcaggaagaccagcgatcttcttccgagatcctgatgctaatgtgctggaattcatg
caggttgat
>PAFTOL004573
------------------------------------------------gcagatttcggg
cttgttggcttgcaccatgttggcattctctgcgaaaaccttgaaaggtcgcttgaattt
taccatgacattctgggactggagataaatgaggccagaccacatgacaagcacccttat
aggggtgcatggctatgggtaggctctgagatgatccatttgatggagcttccgaatccc
gaccctgtgacggggcggccggaacatgggggccgggatcgtcatgcttgcattgcaatc
cgagatgtgtctaagcttaaagaaatccttgataaagcaggcattccatacaccctcagc
cgatcaggaagaccagcgatcttcttccgagatcctgatgctaatgcgctggaattcatg
caggttgat
>PAFTOL004574
------------------------------------------------gcagatttcggg
cttgttggtttgcaccatgttgccattctctgcgaaaaccttgaaaggtcgcttgaattt
taccataacattttgggactggagataaatgaggccagaccacatgacaagcacccttat
aggggtgcatggctatgggtaggctctaagatgatccatttgatggagctcccgaatccc
gaccctttgacggggcggcctgaacatgggggccgggatcgtcatgtttgcattgcaatc
cgagatgtgtctaagcttaaagaaatcgttgataaagcaggcattccatacactctcagc
cgatcaggaagaccagcgatcttcttccgagatcctgatgctaatgcactggaattcaca
caggttgat
>PAFTOL004577
------------------------------------------------gcagatttcggg
cttgttggcttgcaccatgttgccgttctctgtgaaaaccttgaaaggtcgcttgaattt
taccataacactttgggactggagataaatgaggccagaccacatgacaagcacccttat
aggggtgcatggctatgggtaggctctgggatratccatttgatggagctcccaaatccc
gaccctttgacggggcggcctgaacatgggggccgggatcgtcatgcttgcattgcaatc
cgagatgtgtctaagcttaaagaaatccttgataaagcaggcattccgtacaccctcagc
cgatcaggaagaccagcaatcttcttccgagatcctgacgctaatgcgctggaattcaca
cagattgat
>PAFTOL004578
------------------------------------------------gcagatttcggg
cttgttggcttgcaccatgttggcattctctgcgaaaaccttgaaaggtcgcttgaattt
taccataacattttgggactggagataaatgaggccagaccacatgacaagctcccttat
aggggtgcatggctatgggtaggctctgcgatgatccatttgatggagctcccgaatccc
gaccctttgacggggcggcctgaacatgggggccgggatcgtcatgcttgcattgcaatc
cgagatatgtctaagcttaawgaaatccttgataaagcaggcattccatacaccctcagt
cgatcaggaagaccagcgatcttcttccgagatcctgatgctaatgcgctggaattcacr
caggttgat
>PAFTOL004582
------------------------------------------------gcagatttcggg
ctcgttggcttgcaccatgttggcattctctgcgaaaaccttgaaaggtcgcttgaattt
taccataacattttgggactggagataaatgaggccagaccacatgacaagctcccttat
aggggtgcatggctatgggtaggctctgagatgatccatttgatggagctcccgaatccc
gaccctttgacggggcggcctgaacatgggggccgggatcgtcatgcttgcattgcaatc
cgagatgtgtctaagcttaaagaaatccttgataaagcaggyattccatacactctcagc
cgatcaggaagaccagcgatcttcttccgagatcctgatgctaatgcgctggaattcaca
caggttgat
>PAFTOL004583
------------------------------------------------gcagatttcggg
cttgttggcttgcaccatgttgccattctctgcgaaaaccttgaaaggtcgcttgaattt
taccataacattttgggactggagataaatgaggccagaccgcatgacaagcacccttat
aggggtgcatggctatgggtaggctctaagatgatgcatttgatggagctcccgaatccc
gaccctttgacaggccggcctgaacatgggggccgggatcgtcatgtttgcattgcaatc
cgagatgtgtctaagcttaaagaaatcctcgataaagcaggcattccatacaccctcagc
caatcaggaagaccagcgatcttcttccgagatcctgatgctaatgcgctggaattcaca
caggttgat
>PAFTOL004584
------------------------------------------------gcagatttcggg
cttgttggcttgcaccatgttgccgttctctgtgaaaaccttgaaaggtcgcttgaattt
taccataacattttgggactggagataaatgaggccagaccacatgacaagcacccttat
aggggtgcatggctatgggtaggctctgggatgatccatttgatggagctcccaaatccc
gaccctttgatggggcggcctgaacatgggggccgggatcgtcatgcttgcattgcaatc
cgagatgtgtctaagcttaaagaaatccttgataaagcaggcattccatacaccctcagc
cgatcaagaagaccagcgatcttcttccgagatcctgacgctaatgcgctggaattcaca
cagattgat
>PAFTOL004585
------------------------------------------------gcagatttcgga
attgttggcttgcaccatgttggcattctctgcgaaaasctcgaaaggtcgmtkgagttt
taccacagcattttgggactggagataaatgaggccagaccacatgacaagctcccctat
aggggtgcatggctatgggtaggctctgagatgatccatctgatggagctcccaaatccc
gaccctttgacagggcggcctgaacatggtggtcgggatcgtcatgcttgcattgcaatc
caagatgtgtctaagcttaaaaaaatccttgacaaagccggcattccatacaccctcagc
cgatcaggaagaccagcaatcttcttccgagatcctgatgctaatgcgctggaattcaca
caggttgat
>PAFTOL004587
------------------------------------------------gcagatttcggg
cttgttggcttgcaccatgttgccattctctgcgaaaaccttgaaaggtcgcttgaattt
taccataacattttgggactggagataaatgaggccagaccacatgacaagcacccttat
aggggtgcatggctatgggtaggctctaagatgatccatttgatggagctcccgaatccc
gaccctttgacggggcggcctgaacatgggggccgggatcgtcatgtttgcattgcaatc
cgagatgtgtctaaacttaaagaaatccttgataaagcaggyattccatacaccctcagc
cgatcaggaagaccagcaatcttcttccgagatcctgatgctaatgcgctggaattcaca
caggttgat
>PAFTOL004590
------------------------------------------------gcagatttcggg
cttgttggcttgcaccatgttgccattctctgtgaaaaccttgaaaggtcgcttgaattt
taccataacattttgggactggagataaatgaggccagaccacatgacaagcacccttat
aggggtgcatggctatgggtaggctctgggatgatccatttgatggagctsccaaatccc
gaccctttgacggggcggcctgaacatgggggccgggatcgtcatgcttgcattgcaaty
cgagatgtgtctaagcttaaagaaatccttgatagagcaggcattccatacaccctcagc
cgatcaggaagaccagcaatcttcttccgagatcctgacgctaatgcgctggaattcaca
caggttgat
>PAFTOL004591
------------------------------------------------gcagatttcggg
cttgttggcttgcaccatgttgccattctctgtgaaaaccttgaaaggtcgcttgaattt
taccataacattttgggactggagataaatgaggccagaccacatgacaagcacccttat
aggggtgcatggctatgggtaggctctgggatgatccatttgatggagctcccaaatccc
gaccctttgacggggcggcctgaacatgggggccgggatcgtcatgcttgcattgcaatc
cgagatgtgtctaagcttaaagaaatccttgatagagcaggcattccatacaccctcagc
cgatcaggaagaccagcaatcttcttccgagatcctgacgctaatgcgctggaattcaca
caggttgat
>PAFTOL004593
------------------------------------------------gcagatttcggg
cttgttggcttgcaccatgttgccattctctgcgaaaaccttgaaaggtcgcttgaattt
taccataacattttgggactggagataaatgaggccagaccacatgacaagcacccttat
aggggtgcatggctatgggtaggctctaagatgatccatttgatggagctccccaatccc
gaccctttgacggggcggcctgaacatgggggccgggatcgtcatgtttgcattgcaatc
cgagatgtgtctaagcttaaagaaatccttgataaagcaggcattccatacactctcagc
cgatcaggaagaccagcgatcttcttccgagatcctgatgctaatgcgctggaattcaca
caggttgat
>PAFTOL004594
------------------------------------------------gcagatttcggg
cttgttggcttgcaccatgttgccattctctgtgaaaaccttgaaaggtcgcttgaattt
taccataacattttgggactggagataaatgaggccagaccacatgacaagcacccttat
aggggtgcatggctatgggtaggctctgggatgatccatttgatggagctcccaaatccc
gaccctttgacggggcggcctgaacatgggggccgggatcgtcatgcttgcattgcaatc
cgagatgtgtctaagcttaaagaaatccttgatagagcaggcattccatacaccctcagc
cgatcaggaagaccagcaatcttcttccgagatcctgacgctaatgcgctggaattcaca
caggttgat
>PAFTOL004596
------------------------------------------------gcagatttcggg
cttgttggcttgcaccatgttggcattctctgcgaaaaccttgaaaggtcgcttgaattt
taccataacattttgggacttgagataaatgaggccagaccacatgacaagctcccttat
aggggtgcatggctatgggtaggctctgagatgatccatttgatggagctcccgaatccc
gaccctttgacggggcggcctgaacatgggggccgagaccgtcatgcttgcattgcaatc
cgagatgtgtctaagcttaaagaaatccttgataaagcaggcattccatacaccctcagc
cgatcaggaagaccagcgatcttcttccgagatcctgatgctaatgcgctggaattcaca
caggttgat
>PAFTOL004597
------------------------------------------------gcagattttggg
cttgttggcttgcaccatgttgccattctctgcgaaaaccttgaaaggtcacttgaattt
taccataacattttgggactggagataaatgaggccagaccacatgacaagcacccttac
aggggtgcatggctatgggtaggctctaagatgatccatttgatggagctcccraatccc
gaccctttgacgggccggcctgaacatggtggccgggatcgtcatgtttgcattgcaatc
cgagatgtgtctaagcttaaagaaatccttgataaagcaggyattccatacaccctcagc
cgatcaggaagaccagcgatcttcttccgagatcctgatgctaatgcgctggaattcaca
caggttgat
>PAFTOL004598
------------------------------------------------gcagatttcggg
cttgttggcttgcaccatgttgccattctctgtgaaaaccttgaaaggtcgcttgaattt
taccataacattttgggactggagataaatgaggccagaccacatgacaagcacccttat
aggggtgcatggctatgggtaggctctgggatgatccatttgatggagctcccaaatccc
gaccctttgacggggcggcctgaacatgggggccgggatcgtcatgcttgcattgcaatc
cgagatgtgtctaagcttaaagaaatccttgatagagcaggcattccatacaccctcagc
cgatcaggaagaccagcaatcttcttccgagatcctgacgctaatgcgctggaattcgca
caggttgat
>PAFTOL004599
------------------------------------------------gcagatttcggg
ctagttggcttgcaccatgttgcagttctctgtgaaaaccttgaaaggtcgcttgaattt
taccataacattttgggactggagataaatgaggccagaccacatgacaagcacccttat
aggggtgcatggctatgggtaggctctgggatgatccatttgatggagctcccaaatccc
gaccctttgacggggcggcctgaacatgggggccgggatcgtcatgcttgcattgcaatc
cgagatgtgtctaagcttaaagaaatccttgataaagcaggcattccatacaccctmagc
cgatcaggaagaccagcgatcttcttccgagatcctgacgctaatgcgctggaattcaca
cagattgat
>PAFTOL004600
------------------------------------------------gcagatttcggg
cttgttggcttgcaccatgttgccattctctgtgaaaaccttgaaaggtcgcttgaattt
taccataacattttgggactggagataaatgaggccagaccacatgacaagcacccttat
aggggtgcatggctatgggtaggctctgggatgatccatttgatggagctcccaaatccc
gaccctttgacggggcggcctgaacatgggggtcgggatcgtcatgcttgcattgcaatc
cgagatgtgtctaagcttaaagaaatccttgatagagcaggt------------------
------------------------------------------------------------
---------
>PAFTOL004601
------------------------------------------------gcagatttcggg
cttgttggcttgcaccatgttgccattctctgcggaaaccttgaaaggtcgcttgaattt
taccgtaacattttgggactggagataaatgaggccagaccacatgacaagcacccttat
aggggkgcatggctatgggtaggctctaagatgatccatttgatggagctcccgaatccc
gaccctttgacggggcggcctgaacatgggggccgggatcgtcatgtttgcattgcaatc
cgagatgtgtctaagcttaaagaaatccttgataaagcaggcattccatacaccctcagc
cgatcaggaagaccagcratcttcttccgagatcctgatgctaatgcgctggaattcaca
caggttgat
>PAFTOL004603
------------------------------------------------gcagatttcggg
cttgttggcttgcaccatgttgccattctctgcgaaaaccttgaaaagtcgcttgaattt
taccataacattttgggactggaaataaatgaggccagaccacatgacaagcacccttat
aggggtgcatggctatgggtaggctctgggatgatccatttgatggagctcccaaatccc
gaccctttgatggggcggcctgaacatgggggccgggatcgtcatgcttgcattgcaatc
cgagatgtgtctaagcttaaagaaatccttgataaagcaggcattccatacaccctcagc
cgatcaggaagaccagcgatcttcttccgagatcctgatgctaatgcgctggaattcgca
caggttgat
>PAFTOL004604
------------------------------------------------gcagatttcggg
cttgttggcttgcaccatgttgccattctctgcgaaaaccttgaaaagtcgcttgaattt
taccataacattttgggactggaaataaatgaggccagaccacatgacaagcacccttat
aggggtgcatggctatgggtaggctctgggatgatccatttgatggagctcccaaatccc
gaccctttgatggggcggcctgaacatgggggccgggatcgtcatgcttgcattgcaatc
cgagatgtgtctaagcttaaagaaatccttgataaagcaggcattccatacaccctcagc
cgatcaggaagaccagcgatcttcttccgagatcctgatgctaatgcgctggaattcgca
caggttgat
>PAFTOL004605
------------------------------------------------gcagatttcggg
cttgttggcttgcaccatgttgccattctctgcgaaaaccttgaaaggtcgcttgaattt
taccataacattttgggactggagataaatgaggccagaccacatgacaagcatccttat
aggggtgcatggctatgggtaggctctaagatgatccatttgatggagctcccaaatccc
gaccctttaacgggccggcctgaacatggtggccgggatcgtcatgtttgcattgcaatc
cgtgatgtctctaagcttaaagaaatccttcataaagcaggcattccatacaccctcagc
cgatcaggaagaccagcgatcttcttccgagatcctgatgctaatgcgctcgaattcaca
caggttgat
>PAFTOL004608
------------------------------------------------gcagatttcggg
cttgttggcttgcaccatgttggcattctctgcgaaaaccttgaaaggtcgcttgaattt
taccagaacattttgggactggagataaatgaggccagrccacatgacaagctcccttat
aggggtgcatggctatgggtaggctccgagatgatccatttgatggagctsccgaatccc
gaccctttgacggggcggcctgaacatgggggccgggatcgtcatgcttgcattgcaatc
cgagatgtgtctaagcttaaagaaatccttgatraagcaggcattccatacactctcagc
cgatcaggaagaccagcgatcttcttccgagatcctgatgctaatgcgctggaattcaca
caggttgat
>PAFTOL004609
------------------------------------------------gcagattttggg
cttgttggcttgcatcatgttggcattctctgcgaaaaccttgaaaggtcgcttgaattt
taccacaacattttgggactcggaataaatgaggccagaccacatgacaagctcccttat
aggggtgcatggctgtgggtaggctctgagatgatccatttgatggagctcccgaatccc
gaccctttgacagggcggcctgaacatgggggccgggatcgtcatgcttgcattgcaatc
cgagatgtgtctaagcttaaagaaattcttgataaagcaggcattccatacaccctcagc
cgatcaggaagaccagcgatcttcttgcgagatcctgatgctaatgcgctggaattcaca
caggttgat
>PAFTOL004610
------------------------------------------------gcagattttgga
gttgttggcttgcaccacgttggcattctctgcgaaaaccttgaaaggtcgcttgaattt
taccacaacattttgggactggagataaatgaggccagaccacatgacaagctcccctat
aggggtgcatggctatgggtaggctctgagatgatccatctgatggagctcccraatcct
gaccctttgacagggcggcctgaacatggtggacgggatcgtcatgcttgcattgcaatc
cgagatgtgtctaagcttaaaaaaatccttgacaaagcaggcattccatacaccctcagc
mgatcaggaagaccagcaatcttcttccgagatcctgatgctaatgcgctggaattcaca
caggttgat
>PAFTOL004611
------------------------------------------------gcagattttgga
gttgttggcttgcaccatgttggcattctctgcgaaaaccttgaaaggtcgcttgaattt
taccacaacattttgggactggagataaatgaggccagaccacatgacaagctcccctat
aggggtgcatggctatgggtaggctctgagatgatccatctgatggagctcccaaatcct
gaccctttgacagggyggcctgaacatggtggacgggatcgtcatgcttgcattgcaatc
cgagatgtgtctaagcttaaaaaaatccttgacaaagcaggcattccatacaccctcagc
cgatcaggaagaccagcaatcttcttccgagatcctgatgctaatgcgctggaattcaca
caggttgat
>PAFTOL004613
------------------------------------------------gcagatttcggg
yttgttggcttgcaccatgttgccgttctctgtgaaaaccttgaaaggtcgcttgaattt
taccataacattttgggactggagataaatgaggccagaccacatgacaagcacccttat
aggggtgcatggctatgggtaggctctgggatgatccatttgatggagctcccaaatccc
gaccctttgacrgggcggcctgaacatgggggccgggatcgtcatgcttgcattgcaatc
cgagatgtgtctaagcttaaagaaatccttgataaagcaggcattccatacaccctcagc
cgatcaggaagaccagcgatcttcttccgagatcctgacgctaatgcrctggaattcaca
cagattgat
>PAFTOL004617
------------------------------------------------gcagatttcggg
cttgttggcttgcaccatgttgccgttctctgtgaaaaccttgaaaggtcgcttgaattt
taccataacattttgggactggagataaatgaggccagaccacatgacaagcacccttat
aggggtgcatggctatgggtaggctctgggatgatccatttgatggagctcccaaatccc
gaccctttgacggggcggcctgaacatgggggccgggatcgtcatgyttgcattgcaatc
cgagatgtgtctaagcttaaagaaatccttgatraagcaggcattccatacacyctcagc
cgatcaggaagaccagcgatcttcttycgagatcctgatgctaatgcrctggaattcaca
cagrttgat
>PAFTOL004618
------------------------------------------------gcagattttggg
cttgttggcttgcaccatgttggcattctctgcgaaaaccttgaaaggtcgcttgaattt
taccataacattttgggactggagataaatgaggccagaccacatgacaagctcccttat
aggggtgcatggctgtgggtaggctctgagatgatccatttgatggagctcccgaatccc
gaccctttgacggggcggcctgaacatgggggccgggatcgtcatgcttgcattgcaatc
cgagatgtgtctaggcttaaagaaattcttgataaagcaggcattccatacaccctcagc
cgatcaggaagaccagcgatcttcttccgagatcctgatgctaatgcgctggaattcaca
caggttgat
>PAFTOL004619
------------------------------------------------gcagatttcgga
gttgttggcttacaccatgttggcattctctgcgaaaaccttgaaaggtcgcttgaattt
taccacaacatgttgggactggagataaatgagggcagaccacatgacaagctcccttat
aggggtgcatggctatgggtaggctctgagatgattcatttgatggagctcccgaatccg
gaccctttgactgggcggcctgaacatgggggcagagatcgtcatgcttgcattgcgatc
cgagatgtgtctaaactcaaagaaatccttgacaaagcaggcattccatacaccctcagc
cgatcaggaagaccagcaatcttcttcagagatcctgatgctaatgtgctggaattcaca
caggtcgat
>PAFTOL004620
------------------------------------------------gcagatttcggg
cttgttggcttgcaccatgttgccattctctgcgaaaaccttgaaaggtcgcttgaattt
taccgtgacattttgggactggagataaatgaggccagaccacatgacaagcacccttat
aggggtgcatggctatgggtaggctctgggatgatccatttgatggagcttccgaatccc
gaccctctgacggggcggccggaacatgggggccgggatcgtcatgcttgcattgcaatc
cgagatgtgtctaagcttaaagaaatccttgataaagcaggcattccatacaccctcagc
cgatccggaagaccagcgatcttcttccgagatcctgaygctaatgcgctggaattcatg
caggttgat
>PAFTOL004623
------------------------------------------------gcagatttcggg
cttgttggcttgcaccatgttgccattctctgcgaaaaccttgaaaggtcgcttgaattt
taccatgacattttgggactggagataaatgaggccagaccacatgacaagcacccttat
aggggtgcatggctatgggtaggctctgggatgatccatttgatggagcttccgaatccc
gaccctctgacggggcggccggaacatgggggccgggatcgccatgcttgcattgcaatc
cgagatgtgtctaagcttaaagaaatccttgataaagcaggcattccatacaccctcagc
cgatcaggaagaccagcgatcttcttccgagatcctgatgctaatgcgctggaattcaca
cagattgat
>PAFTOL004624
------------------------------------------------gcagatttcggg
cttgttggcttgcaccatgttgccattctctgtgaaaaccttgaaaggtcgcttgaattt
taccataacattttgggactggagataaatgaagccagaccacatgacaagcacccttat
aggggtgcatggctatgggtaggctctgggatgatccatttgatggagctcccaaatccc
gaccctttgacggggcggcctgaacatgggggccgggatcgtcatgcttgcattgcaatc
cgagatgtgtctaagcttaaagaaatccttgatagagcaggcattccatacaccctcagc
cgatcaggaagaccagcaatcttcttccgagatcctgacgctaatgcgctggaattcaca
caggttgat
>PAFTOL004625
------------------------------------------------gcagatttcggg
cttgttggcttgcaccatgttgccgttctctgtgaaaaccttgaaaggtcgcttgaattt
taccataacattttgggactggagataaatgaggccagaccacatgacaagcacccttat
aggggtgcatggctatgggtaggctctgggatgatccatttgatggagctcccaaatccc
gaccctttgacggggcggcctgaacatgggggccgggatcgtcatgcttgcattgcaatc
cgagatgtgtctaagcttaaagaaatccttgataaagcaggyattccatacaccctcagc
cgatcaggaagaccagcgatcttcttccgagatcctgacgctaatgtgctggaattcaca
cagattgat
>PAFTOL004626
------------------------------------------------gcagatttcggg
cttgttggcttgcaccatgttgccattctctgcgaaaaccttgaaaggtcgcttgaattt
taccataacattttgggactggagataaatgaggccagaccacatgacaagcatccttat
aggggtgcatggctatgggtaggctctaagatgatccatttgatggagctcccaaatccc
gaccctttgacgggccggcctgaacatggtggccgggatcgtcatgtttgcattgcaatc
cgagatgtctctaagcttaaagaaatccttgataaagcaggcattccatacaccctcagc
cgatcaggaagaccagcgatcttcttccgagatcctgatgctaatgcgctcgaattcaca
caggttgat
>PAFTOL004627
------------------------------------------------gcagatttcggg
ctggttggcttgcaccatgttgccattctctgagaaaaccttgaaaggtcgcttgaattt
taccgtaacattttgggactggagataaatgaggccagaccacatgacaagcacccttat
aggggtgcatggctatgggtaggctctgwgatgatccatttgatggagctcccgaatccc
gacccattgacggggcggcctgaacatgggggccgggatcgtcatgtttgcattgcaatc
cgagatgtgtctaagcttaaagaaatccttgataaagcaggcattccatacaccctcagc
cgatcaggaagagcagcgatcttcttccgagatcctgatgctaatgcgctggaattcaca
caggttgac
>PAFTOL004629
------------------------------------------------gcagatttcggg
cttgttggcttgcaccatgttgccattctctgcgaaaaccttgaaaggtcgcttgaattt
taccataacattttgggactggagataaatgaggccagaccacatcacaggcacccttac
aggggggcatggctatgggtaggctctgggatgatccatttgatggagctcccaaatccc
gaccctttgacggggcggcctgaacatgggggccgggatcgtcatgcttgcattgcaatc
cgggatgtgtctaagcttaaagaaatccttgataaagcaggcattccatacaccctcagc
cgatcaggaagaccagcgatcttcttcagagatcctgatgctaatgctctggaattcgca
caggttgat
>PAFTOL004631
------------------------------------------------gcagatttcggg
cttgttggcttgcaccatgttgccattctctgtgaaaaccttgaaaggtcgcttgaattt
taccataacattttgggactggagataaatgaggccagaccacatgacaagcacccttat
aggggtgcatggctatgggtaggctctgggatgatccatttgatggagctcccaaatccc
gaccctttgacggggcggcctgaacatgggggccgggatcgtcatgcttgcattgcaatc
cgagatgtgtctaagcttaaagaaatccttgatagagcaggcattccatacaccctcagc
cgatcaggaagaccagcaatcttcttccgagatcctgacgctaatgcgctggaattcaca
caggttgat
>PAFTOL004632
------------------------------------------------gcagatttcggg
cttgttggcttgcaccatgttgccattctctgcgaaaaccttgaaaggtcgcttgaattt
taccataacattttgggactagagataaatgaggccagaccacatgacaagcacccttat
aggggtgcatggctatgggtaggctctaagatgatccatttgatggagctcccgaatccc
gaccctttgacgggccggcctgaacatgggggccgggatcgtcatgtttgcattgcaatc
cgagatgtgtctaagcttaaagaaatccttgataaagcaggcattccatacaccctcagc
cgatcaggaagaccagcgatcttcttccgagatcctgatgctaatgcgctggaattcaca
caggttgat
>PAFTOL004633
------------------------------------------------gcagatttcggg
cttgttggcttgcaccatgttgccattctctgcgaaaaccttgaaaggtcgcttgaattt
taccgtaacattttgggactggagataaatgaggccagaccacacgacaagcacccttat
aggggtgcatggctgtgggtaggctctgggatgatccatttgatggagctcccaaatccc
gaccctttgatggggcggcctgaacatgggggccgggatcgtcatgtttgcattgcaatc
cgagatgtgtctaagcttaaaggaatccttgataaagcaggcattccatacaccctcagc
cgatcaggaagaccagcaatcttcttccgagatccggatgctaatgctctggaatttgca
caggttgat
>PAFTOL004634
------------------------------------------------------tttggg
cttgttggcttgcaccatgttgccattctctgcgaaaaccttgaaaggtcacttgaattt
taccataaaattttgggactggagataaatgagggcagaccmcatgacaagcacccttat
aggggtgcatggctatgggtaggctctgggatgatccatttgatggagctcccaaatccc
racsctttgacggggcggcctgaacatgggggccgggatcgtcatgtttgcattgcaatc
cgagatgtgtctaagcttaaagaaatccttgatagagcaggcattccgtacaccctcagc
cgatcaggaaga------------------------------------------------
---------
>PAFTOL004636
---------------------------------------------tctgcagatttcggg
cttgttggcttgcaccatgttgccattctctgcgaaaaccttgaaaggtcgcttcaattt
taccatgacattttgggactggagataaatgaggctagaccacatgacaagcacccttat
aggggtgcatggctatgggtaggctctgggatgatccatttgatggagcttccgaatccc
gaccctctgacggggcggccggaacatgggggccgggatcgtcatgcttgcattgcaatc
cgagatgtgtctaagcttaaagaaatccttgataaagcaggcattccatacaccctgagc
cgatcaggaagaccagcgatcttcttccgagatcctgatgctaatgcactggaattcaca
caggttgat
>PAFTOL004637
------------------------------------------------gcagatttcgga
gttgttggcttgcaccatgttggcattctctgcgagaaccttgaaaggtcgcttgaattt
taccacaacattttgggactggacataaatgaggccagaccacatgacaagctcccttat
agaggtgcatggctatgggtaggctctgggatgatccatttgatggagctcccgaatccg
gaccctttgactgggcggcctgaacatgggggcagagatcgtcatgcttgcattgggatc
cgagatgtgtctaagcttaaagaaatccttgacaaagcaggcattccatacaccctcagc
cgatcaggaagaccagcgatctttttccgagatcctgatgctaatgcgctggaattcaca
caggtcgat
>PAFTOL004638
------------------------------------------------gcagatttcggg
cttgttggcttgcaccatgttgccgttctctgtgaaaaccttgaaaggtcgcttgaattt
taccataacattttgggactggagataaatgaggccagaccacatgacaagcacccttat
aggggtgcatggctatgggtaggctctgggatgatccatttgatggagctcccaaatccc
gaccctttgacggggcggcctgaacatgggggccgggatcgtcatgcttgcattgcaatc
cgagatgtgtctaagcttaaagaaatccttgataaagcaggccttccgtacaccctcagc
cgatcaggaagaccagcaatcttcttccgagatcctgacgctaatgcgcttgaattcaca
cagattgat
>PAFTOL004639
------------------------------------------------gcagatttcggg
cttgttggcttgcaccatgttgccattctctgcgaaaaccttgaaaggtcgcttgaattt
taccataacattttgggactggagataaatgaggccagaccacatgacaagcatccttat
aggggtgcatggctatgggtaggctctaagatgatccatttgatggagctcccaaatccc
gaccctttgacgggccggcctgaacatggtggccgggatcgtcatgtttgcattgcaatc
cgagatgtctctaagcttaaagaaatccttgataaagcaggcattccatacaccctcagc
cgatcaggaagaccagcgatcttcttccgagatcctgatgctaatgcgctcgaattcaca
caggttgat
>PAFTOL004640
------------------------------------------------gcagatttcggg
cttgttggcttgcaccatgttgccattctctgtgaaaaccttgaaaggtcgcttgaattt
taccataacattttgggactggagataaatgaggccagaccacatgacaagcacccttat
aggggtgcatggctatgggtaggctctaagatgatccatttgatggagctcccgaatcct
gaccctttgacggggcggcctgaacatgggggcygggatcgtcatgtttgcattgcaatc
cgagatgtgtctaagcttaaagaaatccttgataaagcaggyattccatacaccctcagc
cgatcaggaagaccagcgatcttcttccgagatcctgatgctaatgcgctggaattcaca
caggttgat
>PAFTOL004642
------------------------------------------------gcagatttcggg
cttgttggcttgcaccatgttgccattctctgtgaaaaccttgaaaggtcgcttgaattt
taccataacattttgggactggagataaatgaggccagaccacatgacaagcacccttat
aggggtgcatggctgtgggtaggctctgggatgatccatttgatggagctcccaaatcct
gaccctttgacggggcggcctgaacatgggggccgggatcgtcatgcttgcattgcaatc
cgagatgtgtctaagcttaaagaaatccttgatagagcaggcattccatacacactcagc
cgatcaggaagaccagcgatcttcttccgagatcctgacgctaatgcgctggaattcaca
cag------
>PAFTOL004644
------------------------------------------------gcagatttcggg
cttgttggcatgcaccatgttgccattctctgcgaaaaccttgaaaggtcgcttgaattt
taccataacatgttgggactggagataaatgaggccagaccacatgacaagcacccttat
rggggtgcatggctatgggtaggctctgggatgatccatttaatggagctcccgaatccc
gaccctttgacggggcggcctgaacacgggggccgggatcgccatgtttgcattgcaatc
cgagatgtgtctaagcttaaagaaatccttgataaagcaggcattccatacaccctcagc
cgatcaggaagaccagcgatcttcttccgagatcctgatgctaatgcgctggaattcrca
caggttgat
>PAFTOL004646
------------------------------------------------gcagatttcggg
cttgttggcttgcaccatgttgccattctctgtgaaaaccttgaaaggtcgcttgaattt
taccataacattttgggactggagataaatgaggccagaccacatgacaagcacccttat
aggggtgcatggctatgggtaggctctgggatgatccatttgatggagctcccaaatccc
gaccctttgacggggcggcctgaacatgggggccgggatcgtcatgcttgcattgcaatt
cgagatgtgtctaagcttaaagaaatccttgatagagcaggcattccatacaccctcagc
cgatcaggaagaccagcaatcttcttccgagatcctgacgctaatgcgctggaattcaca
caggttgat
>PAFTOL004647
------------------------------------------------------------
---------------catgttggcattctctgcgaaaaccttgaaargtcrcttgaattt
taccataacattttaggactggagataaatgaggccagaccacatgacaagctcccttat
aggggtgcatggctatgggtaggctctgagatgatccatttgatggagctcccgaatcct
gaccctttgacggggcggcctgaacatgggggccgggatcgtcatgcttgcattgcaatc
cgagatgtgtctaagcttaaagaaattcttgataaagcaggcattccatacaccctcagc
cgatcaggaagaccagcaatcttcttccgagatcctgatgctaatgcgctggaattcgtg
caggttaat
>PAFTOL004648
------------------------------------------------gcagattttggg
cttgttggcttgcaccatgttgccattctctgcgaaaaccttgaaaggtcgcttgaattt
taccataacattttgggactggagataaatgaggccagaccacatgacaagcacccttat
aggggtgcatggctatgggtaggctctaagatgatccatttgatggagctcccaaatccc
gaccctttgacggggcggcctgaacatgggggccgggatcgtcatgtttgcattgcaatc
cgagatgtgtctaagcttaaagaaatccttgataaagcaggyattccatacaccctcagc
cgatcaggaagaccagcgatcttcttccgagatcctgatgctaatgcgctggaattcaca
caggttgat
>PAFTOL004649
------------------------------------------------gcagatttcggg
cttgttkgcttgcaccatgttggcattctctgcgaaaaccttgaaaggtcgcttgaattt
taccatgacattttgggactggagataaatgaggccagaccacatgacaagcttccttat
aggggtgcatggctatgggtaggctctgagatgatccatttgatggagctcccgaatccg
gaccctttgacggggcggcctgaacatgggggccgggatcgtcatacttgcattgcaatc
caagatgtgtctaagcttaaagaaatccttgataaagcaggcattccatacaccctcagc
cgatcaggaagaccagcgatcttcttccgagatcctgatgctaatgcgctggaattcatg
gaggttgat
>PAFTOL004652
------------------------------------------------gcagatttcggg
cttgttggcttgcaccatgttgccgttctctgtgaaaaccttgaaaggtcgcttgaattt
taccataacattttgggactggagataaatgaggccagaccacatgacaagcacccttat
aggggtgcatggctatgggtaggctctgggatgatccatttgatggagctgccaaatccc
gaccctttgacggggcggcctgaacatgggggccgggatcgtcatgcttgcattgcaatc
cgagatgtgtctaagcttaaagaaatccttgataaagcaggcattccatacaccctcagc
cgatcaggaagaccagcaatcttcttccgagatcctgacgctaatgcgctggaattcaca
cagattgat
>PAFTOL004653
------------------------------------------------gcagatttcggg
cttgttggcttgcaccatgttgccgttctctgtgaaaaccttgaaaggtcgcttgaattt
taccataacattttgggactggagataaatgaggccagaccacatgacaagcacccttat
aggggtgcatggctatgggtaggctctgggatgatccatttgatggagctcccaaatccc
gaccctttgacggggcggcctgaacatgggggccgggatcgtcatgcttgcattgcaatc
cgagatgtgtctaagcttaaagaaatccttgataaagcaggcattccatacaccctcagc
cgatcaggaagaccagcaatcttcttccgagatcctgatgctaatgcgctggaattcaca
cagattgat
>PAFTOL004657
------------------------------------------------gcagatttcgga
attgttggcttgcaccatgttggcattctmtgcgaaaacctcgaaaggtcgcttgagttt
taccacagcattttgggactggagataaatgaggccagaccacatgwcaagctcccctat
aggggtgcatggctatgggtaggctctgagatgatccatctgatggagctcccaaatccc
gaccctttgatagggcggcctgaacatggtggtcgggatcgtcatgcttgcattgcaatc
caagatgtgtctaagcttaaaaaaatccttgacaaagcaggcattccatacaccctcagc
cgatcaggaagaccagcaatcttcttccgagatcctgatgctaatgcgctggaattcaca
caggttgat
>PAFTOL004658
------------------------------------------------gcagatttcggg
cttgttggcttgcaccatgttggcattctctgcgaaaaccttgaaaggtcgcttgaattt
taccataacattttgggactggagataaatgaggccagaccacatgacaagctcccttat
aggggtgcatggctgtgggtaggctctgagatgatccatttgatggagctcccgaatccc
gatcctttgacggggcggcctgaacatgggggccgggatcgtcatgcttgcattgcaatc
cgagatgtgtctaagcttaaagaaattcttgataaagcaggyattccatacaccctcagc
cgatcaggaagaccagcgatcttcttccgagatcctgatgctaatgcgctggaattcaca
caggttgat
>PAFTOL004661
------------------------------------------------gcagatttcgga
gttgttggcttgcaccatgttggcattctctgcgaaaacctcgaaaggtcgcttgagttt
taccacaacattttgggactggagataaatgaggccagaccacatgacaagctcccctat
aggggtgcatggctatgggtaggctctgagatgatccatctgatggagctcccaaatccc
gaccctttgacagggcggcctgaacatggtggtcgggatcgtcatgcttgcattgcaatc
caagatgtgtctaagcttaaaaaaatccttgacaaagcaggcattccatacaccctcagc
cgatcaggaagaccagcaatcttcttccgagatcctgatgctaatgcgctggaattcaca
caggttgat
>PAFTOL004664
------------------------------------------------gcagatttcggg
cttgttggcttgcaccatgttgccattctctgtgaaaaccttgaaaggtcgcttgaattt
taccataacattttgggactggagataaatgaggccagaccacatgacaagcacccttat
aggggtgcatggctatgggtaggctctgggatgatccatttgatggagctcccaaatccc
gaccctttgacggggcggcctgaacatgggggccgggatcgtcatgcttgcattgcaatc
cragatgtgtctaagcttaaagaaatccttgatagagcaggcattccatacaccctcagc
cgatcaggaagaccagcaatcttcttccgagatcctgacgctaatgcgctggaattcaca
caggttgat
>PAFTOL004665
------------------------------------------------gcagattttggg
cttgttggcttgcaccatgttgccgttctctgcgaaaaccttgaaaggtcgcttgaattt
taccgtaacattttgggactggagataaatgaggccagaccacatgacaagcacccttat
aggggtgcatggctatgggtaggctctaagatgatccatttgatggagctcccgaatccc
gaccctttgacggggcggcctgaacatgggggccgggatcgtcatgtttgcattgcaatc
cgagatgtgtctaagcttaaagaaatccttgataaagcaggcattccgtacaccctcagc
cgatcaggaagaccagcgatcttcttccgagatcctgatgctaatgcgctggaattc---
---------
>PAFTOL004666
------------------------------------------------gcagatttcggg
cttgttggcttgcaccatgttgccattctctgtgaaaaccttgaamggtcgcttgaattt
taccataacattttgggactggagataaatgaggccagaccacatgacaagcacccttat
aggggtgcatggctatgggtaggctctgggatgatccatytgatggagctcccaaatccc
gaccctttgacggggcggcctgaacatgggggccgggatcgtcatgcttgcattgcaatc
cgagacgtgtctaagcttaaagaaatccttgataaagcaggcattccatacaccctcagt
cgatcaggaagaccagcgatcttcttccgagatcctgatgctaatgcgctggaattcaca
caggttgat
>PAFTOL004667
------------------------------------------------gcagatttcggg
cttgttggcttgcaccatgttgccattctctgtgaaaaccttgaaaggtcgcttgaattt
taccataacattttgggactggagataaatgaggccagaccacatgacaagcacccttat
aggggtgcatggctatgggtaggctctgggatgatccatttgatggagctcccaaatccc
gaccctttgacggggcggcctgaacatgggggccgggatcgtcatgcttgcattgcaatc
cgagacgtgtctaagcttaaagaaatccttgataaagcaggcattccatacaccctcagc
cgatcaggaagaccagcgatcttcttccgagatcctgatgctaatgcgctggaattcaca
caggttgat
>PAFTOL004668
------------------------------------------------gcagatttcggg
cttgttggcttgcaccatgttgccattctctgtgaaaaccttgaaaggtcgcttgaattt
taccataacattttgggactggagataaatgaggccagaccacatgacaagcacccttat
aggggtgcatggctatgggtaggctctgggatgatccatttgatggagcttccaaatccc
gaccctttgayggggcggcctraacatgggggccgggatcgtcatgcytgcattgcaatc
cgagacgtgtctaagcttaaagaaatccttgataaagcaggcattccatacaccctcagc
cgatcaggaagaccagcgatcttcttccgagatcctgatgctaatgcgctggaattcaca
caggttgat
>PAFTOL005024
------------------------------------------------gcagatttcggg
cttgttggcttgcaccatgttgccgttctctgtgaaaaccttgaaaggtcacttgaattt
taccataacattttgggactggagataaatgaggccagaccacatgacaagcacccttat
aggggtgcatggctatgggtaggctctgggatgatccatttgatggagctcccaaatccc
gaccctttgatggggcggcctgaacatgggggccgggatcgtcatgcttgcattgcaatc
cgagatgtgtctaagcttaaagaaatccttgataaagcaggcattccatacaccctcagc
cgatcaggaagaccagcgatcttcttccgagatcctgacgctaatgcgctggaattcaca
cagattgat
>PAFTOL005025
------------------------------------------------gcagatttcggg
cttgttggcttgcaccatgttgccattctctgcgaaaaccttgaaaggtcgcttgaattt
taccataacattttgggaatggagataaatgaggccagaccacatgacaagcacccttat
aggggtgcatggctatgggtaggctctaagatgatccatttgatggagctcccgaatcct
gaccctttgacggggcggcctgaacatgggggccgggatcgtcatgtttgcattgcaatc
cgagatgtgtctaagcttaaagaaatccttgataaagcaggcattccatacaccatcagc
cgatcaggaagaccagcgatcttcttccgagatcctgatgctaatgagctcgaattcaca
caggttgat
>PAFTOL005026
------------------------------------------------gcagatttcggg
cttgttggcttgcaccatgttgccattctctgcgaaaaccttgaaaggtcgcttgaattt
taccataacattttgggaatggagataaatgaggccagaccacatgacaagcacccttat
aggggtgcatggctatgggtaggctctrrgatgatccatttgatggagctsccraatccc
gaccctttgacggggcggcctgaacaygggggccgggatcgtcatgyttgcattgcaatc
cgagatgtgtctaagcttaaagaaatccttgataaagcaggt------------------
------------------------------------------------------------
---------
>PAFTOL005042
------------------------------------------------gcagatttcggg
cttgttggcttgcaccatgttgccrttctctgygaaaaccttgaaaggtcgcttgaattt
taccataacattttgggactggagataaatgaggccagaccacatgacaagcasccttat
aggggtgcatggctatgggtaggctctrrgatgatccatttgatggagctcccraatccc
gaccctttgacgggscggcctgaacatgggggcygggatcgtcatgyttgcattgcaatc
cgagatgtgtctaagcttaaagaaatccttgataaagcaggcmttccrtacaccctcagc
cgatcaggaagaccagcratcttcttccgagatcctgatgctaatgcgctggaattcaca
caggttgat
>PAFTOL005043
------------------------------------------------gcagatttcggg
cttgttggcttgcaccatgttgccgttctctgtgaaaaccttgaaaggtcgcttgaattt
taccataacattttgggactggagataaatgaggccagaccacatgacaagcacccttat
aggggtgcatggctatgggtaggctctgggatgatccatttgatggagctcccaaatccc
gaccctttgacggggcggcctgaacatgggggccgggatcgtcatgcttgcattgcaatc
cgagatgtgtctaagcttaaagaaatccttgataaagcaggccttccgtacaccctcagc
cgatcaggaagaccagcaatcttcttccgagatcctgactctaatgcgcttgaattcaca
cagattgat
>PAFTOL005047
------------------------------------------------gcagattttggg
cttgttggcttgcaccatgttgccattctctgcgaaaaccttgaaaggtcgcttgaattt
taccataacattttgggactggatataaatgaggccagaccacatgacaagcacccttat
aggggtgcatggctatgggtaggctctaagatgatccatttgatggagctcccaaatccc
gaccctttgacggggcggcctgaacatgggggccgggatcgtcatgtttgcattgcaatc
cgagatgtgtctaagcttaaagaaatccttgataaagcaggcattccatacaccctcagc
cgatcaggaagaccagcgatcttcttccgagatcctgatgctaatgcgctggaattcaca
caggttgat
>PAFTOL007498
------------------------------------------------gcagatttcggg
cttgttggcttgcaccatgttgccattctctgcgaaaaccttgaaaggtcgcttgaattt
taccataacattttgggactggagataaatgaggccagaccacatgacaagcacccttat
aggggtgcatggctatgggtaggctctgtgatgatccatttgatggagctcccgaatcct
gaccctttgatggggcggcctgaacatgggggccgggatcgtcatgtttgcattgcaatc
cgagatgtgtctaagcttaaagaaatccttgataaagcaggyattccatacaccctcagc
cgatcaggaagaccagcgatcttcttccgagatcctgatgctaatgcgctggaattcaca
ccggttgat
>PAFTOL008060
------------------------------------------------gcagatttcggg
cttgttggcttgcaccatgttgccattctctgtgaaaaccttgaaaggtcgcttgaattt
taccataacattttgggactggagataaatgaggccagaccacatgacaagcacccttat
aggggtgcatggmtatgggtaggctctgggatgatccatttgatggagctcccaaatccc
gaycctttgayggggcggcctgaacatgggggccgggatcgtcatgcttgcattgcaatc
cgagatgtgtctaagcttaaagaaatccttgatagagcaggcattccatacaccctcagc
cgatcaggaagaccagcaatcttcttacgagatcctgacgctaatgcgctggaattcaca
caggttgat
>PAFTOL008062
------------------------------------------------gcagatttcggg
cttgttggcttgcaccatgttgccattctctgtgaaaaccttgaaaggtcgcttgaattt
taccataacattttgggactggagataaatgaggccagaccacatgacaagcacccttat
aggggtgcatggctatgggtaggctctgggatgatccatttgatggagctcccaaatccc
gaccctttgacggggcggcctgaacatgggggccgggatcgtcatgcttgcattgcaatc
cgagatgtgtctaagcttaaagaagtccttgatagagcaggcattccatacaccctcagc
cgatcaggaagaccagcaatcttcttccgagatcctgacgctaatgcgctggaattcaca
caggttgat
>PAFTOL008063
------------------------------------------------gcagatttcggg
cttgttggcttgcaccatgttgccattctctgtgaaaaccttgaaaggtcgcttgaattt
taccataacattttggggctggagataaatgtggccagaccacatgacaagcacccttat
aggggtgcatggctatgggtaggctctgggatgatccatttgatggagctcccaaatccc
gaccctttgaccgggcggcctgaacatgggggccgggatcgtcatgcttgcattgcaatc
cgagatgtgtctaagcttaaagaaatccttgatagagcaggcattccatacaccctcagc
cgatctggaagaccagcaatcttcttccgagatcctgacgctaatgcgctggaattcaca
caggttgat
>PAFTOL008084
------------------------------------------------gcagattgcrga
gttgttggcttgcaccatgttggcattctctgcgaaaaccttgaaaggtcgcttgaattt
taccacaacattttgggactgcagataaatgaggccagaccacatgacaagctcccctat
aggggcgcatggctatgggtaggctctgagatgatccatctgatggagctcccaaatccc
gaccctttgacagggcggcctgaacatggtggtcgggatcgtcatgcttgcattgcaatc
cgagatgtgtctaagcttaaaaaaatccttgacaaagccggcattccatacaccctcagc
cgatcaggaagaccagcaatcttcttccgagatcctgatgctaatgcgctggaattcrca
caggttgat
>PAFTOL008417
------------------------------------------------------------
---gttggcttgcaccatgttgccattctctgtgaaaaccttgaaaggtcgcttgaattt
taccataacattttgggactggagataaatgaggccagaccacatgacaagcacccttat
aggggtgcatggctatgggtaggctctgggatgatccatttgatggagctcccaaatccc
gaccctttgacggggcggcctgaacatgggggccgggatcgtcatgcttgcattgcaatc
cgagatgtgtctaagcttaaagaaatccttgatagagcaggt------------------
------------------------------------------------------------
---------
>PAFTOL008419
------------------------------------------------gcagatttcggg
cttgttggcttgcaccatgttgccattctctgtgaaaaccttgaaaggtcgcttgaattt
taccataacattttgggactggagataaatgaggccagaccacatgacaagcacccttat
aggggtgcatggctatgggtaggctctgggatgatccatttgatggagctcccaaatccc
gaccctttgacggggcggcctgaacatgggggccgggatcgtcatgcttgcattgcaatc
caagatgtgtctaagcttaaagaaatccttgataaagcaggcattccatacaccctcagc
cgatcaggaagaccagcgatcttcttccgagatcctgatgctaatgcgctggaattcaca
caggttgat
>PAFTOL008421
------------------------------------------------gcagatttcggg
cttgttggcttgcaccatgttgccattctctgcgaaaaccttgaaaggtcgcttgwattt
taccatgacattttgggactggagataaatgaggccagaccacatgacaagcacccttat
aggggtgcatggctatgggtaggctctggaatgatccatttgatggagcttccgaatccc
gaccctctgacggggcggccggaacatgggggccgggatcgtcatgcttgcattgcaatc
cgagatgtgtctaagcttaaagaaatccttgataaagcaggyattccatacaccctcagc
cgatcaggaagaccagcgatcttcttccgagatcctgatgctaatgcgctggaattcaca
caggttgat
>PAFTOL008422
---------------------------------------------------gatttcggg
cttgttggcttgcaccatgttgccattctctgcgaaaaccttgaaaggtcgcttcaattt
taccatggcattttgggactggagataaatgaggccagaccacatgasaagcacccttat
aggggtgcatggctatgggtaggctctgggatgatccatttgatggagcttccgaatccc
gaccctctgacggggcggccggaacatgggggccgggatcgtcatgtttgcattgcaatt
cgagatgtgtctaagcttaaagaaatccttgataaagcaggcattccatacaccctcagc
cgatcaggaagaccagcgatcttcttccgagatcctgatgctaatgcgctggaattcaca
caggttgat
>PAFTOL008423
------------------------------------------------acagatttccgg
cttgttggcttgcaccatgttgccattctctgcggaaaccttgaaaggtcgcttgaattt
taccataacattttgggactggagataaatgagaccagaccacatgacaagcacccttat
aggggtgcatggctatgggtagggtctaagatgatccatttgatggagctcccgaatccc
gaccctttgacggggcggcctgaacatgggggccgggatcgtcatgtttgcattgcaatc
cgagatgtgtctaagcttaaagaaatccttgataaagcaggcattccatacaccctcagc
cgatcaggaagaccagcgatcttcttccgagatcctgatgctaatgcgctggaattcaca
caggttgat
>PAFTOL008436
------------------------------------------------gcagattttggg
cttgttggcttgcaccatgttgctattctctgcgaaaaccttgaaaggtcgcttgaattt
taccataacattttgggactggagataaatgaggccagaccacatgacaagcacccttat
aggggtgcatggctatgggtaggctctgagatgatccatttgatggagctccccaatccc
gaccctttgacggggcggcctgaacatgggggccgggatcgtcatgtttgcattgcaatc
cgagatgtgtctaagcttaaagaaatccttgataaagcaggyattccatacaccctcagc
cgatcaggaagaccagcgatcttcttccgagatcctgatgctaatgcgctggaattcaca
caggttgat
>PAFTOL008439
------------------------------------------------gcagatttcgga
gttgttggcttgcaccatgttggcattctctgcaaaaaccttgaaaggtcgcttggattt
taccgtaacattttgggactggagataaatgaggccagaccacatgacaagctcccttat
aggggtgcatggctatgggtaggctctgagatgatccatttgatggagctgccaaatccc
gacccttygacggggcggcctgaacatgggggccgggatcgtcatgcttgcattgcaatc
cgagatgtstctaagcttaaagaaatccttgacaaagcgggcattccatatactctyagc
cgatcaggaagaccagcgatcttcttccgagatcctgatgctaatgcgctggaattcaca
caggttgat
>PAFTOL008881
------------------------------------------------gcagatttcggg
cttgttggcttgcaccatgttggcattctctgcaaaaaccttgacaggtcgcttgaattt
taccataaaattttgggactggagataaatcaggccagaccacatgacaagctcccttat
aggggtgcatggctatgggtaggctctgagatgatccatttgatggagctcccgaatccc
gaccctttgacggggcggcctgaacatggaggccgggatcgtcatgcttgcattgcaatc
cgagatgtgtctaagcttaaagaaatccttgatagagcaggcattccatataccctcagc
cgatcaggaagaccagcaatcttcttccgagatcctgatkctaatgcactggaattcaca
caggttgat
>PAFTOL009175
------------------------------------------------------------
------------------------------------------------------------
------------------------------------------------------ccttat
aggggtgcatggctatgggtaggctctgagatgatccatttgatggagctccccaatccc
gaccctttgacggggcggcctgaacatgggggccgggatcgtcatgtttgcattgcaatc
cgagatgtgtcgaagcttacagaaatccttgataaagcaggcattccatacaccctcagc
cgatcaggaagaccagcgatcttcttccgagatcctggtgctaatgcgctggaattcaca
caggttgat
>PAFTOL009179
------------------------------------------------------------
------------caacatgttgccattctctgtgaaaaccttgaaaggtcgcttgaattt
taccataacattttgggactggagataaatgaggccagaccacatgacaagcacccttat
aggggtgcatggctatgggtgggctctgggatgatccatttgatggagctcccaaatccc
gaccctttgacagggcggcctgaacatgggggccgrgatcgtcatgcttgcattgcaatc
cgagatgtgtctaagcttaaagaaatccttgataaagcaggcattccatacaccctcagc
cgatcaggaagaccagcgatcttcttccgagatcctgacgctaatgcgctggaattcaca
caggttgat
>PAFTOL009185
------------------------------------------------gcagatttcggg
cttgttggcttgcaccatgttggcattctctgcgaaaaccttgaaaggtcgcttgaattt
taccataacattttgggactggagataaatgaggccagaccacatgacaagctcccttat
aggggtgcatggctatgggtaggctctgagatgatccatttgatggagctaccgaatcct
gaccctttgatggggcggcctgaacatgggggccgggatcgtcatgcttgcattgcaatc
caagatgtgtctaagcttaaagaaatccttgataaagcaggcattccatacaccctcagc
cgatcaggaagaccagcgatattcttccgagatcctgatgctaatgcgctggaattcaca
caagttgat
>PAFTOL009187
------------------------------------------------gcagatttcggg
cttgttggcttgcaccatgttgccattctctgcgaaaaccttgaaaggtcgcttgaattt
taccataacattttgggactggagataaatgaggccagaccacatgacaagcacccttat
aggggtgcatggctatgggtaggctctaagatgatccatttgatggagctcccgaatccg
gaccctttgacgggccggcctgaacatgggggccgggatcgtcatgtttgcattgcaatc
cgagatgtgtctaagcttaaagaaatccttgataaagcaggt------------------
------------------------------------------------------------
---------
>PAFTOL009191
------------------------------------------------gcagatttcggg
cttgttggcttgcaccatgttgccgttctctgtgaaaaccttgwaaggtcgcttgaattt
taccataacattttgggactggagataaatgaggcyagaccacatgacaagcacccttat
aggggtgcatggctatgggtaggctctgggatgatccatttgatggagctcccaaatccc
gaccctttgacggggcggcctgaacatgggggccgggatcgtcatgcttgcattgcaatc
cgagatgtgtctaagcttaaagaaatccttgataaagcaggcattccatacaccctcagc
cgatcaggaagaccagcgatcttcttccgagatcctgacgctaatgcgctggaattcaca
cagattgat
>PAFTOL009193
------------------------------------------------gcagatttcggg
cttgttggcttgcaccatgttgccattctctgcgaaaaccttgaaaggtcgcttgaattt
taccatgacattttgggactggagataaatgaggccagaccacatracaagcacccttat
aggggtgcatggctatgggtaggctctgagatgatccatttgatggagcttccgaatccc
gaccctctgacgggtcggccggaacatgggggccgggatcgtcatgcttgcattgcaatc
cgagatgtgtctaagcttaaagaaatccttgataaagcaggcattccatacaccctcagc
cgatcaggaagaccagcgatcttcttccgagatcctgatgctaatgcactggaa------
---------
>PAFTOL009195
------------------------------------------------gcagatttcggg
cttgttggcttgcaccatgttgccgttctctgtgaaaaccttgaaaggtcgcttgaattt
taccataacattttgggactggagataaatgaggccagaccacatgacaagcacccttat
aggggtgcatggctatgggtaggctctgggatgatccatttgatggagctcccaaatccc
gaccctttgacggggcggcctgaacatgggggccgggatcgtcatgcttgcattgcaatc
cgagatgtgtctaagcttaaagaaatccttgataaagcaggcattccgtacaccctcagc
cgatcaggaagaccagcaatcttcttccgagatcctgacgctaatgcgctggaattcaca
cagattgat
>PAFTOL009199
------------------------------------------------gcagatttcggg
cttgttggcttgcaccatgttgccattctctgtgaaaaccttgaaaggtcgcttgaattt
taccataacattttgggactggagataaatgaggccagaccacatgacaagcacccttat
aggggtgcatggctatgggttggctctgggatgatccatttgatggagctcccaaatccc
gatcctttggcggggcggcctgaacatgggggccgggatcgtcatgcttgcattgcaatc
cgagatgtgtctaagcttaaagaaatccttgatagagcaggcattccatacaccctcagc
cgatcaggaagaccagcaatcttcttccgagatcctgacgctaatgcgctggaattcaca
caggttgat
>PAFTOL009203
------------------------------------------------gcagattttggg
cttgttggcttgcaccatgttgccgttctctgtgaaaaccttgaaaggtcgcttgaattt
taccataacattttgggactggagataaatgaggccagaccacatgacaagcacccttat
aggggtgcatggctatgggtaggctctgggatgatccatttgatggagctcccaaatccc
gaccctttgacggggcggcctgagcatgggggccgggatcgtcatgcttgcattgcaatc
cgagatgtgtctaagcttaaagaaatccttgataaagcaggcattccgtacaccctcagc
cgatcaggaagaccagcgatcttcttccgagatcctgacgctaatgcgctggaattcaca
cagattgat
>PAFTOL009205
------------------------------------------------gcagatttcggg
cttgttggcttgcaccatgttgccattctctgcgaaaaccttgaaaggtcgcttgaattt
taccataacattttgggattggagataaatgaggccagaccacatgacaagcayccttat
aggggtgcatggctatgggtaggctctaagatgatccatttgatggagctsccgaatccc
gaccctttgacggggcggcctgaacatgggggccgggatcgtcatgtttgcattgcaatc
cgagatgtgtctaagcttaaagaaatccttgataaagcaggcattccatacaccctcagc
cgatcaggaagaccagcgatcttcttccgagatcctgatgctaatgcgctcgaattcaca
caggttgat
>PAFTOL009207
------------------------------------------------gcagattgcgga
gttgttggcttgcaccatgttggcattctctgcgaaaaccttgaaaggtcgcttgaattt
taccacaacattttgggactgcagataaatgaggccagaccacataacaagctcccctat
aggggtgcatggctatgggtaggctctgagatgatccatctgatggagctcccaaatccc
gaccctttgacagggcggcctgaacatggtggtcgggatcgtcatgcttgcattgcaatc
cgagatgtgtctaagcttaaaaaaatccttgacaaagcaggtaagcca------------
------------------------------------------------------------
---------
>PAFTOL009209
---------------------------------------------------gatttcggg
ctggttggcttgcaccatgttgccattctctgcggaaaccttgaaaggtcgcttgaattt
taccataacattttgggactggagataaatgagaccagaccacatgacaagcacccttat
aggggtgcatggctatgggtagggtctaagatgatccatttgatggagctcccgaatccc
gaccctttgacggggcggcctgaacatgggggccgggatcgtcatgtttgcattgcaatc
cgagatgtgtctaagcttaaagaaatccttgataaagcaggcattccatacaccctcagc
cgatcaggaagaccagcgatcttcttccgagatcctgatgctaatgcgctggaattcaca
caggttgat
>PAFTOL009215
------------------------------------------------gcagatttcggg
cttgttggcttgcaccatgttgccattctctgtgaaaaccttgaaaggtcgcttgaattt
taccataacattttgggactggagataaatgaggccagaccacatgacaagcacccttat
aggggtgcatggctatgggtaggctctgggatgatccatttgatggagctcccaaatccc
gaccctttgacggggcggcctgaacatgggggccgggatcgtcatgcttgcattgcaatc
cgagatgtgtctaagcttaaagaaatccttgatagagcaggcattccatacaccctcagc
cgatcaggaagaccagcaatcttcttccgagatcctgacgctaatgcgctggaattcaca
caggttgat
>PAFTOL009219
------------------------------------------------gcagatttcggg
cttgttggcttgcaccatgttgccattctctgtgaaaaccttgaaaggtcgcttgaattt
taccataacattttgggactggagataaatgaggccagaccacatgacaagcacccttat
aggggtgcatggctatgggtaggctctgggatgatccatttgatggagctcccaaatccc
gaccctttgacggggcggcctgaacatgggggccgggatcgtcatgcttgcattgcaatc
cgagatgtgtctaagcttaaagaaatccttgatagagcaggcattccatacaccctcagc
cgatcaggaagaccagcaatcttcttccgagatcctgacgctaatgcgctggaattcaca
caggttgat
>PAFTOL009221
------------------------------------------------gcagatttcggg
cttgttggcttgcaccatgttgccattctctgcgaaaaccttgaaaggtcgcttgaattt
taccataacattttgggactggagataaatgaggccagaccacatgacaagcacccttat
aggggtgcatggctatgggtaggctctgggatgatccatttgatggagctcccaaatccc
gaccctttgactgggcggcctgaacatgggggccgggatcgtcatgcttgcattgcaatc
cgagatgtgtctaagcttaaagaaatccttgataaagcaggt------------------
------------------------------------------------------------
---------
>PAFTOL009223
------------------------------------------------gcagatttcggg
cttgttggcttgcaccatgttgccattctctgtgaaaaccttgaaaggtcgcttgaattt
taccataacattttgggactggagataaatgaggccagaccacatgacaagcacccttat
aggggtgcatggctatgggtaggctctgggatgatccatttgatggagctcccaaatccc
gaccctttgaccgggcggcctgaacatgggggccgggatcgtcatgcttgcattgcaatc
cgagatgtgtctaagcttaaagaaatccttgatagagcaggcattccatacaccctcagc
cgatcaggaagaccagcaatcttcttccgagatcctgacgctaatgcgctggaattcaca
caggttgat
>PAFTOL009225
------------------------------------------------gcagatttcggg
cttgttggcttgcaccatgttgccattctctgtgaaaaccttgaaaggtcgcttgaattt
taccataacattttgggactggagataaatgaggccagaccacatgacaagcacccttat
aggggtgcatggctatgggtrggctctgggatgatccatttgatggagctcccaaatccc
gaccctttgacggggcggcctgaacatgggggccgggatcgtcatgcttgcattgcaatc
cgagatgtgtctaagcttaaagaaatccttgatagagcaggcattccatacaccctcagc
cggtcaggaagaccagcaatcttcttccgagatcctgacgctaatgcgctggaattcaca
caggttgat
>PAFTOL009227
------------------------------------------------gcagatttcggg
cttgttggcttgcaccatgttgccgttctctgtgaaaaccttgaaaggtcgcttgaattt
taccataacattttgggactggagataaatgaggccagaccacatgacaagcacccttat
aggggtgcatggctatgggtaggctctgggatgatccatttgatggagctcccaaatccc
gaccctttgacggggcggcctgaacatgggggccgggatcgtcatgcttgcattgcaatc
cgagatgtgtctaagcttaaagaaatccttgataaagcaggcattccatacaccctcagc
cgatcaggaagaccagcgatcttcttccgagatcctgacgctaatgcgctggaattcaca
cagattgat
>PAFTOL009229
------------------------------------------------gcagatttcggg
cttgttggcttgcaccatgttggcattctctgtgaaaaccttgaaaggtcgcttgaattt
taccataacattttgggactggagataaatgaggccagaccacatgacaagctcccttat
aggggtgcatggctgtgggtaggctctgagatgatccatttgatggagcttccgagtccc
gaccctttgacggggcggcctgaacatgggggccgggatcgtcatgcttgcattgcaatc
cgagatgtgtctaagcttaaagaaattcttgataaagcaggcattccatacaccctcagc
caatcaggaagaccagcgatcttcttccgagatcctgatgctaatgcgctggaattcaca
caggttgat
>PAFTOL009231
------------------------------------------------gcagatttcggg
cttgttggcttgcaccatgttggcattctctgcgaaaaccttgaaaggtcgcttgaattt
taccataacattttrggactggagataaatgaggccagaccacatgacaagctcccttat
aggggtgcatggctgtgggtaggctctgagatgatccatttgatggagctcccgaatccc
gaccctttgacggggcggcctgaacatgggggccgggatcgtcatgcttgcattgcaatc
cgagatgtgtctaagcttaaagaaattcttgataaagcaggcattccatacaccctcagc
cgatcaggaagaccagcgatcttcttccgagatcctgatgctaatgcgctggaattcaca
caggttgat
>PAFTOL009233
------------------------------------------------------------
------------------------------------------------------------
---------ctttcaggactggagataaatgagaccagaccacatgacaagcacccttat
aggggtgcatggctgtgggcaggctctgcgatgatccatttgatggagctcccgaatcct
gaccctttgacggggcggcctgaacatgggggcygggatcgtcatacttgcattgcaatc
cgagatgtgtctaagcttaaagaaatccttgataaagcaggcattccatacaccctcagc
cgatcaggaagaccagcgatcttcttccgagatcctgatgctaatgctctggaattcaca
caggttgat
>PAFTOL009235
------------------------------------------------gcagattttgga
gttgttggcttgcaccacgttggcattctctgcgaaaaccttgaaaggtcgcttgaattt
taccacaacattttgggactggagataaatgaggccagaccacatgacaagctcccctat
aggggtgcatggctatgggtaggctctgagatgatccatctgatggagctcccaaatcct
gaccctttgacagggcggcctgaacatggtggacgggatcgtcatgcttgcattgcaatc
cgagatgtgtctaagcttaaaaaaatccttgacaaagcaggcrttccatacaccctcagc
agatcaggaagaccagcaatcttcttccgagatcctgatgctaatgcgctggaattcaca
caggttgat
>PAFTOL009239
------------------------------------------------gcagatttcggg
cttgttggcttgcaccatgttgccattctctgcgaaaaccttgaaaggtcgcttgaattt
taccataacattttgggactggagataaatgaggccagaccacatgacaagcacccttat
aggggtacatggctatgggtaggctctctgatgatccatttgatggagctcccgaatcct
gaccctttgacrgggcggcctgaacatgggggccgggatcgtcatgtttgcattgcaatc
caagatgtgtctaagcttaaagaaatccttgataaagcaggt------------------
------------------------------------------------------------
---------
>PAFTOL009241
------------------------------------------------gcagatttcggg
cttgttggcttgcaccatgttgccattctctgtgaaaaccttgaaaggtcgcttgaattt
taccataacattttgggactggagataaatgaggccagaccacatgacaagcacccttat
aggggtgcatggctatgggtaggctctgggatgatccatttgatggagctcccaaatccc
gaccctttgacggggcggcctgaacatgggggccgggatcgtcatgcttgcattgcaatc
cgagatgtgtctaagcttaaagaaatccttgatagagcaggcattccatacaccctcagc
cgatcaggaagaccagcaatcttcttccgagatcctgactctaat---------------
---------
>PAFTOL009243
------------------------------------------------gcagatttcggg
cttgttggcttgcaccatgttgccattctctgcgaaaaccttgaaaggtcgcttgaattt
taccataacattttgggactggagataaatgaggccagaccacatgacaagcacccttat
aggggtgcatggctatgggtaggctctaagatgatccatttgatggagctccccaatccc
gaccctttgacggagcggcctgaacatgggggccgggatcgtcatgtttgcattgcaatc
cgagatgtgtctaagcttaaagaaatccttgataaagcaggcattccatacactctcagc
cgatcaggaagaccagcgatcttcttccgagatcctgatgctaatgcgctggaattcaca
caggttgat
>PAFTOL009245
------------------------------------------------gcagatttcggg
cttgttggcttgcaccatgttgccattctctgcgaaaaccttgaaaggtcgcttgaattt
taccataacattttgggactggagataaatgaggccagaccacatgacaagcacccttat
aggggtgcatggctatgggtaggctctaagatgatccatttgatggagctcccgaatccc
gaccctttgacgggccggcctgaacatgggggccgggatcgtcatgtttgcattgcaatc
cgagatgtgtctaagcttaaagaaatccttgataaagcaggcattccatacaccctcagc
cgatcaggaagaccagcgatcttctttcgagatcctgatgctaatgcgctggaattcaca
caggttgat
>PAFTOL009255
------------------------------------------------gcagatttcggg
cttgttcgcttgcaccatgttgccattctctgtgaaaaccttgaaaggtcgcttgaattt
taccataacattttgggactggagataaatgaggccagaccacatgacaagcacccttat
aggggtgcatggctatgggtaggctctgagatgatccatttgatggagctcccgaatccc
gaccctttgacggggcggcctgaacatgggggccgggatcgtcatgtttgcattgcaatc
cgagatgtgtctaagcttaaagaaatccttgataaagcaggcattccatacaccctcagc
cgatcaggaagaccagcgatcttcttccgagatcctgatgctaatgcgctggaattcaca
---------
>PAFTOL009257
---------------------------------------------------------ggg
cttgttcgcttgcaccatgttgccattctctgcgaaaaccttgaaaggtcgcttgaattt
taccataacattttgggactggagataaatgaggccagaccacatgacaagcacccttat
aggggtgcatggctatgggtaggctctgagatgatccatttgatggagctcccgaatccc
gaccctttgacggggcggcctgaacatgggggccgggatcgtcatgtttgcattgcaatc
cgagatgtgtctaagcttaaagaaatccttgataaagcaggcattccatacaccctcagc
cgatcaggaagaccagcgatcttcttccgagatgctgatgctaatgcgctggaattcaca
gaggttgat
>PAFTOL009259
------------------------------------------------gcagatttcggg
cttgttggcttgcaccatgttgccattctctgcgaaaaccttgaaaggtcgcttgaattt
taccataacattttgggactggagataaatgaggccagaccacatgacaagcacccttat
aggggtgcatggctatgggtaggctctgtgatgatccatttgatggagctcccgaatcct
gaccctttsatggggcggcctgaacatgggggcygggatcgtcatgtttgcattgcaatc
cgagatgtgtctaagcttaaagaaatccttgataaagcaggt------------------
------------------------------------------------------------
---------
>PAFTOL009261
------------------------------------------------gcagatttcggg
cttgttggcttgcaccatgttggcattctctgcgaaaaccttgaaaggtcgcttgaattt
taccataacattttgggactggagataaatgaggccagaccacatgacaagctcccttat
aggggtgcatggctatgggtaggctctgagatgatccatttgatggagctcccgaatccc
gaccctttgacagggcggcctgaacatgggggccgggatcgtcatgcttgcattgcaatc
cgagatgtgtctaagcttaaagaaatccttgataaagcaggcattccgtacaccctcagc
cgatcaggaagaccagcaatcttcttccgagatcctgatgctaatgcactggaattcatg
caggttaac
>PAFTOL009263
------------------------------------------------gcagatttcggg
cttgttggcttgcaccatgttgccattctctgcgaaaaccttgaaaggtcgcttgaattt
taccataacattttgggactggagataaatgaggccagaccacatgacaagcatccttat
aggggtgcatggctatgggtaggctctaagatgatccatttgatggagctcccaaatccc
gaccctttgacgggccggcctgaacatggtggccgggatcgtcatgtttgcattgcaatc
cgagatgtctctaagcttaaagaaatccttgataaagcaggcattccatacaccctcagc
cgatcaggaagaccagcgatcttcttccgagatcctgatgctaatgcgctggaattcaca
caggttgat
>PAFTOL009267
------------------------------------------------gcagatttygga
gttsttggcttgcaccatgttggcattctctgygaaaaccttgaaaggtcrcttgaattt
taycacaacattttgggactgcagataaatgaggscagaccacatgacaagctcccctat
aggggtgcatggctatgggtaggctctgagatgatccatctgatggagctcccaaatccy
gaccctttgacagggcggcctgaacatggtggtcgggatcgtcatgcttgcattgcaatc
cgagatgtgtctaagcttaaaaaaatccttgacaaagcaggcattccatacaccctcagc
cgatcaggaagaccagcaatcttcttccgagatcctgatgctaatgcgctggaattcaca
caggttgat
>PAFTOL009269
------------------------------------------------gcagattgcgga
gttgttggcttgcaccatgttggcattctctgcgaaaaccttgaaaggtcgcttgaattt
taccacaacattttgggactgcagataaatgaggccagaccacatgacaagctcccctat
aggggtgcatggctatgggtaggytctgagatgatccatctgatggagctcccaaatccc
gaccctttgacagggcggcctgaacatggtggtcgggatcgtcatgcttgcattgcaatc
cgagatgtgtctaagcttaaaaaaatccttgacaaagcaggcattccatacaccctcagc
cgatcaggaagaccagcaatcttcttccgagatcctgatgctaatgcgctggaattcaca
caggttgat
>PAFTOL009271
------------------------------------------------gcagattttggg
cttgttggcttgcaccatgttggcattctctgcgaaaaccttgaaaggtcgcttgaattt
taccatgacattttgggactaaagataaatgaggccagaccacatgacaagcacccttat
aggggtgcgtggctatgggtaggctctggcatgatccatttgatggagcttccgaatccc
gaccctctgacagggcggccagaacatgggggccgggatcgtcatgcttgcattgcaatc
cgagatgtgtctaagcttaaagaaatccttgataaagcaggcattccatacaccctcagc
cgatcaggaagaccagcgatcttcttccgagatcctgatgctagtgcgctggaattcaca
caggttgat
>PAFTOL009279
------------------------------------------------gcagatttcggg
cttgttggcttgcaccatgttgccattctctgtgaaaaccttgaaaggtcgcttgaattt
taccataacattttgggactggagataaatgaggccagaccacatgacaagcacccttat
aggggtgcatggctatgggtaggctctgggatgatccatttgatggagctcccaaatccc
gaccctttgacggggcggcctgaacatgggggccgggatcgtcatgcttgcattgcaatc
cgagacgtgtctaagcttaaagaaatccttgataaagcaggcattccatacaccctcagt
cgatcaggaagaccagcgatcttcttccgagatcctgatgctaatgcgctggaattcaca
caggttgat
>PAFTOL009283
------------------------------------------------gcagatttcggg
cttgttggcttgcaccatgttgccattctctgtgaaaaccttgaaaggtcacttgaattt
taccataacattttgggactggagataaatgaggccagaccacatgacaagcacccttat
aggggtgcatggctatgggtaggctctgggatgatccatttgatggagctcccaaatccc
gaccctttgacggggcggcctgaacatgggggccgggatcgtcatgcttgcattgcaatc
cgagatgtgtctaagcttaaagaaatccttgatagagcaggcattccatacaccctcagc
cgatcaggaagaccagcaatcttcttccgagatcctgacgctaatgcgctggaattcaca
caggttgat
>PAFTOL009285
------------------------------------------------------------
------------------------------------------------------------
---------ctttcaggactgcagataaatgaggccagaccacatgacaagctcccctat
aggggcgcatggctatgggtaggctctgagatgatccatctgatggagctcccaaatccc
gaccctttgacagggcggcctgaacatggtggtcgggatcgtcatgcttgcattgcaatc
cgagatgtgtctaagcttaaaaaaatccttgacaaagcaggcattccatacaccctcagc
cgatcaggaagaccagcaatcttcttccgagatcctgatgctaatgcactagaattcaca
caggttgat
>PAFTOL009287
------------------------------------------------gcagatttcggg
ctcgttggcttgcaccatgttgccgttctctgtgaaaaccttgaaaggtcgcttgaattt
taccataacattttgggactggagataaatgaggccagaccacatgacaagcacccttat
aggggtgcatggctatgggtaggctctgggatgatacatttgatggagctcccaaatccy
gaccctttgacggggcggcctgagcatgggggccgggatcggcatgtttgcattgcaatc
cgagatgtgtctaagcttaaagaaatccttgacaaagcaggcattccatacaccctcagc
cgatcaggaagaccggcgatcttcttccgagatcctgacgctaatgcgctggaattcaca
cagattgat
>PAFTOL009289
------------------------------------------------gcagattttggg
cttgttggcttgcaccatgttgccattctctgcgaaaaccttgaaaggtcgcttgaattt
taccataacattttgggactggagataaatgaggccagaccacatgacaagcacccttat
agkggtgcatggctatgggtaggctctaagatgatccatttgatggarctcccaaatccc
gacsctttgacggggcggcctgaacatgggggccgggatcgtcatgtttgcattgcaatc
cgagatgtgtctaagcttaaagaaatccttgataaagcaggcattccatacaccctcagc
------------------------------------------------------------
---------
>PAFTOL009291
------------------------------------------------gcagatttcggg
ctcgttggcttgcatcatgttgccgttctctgtaaaaaccttgaaaggtcgcttgaattt
taccataacattttgggactggagataaatgaggccagaccacatgacaagcacccttat
aggggtgcatggctatgggtaggctctgggatgatccatttgatggagctcccaaatccc
gaccctttcacggggcggcctgagcatgggggccgggatcggcatgtttgcattgcaatc
cgagatgtgtctaagcttaaagaaatccttgataaagcaggcattccatacaccctcagc
cgatcaggaagaccggcgatcttcttccgagatcctgatgctaatgcgctggaattcaca
cagattgat
>PAFTOL009293
------------------------------------------------gcagatttcggg
cttgttggcttgcaccatgttgccattctctgtgaaaaccttgaaaggtcgcttgaattt
taccataacattttgggactggagataaatgaggccagaccacatgacaagcacccttat
aggggtgcatggctatgggtaggctctgggatgatccatttgatggagctcccaaatccc
gaccctttgacggggcggcctgaacatgggggccgkgatcgtcatgcttgcattgcaatc
cgagatgtgtctaagcttaaagaaatccttgatagagcaggt------------------
------------------------------------------------------------
---------
>PAFTOL009297
------------------------------------------------gcagatttcggg
cttgttggcttgcaccatgttgccattctctgcgaaaaccttgaaagatcgcttgaattt
taccataacattttgggactggagataaatgaggccagaccacatgacaagcacccttat
aggggtgcatggctatgggtaggctctgtgatgatccatttgatggagctcccgaatcct
gaccctttgatggggcggcctgaacatgggggccgggatcgtcatgtttgcattgcaatc
cgagatgtgtctaagcttaaagaaatccttgataaagcaggcattccatacaccctcagc
cgatcaggaagaccagcgatcttcttccgagatcctgatgctaatgcgctggaattcaca
---------
>PAFTOL009299
------------------------------------------------------------
---------------------------------gacaatattcattcagcagtattaata
tgtacccttcttccaggactggagataaatgaggccagaccacatgacaagcacccttat
aggggtgcatggctatgggtaggctctaagatgatccatttgatggagctcccgaatccc
gaccctttgacgggccggcctgaacatgggggccgggatcgtcatgtttgcattgcaatc
cgagatgtgtctaagcttaaagaaatccttgataaagcaggt------------------
------------------------------------------------------------
---------
>PAFTOL009301
------------------------------------------------------------
---------------------------------gacaatattcattcagcagtattaata
tgtccccttcttccaggactggagataaatgaggccagaccacatgacaagcatccttat
aggggtgcatggctatgggtaggctctaagatgatccatttgatggagctcccaaatccc
gaccctttgatgggccggcctgaacatggtggccgggatcgtcatgtttgcattgcaatc
cgagatgtctctaagcttaaagaaatccttgataaagcaggcattccatacaccctcagc
cgatcaggaagaccagcgctcttcttc---------------------------------
---------
>PAFTOL009303
------------------------------------------------------------
---------------------------------------------------------ttt
taccataacattttgggactagagataaatgaggccagaccacatgacaagcacccttat
aggggtgcatggctatgggtaggctctaagatgatccatttgatggagctcccgaatccc
gaccctttgacgggccggcctgaacatgggggccgggatcgtcatgtttgcattgca---
------------------------------------------------------------
------------------------------------------------------------
---------
>PAFTOL009311
------------------------------------------------gcagatatcgga
gtagtgagcttgcaccatgttggcattctctgcgaaaaccttgaaagatcacttgaattt
taccaaaacgtcttaggactggagataaatgaggccagaccacatgacaagctcccttac
aggggtgcatggctatgggtaggctctgggatgatccatttgatggagcttccgaatccc
gaccctttgaccgggcggcctgagcatgggggccgagatcgtcatgcttgcatttggatc
cgagatgtgtctaagcttaaagaaatccttgacaaagcaggt------------------
------------------------------------------------------------
---------
>PAFTOL009313
------------------------------------------------gcagacatcgga
gtggttggaatgcaccatgttggcattctttgcgagaaccttgaaagatcacttgaattt
taccaaaacatattrggattggagataaatgaggccagaccacatgacaagctcccttac
aggggtgcatggttatgggtaggctctgagatgatccacttgatggagctcccaaatcct
gaccctttgacrgggcggcctgaacaygggggccgagatcgtcatgcgtgcattgcgatc
caagatgtgtctaagcttaaagaaatcctctacaaagcaggt------------------
------------------------------------------------------------
---------
>PAFTOL009315
------------------------------------------------gcagatttcgga
gttgttggcgtgcatcatgttggcattctctgcgaaaaccttgaaaggtcgcttgaattt
taccaaaacatcctgggactggagataaatgaagccagaccacatgataagctcccatat
aggggt------------------------------------------------------
------------------------------------------------------------
------------------------------------------------------------
------------------------------------------------------------
---------
>PAFTOL009319
------------------------------------------gacgatgcagatatcgga
gtagttagcttgcaccatgttggcattctatgcgaaaaccttgaaagatcgcttgaattt
taccaaaatatcctrggactggagataaatgaggccagaccacatgacaagctcccttat
aggggtgcatggttatgggtaggctctgggatgatccatttgatggagctcccaaatccc
gaccctttgactggccggcctgaacatgggggtcgagatcgtcatttttgcattgcaatc
cgagatgtatctaagcttaaagaaacacttgacgaagcaggtattccatacaccctcagt
cgatcaggaagaccagcgatcttctttcgagatcctgatgctaatgcactg---------
---------
>PAFTOL009321
------------------------------------------------gcagatatcgga
gtagttagcttgcaccatgttggcattctttgcgaaaaccttgaaaggtcgcttgaattt
taccaaaacatcctgggactggaaataaatgcggccagaccacatgacaagctgccttat
aggggtgcatggttatgggtaggctctgggatgatccatttgatggagctcccaaatcca
gaccctttgactggccggcctgaacatgggggtcgagatcgtcatgcttgcattgcgatc
cgagatgtgtctaagcttaaagaaatacttgacaaagcaggtattccatacaccctcagt
cgatcaggaagaccagcaatcttcttccgagatcctgatgct------------------
---------
>SRR5036296
------------------------------------------------gcagatttcggg
cttgttggcttgcaccatgttgccattctctgcgaaaaccttgaaaggtcgcttgaattt
taccataacattttgggactggagataaatgaggccagaccacatgacaagcacccttat
aggggtgcatggctatgggtaggctctaagatgatccatttgatggagctcccgaatccc
gacccattgacgggccggcctgaacatgggggccgggatcgtcatgtttgcattgcaatc
cgagatgtgtctaagcttaaagaaatccttgataaagcaggcattccatacaccctcagc
cgatcaggaagaccagcgatcttcttccgagatcctgatgctaatgcgctggaattcaca
caggttgat
>SRR5137211
---------------------------------------------------gatttcggt
cttgttggcttgcaccatgttgccattctctgcsaaaaccttgaaaggtcgcttgaattt
taccataacattttgggactggagataaatgaggccagaccacatgacaagcacccttat
aggggtgcatggctatgggtaggctctaagatgatccatttgatggagctcccaaatccy
gaccctttgacgggccggcctgaacatgggggccgggatcgtcatgtttgcattgcaatc
cgagatgtgtctaagcttaaagaaatccttgataaagcaggcattccatacaccctcagc
cgatcaggaagaccagcgatcttcttccgagatcctgatgctaatgcgctggaattcaca
caggttgat
>SRR5137212
------------------------------------------------------------
------------------------------------------------------------
------------------------------------------------------------
------------------------------------------------------------
---------------------------------------cgtcatgcttccattgcaatc
cgaaatgtgtctaagctaaaagaaatccttgacagagcaggcattccatacaccctgagc
cgatcaggaagaccagccatcttcttccgagatcctgatgctaatgcgcttgaattcaca
caggttgat
>SRR5137213
------------------------------------------------gcagatttcggg
cttgttggcttgcaccatgttgccattctctgcgaaaaccttgaaaggtcgcttgaattt
taccataacattttgggactggagataaatgaggccagaccacatgacaagcatccttat
aggggtgcatggctatgggtaggctctaagatgatccatttgatggagctcccaaatccc
gaccctttgacgggccggcctgaacatggtggccgggatcgtcatgtttgcattgcaatc
cgagatgtctctaagcttaaagaaatccttgataaagcaggcattccatacaccctcagc
cgatcaggaagaccagcgatcttcttccgagatcctgatgctaatgcgctggaattcaca
caggttgat
>SRR7905849
---gttgacagagatgtcgttgtggaatccagcagtgcaaacgaacagagtgatttcgga
gttgttggcttgcaccacgtaggcattctctgcgagaaccttgaaaggtcgcttgaattt
tatcacaacattttgggactggagataaatgaggccagaccccatgacaagctcccttat
aggggtgcatggctatgggtaggctctgagatgatccatttgatggagctcccaaatccg
gaccctttgactgggcggcctgaacatgggggcagagatcgtcatgcttgcattgygatc
cgagatgtgtctaaactcaaagaaatccttgacagagcaggcgttctgtataccctcagc
cgatcaggaagaccagcaatttttttccgagatcctgatgctaatgcgctggaattcacg
caggtcgat
>SRR7905861
tctgttgacagagatgtcctcgtggaatccagcagtgtaaacggaaagattgatttcggg
cttgttggcttgcaccatgttgccattctctgcgaaaaccttgaaaggtcgcttgaattt
taccataacattttgggactggagataaatgaggccagaccacatgacaagcacccttat
aggggtgcatggctatgggtaggctctaagatgatccatttgatggagctcccgaatccc
gaccctttgacggggcgacctgaacatgggggccgggatcgtcatgtttgcattgcaatc
cgagatgtgtctaagcttaaagaaatccttgataaagcaggcattccatacaccctcagc
cgatcaggaagaccagcgatcttcttccgggatcctgatgctaatgcgctggaattcaca
caggttgat
>SRR7905862
tcttttggcagggaagtcctygtggaatccagcagtgcaaacgaaaagagtgatttygga
attgttggcttgcaccatgttggcattctctgcgaaaacctcgaaaggtcgcttgagttt
taccacagcattttgggactggwgataaatgaggcaagaccacatgacaagctcccctat
aggggtgcatggctatgggtaggctctgagatgatccatctgatggagctcccaaatccy
gaccctttgacagggcggcctgaacatggtggtcgggatcgtcatgcttgyattgcaatc
caagatgtgtctaagcttaaaaaaatccttgacaaagcaggcattccrtacaccctcagc
cgatcaggaagaccagcaatcttcttccgagatcctgatgctaatgcgctggaattcaca
caggttgat
>SRR8327214
tctgttgacagagatgtgcttgtggaatccagcagtgtaaacggaaagattgattttggg
cttgttggcttgcaccatgttgccattctctgcgaaaaccttgaaaggtcgcttgaattt
taccataacattttgggactggagataaatgaggccagaccacatgacaagcacccttat
aggggtgcatggctatgggtaggctctaagatgatccatttgatggaactcccaaatccc
gaccctttgacggggcggcctgaacatgggggccgggatcgtcatgtttgcattgcaatc
cgagatgtgtctaagcttaaagaaatccttgataaagcaggcattccatacaccctcagc
cgatcaggaagaccagcgatcttcttccgagatcctgatgctaatgcgctggaattcaca
caggttgat
