# Supplementary material for: Phylogenomics and classification of Cactaceae based on hundreds of nuclear genes
Source: Plant Syst Evol. 2025 Aug 11;311(5):28. doi: 10.1007/s00606-025-01948-z (PMC12339657; doi:10.1007/s00606-025-01948-z)
Supplement: Supplementary file 4 — Online Resource 4: Containing alignments and RAxML gene trees for all included loci and all phylogenetic datasets (ZIP 10372 KB) [file 606_2025_1948_MOESM4_ESM.zip › de Vos et al_ESM_4/ESM_data_alignments/QCP/5354_consensus.mafft.fasta]

>PAFTOL004551
------------------------------------------------------------
------------------------------------------------------------
------------------------------------------------------cctatt
gactcttgtgttataggagcacagcattctgccttcttacagcaggcatcatatatcact
ggtggtgtgtatttgaagccccagcagctagatggactgtttcaatatctgtctactgta
tttgcaactgatttgcattcccggaacttcatacaactccctaaacctgcaggcgtagat
ttccgtgcctcgtgcttttgtcacaagaacacgatagatatgggctatatatgttctgtt
tgcttgtcaatattttgtatgcaccacaagaagtgttcaacatgtggg------------
---------------
>PAFTOL004552
------------------------------------------------------------
------------------------------------------------------------
------------------------------------------------------------
-----------------------gcatttgatgt-------acaggcatcatatatcact
ggtggtgtctatttgaagccccagcagctagatggactgtttcaatatctggctactgta
tttgcaactgacttgcattcccggaacttcatacaactccctaaacctgcaggcgtagat
ttccgtgcctcgtgtttttgtcacaagaacacgatagatatgggctatatatgttctgtt
tgtttgtcgatattttgtatgcaccacaagaagtgttcaacatgtggg------------
---------------
>PAFTOL004553
------------------------------------------------------------
------------------------------------------------------------
------------------------------------------------------------
---tcttgtgttataggagcacagcattctgccttcttacagcaggcatcatatatcact
ggtggtgtctatttgaagccccagcagctagatggattgtttcaatatctttctactgta
tttgcaactgatttgcattcccggaacttcatacaactccctaaacctgcaggcgtagat
ttccgtgcctcgtgtttttgtcacaagaacacgatagatatgggctatatctgttctgtt
tgtttgtcaatattttgtatgcaacacaagaagtgttcaacgtgtggg------------
---------------
>PAFTOL004554
------------------------------------------------------------
------------------------------------------------------------
------------------------------------------------------------
-----------------------gcatttgatgt-------acaggcatcatatatcact
ggtggtgtctatgtgaagccccagctgctagatggactgtttcaatatctggctactgta
tttgcaactgacttgcattcccggaacttcatacaactccctaracctgcaggcgtagat
ttccgtgcctcgtgtttttgtcacaagaacacgatagatatgggctatatatgttctgtt
tgtttgtcgatattttgtatgcaccacaagaagtgttcaacatgtggg------------
---------------
>PAFTOL004556
------------------------------------------------------------
------------------------------------------------------------
------------------------------------------------------------
-----------------------gcatttgatgt-------acaggcatcatatatcact
ggtggtgtctatttgaagccccagcagctagatggactgtttcagtatctgtctactgta
tttgcaactgacttgcattcccggaacttcatacaactccctaaacctgcaggtgtagat
ttccgtgcctcgtgtttttgtcacaagaacacgatagatatgggctatatatgttctgtt
tgtttgtcaatattttgtatgcaccacaagaagtgttcaacgtgtggg------------
---------------
>PAFTOL004560
------------------------------------------------------------
------------------------------------------------------------
------------------------------------------------------------
-----------------------gcatttgatgt-------acaggcatcatatatcact
ggtggtgtctatttgaagccccagcagctagatggactgtttcaatatctgtctactgta
tttgcaactgacttgcattgccggaacttcatacatctccctaaacctgcaggcgtagat
ttccgtgcctcgtgtttttgtcacaagaacacgatagatatgggctatatatgttctgtt
tgtttgtcgatattttgtatgcaccacaagaagtgttcaacatgtggg------------
---------------
>PAFTOL004561
------------------------------------------------------------
------------------------------------------------------------
---------------------------------------------------gttcccatt
gactcttgtgttataggagcacagcattctgccttcttacagcaggcatcatacatcact
ggtggtgtctatttgaagccccagcagctagatggactgtttcaatatctgtctactgta
tttgcaactgatttgcattcccgaaacttcatacaactccctaaacctgcaggcgtagat
ttccgtgcctcgtgcttttgtcacaagaacacgatagatatgggctatatatgttctgtt
tgcttg------------------------------------------------------
---------------
>PAFTOL004562
------------------------------------------------------------
------------------------------------------------------------
------------------------------------------------------------
------------------------------------------------------------
------------------------------------ctgtttcaatatctgtctactgta
tttgcaactgacttgcattcccggaacttcatacaactccctaaacctgcaggcgtagat
ttccgtgcctcgtgtttttgtcacaagaacacgatagatatgggctatatatgttctgtt
tgtttgtcgatattttgtatgcaccacaagaagtgttcaacatgtggg------------
---------------
>PAFTOL004563
------------------------------------------------------------
------------------------------------------------------------
------------------------------------------------------------
-----------------------gcattttatgt-------acaggcatcatatatcact
ggtggtgtctatttgaagccccagcagctagatggactatttcaatatctgtctactgta
tttgcaactgacttgcattcccggaacttcatacaactccctaaacctgcaggcgtcgat
ttccgtgcctcgtgtttttgtcacaagaacacgatagatatgggctatatatgttctgtt
tgtttgtcaatattttgtatgcaccacaagaagtgttcaacgtgtggg------------
---------------
>PAFTOL004565
------------------------------------------------------------
------------------------------------------------------------
------------------------------------------------------------
------------------------------------------------------------
------------------------------------------------ctgcagactgta
tttgcaactgacttgcattcccggaacttcatacaactccctaaacctgcaggcgtagat
ttccgtgcctcgtgtttttgtcacaagaacacgatagatatgggctacata---------
------------------------------------------------------------
---------------
>PAFTOL004568
------------------------------------------------------------
------------------------------------------------------------
---------------------------------------------------gttcctatt
gactcttgtgttataggagcacagcattctgccttcttacagcaggcatcatatatcact
ggtggtgtctatttgaagccccagcagctagatggactgtttcaatatctgtctactgta
tttgcaactgacttgcattcccggaacttcatacaactccctaaacctgcaggygtagat
ttccgtgcctcgtgtttctgtcacaagaacacgatagatatgggctatatatgttctgtt
tgtttgtcaatattttgtatgcaccacaagaagtgttcaacatgtggg------------
---------------
>PAFTOL004571
------------------------------------------------------------
------------------------------------------------------------
------------------------------------------------------------
-----------------------gcatttgatat-------acaggcgtcatatatcact
ggtggtgtctatttgaagccccagcagctagatggactgtttcaatatctgtctactgta
tttgcaactgatttgcattcccggaacttcatacaactccctaaacctgcaggcgtagat
ttccgtgcctcgtgtttttgtcacaagaacacgatagatatgggctatatatgttctgtt
tgcttgtcaatattttgtatgcaccacaagaagtgttcaacatgtggg------------
---------------
>PAFTOL004572
------------------------------------------------------------
------------------------------------------------------------
---------------------------------------------------gttcctatt
gactcttgtgttttaggagcacagcattctgccttcttacagcaggcatcatatatcact
ggtggtgtctatttgaagccccagcagctagatggactgtttcagtatctgtctactgta
tttgcaactgacttgcattcccggaacttcatacaactccctaaacctgcaggygtagat
ttccgtgcctcgtgtttttgtcacaagaacacgatagatatgggctwtatatgttctgtt
tgtttgtcaatattttgtatgcaccacaagaagtgttcaacgtgtggg------------
---------------
>PAFTOL004573
------------------------------------------------------------
------------------------------------------------------------
------------------------------------------------------------
-----------------------gcatttgatgt-------acaggcatcatatatcact
ggtggtgtctatttgaagccccagcagctagatggactgtttcagtatctgtctactgta
tttgcaactgacttgcattcccggaacttcatacaactccctaracctgcaggcgtagat
ttccgtgcctcgtgtttttgtcacaagaacacgatagatatgggctatatatgttctgtt
tgtttgtcaatattttgtatgcaccacaagaagtgttcgacatgtggg------------
---------------
>PAFTOL004574
------------------------------------------------------------
------------------------------------------------------------
---------------------------------------------------gttcctatt
gactcttgtgttataggagcacagcattctgccttcttacagcaggcatcatatatcact
ggtggtgtctatttgaagccccagcagctagatggattgtttcaatatctttctactgta
tttgcaactgacttgcattcccggaacttcatacaactccctaaacctgcaggcgtagat
ttccgtgcctcgtgtttttgtcacaagaacacgatagatatgggctatatatgttctgtt
tgtttgtcaatattttgtatgcaacacaagaagtgttcaacgtgtggg------------
---------------
>PAFTOL004577
------------------------------------------------------------
------------------------------------------------------------
---------------------------------------------------gttcctatt
gactcttgtgttataggagcacagcattctgccttcttacagcaggcatcatatatcact
ggtggtgtctatttgaarccccagcagctagatggactgtttcaatatctgtctactgta
tttgcaactgacttgcattcccggaacttcatacaactccctaaacctgcaggcgtagat
ttccgtgcctcgtgtttttgtcacaagaacacgatagatatgggctatatatgttctgtt
tgtttgtcgatattttgtatgcaccacaagaagtgttcaacatgtggg------------
---------------
>PAFTOL004578
------------------------------------------------------------
------------------------------------------------------------
---------------------------------------------------gttcctatt
gactcttgtgttataggagcacagcattctgccttcttacagcaggcatcatatatcact
ggtggtgtctatttgaagccccagcagctagatggactgtttcagtatctgtctactgta
tttgcaactgatttgcattcccggaacttcatacaactccctaaacctgcaggcgtagat
ttccgtgcctcgtgtttttgtcacaagagcacgatagatatgggctatatatgttctgtt
tgtttgtcaatattttgtatgcaccacaagaagtgttcaacatgtggg------------
---------------
>PAFTOL004582
------------------------------------------------------------
------------------------------------------------------------
---------------------------------------------------gttcctatt
gactcttgtgttataggagcacagcattctgccttcttacagcaggcatcatatatcact
ggtggtgtctatttgaagccccagcagctagatggactctttcagtatctgtccactgta
tttgcaactgacttgcattcccggaacttcatacaactccctaaacctgcgggcgtagat
ttccgtgcctcgtgtttttgtcacaagaacacgatagatatgggctatatatgttctgtt
tgtttgtcaatattttgtatgcaccacaagaagtgttcaacgtgtggg------------
---------------
>PAFTOL004583
------------------------------------------------------------
------------------------cagatattgtgcttgcatggatccccagatggacca
gagcartatgttgcagtgatgaatgcgatcttctcagcccagcggtccatggttcctatt
gactcttgtgttataggagcacagcattctgccttcttacagcaggcatcatatatcact
ggtggtgtctatttgaagccccagcagctagatggattgtttcaatatctttctatggtr
tttgcaactgacttgcattcccggaacttcatacaactccctaaacctgcaggcgtagat
ttccgtgcctcgtgtttttgtcacaagaacacgatagatatgggctatatatgttctgtt
tgtttgtcaatattttgtrtgcaacacaagaagtgttcaacgtgtggg------------
---------------
>PAFTOL004584
------------------------------------------------------------
------------------------------------------------------------
---------------------------------------------------gttcctatt
gactcttgtgttataggagcacagcattctgccttcttacagcaggcatcatatatcact
ggtggtgtctatttgaagccccagcagctagatggactgtttcaatatctgtctactgta
tttgcaactgacttgcattcccggaacttcatacaactccctaaacctgcaggcgtagat
ttccgtgcctcgtgtttttgtcacaagaacacgatagatatgggctatatatgttctgtt
tgtttgtcgatattttgtatgcaccacaagaagtgttcaacatgtggg------------
---------------
>PAFTOL004585
------------------------------------------------------------
------------------------------------------------------------
---------------------------------------------------gttcctatt
gactcttgtgttataggagcacagcattctgccttcttacagcaggcatcatatatcact
ggtggtgtctatttgaagccccagcagctagatggactctttcaatatctgtctactgta
tttgcaactgatttgcattcccggaacttcatacaactccctaaacccgcaggcgtagat
ttccgtgcctcgtgcttttgtcacaagaacacgatagatatgggctatatatgttctgtt
tgcttgtcaatattttgtatgcaccacaagaagtgttcgacatgtggg------------
---------------
>PAFTOL004587
------------------------------------------------------------
------------------------------------------------------------
------------------------------------------------------------
---------------------cagcattctgccttcttacagcaggcatcatatatcact
ggtggtgtctatttgaagccccagcagctagatggattgtttcaatatctttctactgta
tttgcaactgacttgcattcccggaacttcatacaactccctaaacctgcaggcgtagat
ttccgtgcctcgtgtttttgtcacaagaacacgatagatatgggctatatatgttctgtt
tgtttgtcaatattttgtacgcaacacaagaagtgttcaacgtgtggg------------
---------------
>PAFTOL004590
------------------------------------------------------------
------------------------------------------------------------
---------------------------------------------------gttcctatt
gactcttgtgttataggagcacagcattctgccttcttacagcaggcatcatatatcact
ggtggtgtctatttgaagccccagcwgctagatggactgtttcaatatctggctactgta
tttgcaactgacttgcattcccggaacttcatacaactccctaaacctgcaggcgtagat
ttccgtgcctcgtgtttttgtcacaagaacacgatagatatgggctatatatgttctgtk
tgtttgtcgatattttgtatgcaccacaagaagtgttcaacatgtggg------------
---------------
>PAFTOL004591
------------------------------------------------------------
------------------------------------------------------------
---------------------------------------------------gttcctatt
gactcttgtgttataggagcacagcattctgccttcttacagcaggcatcatatatcact
ggtggtgtctatttgaagccccagcagctagatggactgtttcaatatctggctactgta
tttgcaactgacttgcattcccggaacttcatacaactccctaaacctgcaggcgtagat
ttccgtgcctcgtgtttttgtcacaagaacacgatagatatgggctatatatgttctgtt
tgtttgtcgatattttgtatgcaccacaagaagtgttcaacatgtggg------------
---------------
>PAFTOL004593
------------------------------------------------------------
---------------------------------tgcttgcatggatcccctgatggacca
gagcartatgttgcagtgatgaatgccatcttctcagcccagcggtccatggttccctat
gactcttgtgttatgggagcacagcattctgccttcttacagcaggcatcatatatcact
ggtggtgtctatttgaagccccagcagctagatggattgtttcaatatctttctactgta
tttgcaactgacttgcattcccggaacttcatacaactccctagacctgcaggcgtagat
ttccgtgcctcgtgtttttgtcacaagaacacgatagatatgggctatatatgttctgtt
tgtttgtcaatattttgtatgcaacacaagaagtgttcaacgtgtggg------------
---------------
>PAFTOL004594
------------------------------------------------------------
------------------------------------------------------------
---------------------------------------------------gttcctatt
gactcttgtgttataggagcacagcattctgccttcttacagcaggcatcatatatcact
ggtggtgtctatttgaagccccagcwgctagatggactgtttcaatatctggctactgta
tttgcaactgacttgcattcccggaacttcatacaactccctaaacctgcaggcgtagat
ttccgtgcctcgtgtttttgtcacaagaacacratagatatgggctatatatgttctgtt
tgtttgtcgatattttgtatgcaccacaagaagtgttcaacatgtggg------------
---------------
>PAFTOL004596
------------------------------------------------------------
------------------------------------------------------------
---------------------------------------------------gttcctatt
gactcttgtgttataggagcacagcattctgccttcttacagcaggcatcatatatcact
ggtggtgtctatttgaagccccagcagctagatggactgtttcagtatctgtctactgta
tttgcaactgatttgcattcccggaacttcatacaactccctaaacctgcaggcgttgat
ttccgtgcctcgtrtttttgtcacaagaacacgatagatatgggctatatatgttctgtt
tgcttgtcaatattttgtatgcaccacaagaagtgttcaacgtgtggg------------
---------------
>PAFTOL004597
------------------------------------------------------------
------------------------------------------------------------
---------------------------------------------------gttcctatt
gactcttgtgttataggagcacagcattctgccttcttacagcaggcatcatatatcact
ggtggtgtctatttgaagccccagcagctagatggattgtttcaatatctttctactgta
tttgcaactgacttgcattcycggaayttyatacaactccctaaacctgcaggcgtagat
ttccgtgcctcgtgtttttgtcacaagaacacgatagatatgggctatatatgttctgtt
tgtttgtcaatattttgtatgcaacacaagaagtgttcaacgtgtggg------------
---------------
>PAFTOL004598
------------------------------------------------------------
------------------------------------------------------------
---------------------------------------------------gttcctatt
gactcttgtgttataggagcacagcattctgccttcttacagcaggcatcatatatcact
ggtggtgtctatttgaagccccagctgctagatggactgtttcaatacctggctactgta
tttgcaactgacttgcattcccggaacttcatacaactccctaaacctgcaggcgtagat
ttccgygcctcgtrtttttgtcacaagaacacgatagatatgggctatatatgttctgtt
tgtttgtcgatattttgtatgcaccacaagaagtgttcaacatgtggg------------
---------------
>PAFTOL004599
------------------------------------------------------------
------------------------------------------------------------
---------------------------------------------------gttcctatt
gactcttgtgttataggagcacagcattctgccttcttacagcaggcatcatatatcact
ggtggtgtctatttgaagccccagcagctagatggactgtttcaatatctgtctactgta
tttgcaactgacttgcattcccggaacttcatacaactcccyaaacctgcaggcgtagat
ttccgtgcctcgtgtttttgtcacaagaacacgatagatatgggctatatatgttctgtt
tgtttgtcgatattttgtatgcaccacaagaagtgttcaacatgtggg------------
---------------
>PAFTOL004600
------------------------------------------------------------
------------------------------------------------------------
------------------------------------------------------------
-----------------------gcatttgatgt-------acaggcatcatatatcact
ggtggtgtctatttgaagccccagcagctagatggactgtttcaatatctggccactgta
tttgcaactgacttgcattcccggaacttcatacaactccctaaacctgcaggcgtagat
ttccgtgcctcgtgtttttgtcacaagaacacgatagatatgggctatatatgttctgtt
tgtttgtcgatattttgtatgcaccacaagaagtgttcaacatgtggg------------
---------------
>PAFTOL004601
------------------------------------------------------------
------------------------------------------------------------
---------------------------------------------------gttcctatt
gactcttgtgttataggagcacagcattctgccttcttacagcaggcatcatatatcact
ggtggtgtctatttgaagcctcagcagctagatggattgtttcaatatctttctactgta
tttgcaactgacttgcattcccggaacttcatacaactccctaaacctgcaggcgtagat
ttccgtgcctcgtgtttttgtcacaagaacacgatagatatgggctatatatgttctgtt
tgtttgtcaatattttgtatgcaacacaagaagtgttcaacgtgtggg------------
---------------
>PAFTOL004603
------------------------------------------------------------
------------------------------------------------------------
------------------------------------------------------------
-----------------------gcatttgatgt-------acaggcatcatatatcact
ggtggtgtctatttgaagccccagctgctagatggactgtttcaatatctgtctactgta
tttgcaactgacttgcattcccggaacttcatacaactccctaaacctgcaggcgtagat
ttccgtgcctcgtgtttttgtcacaagaacacgatagatatgggctatatatgttctgtt
tgtttgtcaatattttgtatgcaccacaagaagtgttcaacatgtggg------------
---------------
>PAFTOL004604
------------------------------------------------------------
------------------------------------------------------------
---------------------------------------------------gttcctatt
gattcttgtgttataggagcacagcattctgccttcttacagcaggcatcatatatcact
ggtggtgtctatttgaagccccagcaactagatggactgtttcaatatctgtctactgta
tttgcaactgacttgcattcccggaacttcatacaactccctaaacctgcaggcgtagat
ttccgtgcctcgtrtttttgtcacaagaacacgatagatatgggctatatatgttctgtt
tgtttgtcaatattttgtatgcaccacaagaagtgttcaacatgtggg------------
---------------
>PAFTOL004605
------------------------------------------------------------
------------------------------------------------------------
---------------------------------------------------gttcctatt
gactcttgtgttataggagcacagcattctgccttcttacagcaggcatcatatatcact
ggtggtgtctatttgaagccccagcagctagatggattgtttcaatatctttctactgta
tttgcaactgacttgcattcccggaacttcatacaactccctaaacctgcaggcgtagat
ttccgtgcctcgtgtttttgtcacaagaacacgatagatatgggctatatatgttctgtt
tgtttgtcaatattttgtatgcaacacaagaagtgttcaacgtgtggg------------
---------------
>PAFTOL004608
------------------------------------------------------------
------------------------------------------------------------
------------------------------------------------------------
-----------------------gcatttgatgt-------acaggcatcatatatcact
ggtggtgtttatttgaagccccagcagctagatggactgtttcagtatctgtctactgta
tttgcaackgacttgcattcscggaacttcatacaactccctaaacctgcaggcgtagat
ttccgtgcctcg------------------------------------------------
------------------------------------------------------------
---------------
>PAFTOL004609
------------------------------------------------------------
------------------------------------------------------------
---------------------------------------------------gttcctatt
gactcttgtgttataggagcacagcattctgccttcttgcagcaggcatcatatatcact
ggtggtgtctatttgaagccccagcagctagatggactgtttcagtatctgtctactgta
tttgcaactgacttgcattcccggaacttcatacaactccctaaacctgcaggcgtagat
ttccgtgcctcgtgtttttgtcacaagaacacgatagatatgggctatatatgttctgtt
tgcttgtcaatattttgtatgcaccacaagaagtgttcaacgtgtggg------------
---------------
>PAFTOL004610
------------------------------------------------------------
------------------------------------------------------------
---------------------------------------------------gttcccatt
gactcttgtgttataggagcacagcattctgccttcttacagcaggcatcatacatcact
ggtggtgtctatttgaagccccagcagctagatggactctttcaatatctgtctactgta
tttgcaactgatttgcattcccgaaacttcatacaactccctaaacctgcaggcgtagat
ttccgtgcctcgtgcttttgtcacaagaacacgatagatatgggctatatatgttctgtt
tgcttgtcaatattttgtatgcaccacaagaagtgttcaacatgtggg------------
---------------
>PAFTOL004611
------------------------------------------------------------
------------------------------------------------------------
---------------------------------------------------gttcccatt
gattcttgtgttataggagcacagcattctgccttcttacagcatgcatcatacatcact
ggtggtgtctatttgaagccccagcagctagatggactctttcaatatctgtctactgta
tttgcaactgatttgcattcccgaaacttcatacaactccctaaacctgcaggcgtagat
ttccgtgcctcgtgcttttgtcacaagaacacgatagatatgggctatatatgttctgtt
tgcttgtcaatattttgtatgcaccacaagaagtgttcaacatgtggg------------
---------------
>PAFTOL004613
------------------------------------------------------------
------------------------------------------------------------
------------------------------------------------------------
-----------------------gcatttgatgt-------acaggcatcatatatcact
ggtggtgtctatttgaagccccagcagctagatgggctgtttcaatatctgtctactgta
tttgcaactgacttgcattcccggaacttcatacaactgcctaaacctgcaggcgtagat
ttccgtgcctcgtgtttttgtcacaagaacacaatagatatgggctatatatgttctgtt
tgtttgtcgatattttgtatgcaccacaagaagtgttcaacatgtggg------------
---------------
>PAFTOL004617
------------------------------------------------------------
------------------------------------------------------------
---------------------------------------------------gttcctatt
gactcttgtgttataggagcacagcattctgccttcttacagcaggcatcatatatcact
ggtggtgtctatttgaagccgcagcagctagatggactgtttcaatatctgtckactgta
tttgcaactgacttgcattcccggaacttcatacaactccctaaacctgcaggcgtagat
ttccgtgcctcgtgtttttgtcacaagaacwcgatagatatgggctatatatgctctgtt
tgtttgtcgatattttgtatgcaccacaggaagtgttcaacatgtggg------------
---------------
>PAFTOL004618
------------------------------------------------------------
------------------------------------------------------------
---------------------------------------------------gttcctatt
gactcttgtgttataggagcacagcattctgccttcttacagcaggcatcatatatcact
ggtggtgtctatttgaagccccagcagctagatggactgtttcagtatctgtctactgta
tttgcaactgacttgcattcccggaacttcatacaactccctaaacctgcaggcgtagat
ttccgtgcctcgtgtttttgtcacaagaacacgatagatatgggctatatatgttctgtt
tgtttgtcaatattttgcatgcaccacaagaagtgttcaacgtgtggg------------
---------------
>PAFTOL004620
------------------------------------------------------------
------------------------------------------------------------
------------------------------------------------------------
-----------------------gcgtttgatgt-------acaggcatcatatatcact
ggtggtgtctatttgaagccccagcagctagatggactgtttcagtatctgtctactgta
tttgcagctgacttgcattcccggaacttcatacaactccctaaacctgcaggcgtagat
ttccgtgcctcgtgtttttgtcacaagaacacgatagatatgggctatatatgttctgtt
tgtttgtcaatattttgtatgcaccacaagaagtgttcaacgtgtggg------------
---------------
>PAFTOL004623
------------------------------------------------------------
------------------------------------------------------------
------------------------------------------------------------
-----------------------gcatttgatgt-------acaggcatcatatatcact
gggggtgtctatttgaagccgcagcagctagatggactgtttcagtatctgtckactgta
tttgcaactgacttgcattcccggaacttcatacaactccctaaacctgcgggcgtagat
ttccgtgcctcgtgtttttgtcacaagaacacgatagatatgggctatatatgttctgtt
tgtttgtcaatattttgtatgcaccacaagaattgttcaacgtgtggg------------
---------------
>PAFTOL004624
------------------------------------------------------------
------------------------------------------------------------
------------------------------------------------------------
-----------------------gcatttgatgt-------acaggcatcatatatcact
ggtggtgtctatttgaagccccagcagctagatggactgtttcaatatctggctactgta
tttgcaactgacttgcattcccggaacttcatacaactccctaaacctgcaggcgtagat
ttccgtgcctcgtgtttttgtcacaagaacacgatagatatgggctatatatgttctgtt
tgtttgtcgatattttgtatgcaccacaagaagtgttcaacatgtggg------------
---------------
>PAFTOL004625
------------------------------------------------------------
------------------------------------------------------------
---------------------------------------------------gttcctatt
gactcttgtgttataggagcacagcattctgccttcttacagcaggcatcatatatcact
ggtggtgtctatttgaagccccagcagctagatggactgtttcaatatctgtctactgta
tttgcaactgacttgcattcccggaacttcatacaactccctaaacctgcaggcgtagat
ttccgtgcctcgtgtttttgtcacaagaacacgatagatatgggctatatatgttctgtt
tgtttgtcgatattttgtatgcaccacaagaagtgttcaacatgtggg------------
---------------
>PAFTOL004626
------------------------------------------------------------
------------------------------------------------------------
------------------------------------------------------------
-----------------------gcatttgatgt-------acaggcatcatatatcact
ggtggtgtctatttgaagccccagcagctagatggattgtttcaatatctttctactgta
tttgcaactgacttgcattcccggaacttcatacaactccctaaacctgcaggcgtagat
ttccgtgcctcgtgtttttgtcacaagaacacgatagatatgggctatatatgttctgtt
tgtttgtcaatattttgtatgcaacacaagaagtgttcaacgtgtggg------------
---------------
>PAFTOL004627
------------------------------------------------------------
------------------------------------------------------------
---------------------------------------------------gttcctatt
gactcttgtgttataggagcacagcattctgccttcttacagcaggcatcatatatcact
ggtggtgtctatttgaagccccagcagctagatggactatttcagtatctgtckactgta
tttgcaactgacttgcattcccggaacttcatacaactccctaaacctgcaggcgtagat
ttccgtgcctcgtgtttttgtcacaagaacacgattgatatgggctatatatgttctgtt
tgtttgtcaatattttgtatgcaccacaagaagtgttcaacgtgtggg------------
---------------
>PAFTOL004629
------------------------------------------------------------
------------------------------------------------------------
---------------------------------------------------gttcctatt
gactcctgtgttataggagcacagcattctgccttcttacagcaggcatcatatattact
ggcggtgtctatttgaagccccagcagctagatggactgtttcaatatctgtctactgta
tttgcaactgacttgcattcccggaacttcatacaactccctaaacctgcaggcgtagat
ttccgtgcctcgtgtttttgtcacaagaacacgatagatatgggctatatatgttctgtt
tgtttgtcaatattttgtatgcaccacaagaagtgttcaacatgtggg------------
---------------
>PAFTOL004631
------------------------------------------------------------
------------------------------------------------------------
---------------------------------------------------gttcctatt
gactcttgtgttataggagcacagcattctgccttcttacagcaggcatcatatatcact
ggtggtgtctatttgaagccccagcagctagatggactgtttcaatatctggckactgta
tttgcaactgacttgcattcccggaacttcatacaactccctaaacctgcaggcgtagat
ttccgtgcctcgtgtttttgtcacaagaacacgatagatatgggctatatatgttctgtt
tgtttgtcgatattttgtatgcaccacaagaagtgttcaacatgtggg------------
---------------
>PAFTOL004632
------------------------------------------------------------
------------------------------------------------------------
------------------------------------------------------------
-----------------------gcatttgatgt-------acaggcatcatatatcact
ggtggtgtctatttgaagccccagcagctagatggattgtttcaatatctttctactgta
tttgcaactgacttgcattcccggaacttcatacaactccctaaacctgcaggcgtagat
tttcgtgcctcgtgtttttgtcacaagaacacgatagatatgggctatatatgttctgtt
tgtttgtcaatattttgtatgcaacacaagaagtgttcaacgtgtggg------------
---------------
>PAFTOL004633
------------------------------------------------------------
------------------------------------------------------------
---------------------------------------------------gttcctatt
gactcttgtgttataggagcacagcattctgccttcttacagcaggcatcatatatcact
ggtggcgtctatttgaagccccagcagctagatggactgtttcaatatctgtctactgta
tttgcaactgacttgcattcccggaacttcatacarctccctaaacctgcaggcgtagat
ttccgtgcctcgtgtttttgtcacaagaacacgatagatatgggctatatatgttctgtt
tgtttgtcaatattttgtatgcaccacaagaagtgttcaacatgtggg------------
---------------
>PAFTOL004634
------------------------------------------------------------
------------------------------------------------------------
---------------------------------------------------gttcctatt
gactcttgtgttataggagcacagcattctgccttcttacagcaggcatcatatatcact
ggtggtgtctatttgaagccccagcagctagatggactstttcaatatctgtctactgta
tttgcaactgacttgcattcccggaacttcatacaactccctaaacctgcaggcgtagat
ttccgtgcctcgtgtttttgtcacaagaacacgatagatatgggctatatatgttctgtt
tgtttgtcaatattttgtatgcaccacaagaagtgttcaacatgtggg------------
---------------
>PAFTOL004636
------------------------------------------------------------
------------------------------------------------------------
------------------------------------------------------------
-----------------------gcatttgatgt-------acaggcatcatatatcact
ggtggtgtctatttgaagccccagcagctagatggactgtttcagtatctgtctactgta
tttgcaactgatttgcattcccggaacttcatacaactccctaaacctgcaggcgtagat
ttccgtgcctcgtgtttttgtcacaagaacacgatagatatgggctatatatgttctgtt
tgtttgtcaatattttgtatgcaccacaagaagtgttcaacgtgtggg------------
---------------
>PAFTOL004637
------------------------------------------------------------
------------------------------------------------------------
---------------------------------------------------gttcctatt
gactcttgtgttataggagcacagcattctgccttcttacagcaggcatcatatatcact
ggtggtgtctatttgaagccccagctgctagatggactgtttcaatatctgtctactgta
tttgcaactgatttgcattcccggaacttcatacaactccctaaacctgcaggagtagat
ttccgtgcctcgtgtttttgtcacaagaacacgatagatatgggctatatatgttctgtt
tgcttgtcaatattttgtatgcaccacaagaagtgttcaacgtgtggg------------
---------------
>PAFTOL004638
------------------------------------------------------------
------------------------------------------------------------
------------------------------------------------------------
-----------------------gcatttgatgt-------acaggcatcatatatcact
ggtggtgtctatttgaagccccagcagctagatggactgtttcaatatctgtctactgta
tttgcaactgacttgcattcccggaacttcatacaactccctaaacctgcgggcgtagat
ttccgtgcctcgtgtttttgtcacaagaacacgatagatatgggctatatatgttctgtt
tgtttgtcgatattttgtatgcaccacaagaagtgttcaacatgtggg------------
---------------
>PAFTOL004639
------------------------------------------------------------
------------------------------------------------------------
---------------------------------------------------gttcctatt
gactcttgtgttataggagcacagcattctgccttcttacagcaggcatcatatatcact
ggtggtgtctatttgaagccccagcagctagatggattatttcaatatctttctactgta
tttgcaactgacttgcattcccggaacttcatacaactccctaaacctgcaggcgtagat
ttccgtgcctcgtgtttttgtcacaagaacacgatagatatgggctatatatgttctgtt
tgtttgtcaatattttgtatgcaacacaagaagtgttcaacgtgtggg------------
---------------
>PAFTOL004640
------------------------------------------------------------
------------------------------------------------------------
------------------------------------------------------------
-----------------------gcatttgatgt-------acaggcatcatatatcact
ggtggtgtctatttgaagccccagcagctagatggactgtttcaatatctgtcgactgta
tttgcaactgacttgcattcccggaacttcatacaactccctaaacctgcaggcgtagat
ttccgtgcctcgtgtttttgtcacaagaacacgatagatatgggctatatatgttctgtt
tgtttgtcaatattttgtatgaaccacaagaagtgt------------------------
---------------
>PAFTOL004642
------------------------------------------------------------
------------------------------------------------------------
---------------------------------------------------gttcctatt
gactcttgtgttataggagcacagcattctgccttcttacagcaggcatcatatatcact
ggtggtgtctatttgaagccccagcagctagatggactgtttcaatatctgtctactgta
tttgcaactgacttgcattcccggaacttcatacaactccctaaacctgcaggcgtagat
ttccgtgcctcgtgcttttgtcacaagaacacgatagatatgggctatatatgttctgtt
tgtttgtcgatattttgtatgcaccacaagaagtgttcaacatgtggg------------
---------------
>PAFTOL004644
------------------------------------------------------------
------------------------------------------------------------
---------------------------------------------------gttcctgtt
gactcttgtgtgataggagcacagcattctgccttcttacagcaggcatcatatatcact
ggtggtgtctatttgaagccccagcagctagatggactgtttcaatatctgtctactgta
tttgcaactgacttgcattcccggaacttcatacaactccctaaacctgcaggcgtagat
ttccgtgcctcgtgtttttgtcacaagaacacgatagatatgggccatatatgttctgtt
tgtttgtcaatattttgtatgcaccacaagaagtgttcaacgtgtggg------------
---------------
>PAFTOL004646
------------------------------------------------------------
------------------------------------------------------------
---------------------------------------------------gttcctatt
gactcttgtgttataggagcacagcatgctgccttcttacagcaggcatcatatatcact
ggtggtgtctatttgaagccccagcagctagatggactgtttcaatatctggctactgta
tttgcaactgacttgcattcccggaacttcatacaactccctaaacctgcaggcgtagat
ttccgtgcctcgtgtttttgtcacaagaacacgatagatatgggctatatatgttctgtt
tgtttgtcgatattttgtatgcaccacaagaagtgttcaacatgtggg------------
---------------
>PAFTOL004647
------------------------------------------------------------
------------------------------------------------------------
---------------------------------------------------gttcctatt
gactcttgtgttataggagcacagcattctgccttcttacarcaggcatcatatatcact
ggtggtgtctatttgaagccccagcagctagatggactgtttcagtatctgtctactgta
tttgcaactgacttgcattcccggaacttcatacaactccctaaacctgcaggtgtagat
ttccgtgcctcgtrtttttgtcacaagaacacgatagatatgggctatatatgttctgtt
tgtttgtcaatattttgtatgcaccacaagaagtgttcaacgtgtggg------------
---------------
>PAFTOL004648
------------------------------------------------------------
------------------------------------------------------------
---------------------------------------------------gttcctatt
gactcttgtgttataggagcccagcattctgccttcttacagcaggcatcatatatcact
ggtggtgtctatttgaagccccagcagctagatggattgtttcaatatctttctactgta
tttgcaactgacttgcattcccggaacttcatacaactccctaaacctgcaggcgtagat
ttccgtgcctcgtgtttttgtcacaagaacacgatagatatgggctatatatgttctgtt
tgtttgtcaatattttgtatgcaacacaagaagtgttcaacatgtggg------------
---------------
>PAFTOL004649
------------------------------------------------------------
------------------------------------------------------------
------------------------------------------------------------
-----------------------gcatttgatgt-------acaggcatcatatatcact
ggtggtgtctatttgaagccccagcagctagatggactgtttcagtatctgtctactgta
tttgcaactgacttgcattcccggaacttcatacaactccctaaacctgcaggcgtagat
ttccgtgcctcgtgtttttgtcacaagaacacgatagayatgggctatatatgttctgtt
tgtttgtcaatattttgtatgcatcacaagaagtgttcaacatgtggg------------
---------------
>PAFTOL004652
------------------------------------------------------------
------------------------------------------------------------
---------------------------------------------------attcctatt
gactcttgtgttataggagcacagcattctgccttcttacagcaggcatcatatatcact
ggtggtgtctatttgaagccccagcagctagatggactgtttcaatacctgtctactgta
tttgcaactgacttgcattcccggaacttcatacaactccctaaacctgcaggcgtagat
ttccgtgcctcgtgtttttgtcacaagaacacgatagatatgggctatatatgttctgtt
tgtttgtcgatattttgtatgcaccacaagaagtgttcaacatgtggg------------
---------------
>PAFTOL004653
------------------------------------------------------------
------------------------------------------------------------
---------------------------------------------------gttcctatt
gactcttgtgttataggagcacagcattctgccttcttacagcaggcatcatatatcact
ggtggtgtctatttgaagccccagcagctagatggactgtttcaatatctgtctactgta
tttgcaactgacttgcattcccggaacttcatacaactccctaaacctgcaggcgtagat
ttccgtgcctcgtgtttttgtcacaagaacacgatagatatgggctatatatgttctgtt
tgtttgtcgatattttgtatgcaccacaagaagtgttcaacatgtggg------------
---------------
>PAFTOL004654
------------------------------------------------------------
------------------------------------------------------------
------------------------------------------------------------
-----------------------gcatttgatgt-------gcaggcatcatatatcact
ggtggtgtctatttgaagccccagcagctagatggactgtttcagtatctgtctactgta
tttgcaactgacttgcattcccggaacttcatacaacttcctaaacctgcaggcgtagat
ttccgtgcctcg------------------------------------------------
------------------------------------------------------------
---------------
>PAFTOL004657
------------------------------------------------------------
------------------------------------------------------------
---------------------------------------------------gttcctatt
gactcttgtgttataggagcacagcattctgccttcttacagcaggcatcatatatcact
ggtggtgtctatttgaagccccagcagctagatggactctttcaatatctgtctactgta
tttgcaactgatttgcattcccggaacttcatacaactccctaaacccgcaggcgtagat
ttccgtgcctcgtgcttttgtcacaagaacacgatagatatgggctatatatgttctgtt
tgcttgtcaatattttgtatgcaccacaagaagtgttcgacatgtggg------------
---------------
>PAFTOL004658
------------------------------------------------------------
------------------------------------------------------------
------------------------------------------------------------
-----------------------gcatttgatgt-------acaggcatcatatatcact
ggtggtgtctatttgaagccccagcagctagatggactgtttcagtatctgtctactgta
tttgcaactgacttgcattcccggaacttcatacaactccctaaacctgcaggcgtagat
ttccgtgcctcgtgtttttgtcacaagaacacgata------------------------
------------------------------------------------------------
---------------
>PAFTOL004661
------------------------------------------------------------
------------------------------------------------------------
------------------------------------------------------cctatt
gactcttgtgttataggagcacagcattctgccttcttacagcaggcatcatatatcact
ggtggtgtctatttgaagccccagcagctagatggactctttcaatatctgtctactgta
tttgcaactgatttgcattcccggaacttcatacaactccctaaacccgcaggcgtagat
ttccgtgcctcgtgcttttgtcacaagaacacgatagatatgggctatatatgttctgtt
tgcttgtcaatattttgtatgcaccacaagaagtgttcgacatgtggg------------
---------------
>PAFTOL004664
------------------------------------------------------------
------------------------------------------------------------
------------------------------------------------------------
-----------------------gcatttgatgt-------acaggcatcatatatcact
ggtggtgtctatttgaagccccagctgctagatggactgtttcaatatctggctactgta
tttgcaactgayttgcattcccggaacttcatacaactccctaaacctgcaggcgtagat
ttccgtgcctcgtgtttttgtcacaagaacacgatagatatgggctatatatgttctgtt
tgtttgtcgatattttgtatgcaccacaagaagtgttcaacatgtggg------------
---------------
>PAFTOL004665
------------------------------------------------------------
------------------------------------------------------------
---------------------------------------------------gttcctatt
gactcttgtgttataggagcacagcattctgccttcttacagcaggcatcatatatcact
ggtggtgtctatttgaagccccagcagctagatggattgtttcaatatctttctactgta
tttgcaactgacttgcattcccggaacttcatacaactccctaaacctgcaggcgtagat
ttccgtgcctcgtgtttttgtcacaagaacacgatagatatgggctatatatgttctgtt
tgtttgtcaatattttgtatgcaacacaagaactgttcaacttgtggg------------
---------------
>PAFTOL004666
------------------------------------------------------------
------------------------------------------------------------
---------------------------------------------------gttcctatt
gactcttgtgttataggagcacagcattctgccttcttacagcaggcatcatatatcact
ggtggtgtctatttgaagccccagcagctagatggactgtttcaatatctatctactgta
tttgcaactgacttgcattctcggaacttcatacaactccctaaacctgcaggcgtagat
ttccgtgcctcgtgtttttgtcacaagaacacgatagatatgggctatatatgttctgtt
tgtttgtcgatattttgtatgcaccacaagaagtgttcaacatgtggg------------
---------------
>PAFTOL004667
------------------------------------------------------------
------------------------------------------------------------
---------------------------------------------------gttcctatt
gactcttgtgttataggagcacagcattctgccttcttacagcaggcatcatatatcact
ggtggtgtctatttgaagccccagcagctagatggactgtttcaatatctgtctactgta
tttgcaactgacttgcattcccggaacttcatacaactccctaaacctgcaggcgtagat
ttccgtgcctcgtgtttttgtcacaagaacacgatagatatgggctatatatgttctgtt
tgtttgtcgatattttgtatgcaccacaagaagtgttcaacatgtggg------------
---------------
>PAFTOL004668
------------------------------------------------------------
------------------------------------------------------------
------------------------------------------------------------
-----------------------gcatttgatgt-------acaggcatcatatatcact
ggtggtgtctatttgaagccccagcagctagatggactgtttcaatatctgtctactgta
tttgcaactgacttgcattcccggaacttcatacaactccctaaacctgcaggcgtagat
ttccgtgcctcgtgtttttgtcacaagaacacgatagatatgggctatatatgttctgtt
tgtttgtcgatattt---------------------------------------------
---------------
>PAFTOL005024
------------------------------------------------------------
------------------------------------------------------------
---------------------------------------------------gttcctatt
gactcttgtgttataggagcacagcattctgccttcttacagcaggcatcatatatcact
ggtggtgtctatttgaagccccagcagctagatggactgtgtcaatatctgtctactgta
tttgcaactgacttgcattcccggaacttcatacaactccctaaacctgcaggcgtagat
ttccgtgcctcgtgtttttgtcacaagaacacgatagatatgggctatatatgttctgtt
tgtttgtcgata------------------------------------------------
---------------
>PAFTOL005025
------------------------------------------------------------
------------------------------------------------------------
------------------------------------------------------------
-----------------------gcatatgatgt-------acaggcatcatatatcact
ggtggtgtctatttgaagccccagcagctagatggactgtttcaatatctgtctactgta
tttgcractgacttgcattcccggaacttcatacaactccctaaacctgcaggcgtagat
ttccgtgcctcgtgtttttgtcacaagaacacgatagatatgggctatatatgttctgtt
------------------------------------------------------------
---------------
>PAFTOL005026
------------------------------------------------------------
------------------------------------------------------------
------------------------------------------------------------
gactcttgtgttataggagcacagcattctgccttcttacagcaggcatcatatatcact
ggtggtgtctatttgaagccccagcagctagatggactgtttcaatatctgtckactgta
tttgcaactgacttgcattcccggaacttcatacaactccctaaacctgcaggcgtagat
ttccgtgcctcgtgtttttgtcacaagaacacgatagatatgggctatatatgttctgtt
tgtttgtcaatattttgtatgcaccacaagaagtgttcaacgtgtggg------------
---------------
>PAFTOL005042
------------------------------------------------------------
------------------------------------------------------------
------------------------------------------------------------
-----------------------gcatttgatgt-------acaggcatcatatatcact
ggtggtgtctatttgaagccccagcagctagatggattgtttcaatatctttctactgta
tttgcaactgacttgcattcccggaacttcatacaactccctaaacctgcaggcgtagat
ttccgtgcctcgtgtttttgtcacaagaacacgatagatatgggctatatatgttctgtt
tgtttgtcaatattttgtatgcaacacaagaagtgttcaacgtgtggg------------
---------------
>PAFTOL005043
------------------------------------------------------------
------------------------------------------------------------
---------------------------------------------------gttcctatt
gactcttgtgttataggagcacagcattctgccttcttacagcaggcatcatatatcact
ggtggtgtctatttgaagccccagcagctagatggactgtttcaatayctgtctactgta
tttgcaactgacttgcattcccggaacttcatacaactccctaaacctgcaggcgtagat
ttccgtgcctcgtgtttttgtcacaagaacacgatagatatgggctatatatgttctgtt
tgtttgtcgatattttgtatgcaccacaagaagtgttcaacatgtggg------------
---------------
>PAFTOL005169
------------------------------------------------------------
------------------------------------------------------------
------------------------------------------------------------
------------------------------------------------------------
---------------------cagcagctagatggactgtttcaatatctgtctactgta
tttgcaactgacttgcattcccggaacttcatacaactccctaaacctgcaggcgtagat
ttccgtgcctcgtgtttttgtcacaagaacacgata------------------------
------------------------------------------------------------
---------------
>PAFTOL007498
------------------------------------------------------------
------------------------------------------------------------
------------------------------------------------------------
------------------------------------------------------------
---------------------cagcagctagatggactgtttcaatatctgtctactgta
tttgcaactgacttgcattcccggaacttcatacaactccctaaacctgcaggcgtagat
ttccgtgcctcgtgtttttgtcacaagaacacgatagatatgggctatatatgttctgtt
tgtttgtcaatattttgtatgcaccacaagaagtgttcaacatgtggg------------
---------------
>PAFTOL008060
------------------------------------------------------------
------------------------------------------------------------
------------------------------------------------------------
-----------------------gcatttgatgt-------acaggcatcatatatcact
ggtggtgtctatttgaagccccagcagctagatggactgtttcaatatctggctactgta
tttgcaactgacttgcattcccggaacttcatacaactccctaaacctgcaggcgtagat
ttccgtgcctcgtgtttttgtcacaagaacacgatagatatgggctatatatgttctgtt
tgtttgtcgatattttgtatgcaccacaagaagtgttcaacatgtggg------------
---------------
>PAFTOL008062
------------------------------------------------------------
------------------------------------------------------------
------------------------------------------------------------
---------------------cagcattctgccttcttacagcaggcatcatatatcact
ggtggtgtctatttgaagccccagctgctagatggactgtttcaatatctggctactgta
tttgcaactgacttgcattcccggaacttcatacaactccctaaacctgcaggcgtagat
ttccgtgcctcgtgtttttgtcacaagaacacgatagatatgggctatatatgttctgtt
tgtttgtcgatattgtttatgcaccacaagaattgttcaacatgtgga------------
---------------
>PAFTOL008063
------------------------------------------------------------
------------------------------------------------------------
---------------------------------------------------gttcctatt
gactcttgtgttataggagcacagcattctgccttcttacagcaggcatcatatatcact
ggtggtgtctatttgaagccccagctgctagatggactgtttcaatatctggctactgta
tttgcaactgacttgcattcccggaacttcatacaactccctaaacctgcaggcgtagat
ttccgtgcctcgtgtttttgtcacaagaacacgatagatatgggctatatatgttctgtt
tgtttgtcgatattttgtatgcaccacaagaagtgttcaacatgtggg------------
---------------
>PAFTOL008084
------------------------------------------------------------
------------------------------------------------------------
---------------------------------------------------gttcctatt
gactcttgtgttataggagcacagcattctgccttcttacagcaggcatcatatatcact
ggtggtgtgtatttgaagccccagcagctagatggactgtttcaatatctgtctactgta
tttgcaactgatttgcattcccggaacttcatacaactccctaaacctgcaggcgtagat
ttccgtgcctcgtgcttttgtcacaagaacacgatagatatgggctatatatgttctgtt
tgcttgtcaatattttgtatgcaccacaagaagtgttcaacatgtggg------------
---------------
>PAFTOL008417
------------------------------------------------------------
------------------------------------------------------------
---------------------------------------------------gttcctatt
gactcttgtgttataggagcacagcattctgccttcttacagcaggcatcatatatcact
ggtggtgtctatttgaagccccagcagctagatggactgtttcaatatctggctactgta
tttgcaactgacttgcattcccggaacttcatacaactccctaaacctgcaggcgtagat
ttccgtgcctcgtgtttttgtcacaagaacacgatagatatgggctatatatgttctgtt
tgtttgtcgatattttgtatgcaccacaagaagtgttcaacatgtggg------------
---------------
>PAFTOL008419
------------------------------------------------------------
------------------------------------------------------------
------------------------------------------------------------
---------------ggagcacagcattctgccttcttacagcaggcatcatatatcact
ggtggtgtctatttgaagccccagcagctagatggactgtttcaatatctgtctactgta
tttgcaactgacttgcattcccggaacttcatacaactccctaaacctgcaggcgtagat
ttccgtgcctcgtgtttttgtcacaagaacacgatagatatgggctatatatgttctgtt
tgtttgtcgatattttgtatgcaccacaagaagtgttcaacatgtggg------------
---------------
>PAFTOL008421
------------------------------------------------------------
------------------------------------------------------------
------------------------------------------------------------
---tcttgtgttataggagcacagcattctgccttcttacagcaggcatcatatatcact
ggtggtgtgtatttgaagccccagcagccagatggactgtttcagtatctgtctactgta
tttgcaactgacttgcattcccggaacttcatacaactccctaaacctgcaggcgtagat
ttccgtgcctcgtgtttttgtcacaagaatacgatagatatgggctatatatgttctgtt
tgtttgtcaatattttgcatgcaccacaagaagtgttcaacgtgtggg------------
---------------
>PAFTOL008422
------------------------------------------------------------
------------------------------------------------------------
------------------------------------------------------------
------------------------------------------------------------
------------------------------------------------atgcagactgta
tttgcaagtgatttgcattcccggaacttcatacaactccctaaacctgcaggcgtagat
ttccgtgcctcgtgtttttgtcacaagaacacgatagatatgggctatatatgttctgtt
tgtttgtcaatattttgcatgcaccacaagaag---------------------------
---------------
>PAFTOL008423
------------------------------------------------------------
------------------------------------------------------------
---------------------------------------------------gttcctatt
gactcttgtgttataggagcacagcattctgccttcttacagcaggcatcatatatcact
ggtggtgtctatttgaagcctcagcagctagatggattgtttcaatatctttctactgta
tttgcaactgacttgcattcccggaacttcatacaactccctaaacctgcaggcgtagat
ttccgtgcctcgtgtttttgtcacaagaacacgatagatatgggctatatatgttctgtt
tgtttgtcaatattttgtatgcaacacaagaagtgttcaacgtgtggg------------
---------------
>PAFTOL008436
------------------------------------------------------------
------------------------------------------------------------
------------------------------------------------------------
-----------------------gcatttgatgt-------acaggcatcatatatcact
ggtggggtctatttgaagccccagcagctagatggactgtttcaatatctctctactgta
tttgcaactgacttgcattcccggaacttcatacaactccctaaacctgcaggcgtagat
ttccgtgcctcgtgtttttgtcacaagaacgcgatagatatgggctatatatgttctgtt
tgtttgtcaatattttgtgtgcaccacaagaagtgttcaacgtgtggg------------
---------------
>PAFTOL008439
------------------------------------------------------------
------------------------------------------------------------
------------------------------------------------------------
------------------------------------------------------------
------------------------------------ctgtttcaatatctgtckactgta
tttgcaactgatttgcattcccggaacttcatacaactccctaaacctgcsggtgtagat
ttccgtgcctcgtgtttttgtcacaagaacacaatagatatgggctrtatatgttctgtt
tgcttgtcaatattttgyatgcaccacaagaagtgttcaacatgtggg------------
---------------
>PAFTOL008881
------------------------------------------------------------
------------------------------------------------------------
------------------------------------------------------------
------------------------------------------------------------
------------------------------------------------atgcagactgta
tttgcaactgacttgcattcccggaacttcatacaactccctaaacctgcaggcgtagat
ttccgtgcctcgtgtttttgtcacaagaacacgatagatatgggctatatatgttctgtt
tgtttgtcaatattttgtatgcaccacaagaagtgttcaacatgtggg------------
---------------
>PAFTOL009175
------------------------------------------------------------
------------------------------------------------------------
------------------------------------------------------------
------------------------------------------------------------
---------------aagccccagcagctagatggactgtttcaatatctgtctactgta
tttgcaactgacttgcattcccggaacttcatacaactccctaaacctgcaggcgtagat
ttccgtgcctcg------------------------------------------------
------------------------------------------------------------
---------------
>PAFTOL009181
------------------------------------------------------------
------------------------------------------------------------
------------------------------------------------------------
------------------------------------------------------------
------------------------------------------------atgcagactgta
tttgcaactgacttgcattcccggaacttcatacaactccctaaacctgcaggcgtagat
ttccgtgcctcgtgtttttgtcacaagaacacg---------------------------
------------------------------------------------------------
---------------
>PAFTOL009185
------------------------------------------------------------
------------------------------------------------------------
------------------------------------------------------------
-----------------------gcatttgatgt-------acaggcatcatttatcact
ggtggtgtctatttgaagccccagcagctagatggactgtttcaatatctctctactgta
tttgcaactgacttgcattcccggaacttcatacaactccctaaacctgcaggcgtagat
ttccgtgcctcgtgtttttgtcacaagaacacgatagatatgggctatatatgttctgtt
tgtttgtcaatattttgtatgcaccacaagaagtgttcaacgtgtggg------------
---------------
>PAFTOL009187
------------------------------------------------------------
------------------------------------------------------------
------------------------------------------------------------
---------------------cagcattctgccttcttacagcaggcatcatatatcact
ggtggtgtctatttgaagccccagcagctagatggattgtttcaatatctttctactgta
tttgcaactgacttgcattcccggaacttcatacaactccctaaacctgcaggcgtagat
ttccgtgcctcgtgtttttgtcacaagaacacgatagatatgggctatatctgttctgtt
tgtttgtcaatattttgtatgcaacacaagaagtgttcaacgtgtggg------------
---------------
>PAFTOL009189
------------------------------------------------------------
------------------------------------------------------------
------------------------------------------------------------
-----------------------gcatttgatgt-------acaggcatcatatatcact
ggtggtgtctatttgaagccccagcagctagatgggctgtttcaatatctgtctactgta
tttgcaactgacttgcattcccggaacttcatacaactccctaaacctgcaggcgtagat
ttccgtgcctcgtgtttttgtcacaagaacacgatagatatgggctatatatgttctgtt
tgtttgtcgatattttgtatgcaccacaagaagtgttcaacatgtggg------------
---------------
>PAFTOL009191
------------------------------------------------------------
------------------------------------------------------------
------------------------------------------------------------
-----------------------gcatttgatgt-------acaggcatcatatatcact
ggtggtgtctatttgaagccccagcagctagatggactgtttcaatatctgtctactgta
tttgcaactgacttgcattcccggaacttcatacaactccctaaacctgcaggcgtagat
ttccgtgcctcgtgtttttgtcacaagaacacgatagatatgggctatatatgttctgtt
tgtttgtcgatattttgtatgcaccacaagaagtgttcaacatgtggg------------
---------------
>PAFTOL009193
------------------------------------------------------------
------------------------------------------------------------
------------------------------------------------------------
------------------------------------------------------------
------------------------------------------------atgcagactgta
tttgcgactgacttgcattcccggaacttcatacaactccctaaacctgcaggcgtagat
ttccgtgcctcg------------------------------------------------
------------------------------------------------------------
---------------
>PAFTOL009195
------------------------------------------------------------
------------------------------------------------------------
------------------------------------------------------------
-----------------------gcatttgatgt-------acaggcatcatatatcact
ggtggtgtctatttgaagccccagcagctagatggactgtttcaatatctgtctactgta
tttgcaactgacttgcattcccggaacttcatacaactccctaaacctgcaggcgtagat
ttccgtgcctcgtrtttttgtcacaagaacacgatagatatgggctatatatgttctgtt
tgtttgtcgatattttgtatgcaccacaagaagtgttcaacatgtggg------------
---------------
>PAFTOL009199
------------------------------------------------------------
------------------------------------------------------------
------------------------------------------------------------
-----------------------gcatttgatgt-------acaggcatcatatatcact
ggtggtgtctatttgaagccccagcagctagatggactgtttcaatatctggctactgta
tttgcaactgacttgcattcccggaacttcatacaactccctaaacctgcaggcgtagat
ttccgtgcctcgtgtttttgtcacaagaacacgatagatatgggctatatatgttctgtt
tgtttgtcgatattttgtatgcaccacaagaagtgttcaacatgtggg------------
---------------
>PAFTOL009203
------------------------------------------------------------
------------------------------------------------------------
------------------------------------------------------------
------------------------------------------------------------
ggtggtgtctatttgaagccccagcagctagatggactgtttcaatatctgtctactgta
tttgcaactgacttgcattgccggaacttcatacaactccctaaacctgcaggcgtagat
ttccgtgcctcgtgtttttgtcacaagaacacgatagatatgggctatatatgttctgtt
tgtttgtcgatattt---------------------------------------------
---------------
>PAFTOL009205
------------------------------------------------------------
------------------------------------------------------------
---------------------------------------------------gttcctgtt
gactcttgtgttataggagcacagcattctgccttcttacagcaggcatcatatatcact
ggtggtgtctatttgaagccccagcagctagatggactgtttcaatatctgtctactgta
tttgcaactgacttgcattcccggaacttcatacaactccctaaacctgcaggcgtagat
ttccgtgcctcgtgtttttgtcacaagaacacgatagatatgggctatatatgttctgtt
tgtttgtcaatattttgtatgcaccacaagaagtgttcaacgtgtggg------------
---------------
>PAFTOL009207
------------------------------------------------------------
------------------------------------------------------------
------------------------------------------------------------
------------------------------------------caggcatcatatatcact
ggtggtgtgtatttgaagccccagcagctagatggactgtttcaatatctgtctactgta
tttgcaactgatttgcattcccggaacttcatacaactccctaaacctgcaggcgtagat
ttccgtgcctcgtgcttttgtcacaagaacacratagatatgggctatatatgttctgtt
tgcttgtcaatattttgtatgcaccacaagaagtgttcaacatgtggg------------
---------------
>PAFTOL009209
------------------------------------------------------------
------------------------------------------------------------
------------------------------------------------------------
---------------------cagcattctgccttcttacagcaggcatcatatatcact
ggtggtgtctatttgaagcctcagcagctagatggattgtttcaatatctttctactgta
tttgcaactgacttgcattcccggaacttcatacaactccctaaacctgcaggcgtagat
ttccgtgcctcgtgtttttgtcacaagaacacgatagatatgggctatatatgttctgtt
tgtttgtcaatattttgtatgcaacacaagaagtgttcaacgtgtggg------------
---------------
>PAFTOL009215
------------------------------------------------------------
------------------------------------------------------------
---------------------------------------------------gttcctatt
gactcttgtgttataggagcacagcattctgccttcttacagcaggcatcatatatcact
ggtggtgtctatttgaagccccagctgctagatggactgtttcaatatctggctactgta
tttgcaactgacttgcattcccggaacttcatacaactccctaaacctgcaggcgtagat
ttccgtgcctcgtgtttttgtcacaagaacacgatagatatgggctatatatgttctgtt
tgtttgtcgatattttgtatgcaccacaagaagtgttcaacatgtggg------------
---------------
>PAFTOL009217
------------------------------------------------------------
------------------------------------------------------------
------------------------------------------------------------
------------------------------------------------tcatatatcact
ggtggtgtctatttgaagccccagctgctagatggactgtttcaatatctggctactgta
tttgcaactgacttgcattcccggaacttcatacaactccctaaacctgcaggcgtagat
ttccgtgcctcgtgtttttgtcacaagaacacgatagatatgggctatatatgttctgtt
tgtttgtcaatattttgtatgcaccacaagaagtgttcaacatgtggg------------
---------------
>PAFTOL009219
------------------------------------------------------------
------------------------------------------------------------
------------------------------------------------------------
---------------------------------------------------------act
ggtggtgtctatttgaagccccagctgctagatggactgtttcaatatctggctactgta
tttgcaactgacttgcattcccggaacttcatacaactccctaaacctgcaggcgtagat
ttccgtgcctcgtgtttttgtcacaagaacacgatagatatgggatatatatgttctgtt
tgtttgtcgatattttgtatgcaccacaagaagtgttcaacatgtggg------------
---------------
>PAFTOL009221
------------------------------------------------------------
------------------------------------------------------------
------------------------------------------------------------
------------------------------------------------------------
------------------------------------------------atgcagactgta
tttgcaactgacttgcattcccggaacttcatacaactccctaaacctgcaggcgtagat
ttccgtgcctcgtgtttttgtcacaagaacacgatagatatgggctatatatgttctgtt
tgtttgtcaatattttgtatgcaccacaagaagtgttcaacatgtggg------------
---------------
>PAFTOL009223
------------------------------------------------------------
------------------------------------------------------------
---------------------------------------------------gttcctatt
gactcttgtgttataggagcacagcattctgccttcttacagcaggcatcatatatcact
ggtggtgtctatttgaagccccagcagctagatggactgtttcaatatctggctactgta
tttgcaactgacttgcattcccggaacttcatwcaactccctaaacctgcaggcgtagat
ttccgtgcctcgtgtttttgtcacaagaacacgatagatatgggctatatatgttctgtt
tgtttgtcgatattttgtatgcaccacaagaagtgttcaacatgtggg------------
---------------
>PAFTOL009225
------------------------------------------------------------
------------------------------------------------------------
------------------------------------------------------------
-----------------------gcatttgatgt-------gcaggcatcatatatcact
ggtggtgtctatttgaagccycagcagctagatggactgtttcaatatctggctactgta
tttgcaactgacttgcattcccggaacttcatacaactccctaaacctgcaggcgtagat
ttccgtgcctcgtgtttttgtcacaagaacacgatagatatgggctatatatgttctgtt
tgtttgtcgatattttgtatgcaccacaagaagtgttcaacatgtggg------------
---------------
>PAFTOL009227
------------------------------------------------------------
------------------------------------------------------------
---------------------------------------------------gttcctatt
gactcttgtgttataggagcacagcattctgccttcttacagcaggcatcatatatcact
ggtggtgtctatttgaagccccagcagctagatggactgtttcaatatctgtctactgta
tttgcaactgacttgcattcccggaacttcatacaactccctaaacctgcaggcgtagat
ttccgtgcctcgtgtttttgtcacaagaacacgatagatatgggctatatatgttctgtt
tgtttgtcgatattttgtatgcaccacaagaagtgttcaacatgtggg------------
---------------
>PAFTOL009229
------------------------------------------------------------
------------------------------------------------------------
------------------------------------------------------------
------------------gcacagcattctgccttcttacagcaggcatcatatatcact
ggtggtgtgtatttgaagcctcagcagctagatggactgtttcaatatctgtctactgta
tttgcaactgacttgcattcccggaacttcatacaactccctaaacctgcaggcgtagat
ttccgtgcttcgtgtttttgtcacaagaacacgatagatatgggctatatatgttctgtt
tgtttgtcaatattttgtatgcatcacaagaagtgttcgacgtgtggg------------
---------------
>PAFTOL009231
------------------------------------------------------------
------------------------------------------------------------
------------------------------------------------------------
------------------------------------------------------------
------------------------------------------------atgcagactgta
tttgcaactgacttgcattcccggaacttcatacaactccctaaacctgcaggcgtagat
ttccgtgcctcg------------------------------------------------
------------------------------------------------------------
---------------
>PAFTOL009233
------------------------------------------------------------
------------------------------------------------------------
------------------------------------------------------------
-----------------------gcatttgatgt-------acaggcatcatatatcact
ggtggtgtctatttgaagcctcagcagctagatgggctgtttcaatatctgtctactgta
tttgcaactgatttgcattcycggaacttcatacaactccctaaacctgcaggcgtagat
ttccgtgcctcgtgtttttgtcacaagaacacgatcgatatgggctatatatgttctgtt
tgtttgtca---------------------------------------------------
---------------
>PAFTOL009235
------------------------------------------------------------
------------------------------------------------------------
---------------------------------------------------gttcccatt
gactcttgtgttataggagcacagcattctgccttcttacagcaggcatcatacatcact
ggtggtgtctatttgaagccccagcagctagatggactctttcaatatctgtctactgta
tttgcaactgatttgcattcccgaaacttcatacaactccctaaacctgcaggcgtagat
ttccgtgcctcgtgcttttgtcacaagaacacgatagatatgggctatatatgttctgtt
tgcttgtcaatattttgtatgcaccacaagaagtgttcaacatgtggg------------
---------------
>PAFTOL009237
------------------------------------------------------------
------------------------------------------------------------
------------------------------------------------------------
------------------------------------------caggcatcatatatcact
ggtggtgtctatttgaagccccagcagctagatggactctttcaatatctgtctactgta
tttgcaactgatttgcattcccgaaacttcgtacaactccctaaacccgcaggtgtagat
ttccgtgcctcgtgcttttgtcacaagaacacgatagatatgggctatatatgttctgtt
tgcttgtcaatattttgcatgcaccacaagaagtgttcaacatgtggg------------
---------------
>PAFTOL009239
------------------------------------------------------------
------------------------------------------------------------
------------------------------------------------------------
------------------------------------------------------------
ggtggtgtctatttgaagccccagcagctagatggactgtttcaatatctgtctactgta
tttgcaactgacttgcattcccggaacttcatacaactccctaaacctgcaggcgtagat
ttccgtgcctcgtgtttttgtcacaagaacacgatagatatgggctatatatgttctgtt
tgtctg------------------------------------------------------
---------------
>PAFTOL009241
------------------------------------------------------------
------------------------------------------------------------
------------------------------------------------------------
------------------gcacagcattctgccttcttacagcaggcatcatatatcact
ggtggtgtctatttgaagccccagcagctagatggactgtttcaatatctggctactgta
tttgcaactgacttgcattcccggaacttcatacaactccctaaacctgcrggcgtagat
ttccgtgcctcgtgtttttgtcacaagaacacgatagatatgggctatatatgttctgtt
tgtttgtcgatattttgtatgcaccacaagaagtgttcaacatgtggg------------
---------------
>PAFTOL009243
------------------------------------------------------------
------------------------------------------------------------
---------------------------------------------------gttcctatt
gactcttgtgttataggagcacagcattctgccttcttacagcaggcatcatatatcact
ggtggtgtctatttgaagccccaacagctagatggattgtttcaatatctttctactgta
tttgcaactgacttgcattcccggaacttcatacaactccctagacctgcaggtgtagat
ttccgtgcctcgtgtttttgtcacaagaacacgatagatatgggctatatatgttctgtt
tgtttgtcaatattttgtatgcaacacaagaagtgttcaacgtgtggg------------
---------------
>PAFTOL009245
------------------------------------------------------------
------------------------------------------------------------
------------------------------------------------------------
------------------------------------------------------------
---------------aagccccagcagctagatggattgtttcaatatctttctactgta
tttgcaactgacttgcattcccggaacttcatacaactccctaaacctgcaggcgtagat
ttccgtgcctcgtgtttttgtcacaagaacacgatagatatgggctatatatgttctgtt
tgtttgtcaatattttgtatgcaacacaagaagtgttcaacgtgcggg------------
---------------
>PAFTOL009255
------------------------------------------------------------
------------------------------------------------------------
---------------------------------------------------gttcctgtt
gactcttgtgttataggagcacagcattctgccttcttacagcaggcatcatatatcact
ggtggtgtctatttgaagccccagcagctagatggactgtttcaatatctgtctactgta
tttgcaactgacttgcattcccggaacttcatacaactccctaaacctgcaggcgtagat
ttccgtgcctcgtgtttttgtcacaagaacacgatagatatgggctatatatgttctgtt
tgtttgtcaatattttgtatgcaccacaagaagtgttcaacgtgtggg------------
---------------
>PAFTOL009257
------------------------------------------------------------
------------------------------------------------------------
---------------------------------------------------gttcctgtt
gactcttgtgttataggagcacagcattctgccttcttacagcaggcatcatatatcact
ggtggtgtctatttgaagccccagcagctagatggactgtttcaatatctgtcgactgta
tttgcaactgacttgcattcccggaacttcatacaactccctaaacctgcaggcgtagat
ttccgtgcctcgtgtttttgtcacaagaacacgatagatatgggctatatatgttctgtt
tgtttgtcaatattttgtatgcaccacaagaagtgttcaacgtgtggg------------
---------------
>PAFTOL009259
------------------------------------------------------------
------------------------------------------------------------
------------------------------------------------------------
------------------------------------------------------------
---------tatttgaagccccagcagctagatggactgtttcaatatctgtctactgta
tttgcaactgacttgcattcccggaacttcatacaactccctaaacctgcaggcgtagat
ttccgtgcctcgtgtttttgtcacaagaacacgatagatatgggctatatatgttctgtt
tgtttgtcaatattt---------------------------------------------
---------------
>PAFTOL009261
------------------------------------------------------------
------------------------------------------------------------
------------------------------------------------------------
-----------------------gcatttgatgt-------acaggcatcatatatcact
ggtggtgtctatttgaagccccagcagctagatggactgtttcagtatctgtctactgta
tttgcaactgacttgcattcccggaacttcatacaactccctaaacctgcaggtgtagat
ttccgtgcctcgtgtttttgtcacaagaacacgatagatatg------------------
------------------------------------------------------------
---------------
>PAFTOL009263
------------------------------------------------------------
------------------------------------------------------------
------------------------------------------------------------
-----------------------gcatttgatgt-------acaggcatcatatatcact
ggtggtgtctatttgaagccccagcagctagatggattgtttcaatatctttckactgtg
tttgcaactgacttgcattcccggaacttcatacaactccctaaacctgcaggcgtagat
ttccgtgcctcgtgtttttgtcacaagaacacgatagatatgggctatatatgttctgtt
tgtttgtcaatattttgtatgcaacacaagaagtgttcaacgtgtggg------------
---------------
>PAFTOL009265
------------------------------------------------------------
------------------------------------------------------------
------------------------------------------------------------
------------------------------------------------------------
---------------------------------ggattgtttcaatatctttctactgta
tttgcaactgacttgcattcccggaacttcatacaactccctaaacctgcaggcgtagat
ttccgtgcctcg------------------------------------------------
------------------------------------------------------------
---------------
>PAFTOL009267
------------------------------------------------------------
------------------------------------------------------------
------------------------------------------------------------
------------------------------------------caggcatcatatatcact
ggyggtgtctatttgaagccccagcagttagakggactgtttcaatatctgtctactgta
tttgcaactgatttgcattgccggaacttcatacaactccctaaacctgcaggcgtagat
ttccgtgcctcgtgtttttgkcacaagaacacgatagacatgggctatatatgttctgtt
tgcttgtcaatattttgtatgcagcacaagaagtgttcaacatgtggg------------
---------------
>PAFTOL009269
------------------------------------------------------------
------------------------------------------------------------
---------------------------------------------------gttcctatt
gactcttgtgttataggagcgcagcattctgccttcttacarcaggcatcgtatatcact
ggtggtgtctatttgaagccccagcagctagatggactgtttcaatatctgtckactgta
tttgcaactgatttgcattcccggaacttcatacaactccctaaacctgcaggcgtagat
ttccgtgcctcgtgtttttgtcacaagaacacgatagatatgggctatatatgttctgtt
tgcttgtcaatattttgtatgcaccacaagaagtgttccacatgtggg------------
---------------
>PAFTOL009271
------------------------------------------------------------
------------------------------------------------------------
------------------------------------------------------------
------------ataggagcacagcattctgccttcttacagcaggcatcatacatcact
ggtggtgtctatttgaagcyccagcagctagatggactgtttcagtatctgtctactgta
tttgcaactgacttgcattcccggaacttcatacaactccctaaacctgcrggcgtagat
ttccgtgcctcgtgtttttgtcacaagaacacratagatatgggctatatatgttctgtt
tgtttgtcaatattttgtatgcaccacaagaagtgttcaacgtgtggg------------
---------------
>PAFTOL009279
------------------------------------------------------------
------------------------------------------------------------
------------------------------------------------------------
-----------------------gcatttgatgt-------acaggcatcatatatcact
ggtggtgtctatttgaagccccagcagctagatggactgtttcaatatctgtctactgta
tttgcaactgacttgcattcccggaacttcatacaactccctaaacctgcaggcrtagat
ttccgtgcctcgtgtttttgtcacaagaacacgatagatatgggttatatatgttctgtt
tgtttgtcgatattttgtatgcaccacaagaagtgttcaacatgt---------------
---------------
>PAFTOL009281
------------------------------------------------------------
------------------------------------------------------------
------------------------------------------------------------
------------------------------------------------------------
------------------------------------------------ttgcagactgta
tttgcaactgacttgcattcccggaacttcatacgactccctaaacctgcaggcgtagat
ttccgtgcctcgtgtttttgtcacaagaacacgatagatatgggctatatatgttctgtt
tgtttgtcaatattttgtatgcaccac---------------------------------
---------------
>PAFTOL009283
------------------------------------------------------------
------------------------------------------------------------
---------------------------------------------------gttcctatt
gactcttgtgttataggagcacagcattctgccttcttacagcaggcatcatatatcact
ggtggtgtctatttgaagccccagctgctagatggactgtttcaatatctggctactgta
tttgcaactgacttgcattcccggaacttcatacaactccctaarcctgcaggcgtagat
ttccgtgcctcgtgtttttgtcacaagaacacgatagatatgggctatatatgttctgtg
tgtttgtcgatattttgtatgcaccacaagaagtgttcaacatgtggg------------
---------------
>PAFTOL009285
------------------------------------------------------------
------------------------------------------------------------
---------------------------------------------------gttcctatt
gactcttgtgttataggagcacagcattctgccttcttacagcaggcatcatatatcact
ggtggtgtgtatttgaagccccagcagctagatggactgtttcaatatctgtctactgta
tttgcaactgatttgcattcccggaacttcatacaactccctaaacctgcaggcgtagat
ttccgtgcctcgtgcttttgtcacaagaacacgatagatatgggctatatatgttctgtt
tgcttgtcaatattttgtatgcaccacaagaagtgttcaacatgtggg------------
---------------
>PAFTOL009287
------------------------------------------------------------
------------------------------------------------------------
------------------------------------------------------------
---------------ggagcacagcattctgccttcttgcagcaggcatcatatatcact
ggtggtgtctatttgaagccccrgcagctrgatggactgtttcaatatctgtckactgta
tttgcaactgacttgcattcccggaacttcatacaactccctaaacctgcaggcgtagat
ttccgtgcctcgtgtttttgtcacaagaacacgatagatatgggctatgtatgttctgtt
tgtttgtcgatattttgtatgcaccacaagaggtgttcaacatgtggg------------
---------------
>PAFTOL009289
------------------------------------------------------------
------------------------------------------------------------
------------------------------------------------------------
------------------------------------------------------------
------------------------------------------------atgcagactgta
tttgcaactgacttgcattcccggaacttcatacaactccctaaacctgcaggcgtagat
ttccgtgcctcgtgtttttgtcacaagaacacgatagatatgggctatatatgttctgtt
tgtttgtcaatattttgtatgcaacacaagaagtgttcaacatgtggg------------
---------------
>PAFTOL009291
------------------------------------------------------------
------------------------------------------------------------
------------------------------------------------------------
-----------------------gcatttgatgt-------rcaggcatcatatatcact
ggtggtgtctatttgaagccccagcagctagatggactgtttcaatatctgtctactgta
tttgcaactgacttgcattcccggaacttcatacaactccctaaacctgcaggcgtagat
ttccgtgcctcgtgtttttgtcacaagaacacgatagatatgggctatgtatgttctgtt
tgtttgtcgatattttgtatgcaccacaagaagtgttcaacatgtggg------------
---------------
>PAFTOL009293
------------------------------------------------------------
------------------------------------------------------------
------------------------------------------------------------
------------------------------------------------------atcact
ggtggtttctatttgaagccccagccgctagatggactgtttcaatatctggctactgta
tttgcaactgacttgcattcccggaacttcatacaactccctaaacctgcaggcgtagat
ttccgtgcctcgtgtttttgtcacaagaacacgatagatatgggctatatatgttctgtt
tgtttgtcgatattttgtatgcac------------------------------------
---------------
>PAFTOL009295
------------------------------------------------------------
------------------------------------------------------------
------------------------------------------------------------
------------------------------------------------------------
------------------------------------------------atgcagactgta
tttgcaactgacttgcattcccggaacttcatacaactccctaaacctgcaggcgtagat
ttccgtgcctcgtgtttttgtcacaagaacacgatagatatgggctatatatgttctgtt
tgt---------------------------------------------------------
---------------
>PAFTOL009297
------------------------------------------------------------
------------------------------------------------------------
------------------------------------------------------------
------------------------------------------------------------
---ggtgtgtatttgaagccccagcagctagatggactgtttcaatatctgtctactgta
tttgcaactgacttgcattcccggaacttcatacaactccctaaacctgcaggcgtagat
ttccgtgcctcgtgtttttgtcacaagaacacgatagatatgggctatatatgt------
------------------------------------------------------------
---------------
>PAFTOL009301
------------------------------------------------------------
------------------------------------------------------------
------------------------------------------------------------
------------------------------------------------------------
------------------------------------------------atgcagaccgta
tttgcaactgacttgcattcccggaacttcatacaactccctaaacctgcaggcgtagat
ttccgtgcctcg------------------------------------------------
------------------------------------------------------------
---------------
>PAFTOL013501
------------------------------------------------------------
------------------------------------------------------------
------------------------------------------------------------
------------------------------------------------------------
---ggtgtctatttgaagccccagcagctagatggactgtttcaatatctgtctactgta
tttgcaactgacttgcattcccggaacttcatacaactccctaaacctgcaggcgtagat
ttccgtgcctcgtgtttttgtcacaagaacacgatagat---------------------
------------------------------------------------------------
---------------
>SRR5036296
------------------------------------------------------------
------------------------cagatattgggcttgcatggatcccctgatggacca
gagcaatatgttgcagtgatgaatgccatcttctcagcccagcggtccatggttcctatt
gactcttgtgttataggagcacagcattctgccttcttacagcaggcatcatatatcact
ggtggtgtctatttgaagccccagcagctagatggattgtttcaatatctttctactgta
tttgcaactgacttgcattcccggaacttcatacaactccctaaacctgcaggcgtagat
ttccgtgcctcgtgtttttgtcacaagaacacgatagatatgggctatatatgttctgtt
tgtttgtcaatattttgtatgcaacacaagaagtgttcaacgtgtggg------------
---------------
>SRR5137211
------------------------------------------atacaacgcgttttcaga
tcagggccacttcatccccggccacgaatattgggcttgcatggatccgctgatggacca
gagcartatgttgcagtgatgaatgccatcttctcagcccagcggtccatggttcctgtt
gactcttgtgttataggagcacagcattctgccttcttacagcaggcatcatatatcact
ggtggtgtctatttgaagccccagcagctagatggattgtttcaatatctttctactgta
tttgcaactgacttgcattcccggaacttcatacaactccctaaacctgcaggcgtagat
ttccgtgcctcgtgtttttgtcacaagaacacgatagatatgggctatatatgttctgtt
tgtttgtcaatattttgtatgcaacacaagaagtgttcaacatgtggg------------
---------------
>SRR5137212
------------------------------------------------------------
------------------------cagatattgtgcttgcatggatcccctgatggacca
gagcaatatgttgcggtgatgaatgccatcttctcagcccagcggtccatggttcctatt
gactcttgtgttataggagcacagcattctgccttcttgcagcaggcatcatatatcact
ggtggtgtctatttgaagccccagcagctagatggactgtttcaatatctgtctactgta
tttgcaactgatttgcattcccggaacttcatacaactccctaaacctgcaggcgtagat
ttccgtgcctcgtgtttttgtcacaagaacacaatagatatgggctatatatgttctgtt
tgcttgtcaatattttgtatgcaccacaagaagtgttcaacgtgtggg------------
---------------
>SRR5137213
------------------------------------------------------------
------------------------cagatattgtgcttgcatggatcccctgatggacca
gagcaatatgttgcagtgatgaatgcgatcttctcagcccagcggtccatggttcctatt
gactcttgtgttataggagcacagcattctgccttcttacagcaggcatcatatatcact
ggtggtgtctatttgaagccccagcagctagatggattgtttcaatatctttctactgta
tttgcaactgacttgcattcccggaacttcatacaactccctaaacctgcaggcgtagat
ttccgtgcctcgtgtttttgtcacaagaacacgatagatatgggctatatatgttctgtt
tgtttgtcaatattttgtatgcaacacaagaagtgttcaacgtgtggg------------
---------------
>SRR7905849
tcttccttattgtctgggtcgctctccatggctttgtgctatatacaacgcgttttcaga
tcagggccacttcatcctcagccacgaatattgtgcttgcatggatcccctgatggacca
gagcaatatgtttcagtgatgaatgctatcttctcagcccagcggtccatggttcctatt
gattcttgtgttataggagcacagcattctgccttcttacagcaggcatcatatatcact
ggtggtgtctatttgaagccccagcagctagatggactgtttcaatatctgtctagtgta
tgtgcaactgatttgtattgccggaagttcatacaactccctaaacctgcaggcgtagat
ttccgtgcctcgtgtttttgtcacaagaacacgatagatatgggctatgtatgttctgtt
tgcttgtcaatattttgtatgcaccacaagaagtgttcaacgtgtgggtcagtttttggt
caagcccagtcagat
>SRR7905861
tcttccttattgtctgggtcgctttctatggctttgtgytatatacaacgcgttttcaga
tcagggccacttcatccccagccacggatattgtgcttgcatggatcccctgatggacca
gagcaatatgttgcagtgatgaatgccatcttctcagcccagcggtccatggttcctatt
gactcttgtgttataggagcacagcattctgccttcttacagcaggcatcatatatcact
ggtggtgtctatgtgaagccccagcagctagatggattrtttcaatatctttctactgta
tttgcaactgacttgcattcccggaacttcatacaactccctaaacctgcaggcgtagat
ttccgtgcctcgtgtttttgtcacaagaacacgatagatatgggctatatatgttctgtt
tgtttgtcaatattttgtatgcaacacaagaagtgttcaacgtgtggrtcagtttttggt
cgagcccagtcagat
>SRR7905862
tcttccttattgtctgggtcgctttcaatggctttgtgctatatacaacgcgttttcaga
tcagggccacttcatccwcagccacgaatattgtgcttgcatggatctcctgatggacca
gagcaatatgtwgcrgtgatgaatgccatcttctcagcccaacgatccatggttcctatt
gactcttgtgttataggagcacagcattctgccttcttacagcaggcatcatatatcact
ggtggtgtctatttgaagccccagcagctagatggactctttcaatatctgtctactgta
tttgcaactgatttgcattcccggaacttcatacaactccctaaacccrcaggcgtagat
ttycgtgcmtcgtgcttttgtcacaagaacacgatagatatgggctatatwtgttctgtt
tgcttgtcaatattttgtatgcaccacaagaagtgttcgacatgtgggtcagtttttggt
caagcccagtcagat
>SRR8327214
tcttccttattgtctgggtcgctttccatggctttgtgctatatacaacgcgttttcaga
tcagggccacttcatccccagccacgaatattgtgcttgcatggatcccctgatggacca
gagcaatacgttgccgtgatgaatgccatcttctcagcccagcggtccatggttcctatt
gactcttgtgttataggagcacagcattctgccttcttacagcaggcatcatatatcact
ggtggtgtctatttgaagccccagcagctagatggattgtttcaatatctttctactgta
tttgcaactgacttgcattcccggaacttcatacaactccctaaacctgcaggcgtagat
ttccgtgcctcgtgtttttgtcacaagaacacgatagatatgggctatatatgttctgtt
tgtttgtcaatattttgtatgcaacacaagaagtgttcaacatgtgggtcagtttttggt
cgagcccagtcagat
