# Supplementary material for: Phylogenomics and classification of Cactaceae based on hundreds of nuclear genes
Source: Plant Syst Evol. 2025 Aug 11;311(5):28. doi: 10.1007/s00606-025-01948-z (PMC12339657; doi:10.1007/s00606-025-01948-z)
Supplement: Supplementary file 4 — Online Resource 4: Containing alignments and RAxML gene trees for all included loci and all phylogenetic datasets (ZIP 10372 KB) [file 606_2025_1948_MOESM4_ESM.zip › de Vos et al_ESM_4/ESM_data_alignments/QCP/6303_consensus.mafft.fasta]

>PAFTOL004551
------------------------------------------------------------
------------------------------------------------------------
------------------------------------------------------------
-----------------------------------aacc------atctttccagca---
atcttttcttcctgtacatttttgggaagctggtagaagaagaagagggaggttttgcat
tgtggctttcttacatttttactgctgctggtgcaaaccttgtatcatggctggtcctcc
ctagaaatgcggtctctgttggagcctctggtgctgtttttggcttgtttgcaattagtg
tccttgtgaagatgtcatgggactggagaaagattcttgaagtacttatattaggtcaat
ttgtyatagaaaaggtgatggaagcagcccaagcatcaacaggcctgtcaaccggctttg
ctggagcatatagtttgcagaacattaatcacattgcacatctctcaggtgctctggtag
gggtccttttggtatggttattgagtgggcttccttctcattcatcagaacacgaaggac
crcgtgggaagtctgac
>PAFTOL004552
------------------------------------------------------------
------------------------------------------------------------
------------------------------------------------------------
------------------------------------------------------------
-----------------------gggaagctggtggaagaagaagcgggaggctttgcat
tgtggctttcttacattttcactgctgctggtgcaaaccttgtgtcatggctggtcctcc
ctagaaatgctgtttctgttggagcctctggtgctgtttttggcttgtttgcaattagtg
tccttgtgaagatgtcatgggactggagaaagattcttgaagtgcttatattaggtcaat
ttgtygtagaaaaggta-------------------------------------------
------------------------------------------------------------
------------------------------------------------------------
-----------------
>PAFTOL004553
------------------------------------------------------------
-----------------------------------------------------------g
tatggcaggttcaagctatcagaactctatatttgtaccactatcgccctgcttggtacc
agtttgtgacagctgctttttgccatgctaattggaacc------atctttccagca---
atcttttcttcctgtacatttttgggaagctggttgaagaagaagagggaggctttgcat
tatggctttcttacattttcactgcagcyggtgcaaaccttgtatcatggctggtcctcc
ctaggaatgctgtctctgttggagcctctggtgctgtttttggcttgtttgcaattagtg
tccttgtgaagatgtcatgggactggagaaagattcttgaagtgcttatattaggtcaat
ttgtcatagaaaaggtgatggaagcagcccaagcatcaacaggcctgtcaaccggctttg
ctggagcgtatactttgcagaacattaatcacattgcacatctctcgggtgctctggtag
gggtccttttggtatggttattgagtgggcttccttctcattcatcagaacacgaaggac
tgcatcagcagtctgac
>PAFTOL004554
------------------------------------------------------------
------------------------------------------------------------
--tggcaggttcgagctatcagaactctatacttgtaccactatcgccctgcttggtacc
agtttgtgacagctgctttttgccatgctaattggaatc------atctttccagca---
atcttttcttcctgtacatttttgggaagctggtggaagaagaagagggaggctttgcat
tgtggctttcttacattttcactgctgctggtgcaaaccttgtgtcatggctggtcctcc
ctagaaatgctgtytctgttggagcctctggtgctgtttttggcttgtttgcaatyagtg
tccttgtgaagatgtcatgggactggagaaagattcttgaagtgcttatattaggtcaat
ttgtygtagaaaaggta-------------------------------------------
------------------------------------------------------------
------------------------------------------------------------
-----------------
>PAFTOL004555
------------------------------------------------------------
------------------------------------------------------------
------------------------------------------------------------
------------------------------------------------------------
--cttgtttccttgatatgcacagggaagctggtggaagaagaagagggaggctttgcat
tgtggctttcttacattttcactgctgctggtgcaaaccttgtatcatggctrgtcctyc
ctagaaatgctgtctctgttggagcctctggtgctgtttttggcttgtttgcaattagtg
tccttgtgaagatgtcatgggactggagaaagattcttgaagtgcttatattaggtcaat
ttgtcgtagaaaaggta-------------------------------------------
------------------------------------------------------------
------------------------------------------------------------
-----------------
>PAFTOL004556
------------------------------------------------------------
------------------------------------------------------------
------------------------------------------------------------
------------------------------------------------------------
--------ttcctatacatttttgggaagctggtggaagaagaagagggaggctttgcat
tgtggctttcttacattttcactgctgctggtgcaaaccttgtatcatggctagtcctcc
ctagaaatgcggtctctgttggagcctctggtgctgtttttggcttgtttgcaattagtg
tccttgtgaagatgtcatgggactggagaaagattctcgaagtgcttatattaggtcaat
ttgttgtagaaaaggta-------------------------------------------
------------------------------------------------------------
------------------------------------------------------------
-----------------
>PAFTOL004560
------------------------------------------------------------
------------------------------------------------------------
------------------------------------------------------------
-----------------------------------aatc------atctttccagca---
atcttttcttcctgtacatttttgggaagctggtcgaagaagaagagggaggctttgcat
tgtggctttcttacattttcactgctgctggtgcaaaccttgtatcatggctggtcctcc
ctagaaatgctgtctctgttggagcctctggtgctgtttttggcttgtttgcaattagtg
tccttgtaaagatgtcatgggactggagaaagattcttgaagtgcttatattaggtcaat
ttgtcgtagaaaaggta-------------------------------------------
------------------------------------------------------------
------------------------------------------------------------
-----------------
>PAFTOL004561
------------------------------------------------------------
------------------------------------------------------------
------------------------------------------------------------
-----------------------------------aacc------atctttccagca---
atcttttcttcctgtacatttttgggaagctggtggaagaagaagagggaggctttgcat
tgtggctttcttacatttttactgctgctggtgcaaaccttgtatcatggctggtccttc
ctagaaatgcggtctctgttggagcctctggtgctgtttttggcttgtttgcaattagtg
tccttgtgaagatgtcatgggactggagaaagattcttgaagtacttatattaggtcaat
ttgtcatagaaaaggta-------------------------------------------
------------------------------------------------------------
------------------------------------------------------------
-----------------
>PAFTOL004562
------------------------------------------------------------
------------------------------------------------------------
------------------------------------------------------------
-----------------------------------aatc------atctttccagca---
atcttttcttcctgtacatttttgggaagctggtggaagaagaagagggaggctttgcat
tgtggctttcttacattttcactgctgccggtgcaaaccttgtatcatggctggtcctcc
ctagaaatgctgtctctgttggagcctctggtgctgtttttggcttgtttgcaattagtg
tccttgtgaagatgtcatgggactggagaaagattcttgaagtgcttatattaggtcaat
ttgttgtagaaaaggta-------------------------------------------
------------------------------------------------------------
------------------------------------------------------------
-----------------
>PAFTOL004563
------------------------------------------------------------
------------------------------------------------------------
--------------------------ctgtttcttttttctttttttccgcctggggtgc
ctctctaacctatcgactttcatcttctccacaggaacc------atctttccagca---
atcttttcttcctgtacatttttgggaagctggtggaagaagaagagggaggctttgcat
tgtggctttcttacattttcactgctgctggtgcaaaccttgtatcatggctggtcctcc
ctagaaatgctgtctctgttggagcctctggtgctgtttttggcttgtttgcaattagtg
tccttgtgaagatgtcatgggactggagaaagattcttgaagtgcttatattaggtcaat
ttgtcgtagaaaaggtg-------------------------------------------
------------------------------------------------------------
------------------------------------------------------------
-----------------
>PAFTOL004564
------------------------------------------------------------
-----------------------------------------------------------g
tctggcaggttcaagctatccaaactctgtacttgtaccactatcgccctgcttggtacc
agtttgtgacagctgctttttgccatgcaaattggaacc------atctttccagca---
atcttttcttcctgtacatttttggaaagctggtggaagaagaagagggaggttttgcat
tgtggctttcttacatttttactgctgctggtgcaaaccttgtatcatggctggtcctcc
ctagaaatgcggtctctgttggagcctctggtgctgtttttggcttgtttgcaattagtg
tccttgtgaagatgtcatgggactggagaaagattcttgaagtacttatattaggtcaat
ttgtcatagaaaaggtgatggaagcagcccaagcatcaacaggcctgtcaaccggctttg
ctggagcatatagtttgcagaacattaatcacattgcacatctctcaggtgctctggtag
gggtccttttggtatggttattgagtgggcttccttctcattcatcagaacacgaaggac
ygcgtgggaagtctgac
>PAFTOL004565
------------------------------------------------------------
------------------------------------------------------------
------------------------------------------------------------
------------------------------------------------------------
-----------ttgatatgcacagggaagctggtggaagaagaagagggaggctttgcat
tgtggctttcttacattttcactgctgctggtgcaaaccttgtatcatggctggtcctcc
ctagaaatgcggtctctgttggagcctctggtgctgtttttggcttgttcgcaattagtg
tccttgtgaagatgtcatgggactggaggaagattcttgaagtgcttatattaggtcaat
ttgttgtagaaaaggta-------------------------------------------
------------------------------------------------------------
------------------------------------------------------------
-----------------
>PAFTOL004566
------------------------------------------------------------
-----------------------------------------------------------g
tctggcaggttcaagctatcaaaactttgtacttgtaccactatcgccctgcttggtacc
agtttgtgacagctgctttttgccatgcaaattggaacc------atctttccagca---
atcttttcttcctgtacatttttgggaagctggttgaagaagaagagggaggttttgcat
tgtggctttcttacatttttactgctgctggcgcaaaccttgtatcatggctggtcctcc
ctagaaatgcggtctctgtyggagcctctggtgctgtttttggcttgtttgcaattagtg
tccttgtgaagatgtcatgggactggagaaagattcttgaagtacttatattaggtcaat
ttgtcatagaaaaggta-------------------------------------------
------------------------------------------------------------
------------------------------------------------------------
-----------------
>PAFTOL004567
------------------------------------------------------------
-----------------------------------------------------------g
tatggcaggttcaagctatcagaactctatacttgtaccactatcgccctgcttggtacc
agtttgtgacagctgctttttgccatgctaattggaacc------atctttccagca---
atcttttcttcctgtacatttttgggaagctggtggaagaagaagagggaggctttgcat
tgtggctttcttacattttcactgctgctggtgcaaaccttgtatcatggctggtcctcc
ctagaaatgctgtctctgttggagcctctggtgctgtttttggcttgtttgcaattagtg
tcctggtgaagatgtcatgggactggagaaagattctcgaagtgcttatattaggtcaat
ttgtcgtagaaaaggtgatggaagcagcccaagcatcaacgggcctgtcaaccggcttcg
ttggagcgtatactttgcaaaacatcaatcacattgcacatctctcgggtgctctggtag
gggtcattttggtatggttattgagcgggctttcgtctcattcatcagaacac---ggac
tgcatcagaagtctgac
>PAFTOL004568
------------------------------------------------------------
-----------------------------------------------------------g
tatggcaggttcgagctatcagaactctatacttgtaccactatcgccctgcttggtacc
agtttgtgacagctgctttttgccatgctaattggaacc------atctttccagca---
atcttttcttcctgtacatttttgggaagctggtggaagaagaagagggaggctttgcgt
tgtgcctttcttacattttcactgctgctggcgcaaaccttgtrtcatggctggtcctcc
ctagaaatgctgtctctgttggagcctctggtgctgtttttggcttgtttgcaattagtg
tcctagtgaagatgtcatgggactggagaaagattctcgaagtgcttatattaggtcaat
ttgtcgtagaaaaggtgatggaagcagcccaagcatcaacaggcctgtcaactggcttcg
ctggagcttatactttgcagaacattaatcacattgcgcatctctcgggtgctctggtag
gggtccttttggtatggttattgagtgggcttccttctcattcatcagaacacgaaggac
tgcgtgtgaagtctgac
>PAFTOL004571
------------------------------------------------------------
-----------------------------------------------------------g
tctggcaggttcaagctatccaaactctgtacttgtaccattatcgccctgcttggtacc
agtttgtgacagctgctttttgccatgcaaattggaacc------atctttccagca---
atcttttcttcctgtacatttttgggaagctagtggaagaagaagagggaggttttgcat
tgtggctttcttacatttttactgctgccggtgcaaaccttgtatcatggctggtcctcc
ctagaaatgcggtctctgttggagcctctggtgctgtgtttggcttgtttgcaattagtg
tccttgtgaagatgtcatggaactggagaaagattcttgaagtacttatattaggtcaat
ttgtcatcgaaaaggtgatggaagcagcccaagcatcaactggcctgtcaaccggctttg
ctggaacatatagtttgcagaacattaatcacattgcacatctctcaggtgctctggtag
gggtccttttggtgtggttattgagtgggctttcttctcattcatcagaacacgaaggac
tgcgtgggaagtctgac
>PAFTOL004572
gacctggtgccacagctggaaattaggaaaccagaggagaggaggaaacaggagaagagg
gtgaatggagtattctgg--attattcttcttaatcttggcttgtatgtggcggatcaca
ttttccaggttcgagctatcagaactctatacttgtaccactatcgccctgcttggtacc
agtttgtgacagctgctttttgccatgctaattggaacc------atctttccagca---
accttttcttcctgtacatttttgggaagctggtggaagaagaagagggaggctttgcat
tgtggctttcttacattttcactgctgctggtgcaaaccttgtatcatggctggtcctcc
ctagaaatgcggtctctgttggagcctctggtgctgtttttggcttgtttgcaattagtg
tccttgtgaagatgtcatgggactggagaaagattcttgaagtgcttatattaggtcaat
ttgttgtagaaaaggtgatggaagcagcccaagcatcaacaggcctgtcaaccggcttcg
ytggagcgtatactttgcagaacattaatcacattgcacatctctcgggtgctctggtag
gggtccttttggtttggttattgagtgggcttccttctcattcatcagaacatgaaggac
tgcgtgagaagtctgac
>PAFTOL004573
------------------------------------------------------------
-----------------------------------------------------------g
tctggcaggtgccagctatcagaactctatacttgtaccactatcgccctgcttggtacc
agtttgtgacagctgctttttgccatgctaattggaacc------atctttccagca---
accttttcttcctgtacatttttgggaagctggtggaagaagaagagggaggctttgcat
tgtggctttcttacattttcactgctgctggtgcaaaccttgtatcatggctggtgctcc
ctagaaatgcggtctctgttggagcctctggtgccgtttttggcttgtttgcaattagtg
tccttgtgaagatgtcatgggactggagaaagattcttgaagtgcttatattaggtcaat
ttgttgtagaaaaggtratggaagcagcccaagcatcaacaggtctgtcaaccggcttcg
ctggagcgtatactttgcagaatattaatcacattgcacatctttcgggtgctctggtag
gggtccttttggtttggttattgagtgggcttccttctcattcatcagaacacgacggac
tgcgtaagaagtctgac
>PAFTOL004574
------------------------------------------------------------
--------------------------------------ggcttgtatgtggcagatcaca
ttttccaggttcgagctatcagaactctatatttgtaccactatcgccctgcttggtacc
agtttgtgacagctgctttttgccatgctaattggaacc------atctttccagca---
atcttttcttcttgtacatttttgggaagctggtggaagaagaagagggtggctttgcat
tgtggctttcttacattttcactgcagctggtgcaaaccttgtatcatggctggtcctcc
ctagaaatgctgtctctgttggagcctctggtgctgtttttggcttgtttgcaattagtg
tccttgtgaagatgtcatgggactggcgaaagattcttgaagtgcttatattaggtcaat
ttgtcgtagaaaaggtratggaagcagcccaagcatcaacaggcctgtcaactggcttcg
ctggagcatatactttgcagaacattaatcacattgcacatctctcgggtgctctggtag
gggtccttttggtatggttattgagtgggcttccttctcattcatcagaacacgaaggac
tgcgtcagaagtctgag
>PAFTOL004577
------------------------------------------------------------
-----------------------------------------------------------g
tttggcaggttcgagctatcagaactctatacttgtaccactatcgccctgcatggtacc
agtttgtgacagctgctttttgccatgctaattggaatc------atctttccagca---
atctcttcttcctgtacattttwgggaagctggtggaagaagaagagggaggctttgcat
tgtggctttcttacattttcactgctgctggtgcaaaccttgtatcatggctggtcctcc
ctagaaatgctgtctctgttggagcctctggtgctgtttttggcttgtttgcaattagtg
tccttgtgaagatgtcatgggactggagaaagattcttgaagtgcttatattaggtcaat
ttgtcgtagaaaaggtgatggaagcagcccaagcatcaacaggcctatcaaccggcttcg
ctggagcgtatactttgcagaacattaatcacattgcacatctctcaggtgctctggtag
gggtccttttggtatggttattgagtgggcttccttctyattcatcagaacacgaagrac
trcgtgagaagtctgac
>PAFTOL004578
------------------------------------------------------------
-----------------------------------------------------------g
tctggcaggttcgagctatcagaactctatacttgtaccactatmgccctgcttggtacc
agtttgtgacagctgctttttgccatgctaattggaacc------atctttccagca---
accttttcttcctatacatttttgggaagctggtggaagaagaagagggaggctttgcat
tgtggctttcttacattttcactgctgctggtgcaaaccttgtatcatggctggtcctcc
ctagaaatgcggtctctgttggagcttctggtgctgtttttggcttgtttgcaattagtg
tccttgtgaagatgtcatgggactggagaaagattcttgaartgcttatattaggtcaat
ttgttgtagaaaaggtgatggaagcagcccaagcatcaaccggcctgtcaaccggcttcg
ctggagcgtatactttgcagaacattaatcacattgcacatctctcgggtgctctggtag
gggtccttttggtatggttattgagtgggcttccttctcattcatcagaacacgaaggac
tgcgtgagaagtctgac
>PAFTOL004583
------------------------------------------------------------
-----------------------------------------------------------g
tatggcaggttcgagctatcagaactctatatttgtaccactatcgccctgcttggtacc
agtttgtgacagctgctttttgccatgctaattggaacc------atctttccagca---
atcttttcttcctgtacatttttgggaagctggttgaagaagaagagggaggctttgcat
tgtggctttcttacattttcactgcagctggtgcaaaccttgtatcatggctggtcctcc
ctagaaatgctgtctctgttggagcctctggtgctgtttttggcttgtttgcaattagtg
tccttgtgaagatgtcatgggactggagaaagattcttgaagtgcttatattaggtcaat
ttgtagtagaaaaggtgatggaagcagcccaagcatcaacaggcctgtcaaccggcttcg
ctggagcgtatactttgcagaacattaatcacattgcacatctctcgggtgctctggtag
gggtccttttggtatggttattgagtgggcttccttctcattcatcagaacacgaaggac
tgcatcagaagtctgac
>PAFTOL004584
------------------------------------------------------------
------------------------------------------------------------
------------------------------------------------------------
-----------------------------------aatc------atctttccagca---
atcttttcttcctgtacattttwgggaagctggtggaagaagaagagggaggctttgcat
tgtggctttcttacattttcactgctgccggtgcaaaccttgtatcatggctggtcctgc
ctagaaatgctgtctctgttggagcctctggtgctgtttttggcttgtttgcaattagtg
tccttgtgaagatgtcatgggactggagaaagattcttgaagtgcttatattaggtcaat
ttgtcgtagaaaaggta-------------------------------------------
------------------------------------------------------------
------------------------------------------------------------
-----------------
>PAFTOL004585
------------------------------------------------------------
-----------------------------------------------------------g
tctggcaggttgaagctatcaaaactctgtatttgtaccactatcgccctgcttggtacc
agtttgtgacagctgctttttgccatgcaaattggaacc------atctttccagca---
atcttttcttcctgtacatttttgggaagctggttgaagaagaagagggaggttttgcat
tgtggctttcttacatttttactgctgctggtgcaaaccttgtatcatggctggtcctcc
ctagaaatgcggtctctgttggagcctctggtgctgtttttggcttgtttgcaattagtg
tccttgtgaagatgtcatgggactggagaaagattcttgaagtacttatattaggtcaat
ttgtcatagaaaaggtgatggaagcagcccaagcatcaacaggcctgtcaaccggctttg
caggagcatatagtttgcagaacattaatcacattgcacatctctcaggtgctctggtag
gggtccttttggtatggttattgagtgggcttccttctcattcatcagaacaccaaggac
tgcgtgggaagtctgac
>PAFTOL004587
------------------------------------------------------------
-----------------------------------------------------------g
tctggcaggttcgagctatcagaactctatacttgtaccactatcgccctgcttggtacc
agtttgtgacagctgctttttgccatgctaattggaacc------atctttccagca---
atcttttcttcctgtacattttwgggaagctggtggaagaagaagagggaggctttgcat
tgtggctttcttacattttcactgctgctggtgcaaacattgtatcatggctggtcctcc
ctagaaatgctgtctctgttggagcctctggtgctgtttttggcttgtttgcaattagtg
tccttgtgaagatgtcatgggactggagaaagattcttgaagtgcttatattaggtcaat
ttgtcgtagaaaaggtgatggaagcagcccaagcatcaacaggcctgtcaaccggcttcg
ctggagcgtatactttgcagaacattaatcacattgcgcatctctcgggtgctctggtag
gggtccttttggtatggttattgagtgggcttccttctcattcatcagaacacgaaggac
tgcgtcaaaagtctgag
>PAFTOL004590
------------------------------------------------------------
------------------------------------------------------------
--tggcaggttcgagctatcagaactctatacttgtaccactatcgccctgcttggtacc
agtttgtgacagctgctttttgccatgctaattggaatc------atctttccagca---
atcttttcttcctgtacatttttgggaagctggtggaagaagaagagggaggctttgcat
tgtggctttcttacattttcactgctgctggtgcaaaccttgtgtcatggctggtcctcc
ctagaaatgctgtctctgttggagcctctggtgctgtttttggcttgtttgcaatcagtg
tccttgtgaagatgtcatgggactggagaaagattcttgaagtgcttatattaggtcaat
ttgttgtagaaaaggtgatggaagcagcccaagcatcaacaggcctgtcaaccggcttcg
ctggagcgtatactttgcagaacattaatcacattgcacatctctcaggtgctctggtag
gggtccttttggtatggttattgagtgggcttccttctcattcatcagagcacgaaggac
tgcgtgagaagtctgac
>PAFTOL004591
------------------------------------------------------------
------------------------------------------------------------
--tggcaggttcgagctatcagaactctatacttgtaccactatcgccctgcttggtacc
agtttgtgacagctgctttttgccatgctaattggaatc------atctttccagca---
atcttttcttcctgtacatttttgggaagctggtggaagaagaagagggaggctttgcat
tgtggctttcttacattttcactgctgckggtgcaaaccttgtgtcatggctggtcctcc
ctagaaatgctgtctctgttggagcctctggtgctgtttttggcttgtttgcaatcagtg
tccttgtgaagrtgtcatgggactggagaaagattcttgaagtgcttatattaggtcaat
ttgttgtagaaaaggtgatggaagcagcccaagcatcaacaggcctctcaaccggcttcg
ctggagcktatactttgcagaacattaatcacattgcacatctctcaggtgctctggtag
gggtccttttggtatggttattgagtgggcttccttctcattcatcagagcacgaaggac
tgcgtgagaagtctgac
>PAFTOL004593
------------------------------------------------------------
-----------------------------------------------------------g
tatggcaggttcgagctatcagaactctatatttgtaccactatcgccctgcttggtacc
agtttgtgacagctgctttttgccatgctaattggaacc------atctttccagca---
atcttttcttcctgtacatttttgggaagctggtggaagaagaagagggaggctttgcat
tgtggctttcttacattttcactgcagctggtgcaaaccttgtatcatggctggtcctcc
ctagaaatgctgtctctgttggagcctctggtgctgtttttggcttgtttgcaattagtg
tacttgtgaagatgtcatgggactggagaaagattcttgaagtgcttatattaggtcaat
ttgtcatagaaaaggtgatggaagcagcccaagcatcaacgggcctgtcaaccggcttcg
ctggagcgtatactttgcagaacattaatcacattgcacatctctcgggtgctctggtag
gggtccttttggtatggttattgagtgggcttccttctcattcatcagaacacgaaggac
tgcgtcagaagtctgac
>PAFTOL004594
------------------------------------------------------------
------------------------------------------------------------
--tggcaggttcgagccatcagaactctatacttgtaccactatcgccctgcttggtacc
agtttgtgacagctgctttttgccatgctaattggaatc------atctttccagca---
atcttttcttcctgtacatttttgggaagctggtggaagaagaagagggaggctttgcat
tgtggctttcttacattttcactgctgctggtgcaaaccttgtgtcatggctggtcctcc
ctagaaatgctgtctctgttggagcctctggtgctgtttttggcttgtttgcaatcagtg
tccttgtgaagatgtcatgggactggagaaagattcttgaagtgcttatattaggtcaat
ttgttgtagaaaaggtgatggaagcagcccaagcatcaacaggcctgtcaaccggcttcg
ctggagcgtatactttgcagaacattaatcacattgcacatctctcaggtgctctggtag
gggtccttttggtatggttattgagtgggcttccttctcattcatcagagcacgaaggac
tgcgtgagaagtctgac
>PAFTOL004596
------------------------------------------------------------
-----------------------------------------------------------g
tctggcaggttcgagctatcagaactctatacttgtaccactatcgccctgcttggtacc
agtttgtgacagctgctttttgccatgctaattggagcc------atctttccagca---
accttttcttcctatacatttttgggaagctggtggaagaagaagagggaggctttgcat
tgtggctttcttacattttcactgctgctggtgcaaaccttgtatcatggctggtcctcc
ctagaaacgcggtctctgttggagcctctggtgctgtttttggcttgtttgcaattagtg
tccttgtgaagatgtcatgggactggagaaagattcttgaagtgcttatactaggtcaat
ttgttgtagaaaaggtgatggaagcagcccaagcatcaacaggcctgtcaaccggcttcg
ctggagmgtatactttgcagaacattaatcacattgcacatctctcaggtgctctggtag
gggtccttttggtatggttattgagtgggcttccttctcattcatcagaacacgaaggac
tgcgtgagaagtctgac
>PAFTOL004597
------------------------------------------------------------
-----------------------------------------------------------g
tctggcaggttcaagctatcagaactctatacttataccaccatcgccctgcttggtacc
agtttgtgacagctgctttttgccatgctaattggaacc------atctttccagca---
atcttttcttcctgtacatttttgggaagctggtggaagaagaagagggaggctttgcat
tgtggctttcttacattttcactgctgctggtgcaaaccttgtatcatggctggtcctcc
ctagaaatgctgtctctgttggagcctctggtgctgtttttggcttgtttgcaattagtg
tccttgtgaagatgtcatgggactggagaaagattcttgaagtgcttatattaggtcaat
ttgtcgtagaaaaggtgatggaagcagcccaagcatcaacaggcctgtcaaccrgctttg
cyggagcgtatactttgcagaacattaatcacatygcacatctctcgggtgctctggtag
gggtccttttggtatggttattgagtgggcttccttctcattcatcagaacaygaagaac
tgcgtgcgaagtctgac
>PAFTOL004598
------------------------------------------------------------
------------------------------------------------------------
--tggcaggttcgagctatcagaactctatacttgtaccactatcgccctgcttggtacc
agtttgtgacagctgctttttgccatgctaattggaatc------atctttccagca---
atcttttcttcctgtacatttttgggaagctggtggaagaagaagagggaggctttgcat
tgtggctttcttacattttcactgctgctggtgcaaaccttgtgtcatggctggtcctcc
ctagaaatgctgtctctgttggagcctctggtgctgtttttggcttgtttgcaatcagtg
tccttgtgaagatgtcatgggactggagaaagattcttgaagtgcttatattaggtcaat
ttgttgtagaaaaggtgatggaagcagcccaagcatcaacaggcctgtcaaccggcttcg
ctggagcgtatacwttgcagaacattaatcacattgcacatctctcmggtgctctrgtag
gggtccttttggtatggttattgagtgggcttccttctcattcatcagagcacgaaggac
tgcgtgrgaagtctgac
>PAFTOL004599
------------------------------------------------------------
------------------------------------------------------------
--tggcaggttcgagctatcagaactctatacttgtaccactatcgccctgcttggtacc
agtttgtgacagctgctttttgccatgctaattggaatc------atctttccagca---
atcttttcttcctgtacatttttgggaagctggtggaagaagaagagggaggctttgcat
tgtggctttcttacattttcacagctgctggtgcaaaccttgtgtcatggctggtcctcc
ctagaaatgctgtctctgttggagcctctggtgctgtttttggcttgtttgcaattagtg
tccttgtgaagatgtcatgggactggagaaagattctcgaagtgcttatattaggtcaat
ttgtcgtagaaaaggtgatggaagcagcccaagcatcaacaggcctgtcaaccggcttcg
ctggagcgtatactttgcagaacattaatcacattgcacatctctcaggtgctctggtag
gggtccttttggtatggttattgagtgggcttccttctcattcatcagaacacgaaggac
tgcgtgagaagtctgac
>PAFTOL004600
------------------------------------------------------------
------------------------------------------------------------
--tggcaggttcgagcyatcagaactctatacttgtaccactatcgccctgcttggtacc
agtttgtgacagctgctttttgccatgctaattggaatc------atctttccagca---
atcttttcttcctgtacatttttgggaagctggtggaagaagaagagggaggctttgcat
tgtggctttcttacattttcactgctgctggtgcaaaccttgtgtcatggctggtcctcc
ctagaaatgctgtctctgttggagcctctggtgctgtttttggcttgtttgcaatcagtg
tccttgtgaagatgtcatgggactggagaaagattcttgaagtgcttatattaggtcaat
ttgttgtagaaaaggtratggaagcagcccaagcatcaacaggcctgtcaaccggcttyg
ctggagcgtatactttgcagaacattaatcacattgcacatctctcaggtgctctggtag
gggtccttttggtatggttattgagtgggcttccttctcattcatcagagcacgaaggac
tgcgtgagaagtctgac
>PAFTOL004601
------------------------------------------------------------
-----------------------------------------------------------g
tctggcaggttcgagctatcagaactctatacttgtaccactatcgccctgcttggtacc
agtttgtgacagctgctttttgccatgctaattggaacc------atctttccagca---
atcttttcttcctgtacatttttgggaagctggtggaagaagaagagggaggctttgcat
tgtggctttcttacattttcactgctgctggtgcaaaccttgtmtcatggctggtcctcc
ctagaaatgctgtctctgttggagcctctggtgctgtttttggcttgtttgcaattagtg
tccttgtgaagatgtcatgggactggagaaagattcttgaagtgcttatattaggtcaat
ttgtcgtagaaaaggtgatggaagcagcccaagcatcaacaggcctgtcaaccggcttyg
ctggagcgtatactttgcagaacattaatcacattgcgcatctctcgggtgctctggtag
gggtccttttggtatggttattgagtgggcttccttctcattcatcagarcac---ggac
tgcgtcagaagtctgag
>PAFTOL004603
------------------------------------------------------------
-----------------------------------------------------------g
tatggcaggttggagctatcagaactctatacttgtaccattatcgtcctgcttggtacc
agtttgtgacagctgctttttgccatgctaattggaacc------atctttccagca---
atcttttcttcctgtacatttttgggaagctggtggaagaagaagagggaggctttgcat
tgtggctttcttacattttcactgctgctggtgcaaaccttgtatcatggctggtcctcc
ctagaaatgctgtctctgttggagcctctggtgctgtttttggcttgtttgcaattagtg
tccttgtgaagatgtcatgggactggagaaagattctcgaagtgcttatattaggtcaat
ttgtcgtagaaaaggtgatggaagcagcccaagcatcaacaggcctgtcaaccggcttcg
ctggagcttatactttgcagaacattaatcacattgcacatctctcgggtgctctggtag
gggtccttttggtatggttattgagtgggcttccttctcattcatcagaa----------
-----------------
>PAFTOL004604
------------------------------------------------------------
-----------------------------------------------------------g
tatggcaggttcgagctatcagaactctatacttgtaccactatcgccctgcttggtacc
agtttgtgacagctgctttttgccatgcyaattggaacc------atctttccagca---
atcttttcttcctgtacatttttggaaagctggtggaagaagaagagggaggctttgcat
tgtggctttcttacattttcactgctgctggtgcaaaccttgtatcatggctggtcctcc
ctagaaatgctgtctctgtgggagcctctggtgctgtttttggcttgtttgcaattagtg
tccttgtgaagatgtcatgggactggagaaagattctcgaagtgcttatattaggtcaat
ttgtcgtagaaaaggtgatggaagcagcccaagcatcaacaggcctgtcaaccggcttcg
ctggagcttatactttgcagaacattaatcacattgcacatctctcgggtgctctggtag
gggtccttttggtatggttattgagtgggcttccttctcattcatcagaacacgaaggac
tgcgtgtgaagtctgac
>PAFTOL004605
gacctggtgccacagctggaaattaggaaaccagaggagaggtggaaacaggagaagagg
gtgaatgaaaatcattggtcatcaggggagctagctcaggtctcctttt-----ctcttg
tatggcaggttcaagctatcagaactctatatttgtaccactatcgccctgcttggtacc
agtttgtgacagctgctttttgccatgctaattggaacc------atctttccagca---
atcttttcttcctgtacatttttgggaagctggttgaagaagaagagggaggctttgcat
tgtggctttcttacattttcactgcagctggtgcaaaccttgtatcatggctggtcctcc
ctagaaatgctgtctctgttggagcctctggtgctgtttttggcttgtttgcaattagtg
tccttgtgaagatgtcatgggactggagaaagattcttgaagtgcttatattaggycaat
ttgtcgtagaaaaggtgatggaagcagcccaagcatcaacaggcctgtcaactggctttg
ctggagcgtatactttgcagaacattaatcacattgcacatctctcgggtgctctggtag
gggtccttttggtatggttattgagtgggcttccttctcattcatcagaacatgaaggac
tgcgtcagaagtctgac
>PAFTOL004608
------------------------------------------------------------
-----------------------------------------------------------g
tctggcaggttcgagctatcagaactctatacttgtaccactatcgccctgcttggtacc
agtttgtgacagctgctttttgccatgctaattggaacc------atctttccagca---
accttttcttcctatacatttttgggaagctggtggaagaagaagagggaggctttgcat
tgtggctttcttacattttcactgctgctggtgcaaaccttgtatcatggctggtcctcc
ctagaaatgctgtctctgttggagcctctggtgcagtttttggcttgtttgcaattagtg
tccttgtgaagatgtcatgggactggagaaagattcttgaagtgcttatattaggtcaat
ttgttgtagaaaaggtratggaagcagcccaagcatcaacaggcctgtcaaccggcttcg
ctggagcttatactttgcagaacattaatcacattgcacatctctcgggtgctctggtag
gggtccttttggtatggttattgagtgggcttccttctcattcatcagaacacgaaggac
tgcgtgagaagtctgac
>PAFTOL004609
------------------------------------------------------------
-----------------------------------------------------------g
tctggcaggttcgagctatcagaactctatacttgtaccactatcgccctgcttggtacc
agtttgtgacagctgctttttgccatgctaattggaacc------atctttccagca---
accttttcttcctatacatttttgggaagctggtggaagaagaagagggaggctttgcat
tgtggctttcttacattttcactgctgctggtgcaaaccttgtatcatggctggtcctcc
ctagaaatgcggtctctgttggagcctctggtgctgtttttggcttgtttgcaattagtg
tccttgtgaagatgtcatgggactggagaaagattcttgaagtgcttatattaggtcaat
ttgttgtagaaaaggtratggaagcagcccaagcatcaacaggcctgtcaaccggcttcg
ctggagcgtatactttgcagaacattaatcacattgcacatctctcgggtgctctggtag
gggtccttttggtatggttattgagtgggcttccttctcattcatcagaacacgaacgac
tgcgtgagaagtctgac
>PAFTOL004610
------------------------------------------------------------
-----------------------------------------------------------g
tctggcaggttcaagctatcaaaactctgtacttgtaccactatcgccctgcttggtacc
agtttgtgacagctgctttttgccatgcaaattggaacc------atctttccagca---
atcttttcttcctgtacatttttgggaagctggtggaagaagaagarggaggctttgcat
tgtggctttcttacatttttactgctgctggtgcaaaccttgtatcatggctggtcctcc
ctagaaatgcggtctctgttggagcctctggtgctgtttttggcttgtttgcaattagtg
tccttgtgaagatgtcatgggactggagaaagattcttgaagtacttatattaggtcaat
ttgtcatagaaaaggtgatggaagcagcccaagcatcaacaggcctgtcaactgcctttg
ctggagcatatagtttgcagaacattaatcacattgcacatctctcaggtgctctggtag
gggtccttttggtatggttrttgagtgggcttccttctcrttcrtcagaacacgaaggac
cgtctgacaag------
>PAFTOL004611
------------------------------------------------------------
-----------------------------------------------------------g
tctggcaggttcaagcyatcaaaactctgtacttgtaccactatcrccctgcttggtacc
agtttgtgacagctgctttttgccatgcaaattggaacc------atctttccagca---
atcttttcttcctgtacatttttgggaagctggtggaagaagaagagggaggctttgcat
tgtggctttcttacatttttactgctgctggtgcaaaccttgtatcatggctggtcctcc
ctagaaatgcggtctctgttggagcctctggtgctgtttttggcttgtttgcaattagtg
tccttgtgaagatgtcatgggactggagaaagattcttgaagtacttatattaggtcaat
ttgtcatagaaaaggtgatggaagcagcccaagcatcaacaggcctgtcaactgcctttg
ctggagcatatagtttgcagaacattaatcacattgcacatctctcaggtgctctggtag
gggtccttttggtatggttattgagtgggcttccttctcrttcatcagaacacgaaggac
crtctgacaag------
>PAFTOL004613
gacctggtgccacagctggaacttaggaaaccagaggagaggcggaaacaggagaagagc
gtgaacggagtattttgg--attattcttcttaatcttggcttgtatgtggcagatcaca
ttttccaggttcgagctatcagaactctatacttgtaccactatcgccctgcttggtacc
agtttgtgacagctgctttttgccatgctaattggaatc------atctttccagca---
atcttttcttcctgtacatttttgggaagctggtggaagaagaagagggaggctttgcat
tgtggctttcttacattttcactgctgccggtgcaaaccttgtatcatggctggtcctcc
ctagaaatgctgtctctgttggagcctctggtgctgttttyggcttgtttgcaattagtg
tccttgtgaagatgtcatgggactggagaaagattcttgaagtgcttatattaggtcaat
ttgtcgtagaaaaggtgatggaagcagcccaagcatcaacaggcctgtcaaccggcttcg
ctggagcgtataygttgcagaacattaatcacattgcacatctctcaggtgctctggtag
gggtccttttggtatggttattgagtggcctwgcttctctttcatcagaacacgaaggac
tgcaygagaagtctgac
>PAFTOL004617
------------------------------------------------------------
-----------------------------------------------------------g
tctggcaggttcgagctatcagaactctatacttgtaccactatcaccctgcatggtacc
agtttgtgacagctgctttttgccatgctaattggaatc------atctttccagca---
atcttttcttcctgtacatttttgggaagctggtggaagaagaagagggaggctttgcat
tgtggctttcttacattttcactgctgccggtgcaaaccttgtatcatggctggtcctcc
ctagaaatgctgtctctgttggagcctctggtgctgtttttggcttgtttgcaattagtg
tccttgtgaagatgtcatgggactggagaaagattcttgaagtgcttatattaggtcaat
ttgtcgtagaaaaggta-------------------------------------------
------------------------------------------------------------
------------------------------------------------------------
-----------------
>PAFTOL004618
------------------------------------------------------------
-----------------------------------------------------------g
tctggcaggttcgatctatmagaactctatacttgtaccactatcgccctgcttggtacc
agtttgtgacagctgctttttgccatgctaattggaacc------atctttccagca---
accttttcttcctatacatttttgggaagctggtggaagaagaagagggaggctttgcat
tgtggctttcttacattttcactgctgctggtgcaaaccttgtatcatggctggtcctcc
ctagaaatgcggtctctgttggagcctctggtgctgtttttggcttgtttgcaattagtg
tccttgtgaagatgtcatgggactggagaaagattcttgaagtgcttatattaggtcaat
ttgttgtagaaaaggtgatggaagcagcccaagcatcaacaggcctgtcaaccggcttcg
ctggagcgtatactttgcagaacattaatcacattgcacatctctcgggtgccctggtag
gggtccttttggtatggttgttgagtgggcttccttctcattcatcagaacacgaaggaa
tgcgtcagaagtctgac
>PAFTOL004619
------------------------------------------------------------
-----------------------------------------------------------g
tctggcaggttcgtgctatcaaaactctatacctgtaccaccatcgccctgcttggtacc
agtttgtgacagctgctttttgccatgcaaattggaacc------atctttccagca---
accttttcttcctgtacatttttgggaagctggtggaagaagaagagggaggttttgcat
tgtggctttcttacatttttactgctgctggtgcaaaccttgtatcatggctggtcctcc
ctagaaatgctgtctctgttggagcctctggtgctgtttttggcttgtttgcaattagtg
tccttgtgaagrtgtcatgggactggagaaagattcttgaagtacttatattaggtcaat
ttgtcgtagaaaaggtgatggaagcagcccaagcatcaacaggcttgtcaactggcttca
ctggagccaatactttgcagaacattaatcacattgcacatctctcgggtgctctggtgg
gggtcctcttggtatggctgttgagcgggcttccttctcattcatcagaacacgaaggat
tgcatgagaagtctgac
>PAFTOL004620
------------------------------------------------------------
-----------------------------------------------------------g
tctggcaggttcgagctatcaggactctatacytgtaccactattgccctgcttggtacc
agtttgtgacagctgctttttgccatgctaattggaacc------atctttccrgca---
accttttcttcctatacatttttgggaagctggtggaagaagaagagggaggctttgcat
tgtggctttcttacattttcactgctgctggtgcaaaccttgtatcatggctggtcctcc
ctagaaatgcggtctctgttggagcttctggtgctgtttttggcttgtttgcaattagtg
tccttgtgaagatgtcatgggactggagaaagattcttgaagtgcttatattaggtcaat
ttgttgtagaaaaggtgatggaagcagcccaagcatcaacaggcctgtcaaccggcttcg
ctggagcgtatactttgcagaacattaatcacattgcacatctctcgggtgctctggtag
gggtccttttggtatggttattgagtgggcttccttctcattcatcagaacacgaaggac
tgcgtgagaagtctgac
>PAFTOL004623
------------------------------------------------------------
-----------------------------------------------------------g
tctggcaggttcgagctatcagaactctatacttgtatcactatcgccctgcttggtacc
agtttgtgacagctgctttttgccatgctaattggaacc------atctttccagca---
accttttcttcctgtacattttwgggaagctggtggaagaagaagagggaggctttgcat
tgtggctttcttacattttcactgctgctggtgcaaaccttgtatcatggctggtcctcc
ctagaaatgcagtctctgttggagcctctggtgctgtttttggcttgtttgcaattagtg
tccttgtgaagatgtcatgggactggagaaagattcttgaagtgcttatattaggtcaat
ttgttgtagaaaaggtgatggaagcagcccaagcatcaacaggcctgtcaaccggctttg
ctggagcgtatactttgcagaacattaatcacattgcacatctctcgggtgctctggtgg
gggtccttttggtatggttattgagtgggcttccttctcattcatcagaacacgaaggac
tgcgtgagaagtctgac
>PAFTOL004624
------------------------------------------------------------
------------------------------------------------------------
--tggcaggttcgagctatcagaactctgtacttgtaccactatcgccctgcttggtacc
agtttgtgacagctgctttttgccatgctaattggaatc------atctttccagca---
atcttttcttcctgtacatttttgggaagctggtggaagaagaagagggaggctttgcat
tgtggctttcttacatttttactgctgctggtgcaaaccttgtgtcatggctggtcctcc
ctagaaatgctgtctctgttggagcctctggtgctgtttttggcttgtttgcaatcagtg
tccttgtgaagatgtcatgggactggagaaagattcttgaagtgcttatattaggtcaat
ttgttgtagaaaaggtgatggaagcagcccaagcatcaacaggcctgtcaaccggcttcg
ctggagcgtatgctttgcagaacattaatcacattgcacatctctcaggtgctctggtag
gggtccttttggtatggttattgagtgggcttccttcccattcatcagagcacgaagga-
-----------------
>PAFTOL004625
gacctggtgccacagctggaaattaggaaaccagaggagaggcggaaacaggagaagagg
gtgaacggagtattctgg--attattcttcttaatcttggcttgtatgtggcagatcaca
ttttccaggttcgagctatcagaactctatacttgtaccactatcgccctgcttggtacc
agtttgtgacagctgctttttgccatgctaattggaatc------atctttccagca---
atcttttcttcctgtacatttttgggaaactggtggaagaagaagagggaggctttgcat
tgtggctttcttacattttcactgctgctggtgcaaaccttgtatcatggctggtcctcc
ctagaaatgctgtctctgttggagcctctggtgctgtttttggcttgtttgcaattagtg
tccttgtgaagatgtcatgggactggagaaagattcttgaagtgcttatattaggtcaat
ttgtcgtagaaaaggtgatggaagcagcccaagcatcaacaggcctatcaaccggcttcg
ctggagcgtatactttgcagaacattaatcacattgcacatctctcaggtgctctggtag
gggtccttttggtatggttattgagtgggcttccttctcattcatcagaacacgaaggac
tgcgtgagaagtctgac
>PAFTOL004626
------------------------------------------------------------
-----------------------------------------------------------g
tatggcaggttcaagctatcagaactctatatttgtaccactatcgccctgcttggtacc
agtttgtgacagctgctttttgccatgctaattggaacc------atctttccagca---
atcttttcttcctgtacatttttgggaagctggttgaagaagaagagggaggctttgcat
tgtggctttcttacattttcactgcagctggtgcaaaccttgtatcatggctggtcctcc
ctagaaatgctgtctctgttggagcctctggtgctgtttttggcttgtttgcaattagtg
tccttgtgaagrtgtcatgggactggagaaagattcttgaagtgcttatattaggtcaat
ttgtcrtagaaaaggtgatggaagcagcccaagcatcaacaggcctgtcaactggctttg
ctggagcgtatactttgcagaacattaatcacattgcacatctctcgggtgctctggtag
gggtccttttggtatggttattgagtgggcttccttctcattcatcagaacatgaaggac
tgcgtcagaagtctgac
>PAFTOL004627
------------------------------------------------------------
-----------------------------------------------------------g
tctggcaggttcaagctgtcagaactctatacctgtaccactacagccctgcttggtacc
agtttgtgacagctgctttttgccatgctaattggaacc------atctttccagca---
accttttcttcctatacatttttgggaagctggtggaagaagargagggaggctttgcat
tgtggctttcttacattttcactgctgctggtgcaaaccttgtatcktggctggtcctcc
ctagaaatgcggtctctgttggagcctctggtgctgtttttggcttgtttgcaattagtg
tccttgtgaagatgtcatgggactggagaaaaattcttgaagtgcttatattaggtcaat
ttgttgtagaaaaggtgatggaagcagcccaagcatcaacaggcctgtcaacyggcttcg
ctggrgcgtatactttgcagaacattaatcacattgcacatctttcgggtgctctggtag
gggtccttctggtttggttattgagtgggcttccttctcattcatcagaacacgaaggac
tgcgtgagaagtctgac
>PAFTOL004629
------------------------------------------------------------
-----------------------------------------------------------g
tatggcaggttcgagctatcagaactctatacttgtaccactatcgccctgcttggtacc
agtttgtgacagctgctttttgccatgctaattggaacc------atctttccagca---
atcttttcttcctgtatatttttgggaagctggtggaagaagaagagggaggctttgcat
tgtggctttcttacattttcactgctgctggtgcaaatcttgtatcatggctggtccttc
ctagaaatgctgtctctgttggagcctctggtgctgtttttggcttgtttgcaattagtg
ttcttgtgaagatgtcatgggactggagaaagattctcgaagtgcttatattaggtcaat
ttgttgtagaaaaggtgatggaagcagcccaagcatcaacaggcctgtcaaccggcttcg
ctggagcgtatactttgcagaacattaatcacattgcacatctctcgggtgctctggtag
gagtccttttggtatggttattgagtgggcttccttctcattcatcagaacacgaaggac
tgcgtgagaagtctgac
>PAFTOL004631
------------------------------------------------------------
------------------------------------------------------------
--tggcaggttcgagctatcagaactctatacttgtaccactatcgccctgcttggtacc
agtttgtgacagctgcyttttgccatgctaattggaatc------atctttccagca---
atcttttcttcctgtacattttwgggaagctggtggaagaagaagagggaggctttgcat
tgtggctttcttacattttcactgctgctggtgcaaaccttgtgtcatggctggtcctcc
ctagaaatgctgtttctgttggagcctctggtgctgtttttggcttgtttgcaattagtg
tccttgtgaagatgtcatgggactggagaaagattcttgaagtgcttatattaggtcaat
ttgtcgtagaaaaggtgatggaagcagcccaagcatcaacaggcctgtcaaccggcttcg
ctggagcgtatactttgcagaacattaatcacattgcacatctctcaggtgctctggtag
gggtccttttggtatggttattgagtgggcttccttctcattcatcagaacacgaagaac
tgcgtgagaagtctgac
>PAFTOL004632
gacctggtgccacagctggaaattaggaaaccagaggagaggtggaaacaggagaagagg
gtgaatggagtattctgg--attattcttcttaatcttggcttgtatgtggcagatcaca
ttttccaggttcaagctatcagaactctatatttgtaccactatcgccctgcttggtacc
agtttgtgacagctgctttttgccatgctaattggaacc------atctttccagca---
atcttttcttcctgtacatttttgggaagctggttgaagaagaagagggaggctttgcat
tgtggctttcttacattttcactgcagctggtgcaaaccttgtatcatggctggtcctcc
ctagaaatgctgtctctgttggagcctctggtgctgtttttggcttgtttgcaattagtg
tccttgtgaagatktcatgggactggagaaagattcttgaagtgcttatattaggtcaat
ttgtygtagaaaaggtratggaagcagcccaagcatcaacaggcctgtcaaccggctttg
ctggagcgtatactttgcagaacattaatcacattgcacatctctcgggtgctctggtag
gggtccttttggtatggttattgagtgggcttccttctcattcatcagaacacgaaggac
tgcgtcagaagtctgag
>PAFTOL004633
------------------------------------------------------------
-----------------------------------------------------------g
tatggcaggttcaagctatcagaactctatacttgtaccactttcgccctgcttggtacc
agtttgtgacagctgctttttgccatgctaattggaacc------atctttccagca---
atcttttcttcctgtacatttttgggaagctggtggaagaagaagagggaggctttgcat
tgtggctttcttacattttcactgctgctggtgcaaaccttgtatcgtggctggtcctcc
ctagaaatgctgtctctgttggagcctctggtgctgtttttggcttgtttgcaattagtg
tcctggtgaagatgtcatgggactggagaaagattctcgaagtgcttatattaggtcaat
ttgtcgtagaaaaagtaatggaagcagcccaagcatcaacaggcctgtcaaccggcttcg
ccggagcgtatactttgcagaacattaatcacattgcacatctctcgggtgctctggtag
gggtccttttggtatggttattgagtgggcttccttctcattcatcagaacat---ggac
tgcgtcagaagtctgac
>PAFTOL004634
------------------------------------------------------------
-----------------------------------------------------------g
tatggcaggttcaagctattagaactctatacttgtaccactatcgtcctgcttggtacc
agtttgtgacagctgctttttgccatgctaattggaacc------atctttccagca---
atcttttcttcctgtacattttwgggaagctggtggaagaagaagagggaggctttgcgt
tgtggctttcttacattttyactgctgctggtgcaaaccttgtatcatggctggtcctcc
ctagaaatgctgtctctgttggagcctctggtgctgtttttggcttgtttgcaattagtg
tcctggtgaagatgtcatgggactggagaaagattctcgaagtgcttatattaggtcaat
ttgtcgtagaaaaggta-------------------------------------------
------------------------------------------------------------
------------------------------------------------------------
-----------------
>PAFTOL004635
------------------------------------------------------------
------------------------------------------------------------
------------------------------------------------------------
------------------------------------------------------------
--cttgtttccttgacatgcacagggaagctggtggaagaagaagagggaggctttgcgt
tgtggctttcttacattttcactgctgctggtgcaaaccttgtatcatggctggtcctcc
ctagaaatgctgtctctgttggagcctctggtgctgtttttggcttgtttgcaattagtg
tcctggtgaagatgtcatgggactggagaaagattcttgaagtgcttatattaggtcaat
ttgtcgtagaaaaggta-------------------------------------------
------------------------------------------------------------
------------------------------------------------------------
-----------------
>PAFTOL004636
------------------------------------------------------------
-----------------------------------------------------------g
tctggcaggttcgagctatcagaattctatacttgtaccactatcgccctgcttggtacc
agtttgtgacagctgctttttgccatgctaattggtaag------gcctttccagca---
accttttcttcctatacatttttgggaagctggtggaagaagaagagggaggctttgcat
tgtggctttcttacattttcactgctgctggtgcaaaccttgtatcatggctagtcctcc
ctagaaatgcggtctctgttggagcctctggtgctgtttttggcttgtttgcaattagtg
tccttgtgaagatgtcatgggactggagaaagattcttgaagtgcttatattaggtcaat
ttgttgtagaaaaggtgatggaagcagcccaagcatcaacgggcctgtcaaccggcttcg
ctggagcrtatactttgcagaacattaatcacattgcacatctctcgggtgctctggtgg
gggtccttttggtatggttattgagtgggcttccttctcattcatcagaacacgaaggac
tgcgtgagaagtctgac
>PAFTOL004637
------------------------------------------------------------
-----------------------------------------------------------g
tctggcaggttcsagctatcaaaactctatacttgtaccactatcgccctgcttggtacc
agtttgtgacagctgctttttgccatgcaaattggaacc------atctttccagca---
atcttttcttcctgtacattttwgggaagctggtggaagaagaagagggaggttttgcat
tgtggctttcttacatttttactgctgctggtgcaaaccttgtatcatggctggtcctcc
ctagaaatgctgtctctgttggagcctctggtgctgtttttggcttgtttgcaattagtg
tccttgtgaagatgtcatgggactggagaaagattcttgaagtacttatattaggtcaat
ttgtcgtagaaaaggtgatggaagcagcacaagcatcaacaggcttgtcaactggcttca
ctggagcctatactttgcagaacattaatcacattgcacatctctcrggtgctctggtgg
gggtcctcttggtatggctattgagcgggcttccttctcattcatcagaacacgaaggat
tgcatgagaagtctgac
>PAFTOL004638
------------------------------------------------------------
-----------------------------------------------------------g
tctggcaggttcgagctatcagaactctatacttgtaccactatcgccctgcttggtacc
agtttgtgacagctgctttttgccatgctaattggaatc------atctttccagca---
atcttttcttcctgtatatttttgggaagctggtggaagaagaagagggaggctttgcat
tgtggctttcttacattttcactgctgctggtgcaaaccttgtatcatggctggtcctcc
ctagaaatgctgtctctgttggagcctctggtgctgtttttggcttgtttgcaattagtg
tccttgtgaagatgtcatgggactggagaaagattcttgaagtgcttatattaggtcaat
ttgtcgtagaaaaggtgatggaagcagcccaagcatcaacaggtctgtcaactggcttcg
ctggagcgtatactttgcagaacattaatcacattgcacatctctcaggtgctctggtag
gggtccttttggtatggttattgagtgggcttccttctcattcatcagaacacgaaggac
tgcgtgagaagtctgac
>PAFTOL004639
------------------------------------------------------------
-----------------------------------------------------------g
tatggcaggttcaagctatcagaactctatatttataccactatcgccctgcttggtacc
agtttgtgacagctgctttttgccatgctaattggaacc------atctttccagca---
atcttttcttcctgtacatttttgggaagctggttgaagaagaagagggaggctttgcat
tgtggctttcttacattttcactgcagctggtgcaaaccttgtatcatggctggtcctcc
ctagaaatgcygtctctgttggagcctctggtgctgtttttrgcttgtttgcaattagtg
tccttgtgaagatgtcatgggactggagaaagatycttgaagtgcttataktaggtcaat
ttgtcgtagaaaaggtgatggaagcagcccaagcatcaacaggcctgtcaactggctttg
ctggagcgtatactttgcagaacattaatcacattgcacatctctcgggtgctctggtag
gggtccttttggtatggttattgagtgggcttccttctcattcatcagaacacggag---
tgcgtcagaagtctgac
>PAFTOL004640
------------------------------------------------------------
-----------------------------------------------------------g
tctggcaggttcgagctatcagaactctatacttgtaccattatcgccctgcttggtacc
agtttgtgacagctgctttttgccatgctaattggaacc------atctttccagca---
atcttttcttcctgtacatttttgggaagctggtggaagaagaagagggaggctttgcat
tgtggctttcttacattttcactgctgctggtgcaaaccttgtatcatggctggtcctcc
ctagaaatgctgtctctgttggagcctctggtgctgtttttggcttgtttgcaattagtg
tccttgtgaagatgtcatgggactggagaaagattcttgaagtgcttatattaggtcaat
ttgttgtagaaagggtgatggaagcagcccaagcatcaacaggcctgtcaaccggcttcg
ctggagcgtatactttgcagaacattaatcacattgcacatctctcgggtgctctggtag
gggtccttttggtatggttattgagtgggcttccttctcattcatcagaacacgaaggac
tgcgtcagaagtctgac
>PAFTOL004642
------------------------------------------------------------
-----------------------------------------------------------g
tctggcaggttcgagctatcggaactctatacttgtaccaccatcgccctgcttggtacc
agtttgtgacagctgctttttgccatgctaattggaatc------atctttccagca---
atcttttcttcctgtacattttwgggaagctggtggaagaagaagagggaggctttgcat
tgtggctttcttacattttcactgctgccggtgcaaaccttgtatcatggctggtcctcc
ctagaaatgctgtctctgttggagcctctggtgctgtttttggcttgtttgcaattagtg
tccttgtgaagatgtcatgggactggagaaagattcttgaagtgcttatattaggtcaat
ttgtcgtagaaaaggtgatggaagcagcccaagcatcaacaggcctgtcaaccggtgtca
ctggagcgtatactttgcagaacattaatcacattgcacatctctcaggtgctctggtag
gggtccttttggtatggttattgagtgggcttccttctcattcatcagaacacagaggac
tgcgtgagaagtctgac
>PAFTOL004644
------------------------------------------------------------
-----------------------------------------------------------g
tctggcaggttcaagctatcagaactctatacttgtaccactatcgccctgcttggtacc
agtttgtgacagcggctttttgccatgctaattggaacc------atctttccagca---
atcttttcttcctgtacatttttgggaagctggtggaagaagaagagggaggctttgcat
tgtggctttcttacattttcactgctgctggtgcaaaccttgtatcatggctggttctcc
ctagaaatgctgtctctgttggagcctctggtgctgtttttggcttgtttgcaattagtg
tccttgtgaagatgtcatgggactggagaaagattctcgaagtgcttatattaggtcaat
ttgtcgtagaaaaggtgatggaagcagcccaagcatcaacaggcctgtcaaccggctttg
ctggagcgtatacgttgcagaacattaatcacattgcacatctctcgggtgctctggtag
gggtccttttggtatggttattgagtgggcttccttctcattcatctgaacacaaaggac
tgcgtgagaagtctgac
>PAFTOL004646
------------------------------------------------------------
------------------------------------------------------------
--tggcaggttcgagctatcagaactctatacttgtaccactatcgccctgcttggtacc
agtttgtgacagctgctttttgccatgctaattggaatc------atctttccagca---
atcttttcttcctgtacattttwgggaagctggtggaagaagaagagggaggctttgcat
tgtggctttcttacattttcactgctgctggtgcaaaccttgtgtcatggctggtcctcc
ctagaaatgctgtctctgttggagcctctggtgctgtttttggcttgtttgcaatcagtg
tccttgtgaagatgtcatgggactggagaaagattcttgaagtgcttatattaggtcaat
ttgttgtagaaaaggtgatggaagcagcccaagcatcaacaggcctgtcaaccggcttcg
ctggagcgtatactttgcagaacattaatcacattgcacatctctcaggtgctctggtag
gggtccttttggtatggttattgagtgggcttccttctcattcatcagagcacgaaggac
tgcgtgagaagtctgac
>PAFTOL004647
------------------------------------------------------------
-----------------------------------------------------------g
tctgrcaggttcgagctatcagaactctatacttgtaccactatcgccctgcctggtacc
agtttgtgacagctgctttttgccatgctaatwggaacc------atctttccagca---
accttttcttcctatacatttttgggaagctggtggaagaagaagagggaggctttgcat
tgtggctttcttacattttcactgctgctggtgcaaaccttgtatcatggctagtcctcc
ctagaaatgcggtctctgttggagcctctggtgctgtttttggcttgtttgcaattagtg
tccttgtgaagatgtcatgggactggagaaagattctcgaagtgcttatattaggtcaat
ttgttgtagaaaaggtgatggaagcagcccaagcatcaacaggcctgtcaaccggcttcg
ctggagcgtatactttgcagaacattaatcacattgcacatctctcgggtgctctggtag
gggtccttttggtatggttattgagtgggcttccttctcattcatcagaacacgaaggac
tgcgtgagaaatctgac
>PAFTOL004648
------------------------------------------------------------
------------------------------------------------------------
--tggcaggttcgagctatcagaactctatacttgtaccactatcgccctgcttggtacc
agtttgtgacagctgctttttgccatgctaattggaacc------atctttccagca---
atcttttcttcctgtacatttttgggaagctggtggaagaagaagagggaggctttgcat
tgtggctttcttacattttcactgctgctggtgcaaaccttgtatcatggctggtcctcc
ctagaaatgctgtctctgttggagcctctggtgctgtttttggcttgtttgcaattagtg
tccttgtgaagatgtcatgggactggagaaagattcttgaagtgcttatattaggtcaat
ttgtcgtagaaaaggtgatggaagcagcccaagcatcaacaggcctgtcaaccggcttcg
ctggagcgtatactttgcagaacattaatcacattgcgcatctctcgggtgctctggtag
gggtccttttggtatggttattgagtgggcttccttctcattcatcagaacacgaaggac
tgcgtcagaagtctgag
>PAFTOL004649
------------------------------------------------------------
-----------------------------------------------------------g
tctggcaggttcgagctatcagaactctatacttgtaccactatcgccctgcttggtacc
agtttgtgacagctgctttttgccatgctaattggaacc------atctttccagca---
accttttcttcctatacatttttgggaagctggtggaagaagaagagggaggctttgcat
tgtggctttcttacattttcactgctgctggtgcaaaccttgtatcatggctggtcctcc
ctagaaatgcggtctctgttggagcctctggtgctgtttttggcttgtttgcaattagtg
tccttgtgaagatgtcatgggactggagaaagattcttgaagtgcttatattaggtcaat
ttgttgtagaaaaggtgatggaagcagcccaagcatcaacaggmctgtcaaccggcttcg
ctggagcgtatactttgcagaacatcaatcacattgcacatctctcgggtgctctggtag
gggtccttttggtatggttattgagtgggcttccttcttattcatcagaacacgaacgac
tgcgtgagaagtctgac
>PAFTOL004652
gacctggtgccacagctggaaattaggaaaccagaggagaggcggaaacaggagaagagg
gtgaacggagtattctgg--attattcttcttaatcttggcttgtatgtggcagatcaca
ttttccaggttcgagctatcagaactctatacttgtaccactatcgccctgcatggtacc
agtttgtgacagctgctttttgccatgctaattggaatc------atctttccagca---
atctcttcttcctgtacatttttgggaagctggtggaagaagaagagggaggctttgcat
tgtggctttcttacattttcactgctgccggtgcaaaccttgtatcatggctggtcctcc
ctagaaatgctgtctctgttggagcctctggtgctgtttttggcttgtttgcaattagtg
tccttgtgaagatgtcatgggactggagaaagattcttgaagtgcttatattaggtcaat
ttgtcgtagaaaaggtgatggaagcagcccaagcatcaacaggcctatcaaccggcttcg
ctggagcgtatactttgcagaacattaatcacattgcacatctctcaggtgctctggtag
gggtccttttggtatggttattgagcgggcttccttctcattcatcagaacatgaaggac
tgcgtgagaagtctgac
>PAFTOL004653
------------------------------------------------------------
-----------------------------------------------------------g
tctggcaggttcgagctatcagaactctatacttgtaccactatcaccctgcatggtacc
agtttgtgacagctgctttttgccatgctaattggaatc------atctttccagca---
atcttttcttcctgtacatttttgggaagctggttgaagaagaagagggaggctttgcat
tgtggctttcttacattttcactgctgccggtgcaaaccttgtatcatggctggtcctcc
ctagaaatgctgtctctgttggagcctctggtgctgtttttggcttgtttgcaattagtg
tccttgtgaagatgtcatgggactggagaaagattcttgaagtgcttatattaggtcaat
ttgtcgtagaaaaggtgatggaagcagcccaagcatcaacaggcctgtcaaccggcttcg
ctggagcgtatactttgcagaacattaatcacattgcacatctctcaggtgctctggtag
gggtccttttggtatggttattgagtgggcttccttctcattcatcagaacacgaaggac
tgcgtgagaagtctgac
>PAFTOL004654
------------------------------------------------------------
-----------------------------------------------------------g
tctggcaggttcgagctatcagaactctatacttgtaccactatcgccctgcttggtacc
agtttgtgacagctgctttttgccatgctaattggaacc------atctttccagca---
accttttcttcctatacatttttgggaagctggtggaagaagaagagggaggctttgcay
tgtggctttcttacattttcactgckgctggtgcaaaccttgtatcatggctggtcctcc
ctagaaatgcggtctctgttggagcctctggtgctgtttttggcttgtttgcaattagtg
tccttgtgaagatgtcatgggacyggagaaagattcttgargtgcttatattaggycaat
ttgttgtagaaaaggtgatggargcagcccaagcatcaacaggcctrtcaaccggcttcg
ctggwgcgtatactttgcagaacattaatcacattgcacatctctcgggtgctctggtag
gggtccttttggtatggttattgagtgggcttccttctccttcatcagaacacgaaggac
tgcgtgagaagtctgac
>PAFTOL004658
------------------------------------------------------------
------------------------------------------------------------
------------------------------------------------------------
-----------------------------------aacc------atctttccagca---
accttttcttcctatacatttttgggaagctggtggaagaagaagagggaggctttgcat
tgtggctttcttacattttcactgctgctggtgcaaaccttgtwtcatggctggtcctcc
ctagaaatgcggtctctgttggagcctctggtgctgtttttggcttgtttgcaattagtg
tcctygtgaagatgtcatgggactggagaaagattcttgaagtgcttatattaggtcaat
ttgttgtagaaaaggta-------------------------------------------
------------------------------------------------------------
------------------------------------------------------------
-----------------
>PAFTOL004660
------------------------------------------------------------
------------------------------------------------------------
------------------------------------------------------------
------------------------------------------------------------
-----------------------------ctggtggaagaagaagagggaggctttgcat
tgtggctttcttacattttcactgctgctggtgcaaaccttgtatcatggctggtcctcc
ctagaaatgcggtctccgttggagcctctggtgctgtttttggcttgtttgcaattagtg
tccttgtgaagatgtcatgggactggagaaagattcttgaagtgcttatattaggtcaat
ttgttgtagaaaaggtgatggaagcagcccaagcatcaacaggcctgtcaacgggctttg
ctggagcgtatactttgcaaaacattaatcacattgcacatctctcgggtgctctggtag
gggtccttttggtatggttattgagtgggcttccttctcattcatcagaacacgaacgac
tgcgtgagaagtctgac
>PAFTOL004661
------------------------------------------------------------
-----------------------------------------------------------g
tctggcaggctcaagctatcaaaactctgtacttgtaccactatcgccctgcttggtacc
agtttgtgacagctgctttttgccatgcaaattggaacc------atctttccagca---
atcttttcttcctgtacatttttgggaagctggttgaagaagaagagggaggttttgcat
tgtggctttcttacatttttactgctgctggtgcaaaccttgtatcatggctggtcctcc
ctagaaatgcggtctctgttggagcctctggtgctgtttttggcttgtttgcaattagtg
tccttgtgaagatgtcatgggactggagaaagattcttgaagtacttatattaggtcaat
ttgtcatagaaaaggtgatggaagcagcccaagcatcaacaggcctgtcaaccggctttg
aaggagcatatagtttgcagaacattaatcacattgcacatctctcaggtgctctggtag
gggtccttttggtatggttattgagtgggcttccttctcattcatcagaacacaaaggac
tgcgtgggaagtctgac
>PAFTOL004662
------------------------------------------------------------
-----------------------------------------------------------g
tctggcaggttcgagctatcagaactctatacttgtaccactatcgccctgcttggtacc
agtttgtgacagctgctttttgccatgctaattggaacc------atctttccagca---
accttttcttcctatacatttttgggaagctggtggaagaagaagagggaggctttgcat
tgtggctttcttacattttcactgctgctggtgcaaaccttgtatcatggctgrtcctcc
ctagaaatgcagtctctgttggagcctctggtgctgtttttggcttgtttgcaattagtg
tccttgtgaagatgtcatgggactggagaaagattcttgaagtgcttatattaggtcaat
ttgttgtagaaaaggtgatggaagcagcccaagcatcaacaggcctgtcaaccggcttcg
ctggagcgtatactttgcagaacattaatcacattgcacatctctcgggtgctctggtag
gggtccttttggtatggttattgagtgggctt----------------------------
-----------------
>PAFTOL004664
------------------------------------------------------------
------------------------------------------------------------
------------------------------------------------------------
-----------------------------------aatc------atctttccagca---
atcttttcttcctgtacatttttgggaagctggtggaagaagaagagggaggctttgcat
tgtgsctttcttacattttcactgctgcyggtgcaaaccttgtatcatggctggtcctcc
ctagaaatgctgtctctgttggagcctctggtgctgtttttggcttgtttgcaatyagtg
tccttgtgaagatgtcatgggactggagaaagatycttgaagtgcttatattaggtcaat
ttgttgtagaaaaggta-------------------------------------------
------------------------------------------------------------
------------------------------------------------------------
-----------------
>PAFTOL004665
------------------------------------------------------------
-----------------------------------------------------------g
tctggcaggttcgagctatcagaactctatacttgtaccactatcgccctgcttggtacc
agtttgtgacagctgctttttgccatgctaattggaacc------atctttccagca---
atcttttcttcctgtacatttttgggaagctggtggaagaagaagagggaggctttgcat
tgtggctttcttacattttcactgctgctggtgcaaaccttgtatcatggctggtcctcc
ctagaaatgctgtctctgttggagcctctggtgctgtttttggcttgtttgcaattagtg
tccttgtgaagatgtcatgggactggagaaagattcttgaagtgcttatattaggtcaat
ttgtcgtagaaaaggta-------------------------------------------
------------------------------------------------------------
------------------------------------------------------------
-----------------
>PAFTOL004666
------------------------------------------------------------
-----------------------------------------------------------g
tctggcaggttcaagctatcagaactctatacttgtaccactatcgccctacttggtacc
agtttgtgacagctgctttttgccatgctaattggaatc------atctttccagca---
atcttttcttcctgtacatttttgggaagctggtggaagaagaagagggaggctttgcat
tgtggctttcttacattttcactgctgctggtgcaaaccttgtatcatggctggtcctcc
ctagaaatgccgtctctgttggagcctctggtgctgtttttggcttgtttgcaattagtg
tccttgtgaagatgtcatgggactggagaaagattcttgaagtgcttatattaggtcaat
ttgtcgtggaaaaggta-------------------------------------------
------------------------------------------------------------
------------------------------------------------------------
-----------------
>PAFTOL004667
------------------------------------------------------------
-----------------------------------------------------------g
tctggcaggttcaagctatcagaactctatatttgtaccactatcgccctgcttggtacc
agtttgtgacagctgctttttgccatgctaattggaatc------atctttccagca---
atcttttcttcctgtacatttttgggaagctggtggaagaagaagagggaggctttgcat
tgtggctttcttacattttcactgctgctggtgcaaaccttgtatcatggctggtcctcc
ctagaaatgcygtctctgttggagcctctggtgctgtttttggcttgtttgcaattagtg
tccttgtgaagatgtcatgggactggagaaagattcttgaagtgcttatattaggtcaat
ttgtcgtggaaaaggta-------------------------------------------
------------------------------------------------------------
------------------------------------------------------------
-----------------
>PAFTOL004668
------------------------------------------------------------
------------------------------------------------------------
------------------------------------------------------------
-----------------------------------aatc------atctttccagca---
atcttttcttcctgtacattttwgggaagctggtggaagaagaagagggaggctttgcat
tgtggctttcttacattttcactgctgcyggtgcaaaccttgtatcatggctggtcctcc
ctagaaatgctgtctctgttggagcctctggtgctgtttttggcttgtttgcaattagyg
tccttgtgaagatgtcatgggactggagaaagattcttgaagtgcttatattaggtcaat
ttgtcgtrgaaaaggta-------------------------------------------
------------------------------------------------------------
------------------------------------------------------------
-----------------
>PAFTOL005024
------------------------------------------------------------
-----------------------------------------------------------g
tctggcaggttcgagctatcagaactctatacttgtaccactatcgccctgcatggtacc
agtttgtgacagctgctttttgccatgctaattggaatc------atctttccagca---
atcttttcttcctgtacatttttgggaagctggtggaagaggaagagggaggctttgcat
tgtggctttcttacattttcactgctgccggtgcaaaccttgtatcatggctggtcctcc
ctagaaatgctgtctctgttggagcctctggtgctgtttttggcttgtttgcaattagcg
tccttgtgaagatgtcatgggactggagaaagattcttgaagtgcttatattaggtcaat
ttgtcgtagaaaaggtgatggaagcagcccaagcatcaacaggcctgtcaaccggctttg
ctggagcgtatactttgcagaacattaatcacattgcacatctctcaggtgctctggtag
gggtccttttggtatggttattgagtgggcttccttctcattcatcagaacacgagggac
tgcgtgagaagtctgac
>PAFTOL005025
------------------------------------------------------------
------------------------------------------------------------
------------------------------------------------------------
-----------------------------------aacc------atctttccagca---
atcttttcttcctgtacatttttgggaagctggtggaagaagaagagggaggctttgcat
tgtggctttcttacattttcactgctgctggtgcaaaccttgtatcatggctggtcctcc
ctagaaatgctgtctctgttggagcctctggtgctgtttttggcttgtttgcaattagtg
tccttgtgaagatgtcatgggactggagaaagattctcgaagtgcttatattaggtcaat
ttgtcgtagaaaaggtgatggaagcagcccaagcatcaacaggcctgtcaaccggcttcg
ctggagcgtatacattgcagaacattaatcacattgcacatctctcgggtgctctggtag
gggtccttttggtatggttattgagcgggcttccttctcattcatcagaacacaaaggac
tgcatcagaagtctgac
>PAFTOL005026
------------------------------------------------------------
-----------------------------------------------------------g
tctggcaggttcaagctatcagaactctatacttgtaccactatcgccctgcttggtacc
agtttgtgacagctgctttttgccatgctaattggaacc------atctttccagca---
atcttttcttcctgtacatttttgggaagytggtggaagaagaagagggaggctttgcat
tgtggctttcttacattttcactgctgctggtgcaaaccttgtrtcatggctggtcctcc
ctagaaatgctgtctctgttggagcctctggtgctgtttttggcttgtttgcaattagtg
tccttgtgaagatgtcatgggactggagaaagattctcgaagtgcttatattaggtcaat
ttgtcgtagaaaaggtgatggaagcagcccaagcatcaacaggcctgtcaaccggcttcg
ctggagcgtatacattgcagaacattaatcacattgcacatctctcgggtgctctggtag
gggtccttttggtatggttattgagtgggcttccttctcattcatcagaaaacgaaggac
tgcgtcagaagtctgac
>PAFTOL005035
------------------------------------------------------------
------------------------------------------------------------
------------------------------------------------------------
--------------------------------------------------tccagca---
atcttttcttcctgtacatttttgggaagctggtggaagaagaagagggaggctttgcat
tgtggctttcttacattttcactgctgctggtgcaaaccttgtrtcatggctggtcctcc
ctagaaatgctgtctctgttggagcctctggtgctgtttttggcttgtttgcaattagtg
tccttgtgaagatgtcatgggactggagaaagattctcgaagtgcttatattaggtcaat
ttgtcgtagaaaaggta-------------------------------------------
------------------------------------------------------------
------------------------------------------------------------
-----------------
>PAFTOL005042
------------------------------------------------------------
-----------------------------------------------------------g
tatggcaggttcaagctatcagaactctatatttgtaccactattgccctgcttggtacc
agtttgtgacagctgctttttgccatgctaattggaacc------atctttccagca---
atcttttcttcctgtacatttttgggaagctggtkgaagaagargagggaggctttgcat
tgtggctttcttacattttcactgcwgcyggtgcaaaccttgtatcatggctggtcctcc
ctagaaatgctgtctctgttggagcctctggwgctgtttttggcttgtttgcrattagtg
tccttgtgaagatgtcatgggactggagaaagattcttgaagtgcttatattaggtcaat
ttgtcgtagaaaaggta-------------------------------------------
------------------------------------------------------------
------------------------------------------------------------
-----------------
>PAFTOL005043
------------------------------------------------------------
-----------------------------------------------------------g
tctggcaggttcgagctatcagaactctatacttgtaccactatcgccctgcatggtacc
agtttgtgacagctgctttttgccatgctaattggaatc------atctttccagca---
atctcttcttcctgtacatttttgggaagctggtggaagaagaagagggaggctttgcat
tgtggctttcttacattttcactgctgccggtgcaaaccttgtatcatggctggtcctcc
ctagaaatgctgtctctgttggagcctctggagctgtttttggcttgtttgcgattagtg
tccttgtgaagatgtcatgggactggagaaagattcttgaagtgcttatattaggtcaat
ttgtygtagaaaaggta-------------------------------------------
------------------------------------------------------------
------------------------------------------------------------
-----------------
>PAFTOL005047
------------------------------------------------------------
------------------------------------------------------------
-------------------------ctgtttcttttttcttttttccccccttgggtgcc
tctgtaacctatctac-tttcatcttctccacaggaacc------atctttccagca---
atcttttcttcctgtacatttttgggaagctggtggaagaagaagagggaggctttgcat
tgtggctttcttacattttcactgctgctggtgcaaaccttgtatcatggctggtcctcc
ctagaaatgctgtctctgttggagcctctggtgctgtttttggcttgtttgcaattagtg
tccttgtgaagatgtcatgggactggagaaagattcttgaagtgcttatattaggtcaat
ttgtcgtagaaaaggtgatggaagcagcccaagcatcaacaggcctgtcaaccggcttcg
ctggagcgtatactttgcagaacattaatcacattgcgcatctctcgggtgctctggtag
gggtccttttggtatggttattgagtgggcttccttctcattcatcagaacacgaaggac
tgcgtcagaagtctgag
>PAFTOL005169
------------------------------------------------------------
------------------------------------------------------------
------------------------------------------------------------
------------------------------------------------------------
--cttgtttccttgatatgcacagggaagctggtggaagaagaagagggaagctttgcat
tgtggctttcttacattttcackgctgctggtgcaaaccttgtatcatggctggtccttc
ctagaaatgctgtctctgttggagcctctggtgctgtttttggcttgtttgcaattagtg
tccttgtgaagatgtcatgggactggagaaagattctcgaagtgcttatattaggtcaat
ttgtcgtagaaaaggta-------------------------------------------
------------------------------------------------------------
------------------------------------------------------------
-----------------
>PAFTOL007498
------------------------------------------------------------
-----------------------------------------------------------g
tctggcaggttcaagctatcagaactctatacttgtaccactatcaccctgcttggtacc
agtttgtgacagctgctttttgccatgctaattggaacc------atctttccagca---
atcttttcttcctgtacatttttgggaagctggtggaagaagaagagggaggctttgcat
tgtggctttcttacatyttcactgctgctggtgcaaaccttgtatcatggctggtcctcc
ctagaaatgctgtctctgttggagcctctggtgctgtttttggcttgtttgcaattagtg
tccttgtgaagatgtcatgggactggagaaagattctcgaagtgcttatattaggtcaat
ttgtcatagaaaaggtgatggaagcagcccaagcatcaacaggcctgtcaaccggctttg
ctggagcgtatacgttgcagaacattaatcacattgcacatctctcgggtgctctggttg
gggtccttttggtatggttattgagtgggcttccttctcattcatcagaacacaaaggac
tgcgtgagaagtctgac
>PAFTOL008060
------------------------------------------------------------
------------------------------------------------------------
--tggcaggttcgagctatcagaactctatacttgtaccactatcgccctgcttggtacc
agtttgtgacagctgctttttgccatgctaattggwatc------atctttccagca---
atcttttcttcctgtacatttttgggaagctggtggaagaagaagarggaggctttgcat
tgtggctttcttacattttcactgctgctggtgcaaaccttgtgtcatggctggtcctcc
ctagaaatgctgtctctgttggagcctctggtgctgtttttggcttgtttgcaatyagtg
tccttgtgaagatgtcatgggactggagaaagattcttgaagtgcttatattaggtcaat
ttgtygtagaaaaggtgatggaagcagcccaagcatcaacaggcctgtcaaccggcttcg
ctggagcgtatactttgcagaacattaatcacattgcacatctctcaggtgctctggtag
gggtccttttggtatggttattgagtgggcttccttctcattcatcagag----------
-----------------
>PAFTOL008062
------------------------------------------------------------
------------------------------------------------------------
--tggcaggttcgagccatcagaactctatacttgtaccactatcgccctgcttggtacc
agtttgtgacagctgctttttgccatgctaattggaatc------atctttccagca---
atcttttcttcctgtacatttttgggaagctggtggaagaagaagagggaggctttgcat
tgtggctttcttacattttcactgctgcyggtgcaaaccttgtrtcatggctggtcctcc
ctagaaatgctgtctctgttggagcctctggtgctgtttttggcttgtttgcaatyagtg
tccttgtgaagatgtcatgggactggagaaagattcttgaagtgcttatattaggtcaat
ttgtygtagaaaaggtgatggaagcagcccaagcatcaacaggcctgtcaaccggcttcg
ctggagcgtatactttgcagaacattaatcacattgcacatctctcaggtgctctggtgg
gggtccttttggtatggttattgagtgggcttccttctcattcatcagagcacgaaggac
tccgtgagaagtctgaa
>PAFTOL008063
------------------------------------------------------------
------------------------------------------------------------
--tggcaggttcgagccatcagaactctatacttgtaccactatcgccctgcttggtacc
agtttgtgacagctgctttttgccatgctaattggaatc------atctttccagca---
atcttttcttcctgtacatttttgggaagctggtggaagaagaagagggaggctttgcat
tgtggctttcttacattttcactgctgctggtgcaaaccttgtgtcatggctggtcctcc
ctagaaatgctgtctctgttggagcctctggtgctgtttttggcttgtttgcaatcagtg
tccttgtgaagatgtcatgggactggagaaagattcttgaagtgcttatattaggtcaat
ttgttgtagaaaaggtgatggaagcagcccaagcatcaacaggcctgtcaacyrgcttcg
ctggagcgtatactttgcagaacattaatcacattgcacatctctcaggtgctctggtag
gggtccttttggtgtggttattgagtgggcttccttctcattcatcagagcacgaaggac
tgcgtgagaaatctgac
>PAFTOL008084
------------------------------------------------------------
-----------------------------------------------------------g
tctggcaggttcaagctatccaaactctgtacttgtaccactatcgccctgcttggtacc
agtttgtgacagctgctttttgccatgcaaattggwacc------atctttccagca---
atcttttcttcctgtacatttttgggaagctggtagaagaagaagagggaggttttgcat
tgtggctttcttacatttttactgctgctggtgcaaaccttgtatcatggctggtcctcc
ctagaaatgcggtctctgttggagcctctggtgctgtttttggcttgtttgcaattagtg
tccttgtgaagatgtcatgggactggagaaagattcttgaagtacttatattaggtcaat
ttgtcatagaaaaggttatggaagcagcccaagcatcaacaggcctgtcaaccggctttg
ctggagcatatagtttgcagaacattaatcacattgcacatctctcaggtgctctggtag
gggtccttttggtatggttattgagtgggcttccttctcattcatcagaacacgaaggac
cgcgtgggaagtctgac
>PAFTOL008417
------------------------------------------------------------
------------------------------------------------------------
--tggcaggttcgagctatcagaactctatacttgtaccactatcgccctgcttggtacc
agtttgtgacagctgctttttgccatgctaattggaatc------atctttccagca---
atcttttcttcctgtacatttttgggaagctggtggaagaagaagagggaggctttgcat
tgtggctttcttacatttttactgctgctggtgcaaaccttgtgtcatggctggtcctcc
ctagaaatgctgtctctgttggagcctctggtgctgtttttggcttgtttgcaatcagtg
tccttgtgaagatgtcatgggactggagaaagattcttgaagtgctcatattaggtcaat
ttgttgtagaaaaggta-------------------------------------------
------------------------------------------------------------
------------------------------------------------------------
-----------------
>PAFTOL008419
------------------------------------------------------------
-----------------------------------------------------------g
tctggcaggttcgagctatcagaactctatacttgaaccactatcgmcctgcttggtacc
agtttgtgacagctgctttttgccatgctaattggaatc------atctttccagca---
atcttttcttcctgtacatttttggcaagctggtggaagaagaagagggaggctttgcrt
tgtggctttcttacattttcactgctgctggtgcaaaccttgtatcatggctggtcctcc
ctagaaatgctgtctctgttggagcctctggtgctgtttttggcttgtttgcaattagtg
tccttgtgaagatgtcatgggactggagaaagattcttgaagtgcttatattaggtcaat
ttgtcgtagaaaaggtgatggaagcagcccaagcatcaacaggcctgtcaaccggcttcg
ctggagcttatactttgcagaacattaatcacattgcacatctctcaggtgctctggtag
gggtccttttggtatggttattgagtgggcttccttctcattcatcaaaacacgaaggac
tgcgtgagaagtctgac
>PAFTOL008421
------------------------------------------------------------
-----------------------------------------------------------g
tctggcaggttcgagctatcagaactctatacttgtaccactatcgccctgcttggtacc
agtttgtgacagctgctttttgccatgctaattggaacc------atctttccagca---
accttttcttcctatacatttttgggaagctggtggaagaagaagagggaggctttgcat
tgtggctttcttacattttcactgctgctggtgcaaaccttgtatcatggctagtcctcc
ctagaaatgcagtctctgttggagcctctggtgctgtttttggcttgtttgcaattagtg
tccttgtgaagatgtcatgggattggagaaagattcttgaagtgcttatattaggtcaat
ttgttgtagaaaaggtgatggaagcagcccaagcatcaacaggcctgtcaaccggcttcg
ctggagcgtatactttgcagaacattaatcacattgcacatctctcgggtgctctggtgg
gggtccttttggtatggttattgagtgggcttccttctcattcatcagaacacgaaggac
tgcgtgagaagtctgac
>PAFTOL008422
------------------------------------------------------------
-----------------------------------------------------------g
tctggcaggttcaagctatcagaactctatacttgtaccactatcgccccgcttggtacc
agtttgtgacagctgctttttgccatgctaattggtttg------ttgatgaaaaaattt
accctgtttccttgatatgcwcagggaagctggtggaagaagaagagggaggytttgcat
tgtggctttcttacattttcactgctgctggggcaaaccttgtatcatggctagtsctcc
ctagaaatgcggtctctgttggagcctctggtgctgtttttggcttgtttgcaattagtg
tttttgtgaagatgtcatgggactggagaaagattcttgaagtgcttatattaggtcaat
ttgttgtagaaaaggtgatggaagcagcccaagcatcaacaggcctgtcaaccggcttcg
ctggagcrtatactttgcagaacattaatcacattgcacatctctcgggtgctctggtgg
gggtccttttggtgtggttattgagtgggcttccttcycattcatcagaacacgaaggac
tgcgtgagaagtctgac
>PAFTOL008423
------------------------------------------------------------
-----------------------attcttcttaatcttgtcttgtatgtggcagatcaca
ttttccaggttcgagctatcagaactctatacttgtaccactatcgccctgcttggtacc
agtttgtgacagctgctttttgccatgctaattggaacc------atctttccagca---
atcttttcttcctgtacatttttgggaagctggtggaagaagaagagggaggctttgcat
tgtggctttcttacattttcactgctgctggtgcaaaccttgtatcatggctggtccttc
ctagaaatgctgtctctgttggagcctctggtgctgtttttggcttgtttgcaattagtg
tccttgtgaagatgtcatgggactggagaaagattcttgaagtgcttatattaggtcaat
ttgtcgtagaaaaggtgatggaagcagcccaagcatcaacaggcctgtcaaccggctttg
ctggagcgtatactttgcagaacattaatcacattgcgcatctctcgggtgctctggtag
gggtccttttcgtatggttattgagtgggcttccttctcattcatcagaacacgaaggac
tgcgtcagaagtctgag
>PAFTOL008436
------------------------------------------------------------
-----------------------------------------------------------g
tctggcaggttcgagctatcagaactctatacttgtaccactatcgccctgcttggtacc
agtttgtgacagctgctttttgccatgctaattggaacc------atctgtccagca---
atcttttcttcctgtacatttttgggaagctggtggaagaagaagagggaggctttgcat
tgtggctttcttacattttcactgctgctggtgcaaaccttgtatcatggctggtcctcc
ctagwaatgccgtctctgttggagcctctggtgctgtttttggcttgtttgcaattagtg
tccttgtgaagatgtcatgggactggagaaagattctcgaagtgcttatattaggtcaat
ttgtcgtagaaaaggtgatggaagcagcccaagcatcaacaggcctgtcaaccggcttcg
ctggagcgtatacgttgcagaacattaatcacattgcacatctctcgggtgctctggtag
gggtccttttggtatggttattgagtgggcttccttctcattcatcagaacacgaaggac
tgcgtgagaagtctgac
>PAFTOL008439
------------------------------------------------------------
-----------------------------------------------------------g
tctggcrggttcgagctatcagaactctatacttgtaccactatcgccctgcttggtacc
agtttgtgacagctgctttttgccatgcaaattggaacc------atctttccagca---
atcttttcttcctgtacatttttgggaagctggtggaagaagaagagggaggctttgcat
tgtggctttcktacattttcactgctgctggtgcaaaccttgtatcatggctggtcctcc
ctagaaatgctgtctctgttggagcctctggtgctgtttttggcttgtttgcaatkagtg
tccttgtgaagrtgtcatgggactggagaaagattcttgaagtgcttatattaggtcaat
ttgtcgtagaaaaggtgatggaagcagcccaagcatcaacaggcctgtcaaccrgctttg
ctggagcgtatactttgcagaayattaatcacattgcacatctctcgggtgctctggtag
gggtcctgttggtatggttattgagtgggcttccttctcattcatcagaacacaaaggac
tgcatgagaagtctgac
>PAFTOL008881
------------------------------------------------------------
-----------------------------------------------------------g
tctggcaggttcgagctatcagaactctatacttgtaccaccatcgccctgcttggtacc
agtttgtgacagctgctttttgccatgctaattggaacc------atctttccagca---
atcttttcttcctgtacatttttgggaagctggtggaagaagaagagggaggctttgcat
tgtggctttcttacgttttcactgctgctggtgcaaaccttgtatcatggctggtcctcc
ctagaaatgcggtctctgttggagcctctggtgctgtttttggcttgtttgcaattagtg
tccttgtgaagatgtcatgggactggagaaagattcttgaagtgcttatattaggtcaat
ttgytgtagaaaaggtgatggaagcagcccaagcatcaacaggcctgtcaaccggctttg
ctggagcgtatactttgcagaacattaatcacattgcacatctctcgggtgctctggtag
gggtccttttggtatggttattgagtgggcttccttctcattcatcagaacacgaaggaa
tgcgtgagaagtctgac
>PAFTOL009175
------------------------------------------------------------
------------------------------------------------------------
------------------------------------------------------------
--------------------------------------c------atctttccagca---
atcttttcttcctgtacatttttgggaagctggtggaagaagaagagggaggctttgcat
tgtggctttcttacattttcactgctgctggtgcaaaccttgtatcatggctggtccttc
ctagaaatgccgtc----------------------------------------------
------------------------------------------------------------
------------------------------------------------------------
------------------------------------------------------------
------------------------------------------------------------
-----------------
>PAFTOL009179
------------------------------------------------------------
-----------------------------------------------------------g
tctggcaggttcgagctatcagaactctatacttgtaccactatcgccctgcttggtacc
agtttgtgacagctgctttttgccatgctaattgg-------------------------
------------------------------------------------------------
------------------------------------------------------------
------------------------------------------------------------
------------------------------------------------------------
------------------------------------------------------------
------------------------------------------------------------
------------------------------------------------------------
-----------------
>PAFTOL009181
------------------------------------------------------------
------------------------------------------------------------
------------------------------------------------------------
------------------------------------------------------------
-----------------------gggaagctggtggaagaagaagagggaggctttgcat
tgtggctttcttacattttcactgctgccggtgcaaaccttgtatcatggctggtcctcc
ctagaaatgctgtctctgttggagcctctggtgctgtttttggcttgtttgcaattagtg
tccttgtgaagatgtcatgggactggagaaagattcttgaagtgcttatattaggtcaat
ttgtcgtagaaaaggta-------------------------------------------
------------------------------------------------------------
------------------------------------------------------------
-----------------
>PAFTOL009183
------------------------------------------------------------
------------------------------------------------------------
------------------------------------------------------------
------------------------------------------------------------
--------------------------------------------------------gcat
tgtggctttcttacattttcactgctgccggtgcaaaccttgtatcatggctggtcctcc
ctagaaatgctgtctctgttggagcctctggtgctgtttttggcttgtttgcaattagtg
tccttgtgaagatgtcatgggactggagaaagattcttgaagtgcttatattaggtcaat
ttgtcgtagaaaaggta-------------------------------------------
------------------------------------------------------------
------------------------------------------------------------
-----------------
>PAFTOL009185
gacctggtgccacagctggaaattaggaaaccagaggagaggcggaaacaggagaagagg
gtgaatggagtattctgg--attattcttcttaatcttggcttgtatgtggcagatcaca
ttttccaggttcgagctatcagaactctatacttgtaccactatcgccctgcttggtacc
agtttgtgacagctgctttttgccatgctaattggaacc------atctttccagca---
atcttttcttcctgtacatttttgggaagctggtggaagaagaagagggaggctttgcat
tgtggctttcttacattttcactgctgctggtgcaaaccttgtatcatggctggtcctcc
ctagaaatgctgtctctgttggagcctctggtgctgtttttggcttgtttgcaattagtg
tccttgtgaagatgtcatgggactggagaaagattcttgaagtgcttatattaggtcaat
ttgtcgtagaaaaggtgatggaagcagcccaagcatcaacaggcctgtcaaccggctttg
ttggagcgtatactttgcagaacattaatcacattgcacatctctcgggtgctctggtag
gggtccttttggtatggttattgagtgggcttccttctcattcatcggaacacgaaggac
tgcgacagaagtctgac
>PAFTOL009187
gacctgctgccacagctggaaattaggagaccagaggagaggtggaaacaggagaagagg
gtgaatggagtattctgg--attgttcttcttaatcttggcctgtatgtggcagatcaca
ttttccaggttcgagctatcagaactctatatttgtaccactattgccctgcttggtacc
agtttgtgacagctgctttttgccatgctaattggaacc------atctttccagca---
atcttttcttcctgtacatttttgggaagctggttgaagaagaagagggaggctttgcat
tatggctttcttacattttcactgcagctggtgcaaaccttgtatcatggctggtcctcc
ctagaaatgctgtctctgttggagcctctggtgctgtttttggcttgtttgcaattagtg
tccttgtgaagatgtcatgggactggagaaagattcttgaagtgcttatattaggtcaat
ttgtcatagaaaaggtgatggaagcagcccaagcatcaacaggcctgtcaactggctttg
ctggagcgtatactttgcagaacattaatcacattgcacatctctcgggtgctctggtag
gggtccttttggtatggttattgagtgggcttccttctcattcatcagaacacgaaggac
tgcgtcagaagtctgac
>PAFTOL009189
------------------------------------------------------------
------------------------------------------------------------
------------------------------------------------------------
-----------------------------------aatc------atctttccagca---
atcttttcttcctgtacatttttgggaagctggtggaagaggaagagggaggctttgcat
tgtggctttcttacattttcactgctgccggtgcaaaccttgtatcatggctggtcctcc
ctagaaatgctgtctctgttggagcctctggtgctgtttttggcttgtttgcaattagcg
tccttgtgaagatgtcatgggactggagaaagattcttgaagtgcttatattaggtcaat
ttgtcgtagaaaaggta-------------------------------------------
------------------------------------------------------------
------------------------------------------------------------
-----------------
>PAFTOL009191
------------------------------------------------------------
-----------------------------------------------------------g
tctggcaggttcgagctatcagaactctatacttgtaccactatcgccctgcatggtacc
agtttgtgacagctgctttttgccatgctaattggaatc------atctttccagca---
atcttttcttcctgtacatttttgggaagctggtggaagaagaagagggaggctttgcat
tgtggctttcttacattttcactgctgccggtgcaaaccttgtatcatggctggtcctcc
ctagaaatgctgtctctgttggagcctctggtgctgtttttggcttgtttgcaattagtg
tccttgtgaagatgtcatgggaytggagaaagattcttgaagtgcttatattaggtcaat
ttgtcrtagaaaaggtgatggaagcagcccaagcatcaacaggcctgtcaacyggcttcg
ctggagcgtatactttgcagaacattaatcacattgcacatctctcaggtgctctggtag
gggtccttttggtatggttattgagtgggcttccttctcattcatcagaacacgaaggac
tgcgtgagaagtctgac
>PAFTOL009193
------------------------------------------------------------
-----------------------------------------------------------g
tctggcaggttcgagctgtcagaactctatacttgtaccactatcgccctgcgtggtacc
agtttgtgacagctgctttttgccatgctaattggcattaattagaactttccagca---
accttttcttcctatacatttttgggaagctcgtggaagaagaagagggaggctttgcat
tgtggctttcttacattttcactgctgctggtgcaaaccttgtatcatggctggtcctcc
ctagaaatgcrgtctctgttggagcctcaggtgctgtttttggcttgtttgcaattagtg
tccttgtgaagatgtcatgggactggagaaagattcttgaagtgcttatattaggtcaat
ttgttgtagaaaaggtgatggaagcagcccaagcatcaacaggcctgtcaaccggcttcg
ctggagcgtatactttgcagaacattaatcacattgcacatctctcgggtgctctggtag
gggtccttttggtatggttattgagtgggcttccttctcattcatca-------------
-----------------
>PAFTOL009195
------------------------------------------------------------
------------------------------------------------------------
------------------------------------------------------------
-----------------------------------aatc------atctttccagca---
atctcttcttcctgtacatttttgggaagctggtggaagaagaagagggaggctttgcat
tgtggctttcttacattttcactgctgccggtgcaaaccttgtatcatggctggtcctcc
ctagaaatgctgtctctgttggagcctctggtgctgtttttggcttgtttgcaattagtg
tccttgtgaagatgtcatgggactggagaaagattcttgaagtgcttatattaggtcaat
ttgtcgtagaaaaggtratggaagcagcccaagcatcaacaggcctgtcaaccggcttcg
ctggagcgtatactttgcagaacattaatcacattgcacatctctcaggtgctctggtag
gggtccttttggtatggttattgagtgggcttccttctcattcatcagaacacgaaggac
tgcgtgagaagtctgac
>PAFTOL009197
------------------------------------------------------------
------------------------------------------------------------
------------------------------------------------------------
-----------------------------------aatc------atctttccagca---
atcttttcttcctgtacatttttgggaagctggtggaagaagaagagggaggctttgcat
tgtggctttcttacattttcactgctgcgggtgcaaaccttgtgtcatggctggtcctcc
ctagaaatgctgtctctgttggagcctctggtgctgtttttggcttgtttgcaatcagtg
tccttgtgaagatgtcatgggactggagaaagattcttgaagtgcttatattaggtcaat
ttgttgtagaaaaggta-------------------------------------------
------------------------------------------------------------
------------------------------------------------------------
-----------------
>PAFTOL009199
------------------------------------------------------------
------------------------------------------------------------
--tggcaggttcgagctatcagaactctatacttgtatcactatcgccctgcttggtacc
agtttgtgacagctgctttttgccatgctaattggaatc------atctttccagca---
atcttttcttcctgtacatttttgggaagctggtggaagaagaagagggaggctttgcat
tgtggctttcttacattttcactgctgctggtgcaaaccttgtgtcatggctggtcctcc
ctagaaatgctgtctctgttggagcctctggtgctgtttttggcttgtttgcaattagtg
tccttgtgaagatgtcatgggactggagaaagattcttgaagtgcttatattaggtcaat
ttgtcgtagaaaaggta-------------------------------------------
------------------------------------------------------------
------------------------------------------------------------
-----------------
>PAFTOL009203
------------------------------------------------------------
-----------------------------------------------------------g
tctggcaggttccagctatcagaactctatacttgtaccactatcgccctgcttggtacc
agtttgtgacagctgctttttgccatgctaattggaatc------atctttccagca---
atcttttcttcctgtacatttttgggaagctggtggaagaagaagagggaggctttgcat
tgtggctttcttacattttcactgctgctggtgcaaacattgtatcatggctggtcctcc
ctagaaatgctgtctctgttggagcctctggtgctgtttttggcttgtttgcaattagtg
tccttgtgaagatgtcatgggactggagaaagattcttgaagtgcttatattaggtcaat
ttgtcgtagaaaaggtgatggaagcagcccaagcatcaacaggcctatcaaccggcttca
ctggagcgtatactttgcagaacattaatcacattgcacatctctcaggtgctctggtag
gggtccttttggtatggttgttgagtgggcttccttctcattcatcagaacacgaaggac
cgcgtgagaagtctgac
>PAFTOL009205
------------------------------------------------------------
-----------------------------------------------------------g
tctggcaggttcaagctatcagaactctatacttgtaccactatcgccctgcttggtacc
agtttgtgacagctgctttttgccatgctaattggaacc------atctctccagca---
atcttttcttcctgtacattttwgggaagttggtggaagaagaagagggaggctttgcat
tgtggctttcttacattttcactgctgctggtgcaaaccttgtatcatggctggtcctcc
ctagaaatgctgtctctgttggagcctctggtgctgtttttggcttgtttgcaattagtg
tccttgtgaagatgtcatgggactggagaaagattctcgaagtgcttatattaggtcaat
ttgtcgtagaraaggtgatggaagcagcccaagcatcaamaggcctgtcaacyggcttcg
ctggagcgtatamattgcagaacattaatcacattgcacatctctcgggtgctctggtag
gggtccttttggtatggttattgagtgggcttccttctcattcatcagaacacgaaggac
tgcgtcagaagtctgac
>PAFTOL009207
------------------------------------------------------------
------------------------------------------------------------
------------------------------------------------------------
-----------------------------------aacc------atctttccagca---
atcttttcttcctgtacatttttgggaagctggtagaagaagaagagggaggttttgcat
tgtggctttcttacatttttactgctgctggtgcaaaccttgtatcatggctggtcctcc
ctagaaatgcrgtctctgttggagcctctggtgctgtttttggcttgtttgcaattagtg
tccttgtgaagatgtcatgggactggagaaagattcttgaagtacttatattaggtcaat
ttgtcatagaaarggta-------------------------------------------
------------------------------------------------------------
------------------------------------------------------------
-----------------
>PAFTOL009209
------------------------------------------------------------
-----------------------------------------------------------g
tctggcaggttcgagctatcagaactctatacttgtaccactatcgccctgcttggtacc
agtttgtgacagctgctttttgccatgctaattggaacc------atctttccagca---
atcttttcttcctgtacatttttgggaagctggtggaagaagaagagggaggctttgcat
tgtggctttcttacattttcactgctgctggtgcaaaccttgtatcatggctggtccttc
ctagaaatgctgtctctgttggagcctctggtgctgtttttggcttgtttgcaattagtg
tccttgtgaagatgtcatgggactggagaaagattcttgaagtgcttatattaggtcaat
ttgtcgtagaaaaggtratggaagcagcccaagcatcaamaggcctgtcaaccggcttcg
ctggagcgtatactttgcagaacattaatcacattgcgcatctctcgggtgctctggtag
gggtcctttttgtatggttattgagtgggcttccttctcattcatcagaacacgaaggac
tgcgtcagaagtctgag
>PAFTOL009215
------------------------------------------------------------
------------------------------------------------------------
--tggcaggttcgagctatcagaactctatacttgtaccactatcgccctgcttggtacc
agtttgtgacagctgctttttgccatgctaattggaatc------atctttccagca---
atcttttcttcctgtacatttttgggaagctggtggaagaagaagagggaggctttgcat
tgtggctttcttacattttcactgctgctggtgcaaaccttgtgtcatggctggtcctcc
ctagaaatgctgtctctgttggagcctctggtgctgtttttggcttgtttgcaatcagtg
tccttgtgaagatgtcatgggactggagaaagattcttgaagtgcttatattaggtcaat
ttgttgtagaaaaggtgatggaagcagcccaagcatcaacaggcctgtcaaccggcttcg
ctggagcgtatactttgcagaacattaatcacattgcacatctctcaggtgctctggtag
gggtccttttggtatggttattgagtgggcttccttct----------------------
-----------------
>PAFTOL009217
------------------------------------------------------------
------------------------------------------------------------
------------------------------------------------------------
-----------------------------------aatc------atctttccagca---
atctcttcttcctgtacatttttgggaagctggtggaagaagaagagggaggctttgcat
tgtggctttcttacattttcactgctgctggtgcaaaccttgtgtcatggctggtcctcc
ctagaaatgctgtctctgttggagcctctggtgctgtttttggcttgtttgcaattagtg
tccttgtgaagatgtcatgggactggagaaagattctcgaagtgcttatattaggtcaat
ttgtcgtagaaaaggta-------------------------------------------
------------------------------------------------------------
------------------------------------------------------------
-----------------
>PAFTOL009219
------------------------------------------------------------
------------------------------------------------------------
--tggcaggttcgagctatcagaactctatacttgtaccactatcrccctgcwtggtacc
agtttgtgacagctgctttttgccatgctaattggtttg------tggatgacaaaattt
agcttgtttccttgatatgctcagggaagctggtggaagaagaagagggaggctttgcat
tgtggctttcttacattttcactgctgctggtgcaaaccttgtrtcatggctggtcctcc
ctagaaatgctgtctctgttggagcctctggtgctgtttttggcttgtttgcaatyagtg
tccttgtgaagatgtcatgggactggagaaagattcttgaagtgcttatattaggtcaat
ttgtygtagaaaaggtgatggaagcagcccaagcatcaacaggcctgtcaaccggcttcg
ctggagcgtatactttgcagaacattaatcacattgcacatctctcaggtgctctggtag
gggtccttttggtatggttattgagtgggcttccttctcattcatcagaacacgaaggac
tgcgtgagaagtctgac
>PAFTOL009221
------------------------------------------------------------
-----------------------------------------------------------g
tatggcaggttcgagctatcagaactctatacttgtaccactatcgccctgcttggtacc
agtttgtgacagctgctttttgccatgctaattggaatg------cactttccagca---
atcttttcttcctgtacattttwgggaagctggtggaagaagaagagggaagctttgcat
tgtggctttcttacattttcackgctgctggtgcaaaccttgtatcatggctggtccttc
ctagaaatgctgtctctgttggagcctcyggtgctgtttttggcttgtttgcaattagtg
tccttgtgaagatgtcatgggactggagaaagattctcgaagtgcttatattaggtcaat
ttgtcgtagaaaaggtgatggaagcagcccaagcatcaacaggcctgtcaaccggcttcg
ctggagcgtatactttgcagaacattaatcacattgcacatctctcgggtgctctggtag
gggtcctgttggtatggttattgagtgggtttccttctcattcatcagaa----------
-----------------
>PAFTOL009223
------------------------------------------------------------
------------------------------------------------------------
--tggcaggttcgagctatcagaactctatacttgtaccactatcgccctgcttggtacc
agtttgtgacagctgctttttgccatgctaattggaatc------atctttccagca---
atcttttcttcctgtacatttttgggaagctggtggaagaagaagagggaggctttgcat
tgtggctttcttacattttcactgctgctggygcaaaccttgtgtcatggctggtcctcc
ctagaaatgctgtctctgttggagcctctggtgctgtttttggcttgtttgcaatcagtg
tccttgtgaagatgtcatgggactggagaaagattcttgaagtgcttatattaggtcaat
ttgttrtagaaaaggtgatggaagcagcccaagcatcaacaggcctgtcaaccggcttcg
ctggagcgtatactttgcagaacattaatcacattgcacatctctcaggtgctctggtag
gggtccttttggtatggttattgagtgggcttccttctcattcatcagagcacgaaggac
tgcgtgagaagtctgac
>PAFTOL009225
------------------------------------------------------------
------------------------------------------------------------
--tggcaggttcgagctatcagaactctatacttgtaccactatcgccctgcttggtacc
agtttgtgacagctgctttttgccatgctaattggaatc------atctttccagca---
atcttttcttcctgtacatttttgggaagctggtggaagaagaagagggaggctttgcat
tgtggctttcttacattttcactgctgctggtgcaaaccttgtgtcatggctggtcctcc
ctagaaatgctgtctctgttggagcctctggtgctgtttttggcttgtttgcaatcagtg
tccttgtgaagatgtcatgggactggagaaagattcttgaagtgcttatattaggtcaat
ttgttgtagaaaaggta-------------------------------------------
------------------------------------------------------------
------------------------------------------------------------
-----------------
>PAFTOL009227
------------------------------------------------------------
-----------------------------------------------------------g
tctggcaggttcgagctatcagaactttatacttgtaccactatcgccctgcttggtacc
agtttgtgacagctgctttttgccatgctaattggaatc------atctttccagca---
atcttttcttcctgtacattttwgggaagctggtggaagaagaagagggaggctttgcat
tgtggctttcttacattttcactgctgctggtgcaaaccttgtatcatggctggtcctcc
ctagaaatgcagtctctgttggagcctctggtgctgtttttggcttgtttgcaattagtg
tccttgtgaagatgtcatgggactggagaaagattcttgaagtgcttatattaggtcaat
ttgtcgtagaaaaggtgatggaagcagcccaagcatcaacaggcctgtcaaccggcttcg
ctggagcgtatactttgcagaacattaatcacattgcacatctctcaggtgctctggtag
gggtccttttggtatggttattgagtgggcttccttctcattcatcagaacacgaaggac
tgcgtgagaagtctgac
>PAFTOL009229
------------------------------------------------------------
-----------------------------------------------------------g
tctggcaggttcgagctatcagaactctatacttgtaccactatcgccctgcttggtacc
agtttgtgacagctgctttttgccatgctaattggaacc------atctttccagca---
accttttcttcctatacatttttgggaagctggtggaagaagaagagggaggctttgcat
tgtggctttcttacattttcactgctgctggtgcaaaccttgtatcatggctggtcctcc
ctagaaatgcggtctctgttggagcctctggtgctgtttttggcttgtttgcaattagtg
tccttgtgaagatgtcatgggactggagaaagattcttgaagtgcttatattaggtcaat
ttgttgtagaaaaggtgatggaagcagcccaagcatcaacaggcctgtcaacgggcttcg
ctggagcctatactttgcagaacattaatcacattgcacatctctcgggtgctctggtag
gggtccttttggtatggttattgagtgggcttccttctcattcatcagaacacgaacgac
tgcgtgagaagtctgac
>PAFTOL009231
------------------------------------------------------------
------------------------------------------------------------
------------------------------------------------------------
------------------------------------------------------------
-----------------------gggaagctggtggaagaagaagagggaggctttgcat
tgtggctttcttacattttcactgctgctggtgcaaaccttgtatcatggctggtcctcc
ctagaaatgcggtctctgttggagcctctggtgctgtttttggcttgtttgcaattagtg
tccttgtgaagatgtcatgggactggagaaagattcttgaagtgcttatattaggtcaat
ttgttgtagaaaaggta-------------------------------------------
------------------------------------------------------------
------------------------------------------------------------
-----------------
>PAFTOL009233
------------------------------------------------------------
-----------------------------------------------------------a
tctggcaggttcaagctatcagaaccctatacttgtaccactatcaccctgcttggtacc
agtttgtgacagctgctttttgccatgctaattggaacc------atctttccagca---
atcttttcttcctgtacatttttggaaagctrgtggaagaagaagagggaggctttgcat
tgtggctttcttacattttcactgctgctggtgcaaaccttgtatcatggttggtcctcc
ctagaaatgctgtctctgttggagcctctggtgctgtttttggcttgtttgcaattagtg
tccttgttaagatgtcgtgggactggagaaagattcttgaagtgcttatattaggtcaat
ttgtygtagaaaaggta-------------------------------------------
------------------------------------------------------------
------------------------------------------------------------
-----------------
>PAFTOL009235
------------------------------------------------------------
-----------------------------------------------------------g
tctggcaggttcaagctatcaaaactctgtacttgtaccactatcgccctgcttggtacc
agtttgtgacagctgctttttgccatgcaaattggaacc------atctttccagca---
atcttttcttcctgtacatttttgggaagctggtggaagaagaagagggaggctttgcat
tgtggctttcttacatttttactgctgctggtgcaaaccttgtatcatggctggtcctcc
ctagaaatgcggtctctgttggagcctctggtgctgtttttggcttgtttgcaattagtg
tccttgtgaagatgtcatgggactggagaaagattcttgaagtacttatattaggtcaat
ttgtcatagaaaaggtgatggaagcagcccaagcatcaacaggcctgtcaactgcctttg
ctggagcatatagtttgcagaacattaatcacattgcacatctctcaggtgctctggtag
gggtccttttggtatggttattgagtgggcttccttctcattcatcagaacacgaaggac
cgtctgacaag------
>PAFTOL009237
------------------------------------------------------------
------------------------------------------------------------
------------------------------------------------------------
------------------------------------------------------------
------------------------------------------------------------
--------------------actgctgctggtgcaaaccttgtatcatggcttgtcctcc
ctagaaatgcggtctctgttggagcctctggtgctgtttttggcttgtttgcaattagtg
tccttgtgaagatgtcatgggactggagaaagattcttgaagtacttatattaggtcaat
ttgtcatagaaaaggta-------------------------------------------
------------------------------------------------------------
------------------------------------------------------------
-----------------
>PAFTOL009239
------------------------------------------------------------
-----------------------------------------------------------g
tctggcaggttcaagctatcagaactctatacttgtaccactatcgccctgcttggtacc
agtttgtgacagctgctttttgccatgctaattggwacc------atctttccagca---
atcttttcttcctttacatttttgggaagctggtggaagaagaagagggaggctttgcat
tgtggctttcttacattttcactgctgctggtgcaaaccttgtatcatggctggtcctcc
ctagaaatgctgtctctgttggagcctctggtgctgtttttggcttgtttgcaattagtg
tccttgtgaagatgtcgtgggactggagaaagattctcgaagtgcttatattaggtcaat
ttgtcgtagaaaaggtgatggaagcagcccaagcatcaacaggcctgtcaaccggctttg
ctggagcgtatacgttgcagaacattaatcacattgcacatctctcgggtgctctggtag
gggtccttttggtgtggttattgagtgggcttccttctcattcatcagaacacgaaggac
tgcgtgagaagtctgac
>PAFTOL009241
------------------------------------------------------------
------------------------------------------------------------
--tggcaggttcgagctatcagaactctatacttgtaccactatcgccctgcttggtacc
agtttgtgacagctgctttttgccatgctaattggaatc------atctttccagca---
atcttttcttcctgtacatttttgggaagctggtggaagaagaagagggaggctttgcat
tgtggctttcttacattttcactgctgctggcgcaaaccttgtgtcatggctggtcctcc
ctagaaatgctgtctctgttggagcctctggtgctgtttttggcttgtttgcaatcagtg
tccttgtgaagatgtcatgggactggagaaagattcttgaagtgcttatattaggtcaat
ttgttgtagaaaaggtratggaagcagcccaagcatcaacaggcctgtcaaccggcttcg
ctggagcgtatactttgcagaacattaatcacattgcacatctctcaggtgctctggtag
gggtccttttggtatggttattgagtgggcttccttctcattcatcagagcacgaaggac
tgcgtgagaagtctgac
>PAFTOL009243
------------------------------------------------------------
-----------------------------------------------------------g
tatggcaggttcgagctatcagaactctatatttgtaccactatcgccctgcttggtacc
agtttgtgacagctgctttttgccatgctaattggaacc------atctttccagca---
atcttttcttcctgtacatttttgggaagctggtggaagaagaagagggaggctttgcat
tgtggctttcttacattttcactgcagctggtgcaaaccttgtatcatggctggtcctac
ctagaaatgctgtctctgttggagcctctggtgctgtttttggcttgtttgcaattagtg
tccttgtgaagatgtcatgggactggagaaagattcttgaagtgcttatattaggtcaat
ttgtcgtagaaaaggta-------------------------------------------
------------------------------------------------------------
------------------------------------------------------------
-----------------
>PAFTOL009245
gacctggtgccacagctggaaattaggaaaccagaggagaggtggaaacaggagaagagg
gtgaatggagtattctgg--attattcttcttaatcttggcttgtatgtggcagatcaca
ttttccaggttcaagctatcagaactctatatttgtaccactatcgccctgcttggtacc
agtttgtgacagctgctttttgccatgctaattggwacc------atctttccagca---
atcttttcttcctgtacatttttgggaagctggttgaagaagaagagggaggctttgcat
tgtggctttcttacattttcactgcagctggtgcaaaccttgtatcatggctggtcctcc
ctagaaatgctgtctctgttggagcctctggtgctgtttttggcttgtttgcaattagtg
tccttgtgaagatgtcatgggactggagaaagattcttgaagtgcttatattaggtcaat
ttgtcgtagaaaaggtgatggaagcagcccaagcatcaacaggcctgtcaaccggctttg
ctggagcgtatactttgcagaacattaatcacattgcacatctctcgggtgctctggtag
gggtccttttggtatggttattgagtgggcttccttctcattcatcagaacacgaaggac
tgcgtcagaagtctgac
>PAFTOL009251
------------------------------------------------------------
-----------------------------------------------------------g
tatggcaggttcaagctatcagaactctatatttgtaccactatcgccctgcttggtacc
agtttgtgacagctgctttttgccatgctaattggaacc------atctttccagca---
atcttttcttcctgtacatttttgggaagctggttgaagaagaagagggaggctttgcct
tgtggctttcttacattttcactgcagctggtgcaaaccttgtatcatggctggtcctcc
ctagaaatgctgtctctgttggagcctctggtgctgtttttggcttgtttgcaattagtg
tccttgtgaagatgtcatgggactggagaaagattcttgaagtgcttatattaggtcaat
ttgtcgtagaaaaggta-------------------------------------------
------------------------------------------------------------
------------------------------------------------------------
-----------------
>PAFTOL009253
------------------------------------------------------------
------------------------------------------------------------
------------------------------------------------------------
--------------------------------------------------------a---
gctttttttccttgatatgcacagggaagctggtggaagaagaagagggaggctttgcat
tgtggctttcktacatttttactgctgctggtgcaaaccttgtatcatggctggtcctcc
ctagaaatgcgrtctctgttggagcctctggtgctgtttttggcttgtttgcaattagtg
tccttgtgaagatgtcatgggactggagaaagattcttgaagtagttatattaggtcaat
ttgtcatagaaaaggtgatggaagcagcccaagcatcgacaggcctgtcaactgcctttg
ccggagcatatagtttgcagaacattaatcacattgcacatctctcaggtgctctggttg
gggtccttttggtatggttattgagtgggcttccttctcattcatcagaagacgaaggac
cgtctgacaag------
>PAFTOL009255
------------------------------------------------------------
-----------------------------------------------------------g
tctggcaggttcgagctatcagaactctatacttgtaccactatcgccctgcttggtacc
agtttgtgacagctgctttttgccatgctaattggaacc------atctttccagca---
atcttttcttcctgtacattttwgggaagctggtggaagaagaagagggaggctttgcat
tgtggctttcttacattttcactgctgctggcgcaaaccttgtatcatggctggtcctcc
ctagaaatgctgtctctgttggagcctctggtgctgtttttggcttgtttgcaattagtg
tccttgtgaagatgtcatgggactggagaaagattcttgaagtgcttatattgggtcaat
ttgtcgtagaaaaggtgatggaagcagcccaagcatcaacaggcctgtcaaccggcttca
ctggagcatatactttgcagaacattaatcacattgcacatctctcgggtgctctggttg
gggtccttttggtatggttattgagtgggcttccttctcattcatcagaacacgaaggac
tgcatcagaagtctgac
>PAFTOL009257
------------------------------------------------------------
-----------------------------------------------------------g
tctggcaggttcgagctatcagaactctatacttgtaccactatcgccctgcttggtacc
agtttgtgacagctgctttttgccatgctaattggaacc------atctttccagca---
atcttttcttcctgtacatttttgggaagctggtggaagaagaagagggaggctttgcat
tgtggctttcttacattttcactgctgctggcgcaaaccttgtatcatggctggtcctcc
ctagaaatgctgtctctgttggagcctctggtgctgtttttggcttgtttgcaattagtg
tccttgtgaagatgtcatgggactggagaaagattcttgaagtgcttatattgggtcaat
ttgtcgtagaaaaggtgatggaagcagcccaagcatcaacaggcctgtcaaccggcttcg
ctggagcatatactttgcagaacattaatcacattgcacatctctcgggtgctctggttg
gggtccttttggtatggttattgagtgggcttccttctcattcatcagaacacgaaggac
tgcatcagaagtctgac
>PAFTOL009259
------------------------------------------------------------
-----------------------------------------------------------g
tctggcaggttcaagctatcagaactctatacttgtaccactatcgccctgcttggtacc
agtttgtgacagctgctttttgccatgctaattggtttg------tggatgacaaaattt
agcttgtttccttgatatgcacagggaagctggtggaagaagaagagggaggctttgcat
tgtggctttcttacatyttcactgctgctggtgcaaaccttgtatcatggctggtcctcc
ctagaaatgctgtctctgttggagcctctggtgctgtttttggcttgtttgcaattagtg
tccttgtgaagatgtcatgggactggagaaagattctcgaagtgcttatattaggtcaat
ttgtcatagaaaaggtgatggaagcagcccaagcatcaacaggcctgtcaaccggctttg
ctggagcgtatacgttgcagaacattaatcacattgcacatctctcgggtgctctggtag
gggtccttttggtatggttattgagtgggcttccttctcattcatcagaacacaaaggac
tgcgtgagaagtctgac
>PAFTOL009261
------------------------------------------------------------
------------------------------------------------------------
------------------------------------------------------------
------------------------------------------------------------
-----------------------gggaagctggtggaagaagaagagggaggctttgcat
tgtggctttcttacattttcactgctgctggtgcaaaccttgtatcatggctggtcctcc
ctagaaatgcagtctctgttggagcctctggtgctgtttttggcttgtttgcaattagtg
tccttgtgaagatgtcatgggactggagaaagattctcgaagtgcttatattaggtcaat
ttgttgtagaaaaggta-------------------------------------------
------------------------------------------------------------
------------------------------------------------------------
-----------------
>PAFTOL009263
------------------------------------------------------------
-----------------------------------------------------------g
tatggcaggttcaagctatcagaactctatatttgtaccactatcgccctgcttggtacc
agtttgtgacagctgctttttgccatgctaattggaacc------atctttccagca---
atcttttcttcctgtacattttwgggaagctggttgaagaagaagagggaggctttgcat
tgtggctttcttacattttcactgcagctggtgcaaaccttgtatcatggctggtcctcc
ctagaaatgcygtctctgttggagcctctggtgctgtttttggcttgtttgcaattagtg
tccttgtgaagatgtcatgggactggagaaagattcttgaagtgcttatattaggtcaat
ttgtcgtaraaaaggtgatggaagcagcccaagcatcaacaggcctgtcaaccggctttg
ctggagcgtatactttgcagaacattaatcacattgcacatctctcgggtgctctggtag
gggtccttttggtatggttattgagtgggcttccttctcattcatcagaacatgaaggac
tgcgtcagaagtctgac
>PAFTOL009265
------------------------------------------------------------
------------------------------------------------------------
------------------------------------------------------------
-----------------------------------aacc------atctttccagca---
atcttttcttcctgtacatttttgggaagctggttgaagaagaagagggaggctttgcat
tgtggctttcttacattttcactgcagctggtgcaaaccttgtatcatggctggtcctcc
ctagaaatgctgtctctgttggagcctctggtgctgtttttggcttgtttgcaattagtg
tccttgtgaagatgtcatgggactggagaaagattcttgaagtgcttatattaggtcaat
ttgtcgtagaaaaggta-------------------------------------------
------------------------------------------------------------
------------------------------------------------------------
-----------------
>PAFTOL009267
------------------------------------------------------------
-----------------------------------------------------------g
tctggcaggttcaagctatccaaactctgtacttgtaccactatcgccctgcttggtacc
agtttgtgacagctgctttttgccatgcaaatwggaacc------atctttccagca---
atcttttcttcctgtacatttttgggaagctggtagaagaagaagagggaggttttgcat
tgtggctttcttacatttttactgctgctggtgcaaaccttgtatcatggctggtcctcc
ctagaaatgcrgtctctgttggagcctctggtgctgtttttggcttgtttgcaattagtg
tccttgtgaagatgtcatgggactggagaaagattcttgaagtacttatattaggtcaat
ttgtcatagaaaaggtgatggaagcagcccaagcatcaacaggcctgtcatccggctttg
ctggagcatatagtttgcagaacattaatcacattgcacatctctcgggtgctctggtag
gggtccttttggtatggttattgagtgggcttccttctctttcatcagaacacgaaggac
cgcgtggaaagtctgac
>PAFTOL009269
------------------------------------------------------------
-----------------------------------------------------------g
tctggcaggttcaagctatccaaactctgtacttgtaccactatcgccctgcttggtacc
agtttgtgacagctgctttttgccatgcaaattggaacc------atctttccagca---
atcttttcttcctgtacatttttgggaagctggtagaagaagaagagggaggttttgcat
tgtggctttcttacattttaactgctgctggtgcaaaccttgtatcatggctggtcctcc
ctagaaatgyggtctctgttggagcctctggtgctgtttttggcttgtttgcaattagtg
tccttgtgaagatgtcatgggactggagaaagattcttgaagtacttatattaggtcaat
ttgtcatagaaaaggtratggaagcagcccaagcatcaacaggcctgtcatccggctttg
ctggagcatatagtttgcagaacattaatcacattgcacatctctcaggtgctctggtag
gggtccttttggtatggttattgagtgggcttccttctctttcatcagaacacgaaggac
cgcgt------------
>PAFTOL009271
------------------------------------------------------------
------------------------------------------------------------
------------------------------------------------------------
------------------------------------------------------------
-----------ttgatatgcacagggaagctggtggaagaagaagagggaggctttgcat
tgtggctttcttacattttcactgctgctggtgcaaaccttgtatcatggctggtcctcc
ctagaaatgcggtytctgttggagcctctggtgctgtttttggcttgtttgcaattagtg
tccttgtgaagatgtcatgggactggagaaagattcttgaagtgcttatattaggtcaat
ttgttgtmgaaaaggtgatggaagcagcccaagcatcaacaggcctgtcaaccggcttcg
ctggagcgtatactttgcagaacattaatcacattgcacatctctcgggtgctctggtag
gggtccttttggtatggttattgagtgggcttccttctcattcatcagaacacgaa----
-----------------
>PAFTOL009279
------------------------------------------------------------
------------------------------------------------------------
------------------------------------------------------------
------------------------------------------------------------
--cttgtttccttgatatgctcagggaagctggtggaagaagaagagggaggctttgcat
tgtggctttcttacattttcactgctgctggtgcaaaccttgtatcatggctggtcctcc
ctagaaatgccgtctctgttggagcctctggtgctgtttttggcttgtttgcaattagtg
tccttgtgaagatgtcatgggactggagaaagattcttgaagtgcttatattaggtcaat
ttgtcgtggaaaaggta-------------------------------------------
------------------------------------------------------------
------------------------------------------------------------
-----------------
>PAFTOL009281
------------------------------------------------------------
------------------------------------------------------------
--------------------------ctgtttctgttttcttttttcccccctggggtgc
ctctgtaacctgtctactttcatcttctccacaggaacc------atctttccagca---
atcttttcttcctgtacatttttgggaagctggtggaagaagaagagggaggctttgcat
tgtggctttcttacattttcactgctgctggtgcaaaccttgtatcatggctggtcctcc
ctagaaatgctgtctctgttggagcctctggtgctgtttttggcttgtttgcaattagtg
tccttgtgaagatgtcatgggactggagaaagattctggaagtgcttatattaggtcaat
ttgtcgtggaaaaggta-------------------------------------------
------------------------------------------------------------
------------------------------------------------------------
-----------------
>PAFTOL009283
------------------------------------------------------------
------------------------------------------------------------
--tggcaggttcgagctatcagaactctatacttgtaccactatcgccctgcttggtacc
agtttgtgacagctgctttttgccatgctaattggaatc------atctttccagca---
atcttttcttcctgtacatttttgggaagctkgtggaagaagaagagggaggctttgcat
tgtggctttcttacattttcactgctgctggtgcaaaccttgtgtcatggctggtcctcc
ctagaaatgctgtctctgttggagcctctggtgctgtttttggcttgtttgcaatcagtg
tccttgtgaagatgtcatgggactggagaaagattcttgaagtgcttatattaggtcaat
ttgttgtagaaaaggtgatggaagcagcccaagcatcaacaggcctgtcaaccggcttcg
ctggagcgtatactttgcagaacattaatcacattgcacatctctcaggtgctctggtag
gggtccttttggtatggttattgagtgggcttccttctcattca----------------
-----------------
>PAFTOL009285
------------------------------------------------------------
-----------------------------------------------------------g
tctggcaggttcaagctatccaaactctgtacttgtaccactatcgccctgcttggtacc
agtttgtgacagctgctttttgccatgcaaattggtarg------atgacaaaattt---
agcttttttccttgatatgcacagggaagctggtagaagaagaagagggaggttttgcat
tgtggctttcttacatttttactgctgctggtgcaaaccttgtatcatggctggtcctcc
ctagaaatgcggtctctgttggagcctctggtgctgtttttggcttgtttgcaattagtg
tccttgtgaagatgtcatgggactggagaaagattcttgaagtacttatattaggtcaat
ttgtcatagaaaaggta-------------------------------------------
------------------------------------------------------------
------------------------------------------------------------
-----------------
>PAFTOL009287
------------------------------------------------------------
-----------------------------------------------------------g
tctggcaggttcgagctatcagaactctttacttgtaccactatcgccctgcatggtacc
agtttgtgacagctgctttttgccatgctaattggagtc------atctttccagca---
atcttttcttcctgtacatttttgggaagctggtggaagaagaagagggaggctttgcat
tgtggctttcttacattttcactgctgccggtgcaaaccttgtatcatggctggtcctcc
ctagaaatgctgtctctgttggagcctctggtgctgtttttggcttgtttgcaattagtg
tccttgtgaagatgtcatgggactggagaaagattctcgaagtgcttatattaggtcaat
ttgtcgtagaaaaggtgatggaagcagcccaagcatcaacaggcctgtcaaccggcttcg
ttggagcgtatactttgcagaacattaatcacgttgcacatctctcaggtgctctggtag
gggtccttttggtatggttattgagtgggcttccttctcattcatcagaacacgaaggac
tgcgtgagaagtctgac
>PAFTOL009291
------------------------------------------------------------
-----------------------------------------------------------g
tctggcaggttcgagctatcagaactctttacttgtaccactatcgccctgcatggtacc
agtttgtgacagctgctttttgccatgctaattggaatc------atctttccagca---
atcttttcttcctctacatttttgggaagctggtcgaagaagaagagggaggctttgcat
tgtggctttcttacattttcactgctgcyggtgcaaaccttgtatcatggctggtcctcc
ctagaaatgctgtctctgttggagcctctggtgctgtttttggcttgtttgcaattagtg
tccttgtgaagatgtcatgggactggagaaagattcttgaagtgcttatattaggtcaat
ttgtcgtagaaaaggtgatggaagcagcccaagcatcaacaggcctgtcaaccggcttcg
ctggagcgtatactttgcagaacattaatcacattgcacatctctcaggtgctctggtag
gggtccttttggtatggttattgagtgggcttccttctcattcatcagaacacgaaggac
tgcgtgagaagtctgac
>PAFTOL009293
------------------------------------------------------------
------------------------------------------------------------
------------------------------------------------------------
------------------------------------------------------------
--cttgtttccttgatatgctcagggaagctggtggaagaagaagagggaggctttgcat
tgtggctttcttacattttcactgctgcyggtgcaaaccttgtrtcatggctggtcctcc
ctagaaatgctgtctctgttggagcctctggtgctgtttttggcttgtttgcaatyagtg
tccttgtgaagatgtcatgggactggagaaagatycttgaagtgcttatattaggtcaat
ttgttgtagaaaaggtgatggaagcagcccaagcatcaamaggcctgtcaaccggcttcg
ctggagcgtatactttgcagaacattaatcacattgcacatctctcakgtgctctggtag
gggtccttttgrtatggttattgagtgggcttccttctcattcatcagag----------
-----------------
>PAFTOL009297
------------------------------------------------------------
-----------------------------------------------------------g
tctggcaggttcaagctatcagaactctatacttgtaccactatcgccctgcttggtacc
agtttgtgacagctgctttttgccatgctaattggaacc------atctttccagca---
atcttttcttcctgtacatttttgggaagctggtggaagaagaggagggaggctttgcat
tgtggctttcttacattttcactgctgctggtgcaaaccttgtatcatggctggtcctcc
ctagaaatgctgtctctgttggagcctctggtgctgtttttggcttgtttgcaattagtg
tccttgtgaagatgtcatgggactggagaaagattctcgaagtgcttatattaggtcaat
ttgtcgtagaaaaggtgatggaagcagcccaagcatcaacaggcctgtcaaccggctttg
ctggagcgtatacgttgcagaacattaatcacattgcacatctctcgggtgctctggtag
gggtccttttggtatggttattgagtggccttccttctcattcatcagaacacaaaggac
tgcgtgagaagtctgac
>PAFTOL009299
------------------------------------------------------------
------------------------------------------------------------
------------------------------------------------------------
------------------------------------------------------------
-----ttcttcctgtacatttttgggaagctggttgaagaagaagagggaggctttgcat
tgtggctttcttacattttcactgcagctggtgcaaaccttgtatcatggctggtcctcc
ctagaaatgctgtctctgttggagcctctggtgctgtttttggcttgtttgcaattagtg
tccttgtgaagatgtcatgggactggagaaagattcttgaagtgcttatattaggtcaat
ttgtcgtagaaaaggtgatggaagcagcccaagcatcaacaggcctgtcaaccggctttg
ctggagcgtatactttgcagaacattaatcacattgcacatctctccggtgctctggtag
gggtccttttggtatggttattgagtgggcttccttctcattcatcagaacacgaagga-
-----------------
>PAFTOL009301
gacctggtgccacagctggaaattaggaaaccagaggagaggtggaaaccggagaagagg
gtgaatggagtattctgg--attat-----------------------------------
-------------------------------------------tcttcttaatcttggct
tgtatgtggcagatcacattttccaggt------acaac------atctttccagca---
atcttttcttcctgtacatttttgggaagctggttgaagaagaggagggaggctttgcat
tgtggctttcttacattttcactgcagctggtgcaaaccttgtatcatggctggtcctcc
ctagaaatgctgtctctgttggagcctcwggtgctgtttttggcttgtttgcaattagtg
tccttgtgmagatgtcatgggactggagaaagattcttgaagtgcttatattaggtcaat
ttgtcrtagaaaaggtgatggaagcagcccaagcatcaacaggcctgtcaaccggctttg
ctggggcgtatactttgcagaacattaatcacattgcacatctctcgggtgctctggtag
gggtccttttggtatggttattgagtgggcttccttctcattcatcagaacacggag---
tgcgtcagaagtctgac
>PAFTOL009303
------------------------------------------------------------
------------------------------------------------------------
------------------------------------------------------------
------------------------------------------------------------
-----------------------gggaagctggttgaagaagaagagggaggctttgcat
tgtggctttcttacattttcactgcagctggtgcaaaccttgtatcatggctggtcctcc
ctagaaatgctgtctctgttggagcctctggtgctgtttttggcttgtttgcaattagtg
tccttgtgaagrtgtcatgggactggagaaagattcttgaagtgcttatattaggtcaat
ttgtcgtagaaaaggta-------------------------------------------
------------------------------------------------------------
------------------------------------------------------------
-----------------
>PAFTOL009311
------------------------------------------------------------
------------------------------------------------------------
------------------------------------------------------------
-----------------------------------aacc------atctttccagca---
atctttttttcctgtacattttcgggaagctggtggaagaagaagagggaggctttgcac
tatggctttcttacatttttactgccgctggtgcaaaccttgtatcatggctggtccttc
ctagaaatgctgtctctgttggagcctctggcgctgtttttggcttgtttgcaatcagtg
tccttgtgaagatgtcatgggactggcgaaagatcctcgaagtacttatacttggtcaat
ttgtcatagaaaaggta-------------------------------------------
------------------------------------------------------------
------------------------------------------------------------
-----------------
>PAFTOL009313
------------------------------------------------------------
------------------------------------------------------------
------------------------------------------------------------
-----------------------------------aacc------atctttctagca---
atcttttctttctgtatattttcgggaagcttgttgaagaagaggagggaggctttgcat
tgtggctttcttacattttcactgctgctggtgcaaaccttgtatcatggttggtcctcc
ccagaaatgcagtttcagttggagcctctggtgctgtttttggtttgtttgcaatcagcg
tgcttgtcaagatgtcatgggactggagaaaaattcttgaagtacttatattaggtcaat
ttgtcatagagaaggta-------------------------------------------
------------------------------------------------------------
------------------------------------------------------------
-----------------
>PAFTOL009315
------------------------------------------------------------
------------------------------------------------------------
------------------------------------------------------------
------------------------------------------------------------
------------------------------------------------------------
------------------------------------------------------------
-----------------------gcctctggtgctgtttttggcttgtttgcaatcagtg
tcctggtgaagatgtcctgggactggagaaagattcttgaagtacttatattaggtcaat
ttgtcatagaaaaggtaatggaagcagcccaagcatcaacaggcttgtcaactggcttca
gtggagcctatactttgcagaacatcaatcatattgcacatctctcgggtgctctggtgg
gtgtccttttggtatggttattgagcggacttccttcc----------------------
-----------------
>PAFTOL009319
------------------------------------------------------------
------------------------------------------------------------
------------------------------------------------------------
-----------------------------------aacc------atctttccagca---
atcttttcttcctgtacatatttgggaagctggtggaagaagaagagggaggctttgcat
tgtggctgtcttacattttcaccgctgctggtgcaaatcttgtatcatggctgatcctcc
ctaggaatgctgtctctgtaggagcctctggtgctgtttttggcttatttgcaatcagtg
tcctggtgaagatgtcatgggactggagaaagattcttgaagtacttatattaggtcaat
ttgtcatagaaaaggtaatggaagcagcccaagcatcaacaggcttgtcaactggcttca
ccggagcctatactttgcagaacatcaatcatattgcacatctctcgggtgctctggtgg
gggtccttttggtatggttattgagcggacttccttcc----------------------
-----------------
>PAFTOL009321
------------------------------------------------------------
-----------------------------------------------------------a
tctggcaggttcgagctatcaaaactctgtacttgtaccactttcgccctgcttggtacc
agtttgtgacagctgctttttgccatgcaaattggaacc------atctttccagca---
atcttttcttcctgtacatatttgggaaactggtagaagaagaagagggaggctttgcat
tgtggctgtcttacattttcactgctgctggtgcaaatcttgtatcatggttggtcctcc
ctaggaatgctgtctctgttggagcctctggtgctgtttttggcttgtttgcaatcagtg
tcctcgtgaagatgtcatgggactggagaaagattcttgaagtacttatattaggtcaat
ttgtcatagaaaaggta-------------------------------------------
------------------------------------------------------------
------------------------------------------------------------
-----------------
>PAFTOL013501
------------------------------------------------------------
------------------------------------------------------------
------------------------------------------------------------
-----------------------------------------------ctttccagca---
atcttttcttcctgtacatttttgggaagctggtggaagaagaagagggaggctttgcat
tgtggctttcttacattttcactgctgccggtgcaaaccttgtatcatggctggtcctcc
ctagaaatgctgtctctgttggagcctctggtgctgtttttggcttgtttgcaattagtg
tccttgtgaagatgtcatgggactggagaaagattcttgaagtgcttatattaggtcaat
ttgtcgtagaaaaggta-------------------------------------------
------------------------------------------------------------
------------------------------------------------------------
-----------------
>SRR5036296
gacctggtgccacagctggaaattaggaaaccagaggagaggtggaaacaggtgaagagg
gtgaatggagtattctgg--attattcttcttaatcttggcttgtatgtggcagatcaca
ttttccaggttcaagctatcagaactctatatttgtaccactatcgccctgcttggtacc
agtttgtgacagctgctttttgccatgctaattggaacc------atctttccagca---
atcttttcttcctgtacatttttgggaagctggttgaagaagaagagggaggctttgcat
tgtggctttcttacattttcactgcagctggtgcaaaccttgtatcatggctggtcctcc
ctagaaatgctgtctctgttggagcctctggtgctgtttttggcttgtttgcaattagtg
tccttgtgaagatgtcatgggactggagaaagattcttgaagtgcttatattaggtcaat
ttgtcgtagaaaaggtgatggaagcagcccaagcatcaacaggcctgtcaactggctttg
ctggagcgtatactttgcagaacattaatcacattgcacatctctcgggtgctctggtag
gggtccttttggtatggttattgagtgggcttccttctcattcatcagaacacgaaggac
tgcatcagaagtctgac
>SRR5137211
gacctggtgccacagctggaaattaggaaaccagaggagaggtggaaacaggagaagagg
gtgaatggagtattctgg--attattcttcttaatcttggcttgtatgtggcagatcaca
ttttccaggttcaagctatcagaactctatatttgtaccactatcgccctgcttggtacc
agtttgtgacagctgctttttgccatgctaattggaacc------atctttccagca---
atcttttcttcctgtacatttttgggaagctggttgaagaagaagagggaagctttgcat
tgtggctttcttacattttcactgcagctggtgcaaaccttgtatcatggctggtcctcc
ctagaaatgctgtctctgttggagcctctggtgctgtttttggcttgtttgcaattagtg
tccttgtgaagatgtcatgggactggagaaagattcttgaagtgcttatattaggtcaat
ttgtcgtagaaaaggtgatggaagcagcccaagcatcaacaggcctgtcaaccggctttg
ctggagcgtatactttgcagaacattaatcacattgcacatctctcgggtgctctggtag
gggtccttttggtatggttattgagtgggcttccttctcattcatcagaacacgaaggag
tgcgtcagaagtctgac
>SRR5137212
gacctggtgccacagctggaaattaggaaaccagaggagaggcggaaacaggagaagagg
gtgaatggagtattctgg--attattcttcttaatcttggcttgtatgtggcagatcaca
ttttccaggttcgagctatcaaaactctatacttgtaccactatcgccctgcttggtacc
agtttgtgacagctgctttttgccatgcaaattggaacc------atctttccagca---
atctcttcttcctgtacatttttgggaagctggtggaagaagaagagggaggttttgcgt
tgtggctttcttacatttttactgctgctggtgcaaaccttgtatcatggctggtcctcc
ctagaaatgctgtctctgttggagcctctggtgctgtttttggcttatttgcaattagtg
tccttgtgaagatgtcatgggactggagaaagattcttgaagtacttatattaggtcaat
ttgtcgtagaaaaggta-------------------------------------------
------------------------------------------------------------
------------------------------------------------------------
-----------------
>SRR5137213
gacctggtgccaaagctggaaattaggaaaccagaggagaggtggaaacaggagaagagg
gtgaatggagtattctgg--attattcttcttaatcttggcttgtatgtggcagatcaca
ttttccaggttcaagctatcagaactctatatttgtaccactatcgccctgcttggtacc
agtttgtgacagctgctttttgccatgctaattggaacc------atctttccagca---
atcttttcttcctgtacatttttgggaagctggttgaagaagaagagggagrctttgcat
tgtggctttcttacattttcactgcagctggtgcaaaccttgtatcatggctggtcctcc
ctagaaatgyygtctctgttggagcctctggtgctgtttttggcttgtttgcaattagtg
tccttgtgaagatgtcatgggactggagaaagattcttgaagygcttatattaggtyaat
ttrtcrtagaaaaggtgatggaagcagcccaagcatcaacaggcctgtcaaccggctttg
ctggagcgtatactttgcagaacattaatcacattgcacatctctcgggtgctctggtag
gggtccttttggtatggttattgagtgggcttccttctcattcatcagaacatgaaggac
tgcgtcagaagtctgac
>SRR7905849
gacctggtgccacagctggaaattaggaaaccagatgagaggcggaaacaggagaagagg
gtgaatggagtattctgg--attattcttcttaatcttggcttgtatgtggccgatcaca
ttttccaggttcgagctatcaaaactctatacttgtaccactatcgccctgcttggtacc
aatttgtgacagctgctttttgccatgcaaattggaacc------atctttccagca---
atcttttcttcctgtacatttttggcaagctggtggaagaagaagagggaggttttgcgt
tgtggctttcttacatttttactgctgctggtgcaaaccttgtatcatggctggtcctcc
ctagaaatgctgtctctgttggagcctctggtgctgtttttggcttgtttgcaattagtg
tccttgtgaagatgtcatgggactggagaaagattcttgaagtacttatattaggtcaat
ttgtcgtagaaaaggtgatggaagcagcccaagcatcaacaggcctgtcaaccggcttca
ccggagcgtatactttgcagaacattaatcacattgcacatctctcgggtgctctggtag
gggttcttttggtatggttattgagtgggcttccttctcattcatcagaacgtgaaggac
tgcataagaartctgac
>SRR7905861
---ctggtgccacagctggaaattaggaaaccagaggagaggcagaaacaggagaagagg
gtaaatggagtattctgg--attattcttcttaatcttggcttgtatgtggcagatcaca
ttttccaggttcgagctatcagaactctatacttgtaccactatcgccckgtgtggtacc
agtttgtgacagctgctttttgccatgctaattggaacc------atctttccagca---
atcttttcttcctgtacatttttgggaagctggtggaagaagaagagggaggctttgcat
tgtggctttcttacattttcactgctgctggtgcaaaccttgtatcatggctggtcctcc
ctagaaatgctgtctctgttggagcctctggtgctgtttttggcttgtttgcaattagtg
tccttgtgaagatgtcatgggactggagaaagattcttgaagtgcttatattaggtcaat
ttgtcgtagaaaaggtgatggaagcagcccaagcatcaacaggcctgtcaaccggcttcg
ctggagcgtatactttgcagaacattaatcacattgcgcatctctcaggtgctctggtag
gggtccttttggtatggttattgagtgggcttccttctcattcatcagaacacgaaggac
tgcgtcagaagtctgag
>SRR7905862
gacctggtgccacagctggaaattaggaaaccagacgagaggtggaaacaggagaagagt
gtsaatggagtattctgg--attattcttcttaatctcggcttgtatgtggcagatcaca
ttttccaggttcaagttatcaaaactctgtacttgtaccactatcgccctgcttggtacc
agtttgtgacagctgctttttgccatgcaaattggaacc------atctttccagca---
atcttttcttcctgtacatttttgggaagctggttgaagaagaagagggaagttttgcat
tgtggctttcttacatttttactgctgctggtgcaaaccttgtatcatggctggtcctcc
ctagaaatgcggtctctgttggagcctctggtgctgtttttggcttgtttgcaattagtg
tccttgtgaagatgtcatgggactggagaaagattcttgaagtacttatattaggtcaat
ttgtcatagaaaaggtgatggaagcagcccaagcatcracaggcctgtcaacyggctttg
aaggagyatatagtttgcagaacattaatcacatwgcacatctctcaggtgctctggtag
gggtccttttggtatggttattgagtgggcttccttctcattcatcagaacacga---ac
tacgtgggaagtctgac
>SRR8327214
gacctggtgccacagctggaaattaggaaaccagaggagaggcagaaacaggagaagagg
gtgaatggagtattctgg--attattcttcttaatcttggcttgtatgtggcagatcaca
ttttccaggttcgagctatcagaactctatacttgtaccactatcgccctgcttggtacc
agtttgtgacagctgctttttgccatgctaattggaacc------atctttccagca---
atcttttcttcctgtacatttttgggaagctggtggaagaagaagagggtggctttgcat
tgtggctttcttacatttttactgctgctggtgcaaaccttgtatcatggctggtcctcc
ctagaaatgctgtctctgttggagcctctggtgctgtttttggcttgtttgcaattagtg
tccttgtgaagatgtcatgggactggcgaaagattcttgaagtgcttatattaggtcaat
ttgtcgtagaaaaggtgatggaggcagcccaagcatcaacaggcctgtcaaccggcttcg
ctggagcgtatactttgcagaacattaatcacattgcgcatctctcgggtgctctggtag
gggtccttttggtatggttattgagtgggcttccttctcattcatcagaacgtgaaggac
tgcgtcagaagtctgag
