# Supplementary material for: Phylogenomics and classification of Cactaceae based on hundreds of nuclear genes
Source: Plant Syst Evol. 2025 Aug 11;311(5):28. doi: 10.1007/s00606-025-01948-z (PMC12339657; doi:10.1007/s00606-025-01948-z)
Supplement: Supplementary file 4 — Online Resource 4: Containing alignments and RAxML gene trees for all included loci and all phylogenetic datasets (ZIP 10372 KB) [file 606_2025_1948_MOESM4_ESM.zip › de Vos et al_ESM_4/ESM_data_alignments/QCP/6550_consensus.mafft.fasta]

>PAFTOL004547
------------------------------------------------------------
---------------------------------------------------acagcaact
attcaggtcttgaagaaggctgggagaccttctgaacgacttgtgactcacgagaactgc
aagttcaagaagccaatgcatcatgagtgcgcgcacgttcatgaattaacagatgctgct
ggaactgaagaagcagaggcagatgcagagtacgataatgccctcaaggaagccattaaa
ggtgtgcaagaggctgtgacatctattaatgagcaattggaagaagttagatatgaaatt
gctgcccttgaagctgac
>PAFTOL004551
------------------------------------------------------------
---------------------------------------------------actgcaact
attcaggtcttgaagaaggctggtagaccttctgaacgacttgtgactcatgagaattgc
aagttcaagaagccaatgcatcacgagtgtgcgcacgttcatgaattaacagatgctgct
ggaacggaagaggcagaggcagatgcagagtatgataatgctcttaaggaagccatcaaa
ggtgtgcaagaggctgtgacctccataaatgagcacttggaagaagttagatatgagatt
gcttcccttgaagctgac
>PAFTOL004552
------------------------------------------------------------
---------------------------------------------------acagcaact
attcaggtcttgaagaaggctgggagaccttctgaacgacttgtgactcatgagaactgc
aagttcaagaagccaatgcatcacgagtgcgcgcacgttcatgaattaacagatgctgct
ggaactgaagaagcagaggcagatgcagaatacgataatgccctcaaggaagccattaaa
ggtgtccaagaggctgtgacatctataaatgagcacttggaagaagttagatatgaaatt
gctgcccttgaagctgac
>PAFTOL004553
------------------------------------------------------------
---------------------------------------------------acagcaact
attcaggtcttgaagaaggctggcagaccttctgaacgacttgtgactcacgagaactgc
aagttcaagaagccaatgcatcacgagtgcacgcacgttcatgaattaacagatgctgct
ggaactgaagaagcagaggcagatgcagagtacgataatgccctcaaggaagccattaaa
ggtgtgcaagaggctgtaacatctataaatgagcacttggaagaaattagatatgaaatt
gctgcccttgaagctgac
>PAFTOL004554
------------------------------------------------------------
---------------------------------------------------acagcaact
attcaggtcttgaagaaggctgggagaccttctgaacgacttgtgactcatgagaactgc
aagttcaagaagccaatgcatcaygagtgcgcgcacgttcatgaattaacagatgctgct
ggaactgaagaagcagaggcagatgcagaatacgataatgccctcaaggaagccattaaa
ggkgtccaagaggctgtgacatctataaatgagcacttggaagaarttagatatgaaatt
gctgcccttgaagctgac
>PAFTOL004555
------------------------------------------------------------
---------------------------------------------------acagcaact
attcaggtcttgaagaaggctgggagaccttctgaacgacttgtgactcacsagaactgc
aagttcaagaagccaatgcatcatgagtgcgcgcatgttcatgaattaacagatgctgct
ggaactgaagaagcagaggcagatgcagagtacgataatgccctcaaggaagccattaaa
ggtgtgcaagaggctgtgacgtctataaatgagcacttggaagaagttagatatgaaatt
gctgcccttgcagctgac
>PAFTOL004556
------------------------------------------------------------
---------------------------------------------------acagcaact
attcaggtcttgaagaaggctgggagaccttctgaacgacttgtgactcatgagaactgc
aagttcaagaagccaatgcatcaygagtgygcgcacgttcatgaattaacagatgctgct
ggaactgaagaagcagaggcagatgcagagtacgataatgccctcaaggaagccattaaa
ggtgtgcaagaggccgtgacctctataaatgagcacttggaagaagttagatatgaaatt
gctgcccttgaagctgat
>PAFTOL004560
------------------------------------------------------------
---------------------------------------------------acagcaact
attcaggtcttgaagaaggctgggagaccttctgaacgacttgtgactcatgagaactgc
aagttcaagaagccaatgcatcacgagtgcgcgcacgttcatgaattaacagatgctgct
ggaactgaagaagcagaggcagatgcagagtacgataatgccctcaaggaagccattaaa
ggtgtccaagaggctgtgacatctataaatgagcacctggaagaagttagatatgaaaty
gctgcccttgaagccgac
>PAFTOL004561
------------------------------------------------------------
---------------------------------------------------actgcaacg
attcaggtcttgaagaaggctggtagaccttctgaacgacttgtgactcatgagaattgc
aagttcaagaagccaatgcatcacgagtgtgcgcacgttcatgaattaacagatgctgct
ggaacggaagaggcagaggcagatgcagagtatgataatgctcttaaggaagccatcaaa
ggtgtgcargaggctgtgacctccataaatgagcacttggaagaagttagatatgagatt
gcttcccttgaagctgac
>PAFTOL004562
------------------------------------------------------------
---------------------------------------------------acagcaact
attcaggtcttgaagaaggctgggagaccttctgaacgacttgtgactcatgagaactgc
aagttcaagaagccgatgcatcacgagtgcgcgcacgtgcatgaattaacagatgctgct
ggaactgaagaagcagaggcagatgcagagtacgataatgccctyaaggaagccattaaa
ggtgtccaagaggctgtgacatctataaatgagcacctggaagaagttagatatgaaatt
gctgcccttgaagccgac
>PAFTOL004563
------------------------------------------------------------
---------------------------------------------------acagcaact
attcaggtcttgaagaaggctgggagaccttctgaacgacttgtgactcatgagaactgc
aagttyaagaagccagtgcatcacgagtgcgckcacgttcatgaattaacagatgctgct
ggaactgaagaagcagaggcaggtgcagggtacgataatgccctcaaggaagccattaaa
ggtgtgcaagaggctgtgacctctataaatgagcacttggaagaagttagrtatgaaatt
gctgcccttgaagctgac
>PAFTOL004564
------------------------------------------------------------
---------------------------------------------------actgcaact
attcaggtcttgaagaaggctggtagaccttctgaacgacttgtgactcatgagaactgc
aagttcaagaagccaatgcatcacgagtgtgcgcacgttcatgaattgacagatgctgct
ggaactgaagaggcagaggcagatgcagagtatgataatgcccttaaggaagccatcaaa
ggggtgcaagaggctgtgacctccataaatgagcacttggaagaagttagatatgagatt
gcttcccttgaagctgac
>PAFTOL004565
------------------------------------------------------------
---------------------------------------------------acagcaact
attcaggtcttgaagaaggctgggagaccttctgaacgacttgtgactcatgagaactgc
aagttcaagaagccaatgcatcacgaatgcgcgcatgttcatgaattaacagatgctgct
ggaactgaggaagcagagkcagatgcagagtacgataatgccctcaaggaagccattaaa
ggtgtgcaagaggccgtgacctctataaatgagcacttggaagaagttagatatgaaatt
gctgcccttgaagctgac
>PAFTOL004566
------------------------------------------------------------
---------------------------------------------------actgcaact
attcaggtcttgaagaaggctggtagaccttctgaacgacttgtgactcatgagaattgc
aagttcaagaagccaatgcatcacgagtgtgcgcacgttcatgaattaacagatgctgct
ggaactgaagaggcagaggcagatgcagrgtatgataatgcccttaaggaagccatcaaa
ggtgtgcaagaggctgtgacctccataaatragcacttggaagaagttagatatgagatt
gcttcccttgaagctgac
>PAFTOL004568
------gtccgtgatatggaatctcaatctctaraacataattgctttagagatgatttc
gctcggctattaagggttgttcaagagtaggaaaaacaaaaactgcacctgacagcaact
attcaggtcttgaagaaggctggragaccttctgaacgacttgtgactcatgagaactgc
aagttcaagaagccaatgcatcacgagtgcgcacatgttcatgaattaacagatgctgcc
ggaactgaggaagcagaggcagatgcagagtacgataatgccctcaaggaagccattaaa
ggtgtgcaagaggctgtcacctctataaatgagcactkggaagaagttagatatgagatt
gctgcccttgaagctgac
>PAFTOL004571
---caggtccgtgatatagaatctcagtttttaaaacctaattgctttagagatgattta
gcccggctactaagggctgttcaagagcaggaaaaacagaaactgcacctgactgcaact
attcaggtcttgaagaaggctggtagaccttctgaacgacttgtgactcatgagaattgc
aagttcaagaagccaatgcatcacgagtgtgcgcacgttcatgaattaacagatgctgct
ggaacggaagaggcmgaggcagakgcagagtatgataatgctcttaaggaagccatcaaa
ggtgtgcaagaggctgtgacctccataaatgagcacttggaagaagttagatacgagatt
gcttcccttgaagctgac
>PAFTOL004572
------gtccgtgatatggaawctcaatttctaaaacctaattgctttagagatgattta
gctcggctattaagggctgttcaagagcaggaaaaacagaaactgcacctgacagcaact
attcaggtcttgaagaaggctgggagaccttctgaacgacttgtgactcatgagaactgc
aagttcaagaagccaatgcatcacgagtgcgcgcacgttcatgaattaacagatgctgct
ggaactgaagaagcagaggcagatgcagagtacgataatgccctcaaggaagccattaaa
ggtgtgcaagaggccgtgacctctataaatgagcacttggaagaagttagatatgaaatt
gctgcccttgaagctgac
>PAFTOL004574
------gtccgtgatatggaatctcaatttctaaaacctacttgctttagagatgattta
gctcggctattaagggctgttcaagagcaggaaaaacagaaactgcagctgacagcaact
attcaggtcttgaagaaggctgggagaccttctgaacgacttgtgactcacgagaactgc
aagttcaagaagccaatgcatcacgagtgcgcacacgttcatgaattaacagatgctgct
ggaactgaagaagcagaggcagatgcagagtatgataatgccctcaaggaagccattaaa
ggtgtgcaagaggctgtgacatctataaatgagcacttggaagaagttagatatgaaatt
gctgcccttgaagctgac
>PAFTOL004577
------gtccgtgatatggaatctcaatttctaaaacctaattgctttagagatgatttg
gctcggctgttaagggctgttcaagagcaggaaaaacagaaactgcacctgacagcaact
attcaggtcttgaagaaggckgggagaccttctgaacgacttgtgactcatgagaactgc
aagttcaagaagccaatgcatcacgagtgcgcacacgttcatgaattaacagatgctgct
ggaactgaagaagcagaggcagatgcagagtacgataatgccctcaaggaagccattaaa
ggtgtccaagagkctgtgacatctataaatgagcacctggaagaagttagatatgaaatt
gctgcccttgaagccgac
>PAFTOL004578
------gtccgtgatatggaatctcaatttctaaaacctaattgctttagagatgattta
gctcggctattaagggctgttcaagagcaggaaaaacagaaactgcacctgacagcaact
attcaggtcttgaagaaggctgggagaccttctgaacgacttgtgactcatgagaactgc
aagttcaagaagccaatgcatcacgagtgcgtgcacgttcatgaattaacagattctgct
ggaactgaagaagcagaggcagatgcagagtatgacaatgccctcaaggaagccattaaa
ggtgtgcaagaggcggtgacctctataaatgagcacttggaagaagttagatatgaaatt
gctgcccttgaagctgac
>PAFTOL004582
------gtccgtgatatggaatctcaatttctaaaacctaatttctctagagatgatttg
gctcggctattaagggctgttcaagagcaggaaaaacagaaactgcacctgacagtaact
attcaggtcttgaagaaggctgggagaccttctgaacgacttgtgactcatgagaactgc
aagttcaagaagccaatgcatcacgagtgtgcgcacgttcatgaattaacagatgctgct
ggaactgaagaagcagaggcagatgcagagtatgataatgccctcaaggaagccattaaa
ggtgtgcaagaggccgtgacctctataaatgagcacttggaagaagttagatatgaaatt
gctgcccttgaagctgac
>PAFTOL004583
------atccgtgatatggaatctcaatttctaaaacctaattgctttagagatgattta
gctcggctattaagggctgttcaagaacaggaaaaacagaaactgcaccwgacagcaact
attcaggtcttgaagaaggctgggagaccttctgaacgacttgtgactcacgagaactgc
aagttcaagaagccaatgcatcaygagtgcgcgcacgttcatgaattaacagatgctgct
ggaactgaagaagcagaggcagatgcagagtacgataatgccctcaaggaagccattaaa
ggcgtgcaagaggctgtgacatctataaatgagcamytggaagaagttagatatgaaatt
gctgcccttgaagctgac
>PAFTOL004585
---caggtgcgtgatatagaatctcaatttctaaaacctagttgctttagagatgattta
gcccggctactaagggctgttcaagagcaggaaaaacagaaactgcacctgactgcaact
attcaggtcttgaagaaggctggtagaccttctgaacgacttgtgactcatgagaattgc
aagttcaagaagccaatgcatcacgagtgtgcgcacgttcatgaattaacagatgctgct
ggaactgaagaggcagaggcagatgcggagtatgataatgcccttaaggaagccatcaaa
ggtgtgcaagaggctgtgacctccataaatgagcacttggaagaagttagatatgagatt
gcttcccttgaagctgac
>PAFTOL004593
------gtccgtgatatggaatctcaatttctgaaacctacttgctttagagatgattta
gctcggctattaagggctgtgcaagagcaggaaaaacagaaactgcagctgacagcaact
attcagatcttgaagaaggctgggagaccttctgaacgacttgtgactcacgagaactgc
aagttcaagaagccaatgcatcatgagtgtgcgcacgttcatgaattaacagatgctgct
ggaactgaagaagcagaggcagatgcagagtacgataatgccctcaaggaagccattaaa
ggtgtgcaagaggctgtgacctctataaatgagcacttggaagaagttagatatgaaatt
gctgcccttgaagctgac
>PAFTOL004594
------gtctgtgatatggartctcawtttctaaaacctaattgctytagagatgatttr
gctcsgctattaagggctgttcaagagcaggaaaaacagaaactgcacctgacagcaact
attcaggtcttgaagaaggctgggagaccttctgaacgacttgtgactcatgagaactgc
aagttcaagaagccaatgcatcacgagtgcgcgcacgttcatgaattaacagatgctgct
ggaactgaagaagcagaggcagatgcagaatacgataatgccctcaaggaagccattaaa
ggtgtccaagaggctgtgacatctataaatgagcacttggaagaagttagatatgaaatt
gctgcccttgaagctgac
>PAFTOL004596
------gtccgtgatatggaatctcaatttctaaaacctaattgctttagagatgattta
gctcgtctattaagggctgttcaagagcaggaaaaacagaaactgcacctgacagcaact
attcaggtcttgaagaaggctgggagaccttctgaacgacttgtgactcatgagaactgc
aagttcaagaagccaatgcatcacgagtgcgtgcacgttcatgaattaacagattctgct
ggaactgaagaagcagaggcagatgcagagtacgataatgccctcaaggaagccattaaa
ggtgtgcaagaggccgtgacctctataaatgagcacttggaagaagttagatatgaaatt
gctgcccttgaagctgac
>PAFTOL004597
------------------------------------------------------------
---------------------------------------------------acagcaact
attcaggtcttgaagaaggctgggagaccttctgaacgacttgtgactcacgagaactgc
aagttcaagaaggcaatgcatcacgagtgcgcgcacgttcgtgaattaacagatgctgct
ggaactgaagaagcagaggcagatgcagagtacgataatgccctcaaggaagccattaaa
ggtgtgcaagaggctgtgacatccataaatgagcacttggaagaagttagatatgaaatt
gctgcccttgaagctgac
>PAFTOL004598
------gtccgtgatatggartctcaatttctaaaacctaattgctytagagatgatttr
gctcsgctattaagggctgttcaagagcaggaaaaayagaaactgcacctgacagcaact
attcaggtcttgaagaaggctrggagaccttctgaacgacttgtgactcatgagaactgc
aagttcaagaagccaatgcatcacgagtgcgcgcacgttcatgaattaacagatgctgct
ggaactgaagaagcagaggcagatgcagaatacgataatgccctcaaggaagccattaaa
ggtgtccaagaggctgtgacatctataaatgagcacttggaagaagttagatatgaaatt
gctgcccttgaagctgac
>PAFTOL004600
------gtccgtgatatggagtctcaatttctaaaacctaattgctttggagatgatttg
gctcggctattaagggctgttcaagagcaggaaaaacagaaactgcacctgacagcaact
attcaggtcttgaagaaggctgggagaccttctgaacgacttgtgactcaygagaactgc
aagttcaagaagccaatgcatcaygagtgcgcrcacgttcatgaattracagatgctgct
ggaactgaagaagcagaggcagatgcagartacgataatgccctcaaggaagccattaaa
ggtgtccaagaggctgtgacrtctataaatgagcacttggaagaagttagatatgaaatt
gctgcccttgaagctgac
>PAFTOL004601
------atccgtgacatggaatctcaatttctaaaacctaattgctttagagatgattta
gctcagctattaagggctgttcaagaacaggaaaaacagaaactgcacctgacagcaact
attcaggtcttgaagaaggctgggagaccttctgaacgacttgtgactcacgagaactgc
aagttcaagaagcccatgcatcatgagtgcgcgcatgttcatgaattaacagatgctgct
ggaactgaagaagcagaggcagatgcagagtatgataatgccctcaaggaagccattaaa
ggtgtgcaagaggctgtgacgtctataaatgagcacttggaagaagttagatatgaaatt
gctgcccttgcagctgac
>PAFTOL004603
------------------------------------------------------------
---------------------------------------------------acagcaact
attcaggtcttgaagaaggctgggagaccttctgaacgacttgtgactcatgagaactgc
aagttcaagaagccaatgcatcaygagtgcgcgcacgttcacgaattaacagatgctgct
ggaactgaagaagcagaggcagatgcagagtacgataatgccctcaaggaagccattaaa
ggtgtgcaagaggctgtgacctctataaatgagcacttggaagaagttagatatgaaatt
gctgcccttgaagctgac
>PAFTOL004604
------gtccgtgatayggaatctcaatttctaaaacctaattgctttagagatgayttr
gctcggctatyaaggsctgttcaagagcaggaaaaasagaaactgcacctgacagcaact
attcaggtcttgaagaaggctgggagaccttctgaacgacttgtgactcatgagaactgc
aagttcaagaagccaatgcatcacgagtgcgcgcacgttcatgaattaacagatgctgct
ggaactgaagaagcagaggcagatgcagagtacgataatgccctcaaggaagccattaaa
ggtgtgcaagaggctgtgacctcgataaatgagcacttggaagaagttagatatgaaatt
gctgcccttgaagctgac
>PAFTOL004605
------atccgtgatatggaatctcaatttctaaaacctaattgctttagagatgattta
gctcggctattaagggctgttcaagaacaggaaaaacagaaactgcacctgacagcaact
attcaggtcttgaagaaggctgggagaccttctgaacgacttgtgaatcacgagaactgc
aagttcaagaagccaatgcatcacgagtgtgcgcacgttcatgaattaacagatgctgct
ggaactgaagaagcagaggcagatgcagagtacgataatgccctcaaggaagccattaaa
ggtgtgcaagaggctgtgacatctataaatgagcacttggaagaagttagatatgaaatt
gctgcccttgaagctgac
>PAFTOL004608
------gtccgtgatatggaatctcaatttctaaaacctaatttctctagagatgattta
gctcggctattaagggctgttcaagagcaggaaaaacagaaactgcacctgacagtaact
attcaggtcttgaagaaggctgggagaccttctgaacgacttgtgactcatgagaactgc
aagttcaagaagccaatgcatcaygagtgcgcgcacrttcatgaattaacagctgctgct
ggaactgaagaagcagaggcagatgcagagtatgataatgccctcaaggaagccattaaa
ggtgtgcaagaggccgtgacctctataaatgagcacttggaagaagttagatatgaaatt
gctgcccttgaagctgac
>PAFTOL004609
------gtccgtgatatggaatctcaatttctaaaacctaattgctttagagatgattta
gctcggctattaagggctgttcaagagcaggaaaaacagaaactgcacctgacagcaact
attcaggtcttaaagaaggctgggagaccttctgaacgacttgtsactcatgagaactgc
aarttcaagaagccaatgcatcacgagtgcacgcacgttcatgaattaacagakgctgct
ggaactgaagaagcagaggcagatgcagagtacgataatgccctcaaggaagccattaaa
ggtgtgcaagaggccgtgacctctataaatgagcacttggaagaagttagatatgaaatt
gctgcccttgaagctgac
>PAFTOL004610
------------------------------------------------------------
---------------------------------------------------actgcaacg
attcaggtcttgaagaaggctggtagaccttctgaacgacttgtgactcatgagaattgc
aagttcaagaagccaatgcatcacgagtgtgcgcacgttcatgaattaacagatgctgct
ggaacggargaggcagaggcagatgcagartatgataatgctcttaaggaagccatcaaa
ggtgtgcaagaggctgtgacctcyataaatgagcacttggaagaagttagatatgagatt
gcttcccttgaagctgac
>PAFTOL004611
---caggtccgtgatatagaatctcaatttttaaaacctgattgctttagagatgattta
gcccggctactaagggctgttcaagagcaggaaaaacagaaactgcacctgactgcaacg
attcaggtcttgaagaaggctggtagaccttctgaacgacttgtgactcatgagaattgc
aagttcaagaagccaatgcatcacgagtgtgcgcacgttcatgaattaacagatgctgct
ggaacggaagaggcagaggcagatgcagagtatgataatgctcttaaggaagccatcaaa
ggtgtgcaagaggctgtgacctccataaatgagcacttggaagaagttagatatgagatt
gcttcccttgaagctgac
>PAFTOL004613
------gtccgtgatatggaatctcaatttctaaaacctaattgctttagagatgatttg
gctcggctattaagggctgttcaagagcaggaaaaacagaaactgcacctgacggcaact
attcaggtcttgaagaaggctgggagaccttctgaacgacttgtgactcatgagaactgc
aagttcaagaagccaatgcatcacgagtgcgcgcacgttcatgaactaacagatgctgct
ggaactgaagargcagaggcagatgcagagtacgataatgccctcaaggaagccattaaa
ggtgtscaagaggctgtgacatctataaatgagcacctggaagaagttagatatgaaatt
gctgcccttgaagccgac
>PAFTOL004618
------------------------------------------------------------
---------------------------------------------------acagcaact
attcaggtcttgaagaaggctgggagaccttctgaacgacttgtgactcatgagaactgc
aagttcaagaagccaatgcatcacgagtgcacgcaygttcatgaattaacagatgctgct
ggaactgaagaagcagaggcagatgcagagtacgataatgccctcaaggaagccattaaa
ggtgtgcaagaggccgtgacctctataaatgagcacttggaagaagttagatatgaaatt
gctgcccttgaagctgac
>PAFTOL004619
---caggtccgtgatatggaatctcaatttctaaaacctaattgctttagagatgactta
gctcggctattaagggctgttcaagagcaggaaaaacagaaactgcacctgactgcaact
attcaggtcttgaagaaggctgggagaccttctgaacgacttgtgagtcatgagaactgc
aagttcaagaagccaatgcatcatgagtgcgtgcatgttcatgaattaacagatgctgct
ggaactgaagaagcagaggcagatgcagagtacgataatgctctcaaggaagctattaaa
ggtgtgcaagaggctgtgacctctataaatgagcacttggaagaagttagatatgagatt
gctgcccttgaagctgac
>PAFTOL004620
------gtccgtgatatggaatctcaatttttaaaacctaattgctttagagatgattta
gctcggctattaagggctgttcaagagcaggaaaaacagaaacttcacctgacagcaact
attcaggtcttgaagaaggctgggagaccttctgaacgacttgtgactcatgagaactgc
aagttcaagaagccaatgcatcaygagtgcgcgcacgttcatgaattaacagatgctgct
ggaactgaagaagcagaggcagatgcagagtacgataatgccctcaaggaagccattaaa
ggtgtgcaagagkcygtgacctctataaatgagcacttggaagaagtyagatatgaaatt
gctgcccttgaaactgac
>PAFTOL004623
------gtccgtgatatggaatctcaatttctaaaacctaattgctttagagatgactta
gctcggctactgagggctgttcaagagcaggaaaaacagaaactgcacctgacagcaact
attcaggtcttgaagaaggctgggagaccttctgaacgacttgtgactcatgagaactgc
aagttcaagaagccaatgcatcacgaatgcgcgcatgttcatgaattaacagatgctgct
ggaactgaggaagcagaggcagatgcagagtacgataatgccctcaaggaagccattaaa
ggtgtgcaagaggccgtgacctctataaatgagcacttggaagaagttagatatgaaatt
gctgcccttgaagctgac
>PAFTOL004624
------gtccgtgatatggagtctcaatttctaaaacctaattgctttagagatgatttg
gctcggctattaagggctgttcaagagcaggaaaaacagaaactgcacctgacagcaact
attcaggtcttgaagaaggctgggagaccttctgaacgacttgtgactcatgagaactgc
aagttcaagaagccaatgcatcacgagtgcgcgcacgttcatgaattaacagatgctgct
ggaactgaagaagcagaggcagatgcagaatacgataatgccctcaaggaagccattaaa
ggtgtccaagaggctgtgacatctataaatgagcacttggaagaagttagatatgaaatt
gctgctcttgaagctgac
>PAFTOL004625
------gtccgtgaaatggaatctcaatttctaaaacctaattgctttagagatgatttg
gctcggctattaagggctgttcaagagcaggaaaaacagaaactgcacctgacagcaact
attcaggtcttgaagaaggctgggagaccttctgaacgacttgtgactcatgagaactgc
aagttcaagaagccaatgcatcacgagtgcgcacacgttcatgaattaacagatgctgct
ggaactgaagaagcagaggcagatgcagagtacgataatgccctcaaggaagccattaaa
ggtgtccaagaggctgtgacatctataaatgagcacctggaagaagttagatatgaaatt
gctgcccttgaagccgac
>PAFTOL004626
------atccgtgatatggaatctcaatttctaaaacctaattgctttagagatgattta
gctcggctattaagggctgttcaagaacaggaaaaacagaaactgcaccwgacagcaact
attcaggtcttgaagaaggctgggagaccttctgaacgacttgtgaatcacgagaactgc
aagttcaagaagccaatgcatcacgagtgcgygcacgttcatgaattaacagatgctgct
ggaactgaagaagcagaggcagatgcagagtacgataatgccctcaaggaagccattaaa
ggtgtgcaagaggctgtgacatctataaatgagcacttggaagaagttagatatgaaatt
gctgcccttgaagctgac
>PAFTOL004627
------gtccgtggcatggaatctcaatttctaaaacctaatttctttagagatgattta
gctcggctattaagggctgttcaagagcaggaaaaacagaaactgcacctgacagcaact
attcaggtcttgaaaaaggctgggagaccttctgaacctcttgtgactcatgagaactgc
aagttcaagaagccaatgcatcacgaatgtgcacacgttcatgaattaacagatgctgct
ggaactgaggaagcagaggcagatgcagagtacgataatgcgctcaaggaagccattaaa
ggtgtgcaagaggccgtgacctctataaatgagcacttggaagaagttagatatgaaatt
gctgcccttgaagctgac
>PAFTOL004632
------atccgtgatatggaatctcaatttctaaaacctaattgctttagagatgattta
gctcggctattaagggctgttcaagaacaggagaaacagaaactgcacctgacagcaact
attcaggtcttgaagaaggctgggagaccttctgaacgacttgtgactcacgagaactgc
aagttcaagaagccaatgcatcacgagtgcgcgcatgttcatgaattaacagatgctgct
ggaattgaagaagcagaggcagatgcagagtacgataatgccctcaaggaagccattaaa
ggtgtgcaagaggctgtgacatgtataaatgagcacttggaagaagttagatatgaaatt
gctgcccttgaagctgac
>PAFTOL004633
------gtccatgatatggaatctcaatttctaaaacctaattgtttcagtgatgatttg
gctaagctattaagggctgttcaagagcaagaaaaccagaaactacaccwgacagcaact
attcaggtcttgaagaaggctgggagaccttctgaacgacttgtgactcatgagaactgc
aagttcaagatgccaatgcatcatgagtgcgcgcacgttcatgaattaacagatgctgcc
ggaactgaagaagcagaggcagatgcagagtacgataatgccctcaaggaagccattaaa
ggtgtgcaagaggctgtcacctctataaatgagcacttggaagaagttagatatgaaatt
gctgcccttgaagctgac
>PAFTOL004634
------gtccgtgatatggaatctcaatttctaaaacctaattgctttagagatgattta
gctcggctattaagggctgttcaagagcaggaaaaacagaaactgcacctgacagcaact
attcaggtcttgaagaaggctgggagaccttctgaacgacttgtgactcatgagaactgc
aagttcaagaagccmatgcatcacgagtgcgcgcacgttcacgaattaacagatgctgcc
ggaaccgaagaagcagaggcagatgcagagtacgataatgccctcaaggaagccattmaa
ggtgtgcaagaggctgtcacctctataaatgagyatttggaagaagttagatatgaaatt
gctgcccttgaagctgac
>PAFTOL004636
------gtgcgtgatatggaatctcaatttctaaaacctaattgctttagagatgattta
gctcggctattaagggctgttcaagagcaggaaaaacagaaactgcaccwgacagcaact
attcaggtcttgaagaaggctgggagaccttctgaacgactcgtgagtcatgagaactgc
aagttcaggaagccaatgcatcacgagtgcgcgcacgttcatgaattaacagatgctgct
ggaactgaagaagcagaggccgatgcagaatacgataatgccctcaaggaagccattaaa
ggtgtgcaagaggccgtgacctctataaatgagcacttggaagaagttagatatgaaatt
gctgcccttgaagctgac
>PAFTOL004637
aaagaagtccgtgatatggaagctcaatttctaaaacctaattgctttagagatgattta
gctcggctattaagggctgttcaagagcaggaaaaacagaaactgcacctgactgcaact
attyaggtcttgaagaaggctgggagaccttctgaacgactkgtgactcatgagaactgc
aagttcaagaagccaatgcatcacgagtgcgtgcacgttcatgaaytaacagatgctgct
ggaactgaagaagcagaggcsgatgcagagtacgataatgccctcaaggaakccattaaa
ggtgtgcaagaggctgtgacctctataaatgagcacttggaagaagttagatatgagatt
gctgcccttgaagctgac
>PAFTOL004639
------atccgtgatatggaatctcaatttctaaaacctaattgctttagagatgattta
gctcggctattaagggctgttcaagaacaggaaaaacagaaactgcacctgacagcaact
attcaggtcttgaagaaggctgggagaccttctgaacgacttgtgactcacgagaactgc
aagttcaagaagccaatgcatcacgagtgcgcgcacgttcatgaattaacggatgctgct
ggaactgaagaagcagaggcagatgcagagtacgataatgccctcaaggaagccattaaa
ggtgtgcaagaggctgtgacatctataaatgagcacttggaagaagttagatatgaaatt
gctgctcttgaagctgac
>PAFTOL004640
------gtccgtgatatggaatctggatttctaaagcctaattgctttagagatgattta
gctcggcwattaagggctgttcaagagcaggaaaaacagaaactgcacctgacagcaact
attcaggtcttgaagaaggctgggagaccttctgaacgacttgtgactcacgagaactgc
aagttcaagaagccaatgcatcacgagtgtgcgcacgttcatgaattaacagatgctgct
ggaactgaagaagcagaggcagatgcagagtacgataatgccctcaaggaagccattaaa
ggtgtgcaagaggctgtgacatctataaatgagcacttggaagaagttagatatgaaatt
gccgcccttgaagctaac
>PAFTOL004644
------gtccgtgatatggaatctcaatttctaaaagctgattgctttagtgatgattta
gctcggctattaagggctgttcaagagcaggaaaaacagaaactgcacctgacagcaact
attcaggtcttgaagaaggctgggagaccttctgaacgacttgtgactcacgagaactgc
aagttcaagaagccaatgcatcacgagtgcgcccacgttcatgaattaacagatgctgct
ggaactgaagaagcagaggcagatgcagagtacgataatgccctcaaggaagccattaaa
ggtgtgcaagaggctgtgacatctataaatgagcacttggaagaagtyagatatgaaatt
gctgcccttgaagcggac
>PAFTOL004647
------gtccgtgatatggaatctcaatttctaaaacctaattgctttagagatgattta
gctcggctattaagggctgttcaagagcaggaaaaacagaaactgcacctgacagcaact
attcaggtcttgaagaaggctgggagaccttctgaacgacttgtgactcatgagaactgc
aagttcaagaagccaatgcatcacgagtgtgcgcacgttcatgaattaacagatgctgct
ggaactgaagaagcagaggcagatgcagagtacgataatgccctcaaggaagccattaaa
ggtgtgcaagaggccgtgacctctataaatgagcacttggaagaagttagatatgaaatt
gctgcccttgaagctgat
>PAFTOL004648
------------------------------------------------------------
---------------------------------------------------acagcaact
attcaggtcttgaagaaggctgggagaccttctgaacgacttgtgactcacgagaactgc
aagttcaagaagccaatgcatcatgagtgcgcgcacgttcatgaattaacagatgctgct
ggaactgaagaagcagaggcagatgcagagtacgataatgccctcaaggaagccattaaa
ggtgtgcaagaggctgtgacgtctataaatgagcacttggaagaagttagatatgaaatt
gctgcccttgaggctgac
>PAFTOL004649
------gtccgtgatatggaatctcaatttctaaaacctaattgctttagagatgattta
gctcggctattaagggctgttcaagagcaggaaaaacagaaactgcacctgacagcaact
attcaggtcttgaagaaggctgggagaccttctgaacgactkgtractcatgagaactgc
aagttcmagaagccaatgcatcacgagtgcacrcacgttcatgaattgacagatgctgct
ggaacggaagaagcagaggcagatgcagagtaygataatgccctcaaggaagccattaar
ggtgtgcaagaggcygtgacctctataaatgagcacttggaagaagttagatatgaaatt
gctgcccttgaagctgac
>PAFTOL004654
------------------------------------------------------------
---------------------------------------------------acagcaact
attcaggtcttgaagaaggctgggagaccttctgaacgmcttgtgactcatgagaactgc
aagttcaagaagccaatgcatcacgagtgcgtgcatgttcatgaattaacagatgctgct
ggaactgaagaagcagaggcagatgcagagtacgataatgccctcaaggaagccattaaa
ggtgtgcaagagtccgtgacctctataaatgagcacttagaagargttagatatgaaatt
gctgcccttgaagctgac
>PAFTOL004657
---caggtgcgtgatatagaatctcaatttctaaaacctagttgctttagagatgattta
gcccggctactaagggctgttcaagagcaggaaaaacagaaactgcacctgactgcaact
attcaggtcttgaagaaggctggtagaccttctgaacgacttgtgactcatgagaattgc
aagttcaagaagccaatgcatcacgagtgtgcgcacgttcatgaattaacagatgctgct
ggaackgaagaggcagaggcagatgcagagtatgataatgcccttaaggaagccatcaaa
ggtgtgcaagaggctgtgacctccataaatgagcacttggaagaagttagatatgagatt
gcttcccttgaagctgac
>PAFTOL004658
------------------------------------------------------------
---------------------------------------------------acagcaact
attcaggtcttgaagaaggctgggagaccttctgaacgacttgtgactcatgagaactgc
aagttcaagaagccaatgcatcacgagtgcacgcaygttcatgaattaacagatgctgct
ggaacggaagaagcagaggcagatgcagagtacgataatgccctcaaggaagccattaaa
ggtgtgcaagaggccgtgacctctataaatgagcacttggaagaagttagatatgaaatt
gcygcccttgaagctgac
>PAFTOL004660
------------------------------------------------------------
---------------------------------------------------acagcaact
attcaggtcttgaagaaggctgggagaccttctgaacgacttgtgactcatgagaactgc
aagttcaagaagccaatgcatcaygagtgcacgcacgttcatgaattaacagatgctgct
ggaacggaagaagcagaggcagatgcagagtacgataatgccctcaaggaagccattaaa
ggtgtgcaagaggccgtgacctctataaatgagcacttggaagaagttagatatgaaatt
gctgcccttgaagctgac
>PAFTOL004661
------------------------------------------------------------
---------------------------------------------------actgcaact
attcaggtcttgaagaaggctggtagaccttctgaacgacttgtgactcacgagaattgc
aagttcaagaagccaatgcatcatgagtgtgcgcacgttcatgaattaacagatgctgct
ggaactgaagaggcagaggcagatgcagagtatgataatgcccttaaggaagccatcaaa
ggtgtgcaagaggctgtgacctccataaatgagcacttggaagaagttagatatgagatt
gcttcccttgaagctgac
>PAFTOL004662
------------------------------------------------------------
---------------------------------------------------acagcaact
attcaggtcttgaagaaggctgggagaccttctgaacgacttgtgactcatgagaactgc
aagttcaagaagccaatgcatcacgagtgcgtgcacgttcatgaattaacagatgctgct
ggaactgaagaagcagaggcagatgcagagtacgataatgccctcaaggaagccattaca
ggtgtgcaagaggctgtgacctctataaatgagcacttagaagaagttcgatatgaaatt
gctgcccttgaagctgac
>PAFTOL004664
------------------------------------------------------------
---------------------------------------------------acagcaact
attcaggtcttgaagaaggctgggagaccttctgaacgacttgtgactcatgagaactgc
aagttcaagaagccaatgcatcacgagtgcrcgcacgttcatgaattaacagatgctgct
ggaactgaagaagcagaggcagatgcagaatacgataatgccctcaaggaagccattaaa
ggtgtccaagaggctgtgacatctataaatgagcacttggaagaagttagatatgaaatt
gctgcccttgaagctgac
>PAFTOL004665
------------------------------------------------------------
---------------------------------------------------acagcaact
attcaggtcttgaagaaggctgggagaccttctgaacgacttgtgactcacgagaactgc
aagttcaagaagccaatgcatcatgagtgcgcgcacgttcatgaattaacagatgctact
ggaactgaagaagcagaggcagatgcrgagtacgataatgccctcaaggaagccattaaa
ggtgtgcaagaggctgtgacgtctataaatgagcacttggaagaatttagatatgaaatt
gctgcccttgaagctgac
>PAFTOL004666
------gtccgcgatatggaatctcaatttctaaaacctaattgctttagagatgatttg
gctcggctattaagggctgttcaagagcaggaaaaacagaaactgcacctgacagcaact
attcaggtcttgaagaaggctgggagaccttctgaacgacttgtgactcatgagaactgc
aagttcaagaagccaatgcatcatgagtgcgcgcacgttcatgaattaacagatgctgct
ggaactgaagaagcagaggcagatgcagagtacgataatgccctcaaggaagccattaaa
ggtgtccaagaggctgtgacgtctataaatgagcacttggaagaagttagatatgaaatt
gctgcccttgaagctgac
>PAFTOL004667
------gtccgtgatatggaatctcaatttctaaaacctaattgctttagagatgatttg
gctcggctattaagggctgttcaagagcaggaaaaacagaaactgcacctgacagcmact
attcaggtcttgaagaaggctgggagaccttctgaacgacttgtgactcatgagaactgc
aagttcaagaagccaatgcatcatgagtgcgcgcacgttcatgaattaacagatgctgct
ggaactgaagaagcagaggcagatgcagagtacgataatgccctcaaggaagccattaaa
ggtgtccaagaggctgtgacgtctataaatgagcacttggaagaagttagatatgaaatt
gctgcccttgaagctgac
>PAFTOL004668
------------------------------------------------------------
---------------------------------------------------acagcaact
attcaggtcttgaagaaggctgggagaccttctgaacgacttgtgactcatgagaactgc
aagttcaagaagccaatgcatcatgagtgcgcgcacgttcatgaattaacagatgctgct
ggaactgaagaagcagaggcagatgcagagtacgataatgccctcaaggaagccattaaa
ggtgtccaagaggctgtgacgtctataaatgagcacttggaagaagttagatatgaaatt
gctgcccttraagctgac
>PAFTOL005024
------gtccgcgatatggaatctcaatttctraaayctaattgctytagagatgatttr
gctcsgctattaagggytgttcaagagcaggaaaaacagaaactrcacctgacagcaact
attcaggtcttgaagaaggctgggagaccttctgaacgacttgtgactcatgagaactgc
aagttcaagaagccaatgcatcatgagtgcgcgcacgttcatgaattaacagatgctgct
ggaactgaagaagcagaggcagatgcagagtacgataatgccctcaaggaagccattaaa
ggtgtccaagaggctgtgacgtctataaatgagcacttggaagaagttagatatgaaatt
gctgcccttaaagctgac
>PAFTOL005025
------------------------------------------------------------
---------------------------------------------------acagcaact
attcaggtcttgaagaaggctgggagaccttctgaacgacttgtaactcacgagaactgc
aagttcaagaagccaatgcatcacgagtgcgcgcacgttcatgaattaacagatgctgct
ggaactgaagaagcagaggcagatgcagagtacgataatgccctcaaggaagccattaaa
ggtgtgcaagaggctgtaacatctataaatgagcacttggaagaagttagatatgaaatt
gctgcccttgaagctgac
>PAFTOL005026
------------------------------------------------------------
---------------------------------------------------acagcaact
attcaggtcttgaagaaggctgggagaccttctgaacgacttgtractcaygagaactgc
aagttcaagaagccaatgcatcacgagtgcgcgcacgttcatgaattaacagatgctgct
ggaactgaagaagcagaggcagatgcagagtacgataatgccctcaaggawgccattaaa
ggtgtgcaagaggctgtaacatctataaatgagcacttggaagaagttagatatgaaatt
gctgcccttgaagctgac
>PAFTOL005035
------------------------------------------------------------
---------------------------------------------------acagcaact
attcaggtcttgaagaaggctgggagaccttctgaacgacttgtgactcatgagaactgc
aagttcaagaagccaatgcatcaygagtgygcgcacgttcatgaattaacagatgctgct
ggaactgaagaagcagaggcagatgcagagtacgataatgccctcaaggaagccattaaa
ggtgtccaagaggctgtgacktctataaatgagcacttggaagaagttagatatgaaatt
gctgcccttgaagctgac
>PAFTOL005042
------------------------------------------------------------
---------------------------------------------------acagcaact
attcaggtcttgaagaaggctgggagaccttctgaacgacttgtgactcayragaactgc
argttcaagaagccaatgcatcacgastgcrygcacgttcatgaattaacagatgctgct
ggaactgaagaagcagaggcagatgcagagtacgataatgccctcaaggaagccattaaa
ggtgtscaagaggctgtracatctataaatgagcacytggaagaagttagatatgaaatt
gctgcccttgaagctgac
>PAFTOL005043
------------------------------------------------------------
---------------------------------------------------acagcaact
attcaggtcttgaagaaggctgggagaccttctgaacgacttgtgactcatgagaactgc
aagttcaagaagccaatgcatcacgagtgcgcgcacgttcatgaattaacagatgctgct
ggaactgaagaagcagaggcagatgcagagtacgataatgccctcaaggaagccattaaa
ggtgtccaagaggctgtgacatctataaatgagcacctggaagaagttagatatgaaatt
gctgcccttgaagccgat
>PAFTOL005047
------------------------------------------------------------
---------------------------------------------------acagcaact
attcaggttttgaagaaggctgggagaccttctgaacgacttgtgactcacgagaactgc
aagttcaagaagccaatgcatcatgagtgcgcgcacgttcatgaattaacagatgctgct
ggaactgaagaagcagaggcagatgcagagtacgataatgccctcaaggaagccattaaa
ggtgtgcaagaggctgtgacgtctataaatgagcacttggaagaagttagatatgaaatt
gctgcccttgaagctgat
>PAFTOL005169
------------------------------------------------------------
---------------------------------------------------acagcaact
attcaggtcttgaagaaggctgggagaccttctgaacgacttgtgactcatgagaactgc
aagttcaagaagccaatgcatcacgagtgygcgcacgttcaygaattaacagatgctgcy
ggaactgaagaagcagaggcagatgcagagtacgataatgccctcaaggaagccattaaa
ggtgtgcaagaggctgtgacctstataaatgagcacttggaagaagttagatatgaaatk
gctgcccttgaagctgac
>PAFTOL007498
------gtccgtgatatggaatctcaatttctaaaacctaattgctttagagatgattta
gctcggctattaagggctgttcaagagcaggaaaaacagaaactgcacctgacagcaact
attcaggtcttgaagaaggctgtcagaccttctgaacgacttgtgactcacgagaactgc
aacttcaagaagccaatgcatcacgagtgcgtgcacgttcatgaattaacagatgctgat
ggaactgaagaagcacaggcagatgcagagtacgataatgccctcaaggaagccattaaa
ggtgtgcaagaggctgtgacatctataaatgagcacttggaagaagttagatatgaaatt
gctgccctggaagctgac
>PAFTOL008060
------------------------------------------------------------
---------------------------------------------------acagcaact
attcaggtcttgaagaaggctgggagaccttctgaacgacttgtgactcatgagaactgc
aagttcaagaagccaatgcatcacgagtgcgcgcacgttcatgaattaacagatgctgct
ggaactgaagaagcagaggcagatgcagaatacgataatgccctcaaggaagccattaaa
ggtgtccaagaggctgtgacatctataaatgagcacttggaagaagttagatatgaaatt
gctgcccttgaagctgac
>PAFTOL008062
------gtccgtgatatggagtctcaatttctaaaacctaattgctttagagatgatttg
gctcggctattaagggctgttcaagagcaggaaaaacagaaactgcacctgacagcaact
attcaggtcttgaagaaggctgggagaccttctgaacgacttgtgactcatgagaactgc
aagttcaagaagccaatgcatcatgagtgtgcgcacgttcatgaattaacagatgctgct
ggaactgaagaagcagaggcagatgcagagtacgataatgccctcaaggaagccattaaa
ggtgtccaagaggctgtgacgtctataaatgagcacttggaagaagttagatatgaaatt
gctgcccttgaagctgac
>PAFTOL008063
------gtctatgatatggaatctcaatttctaaaacctarttgctctagagatgattta
gctccgctattaagggttgttcaagagcaggaaaaacagaaactgcgcctgacagcaact
attcaggtcttgaagaaggctgggagaccttctgaacgacttgtgactcatgagaactgc
aagttcaagaagccaatgcatcacgagtgcgcgcacgttcatgaattaacagatgctgct
ggaactgaagaagcagaggcagatgcagaatacgataatgccctcaaggaagccattaaa
ggtgtccaagaggctgtgacatctataaatgagcacttggaagaagttagatatgaaatt
gctgcccttgaagctgac
>PAFTOL008084
---caggtccgtgatatygaatctcaatttctaaaacctaattgctttagagatgattta
gcccggctactaagggctgttcaagagkaggaaaaacagaaactgcaccwgactgcaact
attcagctcttgaagaaggctggtagaccttctgaacgacttgtgactcatgagaattgc
aagttcaagaagccaatgcatcacgagtgtgcgcacgttcatgaattaacagatgctgct
ggaacggaagaggcagaggcagatgcagagtatgataatgctctwarggaagccatcaaa
ggtgtgcaagaggctgtgacctccataaatgagcacttggaagaagttagatatgagatt
gcttcccttgaagctgac
>PAFTOL008417
------gtccgtgatatggagtctcaatttctaaaacctaattsctttagagatgatttr
gctcggctattaagggctrytcaagagcaggaaaaacagaaacygcacctgacagcaact
attcaggtcttgaagaaggctgggagaccttctgaacgacttgtgactcatgagaactgc
aagttcaagaagccaatgcatcacgagtgcgcgcacgttcatgaattaacagatgctgct
ggaactgaagaagcagaggcagatgcagaatacgataatgccctcaaggaagccattaaa
ggtgtccaagaggctgtgacatctataaatgagcacttggaagaagttagatatgaaatt
gctgcccttgaagctgac
>PAFTOL008419
------gtccgtgayatggaatctcaatttctaaaacctaattgctytagagatgatttr
gctckgctattaagggytgttcaagagcaggaaaaacagaaactgcacctgacagcaact
attcaggtcttgaagaaggctgggagaccttctgaacgacttgtgactcatgagaactgc
aagttcaagaagccaatgcatcatgagtgcgcgcacgttcatgaattaacagatgctgct
ggaactgaagaagcagaggcagatgcagagtacgataatgccctcaaggaagccattaaa
ggtgtccaagaggctgtgacgtctataaatgagcacttggaagaagttagatatgaaatt
gctgcccttgaagctgac
>PAFTOL008421
------gtccgtgatatggaatctcaatttctaaaacctaattgctttagagatgattta
gctcggctattaaggtctattcaagagcaggaaaaacagaaactgcacctgacagcaact
attcaggtcttgaagaaggctgggagaccttctgaacgacttgtgactcatgagaactgc
aagttcaagaagccaatgcatcacgartgcgcgcacgttcatgaattaacagatgctgct
ggaactgaagaagcagaggcagatgcagagtacgataatgccctcaaggaagccattaaa
ggtgtgcaagaggccgtgacctctataaatgagmacttggaagaagttagatatgaaatt
gctgcccttgaagctgac
>PAFTOL008422
------------------------------------------------------------
---------------------------------------------------acagcaact
attcaggtcttgaagaaggctgggagaccttctgaacgacttgtgactcatgagaactgc
aagttcaagaaggcaatgcatcacgagtgcgtgcacgttcatgaattaacagatgctgct
ggaactgaagaagcagaggcaaatgcagagtacgataatgccctcaaggaagccattaaa
ggtgtgcaagaggccgtgacctctataaatgagcacttggaagaagttagatatgaaatt
gctgcccttgaagctgac
>PAFTOL008423
------------------------------------------------------------
---------------------------------------------------acagcaact
attcaggtcttgaagaaggctgggagaccttctgaacgacttgtgactcaccagaactgc
aagttcaagaaggcaatgcatcatgagtgcgcgcatgttcatgaattgacagatgctgct
ggaactgaagaagcagaggcagatgcagagtacgataatgccctcaaggaagccattaaa
ggtgtgcaagaggctgtgacgtctataaatgagcacttggaagaagttagatatgaaatt
gctgcccttgcagctgac
>PAFTOL008436
------gtccgtgatatggaatctcaatttctaaaacctaattgctttagagatgattta
gctcggctattaagggctgttcaagagcaggaaaaacagaaactgcacctgacagcaact
attcaggtcttgaagaaggctgggagaccttctgaacgacttgtgactcatgagaactgc
aagttcaagaagccaatgcatcaygagtgcgcgcacgttcatgaattaacagatgctgct
ggaactgaagaagcagaggcagatgcagagtatgataatgccctcaaggaagccattaaa
ggtgtgcaagaggctgtgacctctataaatgagcacttggaagaagttagatatgaaatt
gctgcccttgaagctgac
>PAFTOL008439
------gtccgtgatatggaatctcaatttctaaaacctaattgctttagagatgattta
gctcggctattaagggctgttcaagagcaggaaaaacagaaactgcaccwgactgcaast
attcaggtcttgaagaaggctgggagaccttctgaacgacttgtgacccatgagaactgc
aagttcaagaagccaatgcatcacgagtgcgckcacgttcatgaattaacagatgctgct
ggaacygaagaagcagaggcagatgcagartacgataatgccctcaaggaagccattaaa
ggtgtgcaagaggctgtgacctctataaatgagcacttggaagaagttmgatatgagatt
gctgcccttgaagctgac
>PAFTOL008881
------gtccgtgatatggaatctcaatttctaaaacctaattgctttagagatgattta
gctcggctattaagggctgttcaagagcaggaaaaacagaaactgcacctgacagcaact
attcaggtcttgaagaaggctgggagaccttctgaacgacttgtgactcatgagaactgc
aakttcaagaagccaatgcatcacgagtgcgcgcacgttcatgaattaacagatgctgct
ggaactgaagaagcagaggcagatgcagagtacgataatgccctcaaggaagccattaaa
ggtgtgcaagaggctgtgacctctataaatgagcacttggaagaagttagatatgaaatt
gctgcccttgaagctgac
>PAFTOL009175
------------------------------------------------------------
---------------------------------------------------acagcaact
attcaggtcttgaagaaggctgggagaccttctgaacgacttgtgactcatgagaactgc
aagttcaagaagccaatgcatcatgagtgcgcgcacgttcatgaattaacagatgctgct
ggaactgaagaagcagaggcagatgcagagtatgataatgccctcaaggaagccattaaa
ggtgtgcaagaggctgtgacctctataaatgagcacttggaagaagttagatatgaaatt
gctgcccttgaagctgac
>PAFTOL009181
------------------------------------------------------------
---------------------------------------------------acagcaact
attcaggtcttgaagaaggctgggagaccttctgaacgacttgtgactcatgagaactgc
aagttcaagaagccaatgcatcatgagtgcgcgcacgttcatgaattaacagatgctgct
ggaactgaagaagcagaggcagatgcagagtacgayaatgccctcaaggaagccattaaa
ggtgtccaagaggctgtgacgtctataaatgagcayttggaagaagttagatatgaaatt
gctgcccttgaagctgac
>PAFTOL009183
------------------------------------------------------------
---------------------------------------------------acagcaact
attcaggtcttgaagaaggctgggagaccttctgaacgacttgtgactcatgagaactgc
aagttcaagaagscaatgcatcatgagtgcgcgcacgttcatgaattaacagatgctgct
ggaactgaagaagcagaggcagatgcagagtacgataaygccctcaaggaagccattaaa
ggtgtccaagaggctgtgacgtctataaatgagcacttggaagaagttagatatgaaatt
gctgcccttgaagctgac
>PAFTOL009185
------gtccgtgatatggaatctcaatttctaaaacctaattgctttagagatgattta
gctcggctattaagggctgttcaagagcaggaaaaacagaaactgcaccwgacagcaact
attcaggtcttgaagaaggctgggagaccttctgaacgacttgtgactcacgagaactgc
aagttcaagaagccaatgcatcacgagtgcgcgcacgttcatgaattaacagatgctgct
ggaactgaagaagcagaggcagatgcagaktacaataatgccctcaaggaagccattaaa
ggtgtgcaagaggctgtgacatctataaatgagcacttggaagaagttagatatgaaatt
gctgcccttgaagctgac
>PAFTOL009187
------------------------------------------------------------
---------------------------------------------------acagcaact
attcaggtcttgaagaaggctgggagaccttctgaacgacttgtgactcacgagaactgc
aagttcaagaagccaatgcatcacgagtgcacgcacgttcatgaattaacagatgctgct
ggaactgaagaagcagaggcagatgcagagtacgataatgccctcaaggaagccattaaa
ggtgtgcaagaggctgtaacatctataaatgagyacttggaagaarttagatatgaaatt
gctgcccttgaagctgac
>PAFTOL009189
------------------------------------------------------------
---------------------------------------------------acagcaact
attcaggtcttgaagaaggctgggagaccttctgaacgacttgtgactcatgagaactgc
aagttcaagaagccaatgcatcatgagtgtgcgcacgttcatgaattaacagatgctgct
ggaactgaagaagcagaggcagatgcagagtacgataatgccctcaaggaagccattaaa
ggtgtccaagaggctgtgacgtctataaatgagcacttggaagaagttagatatgaaatt
gctgcccttaaagctgac
>PAFTOL009191
------gtctatgatrtggaatctyaatttctaaaacctaattsctttagagatgatttr
gctcggctattaagggctrytcaagagcaggaaaaacagaaactgcacctgacagcaact
attcaggtcttgaagaaggctgggagaccttctgaacgacttgtgactcatgagaactgc
aagttcaagaagccaatgcatcatgagtgtgcgcacgttcatgaattaacagatgctgct
ggaactgaagaagcagaggcagatgcagagtacgataatgccctcaaggaagccattaaa
ggtgtccaagaggctgtgacgtctataaatgagcacttggaagaagttagatatgaaatt
gctgcccttgaagctgac
>PAFTOL009193
------gtccgtgatatggaatctcaatttctaaaacctaattgctttagagatgattta
gctcggctattaagggctgttcaagagcaggaaaaacagaaactgcacctgacagcaact
attcaggtcttgaagaaggctgggagaccttctgaacgacttgtgactcatgagaactgc
aagttcaagaagccaatgcatcatgagtgygygcacgttcatgaattaacagatgctgct
ggaactgaagaagcagaggcagatgcagagtacgataatgccctcaaggaagccattaaa
ggtgtgcaagaggcygtgacctctataaatgagcacttggaagaagttagatatgaaatt
gctgcccttgaagctgac
>PAFTOL009195
------gtccgtgatatggaatctcaatttctaaaacctaattgctytagagatgatttr
gctcsgctattaagggytgttcaagagcaggaaaaacagaaactgcacctgacagcaact
attcaggtcttgaagaaggctgggagaccttctgaacgacttgtgactcatgagaactgc
aagttcaagaagccaatgcatcacgagtgcgcgcacgttcatgaattaacagatgctgct
ggaactgaagaagcagaggcagatgctgagtacgataatgccctcaaggaagccattaaa
ggtgtccaagaggctgtgacatctataaatgagcacctggaagaagttagatatgaaatt
gctgcccttgaagccgac
>PAFTOL009197
------------------------------------------------------------
---------------------------------------------------acagcaact
attcaggtcttgaagaaggctgggagaccttctgarcgacttgtgactcatgagaactgc
aagttcaasaagccaatgcatcacgagtgcgcgcacgttcatgaattaacagatgctgct
ggaactgaagaagcrgaggcagatgcagaatacgataatgccctcaaggaagccattaaa
ggtgtccaagaggctgtgacatctataaatgagcacttggaagaagttagatatgaaatt
gctgcccttgaagctgac
>PAFTOL009199
------------------------------------------------------------
---------------------------------------------------acagcaact
attcaggtcttgaagaaggctgggagaccttctgaacgacttgtgactcatgagaactgc
aagttcaagaagccaatgcatcacgagtgcgcgcacgttcatgaattaacagatgctgct
ggaactgaagaagcagaggcagacgcagaatacgataatgccctcaaggaagccattaaa
ggtgtccaagaggctgtgacatctataaatgagcacttggaagaagttagatatgaaatt
gctgcccttgaagctgac
>PAFTOL009203
------------------------------------------------------------
---------------------------------------------------acagcaact
attcaggtcttgaagaaggctgggagaccttctgaacgacttgtgactcatgagaactgc
aagttcaagaagccaatgcatcacgagtgcgcrcacgttcatgaattaacagatgctgct
ggaactgaagaagcagaggcagatgcagagtacgataatgccctcaaggaagccattaaa
ggtgtccaagaggctgtgacatctataaatgagcacctggaagaagttagatatgaaatt
gctgcccttgaagccgac
>PAFTOL009205
------gtccgtgatatggaatctcaatttctaaaayctaattgctttagagatgattta
gctcgrctattaagggctgttcaag---aggaaaaacagaaactgcacctgacagcaact
attcaggtcttgaagaaggctgggagaccttctgaacgacttgtaactcacgagaactgc
aagttcaagaagccaatgcatcacgagtgcgcgcacgttcatgaattaacagatgctgct
ggaactgaagaagcagaggcagatgcagagtacgataatgccctcaaggaagccattaaa
ggtgtgcaagagrctgtaacatctataaatgagcacttggaagaagttagatatgaaatt
gctgcccttgaagctgac
>PAFTOL009207
------------------------------------------------------------
---------------------------------------------------actgcaact
attcaggtcttgaagaaggctggtagaccttctgaacgacttktgactcatgagaattgc
aagttcaagaagccaatgcatcaygagtgtgcgcacgttcatgaattaacagatgctgct
ggaacggaagaggcagaggcagatgcagagtatgataatgctctyaaggaagccatcaaa
ggtgtscaagagsctgtgacctccataaatgagcacttggaagaagttagatatgagatt
gcttcccttgaagctgac
>PAFTOL009209
------------------------------------------------------------
---------------------------------------------------acagcaact
attcaggtcttgaagaaggctgggagaccttctgaacgacttgtgactcacgagaactgc
aagttcaagaagccaatgcatcatgagtgcgcrcatgttcatgaattaacagatgctgct
ggaactgaagaagcagaggcagatgcagagtaygataatgccctcaaggaagccattaaa
ggtgtgcaagaggctgtgacgtctataaatgagcacttggaagaagttagatatgaaatt
gctgcccttgcagctgac
>PAFTOL009215
------gtccgtgatatggagtctcaatttctaaaacctaattgctttagagatgatttg
gctcggctattaagggctgttcaagagcaggaaaaacagaaactgcacctgacagcaact
attcaggtcttgaagaaggctgggagaccttctgaacgacttgtgactcatgagaactgc
aagttcaagaagccaatgcatcacgagtgcgcgcacgttcatgaattaacagatgctgct
ggaactgaagaagcagaggcagatgcagaatacgataatgccctcaaggaagccattaaa
ggtgtccaagaggctgtgacatctataaatgagcacttggaagaagttagatatgaaatt
gctgcccttgaagctgac
>PAFTOL009217
------------------------------------------------------------
---------------------------------------------------acagcaact
attcaggtcttgaagaaggctgggagaccttctgaacgacttgtgactcatgagaactgc
aagttcaagaagccaatgcatcacgagtgcgcgcacgttcatgaattaacagatgctgct
ggaactgaagaagcagaggcagatgcggaatacgataatgccctcaaggaagccattaaa
ggtgtccaagaggctgtgacatctataaatgagcacttggaagaagttagatatgaaatt
gctgcccttgaagctgac
>PAFTOL009219
------gtccgtgatatggagtctcaatttctaaaacctaattgctttagagatgatttg
gctcggctattaagggctgttcaagagcaggaaaaacagaaactgcacctgacagcaact
attcaggtcttgaagaaggctgggagaccttctgaacgacttgtgactcatgagaactgc
aagttcaagaagccaatgcatcacgagtgcgcgcacgttcatgaattaacagatgctgct
ggaactgaagaagcagaggcagatgcagaatacgataatgccctcaaggaagccattaaa
ggtgtccaagaggctgtgacatctataaatgagcacttggaagaagttagatatgaaatt
gctgcccttgaagctgac
>PAFTOL009221
------gtccgtgatatggaatckcaatttctaaaaccyaattgctttagagatgattta
gctcrgctattaagggctgttcaagagcaggaaaaayagaaactgcacctgacagcaact
attcaggtcttgaagaaggctgggagaccttctgaacgacttgtgactcatgagaactgc
aagttcaagaagccaatgcatcacgagtgtgcgcacgttcatgaattaacagatgctgcc
ggaactgaagaagcagaggcagatgcagagtacgataatgccctcaaggaagccattaaa
ggtgtgcaagaggctgtgacctctataaatgagcacttggaagaagttagatatgaaatg
gctgcccttgaagctgac
>PAFTOL009223
------gtctgtgatattgaatcctaatttctaaaacctaattcctttagagatgattta
gctcggctattaagggatactcaagagcaggaaaaacagaaaccgcacctgacagcaact
attcaggtcttgaagaaggctgggagaccttctgarcgacttgtgactcatgagaactgc
aagttcaagaagccaatgcatcacgagtgcgcgcacgttcatgaattaacagatgctgct
ggaactgaagaagcagaggcmgatgcagaatacgataatgccctcaaggaagccattaaa
ggtgtccaagaggctgtgacatctataaatgagcacttggaagaagttagatatgaaatt
gctgcccttgaagctgac
>PAFTOL009225
------gtccgtgatatggagtctcaatttctaaaacctaattgcttcagagatgatttg
gctcggctattaagggctgttcaagagcaggaaaaacagaaactgcaccwgacagcaact
attcaggtcttgaagaaggctgggagaccttctgaacgacttgtgactcatgagaactgc
aagttcaagaagccaatgcatcacgagtgcgcgcacgttcatgaattaacagatgctgct
ggaactgaagaagcagaggcggatgcagaatacgataatgccctcaaggaagccattaaa
ggtgtccaagaggctgtgacatctataaatgagcacctggaagaagttagatatgaaatt
gctgcccttgaagctgac
>PAFTOL009227
------gtccgtgatatggaatctcaatttctaaaacctaattgctttagagatgatttg
gctcggctattaagggctgttcaagagcaggaaaaacagaaactgcaccwgacagcaact
attcaggtcttgaagaaggctgggagaccttctgaacgacttgtgackcatgagaactgc
aagttcaagaagccaatgcatcacgagtgcgcgcacgttcatgaattaacagatgctgct
ggaactgaagaagcagaggcagatgcagagtacgataatgccctcaaggaagccattaaa
ggtgtccaagaggctgtgacatctataaatgagcacctggaagaagttagatatgaaatt
gctgcccttgaagccgac
>PAFTOL009229
------gtccgtgacatggaatctcaatttctaaaacctaattgctttagagatgattta
gctcggctattaagggctgttcaagagcaggaaaaacagaaactgcacctgacagcaact
attcaggtcttgaagaaggctgggagaccttctgaacgacttgtgactcatgagaactgc
aagttcaagaagccaatgcatcacgagtgcgcgcacgttcatgaattaacagatgctgct
ggaactgaagaagcagaggcagatgcagagtacgataatgccctcaaggaagccatcaaa
ggtgtgcaagaggccgtgacctctataaatgagcacttggaagaagttagatatgaaatt
gctgcccttgaagctgac
>PAFTOL009231
------------------------------------------------------------
---------------------------------------------------acagcaact
attcaggtcttgaagaaggctgggagaccttctgaacgacttgtgactcatgagaactgc
aagttcaagaagccaatgcatcacgagtgcacgcacgttcatgaattgacagatgcagct
ggaacggaagaagcagaggcagatgcagagtacgataatgccctcaaggaagccattaaa
ggtgtgcaagaggctgtgacctctataaatgagcacttrgaagaagttagatatgaaatt
gctgcccttgaagctgac
>PAFTOL009233
------gtccgtgatatggaatctcaatttctaaaacctgattgcttcagagatgattta
gctcggctgttaagggctgttcaagagcaggaaaaacagaaactgcacctgacagcaact
attcaggtcttgaagaaggctgggagaccttctgaacggcttgtgactcatgagaactgc
aagttcaagaagccaatgcatcacgaatgtgtgcacgttcatgaattgacagatgctgct
ggaactgaggaagcagaggcagatgcagagtacgataatgccctcaaggaagccattaaa
ggtgtgcaagaggckgtgacctctataaatgagcacttggaagaagttagatatgaaatt
gctgcccttgaagctgac
>PAFTOL009235
------------------------------------------------------------
---------------------------------------------------actgcaacg
attcaggtcttgaagaaggctggtagaccttctgaacgacttgtgactcatgagaattgc
aagttcaagaagccaatgcatcacgagtgtgtgcacgttcatgaattaacagatgctgct
ggaacggaagaggcagaggcagatgcagagtatgataatgctcttaaggaagccatcaaa
ggtgtgcaagaggctgtgacctccataaatgagcacttggaagaagttagatatgagatt
gcttcccttgaagctgac
>PAFTOL009237
------------------------------------------------------------
---------------------------------------------------actgcaacg
attcaggtcttgaagaaggctggtagaccttctgaacgacttgtgactcatgagaattgc
aagttcaagaagccaatgcatcacgagtgtgcgcacgttcatgaattaacagatgctgct
ggaacggaagaggcagaggcagatgcagagtatgataatgctcttaaggaagccatcaag
ggtgtgcaagaggctgtgacctccataaacgagcacttggaagaagttagatatgagatt
gcttcccttgaagctgac
>PAFTOL009239
------gtccgtgatatggaatctcaatttctaaaacctaattgctttagagatgattta
gctcggctattaagggctgttcaagagcaggaaaagcagaaactgcaccwgacagcaact
attcaggtcttgaagaaggctggcggaccttctgaacgacttgtgactcacgagaactgc
aagttcaagaagccaatgcatcacgagtgtgcgcacgttcataaattaacagatgctgcc
ggaactgaagaagcagaggcagatgcagagtacgataatgccctcaaggaagccattaaa
ggtgtgcaagaggctgtgacatctataaatgagcacttggaagaagttagatatgaaatt
gctgcccttgaagctgac
>PAFTOL009243
------------------------------------------------------------
---------------------------------------------------acagcaact
attcaggtcttgaagaaggctgggagaccttctgaacgacttgtgactcacgagaactgc
aagttcaagaagccaatgcatcatgagtgtgcgcacgttcatgaattaacagattttgct
ggaactgaagaagcagaggcagatgcagagtacgataatgccctcaaggaagccattaaa
ggtgtgcaagaggctgtgacctctataaatgagcacttggaagaagttagatatgaaatt
gctgcccttgaagctgac
>PAFTOL009245
------atccgtgatatggaatctcaatttctaaaacctaattgctttagagatgattta
kctcggctattaagggctgttcaagaacacgaaaaacagaaactgcacctgacagcaact
attcaggtcttgaagaaggctgggagaccttctgaacgacttgtgactcacgagaactgt
aagttcaagaagccaacgcatcacgagtgcgcgcacgttcatgaattaacagatgctgct
ggaactgaagaagcagaggcagatgcagagtacgataatgccctcaaggaagccattaaa
ggtgtgcaagaggctgtgacatctataaatgagcacttggaagaagttagatatgaaatt
gctgcccttgaagctgac
>PAFTOL009249
------------------------------------------------------------
---------------------------------------------------acagcaact
attcaggtcttgaagaaggctgggagaccttctgaacgacttgtgaatcacgagaactgc
aagttcaagaagccaatgcatcacgagtgcgcgcacgttcatgaattaacagatgcygct
ggaactgaagaagcagaggcagatgcagagtacgataatgccctcaaggaagccattaaa
ggtgtgcaagaggctgtgacatctataaatgagcacttggaagaagttagatatgaaatt
gctgcccttgaagctgac
>PAFTOL009251
------------------------------------------------------------
---------------------------------------------------acagcaact
attcaggtcttgaagaaggctgggagaccttctgagcgacttgtgactcacgagaactgc
aagttcaagaagccaatgcatcacgagtgcgcgcacgttcatgaattaacagatgctgct
ggaactgaagaagcagaggcagatgcagagtacgataatgccctcaaggaagccattaaa
ggtgtgcaagaggctgtgacatctataaatgagcacttggaagaagtcagatatgaaatt
gctgcccttgaagctgac
>PAFTOL009253
------------------------------------------------------------
---------------------------------------------------actgcaact
attcaggtcttgaagaaggctggtagaccttctgaacgacttgtgactcatgagaattgc
aagttcaacaagccaatgcgtcacragtgtgcgcacgttcatgaattaacagatgctgct
ggaacggaagaggcagaggcagatgcagagtatgataatgctcttaaggaagccatcaaa
ggtgtgcaagaggctgtgacctccataaatgagcacttggaagaagttagatatgagatt
gcttccsttgaagctgac
>PAFTOL009255
------gtccgtgatatggaatctcaatttctaaaacctaattgctttagagatgattta
gctcggctattaagggctgttcaagagcaggaaaaacagaaactgcagctgacagcaact
attcaggtcttgaagaaggctgggagaccttctgaacgacttgtgactcacgagaactgc
aagttcaagaagccaatgcatcacgagtgcgcgcacgttcatgaattaacagatgctgct
ggaactgaagaagcagaggcagatgcagagtacgataatgccctcaaggaagccattaaa
ggtgtgcaagaggctgtaacatctataaatgatcaattggaagaagttagatatgaaatt
gctgcccttgaagctgac
>PAFTOL009257
------------------------------------------------------------
---------------------------------------------------acagcaact
attcaggtcttgaaggaggctgggagaccttctgaacgacttgtgactcacgagaactgc
aagttcaagaagccaatgcatcacgagtgcgcacacgttcatgaattaacagatgctgct
ggaactgaagaagcagaggcagatgcagagtacgataatgccctcaaggaagccattaaa
ggtgtgcaagaggctgtaacatctataaatgatcaattggaagaagttagatatgaaatt
gctgcccttgaagctgac
>PAFTOL009259
------gtccgtgatatggaatctcaatttctaaaacctaattgctttagagatgatcta
gctcggctattaagggctgttcaagagcaggaaaaacagaaactgcacctgacagcaact
attcaggtcttgaagaaggctgtcagaccttctgaacgacttgtgactcaygagaactgc
aacttcaagaagccaatgcatcacgagtgcgtgcacgttcatgaattaacagatgctgat
ggaactgaagaagcacaggcagatgcagagtacgataatgccctcaaggaagccattaaa
ggtgtgcaagaggctgtgacatctataaatgagcacttggaagaagttagatatgaaatt
gctgccctggaagctgac
>PAFTOL009261
------------------------------------------------------------
---------------------------------------------------acagcaact
attcaggtcttgaagaaggctgggagaccttctgaacgacttgtgactcatgagaactgc
aagttcaagaagccaatgcatcacgagtgcgcgcacgttcatgaattaacagatgctgct
ggaactgaagaagcagaggcagatgcagagtacgataatgccctcaaggaagccattaaa
ggtgtgcaagaggctgtgacctctataaaygagcacttagaagaagttagatatgaaatt
gctgcccttgaagctgat
>PAFTOL009263
------atccgtgatatggaatctcaatttctaaaacctaattgctttagagatgattta
gctcggctattaagggctgttcaagaacaggaaaaacagaaactgcacctgacagcaact
attcaggtcttgaagaaggctgggagaccttctgaacgactwgtgactcacgagaactgc
aagttcaagaagccaatgcatcacgagtgcgcrcacgttcatgaattaacagatgctgct
ggaactgaagaagcagaggcagatgcagagtacgataatgccctcaaggaagccattaaa
ggtgtgcaagaggctgtgacatctataaatgagcacttggaagaagttagatatgaaatt
gctgcccttgaagctgac
>PAFTOL009265
------------------------------------------------------------
---------------------------------------------------acagcaaat
attcaggtcttgaagaaggctgggagaccttctgaacgacttgtgactcacgagaactgc
aagttcaggaagccaatgcatcaygagtgcgcgcacgttcatgaattaacggatgctgct
ggaactgaagaagcagaggcagatgcagagtatgataatgccctyaaggaagccattaga
ggtgtgcaagaggctgtgacatcyataaatgagcacttggaagaagttagatatgaaatt
gctgcccttgaagctgac
>PAFTOL009267
------------------------------------------------------------
---------------------------------------------------actgcaact
attcaggtcttgaagaaggctggtagaccttctgarcgacttgtgactcatgagaattgc
aagttcaagaagccaatgcatcaygagtgtgcgcacgttcatgaattaacagatgctgct
ggaacggaagaggcagaggcagatgcagagtatgataatgctcttaaagaagccatcaag
ggtgtgcaagaggctgtgacctccataaatgagcacttggaagaagttagatatgagatt
gcttcccttgaagctgac
>PAFTOL009269
---caggtccgtgatattgaatctcaatttctaaaacctaattgctttagagatgattta
gcccggctactaagggctgttcaagagcaggaaaaacagaaactgcagctgactgcaact
attcaggtcttgaagaaggctggtagaccttctgaacgacttgtgactcatgagaattgc
aagttcaagaagccaatgcatcacgagtgtgcgcacgttcatgaattaacagatgctgct
ggaacggaagaggcagaggcagatgcagagtatgataatgctcttaaggaagccatcaaa
ggtgtgcaagaggctgtgacctccataaatgagcacttggaagaagttagatatgagatt
gcttcccttgaagctgac
>PAFTOL009271
------gtccgtgatatagaatctcaatttctaaaacctaattgctttagagatgattta
gctcggctattaagggctgttcaagagcaggaaaagcagaaactgcaccwgacagcaact
attcaggtcttgaagaaggctgggagaccttctgaacgacttgtgactcatgaaaactgc
aagttcaagaagccaatgcatcacgagtgtgcgcacgttcatgaattaacagatgctgct
ggaactgaagaagcagaggcagatgcagagtacagtaatgccctcaaggaagccattaaa
ggtgtgcaagaggccgtgacctctataaatgagcacttagaagaagttagatatgaaatt
gctgcccttgaagctgac
>PAFTOL009279
------gtccgtgacatggaatctcaatttctaaaacctaattgctytagagatgatttr
gctcsgctattaagggytgttcaagagcaggaaaaacagaaactgcacctgacagcaact
attcaggtcttgaagaaggctgggagaccttctgaacgacttgtractcatgagaactgc
aagttcaagaagccaatgcatcatgagtgcgcgcacgttcatgaattaacagatgctgct
ggaactgaagaagcagaggcagatgcagagtacgataatgccctcaaggaagccattaaa
ggtgtccaagaggctgtgacgtctataaatgagcacttggaagaagttagatatgaaatt
gctgcccttgaagctgac
>PAFTOL009281
------------------------------------------------------------
---------------------------------------------------acagcaact
attcaggtcttgaagaaggctgggagaccttctgaacgacttgtgactcatgagaactgc
aagttcaagaagccaatgcatcacgagtgcgcgcatgttcacgaattaacagatgctgct
ggaactgaagaagcagaggcagatgcagagtacgataatgccctcaaggaagccattaaa
ggtgtgcaagaggctgtgacctctataaatgagcacttggaagargttagatatgaaatt
gctgcccttgaagctgac
>PAFTOL009285
---caggtccatgatatcgaatctcaatttctaaaacctaattgctttagagatgattta
gcccggctactaagggctgttcaagaggaggaaaaacagaaactgcacctgactgcaacy
attcagctcttgaagaaggctggtagaccttctgaacgacttgtgactcatgagaattgc
aagttcaagaagccaatgcatcacragtgtgcgcacgttcatgaattaacagatgctgct
ggaacggaagaggcagaggcagatgcagagtatgataatgctcttaaggaagccatcaaa
ggtgtgcaagaggctgtgacctccataaatgagcacttggaagaagttagatatgagatt
gcttcccttgaagctgac
>PAFTOL009287
------gtctgtgatatggaatctcaatttctaaaacctaattgctytagagatgatttr
gctcsgctrttaagggytgtkcaagagcaggaaaaacagaaactrcacctgacagcaact
attcaggtcttgaagaaggctgggagaccttctgaacgacttgtgactcatgagaactgc
aagttcaagaagccaatgcatcacgagtgcgtgcacgttcatgaattaacagatgctgct
ggaactgaagaagcagaggcagatgcagagtacgataatgccctcaaggaagccattaaa
ggtgtccaagaggctgtgacatctataaatgagcacctggaagaagttagatatgaaatt
gctgcccttgaagccgac
>PAFTOL009289
------------------------------------------------------------
---------------------------------------------------acagcaact
attcaggtcttgaagaaggctgggagaccttctgaacgacttgtgactcacgagaactgc
aagttcaagaagccaatgcatcatgagtgcgcgcacgttcatgaattaacagatgctgcy
ggaactgaagaagcagaggcagatgcagagtacgataatgccctcaaggaagccattaaa
ggtgtgcaagaggctgtgacgtctataaatgagcacttggaagaagttagatatgaaatt
gctgcccttgargctgac
>PAFTOL009295
------gtccgtgatatggaatctcaatttctaaaacctaattgctctagagatgattta
gcttcgctattaagggttgttcaagagcaggaaaaacagaaactgcacctgrcagcaact
attcaggtcttgaagaaggctgggagaccttctgaacgacttgtgactcatgagaactgc
aagttcaagaagccaatgcatcacgagtgcgcgcacgttcatgaattaacagatgctgct
ggaactgaagaagcagaggcagatgcagaatacgataatgccctcaaggaagccattaaa
ggtgtccaagaggctgtgacatctataaatgagcacttggaagaagttagatatgaaatt
gctgcccttgaagctgac
>PAFTOL009297
------------------------------------------------------------
---------------------------------------------------acagcaact
attcaggtcttgaagaaggctgggagaccttctgaacgacttgtgactcatgagaactgc
aagttcaagaagccaatgcatcacgagtgcgcgcacgttcatgaattaaccgatgctgct
ggaactgaagaagcagaggcagatgcagagtacgataatgccctcaaggaagccattaaa
ggtgtgcaagaggctgtgacatctataaatgagcacttggaagaagttagatatgaaatt
gctgcccttgaagctgac
>PAFTOL009299
------------------------------------------------------------
---------------------------------------------------acagcaact
attcaggtcttgaagaaggctgggagaccttctgaacgacttgtgactcacaagaactgc
aagttcaagargccaatgcatcacgagtgcatgcacgttcatgaattaacagatgctgct
ggaactgaagaagcagaggcagatgcagagtacgataatgccctcaaggaagccattaaa
ggtgtgcaagaggctgtaacatctataaatgagcacttggaagaagttagatatgaaatt
gctgcccttgaagctgac
>PAFTOL009301
------------------------------------------------------------
---------------------------------------------------acagcaact
attcaggtcttgaagaaggctgggagaccttctgaacgacttgtgactcaccagaactgc
aagttcaagaagccaatgcatcacgagtgcgtgcacgttcatgaattaacagatgctgct
ggaactgaagaagcagaggcagatgcagagtacgataatgccctcaaggaagccattaaa
ggtgtgcaagaggcagtgacatctataaatgagcacttggaagaagttagatatgaaatt
gctgcccttgaagctgac
>PAFTOL009303
------atccgtgatatggaatctcaatttctaaaacctaattgctttagagatgattta
gctcggctattaagggctgttcaagaacaggagaaacagaaactgcacctg---------
------------------------------------------------------------
------------------------------------------------------------
------------------------------------------------------------
------------------------------------------------------------
------------------
>PAFTOL009311
------------------------------------------------------------
---------------------------------------------------acggcaaca
attcaggtcttgaagaaggctgggagaccttctgaacgacttgtgactcacgagaactgc
aagttcaagaaaccaatgcatcacgagtgtgtccatgttcatgaattaacagatgccgct
ggaactgaggaagcagaagcagatgcagagtatgacaatgctctcaaggaagctattcaa
ggtgtgcaagaggctgtaacctctataaatgaacacttggaagaagttagatacgagatt
gctgcccttgaagctgat
>PAFTOL009313
------------------------------------------------------------
---------------------------------------------------actgcaaca
attcaggtgttgaagaaggctgcgagaccttctgaacgacttgtgacccatgagaactgc
aggttcaagaaacctatgcatcacgagtgtgtgcacgttcatgaattaacagatgctgct
ggaactgaagaagcwgaggcagatgccgagtatgataatgctctcaaggaagccatcara
ggtgtacaagaggytgttacctctataaatgaacacttggaagaagttaggtatgagatt
gctgcccttgaagctgac
>PAFTOL009315
---cagattcgtgatatggaatcgcaatttctaaaacctaattgctttagagatgattta
gctcggctgttgagagctgttcaagagcaggagaaacagaaactgcacctg---------
------------------------------------------------------------
------------------------------------------------------------
------------------------------------------------------------
------------------------------------------------------------
------------------
>PAFTOL009319
---caggttcgtgatatggaatcgcaatttctaaaacctaattgctttagagatgattta
gctcggttattgagagctgttcaagagcaggaaaaactgaaactgcacctgacggcaaca
attcaggtcttgaagaaggcagggaggccttctgaacgactagtgagtcatgataactgc
aagttcaagaagccaatgcatcacgagtgtgtgcacgttcatgaattgacggatgctgct
ggaactgaagaagcagaggcagatgcagagtacgataatgccctcaaggaagccattcaa
ggtgtgcaagatgcagtgacctctataaatgaacatttggaagaagttagatatgagatt
gcggctcttgaagctgac
>PAFTOL009321
---caggttcgtgatatggaatcgcaatttctaaaacctaattgctttagagatgattta
gctcggttattgagagctgttcaagagcaggaaaaacagaaactgcacctgacggcaaca
attcaggtcttgaagaaggcagggagaccttctgaacggcttgtgagtcatgataactgc
aagttcaagaagccaatgcatcacgagtgtgtgcatgttcatgaattaacggatgctgct
ggaactgaagaagcagaggcagatgcggagtatgataatgccctcaaggaagccattcaa
ggtgtgcaagatgcagtgacctctataaatgaacatttggaagaagttagatatgagatt
gctgctcttgaagctgac
>PAFTOL013501
------------------------------------------------------------
---------------------------------------------------acagcaact
attcaggtcttgaagaaggctgggagaccttctgaacgacttgtgactcatgagaactgc
aagttcaagaagccaatgcatcatgagtgcgcgcacgttcatgaattaacagatgctgct
ggaactgaagaagcagaggcagatgcagagtacgataatgccctcaaggaagccattaaa
ggtgtccaagaggctgtgacgtctataaatgagcacttggaagaagttagatatgaaatt
gctgcccttgaagctgac
>SRR5036296
------------------------------------------------------------
---------------------------------------------------acagcaact
attcaggtcttgaagaaggctgggagaccttctgaacgacttgtgactcacaagaactgc
aagttcaagaagccaatgcatcacgagtgcacgcacgttcatgaattaacggatgctgct
ggaaccgaagaagcagaggcagatgcagagtacgataatgccctcaaggaagccattaaa
ggtgtgcaagaggctgtaacatctataaatgagcacttggaagaagttagatatgaaatt
gctgcccttgaagctgac
>SRR5137212
---caggtgcgtgatatggaatctcaatttctaaaacctaattgctttagagatgattta
gctcggttattaagggctgttcaagagcaggaaaaacagaaactgcacctgactgcaact
attcaggtcttgaagaaggctgggagaccttctgaacgacttgtgactcatgagaactgc
aagttcaagaagccaatgcatcacgagtgcatgcacgttcatgaattaacagatgctgct
ggaactgaagaagcagaggcagatgcagagtacgataatgccctcaaggaagccattaaa
ggtgtgcaagaggctgtgacctctataaatgagcacttggaagaagttagatatgagatt
gctgcccttgaagctgac
>SRR7905849
aaagaagtccgtgatatggaatctcaatttctaaaacctaattgctttagagatgattta
gctcggctattaagggctgttcaagagcaggaaaaacagaaactgcacctgactgcaact
attcaggtcttgaagaaggctgggagaccttctgaacgacttgtgactcatgagacctgc
aagttcaagaagccaatgcatcacgaatgtgcgcacgttcatgaattaacagatgctgct
ggaacggaagaagcagaggcagatgcagagtacgataatgccctcaaggaagccattaaa
ggtgtgcaagaggctgtgacatctataaatgagcacttggaagaagttaggtatgagatt
gctgcccttgaa------
>SRR7905861
aaagaaatccgtgatatggaatctcaatttctaaaacctaattgctttagagatgattta
gctcggctattaagggctgttcaagaacaggaaaaacagaaactgcacctgacagcaact
attcaggtcttgaagaaggctggtagaccttctgaacgacttgtgactcacgagaactgc
aagttcaagaagccaatgcatcatgagtgcgcgcacgttcatgaattaacagatgctgct
ggaactgaagaagcagaggcagatgcagagtatgataatgccctcaaggaagccattaaa
ggtgtgcaagaggctgtgacatctataaatgagcacttggaagaagttagatatgaaatt
gctgcccttgaarctgac
>SRR7905862
aaagaagtgcgtgatatagaatctcaatttctaaaacctarttgctttagagatgattta
gcccggmtactaagggctgttcaagagcaggaaaaacagaaactrcacctgactgcaact
attcaggtcttgaagaaggctggtagaccttctgaacgacttgtgactcacgagaattgc
aagttcaagaagccaatgcatcacgagtgtgcgcacgttcatgaattaacagatgctgct
ggaactgaagaggcagaggcagatgcagagtatgataatgcccttaaggaagccatcaaa
ggtgtgcaagaggctgtsacctccataaatgagcacttggaagaagttagatatgagatt
gcttcccttgaagctgac
>SRR8327214
aaagaaatccgtgatatggaatctcaatttctaaaacctaattgctttagagatgattta
gctcggctattaagggctgttcaagaacaggaaaaacagaaactgcacctgacagcaact
attcaggtcttgaagaaggctgggagaccttctgaacgacttgtgactcacgagaactgc
aagttcaagaagccaatgcatcatgagtgcgcgcacgttcatgaattaacagatgctgcc
ggaactgaagaagcagaggcagatgcagagtacgataatgccctcaaggaagccattaaa
ggtgtgcaacaggctgtgacgtctataaatgagcacttggaagaagttagatatgaaatt
gctgcccttgag------
