# Supplementary material for: Phylogenomics and classification of Cactaceae based on hundreds of nuclear genes
Source: Plant Syst Evol. 2025 Aug 11;311(5):28. doi: 10.1007/s00606-025-01948-z (PMC12339657; doi:10.1007/s00606-025-01948-z)
Supplement: Supplementary file 4 — Online Resource 4: Containing alignments and RAxML gene trees for all included loci and all phylogenetic datasets (ZIP 10372 KB) [file 606_2025_1948_MOESM4_ESM.zip › de Vos et al_ESM_4/ESM_data_alignments/QCP/6051_consensus.mafft.fasta]

>PAFTOL004547
------------------------------------------------------------
------------------------------------------------------------
------------------cgcgtcggagatccttccgggaagtcggccgagagacctgag
cttgatgaagaaaccctagagaagaacattcgaggtattgagtctattctgagtaagatt
ttgggtagttttggtgatgatggctgtgtgattttgaataattatgattggtggaaggat
gtcagtttccttgattttcttaagaatgtgggaaggcatgctagagttggtgcaatgatg
tcaaaggagagtgtgaaaaagaggttagaatcagaacaagggatgagctttactgaattt
agttaccagttgttacaagggtatgattttgtgcatttgtgtaagaatgaggggattagt
gttcagattggggggagtgatcaatgggggaatataacggctggaac-------------
--------------cgagttaattcgaaagatcttgcaggttgaaggtgcttatgggctt
acgttccctcttcttttgaagagtgatgggactaagtttgggaaatctgaagagggggcg
atttggttatcgccaggaatgctgtcgccctacaagttttatcagcactttttcacagtc
cctgatgctgatgttgtaaggtttttgaggatattgaccttccttgaaatagaggagatt
gatgagattgagagggatatgaggaggcctgattatgtgcccaacacggcacagagacgg
ttagcagaggaattaacacgttttgttcatggggaagaagggttggatgacgctgttttg
gcaacagaggcattaaggcctggtgccgaaaccaaattggattccaaaaccattgaaggg
attgccaaagatgtgccttcttgctctttagcttataatgaagtgcttaacctctctgtt
gtagatctgtcggtattctcgggtttgcttgagagtaagtccgctgctcgtcgtatgtta
aagcaaggtgggctttacttgaacaattgtcgggttgatggtgagggacgaaagatactg
gaggaagacatcgtagatgggaaggttctcttgttgtcagcagggaagaaaaacaagatg
gttgtcaggatt---
>PAFTOL004551
accccgttgaaggtgtactgtggttttgacccaactgcggagagcctacatttgggcaat
ttgatgggcataatcgtcctctcctggttccagaagtgcggccaccaccctgtcgccgtc
atcggtggcgccaccggacgcgtcggcgatccttccggmaagtcggcggagagacctgag
cttgatgaagaaaccctaaagaagaacattcgaggtatcgagtctattctgagtaagayt
ttgggtaggtttggtgatgatggttttgtgattttgaataattatgattggtggaaggat
gttagtttcctggattttcttaagaatgtggggaggtatgctagggttggggcaatgatg
tccaaggagagtgtgaaaaagaggttagaatcagaacaagggatgagttttactgaattt
agttatcagttgttgcaaggttatgattttgtgcatttgtataagaatgaggggattagc
gttcagattggggggagtgatcaatggggaaatataacggctgggac-------------
--------------cgagttaattcgaaagattttgcaggttgaaggtgcttatgggctt
actttccctcttcttttgaagagtgatgggactaagtttgggaaatctgaagatggggcg
atttggttatcccccgcaatrctgtcaccttacaagttttatcagtactttttyacggyc
cctgatgcggatgttgtgaggtttttgaggatattgactttccttgaaatggwggagrtt
gatgagattgagagggatatgaaggggtctgattatgtgcccaacatggcacagagacgg
ttagcagaagaattaacgcgttttgttcatggcgaagaagggttggatgaggctgtcaag
gcaacagaggcattaaggcctggtgctgagactaaattggattcgaaaaccattgaaggg
atagccaaagacgtgccctcttgctctttagcttataatgaagtgctaaacctctctgtt
gtagatctttccgtattatcgggattgctcgagagtaagtccgctgcccgtcgtatgttg
aagcaaggcgggctgtacttgaataattgtcgggttgatggtgaygcgagaaaggtaggg
aaggaagacattgtagatggaaaggttctcctgttgtcagcagggaagaaaaacaagatg
gttgtcaggata---
>PAFTOL004552
------------gtctactgtggcttcgacccaactgccgaaagcctacatttgggtaat
ttgatgggcataattgtcctttcctggttccagaagtgcggccaccgtcccgtcgccgtt
atcggcggtgccaccggccgcgtcggggatccttccggcaagtcggccgagagacctgag
cttgatgaagaaaccctagagaagaacattcgaggtattgagtctattctgagtaagatt
tttggtggttttggtgataatggctttgtgattttgaataattatgattggtggaaggat
stcagtttccttgattttcttaagaatgtgggaaggtatgctagagttggtgcaatgatg
tcaaaggagagtgtgaaaaagaggttagaatcagaacaagggatgagctttactgaattt
agttaccagttgttacaagggtatgattttgtgcatttatataagaatgaggggattagt
gttcaaattggggggagtgatcaatgggggaatataacggctggaac-------------
--------------cgagttaattcgaaagattttgcaggttgaaggtgcttatgggctt
acatttcctcttcttttgaagagtgatgggactaagtttgggaaatctgaagagggggcg
atttggttatcgccggcaatgctgtcaccctacaagttttatcagcactttttcgcagtc
cctgatgctgatgttgtgaggtttttgaggatattgaccttccttgaaatggaggagatt
gatcatattgagagggatatgaagaagcctgattatgtgcccaacacggcacagagacgg
ttagcagaggaattaacacgttttgttcatggagaagaagggttggatgatgctgttttg
gcaacagaggcattaaggcctggtgccgaaactaaattggactccaaaaccattgaaggg
atttccaaagatgtgccttcttgctctttagcttataatgaagtgcttaacctctctgtt
gtagatctttcggtattgtcgggtttgcttgatagtaagtctgctgctcgtcgtatgtta
aaacaaggtgggctttacttgaacaattgtcgggttgatggtgagggacgaaagatacgg
aaggaagacattgtagatgggaaggttctcttgttgtcagcagggaagaaaaacaagatg
gttgtcaggata---
>PAFTOL004553
------------------------------------------------------------
---------ataattgtcctttcctggttccagaagtgcggccaccgccccgtcgccgtt
atcggcggcgccaccggccgcgtcggggatccttccggcaagtcggccgagagacctgag
cttgatgaagaaaccctcgagaagaacattcgaggtattgagtcaattctgagtaagatt
ttgggtagttttggtgatgatggctgtgtgattttgaataattatgattggtggaaggat
gtcagtttccttgattttcttaagaatgtgggaaggcatgctagagttggtgcaatgatg
tcaaaggagagtgtgaaaaagaggttagaatcagaacaagggatgagctttactgaattt
agttaccagttgttacaagggtatgattttgtgcatttgtataagaatgaggggattagt
gttcagattggggggggtgatcaatgggggaatataacggctggaac-------------
--------------tgagctaattcgaaagattttgcaggttgaaggtgcttatgggctt
acatttcctcttcttttgaagagtgatgggactaagtttgggaaatctgaagagggggcg
atttggttatcgccagcaatgctatcgccctacaagttttatcagcactttttcacagtt
cctgatgctgatgttgtaaggtttttgaggatattgaccttccttgaaatggaggagatt
gatgagattgagagggatatgaagaggcctgattatgtgcccaacacagcacagagacgg
ttagcagaggaattaacacgttttgttcatggggaagaagggttggatgacgctgttttg
gcaacagaggcattaaggcctggtgccaaaactaaattggattccaaaaccattgaaggg
attgccaatgatgtgccttcttgctctttagcttataatgaagtgcttaacctctctgtt
gtagatctttcggtattgtcgggtttgcttgagagtaagtccgctgctcgtcgtatgtta
aagcaaggtgggctttacttgaacaattgtcgggttgatggtgagggacgaaagatacgg
gaggaagacattgtagatgggaaggttctcttgttgtcagcagggaagaaaaacaagata
gttgtcaggata---
>PAFTOL004554
---------------------ggcttcgacccaactgccgaaagcctacatttgggtaat
ttgatgggcataattgtcctttcctggttccagaagtgcggccaccgtcccgtggccgtt
atcggcggtgccaccggccgcgtcggggatccttccggcaagtcggccgagagacctgag
cttgatgaagaaaccctagagaagaacattcgaggtattgagtctattctgagtaagatt
ttgggyagttttggtgataatggctttgtgattttgaataattatgattggtggaaggat
gtcagtttccttgattttcttaagaatgtgggaaggtatgctagagttggtgcaatgatg
tcaaaggagagtgtgaaaaagaggttagaatcagaacaagggatgagctttactgaattt
agttaccagttgttacaagggtatgattttgtgcatttatataagaatgaggggattagt
gttcarattggggggagtgatcaatgggggaatataacggctggaac-------------
--------------cgagttaattcgaaagattytgcaggttgaaggtrcttatgggctt
acatttcctcttcttttgaagagtgatgggactaagtttgggaaatctgaagagggggcg
atttggttatcgccggcaatgctgtcaccctacaagttttatcagcactttttcgcagtc
cctgatgctgatgttgtgaggtttttgaggatattgaccttccttgaaatggaggagatt
gatgatattgagagggatatgaagaagcctgattatgtgcccaacacggcacagagacgg
ttagcagaggaattaacacgttttgttcatggagaagaagggttggatgatgctgttttg
gcaacagaggcattaaggcctggtgccgaaactaaattggactccaaaaccattgaaggg
atttccaaagatgtgccttcttgctctttagcttataatgaagtgcttaacctctctgtt
gtagatctttcggtattgtcgggtttgcttgatagtaagtctgctgctcgtcgtatgtta
aaacaaggtgggctttacttgaacaattktcgggttgatggtgagggacgaaagatacgg
aaggaagacattgtagatgggaaggttctcttgttgtcagyrgggaagaaaaacaagatg
gttgtcaggata---
>PAFTOL004555
accccattgaaggtctactgtggcttcgaccccactgccgaaagcctacatttgggtaat
ttgatgggcataattgtcctttcctggttccagaagtgcggccaccgccccgtcgccgtt
atcggcggcgccaccggccgcgtcggagatccttcgggcaagtcggccgagagacctgag
cttgatgaagaaaccctagagaagaacattcgaggtattgagtctattctgagtaagatt
ttgggtagttttggtgrtgatggctgtgtgattttgaataattatgattggtggaaggat
gtcagtttccttgmttttcttaagaatgtgggaaggcatgctagagttggtgcaatgatg
tcaaaggagagtgtgaaaaagaggttagaatcagaacaagggatgagctttactgaattt
agttaccagttgttacaagggtatgattttgtgcatttgtgtaagaatgaggggattagt
gttcagattggggggagtgatcaatgggggaatataacggctggaac-------------
--------------cgagttaattcgaaagattttgcaggttgaaggtgcttatgggctt
acgtttcctcttcttttgaagagtgatgggactaagtttgggaaatctgaagagggggcg
atttggttgtcgccagcaatgctgtcgccctacaagttttatcagcactttttcacagtc
cctgatgctgatgttgtaaggtttttgaggatattgagcttccttgaaatggaggagatt
gatgagattgagagggatatgaagaggcctgattatgtgcccaacacggcacagagacgg
ttagcagaggaattaacacgttttgttcatggggaagaagggttggatgacgctgttttg
gcaacagaggcattaaggcctggtgccgaaactaaattggattccaaaaccattgaaggg
attgccaaagatgtgccttcttgctctttagcttataatgaagtgcttaacctctctgtt
gtagatctttcagtattctcgggtttgcttgagagtaagtccgctgctcgtcgtatgtta
aagcaaggtgggctttacttgaacaattrtcgggttgatggtgagggacgaaagatacgg
gaggaagacattgtagatgggaaggttctcttgttgtcagcagggaagaaaaacaagatg
gttgtcaagata---
>PAFTOL004556
acccccttgaaggtctactgtggcttcgacccaactgccgaaagcctacatttgggtaat
ttgatgggcataattgtcctttcctggttccagaagtgcggccaccgccccgtcgccgtt
atcggcggcgccaccggccgcgtcggggatccttccggcaagtcggccgagagacctgag
cttgatgaagaaaccctagagaagaacattcgaggtattgagtctattctaagtaagatt
ttgcgtagttttggtgatgatgactttgtgattttgaataattatgattggtggaaggat
gtcagtttccttgattttcttaagaatgtgggaaggtatgctagagttggtgcaatgatg
tcaaaggagagtgtgaaaaagaggttagaatcagaacaaggtatgagctttactgaattt
agttaccagttgttacaggggtatgattttgtgcatttgtataagaatgaggggattagt
gttcagattggtgggagtgatcaatgggggaatataacggctggaac-------------
--------------cgagttaattcgaaagattttgcaggttgaaggtgcttatggactt
acatttcctcttcttttgaagagtgatgggactaagtttggaaaatctgaagagggggcg
atttggttatcgccagcaatgctttcgccctacaagttttatcagcactttttcacagtc
cctgatgctgacgttgtgaggtttttgaggatattgactttccttgaaatggaggagatt
gatgagattgagagggatatgaagaggcctgattatgtgcctaacacagcacagagacgg
ttagcagaagaattaacacgttttgttcatggggaagaagggttggatgacgctgttaag
gcaacaaaggcattaaggcctggggccgaggctaaattggatacaaaaaccattgaaggg
attgcgaaagatgtaccctcttgctctttagcttataatgaagtgctgaacctctctgtt
gtagatctttcggcattgtcgggtttgcttgagagtaagtccgctgctcgtcgtatatta
aagcaaggcgggctttacttgaacaattgtcgggttgatggtgaggggcgaaagataggg
gaggaagacattgtagatgggaaggttctcttgttgtcagcagggaagaaaaacaagatg
gttgtgaggata---
>PAFTOL004560
accccattgaaggtctactgtggcttcgatccaactgccgaaagcctacatttgggtaat
ttgatgggcataattgtcctttcctggttccagaagtgcggccaccgccccgtcgctgtt
atcggcggygccaccggccgcgtcggagatccttccggcaagtcggccgagagacctgag
cttgatgaagaaaccctgragaagaacattcgaggtattgagtccattctgagtaagatt
ttgggtagttttggtgatgatggctttgtgattttgaataattatgattggtggaaggat
gtcagtttccttgattttcttaagaaagtgggaaggtatgctagagttggtgcaatgatk
tcaaaggagagtgtgaaaaagaggttagaatcagagcaagggatgagctttactgaattt
agttaccagttgttacaagggtatgattttgtgcatttgtataagaatgaggggattagt
gttcagattggggggagtgatcaatgggggaatataacggctggaac-------------
--------------cgagttaattcgaaagattttgcaggttgaaggtgtttatgggctt
acatttcctcttcttttgaagagtgatgggactaagtttgggaaatctgaagagggggcg
atttggttatcgccggcaatgctgtcgccctacaagttttatcagcactttttcgcagtc
cctgatgctgatgttgtgaggtttttgaggatattgaccttccttgaaatggaggagatt
gatgagattgagagggatatgaagaagcctgattatgtgcccaacacggcacagagrcgg
ttagcagaggaattaacacgttktgttcatggggaagaagggttggatgatgctgttttg
gcaacagaggcactaaggcctggtgccgaaactaaattggattccaaaaccattgaaggg
attgccaaagatgtgccttcttgctctttagcttataatgaagtgcttaacctctctgtt
gtagatctttcggtattgtcgggtttgcttgatagtaagtctgctgctcgtcgtatgtta
aaacaaggtgggatttacttgaacaattgtcgggttgatggtgagggacgaaagatacgg
aaggaagacattgtagatgggaaggttctcttgttgtcagcagggaagaaaaacaagatg
gttgtcaggata---
>PAFTOL004561
accccgttaaaggtgtactgtggttttgacccaactgcggagagcctacatttgggcaat
ttgatgggcataatagtcctctcctggttccagaagtgcggccaccaccctgtcgccgtc
atcggtggcgccaccggacgcgtcggtgatccttccggcaagtcggcggagagacctgag
cttgatgaagaaaccctaaagaagaacattcgaggtattgagtctattctgagtaagatt
ttgggtaggtttggtgatgatggttttgtgattttgaataattatgactggtggaaggat
gttagtttcctggattttcttaagaatgttgggaggtatgctagggttggggcaatgatg
tccaaggagagtgtgaaaaagaggttagaatcagaacaagggatgagttttactgaattt
agttatcagttgttgcaaggctatgattttgtgcatttgtataagaatgaggggattagc
gttcagattgggggaagtgatcaatggggaaatataacggctgggac-------------
--------------cgagttaattcgaaagattttgcaggttgaaggtgcttatgggctt
actttccctcttcttttgaagagtgatgggactaagtttgggaaatctgaagagggggcg
atttggttatcgcccgcaatattgtcaccttacaagttttatcagtactttttcacggtc
cctgatgcggatgttgtgaggtttttgaggatgttgactttccttgaaatggaggagatt
gatgagattgagagggatatgaaggggtctgattatgtgcccaacacggcacagagacgg
ttagcagaagaattaacgcactttgttcatggcgaagaagggttggatgaggctgtcaag
gcaacagaggcactgaggcctggtgctgagactcaattggattcgaaaaccattgaaggg
atagccaaagatgtgccctcttgctctttagcttataatgaagttctaaacctctctgtc
gtagatctttccgtattatcgggtttgcttgagagtaagtccgctgcccgtcgtatgttg
aagcaaggtgggctgtacttgaacaattgtcgggttgatggtgaggcaagaaagataggg
aaggaggacattgtagatggaaaggttctcctgttgtcagcagggaagaaaaacaagatg
gttgtcaggata---
>PAFTOL004562
acctcattgaaggtctactgtggcttcgacccaactgccgaaagccttcatttgggtaat
ttgatgggcataattgtcctttcctggttccagaagtgcggccaccgccccgtcgccgtt
atcggcggcgccaccggccgcgtcggagatccttccggcaagtcggccgagagacctgag
cttgatgaagaaaccctggagaagaacattggaggtattgagtctattctgagtaagatt
ttgggtagttttggtgatgatggctttgtgattttgaataattatgattggtggaaggat
gtcagtttycttgattttcttaagaatgtgggaaggtatgctagagttggtgcaatgatg
tcaaaggagagtgtgaaaaagaggttagaatcagaacaagggatgagctttactgaattt
agttaccagttgttacaagggtatgattttgtgcatttgtataagaatgaggggattagt
gttcagattggggggagtgatcaatgggggaatataacggctggaac-------------
--------------cgagttaattcgaaagattttgcaggttgaaggtgtttatgggctt
acatttcctcttcttttgaagagtgatgggactaagtttgggaaatctgaagagggggcg
atttggttatcaccggcaatgctgtcgccctacaagttttatcagcactttttcgcagtc
cctgatgctgatgttgtgaggtttttgaggatattgaccttccttgaaatggaggagatt
gatgagattgagagggatatgaagaagcctgagtatgtgcccaacacggcacagagacgg
ttagcagaggaattaacacgttttgttcatggggaagaagggttggatgatgctgttttg
gcaacagaggcattaaggcctggtgccgaaactaaattggattccaaaaccattgaaggg
attgccaaagatgtgccttcttgctctttagcttataatgaagtgcttaacctctctgtt
gtagatctttcggtattgtcgggtttgcttgatagtaagtctgctgctcgtcgtttgtta
aaacaaggtgggatttacttgaacaattgtcgggttgatggtgagggacgaaagatacgg
aaggaagacattgtagatgggaaggttctcttgttgtcagcagggaagaaaaacaagatg
gttgtcaggata---
>PAFTOL004563
------------gtatactgtggcttcgacccaactgccgaaagcctacatttgggtaat
ttgatgggcataattgtcctttcctggttccagaagtgcggccaccgccccktcgccgtt
gtcggcggcgccaccggccgcgtgggcgatccttccggcaagtcggccgagagacctgag
cttgatgaagaaaccctagagaagaacattcgaggtattgagtctattctgagtaggatt
ttgggtagttttggtgatgatggttttgtgattttgaataattatgattggtggaaggat
gttagtttccttgattttcttaagaatgtgggaaggtatgctagagttggtgcaatgatg
tccaaggagagtgtgaaaaagaggttagaatcagaacaagggatgagmtttactgaattt
agttaccagttgttacaagggtatgattttgtgcatttgtataagaatgaggggattagt
gttcagattggggggagtgatcaatgggggaatataacggctggaac-------------
--------------cgagttaattcgaaagattttgcaggttgaaggtgcttatgggctt
acatttcctcttcttttgaagaatgatgggactaagtttgggaaatctgaagagggggcg
atttggttatcgccagcaatgctgtcaccctacaagttttatcagcacttttttacagtc
cctgatgctgatgttgtgaggtttttgaggatattgactttccttgaaatggaggagatt
gatgagattgagagggatatgaagaggtctgattatgtgcccaacacggcacagagacgg
ttagcagaggaaytaacgcgttttgttcatggggaagaagggttggatgacgctgttttg
gcaacagaggcattaaggcctggtgccgaaactaaattggattcgaaaaccattgaaggg
attgccaaagatgtgccctcttgctctttagcttataatgaagtgcttaacctctctgtt
gtagatctgttggtattatcgggtttgcttgagagtaagtccgctgctcgtcgtatgttg
aggcaaggtgggctttacttgaacaatagtcgggttgatggtgagggacgaaagatccgg
gaggaagacatggtagatggcaaggttctcttgttgtcagcagggaagaaaaacaagatg
gttgtcaggata---
>PAFTOL004564
accccgttaaaggtgtactgtggttttgacccaactgcggagagcctacatttgggcaat
ttgatgggcataatcgtcctctcctggttccagaagtgcggccattaccctgtcgccgtc
atcggtggcgccaccggacgcgtcggcgatccttccggcaagtcggcggagagacctgag
cttgatgaagaaaccctaaagaagaacattcgaggtattgagtctattctgagtaagatt
ttgggtaggtttggtgatgatggttttgtgattttgaataattatgattggtggaaggat
gttagtttcctggattttcttaagaatgtggggaggtatgctagggtcggggcaatgatg
tccaaggagagtgtgaaaaagaggttagaatcagaacaagggatgagttttactgaattc
agttatcagttgttgcaaggttatgattttgtgcatttgtataagaatgaggggattagc
attcagattggggggagtgatcaatggggcgagttagggattagcattcagattgggggg
agtgatcaatggggcgagttaattcgaaagattttgcaggttgaaggtgcttatgggctt
actttccctcttcttttgaagagtgatgggactaagtttgggaaatctgaagagggggcg
atttggttatcgcccgcaatgctgtcaccttacaagttttatcagtacttttttacggtc
cctgatgcggatgttgtgaggtttttgaggatattgactttccttgaaatggaggagatt
gatgagattgagagggatatgaaggggtctgattatgtgcccaacacggcacagagacgg
ttagcagaagaattaacgcrttttgttcatggcgaagaagggttggatgaggctgtcaag
gcaacagaggcattaaggcctggtgctgagactaaattggattcgaaaaccattcaaggg
atagccaaggatgtgccctcttgctctttagcwtataatgaagtgctaaacctctctgtt
gtagatctttccgtattatcgggattrcttgagagt------------------------
------------------------------------------------------------
------------------------------------------------------------
---------------
>PAFTOL004565
------------------------------------------------------------
---------------gtcctttcctggtttcagaagtgcggccacctccccgtcgccgtc
atcggcggtgccaccggccgcgtcggggatccttccggcaagtcggccgagagacctgag
cttgatgaaggaaccctagagaagaacattcgaggtattgagtctattctgagtaagatt
ttgggtagttttggtgatggtgactttgtgattttgaataattatgattggtggaaggat
gtcagtttccttgattttcttaagaatgtgggaaggtatgctagagttggcgcaatgatg
tcaaaggagagtgtgaaaaagaggttagaatcagaacaagggatgagctttactgaattt
agttaccagttgttacagggctatgattttgtgcacttgtataagaatgaggggattagt
gttcagattggtgggagtgatcaatgggggaatataacggctggaac-------------
--------------cgagttaattcgaaagattttgcaggttgaaggtgcttatgggctt
acatttcctcttcttttgaagagtgatgggactaagtttggaaaatctgaagagggggcg
atttggttatcgccagcaatgctgtcgccctacaagttttatcagcactttttcacagtc
cctgatgctgatgttgtgaggtttttgaggatgttgactttccttgaaatggaggagatt
gatgagattgagagggatatgaagaggcctgattatgtgcctaacacggcacagagacgc
ttagcagaagaattaacgcgttttgttcatggggaagaagggttggatgacgcggttaag
gcaacagaggcattaaggcctggtgccgagactaaattggatacaaaaaccattgaaggg
attgcgaaagatgtgccctcttgctctttagcttataatgaagtgctgaacctctctgtt
gtagatctttcggcattgtcgggtttgctagagagtaaatccgctgctcgtcgtatatta
aagcaaggcgggctttatttgaacaattgtcgggttgatggggagggacgaaaaataggg
gaggaagacattgtagatgggaaggttctcttgttgtcagcagggaagaaaaacaagatg
gttgtgaggata---
>PAFTOL004566
accccgttaaaggtgtactgtggttttgacccaactgcggagagcctacatttgggcaat
ttgatgggcataatcgtcctctcctggttccagaagtgcggccaccaccctgttgccgtc
atcggtggcgccaccggacgcgtcggcgatccttccggcaagtcggcggagagacctgag
cttgatgaagaaaccctaaagaakaacattcgaggtattgagtctattctgagtaagatt
ttggstaggtttggtgatgatggttttgtgattttgaataattatgattggtggaaggat
gttagtttcctggattttcttaagaatgtggggaggtatgctagggttggggcaatgatg
tccaaggagagtgtgaaaaagaggttrgaatcagaacaagggatgagttttactgaattt
agttatcagttgttgcaaggttatgattttgtgcatttgtataagaatgaggggattagc
gttcagattggggggagtgatcaatggggaaatataacggctgggac-------------
--------------cgagttaattcgaaagattttgcaggttgaaggtgcttatgggctt
actttccctcttctattgaagagygatgggactaagtttgggaaatctgaagagggggcg
atttggttatcgccctcaatgctgtcaccttacaagttttatcagtactttttcacggtc
cctgatgcggatgttgtgaggtttttgaggatattgactttccttgaaatggaggagatt
gatgagattgagagggatatgaaggggtctgattatktgcccaacacggcacagagacrg
ttagcagaagaattaacgcgttttgttcatggcaaagaagggttggatgaggctgtcaag
gcaacagaggcattgaggcctggtgctgagactaaattggattcgaaaaccattgaaggg
atagccaaagacgtgccctcttgctctttagcttataatgaagtgctaaacctctctstt
gtagatctttccgtattatcgggtttgcttgagagtaagtcygctgcccgtcgtatgttg
aagcaaggtgggctgtacttgaacaattgtcgggttgatggtgaggcgagaaagataggg
aaggaagaccttgtagatggaaaggttctcctgttgtcagcagggaagaaaaacaagatg
gttgtcaggatatct
>PAFTOL004567
accccattgaaggtctactgtggcttcgacccaactgccgaaagcctacatttgggtaat
ttgatgggcataattgtcctttcctggttccagaagtgcggccaccaccccgtcgccgtt
atcggcggcgccaccggccgcgtaggcgatccttccggcaagtcggctgagagacctgag
cttgatgaagaaaccctagagaagaacattcgaggtattgagtctattctgagtaggatt
ttgggtagttttggtgattatggttttgtgattttgaataattatgattggtggaaggag
ataagtttccttgattttcttaagaatgtgggaaggtatgctagagttggtgcaatgatg
tcaaaggagagtgtgaaaaagaggttggaatcagaacaaggaatgagctttactgaattt
agttaccagttgttacaggggtatgattttgtgcatttgtataagagtaaggggattagt
gttcagattggggggagtgatcaatgggggaatataacggctggaac-------------
--------------cgagttaattcgaaagattttgcacgttgaaggtgcttatgggctt
acatttcctcttcttttgaagagtgatgggactaagttcggaaaatctgaggagggggcg
atttggttatcgccagcaatgctgtcgccttacaagttttatcagaactttttcacagtc
cctgatgctgacattgtgaggtttttgaggatattgactttccttgaaatggaggagatt
gatgagattgagagggatatgaggaggcctgattatgtgcctaacatggcacagagacgg
ctagcagaagaattaacgcgttttgttcatggggaagaagggttggatgacgctgttaag
gcaacagaggcattaaggcctggtgccgagactaaattggattcaaacaccattgaaggg
attgcgaaagatgtaccctcttgctctttagcttataatgaagtgctgaacctctctgtt
gtagatctttcagtattgtcgggtttgcttgagagtaagtccgctgctcgtcgtatatta
aagcaaggcgggctttacttgaacaattgtcgggttgatggtgaggaacgaaagataggg
gaggtagatgttgtagatgggaaggttctcttgttgtcagcagggaggaaaaacaagatg
gttgtgaggata---
>PAFTOL004568
accccattgaaggtctactgtggcttcgacccaactgccgaaagcctacatttgggtaat
ttgatgggcataattgtcctttcctggttccagaagtgcggccaccgcccygtcgccgtt
atcggcggcgccaccggccgcgtaggtgatccttccggcaagtcgaccgagagacctgag
cttgatgaagaaaccctagagaagaacattcgaggtattgagtctactctgagtaggatt
ttgg---gttttggtgatgatggttttgtgattttgaataattatgattggtggaaggat
gtcagtttccttgattttcttaagaatgtgggaaggtatgctagagttggtgcaatgatg
tcaaaggagagtgtgaaaaagaggttggaatcagaacaagggatgagctttactgaattt
agttaccagttgttacaggggtatgattttgtgcatttgtataagaatgaggggattagt
gttcagattggggggagtgatcaatggggaaatataacggctggaac-------------
--------------cgagttaattcgaaagattttgcaggttgaaggtgcttatgggctt
acatttcctcttcttttgaagagtgatgggactaagtttggaaaatctgaagagggggcg
atttggttatcgccagcaatgctgtcgccctacaagttttatcagcactttttcatagtc
cctgatgctgacgtcgtgaggtttttgaggatattaactttccttgaaatggaggagatt
gaygagattgagaggaatatgaagaggcccgattatgtgcctaacacggcacagagacgg
ttagcagaagaattaacgcgttttgttcacggggaagaagggttggatgatgctgttaag
gccacagaggcattaaggcctggtgtcgagactaaattggattcaaaaaccattgaaggg
attgcgaaagatgtaccctcttgctctttaacttataatgaagtgctgaacctctctgtt
gtagatctttcggtattgtcaggtttgcttgagagtaagtccgctgctcgtcgtatatta
aagcaaggcgggctttacttgaacaattgtcgggttgatggtgagggacgaaagataggg
gaggaagacattgtagatgggaaggttctcttgctgtcagcagggaagaaaaacaagatg
gttgtgagtata---
>PAFTOL004571
acgccgttaaaggtgtactgtggttttgacccaactgcggagagcctacatttgggcaat
ttgatgggcataatcgtcctctcctggttccagaagtgcggccaccaccctgtcgccgtc
atcggtggcgccaccggtcgcgtcggcgatccttccggcaagtcggcggagagaccagag
cttgatgaagaaaacctaaagaagaacattcgaggtattgagtctattctgagtaagatt
ttgagtaggtttggtgatgatggttttgtggtttttaataattatgattggtggaaggat
gttagtttcctggattttcttaagaatgtggggaggtatgctagggttggggcaatgatg
tccaaggagagtgtgaaaaagaggttagaatcagaacaagggatgagttttactgaattt
agttatcagttgttgcaaggttatgattttgtgcatttgtataagaatgaggggattagc
gttcagattggggggagtgatcaatggggaaatataacggctgggac-------------
--------------cgagttaattcgaaagattttgcaggttgaaggtgcttatgggctt
actttccctcttcttttgaagaatgatgggactaagtttgggaaatctgaagagggggcg
atttggttatcgcctgcaatgctgtcaccttacaagttttatcagtacttttttacggtc
cctgatgcggatgttgtgaggtttttgaggatattgactttccttgaaatggaggagatt
gatgagattgagagggatatgaatgggtctgattatgtgcccaacacggcacagagacgg
ttagcagaagaattaacgcgttttgttcatggcgaagaagggttggatgaggctgtcaag
gcaacagaggcattaaggcctggtgctgagactaaattggattcgaaaaccattgaaggg
atagccaaagacgtgccctcttgctctttagcttataatgaagtgctaaacctctctgtt
gtagatctttctgtattatcgggattgcttgagagtaagtccgctgcccgtcgtatgttg
aagcaaggcggrctgtacttgaacaattgtcgggttgatggtgacgcgagaaagataggg
aaggaagacattgtagatggaaaggttctcctgttgtcagcagggaagaaaaacaagatg
gttgtcaggata---
>PAFTOL004572
acccctttgaaggtctactgtggcttcgacccaactgctgaaagcctacatttgggtaat
ttgatgggcataattgtcctttcctggttccagaartgcggccaccgccctgtcgccgtt
atcggcggcgccactggccgcgtcggggatccttccgggaagtcggccgagagacctgag
cttgatgaagaaaccctagagaagaacatccgaggtattgagtctattctgagtaaratt
ttgcgtagttttagtgatgataactttgtgattttgaataattatgattggtggaaggat
gtcagtttccttgattttcttaagaatgtgggaaggtatgctagagttggtgcaatgatg
tcaaaggagagtgtgaaaaagaggttagaatcagaacaagggatgagctttactgaattt
agttaccagttgttacaggggtatgattttgtgcatttgtataagaatgaggggattagt
gttcagattggtgggagtgatcaatgggggaatataacggctggaac-------------
--------------cgagttaattcgaaagattttgcaggttgaaggtgcttatgggctt
acatttcctcttcttttgaagagtgatgggactaagtttggaaaatccgaagagggggcg
atttggttatcgccagcaatgctgtcgccctacaagttttatcagcactttttcacagtc
cctgatgctgatgttgtgaggtttttgaggatgttgactttccttgaaatggaggagatt
gatgagattgagagggatatgaagaggcctgattatgtgcctaacacggcacagagacgg
ttagcagaagaattaacgcgttttgttcatggggaagaagggttggatgaygctgttaag
gcaacagaggcattaaggcctggtrccgagactaaattggatacaaaaaccattgaaggg
attgcgaaagatgtgccctcttgctctttagcttataatgaagtgctsaacctctctgtt
gtagatctttcggcattgtcgggtttgctagagagtaagtccgctgctcgtcgtatatta
aagcaaggcgggctttacttgaacaattgtcgggttgatggtgagggacgaaagataggg
gaggaagacattgtagatgggaaggttctcttgttgtcagcagggaagaaaaacaagatg
gttgtgaggata---
>PAFTOL004573
------------------tgcggcttcgacccaactgccgaaagcctacatttgggtaat
ttgatgggcataattgtcctttcctggttccagaagtgcggccaccgccccgtcgccgtc
gtcggcggtgccaccggccgcgtcggggatccttccggcaagtcggccgagagacctgag
cttgatgaaggaaccctagagaagaacattcgaggtattgagtctattctgagtaagatt
ttgggtagttttggtgatgatgactttgtgattttgaataattatgattggtggaaggat
gtcagtttccttgattttcttaagaatgtgggaaggtatgctagagttggtacaatgatg
tcaaaggagagtgtgaaaaagaggttagaatcagaacaagggatgagctttactgaattt
agttaccagttgttacaggggtatgattttgtgcatttgtataagagtgaggggattagt
gttcagattggtgggagtgatcaatgggggaatataacggctggaac-------------
--------------cgagttaattcgaaagattttgcaggttgaaggtgcttatgggctt
acatttcctcttcttttgaaaagtgatgggactaagtttggaaaatctgaagagggggcg
atttggttatcgccagcaatgctgtcgtcctacaagttttatcagcactttttcacagtc
cctgatgctgatgttgtgaggtttttgaggatgttgactttccttgaaatggaggagatt
gatgagattgagagggatatgaagaggtctgattatgtgcctaacacggcacagagacgg
ttagcagaagaattaacgcgttttgttcatgggaaagaagggttggatgacgctgttaag
gcaacagaggcattaaggcctggtgccgagactaaattggatacaaaaaccattgaaggg
attgcgaaagatgtgccctcttgctctttagcttacaatgaagtgctgaacctctctgtt
gtagatctttcggcattgtcgggtttgctagagagtaagtctgctgctcgtcgtatatta
aagcaaggcgggctttacttgaacaattgtcgggttgatggtgagggacgaaagataggg
gaggaagacattgtagatgggaaggttctcttgttgtcagcagggaagaaaaacaagatg
gttgtgaggata---
>PAFTOL004574
accccattgaaggtctactgtggcttcgacccaactgccgaaagcctacatttgggtaat
ttgatgggcataattgtcctttcctggttccagaaatgcggccacctccccatcgccatt
atcggcggcgccaccggccgcgtcggggatccttccggcaagtcggccgagagacctgag
cttgatgaagaaaccctagagaagaacattcgaggtattgagtctattctgagtaagatt
ttgggtagttttggtgatgatggctgtgtgattttgaataattatgattggtggaaggat
gtcagtttccttgattttcttaagaatgtgggaaggtatgctagagttggtgcaatgatg
tcaaaggagagtgtgaaaaagaggttagaatcagaacaagggatgagctttactgaattt
agttaccagttgttacaagggtatgattttgtgcatttgtataagaatgaggggattagt
gttcagattggggggagtgatcaatgggggaatataacggctggaac-------------
--------------cgagttaattcgaaagattttgcaggttgaaggtgcttatgggctt
acatttcctcttcttttgaagagtgatgggaccaagtttgggaaatctgaagagggggcg
atttggttatcgccagcaatgctgtcgccctacaagttttatcagcactttttcacagtc
cctgatgctgatgttgtgaggtttttgaggatactgaccttccttgaaatggaggagatt
gatgaaattgagagggatatgaagaggcctgattatgtgcccaacacggcacagagacgg
ttagcagaggaattaacacgttttgttcatggggaagaagggttgtatgatgctgttttg
gcaacagaggcattaaggcctggtgccaaaactaaattggaatccaaaaccattgaaggg
attgccaaagatgtgccttcttgctctttagcttataatgaagttcttaacctctctgtt
gtagatctttcggtattgtcgggtttgcttgagagtaagtccgctgctcgacgtatgtta
aagcaaggtgggctttacttgaacaattgtcgggttgatggtgagggacgaaagatacgg
gaggaagacattgtagatgggaaggttctcttgttgtcagcagggaagaaaaacaagatg
gttgtcaggata---
>PAFTOL004577
accccattgaaggtctactgtggcttcgacccaactgccgaaagcctacatttgggtaat
ttgatgggcataattgtcctttcctggttccagaagtgcggccaccgccccgtcgccgtt
atcggcggtgccaccggccgcatcggagatccttccggcaagtcggctgagagacctgag
cttgatgaagaaaccctggagaagaacattcgaggtattgagtctattctgagtaagatt
ttgggtagttttggtgatgatggctttgtgattttgaataattatgattggtggaaggat
gtcagtttccttgattttcttaagaatgtgggaaggtatgctagagttggtgcaatgatg
tcaaaggagagygtgaaaaagaggttagaatcagaacaagggatgagctttactgaattt
agttaccagttgttacaagggtatgattttgtgcatttgtataagaatgaggggattagt
gttcagattggggggagtgatcaatgggggaatataacggctggaac-------------
--------------cgagttaattcgaaagattttgcaggttgaaggtgtttatgggctt
acatttcctcttcttttgaagagtgatgggactaagtttgggaaatctgaagagggggcg
atttggttatcgccggcaatgctgtcgccctacaagttttatcagcactttttcgcagtc
cctgatgctgatgttgtgaggtttttgaggatattgaccttccttgaaatggaggagatt
gatgagattgagagggatatgaagaagcctgattatgtgcccaacacggcacagagacgg
ttagcagaggaattaacacgttttgttcatggggaagaaggtttggatgatgctgttttg
gcaacagaggcattaaggcctggtgccgaaactaaattggattccaaaaccattgaaggg
attgccaaagatgtgccttcttgctctttagcttataatgaagtgcttaacctctctgtt
gtagatctttcggtattgtcgggtttgcttgatagtaagtcttctgctcgtcgtatgtta
aaacaaggtgggatttacttgaacaattgtcgggttgatggtgagggacgaaagatacgg
aaggaagacattgtrgatgggaaggttctcttgttgtcagcagggaagaaaaacaagatg
gttgtcaggata---
>PAFTOL004578
accccattgaaggtctactgtggcttcgacccaactgccgaaagcctccatttgggtaat
ttgatgggcataattgtcmtttcctggttccagaagtgcggccaccaccccgtcgccgtt
atcggcggcgccactggccgcatcggggatccttccggcaagtcgaccgagagacctgag
cttgatgaagaaaccctagagaagaacattcgaggtattgagtctattctgagtaagatt
ttgcgtagttttggtaatgatgacgttgtgattttgaataattatgattggtggaaggat
gtcagtttccttgattttcttaagaatgtaggaaggtatgctagagttggtgcaatgatg
tcaaaggagagcgtgaaaaagaggttagaatcagaacaagggatgagctttactgaattt
agttaccagttgttacaggggtatgattttgtgcatttgtataagaatgaggggattaat
gttcagattggtgggagtgatcaatgggggaatataacggctggaac-------------
--------------cgagttaattcgaaagattttgcaggttgaaggtgcttatgggctt
acatttcctcttcttttgaagagtgatgggacgaagtttggaaaatctgaagagggggcg
atttggttatcgccagcaatgctatcgccctacaagttttatcagcactttttcacggtc
cctgatgccgatgttgtgaggtttttgaggatattgactttccttgaaatggaggagatt
tatgagattgagagggatatgaagaggcctgattatgtgcctaacacggcccagagacgg
ttagcagaagaattaacgcgttttgttcatggggaagaagggttggatgacgctgttaag
gcaacagaggcaataaagcctggtgcggagactaaattggatacaaaaaccattgaaggg
attgcgaaagatgtgccctcttgcttattagcttataatgaagtgctgaacctttctgtt
gtggatctttcggcattgtcgggtttgctagagagtaagtccgctgctcgtcgtatatta
aagcaaggcgggctctacttgaacaattgtcgggttgatggtgagggacgaaagataggg
gaggaagacattgtagatgggaaggttctcttgttgtcagcagggaagaaaaacaagatg
gttgtgagggta---
>PAFTOL004582
accccattgaaggtctactgtggcttcgacccaactgccgaaagcctacatttgggtaat
ttgatgtgcataattgtcctttcctggttccagaagtgcggccaccgccccgtcgccgtt
gtcggcggcgccaccggccgcgtcggggatccttccggcaagtcggccgagagacctgag
cttgatgaagaaaccctagagaagaacattcgaggtattgagtctattctgagtaagatt
ttgggtagttttggtgatgatgactttgtgattttgaataattatgattggtggaaggat
gtcagtttccttgattttcttaagaatgtgggaaggtatgctagagttggtgcaatgatg
tcaaaggagagtgtgaaaaagaggttagaatcagaacaagggatgagctttactgaattt
agttaccagttgttacaggggtatgattttgtgcatttgtataagaatgaggggattagt
gttcagattggtggaagtgatcaatgggggaatataacggctgggac-------------
--------------cgagttaattcgaaagattttgcaggttgaaggtgcttatgggctt
acatttcctcttcttttgaagagtgatgggactaagtttggaaaatctgaagacggggcg
atttggttatcgccagcaatgctgtcgccctacaagttttatcagcactttttcacagtc
cctgatgctgatgttgtgaggtttttgaggatattgactttcgttgaaatggaggagatt
gatgagattgagagggatatgaagaggcctgattatgtgcctaacacggcacagagacgg
ttagcagaagaattaacacgttttgttcatggggaagaagggttggatgacgctgttaag
gcaacagaggcattaaggcctggtgccgagactaaattggatacaaaagccattgaaggg
attgcgaaagatgtgccctcttgctctttagcttataatgaagtgctgaacctctctgtt
gtagatctttcggcattgtcgggtttgctagagagtaagtccgctgctcgtcgtatatta
aagcaaggcgggctttacttgaacaattgtcgggttgatggtgagggacgaaagataggg
gaggaagacattgtagatgggaaggttctgttgttgtcagcagggaagaaaaacaagatg
gttgtgaggata---
>PAFTOL004583
accccattgaaggtctactgtggcttcgacccaactgccgaaagcctacatttgggtaat
ttgatgggcataattgtcctttcctggttccagaagtgcggccaccgccccgtcgcygtt
atcggyggcgccaccggccgcgtcggggatccttccggcaagtcgtccgagagacctgag
cttgatgaagaaaccctasagaagaacattcgaggtattgagtctattctgagtaagatt
ttgggtagttttggtgatgatggctgtgtgattttgaataattatgattggtggaaggat
gtcagtttccttgattttcttaagaatgtgggaaggcatgctagagttggtgcaatgatg
tcaaaggagagtgtgaaaaagaggttagaatcagaacaagggatgagctttactgaattt
agttaccagttgttacaagggtatgattttgtgcatttgtataagaatgaggggattagt
gttcagattgggggragtgatcaatgggggaatataacggckggaac-------------
--------------cgagttaattcgaaagagtttgcaggttgaaggtgcttatgggctt
acatttcctcttcttttgaagagtgatgggactaagtttgggaaatctgaagagggggcg
atttggttatcgccagcaatgctgtcgccctacaagttttatcagcactttttcacagtc
cctgatgctgatgttgtaaggtttttgaggatattgaccttccttgaaatggaggagatt
gatgagattgagagggatatgaagaggcctgattatgtgccyaacacggcacagagacgg
ttagcagaggaattaacacgttttgttcatggggaagaagggttggatgacgctgttttg
gcaacagaggcattaaggcctggtgccaaaactaaattggattccaaaaccattgaaggg
attgccaatgatgtgccttcttgctctttarcttataatgaagtgcttaacctctctgtt
gtagatctttcggtattgtcgggtttgcttgagagtaagtccrctgctcgtcgtatgtya
aagcaaggtgggctttacttgaacaattgtcgggttgatggtgagggacgaaagatacgg
gaggaagacattgtagatgggaaggttctcttgttgtcagcagggaagaaaaacaagata
gttgtcaggata---
>PAFTOL004584
accccattgaaggtctactgtggcttcgacccaactgccgaaagcctacatttgggtaat
ttgatgggcataattgtcctttcctggttccagaagtgcggccaccgccccgtcgccgtt
atcggcggcgccaccggccgcgtcggagatccttccggcaagtcggccgagagacctgag
cttgatgaagaaaccctggagaagaacattcgaggtattgagtctattctgagtaagatt
ttgggtagttttggtgatgatggctttgtgattttgaataattatgattggtggaaggat
gtcagtttccttgattttcttaagaatgtgggaaggtatgctagagttggtgcgatgatg
tcaaaggagagtgtgaaaaagaggttagaatcagaacaagggatgagctttactgaattt
agttaccagttgttacaagggtatgattttgtgcatttgtataagaatgaggggattagt
gttcagattggggggagtgatcaatgggggaatataacggctggaac-------------
--------------cgagttaattcgaaagattttgcaggttgaaggtgtttatgggctt
acatttcctcttcttttgaagagtgatgggactaagtttgggaaatctgaagagggggcg
atttggctatcgccggcaatgctgtcgccctacaagttttatcagcactttttcgcagtc
cctgatgctgatgttgtgaggtttttgaggatattgaccttccttgaaatggaggagatt
gatgagattgagagggatatgaagaagcctgattatgtgcccaacacggcacagagacgg
ttagcagaggaattgacacgttttgttcatggggaagaagggttggatgatgctgttttg
gctacagaggcattaaggcctggtgccgaaactaaattggattccaaaaccattgaaggg
atagccaaagatgtgccttcttgctctttagcttataatgaagtgcttaacctctctgtt
gtagatctttcggtattgtcgggtttgcttgatagtaagtctgctgctcgtcgtatgtta
aaacaaggtgggatttacttgaacaattgtcgggttgatggtgagggacgaaagatacag
aaggaagacatggtagatgggaaggttctcttgttgtcagcagggaagaaaaacaagatg
gttgtcaggata---
>PAFTOL004585
accccgttaaaggtgtactgtggttttgacccaactgcrgagagcctacatttgggcaat
ttgatgggcataatcgtcctctcctggttccagaagtgcggscaccaccctgtcgccgtc
atcggtggcgccaccggacgcgtcggcgatccttccggcaagtyggcggagagacctgag
cttgatgaagaaaccctaaagaagaacattcgaggtattgagtctattctgagtaagatt
ttgggtagrtttggtgatgatggttttgtgattttgaataattatgattggtggaaggat
gttagtttcctggattttcttaagaatgtggggaggtatgctagggttggggcaatgatg
tccaaggagagtgtgaaaaagaggttagaatcagaacaagggatgagttttactgaattt
agttatcagttgttgcaaggttatgattttgtgcatttgtataagaatgaggggattagc
gttcagattggggggagtgatcaatggggaaatataacggctgggac-------------
--------------cgagttaattcgaaagattttgcaggttgaaggtgcttatgggctt
actttccctcttcttttgaagagtgacgggactaagtttgggaaatctgaagagggggcg
atttggttatcgcccgcaatgctgtcaccttacaagttttatcagtactttttcacggtc
cctgatgyggatgttgtgaggtttttgaggatattgactttccttgaaatggaggagatt
gatgagattgagagggatatgaaggggtctgattatgtgccgaacacggcacagagacgg
ttagcagaagaattaacrcgttttgttcatggcgaagaagggttggrtgaggctgtcaag
gcaacagaggcattgaggcctggtgctgagactaaattggattcraaaaccattgaaggg
atagccaaagacgtgccctcttkctckttagcttataatgaagtgctaaacctctctgtt
gtagatctttccgtattatcgggtttgcttgagagtaagtccgctgcccgtcgtatgttg
aagcaaggtgggctgtacttgaacaattgtcgggttgatggtgaggcgagaaagataggg
aaggaagacattgtagatggaaaggttctcctgttgtcagcagggaagaaaaacaagatg
gttgtcaggatatct
>PAFTOL004587
accccattgaaggtctactgtggcttcgacccaactgccgaaagcctacatttgggtaat
ctgatgggcataattgtcctttcctggttccagaagtgcggccaccgcccagttgccgtt
atcggcggcgccaccggccgcgtcggggatccttccggcaagtcggccgagaggcctgag
cttgatgaagaaaccctagagaagaacattcgaggtattgagtctattctgagtaagatt
ttgggtggttttggtgacgatggctgtgtgattttgaataattatgattggtggaaggat
gtcagtttccttgattttcttaagaaggtgggaaggtatgctagagttggtgcaatgatg
tcaaaggagagtgtaaaaaagaggttagaatcagaacaagggatgagctttactgaattt
agttaccagttgttacaagggtatgattttgtgcatttgtataagaatgaggggattagt
gttcagattggggggagtgatcaatgggggaatataacagctggaac-------------
--------------cgagttaattcgaaagattttgcaggttgaaggtgcttatgggctt
acatttcctcttcttttgaagagtgatgggactaagtttgggaaatctgaagagggggcg
atttggttatcgccagcaaagctgtcaccctacaagttttatcagcactttttcacagtc
cctgatgctgatgttgtgaggtttttgaggatattgactttccttgaaatggaggagatt
gatgagattgagagggatatgaagaggcctgattatgtgcccaacatggcacagagacgg
ttagcagaggaattaacgcattttgttcatggggaagaagggttggatgmcgctgttttg
gcaacagaggcattaaggcctggtgctgaaactaaattggattcgaaaaccattgaaggg
attgccaaagatgtgccctcttgctctttagcttataatgaagtgcttaatctctctgtc
gtagatctttcggtattgtcgggtctgcttgagagtaagtccgctgctcgtcgtatgtta
aagcaaggtgggctttacttgaacaattgtcgggttgatggcgagggacgaaagatacag
gaggaagacattgtagataggaaggttctcttgttgtcagcagggaagaaaaacaagatg
gttgtcaggata---
>PAFTOL004590
accccattgagggtctactgtggcttcgacccaactgccgaaagcctacatttgggtaat
ttgatgggcataattgtcctttcctggttccagaagtgcggccaccgtcccgtcgccgtt
atcggcggtgccaccggccgcgtcggggatccttccggcaagtcggccgagagacctgag
cttgatgaagaaaccctasagaagaacattcgaggtattgagtctattctgagtaagatt
ttgggtagttttggtgataatggctttgtgattttgaataattatgattggtggaaggat
gtcagtttccttgattttcttaagaatgtgggaaggtatgctagagttggtgcaatgatg
tcaaaggagagtgtgaaaaagaggttagaatcagaacaagggatgagctttactgaattt
agttaccagttgttacaagggtatgattttgtgcatttatataagaatgaggggattagt
gttcagattggggggagtgatcaatgggggaatatracggctggaac-------------
--------------cgagttaattcgaaagattttgcaggttgaaggtgcttatgggctt
acatttcctcttcttttgaagagtgatgggactaagtttgggaaatctgaagagggggcg
atttggttatcgccgrcaatgctgtcaccctacaagttttatcagcactttttcgcagtc
cctgatgctgatgttgtgaggtttttgaggatattgaccttccttgaaatggaggagatt
gatgatattgagasggayatgaagaagcctgattatgtgcccaacacggcacagagacgg
ttagcagaggaattaacacgttttgttcatggagaagaagggttggatgatgctgttttg
gcaacagaggcattaaggcctggtgccgaaactaaattggactccaaaaccattgaaggg
atttccaaagatgtgccttcttgctctttagcttataatgaagtgcttaacctctctgtt
gtagatctttcggtattgtcgggtttgcttgatagtaagtctgctgctcgtcgtatgtta
aaacaaggtgggctttacttgaacaattrtcgggttgatggtgagggacgaaagatacgg
aaggaagacattgtagatgggaaggttctcttgttgtcagcagggaagaaaaacaagatg
gttgtcaggata---
>PAFTOL004591
accccattgagggtctactgtggcttcgacccaactgccgaaagcctacatttgggtaat
ttgatgggcataattgtcctttcctggttccagaagtgcggccaccgtcccgtcgccgtt
atcggcggtgccaccggccgcgtcggggatccttccggcaagtcggccgagagacctgag
cttgatgaagaaaccctasagaagaacattcgaggtattgagtctattctgagtaagatt
ttgggtagttttggtgataatggctttgtgattttgaataattatgattggtggaaggat
gtcagtttccttgattttcttaagaacgtgggaaggtatgctagagttggtgcaatgatg
tcaaaggagagtgtgaaaaagaggttagaatcagaacaagggatgagctttactgaattt
agttaccagttattacaagggtatgattttgtgcatttatataagaatgaggggattagt
gttcagattggggggagtgatcaatgggggaatataacggctggaac-------------
--------------cgagttaattcgaaagattttgcaggttgaaggtgcttatgggctt
acatttcctcttcttttgaagagtgatgggactaagtttgggaaatctgaagagggggcg
atttggttatcgccgacaatgctgtcaccctacaagttttatcagcactttttcgcagtc
cctgatgctgatgttgtgaggtttttgaggatattgaccttccttgaaatggaggagatt
gatgatattgagagggatatgaagaagcctgattatgtgcccaacacggcacagagacgg
ttagcagaggaattaacacgttttgttcatggagaagaagggttggatgatgctgttttg
gcaacagaggcattaaggcctggtgccgaaactaaattggactccaaaaccattgaaggg
atttccaaagatgtgccttcttgctctttagcttataatgaagtgcttaacctctctgtt
gtagatctttcggtattgtcgggtttgcttgatagtaagtctgctgctcgtcgtatgtta
aaacaaggtgggctttacttgaacaattatcgggttgatggtgagggacgaaagatacgg
aaggaagacattgtagatgggaaggttctcttgttgtcagcagggaagaaaaacaagatg
gttgtcaggata---
>PAFTOL004593
accccattgaaggtctactgtggcttcgacccaactgccgaaagcctacatttgggtaat
ttgatgggcataattgtcctttcctggttccagaagtgcggccaccgcccagtcgccgtt
atcggtggcgccaccggccgcgtcggggatccttccggcaagtcggccgagagacctgag
cttgatgaagaaaccctagagaagaacattcgaggtattgagtctattctgagtaagatt
ttgggtagttttggtgatgatggctgtgtcattttgaataattatgattggtggaaggat
gtcagtttccttgattttctgaagaatgtgggaaggtatgctagagttggtgcaatgatg
tcaaaggagagtgtgaaaaagaggttagaatcagaacaagggatgagctttgctgaattt
agttaccagttgttacaagggtatgattttgtgcatttgtataagaatgaggggattagt
gttcagattggggggagtgatcaatgggggaatataacagctggaac-------------
--------------cgagttaattcgaaagattttgcaggttgaaggtgcttatgggctt
acatttcctcttcttttgaagagtgatgggactaagtttgggaaatctgaagagggggcg
atttggttatcgccagcaaagctgtcaccctacaagttttatcagcactttttcacagtc
cctgatgctgatgttgtgaggtttctgaggatattgactttccttgaaatggaggagatt
gatgagattgagagggatatgaagaggcctgattatgtgcccaacayggcacagagacgg
ttagcggaggaattaacgcgtttggttcatggggaagaagggttggatgacgctgttttg
gcaacagaggcattaaggcctggtgctgaaactaaattggattcgaaaaccattgaaggg
attgccaaagatgtgccctcttgctctttatcttataatgaagtgcttaatctctctgtt
gtagatctttcggtattgtcgggtttgcttgagagtaagtccgctgctcgtcgtatgtta
aagcaaggtgggctttacttgaacaattgtcgggttgatggygagggacgaaagatacag
gaggaagacattgtagataggaaggttctcttgttgtcagcagggaagaaaaacaagatg
gttgtcaggata---
>PAFTOL004594
accccattgagggtctactgtggcttcgacccaactgccgaaagcctacatttgggtaat
ttgatgggcataattgtcctttcctggttccagaagtgcggccaccgtcccgtcgccgtt
atcggcggcgccaccggccgcgtcggggatccttccggcaagtcggccgagagacctgag
cttgatgaagaaaccctagagaagaacattcgaggtattgagtctattctgagtaagatt
ttgggtagttttggtgataatggctttgtgattttgaataattatgattggtggaaggat
gtcagtttccttgattttcttaagaatgtgggaagatatgctagagttggtgcaatgatg
tcaaaggagagtgtgaaaaagaggttagaatcagaacaagggatgagctttactgaattt
agttaccagttgttacaagggtatgattttgtgcatttatataagaatgaggggattagt
gttcagattggggggagtgatcaatgggggaatataactgctggaac-------------
--------------cgagttaattcgaaagattttgcaggttgaaggtgcttatgggctt
acatttcctcttcttttgaagagtgatgggactaagtttgggaaatctgaagagggggcg
atttggttatcgccggcaatgctgtcaccctacaagttttatcagcactttttcgcagtc
cctgatgctgatgttgtgaggtttttgaggatattgaccttccttgaaatggaggagatt
gatgatattgagagggatatgaagaagcctgattatgtgcccaacacggcacagagacgg
ttagcagaggaattaacacgttttgttcatggggaagaagggttggatgatgctgctttg
gcaacagaggcattaaggcctggtgctgaaactaaattggattccaaaaccattgaaggg
atttccaaagatgtgccttcttgctctttagcttataatgaagtacttaacctctctgtt
gtggatctttcggtattgtcgggtttgcttgatagtaagtctgctgctcgtcgtatgtta
aaacaaggtgggctttacttgaacaattgtcgggttgatggtgagggacgaaagatacag
aaggaagacattgtagatgggaaggttctcttgttgtcagcagggaagaaaaacaagatg
gttgtcaggata---
>PAFTOL004596
accccattgaaggtctactgtggcttcgacccaactgccgaaagcctccatttgggtaat
ttgatgggcataattgtcctttcctggttccagaagtgcggccaccaccccgtcgccgtt
atcggcggcgccactggccgcgtcggggatccttccggcaagtcggccgagagacctgag
cttgatgaagaaaccctagataagaacattcgaggtattgagtctattctgagtaagatt
ttgcgcagttttggtgatgatgacgttgtgattttgaataattatgattggtggaaggat
gtcagtttccttgattttcttaagaatgtgggaaggtatgctagagttggtgcaatgatg
tcaaaggagagtgtgaaaaagaggttagaatcagaacaagggatgagctttactgaattt
agttaccagttgctacaggggtatgattttgtgcatttgtataagaatgaggggattagt
gttcagattggtgggagtgatcaatgggggaatataacggctggaac-------------
--------------cgagttaattcgaaagattttgcaggttgaaggtgcttatgggctt
acatttcctcttcttttgaagagtgatgggacgaagtttggaaaatctgaagagggggcg
atttggttatcgccagcaatgctgtcgccctacaagttttatcagcactttttcacagtc
cctgatgctgatgttgtgaggtttttgaggatattgactttccttgaaatggaggagatt
gatgagattgagagggatatgaagaggcctgattatgtgcctaacatggcacagagacgg
ttagcagaagaattaacgcgttttgttcatggggaagaagggttggatgacgctgttaag
gcaacagaggcattaaggcctggggctgagactaaattggatacaaaaaccattgaaggg
attgcgaaagatgtgccctcttgctctttagcttataatgaagtgctgaacctttctgtt
gtagatctttcggcattgtcgggtttgctagagagtaagtccgctgctcgtcgtatatta
aagcaaggcgggctttacttgaacaattgtcgggttgatggtgagggacgaaagataggg
gaggaagacattgtagatgggaaggttctcttgttgtcagcagggaagaaaaacaagatg
gttgtgagggta---
>PAFTOL004597
accccgttgaaggtctactgtggcttcgacccaactgccgaaagcctacatttgggtaat
ttgatgggcataattgtcctttcctggttccagaagtgtggccaccgccccgtcgccgtt
atcggcggcgccaccggacgcgtcggggatccttccggaaagtcggccgagagacctgag
cttgatgaagaaaccctagagaagaacattcgaggcattgagtctctgctgagtaagata
ttgggtagtttttgtgatgatggctgtgtgattttgaataattatgattggtggaaggat
gtcagtttccttgattttctcaagaatgtgggaaggtatgctagagttggtgcaatgatg
tcaaaggagagtgtgaaaaaaaggttagaatcagaacaagggatgagctttactgaattt
agttaccagttgttacaagggtatgattttgtgcatttgtataagaatgaggggattagt
gttcagattggggggagtgatcaatgggggaatataacagctggaac-------------
--------------cgagttaattcgaaagattttgcaggttgaaggtgcttatgggctt
acatttcctcttcttttgaagagtgatgggactaagtttgggaaatctgaagagggggcg
atttggttatcgccagcaatgctgtctccctacaagttttatcagcactttttcacagtc
cctgatgctgatgttgtgaggtttttgaggatattgaccttcctagaaatggaggagatt
gatgagattgagagggatatgaagaggcctgattatgtgcccaacacggcacagagacgg
ttagcagaggagttaacacgttttgttcatggggaagaagggttggatgacgctgttttg
gcaacagaggcattaaggcctggtgccgaaactaaattggattccaaaaccattgaagga
attgccaaagatgtgccttcttgctctttagcttataatgaagtgcttaacctctctgtt
gtagatctttcggtattgtcaggtttgcttgagagtaagtccgctgctcgtcgtatgtta
aagcaaggtgggctttacttgaacaattgtcgggttgatggtgagggacgaaagatactg
gatgaagacgttgtagatgggaaggttctcttgttgtcagcagggaagaaaaacaagatg
gttgtcaggata---
>PAFTOL004598
accccattgagggtctactgtggcttcgacccaactgccgaaagcctacatttgggtaat
ttgatgggcataattgtcctttcctggttccagaagtgcggccaccgtcccgtcgccgtt
atcggcggcgccaccggccgcgtcggggatccttccggcaagtcggccgagagacctgag
cttgatgaagaaaccctagagaagaacattcgaggtattsagtmtattctgagtaagatt
ttgggtagttttgatgataatggctttgtgattttgaataattatgattggtggaaggat
atcagtttccttgattttcttaagaatgtgggaagatatgctagagttggtgcaatgatg
tcaaaggagagtgtgaaaaagaggttagaatcagaacaagggatgagctttactgaattt
agttaccagttgttacaagggtatgattttgtgcatttatataagaatgaggggattagt
gttcagattggggggagtgatcaatgggggaatataactgctggaac-------------
--------------cgagttaattcgaaagattttgcaggttgaaggtgcttatgggctt
acatttcctcttcttttgaagagtgatgggactaagtttgggaaatctgaagagggggcg
atttggttatcgccggcaatgctgtcaccctacaagttttatcagcacttttttgcagtc
cctgatgctgatgttgtgaggtttttgaggatattgaccttccttgaaatggaggagatt
gatgatattgagrggratatgaagaagcctgattatgtgcccaacacggcacagagacgg
ttagcagaggaattaacacgttttgttcatgggraagaagggttggatgatgctgttktg
gcaacagaggcattaaggcctggtgctgaaactaaattggattccaaaaccattgaaggg
atttccaaagatgtgccttcttgctctttagcttataatgaagtgcttaacctctctgtt
gtagatctttcggtattgtcgggtttgcttgatagtaagtctgctgctcgtcgtatgtta
aaacaaggtgggctttacttgaacaattgtcgggttgatggtgagggacgaaagatacag
aaggaagacattgtagatgggaaggttctcttgttgtcagcagggaagaaaaacaagatg
gttgtcaggata---
>PAFTOL004599
accccattgaaggtctactgtggcttcgacccaactgccgaaagcctacatttgggtaat
ttgatgggcataatcgtcctttcctggttccagaagtgcggccaccgtcccgtcgccgtt
atcggcggcgccaccggccgcgtcggggatccttccggcaagtcggctgagagacctgag
cttgatgaagaaacactggaraagaacattcgaggtattgagtctattctgagtaagatt
ttgggtagtttcggtgataatggctttgtgattttgaataattatgattggtggaaggat
gtcagtttccttgattttcttaagaatgtgggaagatatgctagagttggtgcaatgatg
tcaaaggagagtgtgaaaaagaggttagaatcagaacaagggatgagctttactgaattt
agttaccagttgttacaagggtatgattttgtgcatttatataagaatgaggggattagt
gttcagattggggggagtgatcaatgggggaatataacggctggaac-------------
--------------cgagttaattcgaaagattttgcaggttgaaggtgcttatgggctt
acatttcctcttcttttgaagagtgatgggactaagtttgggaaatctgaagagggggcg
atttggttatcgccggcaatgctgtcgccctacaagttttatcagcactttttcrcagtc
cctgatgctgatgttgtgaggtttttgaggatattgaccttccttgaaatggaggagatt
gatgatattgagagggatatgaagaagcctgattatgtgcccaacacggcacagagacgg
ttagcagaggaattaacacgttttgttcatggggaagaagggttggatgatgctgttttg
gcaacagaggcattaaggcccggtgccgaaactaaattggattccaaaaccattgaaggg
atttccaaagatgtgccktcttgctccttagcttataatgaagtgcttaacctctctgtt
gtagatctttcggtattgtcgggtttgcttgatagtaagtctgctgctcgtcgtatgtta
aaacaaggtgggctttacttgaacaattgtcgggttgatggtgagggacgaaagatacgg
aaggaagacattgtagatgggaaggttctcttgttgtcagcagggaagaaaaacaagatg
gttgtcaggata---
>PAFTOL004600
accccattgagggtctactgtggcttcgacccaaccgccgaaagcctacatttgggtaat
ttgatgggcataattgtcctttcctggttccagaagtgcggccaccgtcccgtcgccgtt
atcggcggcgccaccggccgcgtcggggatccttccggcaagtcggccgagagacctgag
cttgatgaagaaaccctagagaagaacattcgaggtattgagtctattctgagtaagatt
ttgggtagttttggtgataatggctttgtgattttgaataattatgattggtggaaggat
gtcagtttccttgattttcttaagaatgtgggaagatatgctagagttggtgcaatgatg
tcaaaggagagtgtgaaaaagaggttagaatcagaacaagggatgagctttactgaattt
agttaccagttgttacaagggtatgattttgtgcatttatataagaatgaggggattagt
gttcagattggggggagtgatcaatgggggaatataactgctggaac-------------
--------------cgagttaattcgaaagattttgcaggttgaaggtgcttatgggctt
acatttcctcttcttttgaagagtgatgggactaagtttgggaaatctgaagagggggcg
atttggttatcgccggcaatgctgtcaccctacaagttttatcagcactttttcgcagtc
cctgatgctgatgttgtgrggtttttgaggatattgaccttccttgaaatggaggagatt
gatgatattgagagggatatgaagaagcctgattatgtgcccaacacggcacagagacgg
ttagcagaggaattaacacgttttgttcatggggaagaagggttggatgatgctgttttg
gcaacagaggcattaaggcctggtgctgaaactaaattggattccaaaaccattgaaggg
atttccaaagatgtgccttcttgctctttagcttataatgaagtgcttaacctctctgtt
gtagatctttcggtattgtcgggtttgcttgatagtaagtctgctgctcgtcgtatgtta
aaacaaggtgggctttacttgaacaattgtcgggttgatggtgagggacgaaagatacag
aaggaagacattgtagatgggaaggttctcttgttgtcagcagggaagaaaaacaagatg
gttgtcaggata---
>PAFTOL004601
accccattgaaggtctactgtggcttcgacccaacttccgaaagcctacatttgggtaat
ttgatgggcataattgtcctttcctggttccagaagtgcggccaccgccccgtcgccgtt
atcggcggcgccaccggccgcgtcggagatccttcgggcaagtcggccgagagacctgag
cttgatgaagaaaccctagagaagaacactcgaggtattgagtctattctgagtaagatt
ttgggtagttttggtgatgatggctgtgtgattttgaataattatgattggtggaaggat
gtcagtttccttgattttcttaagaatgtggggaggcatgctagagttggtgcaatgatg
tcaaaggagagtgtgaaaaagaggctagaatcagaacaagggatgagctttactgaattt
agttaccagctgttacaagggtatgattttgtgcatttgtgtaagaatgaggggattagt
gttcagattggggggagtgatcaatgggggaatataacagctggaac-------------
--------------cgagttaattcgaaagattttgcaggttgaaggtgcttatgggctt
acgtttcctcttcttttgaagagtgatgggactaagtttgggaaatctgaagagggggca
atttggttgtcgccagcaatgctgtcgccctacaagttttatcagcactttttcacagtc
cctgatgctgatgttgtgaggtttttgaggatattgagcttccttgaaatggaggagatt
gatgagattgagagggatatgaagaggcctgattatgtgcccaacacggcacagagacgg
ttagcagaggaattaacacgttttgttcatggggaagaagggttggatgacgctgttttg
gcaacagaggcattaaggcctggtgccgaaactaaattggattccaaaaccattgaaggg
attgccaaagatgtgccttcttgctctttagcttataatgaagtgcttaacctctctgtt
gtagatctttcagtattctcgggtttgcttgagagtaagtccgctgctcgtcgtatgtta
aagcaaggtgggctttacttgaacaattctcgggttgatggtgagggacgaaagatacgg
gaggaagacattgtagatgggaaggttctcttgttgtcagcagggaagaaaaacaagatg
gttgtcaggata---
>PAFTOL004603
accccattgaaggtctactgtggcttcgacccaactgccgaaagcctacatttgggtaat
ttgatgggcataattgccctttcctggttccagaagtgcggccaccgccccgtcgccgtt
atcggcggcgccaccggccgcgtcggcgatccttccggcaagtcggccgagagacctgag
cttgatgaagaaaccctagagaagaacattcgaggtattgagtctattctgagtaagatt
ttgggtagttttggtaatgatggcttcgtgattttgaataattacgattggtggaaggat
gtcagtttccttgattttcttaagaatgtgggaaggtatgctagagttggtgcaatgatg
tcaaaggagagtgtgaaaaagaggttagaatcagaacaagggatgagctttactgaattt
agttaccagttgttacaggggtatgattttgtgcatttgtataagaatgaggggattagt
gttcagattggggggagtgatcaatgggggaatataacggctggaac-------------
--------------tgagttaattcgaaagattttgcaggttgaaggtgcttatgggctt
acatttcctcttcttttgaagagtgatgggactaagtttgggaagtctgaagagggggcr
mtttggttatcgccagcaatgctgtcgccctacaagttttatcagcactttttcacagtc
cctgatgctgatgttgtgaggtttttgaggatattgacctttcttgaaatggaggagatt
gatgagattgagagggatatgaagaggcctgattatgtgcccaacacggcacagagacgg
ttagcagaggaattaacacgttttgttcatggggaagaagggttsgatgatgcwgttttg
gcaacagaggcattaaggcctggtgccgaaactaaattggattccaaaaccattgaaggg
attgccaaagatgtgccttcttgctctttagcttataatgaagtgcttaacctctctgtt
gtagatctttcggtattgtcgggtttgcttgagagtaagtccgccgctcgtcgtatgtta
aagcaaggtgggctttacttgaacaattgtcgggttgatggtgagggacgaaagatacgg
gakgaagacattgtagatgggaaggttctcttgttgtcagcaggcaagaaaaacaagatg
gttgtcaggata---
>PAFTOL004604
accccattgaaggtctactgtggcttcgacccaactgccgaaagcctgcatttgggtaat
ttgatgggcataattgccctttcctggttccagaagtgcggccaccgccccgtcgccgtt
atcggcggagccaccggccgcgtcggcgatccttccggcaagtcggccgagagacctgag
cttgatgaagaaaccctagagaagaacattcgaggtattgagtctattctgagtaagatt
ttgggtagttgtggtgatgatggcttcgtgattttgaataattacgattggtggaaggat
gtcagtttccttgattttcttaagaatgtgggaaggtatgctagagttggtgcaatgatg
tcaaaggagagcgtgaaaaagaggttagaatcagaacaagggatgagctttactgaattt
agttaccagttgttacaggggtatgattttgtgcatttgtataagaatgaggggattagt
gttcagattggggggagtgatcaatgggggaatataacggctggaac-------------
--------------cgagttaattcgaaagattttgcaggttgaaggtgcttatgggctt
acatttcctcttcttttgaagagtgatgggactaagtttgggaagtctgaagagggggcg
atttggttatcgccagcaatgctgtcgccctacaagttttatcagcactttttcacagtc
cctgatgctgatgttgtgaggtttttgaggatattgacctttcttgaaatggaggagatt
gatgagattgagagggatatgaagaggcctgattatgtgcccaacacggcacagagacgg
ttagcagaggaattaacacgttttgttcatggagaagaagggttggatgatgctgttttg
gcaacagaggcattaaggcctggtgccgaaactaaattggattccaaaaccattgaaggg
attgccaaagatgtgccttcttgctctttagcttataatgaagtgcttagcctctctgtt
gtagatctttcggtattgtcgggtttgcttgagagtaagtccgctgctcgtcgtatatta
aagcaaggtgggctttacttgaacaattgtcgggttgatggtgagggacgaaagatacgg
gaggaagacattgtagatgggaaggttctcttgttgtcagcaggcaagaaaaacaagatg
gttgtcaggata---
>PAFTOL004605
accccattgaaggtttactgtggcttcgacccaactgccgaaagcctacatttgggtaat
ttgatgggcataattgtcctttcctggttccagaagtgcggccaccgccccgtcgccgtt
atcggcggcgccaccgggcgcgtgggggatccttccggcaagtcggccgagagacctgag
cttgatgaagaaaccctagagaagaacattcgaggtattgagtctattctgagtaagatt
ttgggtagttttggtgatgatggctgtgtgattttgaataattatgattggtggaagggt
gtcagtttccttgattttcttaagaatgtgggaaggcatgctagagttggtgcaatgttg
tcaaaggagagtgtgaaaaagaggttagagtcagaacaagggatgagctttactgaattt
agttaccagttgttacaggggtatgattttgtccatttgtataagaatgaggggattagt
gtccagattggggggagtgatcaatgggggaatataacggctggaac-------------
--------------cgagttaattcgaaggattttgcaggttgaaggtgcttatgggctt
acatttcctcttcttttgaagagtgatgggactaagtttgggaaatctgaagagggggcg
atttggttatcgccagcaatgctgtcgccctacaagttctatcagcactttttcacagtc
cctgatgctgatgttgtaaggtttttgaggatattgaccttccttgaaatggaggagatt
gatgagattgagagggatatgaagaggcctgattatgtgcccaacacggcacagagacgg
ttagcagaggaattaacacgttttgttcatggggaagaagggttggatgacgctgttttg
gcaacagaggcattaaggcctggtgccgaaactaaattggattccaaaaccattgaaggg
attgccaaagatgtgccttcttgctctttagcttataatgaagtgcttaacctctctgtt
gtagatctttcggtattgtcgggtttgcttgagagtaagtctgccgctcgtcgtatgcta
aagcaaggtgggctttacttgaacaattgtcgggttgatggtgagggacgaaagatacgg
gaggaagacattgtagatgggaaggttctcttgttgtcagcagggaagaaaaacaagatg
gttgtcaggata---
>PAFTOL004608
accccactgaaggtctactgtggcttcgacccaactgccgaaagcctacatttgggtaat
ttgatgggcataattgtcctttcctggttccagaagtgcggccaccgccccgtcgccgtt
atcggcggcgccactggccgcgtcggggatccttccggcaagtcgaccgagagacctgag
cttgatgaagtaaccctagagaagaacattcgaggtattgagtctattctgagtaagatt
ttgggtagttttggtgatgatgactttgtgattttgaataattatgattggtggaaggat
gtcagtttccttgattttcttaagaatgtgggaaggtatgctagagttggtgcaatgatg
tcaaaggagagtgtgaaaaagaggttagaatcagaacaggggatgagctttactgaattt
agttaccagttgttacaggggtatgattttgtgcatttgtatgagaatgaggggattact
gttcagattggtgggagtgatcaatgggggaatataacggctgggac-------------
--------------tgagctaattcgaaagattttgcaggttgaaggtgcttatgggctt
acatttcctcttcttttgaagagtgatgggactaagtttggaaaatctgaagagggggcg
atttggttatcgccagcaatgctgtcgccctacaagttttatcagcactttttcacagtc
cctgatgctgatgttgtgaggtttttgaggatattgactttccttgaaatggaggagatt
gatgagattgagagggatatgaagaggcctgattatgtgcctaacacggcacagagacgg
ttagcagaagaattaacgcgttttgttcatggggaagaagggttggatggcgctgttaag
gcaacagaggcattaaggcctggtgccgagactaaattggatacaaaaaccattgaaggg
attgcgaaagatgtgccctcttgctttttagcttataatgaagtgctgaacctctctgtt
gtagatctttcggcattgtcgggtttgctagagagtaagtccgctgctcgtcgtatattg
aagcaaggcgggctttacttgaacaattgtcgggttgatggtgagggacgaaagataggg
gaggaagacattgtagatgggaaggttctcttgttgtcagcagggaagaaaaacaagatg
gttgtgaggata---
>PAFTOL004609
accgcattgaaggtctactgtggcttcgacccaactgccgaaagcctccatytgggtaat
ttgatgggcataattgtcctttcctggttccagaagtgcggccaccgccccgtcgcygtt
atcggcggcgccaccggccgcgtcggggatccttccggcaagtcggctgagagacctgag
cttgatgaagaaaccctagagaagaacattcgaggtattgagtctattctgagtaagatt
ttgcgtagttttggtgacgatgactttgtgattttgaataattataattggtggaaggat
gtcagtttccttgattttcttaagaatgtgggaaggtatgctagagttggtgcaatgatg
tcaaaggagagtgtgaaaaagaggttagaatcagaacaaggratgagctttactgaattt
agttaccagttgttacaggggtatgattttgtgcatttgtataagaatgaggggattagt
gttcagattggtgggagtgatcaatgggggaatataacggctggaac-------------
--------------cgagttaattcgaaagattttgcaggttgaaggtgcttatgggctt
acatttcctcttcttttgaagartgatgggacgaagtttggaaaatctgaagagggggcg
atttggttatcgccagcaatgctgtcgccctacaagttttatcagcactttttcacagtc
cctgatgctgatgttgtgaggtttttgaggatattgactttccttgaaatggaggagatt
gatgagattgagagggatatgaagaagcctgattatgtgcctaacacagcacagagacgg
ttagcagaagaattaacgcgttttgttcatggggaagaagggttggatgacgctgttaag
gcaacagaggcattaagrcctggtgccgaaactaaattggatacaaaaaccattgaacgg
attgcgaaagatgtgccctcttgctctttagcttataatgaagtgctgaacctttctgtt
gtagatctttcggcattgtcgggtttgytagagagtaagtccgctgctcgtcgtatatta
aagcaaggcgggctttacttgaacaattgtcgggttgatggtgagggacgaaagataggg
gaggaagacattgtagatgggaaggttctcttgttgtcagcarggaagaaaaacaagatg
gttgtgagggta---
>PAFTOL004610
accccgttaaaggtgtactgtggttttgacccaactgcggagagcctacatttgggcaat
ttgatgggcataatagtcctctcctggttccagaagtgcggccaccaccctgtcgccgtc
atcggtggcgccacgggacgcgtcggtgatccttccggcaagtcggcggagagacctgag
cttgatgaagaaaccctaaagaagaacattcgaggtattgagtctattctgagtaagatt
ttgggtaggtttggtgatgatggttttgtgattttgaataattatgactggtggaaggat
gttagtttcctggattttcttaagaatgttgggaggtatgctagggttggggcaatgatg
tccaaggagagtgtgaaaaagaggttagaatcagaacaagggatgagttttactgaattt
agttatcagttgttgcaaggctatgattttgtgcatttgtataagaatgaggggattagc
gttcagattgggggaagtgatcaatggggaaatataacggctgggac-------------
--------------cgagttaattcgaaagattttgcaggttgaaggtgcttatgggctt
actttccctcttcttttgaagagtgatgggactaagtttgggaaatctgaagagggggcg
atttggttatcgcccgcaatactgtcaccttacaagttttatcagtactttttcacggtc
cctgatgcggatgttgtgaggtttttgaggatattgactttccttgaaatggaggagatt
gatgagattgagggggatatgaaggggtctgattatgtgcccaacacggcacagagacgg
ttagcagaagaattaacgcgctttgttcatggcgaagaagggttggatgaagctgtcaag
gcaacagaggcactgaggcctggtgctgagactcaattggattcgaaaaccattgaaggg
atagccaaagatgtgccctcttgctttttagcttataatgaagttctaaacctctctgtt
gtagatctttccgtattatcaggtttgcttgagagtaagtccgctgcccgtcgtatgttg
aagcaaggtgggctgtacttgaacaattgtcgggttgatggtgaggcaagaaagataggg
aaggaggacattgtagatggaaaggttctcctgttgtcagcagggaagaaaaacaagatg
gttgtcaggata---
>PAFTOL004611
accccgttaaaggtgtactgtggttttgacccaactgcggagagcctacatttgggcaat
ttgatgggcataatagtcctctcctggttccagaagtgcggccaccaccctgtcgccgtc
atcggtggcgccaccggacgcgtcggtgatccttccggcaagtcggcggagagacctgag
cttgatgaagaaaccctaaagaagaacattcgaggtattgagtctattctgagtaagatt
ttgggtaggtttggtgatgatggttttgtgattttgaataattatgactggtggaaggat
gttagtttcctggattttcttaagaatgttgggaggtatgctagggttggggcaatgatg
tccaaggagagtgtgaaaaagaggttagaatcagaacaagggatgagttttactgaattt
agttatcagttgttgcaaggctatgattttgtgcatytgtataagaatgaggggattagc
gttcagattgggggaagtgatcaatggggaaatataacggctgggac-------------
--------------cgagttaattcgaaagattttgcaggttgaaggtgcttatgggctt
actttccctcttcttttgaagagtgatgggactaagtttgggaaatctgaagagggggcg
atttggttatcgcccgcaatactgtcaccttacaagttttatcagtactttttcacggtc
cctgatgcggatgttgtgaggtttttgaggatattgactttccttgaaatggaggagatt
gatgagattgagggggatatgaaggggtctgattatgtgcccaacacggcacagagacgg
ttagcagaagaattaacgcgctttgttcatggcgaagaagggttggatgaagctgtcaag
gcaacagaggcactgaggcctggtgctgagactcaattggattcgaaaaccattgaaggg
atagccaaagatgtgccctcttgctttttagcttataatgaagttctaaacctctctgtt
gtagatctttccgtattatcgggtttgcttgagagtaagtccgctgcccgtcgtatgttg
aagcaaggtgggctgtacttgaacaattgtcgggttgatggtgaggcaagaaagataggg
aaggaggacattgtagatggaaaggttctcctgttgtcagcagggaagaaaaacaagatg
gttgtcaggata---
>PAFTOL004613
accccattgaaggtctactgtggcttcgaccccactgccgaaagcctacatttgggtaat
ttgatgggcataattgtcctttcctggttccagaagtgcggccaccgtcccgtcgccgtt
atcggcggcgccaccggccgcgtcggggatccttctggcaagtcggccgagagacctgag
cttgatgaagaaaccatagagaagaacattcgaggtattgagtctattctgagtaagatt
ttgggtagttttggtgataatggctttgtgattttgaataattatgattggtggaaggat
gtcagtttccttgattttcttaagaatgtgggaaggtatgctagagttggtgcaatgatg
tcaaaggagagtgtgaaaaagaggttagaatcagaacaagggatgagctttactgaattt
agttaccagttgttacaagggtatgattttgtgcatttatataagaatgaggggattagt
gttcagattggggggagtgatcaatgggggaatataacggctggaac-------------
--------------cgagttaattcgaaagattttgcaggttgaaggtgcttatgggctt
acatttcctcttcttttgaagagtgatgggactaagtttgggaaatctgaagagggggcg
atttggttatcgccggcaatgctgtcgccctacaagttttatcagcactttttcgcagtc
cctgatgctgatgttgtgaggtttttgaggatattgacctttcttgaaatggaggagatt
gatgatattgagagggatatgaagaagcctgattatgtgcccaacacggcacagagacgg
ttagcagaggaattaacacgttttgttcatggggaagaagggttggatgatgctgttttg
gcaacagaggcattaaggcctggtgccgaaactaaattggattccaaaaccattgaaggg
atttccaaagatgtgccttcttgctccttagcttataatgaagtccttaacctttctgtt
gtagatctttcggtattgtcgggtttgcttgatagtaagtctgctgctcgtcgtatgtta
aaacaaggtgggctttacttgaacaattgtcgggttgatggtgagggacgaaagatacgg
aaggaagacattgtagatggaaaggttctcttgttgtcagcagggaagaaaaacaagatg
gttgtcaggata---
>PAFTOL004617
accccattgaaggtctactgtggcttcgacccaactgccgaaagcctacatttgggtaat
ttgatgggcataattgtcctttcctggttccagaagtgcggccaccgccccgtcgccgtt
atcggcggcgccaccggccgggtcggggatccttccggcaagtcggccgagagacctgag
cttgatgaagaaaccctggagaagaacattcgaggtattgagtctattctgagtaagatt
ttgggtagttttggtgatgatggctttgtgattttgaataattatgattggtggaaggat
gtcagtttccttgattttcttaagaatgtgggaaggtatgctagagttggtgcaatgatg
tcaaaggagagtgtgaaaaagaggttagaatcagaacaagggatgagctttactgaattt
agttaccagttgttacaagggtatgattttgtgcatttgtataagaatgaggggattagt
gttcagattggggggagtgatcaatgggggaatataacgactggaac-------------
--------------cgagttaattcgaaagattttgcaggttgaaggtgtttatgggctt
acatttcctcttcttttgaagagtgatgggactaagtttgggaaatctgaagagggggcg
atttggttatcgccggcaatgctgtcgccctacaagttttatcagcactttttcgcagtc
cctgatgctgatgttgtgaggtttttgaggatattgaccttccttgaaatggaggagatt
gatgagattgagagggatatgaagaagcctgattatgtgcccaacacggcacagagacgg
ttagcagaggaattaacacgttttgttcatggggaagaagggttggatgatgctgttttg
gcaacagaggcattaaggcctggtgccgaaactaaattggattccaaaaccattgaaggg
attgccaaagatgtgccttcttgctctgtagcttataatgaagtgcttaacctctctgtt
gtagatctttcggtattgtcgggtttgcttgatagtaagtctgctgctcgtcgtatgtta
aaacaaggtgggatttacttgaacaattgtcgggttgatggtgagggacgaaagatacgg
aaggaagacattgtagatgggaaggttctcttgttgtcagcagggaagaaaaacaagatg
gttgtcaggata---
>PAFTOL004618
accgcattgaaggtctactgtggcttcgacccaactgccgaaagcctccatttgggtaat
ttgatgggcataattgtcctttcctggttccagaagtgtggccaccgccccgtcgccgtt
atcggcggcgccaccggccgcgtcggggatccttccggcaagtcggccgagagacctgag
cttgatgaagaaaccctagagaagaacattcgaggtattgagtctattctgagtaagatt
ttgcgtagttttggtgatgatgactttgtgattttgaataattataactggtggaaggat
gtcagtttccttgattttcttaagaatgtgggaaggtatgctagagttggtgcaatgatg
tcaaaggagagtgtgaaaaagaggttagaatcagaacaagggatgagctttactgaattt
agttaccagttgttacagggttatgattttgtgcatttgtataagaatgaggggattagt
gttcagattggtgggagtgatcaatgggggaatataacggctggaac-------------
--------------cgagttaattcgaaagattttgcaggttgaaggtgcttatgggctt
acatttcctcttcttttgaagagtgatgggacgaagtttggaaaatctgaagagggggcg
atttggttatcgccagcaatgctgtcgccctacaagttttatcagcactttttcacagtc
cctgatgctgatgttgtgaggtttttgaggatattgactttccttgaaatggaggagatt
gatgagattgagagggatatgaagaagcctgattatgtgcctaacacggcacagagacgg
ttagcagaagaattaacgcgttttgttcatggggaagaagggttggatgacgctgttaag
gcaacagaggcattaaggcctggtgccgaaactaaattggatacaaaaaccattgaacgg
attgcgaaagatgtgccctcttgctctttagcttataatgaagtgctgaacctttctgtt
gtagatctttcggcattgtcgggtttgctagagagtaagtccgctgctcgtcgtatatta
aagcaaggcgggctttacttgaacaattgtcgggttgatggtgagggacgaaagataggg
gaggaagacattgtagatgggaaggttctcttgttgtcagcagggaagaaaaacaagatg
gttgtgagggta---
>PAFTOL004619
accccgttgaaggtctactgtggcttcgacccaaccgcggaaagcctacatttgggtaat
ttgatgggcataatcgtcctttcctggttccagaagtgcggccactgccccgtcgccgtt
atcggcggtgccaccggccccgtcggcgatccttccggcaagtcggccgagagacctgag
cttgatgaagagaccctagagaagaacattcgaggtattgagtctatcctgagtaagatt
ttgggtaggtttggtgatgatgggtttgtgattttgaataattatgattggtggaaagat
tttagtttccttgattttctgaagaatgtgggaaggtatgctagggttggtgctatgttg
tcaaaggagagtgtgaaaaagaggttagaatcagaacaagggatgagttttactgaattt
agttaccagttgttacaaggatatgattttgtgcatttgtataagaatgaggggattagt
gttcagattggggggagtgatcaatgggggaatataacggctgggac-------------
--------------cgagttaattcgaaagattttgcaggttgaaggtgcttatgggctt
acgtttcctcttcttttgaagagtgatgggactaagtttgggaaatctgaagagggggcg
atttggttatcaccagcaattctgtcgccttacaaattttatcagtactttttcacggtc
cctgatgctgaagttgtgaggtttttgaggatattgactttccttgaaatggaggagatt
gatgagattgagagggatttgaagaggcctgattatgtgcccaacacggcacagagacgg
ttagccgaagaattaacgcgttttgttcacggggaagaagggttggatgaggctgttaag
gcaacagaggcattaaggcctggtgccgagactaaattggattcgaagaccattgaaggg
attgccaaagatgtgccctcttgctctttaggttataatgaagtgctaaacctctctgtt
gtagatctttcgttgttgtcgggtttgcttgagagtaagtcagctgcccgtcgtatgttg
aagcaaggtgggctttacttgaacaattgtcgggttgatggtgatgggagaaagataggg
gaggaagacattgtagatgggaagattctcttgttgtcagcagggaagaaaaacaagatg
gttgtcaggata---
>PAFTOL004620
accccattgaaggtctactgtggcttcgacccaactgccgaaagcctccatttgggtaat
ttgatggcsataattgtcctttcctggttccagaagtgtggtcaccgccccgtcgccgtt
atcggcggcgccaccggccgcgtcggggatccttccggcaagtcggccgagagacctgag
cttgatgaagawaccctagagaagaacattcgaggtattgagtctattctgagtaagatt
ttgcgtagttttggtgatgatgaytttgtgatcttgaataattataattggtggaagggt
gtcagtttccttgattttcttaagaatgtgggaaggtatgctagagttggtgcaatgatg
tcaaaggagagtgtgaaaargaggttagaatcagaacaagggatgagctttactgaattc
agttaccagttgttacaggggtatgattttgtgcatttgtataagaatgaggggattagt
gttcagattggtgggagtgatcaatggggraatataacggctggaac-------------
--------------ygagttaattcgaaagattttgcaggttgaaggygcttatgggctt
acatttcctcttcttttgaagagtgatgggactaagtttggaaaatctgaagagggggcg
atttggttatcgccagcaatgctgtcgccctacaagttttatcagcactttttcacagtc
cctgatgctgatgttgtgmggtttttgaggatgttgactttccttgaartggaggagatt
gatgagattgagagagatatgaagaggcctgattatgggcctaacacggcacagagacgg
ttggcwgaagaattaacgcgttttgttcatggggaagaagggttggatgamgctgttaag
gcaacagaggcattaaggcctggtgccgagactaaattggatacaaaaaccattgaaggg
attgcraaagatgtgccctcttgctctttagcttataatgaagtgctgaacctctctgtt
gtagatctttcggcattgtcgggtttgctagagagtaagtccgctgctcgtcgtatatta
aagcaaggcgggctttacttgaacaattgtcgggttgatggtgagggacgaaagatargg
gaggragacattgtwgatgggaaggttctcttgttgtcagcagggaagaaaaacaagatg
gttgtgaggata---
>PAFTOL004623
---------------------------------------------ctacatttgggtaat
ttaatgggcataattgtcctttcctggttccagaagtgcggccaccgccccgtcgccgtt
atcggcggcgccaccggccgcgtcggggatccttccggcaagtcggccgagagacctgag
cttgatgaagaaactctagagaagaacattcgaggtattgagtctattctgagtaagatt
ttgcgtagttttggtgatgatgactttgtgattttgaataattataattggtggaaggat
gtcagtttccttgattttcttaagaatgtgggaaggtatgctagagttggtgcaatgatg
tcaaaggagagtgtgaaaaagaggttagaatcagaacaagggatgagctttactgaattt
agttaycagttgttgcaggggtatgattttgtgtatttgtataagaatgaggggattagc
gttcagattggtgggagtgatcaatgggggaatataacggctggaac-------------
--------------cgagttaatccgaaagattttgcaggttgaaggtgcttacgggctt
acatttcctcttcttttgaagagtgatgggacgaagttcggaaaatctgaagagggkgcg
atttggttatcgccagcaatgctgtcgccctacaagttttatcagcactttttcacagtc
cctgatgctgatgttgygaggtttttgaggatattgactttccttgaaatggaggagatt
gatgagattgagagggatatgaagaagcctgattatgtgcctaacacggcacagagacgg
ttagcagaagaattaacgcgttttgttcatggagaagaagggttggatgacgctgttaag
gcaacagaggcattaaggcctggtgccaaaactaaattggatacaaaaaccattgaagag
attgcgaaagatgtgccctcttgctctttagcttataatgaagtgctgaacctttctgtt
gtagatctttcggcattgtcrggtttgctagagagtaagtccgctgctcgtcgtatatta
aagcaaggcgggctttacttgaacaattgtcgggttgatggtgagggacgaaagataggg
gaggaagacattgtagatgggaaggttctcttgttgtcagcagggaagaaaaacaagatg
gttgtgagggta---
>PAFTOL004624
accccattgagggtctactgtggcttcgacccaactgccgaaagcctacatttgggtaat
ttgatgggcataattgtcctttcctggttccagaagtgcggccaccgtcccgtcgccgtt
atcggcggtgccaccggccgcgtcggggatccttccggcaagtcggccgagagacctgag
cttgatgaaaaaaccctagagaagaacattcgaggtattgagtctattctgagtaagatt
tttggtggttttggtgataatggctttgtgattttgaataattatgattggtggaaggat
gtcagtttccttgattttcttaagaatgtgggaaggtatgctagagttggtgcaatgatg
tcaaaggagagtgtgaaaaagaggttagaatcagaacaagggatgagctttactgaattt
agttaccagttgttacaagggtatgattttgtgcatttatataagaatgaggggattagt
gttcaaattggggggagtgatcaatgggggaatataacggctggaac-------------
--------------cgagttaattcgaaagattttgcaggttgaaggtgcttatgggctt
acatttcctcttcttttgaagagtgatgggactaagtttgggaaatctgaagagggggcg
atttggttatcgccggcaatgctgtcaccctacaagttttatcagcactttttcgcagtc
cctgatgctgatgttgtgaggtttttgaggatattgaccttccttgaaatggaggagatt
gatcatattgagagggatatgaagaagcctgattatgtgcccaacacggcacagagacgg
ttagcagaggaattaacacgttttgttcatggagaagaagggttggatgatgctgttttg
gcaacagaggcattaaggcctggtgccgaaactaaattggactccaaaaccattgaaggg
atttccaaagatgtgccttcttgctctttagcttataatgaagtgcttaacctctctgtt
gtagatctttcggtattgtcgggtttgcttgatagtaagtctgctgctcgtcgtatgtta
aaacaaggtgggctttacttgaacaattgtcgggttgatggtgagggacgaaagatacgg
aaggaagacattgtagatgggaaggttctcttgttgtcagcagggaagaaaaacaagatg
gttgtcaggata---
>PAFTOL004625
accccattgaaggtctactgtggcttcgacccaactgccgaaagcctacatttgggtaat
ttgttgggcataattgtcctttcctggttccagaagtgcggccaccgccccgtcgccgtt
atcggcggcgccaccggccaagtcggagatccttccggcaagtcggccgagagacctgag
cttgatgaagaaaccctggagaagaacattcgaggtattgagtctattctgagtaagatt
ttgggtcgttttggtgatgatggctttgtgattttgaataattatgattggtggaaggat
gtcagtttccttgattttcttaagaatgtgggaaggtatgctagagttggtgcaatgatg
tcaaaggagagtgtgaaaaagaggttagaatcagaacaagggatgagctttactgaattt
agttaccagttgttacaagggtatgattttgtgcatttgtataagaatgaggggattagt
gttcagattggggggagtgatcagtgggggaatataacggctggaac-------------
--------------cgagttgattcgaaagattttgcaggttgaaggtgtttatgggctt
acatttcctcttcttttgaagagtgatgggacyaagtttgggaaatctgaagagggggcg
atttggttgtcgccggcaatgctgtcgccctacaagttttatcagcactttttcgcagtc
cctgatgctgatgttgtgaggtttttgaggatattgaccttccttgaaatggaggagatt
gatgagattgagagggatatgaagaagcctgattatgtgcccaacacggcacagagacgg
ttagcagaggaattaacacgttttgttcatggggaagaagggttggatgatgctgttttg
gcaacagaggcattgaggcctggtgccgaaactaaattggattccaaaaccattgaaggg
attgccaaagacgtgccttcttgctctttagcttataatgaagtgcttaacctctctgtt
gtagatctttcggtattgtccggtttgcttgatagtaagtctgctgctcgtcgtatgtta
aaacaaggtgggatttacttgaacaattgtcgggttgatggtgagggacggaagatacgg
aaggaagacattgtagatgggaaggttctcttgttgtcagcagggaagaaaaacaagatg
gttgtcaggata---
>PAFTOL004626
accccattgaaggtctactgtggcttcgacccaactgccgaaagcctacatttgggtaat
ttgatgggcataattgtcctttcctggttccagaagtgcggccaccgccccgtcgccgta
atcggcggcgccaccggccgcgtcggggatccttccggcaagtcggccgagagacctgag
cttgatgaagaaaccctagagaagaacattcgaggtattgagtctattctgagtaagatt
ttgggtagttttggtgatgatggctgtgtgattttgaataattatgattggtggaaggat
gtcagtttccttgattttcttaagaatgtgggaaggcatgctagagttggtgcaatgttg
tcaaaggagagtgtgaaaaagaggttagagtcagaacaagggatgagctttactgaattt
agttaccagttgttacaagggtatgattttgtacatttgtataagaatgaggggattagt
gttcagattggggggagtgatcaatgggggaatataacggctggaac-------------
--------------cgagttaattcgaaggattttgcaggttgaaggtgcttatgggctt
acatttcctcttcttttgaagagtgatgggactaagtttgggaaatctgaagagggggcg
atttggttatcgccagcaatgctgtcgccctacaagttctatcagcactttttcacagtc
cctgatgctgatgttgtaaggtttttgaggatattgaccttccttgaaatggaggagatt
gatgagattgagagggatatgaagaggcctgattatgtgcccaacatggcacagagacgg
ttagcagaggaattaacacgttttgttcatggggaagaagggttggatgacgctgttttg
gcaacagaggcattaaggcctggtgccgaaactaaattggattccaaaaccattgaaggg
attgccaaagatgtgccttcttgctctttagcttataatgaagtgcttaacctctctgtt
gtagatctttcggtattgtcgggtttgcttgagagtaagtccgctgctcgtcgtatgcta
aagcaaggtgggctttacttgaacaattgtcgggtagatggtgacagacgaaagatacgg
gaggaagacattgtagatgggaaggttctcttgttgtcagcagggaagaaaaacaagatg
gttgtcaggata---
>PAFTOL004627
---ccattgaaggtctactgcggcttcgacccaactgccgaaagcctacatttgggtaat
ttgatgggcataattgtcctttcctggttccagaagtgcggctaccgccccgtcgccgtt
atcggcggtgccaccggccgcgtcggggatccttccggcaagtcggccgagagacctgag
cttgatgaaggaaccctcgagaagaacattcgaggtattgagtctattctgagtaagatt
ttgggtagttttggtgatgatgactttgtgattttgaataattatgattggtggaaggat
gtcagtttccttgattttcttaagaatgtgggaaggtatgctagagttggtgccatgatg
tcaaaggagagcgtgaaaaagaggttagaatcagaacaagggatgagctttactgaattt
agttaccagttgttacaggggtatgattttgtgcatttgtataagaatgaggggattagt
gttcagattggtgggagtgatcaatgggggaatataacggctggaac-------------
--------------cgagttaattcgaaagattttgcaggttgaaggtgcttatgggctt
acatttcctcttcttttgaagagtgatgggactaagttyggaaaatctgaagagggggcg
atttggttatcgccagcaatgctgtcgycctacaagttttatcagcactttttcacagtc
cctgacgctgatgttgtgaggtttttgaggatgttgactttccttgaaatggaggagatt
gatgagattgagagggatatgaagaagcctgattatgtgcctaacacggcacagagacgg
ttagccgaagaattaacgcgttttgttcatggggaagaagggttggatgacgctgtwaag
gcaacagaggcattaaggcctggtgccgagactaaattggatacaaaaaccatygaaggg
attgcgaaagatgtgccctcttgctctttagcttataatgaagtgctgaacctctcygtt
gtagatctttcggcactgtcgggtttgctagagagtaagtccgctgctcgtcgtatatta
aagcaaggcgggctttacttgaacaattgtcgggttgatggtgagggacgaaagataggg
gaggaagacattgtagatgggaaggttctcttgttgtcagcagggaagaaaaacaagatg
gttgtgaggata---
>PAFTOL004629
gccccattgaaggtctactgtggcttcgacccaactgccgcaagcctacatttgggtaat
ttgatgggcataattgtcctttcctggttccacaagtgcggccaccgccccgtcgccgtt
atcggcggcgccaccggccgcgtcggcgatccttccggcaagtcggccgagagacctgag
cttgatgaagaaaccctagagaagaacattcgaggtattgagtctattctgagtaagatt
ttgggtagttttggtgatgatggctttgtgattttgaataattacgattggtggaaggat
gtcagtttccttgattttcttaagaatgtgggaaggtatgctagagttggtgcaatgatg
tcaaaggagagtgtgaaaaagaggttagaatcagaacaagggatgagctttactgaattt
agttaccagttgttacaggggtatgattttgtgcatttgtataagaatgaggggattagt
gttcagattggggggagtgatcaatgggggaatataacggctggaac-------------
--------------cgagttacttcgaaagattttgcaggttgaaggtgcttatgggctt
acatttcctcttcttttgaagagtgatgggactaagtttgggaagtctgaagagggggcg
atttggttatcgccagcaatgctgtcaccctacaagttttatcagcactttttcacagtc
cccgatgctgatgttgtgaggtttttgaggatattgaccttccttgaaatggaggagatt
gatgagattgagagggatatgaagaggcctgattatatgcccaacacggcacagagacgg
ttagcagaggaattaacacggtttgttcatggggaagaagggttgcatgacgctgctttg
gcaacagaagcattaaggcctggtgccgaaactaaattggattccaagaccattgaaggg
attgccaaagatgtgccttcttgctctttagcttataatgaagtgcttaacctctctgtt
gtagatctttcggtattgtcgggtttgcttcaaagtaagtctgctgctcgtcgtatgcta
aagcaaggtgggctttacttgaacaattgtcgggttgatggtgagggacgaaagatacgg
gaggaagacattgtagatgggaaggttctcttgttgtcagcagggaagaaaaacaagatg
gttgtcaggata---
>PAFTOL004631
------------------------------------------agcctacatttgggtaat
ttgatgggcataattgtcctttcctggttccagaagtgcggccaccgtcccgtcgccgtt
atcggcggtgccaccggccgcgtcggggatccttccggcaagtcggccgagagacctgag
cttgatgaagaaaccctagagaagaacattcgaggtattgagtctattctgagtaagatt
tttggtggttttggtgataatggctttgtgattttgaataattatgattggtggaaggat
gtcagtttccttgattttcttaagaatgtgggaaggtatgctagagttggtgcaatgatg
tcaaaggagagtgtgaaaaagaggttagaatcagaacaagggatgagctttactgaattt
agttaccagttgttacaagggtatgattttgtgcatttatataagaatgaggggattagt
gttcaaattggggggagtgatcaatgggggaatataacggctggaac-------------
--------------cgagttaattcgaaagattttgcaggttgaaggtgcttatgggctt
acatttcctcttcttttgaagagtgatgggactaagtttgggaaatctgaagagggggcg
atttggttatcgccggcaatgctgtcaccctacaagttttatcagcactttttcgcagtc
cctgatgctgatgttgtgaggtttttgaggatattgaccttccttgaaatggaggagatt
gatcatattgagagggatatgaagaagcctgattatgtgcccaacacggcacagagacgg
ttagcagaggaattaacacgttttgttcatggagaagaagggttggatgatgctgttttg
gcaacagaggcattaaggcctggtgccgaaactaaattggactccaaaaccattgaaggg
atttccaaagatgtgccttcttgctctttagcttataatgaagtgcttaacctctctgtt
gtagatctttcggtattgtcgggtttgcttgatagtaagtctgctgctcgtcgtatatta
aaacaaggtgggctttacttgaacaattgtcgggttgatggtgagggacgaaagatacgg
aaggaagacattgtagatgggaaggttctcttgttgtcagcagggaagaaaaacaagatg
gttgtcaggata---
>PAFTOL004632
accccattgaaggtctactgtggcttcgacccaactgccgaaagcctacatttgggtaat
ttgatgggcataattgtcctttcctggttccagaagtgcggccaccgccccgtcgccgtt
atcggcggcgccaccggccgcgtcggggatccttccggcaagtcggccgagagacctgag
cttgatgaagaaaccctagagcagaacattcgaggtattgrgtctattctgagtaagatt
ttgggtagttttggtgatgatggctgtgtgatyttgaataaktatgattggtggaaggat
gtcagtttccttgaytttcttaagaatgtgggaaggcatgctagagttggtgcaatgatg
tcaaaggagagtgtgaaaaagaggttagaatcagaacaagggatgagctttactgaattt
agttaccagttgttacaagggtatgattttgtgcatttgtataagaatgaggggattagt
gttcagattggggggagtgatcaatgggggaatataacggctggaac-------------
--------------cgagttaattcgaaagattttgcaggttgaaggtgcttatgggctt
acatttcctcttcttttgaagagtgatgggactaagtttgggaaatctgaagagggggcg
atttggttatcgccagcaatgctgtcgccctacaagttttatcagcactttttcacagtc
cctgatgctgatgttgtaaggtttttgaggatattgaccttccttgaaatagaggagatt
gatgagattgagagggatatgaagaggcmtgrctatgtacccaactcggcacagagacgg
ttagcagaggaattaacacgttttgttcatggggaagaagggttggatgacgctgttttg
gcaacagaggcattaaggcctggtgccaaaactaaattggattccaaaaccattgaaggg
attgccaatgatgtgccttcttgctctttagcttataatgaagtgcttaacctctctgtt
gtagatctttcggtattgtcgggtttgcttgagagtaagtccgctgctcgtcgtatgtta
aagcaaggtgggctttacttgaacaattgtcgggttgatggtgagggacgaaagatacgg
gaggaagacattgtagatgggaaggttctcttgttgtcagcagggaagaaaaacaagatg
gttgtcaggata---
>PAFTOL004633
accccattgaaggtttactgtggcttcgacccaactgccgaaagcctacatttgggtaat
ttgatgggcataattgtcctttcctggttccagaagtgcggccaccgccccgtcgccgtt
atcggcggcgccaccggccgcgtaggcgatccttccggcaagtcggccgagagacctgag
cttgatgaagaaaccctagagaagaacattcgaggtattgagtatattctgagtaggatt
ttgggtagttttggtgatgatggttttgtgattttgaataattatgattggtggaaggat
gtcagtttccttgattttcttaagaatgtgggaaggtatgctagagttggtgcaatgatg
tcaaaggagagtgtgaaaaagaggttagaatcagaacaagggatgagctttactgaattt
agttaccagttgttacaggggtatgactttgtgcatttgtataagaataaggggattagt
gttcagattgggggaagtgatcaatgggggaatataactgctggaac-------------
--------------agagttaattcgaaagattttgcaggttgaargtgcttatgggctt
acatttcctcttcttttgaagagtgatgggactaagttcggaaaatctgaagagggggcg
atttggttatcgccggcaatgctctcgccctacaagttttatcagcactttttcacagtc
cctgatgctgacgttgtgaggtttttgaggatattgactttccttgaaatggaggagatt
gatgagattgagatggatatgaagaggcctgattatgtgcctaacacagcacagagacgg
ttagcagaagaattaacgcgttttgttcatggggaagaagggttggatgacgctgttaag
gcaacagaggcattaaggcctggtgcrgagactaaattggattcaaaaaccattgaaggg
attgcgaaagatgtaccctcttgctctttagcttataatgaagtgctgaacctctctgtt
gtagatctttcggtattgtcgggtttgcttgagagcaagtccgctgctcgtcgtatatta
aagcaaggcgggctttacttgaacaatygtcgggttgatggtgagggacgaaagataggg
gaggtagacattgtagatgggaaggttctcttgttgtcagcagggaagaaaaacaagatg
gttgtgaggata---
>PAFTOL004634
accccattaaaggtctattgtggcttcgacccaactgccgaaagcctacatttgggtaat
ttgatgggcataattgtccttacctggttccaaaagtgcggccaccgccccgtcgccgtt
atcggcggcgccaccggccgcgtaggtgatccttccggcaagtcggccgagagacctgag
cttgatgaagaaacccyagagaagaacattcgaggtattgagtctactctgagtaggatt
ttgggtagttttgatgatgatggttttgtgattttgaataattatgattggtggaaggat
gtcaatttccttgattttcttaagaatgtgggaaggtatgctagagttggtgcaatgatg
tcaaaggagagtgtgaaaaagaggttggaatcagagcaagggatgagctttactgaattc
agttaccagttgttacaggggtatgattttgtgcatttgtataagaatgaggggatcagt
gttcagattggggggagygatcaatgggggaatataacggctggaac-------------
--------------cgagttaattcgaaagattttgcaggttgaaggtgcttatgggctt
acatttcctcttcttttgaagagtgatgggactaagttcggaaaatctgaagagggggcg
atttggttatcgccagcaatgctgtcaccctacaagttttatcagcactttttcgtagtc
cctgatgctgacrtcgtgaggtttttgaggatgttgactttccttgaaatggaggagatt
gatgagattgagagggatatgaagaggcccgattatgtgcctaacacagcacagagacgg
ttagcagaagaattaacgcgttttgttcatggggaagaagggttggatgatgytgttaag
gcgacagaggcattaaggcctggtgccgagactaaattggattcaaaaaccattgaaggg
attgcgaaagatgtaccctcttgctctttaacttataatgaagtgctgaacctctctgtt
gtagatctttcggtattgtcaggtttgcttgagagcaagtccgctgctcgtcgtatatta
aagcaaggcgggctttacttgaacaattgtcgggttgatggtgagggacgaaagataggg
gaggaagacattgtagatgggaaggtcctcttgttgtcagcagggaagaaaaacaagatg
gttgtgagtata---
>PAFTOL004635
------------------------------------------------------------
---------------------------ttccagaagtgcggccaccgccccgtcgccatt
atcggtggtgccaccggccgcgtcggggatccttccggcaagtcggccgagagacctgag
cttgatgaagaaaccctagagaagaacattcgaggtattgagtctactctgagtaggatt
ttgggtaggtttgttgatgatggttttgtgattttgaataattatgattggtggaaggat
gtcagtttccttgattttcttaagaatgtgggaaggtatgctagagttggtgcaatgatg
tcaaaggagagtgtgaaaaagaggttggaatcagaacaagggatgagctttactgaattt
agttaccagttgttacaggggtatgattttgtgcatttgtataagaatgaggggattagt
gttcagattggggggagtgatcaatgggggaatataacggctggaac-------------
--------------cgagttaattcgaaagattttgcaggttgaaggtgcttatgggctt
acatttcctcttcttttgaagagtgatgggactaagttcggaaaatctgaagagggggcg
atttggttatcgccagcaatgctgtcaccctacaagttttatcagcgctttttcgtagtc
cctgatgctgacgtcgtgaggtttttgaggatattgactttccttgaaatggaggagatt
gataagattgagagggatatgaagaggcccgattatgtgcctaacatggcacagagacgg
ttagcagaagaattaacgcgttttgttcatggggaagaagggttggatgatgctgttaag
gcaacagaggcattaaggcctggtgccgagactaaattggattcaaaaaccattgaaggg
attgcgaaagatgtaccctcttgctctctaacttataatgaagtgctgaacctctctgtt
gtagatctttcagtattgtcaggtttgcttgagagtaagtccgctgctcgtcgtatakta
aarcaaggygggctttacttgaacaattgtcgggttgatggkgagggwcgaaagataggg
gaggaagacattgtagatgggaaggttctcttgttgtcagcagggaagaaaaacaagatg
gttgtgagtata---
>PAFTOL004636
---------------tactgcggcttcgatccaactgccgaaagcctacatttgggtaat
ttgatgggcataattgtcctttcctggttccagaagtgcggccaccgccccgtcgccatt
atcggtggtgccaccggccgcgtcggggatccttccggcaagtcggccgagagacctgag
cttgatgaaggaaccctagagaagaacattagaggtattgagtctattctgagtaagatt
ttgrgtagttttggtgatgatgactttgtgattttgaataattatgattggtggaaggat
gtcagtttccttgattttcttaagaatgtgggaaggtatgctagagttggtgcaatgatg
tcaaaggagagtgtgaaaaagaggttagaatcagaacaagggatgagctttactgaattt
agttaccagttgttacaggggtatgattttgtgcatttgtataagaatgaggggattagt
gttcagattggtgggagtgatcaatgggggaatataacggctggaac-------------
--------------cgagttaattcgaaagattttgcaggttgaaggtgcttatgggctt
acatttcctcttcttttgaagagtgatgggactaagtttggaaaatctgaagagggggcg
atttggttatcgccagcaatgctgtcrccttacaagttttatcagcactttttcacagtc
cctgatgctgatgttgtgaggtttttgaggatgttgactttccttgaaatggaggagatt
gatgcgattgagagggatatgcagaggcctgattatgtgcctaacayggcacagagacgg
ttagccgaagaattaacgcgttttgttcatggggaaggagggttggatgacgctgttaag
gcaacagaggcattaaggcctggtgccgagactaaattggatgcaaaaaccattgaaggg
attgcgaaagatgtgccctcttgctctttagcttataatgaagtgctgaacctctctgtt
gtagatctttcagcattgtcgggtttgctagagagtaagtccgctgctcgtcgtatatta
aagcaaggcgggctttacttgaacaattgtcgggttgatggtgaggaacgaaagatagag
gaggaagacattgtagatgggaaggttctcttgttgtcagcagggaagaaaaacaagatg
gttgtgaggata---
>PAFTOL004637
---ccgttcaaggtgtactgtggctttgacccaactgcggagagcctacatttgggcaat
ttgatgggcataatcgtcctttcctggttccagaagtgcggccaccgccccgtcgccgtc
atcggcggcgccaccggccgcgtcggcgatccttccggcaagtcggcggagagacctgag
cttgatgaacaaaccctagagaagaacattcgaggtattgagtctattctgagtaagatt
ttgggtaggtttggtgatgatggttttgtgattttgaataattatgattggtggaaggat
gctagtttccttgattttcttaagaatgtggggaggtatgctagggttggtgcaatgatg
tcgaaagagagtgtgaaaaagaggttagaatcagaacaggggatgagttttactgaattt
agttatcagttgttacaagggtatgattttgtgcatttgtataagagtgtggggattagt
gttcagattggggggagtgatcaatgggggaatataacggctgggac-------------
--------------cgagttaattcgaaagattttacaggttgaaggtgcttatgggctt
acatttcctcttcttttgaagagtgatgggactaagtttgggaaatctgaagagggggcg
atttggttatcgccagcaatgctgtcgccttacaagttttatcagtactttttcacggtc
cctgatgctgatgttgtgaggtttttgaggatattgactttccttgaaatggaggagatt
gatgagattgagagggatatgaagaggcctgattatgtgcccaacatggcacagagacgg
ttagcagaagaattaacgcgttttgttcatggggaagaagggttggaggaggctgttacg
gcaaccgaggcattgaggcctggtgccaagactaagttggattcgaaaagcattgaagga
attgccaaggatgtgccctcttgctctttagcttatagtgaagtgctaaacctctctgtt
gtagatctttcggttttgtcgggtttgcttgagagtaagtctgctgctcgtcgtatgttg
aagcaaggtggactgtatttgaacaattgtcgggttgatggtgaaggaagaaagataggg
gaggaagatatcgtggatgggaaggttctcctgttgtcagctggaaagaaaaacaagatg
gttgtgaggata---
>PAFTOL004638
accccgttgaaggtctactgtggcttcgacccaactgccgaaagcctacatttgggtaat
ttgwtgggcataattgtcctttcctggttccagaagtgcggccaccgccccrtcgccgtt
atcggcggcgccaccggccgcgtcggagatccttccggcaagtcggccgagagacctgag
cttgatgaagaaaccctggaraagaacattcgaggtattgagtctattctgagtaagatt
ttgggtrgttttggtgatgatggctttgtgattttgaataattatgattggtggaaggat
gtcagtttccttgattttcttaagaatgtgggaaggtatgctagagttggtgcaatgatg
tcaaaggagagtgtgaaaaagaggttagaatcagarcaagggatgagctttactgaattt
agttaccagttgttacaagggtatgattttgtgcatttgtataagaatgaggggattagt
gttcagattggggggagtgatcaatgggggaatataacggctggaac-------------
--------------cgagttaattcgaaagattttgcaggttgaaggtgtttatgggctt
acatttcctcttcttttgaagagtgatgggactaagtttgggaaatctgaagagggggcg
atttggttatcgccrgmaatgctgtcgccctacaagttttatcagcactttttcgcagtc
ccygatgctgatgttgtgaggtttttgaggatattgaccttccttgaaatggaggagatt
gatgagattgagagggatatgaagaagcctgattatgtgcccaacacggcacagagacgg
ttagcagaggaattaacacgttttgttcatggggaagaagggttggatgatgctgttttg
gcaacagaggcaytaaggcctggtgccgaaactaaattggattccaaaaccattgaaggg
attgccaaagatgtgccttcttgctctttagcttataatgaagtgcttaacctctctgtt
gtagatctttcggtattgtcgggtttgcttgatagtaagtctgctgctcgtcgyatgtta
aaacaaggtgggatttacttgaacaattgtcgggttgatggtgagggacgaaagataygg
aaggaagacattgtagatgggaaggttctcttgttgtcagcagggaagaaaaacaagatg
gttgtcaggata---
>PAFTOL004639
---------------------------------------------------------aat
ttgatgggcataattgtcctttcctggtttcagaagtgcggccaccgccccgtcgccgtt
atcggcggcgccaccggccgcgtcggggatccttccggcaagtcggccgagagacctgag
cttgatgaagaaaccctagagaagaacattcgaggtattgagtctattctgagtaagatt
ttgggtagttttggtgatgatggctgtgtgattttgaataattatgattggtggaaggat
gtcagtttccttgattttcttaagaatgtgggaaggcatgctagagttggtgcaatgttg
tcaaaggagagtgtgaaaaagaggttagagtcagaacaagggatgagctttactgaattt
agttaccagttgttacaagggtatgattttgtgcatttgtataagaatgaggggattagt
gttcagattggggggagtgatcaatgggggaatataacggctggaac-------------
--------------cgagttaattcgaaggattttgcaggttgaaggtgcttatgggctt
acatttcctcttcttttgaagagtgatgggactaagtttgggaaatctgaagagggggcg
atttggttatcgccagcaatgctgtcgccctacaagttctatcagcactttttcacagtc
cctgatgctgatgttgtaaggtttttgaggatattgaccttccttgaaatggaggagatt
gatgagattgagagggatatgaagaggcctgattatgtgcccaacacggcacaaagacgg
ttagcagaggaattaacacgttttgttcatggggaagaagggttggatgacgctgttttg
gcaacagaggcattaaggcctggtgccgaaactaaattggattccaaaaccattgaaggg
attgccaaagatgtgccttcttgctctttagcttataatgaagtgcttaacctctctgtt
gtagatctttcggtattgtcaggtttgcttgagagtaagtccgctgctcgtcgtatgcta
aagcaaggtgggctgtacttgaacaattgtcgggttgatggtgagggacgaaagatacgg
gaggaagacattgtagatgggaagattctcttgttgtcagcagggaagaaaaacaagatg
gttgtcaggata---
>PAFTOL004640
accgcattgaaggtctactgtggcttcgacccaactgccgaaagcctacatttgggtaat
ttgatgggcataattgtcctttcctggttccagaagtgcggccaccgcccagtcgccgtt
atcggcggcgccaccggccgcgtcggggatccttccggcaagtcggctgagagacctgag
cttcatgaagaaaccctagagaagaacatgcgaggtattgagtctattctgtgtaagatt
ttgggtagttttggtgatgatggctttgtgattttgaataattatgattggtggaaggat
gtcagtttccttgattttcttaagaatgtgggaaggtatgctagagttggtgcaatgatg
tcaaaggagagtgtgaaaaagaggttagaatctgaacaagggatgagctttactgaattt
agttaccagttgttacaagggtatgattttgtgcatttgtataagaatgaagggattagt
gttcagattggggggagtgatcaatgggggaatataacggctggaac-------------
--------------cgagttaattcgaaagattttgcaggttgaaggagcttatgggctt
acatttcctcttcttttgaagagtgatgggactaagtttgggaaatctgaagagggggcg
atttggttatcgccagcaatgctgtcgccctacaagttttatcagcactttttcacagtc
cctgatgctgatgttgtgaggtttttgaggatattgaccttccttgaaatggaggagatt
gatgagattgagagggatatgaagaggcctgattatgtgcccaacacggcacagagacgg
ttagcagaggaattaacacgttttgttcatggggaagaaggattggatgatgctgttttg
gcaacagaggcattaaggcctggtgccgaaactaaattggattccaaaaccattgaaggg
attgccaaagatgtgccttcttgctctttagcttataatgaagtgcttaacctctctgtt
gtagatctttcggtattgtcgggtttgcttgagagtaaatccgctgctcgtcgtatgtta
aagcaaggtgggctttacttgaacaattgtcgggttgatggtgagggacgaaagatacag
gaggaagacattgtagatgggaaggttctcttgttgtcagcagggaagaaaaacaagatg
gttgtcaggata---
>PAFTOL004642
accccattgaaggtctactgtggcttcgacccaactgccgaaagcctacatttgggtaat
ttgatgggcataattgtcctttcctggttccagaagtgcggccaccgccccgtcgccgtt
atcggcggcgccaccggccgcgtcggggatccttccggcaagtcggccgagagacctgag
cttgatgaagaaaccctagagaagaacattcgaggtattgagtctattctgagtaagatt
ttgggtagttttggtgatgatggctttgtgattttgaataattatgattggtggaaggat
gtcagtttccttgattttcttaagaatgtgggaaggtatgctagagttggtgcaatgatg
tcaaaggagagtgtgaaaaagaggttagaatcagaacaagggatgagctttactgaattt
agttaccagttgttacaagggtatgattttgtgcatttatataagaatgaggggattagt
gttcagattggggggagtgatcaatgggggaatataacggctggaac-------------
--------------cgagttaattcgaaagattttgcaggttgaaggtgcttatgggctt
acatttcctcttcttttgaagagtgatgggactaagtttgggaaatctgaagagggggcg
atttggttatcgccggcaatgttgtcgccctacaagttttatcagcactttttcgcagtc
cctgatgctgatgttgtgaggtttttgaggatattgactttccttgaaatggaggagatt
gatgagattgagagggatatgaagaagcctgattatgtgcccaacacggcacagagacgg
ttagcagaggaattaacacgttttgttcatggggaagaagggttggatgatgctgttttg
gcaacagatgcattaaggcctggtgccgaaactaaattggattccaaaaccattgaaggg
atttccaaagatgtgccttcttgctctttagcttataatgaagtgcttaacctctctatt
gtagatctttcggtattgtcgggtttgcttgatagtaagtctgctgctcgtcgtatgtta
aaacaaggtgggctttacttgaacaattgtcgggttgatggtgagggacgaaagatacgg
aaggaagacattgtagatgggaaggttctcttgttgtcagcagggaagaaaaacaagatg
gttgtcaggata---
>PAFTOL004644
accccattgaaggtatactgtggcttcgacccaactgccgaaagcctacatttggggaat
ttgatgggcataattgtcctttcctggttccagaggtgcggccaccgccccgtcgccgtt
gtcggcggcgccaccggccgcgtcggcgatccttccggcaagtcggccgagagacctgag
cttgatgaagaaaccctagagaagaacattcgaggtattgagtctattctgagtaggatt
ttgtgtagttttggtgatgatggttttgtgattttgaataattatgattggtggaaggat
gttagtttccttgattttcttaagaatgtgggaaggtgtgctagagttggtgcaatgatg
tcaaaggagagtgtaaaaaagaggttagaatcagaacaagggatgagctttactgaattt
agttaccagttgttacaagggtatgattttgtgcatttgtataagaatgaggggattagt
gttcagattggggggagtgatcaatgggggaatataacggctggaac-------------
--------------cgagttaattcgaaagattttgcaggttgaaggtgcttatgggctt
acatttcctcttcttttgaagagtgatgggactaagtttgggaaatctgaagagggggcg
atttggttatcgccagcaatgctgtcaccctacaagttttatcagcactttttcacagtc
cctgatgctgatgttgtgaggtttttgaggatattgactttccttgaaatggaggagatt
gatgagattgagagggatatgaagaggtctgattatgtgcccaacacggcacagagacgk
ttagcagaggaattaacgygttttgttcatggggaagaagggttggatgacgctgttttg
gcaacagaggcattaaggcctggtgccgaaactaaattggattcgaaaaccattgaaggg
attgccaaagatgtgccctcttgctctttagcttataatgaagtgcttaacctctctgtt
gtagatctgtcggtattrtcgggtttgcttgagagtaagtccgctgctcgtcgtatgtta
aggcaaggtgggctttacttgaacaatagtcgggttgatggtgagggacgaaagatrcgg
gaggaagacatggtagatggcaaggttctcttgttgtcagcagggaagaaaaacaagatg
gttgtcaggata---
>PAFTOL004646
accccattgagggtctactgtggcttcgaccccactgccgaaagcctacatttgggtaat
ttgatgggcataattgtcctttcctggttccagaagtgcggccaccgtcccgtcgccgtt
gtcggcggtgccaccggccgcgtcggggatccttccggcaagtcggccgagagacctgag
cttgatgaagaaaccctagagaagaacattcgaggtattgagtctattctgagtaagatt
ttgggtagttttggcgataatggctttgtgattttgaataattatgattggtggaaggat
gtcagtttccttgattttcttaagaatgtgggaaggtatgctagagttggtgcaatgatg
tcaaaggagagtgtgaaaaagaggttagaatcagaacaagggatgagcttcactgaattt
agttaccagttgttacaagggtatgattttgtgcatttatataagaatgaggggattagt
gttcagattggggggagtgatcaatgggggaatataacggctggaac-------------
--------------cgagttaattcgaaagattttgcaggttgaaggtgcttatgggctt
acatttcctcttcttttgaagagtgatgggaataagtttgggaaatctgaagagggggcg
atttggttatcgccggcaatgctgtcaccctacaagttttatcagcactttttcgcagtc
cctgatgctgatgttgtgaggtttttgaggatattgaccttccttgaaatggaggagatt
gatgatattgagagggatatgaagaagcctgattatgtgcccaacacggcacagagacgg
ttagcagaggaattaacacgttttgttcatggagaagaagggttggatgatgctgttttg
gcaacagaggcattaaggcctggtgccgaaactaaattggactccaaaaccattgaaggg
atttccaaagatgtgccttcttgctccttagcttataatgaagtgcttaacctctctgtt
gtagatctttcagtattgtcgggtttgcttgatagtaagtctgctgctcgtcgtatgtta
aaacaaggtgggctttacttgaacaattgtcgggttgatggtgagggacgaaagatacgg
aaggaagacattgtagatgggaaggttctcttgttgtcagcagggaagaaaaacaagatg
gtcgtcaggata---
>PAFTOL004647
acccccttgaaggtctactgtggcttcgacccaactgccgaaagcctacatttgggtaat
ttgatgggcataattgtcctttcatggttccagaagtgcggccaccgccccgtcgccgtt
atcggcggcgccaccggccgcgtcggggatccttccggcaagtcggccgagagacctgag
cttgatgaagaaaccctagagaagaacattcgaggtattgagtctattctgagtaagatt
ttgggtagttttggtgatgatgactttgtgattttgaataattatgattggtggaaggat
gtcagtttccttgattttcttaagaatgtgggaaggtatgctagagttggtgcaatgatg
tcaaaggagagtgtgaaaaagaggttagaatcagaacaaggtatgagctttactgaattt
agttaccagttgttacaggggtatgattttgtgcatttgtataagaatgaggggattagt
gttcagattggtgggagtgatcaatgggggaatataacggctggaac-------------
--------------cgagttaattcgaaagattttgcaggttgaaggtgcttatgggctt
acatttcctcttcttttgaagagtgatgggactaagtttggaaaatctgaagagggggcg
atttggttatcgccagcaatgctgtcgccctacaagttttatcagcacttttttacagtc
cctgatgctgatgttgtgaggtttttgaggatattgactttccttgaaatggaggagatt
gatgagattgagagggatatgaagaggcctgattatgttcctaacacagcacagagacgg
ttagcagaagaattaacacgttttgttcatggggaagaagggttggatgacgctgttaag
gcaacaaaggcattaaggcctggggccgaggctaaattggatacaaaaaccattgaaggg
attgcgaaagatgtaccctcttgctctttagcttataatgaagtgctgaacctctctgtt
gtagatctttcggcattgtcgggtttgcttgagagtaagtccgctgctcgtcgtatatta
aagcaaggcgggctttacttgaacaattgtcgggttgatggtgagggacgaaagataggg
gaggaagacattgtagatgggaaggttctcttgttgtcagcagggaagaaaaacaagatg
gttgtgaggata---
>PAFTOL004648
accccattgaaggtctactgtggcttcgacccaactgccgaaagcctacatttgggtaat
ttgatgggcataattgtcctttcctggttccagaagtgcggccaccgccccgtcgccgtt
atcggcggcgccaccggccgcgtcggagatccttcgggcaagtcggcsgagagacctgag
cttgatgaagaaaccctagagaagaacattcgaggtattgagtctattctgagtaagatt
ttgggtagttttggtgatgatggctgtgtgattttgaataattatgattggtggaaggat
gtcagtttccttgattttcttaagaatgtgggaaggcatgctagagttggtgcaatgatg
tcaaaggagagtgtgaaaaagaggttagaatcagaacaagggatgagctttrctgaattt
agttaccagttgttacaagggtatgattttrtgcatttgtgtaagaatgaggggattagt
attcagattggggggagtgatcaatgggggaatataacggcyggaac-------------
--------------cgagttaattcgaaagattttgcaggttgaaggtgcttatgggctt
acgtttcctcttcttttgaagagtgatgggactaagtttgggaaatctgaagagggggcg
atttggttgtcgccagcaatgctgtcgccctacaagttttatcagcactttttcactgtc
cctgatgctgatgttgtaaggtttttgaggatattgagcttccttgaaatggaggagatt
gatgagattgagagggatatgaagaggccwgattatgtgcccaacacggcacaragacgg
ttagcagaggaattaacacgttttgttcatggggaagaagggttgaatgacgctgttttg
gcaacagaggcattaaggcctggtgccgaawctaaattggattccaaaaccattgaaggg
attgccaaagatgtgccttcttgctctttagcttatgatgaagtgcttaacctctctgtt
gtrgatctttcggtattctcgggtttgcttgagagtaagtccgctgctcgtcgtatgtta
aagcaaggtgggctttacttgaacaattgtcgggttgatggtgagggacgaaagatacgg
gaggaagacattgtagatgggaaggttctcttgttgtcagcaggtaagaaaaacaagatg
gttgtcaggata---
>PAFTOL004649
accgcattgaaggtctactgtggcttcgacccaactgccgaaagcctccatttgggtaat
ttgatgggcataattgtcctttcctggttccaraagtgcggccaccgccccgtcgccgtt
atcggcggcgcyaccggccgcgtcggggatccttccggcaagtcggccgagagacctgag
cttgatgaagaaaccctagagaagaacattcgaggtattgagtctattcwgagtaagatt
ttgcgtagttttrgtgatgatgrcttygtgattttgaataattataattggtggaaggat
gtsagtttccttgattttcttaagaatrtgggaaggtatgctagagttggtgcaatgatg
tcaaaggagagtgtgaaaaagaggttagaatcagaacaagggatgagctttactgaattt
agttaccagttgttacaggggtatgattttgtgcatttgtataagaatgaggggrttagt
gttcagattggtgggagtgatcaatgggggaatataacggctggaac-------------
--------------cgagttmattcraaagattttgcwggttgaaggtgcttatgggctt
acawttcctcttcttttgaagartgatgggacgaagtttggaaaatctgaagagggggcg
atttggttatcgccagcaatgctgtcgccctacaagttttatcagcactttttcacagtc
cctgatgctgatgttgtgaggtttttgaggatwttgactttccttgaaatggaggagatt
gatgggattgagagggatatgaagaagcctgattatgtgcctaacacggcacagagacgg
ttagcrgaagaattaacrcgttttgttcatggggaagaagggttggatgacgctgttaag
gcaacagaggcattaaagcctggtgccgaaactaaattggatacaaaaaccattgaaggg
attgcgaaagatgtgscctcttgctctttagcttataatgaagtgctgaacctttctgtt
gtagayctttcggcattgtcgggtttgctagagagtaagtccgctgctcgtcgtatatta
aagcaaggcgggctttacttgaacaattgtcgggttgatggtgagggacgwaagataggg
gaggaagacattgtagrtgggaaggttctcttgttgtcagcagggaagaaaaacaagatg
gttgtgatggta---
>PAFTOL004652
accccattgaaggtctactgtggcttcgacccaactgccgaaagcctacatttgggtaat
ttgatgggcataattgtcctttcctggttccagaagtgcggccaccgccccgtcgccgtt
atcggcggcgccaccggccgcgtcggagatccttccggcaagtcggccgagagacctgag
cttgatgaagaaaccctggagaagaacattcgaggtattgagtctattctgagtaagatt
ttgggtagttttggtgatgatggctttgtgattttgaataattatgattggtggaaggat
gtcagtttccttgattttcttaagaatgtgggaaggtatgctagagttggtgcaatgatg
tcaaaggagagtgtgaaaaagaggttagaatcagaacaagggatgagctttactgaattt
agttaccagttgttacaagggtatgattttgtgcatttgtataagaatgaggggattagt
gttcagattggggggagtgatcaatgggggaatataacggctggaac-------------
--------------cgagttaattcgaaagattttgcaggttgaaggtgtttatgggctt
acatttcctcttcttttgaagagtgatgggactaagtttgggaaatctgaagagggggcg
atttggttatcgccggcaatgctgtcgccctacaagttttatcagcactttttcgcagtc
cctgatgctgatgttgtgaggtttttgaggatattgaccttccttgacatggaggagatt
gatgagattgagagggatatgaagaagcctgattatgtgcccaacacggcacagagacgg
ttagcagaggaattaacacgttttgttcatggggaagaagggttggatgatgctgttttg
gcaacagaggcattaaggcctggtgccgaaactaaattggattccaaaaccattgaaggg
attgccaaagatgtgccttcttgctctttagcttataatgaagtgcttaacctctctgtt
gtagatctttcggtattgtcgggtttgcttgatagtaagtcttctgctcgtcgtatgtta
aaacaaggtgggatttacttgaacaattgtcgggttgatggtgagggacgaaagatacgg
aaggaagacattgtagatgggaaggttctcttgttgtcagcagggaagaaaaacaagatg
gttgtcaggata---
>PAFTOL004653
accccattgaaggtctactgtggcttcgacccaactgccgaaagcctacatttgggtaat
ttgatgggcataattgtcctttcctggttccagaagtgcggccaccgccccgtcgccgtt
atcggcggcgccaccggccgcgtcggggatccttccggcaagtcggccgagagacctgag
cttgatgaagaaaccctggagaagaacattcgaggtattgagtctattctgagtaagatt
ttgggtagttttggtgatgatggctttgtgattttgaataattatgattggtggaaggat
gtcagtttccttgattttcttaagaatgtgggaaggtatgctagagttggtgcaatgatg
tcaaaggagagtgtgaaaaagaggttagaatcagaacaagggatgagctttactgaattt
agttaccagttgttacaagggtatgattttgtgcatttgtataagaatgaggggatcagt
gttcagattggggggagtgatcaatgggggaatataacggctggaac-------------
--------------cgagttaattcgaaagattttgcaggttgaaggtgtttatgggctt
acatttcctcttcttttgaagagtgatgggactaagtttgggaaatctgaagagggggcg
atttggttatcgccggcaatgctgtcaccctacaagttttatcagcactttttcgcagtc
cctgatgctgatgttgtgaggtttttgaggatattgaccttccttgaaatggaggagatt
gatgagattgagagggatatgaagaagcctgattatgtgcccaacacggcgcagagacgg
ttagcagaggaattaacacgttttgttcatggggaagaagggttggatgatgctgttttg
gcaacagaggcattaaggcctggtgccgaaactaaattggattccaaaaccattgaaggg
attgccaaagatgtgccttcttgctctttagcttataatgaagtgcttaacctctctgtt
gtagatctttcggtattgtcgggtttgcttgatagtaagtctgctgctcgtcgtatgtta
aaacaaggtgggatttacttgaacaattgtcgggttgatggtgagggacgaaagatacgg
aaggaagacattgtagatgggaaggttctcttgttgtcagcagggaagaaaaacaagatg
gttgtcagggta---
>PAFTOL004654
actccattgaaggtctactgtggcttcgacccaactgccgaaagcctccatttgggtaat
ttgatgggcataattgtcctttcctggttccagaagtgcggccaccgccccgtcgccgtt
atcggcggcgccaccggccgcgtcggggatccttctggcaagtcggccgagagacctgag
cttgatgaagaaaccctagagaagaacattcgaggtattgagtctattctgagtaagatt
ttgcgtagttttggtgatgatggctttgtgattttgaataattataattggtggaaggat
gtcagtttccttgattttcttaggaatgtgggaaggtatgctagggttggtgcaatgatg
tcaaaggagagtgtgaaaaagagattagaatcagaacaagggatgagctttactgaattt
agttaccagttgttacaggggtatgattttgtgcatttgtatmagaatgagggkattagt
gttcagattggtgggagtgatcaatgggggaatataacggctggaac-------------
--------------cgagttaatccgaaagattttgcaggttgaaggtgcttatgggctt
acatttcctcttcttttgaagagtgatggggcgaagtttggaaaatctgaagagggggcg
atttggttgtcgccagcaatgttgtcgccctacaagttttatcagcactttttcacagtc
cctgatgctgatgttgtgaggtttttgaggatattgactttccttgaaatggaggagatt
gatgagattgagagggatatgaagaagcctgattatgtgcctaacacggcacagagacgg
ttagcagaagaattaacgcgttttgtacatggggcagaagggttggatgacgctgttaag
gcaacagaggcattaaggcctggtgctgaaactaaattggatacaaaaaccattgaaggg
attgcgaaagatgtgccctcttgctctttagcttataatgaagtgctgaacctttctgtt
gtagatctttcggcattgtcgggtttgctagagagtaagtccgctgctcgtcgtatatta
aagcaaggtgggctttacttgaacaattgtcgggttgatggtgagggacgaaagataggg
gaggaagacattgtagatgggaaggttcttttgttgtcagcagggaagaaaaacaagatg
gttgtgagggta---
>PAFTOL004657
accccgttaaaggtgtactgtggttttgacccaactgcggagagcctacatttgggcaat
ttgatgggcataatcgtcctctcctggttccagaagtgcggccaccaccctgtcgccgtc
atcggtggcgccaccggacgcgtcggcgatccttcsggcaagtcggcggagagacctgag
cttgatgaagaaaccctaaagaagaacattcgaggtattgagtctattttgagtaacatt
ttgggtaagtttggtgatgatggttttgtgattttgaataattatgattggtggaaggat
gttagtttcctggattttcttaagaatgtggggaggtatgctagggttggggcaatgatg
tccaaagagagtgtgaaaaagaggttagaatcagaacaagggatgagttttactgaattt
agttatcagctgttgcaaggttatgattttgtgcatttgtataagaatgaggggattagc
gttcagattggggggagtgatcaatggggaaatataacggctgggac-------------
--------------tgagttaatccgaaagattttgcaggttgaaggtgcttatgggctt
actttccctcttctgttgaagagtgatgggactaagtttgggaaatctgaagagggggcg
atttggttatcgccsgcaatgctgtcaccttacaagttttatcagtactttttcacagtc
cctgatgcggatgttgtgaggtttttgargatattgactttccttgaaatggaggagatt
gatgagattgagagggatatgaaggggtctgattatgtgcccaacacggcacagagacgg
ttagcagaagaattaacgcgttttgttcatggcgaagaagggttggatgaggctgtcaag
gcaacagaggyattgaggcctggtgctgagactaaattggattcgaaaaccattgaaggg
atagccaaagacgtgccctcttgctctttagcttataatgaagtgctaaacctctctgtt
gtagatctgtccttattatcgggtttgcttgagagtaagtccgctgcccgtcgtatgttg
aagcaaggtgggctgtacttgaacaattgtcgggttgatggtgaggcgagaaagataggg
aaggaagacattgtagatggaaaggttctgctgttgtcagcagggaagaaaaacaagatg
gttgtcaggatatct
>PAFTOL004658
accgcattgaaggtctactgtggcttcgacccaactgccgaaagcctccatttgggtaat
ttgatgggcataattgtcctttcctggttccagaagtgcggccaccgccccgtcgccgtt
atcggcggcgccaccggccgcgtcggcgatccttccggcaagtcggccgagagacctgag
cttgatgaagaaaccctagagaagaacattcgaggtattgagtctattctgactaagatt
ttgcgtagttttggtgatgatgactttgtgattttgaataattataattggtggaaggat
gtcagtttccttgattttcttaagaatgtcggaaggtatgctagagttggtgcaatgatg
tcaaaggagagtgtaaaaaagaggttagaatcagaacaaggtatgagctttactgaattt
agttaccagttgttacaggggtatgattttgtgcatttgtataagaatgaggggattagt
gttcagattggtgggagtgatcaatgggggaatataacggctggaac-------------
--------------cgagttaattcgaaagattttgcaggttgaaggtgcttatgggctt
acatttcctcttcttttgaagagtgatgggacgaagtttggaaaatctgaagagggtgcg
atttggttatcgccagcaatgctgtcgccctacaagttttatcagcactttttcacagtc
cctgatgctgatgttgtgaggtttttgagaatattgactttccttgaaatggaggagatt
gatgagattgagagggatatgaagaagcctgattatgtgcctaacacggcacagagacgg
ttagcagaagaattaacgcgttttgttcatggcgaagaagggttggatgacgctgttaag
gcaacagaggcattaaggcctggtgccgaaactaaattggatacaaaaaccattgaaggg
attgcgaaagatgtgccctcctgctctttagcttataatgaagtgctgaacctttctgtt
gtagatctttcagcattgtcgggtttgctagagagtaagtccgctgctcgtcgtatatta
aagcaaggcgggctttacttgaacaattgtcgggttgatggtgagggacgaaagataggg
gaggaagacattgtagatgggaaggttctcttgttatcagcagggaagaaaaacaagatg
gttgtgagggta---
>PAFTOL004660
accgcattgaaggtctactgtggcttcgacccaactgccgaaagcctccatttgggtaat
ttgatgggcataattgtcctttcctggttccagaagtgcggccaccgccccgtcgccgtt
atcggcggcgccaccggccgcgtcggggatccttccggcaagtcggccgagagacctgag
cttgatgaagaaaccctagagaagaacattcgaggtattgagtctattctgagtaagatt
ttgcgtagttttggtgatgatgactttgtgattttsaataattataattggtggaaggat
gtcagtttccttgattttcttaagaatgtgggaaggtatgctagagttggtgcaatgatg
tcaaaggagagtgtaaaaaagaggttagaatcagaacaagggatgagctttactgaattt
agttaccagttgttacaggggtatgattttgtgcatttgtataagaatgaggggattagt
gttcagattggtgggagtgatcaatgggggaatataacggctggaac-------------
--------------cgagttaattcgaaagattttgcaggttgaaggtgcttatgggctt
acatttcctcttcttttgaagagtgatgggacgaagtttggaaaatctgaagagggggcg
atttggttatcgccagcaatgctgtcgccctacaagttttatcagcactttttcacrgtc
cctgatgctgatgttgtgaggtttttgaggatattgactttccttgaaatggaggagatt
gatgagattgagagggatatgaagaagcctgattatgtgcctaacacggcacaragacgg
ttagcagaagaattaacgcgttttgttcatggcgaagaagggttggatgaygctgttaag
gcaacagaggcattaaggcctggtgccgaaactaaattggatacaaaaaccattgaaggg
attgcraaagatgtgccctcttgctctttagcttataatgaagtgctgaacctttctgtt
gtagatctttcggcattgtcgggtttgctrgagagtaagtccgctgctcgtcgtatatta
aagcaaggcgggctttacttgaacaattgtcgggttgatggtgagggacgaaagataggg
gaggaagacattgtagatgggaaggttctcttgttgtcagcagggaagaaaaacaagatg
gttgtgagggta---
>PAFTOL004661
accccgttaaaggtgtactgtggttttgacccaactgcggagagcctacatttgggcaat
ttgatgggcataatcgtcctctcctggttccagaagtgcggccaccaccctgtcgccgtc
atcggtggcgccaccggaygcgtcggcgatccttccggcaagtcggcggagagacctgag
cttgatgaagaaacccttaagaagaacattcgaggtattgagtctattctgagcaagatt
ttgggtaggttcggtgatgatggttttgtgattttgaataattatgattggtggaaggat
gttagtttcctggattttcttaagaatgtggggaggtatgccagggttggggcaatgatg
tcaaaggagagtgtgaaaaagaggttagaatcagaaaaagggatgagttttactgaattt
agttatcagttgttgcaaggttatgattttgtgcatttgtataagaatgaggggattagc
gttcagattggggggagtgatcaatggggaaatataacggctgggac-------------
--------------cgagttaattcgaaagattttgcaggttgaaggtgcttatgggctt
actttccctcttcttttgaagagtgatgggactaagtttgggaaatctgaagagggggcg
atttggttgtcgcccgcaatgctgtcaccttacaagttttatcagtactttttcacggtc
cctgatgcggatgttgtgaggtttttgaggatattgactttccttgaaatggaggagatt
gatgagattgagagggatatgaaggggtctgattatgtgcccaacacggcacagagactg
ttagcagaagaattaacacgttttgttcatggcgaagaagggttggatgaggctgtcaag
gcaacagaggcattgaggcctggtgctgagactaaattggattcgaaaaccattgaaggg
atagccaaagacgtgccctcttgctcgttagcttataatgaagtgctaaacctctctgtt
gtagatctttccgtattatcgggtttgcttgagagtaagtccgctgcccgtcgtatgttg
aagcaaggtgggctgtacttgaacaattgccgggttgatggtgaggcaagaaagataggg
aaggaagacattgtagatggaaaggttctcctgttgtcagcagggaagaaaaacaagatg
gttgtcaggatatct
>PAFTOL004662
accccattgaaggtctactgtggcttcgatccaactgccgaaagcctccatttgggtaat
ttgatgggcataattgtcctttcctggttccagaagtgcggccaccgccccgtcgccgtt
atcggcggcgccaccggccgcgtcggggatccttccggcaagtcggccgagagacctgag
cttgatgaagaaaccctggagaagaacattcgaggtattgagtctattctgagtaagatt
ttgcgtagttttggtgatgatgactttgtgattttgaataattataattggtggaaggat
gtcagtttccttgattttcttaagaatgtgggaaggtatgctagagttggtgcaatgatg
tcaaaggagagtgtsaaaaagaggttagaatcagaacaagggatgagctttactgaattt
agttaccagttgttacaggggtatgattttgtgcatttgtataagaatgaggggattagt
gttcagattggtgggagtgatcartgggggaatataacggccggaac-------------
--------------cgagytaatccgaaagattttgcaggttgaaggtgcttatgggctt
acgtttcctcttcttttgaagagtgatgggacgaagtttggaaaatctgaagagggggcc
atttggttatcgccagmaatgctgtcgccctacaagttttatcagcactttttcacagtc
cctgatgctgatgttgtgaggtttttgaggatgttgactttccttgaaatggaggagatt
grtgagattgagagggatatgaagatgcctgattatgtgcctaacacggcacagagacgg
ttagcagaagaattaacgcgttttgttcayggggaagaagggttggatgacgctgttaag
gcaacagaggcattaaggcctggtgccgagactaaattggatacaaaaaccattgaaggg
attgcsaaagatgtgccytcttgctctttagcttataatgaagtgctgaacctctctgtt
gtagatctttcgrcgatgtcgggtttgctagagagtaagtccgctgctcgtcgtatatta
aagcaaggcgggctttacttraacaattgtcgggttgatggtgagggacgaaagataggg
gaggaagacattgtagatgggaaggttctcttgttgtcagcagggaagaaaaacaagatg
gttgtgaggtta---
>PAFTOL004664
accccatttagggtctactgtggcttcgacccaactgccgaaagcctacatttgggtaat
ttgatgggcataattgtcctttcctggttccagaagtgcggccaccgtcccgtcgccgtt
atcggcggtgccaccggccgcgtcggggatccttccggcaagtcggccgagagacctgag
cttgatgaagaaaccctagagaagaacattcgaggtattgagtctattctgagtaagatt
ttgggtagttttggygataatggctttgtgmttttgaataaytatgattggtggaaggat
gtcagtttccttgattttcttaagaatgtgggaaggtatgctagagttggtgcaatgatg
tcaaaggagagtgtgaaaaagaggttagaatcagaacaagggatgagcttyactgaattt
agttaccagttrttacaagggtatgattttgtgcatttatataagaatgaggggattagt
gttcagattggggggagtgatcaatgggggaatataacggctggarc-------------
--------------cgagttaattcgaaagattttgcaggttgaaggtgcttatgggctt
acatttcctcttcttttgaagagtgatgggactaagtttgggaaatctgaagagggggcg
atttggttatcgccrrcaatgctgtcaccctacaagttttatcagcactttttcgcagtc
cctgatgctgatgttgtgaggtttttgargatattgaccttccttgaaatggaggagatt
gatgatattgagagggatatgaagaagcctgattatgtrcccaacacggcacagagacgg
ttagcagaggaattaacacgttttgttcatggagaagaagggttggatgatgctgttttg
gcaacagaggcattaaggcctggtgccgaaactaaattggactccaaaaccattgaaggg
atttccaaagatgtgccttcttgctctttagcttataatgaagtgcttaacctstctgtt
gtagatctttcggtattgtcgggtttgcttgatagtaagtctgctgctcgtcgtatgtta
aaacaaggtgggctttacttgaacaattrtcgggttgatggtgagggacgaaagatacgg
aaggaagacattgtagatgggaaggttctcttgttgtcagcagggaagaaaaacaagatg
gttgtcaggata---
>PAFTOL004665
accccattgaaggtctactgtggcttcgacccaactgccgaaagcctacatttgggtaat
ttgatgggcataattgtcctttcctggttccagaagtgcggccaccgccccgtcgccgtt
atcggcggcgccaccggccgcgtcggagatccttcgggcaagtcggccgagagacctgag
cttgatgaagaaaccctagagaagaacattcgaggtattgagtctattctgagtaagatt
ttgggtagttttggtgatgatggctgtgtgattttgaataattatgattggtggaaggat
gtcagtttccttgattttcttaagaatgtgggaaggcatgctagagttggtgcaatgatg
tcaaaggaaagtgtgaaaaagaggttagaatcagaacaagggatgagctttactgaattt
agttaccagttgttacaagggtatgattttgtgcatttgtgtaagaatgaggggattagt
gttcagattggggggagtgatcagtgggggaatataacggctggaac-------------
--------------cgagttaattcgaaagattttgcaggttgaaggtgcttatgggctt
acgtttcctcttcttttgaagagtgatgggactaagtttgggaaatctgaagagggggcg
atttggttgtcgccagcaatgctgtcgccctacaagttttatcagcactttttcacagtc
cctgatgctgatgttgtaaggtttttgaggatattgagcttccttgaaatggaggagatt
gatgagattgggagggatatgaagaggcctgattatgtgcccaacacggcacagagacgg
ttagcagaggaattaacacgttttgttcatggggaagaagggttggatgacgctgttttg
gcaacagaggcattaaggcctggtgccgaaactaaattggattccaaaaccattgaaggg
attgccaaagatgtgccttcttgctctttagcttataatgaagtgcttaacctctctgtt
gcagatctttcggtattctcgggtttgcttgagagtaagtccgctgctcgtcgtatgtta
aagcaaggcgggctttacttgaacaattgtcgggttgatggtgagggacgaaagatacgg
gaggaagacattgtagatgggaaggttctcttgttgtcagcagggaagaaaaacaagatg
gttgtcaggata---
>PAFTOL004666
acccccttgaaggtctactgtggcttcgacccaactgccgaaagcctacatttgggtaat
ttgatgggcataattgtactttcctggttccagaagtgcggccaccgccccgtcgccgtt
atcggcggcgccaccggccgcgtcggggatccttccggcaagtcggccgagagacctgag
cttgatgaagaaaccctagagaagaacattcgaggtattgagtctattctgagtaagatt
ttgggtagttttggtgatgatggcttcgtgattttgaataattatgattggtggaaggat
gtcagtttccttgattttcttaagaatgtgggaaggtatgctagagttggtgcaatgatg
tcaaaggagagtgtgaaaaagaggttagaatcagaacaagggatgagctttactgaattt
agttaccagttgttacaagggtatgattttgtgcatttgtataagaatgaggagattagt
gttcagattggggggagtgatcaatgggggaatataacggctggaac-------------
--------------cgagttaattcgaaagattttgcaggttgaaggtgcttatgggctt
acatttcctcttcttttgaagagtgatgggactaagtttgggaaatctgaagagggggcg
atttggttatcgccggcaatgctgtcgccctacaagttttatcagcactttttcgcagtc
cctgatgctgatgttgtgaggtttttgaggatattgaccttccttgaaatggaggagatt
gatgagattgagaaggatatgaagaagcctgattatgtgcccaatacggcacagagacgg
ttagcagaggaattaacacgttttgttcatggggaagaagggttggatgacgctgttttg
gcaacagaggcattaagccctggtgccgaaactaaattggattccaaaaccattgaaggg
attgccaaagatgtgccttcttgctctttagcttataatgaagtgcttaacctctctgtt
gtagatctttcagtattgtcgggtttgcttgatagtaagtctgctgctcgtcgtatgtta
aaacaaggtgggctttacttgaacaattgtcgggttgatggtgagggacgaaagatacgg
gaggaagacattgtagatgggaaggttctcttgttgtcagcagggaagaaaaacaagatg
gttgtcaggata---
>PAFTOL004667
accccattgaaggtctactgtggcttcgacccaactgccgaaagcctacatttgggtaat
ttgatgggcatarttgtcctttcctggttccagaagtgcggccaccgccccgtcgccgtt
atcggcggcgccaccggccgcgtcggrgatccttccggcaagtcggccgagagacctgag
cttgatgaagaaaccctagagaagaacattcgaggtattgagtctattctgagtaagatt
ttrrgtagttttggtgatgatggcttcgtgattttgaataattatgattggtggaaggat
gtcagtttccttgattttcttaagaatgtgggamggtatgctagagttggtgcaatgatg
tcaaaggagagtgtgaaaaagaggttagaatcagaacaagggatgagctttactgaattt
agttaccagttgttacaagggtatgattttgtgcatttgtataagaatgaggggattagt
gttcagattggggggagtgatcaatgggggaatatracggctggaac-------------
--------------cgagttaattcgaaagattttrcaggttgaaggtgcttatgggctt
acatttcctcttcttttgaagagtgatgggactaagtttgggaaatctgaagagggggcg
atttggttatcgccggcaatgctgtcgccctacaagttttatcagcactttttygcagtc
cctgatgctgatgttgtgaggtttttgaggatattgaccttccttgaaatggaggagatt
gatgagattgagagggatatgaagaagccygattatgtgcccaacacggcacagagacgg
ttagcagaggaattaacacgttttgttcatggggaagaagggttggatgacgcygttttg
gcaacagaggcattaagccctggtgmcgaaactaaattggattccaaaaccattgaaggg
attgccaaagatgtgccttcttgctctttagcttataatgaagtgcttaacctctctgtt
gtagatctttcagtattgtcgggtttgcttgatagtaagtctgctgctcgtcgtatgtta
aaacaaggtgggctttacttgaacaattgtcgggttgatggtgagggacgaaagatacgg
aasgaagacattgtagatgggaaggttctcttgttgtcagcagggaagaaaaacaagatg
gttgtcaggata---
>PAFTOL004668
accccattgaaggtctactgtggcttcgacccaactgccgaaagcctacatttgggtaat
ttgatgggcataattgtcctttyctggttccagaagtgcggccaccgccccgtcgccgtt
atcggcggcgccaccggccgcgtcggggatccttccggcaagtcggccgagagacctgag
cttgatgaagaaaccctagagaagaacattcgaggtattgagtctattctgagtaagatt
ttgggtagttttggtgatgatggcttcgtgattttgaataattatgattggtggaaggat
gtcagtttccttgattttctkaagaatgtgggaaggtatgctagagttggtgcaatgatg
tcaaaggagagtgtgaaaaagaggttagaatcmgaacaagggrtgagctttactgaattt
agttaccagttgttacaagggtatgattttgtgcatttgtataagaatgaggggattagy
gttcagattggggggagtgatcaatgggggaatataacggctggaac-------------
--------------cgagttaattcgaaagattttgcaggytgaaggtgyttatgggctt
acatttcctcttcttttgaagagtgatgggactaagtttgggaaatctgaagagggggcg
atttggttatcgccggcaatgctgtcgccctacaagttttatcagcactttttcrcagtc
cctgatgctgatgttgtgaggtttttgaggatattgaccttccttgaaatggaggwgatt
gatgagattgagagggatatgaagaagcctgattatgtgcccaacacsgcacagagacgg
ttagcagaggaattaacacgttttgttcatggggaagaagggttggatgaygctgttttg
gcaacagaggcattragscctggtgccgaaactaaattggattccaaaaccattgaaggg
attgccaaagatgtgccttcttgctctttagcttataatgaagtgcttaacctctctgtt
gtagatctttcagtattgtcgggtttgcttgatagtaagtctgctgctcgtcgtatgtta
aaacaaggtgggmtttacttgaacaattrtcgggttgatggtgagggacgaaaratacgg
aaggaagacattgtagatgggaaggttctcttgttgtcagcagggaagaaaaacaagatg
gttgtcaggata---
>PAFTOL005024
accccattgaaggtctactgtggcttcgacccaactgccgaaagcctacatttgggtaat
ttgatgggcataattgtcctttcctggttccagaagtgcggccaccgccccgtcgccgtt
atcggcggcgccaccggccgcgtcggggatccttccggcaagtcggccgagagacctgag
cttgatgaagaaaccctggagaagaacattcgaggtattgagtctattctgagtaagatt
ttgggtagttttggtgatgatggctttgtgattttgaataattatgattggtggaaggat
gtcagtttccttgattttctgaagaatgtgggaaggtatgctagagttggtgcaatgatg
tcaaaggagagtgtgaaaaagaggttagaatccgaacaagggatgagctttactgaattt
agttaccagttgttacaagggtatgattttgtgcatttgtataagaatgaggggattagt
gttcagattggggggagtgatcaatgggggaatataacggctggatc-------------
--------------cgagttaattcgaaagattttgcaggttgaaggtgtttatgggctt
acatttcctcttcttttgaagagtgatgggactaagtttgggaaatctgaagagggggcg
atttggttatcgccggcaatgctgtcgccctacaagttttatcagcactttttcacagtc
cctgatgctgatgttgtgaggtttttgaggatattgaccttccttgaaatggaggtgatt
gatgagattgagagggatatgaagaagcctgattatgtgcccaacacggcacagagacgg
ttagcagaggaattaacacgttttgttcatggggaagaagggttggatgatgctgttttg
gcaacagaggcattaaggcctggtgccgaaactaaattggattccaaaaccattgaaggg
attgccaaagatgtgccttcttgctctttagcttataatgaagtgcttaacctctctgtt
gtagatctttcggtattgtcgggtttgcttgatagtaagtctgctgctcgtcgtatgtta
aaacaaggtgggatttacttgaacaattatcgggttgatggtgagggacgaaagatacgg
aaggaagacattgtagatgggaaggttctcttgttgtcagcagggaagaaaaacaagatg
gttgtcaggata---
>PAFTOL005025
accccattgaaggtctactgtggcttcgacccaactgccgaaagcctacatttgggtaat
ttgatgggcataattgtcctttcctggttccagaagtgcggccaccgccccatcgccgtt
atcggcggcgccaccggccgcgtcggggatccttccggcaagtcggccgagagacctgag
cttgatgaagaaaccttagagaagaacattcgaggtattgagtctattctgagtaagatt
ttgggtagttttggtgatgatggctgtgtgattttgaataattatgattggtggaaggat
gtcagtttccttgattttcttaagaatgtgggaaggtatgctagagttggtgcaatgatg
tcaaaggagagtgtgaaaaagaggttagaatcagaacaagggatcagctttactgaattt
agttaccagttgttacaagggtatgattttgtgcatttgtataagaatgaggggattagt
gttcagattggggggagtgatcaatgggggaatataacggctggaac-------------
--------------cgagttaattcgaaagattttgcaggttgaaggtgcttatgggctt
acatttcctcttcttttgaagagtgatgggactaagtttgggaaatcggaagagggggcg
atttggttatcgccagcaatgctgtcgccctacaagttttatcagcactttttcacagtc
cctgatgctgatgttgtgaggtttttgaggatattgaccttccttgaaatggaggagatt
gatgagattgagagggatatgaagaggcctgattatgtgcccaacacggcacagagacgg
ttagcagaggaattaacacgttttgttcatggggaagaagggttggatgacgctgttttg
gcaacaaaggcattaaggcctggtgccgaaactaaattggattccaaaaccattgaaggg
attgccaaagatgtgccttcttgctctttagcttataatgaagtkcttaacctctctgtt
gtagatctttcagtattgtcgggtttgcttgagagtaagtccgctgctcgtcgtatgtta
aagcaaggtgggctttacctgaacaattgtcgggttgatggtgagggacgaaagatacgg
gaggaagacattgtagatgggaaggttctcttgttgtcagcagggaagaaaaacaagatg
gttgtcaggata---
>PAFTOL005026
accccattgaaggtctactgtggcttcgacccaactgccgaaagcctacatttgggtaat
ttgatgggcataattgtcctttcctggttccagaagtgcggccaccgycccrtcgccgtt
atcggcggygccaccggccgcgtcggggatccttccggcaagtcggccgagagacctgag
cttgatgaagaaaccctagagaagaacattcgaggtattgagtctattctgagtaagatt
ttgggtagttttggtgatratggctktgtgattttgaataattatgattggtggaaggat
gtcagtttccttgattttcttaagaatgtgggaagrtatgctagagttggtgcaatgatg
tcaaaggagagtgtgaaaaagaggttagaatcagaacaagggatgagctttactgaattt
agttaccagttgttacaagggtatgattttgtgcatttrtataagaatgaggggattagt
gttcagattggggggagtgatcaatgggggaatataackgctggaac-------------
--------------cgagttaattcgaaagattttgcaggttgaaggtgcttatgggctt
acatttcctcttcttttgaagagtgatgggamtaagtttgggaaatctgaaragggggcg
atttggttatcgccrgcaatgctgtcrccctacaagttttatcagcactttttcrcagtc
cctgatgctgatgttgtgaggtttttgaggatattgaccttccttgaaatggaggagatt
gatgakattgagagggatatgaagaggcctgattatgtgcccaacacggcacagagacgg
ttagcagaggaattaacacgttttgttcatggggaagaagggttggatgacgctgttttg
gcaacaatggcattaaggcctggtgccgaaactaaattggattccaaaaccattgaaggg
attgccaaagatgtgccttcttgctctttagcttataatgaagtgcttaacctctctgtt
gtagatctttcagtattgtcgggtttgcttgakagtaagtcygctgctcgtcgtatgtta
aarcaaggtgggctttacctgaacaattgtcgggttgatggtgagggacgaaagatacgg
gaggaagacattgtagatgggaaggttctcttgttgtcagcagggaagaaaaacaagatg
gttgtcaggata---
>PAFTOL005035
accccattgagggtctactgtggcttcgatccaactgccgaaagcctacatttgggtaat
ttgatgggcataattgtcctttcctggttccagaagtgcggccaccgtcccgtcgccgtt
atcggcggtgccaccggccgcgtcggggatccttccggcaagtcggccgagagacctgag
cttgatgaagaaaccctagagaagaacattcgaggtattgagtctattctgagtaagatt
ttgggtagttttggtgataatggctttgtgattttgaataattatgattggtggaaggat
gtcagtttccttgattttcttaagaatgtgggaagrtatgctagagttggtgcaatgatg
tcaaaggagagtgtgaaaaagaggttagaatcagaacaagggatgagctttactgaattt
agttaccagttgttacaagggtatgattttgtgcatttatataagaatgargggattagt
gttcagattggggggagtgatcaatgggggaatataactgctggaac-------------
--------------cgagttaattcgaaagattttgcaggttgaaggtgcttatgggctt
acatttcctcttcttttgaagagtgatgggamtaagtttgggaaatctgaagagggggcg
atttggttrtcgccggcaatgctgtcaccctacaagttttatcagcactttttcgcagtc
cctgatgctgatgttgtgaggtttttgaggatattgaccttccttgaaatggaggagatt
gatgatattgagagggatatgaagaagcctgattatgtgcccaacacggcacagagacgg
ttagcagaggaattaacacgttttgttcatggggaagaagggttggatgatgctgttttg
gcaacagaggcattaaggcctggtgctgaaactaaattggattccaaaaccattgaaggg
atttccaaagatgtgccttcttgctctttagcttataatgaagtgcttaacctctctgtt
gtagatctttcggtattgtcgggtttgcttgatagtaagtctgctgctcgtcgtatgtta
aaacaaggtgggctttacttgaacaattgtcgggttgatggtgagggacgaaagatacag
aaggaagacattgtagatgggaaggttctcttgttgtcagcagggaagaaaaacaagatg
gttgtyaggata---
>PAFTOL005042
accccattgaaggtctactgtggcttcgacccaactgccgaaagcctacatttgggtaat
ttgatgggcataattgtsctttcctggttccagaagtgcggccaccgccccgtcgccgtt
atcggcggcgccacyggccgcgtcggrgatccttccggcaagtcggccgagagacctgag
cttgatgaagaaaccctrgagaagaacattcgrggtattgagtctattctgagtaagatt
ttgrgtagttttggtgatgatggctktgtgattttgaataattatgattggtggaaggat
gtcagtttccttgattttcttaagaatgtgggaaggyatgctagagttggtgcaatgatg
tcaaaggagagtgtgaaaaagaggttagaatcagarcaagggatgagctttactgaattt
agttaccagttgttacaagggtatgattttgtgcatttgtatargaatgaggggattagt
gttcagattggggggagtgatcaatgggggaatataacggctggaac-------------
--------------cgagttaattcgaaagattttgcaggttgaaggtgyttatgggctt
acatttcctcttcttttgaagagtgatgggactaagtttgggaaatctgaagagggggcg
atytggttatcgccrgcaatgctgtcgccctacaagttttatcagcactttttcrcrgtc
cctgatgctgatgttgtraggtttttgaggatattgaccttccttgaaatggaggagatt
gatgagattgagagggatatgaagargcctgattatgtgcccaacacggcacagagacgg
ttagcagaggaattaacacgttttgttcatggggaagaagggttggatgaygctgttttg
gcaacagaggcaytaaggcctggtgccraaactaaattggattccaaaaccattgaaggg
attgccaawgatgtgccttcttgctctttagcttataatgaagtgcttaacctctctgtt
gtagatctttckgtattgtcgggtttgcttgakagtaagtcygctgctcgtcgyatgtta
aarcaaggtgggmtttacttgaacaattgtcgggttgatggtgagggacgaaagatacgg
raggaagacattgtagatgggaaggttctcttgttgtcagcagggaagaaaaacaagatg
gttgtcaggata---
>PAFTOL005043
accccattgaaggtctactgtggcttcgacccaactgccgaaagcctacatttgggtaat
ttgatgggcataattgtcctttcctggttccagaagtgcggccaccgccccgtcgccgtt
atcggcggcgccaccggccgcgtcggagatccttccggcaagtcggccgagagacctgag
cttgatgaagaaaccctggagaagaacattcgaggtattgagtctattctgagtaagatt
ttgggtagttttggtgatgatggctttgtgattttgaataattatgattggtggaaggat
gtcagtttccttgattttcttaagaatgtgggaaggtatgctagagttggtgcaatgatg
tcaaaggagagtgtgaaaaagaggttagaatyagagcaagggatgagctttactgaattt
agttaccagttgttacaagggtatgattttgtgcatttgtataagaatgaggggattagt
gttcagattggggggagtgatcaatgggggaatataacrgctggaac-------------
--------------cgagttaattcgaaagattttgcaggttgaaggtgtttatgggctt
acatttcctcttcttttgaagagtgatgggactaagtttgggaaatctgaagagggggcg
atttggttatcgccggcaatgctgtcgccctacaagttttatcagcactttttcgcagtc
cctgatgctgatgttgtgaggtttttgaggatattgaccttccttgaaatggaggagatt
gatgagattgagagggatatgaagaagcctgattatgtgcccaacacggcacagagacgg
ttagcagaggaattaacacgttttgttcatggggaagaagggttggatgatgctgttttg
gcaacagaggcactaaggcctggtgccgaaactaaattggattccaaaaccattgaaggg
attgccaaagatgtgccttcttgctctttagcttataatgaagtgcttaacctctctgtt
gtagatctttcggtattgtcgggtttgcttgatagtaagtctgctgctcgtcgcatgtta
aaacaaggtgggatttacttgaacaattgtcgggttgatggtgagggacgaaagatacgg
aaggaagacattgtagatgggaaggttctcttgttgtcagcagggaagaaaaacaagatg
gttgtcaggata---
>PAFTOL005047
accccattgaaggtctactgtggcttcgacccaactgccgaaagcctacatttgggtaat
ttgatgggcataattgtcctttcctggttccagaagtgcggccaccgccccgtcgccgtt
atcggcggcgccaccggccgcgtcggagatccttcgggcaagtcggccgagagacctgag
cttgatgaagaaaccctagagaagaacattcgaggtattgagtctattctgagtaagatt
ttgggtagttttggtgatgatggctgtgtgattttgaataattatgattggtggaaggat
gtcagtttccttgattttcttaagcatgtgggaaggcatgctagagttggtgcaatgatg
tcaaaggagagtgtgaaaaagaggttagaatcagaacaagggatgagctttactgaattt
agttaccagttgttacaagggtatgattttgtgcatttgtgtaagaatgagggtattagt
attcagattggggggagtgatcaatgggggaatataacggctggaac-------------
--------------cgagttaattcgaaagattttgcaggttgaaggtgcttatgggctt
acgtttcctcttcttttgaagagtgatgggactaagtttgggaaatctgaagagggggcg
atttggttgtcgccagcaatgctgtcgccctacaagttttatcagcactttttcacagtc
cctgatgctgatgttgtaaggtttttgaggatattgagcttccttgaaatggaggagatt
gatgagattgagagggctatgaagaggcctgattatgtgcccaacacagcacagagacgg
ttagcagaggaattaacacgttttgttcatggggaagaagggttggatgacgctgttttg
gcaacagaggcattaaggcctggtgccgaaactaaattggattccaaaaccattgaaggg
attgccaaagatgtgccttcttgctctttagcttataatgaagtgcttaaactctctgtt
gtagatctttcggtattctcgggtttgcttgagagtaagtccgctgctcgtcgtatgtta
aagcaaggtgggctttacttgaacaattgtcgggttgatggtgagggacgaaagatacag
gaggaagacattgtagatgggaaggttctcttgttgtcagcagggaagaaaaacaagatg
gttgtcaggatatct
>PAFTOL005169
------------------------------------------------------------
------------------------------------------------------------
------------------------------------------------------------
------------accctagagaagaacactcgaggtattgagtccattctgagtaagatt
ttgggtggttttggtgatgatggttttgtgattttgaataattatgattggtggaaagat
gttagtttccttgattttcttaagaatgtgggaaggtatgctagagttggtgcaatgatg
tcaaaggagagtgtgaaaaagaggttagaatcagaacaagggatgagctatactgaattt
agttaccagttgttacaagggtatgattttgtgcatttgtataagaatgaggggattagt
gttcagattggggggagtgatcaatgggggaatataacggctggaac-------------
--------------tgagttaattcgaaagattttgcaggttgaaggtgcttatgggctt
acatttcctcttcttttgaagagtgatgggaccaagtttggcaaatctgaagagggggcg
atttggttatcgccagcaatgctgtcaccctacaagttttatcagcactttttcacagtc
cctgatgctgatgttgtgaggtttttgaggatattgaccttccttgaaatggaggagatt
gatgagattgagagggatatgaagcggcctgattatgtgcccaacacggcacagagacgg
ttagcagaggaattaacacgttttgttcatggggaagacgggttggatgatgctgttttg
gcaacagaggcattaaggcctggtgccgaaactaaactggattccaaaaccattgaaggg
attgccaatgatgtgccttcttgctctttagcttataataaagtgcttaacgtctctgtt
gtagatctttcggtattgtcgggtttgcttgagagtaaatccgctgctcgtcgtatgtta
aagcaaggtgggctttacttgaacaattgtcgggttgatggtgagggacgaaagatacgg
gaggaagacattgtagatgggaaggttctcttgttgtcagcagggaagaaaaacaagatg
gttgtcaggata---
>PAFTOL007498
accgcattgaaggtatactgtggcttcgacccaactgccgaaagcctacatttgggtaat
ttgatgggcataattgtcctttcctggttcaagaagtgcggccaccgccccgtcgccgtt
atcggcggcgccaccggccgcgtcggtgatccttccggcaagtcggccgagagacctgag
cttgatgaagaaaccctggggaagaacattcgaggtattgagtctattctgggtaggatt
ttgggtagttttggtgatgatggttttgtgattttgaataactatgattggtggaaggat
gttagtttccttgattttcttaagaatgtgggaaggtatgctagagttggtgcaatgatg
tcaaaggagagtgtgaaaaagaggttagaatcagaacaagggatgagctttactgaattt
agttaccagttgttacaagggtatgattttgcgcatttgtataagaatgaggggattagt
gttcagattggggggagtgatcaatgggggaatataacggctggaac-------------
--------------cgagttaattcgaaagattttgcaggttgaaggtgcttatgggctt
acatttcctcttcttttgaagagtgatgggactaagtttgggaaatctgaagagggggcg
atttggttatcgccagcaatgctgtcaccctacaagttttatcagcactttttcacagtc
cctgatgctgatgttgtgaggtttttgaggatattgactttccttgaaatggaggagatt
gatgagattgagagggatatgaagagttctgattatgtgcccaacacggcacagaggcgg
ttagcggaggaattaacgcgttttgttcatggggaagaagggttggatgacgctgttttg
gcaacagaggcattaaggcctggtgccgaaactaaattggattcgaaaaccattgaaggg
attgccaaagatgtgccctcttgctctttagcttataatgaagtgcttaacctctctgtt
gtagatctgtcggtattatcgggtttgcttgagagtaagtccgctgctcgtcgtatgtta
aggcaaggtgggctttacttgaacaattgtcgggttgatggtgagggacgaaagatacgg
gaggaagacatggtagatggcaaggttctcttgttgtcagcagggaagaaaaacaagatg
gttgtcaggata---
>PAFTOL008060
accccattgagggtctactgtggcttcgacccaactgcctaaagcctacatttgggtaat
ttgatgggcataattgtcctttcctggttccagaagtgcggccaccgtcccgtcgccgtt
atcggcggtgccaccggccgcgtcggggatccttccggcaagtcggccgagagacctgag
cttgatgaagaaaccctagagaagaacattcgaggtattgagtctattctgagtaagatt
ttgggtrgttttggtgataatggctttgtgattttgaataattatgattggtggaaggat
gtcagtttccttgattttcttaagaatgtgggaaggtatgctagagttggtgcaatgatg
tcaaaggagagtgtgaaaaagaggttagaatcagaacaagggatgagcttyactgaattt
agttaccagttgttacaagggtatgattttgtgcatttatataagaatgaggggattagt
gttcarattggggggagtgatcaatgggggaatataacggctggaac-------------
--------------cgagttaattcgaaagattttgcaggttgaaggtgcttatgggctt
acatttcctcttcttttgaagagtgatgggactaagtttgggaaatctgaagagggggcg
atttggttatcgccggcaatgctgtcaccctacaagttttatcagcactttttcgcagtc
cctgatgctgatgttgtgaggtttttgaggatattgaccttccttgaaayggaggagatt
gatsatattgagagggatatgaagaagcctgattatgtgcccaacacrgcacagagrcgg
ttagcagaggaattaacacgttttgttcatggagaagaagggttggatgatgctgttttg
gcaacagaggcattaaggcctggtgccgaaactaaattggactccaaaaccattgaaggg
atttccaaagatgtgccttcttgctctttagcttataatgaagtgcttaacctctctgtt
gtagrtctttcggtattgtcgggtttgcttgatagtaagtctgctgctcgtcgtatgtta
aaacaaggtgggctttacttgaacaattgtcrggttgatggtgagggacgaaagatacgg
aaggaagacattgtagatgggaaggttctcttgttgtcagcagggaagaaaaacaagatg
gttgtcaggata---
>PAFTOL008062
------------------------------------------------------------
---atgggcataattgtcctttcctggttccagaagtgcggccaccgtcccgtcgccgtt
atcggcggcgccaccggccgcgtcggggatccttccggcaagtcggccgagagacctgag
cttgatgaagaaaccctagagaagaacattcgaggtattgagtctattctgagtaagatt
ttgggtagttttggtgataatggctttgtgattttgaataattatgattggtggaaggat
gtcagtttccttgattttcttaagaatgtgggaagatatgctagagttggtgcaatgatg
tcaaaggagagtgtgaaaaagaggttagaatcagaacaagggatgagctttactgaattt
agttaccagttgttacaagggtatgattttgtgcatttatataagaatgaggggattagt
gttcagattggggggagtgatcagtgggggaatataactgctggaac-------------
--------------cgagttaattcgaaagattttgcaggttgaaggtgcttatgggctt
acatttcctcttcttttgaagagtgatgggactaagtttgggaaatctgaagagggggca
atttggttatcgccggcaatgctgtcaccctacaagttttatcagcactttttcgcagtc
cctgatgctgatgttgtgaggtttttgaggatattgaccttccttgaaatggaggagatt
gatgatattgagagggatatgaagaagcctgattatgtgcccaacacggcacagagacgg
ttagcagaggaattaacacgttttgttcatggggaagaagggttggatgatgctgttttg
gcaacagaggcattaaggcctggtgctgaaactaaattggattccaaaaccattgaaggg
atttccaaagatgtgccttcttgctctttagcttataatgaagtgcttaacctctctgtt
gtagatctttcggtattgtcgggtttgcttgatagtaagtctgctgctcgtcgtatgtta
aaacaaggtgggctttacttgaacaattgtcgggttgatggtgagggacgaaagatacag
aaggaagacattgtagatgggaaggttctcttgttgtcagcagggaagaaaaacaagatg
gttgtcaggata---
>PAFTOL008063
accccattgagggtctactgtggcttcgacccaaccgccgaaagcctacatttgggtaat
ttgatgggcataattgtcctttcctggttccagaagtgcggccaccgtcccgtcgccgtt
atcggcggcgccaccggccgcgtcggggatccttccggcaagtcggccgagagacctgag
cttgatgaagaaaccctagaaaagaacattcgaggtattgagtctattctgagtaagatt
ttgggtagttttggtgataatggctttgtgattttgaataattatgattggtggaaggat
gtcagtttccttgattttcttaagaatgtgggaagatatgctagagttggtgcaatgatg
tcaaaggagagtgtgaaaaagaggttagaatcagaacaagggatgagctttactgaattt
agttaccagttgttacaagggtatgattttgtgcatttatataagaatgaggggattagt
gttcagattggggggagtgatcaatgggggaatataactgctggaac-------------
--------------cgagttaattagaaagattttgcaggttgaaggtgcttatgggctt
acatttcctcttcttttgaagagtgatgggactaagtttgggaaatctgaagagggggca
atttggttatcgccggcaatgctgtcaccctacaagttttatcagcactttttcgcagtc
cctgatgctgatgttgtgaggtttttgaggatattgaccttccttgaaatggaggagatt
gatgatattgagagggatatgaagaagcctgattatgtgcccaacacggcacagagacgg
ttagcagaggaattaacacgttttgttcatggggaagaagggttggatgatgctgttttg
gcaacagaggcattaaggcctggtgctgaaactaaattggattccaaaaccattgaaggg
atttccaaagatgtgccttcttgctctttagcttataatgaagtgcttaacctctctgtt
gtagatctttcggtattgtcgggtttgcttgatagtaagtctgctgctcgtcgtatgtta
aaacaaggtgggctttacttgaacaattgtcgggttgatggtgagggacgaaagatacag
aaggaagacattgtagatgggaaggttctcttgttgtcagcagggaagaaaaacaagatg
gttgtcaggata---
>PAFTOL008084
accgcgttaaaggtgtactgtggttttgacccaactgcggagagcctacatttgggcaat
ttgatgggcataatcgtcctctcctggttccagaagtgcggccaccaccctgtcgccgtc
atcggtggcgccaccggacgcgtcggcgatccttccggcaagtcggcggagagacctgag
cttgatgaagaaaccctaaagragaacattcgaggtatcgagtctattctgagtaagatt
ttgggtaggtttggtgatgatggtkttgtgattttgaataattatgattggtggaaggat
gttagtttcctggattttcttaagaatgtggggaggtatgctagggttggggcaatgatg
tccaaggagagtgtgaaaaagaggttagaatcagaacamgggatgagttttactgaattt
agttatcagttgttgcaaggttatgattttgtgcatttgtataagaatgaggggattagc
gttcagattggggggagtgatcaatggggaaatataacggctgggac-------------
--------------cgagttaattcgaaagattttgcaggttgaaggtgcttatgggctt
actttccctcttcttttgaagagtgatgggactaagtttgggaaatctgaagatggggcg
atttggttatccccygcaatgctgtcaccttacaagttttatcagtacttttttacggtc
cctgatgcggatgttgtgagrtttttgaggatattgactttccttgaaatggaggagatt
gatgagattgagagggatatgaaggggtctgattatgtgcccaacatgtcacagagacgg
ttagcagaagaattaacgcgttttgttcatggcgaagaagggttggatgaggctgtcaag
gcaacagaggcattgaggcctggtgctgagactaaattggattcgaaaaccattgaaggg
atagccaaagacgtgccctcttgctctttagcttataatgaagtgcttaacctctctgtt
gtagatctttccgtattatcgggattgctcgagagtaagtccgctgcccgtcgtatgttg
aagcaaggcgggctgtacttgaataattgtcgggttgatgrtgacgcgagaaagataggg
aaggaagacattgtagatggaaaggttctcctgttgtcagcagggaagaaaaacaagatg
gttgtcaggata---
>PAFTOL008417
accccattgagggtatactgtggcttcgacccaactgccgaaagcctacatttgggtaat
ttgatgggcataattgtcctttcctggttccagaagtgcggccaccgtcccgtcgccgtt
atcggcggtgccaccggccgcgtcggggatccttccggcaagtcggccgagagacctgag
cttgatgaagaaaccctagagaacaatattcgaggtattgagtctattctgagtaagatt
ttgggtagttttggtgataatggctttgtgattttgaataattatgattggtggaaggat
gtcagtttccttgattttcttaagaatgtgggaaggtatgctagagttggtgcaatgatg
tcaaaggagagtgtgaaaaagaggttagaatcagaacaagggatgagctttactgaattt
agttaccagttgttacaagggtatgattttgtgcatttatataagaatgaggggattagt
gttcaaattggggggagtgatcaatgggggaatataacggctggaac-------------
--------------cgagttaattcgaaagattttgcaggttgaaggtgcttatgggctt
acatttcctcttcttttgaagagtgatgggactaagtttgggaaatctgaagagggggcg
atttggttatcgccggcaatgctgtcaccctacaagttttatcagcactttttcacagtc
cctgatgctgatgttgtgaggtttttgaggatattgaccttccttgaaatggaggagatt
gatgatattgagagggatatgaagaagcctgattatgtgcccaacacggcacagagacgg
ttagcagaggaattaacacgctttgttcatggagaagaagggttggatgatgctgttttg
gcaacagaggcattaaggcctggtgccgaaactaaattggactccaaaaccattgaaggg
atttccaaagatgtgccttcttgctctttagcttataatgaagtgcttaacctctctgtt
gtagatctttcggtattgtcgggtttgcttgatagtaagtctgctgctcgtcgtatgtta
aaacaaggtgggctttacttgaacaattgtcgggttgatggtgagggacgaaagatacgg
aaggaagacattgtagatgggaaggttctcttgttgtcagcagggaagaaaaacaagatg
gttgtcaggata---
>PAFTOL008419
accccattgaaggtctactgtggcttcgacccaactgccgaaagcctacatttgggtaat
ttgatgggcataattgtcctttcctggttccagaagtgcggccaccgccccgtcgccgtt
atcggcggcgccaccggccgcgtcggggatccttccggcaagtcggccgagagacctgag
cttgatgaagaaaccctagagaagaacattcgaggtattgagtctattctgagtaagatt
ttgggtagttttggtgatgatgccttcgtggttttgaataattatgattggtggaaggat
gtcagtttccttgattttcttaagaatgtgggaaggtatgctagagttggtgcaatgatg
tcaaaggagagtgtgaaaaagaggttagaatcagaacaagggatgagctttactgaattt
agttaccagttgttacaagggtatgattttgtgcatttgtataagaatgaggggattagt
gttcagattggggggagtgatcaatgggggaatataacggctggaac-------------
--------------cgagttaattcgaaagattttgcaggttgaaggtgcttatgggctt
acatttcctcttcttttgaagagtgatgggactaagtttgggaaatctgaagagggggca
atttggttatcgccggcaatgctgtcgccctacaagttttatcagcactttttcgcagtc
cctgatgctgatgttgtgaggtttttgaggatattgaccttccttgaaatggaggagatt
gatgagattgagagggatatgaagaagcctgattatgtgcccaacacggcacagagacgg
ttagcagaggaattaacacgttttgttcatggggaagaagggttggatgacgctgttttg
gcaacagaggcattaagccctggtgccgaaactaaattggattccaaaaccattgaaggg
attgccaaagatgtgccttcttgctctttagcttatattgaagtgcttaacctctctgtt
gtagatctttcagtattgtcgggtttgcttgatagtaagtctgctgctcgtcgtatgtta
aaacaaggtgggctttacttgaacaattgtcgggttgatggtgagggacgaaagatacgg
aaggaagacattgtagatgggaaggttctcttgttgtcagcagggaagaaaaacaagatg
gttgtcaggata---
>PAFTOL008421
accccattgaaggtctactgcggcttcgatccaactgccgacagcctacatttgggtaat
ttgatgggcrtaattgtactttcctggttccagaagtgcggccaccgccccgtcgccgtt
gtcggcggtgccaccggccgcgtcggggatccttccggcaagtcggccgagagacctgag
cttgatgaaggaaccctagagaagaacattcgaggtattgagtctattctgactaagatt
ttgggtagttttggtgatgatgactttgtgattttgaataattatgattggtggaaggat
gtcaggttccttgattttcttaagaatgtgggaaggtatgctagagttggtgcaatgatg
tcaaaggagagtgtgaaaaagaggttagaatcagaacaagggatgagctttactgaattt
agttaccagttgttacargggtatgattttgtgcatttgtataagaatgaggggattagt
gttcagattggtgggagtgatcaatgggggaatataacggctggaac-------------
--------------cgagttaattcgaaagattttgcaggttgaaggtgcttatgggctt
acatttcctcttcttttgaagagtgatgggactaagtttggaaaatctgaagagggggcg
atttggttatcgccagcgaygctgtcgccctacaagttttatcagcactttttcacagtc
cctgatgctgatgttgtgaggtttttgaggatgttgactttccttgaaatggaggagatt
gatgagattgagagggatatgaagaggcctgattatgtgcctaacacggcacagagacgg
ttagcagaagaattaacgcgttttgttcatggggaagaagggttggatgacgctgttaag
gcaacagaggcattaaggcctggtgccgagactaaattggatacaaaaaccattgaaggg
attgcgaaagatgtgccctcttgctctttagcttataatgaagtgctgaacctctctgtt
gtagatctttcggcattgtcaggtttgctagagagtaagtccgctgctcgtcgtatatta
aagcaaggcggactttacttgaacaattgtcgggttgayggggagggacgaaagataggg
gaggaagacattgtagatgggaaggttstcttgttgtcagcagggaagaaaaacaagatg
gttgtgaggata---
>PAFTOL008422
accccattgaaggtctactgcggcttcgatccaactgccgaaagcctacatttgggtaat
ttgatgggcataattgtcctttcctggttccagaagtgcggccaccgccccgtcgccgtt
atcggcggtgccaccggtcgcgtcggggatccttccggcaagtcggccgagagacctgag
cttgatgaaggaaccctagagaagaacattcgaggtattgagtctattctgactaagatt
ttgggtagttttggtgatgatgactttgttattttgaataattatgattggtggaaggat
gtcagtttccttgattttcttaagactgtgggaaggtatgctagagttggtgcaatgatg
tcaaaggagagtgtgaaaaagaggttagaatcagaacaagggatgagctttactgaattt
agttaccagttgttacaggggtatgattttgtgcatttgtataagaatgaggggattagt
gttcagattggtgggagtgatcaatgggggaatataacggctggaac-------------
--------------cgagttaattcgaaagatattgcaggttgaaggtgcttatgggctt
acatttcctcttcttttgaagagtgatgggactaagtttggaaaatcagaagagggggca
atatggttatcgccagcaatgctgtcgccctacaagttttatcagcactttttcacagtc
cctgatgctgatgttgtgaggtttttgaggatgttgactttccttgaaatggaggagatt
gatgagattgagagggatatgaagaggcctgattatgtgcctaacacggcacagagacgg
ttagcagaagaattaacgcgttttgttcatggcgaagaagggttggatgacgctgttaag
gcaacagaggcattaaggcctggtgccgagactaaattggatataaaaaccattgaaggg
attgcgaaagatgtgccgtcttgctctttagcttataatgaagtgctgaacctctctgtt
gtagatctttcggcattgtcaggtttgctagagagtaagtccgctgctcgtcgtatatta
aagcaaggcgggctttacttgaacaattgtcgggttgatggggagggacgaaagataggg
gcggaagacattgtagatggcaaggttctcttgttgtcagcagggaagaaaaacaagatg
gttgtgaggata---
>PAFTOL008423
accccattgaaggtctactgtggcttcgacccaactgccgaaagcctacatttgggtaat
ttgatgggcattattgtcctttcctggttccagaagtgcggccaccgccccgtcgccgtt
atcggcggcgccaccggccgcgtcggagatccttcgggcaagtcggccgagagacctgag
cttgatgaagaaaccctagagaagaacattcgaggtattgagtctattctgagtaagatt
ttgggtagttttggtgatgatggctgtgtgattttgaataattatgattggtggaaggat
gtcagtttccttgattttcttaagaatgtgggaaggcatgctagagttggtgcaatgatg
tcaaaggagagtgtgaaaaagaggttagaatcagaacaagggatgagctttactgaattt
agttaccagttgttacaagggtatgattttgtgcatttgtgtaagaatgaggggattagt
gttcagattggggggagtgatcaatgggggaatataacggctggaac-------------
--------------cgagctaattcgaaagattttgcaggttgaaggtgcttatgggctt
acgtttcctcttcttttgaagagtgatgggactaagtttgggaaatctgaagagggggcg
atttggttgtcgccagcaatgctgtcgccctacaagttttatcagcactttttcacagtc
cctgatgctgatgttgtaaggtttttgaggatattgagcttccttgaaatggaggagatt
gatgagattgagagggatatgaagaggcctgattatgtgcccaacacggcacagagacgg
ttagcagaggaattaacacgttttgttcatggggaagaagggttggatggcgctgttttg
gcaacagaggcattaaggcctggtgccgaaactaaattggattccaaaaccattgaaggg
attgccaaagatgtgccttcttgctctttagcttataatgaagtgcttaacctctctgtt
gtagatctttcagtattctcgggtttgcttgagagtaagtccgctgctcgtcgtatgtta
aagcaaggtgggctttacttgaacaattgtcgggttgatggtgagggacgaaagatacgg
gaggaagacattgtagatgggaaggttctcttgttgtcagcagggaagaaaaacaagatg
gttgtcaggata---
>PAFTOL008436
accccattgaaggtctactgtggcttcgacccaactgccgaaagcctacatttgggtaat
ttgatgggcataattgtcctttcctggttccagaagtgcggccaccgccccktcgccgtt
atyggcggcgccaccggccgcgtcggcgatccttccggcaagtcggccgagagacctgag
cttgatgaagaaaccctagagaagaacattcgaggtattgagtctattctgagtaagatt
ttgggtagttttggtgatgatgkttttgtgattttgaataattataattggtggaaggat
gttagtttccttgattttcttaagaatgtgggaaggtatgctagagttggtgcaatgatg
tcaaaggagagtgtgaaaaagaggttagaatcagaacaagggatgagctttactgaattt
agttaccagttgttacaggggtatgattttgtgcatttgtatgagaatgaggggattagt
gttcagattggtgggagtgatcaatgggggaatataacggctggaac-------------
--------------cgagttaattcggaagattttgcaggttgaaggtgcttatgggctt
acatttcctcttcttttgaagagtgatgggactaagtttgggaaatctgaagagggggcg
atttggttatcgccagcaatgctgtcgccctacaagttttatcagcactttttcacagtc
cctgatgctgatgttgtgaggtttttgaggatattgaccttccttgaaatggaggagatt
gatgagattgagagggatatgaagaggcctgattatgtgcccaacacggcacagaaacgg
ttagcagaggaattaacacgttttgttcatggggaagaagggttggatgacgctgttttg
gcaacagaggcattaaggcctggtgccgaaactaaattggattccaaaaccattgaaggg
attgccaaagatgtgccttcttgctctttagcttataatgaagtgcttaacctctctgtt
gtmgatctttcggtattgtcgggtttgcttgagagtaagtccgcygctcgtcgtatgtta
aagcaaggtgggctttacttgaacaattgtcgggytgatggtgagggacgaaagatacgg
gaggaagacattgtagatgggaaggttctcttgttgtcagcagggaagaaaaacaagatg
gttgtcaggata---
>PAFTOL008439
accccattgaaggtctactgtggcttcgacccaactgcggaaagcctgcatttgggtaat
ttgatgggcataatcgttctttcctggttccagaagtgcggccaccgccccgtcgccgtt
atcggcggcgccaccggacrcgtcggcgatccttccggcaagtctgccgrgagacctgag
cttgatgaaraaaccctrgagaagaacattcgaggtattgagtctacgctgagtaagatt
ttgggtagttttggtgatgatgrttttttgattttgaataattatgattggtggaaggat
gttagtttccttgattttcttaagaatgtgggaaggtatgctagggttggtgcaatgatg
tcaaaggagagtgtgaaaaagaggttagaatcagaacaagggatgagctttactgaattt
agttaccagttgttgcaaggrtatgattttgtgcatttgyataagaatraggggattagt
gttcagattggggggagtgatcaatgggggaatataacggctgggac-------------
--------------agagttaattcgaaagattttgcaggttgaaggtgcttatgggctt
acatttcctcttcttttgaagagtgatgggactaagtttgggaaatctgaagagggggcg
atttggttrtcgccagcaatgctgtcgccctacaagttttatcagcactttttcamagtc
cctgatgckgatgttgttaggtttttgaggatattgactttccttgaaatggrggagatt
gatgagattgagagggatatgaagaggcctgattatgtggccaatacggcacagagacgg
ttagcagaggaattaacgcgttttgttcatggggaagaagggttggaygmtgctgttttg
gcaacagagacattaaggcctggtgccragactaaaytggattcgaaaaccattgaaggg
attgccaaagatgtgccctcttgctctttagcttataatgaagygcttaacckctctgtk
gtagatctttcggtattgtcgggtttgcttgagagtaagtccgctgctcgtcgtatgtta
aagcaaggtgggmtttacttgaacaattgtcrggttgatggtgagggacgaaagatackg
gaggaagacattgtagatgggaaggttctcttgttgtcagcagggaagaaaaacaagatg
gttgtcaggata---
>PAFTOL008881
accccattgaaggtctactgtggctttgacccaactgccgaaagcctacatttgggtaat
ttgatgggcataattgtcctttcctggttccagaagtgcggccaccgccccgtcgccgtt
atcggcggcgccaccggccgcgtcggcgatccttccggcaagtcggccgagagacctgag
cttgatgaagaaaccctagagaagaacattcgaggtattgagtctattctgagtaagatt
ttgggtatttttggtgatgatggttttgtgattttgaataattatgattggtggaaggat
gttagtttccttgattttcttaagaatgtgggaaggtacgctagagttggtgcaatgatg
tcaaaggagagtgttaaaaagaggttggaatcagaacaagggatgagctttactgaattt
agttaccagttgttacaagggtatgattttgtgcatttgtataagaatgaggggattagt
gttcagattggggggagtgatcaatggggtaatataacggctggaac-------------
--------------cgagttaattcgaaagattttgcaggttgaaggtgcttatgggctt
acatttcctcttcttttgaagagtgatggcactaagtttgggaaatctgaagagggggcg
atttggttatcgccagcaatgctgtcaccctacaagttttaccagcactttttcgcagtc
cctgatgctgatgttgtgaggtttttgaggatattgactttccttgaaatggaggagatt
gatgagattgaaagggatatgaagaggcctgattatgtgcccaacacggcacagaggcgg
ttagcagaggaattaacgcgtyttgttcatggggaagaagggttggatgacgctgttttg
gcaacagaggcattaaggcctggtgctgaaactaaattggattcgaaaaccattgaaggg
attgccaaagatgtgccctcttgctctttcgcttacaatgaagtgcttaacctctctgtt
gtagatctttcggtattgtcgggtttgcttgagagtaagtccgctgctcgtcgtatgtta
aagcaaggtgggctttacttgaacaattgtcgggttgatggtgagggacgaaagatacgg
gaggaagacattgtagatgggaaggttctcttgttgtctgcagggaagaaaaacaagatg
gttgtcaggata---
>PAFTOL009175
------------------------------------------------------------
------------------------------------------------------------
------------------------------------------------------------
------------------------------------------------------------
------------------------------------------------------------
------------------cttcagaatgtgggaaggtatgctagagttggtgcaatgatg
tcaaaggagagtgtgaaaaagaggttagaatcagaacaagggatgagcttcactgaattt
agttaccagttgttacaggggtatgattttgtgcatttgtatgagaatgaggggattagt
gttcakattggggsgwgtgawcawtgggkgratataacggctggaac-------------
--------------cgagttaattcggaagattttgcaggttgaaggtgcttatgggctt
acatttcctcttcttttgaagagtgatgggactaagtttgggaaatctgaagagggggcg
atttggttatcgccagcattgctgtcgccctacaagttttatcagcactttttcacagtc
cctgatgctgatgttgtgaggtttttgaggatattgacyttccttgaaatggaggagatt
gatgagattgakagggatatgaagaggcctaattatgtgcccaacacggcacagagacgg
ttagcagaggaattaacacgttttgttcatggggaagaagggttggatgacgctgttttg
gcaacagaggcattaaggcctggtgccgaaactaaattggattccaaaaccattgaaggg
attgccaaagatgtgccttcttgctctttagcttataatgaagtgcttaacctctctgtt
gtagatctttcggtattgtcgggtctgcttgagagtaagtccgctgctcgtcrtatgtta
aagcaaggtgggctttacttgaacaattgtcgggttgatggtgagggacgaaagatacgg
gaggaagacattgtagatgggaaggttctcttgttgtcagcagggaagaaaaacaagatg
gttgtcaggatatct
>PAFTOL009179
------------------------------------------------------------
------------------------------------------------------------
------------------------------------------------------------
------------------------aacattcgaggtattgagtctattctgagtaagatt
ttcggtagttttggtgatgatggctttgtgattttgaataattatgattggtggaaggat
gtcagtttccttgattttcttaagaatgtgggaaggtatgctagagttggtgcaatgatg
tcaaaggagagtgtgaaaaagaggttagaatcagaacaagggatgagctttactgaattt
agttaccagttgttacaagggtatgattttgtgcatttgtataagaatgaggggattagt
gttcagattggggggagtgatcaatgggggaatataacggctggaac-------------
--------------cgagttaattcgaaagattttgcaggttgaaggtgcttatgggctt
a-----------------------------------------------------------
-------------cagcaatgctgtcgccctacaagttttatcagcactttttcacagtc
cctgatgctgatgttgtgaggtttttgaggatattgaccttccttgaaatggaggagatt
gatgagattgagagggatatggagaagcctgattatgtgcccaacacggcacagagacgg
ttagcagaggaattaacacgttttgttcatggggaagaagggttggatgacgctgttttg
gcaacagaggcattaaggcctggtgccgaaactaaattggattccaaaaccattgaaggg
attgccaaagatgtgccttcttgctctttagcttataatgaagtgcttaacctctctgtt
gtagatctttcggtattgtcgggtttgcttgatagtaagtctgctgctcgtcgtatgtta
aaacaaggtgggctttacttgaacaattgtcgggttgatggtgagggacgaaagatacgg
aaggaagacattgtagatgggaaggttctcttgttgtcggcagggaagaaaaacaagatg
gttgtcaggatatct
>PAFTOL009181
gccccgttgaaggtctactgtggcttcgacccaactgccgaaagcctacatttgggtaat
ttgatgggcataattgtcctttcctggttccagaagtgtggccaccgccccgtcgccgtc
atcggcggcgccaccggccgcgtcggggatccttccggcaagtcggccgagagacctgag
cttgatgaagaaaccctagagaagaacattcgaggtattgagtctattctgagtaagatt
ttgggtagttttggtgatgatggctttgtgattttgaataattatgattggtggaaggat
gtcagtttccttgattttcttaagaatgtgggaaggtatgctagagttggtgcaatgatg
tcaaaggagagtgtgaaaaagaggttagaatcagaacaagggatgagctttactgaattt
agttaccagttgttacaagggtatgattttgtgcatttgtataagaatgagggkattagt
gttcagatwggggggagtgatcaatggggraatataacggctggaac-------------
--------------cgagttaattcgaaagattttgcaggttgaaggtgcttatgggctt
acatttcctcttcttttgaagagtgatgggactaagtttgggaaatctgaagagggggcg
atttggttatcgccggcaatgctgtcgccctacaagttttatcagcactttttcgcagtc
cctgatgctgatgttgtgaggtttttgaggatattgaccttccttgaaatggaggagatt
gatgagattgagagggatatgaagaagcctgattatgtgcccaacactgcacagagacgg
ttagcagaggaattaacacgttttgttcatggggaggaagggttggatgacgctgttttg
gcaacagaggcattaaggcctggtgccgaaactaaattggattccaaaaccattgaaggg
attgccaaagatgtgccttcttgctctttagcttataatgaagtgcttaacctctctgtt
gtagatctttcggtattgtcgggtttgcttgatagtaagtctgcggctcgtcgtatgtta
aaacaaggtgggctttacttgaacaattgtcgggttgatggtgagggacgaaagatacgg
aaggaagacattgtagatgggaaggttctcttgttgtcggcagggaagaaaaacaagatg
gttrtcaggata---
>PAFTOL009183
------------------tgtggcttcgacccaactgccgaaagcctacatttgggtaat
ttgatgggcataattgtcctttcctggttccagaagtgtggccaccgccccgtcgccgtt
atcggcggcgccaccggccgcgtcggggatccttccggcaagtcggccgagagacctgag
cttgatgaagaaaccctagagaagaacattcgtggtattgagtctattctgagtaagatt
ttgggtagttttggtgatgatggctttgtgattttgaataattatgattggtggaaggat
gtcagtttccttgattttcttragaatgtgggaaggtatgctagagttggtgcaatgatg
tcaaaggagagtgtgaaaaagaggttagaatcagaacaagggatgagctttactgaattt
agttaccagttgttacaagggtatgattttgtgcatttgtataagaatgaggggattagt
gttcagattggggggagtgatcaatggggraatataacggctggaac-------------
--------------cgagttaattcgaaagattttgcaggttgaaggtgcttatgggctt
acatttcctcttcttttgaagagtgatgggactaagtttgggaaatctgaagagggggcg
atttggttatcgccggcaatgctgtcgccctacaagttttatcagcactttttcgcagtc
cctgatgctgatgttgtgaggtttttgaggatattgaccttccttgaaatggaggagatt
gatgagattgagagggatatgaagaagcctgattatgtgcccaacactgcacagagacgg
ttagcagaggaattaacacgttttgttcatggggaagaagggttggatgacgctgttttg
gcaacagaggcattaaggcctggtgccgaaactaaattggattccaaaaccattgaaggg
attgccaaagatgtgccttcttgctctttagcttataatgaagtgcttaacctctctgtt
gtagatctttcggtattgtcgggtttgcttgatagtaagtctgctgctcgtcgtatgtta
aaacaaggtgggctttacttgaacaattgtcgggttgatggtgagggacgaaagatacgg
aaggaagacattgtagatgggaaggttctcttgttgtcggcagggaagaaaaacaagatg
gttgtcagtata---
>PAFTOL009185
accccattgaaggtctactgtggcttcgacccaaccgccgaaagcctacatttgggcaat
ttgatgggcataattgtcctttcctggttccagaagtggggccaccaccccgtcgctgtt
atcggcggcgccaccggccgcgtcggcgatccttccggcaagtcggccgagagacctgag
cttgatgaagaaaccctagagaagaacattcaaggtattgagtctattctgagtaagatt
ttgggtagttttggtgatgatgactttgtgattttgaataattatgattggtggaaggat
gtcagtttccttgattttcttaagaatgtgggaaggtatgctagagttggtgccatgatg
tcaaaggagaatgtgaaaaagaggctagaatcagaacaagggatgagctttactgaattt
agttaccagttgttacaggggtatgattttgtgcatttgtataagaatgaggggattagt
gttcagattggggggagtgatcaatgggggaatataactgctggaac-------------
--------------cgagttaattcgaaagattttgcaggttgaaggtgcttatgggctt
acatttcctcttcttttgaagagtgatgggactaagttcggaaaatctgaagagggggcg
atttggttatcgccagcaatgctgtcgccctacaagttttatcagcactttttcacagtc
cctgatgctgacattgtgaggttttttaggatattgactttccttgaaatggaggagatt
gatgagattgagagggatatgaagaggcctgattatgtgcctaacacggcacagagacgg
ttagcagaagaattaacgcgttttgttcatggggaagaagggttggatgacgctgttaag
gcaacagaggcattaaggcctggtgccgagactaaattggattcaaaaaccattgaaggg
attgcgaaagatgtgccctcttgctctttagcttataatgaagtgctgaacctctctgtt
gtagatctttcggtattgtcaggtttgcttgagagtaagtccgctgctcgtcgtatatta
aagcaaggcgggctttacttgaacaattgtcgggttgatggtgagggacgaaaaataggg
gaggtagacattgtagatgggaaggttctcttgttgtcagcmgggaagaaaaacaagatg
gttgtgaggata---
>PAFTOL009187
accccattgaaggtctactgtggcttcgacccaactgcsgaaagcctacatttgggtaat
ttgatgggcataattgtcctttcctggttccagaagtgcggccaccgccccgtcgccgtt
atcggcggcgccaccggcsgcgtcggggatccttccggcaagtcggccgagagacctgag
cttgatgaagaaaccctcgagaagaacattcgaggtattgagtctattctgagtaagatt
ttgggtagttttggtgatgatggctgtgtgattttgaataattatgattggtggaaggat
gtcagtttccttgattttcttaagaatgtgggaaggcatgctagagttggtgcaatgatg
tcaaaggagagtgtgaaaaagaggttagaatcagaacaagggatsagctttactgaattt
agttaycagttgttacaagggtatgattttgtgcatttgtataagaatgaggggattagt
gttcagattggggggagtgatcaatgggggaatataacggctggaac-------------
--------------cgagttaattcgaaagattttgcaggttgaaggtgcttatgggctt
acatttcctcttcttttgaagartgatgggactaagtttgggaaatctgaagagggggcg
atttggttatcgccagcaatgctgtcgccctacaagttttatcagcactttttcacagtt
cctgatgctgatgttgtaaggtttttgaggatattgaccttccttgaaakggaggagatt
gatgagattgagagggatatgaagaggcctgattatgtgcccaacacggcacagagacgg
ttagcagaggaattaacacgttttgttcatggggaagaagggttggatgacgctgttttg
gcaacagaggcattaaggcctggtgccaaaactaaattggattccaaaaccatwgaaggg
attgccartgatgtgccttcttgctctttagcttataatgaagtgctyaacctctstgtt
gtagatctttcggtattgtcgggtttgcttgagagtaagtccgctgctcgtcgtatgtta
aagcaaggtgggctttacttgaacaattgtcgggttgatggtgagggacgaaaratacgg
gaggaagacattgtagatgggaaggttctcttgttgtcagcagggaagaaaaacaagata
gttgtcaggata---
>PAFTOL009189
---------aaggtctactgtggcttcgacccaactgccgaaagcctacatttgggtaat
ttgatgggcataattgtcctttcctggttccagaagtgcggccaccgccccgtcgccgtt
atcggcggcgccaccggccgcgtcggggatccttccggcaagtcggccgagagacctgag
cttgatgaagaaaccctggagaagaacattcgaggtattgagtctattctgagtaagatt
ttgggtagttttggtgatgatggctctgtgattttgaataattatgattggtggaaggat
gtcagtttccttgattttctgaagaatgtgggaaggtatgctagagttggtgcaatgatg
tcaaaggagagtgtgaaaaagaggttagaatccgaacaagggatgagctttactgaattt
agttaccagttgttacaagggtatgattttgtgcatttgtataagaatgaggggattagt
gttcagattggggggagtgatcaatgggggaatataacggctggatc-------------
--------------cgagttaattcgaaagattttgcaggttgaaggtgtttatgggctt
acatttcctcttcttttgaagagtgatgggactaagtttgggaaatctgaagagggggcg
atttggttatcgccggcaatgctgtcgccctacaagttttatcagcactttttcacagtc
cctgatgctgatgttgtgaggtttttgaggatattgaccttccttgaaatggaggagatt
gatgagattgagagggatatgaagaagcctgattatgtgcccaacacggcacagagacgg
ttagcagaggaattaacacgttttgttcatggggaagaagggttggatgatgctgttttg
gcaacagaggcattaaggcctggtgccgaaactaaattggattccaaaaccattgaaggg
attgccaaagatgtgccttcttgctctttagcttataatgaagtgcttaacctctctgtt
gtagatctttcggtattgtcgggtttgcttgatagtaagtctgctgctcgtcgtatgtta
aaacaaggtgggatttacttgaacaattatcgggttgatggtgagggacgaaagatacgg
aaggaagacattgtagatgggaaggttctcttgttgtcagcagggaagaaaaacaagatg
gttgtcaggata---
>PAFTOL009191
accccattgagggtctactgtggctttgacccaactgccgaaagcctacatttgggtaat
ttgatgggcataattgtcctttcctggttccagaagtgcggccaccgacccgccgccgtt
atcggcggcgccaccggccgcgtcggagatccttccggcaagtcggccgagagacctgag
cttgatgaagaaaccctggagaagaacattcgaggtattgagtctattctgagtaagatt
ttgggtagttttggtgatgatggctttgtgattttgaataattatgattggtggaaggat
gtcagtttccttgattttcttaagaatgtgggaaggtatgctagagttggtgcaatgatg
tcaaaggagagtgtgaaaaagaggttagaatcagaacaagggatgagctttactgaattt
agttaccagttgttacaagggtatgattttgtgcatttgtataagaatgaggggattagt
gttcagattggggggagtgatcaatgggggaatataacggctggaac-------------
--------------cgagttaattcgaaagattttgcaggttgaaggtgtttatgggctt
acatttcctcttcttttgaagagtgatgggactaagtttgggaaatctgaagagggagcg
atttggttatcaccggcgatgctgtcgccctacaagttttatcagcactttttcgcagtc
cctgatgctgatgttgtgaggtttttgaggatgttgaccttccttgaaatggaggagatt
gatgagattgagagggatatgaagaagcctgattatgtgcccaacacggcacagagacgg
ttagcagaggaattaacacgttttgttcatggggaagaagggttgtatgatgctgttttg
gcaacagaggcattaaggcctggtgccgaaactaaattggattccaaaaccattgaaggg
attgccaaagatgtgccttcttgctctttagcttataatgaagtgcttaacctctctgtt
gtaaatctttcggtattgtcgggtttgcttgatagtaagtctgctgctcgtcgtatgtta
aaacaaggtgggatttacttgaacaattgtcgggttgatggtgaggaacgaaagatacgg
aaggaagacattgtagatgggaaggttctcttgttgtcagcagggaagaaaaacaagatg
gttgtcaggata---
>PAFTOL009193
acccctttgaaggcctactgtggcttcgacccaactgctgaaagcctacatttgggtaat
ttgatgggcataattgtcctttcctggttccagaagtgcggccaccgccccgtcgccgtt
atcggcggtgccactggccgcgtcggggatccttgcgggaagtcggccgagagacctgag
cttgatgaagaaaccctagagaagaacattcgaggtattgagtctattctgagtaagatt
ttgcgtagttttagtgatgataactttgtgattttgaataattatgattggtggaaggat
gtcagtttccttgattttcttaagaatgtgggaaggtatgctagagttggtgcaatgatg
tcaaaggagagtgtgaaaaagaggttagaatcagaacaagggatgagctttactgaattt
agttaccagttgttacaggggtatgattttgtgcatttgtataagaatgaggggattagt
gttcagattggtgggagtgatcaatgggggaatataacggctggaac-------------
--------------cgagttaattcgaaagattttgcaggttgaaggtgcttatgggctt
acatttcctcttcttttgaagagtgatgggactaagtttggaaaatctgaagagggggcg
atttggttatcgccagcaatgctgtcgccctacaagttttatcagcactttttcacagtc
cctgatgctgatgttgtgaggtttttgaggatgttgactttccttgaaatggaggagatt
gatgagattgagagggatatgaagaggcctgattatgtgcctaacacggcacagagacgg
ttagcagaagaattaacgcgttttgttcatggggaagaagggttggatgacgctgttaag
gcaacagaggcattaaggcctggtgccgagactaaattggatacaaaaaccattgaaggg
atwgcgaaagatgtgccctcttgctctttagcttataatgaagttctgaacctgtctgtt
gtagatctttcggcattgtcgggtttgctagagagtaagtctgctgctcgtcgtatatta
aagcaaggcgggctttacttgaacaattgtcgggttgatggtgagggacgaaagataggg
gaggaagacattgtagatgggaaggtkctcttgttgtcagcagggaagaaaaacaagatg
gttgtgaggata---
>PAFTOL009195
accccattgaaggtctactgtggcttcgacccaactgccgaaagcctacatttgggtaat
ttgatgggcataattgtcctttcctggttccagaagtgcggccaccgccccgtcgccgtt
atcggcggcgccaccggccgcgtcggagatccttccggcaagtcggccgagagacctgag
cttgatgaagaaaccctggagaagaacattcgaggtattgagtctattctgagtaagatt
ttgggtagttttggtgatgatggctttgtgattttgaataattatgattggtggaaggat
gtcagtttccttgattttcttaagaatgtgggaaggtatgctagagttggtgcaatgatg
tcaaaggagagtgtgaaaaagaggttagaatcagaacaagggatgagctttactgaattt
agttaccagttgttacaagggtatgattttgtgcatttgtataagaatgaggggattagt
gttcagattggggggagtgatcaatgggggaatataacggctggaac-------------
--------------cgagttaattcgaaagattttgcaggttgaaggtgtttatgggctt
acatttcctcttcttttgaagagtgatgggagtaagtttgggaaatctgaagagggggcg
atttggttatcgccggcaatgctgtcgccctacaagttttatcagcactttttcgcagtc
cctgatgctgatgttgtgaggtttttgaggatattgaccttccttgaaatggaggagatt
gatgagattgagagggatatgaagaagcctgattatgtgcccaacacggcacagagacgg
ttagcagaggaattaacacgtcttgttcatggggaagaagggttggatgatgctgttttg
gcaacagaggcattaaggcctggtgccgaaactaaattggattccaaaaccattgaaggg
attgccaaagatgtaccttcttgctctttagcttataatgaagtgcttaacctctctgtt
gtagatctttcggtattgtcgggtttgcttgatagtaagtcttctgctcgtcgtatgtta
aaacaaggtgggatttacttgaacaattgtcgggttgatggtgagggacgaaagatacgg
aaggaagacattgtagatgggaaggttctcttgttgtcagcagggaagaaaaacaagatg
gttgtcaggata---
>PAFTOL009197
---------------------------------------------ctacatttgggtaat
ttgatgggcataattgtcctttcctggttccagaagtgcggccaccgtcccgtcgccgtt
atcggcggtgccaccggccgcgtcggggatccttccggcaagtcggccgagagacctgag
cttgatgaagaaaccctagagaagaatattcgaggtattgagtctattctgagtaagatt
ttgggtagttttggtgataatggctttgtgattttgaataattatgattggtggaaggat
gtcagtttccttgattttcttaagaatgtgggaaggtatgctagagttggtgcaatgatg
tcaaaggagagtgtgaaaaagaggttagaatcagaacaagggatgagctttactgaattt
agttaccagttgttacaagggtatgattttgtgcatttatataagaatgaggggattagt
gttcagattggggggagtgatcaatgggggaatataacggctggaac-------------
--------------cgagttaattcgraagattttgcaggttgaaggtgcttatgggctt
acatttcctcttcttttgaagagtgatgggactaagtttgggaaatctgaagagggggcg
atttggttatcgccgacaatgctgtcaccctacaagttttatcagcactttttcgcagtc
cctgatgctgatgttgtgaggtttttgaggatattgaccttccttgaaatggaggagatt
gatgatattgagagggatatgaagaagcctgattatgtgcccaacacggcacagagactg
ttagcagaggaattaacacgttttgttcatggagaagaagggttggatgatgctgttttg
gcaacagaggcattaaggcctggtgccgaaactaaattggactccaaaaccattgaaggg
atttccaaagatgtgccttcttgctctttagcttataatgaagtgcttaacctctctgtt
gtagatctttcggtattgtcgggtttgcttgatagtaagtctgctgctcgtcgtatgtta
aaacaaggtgggctttacttgaacaattatcgggttgatgatgagggacgaaagatacgg
aaggaagacattgtagatgggaaggttctcttgttgtcagcagggaagaaaaacaagatg
gttgtcaggata---
>PAFTOL009199
accccattgagggtctactgtggcttcgacccaactgccgaaagcctacatttgggtaat
ttgatgggcataattgtcctttcctggttccagaagtgcggccaccgtcccgtcgccgtt
atcggcggtgccaccggccgcgtcggggatccttccggcaagtcggccgagagacctgag
cttgatgaagaaaccctagagaagaacattcgaggtattgagtctattctgagtaagatt
ttgggtagttttggtgataatggctttgtgattttgaataattatgattggtggaaggat
gtcagtttccttgattttcttaagaatgtgggaaggtatgctagagttggtgcaatgatg
tcaaaggagagtgtgaaaaagaggttagaatcagaacaagggatgagctttactgaattt
agttaccagttgttacaagggtatgattttgtgcatttatataagaatgaggggattagt
gttcagattggggggagtgatcaatgggggaatataacggctggaac-------------
--------------cgagttaattcgaaagattttgcaggttgaaggtgcttatgggctt
acatttcctcttcttttgaagagtgatgggactaagtttgggaaatctgaagagggggcg
atttggttatcgccgacaatgctgtcaccctacaagttttatcagcactttttcgcagtc
cctgatgctgatgttgtgaggtttttgaggatattgaccttccttgaaatggaggagatt
gatgatattgagagggatatgaagaagcctgattatgtgcccaacacggcacagagacgg
ttagcagaggaattaacacgttttgttcatggagaagaagggttggatgatgctgttttg
gcaacagaggcattaaggcctggtgccgaaactaaattggactccaaaaccattgaaggg
atttccaaagatgtgccttcttgctctttagcttataatgaagtgcttaacctctctgtt
gtagatctttcggtattgtcgggtttgcttgatagtaagtctgctgctcgtcgtatgtta
aaacaaggtgggctttacttgaacaattatcgggttgatggtgagggacgaaagatacgg
aaggaagacattgtagatgggaaggttctcttgttgtcagcagggaagaaaaacaagatg
gttgtcaggata---
>PAFTOL009203
accccattgaaggtctactgtggcttcgatccaactgccgaaagcctacatttgggtaat
ttgatgggcataattgtcctttcctggttccagaagtgcggccaccgccccgtcgctgtt
atcggcggcgccaccggccgcgtcggagatccttccggcaagtcggccgagagacctgag
cttgatgaagaaaccctggagaagaacagtcgaggtattgagtctattctgagtaagatt
ttgggtagttttggtgatgatggctttgtgattttgaataattatgattggtggaaggat
gtcagtttccttgattttcttaagaaagtgggaaggtatgctagagttggtgcaatgatg
tcaaaggagagtgtcaaaaagaggttagaatcagagcaagggatgagctttactgaattt
tgttaccagttgttacaagggtatgattttgtgcatttgtataagaatgaggggattagt
gttcagattggggggagtgatcaatgggggaatataacggctggaac-------------
--------------cgagttaattcgaaagattttgcaggttgaaggtgtttatgggctt
acatttcctcttcttttgaagagtgatgggactaagtttgggaaatctgaagagggggcg
atttggttatcgccggcaatgctgtcgccctacaagttttatcagcacttttttgcagtc
cctgatgctgatgttgtgaggtttttgaggatattgaccttccttgaaatggaggagatt
gatgagattgagagggatatgaagaagcctgattatgtgcccaacacggcacagagacgg
ttagcagaggaattaacacgttttgttcatggggaagaagggttggatgatgctgttttg
gcaacagaggcactaaggcctggtgccgaaactaaattggattccaaaaccattgaaggg
attgccaaagatgtgccttcttgctctttagcttataatgaagtgcttaacctctctgtt
gtagatctttcagtattgtcgggtttgcttgatagtaagtctgctgctcgtcgtatgtta
aaacaaggtgggatttacttgaacaattgtcgggttgatggtgagggacgaaagatacgg
aaggaagacattgtagatgggaaggttctcttgttgtcagcagggaagaaaaacaagatg
gttgtcaggata---
>PAFTOL009205
accccattgaaggtctactgtggcttcgacccaactgccgaaagcctacatttgggtaat
ttgatgggcataattgtcctttcctggttccagaagtgcggccaccgccccatcgccgtt
atcggcggcgccaccggccgcgtcggggatccttccggcaagtcggccgagagacctgag
cttgatgaagaaaccctagagaagaacattcgaggtattgagtctattctgagtaagatt
ttgggtagttttggtgatgatggctgtgtgattttgaataattatgattggtggaaggat
gtcagtttccttgattttcttaagaacgtgggaaggtatgctagagttggtgcaatgatg
tcaaaggagagtgtgaaaaagaggttagaatcagaacaagggatgagctttactgaattt
agttaccagttgttacaagggtatgattttgtgcatttgtataagaatgaggggattagt
gttcagattggggggagtgatcaatgggggaatataacggctggaac-------------
--------------cgagttaattcgaaagattttgcaggttgaaggtgcttatgggctt
acatttcctcttcttttgaagagtgatgggactaagtttgggaaatctgaagagggggcg
atttggttatccccagcaatgctgtcgccctacaagttttatcagcactttttcacagtc
cctgatgctgatgttgtgaggtttttgaggatattgaccttccttgaaatggaggagatt
gatgagattgagagggatatgaagaggcctgattatgtgcccaacacggcacagagacgg
ttagcagaggaattaacacgttttgttcatggggaagaagggctggatgacgctgttttg
gcaacaaaggcattaagkcctggtgccgaaactaaattggattccaaaaccattgaaggg
attgccaaagatgtgccttcttgctctttagcttataatgaagtgcttaacctctctgtt
gtagatctttcagtattgtcgggtttgcttgagagtaagtccgctgctcgtcgtatgtta
aagcaaggtgggctttacctgaacaattgtcgggttgatggtgagggacgaaagatacgg
gaggaagacattgtagatgggaaggttctcttgttgtcagcagggaagaaaaacaagatg
gttgtcaggata---
>PAFTOL009207
accccgttaaaggtgtactgtggttttgacccaactgcggagagcctacatttgggcaat
ttgatgggcataatcgtcctctcctggttccagaagtgcggccaccaccctgtcgccgtc
atcggtggcgccaccggacgcgtcggcgatccttccggcaagtcggcggagagacctgag
cttgatgaagaaaccctaaagaagaacattcgaggtatcgagtctattctgagtaagatt
ttgggtaggtttggtgatgatggttttgtgattttgaataattatgattggtggaaggat
gttagtttcctggattttcttaagaatgtggggaggtatgctagggttggggcaatgatg
tccaaggagagtgtgaaaaagaggttagaatcasaacaagggatgagttttactgaattt
agttatcagttgttgcaaggttatgattttgtgcatttgtataagaatgaggggattagc
gttcagattggggggagtgatcaatggggaaatataacggctgggac-------------
--------------cgagttaattcgaaagattttgcaggttgaaggtgcttatgggctt
actttccctcttcttttgaagagtgatgggactaagtttgggaaatctgaagatggggcg
atttggttatcccccgcaatgctgtcaccttacaagttttatcagtacttttttacggtc
cctgatgcggatgttgtgaggtttwtgaggatattgactttccttgaaatggaggagatt
gatgagattgagagggatatgaaggggtctgattatgtgcccaacatrgcacagagacgg
ttagcagaagaattaacgcgttttgttcatggcgaagaagggttggatgaggctgtcaag
gcaacagaggcattaaggcctggtgctgagactaaattggattcgaaaaccattgaaggg
atagccaaagacgtgccctcttgctctttrgcttataatgaagtgctaaacctctctgtt
gtagatctttccgtattatcsggattgctcgagagtaagtccgctgcccgtcgtatgttg
aagcaaggcgggctgtacttgaataattgtcgggttgatggtgacgcgagaaaggtaggg
aaggaagacattgtagatggaaaggttctcctgttgtcagcagggaagaaaaacaagatg
gttrtcaggata---
>PAFTOL009209
accccattgaaggtctactgtggctttgacccaactgccgaaagcctacatttgggtaat
ttgatgggcattattgtcctttcctggttccagaagtgcggccaccgccccgtcgccgtt
atcggaggcgccaccggccgcgtcggagatccttcgggcaagtcggccgagagacctgag
cttgatgaagaaaccctagagaagaacattcgaggtattgagtctattctgagtaagatt
ttgggtagttttggtgatgatggctgtgtgattttgaataattatgattggtggaaggat
gtcagtttccttgattttcttaagaatgtgggaaggcatgctagagttggtgcaatgatg
tcaaaggagagtgtgaaaaagaggttagaatcagaacaagggatgagctttactgaattt
agttaccagttgttacaagggtatgattttgtgcatttgtgtaagaatgaggggattagt
gttcagattggggggagtgatcaatgggggaatataacggctggaac-------------
--------------cgagctaattcgaaagattttgcaggttgaaggtgcttatgggctt
acgtttcctcttcttttgaagagtgatgggactaagtttgggaaatctgaagagggggcg
atttggttgtcgccagcaatgctgtcgccctacaagttttatcagcactttttcacagtc
cctgatgctgatgttgtaaggtttttgaggatattgagcttccttgaaatggaggagatt
gatgagattgagagggatatgaagaggcctgattatgtgcccaacacggcacagagacgg
ttagcagaggaattaacacgttttgttcatggggaagaagggttggatgacgctgttttg
gcaacagaggcattaaggcctggtgccgaaactaaattggattccaaaaccattgaaggg
attgccaaagatgtgccttcttgctctttagcttataatgaagtgcttaacctctctgtt
gtagatctttcagtattctcgggtttgcttgagagtaagtccgctgctcgtcgtatgtta
aagcaaggtgggctttacttgaacaattgtcgggttgatggtgagggacgaaagatacgg
gaggaagacattgtagatgggaaggttctcttgttgtcagcagggaagaaaaacaagatg
gttgtcaggata---
>PAFTOL009215
accccattgagggtctactgtggcttcgacccaactgccgaaagcctacatttgggtaat
ttgatgggcataattgtcctttcctggttccagaagtgcggccaccgtcccgtcgccgtt
atcggcggtgccaccggccgcgtcggggatccttccggcaagtcggccgagagacctgag
cttgatgaagaaaccctagagaagaacattcgaggtattgagtctattctgagtaagatt
ttgggtagttttggtgataatggctttgtgattttgaataattatgattggtggaaggat
gtcagtttccttgattttcttaagaatgtgggaaggtatgctagagttggtgcaatgatg
tcaaaggagagtgtgaaaaagaggttagaatcagaacaagggatgagctttactgaattt
agttaccagttgttacaagggtatgattttgtgcatttatataagaatgaggggattagt
gttcagattggggggagtgatcaatgggggaatataacggctggaac-------------
--------------cgagttaattcgaaagattttgcaggttgaaggtgcttatgggctt
acatttcctcttcttttgaagagtgatgggactaagtttgggaaatctgaagagggggcg
atttggttatcgccggcaatgctgtcaccctacaagttttatcagcactttttcgcagtc
cctgatgctgatgttgtgaggtttttgaggatattgaccttccttgaaatggaggagatt
gatgatattgagagggatatgaagaagcctgattatgtgcccaacacggcacagagacgg
ttagcagaggaattaacacgttttgttcatggagaagaagggttggatgatgctgttttg
gcaacagaggcattaaggcctggtgccgaaactaaattggactccaaaaccattgaaggg
atttccaaagatgtgccttcttgctctttagcttataatgaagtgcttaacctctctgtt
gtagatctttcggtattgtcgggtttgcttgatagtaagtctgctgctcgtcgtatgtta
aaacaaggtgggctttacttgaacaattgtcgggttgatggtgagggacgaaagatacgg
aaggaagacattgtagatgggaaggttctcttgttgtcagcagggaagaaaaacaagatg
gttgtcaggata---
>PAFTOL009217
accccattgagggtctactgtggcttcgacccaactgccgaaagcctacatttgggtaat
ttgatgggcataattgtcctttcctggttccagaagtgcggccaccgtcccgtcgccgtt
atcggcggcgccaccggccgcgtcggggatccttccggcaagtcggccgagagacctgag
cttgatgaagaaaccctagagaagaacattcgaggtattgagtttattctgagtaagatt
ttgggtagttttggtgataatggctttgtgattttgaataattatgattggtggaaggat
gtcagtttccttgattttcttaagaatgtgggaagatatgctagagttggtgcaatgatg
tcaaaggagagtgtgaaaaagaggttagaatcagaacaagggatgagctttactgaattt
agttaccaattgttacaagggtatgattttgtgcatttatataagaatgaggggattagt
gttcagattggggggagtgatcaatgggggaatataactgctggaac-------------
--------------cgagttaattcgaaagattttgcaggttgaaggtgcttatgggctt
acatttcctcttcttttgaagagtgatgggactaagtttgggaaatctgaagagggggcg
atttggttatcgccggcaatgctgtcaccctacaagttttatcagcactttttcgcagtc
cctgatgctgatgttgtgaggtttttgaggatattgaccttccttgaaacggaggagatt
gatgatattgagagggatatgaagaagcctgattatgtgcccaacacggcacagaaacgg
ttagcagaggaattaacacgttttgttcatggggaagaagggttggatgatgctgttttg
gcaacagaggcactaaggcctggtgctgaaactaaattggattccaaaaccattgaaggg
atttccaaagatgtgccttcttgctctttagcttataatgaagtgcttaacctctctgtt
gtagatctttcggtattgtcaggtttgcttgatagtaagtctgctgctcgtcgtatgtta
aaacaaggtgggctttacttgaacaattgtcgggttgatggtgagggacgaaagatacag
aaggaagacattgtagatgggaagtttctcttgttgtcagcagggaagaaaaacaagatg
gttgtcaggata---
>PAFTOL009219
---------------------------------------------------------aat
ttgatgggcataattgtcctttcctggttccagaagtgcggccaccgtcccgtcgccgtt
atcggcggcgccaccggccgcgtcggggatccttccggcaagtcggccgagagacctgag
cttgatgaaraaaccctagagaagaacattcgaggtattgagtctattctgagtaagatt
ttgggtagttttggtgataatggctttgtgattttgaataattatgattggtggaaggat
gtcagtttccttgattttcttaagaatgtgggaagatatgctagagttggtgcaatgatg
tcaaaggagagtgtgaaaaagaggttagaatcagaacaagggatgagctttactgaattt
agttaccagttgttacaagggtatgattttgtgcatttatataagaatgaggggattagt
gttcagattggggggartgatcaatgggggaatataactgctggaac-------------
--------------cgagttaattcgaaagattttgcaggttgaaggtgcttatgggctt
acatttcctcttcttttgaagagtgatgggactaagtttgggaaatctgaagagggggcg
atttggttatcgccggcaatgctgtcaccctacaagttttatcagcactttttcgcagtc
cctgatgctgatgttgtgaggtttttgaggatattgaccttccttgaaatggaggagatt
gatgatattgagagggatatgaagaagcctgattatgtgcccaacacggcacagagacgg
ttagcagaggaattaacacgttttgttcatggggaagaagggttggatgatgctgttttg
gcaacagaggcattaaggcctggtgctgaaactaaattggattccaaaaccattgaaggg
atttccaaagatgtgccttcttgctctttagcttataatgaagtgcttaacctctctgtt
gtagatctttcggtattgtcgggtttgcttgatagtaagtctgctgctcgtcgtatgtta
aaacaaggtgggctttacttgaacaattgtcgggttgatggtgagggacgaaagatacag
aaggaagacattgtagatgggaaggttctcttgttgtcagcagggaagaaaaacaagatg
gttgtcaggata---
>PAFTOL009221
------------------------------------------------------------
---------------------------ttccagaagtgcggccaccgcyccgtagctgtt
atcggtggcgccaccggccgcgtcggcgatccttctggaaagtcggccgagagacctgag
cttgatgaagaaaccctagagaagaacactcgaggtattgagtccattctgagtaagatt
ttgggtggttttggtgatgatggttttgtgattttgaataattatgattggtggaaagat
gttagtttycttgattttcttaagaatgtgggaaggtatgctagagttggtgcaatgatg
tcaaaggagagtgtgaaaaagaggttagaatcagaacaagggatgagctatactgaattt
agttaccagttgttacaagggtatgattttgtgcatttgtataagaatgaggggattagt
gttcagattggggggagtgatcaatgggggaatataacggctggaac-------------
--------------tgagttaattcgaaagattttgcaggttgaaggtgcttatgggctt
acatttcctcttcttttgaagagtgatgggaccaagtttggcaaatctgaagagggggcg
atttggttatcgccagcaatgctgtcaccctacaagttttatcagcactttttcacagtc
cctgatgctgatgttgtgaggtttttgaggatattgaccttccttgaaatggaggagatt
gatgagattgrgagggatatgaascggcctgattatgtgccsaacacggcacagagacgg
ttagcagaggaattaacacgttttgttcatggggaagaggggttggatgatgctgttttg
gcaacagaggcattaaggcctggtgccgaaactaaactggattccaaaaccattgaaggg
attgccaatgatgtgccttcttgctctttagcttataataaagtgcttaacctctctgtt
gtagatctttcggtattgtcgggtttgcttgagagtaaatccgctgctcgtcgtatgtta
aagcaaggtgggctttacttgaacaattgtcgggttgatggtgagggacgaaagatacgg
gaggaagacattgtagatgrgaaggttctcttgttgtcagcagggaagaaaaacaagatg
gttgtcaggata---
>PAFTOL009223
accccattgagggtctactgtggcttcgacccaactgccgaaagcctacatttgggtaat
ttgatgggcataattgtcctttcctggttccagaagtgcggccaccgtcccgtcgccgtt
atcggcggtgccaccggccgcgtcggggatccttccggcaagtcggccgagagacctgag
cttgatgaagaaaccctagagaagaacattcgaggtattgagtctattmtgagtaagatt
ttgggtagttttggtgataatggctttgtgattttgaataattatgattggtggaaggat
gtcagtttccttgattttcttaagaatgtgggaaggtatgctagagttggtgcaatgatg
tcaaaggagagtgtgaaaaagagrttagaatcagaacamgggatgagctttactgaattt
agttaccagttgttacaagggtatgattttgtgcatttatataagaatgaggggattagt
gttcagattggggggagtgatcaatgggggaatataacggctggaac-------------
--------------cgagttaattcgaaagattttgcaggttgaaggtgcttatgggctt
acatttcctcttcttttgaagagtgatgggactaagtttgggaaatctgaagagggggcg
atttggttatcgccggcaatgctgtcaccctacaagttttatcagcactttttcgcagtc
cctgatgctgatgttgtgaggtttttgaggatattgaccttccttgaaayggaggagatt
gatgatattgagagggatatgaagaagcctgattatgtgcccaacacrgcacagagrcgg
ttagcagaggaattaacacgttttgttcatggagaagaagggttggatgatgctgttttg
gcaacagaggcattaaggcctggtgcygaaactaaattggactccaaaaccattgaaggg
atttccaaagatgtgccttcttgctctttagcttataatgaagtgcttmacctctctgtt
gtagrtctttcggtattgtcgggtttgcttgatagtaagtcygctgctcgtcgtatgtta
aaacaaggtgggctttacttgaacaattgtcwggttgatggtgagggacgaaagatacgg
aaggaagacattgtagatgggaaggttctcttgttgtcagcagggaagaaaaacaagatg
gttgtcaggata---
>PAFTOL009225
accccattgagggtctactgtggcttcgacccaactgccgaaagcctacatttgggtaat
ttgatgggcataattgtcctttcctggttccagaagtgcggccaccgtcccgtcgccgtt
atcggcggtgccaccggccgcgtcggggatccttccggcaagtcggccgagagacctgag
cttgatgaagaaaccctagagaagaacattcgaggtattsaatctattctgagtaagatt
ttgggtagttttggtgataatggctttgtgattttgaataattatgattggtggaaggat
gtcwgtttccttgattttcttaagaatgtgggaaggtatgctagagttggtgcaatgatg
tcaaaggagagtgtgaaaaagaggttagaatcagaacaagggatgagctttactgaattt
agttaccagttgttacaagggtatgattttgtgcatttatataagaatgaggggattagt
gttcagattggggggagtgatcaatgggggaatataacggctggaac-------------
--------------cgagttaattcgaaagattttgcaggttgaaggtgcttatgggctt
acatttcctcttcttttgaagagtgatgggactaagtttgggaaatctgaagagggggcg
atttggttatcgccggcaatgctgtcaccctacaagttttatcagcactttttcgcagtc
cctgatgctgatgttgtgaggtttttgaggatattgaccttccttgaaatggaggagatt
gatgatattgagagggatatgaagaagcctgattatgtgcccaacacggcacagagacgg
ttagcagaggaattaacacgttttgttcatggagaagaagggttggatgatgctgttttg
gcaacagaggcattaaggcctggtgccgaaactaaattggactccaaaaccattgaaggg
atttccaaagatgtgccttcttcctctttagcttayaatgaagtgcttaacctctctgtt
gtagatctttcggtattgtcgggtttgcttgatagtaagtccgctgctcgtcgtatgtta
aaacaaggtgggctttacttgaacaattgtcgggttgatggtgagggacgaaagatacag
aaggaagacattgtagatgggaaggttctcttgttgtcagcagggaagaaaaacaagatg
gttgtcaggata---
>PAFTOL009227
accccattgaaggtctactgtggcttcgacccaactgccgaaagcctacatttgggtaat
ttgatgggcataattgtcctttcctggttccagaagtgcggccaccgccccgtcgccgtt
atcggcggcgccaccggccgcgtcggagatccttccggcaagtcggccgagagacctgag
cttgatgaagaaaccctggagaagaacattcgaggtattgagtctattctgagtaagatt
ttgggtagttttggtgatgatgcctttgtgattttgaataattatgattggtggaaggat
gtcagtttccttgattttcttaagaatgtgggaaggtatgctagagttggtgcaatgatg
tcaaaggacagtgtgaaaaagaggttagaatcagaacaagggatgagctttactgaattt
agttaccagttgttacaagggtatgattttgtgcatttgtataagaatgaggggattagt
gttcagattggggggagtgatcaatgggggaatataacggctggaac-------------
--------------cgagttaattcgaaagattttgcaggttgaaggtgtttatgggctt
acatttcctcttcttttgaagagtgatgggactaagtttgggaaatctgaagagggggcg
atttggttgtcgccggcaatgctgtcgccctacaagttttatcagcactttttcgcagtc
cctgatgctgatgttgtgaggtttttgaggatattgaccttccttgaaatggaggagatt
gatgagattgagagggatatgaagaagcctgattatgtgcccaacacggcacagagacgg
ttagcggaggaattaacacgttttgttcatggggaagaagggttggatgatgctgttttg
gcaacagaggcattaaggcctggtgccgaaactaaattggattccaaaaccattgaaggg
attgccaaagatgtgccttcttgctctttagcttataatgaagtgcttaacctctctgtt
gtagatctttcggtattgtcgggtttgcttgatagtaagtctgctgctcgtcgtatgtta
aaacaaggtgggatttacttgaacaattgtcgggttgatggtgagggacgaaagatacgg
aaggaagacattgtagatgggaaggttctcttgttgtcagcagggaagaaaaacaagatg
gttgtgaggata---
>PAFTOL009229
accgcattgaaggtctactgtggcttcgacccaactgccgaaagcctccatttgggtaat
ttgatgggcataattgtcctttcctggttccagaagtgcggccaccgccccgtcgccgtt
atcggcggcgccaccggccgcgtcggggatccttccggcaagtcggccgagagacctgag
cttgatgaagaaaccctagagaagaacattcgaggtattgagtctattctgagtaagatt
ttgcgtarttttggtgatgatgactttgtgattttgaataattataattggtggaaggat
gtcagtttccttgattttcttaagaatgtgggaaggtatgctagagttggtgcaatgatg
tcaaaggagagtgtgaaaaagaggttagaatcagaacaagggatgagcttcactgaattt
agttaccagttgttacaggggtatgattttgtgcatttgtataagaatgaggggattagt
gttcagattggtgggagtgatcaatgggggaatataacggctggaac-------------
--------------cgagttaattcgaaagattttgcaggttgaaggtgcttatgggctt
acatttcctcttcttttgaagagtgatgggacgaagtttggaaaatctgaagagggggcg
atttggttatcgccagcaatgctgtcgccctacaagttttatcagcactttttcacagtc
cctgatgctgatgttgtgaggtttatgaggatattgactttccttgaaatggaggagatt
gatgagattgagagggatatgaagaagcctrattatgtgcctaacacggcacagagacgg
ytagcagaagaattaacgcgttttgttcatggggaagaagggttggatgacgctgttaag
gcaacagaggcattaaggcctggtgccgaaactaaattggatacaaaaaccattgaaggg
attgcgaaagatgtgccctcttgctctttagcgtataatgaagtgctgaacctttctgtt
gtagatctttcggcattrtcgggtttgctagagagtaagtccgctgctcgtcgtatatta
aagcaaggcgggctttacttgaacaattgtcgggttgatggtgagggacgaaagataggg
gaggaagacattgtagatgggaaggttctcttgttgtcagcagggaagaaaaacaagatg
gttgtgagggta---
>PAFTOL009231
accccattgaaggtctactgtggctttgacccaactgccgaaagcctccatttgggtaat
ttgatgggcataattgtcctttcctggttccagaagtgcggccaccgccccgtcgccgtt
atcggcggcgccaccggccgcgtcggggatccttccggcaagtcggccgagagacctgag
cttgatgaagaaaccctacagaagaacattcgaggtattgagtctattctgagtaagatt
ttgcgtagttttggtgrtgatgactttgtgattttgaataattataattggtggaaggat
gtcagtttccttgattttcttaagaatgtgggaaggtatgctagagttggtgcaatgatg
tcaaaggagagtgtgaaaaagaggttagaatcagaacaagggatgagctttactgaattt
agttaccagttgttacaggggtatgattttgtgcatttgtataagaatgaggggattagt
gttcagattggtgggagtgatcaatgggggaatataacggctggaac-------------
--------------cgagttaattcgaaagattttgcaggttgaaggtgcttatgggctt
acatttcctcttcttttgaagagtgatgggacgaagtttggaaaatctgaagagggggcg
atttggttatcgccagcaatgctgtcgccctacaagttttatcagcactttttcacagtc
cctgatgctgatgttgtgaggtttttgaggatattgactttccttgaaatggaggagatt
gatgggattgagagggatatgaagaagcctgattatgtgcctaacacggcacagagacgg
ttagcagaagaattaacgcgttttgttcatggggaagaagggttggatgacgctgttaag
gcaacagaggcattaaagcctggtgccsaaactaaattggatacaaaaaccattgaaggg
attgcaaaagatgtgccctcttgctctttagcttataatgaagtgctgaacctttctgtt
gtagatctttcggcattgtcgggtttgctagagagtaagtccgctgctcgtcgtatatta
aagcaaggcggactttacttgaacaattgtcgggttgatggtgaggaacgaaagataggg
gaggaagacattgtagatgggaaggttctcttgttgtcagcagggaagaaaaacaaaatg
gttgtgagggta---
>PAFTOL009233
---ccgttgaaggtttattgtggcttcgacccaactgcsgaaagcctacatttgggtaat
ttgatgggtataattgtcctttcctggttccagaagtgcggccaccrccccatagccgtt
atcggtggcgccactggccgygtcggcgatccttccggcaagttggccgagagacctgag
cttgatgargaaaccctagagaagaacattcgaggtattgagtccattctaagtaggatt
ttgggcagttttggtgaagatggttttgtgattctgaataattatgattggtggaagggt
gttagtttccttgattttcttaagaawgtgggaaagtatgctagagttggtgcaatgatg
tcaaaggagagtgtgaaaaggagattagaatcagaacaagggatgagctttactgaattt
agttaccagttgttacaagggtatgattttgttcatttgtataagaatgagggaattagt
gttcagattggggggagtgatcaatgggggaatataacggctggaac-------------
--------------tgagttaattcgaaagattttgcaggttgaaggtgcttatgggctt
acattcccccttcttttaaagagtgatgggactaagtttgggaaatctgaagaaggggcg
atttggttatcgccagcawtgctrtcgccctacaagttttatcagcactttttcacagtc
cctgatgctgatgttgtgaggtttttgcggatattgactttccttgaaatggaggagatt
gatgagattgagagagatatgaagaggcctgattatgtgcccaatacggcacagagacgg
ttagcagaggaattaacrcgtttcgttcatggggaagaagggttggatgacgctgttttg
gcaacagaggcattaaggcctggtgccgaaactaarttggattcgaaaaccattgaaggg
attgccaaagatgtgccctcttgctctttagcttataatgaagtgcttaatctctctgtt
gtagatctttcggtattgtcaggtttgcttgagagcaagtccgctgctcgtcgtatgtta
aagcaaggtgggctttacttgaacaattgtcgggttgatggtgagggacgaaagatrcgg
gaggaagacattgtagatgggaaggttctcttgttgtcagcagggaagaaaaacaagatg
gttgtcaggatatct
>PAFTOL009235
accccgttaaaggtgtactgtggttttgacccaactgcggagagcctgcatttgggcaat
ttgatgggcataatagtcctctcctggttccagaagtgcggccaccaccctgtcgccgtc
atcggtggcgccaccggacgcgtcggtgatccttccggcaagtcggcggagagacctgag
cttgatgaagaaaccctaaagaagaacattcgaggtattgagtctattctgagtaagatt
ttgggtaggtttggtgatgatggttttgtgattttgaataattatgactggtggaaggat
gttagtttcctggattttcttaagaatgttgggaggtatgctagggttggggcaatgatg
tccaaggagagtgtgaaaaagaggttagaatcagaacaagggatgagttttactgaattt
agttatcagttgttgcaaggctatgattttgtgcatttgtataagaatgaggggattagc
gttcagattgggggaagtgatcaatggggaaatataacggctgggac-------------
--------------cgagttaattcgaaagattttgcaggttgaaggtgcttatgggctt
actttccctcttcttttgaagagtgatgggactaagtttgggaaatctgaagagggggcg
atttggttatcgcccgcaatactgtcaccttacaagttttatcagtactttttcacggtc
cctgatgcggatgttgtgaggtttttgaagatattgactttccttgaaatggaggagatt
gatgagattgagagggatatgaaggggtctgattatgtgcccaacacggcacagagacgg
ttagcagaagaattaacgcgctttgttcatggcgaagaagggttggatgaggctgtcaag
gcaacagaggcactgaggcctggtgctgagactcaattggattcgaaaaccattgaaggg
atagccaaagatgtgccctcttgctctttagcttataatgaagttctaaacctctctgtt
gtagatctttccgtattatcgggtttgcttgagagtaagtccgctgcccgtcgtatgttg
aagcaaggkgggctgtacttgaacaattgtcgggttgatggtgaggcaagaaagataggg
aaggaggacattgtagatggaaaggttttcctgttgtcagcagggaagaaaaacaagatg
gttgtcaggata---
>PAFTOL009237
accccgttaaaggtgtacggtggtttttacccaactgcggagagcctacatttgggcaat
ttgatgggcataatagtcctctcctggttccagaagtgcggccaccaccctgtcgccgtc
atcggtggcgccacgggacgcgtcggtgatccttccggcaagtcggcggagagacctgag
cttgatgaagaaaccctaaagaagaacattcgaggtattgagtctattctgagtaagatt
ttgggtaggtttggtgacgatggttttgtgattttgaataattatgactggtggaaggat
gttagttttctggattttcttaagaatgtggggaggtatgctagggttggggcaatgatg
tccaaggagagtgtgaaaaagaggttagaatcagaacaagggatgagttttactgaattt
agttatcagttgttgcaaggttatgattttgtgcatttgtataagaatgaggggattagc
cttcaaattgggggaagtgatcaatggggaaatataacggcwgggac-------------
--------------cgagttaattcgaaagattttgcaggttgaaggtgcttatgggctt
actttccctcttcttttgaagagtgatgggactaagtttgggaaatctgaagagggggcg
atttggttatcgcccgcaatactgtcaccttacaagttttatcagtactttttcacggtc
cctgatgcggatgttgtgaggtttttgaggatattgactttccttgaaatggaggagatt
gatgagattgagagggatatgaaggggcctgattatgtgcccaacacggcacagagacgg
ttagcagaagaattgacgcgctttgttcatggcgaagaagggttgcatgaggctgtcaag
gcaacagaggcattgaggcctggtgctgagactcaattggattcgaaaaccattgaaggg
atagccaaagacgtgccctcttgctctttagcttataatgaagttctaaacctctctgtt
gtagatctttctgtattatcgggtttgcttgagagtaagtctgctgcccgtcgtatgttg
aagcaaggtgggctgtacttgaacaattgtcgggttgatggtgaggcgagaaagataggg
aaggaggacattgtrgatggaaaggttctcytcttgtcagcagggaagaaaaacaagatg
gttgtcaggatatct
>PAFTOL009239
accccattgaaggtatactgtggcttcgacccaactgccgaaagcctacatttgggtaat
ttgatgggcataattgtcctttcctggttccagaagtgcggccaccgccccgtcgccgtt
atcggcggcgccaccggccgsgtcggcgatccttccggaaagtcggccgagagacctgag
cttgatgaagaaaccctagagaagaacattcgaggtattgagtctattctgagtaggatt
ttgggtagttttggtgatgatggttttgtgattttgaataattatgattggtggaaggat
gttagtttccttgattttcttaagaatgtgggaaggtatgctagagttggtgcaatgatg
tcaaaggagagtgtgaaaaagaggttagaatcagaacaagggatgagctttactgaattt
agttaccagttgttacaagggtatgattttgtgcatttgtataagaacgaggggattagt
attcagattggggggagtgatcaatgggggaatataacggctggaac-------------
--------------tgagttaattcgaaagattttgcaggttgaaggtgcttatgggctt
acatttcctcttcttttgaagagtgatgggactaagtttgggaaatctgaagagggggcg
atttggttatcgccagcaatgctgtcaccctacaagttttatcagcactttttcacagtc
cctgatgctgatgttgtgaggtttttgaggatattgactttccttgaaatggaggagatt
gatgagattgagaaggatatgaagaggtctgattatgtgcccaacacggcacagagacgg
ttagcagaggaattaacgcgttttgttcatggggaagaagggttggattacgctgttttg
gcaacagaggcattaaggcctggtgccgaaactaaattggattcgaaaaccattgaaggg
attgccaaagatgtgccctcttgctctttagcttataatgaagtgcttaacctctctgtt
gtagatctgtcggtattatcgggtttgcttgagagtaagtccgctgctcgtcgtatgtta
aggcaaggtgggctttacttgaacaattgtcgggttgatggtgagggacgaaagatacgg
gaggaagacatggtagatggsaaggttctcttgttgtcagcagggaagaaaaacaagatg
gttgtcaggata---
>PAFTOL009241
accccattgagggtctactgtggcttcgacccaactgccgaaagcctacatttgggtaat
ttgatgggcataattgtcctttcctggttccagaagtgcggccacggtcccgtcgccgtt
atcggcggtgccaccggccgcgtcggggatccttccggcaagtcggccgagagacctgag
cttgatgaagaaaccctagagaagaacattcgaggtattgagtctattatgagtaagatt
ttgggtagttttggtgataatggctttgtgattttgaataattatgattggtggaaggat
gtcagtttccttgattttcttaagaatgtgggaaggtatgctagagttggtgcaatgatg
tcaaaggagagtgtgaaaaagagattagaatcagaacaagggatgagctttactgaattt
agttaccagttgttacaagggtatgattttgtgcatttatataagaatgaggggattagt
gttcagattggggggagtgatcaatgggggaatataacggctggaac-------------
--------------cgagttaattcgaaagattttgcaggttgaaggtgcttatgggctt
acatttcctcttcttttgaagagtgatgggactaagtttgggaaatctgaagagggggcg
atttggttatcgccggcaatgctgtcaccctacaagttttatcagcactttttcgcagtc
cctgatgctgatgttgtgaggtttttgaggatattgaccttccttgaaatggaggagatt
gatgatattgagagggatatgaagaagcctgattatgtgcccaacacggcacagagacgg
ttagcagaggaattaacacgttttgttcatggagaagaagggttggatgatgctgttttg
gcaacagaggcattaaggcctggtgctgaaactaaattggactccaaaaccattgaaggg
atttccaaagatgtgccttcttgctctttagcttataatgaagtgcttaacctctctgtt
gtagatctttcggtattgtcgggtttgcttgatagtaagtccgctgctcgtcgtatgtta
aaacaaggtgggctttacttgaacaattgtcgggttgatggtgagggacgaaagatacgg
aaggaagacattgtagatgggaaggttctcttgttgtcagcagggaagaaaaacaagatg
gttgtcaggata---
>PAFTOL009243
accccattgaaggtctactgtggcttcgacccaactgccgaaagcctacatttgggtaat
ttgatgggcataattgtcctttcctggttccagaagtgcggccaccgcccagtcgccgtt
atcggcggcgccaccggccgcgtcggggatccttccggcaagtcggccgagagacctgag
cttgatgaagaaaccctagagaagaacattcgaggtattgagtctattctgagtaagatt
ttgggtagttttggygatgatggctgtgtcattttgaataattatgattggtggaaggat
gtcagtttccttgattttcttaagaatgtgggaaggtatgctagagttggtgcaatgatg
tcaaaggagagtgtgaaaaagaggttagaatcagaacaagggatgagctttactgaattt
agttaccagttgttacaagggtatgattttgtgcatttgtataagaatgaggggattagt
gttcagattggggggagtgatcaatgggggaatataacagctggaac-------------
--------------cgagttaattcgaaagattttgcaggttgaaggtgcttatgggctt
acatttcctcttcttttgaagagtgatgggactaagtttgggaaatctgaagagggggcg
atttggttatcgccagcaaagctgtcaccctacaagttttatcagcactttttcacagtc
cctgatgctgatgttgtgaggtttctgaggatattgactttccttgaaatggaggagatt
gatgagattgagagggatatgaagaggcctgattatgtgcccaacacggcacagagacgg
ttagcggaggaattaacgcgtttggttcatggggaagaagggttggatgacgctgtttcg
gcaacagaggcattaaggcctggtgctgaaactaaattggattcgaaaaccattgaaggg
attgccaaagatgtgccctcttgctctttagcttataatgaagtgcttaatctctctgtt
gtagatctttcggtattgtcaggtttgcttgagagtaagtccgctgctcgtcgtatgtta
aagcaaggtgggctttacttgaacaattgtcgggttgatggcgagggacgaaagatacag
gaggaagacattgtagataggaaggttctcttgttgtcagcagggaagaaaaacaagatg
gttgtcaggata---
>PAFTOL009245
accccattgaaggtctactgtggcttcgacccaactgccgaaagcctacatttgggtaat
ttgatgggcataattgtgctttcctggttccagaagtgcggccaccgccccgtcgctgtt
atcggcggcgccaccggccgcgtcggggatccttccggcaagtcagccgagagacctgag
cttgatgaagaaaccctagagaagaacattcgaggtattgagtctattctgagtcagatt
ttgggtagttttggtgatgatggctgtgtgattttgaataattatgattggtggaaggat
gtcagtttccttgattttcttaagaatgtgggaaggcatgctagagttggtgcaatgatg
tcaaaggagagtgtcaaaaagaggttagaatcagaacaagggatgagctttactgaattt
agttaccagttgttacaagggtatgattttgtgcatttgtataagaatgaggggataagt
gttcagattgggggtagtgatcaatgggggaatataacggctggaac-------------
--------------cgagttaattcgaaagattttgcagggtgaaggtgcttatgggctt
acatttcctcttattttgaagagtgatgggactaagtttgggaaatctgaagagggggcg
atttggttatcgccagcaatgctgtcgccctacaagttttatcagaactttttcacagtc
cctgatgctgatgttgtcaggtttttgaggatattgaccttccttgaaatggaggagatt
gatgagattgagagggatatgaagaggcctgattatgtgcccaacacggcacagagacgg
ttagcagaggaattaacacgttttgttcatggggaagaagggttggatgacgctgttttg
gcaacagaggcattaaggcctggtgccaaaactaaattggattccaaaaccattgaaggg
attgccaatgatgtgccttcttgttctttagcttataatgaagtgcttaacctctctgtt
gtagatctttcggtattgtcgggtttgcttgagagtaagtccgctgctcgtcgtatgtta
aagcaaggtgggctttacttgaacaattgtcgggttgatggtgagggacgaaagatacgg
gaggaagacattgtagatgggaaggttctcttgttgtcagcagggaagaaaaacaagatg
gttgtcaggata---
>PAFTOL009247
------------------------------------------------------------
------------------------------------------------------------
------------------------------------------------------------
------------------------------------------------------------
------------------------------------------------------------
---------------------------------------------------------atg
tccaaggagagtgtgaaaaagaggttagaatctgaacaagggatgagttttactgaattt
agttatcagttgttgcaaggttatgattttgtgcatttgtataagaatgaggggattagt
gttcagattggggggagtgatcaatgggggaatataacggctgggac-------------
--------------cgagttaattcgaaagattttgcaggctgaaggtgcttacgggctt
acatttcctcttcttttgaagagtgatgggactaagtttgggaaatctgaagagggggcg
atttggttatcgccg---------------------------------------------
------------------------------------------------------------
------------------------------------------------------------
------------------------------------------------------------
------------------------------------------------------------
------------------------------------------------------------
------------------------------------------------------------
------------------------------------------------------------
------------------------------------------------------------
---------------
>PAFTOL009249
accccattgaaggtctactgtggcttcgacccaactgccgaaagcctacatttgggtaat
ttgatgggcataattgtcctttcctggttccagaagtgcggccacctccccgtcgccgtt
atcggcggcgccaccggccgcgtcggggatccttccggcaagtcggccgagagacctgag
cttgatgaagaaaccctagagaagaacattcgaggtattgagtctattctgagtaggatt
ttgggtagttttggtgatgatggctgtgtgattttgaataattatgattggtggaaggat
gtcagtttccttgattttcttaagaatgtgggaaggcatgctagagttggtgcaatgttg
tcaaaggagagtgtgaaaaagaggttagagtcagaacaagggatgagctttactgaattt
agttaccagttgttacaagggtatgattttgtgcatttgtataagaatgaggggattagt
gttcagattggggggagtgatcaatgggggaatataacagctggaac-------------
--------------cgagttaattcgaaggattttgcaggttgaaggtgcttatgggctt
acatttcctcttcttttgaagagtgatgggactaagtttgggaagtctgaagagggggcg
atttggttatcgccagcaatgctgtcgccctacaagttctatcagcactttttcacagtc
cctgatgctgatgttgtaaggtttttgaggatattgaccttccttgaaatggaggagatt
gatgrgattgagagggatatgaagaggcctgattatgtgcccaacacggcacagagacgg
ttagcagaggaattaacacgttttgttcatggggaagaagggttggatgacgctgttttg
gcaacagaggcattaaggcctggtgctgaaactaaattggattccaaaaccattgaaggg
attgccaaagatgtgccttcttgctctttagcttataatgaagtgcttaacctctctgtt
gtagatctttcggtattgtcgggtttgcttgagagtaagtccgctgctcgtcgtatgcta
aagcaaggtgggctttacttgaacaattgtcgggttgatggtgagggacgaaatatacgg
gaggaagacattgtagatgggaaggttctcttgttgtcagcagggaagaaaaacaagatg
gttgtcaggata---
>PAFTOL009251
accccattgaaggtctactgtggcttcgacccaactgccgaaagcctacatttgggtaat
ttgatgggcataattgtgctttcctggttccagaagtgcggccaccgccccgtcgccgtt
atcggcggcgccaccggccgcgtcggggatccttccggcaagtcggccgagagacctgag
cttgatgaagaaaccctagagaagaacattcgaggtattgagtctattctcagtaagatt
ttgggtagttttgttgatgatggctgtgtgattttgaataattatgattggtggaaggat
gtcagtttcctcgattttcttaagaatgtgggaaggcatgctagagttggtgcaatgatg
tcaaaggagagtgtgaaaaagaggttggaatcagaacaagggatgagctttactgaattt
agttaccagttgttacaagggtatgattttgtgcatttgtataagaatgagggggttagt
gttcagattggggggagtgatcaatgggggaatataacggctggaac-------------
--------------tgagttaattcgaaagattttgcaggttgaaagtgcttatgggctt
acatttcctcttcttttgaagagtgatgggactaagtttgggaagtctgaagagggggcg
atttggttatcgccagcaatgctgtcgccctacaagttttatcagcactttttcacaatc
cctgatgctgatgttgtaaggtttttgaggatattgaccttccttgaaatggagaagatt
gatgagattgagagggatatgaagagccctgattatgtgcccaacacggcacagagaagg
ttagcagaggaattaacacgttttgttcatggggaagaagggttggatgacgctgttttg
gcaacagaggcattaaggcctggtgccaaaactaaattggattccaaaaccattgaaggg
attgccaatgatgtgccttcttgctctttagcttataatgaagtgcttaacctctctgtt
gtagatctttcggtattgtcgggtttgcttgagagtaagtccgctggtcgtcgtatgtta
aagcaaggtgggctttacttgaacaattgtcgggttgatggtgagggacgaaagatacgg
gaggaagacattgtagatgggaaggttctcttgttgtcagcagggaagaaaaacaagatg
gttgtcaggata---
>PAFTOL009253
------------gtgtactgtggttttgacccaactgcggagagcctacatttgggcaat
ttgatgggcgtaatagtcctctcctggttccagaagtgcggccaccaccctgtcgccgtc
atcggtggcgccacgggacgcgtcggtgatccttccggcaagtcggcggagagacctgag
cttgatgaagaaaccctaaagaagaacattcgaggtattgagtctattctgagtaagatt
ttgggtaggtttggtgatgatggttttgtgattttgaataattatgactggtggaaggat
gttagtttcctggattttcttaagaatgtggggaggtatgctagggttggggcaatgatg
tccaaggagagtgtgaaaaagaggttagaatcagaacaagggatgagttttactgaattt
agttatcagttgttgcaaggttatgattttgtgcatttgtataagaatgaggggattagc
gttcagattgggggaagtgatcaatggggaaatataackgctgggac-------------
--------------cgagttaattcgaaagattttgcaggttgaaggtgcttatgggctt
actttccctcttcttttgaagagtgatrggactaagtttgggaaatctgaagagggggcg
atttggttatctcccgcaatactgtcaccttacaagttytatcagtactttttcacggtc
cctgatgcggatgttgtgaggtttttgaggatattgactttccttgaaatggakgagatt
gatgagattgagagggatatgaaggggtctgattatgtgcccaacacggcacagagacgg
ttagcmgaagaattaacgcgctttgttcatggcgaagaagggttggatgaggctgtcaag
gcaacagagrcattgaggcctggtgctgagactcaattggattcgaaaaccattgaaggg
atagccaaagacgtgccctcttgctctktagcttataatgaagttctaaacctctctgtt
gtagatctttctgtattatcgggtttgcttgagagtaagtctgctgcccgtcgtatgttg
aagcaaggtgggctgtacttgaacaattgtcgggttgatggtgaggcgagaaagataggg
aaggaggacattgtagatggaaaggttctcctgttgtcagcrgggaagaaaaacaagatg
gttgtcaggata---
>PAFTOL009255
accccattgaaggtctactgtggcttcgacccaactgccgaaagcctacatttgggtaat
ttgatgggcataattgtcctttcctggttccagaagtgcggccaccgccccgtcgctgtt
atcggcggcgccaccggccgcgtcggggatccttccggcaagtcggccgagagacctgag
cttgatgaagaaaccctagagaagaacattcgaggtattgactctattctgagtaagatt
ttgggtagttttggtgatgatggctttgtgattttgaataattatgattggtggaaggat
gtcagtttccttgattttcttaagaatgtgggaaggtatgctagagttggtgtaatgatg
tcaaaggagagtgtgaaaaagaggttagaatcagaacaagggatgagctttactgaattt
agttaccagttgttacaggggtatgattttgtgcatttgtataagaatgaggggattagt
gttcagattggggggagtgatcaatgggggaatataacggctggaac-------------
--------------cgagttaattcgaaagattttgcaggttgaaggtgcttatgggttt
acatttcctcttcttttgaagagtgatgggactaagttcggaaaatctgaagagggggcg
atttggttatcaccagcaatgctgtcgccctacaagttttatcagcactttttcacagtc
cctgatgctgacgttgtgaggtttttgaggatattgactttccttgaaatggaggagatt
gatgagattgagagggatatgaagaggcctgattatgtgcctaacacggcacagagacgg
ttagcagaagaattaacacgttttgttcatggggaagaagggttggatgacgctgttaag
gcaacagaggcattaaggcctggtgccgagactaaattggattcaaaaaccattgaaggg
attgcgaaagatgtgccctcttgctctttagcttataatgaagtgctgaacctctctgtt
gtagatctttcggtattgtcgggtttgcttgagagtaagtccgctgctcgtcgtatgtta
aagcaaggtgggctttacttgaacaattgtcgtgttgatggtgagggacgaaagatatgg
gaggaagacattgtagatgggaaggttctcttgttgtcagcagggaagaaaaacaagatg
gttgtcaggata---
>PAFTOL009257
accccattgaaggtctactgtggcttcgacccaactgccgaaagcctacatttgggtaat
ttgatgggcataattgtcctttcctggttccagaagtgcggccaccgccccgtcgctgtt
atcggcggcgccaccggccgcgtcggggatccttccggcaagtcggccgagagacctgag
cttgatgaagaaaccctagagaagaacattcgaggtattgactctattctgagtaagatt
ttgggtagttttggtgatgatggctttgtgattttgaataattatgattggtggaagtat
gtcagtttccttgattttcttaagaatgtgggaaggtatgctagagttggtgcaatgatg
tcaaaggagagtgtgaaaaagaggttagaatcagaacaagggatgagctttactgaattt
agttaccagttgttacaggggtatgattttgtgcatttgtataagaatgaggggattagt
gttcagattggggggagtgatcaatgggggaatataacggctggaac-------------
--------------cgagttaattcgaaagattttgcaggttgaaggtgcttatgggctt
acatttcctcttcttttgaagagtgatgggactaagttcggaaaatctgaagagggggcg
atttggttatcatcagcaatgctgtcgccctacaagttttatcagcactttttcacagtc
cctgatgctgacgttgtgaggtttttgaggatattgactttccttgaaatggaggagatt
gatgagattgagagggatatgaagaggcctgattatgtgcctaacacggcacagagacgg
ttagcagaagaattaacacgttttgttcatggggaagaagggttggatgacgctgttaag
gcaacagaggcattaaggcctggtgccgagactaaattggattcaaaaaccattgaaggg
attgcgaaagatgtgccctcttgctctttagcttataatgaagtgctgaacctctctgtt
gtagatctttcggtattgtcgggtttgcttgagagtaagtccgctgctcgtcgtatgtta
aagcaaggtggtctttacttgaacaattgtcgtgttgatggtgagggacgaaagatatgg
gaggaagacattgtagatgggaaggttctcttgttgtcagctgggaagaaaaacaagatg
gttgtcaggata---
>PAFTOL009259
accgcattgaaggtatactgtggcttcgacccaactgccgaaagcctacatttgggtaat
ttgatgggcataattgtcctttcctggttcaagaagtgcggccaccgccccgtcgccgtt
atcggcggcgccaccggccgcgtcggtgatccttccggcaagtcggccgagagacctgag
cttgatgaasaaaccctggagaagaacattcgaggtattgagtctattctgggtaggatt
ttgggtagttttggtgatgatggttttgtgattttgaataactatgattggtggaaggat
gttagtttccttgattttcttaagaatgtgggaaggtatgctagagttggtgcaatgatg
tcaaaggagagtgtgaaaaagaggttagaatcagaacaagggatgagctttactgaattt
agttaccagttgttacaagggtatgattttgcgcatktgtataagaatgaggggattagt
gttcagattggggggagtgatcaatgggggaatataacggctggaac-------------
--------------cgagttaattcgaaagattttgcaggttgaaggtgcttatgggctt
acatttcctcttcttttgaagagtgatgggactaagtttgggaaatctgaagagggggcg
atttggttatcgccagcaatgctgtcaccctacaagttttatcagcactttttcacagtc
cctgatgctgatgttgtgaggtttttgaggatrttgactttccttgaaatggaggwgatt
gatgagattgagagggatatgaagagttctgattatgtgcccaacacggcacagaggcgg
ttagcrgaggaattaacgcgttttgttcatggggaagaagggttggatgacgctgttttg
gcaacagaggcattaaggcctggtgccgaaactaaattggattcgaaaaccattgaaggg
attgccaaagatgtgccctcttgctctttagcttataatgaagtgcttaacctctctgtt
gtagatctgtcggtattatcrggwttgcttgagagtaagtccgctgctcgtcgtatgtta
aggcaaggtgggctttacttgaacaattgtcgggttgatggtgagggacgaaagatacgg
gaggaagacatggtagatggcaaggttctcttgttgtcagcagggaagaaaaacaagatg
gttgtcaggata---
>PAFTOL009261
acccccttgaaggtctactgtggcttcgacccaactgccgaaagcctacatttgggtaat
ttgatgggcataattgtcctttcctggttccagaagtgcggccaccgccccgtcgccgtt
atcggcggcgccaccggccgcgtcggggatccttccggcaagtcggccgagagacctgaa
cttgatgaagaaaccctagagaagaacrttcgaggtattgagtctattctgagtaagatt
ttgcstagttttggtgatgatgactttgtgattttgaataattatgattggtggaaggat
gtcagtttccttgattttcttaagaatgtaggaaggtatgctagagttggtgcaatgatg
tcaaaggagagtgtgaaaaagcggttagaatcagaacaagggatgagctttactgaattt
agttaccagttgttacaggggtatgattttgtgcatttgtataagaatgaggggattagt
gttcagattggtggsagtgatcaatgggggaatataactgctggaac-------------
--------------cgagttaattcgaaagattttgcaggttgaaggtgcttatgggctt
acatttcctcttcttttgaagagtgatgggactaagtttggaaaatctgaagagggggcg
atttggttatcgccagcaatgctgtcgccctataagttttatcagcactttttcacagtc
cctgatgctgacgttgtgaggtttttgaggatattgactttccttgaaatggaggagatt
gatgagattgagagggatatgaagaggcctgattatgtgcctaacacggcacagagacgg
ttagcagaagaattaacgcgttttgttcatggtgaagaagggttggatgacgctgttaag
gcaacaaaggcattaaggcctggggccgaggctaaattggataccaaaaccattgaaggg
attgcgaaagatgtaccctcttgctctttagcttataatgaagtgctgaacctctctgtt
gtagatctttcggcattgtcgggtttgcttgagagtaagtccgctgctcgtcgtatatta
aagcaaggygggctttacttgaacaattgtcrggttgayggtgagggacgaaagatagkg
raggragacattgtagatgggaagmttctcttgttgtcagcagggaagaaaaacaagatr
gttgtgaggata---
>PAFTOL009263
accccattgaaggtctactgtggcttcgacccaactgccgaaagcctacatttgggtaat
ttgatgggcataattgtcctttcctggttccagaagtgcggccaccgccccgtcgccgtt
rtcggcggcgccaccggccgcgtcggggatccttccggcaagtcggccgagagacctgag
cttgttgaagaaaccctagagaagaacattcgaggtattgagtctattctgagtaagatt
ttgggtagttttggtgatgatggctgtgtgattttgaataattatgattggtggaaggat
gtcagtttccttgattttcttaagaatgtgggaaggcatgctagagttggtgcaatgttg
tcaaaggagagtgtgaaaaagaggttagagtcagaacaagggatgagctttactgaattt
agttaccagttgttacaggggtatgattttgtgcatttgtataagaatgaggggatyagt
gttcagattggggggastgatcaatgggggaatataacggctggaac-------------
--------------cgagttaattcgaaggattttrcaggttgaaggtgcttatgggctt
acatttcctcttcttttgaagagtgatgggactaagtttgggaaatctgaagagggggcg
atttggttatcgccagcaatgctgtcgccctacaagttctatcagcactttttcacagtc
cctgatgctgatgttgtaaggtttttgaggatattgaccttccttgaaatggaggagatt
gatgasattgagagggatatgaagaggcctgattatgtgcccaacacggcacagagacgg
ttagcagaggaattaacacgttttgttcatggggaagaagggttggatgacgctgttttg
gcaacagaggcattaaggcctggtgccgaaactaaattggattccaaaaccattgaaggg
attgccaaagatgtgccttcttgctctttagcttataatgaagtgcttaacctctctgtt
gtagatctttcggtattgtcgggtttgcttgagagtaagtccgctgctcgtcgtatgcta
aagcaaggtgggctttacttgaacaattgtcgggttgatggtgagggacgaaagatacgg
gaggaagacattgtagatgggaaggttctcttgttgtcagcagggaagaaaaacaagatg
gttgtcaggata---
>PAFTOL009265
accccattgaaggtctactgtggcttcgacccaactgccgaaagcctacatttgggtaat
ttgatgggcataattgtgctttcctggttccagaagtgcggccactgccccgtcgccgtt
atcggcggcgccaccggccgcgtcggggatccttccggcaagtcggccgagagacctgag
cttgatgaagaaaccctagagaagaacattcgaggtattgagtctattctgagtaagatt
ttgggtagttttggtgatgatggctgtttgattttgaataattataattggtggaaggat
gtcagtttccttgattttcttaagaatgtgggaaggcatgctagagttggtgcaatgatg
tcaaaggagagtgtgaaaaagaggttagaatcagaacaagggatgagctttactgaattt
agttaccagttgttacaagggtatgattttgtgcatttgtataagaatgaggggattagt
gttcagattggggggagtgatcaatgggggaatataacggctggaac-------------
--------------cgagttaattcgaaagattttgcaggttgaaggtgcttatgggctt
acatttcctcttcttttgaagagtgatgggactaagtttgggaaatctgaagagggggcg
atttggttatcgccagcaatgctgtcgccctacaagttttatcagcactttttcacagtc
cctgatgctgatgttgtaaggtttttgaggatattgaccttccttgaaatggaggagatt
gatgagattgagagggatatgaataggcctgattatgtgcccaacacggcacagagacgg
ttggcagaggaattaacacgttttgttcatggggaagaagggttggatgatgctgttttg
gcaacagaggcattaaggcctggtgccaaaactaaattggattccaaaaccattgaaggg
gttgccaatgatgtgccttcttgctctttagcttatgatgaagtgsttaacctctctgtt
gtagatctttcggtattgtcgggtttgcttgagagtaagtccgctgctcgtcgtatgtca
aagcaaggtgggctttacttgaacaattgtcgggttgatggtgagggacgaaaggtacgg
gaggaagacattgtagatgggaaggttctcttgttgtcagcagggaagaaaaacaagatg
gttgtcaggata---
>PAFTOL009267
accccgttaaaggcgtactgtggttttgacccaactgcggagagcctacatttgggcaat
ttgatgggcataatcgtcctctcctggttccagaagtgyggycaccaccctgtcgccgtc
atcggtggcgccaccggacgcgtcggygatccttccggcaagtcggcggagagacctgag
cttgatgaagaaacsctaaagaagaacattcgaggtattgagtctattctgagtaagatt
ttgggtaggtytggtgatgatggytttgtgattttgaataattaygattggtggaaggat
gttagtttcctggattttcttaagaatgtggggaggtatgctagggttggggcgatgatg
tccaaggagagtgtgaaaaagaggttagaatcagaacaagggatgagttttactgaattt
agttatcagttgttgcaaggctatgattttgtgcatttgtataagaatgaggggattagc
gttcagattggggggagtgatcaatggggaaatataacagctgggac-------------
--------------cgagttaattcgaaagattttgcaggttgaaggtgcttatgggctt
actttccctcttcttttgaagagtgatgggactaagtttgggaaatctgaagagggcgcg
atttggytgtcgcccgcaatgctgtcaccttacaagttttatcagtactttttcacggtc
cctgatgcggaygttgtkaggtttttgaggatattgactttccttgaaatggaggagatt
gatgagattgagarggatatgaagkggtctgattatgtgcccaacacggcacagagacgg
ttagcagaagaattaacgcgttttgttcatggcgaagaagggttggatgaggctgtcaag
gcaacagaggcattgaggcctggtgctgagacaaaattggattcgaaaaccattgaaggg
attgccaaagacgtgccctcttgctctttrgcttataatgaagtgctaaacctctctgtt
gtagatctttccgtattatcaggattgcttgagagcaagtccgctgcccgtcgtatgttg
aagcaaggcgggctgtacttgaacaattgtcgggttgatggtgatgcragaaagataggg
aaggaagacattgtagatggaaaggttctcctgttgtcagcagggaagaaaaacaagatg
gttgtcaggata---
>PAFTOL009269
accccgttaaaggtgtactgtggttttgacccaactgcggagagcctacatttgggcaat
ttgatgggcataatcgtcctctcctggttccagaagtgcggccaccaccccgtcgccgtc
atcggtggcgccaccggacgcgtcggcgatccttccggcaagtcggcggagagacctgag
cttgatgaagaaaccctaaagaasaacattcggggtattgagtctattctgagtaagatt
ttgggtaggtttggtgatgatggttttgtgattttgaataattatgattggtggaaggat
gttagtttcctggattttcttaagaatgtggggaggtatgctagggttggggcgatgatg
tccaaggagagtgtgaaaaagaggttagaatcagaacaagggatgagttttactgaattt
agttatcagttgttgcaaggctatgattttgtgcatttgtataggaatgaggggattagc
gttcagattggggggagtgatcaatggggaaatataacagctgggac-------------
--------------tgagttaattcgaaagattttgcaggttgaaggtgcttatgggctt
actttccctcttcttttgaagagtgatgggactaagtttgggaaatctgaagagggcgcg
atttggttgtcgcctgcaatgctgtcaccttacaagttttatcagtactttttcacggtc
cctgatgtggatgttgtgaggtttttgaggatattgactttccttgaaatggaggagatt
gatgagattgagagggatatgaaggggtttgattatgtgcccaacacggcacagagacgg
ttagcagaagaattaacgcgttttgttcatggcaaagaagggttggatgaggctgtcaag
gcaacagaggcattgaggcctggtgctgagacaaaattggattcgaaaaccattgaaggg
attgccaaagacgtgccctcttgcgctttagcttatactgaagtgctaaacctctctgtt
gtagatctttccgtattatcaggattgcttgagagcaagtccgctgcccgtcgtatgttg
aagcaaggcgggctgtacttgaacaattgtcgggttgatggtgacgcgagaaagataggg
aaggaagacattgtagatggaaaggttctcctgttggcagcagggaagaaaaacaagatg
gttatcaggatt---
>PAFTOL009271
accccattgaaggtctactgtggcttcgatccaactgccgaaagcctccatttgggtaat
ttgatgggcataattgtcctttcctggttccagaagtgcggccaccgccccgtcgccgtt
atcggcggcgccaccggccgtgtcggggatccttccggcaagtcggccgagagacctgag
cttgatgaagaaaccctggagaagaacattcgaggtattgagtctattctgagtaagatt
ttgcgtagttttggtgatgatgactttgtgattttgaataattataattggtggaaggat
gtcagtgtccttgattttcttaagaatgtgggaaggtatgctagagttggtgcaatgatg
tcaaaggagagtgtgaaraagaggttagaatcagaacaagggatgagctttactgaattt
agttaccagttgttacaggggtatgattttgtgcatttgtataagaatgaggggattagt
gttcagattggtgggagtgatcaatgggggaatataacggccggaac-------------
--------------cgagctaatccgaaagattttgcaggttgaaggtgcttatgggctt
acgtttcctcttcttttgaagagtgatgggacgaagtttggaaaatctgaagagggggcc
atttggttatcgccagcaatgctgtcgccctacaagttttatcagcactttttcgcagtc
cctgatgctgatgttgtgaggtttttgaggatgttgactttccttgaaatggaggagatt
gatgagattgagagggatatgaagaggcctgattatgtgcctaacacggcacagagacgg
ttagcagaggaattaacgcgttttgttcatggggaagaagggttggatgacgctgttaag
gcaacagaggcattacggcctggtgccgagactaaattggatacaaaaaccattgaaggg
attgcgaaagatgtgccctcttgctctttagcttataatgaagtgctgaacctctctgtt
gtagatctttcggcgatgtcgggtttgctagagagtaagtccgctgctcgtcgtatatta
aagcaaggcgggctttacttgaacaattgtcgggttgatggtgagggacgaaagataggg
gaggaagacattgtagatgggaaggttctcttgttgtcagcagggaagaaaaacaagatg
gttgtgaggtta---
>PAFTOL009279
accccattgaaggtctactgtggcttcgacccaactgccgaaagcctacatttgggtaat
ttgatgggcataattgtcctttcctggttccagaagtgcggccaccgccccgtcgccgtt
atcggcggcgccaccggccgcgtcggggatccttccggcaagtcggccgagagacctgag
cttgatgaagaaaccctagagaagaacattcgaggtattgagtctattctgagtaagatt
ttgggtagttttggtgatgatggcttcgtgattttgaataattatgattggtggaaggat
gtcagtttccttgattttcttaagaatgtgggaaggtatgctagagttggtgcaatgatg
tcaaaggagagtgtgaaaaagaggttagaatcagaacaagggatgagctttactgaattt
agttaccagttgttacaagggtatgattttgtgcatttgtataagaatgaggagattagt
gttcagattggggggagtgatcaatgggggaatataacggctggaac-------------
--------------cgagttaattcgaaagattttgcaggttgaaggtgcttatgggctt
acatttcctcttcttttgaagagtgatgggactaagtttgggaaatctgaagagggggcg
atttggttatcgccggcaatgctgtcgccctacaagttttatcagcactttttcgcagtc
cctgatgctgatgttgtgaggtttttgaggatattgaccttccttgaaatggaggagatt
gatgagattgagagggatatgaagaagcctgattatgtgcccaatacggcacagagacgg
ttagcagaggaattaacacgttttgttcatggggaagaagkgttggatgacgctgttttg
gcaacagaggcattaagccctggtgccgaaactaaattggattccaaaaccattgaaggg
attgccaaagaygtgccttcttgctctttagcttataatgaagtgcttaacctctctgtt
gtagatctttcagtattgtcgggtttgcttgatagtaagtctgctgctcgtcgtatgtta
aaacaaggtgggctttacttgaacaattgtcgggttgatggtgagggacgaaagatacgg
gaggaagacattgtagatgggaagtttctcttgttgtcagcagggaagaaaaacaagatg
gttgtcaggata---
>PAFTOL009281
gccccattgaaggtctactgtggcttcgacccaactgccgaaagcctacatttgggtaat
ttgatgggcataattgtcctttcctggttccagaagtgcggccacggccccgtcgccgtt
atcggcggcgccaccggccgcgtcggcgatccttccggcaagtcgaccgagagacctgag
cttgatgaagaaaccctagagaagaacattcgaggtattgagtctattctgagtaagatt
ttgggtagttttggtgatgatggctttgtgattttgaataattacgattggtggaaggat
gtcagtttccttgattttcttaagaatgtgggaaggtatgctagagttggtgcaatgatg
tcaaaggagagtgtgaaaaagaggttagaatcagaacaagggatgagctttactgaattt
agttaccagttgttacaggggtatgattttgtgcatttgtataagaatgaggggattagt
gttcagattggagggagtgatcaatgggggaatataacggctggaac-------------
--------------cgagttaattcgaaagattttgcaggttgaaggtgcttatgggctt
acatttcctcttcttttgaagagtgatgggactaagtttgggaagtctgaagagggggcg
atttggttatcgccagcaatgctgtctccctacaagttttatcagcactttttcacagtc
cccgatgctgatgttgtgaggtttttgaggatattgaccttccttgaaatggaggagatt
gatgagattgagagggatatgaagaggcgtggttatatgcccaacacggcacagagacgg
ttagcagaggaattaacacggtttgttcatggggaagaagggttggatgacgctgctttg
gcaacagaagcattaaggcctggtgccgaaactaaattggattccaaaaccattgaaggg
attgccaaagatgtgccttcttgctctttagcttataatgaagtgcttaacctctctgtt
gtagatctttcggtattgtcgggtttgcttgagagtaagtctgctgctcgtcgtatgcta
aagcaaggtgggctttacttgaacaattgtcgggttgatggtgagggacgaaagataggg
gaggaagacattgtagatgggaaggttctcttgttgtcagcagggaagaaaaacaagatg
gttgtcaggata---
>PAFTOL009283
accccattgagggtctactgtggcttcgacccaactgccgaaagcctacatttgggtaat
ttgatgggcataattgtcctttcctggttccagaagtgcggccaccgtcccgtcgccgtt
atcggcggtgccaccggccgcgtcggggatccttccggcaagtcggccgagagacctgag
cttgatgaagaaaccctacagaagaacattcgaggtattgagtctattctgagtaagatt
ttgggtagttttggtgataatggctttgtgattttgaataattatgattggtggaaggat
gtcagtttccttgatttccttaagaatgtgggaaggtatgctagagttggtgcaatgatg
tcaaaggagagtgtgaaaaagaggttagaatcagaacaagggatgagctttactgaattt
agttaccagttgttacaagggtatgattttgtgcatttatataagaatgaggggattagt
gttcagattggggggagtgatcaatgggggaatataacggctggaac-------------
--------------cgagttaattcgaaagattttgcaggttgaaggtgcttatgggctt
acatttcctcttcttttgaagagtgatgggactaagtttgggaaatctgaagagggggcg
atttggttatcgccggcaatgctgtcaccctacaagttttatcagcactttttcgcagtc
cctgacgctgatgttgtgaggtttttgaggatattgaccttccttgaaatggaggagatt
gatgatattgagagggatatgaagaagcctgattatgtgcccaacacggcacagagacgg
ttagcagaggaattaacacgttttgttcatggagaagaagggttggatgatgctgttttg
gcaacagaggcattaaggcctggtgccgaaactaaattggactccaaaaccattgaaggg
atttccaaagatgtgccttcttgctctttagcttataatgaagtgcttaacctctctgtt
gtagatctttcggtattgtcaggtttgcttgatagtaagtctgctgctcgtcgtatgtta
aaacaaggtgggctttacttgaacaattgtcgggttgatggtgagggacgaaagatacgg
aaggaagacattgtagatgggaaggttctcttgttgtcagcagggaagaaaaacaagatg
gttgtgaggata---
>PAFTOL009285
accccgttaaaggtgtactgtggttttgacccaactgcggagagcctacatttgggcaat
ttgatgggcataatcgtcctctcctggttccagaagtgcggccaccaccctgtcgccgtc
atcggtggcgccaccggacgcgtcggtgatccttccggcaagtcggcggagagacctgag
cttgatgaagaaaccctaaagaagaacattcgaggtatcgagtctattctgagtaagatt
ttgggtaggtttggtgatgatggttttgtgattttgaataattatgattggtggaaggat
gttagtttcctggattttcttaagaatgtggggaggtatgctagggttggggcaatgatg
tccaaggagagtgtgaaaaagaggttagaatcagaacaagggatgagttttactgaattt
agttatcagttgttgcaaggttatgattttgtgcatttgtataagaatgagggggttagc
gttcagattggggggagtgatcaatggggaaatataacggctgggac-------------
--------------cgagttaattcgaaagattttgcaggttgaaggtgcttatgggctt
actttccctcttcttttgaagagtgatgggactaagtttgggaaatctgaagatggggcg
atttggttatcccccgcaatgctgtcaccttacaagttttatcagtacttttttacggtc
cctgatgcggatgttgtgaggtttttgaggatattgactttccttgaaatggaggagatt
gatgagattgagagggatatgaaggggtctgattatgtgcccaayatgtcacagagacga
ttagcagaagaattaacgcgttttgttcatggcgaagaagggttggatgaggctgtcaag
gcaacagaggcattgaggcctggtgctgagactaaattggattcgaaaaccattgaaggg
atagccaaagatgtgccctcttgctctttagcttataatgaagtgcttaacctctctgtt
gtagatctttccgtattatcgggattgctcgagagtaagtctgctgcccgtcgtatgttg
aagcaaggcgggctgtacttgaataattgtcgggttgatggtgacgcgagaaagataggg
aaggaagacattgtagatggaaaggttctcctgttgtcagcagggaagaaaaacaagatg
gttgtcaggata---
>PAFTOL009287
accccattgaaggtctactgtggtttcgacccaactgccgaaagcctacatttgggtaat
ttgatgggcataattgtcctttcctggttccagaagtgtggccaccgccccgtcgccgtt
atcggcggcgccaccggccgcgtcggagatccttctggcaagtcggccgagagacctgag
cttgatgaagaaaccctggagaagaacattcgaggtattgagtctattctgagtaagatt
ttgggtagttttggtgatgatggctttgtgattttgaataattatgattggtggaaggat
atcagtttccttgattttcttaagaatgtgggaaggtatgctagagttggtgcaatgatg
tcaaaggagagtgtgaaaaagaggttagaatcagaacaagggatgagctttactgaattt
agttaccagttgttacaggggtatgattttgtgcatttgtataagaatgagcggattagt
gttcagattggggggagtgatcaatgggggaatataacggctggaac-------------
--------------cgagttaattcgaaagattttgcaggttgaaggtgtttatgggctt
acatttcctcttcttttgaagagtgatgggactaagtttgggaaatctgaagagggggcg
atttggttatcgccagcaatgctgtcgccctacaagttctatcagcactttttcgcagtc
cctgatgctgatgttgtgaggtttttgaggatattgaccttccttgaaatggaggagatt
gatgacattgagagggatatgaagaagcctgattatgtgcccaacacggcacagagacgg
ttagcagaggaattaacacgttttgttcatggggaagaagggttgcatgatgctgttttg
gcaacagaggcattaaggcctggtgccgaaactaaattggattccaaaaccattgaaggg
attgccaaagatgtgccttcttgctctttagcttataatgaagtgcttaacctctctgtt
gtagatctttcggtattgtcgggtttgcttgatagtaagtctgctgctcgtcgtatgtta
aaacaaggcgggatttacttgaacaattgtcgggttgatggtgagggacgaaagatacgg
aaggaagacattgtagatgggaaggttctcttgttgtcagcagggaagaaaaacaagatg
gttgtcaggata---
>PAFTOL009289
accccattgaaggtctactgtggcttcgacccaactgccgaaagcctacatttgggtaat
ttgatgggcataattgtcctttcctggttccagaagtgcggccaccgccccgtcgccgtt
atcggcggcgccaccggccgcgtcggagatccttcgggcaagtcggcggagagacctgag
cttgatgaagaaaccctrgagaagaacattcgaggtattgagtctattctgagtaagatt
ttgggtagttttggtgatgatggctgtgtgattttgaataattatgattggtggaaggat
gtcagtttccttgattttcttaagaatgtgggaaggcatgmtagagttggtgcaatgatg
tcaaaggagagtgtgaaaaagaggttagaatcagaacaagggatgagctttactgaattt
agttaccagttgttacaagggtatgattttgtgcatttgtgtaagaatgaggggattagt
attcagattggggggagtgatcaatgggggaatataacggctggaac-------------
--------------cgagttaattcgaaagattttgcaggttgaaggtgcttatgggctt
acgtttcctcttcttttgaagagtgatgggactaagtttgggaaatctgaagagggggcg
atttggttgtcgccagcaatgctgtcgccctacaagttttatcagcactttttcacagtc
cctgatgctgatgttgtaaggtttttgaggatattgagcttccttgaaatggaggagatt
gatgagattgagagggatatgaagaggcctgattatgtgcccaacacggcacagagacgg
ttagcagaggaattaacacgttttgttcatggggaagaagggttgcatgacgctgttttg
gcaacagaggcattaaggcctggtgccgaaactaaattggattccaaaaccattgaaggg
attgccaaagatgtgccttcttgctctttagcttatgatgaagtgcttaacctctctgtt
gtagatctttcggtattctcgggtttgcttgagagtaagtccgctgctcgtcgtatgtta
aagcaaggtgggctttacttgaacaattgtcgggttgatggtgagggacgaaagatacgg
gaggaagacattgtagatgggaaggttctcttgttgtcagcagggaagaaaaacaagatg
gttgtcaggata---
>PAFTOL009291
accccattgaaggtctactgtggcttcgacccaactgccgaaagcctacatttgggtaat
ttgatgggcataattgtcctttcctggttccagaagtgcggccaccgccccgtcgccgtt
atcggcggcgccaccggccgcgtcggagatccttccggcaagtcggccgagagacctgag
cttgatgaagaaaccctggagaagaacattcgaggtattgagtctattctgagtaagatt
ttgggtagttttggtgatgatggctttgtgattttgaataattatgattggtggaaggat
gtcagtttccttgattttcttaagaatgtgggaaggtatgctagagttggtgcaatgatg
tcaaaggagagtgtgaaaaagaggttagaatcagaacaagggatgagctttactgaattt
agttaccagttgttacaggggtatgattttgtgcatttgtataagaatgagcggattagt
gttcagattggggggagtgatcaatgggggaatataacggctggaac-------------
--------------cgagttaattcgaaagattttgcaggttgaaggtgtttatgggctt
acatttcctcttcttttgaagagtgatgggactaagtttgggaaatctgaagagggggcg
atttggttatcgccagcaatgctgtcgccctacaagttttatcagcactttttcgcagtc
cctgatgctgatgttgtgaggtttttgaggatattgaccttccttgaaatggaggagatt
gatgacattgagagggatatgaagaagcctgattatgtgcccaacacggcacagagacgg
ttagcagaggaattaacacgttttgttcatggggaagaagggttgcatgatgctgttttg
gcaacagaggcattaaggcctggtgccgaaactaaattggattccaaaaccattgaaggg
attgccaaagatgtgccttcttgctctttagcttataatgaagtgcttaacctctctgtt
gtagatctttcggtattgtcgggtttgcttgatagtaagtctgctgctcgtcgtatgtta
aaacaaggcgggatttacttgaacaattgtcgggttgacggtgagggacgaaagatacgg
aaggaagacattgtagatgggaaggttctcttgttrtcagcagggaagaaaaacaagatg
gttgtcaggata---
>PAFTOL009293
acctcattgagggtctactgtggcttcgacccaactgccgaaagcctacatttgggtaat
ttgatgggcataattgtcctttcctggttccagaagtgcggccaccgtcccgtcgccgtt
atcggcggtgccaccggccgcgtcggggatccttccggcaagtcggccgagagacctgag
sttgatgaagaaaccctagagaagaacattcgaggtattgagtctattctgagtaagatt
ttgggtagttttggygataatggctttgtgmttttgaataaytatgattggtggaaggat
gtcagtttccttgattttcttaagaatgtgggaaggtatgctagagttggtgcaatgatg
tcaaaggagagtgtgaaaaagaggttagaatcagaacaagggatgagcttyactgaattt
agttaccagttrttacaagggtatgattttgtgcatttatataagaatgaggggattagt
gttcagattggggggagtgatcaatgggggaatataacggctggaac-------------
--------------cgagttaattcgaaagattttgcaggttgaaggtgcttatgggctt
acatttcctcttcttttgaagagtgatgggactaagtttgggaaatctgaagagggggcg
atttggttatcgccrrcaatgctgtcaccctacaagttttatcagcactttttcgcagtc
cctgatgctgatgttgtgaggtttttgargatattgaccttccttgaaatggaggagatt
gatgatattgagagggatatgaagaagcctgattatgtrcccaacacggcacagagacgg
ttagcagaggaattaacacgttttgttcatggagaagaagggttggatgatgctgttttg
gcaacagaggcattaaggcctggtgccgaaactaaattggactccaaaaccattgaaggg
atttccaaagatgtgccttcttgctctttagcttataatgaagtgcttaacctstctgtt
gtagatctttcggtattgtcgggtttgcttgatagtaagtctgctgctcgtcgtatgtta
aaacaaggtgggctttacttgaacaattrtcgggttgatggtgagggacgaaagatacgg
aaggaagacattgtagatgggaaggttctcttgttgtcagcagggaagaaaaacaagatg
gttgtcaggata---
>PAFTOL009295
---ccattgagggtctactgtggcttcgacccaactgccgaaagcctacatttgggtaat
ttgatgggcataattgtcctttcctggttccagaagtgcggccaccgtcccgtggccgtt
atcggcggtgccaccggccgcgtcgggg------------agtcggccgagagacctgag
cttgatgaagaaaccctagagaagaacattcgaggtattgagtctattctgagtaagatt
ttgggyagttttggtgataatggctttgtgattttgaataattatgattggtggaaggat
gtcagtttccttgattttcttaagaatgtgggaaggcatgctagagttggtgcaatgatg
tcaaaggagagtgtgaaaaagaggttagaatcagaacaagggatgagctttactgaattt
agttaccagttgttacaagggtatgattttgtgcatttatataagaatgaggggattagt
gttcagattggggggagtgatcaatgggggaatataacggctggaac-------------
--------------cgagttaattcgaaagattttgcaggttgaaggtgcttatgggctt
acatttcctcttcttttgaagagtgatgggactaagtttgggaaatctgaagagggggcg
atttggttrtcgccggcaatgctgtcaccctacaagttttatcagcactttttcgcagtc
cctgatgctgatgttgtgaggtttttgaggatattgaccttccttgaaatggaggagatt
gatsatattgagagggatatgaagaagcctgattatgtgcccaacacggcacagagacgg
ttagcagaggaattaacacgttttgttcatggagaagaagggttggatgatgctgttttg
gcaacagaggcattaaggcctggtgccsraactaaaytggactccaaaaccattgaaggg
atttccaaagatgtgccttcttgctctttagcttataatgaagtgcttaacctctctgtt
gtagatctttcggtattgtcgggtttgcttgatagtaagtctgctgctcgtcgtatgtta
aaacaaggtgggctttacttgaacaattttcgggttgatggtgagggacgaaagatacgg
aaggaagacattgtagatgggaaggttctcytgttgtcagcrgggaagaaaaacaagatg
gttgtcaggatatct
>PAFTOL009297
gccccattgaaggtctactgtggcttcgacccaactgccgaaagcctacatttgggtaat
ttgatgggcataattgtcctttcctggttccagaagtgcggccacagccccgtcgccgtt
accggcggcgccaccggccgcatcggcgatccttccggcaagtcggccgagagacctgag
cttgatgaagaaaccctagagaagaacattcgaggtattgagtctattctgagtaggatt
ttgggtagttttggtgatgatggttttgtgattttgaataattatgattggtggaaggat
gttagtttccttgattttctgaagaatgtgggaaggtatgctagagttggtgcaatgatg
tcaaaggagagtgtgaaaaagaggttagaatcagaacatgggatgagctttactgaattt
agttaccagttgttacaagggtatgattttgtgcatttgtataagaatgaggggattagt
gttcagattggggggagtgatcaatgggggaatataacagctggaac-------------
--------------cgagttaattcgaaagattttgcaggttgaaggcgcttatgggctt
acatttcctcttcttttgaagagtgatgggactaagtttgggaaatctgaagagggggcg
atttggttatcgccagcaatgctgtcaccctacaagttttatcagcactttttcacagtc
cctgatgctgatgttgtgaggtttttgaggatattgactttccttgaaatggaggagatt
gatgagattgagagggatatgaagaggtctgattatgtgcccaacacggcacagagacgg
ttagcagaggaattaacgcgttttgttcatggggaagaaggrttggatgacgctgttttg
gcaacaraggcattaaggcctggtgccgaaactaaattggattcgaaaaccattgaaggg
attgccaaagatgtgccctcttgctctttagcttgtagtgaagtgcttaacctctctgtt
gtagatctgtcggtattatcgggtttgctagagagtaagtccgctgctcgtcgtatgtta
aggcaaggtgggctttacttgaacaattgtcgggttgatggtgagggacgaaagatacgg
gaggaagacatggtagatggcaaggttctcttgttgtcagcagggaagaaaaacaagatg
gttgtcaggata---
>PAFTOL009299
accccattgaaggtctactgtggcttcgacccaactgccgaaagcctacatttgggtaat
ttgatgggcataattgtgctttcctggttccagaagtgcggccaccgccccgtcgccgtt
atcggcggcgccaccggccgcgtcggggatccttccggcaagtcggccgagagacctgag
cttgatgaagaaaccctagagaagaacattcgaggtgttgagtctattctgagtaagatt
ttgggtagttttggtgatgatggctgtgtgattttgaataattatgattggtggaaggat
gtcagtttccttgattttcttaagaatgtgggaaggcatgctagagttggtgcaatgatg
tcaaaggagagtgtgaaaaagaggttagaatcagaacaagggatgagctttactgaattt
agttaccagttgttacaagggtatgattttgtgcatttgtataagaatgaggggattagt
gttcagattggggggagtgatcaatgggggaatataacggctggaac-------------
--------------cgagttaattcgaaagattttgcaggttgaaggtgcttatgggctt
acatttcctcttcttttgaagagtgatgggactaagtttgggaaatctgaagagggggcg
atttggttatcgccagcaatgctgtcgccctacaagttttatcagcactttttctcggtc
cctgatgctgatgttgtaaggtttttgaggatattgaccttccttgaaatggaggagatt
gatgagattgagagggatatgaagaggcctgattatgtgcccaacacggcacagagacgg
ttagcagaggaattaacacgttttgttcatggggaagaagggttggatgacgctgttttg
gcaacagaggcattaaggcctggtgccaaaactaaattggattccaaaaccattgaaggg
attgccaatgatgtgccttcttgctctttagcttataatgaagtgcttaacctctctgtt
gtagatctttcggtattgtcgggtttgcttgagagtaagtccgctgctcgtcgtatgtta
aagcaaggtgggctttacttgaacaattgtcgggttgatggtgagggacgaaagatacag
gaggaagacattgtagatgggaaggttctcttgttgtcagcagggaagaaaaacaagatg
gttgtcaggata---
>PAFTOL009301
------------------------------------------------------------
------------------------------------------------------------
------------------------------------------------gagagacctgag
cttgatgaagaaaccctagagaagaacattcgaggtattgagtctattctgagtaagatt
ttgggtagttttggtgatgatggctgtstgattttgaataattatgattggtggaaggat
gtcagtttccttgattttcttaagaatgtggkaaggcatgctagagttggtgccatgttg
tcaaaggagagtgtgaaaaagaggttagagtcagaacaagggatgagctttactgaattt
agttaccagttgttacaaggttatgattttgtgcatttgtataagaatgaggggattagt
gttcagattggggggagtgatcaatgggggaatataacggctggaac-------------
--------------cgagytaattcgaaggattttgcaggttgaaggtgcttatgggctt
acatttcctcttcttttgaagagtgatgggactaagtttgggaaatctgaagagggggcg
atttggttatcgccagcaatgctgtcgccctacaagttctatcagcactttttcacagtc
cctgatgctgatgttgtaaggtttttgaggatattgaccttccttgaaatggaggagatt
gatgagattgagagggatatgaagaggcctgattatgtgcccaacacrgcacagagacgg
ttagcagaggaattaacacgatttgttcatggggaagaagggttggatgacgctgttttg
gcaacagaggcattaaggcctggtgccgaaactaaattggattccaaaaccattgaaggg
attgccaaagatgtgccttcttgctctttagcttataatgaagtgcttaacctctctgtt
gtagatctttcggtattgtcgggtttgcttgagagtaagtccgccgctcgtcgtatgcta
aagcaaggtgggctttacttgaacaattgtcgggttgatggtgagggacgaaagatacgg
gaggaagacattgtagatgggaaggttctcttgttgtcagcagggaagaaaaacaagatg
gttgtcaggata---
>PAFTOL009303
------------------------------------------------------------
------------------------------------------------------------
------------------------------------------------------------
---------------------------------ggtattgagtctattctgagtaagatt
ttgggtagttttggtgatgatggctgtgtgattttgaataagtatgattggtggaaggat
gtcagtttccttgattttcttaagaatgtgggaaggcatgctagagttggtgcaatgatg
tcaaaggagagtgtgaaaaagaggttagaatcagaacaagggatgagctttactgaattt
agttaccagttgttacaagggtatgattttgtgcatttgtataagaatgaggggattagt
gttcagattggggggagtgatcaatgggggaatataacggctggaac-------------
--------------cgagttaattcgaaagattttgcaggttgaaggtgcttatgggctt
acatttcctcttcttttgaagagtgatgggactaagtttgggaaatctgaagagggggcg
atttg------------------------stacaagttttatcagcactttttcacagtc
cctgatgctgatgttgtaaggtttttgaggatattgaccttccttgaaatagaggagatt
gatgagattgagagggatatgaagaggcctgactatgtacccaactcggcacagagacgg
ttagcagaggaattaacacgttttgttcatggggaagaagggttggatgacgctgttttg
gcaacagaggcattaaggcctggtgccaaaactaaattggattccaaaaccattgaaggg
attgccaatgatgtgccttcttgctctttagcttataatgaagtgcttaacctctctgtt
gtagatctttcggtattgtcgggtttgcttgagagtaagtccgctgctcgtcgtatgtta
aagcaaggtgggctttacttgaacaattgtcgggttgatggtgagggacgaaagatacgg
gaggaagacattgtagatgggaaggttctcttgttgtcagcagggaagaaaaacaagatg
gttgtcaggata---
>PAFTOL009311
accccattgaaggtctactgcggtttcgacccaactgcggaaagccttcatttgggtaat
ttgatgggcatcatcgtcctctcttggttccagaaatgcggccaccggccggtcgccgta
ctcggcggcgccaccggccgcgtcggcgatccttccgggaagtcggcggagagaccggag
cttgatgaggaaaccctagagaagaacactcgaggtattgaatttattctgactaagatt
ttgggtagatttggtgatgatggttttgtgattttgaataattatgattggtggaaagat
gttaacttccttgattttcttaagaatgtggggaggtatgctagagttggggcaatgatg
tcgaaagagagtgtgaaaaagaggttagaatcagaacaagggatgagttttactgaattt
agttaccagttgttgcaagggtatgattttgtgtatctgtataagaatgaggggattagt
gttcagattggggggagtgatcaatgggggaatataacggctgggac-------------
--------------cgagttaattcgaaagattttgcaggttgaaggcgcttatgggctt
acattccctcttcttttgaagagtgatgggactaagtttgggaaatccgaagagggggcg
atttggttatcgccagcaatgctttcgccttacaagttttatcagtattttttcacggtc
cctgatgccgatgttgtgaggtttctgaggatattgactttccttgaaatggaggagatt
gatgggattgagagggatatgaagaggccagattatgtgcccaacacggcacagaggagg
ctagctgaagaattgacgcgttttgttcatggtgaagaagggttggaggaggctatcaag
gcaaccgaggcattgaggcctggtgcagagactaaactagattggaaaaccattgaaggg
attgcaaaagatgtgccctcttgctctttagcttatgatcaagtgctaaacctttccgtt
gtggatctttctgttttatcgggcttgcttgagagcaaatctgctgctcgtcgtatgttg
aagcaaggtggactttacttaaacaattgtcgggtcgatggtgaaggaagaaagataggg
gaggatgacattgtggatgggaaggtcctcctgctgtcagctggaaagaaaaacaagatg
gttgtgagaata---
>PAFTOL009313
------------------------------------------------------------
------------------------------------------------------------
------------------------------------------------------------
------------------------------------------------------------
---------------gattgtagttttgtgattttgaataattatgattggtggaaggat
gttagtttccttgatttcctcaaaaatgtggggaggtatgctagggttggggcaatgatg
tcgaaagagagcgtaaagaagaggttagaatcagagcaagggatgagctttactgaattt
agttatcaattattgcaaggctatgattttgtgcatttgtataagaatgaggggatcagt
gtrcaaattggggggagtgatcaatgggggaatataacggctgggac-------------
--------------cgagttaattcgaaagattttgcaggttgaaggggcatatgggctt
acatttcctcttcttttaaagagtgatgggacaaagtttgggaaatcggaggagggggcg
atttggctatcgccagcaatgctatcgccttacaagttttatcagtattttttcacggtc
cctgatgtagatgttgtgaggtttttgaggatattaactttcmtcgaaatggaggmgatt
gacragattgagaaggagatgaagagccctagttatgtgcccaattcagcccaaagaagg
ctagcagaagaattgactcgttttgttcatggggaagaagggttagaggaggctattaag
gcaaccgaggcactgaggcctggtgctgagactaagctggattcgaagaccattgaaggr
atagctaaagatgtgccctcttgctctttggcttataatgaagtgctaaacctctccgtt
gtagawctttcggttttatcaggtttgcttgagagcaagtctgctgctcgtcgtatgttg
aagcaaggtggactttatttgaacaactytcgggttgatggtgaaggaagaaagataggg
gaggaagacattgtggatgggaaggttctgctactgtcagcygggaagaagaataaratg
gttgtgaggatatcg
>PAFTOL009315
------------------------------------------------------------
------------------------------------------------------------
------------------------------------------------------------
------------------------------------------------------------
------------------------------------------------------------
------------------------------------------------------------
------------------------------------------------------------
---------------------------------------------------gggattaat
gttcagattggggggagtgatcaatgggggaatataacggcgggaac-------------
--------------cgagttaattcgaaagattttgcaggttgaaggtgcttatggactc
acatttcctcttcttttgaagagtgatgggactaagtttgggaaatctgaagagggtgcg
atttggttatcgccgtcaatgttgtctccgtacaagttttatcagtatttcttcacggtt
cctgatgcggatgttgtgaggtttttgaggatactgacttttcttgaaatggaggagatt
gatgagactgagagggatatgaagaagcctggttatgtgcccaacacggcgcagagaagg
ttagctgaagaattgacgcggtttgttcatggggaagaagggttggaggaggctgttaag
gcaaccgaggcattgaggcctggtgctgagactaaattggattgggaaaccattgaaggg
attgccaaagatgtgccct-----------------------------------------
-------------------------------------------------stcgtatgtta
aagcaaggagggctttacttgaacaacagtcgggttgatggcgaaggaaggaagataggg
gaggaagacattgtggatgggaaggttctcttgttgtcagcagggaagaaaaacaagatg
gttgtgagaatatct
>PAFTOL009319
accccattgaaggtctactgtggattcgacccaactgcagaaagtctccatttgggtaat
ctgatgggtataatcgtcctttcctggtttcagaagtgcggccactgtccggtcgccgtc
ctcggcggcgccaccggcctcgtcggtgacccttcaggtaagtcatcggaaagacccgag
cttgatgaacaaaccctagaaaagaacatcaaaggtattgagtctatcttaactaaggtt
ttggggaggtttggtgatgatggttttgtgattttgaataactatgattggtggaaggat
gttagtttccttgatttcttgaaaaatgtaggaaggtatgctagggttggtgcaatgatg
tcgaaagagagtgtgaagaagaggttagagtcagaacaggggatgagttttactgaattc
agttatcagttgttacaagggtatgattttgtgcatttgtataagaatgaggggattaat
gttcagataggggggagtgatcaatggggcaatataacggcgggaac-------------
--------------cgagttaattcgaaagattttgcaggttgaaggtgcttatggtctc
acatttcctcttcttttgaagagtgatgggactaagtttgggaaatctgaagagggtgcg
atttggttatcgccagcaatgttgtcgccttacaagttctatcagtatttcttcacggtc
cctgatgcggatgttgtgaggtttttgaggatactgacttttcttgaaatggaggagatt
gatgagattgagagggatatgaagaagcccggttatgtgcccaacacggcgcagagaagg
ttagctgaagaattgacacagtttgttcacggggaacaagggttggaggaggctgttaag
gcaaccgaggcattgaggcctggtgccgagactaaattggattgggaaaccattgaagga
attgctaaagatgtgccgtcttgttctttagcttctgatagagtgctaaacctctctgtt
gtagatctttctgttttgtcgggtttgcttgagagcaagtctgctgctcgtcgtatgttg
aagcaaggagggctttacttgaacaacagtcgggttgattgcgaaggaaggaagataggg
gaggcagacattgtggatgggaaggttctcttgttgtcagcagggaagaaaaacaagatg
gtggtgaggata---
>PAFTOL009321
---------------------------------------gaaagtctccatttgggtaat
ctgatgggcataattgtcctttcttggttccagaaatgcggccactgtccagtcgccatc
ctcggcggcgccaccggccgcgtcggtgacccttctggaaagtcgtcggaaagacctgaa
cttgatgaacaaaccctggaaaagaacattgaaggtattaagtctatcttaactaagatt
ttggggaggtttggtgatgatggtcttgtgattttgaataattatgattggtggaaggat
gttagtttccttgatttcttgaaaaatgtaggaagatatgctagggttggcgcaatgatg
tcgaaagagagtgtgaagaagaggttagaatccgaacaggggatgagttttactgaattt
tgttatcagttgttacaggggtatgactttgtgcatttgtatatgaatgaggggattaat
gttcagactggggggagtgatcaatgggggaatataacggcgggaac-------------
--------------cgagttaattcgaaagattttgcaggttgaaggggcttatggtctc
acatttcctcttcttttgaagagtgatgggactaagtttgggaaatctgaagagggtgcg
atatggttgtcgccagcaatgttgtcgccttacaggttttatcagtatttcttcacggtt
cctgatgctgatgttgtgaggtttttgaagatactgacgtttcttgaaatggaggagatt
gatgatattgagagggatatgaagaggcctggttatgtgcccaacatggcacagagaagg
ttagctgaagaattgacgcggtttgttcatggggaagaagggttggaggaggctgttaag
gcaactgaggcattgaggcctggtgctgagactaaattggattgggaaaccattgaaggg
attgccaaagatgtgccctcttgcactttagcttatagtgaagtgctaaacctctctgtt
gtagatctttctgtcatgtcaggtttgcttgagagcaagtctgctgctcgtcgtatgttg
aagcaaggagggctttacttgaacaactgtcgggttgatggcgaaggaagaaagataggg
gaggaagacattgtggatgggaaggttctcttgttgtcagcagggaagaaaaacaagatg
gtagtgaggata---
>PAFTOL013501
accccactgaaggtctactgtggcttcgacccaactgccgaaagcctacatttgggtaat
ttgatgggcataattgtcctttcctggttccagaagtgcggccaccgccccgtcgccgtt
atcggcggcgccaccggccgcgtcggagatccttccggcaagtcggccgagagacctgag
cttgatgaagaaaccctggagaagaacattcgaggtattgagtctattctgagtaagatt
ttgggtagttttggtgatgatggctttgtgattttgaataattttgattggtggaaggat
gtcagtttccttgattttcttaagaatgtgggaaggtatgctagagttggtgcaatgatg
tcaaaggagagtgtgaaaaagaggttagaatcagaacaagggatgagctttactgaattt
agttaccagttgttacaagggtatgattttgtgcatttgtataagaatgaggggattagt
gttcagattggggggagtgatcaatgggggaatataacggctggaac-------------
--------------cgagttaattcgaaagattttgcaggttgatggtgtttatgggctt
acatttcctcttcttttgaagagtgatggtactaagtttgggaaatctgaagagggggcg
atttggttatcgccggcaatgctgtcgccctacaagttttatcagcactttttcgcagtc
cctgatgctgatgttgtgaggtttttgaggatattgaccttccttgaaatggaggagatt
gatgagattgagagggatatgaagaagcctgattatgtgcccaacacggcacagagacgg
ttggcagaggaattaacacgttttgttcatggggaagaagggttggatgatgctgttttg
gcaacagaggcattaaggcctggtgccgaaactaaattggattccaaaaccattgaaggg
attgccaaagatgtcccttcttgctctttagcttattctgaagtgcttaacctctctgtt
gtagatctttcggcattgtcgggtttgcttgatagtaagtctgctgctcgtcgtatgtta
aaacaaggtgggatttacttgaacaattgtcgggttgatggtgagggacgaaagatacgg
aaggaagacattgtagatgggaaggttctcttgttgtcagcagggaagaaaaacaagatg
gttgtcaggata---
>SRR5036296
---ccattgaaggtctactgtggcttcgacccaactgccgaaagcctacatttgggtaat
ttgatgggcataattgtgctttcctggttccagaagtgcggccaccgccccgtcgccgtt
atcggcggcgccaccggccgcgtcggggatccttccggcaagtcggccgagagacctgag
cttgatgaagaaaccctagagaagaacattcgaggtattgagtctattctgagtaagatt
ttggggagttttgatgatgatggctgtgtgattttgaataattatgattggtggaaggat
gtcagtttccttgattttcttaagaatgtgggaaggcatgctagagttggtgcaatgatg
tcaaaggagagtgtcaaaaagaggttagaatcagaacaagggatgagctttactgaattt
agttaccagttgttacaagggtatgattttgtgcatttgtataagaatgaggggattagt
gttcagattggggggagtgatcaatgggggaatataacggctggaac-------------
--------------cgagttaattcgaaagattttgcaggttgaaggtgcttatgggctt
acatttcctcttcttttgaagagtgatgggaccaagtttgggaaatctgaagagggggcg
atttggttatcgccagcaatgctgtcgccctacaagttttatcagcactttttcacggtc
cctgatgctgatgttgtaaggtttttgaggatattgaccttccttgaaatggaggagatt
gatgagattgagagggatatgaagaggtctgattatgtgcccaacacggcacagagacgg
ttagcagaagaattaacacgttttgttcatggtgaagaagggttggatgacgctgttttg
gcaacagaggcattaaggcctggtgccaaaactaaattggattccaaaaccattgaaggg
attgccaatgatgtgccttcttgctctttagctcataatgaagtgcttaacctctctgtt
gtagatctttcggtattgtcaggtttgcttgagagtaagtccgctgctcgtcgtatgtta
aagcaaggggggctttacttgaacaattgtcgggttgatggtgagggacgaaagatacgg
gaggaagacattgtagatgggaaggttctcttgttgtcagcagggaagaaaaacaagatg
gttgtcaggatatct
>SRR5137211
accccattgaaggtctactgtggcttcgacccaactgccgaaagcctacatttgggtaat
ttgatgggcataattgtgctttcctggttccagaagtgcggccaccaccccgtcgccgtt
atcggcggcgccaccggccgcgtcggggatccttccggcaagtcggccgagagacctgag
cttgatgaagaaaccctagagaagaacattcgaggtattgagtctattctgagtaagatt
ttgggtagttttggygatgatggctgtgtgattttgaataattatgattggtggaaggat
gtcagtttccttgattttcttragaatgtgggaaggcatgctagagttggtgcmatgatg
tcaaaggagagtgtgaaaaagaggttagaatcagaacaagggatgagctttactgaattt
agttaccagttgttacaagggtatgattttgtgcatttgtataagaatgaggggattagt
gttcagattggggggagtgatcaatgggggaatataacggttggaac-------------
--------------cgagttaattcgaaagattttgcaggttgaaggtgcttatgggctt
acatttcctcttcttttgaagagtgatgggactaagtttgggaaatctgaagagggggcg
atttggttgtcgccagcaatgctgtcgccctacaagttttatcagcactttttcacagtc
cctgatgctgatgttgtaaggtttttgaggatattgaccttccttgaaatggargagatt
gatgaggttgagagggatatgaagaggcctgattatgtgcccaacacggcacagagacgg
ttagcagaggaattaacacgctttgttcatggggaagaagggttggatgacgcygttttg
gcaacagaggcattaaggcctggtgccaaaactaaattggattccaaaaccattgaaggg
attgccaatgatgtgccttcttgctctttagcttataatgaagtgcttaacctctctgtt
gtagatctttcggtattgtcgggtttgcttgagagtaagtccgctgctcgtcgtatgtta
aagcaaggtgggctttacttgaacaattgtcgggttgatggtgagggacgaaagrtacgg
gaggaagacattgtagatgggaaggttctcttgttgtcagcrgggaagaaaaacaagatg
gttgtcaggata---
>SRR5137212
accccattgaaggtgtactgtggttttgaccccactgcggagagcctacatttgggcaat
ttgatgggcataatcgtcctttcctggttccagaagtgcggccaccgccccgtcgccgtc
atcggcggcgccaccggccgcgtcggtgatccttccggcaartccgccgagagacctgag
cttgatgaacaaaccctagagaagaacattcgaggtattgagtctattctgagtaagatt
ttgggtaggtttggtgatgatggttttgtgattttgaataattatgattggtggaaggat
gttagtttccttgattttcttaagaatgtggggaggtatgctagggtwggtgcaatgatg
tcgaaagagagtgtgaaaaagaggttggaatcagaacaagggatgagttttactgaattt
agttatcagttgttacaagggtatgattttgtgcatttgtacaagaatgaggggattagt
gttcagattggggggagtgatcaatgggggaatataacggctgggac-------------
--------------tgagttaattcgaaagattttgcaggttgaaggtgcttatgggctt
acatttcctcttcttttgaaaagtgatgggactaagtttgggaaatctgaagagggggcc
atttggttatcgccagcaatgctgtcaccttacaagttttatcagtactttttcacggtc
cctgatgctgatgttgtgaggtttttgaggatattgactttccttgaaatggaggagatt
gatgagcttgagagggatatgaagaggcctgattatgtgcccaacacggcacagagacgg
ttagcagaagaattaacgcgttttgttcatggggaagaagggttggaggaggctgttatg
gcaaccgaggcattgaggcctggtgccgagactaagttggattcaaaaaccattgaagga
attgccaaggatgtgccctcgtgctctttagcttatagtgaagtgctaaacctctctgtt
gtagatctttcggttttgtcgggtttgcttgagagtaagtctgctgctcgtcgtatgttg
aagcaaggtggactgtatttgaacaactgtcgsgttgatggtgaaggaagaaagataggg
gaggaagatatcgtggatgggaaggttctcctgttgtcagccgggaagaaaaacaagatg
gttgtgaggata---
>SRR5137213
---ccattgaaggtctactgtggcttcgacccaactgccgaaagcctacatttgggtaat
ttgatgggcataattgtcctttcctggttccagaagtgcggccactgccccgtcgccgtt
ataggcggcgccaccggccgcgtcggggatccttccggcaagtcggccgagagacctgag
cttgatgaagaaaccctagagaagaacattcgaggtattgagtctattctgagtaagatt
ttgggtagttttggtgatgatggctgtgtgattttgaataattatgattggtggaaggat
gtcagtttccttgattttcttaagaatgtgggaaggcatgctagagttggtgcaatgttg
tcaaaggagagtgtgaaaaagaggttagagtcagaacaagggatgagctttactgaattt
agttaccagttgttacaaggttatgattttgtgcatttgtataagaatgaggggattagt
gttcagattggggggagtgatcaatgggggaatataacggctggaac-------------
--------------cgagttaattcgaaggattttgcaggttgaaggtgcttatgggctt
acatttcctcttcttttgaagagtgatgggactaagtttgggaaatctgaagagggggcg
atttggttatcgccagcaatgctgtcgccctacaagttctatcagcactttttcacagtc
cctgatgctgatgttgtaaggtttttgaggatattgaccttccttgaaatggaggagatt
gatgagattgagagggatatgragaggcctgattatgtgcccaacacggcacagagacgg
ttagcagaggaattaacacgttttgttcatggggaagaagggttggatgacgctgttttg
gcaacagaggcattaaggcctggtgccgaaactaaattggattccaaaaccattgaaggg
attgccaaagatgtgccttcttgctctttagcttataatgaagtgcttaacctctctgtt
gtagatctttcggtattgtcgggtttgcttgagagtaagtccgctgctcgtcgtatgcta
aagcaaggtgggctttacttgaacaattgtcgggttgatggtgagggacgaaagatgcgg
gaggaagacattgtagatgggaaggttctcttgttgtcagcagggaagaaaaacaagatg
gttgtcaggatatct
>SRR7905849
------------------------------------------------------------
------------------------------------------------------------
------------------------------------------------------------
------------------------------------------------------------
---------------------------gtgattttgaataattatgattggtggaaggat
gttagtttccttgattttcttaagaatgtggggaggtatgctagggttggggcaatgatg
tccaaggagagtgtgaaaaagaggttagaatctgaacaagggatgagttttactgaattt
agttatcagttgttgcaaggttatgattttgtgcatttgtataagaatgaggggattagt
gttcagattggggggagtgatcaatgggggaatataacggctgggac-------------
--------------cgagttaattcgaaagattttgcaggctgaaggtgcttacgggctt
acatttcctcttcttttgaagagtgatgggactaagtttgggaaatctgaagagggggcg
atttggttatcgccaacaatgctgtcgccttacaagttttaccagtactttttcgcagtc
cctgatgctgatgttgtgaggtttttgaggatattgactttccttgacatggaggagatt
gatgagattgagagggatatgaagaggcctgattatgtgcccaacacggcacagagacgg
ttagcagatgaattaacgcgttttgttcatggggaagaagggttggatgaggctgttaag
gcaacagaggcattaaggcctggtgccgagactaaattggattcgaaaaccattgaaggg
attgccaaagacgtgccctcttgctctttagattataatgaagtgctaaacctctctgtt
gtagatctttcggtattgtcaggtttgcttgggagtaagtctgctgctcgtcgtatgttg
aagcaaggtgggctttacttgaacaattgtcgggttgatggtgagggaagaaagataggg
gaggaagacattgtagacgggaaggttctcttgttgtcagcagggaagaaaaacaagatg
gtygtcaggatatct
>SRR7905861
accccattgaaggtctactgtggcttcgacccaactgccgaaagcctacatttgggtaat
ttgatgggcataattgtgctttcctggttccagaagtgcggccaccgccccgtcgccgtt
atcggcggcgccaccggccgcgtcggagatccttccggcaagtcggccgagagacctgag
cttgatgaagaaaccctagagaagaacattcgaggtattgagtctattctgagtaagatt
ttgggtagttttggtgatgatggctgtgtgattttgaataattatgattggtggaaggat
gtcagtttccttgattttcttaagaatgtgggmaggcatgctagagttggtgcaatgatg
tcaaaggagagtgtgaaaaagaggttagaatcagaacaagggatragctttactgaattt
agttaccagttgttacaagggtatgattttgtgcatttgtgtaagaatgaggggattagt
gttcagattggggggagtgatcaatgggggaatataacggctggaac-------------
--------------cgagttaattcgaaagatcttgcaggttgaaggtgcttatgggctt
acgtttcctcttcttttgaagagtgacgggactaagtttgggaaatctgaagagggggcg
atttggctatcgccagcaatgctgtcgccctacaagttttatcagcactttttcacagtc
cctgatgctgatgttgtaaggtttttgaggatattgaccttccttgaaatggaggagatt
gatgagattgagagagatatgaagaggcstgattatgtkcccaacacggcacagagacgg
ttagcagaggaattaacacgttttgttcatggggaagaagggttggatgacgctgttttg
gcaacagaggcattaaggcctggtgccgaaactaaattggattccaaaaccattgaaggg
attgccaaagatgtgccttcttgctctttagcttataatgaagtgcttaacctctctgtt
gtagatctttcggtattctcgggtttgcttgagagtaagtccgctgctcgtcgtatggta
aagcaaggtgggctttacttgaacaattgtcgggttgatggtgagggacgaaagatacgg
gaggaagacattgtagatgggaaggttctcttgttgtcagcagggaagaaaaacaagatg
gttgtcaggata---
>SRR7905862
------------------------------------------------------------
------------------------------------------------------------
------------------------------------------------------------
------------------------------------------------------------
---------------------------------------------------tggaaggat
gttagtttcctggattttcttaagaatgtrgggagrtatgctagggttggggcaatgatg
tccaaggagagtgtgaaaaagaggttagaatcagaacaagggatgagttttactgaattt
agttatcagttgttgcaaggttatgattttgtgcatttgtataagaatgaggggattagc
gttcagattggggggagtgatcaatggggaaatataacagctgggac-------------
--------------cgagttaattcgaaagattttgcaggttgaaggtgcttatgggctt
actttccctcttctattgaagagtgatgggactaagtttgggaaatctgaagagggggcg
atttggttatcgcccgcaatgctgtcaccttacaagttttatcagtactttttcacggtc
cctgatgcagatgttgtgaggtttttgaggatattgactttccttgaaatggaggagatt
gatgaaattgagagggatatgaagggktctgattatgtacccaacatggcacagagacgg
ttagcagaagaattaacgcgttttgttcatggggaagaagggttggatgaggctgtcaag
gcaacaaaggcattgaggcctggggctgagactaaattggattcgaaaaccattgaaggg
atagccaaagacgtgccctcttgctctttagcttataatgaagtgctaaacctctctgtt
gtagatctttccgtattatcgggtttgcttgagagtaagtccgctgcccgtcgtatgttg
aagcaaggtgggctgtacttgaacaattgtcgggttgatggtgaggcgagaaagataggg
aaggaagacattgtagatggaaaggttctcctgttgtcagcagggaagaaaaacaagatg
gttgtcagg------
>SRR8327214
------------------------------------------------------------
------------------------------------------------------------
------------------------------------------------------------
------------------------------------------------------------
---------------------------gtgattttgaataattatgattggtggaaggat
gtcagtttccttgattttcttaagaatgtgggaaggcatgctagagttggtgcaatgatg
tcaaaggagagtgtgaaaaagaggttagaatcagaacaagggatgagctttactgaattt
agttaccagttgttacaagggtatgattttgtgcatttgtgtaagaatgaggggattagt
attcagattggggggagtgatcaatgggggaatataacggctggaac-------------
--------------cgagttaattcgaaagatt---------------------------
------------------------------------------------------------
------------------------------------------------------------
------------------------------------------------------------
------------------------------------------------------------
------------------------------------------------------------
------------------------------------------------------------
------------------------------------------------------------
------------------------------------------------------------
------------------------------------------------------------
------------------------------------------------------------
---------------
