# Supplementary material for: Phylogenomics and classification of Cactaceae based on hundreds of nuclear genes
Source: Plant Syst Evol. 2025 Aug 11;311(5):28. doi: 10.1007/s00606-025-01948-z (PMC12339657; doi:10.1007/s00606-025-01948-z)
Supplement: Supplementary file 4 — Online Resource 4: Containing alignments and RAxML gene trees for all included loci and all phylogenetic datasets (ZIP 10372 KB) [file 606_2025_1948_MOESM4_ESM.zip › de Vos et al_ESM_4/ESM_data_alignments/QCP/5802_consensus.mafft.fasta]

>PAFTOL004551
gacagttttgtttgtgttgttgttcataacattgatgggcctggattacgcgattcagat
actcaacaatatcttgcgcgaatggcctcttgttctcatgttcggatggttgcttctatg
gatcatgtgaatgcacctttgttgtgggataagaagatggttcacacccagttcaactgg
atttggcatcacgtgcctacgtttgcaccctacaaggttgaaacaacattctttccccta
ataattgcacatggtggttcaggccaaaat
>PAFTOL004552
------------------------------------------------------------
------------------------------------------------------------
---------------------gtgtgggataagaagatggttcacacccagttcaactgg
atttaccatcacgtacctacatttgcaccgtacaaggttgagacaacattctttccccta
attcttgcacatggtggttctggccaaaat
>PAFTOL004553
---aattttgtttgtgttgttgttcataacattgacggacctggattacgagattcagag
actcaacaatatcttgcacgaatggcctcttgttctcatgttcggatgattgcttctatg
gatcatgtgaatgcacctttgctgtgggataagaagatggttcacacccagttcaactgg
atttaccatcacgtgcctacatttgcgccgtacaaggttgaaacagcattctttcctcta
attcttgcacatggtggttctggccaa---
>PAFTOL004554
gacagttttgtttgtgttgttgttcataacattgatggacctggattacgagattcggag
actcagcaatatctggcacgaatggcctcttgttctcacgttcggatgattgcttctatg
gatcatgtgaatgcacctttgttgtgggataagaagatggttcacacccagttcaactgg
atttaccatcacgtacctacatttgcaccgtacaaggttgagacaacattctttccscta
attcttgcacatggtggttctggccaaaat
>PAFTOL004555
gacaattttgtttgtgttgttgttcataacattgatggacctggattacgagattcagag
actcaacaatatcttgcacgaatggcctcttgttctcatgttcggatgattgcttctatg
gatcatgtgaatgcacctttgttatgggataagaagatggttcacacccagttcaactgg
atttaccatcacgtgcctacatttgcgccgtacaaggttgaaacaacattctttccccta
attcttgcacatggtggttctggccaa---
>PAFTOL004556
gacagttttgtttgtgttgttgttcataacattgacggacctggattacgagattcagag
actcaacaatatcttgcacgaatggcctcttgttctcatgttcggatgattgcttctatg
gatcatgtgaatgcacctttgttgtgggataagaagatggttcacacccagttcaactgg
atttaccatcacgtgcctacatttgcaccgtacaaggttgagacgacattctttccccta
attcttgcacatggtggttctggccaa---
>PAFTOL004560
gacagttttgtttgtgttgttgttcataacattgatggacctggattaagagattcggag
actcaacaatatctggcacgaatggcctcttgttctcatgttcggatgattgcttctatg
gatcatgtgaatgcacctttgttgtgggataagaagatggttcacacccagttcaactgg
ayttaccatcacgtacctacatttgcaccgtayaaggttgagacaacattctttccccta
attcttgcacatggtggttcyggccaaaat
>PAFTOL004561
gacagttttgtttgtgttattgttcataacattgatggacctgggttacgagattcagat
actcaacaatatcttgcacgaatggcctcttgttgtcatgttcggatggttgcttctatg
gatcatgtgaatgcacctttgttgtgggataagaagatggttcacacccagttcaactgg
atttggcatcacgtgcctacatttgcgccgtacaaggttgaaacaacattctttcccctg
atacttgcacatggtggttctggccaaaat
>PAFTOL004563
gacagttttgtttgtgttgttgttcataacattgacggacctggattacgagattcagag
actcaacaatatctggcacgaatggcctcttgttctcatgttcggatgattgcttctatg
gatcatgtgaatgcacctttgttgtgggataagaagatggttcacacccagttcaactgg
atttaccatcacgtgcctacatttgcaccgtacaaggttgaaacaacattctttccccta
attcttgcacatggtggttctggccaa---
>PAFTOL004566
g-----------------------------------------------------------
------------------------------------------------------------
----------------------tgtgggataagaagatggttcacacccagttcaactgg
atttggcatcacgttcctacatttgtgccgtacaaggttgaaacaacattctttccccta
atacttgcacatggtggttctggccaaaat
>PAFTOL004567
---agttttgtttgtgttgttgttcataacattgatggacctggattacgagattcagag
actcaacaatatcttgcacgaatggcctcttgttctcatgttcggatgattgcttctatg
gatcatgtgaatgcacctttgttgtgggataagaagatggtccacacccagttcaactgg
atttatcatcacgtgcctacgtttgtgccgtacaaggttgaaacaacattctttccccta
attcttgcacatggtggttctggccaaact
>PAFTOL004568
gacagttttgtktatgttgttgttcataacattgacggacctggattacgagattcagag
actcaacaacatcttgcacgaatggcctcttgttctcatgttcggatgattgcttctgtg
gatcatgtgaatgcacctttgttgtgggataagaagatggttcacacccagttcaactgg
atttaccatcacgtgcctacatttgygccgtacaaggttgaaacaacrttctttccccta
attcttgcacatggtggttctggccaa---
>PAFTOL004571
gacagttttgtttgtgttgttgttcataacattgatgggcctggattacgcgattcagat
actcaacaatatcttgcgcgaatggcctcttgttctcatgttcggatggttgcttctatg
gatcatgtgaatgcacctttgttgtgggataagaagatggttcacacccagttcaactgg
atttggcatcacgtgcctacgtttgcaccctacaaggttgaaacaacattctttccccta
atacttgcacatggtagttcaggccaaaat
>PAFTOL004572
gacagttttgtttgtgttgttgttcataacattgacggacctggattacgagattcagag
actcaacaatatcttgcacgaatggcctcttgttcttatgttcggatgattgcttccatg
gatcatgtgaatgcacctttgttgtgggataagaagatggttcacacccagttcaactgg
atttaccatcacgtgcctacatttgcaccgtacaaggttgagacaacattctttccccta
attcttgcacatggtggttctggccaa---
>PAFTOL004573
gacagtyttgtttgtgttgttgttcataacattgatggacctggattacgagattcagag
actcaacaatatcttgcacraatggcctcttgttcttatgttcggatgattgcktctatg
gatcatgtgaatgcacctttgttgtgggataagaagatggttcacacccagttcaactgg
atttaccatcacgtgcctacatttgcaccgtacaaggttgaaacagcattctttccccta
attcttgcacatggtggttctggccaa---
>PAFTOL004574
gacaattttgtttgtgttgtcgttcataacattgacggacctggattacgagattccgag
actcaacaatatcttgcacgaacggcctcttgttctcatgttcggatgattgcttctatg
gatcatgtgaatgcacctttgttgtgggataagaagatggttcacacccagttcaactgg
atttaccatcacgtgcctacatttgcgccgtacaaggttgaaacaacattctttccccta
attcttgcacatggtggttctggccaa---
>PAFTOL004578
gacagttttgtttgtgttgttgttcataacattgatggacctggattacgagattcagag
actcagcaatatcttgcacgaatggcctcttgttctcatgttcggatgattgcttctatg
gatcatgtgaatgcacctttgttgtgggayaagaagatggttcacacacagttcaactgg
atttaccatcacgtgcctacatttgcaccatacaaggttgaaacaacattctttccccta
attcttgcacatggtggttctggccagact
>PAFTOL004582
gacagttttgtttgtgttgttgttcataacattgacggaccaggagtacgagattcagag
actcaacaatatcttgcacgaatggcctcttgttctcatgttcggatgattgcttctatg
gatcatgtgaatgcacctttgttgtgggataagaagatggttcacacccagttcaactgg
atttaccatcacgtgcctacatttgcaccgtacaaggttgaaacaacattctttccgcta
attcttgcacatggtggttctggccaa---
>PAFTOL004583
---aattttgtttgtgttgttgttcataacattgacggacctggattacgagattcagag
actcaacaatatcttgcacgaatggcctcttgttctcatgttcggatgattgcttctatg
gatcatgtgaatgcacctttgttgtgggataagaagatggttcacacccagttcaactgg
atttaccatcacgtgcctacatttgcrccgtacaaggttgaaacaacattctttccccta
attcttgcacatggtggttctggccaa---
>PAFTOL004584
gacagttttgcttgtgttgttgttcataacattgatggacctggattaagagattcggag
actcaacaatatctggcacgaatggcctcttgttctcatgttcggatgattgcttctatg
gatcatgtgaatgcacctttgttgtgggataagaagatggttcacacccagttcaactgg
atttaccatcacgtacctacatttgcaccgtacaaggttgagacaacattctttccccta
attcttgcacatggtggttccggccaaaat
>PAFTOL004585
gacagttttgtttgtgttgttgttcataacattgatggacctggattacgagattcagat
actcaacaatatcttgcacgaatggcctcttgttctcatgttcggatggttgcttctatg
gatcatgtgaatgcacctttgctgtgggataagaagatggttcacacccagttcaactgg
atttggcatcacgttcctacatttgtgccgtacaaggttgaaacaacattctttccccta
atacttscacatggtggttctggccaaaat
>PAFTOL004587
gacagttttgtttgtgttgttgttcataacattgatggacctggattacgagattcagag
actcaacaatatctggcacgaatggcctcttgttctcatgttcggatgattgcttctatg
gatcatgtgaatgcacctttgktgtgggataagaagatggttcacagccagttcaactgg
atttaccatcatgtgcctacatttgcaccrtacaaggttgaaacaactttctttccccta
attcttgcacatggtggttctggccaaact
>PAFTOL004590
------------------------------------------------------------
------------------------------------------------------------
---------------------gtgtgggataagaagatggttcacacccagttcaactgg
atttaccatcacgtacctacatttgcaccgtacaaggttgagacaacattctttccccta
gttcttgcacatggtggttctggccaaaat
>PAFTOL004591
------------------------------------------------------------
------------------------------------------------------------
gatcatgtgaatgcgcctttgttgtgggataagaagatggttcacacccagttcaactgg
atttaccatcacgtacctacatttgcaccgtacaaggttgagacaacattctttccccta
attcttgcacatggtggttctggccaaaat
>PAFTOL004593
gacaattttgtttgtgttgtcgttcataacattgacggacctggattacgagattcagaa
actcaacaatgtcttgcacgaacggcttcttgttctcatgttcggatgatcgcttctatg
gatcatgtgaatgcacctttgttgtgggataagaagatggttcacacccagttcaactgg
atttaccatcacgtgcctacatttgcgccgtacaaggttgaaacaacattctttccccta
attcttgcacatggtggytctggccaa---
>PAFTOL004594
gacagttttgtttgtgttgttgttcataacattgatggacctggattacgagattcggag
actcagcaatatctggcacgaatggcctcttgttctcacgttcggatgattgcttctatg
gatcatgtgaatgcacctttgttgtgggataagaagatggttcacacccagttcaactgg
atttaccatcacgtacctacgtttgcaccgtacaaggttgagacaacattctttccccta
attcttgcacatggtggttctggccaaaat
>PAFTOL004596
gacagttttgtttgtgttgttgttcataacattgacggacctggattacgagattcagag
actcagcaatatcttgcacgaatggcctcttgttctcatgttcggatgattgcttctatg
gatcatgtgaatgcacctttgttgtgggataagaagatggttcacacacagttcaactgg
atttaccatcacgtgcctacatttgcaccgtacaaggttgaaacaacattctttccccta
attcttgcacatggtggttctggccaa---
>PAFTOL004597
---aattttgtttgtgttgctgttcataacattgacgggcctggattacgagattcagag
actcaacaatatcttgcacgaatggcctcttgttctcatgttaggatgattgcttctatg
gatcatgtgaatgcacctttgttgtgggataagaagatggttcacacccagttcaactgg
atttaccatcacgtgcctacatttgcgccgtacaaggttgaaacaacattctttccccta
attcttgcacatggtggttctgcccaa---
>PAFTOL004598
gacagttttgtttgtgttgttgttcataacattgatggacctggattacgagattcggag
actcagcaatatctggcacgaatggcctcttgttctcacgttcggatgattgcttctatg
gatcatgtgaatgcacctttgttgtgggataagaagatggttcacacccagttcaactgg
atttaccatcacgtacctacatttgcaccgtacaaggttgagacaacattctttccccta
attcttgcacatggtggttctggccaaaat
>PAFTOL004599
gatagttttgtttgtgttgttgttcataacattgatggacctggattacgagattcggag
actcaacaatatctggcacgaatggcctcttgttctcacgttcggatgattgcttctatg
gatcatgtgaatgcacctttgttgtgggataagaagatggttcacacccagttcaactgg
atttaccatcacgtacctacatttgcaccgtacaaggttgagacaacattctttccccta
attcttgcacatggtggttctggccaaaat
>PAFTOL004600
gacagttttgtttgtgttgttgttcataacattgatggacctggattacgagattcggag
actcaacaatatctggcacgaatggcctcttgttctcacattcggatgattgcttctatg
gatcatgtgaatgcacctttgttgtgggataagaagatggttcacacccagttcaactgg
atttaccatcacgtacctacatttgcaccgtacaaggttgagacaacattctttccctta
attcttgcatatggtggttctggccaaaat
>PAFTOL004601
gacaattttgtttgtgttgttgttcataacattgacggacctggattacgagattcagag
actcaacaatatcttgcacgaatggcctcttgttctcatgttcrgatgattgcttctatg
gatcatgtgaatgcacctttgttatgggataagaagatggttcacacccagttcaactgg
atttaccatcacgtgcctacatttgcgccatacaaggttgaaacaacattctttccccta
attcttgcacatggtggttctggccaaact
>PAFTOL004603
gacagttttgtttgtgttgttgttcataacattgacggacctggaytacgagattcagag
actcaacaatatcttgcacgaatggcctcttgttctcatgttcggatgattgcttctatg
gatcatgtgaatgcacctttgttgtgggataagaagatggttcacacccagttcaactgg
atttaccatcacgtgcctacatttgcaccgtacaaggttgaaacaacattctttccccta
attcttgcacatggtggttctggccaa---
>PAFTOL004604
gacagttttgtttgtgttgttgttcataacattgacggaccgggattacgagattcagag
actcaacaatatcttgcacgaatggcctcttgttctcatgttcggatgattgcttctatg
gatcatgtgaatgcacctttgttgtgggataagaagatggttcacacccagttcaactgg
atttaccatcacgtgcctacatttgcaccgtacaaggttgaaacaacattctttccccta
attcttgcacatggtggttctgggcaa---
>PAFTOL004605
---aattttgtttgtgttgttgttcataacattgatggacctggattacgagattcagag
actcaacaatatcttgcacgaatggcctcttgttctcatgttcggatgattgcttctatg
gatcatgtgaatgcacctttgttgtgggataagaagatggttcacacccagttcaactgg
atttaccatcacgtgcctacatttgcgccgtacaaggttgaaacaacattctttccccta
attcttgcacatggtggttctggccaa---
>PAFTOL004608
gacagttttgtttgtgttgttgttcataacattgacggacctggattacgagattcagag
actcaacaatatcttgcacgaacggcctcttgttctcatgttcggatgattgcttctatg
gatcatgtgaatgcacctttgttgtgggataagaagatggttcacacgcagttcaactgg
atttaccatcacgtgcctacatttgcaccgtacaaggttgaaacaacattctttccccta
attcttggacatggtggttctggccaa---
>PAFTOL004609
gacagttttgtttgtgttgtggttcataacattgacggrcctggattacgagattcagag
actcaacaatatcttgcacraatggcctcttgttctcatgttcggatgattgcttctatg
gatcatgtgaatgcacctttgttgtgggataagaagatggttcacacacagttcaactgg
atttaccatcacgtgcctacatttgcaccgtacaaggttgaaacarcattctttccccta
attcttgcacatggtggttctggccaa---
>PAFTOL004610
gacagttttgtttgtgttattgttcataacattgatggacctggattacgagattcagat
agtcaacaatatcttgcacgaatggcctcttgttctcatgttcggatggttgcttctatg
gatcatgtgaatgcacctttgttgtgggataagaagatggttcacacccagttcaactgg
atttggcatcacgtgcctacatttgcgccktacaaggttgaaacaacattctttcccctg
atacttgcacatggtggttctggccaaaat
>PAFTOL004611
gacagttttgtttgtgttattgttcataacattgatggacctggattacgagattcagat
astcaacaatatcttgcacgaatggcctcttgttstcatgttcggatggttgcttctatg
gatcatgtgaatgcacctttgttgtgggataagaagatggttcacacccagttcaactgg
atttggcatcacgtgcctacatttgygccgtacaaggttgaaacaacattctttcccctg
atacttgcacatggtggttctggccaaaat
>PAFTOL004613
------------------------------------------------------------
------------------------------------------------------------
---------------------gtgtgggataagaagatggttcacacccagttcaactgg
atttaccatcacgtacctacatttgcaccrtacaaggttgagacaacattctttcccctg
attcttgcacatggtagttctggccaaaat
>PAFTOL004617
------------------------------------------------------------
------------------------------------------------------------
---------------------gtgtgggataagaagatggttcacacccagttcaactgg
atttaccatcatgtacctacatttgcaccgtacaaggctgagacaacattctttccccta
attcttgcacatggtggttctggccaaaat
>PAFTOL004618
gacagtcttgtttgtgttgttgttcataacattgatggacctggattacgagattcagag
actcaacaatatcttgcacgagtggcctcttgttctcatgttcggatgattgcttctatg
gatcatgtgaatgcacctttgttgtgggataagaagatggtkcacacacagttcaactgg
atttaccatcacgtgcctacatttgcaccgtacaaggttgaaacaacattctttccccta
attcttgcacatggtggttctggccaa---
>PAFTOL004619
gacagttttgtttgtgttgttgttcataacattgatggacctggattacgagattcagat
actcaacaatatcttgcacggatggcctcttgttctcatgtttggatggttgcttctatg
gatcatgtgaatgcacctttgttgtgggataagaagatggttcacacccagttcaactgg
atttgccatcacgttcctacatttgcgccctacaaggttgagacgacattctttccccta
attcttgcacatggtggttctggccaaaat
>PAFTOL004620
gacagttttgtttrtgttgttgttcataacattgayggacctggaytacgagattcagag
actcaacaatatcttgcacgaatggcctcttgttctcatgttcggatgattgcttctatg
gatcatgtgaatgcacctttgttgtgggataagaagatggttcacacacagttcaactgg
atttaccatcaygtgcctacatttgcaccgtacaaggttgaaacaacattctttccccta
attcttgcacatggtggttctggccaa---
>PAFTOL004623
gacagttttgtttgtgttgttgttcataaaattgacggacctggattacgagattcagag
actcaacaatatcttgcacgaatggcctcttgttcttatgttcggatgattgcttctatg
gatcatgtgaatgcacctttgttgtgggataagaagatggttcacacccagttcaactgg
atttaccatcacgtgcckacatttgcrccgtacaaggttgaaacaacattctttccccta
attcttgcacatggtggttctggccaa---
>PAFTOL004624
------------------------------------------------------------
------------------------------------------------------------
---------------------gtgtgggataagaagatggttcacacccagttcaactgg
atttaccatcacgtacctacatttgcaccgtacaaggttgagacaacattctttccccta
attctcgcacatggtggttytggccaaaat
>PAFTOL004625
gacagttttgtttgtgttgttgttcataacattgatggacctggattaagagattcggag
actcaacaatatctggcacgaatggcctcttgttctcatgttcggatgattgcttctatg
gatcatgtgaatgcacctttgttgtgggataagaagatggttcacacccagttcaactgg
acttaccatcacgtacctacatttgcaccgtacaaggttgagacaacattctttccccta
attcttgcacatggtggttccggccaaaat
>PAFTOL004626
---aattttgtttgtgttgttgttcataacrttgacggacctggattacgagattcagag
actcaacaatatcttgcccgaatggcctcttgttctcatgttcggatgattgcttctatg
gatcatgtgaatgcacctttgttgtgggataagaagatggttcacacccagttcaactgg
atttaccatcacgtgcctacatttgcgccgtacaaggttgaaacaacattctttccccta
attcttgcacatggtggttctggccaa---
>PAFTOL004627
gacagttttgtttgtgttgttgttcataacattgacggacctggattacgagattcagag
actcaacaatatctggcacgaatggcctcttgttcctatgttcggatgattgcttctatg
gatcatgtgaatgcacctttgktgtgggataagaagatggttcacacccagttcaactgg
atttaccatcacgtgcctacatttgcaccgtacaaggttgaaacaacattctttccccta
attcttgcacatggtggttctggccaa---
>PAFTOL004629
gacagttttgtttctgttgttgttcataacattgacggacctggattacgagattcagag
actcaacaacatcttgcacgaatggcctcttgttatcatgttcggatgattgcttctatg
gatcatgtgaatgcacctttgttgtgggataagaagatggttcacacscagttcaactgg
atttaccatcacgtgcctacatttgcaccgtacaaggttgaaacaacattctttccccta
attcttgcacatggtggttctrgccaa---
>PAFTOL004631
gacagttttgtttgtgttgttgttcataacattgatggacctggattacgagattcggag
actcagcaatatctggcacgaatggcctcttgttctcacgttcggatgattgcttctatg
gatcatgtgaatgcacctttgktgtgggataagaagatggttcacacccagttcaactgg
atttaccatcacgtacctacatttgcaccgtacaaggttgagacaacattctttccccta
attcttgcacatggtggttctggccaaaat
>PAFTOL004632
---aattttgtttgtgttgttgttcataacattgacggacctggattacgagattcagag
actcaacaatatcttgcacgaatggcctcttgttctcatgttcggatgattgcttctatg
gatcatgtgaatgcacctttgttgtgggataagaagatggttcacacccagttcaactgg
atttaccatcaygtgcctacatttgcgccgtacaaggttgaaacaacattctttccccta
attcttgcacatggtggttctggccaa---
>PAFTOL004633
gacagttttgtttatgttgttsttcataacattgacggacctggattacgagattcagag
actcarcaacatcttgcacgaatggcctcttgttctcatgttcggatgattgcttctrtg
gatcatgtgaatgcacctttgttgtgggataagaagatggttcacacccagttcaactgg
atttaccatcacgtgcctacctttgcgccgtacaaggttgaaacaacattcttgccccta
attcttgcacatggtggttctggccaaact
>PAFTOL004634
gacagttttgtttatgttgttgttcataacattgacggacctggattacgagattcagag
actcaacaacatcttgctcgaatggcctcttgttctcatgttcggatgattgcttctgtg
gatcatgtgaatgcacctttgttgtgggataagaagatggttcacacccagttcaactgg
atctaccatcacgtgcctacatttgcgccgtacaaggttgaaacracattctttccccta
attcttgcacatggtggttctggccaa---
>PAFTOL004636
gacagttttgtttgtgttgttgttcataacattgacggacctggattacgagattcagag
actcaacaatatcttgcacgaatggcctcatgttcttgtgttcggatgattgcttctatg
gatcatgtgaatgcacctttgttgtgggataagaagatggttcacacacagttcaactgg
atttaccatcacgtgcctacctttgcaccgtacaaggttgaaacaacattctttccccta
attcttgcatatggtggttctggccaaact
>PAFTOL004637
gacagttttgtttgtgttgttgttcataacattgatggacctggattacgagattcagat
actcaacaatatcttgcacgaatggcctcttgttctcatgttcggatggttgcttctatg
gatcacgtgaatgcacctttgttgtgggataagaagatggttcacacccagttcaactgg
atttgccatcacgtgcctacatttgcaccatacaaggttgaaacaacattctttccccta
atccttgcacatggtggttctggccaaaat
>PAFTOL004638
gacagttttgtttgtgttgttgttcataacattgatggacctggattacgagagtcggag
agtcaacaatatctggcacgaatggcctcttgttctcatgttcggatgattgcttctatg
gatcatgtgaatgcacctttgttgtgggataagaagatggttcacacccagttcaactgg
atttaccatcacgtacctacatttgcaccgtacaaggttgagacaacattctttccccta
attcttgcacatggtggttctggccaaaat
>PAFTOL004639
---aattttgtttgtgttgttgttcataacattgacggacctggattacgagattcagag
actcaacaatatcttgcccgaatggcctcttgttctcatgttcggatgattgcttctatg
gatcatgtgaatgcacctttgttgtgggataagaagatggttcacacccagttcaactgg
atttaccatcacgtgcctacatttgcgccgtacaaggttgaaacaacattctttccccta
attcttgcacatggtggttctggccaa---
>PAFTOL004640
gacaattttgtttgtgttgttgttcataacattgacggacctggattacgagattcagag
actcaacaatatcttgcacgaatggcctcttgttctcatgttcggatgattgcttctatg
gatcatgtgaatgcacctttgttgtgggataagaagatggttcacacccagttcaactgg
atttaccatcacgtgcctacatttgygccgtacaaggttgaaacaacattctttccccta
attcttgcacatggtggttctggccaa---
>PAFTOL004642
gacagttttgtttgtgttgttgttcataacattgatggacctggattacgagattcggag
actcaacaatatctggcacgaatggcctcttgttctcacattcggatgattgcttctatg
gatcatgtgaatgcacctttgttgtgggataagaagatggttcacacccagttcaactgg
atttaccatcacgtacctacatttgcgccgtacaaggttgagacaacattctttccccta
attcttgcacatggtggttctggccaaaat
>PAFTOL004644
gacagttttgtttgtgttgttgttcataacattgacggacctggattacgagattcagag
actcaacaatatctggcacgaatggcctcttgttctcatgttcggatgattgcttctatg
gatcatgtgaatgcacctttgttgtgggataagaagatggttcacacccagttcaactgg
atttaccatcacgtgcctacatttgcaccgtacaaggttgaaacaacattctttccccta
attcttgcacatggtggttctggccaa---
>PAFTOL004646
------------------------------------------------------------
------------------------------------------------------------
---------------------gtgtgggataagaagatggttcacacccagttcaactgg
atttaccatcacgtacctacatttgcaccgtacaaggttgagacaacattctttccccta
attcttgcacatggtggttctggccaaaat
>PAFTOL004647
gacagttttgtttgtgttgttgttcataacattgacggacctggattacgagattcagag
actcaacaatatcttgcacgaatggcctcttgttctcatgttcggatgattgcttctatg
gatcatgtgaatgcacctttgttgtgggataagaagatggttcacacccagttcaactgg
atttaccatcacgtgcctacatttgcaccgtacaaggttgaaacgacattctttccccta
attcttgcacatggtggttctggccaa---
>PAFTOL004648
gacaattttgtttgtgttgttgttcataacattgatggacctggattacgagattcagag
actcaacaatatcttgcacgaatggcctcttgttctcatgttcggatgattgcttctatg
gatcatgtgaatgcacctttgttatgggataagaagatggttcacacccagttcaactgg
atttaccatcacgtgcctacatttgcgccgtacaaggttgaaacaacattctttccccta
attcttgcacatggtggttctggccaaacg
>PAFTOL004649
gacagttttgtttgtattgttgttcataacattggcggacctgggttacgagattcagag
tctcaacaatatcttgcacgaatggcctcttgttctcatgttcggatgattgcttctatg
gatcatgtgaatgcacctttgktgtgggataagaagatggttcacacacagttcaactgg
atttaccatcacgtgcctacatttgcaccgtacaaggttgaaacaacattctttccccta
attcttgcacatggtggktctggccaa---
>PAFTOL004652
gacagttttgtttgtgttgttgttcataacattgatggacctggattamgagagtcggag
agtcaacaatatctggcacgaatggcctcttgttctcatgttcggatgattgcttctatg
gatcatgtgaatgcacctttgttgtggsataagaagatggttcacacccagttcaactgg
atttaccatcacgtacctacatttgcaccgtacaagrttgagacaacattctttccccta
attcttgcacatggtggttctggccaaaat
>PAFTOL004653
------------------------------------------------------------
------------------------------------------------------------
---------------------gtgtgggataagaagatggttcacacccagttcaactgg
atttaccatcacgtacctacatttgcaccgtacaaggttgagacaacattctttccccta
attcttgcacatggtggttctggccaaaat
>PAFTOL004654
gacagttttgtttgtgttgttgttcataacattgacggacctggattacgagattcagag
actcaacaatatcttgcacgaatggcctcttgttctcatgttcggatgattkcttctatg
gatcatgtgaatgcacctttgttgtgggataagaagatggttcacacacagttcaactgg
atttaccatcatgtgcctacatttgcaccgtacaasgttgaaacaacattctttcctcta
attcttgcacatggtggttctggccaa---
>PAFTOL004657
gacagtttcgtttgtgttgttgttcataacattgatggacctggattacgagattcagat
actcaacaatatcttgcacgaatggcctcttgttctcatgttcggatggttgcttctatg
gatcatgtgaatgcacctttgctgtgggataagaagatggttcacacccagttcaactgg
atttggcatcacgttcctacatttgtgccgtacaaggttgaaacaacattctttccccta
atacttgcacatggtggttctggccaaaat
>PAFTOL004658
gacagttttgtttgtgttgttgttcataacattgacggacctggattacgagattcwgag
actcaacaatatcttgcacgaatggcctcttgttctcatgttcggatgattgcttctatg
gatcatgtgaatgcacctttgttgtgggataagaagatggttcacacacagttcaactgg
atttatcatcacgtgcctacatttgcaccgtacaaggttgaaacaacattctttccccta
attcttgcacatggtggttctggccaa---
>PAFTOL004660
------------------------------------------------------------
------------------------------------------------------------
---------------------gtgtgggataagaagatggttcacacacagttcaactgg
atttatcatcacgtgcctacatttgcaccgtacaaggttgaaacaacattctttccccta
attcttgcacatggtggttctggccaa---
>PAFTOL004661
gacagttttgtttgtgttgttgttcataacattgatggacctggattacgagattcagat
actcaacaatatcttgcgcgaatggcctcttgttctcatgttcggatggttgcttctatg
gatcatgtgaatgcacctttgctgtgggataagaagatggttcacacccagttcaactgg
atttggcatcacgttcctacatttgtgccgtacaaggttgaaacaacattctttccccta
atacttgcacatggtggttctggccaaaat
>PAFTOL004662
gacagttttgtttgtgttgttgttcataacattgacggacctggattacgagattcagag
actcaacaatatcttgcacgaatggcctcttgttctcatgttcggatgattgcttctatg
gatcatgtgaatgcacctttgttgtgggataagaagatggttcacacasagttcaactgg
atttaccatcacgtgcctacmtttgcaccgtacawggttgaaacaacattctttccccta
attcttgcmcatggtggttctggccaaact
>PAFTOL004664
------------------------------------------------------------
------------------------------------------------------------
---------------------gtgtgggataagaagatggttcacacccagttcaactgg
atttaccatcacgtacctacatttgcaccgtacaaggttgagacaacattctttccccta
attcttgcacatggtggttctggccaaaat
>PAFTOL004665
gacaattttgtttgtgtcgttgttcataacattgacggacctggattacgagattcagag
actcaacaatatcttgcacgaatggcctcttgttctcatgttcggatgattgcttctatg
gatcatgtgaatgcacctttgttatgggataagaagatggttcacacccagttcaactgg
atttaccatcacgtgcctacatttgcgccgtacaaggttgaaacaacattctttccccta
attcttgcacatggtggttctggccaa---
>PAFTOL004666
gacagttttgtttgtgttgttgttcataacattgatggacctggattacgagatttggag
actcaacaatatctggcacaaatggcctcttgttctcacgttcggatgattgcttctatg
gatcatgtgaatgcacctttgttgtgggataagaagatggttcacacccagttcaactgg
atttaccatcacgtacctacattttcaccgtacaaggttgagacaacgttctttccccta
attcttgcacatggtggttctggccaaaat
>PAFTOL004667
gacagttttgtttgtgttgttgttcataacattgatggacctggattacgagatttggag
actcaacaatatctggcacgaatggcctcttgttctcacgttcggatgattgcttctatg
gatcatgtgaatgcacctttgttgtgggataagaagatggttcacacccagttcaactgg
atttaccatcacgtacctacatttgcaccctacaaggttgagacaacattctttccccta
attcttgcacatggtggttctggccaaaat
>PAFTOL004668
gacagttttgtttgtgttgttgttcataacattgatggacctggattacgagattcagag
actcaacaatatctggcacgaatggcctcttgttctcacgttcggatgattgcttctatg
gatcatgtgaatgcacctttgttgtgggataagaagatggttcacacccagttcaactgg
atttaccatcacgtrcctacatttgcaccgtacaaggttgagacaacattctttccccta
attcttgcacatggtggttctggccaaaat
>PAFTOL005024
------------------------------------------------------------
------------------------------------------------------------
---------------------gtgtgggataagaagatggttcacacccagttcaactgg
atttaccatcacgtacctacatttgcaccgtacaaggttgagacaacattctttccccta
attcttgcacatggtggttctggccaaaat
>PAFTOL005025
gacagttttgtttgtgttgttgttcataacattgacggacctggattacgagattcagag
actcaacaatatctggcacgaatggcctcttgttctcatgttcggatgattgcttctatg
gatcatgtgaatgcacctttgttgtgggataagaagatggttcacacccagttcaactgg
atttaccatcatgtgcctacatttgcaccgtacaaggttgaaacaacattctttccccta
attcttgcacatggtggttctggccaa---
>PAFTOL005026
gacagttttgtttgtgttgttgttcataacattgacggacctggattacgagattcagag
actcaacaatatctggcacgaatggcctcttgttctcatgttcggatgattgcttctatg
gatcatgtgaatgcacctttgttgtgggataagaagatggttcacacccagttcaactgg
atttaccatcaygtrcctacatttgcaccgtacaaggttgaracaacattctttccccta
attcttgcacatggtggttctggccaa---
>PAFTOL005035
gacagttttgtttgtgttgttgttcataacattgatggacctggattaagagattcggag
actcaacaatatctggcacgaatggcctcttgttctcatgttcggatgattgcttctatg
gatcatgtgaatgcacctttgttgtgggataagaagatggttcacacccagttcaactgg
atttaccatcacgtacctacatttgcaccgtacaaggttgagacaacattctttccccta
attcttgcacatggtggttctggccaaaat
>PAFTOL005042
---aattttgtttgtgttgttgttcataacattgayggacctggattacgagaktcrgag
astcaacaatatctkgcacgaatggcctcttgttctcatgttcggatgattgcttctatg
gatcatgtgaatgcacctttgttgtgggataagaagatggttcacacccagttcaactgg
atttaccatcacgtrcctacatttgcrccgtacaaggttgaracaacattctttccccta
attcttgcacatggtgsttctggccaa---
>PAFTOL005043
gacagttttgtttgtgttgttgttcataacattgatggacctggattacgagagtcggag
agtcaacaatatctggcacgaatggcctcttgttctcatgttcggatgattgcttctatg
gatcatgtgaatgcacctttgttgtgggataagaagatggttcacacccagttcaactgg
atttaccatcacgtacctacatttgcaccgtacaaggttgagacaacattctttccccta
attcttgcacatggtgsttctggccaaaat
>PAFTOL005047
gacaattttgtttgtgttgttgttcataacattgacggacctggattacgagattcagag
actcaacaatatcttgcacgaatggcctcttgttctcatgttcggatgattgcttctatg
gatcatgtgaatgcacctttgttgtggaataagaagatggttcacacccagttcaactgg
atttaccatcacgtgcctacatttgcaccgtacaaggttgaaacaacattctttccccta
attcttgcacatggtggttctggccaa---
>PAFTOL005169
------------------------------------------------------------
------------------------------------------------------------
---------------------gtgtgggataagaagatggttcacacccagttcaactgg
atttaccatcatgtgcctacatttgcaccgtacaaggttgaaacaacattctttccccta
attcttgcacatggtggttctggccaa---
>PAFTOL007498
gacagttttgtttgtgttgttgttcataacattgacggacctggattacgagattcagag
actcaacaatatctggcacgaatggcctcttgttctcgtgttcggatgattgcttctatg
gatcatgtgaatgcacctttgttgtgggataagaagatggttcacacccagttcaactgg
atttaccatcacgtgcctacatttgcaccgtacaaggttgaaacaacattctttccccta
attcttgcacatgstggttctggccaa---
>PAFTOL008060
------------------------------------------------------------
------------------------------------------------------------
---------------------gtgtgggataagaagatggttcacacccagttcaactgg
atttaccatcacgtacctacatttgcaccgtacaaggttgagacaacattctttccccta
attcttgcacatggtggttctggccaaaat
>PAFTOL008062
gacagttttgtttgtgttgttgttcataacattgatggacctggattacgagattcggag
actcagcaatatctggcacgaatggcytcttgttctcacgttcggatgattgcttctatg
gatcatgtgaatgcacctttgktgtgggataagaagatggttcacacccagttcaactgg
atttaccatcacgtacctacatttgcaccgtacaaggttgagacaacattctttccccta
attcttgcacatggtggttctggccaaaat
>PAFTOL008063
gatagttttgtttgtgttgttgttcataacattgatggacctggattacgagattcggag
actcagcaatatctggcacgaatggcctcttgttctcacgttcggatgattgcttctatg
gatcatgtgaatgcacctttgttgtgggataagaagatggttcacacccagttyaactgg
atttaccatcacgtacctacatttgcaccgtacaaggttgagacaacattctttccccta
attcttgcacatggtggttctggccaaaat
>PAFTOL008084
gacagttttgtttgtgttattgttcataacattgatggacctggattacgagattcagat
actcaacaatatcttgcacgaatggcctcttgttctcatgttcggatggttgcttctatg
gatcatgtgaatgcacctttgttgtgggataagaagatggttcacacccagttcaagtgg
atttggcatcacgtgcctacatttgcaccgtacaaggttgaaacaacattctttccccta
atacttgcacatggtggttcaggccaaaat
>PAFTOL008417
------------------------------------------------------------
------------------------------------------------------------
---------------------gtgtgggataagaagatggttcacacccagttcaactgg
atttaccatcacgtacctacatttgcaccgtacaaggttgagacaacattctttccccta
attcttgcacatggtggttctggccaaaat
>PAFTOL008419
gacagttttgtttgcgttgttgttcataacattgatggacctggattacgagattcagag
actcaacaatatctggcgcgaatggcctcttgttctcacgttcggatgattgcttctatg
gatcatgtgaatgcacctttgttgtgggataagaagatggttcacacccagttcaactgg
atttaccatcacgtacctacatttgcaccatacaaggttgagayaacattctttccccta
attcttgcacatggtggttctggccaaaat
>PAFTOL008421
gacagttttgtctgtgttgttgttcataacattgacggacctggattacgagattcagaa
actcaacaatatcttgcacgaatggcctcttgttctcatgttcggatgattgcttctatg
gatcatgtgaatgcacctttgttgtgggataagagtatggttcacacacagttcaactgg
atttaccatcacgtgcctacatttgcaccgtacaaggttgaaacaacattctttccccta
attcttgcacatggtggttctggccaa---
>PAFTOL008422
------------------------------------------------------------
------------------------------------------------------------
---------------------gtgtgggataagaagatggttcacacacagttcaactgg
atttaccatcacgtgcctacatttgcaccgtacaaggttgaaacaacattctttccccta
attcttgcacatggtggttctggccaa---
>PAFTOL008423
gacaattttgtttgtgttgttgttcataacattgacggacctggattacgagattcagag
actcaacaatatcttgcacgaatggcctcttgttctcatgttcggatgattgcttctatg
gatcatgtgaatgcacctttgttatgggataagaagatggttcacacccagttcaactgg
atttaccatcacgtgcctacatttgcgccgtccaaggttgaaacaacattctttccccta
attcttgcacacggtggttctggccaa---
>PAFTOL008436
gacagttttgtttgtgttgttgttcataacattgacggacctggcttacgagattcagag
actcaacaatatctggcacgaatggcctcttgttcttatgttcggatgattgcttctatg
gatcatgtgaatgcacctttgttgtgggataagaagatggttcacacccagttcaactgg
atttaccatcatgtgcctacatttgcaccgtacaaggttgaaacaacattctttccccta
attcttgcacatggtggttctggccaa---
>PAFTOL008439
------------------------------------------------------------
------------------------------------------------------------
---------------------gtgtgggataagaagatggttcacacccagttcaactgg
atttaccatcacgtgcctacatttgcaccatacaaggttgaaacaacrttctttccccta
attcttgcrcatggtggttctggccaaaat
>PAFTOL008881
gacagttttgtttgtgttgttgttcataacattgacggacctggattacgagattcagag
actcaacaatatcttgcacgaatggcctcttgttctcatgttcggatgattgcttctatg
gatcatgtgaatgcacctttgttgtgggataagaagatggttcacacccagttcaactgg
atttaccatcacgtgcctacatttgcaccgtacaaggttgaaacaacattctttccccta
attcttgcacatggtggttctggccaaaat
>PAFTOL009181
------------------------------------------------------------
------------------------------------------------------------
---------------------gtgtgggataagaagatggttcacacccagttcaactgg
atttaccatcacgtacctacatttgcaccgtacaaggttgagacaacattctttccccta
attcttgcacatggtggttctggccaaaat
>PAFTOL009183
------------------------------------------------------tcggag
actcaacaatatctggcacgaatggcctcttgttctcacgttcggatgattgcttctatg
gatcatgtgaatgcacctttgttgtgggataagaagatggttcacacccagttcaactgg
atttaccatcacgtacctacatttgcaccgtacaaggttgagacaacattctttccccta
attcttgcacatggtggttctggccaaaat
>PAFTOL009185
gacagttttgtttgtgttgttgttcataacattgacggacctggattacgagattcagag
actcaacaatatcttgcacgaatggcctcttgttctcatgttcggatgattgcttctatg
gatcatgtgaatgcacctttgttgtgggataagaagatggttcacacccagttcaactgg
atttaccatcacgtgcctacatttgcaccgtacaaggttgaaacaacgttctttccccta
attcttgcacatggtggttctggccaaaat
>PAFTOL009187
---aattttgtttgtgttgttgttcataacattgacggacctggattacgagattcagag
actcaacaatatcttgcacgaatggcctcttgttctcatgttcggatgattgcttctatg
gatcatgtgaatgcacctttgctgtgggataagaagatggttcacacccagttcaactgg
atttaccatcacgtgcctacatttgcgccgtacaaggttgaaacaacattctttccccta
attcttgcacatggtggttctggccaa---
>PAFTOL009189
------------------------------------------------------------
------------------------------------------------------------
---------------------gtgtgggataagaagatggttcacacccagttcaactgg
atttaccatcacgtacctacatttgcaccgtacaaggttgagacaacattctttccccta
attcttgcacatggtggttctggccaaaat
>PAFTOL009191
gacagttttgtttgtgttgttgttcataacattgatggacctggaggacgagatccagag
actcaacaatatctggcacgaatggcctcttgttctcacgttcggatgattgcttctatg
gatcatgtgaatgcacctttgttgtgggataagaagatggttcacacccagttcaactgg
atttaccatcacgtacctacatttgcaccatacaaggttgagacaacattctttccccta
attcttgcacatggtggttctggccaaaat
>PAFTOL009193
------------------------------------------------------------
------------------------------------------------------------
---------------------gtgtgggataagaagatggttcayacccagttcaattgg
atttatcatcacgtgcctacatttgcaccgtacaaggttgaaacaacattctttccccta
attcttgcacatggtggttctggccaa---
>PAFTOL009195
gacagttttgtttgtgttgttgttcataacattgatggacctggattacgagatttggag
actcaacaatatctggcacgaatggcctcttgttctcatgttcggatgattgcttctatg
gatcatgtgaatgcacctttgttgtgggataagaagatggttcacacccagttcaactgg
atttaccatcacgtrcctacatttgcaccgtacaaggttgagacaacattctttccccta
attcttgcacatggtggttctggccaaaat
>PAFTOL009197
------------------------------------------------------------
------------------------------------------------------------
---------------------gtgtgggataagaagatggttcacacccagttcaactgg
atttaccatcacgtacctacatttgcaccgtacaaggttgagacaacattctttcccctg
attcttgcacatggtggttctggccaaaat
>PAFTOL009199
gacagttttgtttgtgttgttgttcataacattgatggacctggattacgagattcggag
actcagcaatatctggcacgaatggcctcttgttctcacgttcggatgattgcttctatg
gatcatgtgaatgcacctttgttgtgggataagaagatggttcacacccagttcaactgg
atttaccatcacgtacctacatttgcaccgtacaaggttgagacaacattctttccccta
attcttgcacatggtggttctggccaaaat
>PAFTOL009203
gacagttttgtttgtgttgttgttcataacattgatggacctggattacgagattcggag
actcaacaatatctggcacgaatggcctcttgttctcatgttcggatgattgcttctatg
gatcatgtgaatgcacctttgttgtgggataagaagatggttcacacccagttcaactgg
atttaccatcacgtacctacatttgcaccgtacaaggttgagacaacattctttccgcta
attcttgcacatggtggttctggccaaaat
>PAFTOL009205
gacggttttgtttgtattgttgttcataacattgacggacctgggttacgagattcagag
actcaacaatatcttgcccgaatggcctcttgttctcatgttcggatgattgcttctatg
gatcatgtgaatacacctttgttgtgggataagaagatggttcacacccagttcaactgg
atttaccatcatgtgcctacatttgcaccgtacaaggttgaaacaacattctttccccta
attcttgcacatggtggttctggccaaact
>PAFTOL009207
gacagttttgtttgtgttgttgttcataacattgatgggcctggattacgcgattcagat
actcaacaatatcttgcgcgaatggcctcttgttctcatgttcggatggttgcttctatg
gatcatgtgaatgcacctttgttgtgggataagaagatggttcacacccagttcaactgg
atttggcatcaygtgcctacrtttgcaccctacaaggttgaaacaacattctttcccctr
ataattgcacatggtggttcaggccaaaat
>PAFTOL009209
gacaattttgtttgtgttgttgttcataacattgacggacctggattacgagattcagag
actcaacaatatcttgcacgaatggcctcttgttctcatgttcggatgattgcttctatg
ratcatgtgaatgcacctttgttatgggataagaagatggttcacacccagttcaactgg
atttaccatcacgtgcctacatttgcgccgtacaaggttgaaacaacattctttccccta
attcttgcacatggtggttctggccaa---
>PAFTOL009215
------------------------------------------------------------
------------------------------------------------------------
---------------------gtgtgggataagaagatggttcacacccagttcaactgg
atttaccatcacgtacctacrtttgcaccgtacaaggttgagacaacattctttccccta
attcttgcacatggtggttctggccaaaat
>PAFTOL009217
------------------------------------------------------------
------------------------------------------------------------
---------------------gtgtgggataagaagatggttcacacccagttcaactgg
atttaccatcacgtacctacatttgcaccgtacaaggttgagacaacattctttccccta
attcttgcccatggtggttctggccaaaat
>PAFTOL009219
gacagttttgtttgtgttgttgttcataacattgatggacctggattacgagattcggag
actcagcaatatctggcacgaatggcgtcttgttctcacgttcggatgattgcttctatg
gatcatgtgaatgcacctttgttgtgggataagaagatggttcacacccagttcaactgg
atttaccatcacgtacctacatttgcaccgtacaaggttgagacaacattctttccccta
attcttgcacatggtggttctggccaaaat
>PAFTOL009221
gacagttttgtttgtgttgttgttcataacattgayggacctggattacgagattcagag
actcaacaatatcttgcacgaatggcctcttgttctcatgttcggatgattgcttctatg
gatcatgtgaatgcacctttgttgtgggataagaagatggttcacacccagttcaactgg
atttaccatcacgtgcctacatttgcaccgtacaaggttgaaacaacattctttccccta
attcttgcacatggtggttctggccaa---
>PAFTOL009223
gacagttttgtttgtgttgttgttcataacattgatggacctggattacgagattcggag
actcagcaatatctggcacgaatggcctcttgttctcacgttcggatgattgcttctatg
gatcatgtgaatgcacctttgttgtgggataagaagatggttcacacccagttcaactgg
atttaccatcacgtacctacatttgcacygtacaaggttgagacaacattctttccccta
attcttgcacatggtggttctggccaaaat
>PAFTOL009225
gacagttttgtttgtgttgttgttcataacattgatggacctggattacgagattcggag
actcagcaatatctggcacgaatggcctcttgttctcacgttcggatgattgcttctatg
gatcatgtgaatgcacctttgttgtgggataagaagatggttcacacccagttcaactgg
atttaccatcacgtacctacatttgcaccgtacaaggttgagacaacattctttccccta
attcttgcacacggtggttctggccaaaat
>PAFTOL009227
gacagttttgtttgtgttgttgttcataacattgatggacctggattacgagagtcggag
agtcaacaatatctggcacgaatggcctcttgttctcatgttcggatgattgcttctatg
gatcatgtgaatgcacctttgttgtgggataagaagatggttcacacccagttcaactgg
atttaccatcacgtacctatatttgcaccgtacaaggttgagacaacattctttccccta
attcttgcacatggtggttctggccaaaat
>PAFTOL009229
gacagttttgtttgtgttgttgttcataacattgacggacctggattacgagattcagag
actcaacaatatcttgcacgaatggcctcttgttctcatgttcggatgattgcttctatg
gatcatgtgaatgcacctttgttgtgggataagaagatggttcacacacagttcaactgg
atttatcatcacgtgcctacatttgcaccgtacaaggttgaaacaacattctttccccta
attcttgcacatggtggttctggccaa---
>PAFTOL009231
------------------------------------------------------------
------------------------------------------------------------
---------------------gtgtgggataagaagatggttcacacacagttcaactgg
atttatcatcacgtgcctacatttgcaccgtacaaggttgaaacaacattctttccccta
attcttgcacatggtggttctggccaa---
>PAFTOL009233
------------------------------------------------------------
------------------------------------------------------------
---------------------gtgtgggataagaagatggttcacacccagttcaactgg
atttaccatcacgtgcctacatttgcrccatacaaggtkgaaacaacattctttccccta
attcttgcacatggtggytctggccaa---
>PAFTOL009235
gacagttttgtttgtgttattgttcataacattgatggacctggattacgagattcagat
actcaacaatatcttgcacgaatggcctcttgttgtcatgttcggatggttgcttctatg
gatcatgtgaatgcacctttgttgtgggataagaagatggttcacacscagttcaactgg
atttggcatcacgtgcctacatttgcgccgtacaagattgaaacaacattctttcccctg
atacttgcacatggtggttctggccaaaat
>PAFTOL009237
g-----------------------------------------------------------
------------------------------------------------------------
----------------------tgtgggataagaagatggttcacacccagttcaactgg
atttggcatcacgtgcctacgtatgcgccgtacaaggttgaaacaacattctttcccctg
atacttgcacatggtggttctggtcaaaat
>PAFTOL009239
gacagttttgtttgtgttgttgttcacaacattgacggacctggattacgagattcagag
actcaacaatatctggcacgaatggcctcttgttctcatgttcggatgattgcttctatg
gatcatgtgaatgcacctttgttgtgggataagaagatggttcacacccagttcaactgg
atttwccatcacgtgcctacatttgcaccatacaaggttgaaacaacattctttccccta
attcttgcacatggtggttttggccaa---
>PAFTOL009241
------------------------------------------------------------
------------------------------------------------------------
---------------------gtgtgggataagaagatggttcacacccagttcaactgg
atttaccatcacgtrcctacatttgcaccgtacaaggttgagacaacattctttccccta
attcttgcacatggtggttctggccaaaat
>PAFTOL009243
gacaattttgtttgtgttgtcgttcataacattgacggacctggattacgagattcagag
actcaacaatgtcttgcacgaacggcttcttgttctcatgttcggatgatcgcttctatg
gatcatgtgaatgcacctttgttgtgggataagaagatggttcacacccagttcaactgg
atttaccatcacgtgcctacatttgcgccgtacaaggttgaaacaacattctttccccta
attcttgcacatggtggttctggccaa---
>PAFTOL009245
---aattttgtttgtgttgttgttcataacattgacggacctggattacgagattcagag
actcaacaatatcttgcacgaatggcctcttgttctcatgttcggatgattgcttctatg
gatcatgtgaacgcacctttgttgtgggataagaagatggttcacacccagttcaactgg
atttaccatcacgtgcctacatttgcgccgtacaaggttgaaacaacattctttccccta
attcttgcacatggtggttctggccaa---
>PAFTOL009251
------------------------------------------------------------
------------------------------------------------------------
---------------------gtgtgggataagaagatggttcacacccagttcaactgg
atttaccatcacgtgcctacatttgcgccgtacaaggttgaaacaacattctttccctta
attcttgcacatggtggttctggccaa---
>PAFTOL009253
gacagttttgtttgtgttattgttcataacattgatggacctggattacgagattcagat
actcaacaatatcttgcacgaatggcctcttgttctcatgttcggatggttgcttctatg
gatcatgtgaatgcacctttgttgtgggataagaagatggttcacacccagttcaactgg
atttggcatcacgtgcctacatatgcgccgtacaaggttgaaacaacattctttcccctg
atacttgcacatggtggttctggccaaaat
>PAFTOL009255
gacggttttgtttgtattgttgttcataacattgacggacctggattacgagattcagag
actcaacaatatcttgcgcgaatggcctcttgttctcacgttcggatgattgcttctgtg
gatcatgtgaatgcacctttgttgtgggataagaagatggttcacacgcagttcaactgg
atttaccatcacgtgcctacatttgcaccgtacaaggttgaaacaacattctttccccta
attcttgcacatggtggatctggccaa---
>PAFTOL009257
gacggttttgtttgtattgttgttcataacattgacggacctggattacgagattcagag
actcaacaatatcttgcgcgaatggcctcttgttctcatgttcggatgattgcttctatg
gatcatgtgaatgcacctttgttgtgggataagaagatggttcacacacagttcaactgg
atttaccatcacgtgcctacatttgcaccgtacaaggttgaaacaacattctttccccta
attcttgcacatggtggttctggccaa---
>PAFTOL009259
gacagttttgtttgtgttgttgttcataacattgacggacctggattacgagattcagag
actcaacaatatctggcacgagtggcctcttgttctcgtgttcggatgattgcttctatg
gatcatgtgaatgcacctttgttgtgggataagaagatggttcacacccagttcaactgg
atttaccatcacgtgcctacatttgcaccgtacaaggttgaaacaacattctttccccta
attcttgcacatggtggttctggccaa---
>PAFTOL009261
------------------------------------------------------------
------------------------------------------------------------
---------------------gtgtgggataagaagatggttcacacccagttcaactgg
atttaccatcacgtgcctacatttgcaccatacaaggttgaaacgacattttttccccta
attcttgcacatggtggttctggccaa---
>PAFTOL009263
---aattttgtttgtgttgttgttcataacattgacggacctggattacgagattcacag
actcaacaatatcttgcacgaatggcctcttgttctcatgttcggatgattgcttctatg
gatcatgtgaatgcacctttgttgtgggataagaagatggttcacacccagttcaactgg
atttaccatcacgtgcctacatttgcgccgtacaaggttgaaacaacattctttccccta
attcttgcacatggyggttctggccaa---
>PAFTOL009267
gacagttttgtttgtgttgttgttcataacattgatgggcctggattacgcgattcagat
actcaacaatatcttgcgcgaatggcctcttgttctcatgttcggatggttgcttctatg
gatcatgtgaatgcacctttgttgtgggataagaagatggttcacacccagttcaactgg
atttggcatcaygtgcctacgtttgcaccctacaaggttgaaacaacattctttccccta
ayacttgcacatggtggttcaggccaaaat
>PAFTOL009269
gacagttttgtttgtgttgttgttcataacattgatgggcctggattacgcgattcagat
actcaacaatatcttgcgcgaatggcctcttgttctcatgttcggatggttgcttctatg
gatcatgtgaatgcacctttgttatgggataagaagatggttcacacccagttcaactgg
atttggcatcatgtgcctacgtttgcaccctacaaggttgaaacaacattctttccccta
atacttgcacatggtggttcaggccaaaat
>PAFTOL009271
gacagttttgtttgtgttgttgttcataacattgacggacctggattacgagattcagag
actcaacaatatcttgcacgaatggcctcttgttctcatgttcggatgattgcttctatg
gatcatgtgaatgcacctttgttgtgggataagaagatggttcacacacagttcaactgg
atttaccatcacgtgcctacatttgcaccgtacaaggttgaaacaacattctttccccta
attcttgcacatggtggttctggccaa---
>PAFTOL009279
gacagttttgtttgtgttgttgttcataacattgatggacctggattacgagatttggag
actcaacaatatctggcacaaatggcctcttgttctcacgttcggatgattgcttctatg
gatcatgtgaatgcacctttgttgtgggataagaagatggttcacacccagttcaactgg
atttaccatcacgtacctacattttcaccrtacaaggttgagacaacgttctttccccta
attcttgcacatggtggttctggccaaaat
>PAFTOL009281
gacagttttgtttgtgttgttgttcataacattgacggacctggattacgagattcagag
actcaacaatatcttgcacgaatagcctcttgttctcatgttcggatgattgcttctatg
gatcatgtgaatgcacctttgtgtagggat------------------------------
------------------------------------------------------------
------------------------------
>PAFTOL009283
gacagttttgtttgtgttgttgttcataacattgatggacctggattacgagattcggag
actcagcaatatctggcacgaatggcctcttgttctcacgttcggatgattgcttctatg
gatcatgtgaatgcacctttgttgtgggataagaagatggttcacacccagttcaactgg
atttaccatcacgtacctayatttgcaccgtacaaggttgagacaacattctttccccta
attcttgcacatggtggttctggccaaaat
>PAFTOL009285
gacagttttgtttgtgttattgttcataacattgatggacctggattacgagattcagat
actcaacaatatcttgcacgaatggcctcttgttctcatgttcggatggttgcttctatg
gatcatgtgaatgcacctttgttgtgggataagaagatggttcacacccagttcaactgg
atttggcgtcacgtgcctacatttgcaccgtacaagattgaaacaacattctttccccta
atacttgcacatgggggttcaggccaaaat
>PAFTOL009287
gacagttttgtttgtgttgttgttcataacattgatggacctggattacgagagtcggag
actcaacaatatctggcacgaatggcctcttgttctcatgttcggatgattgcttctatg
gatcatgtgaatgcacctttgttgtgggataagaagatggttcacacccagttcaactgg
atttaccatcacgtacctatattcgcaccgtacaaggttgagacaacattctttccccta
attcttgcacatggtggttctggccaaaat
>PAFTOL009289
gacaattttgtttgtgttgttgttcataacattgacggacctggattacgagattcagag
actcaacaatatcttgcacgaatggcctcttgttctcatgttcggatgattgcttctatg
gatcatgtgaacgcacctttgttrtgggataagaagatggttcacacccagttcaactgg
atttaccatcacgtgcctacatttgcrccgtacaaggttgaaacaacattctttccccta
attcttgcacatggtggttctggccaa---
>PAFTOL009291
gacagttttgtttgtgttgttgttcataacattgatggacctggattacgagattcggag
actcagcaatatctggcacgaatggcctcttgttctcacgttcggatgattgcttctatg
gatcatgtgaatgcacctttgttgtgggataagaagatggttcacacccagttcaactgg
atttaccatcacgtaccaacatttgcaccgtacaaggttgagacaacattctttccccta
attcttgcacatggtggttctggccaaaat
>PAFTOL009293
------------------------------------------------------------
------------------------------------------------------------
---------------------gtgtgggataagaagatggttcacacccagttcaactgg
atttaccatcacgtacctacatttgcaccgtacamggttgagacaacattctttccccta
attcttgcacatggtggttctggccaaaat
>PAFTOL009297
gacagttttgtttgtgttgttgttcataacattgacggacctggattacgagattcagag
actcaacaatatctggcacgaatggcctcttgttctcatgttcggatgattgcttctatg
gatcatgtgaatgcacctttgttgtgggataagaagatggttcacacccagttcaactgg
atttaccatcacgtgcctacatttgcaccgtacaaggttgaaacaacattctttccccta
attcttgcacatggtggttctggccaa---
>PAFTOL009299
---aattttgtttgtgttgttgttcataacattgacggacctggattacgagattcagag
actcaacaatatcttgcacgaatggcctcttgttctcatgttcggatgattgcttctatg
gatcatgtgaatgcacctttgttgtgggataagaagatggttcacacccagttcaactgg
atttaccatcacgtgcctacatttgcgccgtacaaggttgaaacaacattctttccccta
attcttgcacatggtggttctggccaa---
>PAFTOL009301
---aattttgtttgtgttgttgttcataacattgacggacctggattacgagattcagag
actcaacaatatcttgcacgaatggcctcctgttctcatgttcggatgattgcttctatg
gatcatgtgaatgcacctttgktgtgggataagaagatggttcacacccagttcaactgg
atttaccatcacgtgcctacatttgcgccgtacaaggttgaaacaacattctttccccta
attcttgcacatggtggttctggccaa---
>PAFTOL009303
------------------------------------------------------------
------------------------------------------------------------
---------------------gtgtgggataagaagatggttcacacccagttcaactgg
atttaccatcaygtgcctacatttgcgccgtacaaggttgaaacaacattctttccccta
attcttgcacatggtggttctggccaa---
>PAFTOL009311
------------------------------------------------------------
------------------------------------------------------------
---------------------gtgtgggacaagaagatggttcacacccagttcaactgg
gtctgtcatcacgtgcctacatttgcaccgtacaagattgaaatgacattctttcccctg
attcttgcacatggcggttctgctcaaaat
>PAFTOL009313
gatagctttgtttgtgttatagttcataatatcgatggacctggrttacgtgactcagat
actcaamaatatctygcayrgatggctgcttgctctcatgttcggatagttgcttctatg
gatcatgtcaacaygcctttgttgtgggacaagaagatggttcactcccaattcaactgg
atctgtcatcatgtccccacatttgcaccatacaaggttgaaacgacattctttccccta
attctcacacacrgtagtactggtcaa---
>PAFTOL009319
------------------------------------------------------------
------------------------------------------------------------
---------------------gtatgggataagaagatggttcacacccagttcaactgg
atttaccatcatgtgcctacatttgcaccatacaaagttgagacaacatttttcccctta
attcttgcacacagtggttctggccaa---
>PAFTOL009321
gatagttttgtttgtgttgttgttcataatattgacggaccgggattacgggattcagat
actcagcaatatcttgcacagatggcctcttgttctcacgttcggatggttgcttctatt
gatcatgtgaatgcacctttgttatgggataaaaagatggttcacacccagttcaactgg
atttgccatcatgtgcctacatttkcaccatacaaagttgagacaacattcttctcctta
attcttgcacacggtggttctggccaa---
>PAFTOL013501
------------------------------------------------------------
------------------------------------------------------------
---------------------gtgtgggataagaagatggttcacacccagttcaactgg
atttaccatcacgtacctacgtttgcaccgtacaaggttgagacaacattctttccccta
attcttgcacatggtggttctggccaaaat
>SRR5137211
------tttgtttgtgttgttgttcataacattgacggacctggattacgagattcagag
actcaacaatatcttgcacgaatggcctcttgttctcatgttcggatgattgcttctatg
gatcatgtgaatgcacctttgttgtgggataagaagatggttcacacccagttcaactgg
atttaccatcacgtgcctacatttgcgccgtacaaggttgaaacaacattctttccccta
attcttgcacatggtggttctggccaaact
>SRR7905861
gacaattttgtttgtgttgttgttcataacattgacggacctggattacgagattcagag
actcaacaatatcttgcacgaatggcctcttgttctcatgttcggatgattgcttctatg
gatcatgtgaatgcacctttgttatgggataagaagatggttcacacccagttcaactgg
ctttaccatcacgtgcctacatttgcgccgtacaaggttgaaacaacattctttccccta
attcttgcacttggtggttctggccaa---
>SRR7905862
gacagttttgtttgtgttgttgttcataayattgatggacctggattacgagattcagat
actcaacaatatcttgcacgcatggcctcttgttctcatgttcggatggttgcttctatg
gatcatgtgaatgcacctttgctgtgggataagaagatggttcacacccagttcaactgg
atttggcatcacgttcctacatttgtgccgtacaaggttgaaacaacattctttccccta
atacttgcacatggtggttctggccaaaat
>SRR8327214
gacaattttgtttgtgttgttgttcataacattgacggacctggattacgagattcagag
actcaacaatatcttgcacgaatggcctcttgttctcatgttcggatgattgcttctatg
gatcatgtgaatgcacctttgttgtgggataagaagatggttcacacccagttcaactgg
atttaccatcacgtgcctacatttgcaccgtacaaggttgaaacaacattctttccccta
attcttgcacatggtggttctggccaaacg
