# Supplementary material for: Phylogenomics and classification of Cactaceae based on hundreds of nuclear genes
Source: Plant Syst Evol. 2025 Aug 11;311(5):28. doi: 10.1007/s00606-025-01948-z (PMC12339657; doi:10.1007/s00606-025-01948-z)
Supplement: Supplementary file 4 — Online Resource 4: Containing alignments and RAxML gene trees for all included loci and all phylogenetic datasets (ZIP 10372 KB) [file 606_2025_1948_MOESM4_ESM.zip › de Vos et al_ESM_4/ESM_data_alignments/QCP/5299_consensus.mafft.fasta]

>PAFTOL004547
------------------------------------------------------------
------------------------------------------------------------
------------------------------------------------------------
------------------------------------------------------atactt
ggtgcaacattctacttcattgttgattcctcatttgcata---tattcctaactattat
ctgggtgaaattcacaa------------------------------ccttgtacttttt
gtgctgactagcttttctgatcctgggactgtcaaggctgagaacgtttctcagtatatt
tctgcatatccgtatgacgatatcttatattcagagaaagaatgccctacttgcaaaatt
ccaaa---------atccaagcattgcaatatatgtgaccggtgtgttgcccggttcgat
catcactgtggatggatgaataattgtataggggagagaaacactaggtacttcgtggct
tttcttctctgg------------------------------------------------
------------------------------------------------------------
------------------------------------------------------------
------------------------------------------------------------
------------------------------------------------------------
---------------------------------------------------
>PAFTOL004551
------------------------------------------------------------
------------------------------------------------------------
------------------------------------------------------------
------------------------------gtcttgcaggtcatctatcttgcaatactt
ggtgcaacattctacttcattgttgattcctcatttgcata---tattcctaattattat
ctgggtgaaattcacaa------------------------------ccttgtacttttt
gtgctgactagcttttctgatcctggaagtgtcaaggctgagaacgtttctcagtacatt
tctgcctatccrtatgacaatatcatatattcagagaaagaatgccctacttgcaaaatt
ccaaa---------atccaagcattgcaatatatgtgaccgctgtgttgcccggtttgat
catcactgtggatggatgaataattgtataggggagaggaacactaggtactttgtggct
ttccttctctgg------------------------------------------------
------------------------------------------------------------
------------------------------------------------------------
------------------------------------------------------------
------------------------------------------------------------
---------------------------------------------------
>PAFTOL004552
------------------------------------------------------------
------------------------------------------------------------
------------------------------------------------------------
------------------------------------------------------------
------------------------------------------------------------
---------------gg------------------------------ccttgtaytattt
gtgctgactagcttttctgatcctgggattgtcaaggcwgagaatgtttctcagtatatt
tctgcatatccgtatgacaatrtcatatattcagagaaagaatgccctacttgcaaaatt
ccaaa---------atccaagcattgcaatatatgtgaccggtgtgttgcccggtttgat
catcactgtggatggatgaataattgtataggggagagaaacactaggtacttcgtggct
tttcttctctggcatttccttctttgtgtatatggagctgttgccattagtttgattctt
gctagtaggttgaaagaaayga--aagttgtacattttttgacagcctactatggtgttg
aaaattcattcataggcttagctccacatgtttc----acag------------------
------------------------------------------------------------
------------------------------------------------------------
---------------------------------------------------
>PAFTOL004553
------------------------------------------------------------
------------------------------------------------------------
------------------------------------------------------------
------------------------------gtcttgcaggtcacctatcttgcaatactt
ggtgcaacattctacttcattgttgattcctcatttgcata---cattcctaactattat
ctgggtgaaattcacaa------------------------------ccttatacttttt
gtgctgactagcttttctgatcctgggactgtcaacgctgagaacgtttctcagtatatt
tctgcatatccgtatgacaatatcatatattcagagaaagaatgccctacttgcaaaatt
ccaaa---------atccaagcattgcaatatatgtgaccggtgtgttgcccggtttgat
catcactgtggatggatgaataattgtataggggagagaaacactaggtacttcgtggct
tttcttctctgg------------------------------------------------
------------------------------------------------------------
------------------------------------------------------------
------------------------------------------------------------
------------------------------------------------------------
---------------------------------------------------
>PAFTOL004554
------------------------------------------------------------
------------------------------------------------------------
------------------------------------------------------------
------------------------------gtcttgcaggtcacctatcttgcaatactt
ggtgcaacattctacttcattgttgattcctcatttgcata---tattcctaactattat
ctgggtgaagttcacaa------------------------------ccttgtactattt
gtgctgactagcttttctgatcctgggattgtcaaggctgagaatgtttctcagtatatt
tctgcatatccgtatgacaatatcatatattcagagaaagaatgccctacttgcaaaatt
ccaaa---------atccaagcattgcaatatatgtgaccggtgtgttgcccggtttgat
catcactgtggatggatgaataattgtataggggagagaaacactaggtacttcgtggct
tttcttctctggcatttccttctttgtgtatatggagctgttgccattagtttgattctt
gctagtaggttgaaagaaatga--aagttgtacattttttgacag---------------
-------------------------gtatattt---------------------------
------------------------------------------------------------
------------------------------------------------------------
---------------------------------------------------
>PAFTOL004555
tgccatggcttagtcactctgttggtattggtctccttcttgtgtgggcaatggccgatt
tttgagggcacttttgtcgaaaagctccattacttccttaccattggtgcctatgactac
ttcctgagatttgtggggtgggtctgtggagatcggggcacaaatgtggttctgtctgtc
gagtattactgttgctatcgacctaaccctattttgcaggtcacctatcttgcaatactt
ggtgcaacattctacttccttgttgattcctcatttgcata---tattcctaactattat
ctgggtgaaattcacaa------------------------------ccttgtacttttt
gtgctgactagcttttctgatcctgggactgtcaacgctgagaacgtttctcagtatatt
tctgcatatccgtatgacaatatcttatatccagagaaagaatgccctacttgcaaaatt
ccaaa---------atccaagcattgcaatatatgtgaccgktgtgttgcccggtttgat
catcactgtggatggatgaataattgtataggggagagaaacactaggtayttcgtggct
tttcttctctgg------------------------------------------------
------------------------------------------------------------
------------------------------------------------------------
------------------------------------------------------------
------------------------------------------------------------
---------------------------------------------------
>PAFTOL004556
------------------------------------------------------------
------------------------------------------------------------
------------------------------------------------------------
------------------------------gtcttgcaggtcacctatcttgcaatactt
ggtgcaacattctacttcattgttgattcctcatttgcata---tattcctaactattat
ctgggtgaaattcacaa------------------------------ccttgtactattt
gtgctgactagcttttctgatcctgggactgtcaaggctgagaacgtttctcagtatatt
tgtgcwtatccgtatgacaatatcatatattcagagaaagaatgccctacttgcaaaatt
ccaaa---------atccaagcattgcaatatatgtgaccggtgtgttgcccggtttgat
catcactgtggatggatgaataattgtataggggagagaaacactgggtacttcgtggct
tttcttctatgg------------------------------------------------
------------------------------------------------------------
------------------------------------------------------------
------------------------------------------------------------
------------------------------------------------------------
---------------------------------------------------
>PAFTOL004560
------------------------------------------------------------
------------------------------------------------------------
------------------------------------------------------------
------------------------------atcttgcaggtcacctatcttgcaatactt
ggtgcaacattgtacttcattgttgattcctcatttgcata---tattcctaactattat
ctgggtgaagttcacaa------------------------------ccttgtactattt
gtgctgactagcttttctgatcctgggattgtcaaggctgagaatgtttctcagtatatt
tctgcatatccgtatgacaatatcatatattcagagaaagaatgccctacttgcaaaatt
ccaaa---------atccaagcattgcaatatatgtgaccggtgtgttgcccggtttgat
catcactgtggatggatgaataattgtataggggagagaaacactaggtacttcgtggct
tttcttctctggcatttccttctttgtgtatatggagctgttgccattggtttgattctt
gctagtaggttgaaagaaatga--aagttgtrcattttttgacagcctactatggtgttg
aaaattcattcataggcttagctccacatgtttc----acag------------------
------------------------------------------------------------
------------------------------------------------------------
---------------------------------------------------
>PAFTOL004561
------------------------------------------------------------
------------------------------------------------------------
------------------------------------------------------------
---------tgtatttatcctatttttttggtcttgcaggtcatctatcttgcaatactt
ggtgcaacattctacttcattgttgattcctcatttgcata---tattcctaattattat
ctgggtgaaattcacaa------------------------------ccttgtacttttt
gtgctgagtagcttttctgatcctggaactgtcaaggctgagaacgtttctcagtacatc
tctgcatatccgtatgacagtatcatatattcagagaaagaatgccctacttgcaaaatt
ccaaa---------atccaagcattgcaatatatgtgaccgctgtgttgcccggtttgat
catcactgtggatggatgaataattgtataggggagaggaacactaggtactttgtggct
ttccttctctgg------------------------------------------------
------------------------------------------------------------
------------------------------------------------------------
------------------------------------------------------------
------------------------------------------------------------
---------------------------------------------------
>PAFTOL004562
tgccatggcttagtcactctgttggtattggtctccttcttctgtgggcaatggcctatt
tttcagggcacttttgttgaaaagctccattacttcctcaccttcggtgcctatgactac
ttcctgagatttgtggggtgggtctgtggagatcggggcacaaatgtggttctgtctgtc
gagtattactgttgctatcgacctaaccctattttgcaggtcacctatcttgcaatactt
ggtgcaacattctacttcattgttgattcctcatttgcata---tattcctaactattat
ctgggtgaagttcacaa------------------------------ccttgtactattt
gtgctgactagcttttctgatcctgggattgtcaaggctgagaatgtttctcagtatatt
tctgcatatccgtaygacaatatcatatattcagagaaagaatgccctacttgcaaaatt
ccaar---------atccaagcattgcaatatatgtgaccggtgtgttgcccggtttgat
catcactgtggatggatgaataattgtataggggagagaaacactaggtacttcgtggct
tttcttctctgg------------------------------------------------
------------------------------------------------------------
------------------------------------------------------------
------------------------------------------------------------
------------------------------------------------------------
---------------------------------------------------
>PAFTOL004563
------------------------------------------------------------
------------------------------------------------------------
------------------------------------------------------------
------------------------------gtcttgcaggtcatctatcttgcaatactt
ggtgcaacattctacttcattgttgattcctcatttgcata---tattcctaactattat
ctgggtgaaattcacaa------------------------------ccttgcacttttt
gtgctgactagcttttctgatcctgggactgtcgaggctgagaacgtttctcagtatatt
tctgcatatccgtatgaccatatcatatattcagagaaagaatgccctacttgcaaaatt
ccaaa---------atccaagcattgcaatatctgtgaccggtgtgttgcccggtttgat
catcactgtggatggatgaataattgtataggggagagaaacactaggtacttcgtggct
tttcttctctgg------------------------------------------------
------------------------------------------------------------
------------------------------------------------------------
------------------------------------------------------------
------------------------------------------------------------
---------------------------------------------------
>PAFTOL004564
tgccatggcttaatcactctgttggtattggtctccttcttctgtgggcaatggccgatt
tttcagggcacttttgtcgaaaagctccattacttcctcacctttggtgcctatgactgc
ttcctgagatttgtggggtgggtatgtggagatcggggcacaaatgca------------
------------------------------------------------------------
--------------------------------------------aattcacaagtattgt
-------------acgg------------------------------ccttgtacttttt
gtgctgactagcttttctgatcctggaagtgtcaaggctgagaacgtttctcagtacatt
tctgcatatccgtatgacaatatcatatattcagagaaagaatgccctacttgcaaa---
------------------------------------------------------------
------------------------------------------------------------
------------------------------------------------------------
------------------------------------------------------------
------------------------------------------------------------
------------------------------------------------------------
------------------------------------------------------------
---------------------------------------------------
>PAFTOL004565
------------------------------------------------------------
------------------------------------------------------------
------------------------------------------------------------
------------------------------gtcttgcaggtcacctatcttgcaatactt
ggtgcaacattctacttcattgttgattcctcatttgcata---tattcctaactattat
ctgggtgaagttcacaa------------------------------ccttgtgctattt
gtgctgactagcttttctgatcctgggactgtcaaggctgagaacgtttctcagtatatt
tctgcatatccrtatgacaatatcatatattcagagaaagaatgccctacttgcaaaatt
ccaaa---------atccaagcattgcaatatatgtgaccggtgtgttgcccggtttgat
catcactgtggatggatgaataattgtattggggagagaaacactgggtacttcgtggct
tttcttctctgg------------------------------------------------
------------------------------------------------------------
------------------------------------------------------------
------------------------------------------------------------
------------------------------------------------------------
---------------------------------------------------
>PAFTOL004566
------------------------------------------------------------
------------------------------------------------------------
------------------------------------------------------------
---------------tatcctatttctttggtcttgcaggtcatctatcttgcaatastt
ggtgcaacattctacttcattgttgattcctcatttgcata---tattcctaaytattat
ctgggtgaaattcacaa------------------------------ccttgtacttttt
gtgctgactagcttttctgatcctggaactgtcaaggctgagaacgtttctcagtacatc
tctgcatatccatatgacaatatcatatattcagagaaagaatgccctacttgcaaaatt
tcaaa---------atccaagcattgcaatatatgtgaccgctgtgttgcccggtttgat
catcactgtggatggatgaataattgtataggggagaggaacactaggtactttgtggct
ttccttctctggcatttccttctttgtgtatatggagctgttgccattggtttgattctt
gctagtaggctgaaagaaatga--aagttgtacattttttgacagcctactatggtgttg
aaaattcattcataggcttagctccgcatgttgc----acag------------------
------------------------------------------------------------
------------------------------------------------------------
---------------------------------------------------
>PAFTOL004567
tgccatggcttagtcactctgttggtattggtctccttcttctgtgggcaatggcctata
tttcagggcacttttatcgaaaagctccattacttcctcaccttcggtgcctatgactac
ttcctgagatttgtggggtgggtctgtggcgatcggggcacaaatgtggttctgtctgtc
gagtattactgttgctatcgacctaaccctattttgcaggtcacctatcttgcaatactt
ggtgcaacattctacttcattgttgattcctcatttgcata---tattcctaactattat
ctgggcgaaattcacaa------------------------------ccttgtacttttt
gtgctgactagcttttctgatcctgggactatcaaggctgagaacgtttctcagtatatt
tctgcatatccatatgacaatatcatatattcagagaaagaatgccctacttgcaaaatt
ccaaa---------atccaagcattgcaatatatgtgaccggtgtgttgcccggtttgat
catcattgtggatggatgaataattgtataggggagagaaacactaggtactttgtggct
tttcttctctggtgagtagattcgtaattttatggaactgttgccattagtttgattctt
gctagtaggctgaaagaaatga--aagttatacattttttgacagcttactatggtgttg
aaaattcattaacaggcttagctccacatgtctc----acag------------------
------------------------------------------------------------
------------------------------------------------------------
---------------------------------------------------
>PAFTOL004568
tgccatggcttrgtcactctgttggtattggtctccttcttctgtgggcaatggcctatt
tttcagggcacttttgtcgaaaagctccattacttcctcaccttcggtgcctatgactac
ttcctgagatttgtggggtgggtctgtggagatcggggcacaaatgtggttctatctgtc
gagtattactgttgctatcgacctaaccctattttgcaggtcacctatcttgcaatactt
ggtgcaacattctacttcattgttgattcctcatttgcata---tattcctaactattat
ctgggtgaaattcacaa------------------------------ccttgtacttttt
gtgctgactagcttttctgatcctgggactgtcaaggctgagaacgtttctcagtatatt
tctgcatatccgtaygacaatatcatatattcagaraaagaatgccctacttgcaaaatt
ccaaa---------atccaagcattgcaatatatgtgaccggtgtgttgcccggtttgat
catcactgtggatggatgaataattgtataggggagagaaacactagatactttgtggct
tttcttctctgg------------------------------------------------
------------------------------------------------------------
------------------------------------------------------------
------------------------------------------------------------
------------------------------------------------------------
---------------------------------------------------
>PAFTOL004571
tgccatggcttaatcactctgttggtgttggtctccttcttctgtgggcaatggccgatt
tttcagggcacttttgtcgaaaagctccattacttcctcaccttcggtgcctatgactgc
ttcctgagatttgtggggtgggtatgtggagatcggggcacaaatgccgttctctctgtc
gagtattactgttgctatcgacctaaccctatyttgcaggtcatctatcttgcaatactt
ggtgcaacattctacttcattgttgattcctcatttgcata---tattcctaattattat
ctgggtgaaattcacaa------------------------------ccttgtacttttt
gtgctgactagcttttctgatcctggaactgtcaaggctgagaacgtttctcagtacata
tctgcatatccgtatgacaatatcatatattcagagaaagaatgccctacttgcaaaatt
ccaaa---------atccaagcattgcaatatatgtgaccgctgtgttgcccggtttgat
catcactgtggatggatgaataattgtataggggagaggaacactaggtactttgtggct
ttccttctctggcatttccttctttgtgtatatggagctgttgccattagtttgattctt
gctagtaggctgaaagaaatga--aggttgtacattttttgacagcgtactatggtgttg
aaaattcattcataggcttagctccgcatgttgc----acag------------------
------------------------------------------------------------
------------------------------------------------------------
---------------------------------------------------
>PAFTOL004572
tgccatggcttagtcactctgttggtattggtctccttcttctgtgggcaatggcctatt
gttcagggcacttttgtcgaaaagctccattacttcctcaccttcggtgcctatgactac
ttcctgagattcgtggggtgggtctgtggagatcggggcacaaatgtggttctatctgtc
gagtattactgttgctatcgacctaaccctattttgcaggtcacctatcttgcaatactt
ggtgcaacattctacttcattgttgattcctcatttgcata---tattcctaattattay
ctgggtgaaattcacaa------------------------------ccttgtgctattt
gtgctgactagcttttctgatcctgggactgtcaaggctgagaacgtttctcagtatatt
tctgcatatccgtatgacaatatcatatattcagagaaagaatgccctacttgcaaaatt
ccaar---------atccaagcattgcaatatatgtgaccggtgtgttgcccggtttgat
catcactgtggatggatgaataattgtattggggagagaaacactgggtacttcgtggct
tttcttctctggcatttccttctgtgygtatatggagctgttgccattagtttgattctt
gctagtaggttgaaagaaatga--aagttgtacattttttgacagcctactatggtgttg
aaaattcattcacaggcttagctccacatgttgc----acag------------------
------------------------------------------------------------
------------------------------------------------------------
---------------------------------------------------
>PAFTOL004573
tgccatggcttagtcactctgttggtattggtctccttcttctgtgggcaatggcctatt
tttcagggcacttttgtcgaaaagctccattacttcctcaccttcggtgcctatgactac
ttcctgagatttgtggggtgggtctgtggagatcggggcacaaatgtggttctgtctgtc
gagtattactgttgctatcgacctaaccctattttgcaggtcacmtatcttgcaatactt
ggtgcaacattctacttcattgttgattcctcatttgcata---tattcctaactattat
ctgggtgaaattcacaa------------------------------ccttgtgctattt
gtgctgactagcttttctgatcctgggactgtcaaggctgagaacgtttctcagtatatt
tctgcatatccgtatgacaatatcatatattcagagaaagaatgccctacttgcaaaatt
ccaaa---------atccaagcattgcaatatatgtgaccggtgtgttgcccggtttgat
catcactgtggatggatgaataattgtattggggagagaaacactggstacttcgtggct
tttcttctctggcatttycttctgtgtgtatatggagctgttgccattagtttgattctt
gctagtaggttgaaagaaatga--aagttrtacattttttgacagcctactatggtgttg
aaaattcattcataggcttagctccacatgttgc----acag------------------
------------------------------------------------------------
------------------------------------------------------------
---------------------------------------------------
>PAFTOL004574
tgccatggcttagtcacactgttggtattgatctccttcttttgtgggcaatggccgatt
tttcagggcacttttgtcgaaaagctccattacttcctcaccttcggtgcctatgactac
ttcctgagatttgtggggtgggtctgtggagatcggggcacaaatgtggttctgtctgtc
gagtattactgttgctatcgacctaaccctattttgcaggtcacctatcttgcaatactt
ggtgcaacattctacttcattgttgattcctcatttgcata---tattcctaactattat
ctgggtgaaattcacaa------------------------------ccttgtacttttt
gtgctgactagcttttctgatcctgggactgtcaaggctgagaacgtttctcagtatatt
tctgcatatccatatgacaatatcatatattcagagaaagaatgccctacttgcaaaatt
ccaaa---------atccaagcattgcaatatatgtgaccggtgtgttgcccggtttgat
catcactgtggatggatgaataattgtataggggagagaaacactaggtacttcgtggct
tttcttctctggcatttccttctttgtgtatatggagctgttgccattagtttgatcctt
gctagtaggctgaaagaaatga--aagttgtacattttttgacagcctactatggtgttg
aaaattcattcataggcttagctccacatgtctc----acag------------------
------------------------------------------------------------
------------------------------------------------------------
---------------------------------------------------
>PAFTOL004577
tgccatggcttagtcactctgttggtattggtctccttcttctgtgggcaatggcctatt
tttcagggcacttttgtcgaaaagctccattacttcctcaccttcggtgcctatgactac
ttcctgagatttgtggggtgggtctgtggagatcggggcacaaatgtggttctgtctgty
gagtattactgttgctatcgacctaaccctattttgcaggtcacctatcttgcaatactt
ggtgcaacattctacttcattgttgattcctcatttgcata---tattcctaactattat
ctgggtgaagttcacaa------------------------------ccttgtactattt
gtgctgactagcttttctgatcctgggattgtcaaggcagagaatgtttctcagtatatt
tctgcatatccgtatgacaatgtcatatattcagagaaagaatgccctacttgcaaaatt
ccaaa---------rtccaagcattgcaatatatgtgaccggtgtgttgcccggtttgat
catcactgtggatggatgaataattgtataggggagagaaacactaggtacttcgtggct
tttcttctctggcatttccttctttgtgtatatggagctgttgccattagtttgattctt
gctagtaggttgaaagaaatga--aagttgtacattttttgacagcctactatggtgttg
aaaattcattcataggcttagctccacatgtttc----acag------------------
------------------------------------------------------------
------------------------------------------------------------
---------------------------------------------------
>PAFTOL004578
tgccatggcttagtaactctgttggtattggtctccttcttctgtgggcagtggcctatt
tttcagggcacttttgtcgaaaagctccattacttcctcaccttcggtgcctatgactac
ttcctgagatttgtggggtgggtctgtggagatcggggaacaaatgtggttctgtctgtt
gagtattactgttgctatcgacctaaccctattttgcaggtcacctatcttgcaatactt
ggtgcaacattctacttcattgttgattcctcatttgcata---tattcctaactattat
ctgggtgaaattcacaa------------------------------ccttgtactgttt
gctttgactagcttttctgatcctgggactgtcaaggctgagaacgtttctcagtatatt
tctgcatatccgtatgacaatatcatatattcagagaaagaatgccctacttgcaaaatt
ccaar---------atccaagcattgcaatatatgtgaccggtgtgttgcccggtttgat
catcactgtggatggatgaataattgtataggggagagaaacactgggtaytttgtggct
tttcttctctggcatttccttctgtgtgtatatggagctgttgccattagtttgattctt
gctagtaggttgaaagaaatga--aagttgtacattttttgacagcctactatggtgttg
aaaattcattcacaggcttagctccacatgttgc----acag------------------
------------------------------------------------------------
------------------------------------------------------------
---------------------------------------------------
>PAFTOL004582
tgccatggcttagtcactctgttggtattggtctccttcttctgtggacaatggcctatt
tttcagggcacttttgtcgaaaagctccattacttcctcaccttcggtgcctatgactac
ttcctgagatttgtggggtgggtctgtggagatcggggcacaaatgtggttctgtctgtc
gagtattactgttgctatcgacctaaccctattttgcaggtcacctatcttgcaatactt
ggtgcaacattctacttcattgttgattcctcatttgcata---tattcctaactattat
ctgggtgaaattcacaa------------------------------ccttgtactattt
gtgctgactagcttttctgatcctgggactgtcaaggctgagaacgtttctcagtatatt
tctgcatatccgtatgacaatatcatatattcagagaaagaatgccctacttgcaaaatt
ccaaa---------atccaagcattgcaatatttgtgaccggtgtgttgcccggtttgat
catcactgtggatggatgaataattgtataggggagagaaacactgggtacttcgtggct
tttcttctctggcatttccttctgtgtgtatatggagctgttgccattagtttgattctt
gctagtaggttgaaagaaatga--aagttgtacattttttgacagcctactatggtgttg
aaaattcattcgtaggcttagctccacatgttgc----acag------------------
------------------------------------------------------------
------------------------------------------------------------
---------------------------------------------------
>PAFTOL004583
tgccatggcttagtcactctgttggtrttggtctccttcttctgtgggcaatggccgatt
tttcagggcacttttgtcgaaaagctctattacttccttacctttggtgcctatgactac
ttcctgagatttgtggggtgggtctgtggagatcggggcacaaatgtggttctgtctgtc
gagtattactgttgctatcgacctaaccctattttgcaggtcacctatcttgcaatactt
ggtgcaacattctacttcattgttgattcctcatttgcgta---cattcctaactattat
ctgggtgaaattcacaa------------------------------ccttgtacttttt
gtgctgactagcttttctgatcctgggactgtcaaggctgagaacgtttctaagtatatt
tctgcatatccgtatgacaatatcatatattcagagaaagaatgccctacttgcaaaatt
ccaaa---------rtccaagcattgcaatatatgtgaccggtgtgttgcccggtttgat
catcactgtggatggatgaataattgtataggggagagaaacactaggtacttcgtggct
tttcttctctgg------------------------------------------------
------------------------------------------------------------
------------------------------------------------------------
------------------------------------------------------------
------------------------------------------------------------
---------------------------------------------------
>PAFTOL004584
tgccatggcttagtcactctgttggtattggtctccttcttctgtgggcaatggcctatt
tttcagggcacttttgtcgaaaagctccattacttcctcaccttcggtgcctatgactac
ttcctgagatttgtggggtgggtctgtggagatcggggcacaaatgtggttctgtctgtc
gagtattactgttgctatcgacctaaccctattttgcaggtcacctatcttgcaatactt
ggtgcaacattctacttcattgttgattcctcatttgcata---tattcctaactattat
mtgggtgaagttcacaa------------------------------ccttgtactattt
gtgctgactagcttttctgatcctgggattgtcaaggctgagaatgtttctcagtatatt
tctgcatatccgtatgacaatatcatatattcagagaaagaatgccctacttgcaaaatt
ccaar---------atccaagcattgcaatatatgtgaccggtgtgttgcccggtttgat
catcactgtggatggatgaataattgtataggggagagaaacactaggtacttcgtggct
tttcttctctggcatttccttctttgtgtatatggagctgttgccattggtttgattctt
gctagtaggttgaaagaaatga--aagttgtacattttttgacagcctactatgstgttg
aaaattcattcataggcttagctccacatgtttc----acag------------------
------------------------------------------------------------
------------------------------------------------------------
---------------------------------------------------
>PAFTOL004585
tgccatggcttaatcactctgttggtgttggtctccttcttctgtgggcaatggccgatt
tttcagggcacttttgtcgaaaagctccatcacttcctcaccttcggtgcctatgactgc
ttcctgagatttgtggggtgggtatgtggagatcggggcacaaatgccgttctctctgtc
gagtattactgttgctatcgacctaaccctattttgcaggtcatctatcttgcaatactt
ggtgcaacattctacttcattgttgattcctcatttgcata---tattcctaattattat
ctgggtgaaattcacaa------------------------------ccttgtacttttt
gtgctgactagcttttctgatcctggaactgtcaaggctgagaacgtttctcagtacatc
tctgcatatccatatgacaatatcatatattcagagaaagaatgccctacttgcaaaatt
tcaaa---------atccaagcattgcaatatatgtgaccgctgtgttgcccggtttgat
catcactgtggatggatgaataattgtataggggagaggaacactaggtactttgtggct
ttccttctctggcatttccttctttgtgtatatggagctgttgccattggtttgattctt
gctagtaggctgaaagaaatga--aagttgtacattttttgacagcctactatggagttg
aaaattcattcataggcttagctccgcatgttgc----acag------------------
------------------------------------------------------------
------------------------------------------------------------
---------------------------------------------------
>PAFTOL004587
tgccatggcttagtcactctgttggtattggtctccttcttttgtgggcaatggccgatt
tttcagggcacttttgtcgaaaagctccattacttcctcaccttcggtgcctatgactac
ttcctgagatttgtggggtgggtctgtggagatcggggcacaaatgtggttctgtctgtc
gagtattactgttgctatcgacctaaccctattttgcaggtcatctatcttgcaatactt
ggtgcaacattctacttcattgttgattcctcatttgcata---tattcctaactattat
ctgggtgaaattcacaa------------------------------ccttgtacttttt
gtgctcaccagcttttctgatcctgggactgtcaaggctgagaatgtttctcagtatatt
tctgcatatccgtatgacaatatcatatattcagagaaagaatgccctacttgcaaaatt
ccaaa---------atccaagcattgcaatatatgtgaccggtgtgttgcccggtttgat
catcactgtggatggatgaataattgtataggggagagaaacactagatacttcgtggct
tttcttctctggcatttccttctttgtgtatatggagctgtatccattagtttgattctt
gctagtaggctgaaagaaatga--aagttgtacattttttgacagcctactatggtgttg
aaaattcattcataggcttagctccacatgtctc----acag------------------
------------------------------------------------------------
------------------------------------------------------------
---------------------------------------------------
>PAFTOL004590
tgccatggcttagtcactctgttggtattggtctccttcttctgtgggcaatggcctatt
tttcggggcacttttgtcgaaaagctccattacttcctcaccttcggtgcctatgactac
ttcctgagatttgtggggtgggtctgtggagatcggggcacaaatgtggttctgtctgtc
gagtattactgttgctatcgacctaaccctattttgcaggtcacctatcttgcaatactt
ggtgcaacattctacttcattgttgattcctcgtttgcata---tattcctaactattat
ctgggcgaagttcacaa------------------------------ccttgtactattt
gtgctgactagcttttctgatcctgggattgtcaaggctgaaaatgtttctcagtatatt
tctgcatatccgtatgacaatatcatatattcagagaaagaatgccctacttgcaaaatt
ccaaa---------atccaagcattgcaatatatgtgaccggtgtgttgcccggtttgat
catcactgtggatggatgaataattgtataggggagagaaacactaggtacttcgtggct
ttccttctctggcatttccttctttgtgtatatggagctgttgccattagtctgattctt
gctagtaggttgaaagaaatga--aagttatacattttttgacagcctactatggtgttg
aaaattcattcataggcttagctccacatgtttc----acag------------------
------------------------------------------------------------
------------------------------------------------------------
---------------------------------------------------
>PAFTOL004591
tgccatggcttagtcactctgttggtattggtctccttcttctgtgggcaatggcctatt
tttcggggcacttttgtcgaaaagctccattacttcctcaccttcggtgcctatgactac
ttcctgagatttgtggggtgggtctgtggagatcggggcacaaatgtggttctgtctgtc
gagtattactgttgctatcgacctaaccctattttgcaggtcacctatcttgcaatactt
ggtgcaacattctacttcattgttgattcctcatttgcata---tattcctaactattat
ctgggtgaagttcacaa------------------------------ccttgtactattt
gtgctgactagcttttctgatcctgggattgtcaaggctgagaatgtttctcagtatatt
tctgcatatccgtatgacaatatcatatattcagagaaagaatgccctacttgcaaaatt
ccaaa---------atccaagcattgcaatatatgtgaccggtgtgttgcccggtttgat
catcactgtggatggatgaataattgtataggggagagaaacactaggtacttcgtggct
tttcttctctggcatttccttctttgtgtatatggagctgttgccattagtttgattctt
gctagtaggttgaaagaaacga--aagttgtacattttttgacagcctactatggtgttg
aaaattcattcataggcttagccccacatgtttc----acag------------------
------------------------------------------------------------
------------------------------------------------------------
---------------------------------------------------
>PAFTOL004593
tgccatggcttagtcacactgttggtattggtctccttcttttgtgggcaatggccgatt
tttcagggcacttttgtcgaaaagctccattacttcctcaccttcggtgcctatgactac
ttcctgagatttgtggggtgggtctgtggagatcggggcacaaatgtggttctgtctgtc
gagtattactgttgctatcgacctaaccctattttgcaggtcacctatcttgcaatactt
ggtgcaacattctacttcattgttgattcctcatttgcata---tattcctaactattat
ctgggtgaaattcacaa------------------------------ccttgtacttttt
gtgctgactagcttttctgatcctgggactgtcaaggctgagaacgtttctcagtatatt
tctgcatatccgtatgacaatatcatatattcagagaaagaatgccctacttgcaaaatt
ccaaa---------atccaagcattgcaatatatgtgaccggtgtgttgcccggtttgat
catcactgtggatggatgaataattgtataggggagagaaacactaggtacttcgtggct
tttcttctctggcatttccttctttgtgtatatggagctgttgccattagtttgatcctt
gctagtaggctgaaagaaatga--aagttgtacgttttttgacagcctactatggtgttg
aaaattcattcataggcttagctccacatgtctc----acag------------------
------------------------------------------------------------
------------------------------------------------------------
---------------------------------------------------
>PAFTOL004594
tgccatggcttagtcactctgttggtattggtctccttcttctgtgggcaatggcctatt
tttcagggcacttttgtcgaaaagctccattacttcctcaccttcggtgcctatgactac
ttcctgagatttgtggggtgggtctgtggagatcggggcacaaatgtggtcctgtctgtc
gagtattactgttgctatcgacctaaccctattttgcaggtyacctatcttgcaatactt
ggtgcaacattctacttcattgttgattcctcatttgcata---tattcctaactattat
ctgggtgaagttcacaa------------------------------ccttgtactattt
gtgctgactagcttttctgatcctgggattgtcaaggctgagaatgtttctcagtatatt
tctgcatatccgtatgacaatatcatatattcagagaaagaatgccctacttgcaaaatt
ccaaa---------atccaagcattgcaatatatgtgaccggtgtgttgcccggtttgat
catcactgtggatggatgaataattgtataggggagaaaaacactaggtacttcgtggct
tttcttctctg------ccttctttgtgtatatggagctgttgccattagtttgattctt
gctagtaggttgaaagaaatga--aagttgtacattttttgacagsctactatggtgttg
aaaattcattcataggcttagccccacatgtttc----acag------------------
------------------------------------------------------------
------------------------------------------------------------
---------------------------------------------------
>PAFTOL004596
tgccatggcttagtcactctgttggtattggtctccttcttctgtgggcaatggcctatt
tttcagggcacttttgtcgaaaagctccattacttcctcaccttcggtgcctatgactac
ttcctgagatttgtggggtgggtctgtggagatcggggcacaaatgtggttctgtctgtc
gagtattactgttgctatcgacctaaccctattttgcaggtcacctatcttgcaatactt
ggtgcaacattctacttcattgttgattcctcatttgcata---tattcctaactattat
ctgggtgaaattcacaa------------------------------ccttgtactattt
gttctgactagcttttctgatcctgggactgtcaaggctgagaacgtttctcagtatatt
tctgcatatccgtaygacaatatcatatattcagagaaagaatgccctacttgcaaaatt
ccaar---------atccaagcattgcaatatatgtgaccggtgtgttgcccggtttgat
catcactgtggatggatgaataattgtataggggagagaaacactgggtactttgtggct
tttcttctctggcatttccttctgtgtgtatatggagctgttgccattagtttgattctt
gctagtaggttgaaagaaatga--aagttgtacattttttgacagcctactatggtgttg
aaaattcattcataggcttagctccacatgttgc----acag------------------
------------------------------------------------------------
------------------------------------------------------------
---------------------------------------------------
>PAFTOL004597
tgccatggcttagtcactctgttggtattggtctccttcttctgtgggcaatggccgatt
tttcagggcacytttgtcgaaaagctccattacttccttacctttggtgcctatgactac
ttcctgagatttgtggggtgggtctgtggagatcggggcacaaatgtggttctgtctgtc
gaatattmctgttgctatcgacctaaccctattttgcaggtcacctatcttgcaatactt
ggtgcaacattctacttcattgttgattcctcatttgcata---tattcctaactattat
ctgggtgaaattcacaa------------------------------ccttgtacttttt
gtgctgactagcttttctgatcctgggactgtcaaggctgagaatgtttctcagtatatt
tctgcatatccgtatgacaatatcatatatttagagaaagaatgccctacttgcaaaatt
ccaaa---------atccaagcattgcaatatatgtgaccggtgtgttgcccggtttgat
catcactgtggatggatgaataattgtataggggagagaaacactaggtacttcgtggct
tttcttctctggcatttccttctttgtgtatatggagctgttgccattagtttgatcctt
gctagtaggctgaaagaaatga--aagttgtacattttttgacagcctactatggtgttg
aaaattcattcacaggcttagctccacatgtctc----acag------------------
------------------------------------------------------------
------------------------------------------------------------
---------------------------------------------------
>PAFTOL004598
tgccatggcttagtcactttgttggtattggtctccttcttctgtgggcaatggcctatt
tttcagggcacttttgtcgaaaagctccattacttcctcaccttcggtgcctatgactac
ttcctgagatttgtggggtgggtctgtggagatcggggcacaaatgtggttctgtctgtc
gagtattactgttgctatcgacctaaccctattttgcaggtcacctatcttgcaatactt
ggtgcaacattctacttcattgttgattcctcatttgcata---tattcctaactattat
ctgagcgaagttcacaa------------------------------ccttgtactattt
gtgctgactagcttttctgatcctgggattgtcaaggctgagaatgtttctcagtatatt
tctgcttatccatatgacaatatcatatattcagagaaagaatgccctacttgcaaaatt
ccaaa---------atccaagcattgcaatatatgtgaccggtgtgttgcccggtttgat
catcactgtggatggatgaataattgtataggggagagaaacactaggtacttcgtggct
ttccttctctggcatttccttctttgtgtatatggagctgttgccattagtttgattctt
gctagtaggttgaaagaaatga--aagttrtacattttttgacagcctactatggtgttg
aaaattcattcataggcttagctccacatgtttc----acag------------------
------------------------------------------------------------
------------------------------------------------------------
---------------------------------------------------
>PAFTOL004599
tgccatggcttagtcactctgttggtattggtctccttcttctgtgggcaatggcctatt
tttcagggcacttttgtcgaaaagctccattacttcctcaccttcggtgcctatgactac
ttcctgagatttgtggggtgggtctgtggagatcggggcacaaatgtggttctgtctgtc
gagtattactgttgctatcgacctaaccctattttgcaggtcacctatcttgcaatactt
ggtgcaacattctacttcattgttgattcctcatttgcata---tattcctaactattat
ctgggtgaagttcacaa------------------------------ccttgtactattt
gtgctgactagcttttctgatcctgggattgtcaaggctgagaatgtttctcagtatatt
tctgcatatccgtatgacaatatcatatattcagagaaagaatgccctacttgcaaaatt
ccaaa---------atccaagcattgcaatatatgtgaccggtgtgttgcccggtttgat
catcactgtggatggatgaataattgtataggggagagaaacactaggtacttcgtggct
tttcttctctggcatttccttctttgtgtatatggagctgttgccattagtttgattctt
gctagtaggttgaaagaaatga--aagttgtacattttttgacagcctactatggtgttg
aaaattcattcataggcttagctccacatgtttc----acag------------------
------------------------------------------------------------
------------------------------------------------------------
---------------------------------------------------
>PAFTOL004600
---------------------------------tccttcttctgtgggcaatggcctatt
tttcagggcacttttgtcgaaaagctccattacttcttcaccttcggtgcctatgactac
ttcctgagatttgtggggtgggtctgtggagatcggggcacaaatgtggtcctgtctgtc
gagtattactgttgctatcgacctaaccctattttgcaggtcacctatcttgcaatactt
ggtgcaacattctacttcattgttgattcctcatttgcata---tattcctaactattat
ctgggcgaagttcacaa------------------------------ccttgtactattt
gtgctgaccagcttttctgatcctgggattgtcaaggctgagaatgtttctcagtatatt
tctgcatatccgtatgacaatatcatatattcagagaaagaatgccctacttgcaaaatt
ccaaa---------atccaagcattgcaatatatgtgaccggtgtgttgcccggtttgat
catcactgtggatggatgaataattgtataggggagagaaacactaggtacttcgtggct
ttccttctctggcatttccttctttgtgtatatggagctgttgccattagtttgattctt
gctagtaggttgaaagaaatga--aagttgtacattttttgacagcctactatggtgttg
aaaattcattcataggcttagctccacatgtttc----acag------------------
------------------------------------------------------------
------------------------------------------------------------
---------------------------------------------------
>PAFTOL004601
------------------------gtattggtctccttcttgtgtgggcaatggccgatt
tttgagggcacttttgtcgaaaagctccattacttccttaccttcggtgcctatgactac
ttcctgagatttgtggggtgggtctgtggagatcggggcacaaatgtggttgtgtctgtc
gagtattactgttgctatcgacctaaccctattttgcaggtcacctatcttgcaatactt
ggtgcaacattctacttcattgttgattcctcatttgcata---tattcctaactattat
ctgggtgaaattcacar------------------------------ccttgtacttttt
gtgctgactagcttttctgatcctggaactgtcaacgctgagaacgtttctcagtatatt
tctgcatatccgtatgacaatatcttatattcagagaaagaatgccctacttgcaaaatt
ccaaa---------atccaagcattgcaatatatgtgaccggtgtgttgcccggtttgat
catcactgtggatggatgaataattgtataggggagacaaacactaggtacttcgtggct
tttcttctctggcatttccttctttgtgtatatggagctgttgccattagtttgatcctt
gctagtaggctgaaagaaatga--aagttgtacattttttgacagcctactatggtgttg
aaaattcattcataggcttagctccacatgtctc----acag------------------
------------------------------------------------------------
------------------------------------------------------------
---------------------------------------------------
>PAFTOL004603
tgccatggcttagtcactctgttggtattggtctccttcttctgtgggcaatggccgatt
tttcagggcacttttgtcgaaaagctccattacttcctcaccttcggtgcctatgactac
ttcttgagatttgtggggtgggtctgtggagatcggggcacaaatgtggttctgtctgtc
gagtattactgttgctatcgacctaaccctattttgcaggtcacctatcttgcaatactt
ggtgcaacattctacttcattgttgattcctcatttgcata---tattcctaactattat
ctgggtgaaattcacaa------------------------------ccttgtacttttt
gtgctgaccagcttttctgatcctggractgtcaaggctgagaacgtttctcagtatatt
tctgcatatccgtatgacaatatcatatattcagagaaagaatgccctacttgcaaaatt
ccaaa---------atccaagcattgcaatatatgtgaccggtgtgttgcccggtttgat
catcactgtggatggatgaataactgtataggggagagaaacactaggtactttgtggct
tttcttctctgg------------------------------------------------
------------------------------------------------------------
------------------------------------------------------------
------------------------------------------------------------
------------------------------------------------------------
---------------------------------------------------
>PAFTOL004604
tgccatggcttagtcactctgttggtattggtctccttcttctgtgggcaatggccgatt
tttcagggcacttttgtcgaaaagctccattacttcctcaccttcggtgcctatgactac
ttcttgagatttgtggggtgggtctgtggagatcgsggcacaaatgtggttctgtctgtc
gagtattactgttgctatcgacctaaccctrttttgcaggtcacctatcttgcaatactt
ggtgcaacattctacttcattgttgattcctcatttgcata---tattcctaactattat
ctgggtgaaattcacaa------------------------------ccttgtacttttt
gtgctgactagcttttctgatcctgggactgtcaaggctgagaatgtttmtcagtatatt
tctgcatatccgtatgacaatatcatatattcagagaaagaatgccctacctgcaaaatt
ccaaa---------atccaagcattgcaatatatgtgaccggtgtgttgcccggtttgat
catcactgtggatggatgaataattgtataggggagagaaacactaggtactttgtggct
tttcttctctgg------------------------------------------------
------------------------------------------------------------
------------------------------------------------------------
------------------------------------------------------------
------------------------------------------------------------
---------------------------------------------------
>PAFTOL004605
tgccacggcttagttactctgttggtattggtctccttcttctgtgggcaatggccgatt
tttcagggcacttttgtcgaaaagctccattacttccttacctttggtgcctatgactac
ttcctgagatttgtggggtgggtctgtggagatcggggcacaaatgtggttctgtctgtc
gagtattactgttgctatcgacctaaccctattttgcaggtcacctatcttgcaatactt
ggtgcaacattctacttcattgttgattcctcatttgcata---tattcctaactattat
ctgggtgaaattcacaa------------------------------ccttgtacttttt
gtgctgactagcttttctgatcctgggactgtcaaggctgagaacgtttctcagtatatt
tctgcatatccatatgacaatatcatatatttacagaaagaatgccctacttgcaaaatt
ccaaa---------atccaagcattgcaatatatgtgaccggtgtgttgcccggtttgat
catcactgtggatggatgaataattgtataggggagagaaacactaggtacttcgtggct
tttcttctctggcatttccttctttgtgtatatggagctgttgccattagtttgatcctt
gctagtaggctgaaagaaatga--aagttttacattttttgacagcctactatggtgttg
aaaattcattcataggcttagctccacatgtctc----acag------------------
------------------------------------------------------------
------------------------------------------------------------
---------------------------------------------------
>PAFTOL004608
tgccatggcttagtcactctgttggtattggtctccttcttctgtgggcaatggcctatt
tttcagggcacttttgtcgaaaagctccattacttcctcaccttcggtgcctatgactac
ttcctgagatttgtggggtgggtctgtggagatcggggcacaaatgtggttctgtctgtc
gagtattactgttgctatcgacctaaccctattttgcaggtcacctatcttgcaatactt
ggtgcaacattctacttcattgttgattcctcatttgcata---tattcctaactattat
ctgggtgaaattcacaa------------------------------ccttgtactattt
atgctgactagcttttctgatcctgggactgtcaaggctgagaacgtttctcagtatatt
tctgcatatccgtatgacaatatcatatattcagagaaagaatgccctacttgcaaaatt
ccaaa---------atccaagcattgcaatatatgtgaccggtgtgttgcccggtttgat
catcactgtggttggatgaataattgtataggggagagaaacactgggtacttcgtggct
tttcttctctggcatttccttctgtgtgtatatggagctgtggccattagtttgattctt
gctagtaggttgaaagaaatga--aagttgtacattttttgacagcctactatggtgttg
aaaattcattcacaagcttagctccacatgttgc----acag------------------
------------------------------------------------------------
------------------------------------------------------------
---------------------------------------------------
>PAFTOL004609
tgccatggcttagtcactctgttggtattggtctccttcttctgtgggcaatggcctatt
tttcagggcacttttgtcgaaaagctccattacttcctcaccttcggtgcctatgactac
ttcctgagatttgtggggtgggtctgtggagatcggggcaccaatgyggttctgtctgtc
gagtattactgttgctaycgacctaaccctattttgcaggtcacctatcttgcaatactt
ggtgcaacattctacttcattgttgattcctcatttgcata---tattcctaactattat
ctgggtgaaattcacaa------------------------------ccttgtactattt
gtgctgactagcttttctgatcctgggactgtcaaggctgagaacgtttatcagtatatt
tctgcatatccatacgacaatatcatatattcagagaaagaatgccctacttgcaaaatt
ccaaa---------atccaagcattgcaatatatgtgaccggtgcgttgcccggtttgat
catcactgtggatggatgaataattgtataggggagagaaacactgggtacttcgtggct
tttcttctctggcatttccttctgtgtgtatatggagctgttgccattagtttgattctt
gctagtaggttgaaagaaatga--aagttgtacattttttgacagcctactatggtgttg
aaaattcattcataggcttagctccacatgttgc----acag------------------
------------------------------------------------------------
------------------------------------------------------------
---------------------------------------------------
>PAFTOL004610
tgccacggcttaatcactttgttggtattggtctccttcttctgtgggcaatggccgatt
tttcacggcacttttgtcgaaaagctccattacttcctcaccttcggtgcctatgactgc
ttcctgagatttgtggggtgggtatgtggagatcggggcacaaatgccgttctctctgtc
gagtattactgttgctatcgacctaaccctattttgcaggtcatctatsttgcaatactt
ggtgcaacattctacttcattgttgattcctcatttgcata---tattcctaattattat
ctgggtgaaattcacaa------------------------------ccttgtacttttt
gtgctgagtagcttttctgatcctggaactgtcaaggctgagaacgtttctcagtacatc
tctgcatatccgtatgacaatatcatatattcagagaaagaatgccctacttgcaaaatt
ccaaa---------atccaagcattgcaatatatgtgaccgctgtgttgcccggtttgat
catcactgtggatggatgaataattgtataggggagaggaacactaggtactttgtggct
ttccttctcwggcatttccttctttgtgtatatggagctgttggcattagtttgattctt
gctagtaggctgaaagaaatga--aagttgtacattttttgacagcctactatggtgttg
aaaattcattcataggcttagctccgcatgttgc----acag------------------
------------------------------------------------------------
------------------------------------------------------------
---------------------------------------------------
>PAFTOL004611
tgccatggcttaatcactttgttggtattggtctcgttcttctgtgggcaatggccgatt
tttcacggcacttttgtcgaaaagctccattacttcctcaccttcggtgcctatgactgc
ttcctgagatttgtggggtgggtatgtggagatcggggcacaaatgccgttctttctgtc
gagtattactgttgctatcgacctaaccctattttgcaggtcatctatcttgcaatactt
ggtgcaacattctacttcattgttgattcctcatttgcata---tattcctaattattat
ctgggtgaaattcacaa------------------------------ccttgtacttttt
gtgctgagtagcttttctgatcctggaactgtcaaggctgagaacgtttctcagtacatc
tctgcatatccgtatgacaatatcatatattcagagaaagaatgccctacttgcaaaatt
ccaaa---------atccaagcattgcaatatatgtgaccgctgtgttgcccggtttgat
catcactgtggatggatgaataattgtataggggagaggaacactaggtactttgtggct
ttccttctcwggcatttccttctttgtgtatatggagctgttggcattagtttgattctt
gctagtaggctgaaagaaatga--aagttgtacattttttgacagcctactatggtgttg
aaaattcattcataggcttagctccacatgttgc----acag------------------
------------------------------------------------------------
------------------------------------------------------------
---------------------------------------------------
>PAFTOL004613
tgccatggcwtagtcactctgttggtattggtctcsttcttctgtgggcaatggcctatt
tttcagggcactttygtcgaaaagctccattacttcctcaccttcggtgcctatgactac
ttcctgagatttgtggggtgggtctgtggagatcggggcacaaatgtggttctgtctgtc
gagtattactgttgctatcgacctaaccctattttgcaggtcacctatcttgcaatactt
ggtgcaacattctacttcattgttgattcctcatttgcata---tattcctaactattat
atgggtgaagttcacaa------------------------------ccttgtactattt
gtgctgactagcttttctgatcctgggattgtcaaggctgagaatgtttctcagtatatt
tctgcatatccgtatgacaatatcatatattcagagaaagaatgcccyacttgcaaaatt
ccaaa---------atccaagcattgcaatatatgtgaccggtgtgttgcccggtttgat
catcactgtggatggatgaataattgtataggggagagaaacactaggtacttcgtggct
tttcttctctggcatttccttctttgtgtatatggagctgttgccattagtttgattctt
gctagtaggttgaaagaaatga--aagttgtacattttttgacagcctactatggtgttg
aaaattcattcattggcttagctccgcatgtttc----acag------------------
------------------------------------------------------------
------------------------------------------------------------
---------------------------------------------------
>PAFTOL004617
------------------------------------------------------------
------------------------------------------------------------
------------------------------------------------------------
------------------------------gtcttgcaggtcacctatcttgcaatactt
ggtgcaacattctacttcattgttgattcctcatttgcata---tattcctaactattat
ctgggtgaagttcacaa------------------------------ccttgtactgttt
gtgctgactagcttttctgatcctgggattgtcaaggcagagaatgtttctcagtatatt
tctgcatatccgtatgacaatgtcatatattcagagaaagaatgccctacttgcaaaatt
ccaaa---------atccaagcattgcaatatatgtgaccggtgtgttgcccggtttgat
catcactgtggatggatgaataattgtataggggagagaaacactaggtacttcgtggct
tttcttctctggcatttccttctttgtgtatatggagctgttgccattagtttgattctt
gctagtaggttgaaagaaatga--aagtcgtacattttttgacagcctactatggtgttg
aaaattcattcataggcttagctccacatgtttc----acag------------------
------------------------------------------------------------
------------------------------------------------------------
---------------------------------------------------
>PAFTOL004618
tgccatggcttagtcactctgttggtattggtctccttcttctgtgggcaatggcctatt
tttcaaggcacttttgtcgaaaagctccattacttcctcaccttcggtgcctatgactac
ttcctgagatttgtggggtgggtctgtggagatcggggsaccaatgtggtgctgtctgtc
gagtattactgttgctatcgacctaaccctattttgcaggtcacctatcttgcaatactt
ggcgcaacattctacttcattgttgattcctcatttgcata---tattcctaactattat
ctgggtgaaattcacaa------------------------------ccttgtactattt
gtgctgactagcttttctgatcckgggacggtcaaggctgagaacgtttctcagtatatt
tctgcatatccatatgacaatatcatatattcagagaaagaatgccctacttgcaaaatt
ccaaa---------atccaagcattgcaatatatgtgaccggtgcgttgcccggtttgat
catcactgtggatggatgaataattgtataggggagagaaacactgggtacttcgtggct
tttcttctctggcatttccttctgtgtgtatatggagctgttgccattagtttgattctt
gctagtaggttgaaagaaatga--aagttgtacattttttgacagcctactatggtgttg
aaaattcattcataggcttagctccacatgttgc----acag------------------
------------------------------------------------------------
------------------------------------------------------------
---------------------------------------------------
>PAFTOL004619
tgccatggattaatcacgctattggtgttggtttccttcttctgtgggcagtggccgatt
tttcagggcacttttgtcgaaaagctccattacttcctcaccttcggtgcctatgactac
ttgctgagatttgtggggtgggtctgtggagatcggggcacaaatgcggttctttctgcc
gagtattactgttgttatcgacctaaccctattttgcaggtcatctatcttgcaatactt
ggtgcaacattctacttcattgttgattcctcttttgcata---tattcctaattattat
ctgggtgaaattcacaa------------------------------ccttgtgcttttt
gtgctgactagcttttctgatcctggaactgtcaaggctgagaacgtttctcagtatatc
tctgcatatccctatgacaatatcatatattcagagaaagaatgccctacttgcaaaatt
ccaaa---------atccaagcattgcaacatatgtgaccgctgtgttgcccgatttgat
catcactgtggatggatgaataattgtataggggagagaaacactaggtacttcatggct
ttccttctctggcatttccttctttgtgtatatggagcagttgccattagtttggttctt
gctagtaggctgaaagaaatga--aagttatacattttttgacagcctactatggtgttg
aaaattcattcataggcttagctccacatgttgc----acag------------------
------------------------------------------------------------
------------------------------------------------------------
---------------------------------------------------
>PAFTOL004620
tgccatggcttagtcactctgttggtattggtctccttcttctgtgggcaatggcctatt
tttcrgggcacttttgtcgaaaagctccattacttcctcaccttcggtgcctatgactac
ttcctgagatttgtggggtgggtctgtggagatcggggcacaaatgtggttctgtctgtc
gagtattactgttgctatcgacctaaccctattttgcaggtcacctatcttgcaatactt
ggtgcaacattctacttcattgttgattcctcatttgcata---tattcctaactattat
ctgggtgaaatwcacaa------------------------------ccttgtgctattt
gtgctgactagcttttctgatcctgggactgtcaaggctgagaacgtttctcagtatatt
tctgcatatccgtatgacaatatcatatattcagagaaagaatgccctacttgcaaaatt
ccaar---------atccaagcattgcaatatatgtgaccggtgtgttgcccggtttgat
catcactgtggatggatgaataattgtattggggagagaaacactgggtacttcgtggct
tttcttctctggcatttccttctgtgtgtatatggagctgttgccattagtttgattctt
gctagtaggctgaaagaaatga--aagttgtacattttttgacagcctactatggtgttg
aaaattcattcacaggcttagctccacatgttgc----acag------------------
------------------------------------------------------------
------------------------------------------------------------
---------------------------------------------------
>PAFTOL004623
tgccatggcttagtcactctgttggtattggtctccttcttctgtgggcaatggcctatt
tttcagggcacttttgtcgaaaagctccattacttcctcaccttcggtgcctatgactac
ttcctgagatttgtgggktgggtctgtggagatcggggcacaaatgtggttctgtctgtc
gagtattactgttgctatcgacctaaccctattttgcaggtcwcctatcttgcaatactt
ggtgcaacattctacttcattgttgattcctcatttgcata---tattcctaactattat
ctgggtgaaattcacaa------------------------------ccttgtgctattt
gtgctgactagcttttctgatcctgggactgtcaaggctgagaacgtttctcagtatatt
tctgcatatccgtatgacaatatcatatattcagagaaagaatgccctacttgcaaaatt
ccaar---------atccaagcattgcaatatatgtgaccggtgtgttgcccggtttgat
catcactgtggatggatgaataattgtattggggagagaaacactgggtacttcgtggct
tttcttctctggcatttccttatgtgtgtatatggaactgttgccattagtttgattctt
gctagtaggttgaaagaaatga--aagttgtacattttttgacagcctactatggtgttg
aaaattcattcacaggcttagctccacatgttgc----acag------------------
------------------------------------------------------------
------------------------------------------------------------
---------------------------------------------------
>PAFTOL004624
tgccatggcttagtcactctgttggtattggtctccttcttctgtgggcaatggcctatt
tttcggggcacttttgtcgaaaagctccattacttcctcaccttcggtgcctatgactac
ttcctgagatttgtggggtgggtctgtggagatcggggcacaaatgtggtkctgtctgtc
gagtattactgttgctatcgacctaaccctattttgcaggtcacctatcttgcaatactt
ggtgcaacattctacttcattgttgattcctcatttgcata---tattcctaactattat
ctgggtgaagttcacaa------------------------------ccttgtattattt
gtgctgactagcttttctgatcctgggattgtcaaggcagagaatgtttctcagtatatt
tctgcatatccgtatgacaatgtcatatattcagagaaagaatgccctacttgcaaaatt
ccaaa---------atccaagcattgcaatatatgtgaccggtgtgttgcccggtttgat
catcactgtggatggatgaataattgtataggggagagaaacactaggtacttcgtggct
tttcttctctggcatttccttctttgtgtatatggagctgttgccattagtttgattctt
gctagtaggttgaaagaaatga--aagttgtacattttttgacagcctactatggtgttg
aaaattcattcataggcttagctccacatgtttc----acag------------------
------------------------------------------------------------
------------------------------------------------------------
---------------------------------------------------
>PAFTOL004625
tgccatggcttagtcactctgttggtattggtctccttcttctgtgggcaatggcctatt
tttcagggcacttttgtcgaaaagctccattacttcctcaccttcggtgcctatgactac
ttcctgagatttgtkgggtgggtctgtggagatcggggcacaaatgtggttctgtctgtc
gagtattrctgttgctatcgacctaaccctatcttgcaggtcacctatcttgcaatactt
ggtgcaacattctacttcattgttgattcctcatttgcata---tattcctaactattat
ctgggtgaagttcacaa------------------------------ccttgtactattt
gtgctgactagcttttctgatcctgggattgtcaaggcagagaatgtttctcagtatatt
tctgcatatccgtatgacaatgtcatatattcagagaaagaatgccctacttgcaaaatt
ccaaa---------atccaagcattgcaatatatgtgaccggtgtgttgcccggtttgat
catcactgtggatggatgaataattgtataggggagagaaacactaggtacttcgtggct
tttcttctctggcatttccttctttgtgtatatggagctgttgccattagtttgattctt
gctagtaggttgaaagaaatga--aagttgtacattttttgacagcctactatggtgttg
aaaattcattcataggcttagctccacatgtttc----acag------------------
------------------------------------------------------------
------------------------------------------------------------
---------------------------------------------------
>PAFTOL004626
tgccacggcttagttactctgttggtattggtctccttcttctgtgggcaatggccgatt
tttcagggcacttttgtcgagaagctccattacttccttacctttggtgcctatgactac
ttcctgagatttgtgggctgggtctgtggagatcggggcacaaatgtggttctgtctgtc
gagtattactgttgctatcgacgtaaccctattttgcaggtcacctatcttgcaatactt
ggtgcaacattctacttcattgttgattcctcatttgcata---tattcctaactattat
ctgggtgaaattcacaa------------------------------ccttgtacttttt
gtgctgactagcttttctgatcctgggactgtcaaggctgagaacgtttctcagtwtatt
tctgcatatccatatgacaatatcatatatttagagaaagaatgccctacttgcaaaatt
ccaaa---------rtccaagcattgcaatatatgtgaccggtgtgttgcccggtttgat
catcactgtggatggatgaataattgtataggggagagaaacactaggtacttcgtggct
tttcttctttggcatttccttctttgtgtatatggagctgttgccattagtttgatcctt
gctagtaggctgaaagaaatga--aagttgtacattttttgacagcctactatggtgttg
aaaattcattcataggcttagctccacatgtctc----acag------------------
------------------------------------------------------------
------------------------------------------------------------
---------------------------------------------------
>PAFTOL004627
tgccatggcttagtcactctgttggtattggtctccttcttctgtgggcartggcctatt
tttcagggcacttttgtcgaaaagctccattacttcctcaccttcggtgcctatgactac
ttcctgagatttgtggggtgggtctgtggagatcggggcacaaatgtggttctgtctgtc
gagtattactgttgctatcgacctaaccctattttgcaggtcacctatcttgcaatactt
ggtgcaacattctacttcattgttgattcctcmtttgcata---tattcctaactattat
ctgggtgaaattcacar------------------------------ccttgtgctattt
gtgctgactagcttttctgatcctgggactgtcaaggctgagaacgtttctcagtatatt
tctgcatatccgtatgacaatatcatatattcagagaaagaatgccctacttgcaaaatt
ccaar---------atccaagcattgcaatatatgtgaccggtgtgttgcccggtttgat
catcactgtggatggatgaataattgtattggggagagaaacactgggtacttcgtggct
tttcttctctggcatttccttatgtgtgtatatggaactgttgccattagtttgattctt
gctagtaggttgaaagaaatga--aagttgtacattttttgacagcctactatggtgttg
aaaattcattcacaggcttagctccacatgttgc----acag------------------
------------------------------------------------------------
------------------------------------------------------------
---------------------------------------------------
>PAFTOL004629
tgccatggcttagtcactctgttggtattggtctccttcttctgtgggcaatggcctatt
tttcagggcacttttgtcgaaaagctccattacttcctcacctttggtgcctatgactac
ttcctgagatttgtggggtgggtctgtggagatcggggcacaaatgtggttctgtctgtc
gagtattactgttgctatcgacctaaccctattttgcaggtcacctatcttgcaatactt
ggtgcaacattctacttcattgttgattcctcatttgcata---tattcctaactattat
ctgggtgaaattcacaa------------------------------ccttgtactttty
gtgctgactagcttttctgatcctgggattgtcaatgctgagaacgtttctcagtatatt
tctgcatatccgtatgacaacatcatatattcagagaaagaatgccctacttgcaaaatt
ccaaa---------atccaagcattgcaatatatgtgaycgstgtgttgcccggtttgat
catcactgtggatggatgaataattgtataggggagagaaacactaggtactttgtggtt
tttcttctctggcatttccttctttgtgtatatggagctgttgccattagtttgattctt
gctagtaggctgaaagaaatga--aagttgtacattttttgacagcctactatggtgttg
aaaattcattcacaggcttagctccacatgtctc----acag------------------
------------------------------------------------------------
------------------------------------------------------------
---------------------------------------------------
>PAFTOL004631
------------------------------------------------------cctatt
tttcggggcacttttgtcgaaaagctccattacttcytcaccttcggtgcctatgactac
ttcctgagatttgtggggtgggtctgtggagatcggggcacaaatgtggttctgtctgtc
gagtattactgttgctatcgacctaaccctattttgcaggtt------------------
---------------------------------ttcccata---tattcctaactattat
ctgggtgaagttcacaa------------------------------ccttgtattattt
gtgctgactagcttttctgatcctgggattgtcaaggcagagaatgtttctcagtatatt
tctgcatatccgtatgacaatgtcatatattcagagaaagaatgccctacttgcaaaatt
ccaaa---------atccaagcattgcaatatatgtgaccggtgtgttgcccggtttgat
catcactgtggatggatgaataattgtataggggagagaaacactaggtacttcgtggct
tttcttctctgg------------------------------------------------
------------------------------------------------------------
------------------------------------------------------------
------------------------------------------------------------
------------------------------------------------------------
---------------------------------------------------
>PAFTOL004632
tgccatggcttagtcactctgttggtattggtctccttcttctgtgggcaatggccgatt
tttcagggcacttttgtcgaaaagctccattacttccttacctttggtgcctatgactac
ttcctgagatttgtggggtgggtctgtggagatcggggcacaaatgtggttctgtctgtc
gagtattactgttgctatcgacctaaccctattttgcaggtcacctatcttgcaatactt
ggtgcaacattctacttcattgttgattcctcrtttgcata---yattcctaactattat
ctgggtgaaattcacaa------------------------------ccttgtacttttt
gtgctgactagcttttctgatcctgggactgtcaaggctgagaacgtttctcagtatatt
tctgcatatccgtatgacaatatcatatattcagagaaagaatgccctacttgcaaaatt
ccaaa---------atccaagcattgcaatatatgtgaycggtgtgttgcccggtttgat
catcactgtggatggatgaataatygtataggggagagaaacactaggtacttcgtggct
tttcttctctggcatttccttctttgtgtatatggagctgttgccattagtttgatcctt
gctagtaggctgaaagaaatga--aasttgtacatkttttgacagcctactatggtgttg
aaaattcattcataggcttagctccacatgtctc----acag------------------
------------------------------------------------------------
------------------------------------------------------------
---------------------------------------------------
>PAFTOL004633
tgccatggcttagtcactctgctggtattggtctctttcttctgygggcaatggccgatt
tttcagggcacttttatcgaaamgctccattacttcctcaccttcggtgcctatgactac
ttcckgagatttgtggggtgggtctgtggagatcggggcacaaatgtggttctgtctgtc
gagtattactgttgctatcgacctaaccctattttgcaggtcacctaccttgcaatactt
ggtgcaacattctacttcattgttgattcctcatttgcata---tattcctaactattat
ctgggtgaaatgcacaa------------------------------ccttgtacttttt
gtgctgactagcttttctgatcctgggactgtcaaggctgagaacgtttctcagtatatt
tctgcatatccgtatgacaatattatatattcagagaaagaatgccctacttgcaaaatt
ccaaa---------atctaagcattgcaatatatgtgaccggtgtgttgcccggtttgat
catcactgtggatggatgaataattgtataggggagagaaacactaggtactttgtggct
tttcttctctggcatttccttctttgtgtatatggagctgttgccattagtttgattctt
gctagtaggctgaaagaaatga--aagttgtacattttttgacagcttactatggtgttg
aaaattcattcacaggcttagctccacatgtctc----acag------------------
------------------------------------------------------------
------------------------------------------------------------
---------------------------------------------------
>PAFTOL004634
tgccatggcctagtcactctgttggtattggtctccttcttctgtgggcaatggcctatt
tttcrgggcacttttgtcgaaaagctccattacttcytcaccttcggtgcctatgactac
ttcctgagatttgtggggtgggtctgtggagatcggggcacaaatgtggttctgtctgtc
gagtattactgttgctatcgacctaaccctatyttgcaggtcacctatcttgcaatactt
ggtgcaacattctacttcattgttgattcctcatttgcata---tattcctaactattat
ctgggtgaaattcacaa------------------------------ccttgtrcttttt
gtgctgactagcttttctgatcctgggactgtcaaggctgagaacgtttctcagtatatt
tctgcatatccgtatgacaatatcatatattcagagaargaatgccctacttgcaaaatt
ccaaa---------atccaagcattgcaatatatgtgaccggtgtgttgcccggtttgat
catcactgtggatggatgaataattgtataggggagagaaacactaggtactttgtggct
tttcttctctgg------------------------------------------------
------------------------------------------------------------
------------------------------------------------------------
------------------------------------------------------------
------------------------------------------------------------
---------------------------------------------------
>PAFTOL004635
------------------------------------------------------------
------------------------------------------------------------
------------------------------------------------------------
------------------------aaccctattttgcaagtcacctatcttgcaatactt
ggtgcaacattctacttcattgttgattcctcatttgcata---tattcctaactattat
ctgggtgaaattcacaa------------------------------ccttgtayttttt
gtgctgactagcttttctgatcctrggactgtcaaggctgagaacgtytctcagtatatt
tctgcatatccgtatgacmatatcatatattcagagaaagaatgcccyacttgcaaaatt
ccaaaacctgcaagatccaagcattgcaatatatgtgaccggtgtgttgctcggtttgat
catcactgtggatggatgaataattgtatagrggagagaaacactagatacttcgtggct
tttcttctctggcatttccttctttgtgtatatggagctgttaccattggtttgattctt
gctagtaggctgaaagaactga--aagttgtacattttttgacagcttactatgttgttg
aaaattcattcacaggcttagctccacatgtctc----acagtggctgtta---------
------------------------------------------------------------
------------------------------------------------------------
---------------------------------------------------
>PAFTOL004636
tgccatggcttagtcactctgttggtattggtctccttcttctgtgggcaatggcctatt
ttccagggcacttttgtcgaaaagctccattacttcctcaccttcggtgcctatgactac
ttcctgagatttgtggggtgggtctgtggagatcggggcacaaatgtggttctgtctgcc
gagtattactgttgctatcgacctaaccctatyttgcaggtcatgtatcttgcaatactt
ggtgcaacattctacttcattgttgattcctcgtttgcata---tattcctaactattat
ctgggtgaaattcacaa------------------------------ccttgtgctattt
gtgctgactagcttttctgatcctgggactgttaaggctgagaacgtttctcagtatatt
tctgcatatccatatgacaatatcatatattcagagaaagaatgccctacttgcaaaatt
ccaar---------atccaagcattgcaatatatgtgaccggtgtgttgcccggtttgat
catcactgtggatggatgaataattgtattggggagagaaacactgggtacttcgtggct
tttcttctctggcatttccttctgtgtgtatatggagctgttgccattagtttgattctt
gctagtaggttgaaagaaatga--aagttgtacattttttgacagcctactatggtgttg
aaaattcattcataggcttagctccacatgttgc----acag------------------
------------------------------------------------------------
------------------------------------------------------------
---------------------------------------------------
>PAFTOL004637
tgccatggattaatcacgctgttggtattggtctccttcttctgtgggcaatggccgatt
tttcagggcactttcgtcgaaaagctccattacttcctcaccttcggtgcctatgactac
ttcctgagatttgtggggtgggtttgtggagatcggggcacaaatgcggttctttctatc
gagtattactgttgctatcgacctaaccctattttgcaggtcatctatcttgcaatactt
ggtgcaacattctactttattgttgattcctcatttgcata---tattccyaattattat
mtgggtgaarttcacaa------------------------------ccttgtacttttt
gtgctgactagcttttctgatcctggaactgtcaaggctgagaacgtttctcagtatatt
tctgcgtatccctatgacaatatcatatattcagagaaagaatgccctacttgcaaaatt
ccaaa---------atccaagcattgcaacatatgtgaccgctgtgttgcccggtttgat
catcactgtggatggatgaataattgtataggggagagaaacactrggtacttcatggct
ttccttctcwggcatttccttctttgtgtatatggagcagttgccattagtttgattctt
gctagtaggctgaaagaaatga--aagttatacgttttttgacagcctactatggtgttg
aaaattcattcatagggttggctccatatgttgc----acag------------------
------------------------------------------------------------
------------------------------------------------------------
---------------------------------------------------
>PAFTOL004638
tgccatggcttagtcactctgttggtattggtctccttcttctgtgggcaatggcctrtt
tttcagggcacttttgtcgaaaagctccattacttcctcaccttcggtgcctatgactac
ttcctgagatttgtggggtgggtctgtggagatcggggcacaaatgcggttctgtctgtc
gartattactgttgctatcgacctaaccctattttgcaggtcacctatcttgcaatactt
ggtgcaacattctacttcattgttgattcctcatttgcata---tattcctaactattat
ctgggtgaagttcacaa------------------------------ccttgtactattt
gtgctgactagcttttctgatcctgggattgtcaaggcagagaatgtttctcagtatatt
tctgcatatccgtatgacaatgtcatatattcagagaaagaatgccctacttgcaaaatt
ccaar---------atccaagcattgcaatatatgtgaccggtgtgttgcccggtttgat
catcactgtggatggatgaataattgtataggggagagaaacacgaggtacttcgtggct
tttcttctctggcatttccttctttgtgtatatggagctgttgccattagtttgattctt
gctagtaggttgaaagaaatga--aagttgtacattttytgacagcctactatggtgttg
aaaattcattcataggcttagctccacatgtttc----acag------------------
------------------------------------------------------------
------------------------------------------------------------
---------------------------------------------------
>PAFTOL004639
tgccacggcttagttactctgttggtattggtctccttcttctgtgggcaatggccgatt
tttcagggcacttttgtcgagaagctccattacttccttacctttggtgcctatgactac
ttcctgagatttgtggggtgggtctgtggagatcggggcacaaatgtggttctgtctgtc
gagtattactgttgctatcgacctaaccctattttgcaggtcacctatcttgcaatactt
ggtgcaacattctacttcattgttgattcctcatttgcata---tattcctaactattat
ctgggtgaaattcacar------------------------------ccttgtacttttt
gtgctgactagcttttctgatcctgggactgtcaaggctgagaacgtttctcagtatatt
tctgcatatccatatgacaatatcatatatttagagaaagaatgccctacttgcaaaatt
ccaaa---------atccaagcattgcaatatatgtgaccggtgtgttgcccggtttgat
catcactgtggatggatgaataattgtataggggagagaaacactaggtacttcgtggct
tttcttctctggcatttccttctttgtgtatatggagctgttgccattagtttgatcctt
gctagtaggctgaaagaaatga--aagttgtacattttttgacagcctactatggtgttg
aaaattcattcataggc-------------------------------------------
------------------------------------------------------------
------------------------------------------------------------
---------------------------------------------------
>PAFTOL004640
tgccatggcttagtcactctgttggtattggtctccttcttttgtgggcaatggccgatt
tttcagggcacttttgtcgaaaagctccattacttcctcaccttcggtgcctatgactac
ttcctgagatttgtggggtgggtctgtggagatcggggcacaaatgtggttctgtctgtc
gagtattactgttgctatcgacctaaccctattttgcaggtcacctatcttgcaatactt
ggtgcaacattctacttcatagttgattcctcatttgcata---tattcctaactattat
ctgggtgaaattcacaa------------------------------ccttgtacttttt
gtgctgactagcttttctgatcctgggactgtmaaggctgagaacgtttctcagtatatt
tctgcatatccgtatgacaatatcatatattcagagaaagaatgccctacttgcaaaatt
ccaar---------atccaagcattgcaatatatgtgaccggtgtgttgcccggtttgat
catcactgtggatggatgaataattgtataggggagagaaacactaggtacttcgtggct
tttcttctctggtatctttgttat------------------gtcatt------------
------------------------------------------------------------
------------------------------------------------------------
------------------------------------------------------------
------------------------------------------------------------
---------------------------------------------------
>PAFTOL004642
tgccatggcttagtcactctgttggtattggtctccttcttctgtgggcaatggcctatt
tttcagggcacttttgtcgaaaagctccattacttcctcaccttcggtgcctatgactac
ttcctgagatttgtggggtgggtctgtggagatcggggcacaaatgtggttctgtctgtc
gagtattactgttgctatcgacctaaccctattttgcaggtcacctatcttgcaatactt
ggtgcaacattctacttcattgttgattcctcatttgcata---tattcctaactattat
ctgggtgaagttcacaa------------------------------ccttgtcctattt
gttctgactagcttttctgatcctgggattgtcaaggctgagaatgtttctcagtatatt
tctgcatatccatatgacaatatcatatattcagagaaagaatgccctacttgcaaaatt
ccaar---------atccaagcattgcaatatatgtgaccggtgtgttgcccggtttgat
catcactgtggatggatgaataattgtataggggagagaaacactaggtacttcgtggct
tttcttctctggcatttccttctttgtgtatatggagctgttgccattagtttgattctt
gctagtaggttgaaagaaatga--aagttgtacattttttgacagcctactatggtgttg
aaaattcattcataggcttagctccgcatgtttc----acag------------------
------------------------------------------------------------
------------------------------------------------------------
---------------------------------------------------
>PAFTOL004644
tgccatggcttagtcactctgttggtagtggtctccttcttctgtgggcaatggccgatt
tttcagggcacttttgtcgaaaagctccattacttcctcaccttcggtgcctatgactac
ttcctgagatttgtggggtgggtctctggagatcggggcacaaatgyggttctgtctgtc
gagtattactgttgctatcracctaaccctattttgcaggtcatctatcttgcaatactt
ggtgcaacattctacttcattgttgattcctcatttgcata---tattcctaactattat
ctgggtgaaattcacaa------------------------------ccttgcacttttt
gtgctgactagcttttctgatcctgggactgtcaaggctgagaacgtttctcagtatatt
tctgcatacccgtatgaccatatcatatattcagagaaagaatgccctacttgcaaaatt
ccaaa---------atccaagcattgcaatatatgtgaccggtgtgttgcccggtttgat
catcactgcggatggatgaataattgtataggggagagaaacactaggtacttcgtggct
tttcttctctggcatttccttctttgtgtatatggagctgttgccattagtttgattctt
gctagtaggctgaaagaaatga--aagttgtacattttttgacagcctactatggtgttg
aaaattcattcacgggcttagctccacatgttgc----acag------------------
------------------------------------------------------------
------------------------------------------------------------
---------------------------------------------------
>PAFTOL004646
tgccatggcttagtcactctgttggtgttggtctccttcttctgtgggcaatggcctatt
tttcagggcacttttgtcgaaaaactccattacttcctcaccttcggtgcctatgactac
ttcctgagatttgtggggtgggtctgtggagatcggggcacaaatgtggtcctgtctgtc
gagtattactgttgctatcgacctaaccctattttgcaggtcacctatcttgcaatactt
ggtgcaacattctacttcattgttgattcctcatttgcata---tattcctaactattat
ctgggtgaagttcacaa------------------------------ccttgtactattt
gtgctgactagcttttctgatcctgggattgtcaaggctgagaatgtttctcagtatatt
tctgcatatccgtatgacaatatcatatattcagagaaagaatgccctacttgcaaaatt
ccaar---------atccaagcattgcaatatatgtgaccggtgtgttgcccggtttgat
catcactgtggatggatgaataattgtataggggagagaaacactaggtacttcgtggct
tttcttctctggcatttccttctttgtgtatatggagctgttgccattagtttgattctt
gctagtaggttgaaagaaatga--aaattgtacattttttgacagcctactatggtgttg
aaaattcattcataggcttagccccacatgtttc----acag------------------
------------------------------------------------------------
------------------------------------------------------------
---------------------------------------------------
>PAFTOL004647
tgccatggcttagtcactctgttggtattggtctccttcttctgtgggcaatggcctatt
tttcagggcacttttatcgaaaagctccattacttcctcaccttyggtgcctatgactac
ttcctgagatttgtggggtgggtctgtggagatcggggcacaaatgtggttctgtctgtc
gagtattactgttgctatcgaccgaaccctattttgcaggtcacctatcttgcaatactt
ggtgcaacattctacttcattgttgattcctcatttgcata---tattcctaactattat
ctgggtgaaattcacaa------------------------------ccttgtactattt
gtgctgactagcttttctgatcctgggactgtcaaggctgagaacgtttctcagtatatt
tgtgcatatccgtatgacaatatcatatattcrgagaaagaatgccctacttgcaaaatt
ccaaa---------atccaagcattgcaatatatgtgaccggtgtgttgcccggtttgat
catcactgtggatggatgaataattgtataggggagagaaacactgggtacttcgtggct
tttcttctatgg------------------------------------------------
------------------------------------------------------------
------------------------------------------------------------
------------------------------------------------------------
------------------------------------------------------------
---------------------------------------------------
>PAFTOL004648
tgccatggcttagtcactctgttggtattggtctccttcttgtgtgggcaatggcckatt
tttgagggcacttttgtcgaaaagctccatcacwtccttacctttggtgcctatgactac
ttcctgagatttgtggggtgggtctgtggagatcggggcacaaatgtggttctgtctgtc
gagtattactgttgctatcgacctaaccctattttgcaggtyacctatcttgcaatactt
ggtgcaacattctacttcattgttgattcctcatttgcata---tattcctaactattat
ctgggtgaaattcacaa------------------------------ccttgtacttttt
gtgctcactagcttttctgatcctggaactgtcaacgctgagaatgtttctcagtatatt
tctgcatatccgtatgacaatatcttatattcagagaaagaatgccctacttgcaaaatt
ccaaa---------atccaagcattgcaatatatgtgaccggtgtgttgcccggtttgat
catcactgtggatggatgaataattgtataggggagagaaacactaggtacttcgtggct
tttcttctctggcatttccttctttgtgtatatggagctrttgccattagtttgatcctt
gctagtaggctgaaagaaatga--aagttgtacattttctgacagcctactatggtgttg
aarattcattcataggcttagctccacatgtctc----acag------------------
------------------------------------------------------------
------------------------------------------------------------
---------------------------------------------------
>PAFTOL004649
tgccatggcttagtcactctgttggtattggtctccttcttctgtgggcaatggcctatt
tttcagggcacttttgtcgaaaagctccattacttcctcaccttcggtgcctatgactac
ttcttgagatttgtggggtgggtctgtggagatcggggcaccaatgtggttytgtctgtc
gagtattactgttgctatcgacctaaccctattttgcaggtyacctatcttgcaatactt
ggtgcaacattctacttcattgttgattcctcatttgcata---tattcctaactattat
ctgggtgaaattcacaa------------------------------ccttgtactattt
gtkctgacwagcttttctgatcctgggactgtcaaggctgagaaygtttctcagtatatt
tctgcatatccatatgacaatrtcatatattcagagaaagaatgccctacttgcaaaatt
ccaaa---------atccaagcattgcaatatatgtgaccggtgcgtygcccggtttgat
catcactgtggatggatgaataattgtataggggaaagaaacactgggtacttcgtggct
tttcttctctggcatttccttctgtgtgtmtatggagctgttgccattagtttgattctt
gctagtaggttgaaagaawtga--aagttgtacattttttgacagcctactatggtgttg
aaaattcattcayaggcttagctccacatgttgc----rcag------------------
------------------------------------------------------------
------------------------------------------------------------
---------------------------------------------------
>PAFTOL004652
tgccatggcttagtcactctgttggtattggtctccttcttctgtgggcaatggcctatt
tttcagggcacttttgtcgaaaagctccattacttcctcaccttcggtgcctatgactac
ttcctgagatttgtggggtgggtctgtggagatcggggcacaaatgtggttctgtctgtc
gagtattactgttgctatcgacctaaccctattttgcaggtcacctatcttgcaatactt
ggtgcaacattctacttcattgttgattcctcatttgcata---tattcctaactattat
ctgggtgaagttcacaa------------------------------ccttgtactattt
gtgctgactagcttttctgatcctgggattgtcaaggcagagaatgtttctcagtatatt
tctgcatatccgtatgacaatgtcatatattcagagaaagaatgccctacttgcaaaatt
ccaar---------atccaagcattgcaatatatgtgaccggtgtgttgcccggtttgat
catcactgtggatggatgaataattgtataggggagagaaacactaggtacttcgtggct
tttcttctctggcatttccttctttgtgtwtatggagctgttgccattagtttgattctt
gctagtaggttgaaagaaatga--aagttgtacattttttgacagcctactatggtgttg
aaaattcattcataggcttagctccacatgtttc----acag------------------
------------------------------------------------------------
------------------------------------------------------------
---------------------------------------------------
>PAFTOL004653
tgccatggcttagtcactctgttggtattggtctccttcttctgygggcaatggcctatt
tttcagggcacttttgtcgaaaagctccattacttcctcaccttcggtgcctatgactac
ttcctgagatttgtggggtgggtctgtggagatcggggcacaaatgtggttctgtctgtc
gagtattactgttgctatcgacctaaccctattttgcaggtyacctatcttgcaatactt
ggtgcaacattctacttcattgttgattcctcatttgcata---tattcctaactattat
ctgggtgaagttcacaa------------------------------ccttgtactattt
gtkctgactagcttttctgatcctgggattgtcaaggctgagaatgtttctcagtatatt
tctgcatatccgtatgacaatatcatatattcagagaaagaatgccctacttgcaaaatt
ccaar---------atccaagcattgcaatatatgtgaccggtgtgttgcccggttcgat
catcactgtggatggatgaataattgtataggggagagaaacactaggtacttcgtggct
tttcttctctggcatttccttctttgtgtatatggagctgttgccattagtttgattctt
gctagtaggttgaaagaaatga--aagttgtatattttttgacagcctactatggtgttg
aaaattcattcataggcttagctccacatgtttc----acag------------------
------------------------------------------------------------
------------------------------------------------------------
---------------------------------------------------
>PAFTOL004654
tgccatggcttagtcactctgttggtattggtctccttcttctgtgggcaatggcctatt
tttaagggcacttttgtcgaaaagctccattacttcctcaccttcggtgcctatgactac
ttgctgagatttgtggggtgggtctgtggagatcggggcacaaatgtggttctgtctgtc
gagtattactgttgctatcgaccaaaccctattttgcaggtcacctatcttgcaatactt
ggtgcaacattctacttcattgttgattcctcatttgcata---tattcctaactattat
ctgggtgaaattcacaa------------------------------ccttgtactattt
gtgctgactagcttttctgatcctgggactgtcaaggctgagaacgtttctcagtatatt
tctgcatatccatatgayaatatcatatattcagagaaagaatgccctacttgcaaaatt
ccaaa---------atccaagcattgcaatatatgtgaccggtgcgttgcccggtttgat
catcactgtggatggatgaataattgtataggggagagaaacactgggtacttcgtggct
tttcttctctggcattttcttctgtgtgtatatggagctgttgccattagtttgattctt
gctagtaggttgaaagaaatga--aagttgtacattttttgacagcctactatggtgttg
aaaattcattcacaggcttagctccacatgttgc----acag------------------
------------------------------------------------------------
------------------------------------------------------------
---------------------------------------------------
>PAFTOL004657
tgccatggcttgatcactctgttggtgttggtctccttcttctgtgggcaatggccgatt
tttaagggcacttttgtcgaaaagctccatcacttcctcaccttcggtgcctatgactgc
ttcctgagatttgtggggtgggtatgtggagatcggggcacaaatgccgttctctctgtc
gagtattactgttgctatcgacctaaccctattttgcaggtcatctatcttgcaatactt
ggtgcaacattctacttcattgttgattcctcgtttgcata---tattcctaattattat
ctgggtgaaattcacaa------------------------------ccttgtacttttt
gtgctgactagcttttctgatcctggaactgtcaaggctgagaacgtttctcagtacatc
tctgcatatccatatgacaatatcatatattcagagaaagaatgccctacttgcaaaatt
tcaaa---------atccaagcattgcaatatatgtgaccgctgtgttgcccggtttgat
catcactgtggatggatgaataattgtataggggagaggaacactaggtactttgtggct
ttccttctctggcatttccttctttgtgtatatggagctgttgccattggtttgattctt
gctagtaggctgaaagaaatga--aagttgtacattttttgacagcctactatggtgttg
aaaattcattcataggcttagctccgcatgttgc----acag------------------
------------------------------------------------------------
------------------------------------------------------------
---------------------------------------------------
>PAFTOL004658
ta----------------------------------------------------------
---------------------------tgctatttctttg--------------------
------------------------------------------------------------
------------------------------gtcttgcaggtcacctatcttgcaatactt
ggtgcaacattctacttcattgttgattcctcatttgcata---tattcctaactattat
ctgggtgaaattcacaa------------------------------ccttgtactattt
gtgctgactagcttttctgatcctgggactgtcaaggctgagaacgtttctcagtatatt
tctgcatatccatatgacaatatcatatattcagagaaagaatgccctacttgcaaaatt
ccaaa---------atccaagcattgcaatatatgtgaccggtgcgttgcccggtttgat
catcactgtggatggatgaataattgtataggggagagaaacactgggtacttcgtggct
tttcttctctgg------------------------------------------------
------------------------------------------------------------
------------------------------------------------------------
------------------------------------------------------------
------------------------------------------------------------
---------------------------------------------------
>PAFTOL004660
------------------------------------------------------------
------------------------------------------------------------
------------------------------------------------------------
------------------------------------------------------------
------------------------------------------------------------
---------------gg------------------------------ccttgtactattt
gtgctgactagcttttctgatcctgggactgtcaaggctgagaacgtttctcagtatatt
tctgcatatccatatgacaatatcatatattcagagaaagaatgccctacttgcaaaatt
ccaaa---------atccaagcattgcaatatatgtgaccggtgcgttgcccggtttgat
catcactgtggatggatgaataattgtataggggagagaaacactgggtacttcgtggct
tttcttctctgg------------------------------------------------
------------------------------------------------------------
------------------------------------------------------------
------------------------------------------------------------
------------------------------------------------------------
---------------------------------------------------
>PAFTOL004661
tgccatggcttaatcactctgttggtgctggtctccttcttctgtggacaatggccgatt
tttcagggcacttttgtcgaaaagctccattacttcctcaccttcggtgcctatgactgc
ttcctgagatttgtggggtgggtatgtggagatcggggcacaaatgccgttctctctgtc
gagtattactgttgctatcgacctaaccctattttgcaggtcatctatcttgcaatactt
ggtgcaacattctacttcattgttgattcctcatttgcata---tattcctaattattat
ctgggtgaaattcacaa------------------------------ccttgtacttttt
gtgctgactagcttttctgatcctggaactgtcaaggctgagaacgtttctcagtacatc
tctgcatatccatatgacaatatcatatattcagagaaagaatgccctacttgcaaaatt
tcaaa---------atccaagcattgcaatatatgtgaccgctgtgttgcccggtttgat
catcactgtggatggatgaataattgtataggggagaggaacactaggtactttgtggct
ttccttctctggcatttccttctttgtgtatatggagctgttgccattggtttgattctt
gctagtaggctgaaagaaatga--aagttgtacattttttgacagcctactatggtgttg
aaaattcattcataggcttagctccgcatgttgc----acag------------------
------------------------------------------------------------
------------------------------------------------------------
---------------------------------------------------
>PAFTOL004662
tgccatggcttagtcactctgttggtattggtctccttcttctgtgggcaatggcctatt
tttcagggcacttttatcgaaaagctccattacttcctcaccttcggtgcctatgactac
ttcctgagatttgtggggtgggtctgtggagatcggggcacaaatgtggttctgtctgtc
gagtattactgttgctatcgacctaaccctattttgcaggtcacctatcttgcaatactt
ggtgcaacattctacttcattgttgattcctcatttgcata---tattcctaactattat
ctgggtgaaattcacaa------------------------------ccttgtgctattt
gtgctgactagcttttctgatcctgggactgtcaaggctgagaacgtttctcagtatatt
tctgcatatccgtatgacaatatcatatattcagagaaagaatgccctacttgcaaaatt
ccaaa---------atccaagcattgcaatatatgtgatcggtgtgttgcccggtttgat
catcactgtggatggatgaataattgtattggggagagaaacactgggtacttcgtggct
tttcttctctggcatttccttctgtgtgtatatggagctgttgccattagtttgattctt
gctagtaggttgaaagaaatga--aagttgtacattttttgacagcctactatggtgttg
aaaattcattcataggcttagctccacatgttgc----acag------------------
------------------------------------------------------------
------------------------------------------------------------
---------------------------------------------------
>PAFTOL004664
tgccatggcttagtcactctgttggtattggtctccttcttctgtgggcaatggcctatt
tttcggggcacttttgtcgaaaagctccattacttcctcaccttcggtgcctatgactac
ttcctgagatttgtggggtgggtctgtggagatcggggcacaaatgtggttctgtctgtc
gagtattactgttgctatcgacctaaccctattttgcaggtcacctatcttgcaatactt
ggtgcaacattctacttcattgttgattcctcatttgcata---tattcctaactattat
ctgggcgaagttcacaa------------------------------ccttgtactattt
gtgctgactagcttttctgatcctgggattgtcaaggctgaraatgtttctcagtatatt
tctgcatatccgtatgacaatatcatatattcagagaaagaatgccctacttgcaaaatt
ccaaa---------atccaagcattgcaatatatgtgaccggtgtgttgcccggtttgat
catcactgtggatggatgaataattgtataggggagagaaacactaggtacttcgtggct
ttycttctctgg------------------------------------------------
------------------------------------------------------------
------------------------------------------------------------
------------------------------------------------------------
------------------------------------------------------------
---------------------------------------------------
>PAFTOL004665
------------------------------------------------------------
------------------------------------------------------------
------------------------------------------------------------
------------------------------gtcttgcaggtcacctatcttgccatactt
ggtgcaacattctacttcattgttgattcctcatttgcata---tattcctaactattat
ctgggtgaaattcacaa------------------------------ccttgtacttttt
gtgctgactagcttttctgatcctggaactgtcaacgctgagaacgtttctcagtatatt
tctgcatatccgtatgacaatatcttatattcagagaaagaatgccctacttgcaaaatt
ccaaa---------atccaagcattgcaatatatgtgaccggtgtgttggccggtttgat
catcactgtggatggatgaataattgtataggggagagaaacactaggtacttcgtggct
tttcttctctgg------------------------------------------------
------------------------------------------------------------
------------------------------------------------------------
------------------------------------------------------------
------------------------------------------------------------
---------------------------------------------------
>PAFTOL004666
tgccatggcttagtcactctgttggtattggtctccttcttctgtgggcaatggcctatt
tttcagggcacttttgtcgaaaagctccattacttcctcaccttcggtgcctatgactac
ttcctgagatttgtggggtgggtctgtggagatcggggcacaaatgtggttctgtctgtc
gagtattactgttgctatcgacctaaccctattttgcaggtcacctatcttgcaatactt
ggtgcaacattctacttcattgttgattcctcatttgcata---tattcctaactattat
atgggtgaagttcacaa------------------------------ccttgtactattt
gtgctgactagcttttctgatcctgggattgtcaaggctgagaatgtttctcagtatatt
tctgcatatccgtatgacaatatcatatattcagagaaagaatgccctacttgcaaaatt
ccaaa---------atccaagcattgcaatatatgtgaccggtgtgttgcccggtttgat
catcactgtggatggatgaataattgtataggggagagaaacactaggtacttcgtggct
tttcttctctggcatttccttctttgtgtatatggagctgttgccattagtttgattctt
gctagtaggttgaaagaaatga--aagttgtacattttttgacagcctactatggtgttg
aaaattcattcataggcttagctccacatgtttc----acag------------------
------------------------------------------------------------
------------------------------------------------------------
---------------------------------------------------
>PAFTOL004667
tgccatggcttagtcactctgttggtattggtctccttcttctgtgggcaatggcctatt
tttcagggcacttttgtcgaaaagctccattacttcctcaccctcggtgcctatgactac
ttcctgagatttgtggggtgggtctgtggagatcggggcacaaatgtggttctgtctgtc
gagtattactgttgctatcgacctaaccctattttgcaggtcacctatcttgcaatactt
ggtgcaacattctacttcattgttgattcctcatttgcata---tattcctaactattat
atgggtgaagttcacaa------------------------------ccttgtactattt
gtgctgactagcttttctgatcctgggattgtcaaggctgagaatgtttctcagtatatt
tctgcatatccgtatgacaatatcatatattcagagaaagaatgccccacttgcaaaatt
ccaaa---------atccaagcattgcaatatatgtgaccgttgtgttgcccggtttgat
catcactgtggatggatgaataattgtataggggagagaaacactaggtacttcgtggct
tttcttctctggcatttccttctttgtgtatatggagctgttgccattagtttgattctt
gctagtaggttgaaagaaatga--aagttgtacattttttgacagcctactatggtgttg
aaaattcattcataggcttagctccacatgtttc----acag------------------
------------------------------------------------------------
------------------------------------------------------------
---------------------------------------------------
>PAFTOL004668
tgccatggcttagtcactctgttggtattggtctccttcttctgtgggcaatggcctatt
tttcagggcacttttgtcgaaaagctccattacttcctcaccttcggtgcctatgactac
ttcctgagatttgtggggtgggtctgtggagatcggggcacaaatgtggttctgtctgtc
gagtattactgttgctatcgacctaaccctattttgcaggtcacctatcttgcaatactt
ggtgcaacattctacttcattgttgattcctcatttgcata---tattcctaactattat
ctgggtgaagttcacaa------------------------------ccttgtactattt
gtgctgactagcttttctgatcctgggattgtcaaggctgagaaygtttctcagtatatt
tctgcatatccgtatgacaatatcatatattcagagaaagaatgccctacttgcaaaatt
ccaaa---------atccaagcattgcaatatatgtgaccggtgtgttgcccggtttgat
catcactgtggatggatgaataattgtataggggagagaaacactaggtayttcgtggct
tttcttctctggcatttccttctttgtgtatatggagctgttgccattggtttgattctt
gctagtaggttgaaagaaacga--aagttgtacattttttgacagcctactatggtgttg
aaaattcattc-------------------------------------------------
------------------------------------------------------------
------------------------------------------------------------
---------------------------------------------------
>PAFTOL005024
tgccatggcttagtcactctgttggtattggtctccttcttctgtgggcaatggcctatt
tttcagggcacttttgtcgaaaagctccattacttcctcaccttcggtgcctatgactac
ttcctgagatttgtggggtgggyctgtggagatcggggcacaaatgtggttctgtctgtc
gagtattactgttgctatcgacctaaccctattttgcaggtcacctatcttgcaatactt
ggtgcaacattctacttcattgttgattcctcatttgcata---tattcctaactattat
ctgggtgaagttcacaa------------------------------ccttgtactmttt
gtgctgactagcttttctgatcctgggattgtcaaggctgagaacgtttctcagtatatt
tctgcatatccgtatgacaatatcatatattcagagaaagaatgccctacttgcaaaatt
ccaaa---------atccaagcattgcaatatatgtgaccggtgtgttgcccggtttgat
catcactgtggatggatgaataattgtataggggagagaaacactaggtacttcgtggct
tttcttctctggcatttccttctttgtgtatatggagctgttgccattggtttgattctt
gctagtaggttgaaagaaacga--aagttgtacattttttgacagcctactatggtgttg
aaaattcattcataggcttagctccacatgtttc----acag------------------
------------------------------------------------------------
------------------------------------------------------------
---------------------------------------------------
>PAFTOL005025
tgccatggcttagtcactctgttggtattggtctccttcttttgtgggcaatggccaatt
tttcagggcacttttgtcgaaaagctccattacttccttaccttcggtgcctatgactac
ttcctgagatttgtggggtgggtctgtggagatcggggcacaaatgtggttctgtctgtc
gagtattactgttgctatcgacctaaccctattttgcaggtcacctatcttgcaatactt
ggtgcaacattctacttcattgttgattcctcatttgcata---tattcctaactattat
ctgggtgaaattcacaa------------------------------ccttgtacttttt
gtgytgactagcttttctgatcctgggactgtcaaggctgagaacgtttctcartatatt
tctrcatatccgtatgacaatatcatatattcrgagaaagaatgccctacttgcaaaatt
ccaaa---------atccaagcattgcaatatatgtgaccggtgtgttgcccggtttgat
catcactgtggatggatgrataattgtataggggagaraaacactaggtacttcgtggct
tttcttctctggcatttccttctttgtgtatatggagctgttgccattagtttgatcctt
gctagtaggctgaaagaaatga--aagttgtacattttttgacagcctactatggtgttg
aaaattcattcataggcttagctccacatgtctc----acag------------------
------------------------------------------------------------
------------------------------------------------------------
---------------------------------------------------
>PAFTOL005026
------------------------------------------------------------
------------------------------------------------------------
------------------------------------------------------------
------------------------------gtcttgcaggtcacctatcttgcaatactt
ggtgcaacattctacttcattgttgattcctcatttgcata---tattcctaactattat
ctgggtgaaattcacaa------------------------------ccttgtacttttt
gtgctgactagcttttctgatcctgggactgtcaaggctgagaacgtttctcagtatatt
tctgcatatccgtatgacaatatcatatattcagagaaagaatgccctacttgcaaaatt
ccaaa---------atccaagcattgcaatatatgtgaccggtgtgttgcccggtttgat
catcactgtggatggatgaataattgtataggggagagaaacactaggtacttcgtggct
tttcttctctgg------------------------------------------------
------------------------------------------------------------
------------------------------------------------------------
------------------------------------------------------------
------------------------------------------------------------
---------------------------------------------------
>PAFTOL005035
tgccatggcttagtcactctgttggtattggtctccttcttctgtgggcaatggcctatt
tttcagggcacttttgtcgaaaagctccattacttcctcaccttcggtgcctatgactac
ttcctgagatttgtggggtgggtctgtggagatcggggcacaaatgtggttctgtctgtc
gagtattactgttgctatcgacctaaccctattttgcaggtcacctatcttgcaatactt
ggtgcaacattctacttcattgttgattcctcatttgcata---tattcctaactattat
ctgggtgaagttcacaa------------------------------ccttgtactattt
gtgctgactagcttttctgatcctgggaytgtcaaggctgagaatgtttctcagtatatt
tctgcatatccgtatgacaatatcatatattcagagaaagaatgccctacttgcaaratt
ccaaa---------atccaagcattgcaatatatgtgaccggtgtgttgcccggtttgat
catcactgtggatggatgrataattgtataggggagagaaacactaggtacttcgtggct
tttcttctctgg------------------------------------------------
------------------------------------------------------------
------------------------------------------------------------
------------------------------------------------------------
------------------------------------------------------------
---------------------------------------------------
>PAFTOL005042
tgccatggcttagtcactctgttggtattggtctccttcttctgtgggcaatggccgatt
tttcagggcacttttgtcgaaaagctccattacttccttacctttggtgcctatgactac
ttcctgagatttgtggggtgggtctgtggagatcggggcacaaatgtggttctgtctgtc
gaatattactgttgctatcgacctaaccctattttgcaggtcacctatcttgcaatactg
ggtgcaacattctacttcattgttgattcctcatttgcata---tattcctaactattat
ctgggtgaaattcacaa------------------------------ccttgtacttttt
gtgctgactagcttttctgatcctgggactgtcaaggctgagaacgtttctcggtatatt
tctgcatatccgtatgacaatrtcatatattyagagaaagaatgccctacttgcaaaatt
ccaaa---------atccaagcattgcaatatatgtgaccggtgtgttgcccggtttgat
catcactgtggatggatgaataattgtataggggagagaaacactaggtacttcgtggct
tttcttctctgg------------------------------------------------
------------------------------------------------------------
------------------------------------------------------------
------------------------------------------------------------
------------------------------------------------------------
---------------------------------------------------
>PAFTOL005043
tgccatggcgtagtcactctgttggtattggtctccttcttctgtgggcaatggcctatt
tttcagggcacttttgtcgaaaagctccattacttcctcaccttcggtgcctatgactac
ttcctgagatttgtggggtgggtctgtggagatcggggcacaaatgtggttctgtctgtc
gagtattactgttgctatcgacctaaccctattttgcaggtcacctatcttgcaatactt
ggtgcaacattctacttcattgttgattcctcatttgcata---tattcctaactattat
ctgggtgaagttcacaa------------------------------ccttgtactattt
gtgctgactagcttttctgatcctgggattgtcaaggcagagaatgtttctcagtatatt
tctgcatatccgtatgacaatgtcatatattcagagaaagaatgccctacttgcaaaatt
ccaaa---------atccaagcattgcaatatatgtgaccggtgtgttgcccggtttgat
catcactgtggatggatgaataattgtataggggagagaaacactaggtacttcgtggct
tttcttctctggcatttccttctttgtgtatatggagctgttgccattagtttgattctt
gctagtaggttgaaagaaatga--aagttgtacattttttgacagcctactatggtgttg
aaaattcattcataggcttagctccacatgtttc----acag------------------
------------------------------------------------------------
------------------------------------------------------------
---------------------------------------------------
>PAFTOL005047
tgccatggcttagtcactctgttggtattggtctccttcttgtgtgggcaatggccgatt
tttgagggcacttttgtcgaaaagctccatcacttccttacctttggtgcctatgactac
ttcctgagatttgtggggtgggtctgtggagatcggggcacaaatgtggttctgtctgtc
gagtattactgttgctatcgacctaaccctattttgcaggtcacctatcttgcaatactt
ggtgcaacattctacttcattgttgattcctcatttgcata---tattcctaactattat
ctgggtgaaattcacaa------------------------------ccttgtacttttt
gtgctgactagcttttctgatcctggaactgtcaacgctgagaacgtttctcagtatatt
tctgcatatccgtatgacaatatcttatattcagagaaagaatgccctacttgcaaaatt
cgaaa---------atccaagcattgcaatatatgtgaccggtgtgttgcccggtttgat
catcactgtggatggatgaataattgtataggggagagaaacactaggtacttcgtggct
tttcttctctgg------------------------------------------------
------------------------------------------------------------
------------------------------------------------------------
------------------------------------------------------------
------------------------------------------------------------
---------------------------------------------------
>PAFTOL005169
------------------------------------------------------------
------------------------------------------------------------
------------------------------------------------------------
------------------------------gtcttgcaggtcacctatcttgcaatactt
ggtgcaacattgtacttcattgttgattcctcatgtgcata---tattcctaactattat
ctgggctaaattcacaa------------------------------ccttgtacttttt
gtgctgactagcttttctgatcctgggactgtcaaggctgagaacgtttctcagtatatt
tctgcatatccgtatgacaatatcatatattcagagaaagaatgcccwacttgcaaaatt
ccaaa---------atccaagcattgcaayatatgtgaccggtgtgttgcccggtttgat
catcactgtggatggatgrataattgtataggggagagaaacactaggtactttgtggct
tttcttctctgg------------------------------------------------
------------------------------------------------------------
------------------------------------------------------------
------------------------------------------------------------
------------------------------------------------------------
---------------------------------------------------
>PAFTOL007498
tgccatggcttagtcactctgttggtattggtctccttcttctgtgggcaatggccgatt
tttcagggcacttttgtcgaaaagctccattacttcctcaccttcggtgcctatgactac
ttcctgagatttgtggggtgggtctgtggagatcggggcacaaatgtggttctgtctgtc
gagtattactgttgctatcgacctaaccctattttgcaggtcatctatcttgcaatactt
ggtgcaacattctacttcattgttgattcctcatttgcata---tattcctaactattat
ctgggtgaaattcacaa------------------------------ccttgtacttttt
gtgctgactagcttttctgatcctgggactgtcaaggctgagaacgtttctcagtatatt
tctgcatatccgtatgacaatatcatatatttagagaaagaatgccctacttgcaaaatt
ccaaa---------atccaagcattgcaatatatgtgaccggtgtgttgcccggtttgat
catcactgtggatggatgaataattgtataggggagagaaacactaggtacttcgtggct
tttcttctctggcatttccttctgtgtgtatatggagctgttgccattagtttgattctt
gctagtaggctgaaagaaatga--aagttgtacattttttgacagcctactatggtgttg
aaaattcattcacgggcttagctccacatgttgc----acag------------------
------------------------------------------------------------
------------------------------------------------------------
---------------------------------------------------
>PAFTOL008060
------------------------------------------------------cctatt
tttcggggcacttttgttgaaaagctccattacttcctcaccttcggtgcctatgactac
ttcctgagatttgtggggtgggtctgtggagatcggggcacaaatgtggtcctgtctgtc
gagtattactgttgctatcgrcctaaccctattttgcagagggtgaggatttccaaattg
ggcaattgggttttgtttaaactggagccttttgataaatattgtattcctaactattat
ctgggtgaagttcacaa------------------------------ccttgtactattt
gtgctgactagcttttctgatcctgggattgtcaaggctgagaatgtttctcagtatatt
tctgcatatccgtatgacaatatcatatattcagagaaagaatgccctacttgcaaaatt
ccaar---------atccaagcattgcaatatatgtgaccggtgtgttgcccggtttgat
catcactgtggatggatgaataattgtataggggagagaaacactaggtacttcgtggct
tttcttctctggcatttccttctttgtgyatatggagctgttgccattagtttgattctt
gctagtaggttgaaagaaatga--aagttgtacattttttgacag---------------
-------------------------gtatattt---------------------------
------------------------------------------------------------
------------------------------------------------------------
---------------------------------------------------
>PAFTOL008062
tgccatggcttagtcactttgttggtattggtctccttcttctgtgggcaatggcctatt
tttcagggcacttttgtcgaaaagctccattacttcctcaccttcggygcctatgactac
ttcctgagatttgtggggtgggtctgtggagatcggggcacaaatgtggttctgtctgtc
gagtattactgttgctatcgacctaaccctatyttgcaggtcacctatcttgcaatactt
ggtgcaacattctacttcattgttgattcctcatttgcata---tattcctaactattat
ctgggtgaagttcacaa------------------------------ccttgtactattt
gtgctgactagcttttctgatcctgggattgtcaaggctgagaatgtttctcagtatatt
tctgcatatccgtatgacaatatcatatattcagagaaagaatgccctacttgcaaaatt
ccaaa---------atccaagcattgcaatatatgtgaccggtgtgttgcccggtttgat
catcactgtggatggatgaataattgtataggggagagaaacactaggtacttcgtggct
tttcttctctggyatttccttctttgtgtgtatggagctgttgccattagtttgattctt
gctagtaggttgaaagaaatga--aagttgtacattttttgacagcctactatggtgttg
aaaattcattcataggcttagctccacatgtttc----a---------------------
------------------------------------------------------------
------------------------------------------------------------
---------------------------------------------------
>PAFTOL008063
tgccatggcttagtcactctgttggtattggtctccttcttctgtgggcaatggcctatt
tttcagggcacttttgtcgaaaagctccattacttcctcaccttcggtgcctatgactac
ttcctgagatttgtggggtgggtctgtggagatcggggcacaaatgtggtcctgtctgtc
gagtattactgttgctatcgacctaaccctattttgcaggtcacctatcttgcaatactt
ggtgcaacattctacttcattgttgattcctcatttgcata---tattcctaactattay
ctgggtgaagttcacaa------------------------------ccttgtactattt
gtgctgactagcttttctgatcctgggattgtcaaggctgggaatgtttctcagtatatt
tctgcatatccgtatgacaatatcatatattcagagaaagaatgccctacttgcaaaatt
ccaaa---------atccaagcattgcaatatatgtgaccggtgtgttgcccggtttgat
catcactgcggatggatgaataattgtataggggagagaaacactaggtacttygtggct
tttcttctctggcatttccttctttgtgtatatggagctgttgccattagtttgattctt
gctagtaggttgaaagaratga--aagttgtacattttttgacagcctactatggtgttg
aaaattcattcataggcttagctccacatgtttc----acag------------------
------------------------------------------------------------
------------------------------------------------------------
---------------------------------------------------
>PAFTOL008084
tgccatggcttaatcactctgttggtattggtctccttcttctgtgggcaatggccgatt
tttcagggaacttttgtcgaaaagctccattacttcctcaccttcggtgcctatgactgc
ttcctgagatttgtggggtgggtatgtggagatcggggcacaaatgccgttctctctgtc
gagtattactgttgctatcgacctaaccctattttgcaggtcatctatcttgcaatactt
ggtgcaacgttctacttcattgttgattcctcatttgcata---tattcctaattattat
ctgggtgaaattcacaa------------------------------ccttgtacttttt
gtgctgactagcttttctgatcctggaagtgtcaaggctgagaacgtttctcagtacatt
tctgcctatccgtatgacaatatcatatattcagagaaagaatgccctacttgcaaaatt
ccaaa---------atccaagcattgcaatatatgtgaccgctgtgttgcccggtttgat
catcactgtggatggatgaataattgtataggggagaggaacactagrtactttgtggct
ttccttctctggcatttccttctttgtctatatggagctgttgccattagtttgattctt
gctagtaggctgaaagaaatga--aagttgtacattttttgacagcctactatggtgttg
aaaattcattcataggcttagctccgcatgttgc----acag------------------
------------------------------------------------------------
------------------------------------------------------------
---------------------------------------------------
>PAFTOL008417
------------------------------------------------------------
------------------gaaaagctccattacttcctcaccttcggtgcctatgactac
ttcctgagatttgtggggtgggtctgtggagatcggggcacaaatgtggttctgtctgtc
gagtattactgttgctatcgacctaaccctattttgcaggt-------------------
------------------------------------------------------------
--------------tgg------------------------------ccttgtattattt
gtgctgactagcttttctgatcctgggattgtcaaggcagagaatgtttctcagtatatt
tctgcatatccgtatgacaatgtcatatattcagagaaagaatgccctacttgcaaaatt
ccaaa---------atccaagcattgcaatatatgtgaccggtgtgttgcccggtttgat
catcactgtggatggatgaataattgtataggggagagaaacactaggtacttcgtggct
tttcttctctggcatttccttctttgtgtatatggagctgttgccattartttgattctt
gctagtaggttgaaagaaatga--aagttgtacattttttgacag---------------
-------------------------gtatattt---------------------------
------------------------------------------------------------
------------------------------------------------------------
---------------------------------------------------
>PAFTOL008419
------------------------------------ttcttctgtgggcaatggcctatt
tttaagggcacttttgtcgaaaggctccattacttccycaccttcggtgcctatgactac
ttcctgagatttgtggggtgggtctgtggagatcggggcacaaatgtggttctgtctgtc
gagtattactgttgctatcgacctaaccctattttgcaggtcacctatcttgcaatactt
ggtgcaacattctacttcattgttgattcctcatttgcata---tattcctaactattat
ctgggtgaagttcacaa------------------------------ccttgtactattt
gtgctgactagcttttctgatcctgggattgtcaaggctgagaatgtttctcagtatatt
tctgcatatccgtatgacaatatcatatattcagagaaagaatgccctacttgcaaaatt
ccaaa---------atccaagcattgcaatatatgtgaccggtgtgttgcccggtttgat
catcactgtggatggatgaataattgtataggggagagaaacactaggtacttcgtggct
tttcttctctgg------------------------------------------------
------------------------------------------------------------
------------------------------------------------------------
------------------------------------------------------------
------------------------------------------------------------
---------------------------------------------------
>PAFTOL008421
tgccatggcttagtcactctgttggtattggtctccttcttctgtgggcaatggcctatt
tttcagggcacttttgtcgaaaagctccattacttcctcaccttcggtgcctatgactac
ttcctgagatttgtggggtgggtatgtggagatcggggcacaaatgtggttytgtctgtc
gagtattactgttgctatcgacctaaccctattttgcaggtcacctatcttgcaatactt
ggtgcaacattctacttcattgttgactcctcatttgcata---tattcctaactattat
ctgggtgaaattcacaa------------------------------ccttgtgctattt
ctgctgactagcttttctgatcctgggactgtcaaggctgagaacgtttctctgtatatt
tctgcatatccgtatgacaatatcatatattcagagaaagaatgccctacttgcaaaatt
ccaaa---------atccaagcattgcaatatatgtgrccgctgtgttgcccggtttgat
catcactgtggatggatgaataattgtattggggagagaaacactgggtacttcgtggct
tttcttctctggcatttccttctgtgtgtatatggagctgttgccattagtttgattctt
gctagtaggttgaaagaaatga--aagttgtacattttttgacagcctactatggtgttg
aaaattcattcataggcttagctccacatgttgc----gcag------------------
------------------------------------------------------------
------------------------------------------------------------
---------------------------------------------------
>PAFTOL008422
tgccatggcttagtcactctgttggtattggtctccttcttctgtgggcaatggcctgtt
tttcagggcactttcgtcgaaaagctccattacttcctcaccttcggtgcctatgactac
ttcctgagatttgtggggtgggtctgtggagatcggggcacaaatgtggttctgtctgtc
gagtattactgttgctatcgacctaaccctattttgcaggtgctgaggatgaggatactt
ggtgcaacattctacttcattgttgattcctcatttgcata---tattcctaactattat
ctgggtgaaattcacaa------------------------------ccttgtgctattt
gtgctgactagcttttctgatcctgggactgtcaaggctgagaacgtttctcagtatatt
tctgcatatccrtatgacaatatcatatattcagagaaagaatgccctagttgcaaaatt
ccaaa---------atccaagcattgcaatatatgtgaccggtgtgttgcccggtttgat
catcactgtggatggatgaataattgtattggggagagaaacactgggtacttcgtggct
tttcttctctggcatttcyttctgtgtgtatatggagctgttgccattagtttgattctt
gctagtaggttgaaagaaatga--aagttatacattttttgacag---------------
-------------------------gtatattt---------------------------
------------------------------------------------------------
------------------------------------------------------------
---------------------------------------------------
>PAFTOL008423
tgccatggcttagtcactctgttggtattggtctccttcttgtgtgggcaatggccgatt
tttgagggcacttttgtcgaaaagctccattacttccttacctttggtgcctatgactac
ttcctgagatttgtggggtgggtctgtggagatcggggcacaaatgtggttctgtctgtc
gagtattactgttgctatcgacctaaccctattttgcaggtcacctatcttgcaatactt
ggtgcaacattctacttccttgttgattcctcatttgcata---tattcctaactattat
ctgggtgaaattcacaa------------------------------ccttgtacttttt
gtgctgactagcttttctgatcctgggactgtcaacgctgagaacgtttctcagtatatt
tctgcatatccgtatgacaatatcttatattcagagaaagaatgccctacttgcaaaatt
ccaaa---------atccaagcattgcaatatatgtgaccggtgtgttgcccggtttgat
catcactgtggatggatgaataattgtataggggagagaaacactgggtacttcgtggct
tttcttctctggcatttccttctttgtgtatatggagctgttgccattagtttgatcctt
gctagtaggctgaaagaaatga--aagttgtacatgttttgacagcctactatggtgttg
aaaattcattcataggcttagctccacatgtctc----acag------------------
------------------------------------------------------------
------------------------------------------------------------
---------------------------------------------------
>PAFTOL008436
tgccatggcttagtcactctgttggtattggtctccttcttttgtgggcaatggccgatt
tttcagggcacttttgtcgaaaagctccattacttccttaccttcggtgcctatgactac
ttcctgagatttgtggggtgggtctgtggagatcggggcacaaatgtggttctgtctgtc
gagtattactgttgctatcgacctaaccctattttgcaggtcacctatattgcaatactt
ggtgcaacattctacttcattgttgattcctcatttgcata---tattcctaactattat
ctgggtgaaattcacaa------------------------------ccttgtacttttt
gtgctgactagcttttctgatcctgggactgtcaaggctgagaacgtttctcagtatatt
tctgcatatccgtatgacaatatcatatattcagagaaagaatgccctacttgcaaaatt
ccaaa---------atccaagcattgcaatatatgtgaccggtgtgttgctcggtttgat
catcactgtggatggatgaataattgtataggggagagaaacactaggtacttcgtggct
tttcttctctggcatttccttctttgtgtatatggagctgttgccattagtttgatcctt
gctagtaggctgaaagaaatga--aagttgtacaatttttgacagcctactatggtgttg
aaaattcattcataggcttagctccacatgtctc----acag------------------
------------------------------------------------------------
------------------------------------------------------------
---------------------------------------------------
>PAFTOL008439
tgccatggcttaatcactctgttggtattggtctccttcttctgtgggcaatggccaatt
ttycagggcactyttgtcgaraagctccattacttcctcaccktcggtgcctatgactay
ttcctgagatttgtggggtgggtctgtggagatcgaggcacaaatgcagttctgtctgtc
gagtattactgttgctatcgacctaaccctatyttgcaggtcatctatcttgcaatactt
ggtgcaacattctacttcattgttgattcctcatttgcata---tattcctaactattat
ctgggtgaaattcacaa------------------------------ccttgtacttttt
gtgctgactagcttttctgatcctgggactgtcaatgctgagaacgtttctcagtatatt
tctgcatatccgtatgacaatatcatatattcagagaaagaatgccttacttgcaaaatt
ccaaa---------atccaagcattgcaatatatgtgaccggtgtgttgcccggtttgat
catcactgtggatggatgaataattgtataggggagagaaacactgggtactttgttgct
tttcttctctggcatttccttctttgtgtatatggagctgttgccattagtttgattctt
gctagtaggctgaaagaaatga--aagtcgtacattttttgacagcctactacggcgttg
aaaattcattcataggcttagctccacatgttgc----acag------------------
------------------------------------------------------------
------------------------------------------------------------
---------------------------------------------------
>PAFTOL008881
tgccatggcttagtcactctrttggtcttggtctccttcttctgtgggcaatggccgatt
tttcagggcacttttgtcgaaaagctccattacttcctcaccttcggtgcctatgactac
ttcctgagatttgtggggtgggtctgtggagatcggggcacaaatgtggttctgtctgtc
gagtattactgttgctatcgacctaaccctattttgcaggtcatctatctggcaatactt
ggtgcaacattctacttcattrttgattcctcatttgcata---tattcctaactattat
ctgggtgaaattcacaa------------------------------ccttgcacttttt
gtgctgactagcttttctgatcctgggactgtcaaggctgagaacgtttctcagtayatt
tctgcatatccgtgtgaccatatcatatattcagagaaagaatgccctacttgcaaaatc
ccaaa---------atccaagcattgcaatatatgtgaccggtgtgttgcccggtttgat
catcactgtggatggatgaataactgyataggggagagaaacactaggtacttcgtggct
tttcttctctgg------------------------------------------------
------------------------------------------------------------
------------------------------------------------------------
------------------------------------------------------------
------------------------------------------------------------
---------------------------------------------------
>PAFTOL009175
---------------------------------------------gggcaatggccgatt
tttcagggcacttttgtcgaaaagctccattacttccttaccttcggtgcctatgactac
ttcctgaggtttgtggggtgggtctgtggagatcggggcacaaatgtggttctgtctgtc
gagtattactgttgctatcgacctaaccctattttgcagg--------------------
------------------------------------------------------------
----------------g------------------------------ccttgtacttttt
gtgctgactagcttttctgatcctgggactgttaaggctgagaacgtttctcagtatatt
tctgcatatccgtatgacaatatcayatattcagagaaagaatgccctacttgcaaagtt
ccaaa---------atccaagcattgcaatatatgtgaccggtgtgttgcccggtttgat
catcactgtggatggatgaataattgtataggggagagaaacactaggtacttcgtggct
tttcttctctgg------------------------------------------------
------------------------------------------------------------
------------------------------------------------------------
------------------------------------------------------------
------------------------------------------------------------
---------------------------------------------------
>PAFTOL009179
------------------------------------------------------------
------------------------------------------------------------
------------------------------------------------------------
------------------------------gtcttgcaggtcacctatcttgcaatactt
ggtgcaacattctacttcattgttgattcctcatttgcata---tattcctaactattat
ctgggtgaagttcacaagtatataagcatactggcagttggtgtaggcgttgtactattt
gtgctgactagcttttctgatcctgggattgtcaaggctgagaatgtttctcagtatatt
tctgcatatccgtatgacaatgtcatatattcagagaaagaatgtcctacttgcaaaatt
ccaaarcctgcaaggtccaagcattgcaatgtatgtgaccgctgtgttgcccggttcgat
catcactgtggatggatgaataattgtatwggggagagaaacactaggtacttcrtggct
tttcttytctgg------------------------------------------------
------------------------------------------------------------
------------------------------------------------------------
------------------------------------------------------------
------------------------------------------------------------
---------------------------------------------------
>PAFTOL009181
------------------------------------------------------------
------------------------------------------------------------
------------------------------------------------------------
------------------------------gtcttgcaggtcacctatcttgcaatactt
ggtgccacattctacttcattgttgattcctcatttgcata---tattcctaactattat
ctgggtgaagttcacaa------------------------------cgttgtactattt
gtgctgactagcttttctgatcctgggaytgtcaaggctgagaatgtttctcagtatatt
tctgcatatccgtatgacaatgtcatatattcagagaaagaatgccctacttgcaaaatt
ccaaa---------atccaagcattgcaatatatgtgaccggtgtgttgcccggtttgat
catcactgtggatggatgaataattgtataggggagagaaacactaggtacttcgtggct
tttcttctctgg------------------------------------------------
------------------------------------------------------------
------------------------------------------------------------
------------------------------------------------------------
------------------------------------------------------------
---------------------------------------------------
>PAFTOL009183
------------------------------------------------------------
------------------------------------------------------------
------------------------------------------------------------
------------------------------------------------------------
------------------------------------------------------------
---------------gg------------------------------ccttgtactattt
gtgctgactagcttttctgatcctgggattgtcaaggctgagaatgtttctcagtatatt
tctgcatatccgtatgacaatatcatatattcagagaaagaatgccctacttgcaaaatt
ccaaa---------atccaagcattgcaatatatgtgaccggtgtgttgcccggtttgat
catcactgtggatggatgaataattgtataggggagagaaacactaggtacttcgtggct
tttcttctctgg------------------------------------------------
------------------------------------------------------------
------------------------------------------------------------
------------------------------------------------------------
------------------------------------------------------------
---------------------------------------------------
>PAFTOL009185
tgccatggcctagtcactctgttggtattggtctccttcttctgtgggcaatggccgatt
tttcagggcacttttgttgaaaagctccattacttcctcaccttcggtgcctatgactac
ttcctgagatttgtgggatgggtctgtggagatcggggcacaaatgtggttctgtctgtc
gagtattactgttgctatcgacctaaccctattttgcaggtcacctatcttgcaatactt
ggtgcaacattctacttcattgttgattcctcatttgcata---tattcctaactattat
ctgggtgaaattcacaa------------------------------ccttgtacttttt
gtgctgactagcttttctgatcctgggactgtcaaggctgagaacgtttctcagtatatt
tctgcatatccgtatgacaatatcatatattcagagaaagaatgccctacttgcaaaatt
ccaaa---------atccaagcattgcaatatatgtgaccggtgtgttgcccggtttgat
catcactgtggatggatgaataattgtataggggagagaaacactaggtacttcgtggct
tttcttctctgg------------------------------------------------
------------------------------------------------------------
------------------------------------------------------------
------------------------------------------------------------
------------------------------------------------------------
---------------------------------------------------
>PAFTOL009187
tgccatggcttagtcactctgctggtattggtctccttcttctgtgggcaatggccgatt
tttcagggcacttttgtcgaaaagctccattacttccttacctttggtgcctatgactac
ttcctgagatttgtggggtgggtctgtggagatcggggcacaaatgtggttctgtctgtc
gagtattattgttgctatcgacctaaccctattttgcaggtcacctatcttgcaatactt
ggygcracattctacttcattgttgattcctcatttgcata---cattcctaactattat
ctgggtgaaattcacaa------------------------------ccttgtacttttt
gtgctgactagcttttctgatcctgggactgtcaaggctgagaacgtttctcagtatatt
tctgcatatccgtatgacaatatcatatattcagagaaagaatgccctacttgcaaaatt
ccaaa---------atccaagcattgcaatatatgtgaccggtgtgttgcccggtttgat
catcactgtggatggatgaataattgtataggggagagaaacactaggtacttcgtggct
tttcttctctggcatttccttctttgtgtatatggagctgttgccattagtttgatcctt
gctagtaggctgaaagaaatga--aagttgttcattttttgacagcctactatggtgttg
aaaattcattcctaggcttagctccacatgtctc----acag------------------
------------------------------------------------------------
------------------------------------------------------------
---------------------------------------------------
>PAFTOL009189
------------------------------------------------------------
------------------------------------------------------------
------------------------------------------------------------
------------------------------gtcttgcaggtcacctatcttgcaatactt
ggtgcaacattctacttcattgttgattcctcatttgcata---tattcctaactattat
ctgggtgaagttcacaa------------------------------ccttgtactattt
gtgctgackagcttttctgatcctgggattgtcaaggctgagaacgtttctcagtatatt
tctgcatatccgtatgacaatatcatatattcagagaaagaatgccctacttgcaaaatt
ccaaa---------atccaagcattgcaatatatgtgaccggtgtgttgcccggtttgat
catcactgtggatggatgaataattgtataggggagagaaacactaggtacttcgtggct
tttcttctctggcatttccttctttgtgtatatggagctgttgccattggtttgattctt
gctagtaggttgaaagaaacga--aarttgtacattttttgacagcctactatggtgttg
aaaattcattcataggcttagctccacatgtttc----acag------------------
------------------------------------------------------------
------------------------------------------------------------
---------------------------------------------------
>PAFTOL009191
tgccatggcttagtcactctgttggtattggtctccttcttctgtgggcaatggcctatt
tttcagggcacttttgtcgaaaagctccattacttcctcaccttcggtgcctatgactac
ttcctgagatttgtggggtgggtctgtggagatcggggcacaaatgtggttctgtctgtc
gagtattactgttgctatcgacctaaccctattttgcaggtcacctatcttgcaatactt
ggtgcaacattctacttcattgttgattcctcatttgcata---tattcctaactattat
ctgggtgaagttcacaa------------------------------ccttgtactattt
gggctgactagcttttctgatcctgggattgtcaaggctgagaatgtttctcagtatatt
tctgcatatccgtatgacaatatcatatattcagagaaagaatgccctacttgcaaaatt
ccaar---------atccaagcattgcaatatatgtgaccggtgtgttgcccggtttgat
catcactgtggatggatgaataattgtataggggagagaaacactaggtwcttcgtggct
tttcttctctggcatttccttctttgtgtatatggagctgttgccattggtttgattctt
gctagtaggttgaaagaaatga--aagttgtacattttttgacagcctactatggtgttg
aaaattcattcataggcttagctccacatgtttc----acag------------------
------------------------------------------------------------
------------------------------------------------------------
---------------------------------------------------
>PAFTOL009193
------------------------------------------------------------
------------------------------------------------------------
------agatttgtggggtgggtctgtggagatcggggcacaaatgtggttctgtctgtc
gagtattactgttgctatcgacctaaccctattttgcaggtcacctatcttgcaatactt
ggtgcaacattctacttcattgttgattcctcatttgcata---tattcctaactattat
ctgggtgaaattcacaa------------------------------ccttgtgctattt
gtgctgactagcttttctgatcctgggactgtcaaggctgagaacgtttctcagtatatt
tctgcatatccgtatgacaatatcatatattcagagaaagaatgccctacttgcaaaatt
ccaaa---------atccaagcattgcaatatatgtgaccggtgtgttgcccggtttgat
catcactgtggatggatgaataattgtattggggagagaaacactgggtacttcgtggct
tttcttctctggcatttccttctgtgtgtatatggagctgttgccattagtttgattctt
gctagtaggttgaaagaaatga--aagttgtacattttttgacagcctactatggtgttg
aaaattcattcacaggcttagctccgcatgttgc----acag------------------
------------------------------------------------------------
------------------------------------------------------------
---------------------------------------------------
>PAFTOL009195
------------------------------------------------------------
------------------------------------------------------------
------------------------------------------------------------
------------------------------gtcttgcaggtcacctatcttgcaatactt
ggtgcaacattctacttcattgttgattcctcatttccata---tattcctaactattat
ctgggtgaagttcacaa------------------------------ccttgtgctattt
gtgctgactagcttttctgatcctgggattgtcaaggccgagaatgtttctcagtatatt
tctgcatatccgtatgacaatatcatatattcagagaaagaatgccctacttgcaaaatt
ccaaa---------atccaagcattgcaatatatgtgaccggtgtgttgcccggtttgat
catcactgtggatggatgaataattgtataggggagagaaacactaggtatttcgtggct
tttcttctctggcatttccttctttgtgtatatggagctgttgccattggtttgattctt
gctagtaggttgaaagaaatga--aagttgtacattttttgacagcctactatggtgttg
aaaattcattcataggcttagccccacatgtttc----acag------------------
------------------------------------------------------------
------------------------------------------------------------
---------------------------------------------------
>PAFTOL009197
------------------------------------------------------------
------------------------------------------------------------
------------------------------------------------------------
------------------------------------------------------------
---------------------gttgattcctcatttgcata---tattcctaactattat
ctgggtgaagttcacaa------------------------------ccttgtattattt
gtgctgactagcttttctgatcctgggattgtcaaggcagagaatgtttctcagtatatt
tctgcatatccgtatgacaatgtcatatattcagagaaagaatgccctacttgcaaaatt
ccaaa---------atccaagcattgcaatatatgtgaccggtgtgttgcccggtttgat
catcactgtggatggatgaataattgtataggggagagaaacactaggtacttcgtggct
tttcttctctggcatttccttctttgtgtatatggarcwgttgccattagtttgattctt
gctagtaggttgaaagaaatga--aagttctacattttttgacag---------------
-------------------------gtatattt---------------------------
------------------------------------------------------------
------------------------------------------------------------
---------------------------------------------------
>PAFTOL009199
tgccatggcttagtcactctgttggtattggtctccttcttctgtgggcaatggcctatt
tttcggggcacttttgtcgaaaagctccattacttcctcaccttcggtgcctatgactac
ttcctgagatttgtggggtgggtctgtggagatcggggcacaaatgtggtcctgtctgtc
gagtattactgttgctatcgacctaaccctattttgcaggtcacctatcttgcaatactt
ggtgcaacattctacttcattgttgattcctcatttgcata---tattcctaactgttat
ctgggtgaagttcacaa------------------------------ccttgtactattt
gtgctgactagcttttctgatcctgggattgtcaaggctgagaatgtttctcagtatatt
tctgcatatccgtatgacaatatcatatattcagagaaagaatgccctacttgcaaaatt
ccaar---------atccaagcattgcaatatatgtgaccggtgtgttgcccggtttgat
catcactgtggatggatgaataattgtataggggagagaaacactaggtacttcgtggct
tttcttctctggcatttccttctttgtgtatatggarcwgttgccattagtttgattctt
gctagtaggttgaaagaaatga--aarttstacattttttgacagcctactatggtgttg
aaaattcattcataggcttagccccacatgtttc----acag------------------
------------------------------------------------------------
------------------------------------------------------------
---------------------------------------------------
>PAFTOL009203
tgccatggcttggtcactctgttggtattggtctccttcttctgtgggcaatggcctatt
tttcagggcacttttgtcgaaaagctccattacttcctcaccttcggtgcctatgaccac
ttcctgagatttgtggggtgggtctgtggagatcggggcacaaatgtggttctgtctgtc
gagtattactgttgctatcgacctaaccctattttgcagggagcctatcttgcaatactt
ggtgcaacattctacttcattgttgattcctcatttgcata---tattcctaactattat
ctgggtgaagttcacaa------------------------------ccttgtactattt
gtgctgactagcttttctgatcctgggattgtcaaggctgagaatgtttctcagtatatt
tctgcatatccgtatgacaatatcatatattcagagaaagactgccctacttgcaaaatt
ccaar---------atccaagcattgcaatatatgtgaccggtgtgttgcccgttttgat
catcactgtggatggatgaataattgtataggggagagaaacactaggtacttcgtggct
tttcttctcwggcatttccttctttgtgtatatggagctgttgccattggtttgattctt
gctagtaggttgaaagaaatga--aagttgtacattttttgacagcctactatggtgttg
aaaattcattcataggcttagctccacatgtttc----acag------------------
------------------------------------------------------------
------------------------------------------------------------
---------------------------------------------------
>PAFTOL009205
tgccatggcttagtcactctgttggtattggtctccttcttttgtgggcaatggccgatt
tttcagggcacttttgtcgaaaagctccattacttccttaccttcggtgcctatgaytac
ttcctgagatttgtggggtgggtctgtggagatcggggcacaaatgtggttctgtctgtc
gagtatyactgttgctatcgacctaaccctattttgcaggtcacctatcttgcaatactt
ggtgcaacattctacttcattgttgattcctcatttgcata---tattcctaactattat
ctgggtgaaattcacaa------------------------------ccttgtacttttt
gtgctgactagcttttctgatcctgggastgtcaaggctgagaacgtttctcagtatatt
tctgcatatccgtatgacaatatcatatattcagagaaagaatgccctacttgcaaaatt
ccaar---------atccaagcattgcaatatatgtgaccggtgtgttgcccggtttgat
catcactgtggatggatgaataattgtataggggagagaaacactaggtacttcgtggct
tttcttctctggcatttccttctttgtgtatatggagctgttgccattagtttgatcctt
gctagtaggctgaaagaaatga--aagttgtacattttttgacagcctactatggtgttg
aaaattcattcataggcttagctccacatgtctc----acag------------------
------------------------------------------------------------
------------------------------------------------------------
---------------------------------------------------
>PAFTOL009207
------------------------------------------------------------
------------------------------------------------------------
------------------------------------------------------------
------------------------------gtcttgcaggtcatctatcttgcaatactt
ggtgcaacattctacttcattgttgattcctcatttgcata---tattcctaattattat
ctgggtgaaattcacaa------------------------------ccttgtacttttt
gtgctgactagcttttctgatcctggaagtgtcaaggctgagaacgtttctcagtacatt
tctgcctatccgtatgacaatatcatatattcagagaaagaatgccctacttgcaaaatt
ccaaa---------atccaagcattgcaatatatgtgaccgctgtgttgcccggtttgat
catcactgtggatggatgaataattgtataggggagaggaacactaggtactttgtggct
ttccttctctgg------------------------------------------------
------------------------------------------------------------
------------------------------------------------------------
------------------------------------------------------------
------------------------------------------------------------
---------------------------------------------------
>PAFTOL009209
tgccatggcttagtcactctgttggtattggtctccttcttgtgtgggcaatggccgatt
tttgagggcacttttgtcgaaaagctccatgacttccttacctttggtgcctatgactac
ttcctgagatttgtggggtgggtctgtggagatcggggcacaaatgtggttctgtctgtc
gagtattactgttgctatcgacctaaccctattttgcaggtyacctatcttgcaatactt
ggtgcaacattctacttccttgttgattcctcatttgcata---tattcctaactattat
ctgggtgaaattcacaa------------------------------ccttgtacttttt
gtgctgactagcttttctgatcctgggactgtcaacgctgagaacgtttctcagtatatt
tctgcatatccgtatgacaatatcttatattcagagaaagaatgccctacttgcaaaatt
ccaaa---------atccaagcattgcaatatatgtgaccggtgtgttgcccggtttgat
catcactgtggatggatgaataattgtataggggagagaaacactgggtacttcgtggct
tttcttctctggcatttccttctttgtgtatatggagctgttgccattagtttgatcctt
gctagtaggctgaaagaaatga--aagttgtacatgttttgacagcctactatggtgttg
aaaattcattcataggcttagctccacatgtctc----acag------------------
------------------------------------------------------------
------------------------------------------------------------
---------------------------------------------------
>PAFTOL009215
------------------------------------------------------------
------------------------------------------------------------
------------------------------------------------------------
------------------------------gtcttgcaggtcacctatcttgcaatactt
ggtgcaacattctacttcattgttgattcctcatttgcata---tattcctaactattat
atgggtgaagttcacaa------------------------------ccttgtactattt
gtgctgactagcttttctgatcctgggattgtcaaggctgagaatgtttctcagtatatt
tctgcatatccgtatgacaatatcatatattcagagaaagaatgccctacttgcaaaatt
ccaaa---------atccaagcattgcaatatatgtgaccggtgtgttgcccggtttgat
catcactgtggatggatgaataattgtataggggagagaaacactaggtacttcgtggct
tttcttctctggcatttccttctttgtgtatatggagctgttgccattagtttgattctt
gctagtaggttgaaagaaatga--aagttgtacattttttgacagcctactatggtgttg
aaaattcattcataggcttagctccacatgtttc----acag------------------
------------------------------------------------------------
------------------------------------------------------------
---------------------------------------------------
>PAFTOL009217
tgccatggcttagtcactctgttggtattggtctccttcttctgtgggcaatggcctatt
tttcagggcacttttgtcgaaaagctccattacttcctcaccttcggtgcctatgactac
ttcctgagatttgtggggtgggtctgtggagatcggggcacaaatgtggtcctgtctgtc
gagtattactgttgctatcgacctaaccctattttgcagattgggcaattgggttttgtt
tgtgcaacattctacttcattgttgattcctcatttgcata---tattcctaactattat
ctgggtgaagttcacaa------------------------------ccttgtactattt
gcgctgactagcttttctgatcctgggattgtcaaggctgagaatgtttctcagtatatt
tctgcatatccgtatgacaatatcatatattcagagaaagaatgccctacttgcaaaatt
ccaar---------atccaagcattgcaatatatgtgaccggtgtgttgcccggtttgat
catcactgtggatggatgaataattgtataggggagaaaaacactaggtacttcgtggct
tttcttctctggcatttccttctttgtgtatatggagctgttgccattagtttgattctt
gctagtaggttgaaagaaatga--aagttgtacattttttgacagcctactatggtgttg
aaaattcattcataggcttagccccacatgtttc----acag------------------
------------------------------------------------------------
------------------------------------------------------------
---------------------------------------------------
>PAFTOL009219
tgccatggcttagtcactctgttggtattggtctccttcttctgtgggcaatggcctatt
tttcagggcacttttgtcgaaaagctccattacttcctcaccttcggtgcctatgactac
ttcctgagatttgtggggtgggtctgtggagatcggggcacaaatgtggtcctgtctgtc
gagtattactgttgctatcgacctaaccctattttgcaggttagaactattttgttttga
aattgaacattctacttcattgttgattcctcatttgcata---tattcctaactattat
ctgggtgaagttcacaa------------------------------ccttgtactattt
gtgctgactagcttttctgatcctgggattgtcaaggctgagaatgtttctcagtatatt
tctgcatatccgtatgacaatatcatatattcagagaaagaatgccctacttgcaaaatt
ccaar---------atccaagcattgcaatatatgtgaccggtgtgttgcccggtttgat
catcactgtggatggatgaataattgtataggggagagaaacactaggtacttcgtggct
tttcttctctggcatttccttctttgtgtatatggagctgttgccattagtttgattctt
gctagtaggttgaaagaaatga--aagttgtacattttttgacagcctactatggtgttg
aaaattcattcatgggcttagccccacatgtttc----acag------------------
------------------------------------------------------------
------------------------------------------------------------
---------------------------------------------------
>PAFTOL009221
tgccatggcttagtcactctgttggtattggtctccttcttctgtgggcaatggccgatt
tttcagggcacttttgtcgaaaagctccattacttcctcacctttggtgcctatgactac
ttcctgagatttgtggggtgggtctgtggagatcggggcacaaatgtggttctgtctgtc
gagtattactgttgctatcgacctaaccctattttgcaggtcacctatcttgcaatactt
ggtgcaacattctacttcattgttgattcctcatttgcata---tattcctaactattwt
ctgggtgaaattcacaa------------------------------ccttgtacttttt
gtgctgactagcttttctgatcctgggactgtcaaggctgagaacgtttctcagtatatt
tctgcatatccgtatgacaatatcatatattcagagaaagaatgccctacttgcaaaatt
ccaaa---------atccaagcattgcaatatatgtgaccggtgtgttgcccggtttgat
catcactgtggatggatgaataattgtataggggagagaaacactaggtactttgtggct
tttcttctctggcatttccttctttgtgtatatggagctgttgccattagtttgattctt
gctagtaggctgaaagaaatga--aagttgtacattttttgacagcttactatggtgttg
aaaattcattcacagccttagctccacatgtctc----acag------------------
------------------------------------------------------------
------------------------------------------------------------
---------------------------------------------------
>PAFTOL009223
tgccatggcttagtcactctgttggtattggtctccttcttctgtgggcaatggcctatt
tttcagggcacttttgtcgaaaaactccattacttcctcaccttcggtgcctatgactac
ttcctgagatttgtggggtgggtctgtggagatcggggcacaaatgtggttctgtctgtc
gagtattactgttgctatcgaccgaacccggtcttgcaggtcacctatcttgcaatactt
ggtgcaacattctacttcattgttgattcctcatttgcata---tattcctaactattat
ctgggcgaagttcacaa------------------------------ccttgtactattt
gtgctgactagcttttctgatcctgggattgtcaaggctgagaatgtttctcagtatatt
tctgcrtatccgtatgacaacatcatatattcagagaaagaatgcgctacttgcaaaatt
ccaaa---------atccaagcattgcaatatatgtgacyggtgtgttgcccggtttgat
catcactgtggatggatgaataattgtataggggagmgmaacactaggtacttcgtggct
ttccttctctggcatttccttctttgtgtatatggagctrttgccattagtttgattctt
gctagtaggttgaaagaaatga--aagttgtacattttttgacagcctactatggtgttg
aaaattcattcataggcttagctccacatgtttc----acag------------------
------------------------------------------------------------
------------------------------------------------------------
---------------------------------------------------
>PAFTOL009225
tgccatggcttagtcactctgttggtattggtctccttcttctgtgggcaatggcctatt
tttcagggcacttttgtcgaaaaactccattacttcctcaccttcggtgcctatgactac
ttcctgagatttgtggggtgggtctgtggagatcggggcacaaatgtggttctgtctgtc
gagtactactgttgctatcgaccgaaccctattttgcaggtcacctatcttgcaatactt
ggtgcaacattctacttcattgttgattcctcatttgcata---tattcctaactattat
ctgggcgaagttcacaa------------------------------ccttgtactattt
gtgctgactagcttttctgatcctgggattgtcaaggctgagaatgtttctcagtatatt
tctgcatatccgtatgacaatatcatatattcagagaaagaatgcgctacttgcaaaatt
ccaaa---------atccaagcattgcaatatatgtgaccggtgtgttgcccggtttgat
catcactgtggatggatgaataattgtataggggagagaaacactaggtacttcgtggct
ttccttctctggcatttccttctttgtgtatatggagctgttgccattagtttgattctt
gctagtaggttgaaagaaatga--aagttgtacattttttgacag---------------
-------------------------gtatattt---------------------------
------------------------------------------------------------
------------------------------------------------------------
---------------------------------------------------
>PAFTOL009227
tgccatggcttagtcactctgttggtattggtctccttcttctgtgggcaatggcctatt
tttcagggcacttttgtcgaaaagctccattacttcctcaccttcggtgcctatgactac
ttcctgagatttgtggggtgggtctgtggagatcggggcacaaatgtggttctgtctgtc
gagtattactgttgctatcgacctaaccctattttgcaggtcacctatcttgcaatactt
ggggcaacattctacttcattgttgattcctcatttgcata---tattcctaactattat
ctgggtgaagttcacaa------------------------------ccttgtactattt
gtgctgactagcttttctgatcctgggattgtcaaggctgagaatgtttctcagtatatt
tctgcatatccgtatgacaatatcatatattcagagaaagaatgccctacttgcaaaatt
ccaaa---------atccaagcattgcaatatatgtgaccggtgtgttgcccggtttgat
catcactgtggatggatgaataattgtataggggagagaaacactaggtacttcgtggct
tttcttctctggcatttccttctttgtgtatatggagctgttggcattggtttgattctt
gctagtaggttgaaagaaatga--aagttgtacattttttgacagcctactatggtgttg
aaaattcattcataggcttagctccacatgtttc----acag------------------
------------------------------------------------------------
------------------------------------------------------------
---------------------------------------------------
>PAFTOL009229
tgccatggcctagtcactctgttggtattggtctccttcttctgtgggcaatggcctatt
tttcagggcacttttgtcgaaaagctccattacttcctcaccttcggtgcctatgactac
ttcctgagatttgtggggtgggtctgtggagatcggggcaycaatgtggttctgtctgtc
gagtattactgttgctatcgacctaaccctattttgcaggtcacctatcttgcaatactt
ggtgcaacattctacttcattgttgattcctcatttgcata---tattcctaactattat
ctgggtgaaattcacar------------------------------ccttgtactattt
gtgctgaccagcttttctgatccygggactgtcaargctgagaacgtttctcagtatatt
tctgcmtatccatatgacaatatcatatattcagagaaagaatgccctacttgcaaaatt
ccaaa---------atccaagcattgcaatatatgtgaccggtgcgttgcccggtttgat
catcactgtggatggatgaataattgtataggggagagaaacactgggtacttcgtggct
tttcttctctggcatttccttctgtgtgtatatggagctgttgccattagtttgattctt
gctagtaggttgaaagaaatga--aagttgtacattttttgacagcctactatggtgttg
aaaattcattcataggcttagctccacatgttgc----tcag------------------
------------------------------------------------------------
------------------------------------------------------------
---------------------------------------------------
>PAFTOL009231
------------------------------------------------------------
------------------------------------------------------------
------------------------------------------------------------
------------------------------------------------------------
------------------------------------------------------------
---------------gg------------------------------ccttgtactattt
gtgctgactagcttttctgatcctgggactgtcaaggcggagaacgtttctcagtatatt
tctgcatatccatatgacaatatcatatattcagagaaagaatgccctacttgcaaaatt
ccaaa---------atccaagcattgcaatatatgtgaccggtgcgttgcccggtttgat
catcactgtggatggatgaataattgtataggggagagaaacactgggtacttcgtggct
tttcttctctgg------------------------------------------------
------------------------------------------------------------
------------------------------------------------------------
------------------------------------------------------------
------------------------------------------------------------
---------------------------------------------------
>PAFTOL009233
------------------------------------------------------------
------------------------------------------------------------
------------------------------------------------------------
------------------------------------------------------------
---------------------------------------ta---tattcctaactattat
ctgggtgaaattcacaa------------------------------ccttgtacttttt
gtgctgactagcttttctgaccctgggactgtcaatgctgtgaacgtttctcagtatatt
tctgcatatccatatgacaatatcatatattcagagaaagaatgcyctacttgcaaaatc
ccaaa---------atccaagcattgcaatatatgtgaccggtgtgttgctcggtttgat
catcactgtggatggatgaataattgtataggggagagaaacactaggtacttcgtggct
tttctcctctgg------------------------------------------------
------------------------------------------------------------
------------------------------------------------------------
------------------------------------------------------------
------------------------------------------------------------
---------------------------------------------------
>PAFTOL009235
tgccatggcttaatcactttgttggtattggtctccttcttctgtgggcaatggccaatt
tttcacggcacttttgtcgaaaagctccattacttcctcaccttcggtgcctatgactgc
ttcctgagatttgtggggtgggtatgtggagatcggggcacaaatgccgttctctctgtc
gagtattactgttgctatcgacctaaccctattttgcaggtcatctatcttgcaatactt
ggtgcaacattctacttcattgttgattcctcatttgcata---tattcctaattattat
ctgggtgaaattcacaa------------------------------ccttgtacttttt
gtgctgagtagcttttctgatcctggaactgtcaaggctgagaacgtttctcagtacatc
tctgcatatccgtatgacaatatcatatattcagagaaagaatgccctacttgcaaaatt
ccaaa---------atccaagcattgcaatatatgtgaccgctgtgttgcccggtttgat
catcactgtggatggatgaataattgtataggkgagaggaacactaggtactttgtggct
ttccttctctggcatttccttctttgtgtatatggagctgttggcattagtttgattctt
gctagtaggctgaaagaaatga--aagttgtacattttttgacagcctactatggtgttg
aaaattcattcataggcttagctccgcatgttgc----acag------------------
------------------------------------------------------------
------------------------------------------------------------
---------------------------------------------------
>PAFTOL009237
------------------------------------------------------------
------------------------------------------------------------
------------------------------------------------------------
------------------------------gtcttgcaggtcatctatcttgcaatactt
ggtgcaacattctacttcattgttgattcctcatttgcata---tattcctaattattat
ctgggtgaaattcacaa------------------------------ccttgtacttttt
gtgctgagtagcttttctgatcctggaactgtcaaggctgagaacgtttctcagtacatc
tctgcatatccgtatgacaatatcatatattcagggaaagaatgccctacttgcaaaatt
ccaaa---------atccaagcattgcaatatatgtgaccgctgtgttgcccggtttgat
catcactgtggatggatgaataattgtataggggagaggaacactaggtattttgtggct
ttccttctctgg------------------------------------------------
------------------------------------------------------------
------------------------------------------------------------
------------------------------------------------------------
------------------------------------------------------------
---------------------------------------------------
>PAFTOL009239
tgccatggcttagtcactctgttggtattggtctccttcttctgtgggcaatggccgatt
tttcggggcacttttgtcgaaaagctccattacttcctcaccttcggtgcctatgactac
ttcctgagatttgtggggtgggtctgtggagatcggggcacaaatgcggttctgtctgtc
gagtattactgttgctatcgacctaaccctattttgcaggtcacctatcttgcaatactt
ggtgcaacattctacttcattgttgattcctcatttgcata---tattcctaactattat
ctgggtgaaattcacaa------------------------------ccttgtacttttt
gtgctgactagcttttctgatcctgggactgtcaaggctgagaacgtttctcagtatatt
tctgcatatccgtatgacaatatcatatattcagagaaagaatgccctacttgcaaaatt
ccaaa---------atccaagcattgcaatatatgtgaccggtgtgttgcccggtttgat
catcactgtggatggatgaataattgtataggggagagaaacactgggtacttcgtggct
tttcttctctggcatttccttctttgtgtatatggagctgttgccattagtttgattctt
gctagtaggctgaaagaaatga--aagttgtacattttttgacagcctactatggtgttg
aaaattcattcacgggcttagctccacatgttgc----acag------------------
------------------------------------------------------------
------------------------------------------------------------
---------------------------------------------------
>PAFTOL009241
tgccatggcttagtcactctgttggtattggtctccttcttctgtgggcaatggcctatt
tttcagggcacttttgtcgaaaaactccattacttcctcaccttcggtgcctatgactac
ttcctgagatttgtggggtgggtctgtggagatcggggcacaaatgtggttctgtctgtc
gagtattactgttgctatcgaccgaaccctattttgcaggtcacctatcttgcaatactg
ggtgcaacattctacttcattgttgattcctcatttgcata---tattcctaactattat
ctgggcgaagttcacaa------------------------------ccttgtactattt
gtgctgactagcttttctgatcctgggattgtcaaggctgagaatgtttctcagtatatt
tctgcatatccgtatgacaacatcatatattcagagaaagaatgcgctacttgcaaaatt
ccaaa---------atccaagcattgcaatatatgtgaccggtgtgttgcccggtttgat
catcactgtggatggatgaataattgtataggggagmgaaacactaggtacttcgtggct
ttccttctctggcatttccttctttgtgtatatggagctgttgccattagtttgattctt
gctagtaggttgaaagaaatga--aagttgtacattttttgacagcctactatggtgttg
aaaattcattcataggcttagctccacatgtttc----acag------------------
------------------------------------------------------------
------------------------------------------------------------
---------------------------------------------------
>PAFTOL009243
tgccatggcttagtcacactgttggtattggtctccttcttttgtgggcaatggccgatt
tttcagggcacttttgtcgaaaagctccattacttcctcaccttcggtgcctatgactac
ttcctgagatttgtggggtgggtatgtggagatcggggcacaaatgtggttctgtctgtc
gagtattactgttgctatcgacctaaccctattttgcaggtcacctatcttgcaatactt
ggtgcaacattctacttcattgttgattcctcatttgcata---tattcctaactattat
ctgggtgaaattcacaa------------------------------ccttgtacttttt
gtgctgactagcttttctgatcctgggactgtcaaggctgagaacgtttctcagtatatt
tctgcatatccgtatgacaatatcatatattcagagaaagaatgccctacttgcaaaatt
ccaaa---------atccaagcattgcaatatatgtgaccggtgtgttgcccggtttgat
catcactgtggatggatgaataattgtataggggagagaaacactaggtacttcgtggct
tttcttctctgg------------------------------------------------
------------------------------------------------------------
------------------------------------------------------------
------------------------------------------------------------
------------------------------------------------------------
---------------------------------------------------
>PAFTOL009245
tgccatggcttagtcactctgttggtattggtctccttcttctgtgggcaatggccgatt
tttcagggcacttttgtcgaaaagctccattacttccttacctttggtgcctatgactac
ttcctgagatttgtggggtgggtctgtggagatcggggcacaaatgtggttctgtctgtc
gagtattactgttgctatcgacctaaccctattttgcaggctttttgacttgcaatactg
ggtgcaacattctacttcattgttgattcctcatttgcata---tattcctaactattat
ctgggtgaaattcacaa------------------------------ccttgtacttttt
gtgctgactagcttttctgatcctgggactgtcaaggctgagaacgtttctcagtatatt
tctgcatatccgtatgacaatatcatatatttagagaaagaatgccctacttgcaaaatt
ccaar---------atccaagcattgcaatatatgtgaccggtgtgttgcccggtttgat
catcactgtggatggatgaataattgtataggggagagaaacactaggtacttcgtggct
tttcttctctggcatttccttctttgtgtatatggagctgttgccattagtttgatcctt
gctagtaggctgaaagaaatga--aagttgtacatattttgacagcctactatggtgttg
aaaattcattcataggcttagctccacatgtctc----acag------------------
------------------------------------------------------------
------------------------------------------------------------
---------------------------------------------------
>PAFTOL009247
------------------------------------------------------------
------------------------------------------------------------
------------------------------------------------------------
------------------------------gtcttgcaggtcacctatcttgcaatactt
ggtgcaacattctacttcattgttgattcctcatttgcata---tattcctaactattat
ctgggtgaaattcacaa------------------------------ccttgtacttttt
gtgctgactagcttttctgatcctggaattgtcaaggctgagaacgtttctcaatatatt
tctgcatatccg------------------------------------------------
------------------------------------------------------------
------------------------------------------------------------
------------------------------------------------------------
------------------------------------------------------------
------------------------------------------------------------
------------------------------------------------------------
------------------------------------------------------------
---------------------------------------------------
>PAFTOL009249
------------------------------------------------------------
------------------------------------------------------------
------------------------------------------------------------
------------------------------gtcttgcaggtcacctatcttgcaatactt
ggtgcaacattctacttcattgttgattcctcatttgcata---tattcctaactattat
ctgggtgaaattcacaa------------------------------ccttgtacttttt
gtgctgaccagcttttctgatcctgggactgtcaaggctgagaacgtttctcagtatatt
tctgcatatccatatgacaatatcatatatttagagaaagaatgcccaacttgcaaaatt
ccaaa---------atccaagcattgcaatatatgtgaccggtgtgttgcccggtttgat
catcactgtggatggatgaataattgtataggggaaagaaacactaggtacttcgtggct
tttcttctctgg------------------------------------------------
------------------------------------------------------------
------------------------------------------------------------
------------------------------------------------------------
------------------------------------------------------------
---------------------------------------------------
>PAFTOL009251
------------------------------------------------------------
------------------------------------------------------------
------------------------------------------------------------
------------------------------------caggtcacctatcttgcaatactt
ggtgcaacattctacttcattgttgattcctcatttgcata---tattcctaactattat
ctgggtgaaattcacaa------------------------------ccttgtacttttt
gtgctgactagcttttctgatcctgggactgtcaaggctgagaacgtttctcagtatatt
tctgcatatccgtatgacaatatcatatatttagagaaagaatgccctacttgcaaaatt
ccaaa---------atccaagcattgcaatatatgtgaccggtgtgttgcccggtttgat
catcactgtggatggatgaataattgtataggggagagaaacactaggtacttcgtggct
tttcttctctgg------------------------------------------------
------------------------------------------------------------
------------------------------------------------------------
------------------------------------------------------------
------------------------------------------------------------
---------------------------------------------------
>PAFTOL009253
------------------------------------------------------------
------------------------------------------------------------
------------------------------------------------------------
------------------------------gtcttgcaggtcatctaccttgcaatactt
ggtgcaacattctacttcattgttgattcctcatttgcata---tattcctaattattat
ctgggtgaaattcacaa------------------------------ccttgtacttttt
gtgctgagtagcttttctgatcctggaactrtcaakgctgagaacgtttctcagtacatc
tctgcatatccgtatgacaatatcatatattcagagaaagaatgccctacttgcaaaatt
ccgaa---------atccaagcattgcaatatatgtgaccgctgtgttgctcggtttgat
catcactgtggatggatgaataattgtataggggagaggaacactaggtactttgtggct
ttccttctctgg------------------------------------------------
------------------------------------------------------------
------------------------------------------------------------
------------------------------------------------------------
------------------------------------------------------------
---------------------------------------------------
>PAFTOL009255
------------------------------------------------------------
------------------------------------------------------------
------------------------------------------------------------
------------------------------gtcttgcaggtcacctatcttggaatactt
ggtgcaacattctacttcgttgttgattcctcatttgcata---tattcctaactattat
ctgggtgaaattcacaa------------------------------ccttgtacttttt
gtgctgactagcttttctgatcctgggactgtcaaggctgagaatgtttctcagtatatt
tctgcatatccatatgacaatatcatatattcagagaaagaatgccctacttgcaaaatt
ccaar---------atccaagcattgcaatatatgtgaccggtgtgttgcccggtttgat
catcactgtggatggatgaataattgtataggggagagaaacactaggtacttcgtggct
tttcttctctggcatttccttctttgtgtatatggagctgttgccattagtttgattctt
gctagtaggctgaaagaaatga--aagttgtacattttttgacagcctactatggtgttg
aaaattcattcataggattagcaccacatgtctc----acag------------------
------------------------------------------------------------
------------------------------------------------------------
---------------------------------------------------
>PAFTOL009257
tgccatggcttagtcactctgttggtattggtctccttcttttgtgggcaatggccgatt
tttcagggcacttttgtcgaaaagctccattacttccttaccttgggtgcctatgactac
ttcctgagatttgtggggtgggtctgtggagatcggggcacaaatgtggttctgtctgtc
gagtattactgttgctatcgacctaaccctattttgcaggtcacctatcttggaatactt
ggtgcaacattctacttcgttgttgattcctcatttgcata---tattcctaactattat
ctgggtgaaattcacaa------------------------------ccttgtacttttt
gtgctgactagcttttctgatcctgggactgtcaaggctgagaatgtttctcagtatatt
tctgcatatccatatgacaatatcatatattcagagaaagaatgccctacttgcaaaatt
ccaar---------atccaagcattgcaatatatgtgaccggtgtgttgcccggtttgat
catcactgtggatggatgaataattgtataggggagagaaacactaggtacttcgtggct
tttcttctctggcatctccttctttgtgtatatggagctgttgccattagtttgattctt
gctagtaggctgaaagaaatga--aagttgtacattttttgacagcctactatggtgttg
aaaattcattcataggattagcgccgcatgtctc----acag------------------
------------------------------------------------------------
------------------------------------------------------------
---------------------------------------------------
>PAFTOL009259
tgccatggcttagtcactctgttggtattgrtctccttcttctgtgggcaatggccgatt
tttcagggcacttttgtsgaaaagctccattacttcctcaccttcggtgcctatgactac
ttcctgagatttgtggggtgggtctgtggagatcggggcacaaatgtggttctgtctgtc
gagtattactrttgctatcgacctaaccctattttgcaggttgagtgtcttgcaatactt
ggtgcaacattctacttcattgttgattcctcatttgcata---tattcctaactattat
ctgggtgaaattcacaa------------------------------ccttgtacttttt
gtgctgactagcttttctgatcctgggactgtcaaggctgagaacgtttctcagtatatt
tctgcatatccgtatgacaatatcatatatttagakaaagaatgccctacttgcaaaatt
scaar---------atccaagcattgcaatatatgtgaccggtgtgttgcccggtttgat
catcactgtggatggatgaataattgtataggggagagaaacactaggtacttcgtggct
tttcttctctgg------------------------------------------------
------------------------------------------------------------
------------------------------------------------------------
------------------------------------------------------------
------------------------------------------------------------
---------------------------------------------------
>PAFTOL009261
------------------------------------------------------------
------------------------------------------------------------
------------------------------------------------------------
------------------------------------------------------------
------------------------------------------------------------
---------------gg------------------------------ccttgtactgttt
ttgctgactagcttttctgatcctgggactgtcaaggctgagaacgtttctcagtatatt
tctgcatatccgtatgacaatatcatatattcagagaaagaatgccctacttgcaaaatt
ccaaa---------atccaagcattgcaatatatgtgaccggtgtgttgcccggtttgat
catcactgtggatggatgaataattgtataggggagagaaacactgggtacttcgtggct
tttcttctatgg------------------------------------------------
------------------------------------------------------------
------------------------------------------------------------
------------------------------------------------------------
------------------------------------------------------------
---------------------------------------------------
>PAFTOL009263
tgccatggcttagttactgtgttggtattggtctccttcttctgtgggcaatggccgatt
tttcagggcacttttgtcgaaaagctccattacttccttacctttggtgcctatgactac
ttcctgagatttgtggggtgggtctgtggagatcggggcacaaatgtggttctgtctgtc
gagtattactgttgctatcgacctaaccctattttgcaggtcacctatcttgcaatactt
ggtgcaacattctacttcattkttgattcctcatttgcata---tattcctaactattat
ctgggtgaaattcacaa------------------------------ccttgtacttttt
gtgctgactagcttttctgatcctggaactgtcaaggctgagaacgtttctcagtatatt
tctgcatatccatatgacaatatcatatatttagagaaagaatgccctacttgcaaaatt
ccaaa---------atccaagcattgcaatatatgtgaccggtgtgttgcccggtttgat
catcactgtggatggatgaataattgtataggggagagaaacactaggtacttcgtggct
tttcttctctggcatttccttctttgtgtatatggagctgttgccattagtttgatcctt
gctagtaggatgaaagaaatga--aagttgtacattttttgacagcctactatggtgttg
aaaattcattcataggcttagctccacatgtctc----acag------------------
------------------------------------------------------------
------------------------------------------------------------
---------------------------------------------------
>PAFTOL009265
------------------------------------------------------------
------------------------------------------------------------
------------------------------------------------------------
------------------------------gtcttgcaggtcacctatcttgcaatactt
ggtgcaacattctacttcattgttgattcctcatttgcata---tattcctaactattat
ctgggtgaaattcacaa------------------------------ccttgtacttttt
gtgctgactagcttttctgatcctgggactgtcaaggctgagaacgtttctcagtatatt
tctgcatatccatatgacaatatcatatattcagagaaagaatgccctacttgcaaaatt
ccaaa---------atctaagcattgcaatatatgtgaccggtgtgttgcccggtttgat
catcactgtggatggatgaataattgtataggggagagaaacactaggtacttcgtggct
tttcttctctggcatttccttctttgtgtatatggagctgttgccattagtttgatcctt
gctagtaggttgaaagaaatga--aagttgtacattttttgacagcctactatggtgttg
aaaattcattcataggcttagctccacatgtctc----acag------------------
------------------------------------------------------------
------------------------------------------------------------
---------------------------------------------------
>PAFTOL009267
tgccatggcttaatcactctgttggtattggtctccttcttctgtgggcaatggccgatt
tttcagggcacttttgtcgaaaagctccattacttcctcaccttcggtgcctatgactgc
ttcctgagatttgtggggtgggtatgtggagatcgggscacaaatgccgttctstctgtc
gagtattactgttgctatcgacctaaccctattttgcaggtcatctatcttgcratactt
ggtgcaacattctacttcattgttgattcctcatttgcata---tattcctaattattat
ctgggtgaaattcacaa------------------------------ccttgtacttttt
gtgctgactagcttttctgatcctggaagtgtcaaggctgagaaygtttctcagtacatt
tctgcatatccgtatgacaatatcatatattcagagaaagaatgccctacttgcaaaatt
ccaaa---------atccaagcattgcaatatatgtgactgctgtgttgcccggtttgat
catcactgtggrtggatgaataattgtrtaggggagaggaacactaggtactttgtggct
ttccttctctgg------------------------------------------------
------------------------------------------------------------
------------------------------------------------------------
------------------------------------------------------------
------------------------------------------------------------
---------------------------------------------------
>PAFTOL009269
tgccatggtttaatcactctgttggtattggtctccttcttctgtgggcaatggccgatt
tttcagggcacttttgtcgaaaagctccatcaattcctcaccttcggcgcctatgactgc
ttcctgagatttgtggggtgggtatgtggagatcggggcacaaatgtcgttctctctgtc
gagtattactgttgctatcgacctaatcctattttgcaggtcatctatcttgcaatactt
ggtgcaacattctacttcattgttgattcctcatttgcata---tattcctaattattat
ctgggtgaaattcacaa------------------------------ccttgtacttttt
gtgctgactagcttttctgatcctggaagtgtcaaggctgagaacgtttctcagtacatt
tctgcatatccgtatgacaatatcatatattcagagaaagaatgccctacttgcaaaatt
ccaaa---------atccaagcattgcaatatatgtgaccgctgtgttgcccggtttgat
catcactgtggatggatgaataattgtataggggagaggaacactaggtactttgtggct
ttccttctgtgg------------------------------------------------
------------------------------------------------------------
------------------------------------------------------------
------------------------------------------------------------
------------------------------------------------------------
---------------------------------------------------
>PAFTOL009271
------------gtcactctgttggtattggtctccttcttctgtgggcaatggcctgtt
tttcagggcacttttatcgaaaagctccattacttcctcaccttcggtgcctatgactac
ttcctgagatttgtggggtgggtctgtggagatcggggcacaaatgtggttctgtctgtc
gagtattactgttgctatcgacctaaccctattttgcaggtcacctatcttgcaatactt
ggtgcaacattctacttcattgttgattcctcatttgcata---tattcctaactattat
ctgggtgaaattcacaa------------------------------ccttgtgctattt
gtgctgactagcttttctgatcctgggactgtcaaggctgagaacgtttctcagtatatt
tctgcatatccgtatgacaatatcatatattcagagaaagaatgccctacttgcaaaatt
ccaaa---------atccaagcattgcaatatatgtgatcggtgtgttgcccggtttgat
catcactgtggatggatgaataattgtattggggagagaaacactgggtacttcgtggct
tttcttctctggcatttccttctgtgtgtatatggagctgttgccattagtttgattctt
gctagtaggttgaaagaaatga--aagttgtacattttttgacagcctactatggtgttg
aaaattcattcataggcttagctccacatgttgc----acag------------------
------------------------------------------------------------
------------------------------------------------------------
---------------------------------------------------
>PAFTOL009279
tgccatggcttagtcactctgttggtattggtctccttcttctgtgggcaatggcctatt
tttcagggcacttttgtcgaaaagctccattacttcctcaccttcggtgcctatgactac
ttcctgagatttgtggggtgggtctgtggagatcggggcacaaatgtggttctgtctgtc
gagtattactgttgttatcgacctaaccctattttgcaggtcacctatcttgcaatactt
ggtgcaacattctacttcattgttgattcctcatttgcata---tattcctaactattat
ctgggtgaagttcacaa------------------------------ccttgtactattt
gtgctgactagcttttctgatcctgggattgtcaaggctgagaatgtttctcagtatatt
tctgcatatccgtatgacaatatcatatattcagagaaagaatgccctacttgcaaaatt
ccaaa---------atccaagcattgcaatatatgtgaccggtgtgttgcccggtttgat
catcactgtggatggatgaataattgtataggggagagaaacactaggtacttcgtggct
tttcttctctgg------------------------------------------------
------------------------------------------------------------
------------------------------------------------------------
------------------------------------------------------------
------------------------------------------------------------
---------------------------------------------------
>PAFTOL009281
------------------------------------------------------------
------------------------------------------------------------
------------------------------------------------------------
------------------------------gtcttgcaggtcacctatcttgcaatactt
ggtgcaacattctacttcattgttgattcctcatttgcata---tattcctaactattat
ctgggtgaaattcacaa------------------------------ccttgtacttttt
gtgctgactagcttttctgatcctgggactgtcaaggctgagaacgtttatcagtatatt
tctgcatatccgtatgacaatatcatatattcagagaaagaatgccctacttgcaaaatt
ccaaa---------atccaagcattgcaatatatgtgaccggtgcgttgcccggtttgat
catcattgtggatggatgaataactgtataggggagagaaacactaggtacttcgtggct
tttcttctctgg------------------------------------------------
------------------------------------------------------------
------------------------------------------------------------
------------------------------------------------------------
------------------------------------------------------------
---------------------------------------------------
>PAFTOL009283
tgccatggcttagtcactctgttggtattggtctccttcttctgtgggcaatggcctatt
tttcggggcacttttgtcgaaaagctccattacttcctcaccttcggtgcctatgactac
ttcctgagatttgtggggtgggtctgtggagatcggggcacaaatgtggttctgtctgtc
gagtattactgttgctatcgacctaaccctattttgcaggtyacctatcttgcaatactt
ggtgcaacattctacttcattgttgattcctcatttgcata---tattcctaactattat
ctgggcgaagttcacaa------------------------------ccttgtactattt
gtgctgactagcttttctgatcctgggattgtcaaggctgagaatgtttctcagtatatt
tctgcatatccgtatgacaatatcatatattcagagaaagaatgccctacttgcaaaatt
ccaaa---------atccaagcattgcaatatatgtgaccggtgtgttgcccggtttgat
catcactgtggatggatgaataattgtataggggagagaaacactaggtacttcgtggct
ttccttctctggcatttccttctttgtgtatatggagctgttgccattagtttgattctt
gctagtaggttgaaagaaatga--aagttgtacattttttgacag---------------
-------------------------gtatattt---------------------------
------------------------------------------------------------
------------------------------------------------------------
---------------------------------------------------
>PAFTOL009285
tgccatggcttaatcactctgttggtattggtctccttcttctgtgggcaatggccgatt
tttcagggaacttttgtcgaaaagctccattacttcctcaccttcggtgcctatgactgc
ttcctgagatttgtggggtgggtatgtggagatcggggcacaaatgccgttctctctgtc
gagtattactgttgctatcgacctaaccctatyttgcaggtcatctatcttgcaatactt
ggtgcaacgttctacttcattgttgattcctcatttgcata---tattcctaattattat
ctgggtgaaattcacaa------------------------------ccttgtacttttt
gtgctgactagcttttctgatcctggaagtgtcaaggctgagaacgtttctcagtacatt
tctgcctatccgtatgacaatatcatatattcagagaaagaatgccctacttgcaaaatt
ccaaa---------atccaagcattgcaatatatgtgaccgctgtgttgcccggtttgat
catcactgtggatggatgaataattgtataggggagaggaacactaggtactttgtggct
ttccttctctgg------------------------------------------------
------------------------------------------------------------
------------------------------------------------------------
------------------------------------------------------------
------------------------------------------------------------
---------------------------------------------------
>PAFTOL009287
tgccatggcttagtcactctgttggtattggtctccttcttctgtgggcaatggcctatt
tttcagggcacttttgtcgaaaagctccattacttcctcaccttcggtgcctatgactac
ttcctgagatttgtggggtgggtctgtggagatcggggcacaaatgtggttctgtctgtc
gagtattactgttgctatcgacctaaccctattttgcaggtcacctatcttgcaatactt
ggtgcaacattctacttcattgttgattcctcatttgcata---tattcctaactattat
ctgggtgaagttcacaa------------------------------ccttgtactattt
gtgctgactagcttttctgatcctgggattgtcaaggctgagaacgtttctcaatatatt
tctgcatatccgtatgataatatcatatattcagagaaagaatgccctacttgcaaaatt
ccaar---------rtccaagcattgcaatatatgtgaccggtgtgttgcccggtttgat
catcactgtggatggatgaataattgtataggggagagaaacactaggtacttcgtggct
tttcttctctggcatttccttctttgtgtatatggagctgttgccattggtttgattctt
gctagtaggttgaaagaaatga--aagttgtacattttttgacagcctactatggtgttg
aaaattcattcataggcttagctccacatgtttc----gcag------------------
------------------------------------------------------------
------------------------------------------------------------
---------------------------------------------------
>PAFTOL009289
------------------------------------------------------------
------------------------------------------------------------
------------------------------------------------------------
------------------------------gtcttgcaggtcacctatcttgcaatactt
ggtgcaacattctacttcattgttgattcctcatttgcata---tattcctaactattat
ctgggtgraattcacaa------------------------------ccttgtacttttt
gtgctgactagcttttctgatcctggaactgtcaacgctgagaacgtttctcagtatatt
tctgcatatccgtatgacaatatcttatattcagagaaagaatgccctacttgcaaaatt
ccaaa---------atccaagcattgcaatatatgtgaccggtgcgttgcccggtttgat
catcactgtggatggatgaataattgtataggggagagaaacactaggtactttgtggct
tttcttctctgg------------------------------------------------
------------------------------------------------------------
------------------------------------------------------------
------------------------------------------------------------
------------------------------------------------------------
---------------------------------------------------
>PAFTOL009291
tgccatggcttagtcactctgttggtattggtctccttcttctgtgggcaatggcctatt
tttcagggcacttttgtcgaaaagctccattacttcctcaccttcggtgcctatgrctac
ttcctgagatttgtggggtgggtatgtggagatcggggcacaaatgyggttctgtctgtc
gagtattactgttgctatcgacctaaccctattttgcaggtcacctatcttgcaatactk
ggtgcaacattctacttcrttgttgattcctcatttgcata---tattcctaactgttat
ctgggtgaagttcacaa------------------------------ccttgtactgttt
gtgctgactagcttttctgatcctgggattgtcaaggctgagaacgtttctcaatatatt
tctgcatatccgtatgacaatatcatatattcagagaaagaatgccctacttgcaaaatt
ccaar---------atccaagcattgcaatatatgtgaccggtgtgttgcccggtttgat
catcactgtggatggatgaataattgtataggggagagaaacactaggtacttcgtggct
tttcttctgtggcatttccttctttgtgtatatggagctgttgccattggtttgattctt
gctagtaggttgaaagaaatga--aagttgtacattttttgacagcctactatggtgttg
aaaattcattcataggcttagctccacatgtttc----acag------------------
------------------------------------------------------------
------------------------------------------------------------
---------------------------------------------------
>PAFTOL009293
---------------actctgttggtattggtctccttcttctgtgggcaatggcccatt
tttcagggcacttttgtcgaaaagctccattacttcctcaccttcggtgcctatgactac
ttcctgagatttgtggggtgggtctgtggagatcggggcacaaatgtggttctgtctgtc
gagtattactgttgctatcgacctaaccctattttgcaggt-------------------
--------------------------------------------tattcctaactattat
ctgggcgaagttcacaa------------------------------ccttgtactattt
gtgctgactagcttttctgatcctgggattgtcaaggctgagaatgtttctcagtatatt
tctgcatatccgtatgacaataycatatattcagagaaagaatgccctacttgcaaaatt
ccaaa---------atccaagcattgcaatatatgtgaccggtgtgttgcccggtttgat
catcactgtggatggatgaataattgtataggggagagaaacactaggtacttcgtggct
ttycttctctggcatttccttctttgtgtatatggagctgttgccattagtttgattctt
gctagtaggttgaaagaaatga--aagttgtacattttttgacagcctactatggtgttg
aaaattcattcataggcttagctccacatgtttc----acag------------------
------------------------------------------------------------
------------------------------------------------------------
---------------------------------------------------
>PAFTOL009295
------------------------------------------------------------
------------------------------------------------------------
------------------------------------------------------------
------------------------------------------------------------
------------------------------------------------------------
---------------gg------------------------------ccttgtactattt
gtgctgactagcttttctgatcctgggattgtcaaggctgagaatgtttctcagtatatt
tctgcatatccgtatgacaatatcatatattcagagaaagaatgccctacttgcaaactt
ccaac---------atccaagcattgcaatatatgtgaccggtgtgttgcccggtttgat
catcactgtggatggatgaataattgtataggggagagaaacactaggtacttcgtggct
ttccttctctggcatttccttctttgtgtatatggagctgttgccattagtttgattctt
gctagtaggttgaaagaaatga--aagttgtacattttttgayag---------------
-------------------------gtatattt---------------------------
------------------------------------------------------------
------------------------------------------------------------
---------------------------------------------------
>PAFTOL009297
tgccacggcttagtcactctgttggtattggtctccttcttctgtgggcaatggccgatt
tttcagggcacttttgtcgaaaagctccattacttcctcaccttcggtgcctatgactac
ttcctgagatttgtggggtgggtctgtggagatcggggcacaaatgtggttctgtctgtc
gagtattactgttgctatcgacctaaccctattttgcaggtyacctatcttgcaatactt
ggtgcaacattctacttcattgttgattcctcatttgcata---tattcctaactattat
ctgggtgaaattcacaa------------------------------tcttgtacttttt
gtgctgactagcttttctgatcctgggactgtcaaggctgagaacgtttctcagtatatt
tctgcatatccgtatgacaatatcatatattcagagaaagaatgccctacttgcaaaatt
ccaaa---------atccaagcattgcaatatatgtgaccggtgtgttkcccggtttgat
catcactgtggatggatgaataattgtataggggagagaaacactaggtacttcgtggct
tttcttctctggcatttccttctttgtgtatatggagctgttgccattagtttgattctt
gctagtaggctgaaagaaatga--aagttgtacattttttgacagcctactatggtgttg
aaaattcattcatgggcttagctccacatgttgc----acag------------------
------------------------------------------------------------
------------------------------------------------------------
---------------------------------------------------
>PAFTOL009299
------------------------------------------------------------
------------------------------------------tttggtgcctatgactac
ttcctgagatttgtggggtgggtctgtggagatcggggcacaaatgtggtcctgtctgtc
gagtattactgttgctatcgacctaaccctattttgcaggtcacctatcttgcaatactt
ggtgcaacattctacttcattgttgattcctcatttgcata---tattcctaactattat
ctgggtgaaattcacaa------------------------------cctcgtacttttt
gtgctgactagcttttctgatcctgggactrtcaaggctgagaacgtttctcagtatatt
tctgcatatccgtatgacaatatcatatatttagagaaagaatgccctacttgcaaaatt
ccaaa---------atccaagcattgcaatatatgtgaccggtgtgttgcccggtttgat
catcactgtggatggatgaataattgtataggggagagaaacactaggtacttcgtggct
tttcttctctgg------------------------------------------------
------------------------------------------------------------
------------------------------------------------------------
------------------------------------------------------------
------------------------------------------------------------
---------------------------------------------------
>PAFTOL009301
tgccatggcttagttactctgttggtattggtctccttcttctgtgggcaatggccgatt
tttcagggcacttttgtcgaaaagctcmattacttccttacctttggtgcctatgactac
ttcctgagatttgtggggtgggtctgtggagatcggggcacaaatgtggttctgtctgtc
gagta-------------------------------------------------------
--------------------tattgattcctcatttgcata---tattcctaactattat
ctgggtgaaattcacar------------------------------ccttgtacttttt
gtgctgactagcttttctgatcctgggactgtcaaggctgagaacgtttctcagtatatt
tctgcatatccatatgacaatatcatatatttagagaaagaatgccctacttgcaaaatt
ccaaa---------rtccaagcattgcaatatatgcgaccggtgtgttgcccggtttgat
catcactgtggatggatgaataattgtataggggagagaaacactaggtacttcgtggct
tttcttctctggcatttccttctttgtgtatatggagctgttgccattagtttgatcctt
gctagtaggctgaaagaaatga--aagttgtacattttttgacagcctactatggtgttg
aaaattcattcataggcttagctccacatgtctc----acag------------------
------------------------------------------------------------
------------------------------------------------------------
---------------------------------------------------
>PAFTOL009303
------------------------------------------------------------
------------------------------------------------------------
------------------------------------------------------------
------------------------------------------------------------
------------------------------------------------------------
---------------gg------------------------------ccttgtacttttt
gtgctgactagcttttctgatcctgggactgtcaaggctgagaacgtttctcagtatatt
tctgcatatccgtatgacaatatcatatattcagagaaagaatgccctacttgcaaaatt
ccaaa---------atccaagcattgcaatatatgtgatcggtgtgttgcccggtttgat
catcactgtggatggatgaataatygtatagsggagagaaacactaggtacttcgtggct
tttcttctctgg------------------------------------------------
------------------------------------------------------------
------------------------------------------------------------
------------------------------------------------------------
------------------------------------------------------------
---------------------------------------------------
>PAFTOL009311
tgccatggcataatcacgctgttggtattggtctccttcttttgtgggcaatggcccatt
tttcagggcactttcatcgaacgcttccattacttcctcaccttcggcgcctatgactac
ttcctgagattcgtggggtgggtctgtggggatcgggccgcaaatgcggttctctctgta
gagtattactgttgctatcgacctaaccctattttgcaggtcatatatcttgcaataatt
ggtgcaacattctacttcattgttgattcctcatttgcata---tattcctaattattat
cttggtgaaattcatagatatacaagtatactggcagttggtgtcggtcttgtacttttt
ctgttgactagcttttctgatcctggaactgtcaaggctgagaatgtttctcagtatatc
tctgcatatccctatgacaatatcatatattcagagaaagaatgccccacttgcaaaatt
cttaaacctgcaaggtccaagcattgcaacgtatgtgaccgctgtgttgcccggtttgat
catcactgtggatggatgaacaattgtattggggagaaaaacactaggtacttcatggct
ttccttctctggcatttctttctttgtgtatatggagcagttgccattagtttgattctt
gctagtaggttgaaagaattga--aagttgtatatattttgacagcctactatggtgttg
aaaattcattcacaggcttagctccacatgttgc----acag------------------
------------------------------------------------------------
------------------------------------------------------------
---------------------------------------------------
>PAFTOL009313
tgccataccacaatcacggtcctggtgttggtctccttcttgtgtggccaatggcccatt
tttcagggcactttcgtcgaaaaactccattacttcctcaccttcggcgcctacgactac
ttcctgagatttgtggggtgggtgtgcggagatcggggcacaaatgcggtcctctctgtc
gagtattactgttgctatcgccctaatcctactttgcaggtcatatatctcgcaataatt
gcagcaacattctacttcattgtggattcctcatttgcata---tattcctaattgttat
ctcggtgaaattcacaggtatataagcgtwctggcagttggtgtaggttttgtacttttc
mtgctgactagcttttctgatcctgggactgtgaaggctgagaatgtatctcagtatatc
tctgcttatccatatgacaatgtcatatattctgagaaagaatgtcctacttgcaaaatt
ctgaracctgcaaggtccaagcattgcaatgtatgtgaccgctgtgttgcccggttcgat
catcactgtggatggatgaataattgtattggggagagaaacactaggtacttcatggct
tttcttttctggcatttctttctttgcgtatatggagcagttgccatcagtatgattctt
gctagtaggttgaaagaattga--aagttatatatataytgacagcgtactatggtgttg
aaaattcattc-------------------------------------------------
------------------------------------------------------------
------------------------------------------------------------
---------------------------------------------------
>PAFTOL009315
------------------------------------------------------------
------------------------------------------------------------
------agatttgtggggtgggtttgtggagatcgtggcacaaatgtggttctttctgct
gagtattactgctgttatcgacctaaccctattctgcagrttttgctgaactggttaata
gggtcattgttaaagatgaagtttttattggttatgatgta---tattcctaattactat
ctgggtgaaattcacaa------------------------------tcttgtacttttt
attctgactagcttttctgatcctggaactgtcacggctgagaacgtttctcagtatatc
tctgcttttccctatgataatatcatatattcgaagaaggaatgctctacttgcaaaatt
ccaaa---------gtccaagcattgcaatgtatgtgaccgctgtgttgcccggtttgat
catcactgtggrtggatgaataactgtattggggagaaaaacactaggtacttcatggct
ttccttttctggcatttctttctttccgtgtatggagcagttggcattagtttgattctt
gctagtaggttgaaagaattaa--aagttatacatattttgaca----------------
------------------------------------------------------------
------------------------------------------------------------
------------------------------------------------------------
---------------------------------------------------
>PAFTOL009319
------------------------------------------------------------
------------------------------------------------------------
------------------------------------------------------------
------------------------------gtttttcaggtcatatatctttcaataatt
ggtggaacgctctacttccttgttgattcctcctttgcata---tattcctaattactat
ctgggtgaaattcacaa------------------------------tcttttacttttt
gttctgaccagcttttctgatcctggaactgtcacggctgagaacgtttctcagtatatc
tctgcttttccctatgacaatatgatatattcagagaaggaatgccctacttgcaaaatt
ccaar---------gtccaagcattgcaacgtatgtgaccgctgtgttgcccggtttgat
catcactgtggatggatgaataactgtattggggagaaaaacactaggtacttcatggct
ttccttctcwggcatttctttctttgcgtgtatggagcagttggcattagtttgattctt
gctagtaggttgaaagaattaa--aagttatacatattttgacagcctactatggtgttg
aaaattcattcacaggcttagctccacatgttgc----tcag------------------
------------------------------------------------------------
------------------------------------------------------------
---------------------------------------------------
>PAFTOL009321
tgccatggcttaattaccctcttggtattggtctccttcttttgtgggcaatggcctatt
tttcagggcactttcatcgaacagcttcattacttccttacagtcggtgcctatgactac
ttcctgagatttgtggggtgggtttgtggagatcgtggcacaaatgtggtcctttctgct
gagtattactgttgttatcgacctaaccctattctgcaggtcatatatctttcaatactt
ggtgcaacattctacttcattgttgattcctcctttgcata---tattcctaattactat
ctgggtgaaattcacaa------------------------------tcttgtacttttt
cttctgactagcttttctgatcctggaactgtcacggctgagaatgtttctcagtatatc
tctgctttcccctacgacaatatcatatactcagagaaggaatgccctacttgcaaaatt
ctgaa---------gtccaagcattgcaacgtatgtgaccgctgtgttgcccggtttgat
catcactgtggatggatgaataactgtattggggagaaaaacactaggtacttcatggct
ttccttttctggcatttctttctttgcgtgtatggagcagcttgcattagtttgattctt
gctagtaggttgaaagaattaa--aagttatacatattttgacagcctactatggtgttg
ataattcattcacaggcttagctccacatgttgc----tcag------------------
------------------------------------------------------------
------------------------------------------------------------
---------------------------------------------------
>PAFTOL013501
------------------------------------------------------------
------------------------------------------------------------
------------------------------------------------------------
------------------------------------------------------------
---------------------------tcctcatttgcata---tattcctaactattat
ctgggtgaagttcacaa------------------------------ccttgtactattt
gtgctgactagcttttctgatcctgggattgtcaaggcagagaatgtttctcagtatatt
tctgcatatccgtatgacaatgtcatatattcagagaaagaatgccctacttgcaaaatt
ccaaa---------atccaagcattgcaatatatgtgaccggtgtgttgcccggtttgat
catcactgtggatggatgaataattgtataggggagagaaacactaggtacttcgtggct
tttcttctctgg------------------------------------------------
------------------------------------------------------------
------------------------------------------------------------
------------------------------------------------------------
------------------------------------------------------------
---------------------------------------------------
>SRR5036296
------------------------------------------------------------
------------------------------------------------------------
------------------------------------------------------------
------------------------------gtcttgcaggtcacctatcttgcaatactt
ggtgcaacattctacttcattgttgattcctcatttgcata---tattcctaactattat
ctgggtgaaattcacaa------------------------------ccttgtacttttt
gtgctgactagcttttctgatcctgggactgtcaaggctgagaatgtttctcagtatatt
tctgcatatccgtatgacaatatcatatatttagagaaagaatgccctacttgcaaaatt
ccaaa---------atccaagcattgcaatatatgtgaccggtgtgttgcccggtttgat
catcactgtggatggatgaataattgtataggggagagaaacactaggtacttcgtggct
tttcttctctgg------------------------------------------------
------------------------------------------------------------
------------------------------------------------------------
------------------------------------------------------------
------------------------------------------------------------
---------------------------------------------------
>SRR5137211
tgccatggcttagtcactctgttggtattggtctccttcttctgtgggcaatggccgatt
tttcagggcacttttgtcgaaaagctccattacttccttacctttggtgcctatgactac
ttcctgagatttgtggggtgggtctgtggagatcggggcacaaatgtggttctgtctgtc
gagtattactgttgctatcgacctaaccctattttgcaggtcacctatcttgcaatactg
ggtgcgacattctacttcattgttgattcctcatttgcata---tattcctaactattat
ctgggtgaaattcacaa------------------------------ccttgtacttttt
gtgctgactagcttttctgatcctgggactgtcmaggctgagaacgtttctcagtatatg
tctgcatatccgtatgacaatatcatatatttagagaaggaatgccctacttgcaaaatt
ccaaa---------atccaagcattgcaatatatgtgaccggtgtgttgcccggtttgat
catcactgtggatggatgaataattgtataggggagagaaacactaggtacttcgtggct
tttcttctctggcatttccttctttgtgtatatggagctgttgccattagtttgatcctt
gctagtaggctgaaagaaatga--aagttgtacattttttgacagcctactatggtgttg
aaaattcattcataggcttagctccacatgtctc----acag------------------
------------------------------------------------------------
------------------------------------------------------------
---------------------------------------------------
>SRR5137212
------------------------------------------------------------
------------------------------------------------------------
------------------------------------------------------------
------------------------------gtcttgcaggtcatctatcttgcaatactt
ggtgcaacattctactttattgttgattcctcatttgcata---cattcctaattattat
ctgggtgaagttcacaagtatataagtatactggcagttggagtaggccttgtacttttt
gtgctgactagcttttctgatcctggaactgtcaaggctgagaacgtttctcagtatatt
tctgcgtatccctatgacaatatcatatattcagagaaagaatgccctacgtgcaaaatt
ccaaaacctgcaagatccaagcattgcaacatatgtgaccgctgtgttgcccggtttgat
catcactgtggatggatgaataattgtataggtgagagaaacactaggtacttcatggct
ttccttctctggcatctaaatttgatattgctggttcttttaattttgatgcttttgtcc
ggtagtgcatttattgtatttatgaagaaactgttaagtttccagttttatgctgcacta
attattttt------gttttgctccccttgaccttaaaacagtggttgttgaacttctac
aacatgcaaatacttcttatggtgtttctcggaattgtgtctttgttgatggcggcattc
tttggataccatataaaactatgtcttaacaataccaccacaaatgaggtgtgccctcta
tctgat---------------------------------------------
>SRR7905849
------------------------------------------------------------
------------------------------------------------------------
------------------------------------------------------------
------------tgttatcgacctaaccctattttgcaggtcatctatcttgcaatactt
ggtgcaacattctacttcattgttgattcctcatttgcata---tattcctaattattat
ctgggtgaaattcacaagtatataagtatactggcagttggtgtaggccttatacttttt
gtgctgactagcttttctgatcctggaattgtcaaggctgagaacgtttctcaatatatt
tctgcatatccgtatgacaatatcatatattcagagaaagaatgccctacgtgcaaaatt
ccaaaacctgcaagatccaagcattgcaatatatgtgaccgctgtgttgcccggtttgat
catcactgtggatggatgaataattgtataggggagagaaacactaggtacttcgtggct
ttccttctctggcatttccttctttgtatatatggagctgttgccattagtttgattctt
gctagtaggctgaaagaaatga--aagttatacattttttgacagcctactatggtgttg
aaaagtcattcataggcttagctccacatgttgc----acagtggttggtaaacttctac
aacatgcaaatacttcttatggtgtttcttggaatcgtgtctttgttgatggcagcattc
cttggataccatacaaaactatgtctttccaataccaccacaaatgagacattcaagtgg
caagatcatctaagcctgcagaggaagataaatgaggcaaaagccagt---
>SRR7905861
tgccatggcttagtcactctgttggtattggtctccttcttgtgtgggcaatggccgatt
tttcagggcacttttgtcgaaaagctccattacttccttaccatcggtgcctatgactac
ttcctgagatttgtggggtgggtctgtggagatcggggcacaaatgtggttctgtctgtc
gagttttactgttgctatcgacctaaccctattttgcaggtcacctatcttgcaatactt
ggtgcaacattctacttcattgttgattcctcatttgcata---tattcctaactattat
ctgggtgaaattcacaagtatataagcatactggcagttggtgtaggccttgtacttttt
gtgctgactagcttttctgatcctgggactgtcaaggctgagaacgtttctcagtatatt
tctgcatatccgtacgacaatatcatatattcasagaaagaatgccctacttgcaaaatt
ccaaaacctgcaagatccaagcattgcaatatatgtgaccggtgtgttgcccggtttgat
catcactgtggatggatgaataattgtataggggagagaaacactaggtacttcgtggct
tttcttctctggcatttccttctttgtgtatatggagctgttgccattagtttgatcctt
gctagtaggctgaacgaaatga--aagttgtacattttttgacagcctactatggtgttg
aaaattcattcataggcttagctccacatgtctc----acagtggttgttaaacttctac
aacatgcaaatacttcttatggtgtttctyggagtcgtgtctttgttgatggcggcattc
tttggataccatacaaaactatgtctttccaataccaccacaaatgagacattcaagtgg
caagatcatctaagcctgcagaggaagataaatgaagca------------
>SRR7905862
tgccatggcttaatcactctgttggtgttggtctccttcttctgtggacaatggccgatt
tttcagggcacttttgtcgaaaagctccattacttcctcaccttcggtgcctatgactgc
ttcctgagatttgtggggtgggtatgtggagatcgggscacaaatgccgttctctctgtc
gagtattactgttgctatcgacctaaccctattttgcaggtcatctatcttgcaatactt
ggtgcaacattctacttcattgttgattcctcatttgcata---tattcctaattattat
ctgggtgaaattcacaa------------------------------ccttgtacttttt
gtgctgactagcttttctgatcctggaactgtcaaggctgagaacgtttctcagtacatc
tctgcgtatccatatgacaatatcatatattcagagaaagaatgccctacttgcaaaatt
tcaaagcctgcaagatccaagcattgcaatatatgtgaccgctgtgttgcccggtttgat
catcactgtggatggatgaataattgtataggggagaggaacactaggtactttgtggct
ttccttctctggcatttcgttctttgtgtatatggagctgttgccattggtttgattctt
gctagtaggctgaaagaaatga--aagttgtacattttttgacggcctactatggtgttg
aaaattcattyataggcttagctccgcatgttgc----acagtggttgtta---------
------------------------------------------------------------
------------------------------------------------------------
---------------------------------------------------
>SRR8327214
tgccatggcttagtcactctgttggtattggtctccttcttgtgtgggcaatggccgatt
tttgagggcacttttgtcgaaaagctccatcacttccttacctttggtgcctatgactac
ttcctgagatttgtggggtgggtctgtggagatcgggcaacaaatgtggttctgtctgtc
gagtattactgttgctatcgacctaaccctattttgcaggtcacctatcttgcaatactt
ggtgcaacattctacttcattgttgattcctcatttgcata---tattcctaactattat
ctgggtgaaattcacaagtatataagcatactggcagttggtgtaggccttgtacttttt
gtgctgactagcttttctgatcctggaactgtcaacgctgagaacgtttctcagtatatt
tctgcatatccgtatgacaatatcttatattcagagaaagaatgccctacttgcaaaatt
ccaaaacctgcaagatccaagcattgcaatatatgtgaccggtgcgttgcccggtttgat
catcactgtggatggatgaataattgtataggggagagaaacactaggtactttgtggct
tttcttctctggcatttccttctttgtgtgtatggagctgttgccattagtttgatcctt
gctagtaggctgaaagaaatga--aagttgtacattttttgacagcctactatggtgttg
aaaattcattcataggcttagctccacatgtctc----acagtggttattaaacttctac
aacatgcaaatacttcttatggtgtttcttggagtcgtgtctttgttgatggcggcattc
tttggataccacatcaaactatgtctttccaataccaccacaaatgagacattcaagtgg
caagatcatctacgcctgcagaggaagataaatgaagcaaaggccagtact
