# Supplementary material for: Phylogenomics and classification of Cactaceae based on hundreds of nuclear genes
Source: Plant Syst Evol. 2025 Aug 11;311(5):28. doi: 10.1007/s00606-025-01948-z (PMC12339657; doi:10.1007/s00606-025-01948-z)
Supplement: Supplementary file 4 — Online Resource 4: Containing alignments and RAxML gene trees for all included loci and all phylogenetic datasets (ZIP 10372 KB) [file 606_2025_1948_MOESM4_ESM.zip › de Vos et al_ESM_4/ESM_data_alignments/QCP/7363_consensus.mafft.fasta]

>PAFTOL004547
------------------------------------------------------------
------------------------------------------------------------
---------------------------atgatacatgagcagcggggaaaactaaaacct
tgtcagaagtatcgaaggtttcaggagaatgattacatggatccaaagcagagcctctgc
ctgggtgcgctttttgatattgcggcaacaaatgggctcgacatkggccgaagactctgc
ataattg------gcttctgccgttcagttgagatgcttagtgatgttgttgaggactct
gtcctggagcatggtggagaagtacgtgcc------------------------------
------------------------------------------------------------
------------------------------------------------------------
---------
>PAFTOL004551
------------------------------------------------------------
------------------------------------------------------------
---------------------------atgatacagaagaagcgaggaaaactaaaawct
tatcagaagtatcaaaggtttcaggagagtgattacatggatccgaagcagagcctctgc
ctgggtgcactttttgatatagcagcaacaaatgggctcgacacgggccgaagactctgc
atcattg------gcttctgccgttcaattgagatgcttagtgatgttgttgaggacact
gttttggagcatggtggagaggtatgcgccagttaacctatctctcct------------
------------------------------------------------------------
------------------------------------------------------------
---tcc---
>PAFTOL004552
------------------------------------------------------------
------------------------------------------------------------
---------------------------atgatacagaagcagcggggaaaactaaaacct
tgtcagaagtatcgaaggtttcaggagaatgattacatggatccgcagcagagcctctgc
ctgggagctctttttgatattgcggcaacaaatgggcttgacatgggtcgaagactctgc
ataattg------gcttctgccgttcagttgagatgcttagtgatgttgttgaggacact
gtcctggagcatggtggagaggtacgtgcc------------------------------
------------------------------------------------------------
------------------------------------------------------------
---------
>PAFTOL004553
------------------------------------------------------------
------------------------------------------------------------
---------------------------atgatacagaagcagcggggaaaactaaaacct
tgtcagaagtatcgaaggtttcaggagaatgattacatggatccaaagcagagcctctgc
ctgggtgcgctttttgatattgcggcaacaaatgggctcgacatgagccgaagactctgc
ataattg------gcttctgccgttcagttgagatgcttagtgatgttgttgaggacact
gtcctggagcatggtggagaggttgttgctgctgagaaagccaccaccggtggactgcaa
gagaagctgagtatgacagtcgccgtgcctctgctttggggtgttcctccagcttctgaa
acgcttcaccttgctgttcggagtggtggaggcattgttgagaaggtattttggcaatgg
cagttc---
>PAFTOL004554
------------------------------------------------------------
------------------------------------------------------------
---------------------------atgatacagaagcagcggggaaaactaaaacct
tgtcagaagtatcgaaggtttcaggagaatgattacatggatccgcagcagagcctctgc
ctgggagctctttttgatattgcggcaacaaatgggcttgacatgggtcgaagactctgc
ataattg------gcttctgccgttcagttgagatgcttagtgatgttgttgaggacact
gtcctggagcatggtggagaggtcgttgctgctgagaaagccaccaccggtggactgcaa
gagaagctgagtatgacagttgctgtgcctctgctctggggtgttcctccagcttctgaa
acacttcaccttgctgttaggagtggtggaggcattgttgagaaggtatattggcaatgg
cagttc---
>PAFTOL004555
------------------------------------------------------------
------------------------------------------------------------
---------------------------atgatacagaagcagcggggaaaactaaaacct
tgtcagaagtatcgaaggtttcaggagaatgattacatggatccaaagcagagcctctgc
ctgggtgcgctttttgatattgcggcaacaaatgggctcgayatgggccgaagactctgc
ataattg------gcttttgccgttcagttgagatgcttartgatgttgttgaggacact
gtcctggagcatggtggagaggtacgtgcc------------------------------
------------------------------------------------------------
------------------------------------------------------------
---------
>PAFTOL004556
------------------------------------------------------------
------------------------------------------------------------
---------------------------atgatacagaagcagcggggaaagctaaaacct
tgtcagaagtatcgaaggtttcaggagaatgattacatggatccgaagcagagcctttgc
ctgggtgcgctttttgatattgcggcaacaaatgggctcgacatgggccgaagactctgc
ataattg------gcttctgccgttcagttgagatgcttagtgatgttgttgaggacact
gtccttgagtatggtggagaggta------------------------------------
------------------------------------------------------------
------------------------------------------------------------
---------
>PAFTOL004560
------------------------------------------------------------
------------------------------------------------------------
---------------------------atgatacagaagcagcggggaaaactaaaacct
tgtcagaagtatcgaaggtttcaggagaatgattacatggatccgaagcagagcctctgc
ctgggagctctctttgatattgcagcaacaaatgggcttgacatgggccgaagactctgc
ataattg------gcttctgccgttcagttgagatgcttagtgatgttgttgaggacact
gtcctggagcatggtggagaggtacgtgcc------------------------------
------------------------------------------------------------
------------------------------------------------------------
---------
>PAFTOL004561
------------------------------------------------------------
------------------------------------------------------------
---------------------------atgatacagaggcagcgaggaaaactaaaaact
tatcagaagtatcaaaggtttcaggagagtgattacatggatccgaagcagagcctctgc
ctgggtgcactttttgatatagcagcgacaaatgggcttgacatgggccgaagactctgc
atcattg------gcttctgccgttcaattgagatgcttagtgatgttgttgaggacact
gttttggagcatggtggagaggta------------------------------------
------------------------------------------------------------
------------------------------------------------------------
---------
>PAFTOL004562
------------------------------------------------------------
------------------------------------------------------------
---------------------------atgatacagaagcagcggggaaaactaaaacct
tgtcagaagtatcgaaggtttcaggagaatgattacatggatccgaagcagagcctctgc
ctgggagctctttttgatattgcggcaacaaatgggcttgacatgggccgaagactctgc
ataattg------gcttctgccgttcagttgagatgcttagtgatgttgttgaggacact
atcctggagcatggtggagaggtacgtgcc------------------------------
------------------------------------------------------------
------------------------------------------------------------
---------
>PAFTOL004563
------------------------------------------------------------
------------------------------------------------------------
---------------------------atgatacagaagcagcggggaaaactaaaacct
tggcagaagtatcgaaggtttcaggagaatgattacatggatccgaagcagagcctctgc
ctgggtgcactttttgatattgcggcaacaaatgggctcgacatgggccgaagactctgc
atcattg------gcttctgccgttcagttgagatgcttagtgatgttgttgaggacact
gtcytggagcatggtggagaggtgcgtgcc------------------------------
------------------------------------------------------------
------------------------------------------------------------
---------
>PAFTOL004564
------------------------------------------------------------
------------------------------------------------------------
---------------------------atgatacagaagcagcgasgaaaactaaaaact
tatcagaagtatcaaaggtttcaggagagtgattacatggatccgaagcagagcctctgc
ctgggtgcactttttgatatagcagcaacaaatg---ttagcattatcagaagactctgc
atcattg------gcttctgccgttcaattgagatgcttagtgatgttgttgaggacact
gttttagagcatggtggtgaggtatgcgccagt---------------------------
------------------------------------------------------------
------------------------------------------------------------
---------
>PAFTOL004565
------------------------------------------------------------
------------------------------------------------------------
---------------------------atgatacagaagcagcggggaaaactaaaacct
tgtcagaagtatcgaaggtttcaggagaatgattacatggatccgaagcagagcctttgc
ctgggtgcgctttttgatattgcggcaacaaatgggctcgacatgggccgaagactctgc
ataattg------gcttctgccgttcagttgagatgctgagtgatgttgttgaggacact
gtcctggagcatggtggagaggtacgtgcc------------------------------
------------------------------------------------------------
------------------------------------------------------------
---------
>PAFTOL004566
------------------------------------------------------------
------------------------------------------------------------
---------------------------------cagaagcagcgaggaaaactaaaaact
tatcagaagtatcaaaggtttcaggagagtgattacatggatccgaagcagagcctctgc
ctgggtgcactttttgatatagcagcaacaaatgggctcgacamgggccgaagactctgc
atcattg------gtttctgccgttcaattgagatgcttagtgatgttgttgaggacact
gttttggagcatggtggagaggtatgcgccagt---------------------------
------------------------------------------------------------
------------------------------------------------------------
---------
>PAFTOL004567
------------------------------------------------------------
------------------------------------------------------------
---------------------------atgatacagaagcagcggggaaaactaaaacct
tgtcagaagtatcgaaggtttcaggagaatgattacatggatccgaagcagagcctctgc
ctaggtgcgctttttgatattgcggcaacaaatgggcttgacatgggccgaagactctgc
ataattg------gcttctgccgttcagttgagatgcttagtgatgttgttgaggacagt
gtcctggagcatggtggagaggtcgttgctgctgagaaagccaccaccggtggacttcaa
gagaagctgagtatgacagtcgccatgcctctgctttggggtgttcctccagcttctgaa
acgcttcaccttgctgtcaggagtggtggaggcattgttgagaaggtattttggcaatgg
cagttc---
>PAFTOL004568
------------------------------------------------------------
------------------------------------------------------------
---------------------------------cagaagcagcggggaaaactaaaacct
tgtcagaagtatccaasgtttcaggagaatgattacatggatccgaagcagagcctctgc
ctgggtgcgctttttgatattgcggcaacaaatgggctcgacatgggccgaagactctgc
ataattg------gcttctgccgttcagttgagatgcttagtgatgttgttgaggacagg
gtcctggagcatggtggagaggtatgtgccgttgac------------------------
------------------------------------------------------------
------------------------------------------------------------
---------
>PAFTOL004571
------------------------------------------------------------
------------------------------------------------------------
---------------------------atgatacagaagcagcgaggaaaactaaaaact
tatcagaagtatcaaaggtttcaggagagtgattacatggatccgaagcagagcctctgc
ctgggtgcactttttgatatagcagcaacaaatgggctcgacacgggccgaagactttgc
atcattg------gcttctgccgttcaattgagatgcttagtgatgttgttgaggacact
gttttggagcatggtggagaggtcgttgcagctgagaaagcaaccactggtggactgcaa
gagaagctcagtatgatagtcgctgtgcctctgctttggggtgttcctccagcttctgaa
acacttcacctcgctgttaggagtggtggaggcattgtcgagaaggtattttggcaatgg
cacttc---
>PAFTOL004572
------------------------------------------------------------
------------------------------------------------------------
---------------------------atgatacagaagcagcggggaaaactaaaacct
tgtcagaagtatcgaaggtttcaggagaatgattacatggatccgaagcagagcctttgc
ctgggtgcgctttttgatattgcggcaacaaatgkgctcgacatgggccgaagactytac
ataattg------gcttctgccgttccgttgagatgcttagtgacgttgttgaggacact
gtcctggagcatggtggagaggtcgttgctgctgagaaagccagcaccggtgcactgcaa
gagaagttgagtatgacagtcgccgtgcctctgctttggggtgttcctccagcttctgaa
acgcttcacctcgctgttaggagtggtggaggcattgttgagaaggtattttggcaatgg
cagttctaa
>PAFTOL004573
------------------------------------------------------------
------------------------------------------------------------
---------------------------atgatacagaagcagtggggaaaactaaaacct
tgtcagaagtatcgaaggtttcaggagaatgattacatggatccgaagcagagcctttgc
ctgggtgcgctttttgatattgcggcaacaaatgggctcgacatgggccgaagactctgc
ataattg------gcttctgccgttcagttgagatgcttagtgatgttgttgaggacact
gtcctggagcatggtggagaggtacgtgcc------------------------------
------------------------------------------------------------
------------------------------------------------------------
---------
>PAFTOL004574
------------------------------------------------------------
------------------------------------------------------------
---------------------------atgatacagaagcagcggggaaaactaaaacct
tgtcagaagtatcgaaggtttcaggagaatgattacatggatccaaagcagagcctctgc
ctgggtgcgctttttgatattgcggcaacaaatgggctcgacatgggccgacgactctgc
ataattg------gcttctgccgttcagttgagatgcttagtgatgttgttgaggacact
gtcctggagcatggtggagaggtcgttgctgctgagaaagccaccactggtggactgcaa
gaaaagctgagtatgaccgtcgtcgtgcctctgctttggggtgttcctccagcttctgaa
acgcttcaccttgctgttaggagtggtggaggcattgttgagaaggtattttggcaatgg
cagttc---
>PAFTOL004577
------------------------------------------------------------
------------------------------------------------------------
---------------------------atgatacagaagcagcggggaaaactaaaacct
tgtcagaagtatcgaaggtttcaggagaatgattacatggatccgaagcagagcctctgc
ctgggagctctttttgatattgcagcaacaaatgggcttgacatgggccgaagactctgc
ataattg------gcttctgccgttcagttgagatgcttagtgatgttgttgaggacact
gtcctggagcatggtggagaggtmgttgctgctgagaaagccaccaccggtggactgcaa
gagaagctgagtatgacagttgctgtgcctctgctctggggtgttcctccagcttctgaa
acacttcaccttgctgttaggagtggtggaggcatagttgagaaggtattttggcaatgg
cagttc---
>PAFTOL004578
------------------------------------------------------------
------------------------------------------------------------
---------------------------atgatacagaagcagcgggggaaactaaaacct
tgtcagaagtatcgaaggtttcaggagaatgattacatggatccaaagcagagcctttgc
ctgggtgcgctttttgatattgcggcaacaaatgggcttgacatgggccggagactctgc
ataattg------gcttctgccgttcagttgagatgcttagtgatgtagttgaggacact
gtcctggagcatggtggagaggtcgttgctgctgagaaagccaccaccggtggactgcaa
gagaagctgagtatgactgttgccgtgcctctgctttggggtgttcctccagcttctgaa
acgcttcacctcgctgttcggagtggtggaggcattgttgagaaggtattttggcaatgg
cagttctaa
>PAFTOL004582
------------------------------------------------------------
------------------------------------------------------------
---------------------------atgatacagaagcagcgggggaaactaaaacct
tgtcagaagtatcgaaggtttcaggagaatgattacatggatccgaagcagagcctttgc
ctgggtgcgctttttgatattgcggcaacaaatgggctcgacatgggccgaagactctgc
ataattg------gcttctgccgttcagttgagatgcttagtgatgttgttgaggacact
gtcctggagcatggtggagaggtcgtcgctgctgagaaagccaccaccggtggactgcaa
gagaagctgagtatgacagtcgccgtgcctctgctttggggtgttcctccagcttctgaa
acgcttcacctcgctgttaggagtggtggaggcattgttgagaaggtattttggcaatgg
cagttc---
>PAFTOL004583
------------------------------------------------------------
------------------------------------------------------------
---------------------------atgatacagaagcaacggggaaaactaaaacct
tgtcagaagtatcgaaggtttcaggagaatgattacatggatccaaagcagagcctctgc
ctgggtgcgctttttgatattgcggcaacaaatgggctcgacatgggccgaagactctgc
ataattg------gcttctgccgttcagttgagatgcttagtgatgttgttgaggacact
gtcctggagcatggtggagaggtwgttgctgctgagaaagccaccaccggtggactgcaa
gaaaagctgagtatgacagtcgccgtgcctctgctttggggtgttcctccagcttctgaa
acgcttcaccttgctgttaggagtggtggaggtattgttgagaaggtattttggcaatgg
cagttc---
>PAFTOL004584
------------------------------------------------------------
------------------------------------------------------------
---------------------------atgatacagaagcagcggggaaaactaaagcct
tgtcagaagtatcgaaggtttcaggagaatgattacatggatccgaagcagagcctctgc
ctgggagctctttttgatattgcggcaacaaatgggcttgacatgggccgaagactctgc
ataattg------gcttctgccgttcagttgagatgcttagtgatgttgttgaggacact
gtcctggagcatggtggagaggtcgttgctgctgagaaagccaccaccggtggactgcaa
gagaagctgagtatgacagttgctgtgcctctgctctggggtgttcctccagcttctgaa
acacttcaccttgctgttaggagtggtggaggcattgttgagaaggtattttggcaatgg
cagttc---
>PAFTOL004585
------------------------------------------------------------
------------------------------------------------------------
---------------------------atgatacagaagcagcgaggaaaactaaaaact
tatcagaagtatcaaaggtttcaggagagtgattacatggatccgamgcagagcctctgc
ctgggtgcactttttgatatagcagcaacaaatgkgcttgacacgggccgaagactctgc
atcattg------gcttctgccgttcaattgagatgcttagtgatgttgttgaggacact
gttttggagcatggtggagaggtcgttgcagctgagaaagcaaccactggtggactgcaa
gagaagctcagtatgacagttgctgtgcctctgctttggggtgttcctccagcttctgaa
acacttcacctcgctgttaggagtggtggaggcattgttgagaaggtattttggcaatgg
cacttc---
>PAFTOL004587
------------------------------------------------------------
------------------------------------------------------------
---------------------------atgatgcagaagcagcagggaaaactaaaacct
tgtcagaagtatcgaaggtttcaggagaatgattacatggatccaaagcagagcctctgc
ctgggtgcgctttttgatattgcggcaacaaatgggctygacatgggccgaagactctgc
ataattg------gcttctgccgttcagttgagatgcttagtgatgttgttgaggacact
gtcctggagcatggtggagaggtcgttgctgctgagaaagcgaccaccggtggactgcaa
gaaaagctgagtatgaccgtcgccgtgcctctgctttggggtgttcctccagcttctgaa
acgcttcaccttgctgttaggagtggtggaggcattgttgagaaggtattttggcaatgg
cagttc---
>PAFTOL004590
------------------------------------------------------------
------------------------------------------------------------
---------------------------atgatacagaagcagcggggaaaactaaaacct
tgtcagaagtatcgaaggtttcaggagaatgattacatggatccgcagcagagcctctgc
ctgggagctctttttgatattgcggcaacaaatgggcttgacatgggtcgaagactctgc
ataattg------gcttctgccgttcagttgagatgcttagtgatgttgttgaggacact
gtcctggagcatggtggagaggtcgttgctgctgagaaagccaccaccggtggactgcaa
gagaagctgagtatgacagttgctgtgcctctgctctggggtgttcctccagcttctgaa
acacttcaccttgctgttaggagtggtggaggcattgttgagaaggtatattggcaatgg
cagttc---
>PAFTOL004591
------------------------------------------------------------
------------------------------------------------------------
---------------------------atgatacagaagcagcggggaaaactaaaacct
tgtcagaagtatcgaaggtttcaggagaatgattacatggatccgcagcagagcctctgc
ctgggagctctttttgatattgcggcaacaaatgggcttgacatgggtcgaagactctgc
ataattg------gcttctgccgttcagttgagatgcttagtgatgttgttgaggacact
gtcctggagcatggtggagaggtcgttgctgctgagaaagccaccaccggtggactgcaa
gagaagctgagtatgacagttgctgtgcctctgctctggggtgttcctccagcttctgaa
acacttcaccttgctgttaggagtggtggaggcattgttgagaaggtatattggcaatgg
cagttc---
>PAFTOL004593
------------------------------------------------------------
------------------------------------------------------------
---------------------------atgatacagaagcagcggggaaaactaaaacct
tgtcagaagtatcgaaggtttcaggagaatgattacatggatccaaagcagagcctctgc
ctgggtgcgctttttgatattgcggcaacaaatgkgctcgacatgggccgaagactctgc
atagttg------gcttctgccgttcagttgagatgcttagtgatgttgttgaggacact
gtcctggagcatggtggagatgtcgttgctgctgagaaagccaccaccggtggactgcaa
gaaaagctgagtatgaccgtcgccgtgcctctgctttggggtgttccaccagcttctgaa
acgcttcaccttgctgttaggagtggtggaggcattgttgagaaggtattttggcaatgg
cagttc---
>PAFTOL004594
------------------------------------------------------------
------------------------------------------------------------
---------------------------atgatacagaagcagcggggaaaactaaaacct
tgtcagaagtatcgaaggtttcaggagaatgattacatggatccgcagcagagcctctgc
ctgggagctctttttgatattgcggcaacaaatgggcttgacatgggtcgaagactctgc
ataattg------gcttctgccgttcagttgagatgcttagtgatgttgttgaggacact
gtcctggagcatggtggagaggtcgttgctgctgagaaagccaccaccggtggactgcaa
gagaagctgagtatgacagttgctgtgcctctgctctggggtgttcctccggcttctgaa
acacttcaccttgctgttaggagtggtggaggcattgttgagaaggtatattggcaatgg
cagttc---
>PAFTOL004596
------------------------------------------------------------
------------------------------------------------------------
---------------------------atgatacagaagcagcgggggaaactaaaacct
tgtcagaagtatcgaaggtttcaggagaatgattacatggatccaaagcagtgcctttgc
ctgggtgcgctttttgatattgcggcaacaaatgggctcgacatgggccgaagactctgc
ataattg------gcttctgccgttcggttgagatgcttagtgatgtagttgaggacact
gtcctggagcatggtggagaggtcgttgctgctgagaaagccaccaccggtggactgcaa
gagaagctgagtatgacagtcgctgtgcctctgctttggggtgttcctccagcttctgaa
acgcttcacatcgctgttcggagtggtggaggcattgttgagaaggtattttggcaatgg
cagttctaa
>PAFTOL004597
------------------------------------------------------------
------------------------------------------------------------
---------------------------atgatacagaagcagcggggaaaactaaaacct
tgtcagaagtatcgaaggtttcaggagaatgattacatggatccaaagcagagcctctgc
ctgggtgcgctttttgatatagcggcaacaaatgggctcgacatgggccgaaggctctgc
ataattg------gcttctgccgttcagttgagatgcttagtgatgttgttgaggacacc
gtcctggagcatggtggagaggttgttgctgctgagaaagccaccaccggtggactgcaa
gaaaagctgagtatgacagtcgccgtgcctctgctttggggtgttcctccagcttctgaa
acgcttcaccttgctgttaggagtggtggaggcattgttgagaaggtattttggcaatgg
cagttc---
>PAFTOL004598
------------------------------------------------------------
------------------------------------------------------------
---------------------------atgatacagaagcagcggggaaaactaaaacct
tgtcagaagtatcgaaggtttcaggagaatgattacatggatccgcagcagagcctctgc
ctgggagctctttttgatattgcggcaacaaatgggcttgacatgggtcgaagactctgc
ataatcg------gcttctgccgttcagttgagatgcttagtgatgttgttgaggacact
gtcctggagcatggtggagaggtmgttgctgctgagaaagccaccaccagtggactgcaa
gagaagctgagtatgacagttgctgtgcctctgctctggggtgttcctccagcttctgaa
acacttcaccttgctgttaggagtggtggaggcattgttgagaaggtatattggcaatgg
cagttc---
>PAFTOL004599
------------------------------------------------------------
------------------------------------------------------------
---------------------------atgatacagaagcagcggggaaaactaaaacct
tgtcagaagtatcgaaggtttcaggagaatgattacatggatccgaagcagagcctctgc
ytgggagctctttttgatattgcggcaacaaatgggctggacatgggccgaagactctgc
ataattg------gcttctgccgttcagttgagatgcttagtgatgttgttgaggacact
gtcctggagcatggtggagaggtacgtgcc------------------------------
------------------------------------------------------------
------------------------------------------------------------
---------
>PAFTOL004600
------------------------------------------------------------
------------------------------------------------------------
---------------------------atgatacagaagcagcggggaaaactaaaacct
tgtcagaagtatcgaaggtttcaggagaatgattacatggatccgcagcagagcctctgc
ctgggagctctttttgatattgcggcaacaaatgggcttgacatgggtcgaagactctgc
ataattg------gcttctgccgttcagttgagatgcttagtgatgttgttgaggacact
gtcctggagcatggtggagaggtcgttgctgctgagaaagccaccaccggtggactgcaa
gagaagctgagtatgacagttgctgtgcctctgctctggggtgttcctccagcttctgaa
acacttcaccttgctgttaggagtggtggaggcattgttgagaaggtatattggcaatgg
cagttc---
>PAFTOL004601
------------------------------------------------------------
------------------------------------------------------------
---------------------------atgatacagaagcagcggggaaaactaaaacct
tgtcagaagtatcgaaggtttcaggagaatgattacatggatccaaagcagagcctctgc
ctgggtgcgctttttgatattgcggcaacaaatgggctcgacatgggccgaagactctgc
ataattg------gcttttgccgttcagttgagatgcttagtgatgttgttgaggacact
gtcctggagcatggtggagaggtwgttgctgctgagaaagccaccaccggtggactgcaa
gaaaagctgagtatgagtgtcgccgtgcctctgctctggggtgttcctccagcttctgaa
acgcttcaccttgctgttaggagtggtggaggcattgttgagaaggtattttggcaatgg
cagttc---
>PAFTOL004603
------------------------------------------------------------
---------------------------ttgtttacagctgatggcgttattcaacttgga
ggttccttggttcctcggcgtatttctccatcagagaagcagcggggaaaactaaaacct
tgtcagaaatatcgaaggtttcaggagaatgattacatggatccgaagcagagcctctgc
ctgggtgcgctttttgatattgcggcaacaaatgggctcgacatgggccgaagactctgc
ataattg------gcttctgccgttcagttgagatgcttagtgatgtagttgaggacact
gtcctggagcatggtggagaggtcgtcgctgctgagaaagccaccaccggtggactgcaa
gagaagctgagtatgacagtcgctgtgcctctgctttggggtgttcctccagcttctgaa
acgcttcacctcgctgtcaggagtggtggaggcattgttgagaaggtattttggcaatgg
cagttc---
>PAFTOL004604
------------------------------------------------------------
------------------------------------------------------------
------------------------------------aagcagcggggaaaactaaaacct
tgtcagaaatatcgaaggtttcaggagagtgattacatggatccgaagcagagcctctgc
ctgggtgcgctttttgatattgcggcaacaaatgggctcgacatgggccgaagactctgc
ataattg------gcttctgccgttcagttgagatgcttagtgatrtagttgaggacact
gtcctggagcatggtggagaggtcgtcgctgctgagaaagccaccaccggtggactgcaa
gagaagctgagcatgacagtcgccgtgcctctgctttggggtgttcctccagcttctgaa
acgcttcacctcgctgtcaggagtggtggaggcattgttgagaaggtattttggcaatgg
cagttc---
>PAFTOL004605
------------------------------------------------------------
------------------------------------------------------------
---------------------------atgatacagaagcagcggggaaaactaaaacct
tgtcagaagtatcgaaggtttcaggagaatgattacatggatccaaagcaaagcctctgc
ctgggtgcgctttttgatattgcggcaacaaatgggctcgacatgggccgaagactctgc
ataattg------gcttctgccgttcagttgagatgcttagtgatgttgttgaggacacc
gtcctggagcatggtggagaggttgttgctgctgagaaagccaccaccggtggactgcac
gaaaagctgaggatgacagtcgccgtgcctctgctttggggtgttcctccagcttctgaa
acgcttcaccttgctgttaggagtggtggaggcattgttgagaaggtattttggcaatgg
cagttc---
>PAFTOL004608
------------------------------------------------------------
------------------------------------------------------------
---------------------------atgatacagaagcagtgggggaaactaaaacct
tgtcagaagtatcgaaggtttcaggagaatgattacatggatccgaagcagagcctttgc
ctgggtgcgctttttgatattgcggcaacaaatgggctcgacatgggccgaagactctgc
ataattg------gcttctgccgttcagttgagatgcttagtgatgttgttgaggacact
gtcctggagcatggtggagaggtacgtgcc------------------------------
------------------------------------------------------------
------------------------------------------------------------
---------
>PAFTOL004609
------------------------------------------------------------
------------------------------------------------------------
---------------------------atgatacagaagcagcggggaaaactaaaacct
tgtcagaagtatcgaaggtttcaggagaatgattacatggatccgaagcagagcctttgc
ctgggtgcgctttttgatattgcggcaacaaatgggctcgacatgggccgaagactctgc
ataattg------gcttctgccgttcagtcgagatgcttagtgatgttgttgaggacact
gtcctggagcatggtggagaggtcgttgctgctgagaaagccagcactggtggactgcaa
gagaagttgagtatgacagtcgccgtgcctctgctttggggtgttcctccagcttctgaa
acgcttcacctcgctgttaggagcggtggaggtattgttgagaaggtattttggcaatgg
cagttc---
>PAFTOL004610
------------------------------------------------------------
------------------------------------------------------------
---------------------------atgatacagaggcagcgaggaaaactaaaaact
tatcagaagtatcaaaggtttcaggagagtgattacatggatccgaagcagagcctctgc
ctgggtgcactttttgatatagcagcaacaaatgggcttgacatgggccgaagactctgc
atcattg------gcttctgccgttcaattgagatgcttagtgatgttgttgaggacact
gttttggagcatggtggtgaggtcgttgcggctgagaaagcaaccactggtggactgcaa
gagaagctcagtatgacggtcgctgtgcctctgctttggggtgttcctccggcttctgaa
acacttcacctcgctgttaggagtggtggaggcattgttgagaaggtattttggcaatgg
catttc---
>PAFTOL004611
------------------------------------------------------------
------------------------------------------------------------
---------------------------atgatacagaggcagcgaggaaaactaaaaact
tatcagaagtatcaaaggtttcaggagagtgattacatggatccgaagcagagcctctgc
ctgggtgcactttttgatatagcagcaacaaatgggcttgacatgggccgaagactctgc
atcattg------gcttctgccgttcaattgagatgcttagtgatgttgttgaggacact
gttttggagcatggtggtgaggtcgttgcggctgagaaagcaaccactggtggactgcaa
gagaagctcagtatgacggtcgctgtgcctctgctttggggtgttcctccagcttctgaa
acacttcacctcgctgttaggagtggtggaggcattgttgagaaggtattttggcaatgg
catttc---
>PAFTOL004613
------------------------------------------------------------
------------------------------------------------------------
---------------------------atgatacagaagcagcgggggaaactaaaacct
tgtcagaagtatcgaaggtttcaggagaatgattacatggatccgaagcagagcctctgc
ytgggagctctttttgatattgcggcaacaaatgggcttgacatgggccgcagactctgc
ataattg------gcttctgccgttcagttgagatgcttagtgatgttgttgaagacact
gtcctggagcatggyggagaggtmgttgctgctgagaaagccaccaccagtggactgcaa
gagaagctgagtatgacagttgctgtgcctctgctctggggtgttcctccagcttctgaa
acacttcaccttgctgttaggagtggtggaggcattgttgagaaggtattttggcaatgg
cagttc---
>PAFTOL004617
------------------------------------------------------------
------------------------------------------------------------
---------------------------atgatacagaagcagcggggaaaactaaaacct
tgtcagaagtatcgaaggtttcaggagaatgattacatggatccgaagcagagcctctgc
ctgggagctctttttgatattgcggcaacaaatgggcttgacatgggccgaagactctgc
ataattg------gcttctgccgttcagttgagatgcttagtgatgttgttgaggacact
gtcctggagcatggtggagaggtacgtgcc------------------------------
------------------------------------------------------------
------------------------------------------------------------
---------
>PAFTOL004618
------------------------------------------------------------
------------------------------------------------------------
---------------------------atgatacagaagcagcggggaaaactaaaacct
tgtcagaagtatggaaggtttcaggagaatgattacatggatccgaagcagagcctttgc
ctgggtgcgctttttgatattgcggcaacaaatgggctcgacatgggccgaagactttgc
ataattg------gcttctgccgttcagttgagatgcttagtgatgttgttgaggacact
gtcctggagcatggtggagaggtcgttgctgctgagaaagccagcaccggtggactgcaa
gagaagttgagtatgacagtcgccgtgcctctgctttggggtgttcctccagcttctgaa
acgcttcacctcgctgttaggagtggtggaggcattgttgagaaggtattttggcaatgg
cagttc---
>PAFTOL004619
------------------------------------------------------------
------------------------------------------------------------
---------------------------atgatacagaagcagcggggaaaactaaaaact
tatcagaagtatcaaaggtttcaggagagtgattacatggatccgaagcagagcttctgc
cttggtgcgctttttgatatagcagcaacaaatgggctcgacgcaggccgaagactctgc
ataattg------gcttctgccgttcaattgagatgcttagtgatgttgttgaggacact
gtcctggagcatggtggagaggttgttgcagctgagaaagccaccaccggtgggctgcaa
gagaagctgagtatgacagttgccgtgccactgctttggggtgttcctcctgcttctgaa
acacttcacctcgctgttaggagtggtggaggcattgttgagaaggtattttggcaatgg
catttc---
>PAFTOL004620
------------------------------------------------------------
------------------------------------------------------------
---------------------------atgttacagaagcagcggggaaaactaaaacct
tgtcagaagtatcgaaggtttcaggagaatgattacatggatccgaagcagagcctttgc
ctgggtgcrctttttgatattgcggcaacaaatgggcttgacatrggccgaagactctgc
ataatwg------gcttctgtcgttcagttgagatgcttagtgatgttgttgaggacact
gtmctggagcatggtggagaggtacgtgcc------------------------------
------------------------------------------------------------
------------------------------------------------------------
---------
>PAFTOL004623
------------------------------------------------------------
------------------------------------------------------------
---------------------------atgatacagacgcagcggggaaaactaaaacct
tgtcagaagtatcgaaggtttcaggagaatgattacatggatccgaagcagagcctttgc
ctgggtgcgctttttgatattgcggcaacaaatgggctcgacatgggccgaagactctgc
ataattg------gcttctgccgttcagttgagatgcttagtgatgttgttgaggacact
gtcctggagcatggtggagaggtcgttgctgctgagaaagccagcaccggtggactgcaa
gagaagttgagtatgacagtcgctgtgcctctgctttggggtgttcctccagcttctgaa
acgcttcaccttgctgttaggagtggtggaggcattgttgagaaggtattttggcaatgg
cagttctaa
>PAFTOL004624
------------------------------------------------------------
------------------------------------------------------------
---------------------------atgatacagaagcagcggggaaaactaaaacct
tgtcagaagtatcgaaggtttcaggagaatgattacatggatccgcagcagagcctctgc
ctgggagctctttttgatattgcggcaacaaatgggcttgacatgggtcgaagactctgc
ataattg------gcttctgccgttcagttgagatgcttagtgatgttgttgaggacact
gtcctggagcatggtggagaggtcattgctgctgagaaagccaccaccggtggactgcaa
gagaagctgagtatgacagttgctgtgcctctgctctggggtgttcctccagcttctgaa
acacttcaccttgctgttaggagtggtggaggcattgttgagaaggtatattggcaatgg
cagttc---
>PAFTOL004625
------------------------------------------------------------
------------------------------------------------------------
---------------------cttttaatgatacagaagcagcggggaaaactaaaacct
tgtcagaagtatcgaaggtttcaggagcatgattacatggatccgaagcagagcctctgc
ctgggagctctttttgatattgcagcaacaaatgggcttgacatgggccgaagactctgc
ataattg------gcttctgccgttcagttgagatgcttagtgatgttgttgagggcact
gtcctggagcatggtggagaggtcgttgctgctgagaaagccaccaccggtggactgcaa
gagaagctgagtatgacagttgctgtgcctctgctctggggtgttcctccagcttcggaa
acacttcaccttgctgttaggagtggtggaggcattgttgagaaggtattttggcaatgg
cagttc---
>PAFTOL004626
------------------------------------------------------------
------------------------------------------------------------
---------------------------atgatacagaagcagcggggaaaactaaaacct
tgtcagaagtatcgaaggtttcaggagaatgattacatggatccaaagcagagcctctgc
ctgggtgcgctttttgatattgcggcaacaaatgkgctcgacatgggccgaagactctgc
ataattg------gcttctgccgttcagttgagatgcttagtgatgttgttgaggacact
gtcctggagcatggtggagaggttgttgctgctgagaaagccaccaccggtggactgcac
gaaaagctgagtatgacagtcgccgtgcctctgctttggggtgttcctccggcttctgaa
acgcttcaccttgctgttaggagtggtggaggcattgttgagaaggtattttggcaatgg
cagttc---
>PAFTOL004627
------------------------------------------------------------
------------------------------------------------------------
---------------------cttttaatggtacagaagcagcggggaaagctaaaacct
tgtcagaagtatcgaaggtttcaggagaatgattacatggatccgaagcagagcctttgc
ctgggtgcgctttttgatattgcggcaacaaatgggctcgacatgggccgaagactctgc
ataattg------gcttctgccgttcagttgagatgctcagtgatgttgttgaggacact
gtcgtggagcatggtggagaggttgttgctgctgagaaagccagcaccggtggattgcaa
gagaagttgagtatgacactcgccgtgcctctgctttggggtgttcctccagcttctgaa
acgcttcacctcgctgttaggagtggtggaggcattgttgagaaggtattttggcaatgg
cagttctaa
>PAFTOL004629
------------------------------------------------------------
------------------------------------------------------------
---------------------------atgatacagaagcagyggggaaaactaaaacct
tgtcaaaagtatcgaaggtttcaggagaatgattacatggatccgaagcagagcctctgc
ctgggtgcgctttttgatattgcggcaacaaatgggctcgacatgggccgaagactctgc
ataattg------gcttctgccgttcagttgagatgcttagtgatgttgttgaggacrct
gtcctggagcatggtggagaggtcgttgctgctgagaaagccaccaccggtggactgcaa
gagaagctgagtatgacagtcgccgtgcctctgctttggggtgttcctccagcttctgaa
acgcttcacctcgccgtcaggagtggcggaggcattgttgagaaggtattttggcaatgg
tacttc---
>PAFTOL004631
caatttacgtatggctcctacccttgggagcatcactctgccgactccgactc-------
------------------------------------------------------------
--------------------cggtataatgatacagaagcagcggggaaaactaaaacct
tgtcagaagtatcgaaggtttcaggagaatgattacatggatccgcagcagagcctctgc
ctgggagctctttttgatattgcggcaacaaatgggcttgacatgggtcgaagactctgc
ataattg------gcttctgccgttcagttgagatgcttagtgatgttgttgaggacact
gtcctggagcatggtggagaggtcgttgctgctgagaaagccaccaccggtggactgcaa
gagaagctgagtatgacagttgctgtgcctctgctctggggtgttcctccagcttctgaa
acacttcaccttgctgttaggagtggtggaggcattgttgagaaggtatattggcaatgg
cagttc---
>PAFTOL004632
------------------------------------------------------------
------------------------------------------------------------
---------------------------atgatacagaagcagcggggaaacctaaaacct
tgtcagaagtatcgtaggtttcaggagaatgattacatggatccaaagcagagcctctgc
ctgggtgcgctttttgatattgcggcaacaaatgggctcgacatgggccgaaggctctgc
ataattg------gcttctgccgttcagttgagatgcttagtgatgttgttgaggacact
gtcctggagcatggtggagaggttgttgctgctgagaaagccaccaccggtggactgcaa
gaaaagctgagtatgacagtcgccgtgcctctgctttggggcgttcctccagcttctgaa
acgcttcaccttgctgttaggagtggtggaggcattgttgagaaggtattttggcaatgg
cagttc---
>PAFTOL004633
------------------------------------------------------------
------------------------------------------------------------
---------------------------atgatacagaagcagcggggaaaactaaaacct
tgtcagaagtatcgaaggtttcaggagaatgattacatggatccgaagcagagcctctgc
ctgggtgcgctttttgatattgcggcaacaaatgggctcgacatgggacgaagactctgc
ataattg------gcttctgccgttcagttgagatgcttagtgatgttgttgaggacagt
gtcctggagcatggtggagaggtcgttgctgctgagaaagccaccaccggtggacttcaa
gagaagctgagtatgacagtcgccgtgcctctgctttggggtgttcctccagcttctgaa
acgcttcaccttgctgtcaggagtggtggaggcattgttgagaaggtattttggcagtgg
cagttc---
>PAFTOL004634
------------------------------------------------------------
------------------------------------------------------------
---------------------gtttttawtgtacagaagcarcggggaaaactaaaacct
kgtcagaagtatccaaggtttcargagaatgattacatggatccgaagcagagsctctgc
ctgggtgcgctttttgatattgcggcaacaaatgggctcracatgggccgaagactctgc
ataattg------gcttctgccgttcagttgagatgcttagtgatgttgttgaggacagg
gtcctggagcatggyggagaggttgttgctgctgagaaagccaccatcggtggacttcaa
gagaagctgagtatgacagtcgctgtgcctctgctttggggtgttcctccagcttctgaa
acgcttcaccttgctgtcaggagtggtggaggcattgttgagaaggtcttttggcaatgg
cagttc---
>PAFTOL004635
------------------------------------------------------------
------------------------------------------------------------
------------------------------------------------------------
---------------------------------------gatcggaagcagagcctctgc
ctggctgcgctttttgatattgcggcaacaaatgggctcgacatgggccgaagactctgc
ataattg------gcttctgccgttcagttgagatgcttagtgatgttgttgaggacagg
gtcctggagcatggtggagaggtatgtgccattgac------------------------
------------------------------------------------------------
------------------------------------------------------------
---------
>PAFTOL004636
------------------------------------------------------------
------------------------------------------------------------
---------------------------atgatacagaagcagcagggaaaactaaaacct
tgtcagaagtatcgaaggtttcaggagaatgattacatggatccgaagcagagcctttgt
ctgggcgcgctttttgatattgcggcaacaaatgggctcgacatgggccgaagactctgc
ataattg------gcttctgccgttcagttgagatgcttagtgatgttgttgagaacact
gtcctggagcatggtggagaggtcgttgctgctgagaaagccagcacgggtggactgcaa
gagaagttgagtatgacactcgtcgtgcctctgctttggggtgttcctccagcttctgaa
acgcttcaccttgctgttaggagtggtggaggcattgttgagaaggtattttggcaatgg
cagttctaa
>PAFTOL004637
------------------------------------------------------------
------------------------------------------------------------
---------------------------atgatacagaagcagcggggaaaactaaaaact
tatcagaagtatcaaaggtttcaggagagtgattacatggatccgaagcagagcctctgc
ctgggtgcgctttttgatatagcagcaacaaatgggctcgacatgggccgaagactctgc
atcattg------gcttctgccgttcaattgagatgcttagtgatgttgttgaggagact
gtactggagcatggtggagaggtcgttgcagctgagaaagccaccactggtggactgcaa
gagaaactgagtatgacagtcgccgtgcctctgctttggggtgttcctccggcttctgaa
acacttcacctcgctgttaggagtggtggaggcattgttgagaaggtattttggcaatgg
cacttc---
>PAFTOL004638
------------------------------------------------------------
------------------------------------------------------------
---------------------------atgatacagaagcagcggggaaaactaaaacct
tgtcagaagtatcgaaggtttcaggagaatgattacatggatccgaagcagagcctctgc
ctgggagctctttttgatattgcagcaacaaatgggcttgacatgggccgaagactctgc
ataattg------gcttctgccgttcagttgagatgcttagtgatgttgttgaggacact
gtcctggagcatggtggagaggtcgttgctgctgagaaagccaccaccggtggactacaa
gagaagctgagtatgacagttgctgtgcctctgctctggggtgttcctccagcttctgaa
acmcttcaccttgctgttaggagtggtggaggcattgttgagaaggtattttggcaatgg
cagttc---
>PAFTOL004639
------------------------------------------------------------
------------------------------------------------------------
---------------------------atgatacagaagcagcggggaaaactaaaacct
tgtcagaagtatcgaaggtttcaggagaatgattacatggatccaaagcagagcctctgc
ctgggtgcgctttttgatattgcggcaacaaatgggctcgacatgggccgaagactctgc
ataattg------gcttctgccgttcagttgagatgcttagtgatgttgttgaggacact
gtcctggagcatggtggagaggttgttgctgctgagaaagccaccaccggtggactgcac
gaaaagctgagtatgacagtcgccgtgcctctgctttggggtgttcctccagcttctgaa
acgcttcaccttgctgttaggagtggtggaggcattgttgagaaggtattttggcaatgg
cagttc---
>PAFTOL004640
cagtttacgtatggctcctacccttgggagcatcactctgtcgactccgattc-------
------------------------------------------------------------
--------------------cggtataatgatacagacgcagcggggaaaactaaagcct
tgtcagaagtatcgaaggtttcaggagaatgattacatggatccgaagcagagcctctgc
ctgggtgcgctttttgatattgcagcaacaaatgggcttgacatgggccgaagactctgc
atcattg------gcttctgccgttcagttgagatgcttagtgatgttgttgaggacact
gtcctggagcatggtggagaggtcgttgctgctgagaaagccaccaccggtggactgcaa
gagaagctgagtatgacagtcgccgtgcctctgctttggggtgttcctccagcttctgaa
acgcttcacctcgctgttaggagtggtggaggcattgttgagaaggtattttggcaatgg
cagttc---
>PAFTOL004642
------------------------------------------------------------
------------------------------------------------------------
---------------------------atgatacagaagcagcggggaaaactaaaacct
tctcagaagtatcgaaggtttcaggagaatgattacatggatccgaagcagagcctctgc
ctgggagctctttttgatattgcggcaacaaatgggcttgacatgggccgaagactctgc
ataattg------gcttctgccgttcagttgagatgcttagtgatgttgttgaggacact
gtcctggagcatggtggagaggtcgttgctgctgagaaagccaccaccggtggactgcaa
gagaagctgagtatgacagttgctgtgcctctgctctggggtgttcctccagcttctgaa
acacttcaccttgctgttaggagtggtggaggcattgttgagaaggtattttggcaatgg
cagttc---
>PAFTOL004644
------------------------------------------------------------
------------------------------------------------------------
---------------------------atgatacagaagcagcggggaaaactaaaacct
tgtcagaagtatcgaaggtttcaggagaatgattacatggatccgaagcagagcctctgc
ctgggtgcgctttttgatattgcagcaacaaatgggctcgacatgggccgaagactctgc
atcattg------gcttctgccgttcagttgagatgcttaktgatgttgttgaggacact
gtcctggagcatggtggagaggtcgttgctgctgagaaagccactaccggtggactgcaa
gagaagctgagtatgacaatcgccgtgcctctgctttggggtgttcctccagcttctgaa
acgcttcacctcgctgttaggagtggtggaggcattgttgagaaggtattttggcaatgg
cagttc---
>PAFTOL004646
caatttacgtatggctcctacccttgggagcatcactctgccgactccgactc-------
------------------------------------------------------------
--------------------cggtataatgatacagaagcagtggggaaaactaaaacct
tgtcagaagtatcgaaggtttcaggagaatgattacatggatccgcagcagagcctctgc
ctgggagctctttttgatattgtggcaacaaatgggcttgacatgggtcgaagactctgc
ataattg------gcttctgccgttcagttgagatgcttagtgatgttgttgaggacact
gtcctggagcatggtggagaggttgttgctgctgagaaagccaccaccggtggactgcaa
gagaagctgagtatgacagttgctgtgcctctgctctggggtgttcctccagcttctgaa
acacttcaccttgctgttaggagtggtggaggcattgttgagaaggtatattggcaatgg
cagttc---
>PAFTOL004647
cagtttacgtatggctcctacccttgggagcatcactctgccgactccgattc-------
------------------------------------------------------------
--------------------cggtataatgatacagaagcagcggggaaagctaaaacct
tgtcagaagtatcgaaggtttcaggagaatgattacatggatccgaagcagagcctttgc
ctgggtgcgctttttgatattgcggcaacaaatgggctcgacatgggccgaagactctgc
ataattg------gcttctgccgttcagttgagatgcttagtgatgttgttgaggacact
gtccttgagtatggtggagaggtcgttgctgctgagaaagccagcatcggtggactgcaa
gagaagctgagtatgacagtcgccgtgcctctgctttggggtgttcctcmagcttctgaa
acgcttcacctcgctgttaggagtggtggaggcgttgttgagaaggtattttggcaatgg
cagttc---
>PAFTOL004648
------------------------------------------------------------
------------------------------------------------------------
---------------------------atgatacagaagcagcggggaaaactaaaacct
tgtcagaagtatcgaaggtttcaggagaatgattacatggatccaaagcagagcctctgc
ctgggtgcgctttttgatattgcggcaacaaatgggctcgacatgggccgaagactctgc
ataattg------gcttttgccgttcagttgagatgcttagtgatgttgttgagaacact
gtcctggagcatggtggagaggttgttgctgctgagaaagccaccaccggtggactgcaa
gaaaagctgagtatgagtgtcgctgtgcctctgctttggggtgttcctccagcttctgaa
acgcttcaccttgctgttaggagtggtggaggcattgttgagaaggtattttggcaatgg
cagttc---
>PAFTOL004649
------------------------------------------------------------
------------------------------------------------------------
---------------------------atgatacagaagcagcggggaaaactaaaacct
tgtcagaagcatcaaaggtttcaggagaatgattacatggatccgaagcagagcctttgc
ctgggtgcgctttttgatattgcggcaacaaatgggctcgacatgggccgaagactctgc
ataattg------gcttctgccgttcagttgagatgcttagtgatgtggttgaggacact
gtcctcgagcatggtggagagactcgtcaaagcgctaactttaggaccagtgattcaaaa
cgcggattcggtcggacagtcgcagtacctctgctttggggtgttcctccagcttctgaa
acgcttcacctcgctgttaggagtggtgggggcattgttgagaaggtattttggcaatgg
cggttc---
>PAFTOL004652
------------------------------------------------------------
------------------------------------------------------------
---------------------------atgatacagaagcagcggggaaaactaaaacct
tgtcagaagtatcgaaggtttcaggagaatgattacatggatccgaagcagagcctctgc
ctgggagctctttttgatattgcagcaacaaatgkgcttgacatgggccgaagactctgc
ataattg------gcttctgccgttcagttgagatgcttagtgatgttgttgaggacact
gtcctggagcatggtggagaggtcgttgctgctgagaaagccaccaccggtggactgcaa
gagaagctgagtatgacagttgctgtgcctctgctctggggtgttcctccagcttctgaa
acacttcaccttgctgttaggagtggtggaggcattgttgagaaggtattttggcaatgg
cagttc---
>PAFTOL004653
------------------------------------------------------------
------------------------------------------------------------
---------------------------atgatacagaagcagcggggaaaactaaaacct
tgtcagaagtatcgaaggtttcaggagaatgattacatggatccgaagcagagcctctgc
ctgggagctctttttgatattgcggcaacaaatgkgcttgacatgggccgaagactctgc
ataattg------gcttctgccgttcagttgagatgcttagtgatgttgttgaggacact
gtcctggagcatggtggagaggtcgttgctgctgagaaagccaccaccggtggactgcaa
gagaagctgagtatgacagttgctgtgcctctgctctggggtgttcctccagcttctgaa
acacttcaccttgctgttaggagtggtggaggcattgttgagaaggtattttggcaatgg
cagttc---
>PAFTOL004654
------------------------------------------------------------
------------------------------------------------------------
---------------------------atgatacagaagcagcagggaaaactaaaacct
tgtcagaagtatcgaaggtttcaggagaatgattacatggatccgaagcagagcctttgc
ctgggtgcgctttttgatattgcggcaacaaatgggctcgacatgggccgaaggctctgc
ataattg------gcttctgccgttcagttgagatgcttagtgatgttgttgaggacact
gtcctggagcatggtggagaggtcgttgctgctgagaaagccagcaccggtggactgcaa
gagaagttgagtatgacagtcgccgtgcctttgctttggggtgttcctccggcttctgaa
acgcttcacctcgctgttaggagtggtggaggcattgttgagaaggtattttggcaatgg
cagttctaa
>PAFTOL004657
------------------------------------------------------------
------------------------------------------------------------
---------------------------atgatacagaagcagcgaggaaaactaaaaact
tatcagaagtatcaaaggtttcaggagagtgattacatggatccgaagcagagcctctgc
ctgggtgcactttttgatatagcagcaacaaatgggctcgacacgggccgaagactctgc
atcattg------gcttctgccgttcaattgagatgcttagtgatgttgttgaggacact
gttttggagcatggtggagaggtcgttgcagctgagaaagcagccactggtggactgcaa
gagaagctcagtatgacagtcgctgtgcctctgctttggggtgttcctccagcttctgaa
acacttcacctcgctgttaggagtggtggaggcattgttgagaaggtattttggcaatgg
cacttc---
>PAFTOL004658
------------------------------------------------------------
------------------------------------------------------------
---------------------------atgatacagaagcagcggggaaaactaaaacct
tgtcagaagtatcgaaggtttcaggagaatgattacatggattcgaagcagagcctttgc
ctgggtgcgctttttgatattgcggcaacaaatgggctcgacatgggccgaagactctgc
ataattg------gcttctgccgttcagttgagatgcttagtgatgttgttgaggacact
gtcctggagcatggtggagaggtacgtgcc------------------------------
------------------------------------------------------------
------------------------------------------------------------
---------
>PAFTOL004660
------------------------------------------------------------
------------------------------------------------------------
---------------------------atgatacagaagcagcagggaaaactaaaacct
tgtcagaagtatcgaaggtttcaggagaatgattacatggattcgaagcagagcctttgc
ctgggtgcgctttttgatattgcggcaacaaatgggctcgacatgggccgaagactctgc
ataattg------gcttctgccgttcagttgagatgcttagtgatgttgttgaggacact
gtcctggagcatggtggagaggtacgtgcc------------------------------
------------------------------------------------------------
------------------------------------------------------------
---------
>PAFTOL004661
------------------------------------------------------------
------------------------------------------------------------
---------------------------atgatacagaagcagcgaggaaaactaaaaact
tatcagaagtatcagaggtttcaggagagtgattacatggatccgaagcagagcctctgc
ctgggtgcactttttgatatagcagcaacaaatgggctcgacaggggccgaagactctgc
atcattg------gcttctgccgttcaattgagatgcttagtgatgttgttgaggacact
gttttggagcatggtggagaggtatgcgccagttagcctatctctccc------------
------------------------------------------------------------
------------------------------------------------------------
---tcc---
>PAFTOL004662
------------------------------------------------------------
------------------------------------------------------------
---------------------------atgatacagaagcagcggggaaaactaaaacct
tgtcagaagtatcgaaggtttcaggagaatgattacatggatccgaagcagagcctttgc
ctgggtgcgctttttgatattgcagcaacaaatgggctcgacatgggccgaagactctgc
ataattg------gcttctgccgttcagttgagatgcttagtgatgttgttgaggacact
gtcctggagcatggtggagaggtatgtgccattgac------------------------
------------------------------------------------------------
------------------------------------------------------------
---------
>PAFTOL004664
------------------------------------------------------------
------------------------------------------------------------
---------------------------atgatacagaagcagcggggaaaactaaaacct
tgtcagaagtatcgaaggtttcaggagaatgattacatggatccgcagcagagcctctgc
ctgggagctctttttgatattgcggcaacaaatgggcttgacatgggtcgaagactctgc
ataattg------gcttctgccgttcagttgagatgcttmgtgatgttgttgaggacact
gtcctggagcatggtggagaggtcgttgctgctgagaaagccaccaccrgtggactgcaa
gagaagctgagtatgacagttgctgtgcctctgctctggggtgttcctccagcttctgaa
acacttcaccttgctgttaggagtggtggaggcattgttgagaaggtatattggcaatgg
cagttc---
>PAFTOL004665
------------------------------------------------------------
------------------------------------------------------------
---------------------------atgatacagaagcagcagggaaaactaaaacct
tgtcagaagtatcgaaggtttcaggagaatgattacatggatccaaagcagagcctttgc
ctgggtgcgctttttgatattgcggcaacaaatgggctcgacatgggccgaagattctgc
ataattg------gcttttgccgttcagttgagatgcttagtgatgttgttgaggacact
gtcctggagcatggtggagaggtacgtgcc------------------------------
------------------------------------------------------------
------------------------------------------------------------
---------
>PAFTOL004666
------------------------------------------------------------
------------------------------------------------------------
---------------------------atgatacagaagcagcggggaaaactaaaacct
tctcagaagtatcgaaggtttcaggagaatgattacatggatccgaagcagagcctctgc
ctgggagctctttttgatattgcggcaacaaatgggcttgacatgggccgaagactctgc
ataattg------gcttctgccgttcagttgagatgcttagtgatgttgttgaggacact
gtcctggagcatggtggagaggtcgttgctgctgagaaagccaccaccggtggactgcaa
gagaagctgagtatgacagttgccgtgcctctgctctggggtgttcctccagcttctgaa
acacttcaccttgctgttaggagtggtggaggcattgttgagaaggtattttggcaatgg
cagttc---
>PAFTOL004667
------------------------------------------------------------
------------------------------------------------------------
---------------------------atgatacagaagcagcggggaaaactaaaacct
tctcagaagtatcgaaggtttcaggagaatgattacatggatccgaagcagagcctctgc
ctgggagctctttttgatattgcggcaacaaatgggcttgacatgggccgaagactctgc
ataattg------gcttctgccgttcagttgagatgcttagtgatgttgttgaggacact
gtcctggagcatggtggagaggtacgtgcc------------------------------
------------------------------------------------------------
------------------------------------------------------------
---------
>PAFTOL004668
------------------------------------------------------------
------------------------------------------------------------
---------------------------atgatacagaagmagcggggaaaactaaaacct
tstcagaagtatcgaaggtttcaggagaatgaytacatggatccgaagcagagcctctgc
ctgggagctctttttgatattgcggcaacaaatgggcttgacatgggccgaagactctgc
ataattg------gcttctgccgttcagttgagatgcttagtgatgttgttgaggacact
gtyctggagcatggtggagaggtacgtgcc------------------------------
------------------------------------------------------------
------------------------------------------------------------
---------
>PAFTOL005024
------------------------------------------------------------
------------------------------------------------------------
---------------------------atgatacagaagcagcggggaaaactaaaacct
tgtcagaagtatcgaaggtttcaggagaatgattacatggatccgaagcaaagcctctgc
ctgggagctctttttgatattgcggcaacaaatgggcttgacatgggccgaagactctgc
ataattg------gcttctgccgttcagttgagatgcttagtgatgttgttgaggacact
gtcctggagcatggtggagaggtacgtgcc------------------------------
------------------------------------------------------------
------------------------------------------------------------
---------
>PAFTOL005025
------------------------------------------------------------
------------------------------------------------------------
---------------------------atgatacagaagcagcggggaaaactaaagcct
tgtcagaagtatcgaaggtttcaggagaatgattacatggatccgaagcagagcctctgc
ctgggtgcgctttttgatattgctgcaacaaatgggcttgacatgggccgaagactctgc
atcattg------gcttctgccgttcagttgagatgcttagtgatgttgttgaggacact
gtcctggagcatggtggagaggtacgtgcc------------------------------
------------------------------------------------------------
------------------------------------------------------------
---------
>PAFTOL005026
------------------------------------------------------------
------------------------------------------------------------
---------------------------atgatacagaagcagcggggaaaactaaagcct
tgtcagaagtatcgaaggtttcaggagaatgattacatggatccgmagcagagcctctgc
ctgggwgckctttttgatattgckgcaacaaatgggcttgacatgggycgaagactctgc
atcattg------gcttctgccgttcagttgagatgcttagtgatgttgttgaggacact
gtcctggagcatggtggagaggtacgtgcc------------------------------
------------------------------------------------------------
------------------------------------------------------------
---------
>PAFTOL005035
------------------------------------------------------------
------------------------------------------------------------
---------------------------atgatacagaagcagcggggaaaactaaaacct
tgtcagaagtatcgaaggtttcaggagaatgattacatggatccgmagcagagcctctgc
ctgggagctctttttgatattgcrgcaacaaatgggcttgacatgggtcgaagactctgc
ataattg------gcttctgccgttcagttgagatgcttagtgatgttgttgaggacact
gtcctggagcatggtggagaggta------------------------------------
------------------------------------------------------------
------------------------------------------------------------
---------
>PAFTOL005042
------------------------------------------------------------
------------------------------------------------------------
---------------------------atgatacagaagcagcggggaaaactaaaacct
tgtcagaagtatcgaaggtttcaggagaatgattacatggatccraagcagagcctctgc
ctgggwgcyctttttgatattgcrgcaacaaatgggctygacatgggccgaagactctgc
ataattg------gcttctgccgttcagttgagatgcttagtgatgttgttgaggacact
gtcctggagcatggtggagaggtwgttgctgctgagaaagccaccaccggtggactgcaa
gaaaagctgagtatgacagtcgccgtgcctctgctttggggtgttcctccagcttctgaa
acgcttcaccttgctgttaggagtggtggaggcattgttgagaaggtattttggcaatgg
cagttc---
>PAFTOL005043
------------------------------------------------------------
------------------------------------------------------------
---------------------------atgatacagaagcagcggggaaaactaaaacct
tgtcagaagtatcgaaggtttcaggagaatgattacatggatccgaagcagagcctctgc
ctgggagctctttttgatattgcagcaacaaatgggcttgacatgggccgaagactctgc
ataattg------gcttctgccgttcagttgagatgcttagtgatgttgttgaggacact
gtcctggagcatggtggagaggtacgtgcc------------------------------
------------------------------------------------------------
------------------------------------------------------------
---------
>PAFTOL005047
------------------------------------------------------------
------------------------------------------------------------
---------------------------atgatacagaagcagcggggaaaactaaaacct
tgtcagaagtatcgaaggtttcaggagaatgattacatggatccaaagcagagcctctgc
ctgggtgcgctttttgatattgcggcaacaaatgggctcgacatgggccgaagactctgc
ataattg------gcttttgccgttcagttgagatgcttagtgatgttgttgaggacact
gtcctggagcatggtggagaggtacgtgcc------------------------------
------------------------------------------------------------
------------------------------------------------------------
---------
>PAFTOL005169
------------------------------------------------------------
------------------------------------------------------------
---------------------------atgatacagaagcagcggggaaaactaaaacct
tgtcagaaatatcgaaggtttctggagaatgattacatggatccgaagcagagcctctgc
ctgggtgcgctttttgatattgcggcaacaaatgggctcgacatgggccgaagactctgc
ataattg------gcttctgccgttcagttgagatgcttagtgatgttgttgaggacact
gtcctggagcatggtggagaggtacgtgcc------------------------------
------------------------------------------------------------
------------------------------------------------------------
---------
>PAFTOL007498
------------------------------------------------------------
------------------------------------------------------------
---------------------------atgatacagaagcagcggggaaaactaaaacct
tgtcagaagtatcgaaggtttcaggagaatgattacatggatccgaagcagagcctctgc
ctgggtgcgctttttgatattgcggcaacaaakgggctcgacatgggccgaagactctgc
ataattg------gcttctgccgttcagttgagatgcttagtgatgttgttgaggacact
gtcctggagcatggtggagaggtcgttgctgctgagaaagccactaccggtggactgcaa
gagaagctgagtatgacagtcgccgtgcctctgctttggggtgttcctccagcttctgaa
acgcttcacctcgctgttaggagtggcggaggcatcgttgagaaggtattttggcagtgg
cagttc---
>PAFTOL008060
------------------------------------------------------------
------------------------------------------------------------
---------------------------atgatacagaagcagcggggaaaactaaaacct
tgtcagaagtatcgaaggtttcaggagaatgattacatggatccgcagcagagcctctgc
ctgggagctcttttkgatattgcggcaacaaatgggcttgacatgggtcgaagactctgc
ataattg------gcttctgccgttcagttgagatgcttagtgatgttgttgaggacact
gtcctggagcatggtggagaggtcgttgctgctgagaaagccaccaccggtggactgcaa
gagaagctgagtatgacagttgctgtgcctctgctctggggtgttcctccagcttctgaa
acacttcaccttgctgttaggagtggtggaggcattgttgagaaggtatattggcaatgg
cagttc---
>PAFTOL008062
------------------------------------------------------------
------------------------------------------------------------
---------------------------atgatacagaagcagcggggaaaactaaaacct
tgtcagaagtatcgaaggtttcaggagaatgattacatggatccgcagcagagcctctgc
ctgggagctctttttgatattgcggcaacaaakgggcttgacatgggtcgaagactctgc
ataattg------gcttctgccgttcagttgagatgcttagtgatgttgttgaggacact
gtcctggagcatggtggagaggtcgttgctgctgagaaagccaccaccggtggactgcaa
gagaagctgagtatgacagttgctgtgcctctgctctggggtgttcctccagcttctgaa
acacttcaccttgctgttaggagtggtggaggcattgttgagaaggtatattggcaatgg
cagttc---
>PAFTOL008063
------------------------------------------------------------
------------------------------------------------------------
---------------------------atgatacagargcagcggggaaaactaaaacct
tgtcagaagtatcgaaggtttcaggagaatgattacatggatccgcagcagagcctctgc
ctgggagctctttttgatattgcggcaacaaatgggcttgacatgggtcgaagactctgc
ataatkg------gcttctgccgttcagttgagatgcttagtgatgttgttgaggacact
gtcctggagcatggtggagaggtcgttgctgctgagaaagccaccatcggtggactgcaa
gagaagctgagtatgacagttgctgtgcctctgctctggggtgttcctccagcttctgaa
acacttcaccttgctgttaggagtggtggaggcattgttgagaaggtatattggcaatgg
cagttc---
>PAFTOL008084
------------------------------------------------------------
------------------------------------------------------------
---------------------------atgatacagaagaagcgaggaaaactaaaaact
tatcagaagtatcaaaggtttcaggagagtgattacatggatccgaagcagagcctctgc
ctgggtgcactttttgatatagcagcaacaaatgggctcgacacgggccgaagactctgc
atcattg------gcttctgccgttcaattgagatgcttagtgatgttgttgaggacact
gttttggagcatggtggagaggttgttgcagctgagaaagcaagcactggtggactgcaa
gagaagctcagtatgacagtcgctgtgcctctgctttggggtgttcctccwgcttctgaa
acacttcacctcgctgttaggagtggtggaggcattgtcgagaaggtattttggcaatgg
cacttc---
>PAFTOL008417
------------------------------------------------------------
------------------------------------------------------------
---------------------------atgatacagaagcagcggggaaaactaaaacct
tgtcagaagtatcgaaggtttcaggagaatgattacatggatccgcagcagagcctctgc
ctgggagctctttttgatattgcggcaacaaakgggcttgacatgggtcgaagactctgc
ataattg------gcttctgccgttcagttgagatgcttagtgatgttgttgaggacact
gtcctggagcatggtggagaggtcgttgctgctgagaaagcctccaccggtggactgcaa
gagaagctgagtatgacagttgctgtgcctctgctctggggtgttcctccagcttctgaa
acacttcaccttgctgttaggagtggtggaggcattgttgagaaggtatattggcaatgg
cagttc---
>PAFTOL008419
------------------------------------------------------------
------------------------------------------------------------
---------------------------atgatacagaagcagcggggaaaactaaaacct
tctcagaagtatcgaaggtttcaagagaatgattacatggatccgaagcagagcctctgc
ctgggagctctttttgatattgcggcaacaaatgggcttgacatgggccgaagactctgc
ataattg------gcttctgccgttcagttgagatgcttagtgatgttgttgaggacact
gtcctggagcatggtggagaggtacgtgcc------------------------------
------------------------------------------------------------
------------------------------------------------------------
---------
>PAFTOL008421
------------------------------------------------------------
------------------------------------------------------------
---------------------------atgatacagaagcakcgtggaaaactaaaatct
tgtcagaagtatcgaaggtttcaggagaatgattacatggatccgaagcagagcctttgc
ctaggtgcgctttttgatattgcggcaacaaacgggctcgacatgggccgacgactttgc
ataattg------gcttctgccgttcagttgagatgcttagtgatgttgttgaggacact
atcctggagcatggtggagaggtcgttgctgctgagaaagccagcaccggtggactgcaa
gagaagttgagtatgacagttgccgtgcctctgctttggggtgttcctccagcgtctgaa
acgcttcacctcgctgttaggagtggtggaggcattgttgagaaggtattttggcaatgg
cagttctaa
>PAFTOL008422
------------------------------------------------------------
------------------------------------------------------------
---------------------------ataatacagaagcagcagggaaaactaaaacct
tgtcagaaatatcgaaggtttcaggagaatgattacatggatccgaagcagagcctttgc
ctgggggcgctttttgatattgcggcaacaaatgggctcgacatgggccgaagactctgc
ataattg------gcttctgccgttcagttgagatgcttagtgatgttgttgaggacact
gtcttggagcatggtggagaggtcgttgctgctgagaaagccagcaccggtggactgcaa
gagaagttgagtatgacagtagccgtgcctttgctttggggtgttcctccagcttctgaa
acgcttcacgtcgctgtgaggagtggtggaggcattgttgagaaggtattttggcaatgg
cagttctaa
>PAFTOL008423
------------------------------------------------------------
------------------------------------------------------------
---------------------------atgatacagaagcagcggggaaaactaaaacct
tgtcagaagtatcgaaggtttcaggagaatgattacatggatccaaagcagagcctctgc
ctgggtgcgctttttgatattgcggcaacaaatgggctcgacatgggccgaagactctgc
ataattg------gcttttgccgttcagttgagatgcttagtgatgttgttgaggacact
gtcctggagcatggtggagaggtacgtgcc------------------------------
------------------------------------------------------------
------------------------------------------------------------
---------
>PAFTOL008436
------------------------------------------------------------
------------------------------------------------------------
---------------------------atgacacagaagcagcggggaaaactaaagcct
tgtcagaagtatcgaaggtttcaggagaatgattacatggatccgaagcagagcctctgc
ctgggtgcactttttgatattgccgcaacaaatgkgcttgacatgggccgaagactctgc
atcattg------gcttctgccgttcagttgagatgcttagtgatgttgttgaggacact
gtcctggagcatggtggagaggttgttgctgctgagaaagccaccaccggtggactgcaa
gagaagctgagtatgacagtcgccgtgcctctgctttggggtgttcctccagcttctgaa
acgcttcaccttgctgttaggagtggtggaggcattgttgagaaggtattttggcaatgg
cagttc---
>PAFTOL008439
------------------------------------------------------------
------------------------------------------------------------
---------------------------atgatacagaagcagyggagaaaactaaaasct
tmtcagaagtatcgaaggtttaaggagaatgattacatggatccgaagcagagcctctgc
ctgggtgcgctttttgatatagcggcaacaaatgggctcgacatgggccgaaggctctgc
atcattg------gcttctgccgttccgttgagatgcttagtgatgttgttgaggacact
gtcctggagcatggtggagaggtcgttgctgctgagaaagccaccactggtggactgcaa
gagaagctgagkatgacagtcgccgtgcctctgctttggggtgttcctccagcttctgaa
acgcttcacctcgctgttaggagtggtggaggcattgttgagaaggtattttggcaatgg
cacttc---
>PAFTOL008881
------------------------------------------------------------
------------------------------------------------------------
---------------------------atgatacagaagcagcgcggaaaactaaaacct
tgtcagaagtatcgaaggtttcaggagaatgattacatggatccgaagcagagcctctgc
ctgggtgcgctttttgatattgcggcaacaaatgggcttgacatgtgccgaagactctgc
ataattg------gcttctgccgttcagttgagatgcttagtgatgttgttgaggacact
gtcatggagcatggtggagaggtcgttgctgctgagaaagccaccaccggtggactgcaa
gagaagctgagtatgacagtcgccgtgcctctgctttggggtgttcctccagcttctgaa
acgctccacctcgctgttaggagtggtggaggcattgttgagaaggtattttggcaatgg
cagttc---
>PAFTOL009175
------------------------------------------------------------
------------------------------------------------------------
---------------------------attatacagaagcagcggggaaaactaaagcct
tgtcagaagtatcgaaggtttcaggagaatgattacatggatccgaagcagagcctctgc
ctgggtgcgctttttgatattgcggcaacaaatgggcttgacatgggccgaagactctgc
atcattg------gcttctgccgttcagttgagatgcttagtgatgttgttgaggacact
gtcctggagcatggtggagaggttgttgctgctgagaaagccakcaccggyggactgcaa
gagaagytgagtatgacagtygccgtgcctctgctttggggtgttcctccagcttctgaa
acgcttcacctygctgttaggagtggtggaggcattgttgagaaggtattttggcaatgg
cagttc---
>PAFTOL009179
------------------------------------------------------------
------------------------------------------------------------
-------------------------------------------------aattcaaaccc
tgac-------------------------------cattgctctg-------ttatttat
ctctctgaggttttctcctcattgaytttacaggggcttgacrtgggccgaagactctgc
atmattg------gcttytgccgktcagttgagatgcttagtgatgttgtkgaggacact
gtcctggagcatggtggagaggtaygtgcc------------------------------
------------------------------------------------------------
------------------------------------------------------------
---------
>PAFTOL009181
------------------------------------------------------------
------------------------------------------------------------
---------------------------atgatacagaagcagcggggaaaactaaaacct
tgtcagaagtatcgaaggtttcaggagaatgattacatggatccgaagcagagcctctgc
ctgggagctctttttgatattgcggcaacaaatgggcttgacatgggccgaagactctgc
ataattg------gcttctgccgttcagttgagatgcttagtgatgttgttgaggacact
gtcctggagcatggtggggaggtacgtgcc------------------------------
------------------------------------------------------------
------------------------------------------------------------
---------
>PAFTOL009183
------------------------------------------------------------
------------------------------------------------------------
---------------------------atgatacagaagcagcggggaaaactaaaacct
tttcagaagtatcgaaggtttcaggagaatgattacatggatccgaagcagagcctctgc
ctgggagctctttttgatattgcggcaacaaatgggcttgacatgggccgaagactctgc
ataattg------gcttctgccgttcagttgagatgcttagtgatgttgttgagaacact
gtcatggagcatggtggagaggtatgtgcc------------------------------
------------------------------------------------------------
------------------------------------------------------------
---------
>PAFTOL009185
------------------------------------------------------------
------------------------------------------------------------
---------------------------atgatacagatgcagtggggaaaactaaaacct
tgtcagaagtatcgaaggtttcaggagaatgattacatggatccgaagcagagcctctgc
ctgggtgcgctttttgatattgcggcaacaaatgggcttgacgtgggccgaagactctgc
atcattg------gcttctgccgttcagttgagatgcttagtgatgttgtggaggacact
gtcctggagcatggtggagaggtcgttgctgctgagaaagccaccactggtggactgcaa
gagaagctgagtatgacagtcgctgtgcctttgctttggggtgttcctccagcttctgaa
acgcttcaccttgctgttaggagtggtggaggcattgttgagaaggtattttggcaatgg
cagttc---
>PAFTOL009187
------------------------------------------------------------
------------------------------------------------------------
---------------------------atgatacagaagcagcggggaaaactaaaacct
tgtcagaagtatcgaaggtttcaggagaatgattacatggatccaaagcagagcctctgc
ctgggtgcgctttttgatattgcrgcaacaaatgggctcgacatgagccgaagactctgc
ataattg------gcttctgccgttcagttgagatgcttagtgatgttgttgaggacact
gtcctggagcatggtggagaggttgttgctgctgagaaagccaccaccggtggactgcaa
gaaaagctgagtatgacagtcgccgtgcctctgctttggggtgttcctccagcttctgaa
acgcttcaccttgctgttcggagtggtggaggcattgttgagaaggtmttttggcaatgg
cagttc---
>PAFTOL009189
------------------------------------------------------------
------------------------------------------------------------
------------------------------------aagcagcggggaaaactaaaacct
tgtcagaagtatcgaaggtttcaggagaatgattacatggatccgaagcaaagcctctgc
ctgggagctctttttgatattgcggcaacaaatgggcttgacatgggccgaagactctgc
ataattg------gcttctgccgttcagttgagatgcttagtgatgttgttgaggacact
gtcctggagcatggtggagaggtacgtgcc------------------------------
------------------------------------------------------------
------------------------------------------------------------
---------
>PAFTOL009191
------------------------------------------------------------
------------------------------------------------------------
---------------------------atgatacagaagcagcggggaaaactaaaacct
tgtcagaagtatcgaaggtttcaggagaatgattacatggatccgaagcagagcctctgc
ctgggagctctttttgatattgcggcaacaaatgggcttgacatgggccgaagactctgc
ataattg------gcttctgccgttcagttgagatgctgagtgatgttgttgaggacact
gtcctggagcatggtggagaggtcgttgctgctgagaaagccaccaccggtggactgcaa
gagaagctgagtatgacagttgctgtgcctctgctctggggtgttcctccagcttctgaa
acacttcaccttgctgttaggagtggtggaggcattgttgagaaggtattttggcaatgg
cagttc---
>PAFTOL009193
------------------------------------------------------------
------------------------------------------------------------
---------------------------atgatacagaagcagcggggaaaactraaacct
tgtcagaggtatcgaaggtttcaggagaatgattacatggatccgaagcagagcctttgc
ctgggtgcgctttttgatattgcggcaacaaakgggctcgacatgggccgaagactctgc
ataattg------gcttctgccgttcagttgagatgcttagtgatgttgttgaggacact
gtcctggagcatggtggagaggtacgtgcc------------------------------
------------------------------------------------------------
------------------------------------------------------------
---------
>PAFTOL009195
------------------------------------------------------------
------------------------------------------------------------
---------------------------atgatacagaagcagcggggaaaactaaaacct
tgtcagaagtatcgaaggtttcaggagaatgattacatggatccgaagcagagcctctgc
ctgggagctctttttgatattgcagcaacaaatgggcttgacatgggccgaagactctgc
ataattg------gcttctgccgttcagttgagatgcttagtgatgttgttaaggacact
gtcctggagcatggtggagaggtcattgctgctgagaaagccaccgccggtggactgcaa
gagaagctgagtatgacagttgctgtgcctctgctctggggtgttcctccagcttctgaa
acacttcaccttgctgttaggagtggtggaggcattgttgagaaggtattttggcaatgg
cagttc---
>PAFTOL009197
------------------------------------------------------------
------------------------------------------------------------
---------------------------atgatacagaagcagcggggaaaactaaaacct
tgtcagaagtatcgaaggtttcaggagaatgattacatggatccgcagcagagcctctgc
ctgggagctctttttgatattgcggcaacaaatgggcttgacaagggtcgaagactctgc
ataattg------gcttctgccgttcagttgagatgcttagtgatgttgttgaggacact
gtcctggagcatggtggagaggtacgtgcc------------------------------
------------------------------------------------------------
------------------------------------------------------------
---------
>PAFTOL009199
------------------------------------------------------------
------------------------------------------------------------
---------------------------atgatacagaagcagcggggaaaactaaaacct
tgtcagaagtatcgaaggtttcaggagaatgattacatggatccgcagcagagcctctgc
ctgggagctctttttgatattgcggcaacaaatgggcttgacatgggtcgaagactatgc
ataattg------gcttctgccgttcagttgagatgcttagtgatgttgttgaggacact
gtcctggagcatggtggagaggtcgttgctgctgagaaagccaccaccagtggactgcaa
gagaagctgagtatgacagttgctgtgcctctgctctggggtgttcctccagcttctgaa
acacttcaccttgctgttaggagtggtggaggcattgttgagaaggtatattggcaatgg
cagttc---
>PAFTOL009203
------------------------------------------------------------
------------------------------------------------------------
---------------------------atgatacagaagcagcggggaaaactaaaacct
tgtcagaagtatcgaaggtttcaggagaatgattacatggatccgaagcagagcctctgc
ctgggagctctctttgatattgcagcaacaaatgggcttgacatgggccgaagactctgc
ataattg------gcttctgccgttcagttgagatgcttagtgatgttgttgaggacact
gtcctggagcatggtggagaggtacgtgcc------------------------------
------------------------------------------------------------
------------------------------------------------------------
---------
>PAFTOL009205
------------------------------------------------------------
------------------------------------------------------------
---------------------------atgatacagaagcagcggggaaaactaaagcct
tgtcagaagtatcgaaggtttcaggagaatgattacatggatccgaagcagagcctctgc
ctgggtgcgctttttgatattgctgcaacaaakgggcttgacatgggccgaagactctgc
atcattg------gcttctgccgttcagttgagatgcttagtgatgttgttgaggacact
gtcctggagcatggtggagaggtcgttgcttctgagaaagccaccactggtggactgcaa
gagaagctgagtatgacagttgccgtgcctctgctttggggtgttcctccagcttctgaa
acgcttcacctcgctgttaggagtggtggaggcattgttgagaaggtattttggcaatgg
cagttctag
>PAFTOL009207
------------------------------------------------------------
------------------------------------------------------------
---------------------------------cagaagaagcgaggaaaactaaaaact
tatcagaagtatcaaaggtttcaggagagtgattacatggatccgaagcagagcctctgc
ctgggtgcactttttgatatagcagcaacaaatgggctcgacaygggccgaagactctgc
atcattg------gcttctgccgttcaattgagatgcttagtgatgttgttgaggacact
gttttggagcatggtggagaggtatgcgccagt---------------------------
------------------------------------------------------------
------------------------------------------------------------
---------
>PAFTOL009209
------------------------------------------------------------
------------------------------------------------------------
---------------------------atgatacagaagcagcggggaaaactaaaacct
tgtcagaagtatcgaaggtttcaggagaatgattacatggatccaaagcagagcctctgc
ctgggtgcgctttttgatattgcggcaacaaatgggctcgacatgggccgaagactctgc
ataattg------gcttttgccgttcagttgagatgcttagtgatgttgttgaggacact
gtcctggagcatggtggagaggttgttgctgctgagaaagccaccaccggtggactgcaa
gaaaagctgagtatgagtgtcgccgtgcctctgctttggggtgttcctccagcttctgaa
acgcttcaccttgctgttaggagtggtggaggcattgttgagaaggtattttggcaatgg
cagttc---
>PAFTOL009215
------------------------------------------------------------
------------------------------------------------------------
---------------------------atgatacagaagcaacggggaaaactaaaacct
tgtcagaagtatcgaaggtttcaggagaatgattacatggatccgcagcagagcctctgc
ctgggagctctttttgatattgcggcaacaaatgggcttgacatgggtcgaagactctgc
ataattg------gcttctgccgttcagttgagatgcttagtgatgttgttgaggacact
gtcctggagcatggtggagaggtcgttgctgctgagaaagccaccatcggtggactgcaa
gagaagctgagtatgacagttgctgtgcctctgctctggggtgttcctccagcttctgaa
acacttcaccttgctgttaggagtggtggaggcattgttgagaaggtatattggcaatgg
cagttc---
>PAFTOL009217
------------------------------------------------------------
------------------------------------------------------------
---------------------------atgatacagaagcagcggggaaaactaaaacct
tgccagaagtatcgaaggtttcaggagaatgattacatggatccgcagcagagcctctgc
ctgggagctctttttgatattgcggcaacaaatgggcttgacatgggtcgaagactctgc
ataattg------gcttctgccgttcagttgagatgcttagtgatgttgttgaggacact
gtcctggagcgtggtggagaggtacgtgcc------------------------------
------------------------------------------------------------
------------------------------------------------------------
---------
>PAFTOL009219
------------------------------------------------------------
------------------------------------------------------------
---------------------------atgatacagaagcagcggggaaaactaaaacct
tgtcagaagtatcgaaggtttcaggagaatgattacatggatccgcagcagagcctctgc
ctgggagctctttttgatattgcggcaacaaakgggcttgacatgggtcgaagactctgc
ataattg------gcttctgccgttcagttgagatgcttagtgatgttgttgaggacact
gtcctggagcatggtggagaggtcgttgctgctgagaaagccaccaccggtggactgcaa
gagaagctgagtatgacagttgctgtgcctctgctctggggtgttcctccagcttctgaa
acacttcaccttgctgttaggagtggtggaggcattgttgagaaggtatattggcaatgg
cagttc---
>PAFTOL009221
------------------------------------------------------------
------------------------------------------------------------
---------------------------atgatacagaagcagcggggaaaactaaaacct
tgtcagaaatatcgaaggtttctggagaatgattacatggatccgaagcagagcctctgc
ctgggtgcgctttttgatattgcggcaacaaatgggctcgacatgggccgaagactctgc
ataattg------gcttctgccgttcagttgagatgcttagtgatgttgttgaggacact
gtcctggagcatggtggagaggtacgtgcc------------------------------
------------------------------------------------------------
------------------------------------------------------------
---------
>PAFTOL009223
------------------------------------------------------------
------------------------------------------------------------
---------------------------atgatacaraagcagcggggaaaactaaaayct
tgtcagaagtatcgaaggtttcaggagaatgattacatggatccgcagcagagcctctgc
ctgggagctctttttgatattgcggcaacaaatgggcttgacatgggtcgaagactctgc
ataattg------gcttctgccgttcagttgagatgcttagtgatgttgttgaggacact
gtcctggagcatggtggagaggtcgttgctgctgagaaagccaccaccggtggattgcaa
gagaagctgagtatgacagttgctgtgcctctgctctggggtgttcctccagcttctgaa
acacttcaccttgctgttaggagtggtggaggcattgttgagaaggtatattggcaatgg
cagttc---
>PAFTOL009225
------------------------------------------------------------
------------------------------------------------------------
---------------------------atgatacagaagcagcggggaaaactaaaatct
tgtcagaagtatcgaaggtttcaggagaatgattacatggatccgcagcagagcctctgc
ctgggagctctttttgatattgcggcaacaaatgggcttgacatgggtcgaagactctgc
ataattg------gcttctgccgttcagttgagatgcttagtgatgttgttgaggacact
gtcctggagcatggtggagaggtcgttgctgctgagaaagccaccaccggtggactgcaa
gagaagctgagtatgacagttgctgtgcctctgctctggggtgttcctccagcttctgaa
acacttcaccttgctgttaggagtggtggaggcattgttgagaaggtatattggcaatgg
cagttc---
>PAFTOL009227
------------------------------------------------------------
------------------------------------------------------------
---------------------------atgatacagaagcagcggggaaaactaaaacct
tgtcagaagtatcgaaggtttcaggagaatgattacatggatccgaagcagagcctctgc
ctgggagctctttttgatattgcggcaacaaatgggcttgacatgggccgaagactctgc
ataattg------gcttctgcygttcagttgagatgcttagtgatgttgttgaggacact
gtcctggagcatggtggagaggtcgttgctgctgacaaagccaccaccggtggactgcaa
gagaagctgagtatgacagttgctgtgcctctgctctggggtgttcctccagcttctgaa
acacttcaccttgctgttaggagtggtggaggcattgttgagaaggtattttggcaatgg
cagttc---
>PAFTOL009229
cagtttacgtatggctcctacccttggaagcatcactctgccgactcccaatccagta--
------------------------------------------------------------
----------tatttctggcccctcagatgatacagaagcagcggggaaaactaaaacct
tgtcagaagtatcgaaggtttcaggagaatgattacatggattcgaagcagagcctttgc
ctgggtgcgctttttgatattgcggcaacaaatgggctcgacatgggccgaagactctgc
ataattg------gcttctgccgttcagttgagatgcttagtgatgttgttgaggacact
gtcctggagcatggtggagaggtcgttgctgctgagaaagccagcaccggtggactgcaa
gagaagttgagtatgacggtcgccgtgcctttgctttggggtgttcctccagcttctgaa
acgcttcacctcgctgttaggagtggtggaggcattgttgagaaggtattttggcaatgg
cagttc---
>PAFTOL009231
------------------------------------------------------------
------------------------------------------------------------
------------------------------------------------------aaacct
tgtcagaagtatcgaaggtttcaggagaatgattacatggatccgaagcagagcctttgc
ctcggtgcgctttttgatattgcggcaacaaatgggctcgacatgggccgaagactctgc
ataattg------gcttctgccgttcagttgagatgcttagtgatgttgttgagtacact
gtcctggagcatggtggagaggtmgttgctgctgagaaagccagcaccggtggactgcaa
gagaagttgagtatgacggtcgccgtgcctctgctttggggtgttcctccagcttctgaa
acgcttcacgtcgctgttaggagtggtggaggcattgttgagaaggtattttggcaatgg
cagttc---
>PAFTOL009233
------------------------------------------------------------
------------------------------------------------------------
------------------------------------aagcagcgggraaaactaaaacct
tgttcgaagtatcgaaggtttcaggagaatgactacatggatccaaagcaggtcctttgc
ctgggtgcgctttttgatattgcggcaacaaatgggcttgacatkgggcgaagactttgc
atcatkg------gtttctgccgttcygtggagatgcttagtgatgttgttgaggacact
gtcctggagcatggtggagaggtcgttgctgccgagaaagccaccaccagtggactgcaa
gagaagctgagtatgacagtcgccgtgcctttgctttggggtgttcctccagcttctgaa
acgcttcaccttgctgttaggagtggtggaggcattgttgagaaggtattttggcaatgg
cagttc---
>PAFTOL009235
------------------------------------------------------------
------------------------------------------------------------
---------------------------atgatacagaggcagcgaggaaaactaaaaact
tatcagaagtatcaaaggtttcaggagagtgattacatggatccgaagcagagcctctgc
ctgggtgcactttttgatatagcagcaacaaatgggcttgacatgggccgaagactctgc
atcattg------gcttctgccgttcaattgagatgcttagtgatgttgttgaggacact
gttttggagcatggtggagaggtcgttgtggctgagaaagcaaccactggtggactgcaa
gagaagctcagtatgacggtggctgtgcctctgctttggggtgttcctcctgcttctgaa
acacttcacctcgctgttaggagtggtggaggcattgttgagagggtattttggcaatgg
catttc---
>PAFTOL009237
------------------------------------------------------------
------------------------------------------------------------
---------------------------atgcaacagaggcagcgaggaaaactaaaaact
tatcagaagtatcataggtttcaggagagtgattacatggatccgaagcagagcctctgc
ctgggtgcactttttgatatagcagcaacaaatgggcttgacatgggccgaagactctgc
atcattg------gcttctgccgttcaattgagatgcttagtgatgttgttgaggacact
gttttggagcatggtggagaggtaagcgct------------------------------
------------------------------------------------------------
------------------------------------------------------------
---------
>PAFTOL009239
------------------------------------------------------------
------------------------------------------------------------
---------------------------atgataaagaagcagcggggaaaactaaaacct
tgtcagaagtatcaaaggtttcaggagaatgattacatggatccgaagcagagcctctgc
ctgggtgcgctttttgatattgcggcaacaaatgggctcgacatgggccgaagactctgt
ataattg------gcttctgtcgttcagtggacatgcttagtgatgttgttgaggacact
gtcctggagcatggtggagaggtacgtgcc------------------------------
------------------------------------------------------------
------------------------------------------------------------
---------
>PAFTOL009241
------------------------------------------------------------
------------------------------------------------------------
---------------------------atgatacagaagcagcggggaaaactaaaacct
tgtcagaagtatcgaaggtttcaggagaatgattacatggatccgcagcagagcctctgc
ctgggagctctttttgatattgcggcaacaaatgggcttgacatgggtcgaagactctgc
ataattg------gcttctgccgttcagttgagatgcttagtgatgttgttgaggacact
gtcctggagcatggtggagaggtcgttgctgctgagaaagccaccaccggtggactgcaa
gagaagctgagtatgacagttgctgtgcctctgctctggggtgttcctccagcttctgaa
acacttcaccttgctgttaggagtggtggaggcattgttgagaaggtatattggcaatgg
cagttc---
>PAFTOL009245
------------------------------------------------------------
------------------------------------------------------------
---------------------------atgatacagaagcagcggggaaaactaaaacct
tgtcagaagtatcgaaggtttcaggagaatgattacatggatccaaagcagagcctctgc
ttgggtgccctttttgatatcgcggcaacaaatgggctcgacatgggccgaagactctgc
ataattg------gcttctgccgttcagttgagatgcttagtgatgttgttgaggacact
gtcctggagcatggtggagaggttgttgctgctgagaaagccaccaccggtggactgcaa
gaaaagctgagtatgacagtcgccgtgcctctgctttggggtgttcctccagcttctgaa
acgcttcaccttgctgttaggagtggtggaggcattgttgagaaggtattttggcaatgg
cagttc---
>PAFTOL009249
------------------------------------------------------------
------------------------------------------------------------
---------------------------atgatacagaagcagcggggaaaactaaaacct
tgtcagaagtatcaaaggtttcaggagaatgattacatggatccaaagcagagcctctgc
ctgggtgcgctttttgatattgcggcaacaaatgggctcgacatgggccgaagactctgc
ataattg------gcttctgccgttcagttgagatgcttagtgatgttgttgaggacact
gtcctggagcatggtggagaggtatgtgcc------------------------------
------------------------------------------------------------
------------------------------------------------------------
---------
>PAFTOL009251
------------------------------------------------------------
------------------------------------------------------------
---------------------------atggtacagaagcagcggggaaaactaaaacct
tgtcagaagtatcgaaggtttcaggagaatgattacatggatccaaagcagagcctctgc
ctgggtgccctttttgatattgcggcaacaaatgggctcgacatgggccgaagactctgc
ataattg------gcttctgccgttcagttgagatgcttagtgatgttgttgaggacact
gtcctggagcatggtggagaggtacgtgcc------------------------------
------------------------------------------------------------
------------------------------------------------------------
---------
>PAFTOL009253
------------------------------------------------------------
------------------------------------------------------------
---------------------------------cagaggcagcraggaaagctaaaaact
tatcagaagtatcaaaggtttcaggagagtgattacatggatccgaagcagrgcctctgc
ctgggtgcactttttgatatagcagcaacaaatgggcttgacatgggccgaagactctgc
atcattg------gcttytgccgttcaattgagatgcttagtgatgttgttgaggacact
gttttggagcatggtggagaggtaagcgcc------------------------------
------------------------------------------------------------
------------------------------------------------------------
---------
>PAFTOL009255
------------------------------------------------------------
------------------------------------------------------------
---------------------------atgatacagaagcagcggggaaaactaaagcct
tgtcagaagtatcgaaggtttcaggagaatgattacatggatccaaagcagagcctctgc
ctgggtgcgctttttgatattgcggcaacaaatgggcttgacatgggccgaagactctgc
atcattg------gcttctgccgttcagttgagatgcttagtgatgttgttgaggacact
gtcctgcagcatggtggagaggtcattgctgctgagaaagccaccactggtggactgcaa
gagaaactgagtatgacagtcgccgtgcctctgctttggggtgttcctccagcttctgaa
atgcttcacctcgctgttaggagtggtggaggcattgttgagaaggtattttggcaatgg
cagttc---
>PAFTOL009257
------------------------------------------------------------
------------------------------------------------------------
---------------------------atgatacagaagcagcggggaaaactaaagcct
tgtcagaagtatcgaaggtttcaggagaatgattacatggatccaaagcagagcctctgc
ctgggtgcgctttttgatattgcggcaacaaatggggttgacatgggccgaagactctgc
atcattg------gcttctgccgttcagttgagatgcttagcgatgttgttgaggacact
gtcctggagcatggtggagaggtacgtgcc------------------------------
------------------------------------------------------------
------------------------------------------------------------
---------
>PAFTOL009259
cagtttacgtatggctcctacccttgggagcatcactctgccgattccgattc-------
------------------------------------------------------------
--------------------------catgatacagaagcagcggggaaaactaaaacct
tgtcagaagtatcgaaggtttcaggagaatgattacatggatccgaagcagagcctctgc
ctgggtgcgctttttgatattgcggcaacaaakgggctcgacatgggccgaagactctgc
ataattg------gcttctgccgttcagttgagatgcttagtgatgttgttgaggacact
gtcctggagcatggtggagaggtacgtgcc------------------------------
------------------------------------------------------------
------------------------------------------------------------
---------
>PAFTOL009261
------------------------------------------------------------
------------------------------------------------------------
---------------------------atgatgcagaagcggcagggaaaactaaaactt
ggtcagaagtatcgaaggtttcaggagaatgattacatggatccgaagcagagcctttgc
ctgggtgcgctttttgatattgcggcaacaaatgggctcgacatgggccgaagactctgt
ataattg------gcttctgccgttcagttgagatgcttagtgatgttgttgaggacact
gtcctggagcatggtggagaggtacgtgcc------------------------------
------------------------------------------------------------
------------------------------------------------------------
---------
>PAFTOL009263
------------------------------------------------------------
------------------------------------------------------------
---------------------------atgatacagaagcagcggggaaaactaaaacct
tgtcagaagtatcgaaggtttctggagaatgattacatggatccaaagcagagcctctgc
ctgggtgcgctttttgatattgcggcaacaaatgggctcgacatgggccgaagactctgc
ataattg------gcttctgccgttcagttgagatgcttagtgatgttgttgaggacact
gtcctggagcatggtggagaggtacgtgcc------------------------------
------------------------------------------------------------
------------------------------------------------------------
---------
>PAFTOL009265
------------------------------------------------------------
------------------------------------------------------------
---------------------------atgatacagaagcagcggggaaaactaaaacct
tgtcagaagtatcgaaggtttcaggagaatgattacatggatccaaagcagagcctctgc
ctgggtgcgctttttgatattgcggcaacaaatgggcttgacatgggccgaagactctgc
ataattg------gcttctgccgttcagttgagatgcttagtgatgttgttgaggacact
gtcctggagcatggtggagaggtacgtgcc------------------------------
------------------------------------------------------------
------------------------------------------------------------
---------
>PAFTOL009267
------------------------------------------------------------
------------------------------------------------------------
---------------------------atgatacagaagaagcgaggaaaactaaaaact
tataagaagtatcaaaggtttcaggagagtgattacatggatccgaagcagagcctctgc
ctgggtgcactttttgatatagcwgcaacaaatgggcttgacacgggccgaagactctgc
atcattg------gcttctgccgttcaattgagatgcttagtgatgttgttgaggacact
gttttggagcatggtggagtggtcgttgcagctgagaaagcaaccagtggtggactgcaa
gagaagctcagtatgacagtcgctgtgcctctgctttggggtgttcctccagcttctgaa
acacttcacctcgctgttaggagtggtggaggcattgtcgagaaggtatattggcaatgg
cacttc---
>PAFTOL009269
------------------------------------------------------------
------------------------------------------------------------
---------------------------------cagaagaagcgaggaaaactaaaaact
tatcagaagtatcaaaggtttcaggagagtgattacatggatccgaagcagagcctctgc
ctgggtgcactttttgatatagcagcaacaaakgggcttgacacgggccgaagactctgc
atcattg------gcttctgccgttcaattgagatgcttagtgatgttgttgaggacact
gttttggagcatggtggagaggtatgcgccagt---------------------------
------------------------------------------------------------
------------------------------------------------------------
---------
>PAFTOL009271
------------------------------------------------------------
------------------------------------------------------------
---------------------------atgatacagaagcagcggggaaaactaaaacct
tgtcagaagtatcgaaggtttcaggagaatgattacatggatccgaagcagagcctttgc
ctgggtgcgctttttgatattgcggcaacaaatgggctcgacatgggccgaagactctgc
ataattg------gcttctgccgttcagttgagatgcttagtgatgttgttgaggacact
gtcctggagcatggtggagaggtcgtcgctgctgagaaagccagcaccggcggactgcaa
gagaagttgagtatgacagtcgctgtgcctctgctttggggtgttcctccagcttctgaa
acgcttcacctcgctgttaggagtggtggaggcattgttgagaaggtattttggcaatgg
cagttctaa
>PAFTOL009279
------------------------------------------------------------
------------------------------------------------------------
---------------------------atgatacagaagcagcggggaaaactaaaacct
tctcagaagtatcgaaggtttcaggagaatgattacatggatccgaagcagagcctctgc
ctgggagctctttttgatattgcggcaacaaatgggcttgacatgggccgaagactctgc
ataattg------gcttctgccgttcagttgagatgcttagtgatgttgttgaggacact
gtcctggagcatggtggagaggtcgttgctgctgagaaagccaccaccggtggactgcaa
gagaagctgagtatgacagttgctgtgcctctgctctggggtgttcctccagcttctgaa
acacttcaccttgctgttaggagtggtggaggcattgttgagaaggtattttggcaatgg
cagttc---
>PAFTOL009281
------------------------------------------------------------
------------------------------------------------------------
---------------------------atgatacagaagcagcggggaaaactaaaacct
tgtcaaaagtatcgaaggtttcaggagaatgattacatggatccgaagcagagcctctgc
ctgggtgcgctttttgatattgcggcaacaaatgggctcgacatgggccgaagactctgc
ataattg------gcttctgccgttcagttgagatgcttagtgatgttgttgaggacact
gtcctggagcatggtggagaggtacgtgccgttgac------------------------
------------------------------------------------------------
------------------------------------------------------------
---------
>PAFTOL009283
caatttacgtatggctcctacccttgggagcatcactctgccgactccgactc-------
------------------------------------------------------------
--------------------cggtataatgatacagaagcagcggggaaaactaaaacct
tgtcagaagtatcgaaggtttcaggagaatgattacatggatccgcagcagagcctctgc
ctgggagctctttttgatattgcggcaacaaatgggcttgacatgggtcgaagactctgc
ataattg------gcttctgccgttcagttgagatgcttagtgatgttgttgaggacact
gtcctggagcatggtggagaggttgttgctgctgagaaagccaccaccggtggactgcaa
gagaagctgagtatgacagttgctgtgcctctgctctggggtgttcctccagcttctgaa
acacttcaccttgctgttaggagtggtggaggcattgttgagaaggtatattggcaatgg
cagttc---
>PAFTOL009285
------------------------------------------------------------
------------------------------------------------------------
---------------------------atgatacagaagaagcgaggaaaactaaaaact
tatcagaagtatcaaaggtttcaggagagtgattacatggatccgaagcagagcctctgc
ctgggtgcactttttgatatagcagcaacaaakgggctcgacacgggccgaagactctgc
atcattg------gcttctgccgttcaattgagatgcttagtgatgttgttgaggacact
gttttggagcatggtggagaggtatgcgccagttaacctatctctcct------------
------------------------------------------------------------
------------------------------------------------------------
---tcc---
>PAFTOL009287
------------------------------------------------------------
------------------------------------------------------------
---------------------------atgatacataagcagcggggaaaactaaaacct
tgtcagaagtatcaaaggtttcaggagaatgattacatggatccgaagcagagcctctgc
ctgggagctctttttgatattgcagcaacaaatgggcttgacgtgggccgaagactctgc
ataattg------gcttctgccgttcagttgagatgcttagtgatgttgttgaggacatt
gtcctggagcatggtggagaggtcgttgctgctgagaaagccaccacgggtggactgcaa
gagaagctgagtatgacagttgctgtgcctcttctctggggtgttcctccagcttctgaa
acacttcaccttgctgttaggagtggtggaggcattgttgagaaggtattttggcaatgg
cagttc---
>PAFTOL009289
------------------------------------------------------------
------------------------------------------------------------
---------------------------atgatacagaagaagcggggaaaactaaaacct
tgtcagaagtatcgaaggtttcaggagaatgattacatggatccaaagcagagcctctgc
ctgggtgcgctttttgatattgcggcaacaaatgggctcgacatgggccgaagactctgc
ataattg------gcttttgccgttcagttgagatgcttagtgatgttgttgaggacact
gtcctggagcatggtggagaggtacgtgcc------------------------------
------------------------------------------------------------
------------------------------------------------------------
---------
>PAFTOL009291
------------------------------------------------------------
------------------------------------------------------------
---------------------------atgatacataagcagcggggaaaactaaaacct
tgtcagaagtatcgaaggtttcaggagaatgattacatggatccgaagcagagcctctgc
ctgggagctctttttgatattgcagcaacaaatgggcttgacgtgggccgaagactctgc
ataattg------gcttctgccgttcagttgagatgcttagtgatgttgttgaggacact
gtcttggagcatggtggagaggtcgttgctgctgagaaagccaccacgggtggactgcaa
gagaagctgagtatgacagttgctgtgcctctgctctggggtgttcctccagcttctgaa
acacttcaccttgctgttaggagtggtggaggcattgttgagaaggtattttggcaatgg
cagttc---
>PAFTOL009293
------------------------------------------------------------
------------------------------------------------------------
---------------------------atgatacagaagcagcggggaaaactaaaacct
tgtcagaagtatcgaaggtttcaggagaatgattacatggatccgcagcagagcctctgc
ctgggagctctttttgatattgcggcaacaaatgggcttgacatgggtcgaagactctgc
ataattg------gcttctgccgttcagttgagatgcttagtgatgttgttgaggacact
gtcctggagcatggtggagaggtcgttgctgctgagaaagccaccaccggtggactgcaa
gagaagctgagtatgacagttgctgtgcctctgctctggggtgttcctccagcttctgaa
acacttcaccttgctgttaggagtggtggaggcattgttgagaaggtatattggcaatgg
cagttc---
>PAFTOL009295
------------------------------------------------------------
------------------------------------------------------------
------------------------------------------------------------
----------------------------------------------------ttatctct
cttgaggtttttctcctcatt--gattttacaggggcttgacatgggtcgaagactctgc
ataattg------gcttctgccgttcagttgagatgcttagtgatgttgttgaggacact
gtcctggagcatggtggagaggtacgtgcc------------------------------
------------------------------------------------------------
------------------------------------------------------------
---------
>PAFTOL009297
------------------------------------------------------------
------------------------------------------------------------
---------------------------atgataaagaagcagcggggaaaactaaaacct
tgtcagaagtatcgaaggtttcaggagaatgattacatggatccaaagcagagcctctgc
ctgggtgcgctttttgatattgcggcaacaaatgggctcgacatgggccgaagactctgc
ataattg------gcttctgccgttcagttgagatgcttagtgatgttgttgaggacact
gtcctggagcatggtggagaggtcgttgctgctgagaaagccaccaccggtggactgcag
gagaagctgagtatgacagtcgccgtgcctctgctttggggtgttcctccagcttctgaa
acgcttcacctcgctgttaggagtggtggaggcattgttgagaaggtattttggcaatgg
cagttc---
>PAFTOL009299
------------------------------------------------------------
------------------------------------------------------------
---------------------------atgatacagaagcagcggggaaaactaaaacct
tgtcagaagtatcgaaggtttcaggagaatgattacatggatccaaagcagagcctctgc
ctgggtgccctttttgatattgcggcaacaaakgggctcgacatgggccgaagactctgc
ataattg------gcttctgccgttcagttgagatgcttagtgatgttgttgaggacact
gtcctggagcatggtggagaggtacgtgcc------------------------------
------------------------------------------------------------
------------------------------------------------------------
---------
>PAFTOL009301
------------------------------------------------------------
------------------------------------------------------------
---------------------------atgatacagaagcagcggggaaaactaaaacct
tgtcagaagtatcgaaggtttcaggagaatgattacatggatccaaagcagagcctctgc
ctgggtgcgctctttgatattgcggcaacaaatgggctcgacatgggccgaagactctgc
ataattg------gcttctgccgttcagttgagatgcttagtgatgttgttgaggacact
gtcctggagcatggtggagaggttgttgctgctgagaaagccaccaccggtggactgcac
gaaaagctgagtatgacagtcgccgtgcctctgctttggggtgttcctccagcttctgaa
acgcttcaccttgctgttaggagtggtggaggcattgttgagaaggtattttggcaatgg
cagttc---
>PAFTOL009303
------------------------------------------------------------
------------------------------------------------------------
---------------------------atgatacagaagcagcggggaaacctaaaacct
tgtcagaagtatcgtaggtttcaggagaatgattacatggatccaaagcagagcctctgc
ctgggtgcgctttttgatattgcggcaacaaatgggcttgacgtgggccgaagrctctgc
atmattg------gcttctgccgttcagttgagatgcttagtgatgttgtkgaggacact
gtcctggagcatggtggagaggtacgtgcc------------------------------
------------------------------------------------------------
------------------------------------------------------------
---------
>PAFTOL009311
------------------------------------------------------------
------------------------------------------------------------
---------------------------------------------------ctaaaatct
tatcagaaatatcaacggttccaggagagtgattacatggatccaaagcagagcctctgc
ctgggtgcactttttgatattgctgcaacaaatgggcttgatatgggcagaagactttgc
atcattg------gcttctgccgttcaattgagatgctcagtgatgttgttgaggacact
gtactggagcatgggggagaggtttgtgcc------------------------------
------------------------------------------------------------
------------------------------------------------------------
---------
>PAFTOL009313
------------------------------------------------------------
------------------------------------------------------------
---------------------------------cagaagcagmcgggaaagctaaaaact
tatcakaagtatcaacggttccaggagagtgattacatggaccccaagcagagcctctgc
ctgggtgcactttttgatattgcagcaacaaakgggcttgatacaggcagaagactttgc
atcattg------gcttttgtcgytcaattgagatgcttagtgatgttgttgaggacact
gtcctggagcatggtggagaggttgttgcggctgagaaagctaccaccagcgggttgcaa
gagaagctcagtatgagagttgcagtgccactactttggggtgttcctccggcttctgaa
acacttcaccttgcagtaaggagyggtggagggattgtagagaagatattttggcaatgg
cacttcttg
>PAFTOL009315
------------------------------------------------------------
------------------------------------------------------------
---------------------------------cagaagcagcgggggcaactgaaaaca
tatcagaaataccgaaggttccaggaaagtgattacatggatccaaagcagagcctctgc
ctgggtgcacttttcgatattgcagcaacaaatggccttgatataggccgaagactttgc
attattggcttctgcttctgccgttcaattgagatgcttagtgatgttgttgaagatact
gtcctggagcagggtggggaggttgttgctgctgagaaagccaccaccagtggactgcaa
gagaagctgcgtatgacagtcactgtgccactactttggggtgttcctmcagcttctgaa
acacttcacctcgctgttagragtggtggaggcatcgtcgagaaggtattttggcaatgg
---------
>PAFTOL009319
------------------------------------------------------------
------------------------------------------------------------
------------------------------agtcagaagcagcgggggaaactaaaacct
tgtcagaaataccaaaggttccaggagagtgattacatggatccaaagcagagcctctgc
ctgggcgcactttttgatattgcagcaacaaakgggcttgatacaggccgaagactttgc
attgttg------gcttttgccgttcaattgagatgcttagcgatgttgttgaagacact
gtcctggagcagggtggggaggttgttgctgctgagaaagccaccaccagtggactgcaa
gagaagctgcgtatgacagtcgcggtgccactactttggggtgttcctccagcttctgaa
acacttcacctcgctgttaggagtggtggaggcattgtcgagaaggtattttggcaatgg
---------
>PAFTOL009321
------------------------------------------------------------
------------------------------------------------------------
------------------------------agtcagaagcagcgaggaaaactaaaaaat
tatcagaagtaccaaaggttccaggagagtgattacatggatccaaagcagagcctctgc
ctgggtgcactttttgatattgcggcaacaaakgggattgatacaggccgaagactttgc
atcattg------gcttctgccgttcaattgagatgcttagtgatgttattgaggacact
gtcctggagcagggtggggaggtttgtgcc------------------------------
------------------------------------------------------------
------------------------------------------------------------
---------
>PAFTOL013501
------------------------------------------------------------
------------------------------------------------------------
---------------------------atgacgcagaagcagcggggaaaactaaaacct
tgtcagaagtatcgaaggtttaaggagaatgattacatggatccgaagcagagcctctgc
ctgggagctctttttgatattgcggcaacaaatgggcttgacatgggccgaagactctgc
ataattg------ggttctgctgttcagttgagatgcttagtgatgttgttgaggacact
gtcctggagcatggtggagatgta------------------------------------
------------------------------------------------------------
------------------------------------------------------------
---------
>SRR5137211
cagtttacgtatggctcctacccttgggagcatcactctgccgactccgattccggtatt
caatgggttcctgaggaaaaaatcacgttgtttacagctgaaggccttattcaacttgga
ggttccttggtgcctcggcgtatttctccgtcagagaagcagcggggaaaactaaaacct
tgtcagaagtatcgaaggtttcaggagaatgattacatggatccaaagcagagtctctgc
ttgggtgccytttttgatattgcggcaacaaatgggctcgacatgggccgaagactctgc
ataattg------gcttctgccgttcagttgagatgcttagtgatgttgttgaggacact
gtcctggagcatggtggagaggttgttgctgctgagaaagccaccaccggtggactgcaa
gaaaagctgaggatgacagtcgccgtgcctctgctttggggtgttcctccagcttctgaa
acgcttcaccttgctgttaggagtggtggaggcattgttgagaaggtattttggcaatgg
cagttc---
>SRR5137213
------------------------------------------------------------
------------------------------------------------------------
------------------------------------------------------------
---cagaagtatcgaaggtttcaggagaatgattacatggatccaaagcagagcctctgc
ctgggtgcgctttttgatattgcggcaacaaatgggctcgacatgggccgaagactctgc
ataattg------gcttctgccgttcagttgagatgcttagtgatgttgttgaggacact
gtcctggagcatggtggagaggta------------------------------------
------------------------------------------------------------
------------------------------------------------------------
---------
>SRR7905849
cagtttccgtatggctcctacccttgggagcatcactctgccgactccgattccggtatt
caatgggttcctgaggaaaaaatcacgttgtttacagctgatggccttattcaactcgga
ggttcctgggtgcctcggcgtatttatccgtcagagaagcagcggggaaaactaagaact
tatcagaagtatcaaaggtttcaggagagtgattacatggatccgaagcagagcctctgc
ctgggtgcgctttttgatatagcggcaacaaatgggctcgacatgggccgaagactctgc
atcatcg------gcttctgccgttcaattgagatgcttagtgatgttgttgaggacact
gtcctggagcatggtggagaggtcgttgcagctgagaaagccaccactggtggactgcaa
gagaagctgagtatgacagtcgccgtgcctctgctttggggtgttcctccagcttctgaa
acacttcacctcgctgtcaggtgtggtggaggcattgttgagaaggtattttggcaatgg
cacttc---
>SRR7905861
cagtttacgtatggctcctacccttgggagcatcactctgccgactccgattccggtatt
cagtgggttcctggggaagaaatcacattgtttacagctgatggccttattcaacttgga
ggttccttggtgcctcggcgtttttctccatcagagaagcagcggggaaaactaaaacct
tgtcagaagtatcgaaggtttcaggagaatgattacatggatccaaagcagagcctctgc
ctgggtgcgctttttgatattgcggcaacaaatgggctcgacatgggccgaagactctgc
ataattg------gcttctgccgttcagttgagatgcttagtgatgttgttgaggacact
atcctggagcatggtggagaagttgttgctgctgagaaagcyaccaccggtggactgcaa
gaaaagctgagtatgacagtcgccgtgcctctgctttggggtgttcctccagcttctgaa
acgcttcaccttgctgttaggagtggtggaggcattgttgagaaggtattttggcaatgg
cagttc---
>SRR7905862
cagtttccgtatggctcctacccttgggagcatcacyctgcccacctcgattccggtatt
caatgggttcctgaggaaaaaatcacattgtttacagctgatggccttattcagcttgga
ggttccttcgtgcctcggcgtatttctccagcagagaagcagcgaggaaaactaaaaact
tatcagaagtatcaaaggtttcaggagagtgattacatggatccgaagcagagcctctgc
ctgggtgcactttttgatatagcagcgacaaatgggctcgacacgggccgaagactctgc
atcattg------gcttctgccgttcaaytgagatgcttagtgatgttgttgaggacact
gttttggagcatggtggagaggtcgttgcagctgagraagcaaccactggtggactgcaa
gagaagctcagtatgacagtcgctgtgcctctgctttggggtgttcctccagcttctgaa
acacttcacctggctgttaggagtggtggaggcattgttgagaaggtattttggcaatgg
cacttc---
>SRR8327214
---------tatggctcctacccttgggagcatcactctgccaacaccgattccggtatt
caatgggttcctgaggagaaaatcacgttgtttacagctgatggccttattcaacttgga
ggttcctgggtgcctcggcgtatttctccatcagagaagcagcggggaaaactaaaacct
tgtcagaagtatcgaaggtttcaggagaatgattacatggatccaaagcagagcctctgc
ctgggtgcgctttttgatattgcggcaacaaatgggctcgacatgggccgaagactctgc
ataattg------gcttttgccgttcagttgagatgcttagtgatgttgttgaggacact
gtcctggagcatggtggagaggttgttgctgctgagaaagccaccaccggtggactgcaa
gaaaagctgagtctgagtgtcaccgtgcctctgctttggggtgttcctccagcttctgaa
acgcttcaccttgctgttaggagtggtggaggcattgttgagaaggtattttggcaatgg
cagttcttg
