# Supplementary material for: Phylogenomics and classification of Cactaceae based on hundreds of nuclear genes
Source: Plant Syst Evol. 2025 Aug 11;311(5):28. doi: 10.1007/s00606-025-01948-z (PMC12339657; doi:10.1007/s00606-025-01948-z)
Supplement: Supplementary file 4 — Online Resource 4: Containing alignments and RAxML gene trees for all included loci and all phylogenetic datasets (ZIP 10372 KB) [file 606_2025_1948_MOESM4_ESM.zip › de Vos et al_ESM_4/ESM_data_alignments/QCP/7572_consensus.mafft.fasta]

>PAFTOL004547
------------------------------------------------------------
------------------------------------------------------------
------------------------------------------------------------
------------------------------------------------------------
------------------------------------------------------------
------------------------------------------------------------
------------------------------------------------------------
------------------------------------------------------------
------------tctgca------------------------------------------
---------------------------------------------------------agg
tatggactactcaggggaaccttgagggctccagctctagggtggatgatgtacaatgtt
ctcgtcagcaacgagaatgccattcaatctcagtacaaatctcacgtctatgcagatcct
gcaaatgtgaccccagaaattgtgcagagtagatacgcattaaccaagaagcctggagca
cggtatgtgcctgctgctttcttgactggtctcttggacccagtgcaatcccgagaggag
tttcttgacatttttgcagccatg
>PAFTOL004551
------------------------------------------------------------
------------------------------------------------------------
------------------------------------------------------------
------------------------------------------------------------
------------------------------------------------------------
------------------------------------------------------------
------------------------------------------------------------
------------------------------------------------------------
---tcttcttaatctgca------------------------------------------
---------------------------------------------------------agg
tatgggttactcaggggaaccttgagggctccagctctaggttggatgatgtacaatgtt
ctcgtcagcaayragaatgctattcaatctcagtacaaatctcacgtctatgcagatcca
gcaaatgtgactccagaaattgtgcagagcagayatgcattaacaaaaaagcctggagca
cggtatrtgcctgctgctttcttgactggtctcttggatccagtccaatyccgagaggag
tttctcgacakttttgcagccatg
>PAFTOL004552
------------------------------------------------------------
------------------------------------------------------------
------------------------------------------------------------
------------------------------------------------------------
------------------------------------------------------------
------------------------------------------------------------
------------------------------------------------------------
------------------------------------------------------------
------------tctgca------------------------------------------
---------------------------------------------------------agg
tatggactactcaggggaaccttgagggctccagccctagggtggatgatgtataatgtt
ctcgtcagcaacgagaatgccattcaatctcagtacaaatctcacgtctatgcagatcca
gcaaatgtgaccccagaaattgtgcagagcagatacgcattaacaaagaagcctggagca
cggtatgtgcctgctgctttcttgactggtctcttggacccagtccaatcccgagaggag
tttctcgacatttttgcagccatg
>PAFTOL004553
------------------------------------------------------------
------------------------------------------------------------
------------------------------------------------------------
------------------------------------------------------------
------------------------------------------------------------
------------------------------------------------------------
------------------------------------------------------------
------------------------------------------------------------
------------tctgca------------------------------------------
---------------------------------------------------------agg
tatggagtactcaggggaaccttgagggctccagctctagggtggatgatgtacaatgtt
ctcgtcagcaacgagaacgccattcaatctcagtacaaatctcatgtctatgcagatccc
gcaaatgtgaccccagaaattgtgcagagtaggtacgcattaacaaagaagcctggagca
cggtatgtccctgctgctttcttgactggtctcttggacccagtccaatcccgagaggag
tttctcgacatttttgcagccatg
>PAFTOL004554
------------------------------------------------------------
------------------------------------------------------------
------------------------------------------------------------
------------------------------------------------------------
------------------------------------------------------------
------------------------------------------------------------
------------------------------------------------------------
------------------------------------------------------------
------------tctgca------------------------------------------
---------------------------------------------------------agg
tatggactactcaggggaaccttgagggcyccagcsctagggtggatgatgtataatgtt
ctcgtcagcaacgagaatgccattcaatctcagtacaaatctcacgtctatgcagatcca
gcaaatgtgaccccagaaattgtgcagagcagatacgcattaacaaagaagcctggagca
cggtatgtgcctgctgctttcttgactggtctcttggacccagtccaatcccgaggggag
tttctcgacatttttgcagccatg
>PAFTOL004555
------------------------------------------------------------
------------------------------------------------------------
------------------------------------------------------------
------------------------------------------------------------
------------------------------------------------------------
------------------------------------------------------------
------------------------------------------------------------
------------------------------------------------------------
------------tctgca------------------------------------------
---------------------------------------------------------agg
tatggactactcaggggaaccttgagggctccagctctagggtggatgatgtacaatgtt
ctcgtcagcaatgagaatgccattcaatctcagtacaaatctcacgtctatgcagatccc
gcaaatgtgaccccagaaattgtgcagagtagatacgcattaacaaagaagcctggagca
cggtatgtgcctgctgctttcttgactggtctcttggacccagtccaatcccgagaggag
tttctcgacatttttgcagccatg
>PAFTOL004556
------------------------------------------------------------
------------------------------------------------------------
------------------------------------------------------------
------------------------------------------------------------
------------------------------------------------------------
------------------------------------------------------------
------------------------------------------------------------
------------------------------------------------------------
------------tctgca------------------------------------------
---------------------------------------------------------agg
tatggattactcaggggaaccttgagggctcctgctctaggttggatgatgtacaatgtt
ctcgtcagcaatgagaaygctattcaatctcagtacaaatctcacgtctatgcagatcca
gcaaatgtgactccagaaattgtgcagagcagataygcattaacaaagaagcctggagca
cggtatgtgcctgctgctttcttgactggtctcttggacccagtccaatcccgagaggag
tttctcaacatttttgcagccatg
>PAFTOL004560
------------------------------------------------------------
------------------------------------------------------------
------------------------------------------------------------
------------------------------------------------------------
------------------------------------------------------------
------------------------------------------------------------
------------------------------------------------------------
------------------------------------------------------------
------------tctgca------------------------------------------
---------------------------------------------------------agg
tatggactactcaggggaaccttgagggctccagctctagggtggatgatgtataatgtt
ctcgtcagcaacgagaatgccattcaatctcagtacaaatctcacgtctatgcagatcca
gcaaatgtgaccccagaaattgtgcagagcagatacgcattaacaaagaagcctggagca
cggtatgtgcctgctgctttcttgactggtcttttggacccagtccaatcccgagaggag
tttctcgacatttttgcagccatg
>PAFTOL004561
------------------------------------------------------------
------------------------------------------------------------
------------------------------------------------------------
------------------------------------------------------------
------------------------------------------------------------
------------------------------------------------------------
------------------------------------------------------------
------------------------------------------------------------
------------tctgca------------------------------------------
---------------------------------------------------------agg
tatggattactcaggggaaccttgmgggctccagctctaggttggataatgtacaatgtt
ctcgtaagcaacgagaatgctattcaatctcagtacaaatctcacgtctatgcagatcca
gcaaatgtgaccccagaaattgtgcagagcagatatgcattaacaaaaaagcctggagca
cggtatgtgcctgctgctttcttgactggtctcttggatccggtccaatcccgagaggag
tttctcgacatttttgcagccatg
>PAFTOL004562
------------------------------------------------------------
------------------------------------------------------------
------------------------------------------------------------
------------------------------------------------------------
------------------------------------------------------------
------------------------------------------------------------
------------------------------------------------------------
------------------------------------------------------------
------------tctgca------------------------------------------
---------------------------------------------------------agg
tatggactactcagaggaaccttgagggctccagctctagggtggatgatgtataatgtt
ctcgtcagcaacgagaatgccattcaatctcagtacaaatctcacgtctatgcagatcca
gcaaatgtgaccccagaaattgtgcagagcagatacgcattaacaaagaagcctggagca
cggtatgtgcctgctgctttcttgactggtctcttggacccagtccaatcccgagaggag
tttctcgacatttttgcagccatg
>PAFTOL004563
------------------------------------------------------------
------------------------------------------------------------
------------------------------------------------------------
------------------------------------------------------------
------------------------------------------------------------
------------------------------------------------------------
------------------------------------------------------------
------------------------------------------------------------
------------tctgca------------------------------------------
---------------------------------------------------------agg
tatggactactcaggggaaccttgagggctccagctttaggttggatgatgtacaatgtt
ctcgtcagcaacgagaatgctattcaatctcagtacaaatctcacgtctatgcagatcca
gsaaatgtgaccccagaaattgtgcagagcagatacgcattaacaaagaagcctggagca
cggtatgtgcctgctgctttcttgactggtctcttggacccagtccaatcccgcgaggar
tttctcgacatttttgcagccatg
>PAFTOL004564
---------------------------------------------------------atc
aatgtttattgtgaggagtatgaaaagggggaatcccagcccagtaagaatctccttatg
atgcccaccatttctgatgttagcacagtggaagaatggagtttagtggccactgacctc
ttacagcgggatggtaatggcaatttgcgggctgctttggttgactggcctggtctggga
aactctgataggccaaagttggagtataatgcagatgtcatggagaagttcctggctgac
ctagtcaactctcctggtagccccattagtacttcaggt---------------------
------------------------------------------------------------
------------------------------------------------------------
---tcacattaatctgca------------------------------------------
---------------------------------------------------------agg
tatgggttactcaggggaaccttgagggctccagctctaggttggatgatgtacaatgtt
ctcgtcagcaacgagaatgctattcaatctcagtacaaatctcacgtctatgcagatcca
gcaaatgtgaccccagaaattgtgcagggcagatatgcattaacaaaaaagcctggagca
cggtatgtgcctgctgctttcttgactggtctcttggatccggtccaatcccgagaggag
tttctcgacatttttgcagccatg
>PAFTOL004566
---------------------------------caatggagatatggcgataataccatt
aatgtttattgtgaggagtatgaaaagggggaatcccagcccagtaagaatctccttatg
atgcccaccatttctgatgttagcacagtggaagaatggagttcagtggctactgacctt
ttacagcgggatggtaatggcaatttgcgggctgctttggttgactggcctggtctggga
aactctgataggtcaaagttggagtataatgcagatgtcatggagaagttcctggctgac
ctagtcaactgtcctggtagccccattagtatttcagktgtgcaaccttctactatgaac
atattccaacttttctatrtgtttgaattgagatgtaccaaagcagggctgcagcttctg
atcttatatgcctctgctaagaactctgtaaactttgcttgcctgctaatatatgtgtgc
ttttcttgttaatctgca------------------------------------------
---------------------------------------------------------agg
tatgggttactsaggggaaccttgagggctccagctctaggttggatgatgtacaatgtt
ctcgtcagcaacsagaatgctattcaatctcagtacaaatctcacgtctatgcagatcca
gcaaatgtgaccccagaaattgtgcagagcagatatgcattaacaaaaaagcctggagca
cggtatgtgcctgctgctttcttgactggtctcttggatccggtccaatcccgggaggag
tttctcgacatttttgcagccatg
>PAFTOL004567
------------------------------tggcaatggagatacggtggcaatcccatc
aatgtttattatgaggagtatgaaaagggaggctcccagcctagtaagaatctccttatg
gtacctaccatttctgatgttagcacagtggaagaatggagtttagtggctactgatctg
ttacaacgggatggtaatggcaatttgcaggctgctctgtttgactggcctggtctggga
aactctgatcggccaaagttagattataatgcagatgtcatggagaagttcctggttgac
ctaatcagctcttctggtagccccattagtacttcagcagataatgatttggtggtcatt
ggtggtggacatgctgccacaat-------------------------------------
------------------------------------------------------------
--aacaattcgagctgcaaagaagggtctagtgaagccatcagcaatcgtagcagtagct
ccaacctgggctggccctcttccaattgtytttggacgagattccaacatggagagwagg
tatggactactcaggggaaccttgagggctccagctctaggttggatgatgtacaatgtt
ctcgtcagcaacgagaatgccattcaatctcagtacaaatctcatgtctatgcagatccg
gcaaatgtgaccccagaaattgtgcagagcagatacgcattaacaaagaagcctggagca
cggtttgtgcctgctgctttcttgactggtctcttggacccagtccaatcccgagaggag
tttctcgacatttttacagccatg
>PAFTOL004568
------------------------------tggcaatggagatacggtgataatcccatc
aatgtttattatgaggagtaygaaaagggaggctcccagcctagtaagaatctccttatg
gtacccaccatttctgatgttagcacagtggaagaatggagtttagtggctactgatctg
ttacaacgggatggtaatggcaatttgcgggctgctctggttgactggcctggcctggga
aactctgatcggccaaagttagattataatgcagatatcatggagaagttcctggtagac
ctaatcagctctcctgggagccccattagcacttcaggt---------------------
------------------------------------------------------------
------------------------------------------------------------
------------tctgca------------------------------------------
---------------------------------------------------------agg
tatggactactcaggggaaccttgagggctccagctctaggttggatgatgtacaatgtt
ctcgtcagcaacgagaatgccattcaatctcagtacaaatctcacgtctatgcagatccg
gcaaatgtgaccccagaaatcgtgcagagcagatacgcattaacmaagaagcctggagca
cggtatgtgcctgctgctttcttgactggtctcttggacccagtccaatcccragaggag
tttcttgacatttttgcagccatg
>PAFTOL004571
------------------------------tggcaatggagatatggcgataataccatc
aatgtttattgtgaggagtatgaaaagggggaatcccagcccagtaagaatctccttatg
atgcccaccatttctgatgttagcacagtggaagaatggagtttagtggctactgacctt
ttacagcgggatggtaatggcaatttgcgggctgctttggttgactggccgggtctggga
aactctgataggccaaagttggagtataatgcagatgtcatggagaagttcctggctgac
ctagtcaactctcctggtagccccattagtacttcaggw---------------------
------------------------------------------------------------
------------------------------------------------------------
------------tctgca------------------------------------------
---------------------------------------------------------agg
tatgggttactcaggggaaccttgagggctccagctctaggttggatgatgtacaatgtt
ctcgtcagcaacgagaatgctattcaatctcagtacaaatctcacgtctatgcagatcca
gcaaatgtgactccagaaattgtgcagagcagatatgcattaacaaaaaagcctggagca
cggtatgtgcctgctgctttcttgactggactcttggatccagtccaatcccgagaggag
tttctcgacatttttgcagccatg
>PAFTOL004572
------------------------------------------------------------
------------------------------------------------------cttatg
ttgcccaccatttctgatgttagcacagtggaagaatggagtttagtggctactgacctt
ttacagcgggatggtaatggcaatttgcgggctgctctggttgactggcctggtctggga
aactctgatcggccaaagttagattataacgcagatgtcatggagcagttcctagttgac
ctaatcagctctcctggtagccccattagcacttcaggt---------------------
------------------------------------------------------------
------------------------------------------------------------
------------tctgca------------------------------------------
---------------------------------------------------------agg
tatggactactcaggggaaccttgagggctcctgctctaggttggatgatgtacaatgtt
ctcgtcagcaatgagaacgctattcaatctcagtacaaatctcacgtctatgcagatccc
gcaaatgtgacccyggaaattgtgcagagcagatatgcgttaacaaagaagcctggagca
cggtatgtgcctgctgctttcttgactggtctcttggacccagtccaatcccgagaggag
tttctcaacatttttgcagccatg
>PAFTOL004573
------------------------------------------------------------
------------gaggagtatgaaaagggaggctcccagcctagtaagaatctccttatg
gtgcccaccatttctgatgttagcacagtggaagaatggagtttagtggctactgacctt
ttacaacgggatggtagtggcaatttgcgggctgcactggttgactggcctggtctggga
aactctgatcggccaaagttagactataacgctgatgtcatggagaagttcctagttgac
ctaatcagctctcctggtaggcccattagcacttcaggtgcaggtgacatt---------
------------------------------------------------------------
------------------------------------------------------------
------------tctgca------------------------------------------
---------------------------------------------------------agg
tatggactactcaggggaaccttgagggctcctgctttaggttggatgatgtacaatgtt
ctcgtcagcaatgagaatgctattcaatctcagtacaaatctcaygtctatgcagatcca
gcaaatgtgaccccagaaattgtgcagagcagatacgcattaacaaagaagcctggagca
cggtatktgcctgctgctttcttgactggtcttttggacccagtccaatcccgagaggag
tttctcaacatttttgcagccatg
>PAFTOL004574
------------------------------tggcaatggagatacggtgataatcccatc
aatgtttattatgaggagtatgaaaagggaggctctcagccttgtaagaatctccttatg
gtaccgaccatttctgatgttagcacagtggaagaatggagtttggtggctactgatctt
ttacaacgggatggtaatggcaatttgcgggctgctctggttgactggcctggtctggga
aactctgatcggccaaagttagattataatgcagatctcatggagaagttcctggttgac
ctaatcagctctcctggtagccccattagtacttcaggw---------------------
------------------------------------------------------------
------------------------------------------------------------
------------tctgca------------------------------------------
---------------------------------------------------------agg
tatggactactcaggggaaccttgagggctccagctctaggttggatgatgtacaatgtt
ctcgtcagcaacgagaatgccattcaatctcagtacaaatctcacgtctatgcagatccc
gcaaatgtgaccccacaaattgtgcagagcagatacgcattaacaaagaagcctggagca
cggtatgtgcctgctgctttcttgactggtctcttggacccagtccaatcccgagaggag
tttctcgacatttttgcagccatg
>PAFTOL004577
------------------------------------------------------------
------------------------------------------------------------
------------------------------------------------------------
------------------------------------------------------------
------------------------------------------------------------
---------------------------------------gagaatgatttggtggtcatt
ggtggtggacatgctgccacaat-------------------------------------
------------------------------------------------------------
--aacaattcgagctgcaaagaagggtctagtgaagccatcagcaatcgtagcagtagct
ccaacctgggctggtcctcttccaattgtctttggacgagactccaatatggagagtagg
tatggactgctcaggggaaccttgagggctccagctctagggtggatgatgtacaatgtt
cttgtcagcaacgagaatgccattcaatctcagtacaaatctcacgtctatgcagatcca
gcaaatgtgaccccagaaattgtgcagagcagatacgcattaacaaagaagcctggagca
cggtatgtgcctgctgctttcttgactggtctcttggacccagtccaatcccgagaggag
tttcttgacatttttgcagccatg
>PAFTOL004578
------------------------------------tggagatgcggtgataatcccatc
aatgtttattatgaggagtatgaaaagggaggctcccagcctagtaagaatmtccttatg
atgcccaccatttctgatgttagcacagtggaagaatggagtttagtggctactgaacty
ttacaaaggaatggtaatggcaatttkygggctgctctggttgactggcctggtctggga
aactctgatcggccaaagttagattataacacagatgtcatggagaagttcctagttgac
ctgatcagctctcctggtagccccattagcacttcaggt---------------------
------------------------------------------------------------
------------------------------------------------------------
------------tctgca------------------------------------------
---------------------------------------------------------agg
tatggactactcaggggaaccttgagggctcctgctctaggttggatgatgtacaatgtt
ctcgtcagcaatgagaatgctattcaatctcagtayaaatctcacgtctatgcagatcca
gcaaatgtgaccccagaaatygtgcagagcagatacgcattaacaaagaagcctggagca
cggtacgtgcctgctgctttcttgactggtctcttggacccagtccaatcccgagaggag
tttctcracatttttgcagccatg
>PAFTOL004582
------------------------------------------------------------
------------------------------------------------------------
------------------------------------------------------------
------------------------------------------------------------
------------------------------------------------------------
------------------------------------------------------------
------------------------------------------------------------
------------------------------------------------------------
------------tctgca------------------------------------------
---------------------------------------------------------agg
tatggactactcaggggaaccttgagggctcctgctctaggttggatgatgtacaatgtt
ctcgtcagcaatgagaatgctattcaatctcagtacaaatctcacgtctatgcagatcca
gcaaatgtgaccccagaaattgtgcagagcagatacgcattaacaaagaagcctggagca
cggtatgtgcctgctgctttcttgactggtctcttggacccagtcyaatcccgagaggag
tttctcaacatttttgcagccatg
>PAFTOL004583
------------------------------------------------------------
------------------------------------------------------------
------------------------------------------------------------
------------------------------------------------------------
------------------------------------------------------------
------------------------------------------------------------
------------------------------------------------------------
------------------------------------------------------------
------------tctgca------------------------------------------
---------------------------------------------------------agg
tatkkagtactcaggggaaccttgagggctccagctctagggtggatgatgtacaatgtt
ctcgtcagcaacgagaatgccattcaatctcagtacaaatctcacgtctatgcagatccc
gcaaatgtgaccccagaaattgtgcagagtagatacgcattaacaaagaagcctggagca
cggtatgtcccygctgctttcttgactggtctcttggacccagtccaatcccgagaggag
tttctcgacatttttgcagccatg
>PAFTOL004584
------------------------------------------------------------
------------gaggagtatgaaaatggagactcccagcctagtaagaatctccttatg
gtacccaccatttctgatgttagtacagtggaagaatggagtttagtggctactgatctt
ttacaacgggatggtaatggcaatttgcgggctgctctggttgattggcctggtctggga
aactctgatcggccgaagttagattataatgcagatgtcatggagaagttcctggttgac
ctaatcagctctcctggtagccccattattacttcagcagagaatgatttggtggtcatt
ggtggtggacatgctgccacaat-------------------------------------
------------------------------------------------------------
--aacaattcgagctgcaaagaagggtctggtgaagccatcagcaatcgtagcagtagct
ccaacctgggctggtcctcttccaattgtctttggacgagattccaatatggagagtagg
tatggactactcaggggaaccttgagggttccagctctagggtggatgatgtataatgtt
ctcgtcagcaacgagaatgccattcaatctcagtacaaatctcacgtctatgcagatcca
gcaaatgtgaccccagaaattgtgcagagcagatacgcattaacaaagaagcctggagca
cggtatgtgcctgctgctttcttgactggtctcttggacccagtccaatcccgagaggat
tttctcgacatttttgcagccatg
>PAFTOL004585
------------------------------tggcaatggagatacggtgataataccatc
aatgtttattgtgaggagtatgaaaagggggaatcccagcccagtaagaatctccttatg
atgcccaccatttctgatgttagcacagtggaagaatggagttcagtggctactgacctt
ttacagcgggatggtaatgtcaatttgcgggctgctttggttgactggcctggtctggga
aactctgataggccaaagttggagtataatgcagatgtcatggagaagttcctggctgac
ctagtcaactgtcctggtagccccattagcacttcaggt---------------------
------------------------------------------------------------
------------------------------------------------------------
------------tctgca------------------------------------------
---------------------------------------------------------agg
tatgggttactcaggggaaccttgagggctccagctctaggttggatgatgtacaatatt
ctcgtcagcaacgagagtgctattcaatcgcagtacaaatctcacgtctatgcagatcca
gcaaatgtgaccccagaaattgtgcagagcagatatgcattaacaaaaaagcctggagca
cggtatgtgcctgctgctttcttgactggtctcttggatccggtccaatcccgagaggag
tttctcgacatttttgcagccatg
>PAFTOL004587
------------------------------------------------------------
------------------------------------------------------------
------------------------------------------------------------
------------------------------------------------------------
------------------------------------------------------------
------------------------------------------------------------
------------------------------------------------------------
------------------------------------------------------------
------------tctgca------------------------------------------
---------------------------------------------------------agg
tatggactactcaggggaaccttgagggctccagctctcggttggatgatgtacaatgtt
ctcgtcagcaacgaaaatgccatccaatctcagtacaaatctcacgtctatgcagatccc
gcaaatgtgaccccagaaattgtgcagagcagatacgcattaacaaagaagcctggagca
cggtatgtgcccgctgctttcttgactggtctcttggacccagtccaatcccgagaggag
tttctcgacatttttgccgccatg
>PAFTOL004590
------------------------------tggcaatggagatacggtgatagtcccatc
aatgtttattatgaggagtatggaaatggagactcccagcctagtaagaatctccttatg
gtacccaccatttctgatgttagcacagtggaagaatggagtttagtggctactgatctg
ttacaacgggatggtaatggcaatttgcgggctgctctggttgactggcctggtctggga
aattctgatcggccgaagttagattataatgcagatgtcatggagaagttcctggtcgac
ctaatcagctctcctggtagcccccttattacttcagcagagaatgatttggtggtcatt
ggtggtggacatgctgccacaat-------------------------------------
------------------------------------------------------------
--aacaattcgagctgcaaagaagggtctagtgaagccatcagcaatcgtagcagtagct
ccaacctgggctggtcctcttccaattgtctttggacgagattccaatatggagagtagg
tatggactactcaggggaaccttgagggctccagccctagggtggatgatgtataatgtt
ctcgtcagcaacgagaatgccattcaatctcagtacaaatctcacgtctatgcagatcca
gcaaatgtgaccccagaaattgtgcagagcagatacgcattaacaaagaagcatggagca
cggtatgtgcctgctgctttcttgactggtctcttggacccagtccaatcccgagaggag
tttctcgacatttttgcagccatg
>PAFTOL004591
------------------------------------------------------------
------------------------------------cagcctagtaagaatctccttatg
gtacccaccatttctgatgttagcacagtggaagaatggagtttagtggctactgatctg
ttacaacggtatggtaatggcaatttgcgggctgctctggttgactggcctggtctggga
aactctgatcggccgaagttagattataatgcagatgtcatggagaagttcctggttgac
ctaatcagctctcctggtagcccccttattacttcagcagagaatgatttggtggtcatt
ggtggtggacatgctgccacaat-------------------------------------
------------------------------------------------------------
--aacaattcgagctgcaaagaagggtctagtgaagccatcagcaatcgtagcagtagct
ccaacctgggctggtcctcttccaattgtctttggacgagattccaatatggagagtagg
tatggactactcaggggaaccttgagggctccagcgctagggtggatgatgtataatgtt
ctcgtcagcaacgagaatgccattcaatctcagtacaaatctcacgtctatgcagatcca
gcaaatgtgaccccagaaattgtgcagagcagataygcattaacaaagaagcctggagca
cggtatgtgcctgctgctttcttgactggtctcttggacccagtccaatcccragaggag
tttctcgacatttttgcagccatg
>PAFTOL004593
------------------------------tggcaatggagatacggtgataatcccatc
aatgtttattatgaggagtatgaaaagggagactcccagcctagtaagaatctccttatg
gtacccaccatttctgatgttagcacactggaagaatggagtttagtggctactgatctt
ttacaacgggatggtaatggcaatttgcgggctgctctggttgactggcctggtctggga
aactctgatcggccaaagatagattataatgcagatgtcatggagaagttcctggttgac
ctaatcagctctcctggtagccccattagcacttcagcagataatgatttggtggtcatt
ggtggtggacatgctgccacaat-------------------------------------
------------------------------------------------------------
--aacaattcgagctgcaaagaagggtctagtgaagccatcagcaatcgtagcagtagct
cccacctgggctggtcctcttccaattgtctttggacgagattccaatatggagagwagg
tatggactactcaggggaaccttgagggctccagcgstaggttggatgatgtacaatgtt
ctcgtcagcaacgagaatgccattcaatctcagtacaaatctcacgtctatgcagatccy
gcaaatgtgaccccagaaattgtgcagagcagatacrcattaacaaagaagcctggagca
cggtatgtgcctgctgctttcttgactggtctcttggacccagtccaatgccgagaggag
tttctcgacatttttgcagccatg
>PAFTOL004594
------------------------------tggcaatggagatacggtgatagtcccttc
aatgtttattatgaggagtatgaaaatggacactcccagcctagtaagaatctccttatg
gtacccaccatttctgatgttagcacagtggaagaatggagtttagtggctactgatctg
ttacaacgggatggtaatggcaatttgcgggctgctctggttgactggcctggtctggga
aactctgatcggccgaagttagattataatgcagatgtcatggagaagttcctggttgac
ctaatcagctctcctggtagcccccttattacttcaggt---------------------
------------------------------------------------------------
------------------------------------------------------------
------------tctgca------------------------------------------
---------------------------------------------------------aga
tatggactactcaggggaaccttgagggctccagcgctagggtggatgatgtataatgtt
ctcgtcagcaacgagaatgccattcaatctcagtacaaatctcacgtctatgcagatcca
gcaaatgtgaccccagaaattgtgcagagcagatacgcattaacaaagaagcctggagca
cggtatgtgcctgctgctttcttgactggtctcttggacccagtccaatcccgagaggag
tttctcgacatttttgcagccatg
>PAFTOL004596
------------------------------tggcaatggagatgcggtgataatcccatc
aatgtttattatgaggagtatgaaaagggaggctcccagcctagtaagaatctcctkatg
gtgcccaccatttctgatgttagcacagtggaagaatggagtttagtkgctactgacctt
ttacaaagggatggtaatggcaatttgcgggctgctctgkttgactggcctggtctggga
aactctgatcggccaaagttagattataacacacatgtcatggagaagttcctagttgac
ctaatcagctctcctggtagccccattagcacttcaggt---------------------
------------------------------------------------------------
------------------------------------------------------------
------------tctgca------------------------------------------
---------------------------------------------------------agg
tatggactactcaggggaaccttgagggctcctgctctaggttggatgatgtacaatgtt
ctcgtcagcaatgagaatgctattcaatctcagtacaaatctcacgtctatgcagatcca
gcaaatgtgaccccagaaattgtgcagagcagatacgcattaacaaagaagcctggagca
cggtacgtgcctkctgctttcttgactggtctcttggacccagtccaatcccgagaggag
tttctcaacatttttgcagccatg
>PAFTOL004597
------------------------------tggcaatggagatacggtgataatcccatc
aatgtttattatgaggagtatgaaaagggaggatctcagccttgtaagaatctccttatg
ttaccaaccatttctgatgtcagcacagtggaagagtggagtttagtggctactgatctt
ttacaacgggatggtaatggcaatttgcgggctgctctggttgactggcctggtctggga
aactctgatmggccaaagctagattataatgcagatgtcatggagaagttcctggttgac
ctaatcagctctcctggtagccccattagtatttcaggt---------------------
------------------------------------------------------------
------------------------------------------------------------
------------tctgca------------------------------------------
---------------------------------------------------------agg
tatggactactcaggggaaccttgagggctccagctctagggtggatgatgtacaatgtt
ctcgtcagcaacgagaatgccattcaatctcagtacaaatctcacgtctatgcagatccc
gcaaatgtgaccccagaaattgtgcagagtagatatgcattaacaaagaagcctggagca
cggtatgtgcctgctgctttcttgactggtctcttggacccagtccaatcccgaggggag
tttctcgacatttttgcagccatg
>PAFTOL004598
------------------------------------------------------------
------------------------------------------------------------
------------------------------------------------------------
------------------------------------------------------------
------------------------------------------------------------
------------------------------------------------------------
------------------------------------------------------------
------------------------------------------------------------
------------tctgca------------------------------------------
---------------------------------------------------------agg
tatggactactcaggggaaccttgagggctccagcgctagggtggatgatgtataatgtt
ctcgtcagcaacgagaatgccattcaatctcagtacaaatctcacgtctatgcagatcca
gcaaatgtgaccccagaaattgtgcagagcagatacgcattaacaaagaagcctggagca
cggtatgtgcctgctgctttcttgactggtctcttggacccagtccaatcccgagaggag
tttctcgacatttttgcagccatg
>PAFTOL004599
------------------------------tggcaatggagatatggtgataatcccatc
aatgtttattatgaggagtatgaaaatggagactcccagcctagtaagactctccttatg
gtacctaccatttctgatgttagcacagtggaagaatggagtttagtggctactgatctt
ttacaacgggatggtaatggcaatttgcgggctgctctggttgactggcctggtctggga
aactctgatcggccgaagttagattataatgcagatgtcatggagaagttcctggttgac
ctaatcaactctcctggtagccccattattacttcaggt---------------------
------------------------------------------------------------
------------------------------------------------------------
------------tctgca------------------------------------------
---------------------------------------------------------agg
tatggactactcaggggaaccttgagggctccagctctagggtggatgatgtataatgtt
ctcgtcagcaacgagaatgccattcaatctcagtacaaatctcacgtctatgcagatcca
gcaaatgtgaccccagaaattgtgcagagcagatacgcattaacaaagaagcctggagca
cggtatgtgcctgctgctttcttgactggtctcttggacccagtccaatcccgagaggag
tttctcgacatttttgcagccatg
>PAFTOL004600
------------------------------------------------------------
------------------------------------------------------------
------------------------------------------------------------
------------------------------------------------------------
------------------------------------------------------------
------------------------------------------------------------
------------------------------------------------------------
------------------------------------------------------------
------------tctgca------------------------------------------
---------------------------------------------------------agg
tatggmctactcaggggaaccttgagggctccagcgctagggtggatgatgtataatgtt
ctcgtcagcaacgagaatgccattcaatctcagtacaaatctcacgtctatgcagatcca
gcaaatgtgaccccagaaattgtgcagagcagatacgcattaacaaagaagcctggagca
cggtatgtgcctgctgctttcttgactggtctcttggacccagtccaatcccgagaggag
tttctcgacatttttgcagccatg
>PAFTOL004601
------------------------------------------------------------
---------------------------------------------------------atg
gtacccaccatttctgatgttagcacactggaagaatggagtttagtggctactgatctt
ttacaacgggatggtaatggcaatttgcgggctgctctggttgactggcctggtctggga
aactctgatcggccgaagttagattataatgcagatgtcatggagaagttcctggttgac
ctaatcagctctcctcgtagccccattagcacttcaggt---------------------
------------------------------------------------------------
------------------------------------------------------------
------------tctgca------------------------------------------
---------------------------------------------------------agg
tatggactactcaggggaaccttgagggctccagctctagggtggatgatgtacaatgtt
ctcgtcagcaatgagaatgccattcaatctcagtacaaatctcacgtctatgcagattct
gcaaatgtgaccccagaaattgtgcagagtagatacgcattaacaaagaagcctggagca
cggtatgtgcctgctgctttcttgactggtctcttggacccagtccaatcccgagaggag
tttctcgacatttttgcagccatg
>PAFTOL004603
------------------------------tggcaatggagatacggtgataatcccatc
aatgtttattatgaggagtatgaaaagggaggctcccagcctagtaagaatctccttatg
gtacctaccatttctgatgttagcacagtggaagaatggagtttagtggctactgacctt
ttacaacgggatggtaatggcaatttgcgggctgctctggttgactggcctggtctggga
aactctgatcggccaaagttagattataatgcagatgtcatggagaagttcctggttgat
ctaatcagctctcctggtagccccattagtacttcaggw---------------------
------------------------------------------------------------
------------------------------------------------------------
------------tctgca------------------------------------------
---------------------------------------------------------agg
tatggactactcaggggaaccttgagrgctccagctctaggttggatgatgtacaatgtt
ctcgtcagcaacgagaatgccattcaatctcagtacaaatctcacgtctatgcagatcca
gcaaatgtgaccccagacattgtgcagagcagatacgcattaacaaagaagcctggagca
cggtatgtgcctgctgctttcttgacgggtctcttggacccagtccaatcccgagaggag
tttcttgacatttttgcagccatg
>PAFTOL004604
------------------------------------------------------------
------------------------------------------------------------
------------------------------------------------------------
------------------------------------------------------------
------------------------------------------------------------
------------------------------------------------------------
------------------------------------------------------------
------------------------------------------------------------
------------tctgca------------------------------------------
---------------------------------------------------------agg
tatggactactsaggggaaccttgagggctccagctctaggttggatgatgtacaatgtt
ctcgtcagcaacgagaatgccattcaatctcagtacaaatctcacgtctatgcagatcca
gcaaatgtgaccccagacattgtgcagagcagatacgcattaacaaagaagcctggagca
cggtatgtgcctgctgctttcttgacgggtctcttggacccagtccaatcccgagaggag
tttcttgacatttttgcagccatg
>PAFTOL004605
------------------------------------------------------------
---------------------gaaaagggaggctctcagccttgtaagaatctccttatg
gtaccaaccatttctgatgttagcacagtggaagaatggagtttagtggctactgatctt
ttacaacgggatggtgatggcaatttgcgggctgctctggttgactggcctggtctcgga
aactctgatcggccaaagttagattataatgcagatgtcatggagaagttcctggttgac
ctaatcagctctcctggtagccccattagtatttcaggt---------------------
------------------------------------------------------------
------------------------------------------------------------
------------tctgca------------------------------------------
---------------------------------------------------------agg
tatggattactcaggggaaccttgaggactccagctctaggctggatgatgtacaatgtt
ctcgtcagcaacgagaatgccattcaatctcagtacaaatctcatgtctatgcagatcct
gcaaatgtgaccccagaaattgtgcagagcagatacgcattaacaaagaagcctggagca
cggtatgtgcccgctgctttcttgactggtctcttggacccggtccaatcccgagaggag
tttctcgacacttttgcagccatg
>PAFTOL004608
------------------------------tggcaatggagatgcggtgataatcccatc
aatgtttattatgaggagtatgaaaagggaggctcccagcctagtaagaatctccttatg
gtgcccaccatttctgatgttagcacagtggaagaatggagtttagtggctactgacctt
ttacaacgggatggtaatggcaatttgcgggctgctctggttgactggcctggtctggga
aactctgatcggccaaagatagattataacgcagatgtcatggagaagttcctagttgac
ctaatgagctctcctggtagccccattagcacttcagcagagaatgatttggtggtcatt
ggtggtggacatgctgccacaat-------------------------------------
------------------------------------------------------------
--aacaatccgagctgcaaagaagggtctagtgaagccatcagcaatcgtagcagtagct
ccaacctgggctggtcctcttccaattgtctttggacgagattccaatatggagagtagg
tatggactactcaggggaaccttgagggctcctgctctaggttggatgatgtacaatgtt
ctcgtcagcaatgagaatgctattcaatctcagtacaaatctcacgtctatgcagatcca
gcaaatgtgaccccagaaattgtgcagagcagatacgcattaacaaagaagcctggagca
cggtatgtgcctgctgctttcttgactggtctcttggacccagtccaatcccgagaggag
tttctcaacattttcgcagccatg
>PAFTOL004609
------------------------------tggcaatggagatgcggtgataatcccatc
aatgtttattatgaggagtatgaaaagggaggctcccagcctagtaagaatctccttatg
gtgcccaccatttctgatgttagcacagtggaagaatggagtttagtggctactgacctt
ttacaaaggggtggtaatggcaatttgcgggctgctctgattgactggcctggtctggga
aactctgatcggccaaagttagattataacgcagatgtcatggagaagttcctagttgac
ctaatcagctctcctggtagccccattagcacttcaggt---------------------
------------------------------------------------------------
------------------------------------------------------------
------------tctgca------------------------------------------
---------------------------------------------------------agg
tatggactactcaggggaaccttgagggctcctgctctaggttggatgatgtacaatgtt
ctcgtcagcaatgaaaacgctattcaatctcagtacaaatctcacgtctatgcagatccc
gcaaatgtgaccccagaaattgtgcagagcagatacgcattaacaaagaagcctggagca
cggtatgtgcctgctgctttcttgactggtctcttggacccagttcaatcccgagaggag
tttctcaacatttttgcagccatg
>PAFTOL004610
------------------------------tggcgatggagatatggtgataataccatc
aatgtttattgtgaggagtataaaagaggggaatcccagcccaggaagaatctccttatg
atgcccaccatttctgatgttagcacagtggaagaatggagttcagtggctactgacctt
ttacagcgggatggtaatggcaatttgcgggctgctttggttgactggcctggtctggga
aactctgataggccaaagttggagtataatgcagatgtaatggagaagttcctggctgac
ctagtcaacactcctggtagccccattggtacttcaggt---------------------
------------------------------------------------------------
------------------------------------------------------------
------------tctgca------------------------------------------
---------------------------------------------------------agg
tatggattactcaggggaaccttaagggctccagctctaggttggataatgtacaatgtt
ctcgtaagcaacgagaatgccattcaatctcagtacaaatctcacgtctatgcagatcca
gcaaatgtgaycccagaaattgtgcagagcagatatgcattaacaaaaaagcctggagca
cggtatgtgcctgctgctttcttgactggtctcttggatccggtccaatcccgagaggag
tttctcgatatttttgcagccatg
>PAFTOL004611
------------------------------tggcgatggagatatggtgataataccatc
aatgtttattgtgaggagtataaraaaggggaatcccagcccaggaagaatctccttatg
atgcccaccatttctgatgttagcacagtggaagaatggagttcagtggctactgacctt
ttacagcgggatggtaatggcaatttgcgggctgctttggttgactggcctggtctggga
aactctgataggccaaagttggagtataatgcagatgtaatggagaagttcctggctgac
ctagtcaacactcctggtagccccattggtacttcaggt---------------------
------------------------------------------------------------
------------------------------------------------------------
------------tctgca------------------------------------------
---------------------------------------------------------agg
tatggattactcaggggaaccttaagggctccagctctaggttggataatgtacaatgtt
ctcgtaagcaacgagaatgccattcaatctcagtacaaatctcacgtctatgcagatcca
gcaaatgtgaccccagaaattgtgcagagcagatatgcattaacaaaaaagcctggagca
cgrtatgtgcctgctgctttcttgactggtctcttggatccggtccaatcycgagaggag
tttctcgacatttttgcagccatg
>PAFTOL004613
------------------------------tggcaatggagatacggtgataatcccatc
aatgtttattatgagaagtatgaaaatggagactcccagtctagtaagactctccttatg
gtacctaccatttctgatgttagcacagtggaagaatggagtttagtggctactgatctt
ttacaacgggatggtaatggcaatttgcgggcggctctggttgactggcctggtctggga
aactctga----------------------------------------------------
-----------------------------------------gaatgatttggtggtcatt
ggtggtggacatgctgccacaat-------------------------------------
------------------------------------------------------------
--aacaattcgagctgcaaagaagggtctagtgaagccatcagcaatcgtagcggtagct
ccaacctgggctggtcctcttccaattgtctttggacgagattccaatatggagagtagg
tatggmctactcaggggaaccttgagggctccagctctagggtggatgatgtayaatgtt
ctcgtcagcaacgagaatgccattcaatctcagtacaaatctcacgtctatgcagatcca
gcaaatgtgaccccagaaattgtgcagagcagatacgcattaacaaagaagcctggagcr
crgtatgtgcctgctgctttcttgactggtctcttggatccagtccaatcccgagaggag
tttctcgacatttttgcagccatg
>PAFTOL004617
------------------------------------------------------------
------------------------------------------------------------
------------------------------------------------------------
------------------------------------------------------------
------------------------------------------------------------
------------------------------------------------------------
------------------------------------------------------------
------------------------------------------------------------
------------tctgca------------------------------------------
---------------------------------------------------------agg
tatggactgctcaggggaaccttgagggctccagctctagggtggatgatgtacaatgtt
cttgtcagcaacgagaatgccattcaatctcagtacaaatctcacgtctatgcagatcca
gcaaatgtgaccccagaaattgtgcagagcagatacgcattaacaaagaagcctggagca
cggtatgtgcctgctgctttcttgactggtctcttggacccagtccaatcccgagwggag
tttctcgacatttttgcagccatg
>PAFTOL004618
------------------------------tggcaatggagatgcggtgataatcccatc
aatgtttattatgaggagtatgaaaagggaggctcccagcctagtaagaatctccttatg
gtgcccaccatttctgatgttagcacagtggaagaatggagtttagtggctactgacctt
ttacaacgggatggtaatggcaatttgcgggctgctctggttgactggcctggtctggga
aactctgatcggccaaagttagattataacgcagatgtcatggagaagttcctagttgac
ctaatcagctctcctggtagccccattagcacttcagcagagaatgatttggtggtcatt
ggtggtggacatgctgccacaat-------------------------------------
------------------------------------------------------------
--aacaattcgagctgcaaagaagggtctagtgaagccatcagcaatcgtagcagtagct
ccaacctgggctggtcctcttccaattgtctttggacgagattccaatatggagagtagg
tatggattactcaggggaaccttgagggctcctgctctaggttggatgatgtacaatgtt
ctcgtcagcaatgagaacgctattcaatctcagtacaaatctcacgtctatgcagatccc
gcaaatgtgaccccagaaattgtgcagrgcagatacrcattaacaaagaagcctggagca
cggtatgtgcctgctgctttcttgactggtctcttggacccagtccaatcccgagaggag
tttctcaacatttttggagccatg
>PAFTOL004619
------------------------------tggcaatggagatatggtgataatcccatc
aatacttattatgaggtgtatgaaaagggggcctcccagcctagtaagaatgtccttatg
atacccaccatttctgatgttagcacagtggaagaatggagtttagtggctgctgacctt
ttacagcgggatggtaatggcaatttgcgggctgctctggttgactggcctggtctggga
aactctgataggccaaagttagattataatgcagatgtcatggagaagttcctggttgac
ctaatcaactctcctggtagccccgttatcaactctcctgagaatgatttggtagtcatt
ggtggtggacatgctgccacaat-------------------------------------
------------------------------------------------------------
--aacaattcgtgctgcaaagaagggtctagtgaagccttcagcaatcattgcagtagct
ccaacatgggctggtcctcttccaattgtctttggacgagattccaacatggagagtagg
tatggactactcaggggaaccttgagggctccagctctaggttggatgatgtacaatgtt
ctcgtaagcaatgagaatgctattcaatcccagtatgaatctcacgtctacgcagatcca
gcaaatgtgaccccagaaattgtgcagagcagatacgcattaacaaagaagcctggagcg
cggtatgtgcctgctgctttcttgactggtcttttggatccagtccaatcccgagaggag
tttcttgacatttttgcagccatg
>PAFTOL004620
------------------------------tggcaatggagatgcagtgataatcccatc
aatgtttattatgaggagtatgaaaagggaggctcccagcctagtaagaatctccttatg
gtgcccaccatttctgatgttagcacagtggaagaatggagtttagtggctactgacctt
ttacaaagggatggtaatggcaatttgcgggctgctcttgttgactggcctggtctggga
aactctgatcggccaaagttagattataacacagatgtcatggagaagttcctagttgat
ctaatcagctctcctggtagcccgattagcacttcagcagagaatgatttggtggtcatt
ggtggtggacatgctgccacaat-------------------------------------
------------------------------------------------------------
--aacaattcgagctgcaaagaagggtctagtgaagccatcagcaatcgtagcagtagct
ccaacctgggctggtcctcttccaattgtctttggacgagattccaatatggagagtagg
tatggactactcaggggaacgttgagggctcctgctctaggttggatgatgtacaatgtt
ctcgtcagcaatgagaatgctattcaatctcagtacaaatctcaygtctatgcagatccy
gcaaatgtgacccmagaaattgtgcagagcagatacgcactaacaaagaagcctggagca
cggtatgtgcctgctgctttcttgactggtmtcttggacccagtccaatcccgagaggag
tttctcaacatttttgcagccatg
>PAFTOL004623
------------------------------------------------------------
------------------------------------------------------------
------------------------------------------------------------
------------------------------------------------------------
------------------------------------------------------------
---------------------------------------gagaatgatttggtggtcatt
ggtggtggacatgctgccacaat-------------------------------------
------------------------------------------------------------
--aacaattcgagctgcaaagaagggtctagtgaagccatcagcaatcgtagcagtagct
ccaacctgggctggtcctcttccaattgtctttggacgagattccaatatggagagtagg
tatggactactcaggggaacgttgagggctcctgctctaggttggatgatgtacaatgtt
ctcgtcagcaatgagaatgctattcaatctcagtacaaatctcacgtctatgcagatcca
gcaaatgtgaccccagaaattgtgcagagcagatacgcattaaccaagaagcctggagca
cggtatgtgcctgctgctttcttgactggtctcttggacccagtccagtcccgagaggag
tttctcaacatttttgcagccatg
>PAFTOL004624
------------------------------tggcaatggagatacggtgatagtcccatc
aatgtttattatgaggagtatgaaaatggagactcccagcctagtaagaatctccttatg
gtacccaccatttctgatgttagcacagtggaagaatggagtttagtggctactgatctg
ttacaacgggatggtaatggcaatttgcgggctgctatggttgactggcctggtctggga
aactctgatcggccgaagttagattataatgcagacgtcatggagaagttcctggttgac
ctaatcagctctcctggtagcccccttattacttcaggt---------------------
------------------------------------------------------------
------------------------------------------------------------
------------tctgca------------------------------------------
---------------------------------------------------------agg
tatggactactcaggggaaccttgagggctccagccctagggtggatgatgtataatgtt
ctcgtcagcaacgagaatgccattcaatctcagtacaaatctcacgtctatgcagatcca
gcaaatgtgaccccagaaattgtgcagagcagatacgcattaacaaagaagcctggagca
cggtatgtgcctgctgctttcttgactggtctcttggacccagtccaatcccgagaggag
tttctcgacatttttgcagccatg
>PAFTOL004626
------------------------------------tggagatacggtgataatcccatc
aatgtttattatgaggagtatgaaaagggaagctctcagccttgtaagaatctccttatg
gtaccaaccatttctgatgttagcacagtggaagaatggagtttagtggctactgatctt
ttacaacgggatggtaatgacaatttgcgggctgctctggttgactggcctggtctggga
aactctgagcggccaaagttagattataatgcagatgtcatggagaagttcctggttgac
ctaatcagctctcctggtagccccattagtatttcaggw---------------------
------------------------------------------------------------
------------------------------------------------------------
------------tctgca------------------------------------------
---------------------------------------------------------agg
tatggactactcaggggaaccttgagggctccagctctagggtggatgatgtacaatgtt
ctcgtcagcaacgagaatgccattcaatctcagtacaaatctcatgtctatgcagatcct
gcaaatgtgaccccagaaattgtgcagagcagatacgcattaacaaagaagcctggagca
cggtatgtgcctgctgctttcttgactggtctcttggacccagtccaatcccgagaggag
tttctcgacacttttgcagccatg
>PAFTOL004627
------------------------------------------------------------
------------------------------------------------------------
------------------------------------------------------------
------------------------------------------------------------
------------------------------------------------------------
------------------------------------------------------------
------------------------------------------------------------
------------------------------------------------------------
---tctggttaatctkca------------------------------------------
---------------------------------------------------------agg
tatggactactcaggggaacgttgagggcycctgctctaggttggatgatgtacaatgtt
ctcgtcagcaatgagaatgctattcaatctcagtacaaatcgcacgtctatgcagatcca
gcaaatgtgaccccagaaattgtgcagagcagataygcattaacaaaaaagcctggagcr
cggtatgtgcctgctgctttcttgactggtctcytggacccagtccaatcccgagaggag
tttctcaacatttttgcagccatg
>PAFTOL004629
---------------------------------------------------aatcccatt
aacgtatattatgaggagtatgaaaagggaggctctcagcctagtaagaatctccttatg
atacccaccatttctgatgttagcacaatggaagaatggagtttagtggctactgatctt
ttacaacgggatggtaatggcaatttgcgggctgctctggtcgactggcctggtctggga
aactctgatcggccaaagttagattataatgcagatgtcatggagaagttcctggttgac
ctaatcagctctcctggtagccccattagtacttcagccgaa---tggctggatgtcatt
ggtggtggacatgctgccacaat-------------------------------------
------------------------------------------------------------
--aacaattcgagctgcaaagaagggtctagtgaagccatcagcaatcgtagcagtagct
ccaacctgggctggtcctcttccaattgtctttggacgagattccaatatggagagtagg
tatggactactcaggggaaccttgagggctccagctctaggttggatgatgtacaatgtt
ctcgtcagcaacgagaatgcaattcaatctcagtacaaatctcacgtctatgcagaccca
gcaaatgtgaccccagaaattgtgcagagcagatacgcattaacaaagaagcctggagca
cggtatgtgcctgctgctttcttgactggtctcttggacccagttcaatcccgagaggag
tttctcgacatttttgcagccatg
>PAFTOL004631
---------------------------------------------------agtcccatc
aatgtttattatgaggagtatgaaaatggagactcccagcctagtaagaatctccttatg
gtacccaccatttctgatgttagcacagtggaagaatggagtttagtggctactgatctg
ttacaacgggatggtaatggcaatttgcgggctgctctggttgactggcctggtctggga
aactctgatcggccgaagttagattataatgcagacgtcatggagaagttcctggttgac
ctaatcagctctcctggtagcccccttattacttcaggt---------------------
------------------------------------------------------------
------------------------------------------------------------
------------tctgca------------------------------------------
---------------------------------------------------------agg
tatggactactcaggggaaccttgagggctccagccctagggtggatgatgtataatgtt
ctcgtcagcaacgagaatgccattcaatctcagtacaaatctcacgtctatgcagatcca
gcaaatgtgaccccagaaattgtgcagagcagatacgcattaacaaagaagcctggagca
cggtatgtgcctgctgctttcttgactggtctcttggacccagtccaatcccgagaggag
tttctcgacatttttgcagccatg
>PAFTOL004632
------------------------------------------------------------
------tattatgaggagtatgaaaagggagattcccagcctagtaagaatctccttatg
gtacccaccatttctgatgttagcacactggaagaatggagtttagtggctactaatctt
ttacaacgggatggtaatggcaatttgcgggctgctctggttgactggcctggtctggga
aactctgatcggccaaagttagattataatgcagatgtcatggagaagttcctggttgac
ctaatcagctctcctggtagccccattagcacttcaggt---------------------
------------------------------------------------------------
------------------------------------------------------------
------------tctgca------------------------------------------
---------------------------------------------------------agg
tatggagtactcaggggaaccttgagggctccagctctggggtggatgatgtacaatgtt
cttgtcagcaacgagaatgccattcaatctcagtacaaatctcacgtctatgcagatccc
gcaaatgtgaccccagaaattgtgcagagtagatacgcattaacaaagaagcctggagca
cggtatgtgtctgctgctttcttgactggtctcttggacccagtccaatcccgagaggag
tttctcgacatttttgcagccatg
>PAFTOL004633
------------------------------------------------------------
------------------------------------------------------------
------------------------------------------------------------
------------------------------------------------------------
------------------------------------------------------------
------------------------------------------------------------
------------------------------------------------------------
------------------------------------------------------------
------------tctgca------------------------------------------
---------------------------------------------------------agg
tatggactactcaggggaaccttgagggctccagctctaggttggatgatgtacaatgtt
ctcgtcagcaacgagaatgccattsaatctcagtacaaatctcacgtctatgcagatccg
gcaaatgtgaccccagaaattgtgcagagcagatacgcattaacaaagaagcctggagca
cggtatgtgcctgctgctttcttgactggtctcttggacccagtccaatcccgagaggag
tttctcgacatttttgcagccatg
>PAFTOL004634
------------------------------------------------------------
------------------------------------------------------------
------------------------------------------------------------
------------------------------------------------------------
------------------------------------------------------------
------------------------------------------------------------
------------------------------------------------------------
------------------------------------------------------------
------------tctgca------------------------------------------
---------------------------------------------------------agg
tatggactactcagrggaaccttgagggctccagctctaggttggatgatgtacaatgtt
ctcgtcagcaacgagaatgccattcaatctcagtacaaatctcacgtctatgcagatccg
gcaaatgtgaccccagaaatcgtgcagagcagatacgcattaacaaagaagcctggagca
cggtatgtgcctgctgctttcttgactggtctcttggacccagtccaatcccgagaggag
tttcttgacatttttgcagccatg
>PAFTOL004636
------------------------------------------------------------
------------------------------------------------------------
------------------------------------------------------------
------------------------------------------------------------
------------------------------------------------------------
------------------------------------------------------------
------------------------------------------------------------
------------------------------------------------------------
------------tctgca------------------------------------------
---------------------------------------------------------agg
tatggactactcaggggaacgttgagggctcctgctctaggttggatgatgtacaatgtt
ctcgtcagcaatgagaatgctattcaatctcagtacaaatctcacgtctatgcagatcca
gcaaatgtgaccccagaaaytgtgcrgagcagatrcgcattaaccaagaagcccggagca
cggtatgtgcctgctgctttcttgactggtctcttggacccagtccaatcccgagaggag
tttctcaacatttttgcagccatg
>PAFTOL004637
------------------------------tggcaatggagatacggtgataatcccatc
aatgcttattatgaggagtatgaaaagggaggctcccagcctagtaagaatctccttatg
atacccaccatttctgatgttagcacagtggaagaatggagtttagtggctactgacctt
ttacaacgggatggtaatggcaatttgcgggctgctctggttgactggcctggtctggga
aactctgatcggccaaagttagattataatgcagatgtcatggagaagttcctggctgac
ttaatcaactctcctcgtagccctgttagtacttcaggt---------------------
------------------------------------------------------------
------------------------------------------------------------
------------tctgca------------------------------------------
---------------------------------------------------------agg
tatggactacttaggggaaccttgagggctccagctctaggttggatgatgtacaatgtt
ctcgtcagcaacgagaatgctatccaatctcagtacaaatctcacgtctatgcagatcca
gcaaatgtgaccccagaaattgtgcagagcagatacgccttaacaaagaagcctggagca
cggtatgtgcctgctgctttcttgactggtctcttggacccagtccaatcccgagaggag
ttccttgacatttttgcagccatg
>PAFTOL004638
------------------------------------------------------------
------------------------------------------------------------
------------------------------------------------------------
------------------------------------------------------------
------------------------------------------------------------
------------------------------------------------------------
------------------------------------------------------------
------------------------------------------------------------
------------tctgca------------------------------------------
---------------------------------------------------------agg
tatggactgctcaggggaaccttgagggctccagctctagggtggatgatgtacaatgtt
cttgtcagcaatgaaaatgccattgaatctcagtacaaatctcacgtctatgcagatcca
gcaaatgtgaccccagaaattgtgcagagcagatacgcattaacaaagaagcctggagca
cggtaygtgcctgcygctttcttgactggtctcttggacccagtccaatcccgagaggag
tttctcgacatttttgcagccatg
>PAFTOL004639
------------------------------------------------------------
------------------------------------------------------------
------------------------------------------------------------
------------------------------------------------------------
------------------------------------------------------------
------------------------------------------------------------
------------------------------------------------------------
------------------------------------------------------------
------------tctgca------------------------------------------
---------------------------------------------------------agg
tatggactactcaggggraccttgagggctccagctctaggctggatgatgtacaatgtt
ctcgtcagcaacgagaatgccattcaatctcagtacaaatctcatgtctatgcagatcct
gcaaatgtgaccccagaaattgtgcagagcagataygcattaacaaagaagcctggagca
cggtatgtgcctgctgctttcttgactggtctcttggacccagtccaatcccgagaggag
tttctcgacacttttgcagccatg
>PAFTOL004640
------------------------------tggcaatggagatgcggtgataatcccatc
aatgtttattatgaggagtatgaaaagggagactcccaacctagtaagaatctccttatg
ktacccaccatttctgatgttagcacagtggaagaatggagtttagtggctactgatctt
ttacgacgggatggtaatggcaatttgcgggctgctctggttgactggcctggtctggga
aactctgatcggccaaagttagattataatgcagatgtcatggagaagttcctggttgac
ctaatcagctctcctggtagccccattagcacttcagcagagaatgatttggtggtcatt
ggtggtggacatgctgccacaat-------------------------------------
------------------------------------------------------------
--agcaattcgagctgcaaagaagggcctagtgaagccatcagcaattgtcgcagtagct
ccaacctgggctggtcctcttccaattgtctttggacgagattccaatatggagagtagg
tatggactactcaggggaaccttgagggctccagctctaggttggatgatgtacaatgtt
ctcgtcagcaacgagaatgccattcaatctcagtacaaatctcacgtctatgcagatcca
gcgaatgtgaccccagaaattgtgcggagcagatacgcattaacaaagaagcctggagca
cggtatgtgcctgctgctttcttgactggtctcttggacccggtccaatcccgagaggag
tttctcgacatttttgcagccatg
>PAFTOL004642
------------------------------tggcaatggagatacggtgataatcccatc
aatgtttattatgaggagtatgaaaatggagactcccagcgtagtaagaatctccttatg
gtacccaccatttctgatgttagcacagtggaagaatggagtttagtggctactgatctg
ttacaacgggatggtaatggcaatttgcgggctgctctggttgactggcctggtctggga
ga----------------------------------------------------------
-----------------------------------------gaatgatttggtggtcatt
ggtggtggacatgctgccacaat-------------------------------------
------------------------------------------------------------
--aacaattcgagccgcaaagaagggtctagtgaagccatcagcaatcgtagcagtagct
ccaacctgggctggtcctcttccaattgtctttggacgcgattccaatatggagagtagg
tatggattactcaggggaaccttgagggctccagctctagggtggatgatgtataatgtt
cttgtcagcaacgagaatgccattcaatctcagtacaaatctcacgtctatgcagatcca
gcaaatgtgaccccagaaattgtgcagagcagatacgcattaacaaagaagcctggagca
cggtatgtgcctgctgctttcttgactggtctcttggacccagtccaatcccgggaggag
tttcttgacatttttgcagccatg
>PAFTOL004644
------------------------------tggcaatggagatacggtgataatcccatc
aatgtttattttgaggagtatgaaaaggggggctcccagccttgtaagaatctccttatg
gtgcccaccatttctgatgttagcacagtggaagaatggagtttagtggctactgaactt
ttacaacgggatggtaatggaaatttgcgggctgctctggttgactggcctggtctggga
aactctgatcggccaaagttagattataatgcagatgtcatggagaagttcctggttgac
ctaatcagctctcctggtagcccaattagcacttcaggt---------------------
------------------------------------------------------------
------------------------------------------------------------
---------ttaactgca------------------------------------------
---------------------------------------------------------agg
tatggactactcaggggaaccttgagggctcctgcactaggttggatgatgtacaatgtt
ctcgtcagcaacgagaatgctattcaatctcagtacaaatctcacgtctatgcagatcca
gcaaatgtgaccccwgaaattgtgcagagcagatacgcattaacaaagaagcctggagca
cggtatgtgcctgctgctttcttgactggtctcttggacccagtccaatcccgagaggag
tttctcgacatttttgcagccatg
>PAFTOL004646
------------------------------tggcgatggagatacggtgatagtcccttc
aatgtttattatgaggagtatgaaaatggagactcccagcctagtaagaatctccttatg
gtacccaccatttctgatgttagcacagtggaagaatggagtttagtggctactgatctg
ttacaacgggatggtaatggcaatttgcgggctgctctggttgactggcctggtctggga
aactctgatcggccgaagttagattataatgcagatgtcatggagaagttcctggtcgac
ctaatcagctctcctggtagcccccttattacttcaggt---------------------
------------------------------------------------------------
------------------------------------------------------------
------------tctgca------------------------------------------
---------------------------------------------------------agg
tatggactactcaggggaaccttgagggctccagccctagggtggatgatgtataatgtt
ctcgtcagcaacgagaatgccattcaatctcagtacaaatctcacgtctatgcagatcca
gcaaatgtgaccccagaaattgtgcagagcagatacgcattaacaaagaagcctggagca
cggtatgtgcctgctgctttcttgactggtctcttggacccagtccaatcccgagaggag
tttctcgacatttttgccgccatg
>PAFTOL004647
------------------------------tggcaatggagatgcggtgataatcccatc
aatgtttattatgaagagtatgaaaagggaggctcacagcctagtaagaatctccttatg
gtgcccaccatttctgatgttagcacagtggaagaatggagtttagtggctactgacctt
ttacaacgggatagtaatggcaatttgcgggctgctctggttgactggcctggtctggga
aactcagatcggcyaaagttagattataacgcagatgtcatggagcagttcctagttgac
ctaatcagctctcctggtagtcccattagcacttcaggt---------------------
------------------------------------------------------------
------------------------------------------------------------
------------tctgca------------------------------------------
---------------------------------------------------------agg
tatgsactactcaggggaaccttgagggctcctgctctaggttggatgatgtacaatgtt
ctcgtcagcaatgagaatgctattcaatctcagtacaaatctcacgtctatgcagatcca
gcaaatgtgactccagaaattgtgcagagcagatacgcattaacaaagaagcctggagca
cggtatgtgcctgctgctttcttgaccggtctcttggacccagtccaatcccgagaggag
tttctcaacatttttgcagccatg
>PAFTOL004648
------------------------------------------------------------
------------------------------------------------------------
------------------------------------------------------------
------------------------------------------------------------
------------------------------------------------------------
------------------------------------------------------------
------------------------------------------------------------
------------------------------------------------------------
------------tctgcc------------------------------------------
---------------------------------------------------------agg
tatggactactcaggggaaccttgagggctccagctctagggtggatgatgtacaatgtt
ctcgtcagcaaygagaatgccattcaatctcagtacaaatctcacgtctatgcagatccc
gcaaatgtgaccccagaaattgtgcagagtagatacgcattaacaaagaagcctggwgca
cggtatgtgcctgctgctttcttgactggtctcttggacccagtccaatcccgagaggag
tttctcgacatttttgcagccatg
>PAFTOL004649
------------------------------------------------------------
------tattatgaggagtatgaaaagggaggctcccagcctagtaagaatctccttatg
gtgcccaccatttctgatgttagcacagtggaagaatggagtttagtggctactgacctt
ttacaacggggtggtaatggcaatttgcgggctgctctggttgactggcctggtctggga
aactctgatcggccaaagttagattataacgcagatgtcatggagaagttcctagttgac
ctaatcagctctcctggtagccccattagcacttcaggt---------------------
------------------------------------------------------------
------------------------------------------------------------
---tctcgttaatctgca------------------------------------------
---------------------------------------------------------agg
tatggactactcaggggaaccttgagggcwcctgctctaggttggatgatgtacaatgtt
ctcgtcagcaatgaraacgctattcaatctcagtacaaatctcacgtctatgcagatccm
gcaaatgtgaccccagaaattgtgcagagcagatacgcattaacaaagaagcctggagca
cgrtatgtgcctgctgctttcttgactggtctcttggacccagtccaatcccgagaggag
tttctcaacatttttgcagccatg
>PAFTOL004652
------------------------------tggcaatggagatacggtgataatcccatc
aatgtttattatgaggagtatgaaaatggagactcccagcctagtaagaatctccttatg
gtacccaccatttctgatgttagcacagtggaagaatggagtttagtggctactgatctg
ttacaacgggatggtaatggcaatttgcgggctgctctggttgactggcctggtctggga
aactcggatcggccgaagttagaatataatgcagatgtcatggagaagttcctggttgac
ctcatcggctctcctggtagccccattattacttcagcagagaatgatttggtggtcatt
ggtggtggacatgctgccacaat-------------------------------------
------------------------------------------------------------
--aacaattcgagctgcaaagaagggtctagtgaagccatcagcaatcgtagcagtagct
ccaacctgggctggtcctcttccaattgtctttggacgagattccaatatggagagwagg
tatggactactcaggggaaccttgagggctccagctctagggtggatgatgtataatgtt
ctcgtcagcaacgagaatgccattcaatctcagtacaaatctcacgtctatgcagatcca
gcaaatgtgaccccagaaattgtgcagagcagatacgcattaacaaagaagcctggagca
cggtatgtgcctgctgctttcttgactggtctcttggacccagtccaatcccgagaggag
tttctcgacatttttgcagccatg
>PAFTOL004653
------------------------------tggcaatggagatacggtgataatcccatc
aatgtttattatgaggagtatgaaaatggagactcccagcctagtaagactctccttatg
gcacctaccatttctgatgttagcacagtggaagaatggagtttagtggctactgatctt
ttacaacgggatggtaatggcaatttgcgggcggctctggttgactggcctggtctggga
aactctgatcggctgaagttagattataatgcagatgtcatggagaagttcctggctgac
ctaatcagctctcctggtagcccccttatcacttcaggt---------------------
------------------------------------------------------------
------------------------------------------------------------
------------tctgca------------------------------------------
---------------------------------------------------------agg
tatggactactcaggggaaccttgagggctccagctctagggtggatgatgtacaatgtt
ctcgtcagcaacgagaatgccattcaatctcagtacaaatctcacgtctatgcagatcca
gcaaatgtgaccccagaaattgtgcagagcagatacgcattaacaaagaagcctggagca
cggtatgtgcctgctgctttcttgactggtctcttggacccagtccaatcccgagaggag
tttctcgagctttttgcagccatg
>PAFTOL004654
------------------------------------------------------------
------------------------------------------------------------
------------------------------------------------------------
------------------------------------------------------------
------------------------------------------------------------
------------------------------------------------------------
------------------------------------------------------------
------------------------------------------------------------
------------tctgct------------------------------------------
---------------------------------------------------------agg
tatggactactsaggggaaccttgagggctcctgctctaggttggatgatgtacaatktt
ctcgtcagcaatgagaatgctattcaatckcagtacaaatctcacgtctatgcagatcca
gcaaatgtgaccccagaaattgtgcagagcagatacgcattaacaaagaagcctggagca
cggtatgtgcctgctgctttcttgactggtctcttggacccagtccaatcccgagaggag
tttctcaacattttttcagccatg
>PAFTOL004657
------------------------------tggcaatggagatatggtgataataccatc
aatgtttattgtgaggagtatgaaaagggggaatcccatcccagtaagaatctccttatg
atgcccaccatttctgatgttagcacagtggaagaatggagttcagtggctactgacctt
ttacagcgggatggtaatggcaatttgcgggctgctttggttgactggcctggtctggga
aactctgataggccaaagttggagtataatgcagatgtcatggagaagttcctggctgac
ctagtcaattgtcctggtagccccattagtacttcaggt---------------------
------------------------------------------------------------
------------------------------------------------------------
------------tctgca------------------------------------------
---------------------------------------------------------agg
tatgggttactcaggggaaccttgagggctccagctctaggttggatgatgtacaatgtt
ctcgtcagcaacgagaatgctattcaatctcagtacgaatctcacgtctatgcagatcca
gcaaatgtgaccccagaaattgtgcagagcagatatgcattaacaaaaaagcctggagca
cggtatgtgcctgctgctttcttgactggtctcttggatccggtccaatcccgagaggag
tttgtcgacatttttgcagccatg
>PAFTOL004660
------------------------------------------------------------
------------------------------------------------------------
------------------------------------------------------------
------------------------------------------------------------
------------------------------------------------------------
------------------------------------------------------------
------------------------------------------------------------
------------------------------------------------------------
------------tctgca------------------------------------------
---------------------------------------------------------agg
tattgactactcaggggaaccttgagggctcctgctctaggttggatgatgtacaatgtt
ctcgtcagcaatgagaacgctattcaatctcagtacaaatctcacgtctatgcagatccc
gcaaacgtgaccccagaaattgtgcagagcagatacgcattaacaaagaagcctggagca
cggtatgtgcctgctgctttcttgactggtctcttggacccagtccaatcccgagaggag
tttctcaacatttttgcagccatg
>PAFTOL004661
------------------------------------------------------------
------------------------------------------------------------
------------------------------------------------------------
------------------------------------------------------------
------------------------------------------------------------
------------------------------------------------------------
------------------------------------------------------------
------------------------------------------------------------
------------tctgca------------------------------------------
---------------------------------------------------------agg
tatgggttactcaggggaaccttgagggctccagctctaggttggatgatgtacaatgtt
ctcgtcagcaacgagaatgctattcaatctcagtacaaatctcacgtctatgcagatcca
gcaaatgtgaccccagaaattgtgcggagcagatatgcattaacaaaaaagtctggagca
cggtatgtgcctgctgctttcttgactggtctcttggatccggtccaatcccgggaggag
tttctcgacatttttggagccatg
>PAFTOL004662
------------------------------------------------------------
------------------------------------------------------------
------------------------------------------------------------
------------------------------------------------------------
------------------------------------------------------------
------------------------------------------------------------
------------------------------------------------------------
------------------------------------------------------------
------------tctgca------------------------------------------
---------------------------------------------------------agg
tatggactactcaggggaacgttgagggctcctgctctaggttggatgatgtacaatgtt
ctcgtcagcaatgagaatgctattcaatctcagtacaaatctcacgtctatgcagatcca
gcaaatgtgaccccagaaattgtgcagagcagatacgcattaacaaagaagcctggagca
cgctatgtgcctgctgctttcttgactggtctcttggacccagtccaatcccgagaggag
tttctcaacatttttgcagccatg
>PAFTOL004664
------------------------------tggcaatggagatacggtgatagtcccatc
aatgtttattatgaggagtatgaaaatggagactcccagcctagtaagaatctccttatg
gtacccaccatttctgatgttagcacagtggaagaatggagtttagtggctactgatctg
ttacaacgggatggtaatggcaatttgcgggctgctctggttgactggcctggtctggga
aactctgatcggccgaagttagattataatgcagatgtcatggagaagttcctggtcgac
ctaatcagctctcctggtagcccccttattacttcaggt---------------------
------------------------------------------------------------
------------------------------------------------------------
------------tctgca------------------------------------------
---------------------------------------------------------agg
tatggactactcaggggaaccttgagggctccagccctagggtggatgatgtataatgtt
ctcgtcagcaacgagaatgccattcaatctcagtacaaatctcaygtctatgcagatcca
gcaaatgtgaccccagaaattgtgcagagcagatacgcattaacaaagaagcctggagca
cggtatgtgcctgctgctttcttgactggtctcttggacccagtccaatcccgagaggag
tttctcgacatttttgcagccatg
>PAFTOL004665
------------------------------------------------------------
------------------------------------------------------------
------------------------------------------------------------
------------------------------------------------------------
------------------------------------------------------------
------------------------------------------------------------
------------------------------------------------------------
------------------------------------------------------------
------------tctgca------------------------------------------
---------------------------------------------------------agg
tatggtctgctcaggggaaccttgagggctccagctctagggtggatgatgtacaatgtt
ctygtcagcaacgagaatgccattcaatctcagtacaaatctcacgtctatgcagatccc
gcaaatgtgaccccagaaattgtgcagagtagatacgcattaacaaagaagcctggagca
cggtatgtgcctgctgctttcttgactggtctcttggacccggtgcaatcccgagaggag
tttctcgacatttttgcrgccatg
>PAFTOL004666
------------------------------------------------------------
------------------------------------------------------------
------------------------------------------------------------
------------------------------------------------------------
------------------------------------------------------------
------------------------------------------------------------
------------------------------------------------------------
------------------------------------------------------------
------------tctgca------------------------------------------
---------------------------------------------------------agg
tatggactactcaggggaaccttgagggctccagcgctagggtggatgatgtataatgtt
ctcgtcagcaacgagaatgccattcaatctcagtacaaatctcacgtctatgcagatcca
gcaaatgtgaccccagaaattgtgcagagcagatacgcattaacaaagaagcctggagca
cggtatgtgcctgctgctttcttgactggtctcttggacccagtccaatcccgagaggag
tttctcgacatttttgcagccatg
>PAFTOL004668
------------------------------------------------------------
------------------------------------------------------------
------------------------------------------------------------
------------------------------------------------------------
------------------------------------------------------------
------------------------------------------------------------
------------------------------------------------------------
------------------------------------------------------------
------------tctgca------------------------------------------
---------------------------------------------------------agg
tatggactgctcaggggaaccttgagggctccagctctagggtggatgatgtayaatgtt
cttgtcagcaacgagaatgccattcaatctcagtacaaatctcacgtctatgcagatcca
gcaaatgtgaccccagaaattgtgcagagcagatacgyattaacaaagaagcctggagca
cggtaygtgcctgctgctttcttgacyggtctcttggacccagtccaatcccgagaggag
tttctcgrcatttttgcagccatg
>PAFTOL005024
------------------------------------------------------------
------------------------------------------------------------
------------------------------------------------------------
------------------------------------------------------------
------------------------------------------------------------
------------------------------------------------------------
------------------------------------------------------------
------------------------------------------------------------
------------tctgca------------------------------------------
---------------------------------------------------------agg
tatggactgctcaggggaaccttgagggctccagctctagggtggatgatgtataatgtt
cttgtcagcaacgagaatgccattcaatctcagtacaaatctcacgtctatgcagatcca
gcaaatgtgaccccagaaattgtgcagagcagatacgcattaacaaagaagcctggagca
cggtatgtgcctgctgctttcttgactggtctcttggacccagtccaatcccgagaggag
tttctcgacatttttgcagccatg
>PAFTOL005025
------------------------------------------------------------
------------------------------------------------------------
------------------------------------------------------------
------------------------------------------------------------
------------------------------------------------------------
------------------------------------------------------------
------------------------------------------------------------
------------------------------------------------------------
------------tctgca------------------------------------------
---------------------------------------------------------agg
tatggactactcaggggaaccttgagggctcctgctctaggttggatgatgtacaatgtt
ctcgtcagcaacgagaatgctattcaatctcagtacaaatctcacgtctatgcagatcca
gcaaatgtgaccccagaaattgtgcagagcagatacgaattaacaaagaagcctggagca
cggtatgtgcctgctgctttcttgactggtctcttggacccagtccaatcccgagaggag
tttctcgacatttttgcagccatg
>PAFTOL005026
------------------------------------------------------------
------------------------------------------------------------
------------------------------------------------------------
------------------------------------------------------------
------------------------------------------------------------
------------------------------------------------------------
------------------------------------------------------------
------------------------------------------------------------
------------tctgca------------------------------------------
---------------------------------------------------------agg
tatggactactcaggggaaccttgagggctcctgctctaggttggatgatgtacaatgtt
ctcgtcagcaacgagaatgctattcaatctcagtacaaatctcacgtctatgcagatcca
gcaaatgtgaccccagaaattgtgcagagcagatacgaattaacaaagaagcctggagca
cggtatgtgcctgctgctttcttgactggtctcttggacccagtccaatcccgagaggag
tttctagacatttttgcagccatg
>PAFTOL005035
------------------------------------------------------------
------------------------------------------------------------
------------------------------------------------------------
------------------------------------------------------------
------------------------------------------------------------
------------------------------------------------------------
------------------------------------------------------------
------------------------------------------------------------
------------tctgca------------------------------------------
---------------------------------------------------------agg
tatggactactcaggggaaccttgagggctccagcgctagggtggatgatgtataatgtt
ctcrtcagcaacgagaatgccatycaatctcagtacaaatctcacstctatgcagatcca
gcaaatgtgaccccagaaattgtgcagagcagatacgcattaacaaagaagcctggagca
cggtatgtgcctgctgctttcttgactggtctcttggacccagtccaatcccgagaggag
tttctcgacatttttgccgccatg
>PAFTOL005042
------------------------------------------------------------
------------------------------------------------------------
------------------------------------------------------------
------------------------------------------------------------
------------------------------------------------------------
------------------------------------------------------------
------------------------------------------------------------
------------------------------------------------------------
------------tctgca------------------------------------------
---------------------------------------------------------agg
tatggastactcaggggaaccttgagggctccagctctagggtggatgatgtayaatgtt
ctcgtcagcaacgagaatgccattcaatctcagtacaartctcacgtctatgcagatccm
gcaaatgtgaccccagaaattgtgcagagtagatacgcattaacaaagaagcctggagca
cggtatgtccctgctgctttcttgactggtctcttggacccagtccaatcccgagaggag
tttctcgacatttttgcagccatg
>PAFTOL005043
------------------------------------------------------------
------------------------------------------------------------
------------------------------------------------------------
------------------------------------------------------------
------------------------------------------------------------
------------------------------------------------------------
------------------------------------------------------------
------------------------------------------------------------
------------tctgca------------------------------------------
---------------------------------------------------------agg
tatggactactcaggggaaccttgagggctccagctctagggtggatgatgtataatgtt
ctcgtcagcaaygagaatgccattcaatctcagtacaaatctcacgtctatgcagatcca
gcaaatgtgascccagawattgtgcagagcagatacgcattaacaaagaagcctggagca
cggtaygtgcctgctgctttcttgactggtctcttggacccagtccaatcccgagaggag
tttctcgacatttttgcagccatg
>PAFTOL005047
------------------------------------------------------------
------------------------------------------------------------
------------------------------------------------------------
------------------------------------------------------------
------------------------------------------------------------
------------------------------------------------------------
------------------------------------------------------------
------------------------------------------------------------
------------tctgca------------------------------------------
---------------------------------------------------------agg
tatggactactcaggggaaccttgagggctccagctctagggtggatgatgtacaatgtt
ctcgtcagcaacgagaatgccattcaatctcagtacaaatctcacgtctatgcagatccc
gcaaatgtgaccccagaaattgtgcagagtagatacgcattaacaaagaagcctggagca
cggtatgtgcctgctgctttcttgactggtctcttggacccagtccaatcccgagaggag
tttctcgaaatttttgcagccatg
>PAFTOL005169
------------------------------------------------------------
------------------------------------------------------------
------------------------------------------------------------
------------------------------------------------------------
------------------------------------------------------------
------------------------------------------------------------
------------------------------------------------------------
------------------------------------------------------------
------------tctgca------------------------------------------
---------------------------------------------------------agg
tatggactactcaggggaaccttgagggctccagctctaggttggatgatgtacaatgtt
ctagtcagcaacgagaatgccattcaatctcagtacaaatctcatgtctatgcagatcca
gcaaatgtgaccccagacattgtgcagagcagatacgcattaacaaagaagcctggagca
cggtatgtgcctgctgctttcttgactggtctcttggacccagtccaatcccgagaggag
tttcttgacatttttgcagccatg
>PAFTOL007498
------------------------------tggcaatggaggtacggtgataatcccatc
aatgtttattatgaggattatgaaaagggaggctccctgcctattaagaatctccttatg
gtacccaccatttctgatgttagcacagtggaagaatggagtttagtggctactgatctt
ttacaacgggatggtaaaggcaatttgcgggctgctctggttgactggcctggtctggga
aactctgatcgcccaaagttagattataatgcagatgtcatggagaagttcctggttgac
ctaatcagctctcctggcagcccaattagcacttcagcagataatgatttggtggtcatt
ggtggtggacatgctgccacaat-------------------------------------
------------------------------------------------------------
--aacaattcgagctgcaaagaagggtctagtgaagccatcagcaattatagcagtagct
ccaacctgggctggtcctcttccaattgtctttggacgagattccaatatggagagtagg
tatggactattcaggggaaccttgagggctccagctctaggttggatgatgtacaatgtt
ctcgtcagcaacgagaatgctattcaatctcagtacaaatctcacgtctatgcagatcca
gcaaatgtgaccccagaaattgtgcagagcagatatgcattaacaaagaagcctggagca
cggtatgtgcctgctgctttcttgactggtctcttggacccagtccaatcccgagaggag
tttctcaacatttttgcagccatg
>PAFTOL008060
------------------------------tggcaatggagatacggtgataatcccatc
aatgtttattatgaggagtatgaaaatggagactcccagcctagtaagaatctccttatg
gtacccaccatttctgatgttagcacagtggaagaatggagtttagtggctactgatctg
ttacaacgggatggtaatggcaatttgcgggctgctctggttgactggcctggtctggga
aactctgatcggccaaagttagattataatgcagatgtcatggagaagttcctggttgac
ctaatcagctctcctggtggccccattattatgcctccagagaatgatttggtggtcatt
ggtggtggacatgctgccacaat-------------------------------------
------------------------------------------------------------
--aacaattcgagctgcaaagaagggtctagtgaagccatcagcaatcgtagcagtagct
ccaacctgggctggacctcttccaattgtctttggacgagattccaatatggagagtagg
tatggactactcaggggaaccttgagggctccagcgctagggtggatgatgtataatgtt
ctcgtyagcaacgagaatgccattcaatctcagtacaaatctcacgtctatgcagatcca
gcaaatgtgaccccagaaattgtgcagagcagatacgcattaacaaagaagcctggagca
cggtatgtgcctgctgctttcttgactggtctcttggacccagtccaatcccgaggggag
tttctcgacatttttgcagccatg
>PAFTOL008062
------------------------------tggcaatggagatacggtgatagtcccttc
aatgtttattatgaggagtatgaaaatggagactcccagcctagtaagaatctccttatg
gtacccaccatttctgatgttagcacagtggaagaatggagtttagtggctactgatctg
ttacaacgggatggtaatggcaatttgcgggctgctctggttgactggcctggtctggga
aagtctgatcggccgaagttagattataatgcagatgtcatggagaagttcctggttgac
ctaatcagctctcctggtagcccccttattacttcagcagagaatgatttggtggtcatt
ggtggtggacatgctgccacaat-------------------------------------
------------------------------------------------------------
--aacaattcgagctgcaaaaaagggtctagtgaagccatcagcaatcgtagcagtagct
ccaacctgggctggtcctcttccaattgtctttggacgagattccaatatggagagtagg
tatggactactcaggggaaccttgagggctccagcgctagggtggatgatgtataatgtt
ctcgtcagcaacgagaatgccattcaatctcagtacaaatctcacgtctatgcagatcca
gcaaatgtgaccccagaaattgtgcagagcagatacgcattaacaaagaagcctggagca
cggtatgtgcctgctgctttcttgactggtctcttggacccagtccaatcccgagaggag
tttctcgacatttttgcagccatg
>PAFTOL008063
---------------------------------------------------agtcccatc
aatgtttattatgaggagtatgaaaatggagactcccagcctagtaagaatctccttatg
gtacccaccatttctgatgttagcacagtggaagaatggagtttagtggctactgatctg
ttamaacgggatggtaatgacaatttgcgggctgctctggttgactggcctggtctggga
aactctgatcggccgaagttagattataatgcagatgtcatggagaagttcctggttgac
ctaatcagctctcctggtagccccattattayttcagsagagaacgatttggtggtcatt
ggtggtggacatgctgccacaat-------------------------------------
------------------------------------------------------------
--aacaattcgagctgcaaagaagggtctagtgaagccatcagcaatcatagcagtagct
ccaacctgggctggtcctcttccaattgtctttggacgagattccaatatggagagtagg
tatggactactcaggggaaccttgagggctccagcgctagggtggatgatgtataatgtt
ctcgtcagcaacgagaatgccattcaatctcagtacgcatctcacgtctatgcagatcca
gcaaatgtgaccccagaaattgtgcagagcagatacgcattaacaaagaagcctggagca
cggtatgtgcctgctgctttcttgactggtctcttggacccagtccaatcccgagaggag
tttctcgacatttttggagccatg
>PAFTOL008084
------------------------------tggcaatggagatatggtgataataccatc
aatgtttattgtgaggagtatgaaaagggggaatcccagcccagtaagaatctccttatg
atgcccaccatttctgatgttagcacagtggaagaatggagtttagtggctactgacmtt
ttacagygggatggtaatggcaatttgcgggctgctttggttgactggcctggtctggga
aactctgataggccaaagttggagtataatgcagacgtcatggagaagttcctggctgac
ctagtcarctctcctggtagccccattagtacttcaggt---------------------
------------------------------------------------------------
------------------------------------------------------------
------------tctgca------------------------------------------
---------------------------------------------------------agg
tatgggttactcaggggaaccttgagggctccagctctaggttggatgatgtacaatgtt
ctcgtcagcaacaagaatgctattcaatctcagtacaartctcacgtctatgcagatcca
gcaaatgtgactccagaaattgtgcagagcagatatgcattaacaaaaaagcctggagca
cggtatatgcctgctgctttcttgactggtctcttggatccagtccaatcccgagaggag
tttctcgacatttttgcagccatg
>PAFTOL008417
------------------------------------------------------------
------------------------------------------------------------
------------------------------------------------------------
------------------------------------------------------------
------------------------------------------------------------
------------------------------------------------------------
------------------------------------------------------------
------------------------------------------------------------
------------tctgca------------------------------------------
---------------------------------------------------------agg
tatggactactcaggggaaccttgagggctccagccctagggtggatgatgtataatgtt
ctcgtcagcaacgagaatgccattcaatctcagtacaaatctcacgtctatgcagatcca
gcaaatgtgaccccagaaattgtgcagagcagatacgcattaacaaagaagcctggagca
cggtatgtgcctgctgctttcttgactggtctcttggacccagtccaatcccgagaggag
tttctcgacatttttgcagccatg
>PAFTOL008419
------------------------------------------------------------
------------------------------------------------------------
------------------------------------------------------------
------------------------------------------------------------
------------------------------------------------------------
------------------------------------------------------------
------------------------------------------------------------
------------------------------------------------------------
------------tctgca------------------------------------------
---------------------------------------------------------agg
tatggactactcaggggaaccttgagggctccagcgctagggtggatgatgtataatgtt
ctcgtcagcaacgagaatgccattcaatctcagtacaaatctcacgtctatgcagatcca
gcaaatgtgaccccagaaattgtgcagagcagatacgcattaacaaagaagcctggagca
cggtatgtgcctgctgctttcttgactggtctcttggacccggtccaatcccgagaggag
tttcttgagatttttgcagccatg
>PAFTOL008421
------------------------------------------------------------
------------------------------------------------------------
------------------------------------------------------------
------------------------------------------------------------
------------------------------------------------------------
------------------------------------------------------------
------------------------------------------------------------
------------------------------------------------------------
------------tctgca------------------------------------------
---------------------------------------------------------agg
tatggactactcaggggaackttgagggctcctgctctaggttggatgatgtacaatgtt
ctcgtcagcaatgagaatgctattcaatctcagtacaaatctcacgtctatgcagatcca
gcaaatgtgaccccagaaattgtgcagagcagatacgcattaacgaagaagcctggagca
cggtatgtgcctgctgctttcttgactggtctcttggacccagtccagtcccgagaggag
tttctcaacatttttgcggccatg
>PAFTOL008422
------------------------------------------------------------
------------------------------------------------aatctccttatg
gtgcccaccatttctgatgttagcacactggaagaatggagtttagtggcttctgacctt
ttacaacgggatggtaatggcaatttgcgcgctgctttggttgactggcctggtctggga
aactctgatcggccaaagttagattataacgcagatgtcatggagaagttcctagttgac
ctcatcagctctcctggtaaccccattagcacttcaggtgtgcacagtcgtcagataaca
gg----------------------------------------------------------
------------------------------------------------------------
--ctctggtttatctgca------------------------------------------
---------------------------------------------------------agg
tatggactactcaggggaacgttgagggctcctgctctaggttggatgatgtacaatgtt
ctcgtcagcaatgagaatgctattcaatcccagtacaaatcgcacgtctatgcagatcca
gcaaatgtgaccccagaaattgtgcagagcagatacgcattaacaaagaagcctggagca
cgatatgtgcctgctgccttcttgactggtctcttggacccagtccaatcccgagaggag
tttctcaacatttttgcagccatg
>PAFTOL008423
------------------------------------------------------------
------------------------------------------------------------
------------------------------------------------------------
------------------------------------------------------------
------------------------------------------------------------
------------------------------------------------------------
------------------------------------------------------------
------------------------------------------------------------
------------tctgca------------------------------------------
---------------------------------------------------------agg
tatggactactcaggggaaccttgagggctccagctctagggtggatgatgtacaatgtt
ctcgtcagcaatgagaatgccattcaatctcagtacaaatctcacgtctatgcagatccc
gcaaatgtgaccccagaaattgtgcagagtagatacgcattaacaaagaagcctggagca
cggtatgtgcctgctgctttcttgactggtctcttggacccagtccaatcccgagaggag
tttctcgacatttttgcagccatg
>PAFTOL008436
------------------------------------------------------------
------------------------------------------------------------
------------------------------------------------------------
------------------------------------------------------------
------------------------------------------------------------
---------------------------------------gagaatgatttggtggtcatt
ggtggtggacatgctgccacaat-------------------------------------
------------------------------------------------------------
--aacaattcgagctgcaaagaagggtctagtgaagccctcagcaatcgtagcagtagct
ccaacctgggctggtcctcttccaattgtctttggacgagattccaatatggagagtagg
tatggactacttaggggaaccttgagggctccagctctaggttggatgatgtacaatgtt
ctcgtcagcaacgagaatgctattcaatctcagtacaaatctcacgtctatgcagatcca
gcaaatgtgaccccagaagttgtgcagagcagatacgcattaacaaagaagcctggrgca
cggtatgtgcctgctgctttcttgactggtctcttggacccagtccaatcccgagaggag
ttcctcaacatttttgcagccatg
>PAFTOL008439
------------------cagacagattattggcaatggagatacggtgataatcccatc
gatgtttattatgaggagtatgaaaagggaggctcccagcctagtaagaatctgcttatg
gtacccaccatttctgatgttagcacagtggaagaatggagtttagtggctactgatcty
ttacaacgggatggtagtgscaatttgcgggctgctcttgttgactggcctggtctkgga
aactctgatcggccaaagttagattataatgcagatgtcatggagaagttcctggttgac
ctaatcagctctcctggtagccccattagtacttcaggt---------------------
------------------------------------------------------------
------------------------------------------------------------
------------tctgca------------------------------------------
---------------------------------------------------------agg
tatggactrctcaggggaaccttgagggcgccagctstaggttggatgatgtacaatgtt
ctcgtcagcaacgagaatgctattcaatctcagtacaaatctcacgtctacgcagatcca
gcaaatgtgaccccagaaattgtgcasagcagatacgcattaacmaagaagcctggagca
cggtatgtgcctgctgctttcttgactggtctcttggatccagtccaatcccgagaggag
tttcttgacatttttgcagccatg
>PAFTOL009175
------------------------------------------------------------
------------------------------------------------------------
------------------------------------------------------------
------------------------------------------------------------
------------------------------------------------------------
------------------------------------------------------------
------------------------------------------------------------
------------------------------------------------------------
------------tctgca------------------------------------------
---------------------------------------------------------agg
tatggactactcaggggaaccttgagggctcctgctctaggttggatgatgtacaatgtt
ctcgtcagcaacgagaatgctattcaatctcagtacaaatctcacgtctatgcagatcca
gcaaatgtgaccccagaagttgtgcagagcagatacgcattaacaaagaag---------
------------------------------------------------------------
------------------------
>PAFTOL009179
------------------------------------------------------------
------------------------------------------------------------
------------------------------------------------------------
------------------------------------------------------------
------------------------------------------------------------
------------------------------------------------------------
------------------------------------------------------------
------------------------------------------------------------
---------------gca------------------------------------------
---------------------------------------------------------agg
tatggactactcaggggaaccttgagggctccagctctagggtggatgatgtataatgtt
ctcgtcagcaacgagaatgccattcaatctcagtacaaatctcacgtctatgcagatcca
gcgaatgtgaccccagaaattgtgcagagcagatacgcattaacaaagaagcctggagca
cggtatgtgcctgctgctttcttgactggtctcttggacccagtccaatcccgagaggag
tttctcgac---------------
>PAFTOL009181
------------------------------------------------------------
------------------------------------------------------------
------------------------------------------------------------
------------------------------------------------------------
------------------------------------------------------------
------------------------------------------------------------
------------------------------------------------------------
------------------------------------------------------------
------------tctgca------------------------------------------
---------------------------------------------------------agg
tatggactactcaggggaaccttgagggctccagctctggggtggatgatgtacaatgtt
cttgtcagcaacgagaatgccattcaatctcagtacaaatctcacgtctatgcagatcca
gcaaatgtgaccccagaaattgtgcagagcagatacgcattaacaaagaagcctggagca
cggtatgtgcctgctgctttcttgactgggctcttggacccagtccaatcccgagaggag
tttctc------------------
>PAFTOL009185
------------------------------tggcgatggagatacagtgataatcccatc
aatgtttattatgaggagtatgaaaagggaggctcccagcctagtaagaatctccttatg
gtacccaccatttctgatgttagcacagtggaagaatggagtttagtggctactgatctt
ttacaacgggatggtaatggcaattggagggctgctctggttgactggcctggtctggga
aactctgatcggccaaagttggattataatgcagatgtcatggag---------------
------------------------------------------------------------
------------------------------------------------------------
------------------------------------------------------------
------------tctgca------------------------------------------
---------------------------------------------------------agg
tatggactactcaggggaaccttgagggctcctgctctaggttggatgatgtacaatgtt
ctcgtcagcaatgagaatgctattcaatctcagtacaaatctcacgtctatgcagatccg
gcaaatgtgaccccagaaattgtgcagagcagatacgcattaacaaagaagcctggagca
cggtatgtgcctgctgctttcttgactggtctcttggacccagtccaatcccgggaggag
tttctcgacatttttgcagccatg
>PAFTOL009187
------------------------------------------------------------
------------------------------------------------------------
------------------------------------------------------------
------------------------------------------------------------
------------------------------------------------------------
------------------------------------------------------------
------------------------------------------------------------
------------------------------------------------------------
------------tctgca------------------------------------------
---------------------------------------------------------agg
tatggagtactcaggggaaccttgagggctccagctgtagggtgggtgatgtrcaatgtt
ctcgtcagcaaygagaatgccattcaatctcagtacaaatctcatgtctatgcagatccc
gcaaatgtgaccccagaaattgtgcagagtaggtacgcattaacaaagaagcctggagca
cggtatgtccctgctgctttcttgactggtctcttggacccagtccaatcccgagaggag
tttctcgacatttttgcagccatg
>PAFTOL009189
------------------------------------------------------------
------------------------------------------------------------
------------------------------------------------------------
------------------------------------------------------------
------------------------------------------------------------
------------------------------------------------------------
------------------------------------------------------------
------------------------------------------------------------
------------tctgca------------------------------------------
---------------------------------------------------------agg
tatggactactcaggggaaccttgagggctccagctctagggtggatgatgtataatgtt
ctcgtcagcaacgagaatgccattcaatctcagtacaaatctcacgtctacgcagatcca
gcaaatgtgaccccagaaattgtgcagagcagatacgcattaacaaagaagcctggagca
cggtatgtgcctgctgctttcttgactggtctcttggacccagtccaatcccgagaggag
tttctcgacatttttgcagccatg
>PAFTOL009191
------------------------------tggcaatggagatacggtgataatcccatc
aatgtttattatgaggagtatgaaaatggagactcccagcctagtaagaatctccttatg
gtacccaccgtttctgatgttagcacagtggaagaatggagtttagtggctrctgatctg
ttacaacgggatggtaatggcaatttgcgggctgctctggttgactggcctggtctggga
aactcggatcggccgaagttagattataatgcagatgtcatggagaagttcctggttgac
ctaatcagctctcctggtagccccattattaattcaggt---------------------
------------------------------------------------------------
------------------------------------------------------------
------------tctgca------------------------------------------
---------------------------------------------------------agg
tatggactactcaggggaaccttgagggctccagctctagggtggatgatgtataatgtt
ctcgtcagcaacgagaatgccattcaatctcagtacaaatctcacgtctatgcagatcca
gcaaatgtgaccccagaaattgtgcagagcagatacgcattaacaaagaagcctggagca
cggtatgtgcctgctgctttcttgactggtctcttggacccagtccaatcccgagaggag
tttctcgacatttttgcagccatg
>PAFTOL009193
------------------------------------------------------------
------------------------------------------------------------
------------------------------------------------------------
------------------------------------------------------------
------------------------------------------------------------
---------------------------------------gagaatgatttggtggtcatt
ggtggtggacatgctgccacaat-------------------------------------
------------------------------------------------------------
--aacaattcgagctgcaaagaagggtctagtgaagccatcagcaatcatagcagtagct
ccaacctgggctggtcctcttccaattgtctttggacgagattccaatatggagagtagg
tatggactactcagrggaaycttaagggctcctgctctgggctggatgatgtacaatgtt
ctcgtcagcaatgagaatgctattcaatctcagtacaaatctcacgtctatgcagatcca
gcaaatgtgaccccagaaattgtgcagagcagatacgcattaacaaagaagcctggagca
cggtacgtgcctgctgctttcttgactggtctgttggacccagtccaatcccgagaggag
tttctcaacatttttgcagccatg
>PAFTOL009195
------------------------------tggcaatggagatacggtgataatcccatc
aatgtttattatgaggagtatgaaaatggagactcccagcctagtaagaatctccttatg
gtacccaccrtttctgatgttagcacagtggaagaatggagtttagtggcyactgatctg
ttacaacgggatggtaatggcaatttgcgggctgctctggttgactggcctggtctggga
aactcggatcggccgaagttagattataatgcagatgtcatggagaagttcctggttgac
ctaatcagctctcctggtagccccgtgattacttcaggt---------------------
------------------------------------------------------------
------------------------------------------------------------
------------tctgca------------------------------------------
---------------------------------------------------------agg
tatggactactcaggggaaccttgagggctccagctctagggtggatgatgtataatgtt
ctcgtcagcaacgagaatgccattcaatctcagtacaaatctcacgtctatgcagatcca
gcaaatgtgaccccagaaattgtgcagagcagatacgcattaacaaagaagcctggagca
cggtatgtgcctgctgctttcttgactggtctcttggacccagtccaatcccgagaggag
tttctcgacatttttgcagccatg
>PAFTOL009197
------------------------------tggcgatggagatacggtgatagtcccttc
aatgtttattatgaggagtatgaaaatggagactcccagcctagtaagaatctccttatg
gtacccaccatttctgatgttagcacagtggaagaatggagtttagtggctactgatctg
ttacaacgggatggtaatggcaatttgcgggctgctctggttgactggcctggt------
------------------------------------------------------------
------------------------------------------------------------
------------------------------------------------------------
------------------------------------------------------------
------------------------------------------------------------
------------------------------------------------------------
------------------------------------------------------------
------------------------------------------------------------
------------------------------------------------------------
------------------------------------------------------------
------------------------
>PAFTOL009199
------------------------------tggcgatggagatgcggtgatagtcccttc
aatgtttattatgaggagtatgaaaatggagactcccagcctagtaagaatctccttatg
gtacccaccatttctgatgttagcacagtggaagaatggagtttagtggctactgatctg
ttacaacgggatggtaatggcaatttgcgggctgctctggttgactggcctggtctggga
aactctgatcggccgaagttagattataatgcagatgtcatggagaagttcctggttgac
ctaatcagctctcctggtagcccccttattacttcaggt---------------------
------------------------------------------------------------
------------------------------------------------------------
------------tctgca------------------------------------------
---------------------------------------------------------agg
tatggactactcagaggaaccttgagggctccagcgctagggtggatgatgtataatgtt
cttgtcagcaacgagaatgccattcaatctcagtacaaatcccacgtctatgcagatcca
gcaaatgtgaccccagaaattgtgcagagcagatacgcattaacaaagaagcctggagca
cggtatgtgcctgctgctttcttgactggtctcttggacccagtccaatcccgagaggag
tttctcgacatttttgcagccatg
>PAFTOL009203
------------------------------------------------------------
------------------------------------------------------------
------------------------------------------------------------
------------------------------------------------------------
------------------------------------------------------------
------------------------------------------------------------
------------------------------------------------------------
------------------------------------------------------------
------------tctgca------------------------------------------
---------------------------------------------------------agg
tatggactactcaggggaaccttgagggctccagctctaggatggatgatgtataatgtt
ctcgtcagcaacgagaatgccattcaatcacagtacaaatctcacgtctatgcagatcca
gcaaatgtgaccccagaaattgtgcagagcagatacgcattaacaaagaagcctggggca
cggtatgtgcctgctgctttcttgactggtctcttggacccagtccaatcccgagaggag
tttatcgacatttttgcagccatg
>PAFTOL009205
------------------------------tggcaatggagatacggtgataatcccatc
aatgtttattatgaggagtatgaaaagggagactcccagcctagtaagaatctccttatg
gtacccaccatttctgatgttagcacagtggaagaatggagtttagtggctagtgatctt
ttacaacgggatggtaatggcaatttgcgggctgctctggttgactggcctggtctggga
aactctgatcggccaaagttagattataatgcagatgtcatggagaagttcctggttgac
ctaatcagctctcctggtagccccattagcacttcaggt---------------------
------------------------------------------------------------
------------------------------------------------------------
------------tctgca------------------------------------------
---------------------------------------------------------agg
tatggactactcaggggaaccttgagggctccagctctagggtggatgatgtacaatgtt
ctcgttagcaacgagaatgccattcaatctcagtacaaatctcacgtctatgcagatcca
gcaaatgtgaccccagaaattgtgcagagcagatacacattaacaaagaagcctggagca
cggtatgtgcctgctgctttcttgactggtctcttggacccagtccaatcccgagaggag
tttctcgacatttttgcagccatg
>PAFTOL009207
------------------------------------------------------------
------------------------------------------------------------
------------------------------------------------------------
------------------------------------------------------------
------------------------------------------------------------
------------------------------------------------------------
------------------------------------------------------------
------------------------------------------------------------
---tcttcttaatctgca------------------------------------------
---------------------------------------------------------agg
tatgggttactcaggggaaccttgagggctccagctctaggttggatgatgtacaatgtt
ctcgtcagcaacgagaatgctattcaatctcagtacaaatctcacgtctatgcagatcca
gcaaatgtgactccagaaattstgcagagcagayatgcattaacaaaaaagcctggagca
cggtatgtgcctgctgctttcttgactggtctcttggatccagtccaatcccgagaggag
tttctcgacatttttgcagccatg
>PAFTOL009209
------------------------------------------------------------
------------------------------------------------------------
------------------------------------------------------------
------------------------------------------------------------
------------------------------------------------------------
------------------------------------------------------------
------------------------------------------------------------
------------------------------------------------------------
------------tctgca------------------------------------------
---------------------------------------------------------agg
tatggactactcaggggaaccttgagggctccagctctagggtggatgatgtacaatgtt
ctcgtcagcaatgagaatgccattcaatctcagtacaaatctcacgtctatgcagatccc
gcgaatgtgaccccagaaattgtgcagagtagatacgcattaacaaagaagcctggagca
cggtatgtgcctgctgctttcttgactggtctcttggacccagtccaatctcgagaggag
tttctcgacatttttgcagccatg
>PAFTOL009215
------------------------------tggcaatggagatacggtgatagtcccatc
aatgtttattatgaggagcatgaaaatggagactcccagcctagtaagaatctccttatg
gtacccaccatttctgatgttagcacagtggaagaatggagtttagtggctactgatctg
ttacaacgggatggtaatggcaatttgcgggctgctctggttgactggcctggtctggga
aactctgatcggcctaagttagattataatgcagatgtcatggagaagttcctggttgac
ctaatcagctctcctggtagcccccttattacttcaggt---------------------
------------------------------------------------------------
------------------------------------------------------------
------------tctgca------------------------------------------
---------------------------------------------------------agg
tatggactactcaggggaaccttgagggctccagcgctagggtggatgatgtataatgtt
ctcgtcagcaacgagaatgccattcaatctcagtacgcatctcacgtctatgcagatcca
gcaaatgtgaccccagaaattgtgcagagcagatacgcattaacaaagaagcctggagca
cggtatgtgcctgctgctttcttgactggtctcttggacccagtccaatcccgagaggag
tttctcgacatttttggagccatg
>PAFTOL009217
------------------------------------------------------------
------------------------------------------------------------
------------------------------------------------------------
------------------------------------------------------------
------------------------------------------------------------
------------------------------------------------------------
------------------------------------------------------------
------------------------------------------------------------
------------tctgca------------------------------------------
---------------------------------------------------------agg
tatggactactcaggggaaccttgagggctccagcgctagggtggatgatgtataatgtt
ctcgtcagcaacgagaatgccattcaatctcagtacaaatctcacgtctatgcagatcca
gcaaatgtgaccccagaaattgtgcagagcagatacgcattaacaaagaagcctggagca
cggtatgtgcctgctgctttcttgactggtctcttggacccagttcaatcccgagaggag
tttctcgacatttttgcagccatg
>PAFTOL009219
------------------------------------------------------------
------------------------------------------------------------
------------------------------------------------------------
------------------------------------------------------------
------------------------------------------------------------
------------------------------------------------------------
------------------------------------------------------------
------------------------------------------------------------
------------tctgca------------------------------------------
---------------------------------------------------------agg
tatggactactcaggggaaccttgagggctccagcgctagggtggatgatgtataatgtt
ctcgtcagcaacgagaatgccattcaatctcagtacaaatctcacgtctatgcagatcca
gcaaatgtgaccccagaaattgtgcagagcagatacgcattaacaaagaaacctggagca
cggtatgtgcctgctgctttcttgactggtctcttggacccagtccaatcccgagaggag
tttctcgacatttttgcagccatg
>PAFTOL009221
------------------------------tggcaatggagatacggtgacaatcccatc
aatgtttattatgaggactatgaaaagggaggctcccagcctagtaagaatctccttatg
gtacctaccgtttctgatgttagcacagtggaagaatggagtttagtggctactgacctt
ttacaacgggatggtaatggcaatttgcgggctgctctggttgactggcctggtctggga
aactctgatcggccaaagttagattataatgcagatgtcatggagaagttcctggttgac
ctaatcagctctcctggtagccccattagt------------------------------
------------------------------------------------------------
------------------------------------------------------------
------------wctgca------------------------------------------
---------------------------------------------------------agg
tatggactactcaggggaaccttgagggctccagctctaggttggatgatgtacaatgtt
ctagtcagcaacgagaatgccattcaatctcagtacaaatctcacgtctatgcagatcca
gcaaatgtgaccccagacattgtgcagagcagataygcattaacaaagaagcctggagca
cggtatgtgcctgctgctttcttgactggtcttttggacccagtccaatcccgagaggag
tttcttgacatttttgcggccatg
>PAFTOL009223
------------------------------------------------------------
------------------------------------------------------------
------------------------------------------------------------
------------------------------------------------------------
------------------------------------------------------------
------------------------------------------------------------
------------------------------------------------------------
------------------------------------------------------------
------------tctgca------------------------------------------
---------------------------------------------------------agg
tatggactactcaggggaaccttgagggctccagcgctrgggtggatgatgtataatgtt
ctcgtcagcaacgagaatgccattcaatctcagtacaaatctcacgtctatgcagatcca
gcaaatgtgaccccagaaattgtgcagagcagatacgcattaacaaagaagcctggagca
cggtatgtgcctgctgctttcttgactggtctcttggacccagtccaatcccgagaggag
tttctcgacatttttgcmgccatg
>PAFTOL009225
------------------------------tggcaatggagatacggtgatagtcccatc
aatgtttattatgaggagtatgaaaatggagactcccagcctagtaagaatctccttatg
gtacccaccatttctgatgttagcacagtggaagaatggagtttagtggctactgatctg
ttacaacgggatggtaatggcaatttgcgggctgctctggttgactggcctggtctggga
aactctgatcggccgaagttagattataatgcagatgtcatggagaagttcctggttgac
cttatcagctctcctggtagccccattattacttcaggt---------------------
------------------------------------------------------------
------------------------------------------------------------
------------tctgca------------------------------------------
---------------------------------------------------------agg
tatggactactcaggkgaaccttgagggctccagcgctaggatggatgatgtataatgtt
ctcgtcagcaacgagaatgccattcaatctcagtacaaatctcacgtctatgcagatcca
gcaaatgtgaccccagaaattgtgcagagcagatatgcattaacaaagaagcctggagca
cggtatgtgcctgctgctttcttgactggtctcttggacccagtccaatcccgagaggag
tttctcgacatttttgcagccatg
>PAFTOL009227
------------------------------------------------------------
------------------------------------------------------------
------------------------------------------------------------
------------------------------------------------------------
------------------------------------------------------------
------------------------------------------------------------
------------------------------------------------------------
------------------------------------------------------------
------------tctgca------------------------------------------
---------------------------------------------------------agg
tatggactactcaggggaaccttgagggytccagctctagggtggatgatgtataatgtt
ctcgtcagcaaygagaatgccattcaatctcagtacaaatctcacgtctatgcagatcca
gcaaatgtgaccccagaaattgtgcagagcagatacgcattaacaaagaagcctggagca
cggtatgtgcctgctgctttcttgactggtctcttggacccagtccaatcccgagaggag
tttctygacatttttgcagccatg
>PAFTOL009229
------------------------------------------------------------
------------------------------------------------------------
------------------------------------------------------------
------------------------------------------------------------
--------------------------------------------------tcttgttca-
------------------------------------------------------------
------------------------------------------------------------
------------------------------------------------------------
------------tctgca------------------------------------------
---------------------------------------------------------agg
tatggactactcaggggaaccttgagggctcctgctctaggttggatgatgtacaatgtt
ctcgtcagcaatgagaacgctattcaatctcagtacaaatctcacgtctatgcagatccc
gcaaatgtgacccaagaaattgtgcagagcagatacgcattaacaaagaagcctggagca
cggtatgtgcctgctgctttcttgactggtctcttggacccagtccaatccygagaggag
tttctcaacatttttgcagccatg
>PAFTOL009231
------------------------------------------------------------
------------------------------------------------------------
------------------------------------------------------------
------------------------------------------------------------
--------------------------------------------------tcttgttma-
------------------------------------------------------------
------------------------------------------------------------
------------------------------------------------------------
------------tctgca------------------------------------------
---------------------------------------------------------agg
tatggactactcaggggaaccttgagggctcctgctctaggttggatgatgtacaaygtt
ctcgtcagcaatgagaacgctattcaatctcagtacaaatctcacgtctatgcagatccy
gcaaatgtgaccccagaaattgtgsagagcagatacgcattaacaaagaagcctggagca
cggtatgtgcctgctgctttcttgactggtctcttggacccagtccaatcccgagaggag
tttctcaacatttttgcagccatg
>PAFTOL009233
------------------cagaaagattattggcaatggagatacggtgataatcccatc
aatgtttattacgaggagtatgaaatggggggctcccagcccagyaagaatctcctcatg
ctacccaccatttctgatgttagcacagtggaggaatggagtttagtggctactgacctt
ttagaacgcaatgatkatggcascttgcgggctgctgtggttgactggcctggtctggga
aactctgatcggccaaagttggattataatgcagatgtcatggagaagttcctggttgat
ttaatcagctctcctggtagccccattattacttca------------------------
------------------------------------------------------------
------------------------------------------------------------
---------------tca------------------------------------------
---------------------------------------------------------agg
tatggactactgaggggaaccttaagggctcctgttctaggttggatgatgtacaatgtt
ctcgtcagcaacgagaatgctattcaatctcagtacaaatctcacgtctatgcagatcca
gcaaatgtgaccccagaaattgtgcagagcagatacgcattaacaaagaagcctggggca
cgatatgtgcctgctgctttcttgactggtctcttggacccagtccaatcccgagaggaa
tttctcgacatttttgcagccatg
>PAFTOL009235
------------------------------tggcgatggagatatggtgataataccatc
aatgtttattgtgaggagtataaaaaaggggaatcccagcccaggaagaatctccttatg
atgcccaccatttctgatgttagcacagtggaagaatggagttcagtggctactgacctt
ttacagcgggatggtaatggcaatttgcgggctgctttggttgactggcctggtctggga
aactctgataggccaaagttggagtataatgcagatgtaatggagaagttcctggctgac
ctagtcaacactcctggtagccccattggtacttcaggt---------------------
------------------------------------------------------------
------------------------------------------------------------
------------tctgca------------------------------------------
---------------------------------------------------------agg
tatggattactcaggggaaccttaagggctccagctctaggttggataatgtacaatgtt
ctcgtaagcaacgagaatgccattcaatctcagtacaaatctcacgtctatgcagatcca
gcaaatgtgaccccagaaattgtgcagagcagatatgcattaacaaaaaagcctggagca
cggtatgtgcctgctgctttcttgactggtctcttggatccggtccaatctcgagaggag
tttctcgacatttttgcagccatg
>PAFTOL009237
------------------------------------------------------------
------------------------------------------------------------
------------------------------------------------------------
------------------------------------------------------------
------------------------------------------------------------
------------------------------------------------------------
------------------------------------------------------------
------------------------------------------------------------
------------tctgca------------------------------------------
---------------------------------------------------------agg
tatggattactcaggggaaccttgagggctccagctctaggttggataatgtacaatgtt
ctcgtaagcaacgagaatgctattcaatctcagtacaaatctcacgtctatgcagatcca
gcaaatgtgaccccagaaattgtgcagagcagatatgcattaacaaaaaagcctggagca
cggtatgtgcctgctgctttcttgactggtctattggatccggtccaatcccgagaggag
tttctcgacatttttgcagccatg
>PAFTOL009239
------------------------------------------------------------
------------------------------------------------------------
------------------------------------------------------------
------------------------------------------------------------
------------------------------------------------------------
------------------------------------------------------------
------------------------------------------------------------
------------------------------------------------------------
------------tctgca------------------------------------------
---------------------------------------------------------agg
tatggactactcaggggaaccttgagggctccagctctaggttggatgatgtacaatgtt
ctcgtcagcaacgagaatgctattcaatctcagtacaaatctcacgtctatgcagatcca
gcaaatgtgaccccagaaattgtgcagagcagatacgcattaacaaagaggcctggagca
cggtatgtgcctgctgctttcttgactggtctcttggatccagtccaatcccgagaggar
tttctcgacatttttgcagccatg
>PAFTOL009241
------------------------------------------------------------
------------------------------------------------------------
------------------------------------------------------------
------------------------------------------------------------
------------------------------------------------------------
------------------------------------------------------------
------------------------------------------------------------
------------------------------------------------------------
------------tctgca------------------------------------------
---------------------------------------------------------agg
tatggactactcaggggaaccttgagggctccagcgctagggtggatgatgtataatgtt
ctcgtcagcaacgagaatgccattcaatctcagtacaaatctcacgtctatgcagatcca
gcaaatgtgaccccagaaattgtgcagagcagatacgcattaacaaagaagcctggagca
cggtatgtgcctgctgctttcttgactggtctcttggacccagtccaatcccgagaggag
tttctcgacatttttgcagccatg
>PAFTOL009243
------------------------------------------------------------
------------------------------------------------------------
------------------------------------------------------------
------------------------------------------------------------
------------------------------------------------------------
------------------------------------------------------------
------------------------------------------------------------
------------------------------------------------------------
------------tctgca------------------------------------------
---------------------------------------------------------agg
tatggactactcaggggaaccttgagggctccagcgctaggttggatgatgtacaatgtt
ctcgtcagcaacgagaatgccattcaatctcagtacaaatctcacgtctatgcagatccc
gcaaatgtgaccccagaaattgtgcacagcagatacgcattaacaaagaagcctggagca
cggtatgtgcctgctgctttcttgactggtctcttggacccagtccaatcccgaggggag
tttctcgacatttttgcagccatg
>PAFTOL009245
------------------------------------------------------------
------------------------------------------------------------
------------------------------------------------------------
------------------------------------------gactggcctggtctggga
aactctgatcggccaaagttagattataatgcagatgtcatggagaagttcctggttgac
ctaatcagctctcctggtagccccattagcacttcaggt---------------------
------------------------------------------------------------
------------------------------------------------------------
------------tctgca------------------------------------------
---------------------------------------------------------agg
tatggactactcaggggaaccttgagggctccagctctagggtggatgatgtacaatgtt
ctcgtcagcaacgagaatgccattcaatctcagtacaaatctcacgtctatgcagatcct
gcaaatgtgaccccagaaattgtgcagagtagatacgcattaacaaagaagcctggagca
cggtatgtgcctgctgctttcttgactggtctcttggacccagtccaatcccgacaggag
tttctcgacatttttgcagccatt
>PAFTOL009251
------------------------------------------------------------
------------------------------------------------------------
------------------------------------------------------------
------------------------------------------------------------
------------------------------------------------------------
------------------------------------------------------------
------------------------------------------------------------
------------------------------------------------------------
------------tctgca------------------------------------------
---------------------------------------------------------agg
tatggactactcaggggaaccttgagggctccagctctagggtggatgatgtacaatgtt
ctcgtcagcaacgagaatgccattcaatctcagtacaaatctcacgtctatgcagatcct
gcaaatgtgaccccagaaattgtgcagagtagatacgcattaacaaagaagcctggagca
cggtatgtgcctgctgctttcttgactggtctcttggacccagtccaatcccgacaggag
tttctcgacatttttgcagccatg
>PAFTOL009253
------------------------------------------------------------
------------------------------------------------------------
------------------------------------------------------------
------------------------------------------------------------
------------------------------------------------------------
------------------------------------------------------------
------------------------------------------------------------
------------------------------------------------------------
------------tctgca------------------------------------------
---------------------------------------------------------agg
tatgggttactcaggggaaccttgagggctccagctctaggttggatgatgtacaatgtt
ctcgtaagcaacgagaatgctattcaatcacagtacaaatctcacgtctatgcagatcca
gcaaatgtgaccccagaaattgtgcagagcagatatgcattaacaaaaaagcctggagca
cggtatgtgcctgctgctttcttractggtctcttggatccggtccaatcccgagaggag
tttctcgacatttttgcagccatg
>PAFTOL009255
------------------------------tggcgatggagatacggtgataatcccatc
aatgtttattacgaggagtatgaaaaggggggctcccagcctagtaagaatctccttatg
gtgcccaccatttctgatgttagcacagtggaagaatggagtttagtggctactgatctt
ttccaacgggatggtaatggcaatttgcgggctgctctggttgactggccc---------
------------------------------------------------------------
------------------------------------------------------------
------------------------------------------------------------
------------------------------------------------------------
------------tctgca------------------------------------------
---------------------------------------------------------agg
tatggactactcaggggaaccttgagggctccggctctaggttggatgatgtacaatgtt
ctcgtcagcaacgagaatgccattcaatctcagtacaaatctcacgtctatgctgatcca
gcaaatgtgaccccagaaattgtgcagagcagatacgcattaacaaagaagcctggagca
cggtatgtgcctgctgctttcttgactggtctcttggacccagtmcaatcccgagaggag
tttctcgacatttttgccgccatg
>PAFTOL009257
------------------------------------------------------------
------------------------------------------------------------
------------------------------------------------------------
------------------------------------------------------------
------------------------------------------------------------
------------------------------------------------------------
---------catgctgccacaat-------------------------------------
------------------------------------------------------------
--aacaattcgcgctgcaaagaagggtctagtgaagccatcagcaatcgtagcagtagct
ccaacctgggctggtcctcttccaattgtctttggacgagattccaatatggagagtagg
tatggactactcaggggaaccttgagggctccggctctaggttggatgatgtacaatgtt
ctcgtcagcaacgagaatgcsattcaatctcagtacaaatctcacgtctatgctgatcca
gcaaatgtgaccccagaaattgtgcagagcagatacgcattaacaaagaagcctggagca
cggtatgtgcctgctgctttcttgactggtctcttggacccagtccaatcccgagaggag
tttctcgacatttttgccgccatg
>PAFTOL009259
------------------------------tggcaatggaggtacggtgataatcccatc
aatgtttattatgaggattatgaaaagggaggctccctgcctattaagaatctccttatg
gtacccaccatttctgatgttagcacagtggaagaatggagtttagtggctactgatctt
ttacaacgggatggtaatggcaatttgcgggctgctctggttgactggcctggtctggga
aactctgatcggccaaagwtagattataatgcagatgtcatggagaagttcctggttgac
ctaatcagctctcctggyagcccaaytagcacttcaggt---------------------
------------------------------------------------------------
------------------------------------------------------------
------------tctgca------------------------------------------
---------------------------------------------------------agg
tatggactaytcaggggaaccttgagggctccagctctaggttggatgatgtacaatgtt
ctcgtcagcaaygagaatgcwattcaatctcagtacaaatctcacgtctatgcagatcca
gcaaatgtgaccccagaaattgtgcagagcagatacgcattaacaaagaagcctggagca
cggtatgtgcctgctgctttcttgamtggtctcttggacccagtccaatctcgagaggag
tttctcracatttttgcagccatg
>PAFTOL009263
------------------------------tggcaatggagatacggtgataatcccatc
aatgtttattatgaggagtatgagaagggaggctctcagccttgtaagaatctccttatg
gtaccaaccatttctgatgttagcacagtggaagaatggagtttagtggctactgatctt
ttacaacgggatggtaatggcaatttgcgggctgctctggttgactggcctggtctggga
aactctgatcggccaaagttagattataatgcagatgtcatggagaagttcctggttgac
ctaatcagctctcctggtagccccattagtatttcaggt---------------------
------------------------------------------------------------
------------------------------------------------------------
------------tctgca------------------------------------------
---------------------------------------------------------agg
tatggactactcaggggaaccttgagggctccagctctaggctggatgatgtacaatgtt
ctcgtcagcaacgagaatgccattcaatctcagtacaaatctcatgtctatgcagatcct
gcaaatgtgaccccagaaattgtgcagagcagatacgcattaacaaagaagcctggagca
cggtatgtgcctgctgctttcttgactggtctcttggacccagtccaatcccgagaggag
tttcttgacacttttgcagccatg
>PAFTOL009267
------------------------------------------------------------
------------------------------------------------------------
------------------------------------------------------------
------------------------------------------------------------
------------------------------------------------------------
------------------------------------------------------------
------------------------------------------------------------
------------------------------------------------------------
---tctggttaatctgca------------------------------------------
---------------------------------------------------------agg
tatgggttactcaggggaaccctgagggctccagctctaggttggatgatgtacaacgtt
ctcgtcagcaaccagaatgctattcaatctcagtacaaatctcacgtctatgcagatcca
gcaaatgtgackccagaaattgtgcagmgcagatatgcattaacaaaaaagcctgrarca
cggtatgtgcctgctgctttcttgactggtctcttggatccagtccaatcccgggaggag
tttctcgacatttttgcagccatg
>PAFTOL009269
------------------------------tggcaatggagatatggtgataataccatc
aatgtttattgtgaggagtatgaaaaggggggatcccagcccactaagaatctccttatg
atgcccaccatttctgatgttagcacagtggaagaatggagtttagcggctactgacctt
ttacagcaggatggtaatggcaatttgcgggttgctttggttgactggcctggtctggga
aactctgataggccaaagttggagtataatgcagatgtcatggagaagttcctggctgac
ctagtcaactctcctggtagccccattagtccttcaggt---------------------
------------------------------------------------------------
------------------------------------------------------------
------------tctgca------------------------------------------
---------------------------------------------------------agg
tatgggttactcaggggaaccttgagggctccagctctaggttggatgatgtacaatgtt
ctcgtcagcaacgagaatgctattcaatctcagtacaaatctcacgtctatgcagatcca
gcaaatgtgactccagaaattgtgcatagcagatatgcattaacaaaaaagcctggagca
cggtatgtgcctgctgctttcttgactggtctcttggatccagtccaatcccgggaggag
tttctcgacatttttgcagccgtg
>PAFTOL009271
------------------------------------------------------------
------------------------------------------------------------
------------------------------------------------------------
------------------------------------------------------------
------------------------------------------------------------
------------------------------------------------------------
------------------------------------------------------------
------------------------------------------------------------
------------tctgca------------------------------------------
---------------------------------------------------------agg
tatggactcctcaggggaaccttgagggctcctgctctaggttggatgatgtacaatgtt
ctcgtcagcaatgagaatgctattcaatctcagtacaaatctcacgtctatgcagatcca
gcaaatgtgaccccagaaattgtgcagagcagatacgcattaacaaagaagcctggagca
cgctatgtgcctgctgctttcttgactggtctcttggacccggtccaatcccgagaggag
tttctcaacatttttgcagccatg
>PAFTOL009279
------------------------------------------------------------
------------------------------------------------------------
------------------------------------------------------------
------------------------------------------------------------
------------------------------------------------------------
---------------------------------------gagaacgatttggtggtcatt
ggtggtggacatgctgccacaat-------------------------------------
------------------------------------------------------------
--aacaattcgagctgcaaagaagggtctagtgaagccatcagcaatcgtagcggtagct
ccaacctgggctggtcctcttccaattgtctttggacgagattccaatatggagagtagg
tatggactgctcaggggaaccttgagggctccagctctagggtggatgatgtacaatgtt
cttgtcagcaacgagaaggccattcaatctcagtacaaatctcacgtctatgcagatcca
gcaaatgtgaccccagaaattgtgcagagcagatacgcattaacaaagaagcctggagca
cggtatgtgcctgctgctttcttgacgggtctcttggacccagtccaatcccgagaggag
tttctcgacatttttgcagccatg
>PAFTOL009283
------------------------------tggctatggagatacggtgatagtcccatc
aatgtttattatgaggagtatgaaaatggagactcccaacctagtaagaatctccttatg
gtacccaccatttctgatgttagcacagtggaagaatggagtttagtggctactgatctg
ttacaacgggatggtaatggcaatttgcgggctgctctggttgactggcctggtctggga
aactctgatcggccgaagttagattataatgcagatgtcatggagaagttcctggttgac
ctaatcagctctcctggtagcccccttattacttcaggt---------------------
------------------------------------------------------------
------------------------------------------------------------
------------tctgca------------------------------------------
---------------------------------------------------------agg
tatggactactcaggggaaccttgagggctccagccctagggtggatgatgtataatgtt
ctcgtcagcaacgagaatgccattcaatctcagtacaaatctcacgtctatgcagatcca
gcaaatgtgaccccagaaattgtgcagagcagatacgcattaacaaagaagcctggagca
cggtatgtgcctgctgctttcttgactggtctcttggacccagtccaatcccgagaggag
tttcttgacatttttgcagccatg
>PAFTOL009285
------------------------------tggcaatggagatatggtgataataccatc
aatgtttattgtgaggagtatgaaaagggggaatcccagcccagtaagaatctccttatg
atgcccaccatttctgatgttagcacagtggaagaatggagtttagtggctactgacctt
ttacagcgggatggtaatggcaatttgcgggctgctttggttgactggcctggtctggga
aactctgataggccaaagttggagtataatgcagacgtcatggagaagttcctggctgac
ctagtcaactctcctggtagccccattagtacttcaggt---------------------
------------------------------------------------------------
------------------------------------------------------------
------------tctgca------------------------------------------
---------------------------------------------------------agg
tatgggttactcaggggaaccttgagggctccagctctaggttggatgatgtacaatgtt
ctcgtaagcaacaagaatgctattcaatctcagtacaaatctcacgtctatgcagatcca
gcaaatgtgactccagaaattgtgcagagcagatatgcattaacaaaaaagcctggagca
cggtatatgcctgctgctttcttgactggtctcttggatccagtccaatcccgagaggag
tttctcgacatttttgcagccctg
>PAFTOL009287
------------------------------------------------------------
------------------------------------cagcctagtaagaatctccttatg
gtacccaccatttctgatgttagcacactggaagaatggagttcagtggctactgatctg
ttacaacgggatggtaatggcaatttgcgggctgctctggttgattggcctggtctggga
aactcggatcggccgaagttagaatataatgcagatgtcatggagaagttcctggttgac
ctaatcagctctcctggtagccccattattacttcaggt---------------------
------------------------------------------------------------
------------------------------------------------------------
------------tctgca------------------------------------------
---------------------------------------------------------agg
tatggactactcaggggaaccttgagggctccagctctagggtggatgatgtataatgtt
ctcgtaagcaacgagaatgccattcaatctcagtacaaatctcacgtctatgcagaccca
gcaaatgtgaccccagaaattgtgcagagcagatacgcattaacaaagaagcctggagca
cggtatgtgcctgctgctttcttgactggtctcttggacccagtccaatcccgagaggag
tttcttgacatttttgcagccatg
>PAFTOL009289
------------------------------------------------------------
------------------------------------------------------------
------------------------------------------------------------
------------------------------------------------------------
------------------------------------------------------------
------------------------------------------------------------
------------------------------------------------------------
------------------------------------------------------------
------------tctgca------------------------------------------
---------------------------------------------------------agg
tatggactactcaggggaaccttgagggctccagctctagggtggatgatgtacaatgtt
cttgtcagcaacgagaatgccattcaatctcagtacaaatctcacgtctatgcagatccc
gcaaatgtgaccccagaaattgtgcagagtagatacgcattaacaaagaagcctggagca
cggtatgtgcctgctgctttcttgactggtctcttggacccagtccaatcccgagaggag
tttctcgaaatttttgcagccatg
>PAFTOL009293
---------------------------------------------------------ttc
aatgtttattatgaggagtatgaaaayggagactcccagcctagtaagaatctcsttatg
gtacccaccrtttctgatgttagcacagtggaagaatggagtttagtggctactgatctg
ttacaacgggatggtaatggcaatttgcgggctgctctggttgactggcctggtctggga
aactctgatcggccgaagttagattataatgcagatgtcatggagaagttcctggtygac
ctaatcagctctcctggtagcccccttattacttcaggt---------------------
------------------------------------------------------------
------------------------------------------------------------
------------tctgca------------------------------------------
---------------------------------------------------------agg
tatggactactcaggggaaccttgagggctccagccctagggtggatgatgtataatgtt
ctcgtcagcaacgagaatgccattcaatctcagtacaaatctcacgtctatgcagatcca
gcaaatgtgaccccagaaattgtgcagagcagatacgcattaacaaagaagcctggagca
cggtatgtgcctgctgctttcttgactggtctcttggacccagtccaatcccgagaggag
tttctcgacatttttgcagccatg
>PAFTOL009295
------------------------------------------------------------
------------------------------------------------------------
------------------------------------------------------------
------------------------------------------------------------
------------------------------------------------------------
------------------------------------------------------------
------------------------------------------------------------
------------------------------------------------------------
------------tctgca------------------------------------------
---------------------------------------------------------agg
tatggactactcaggggaaccttgagggctccagcsctagggtggatgatgtataatgtt
ctcgtcagcaacgagaatgccattcaatctcagtacaaatctcacgtctatgcagatcca
gcaaatgtgaccccagaaattgtgcagagcagatacgcattaacaaagaagcctggagca
cggtatgtgcctgctgctttcttgactggtctcttggacccagtccaatcccgaggggag
tttctcgacatttttgcagccatg
>PAFTOL009297
------------------------------------------------------------
------------------------------------------------------------
------------------------------------------------------------
------------------------------------------------------------
------------------------------------------------------------
------------------------------------------------------------
------------------------------------------------------------
------------------------------------------------------------
------------tctgca------------------------------------------
---------------------------------------------------------agg
tatggactactcaggggaaccttgagggctccagctctaggttggatgatgtacaatgtt
ctcgtcagcaacgagaatgctattcaatctcagtacaaatctcacgtctatgcagatcca
gcaaatgtgaccccagaaattgtgcagagcagatacgcattaacaaagaagcctggagca
cggtatgtgcctgctgctttcttgactggtctcttggacccagtccaatcccgagaggag
tttctcgacatttttgcagccatg
>PAFTOL009299
------------------------------------------------------------
------------------------------------------------------------
------------------------------------------------------------
------------------------------------------------------------
------------------------------------------------------------
------------------------------------------------------------
------------------------------------------------------------
------------------------------------------------------------
------------tctgca------------------------------------------
---------------------------------------------------------agg
tatggactactcaggggaaccttgagggctccagctctaggatggatgatgtacaatgtt
ctcgtcagcaacgagaatgccattcaatctcagtacaaatctcacgtctatgcagatcct
gcaaatgtgaccccagaaattgtgcagagtagatatgcattaacaaagaagcctggagca
cgttatgtgcctgctgctttcttgactggtctcttggacccagtccaatcccgacaggag
tttctcgacatttttgcagccatg
>PAFTOL009301
------------------------------------------------------------
------------------------------------------------------------
------------------------------------------------------------
------------------------------------------------------------
------------------------------------------------------------
------------------------------------------------------------
------------------------------------------------------------
------------------------------------------------------------
------------tctgca------------------------------------------
---------------------------------------------------------agg
tatggactactcaggggaaccttgagggctccagctctaggctggatgatgtacaatgtt
ctcgtcagcaacgagaatgccattcaatctcagtacaaatctcatgtctatgcagatcct
gcaaatgtgaccccagaaattgtgcagagcagatacgcattaacaaagaagcctggagca
cggtatgtgcctgctgctttcttgactggtctcttggacccagtccaatctcgagaggag
tttctcgacacttttgcagccatg
>PAFTOL009303
------------------------------------------------------------
------------------------------------------------------------
------------------------------------------------------------
------------------------------------------------------------
------------------------------------------------------------
------------------------------------------------------------
------------------------------------------------------------
------------------------------------------------------------
------------tctgca------------------------------------------
---------------------------------------------------------agg
tatggagtactcaggggaaccttgagggctccagctctggggtggatgatgtacaatgtt
cttgtcagcaacgagaatgccattcaatctcagtacaaatctcacgtctatgcagatccc
gcaaatgtgaccccagaaattgtgcagagtagatacgcattaacaaagaagcctggagca
cggtatgtgtctgctgctttcttgactggtctcttggacccagtccaatcccgagaggag
tttctcgacatt------------
>PAFTOL009311
------------------------------------------------------------
------------------------------------------------------------
------------------------------------------------------------
------------------------------------------------------------
------------------------------------------------------------
------------------------------------------------------------
------------------------------------------------------------
------------------------------------------------------------
---------------gca------------------------------------------
---------------------------------------------------------agg
tatggactacttagggggaccctgagggctccagctgtaggttggatgatgtataatgtt
ctcgtcagcaacgaaaatgctattcaatctcagtacaaatctcacgtctacgctgatccg
gcgaatgtgaccccagaaattgtgcagagcagatatgaattaacaaagaagcccggagcc
agatatgtgcctgctgctttcttgactggtctcttggacccagttcagtcccgagaggag
tttctcgacctttttgcggccatg
>PAFTOL009313
------------------cagaaagatacttggcagtggagatatggtgataatcccatc
agtatttattatgaggagtatgaraargggggctcgcagcctagtaaaaacatccttatg
attcccactatttctgatgttagcacagtggaagaatggagtttrgtggcttcggacctt
ctgcaacgggatgataatggcaatttgcgggctgctttggttgactggccyggtctcgga
aactctggtcggccgaagttagattataatgcagatgtaatggagaagttcctggttgac
ctgatcaagtctcctggtagccccatttttagttcag---ataaggatttggtggtcatt
gggggtggacatgccgccacaat-------------------------------------
------------------------------------------------------------
--agcagttcgagctgcaaagaagggtctagtgaaaccatcagcaattgtagctgttgct
ccaacctgggctggtcctcttccaattgtctttggacgggattcaaatatggagagwagg
tatggtctacttaggggaaccttacggtctccagcgcttggctggatgatgtacaatgtt
ctcgtcagcaacgaaaacgcgattcagtcycagtacaaatcccatgtctaygcaaatcca
gaaaacgtgaccccagaaattgttcagagcagatatgaattaacaaagaagcccggagcc
cggtatgtgcctgctgctttcttgaccggtctcttagacccrgtgcaaaaccgtgaggag
tttctcgacatttttgctgccatg
>PAFTOL009315
------------------------------------------------------------
------------------------------------------------------------
------------------------------------------------------------
------------------------------------------------------------
------------------------------------------------------------
------------------------------------------------------------
------------------------------------------------------------
------------------------------------------------------------
---------------gct------------------------------------------
---------------------------------------------------------agg
tatggactacttaggggaaccttgagggctccagctctaggttggatgatgtacaatgtt
cttgtcagcaatgagaatgctattcaatctcagtacaaatctcatgtctacgcagaccca
gcaaatgtgaccccagaaattgtgcagagcaggtatgcattaacaaagaagcctggagca
cggtatgtgcctgctgctttcttgactggtctcttggatcccgtccaatcccgagaagaa
ttcctggacctttttgcagccgtg
>PAFTOL009319
------------------------------------------------------------
------------------------------------------------------------
------------------------------------------------------------
------------------------------------------------------------
------------------------------------------------------------
------------------------------------------------------------
------------------------------------------------------------
------------------------------------------------------------
---------------gct------------------------------------------
---------------------------------------------------------agg
tatggactacttaggggaaccttgagggctccagctgtgggttggatgatgtacaatgtc
cttgttagcaatgagaatgctattcaatctcagtacaaatctcacgtctatgcaaaccca
gcaaatgtgacccctgaaattgtgcagagcaggtatgcmttaacaaagaagcctggagca
cggtatgtgcctgctgctttcttgactggtctcttggaccctgtccaatcccgagaagaa
ttcctggacatttttgcagccatg
>PAFTOL009321
------------------------------tggcaatggaagtatggtgataataccatt
aatgtttactatgaggaatacaaaaaggggaccttgcagtttagtaagagtatccttatg
ataccaaccatttctgatgttagcacggtggaagaatggagtttagtggctgcagacctt
ttgcaacgggatagtaatgggaatttgcgggctgctttgtttgactggcctggtctggga
aactctgatcggccaaagttggattataatgcagatgtcatggaaaagttattggttgat
ctgatcaactctcctggaagccctgtctctacttca------------------------
------------------------------------------------------------
------------------------------------------------------------
------------ggtgct------------------------------------------
---------------------------------------------------------aga
tatggactacttaggggaaccttgagggctccagctctaggttggatgatgtacaatgtt
cttgtcagcaatgagaatgctattcaatctcagtacaaatctcacgtctacgcagaccca
gcaaatgtgaccccagaaattgtgcagagcaggtatgcattaacaaagaagcctggagca
cggtatgtccctgctgctttcttgactggtctcttggatccagtccaatcccgagaagaa
tttctccaccattttgcagccatg
>PAFTOL013501
------------------------------------------------------------
------------------------------------------------------------
------------------------------------------------------------
------------------------------------------------------------
------------------------------------------------------------
------------------------------------------------------------
------------------------------------------------------------
------------------------------------------------------------
------------tctgca------------------------------------------
---------------------------------------------------------agg
tatggactactcaggggaaccttgagggctccagcgctagggtggatgatgtataatgtt
ctcgtgagcaacgagaatgccattcaatctcagtacaaatctcacgtctatgcagatcca
gcaaatgtgaccccagaaattgtgcagagcagatacgcattaacaaagaagcctggagca
cggtatgtgcctgctgctttcttgactggtctcttggacccagtccaatcccgagaggag
tttctcgacatttttgcagccatg
>SRR5036296
------------------cagaaagattattggcaatggagatacggtgataatcccatc
aatgtttattatgaggagtatgaaaagcgagactcccagcctagtaagaatctccttatg
gtacccaccatttctgatgttagcacactggaagaatggagtttagtggctactgatctt
ttacaacgggatggtaatggcaatttgcgggctgctctggttgactggcctggtctggga
aactctgatcggccaaagttagattataatgcagatgtcatggagaagttcctggttgac
ctaatcagctctcctggtagccccattagcacttca------------------------
------------------------------------------------------------
------------------------------------------------------------
------------tctgca------------------------------------------
---------------------------------------------------------agg
tatggagtactcaggggaaccttgagggctccagctctagggtggatgatgtacaatgtt
ctcgtcagcaacgagaatgccattcaatctcagtacaaatctcacgtctatgcagatccc
gcaaatgtgaccccagaaattgtgcagagtagatacgcattaacaaagaagcctggagca
cggtatgtccctgctgctttcttgactggtctcttggacccagtccaatcccgagaggag
tttctcgacatttttgcagccatg
>SRR5137211
------------------------------tggcaatggagatacggtgataatcccatc
aatgtttattatgaggagtatgaaaagggagactcccagccyagtaagaatctccttatg
ktacccaccatttctgatgttagcacactggaagaatggagtttagtggctactgatctt
ttacaacgggayggtaatggcaatttgcgggctgctctggttgactggcctggtctggga
aactctgatcggccaaagctagattataatgcagatgtcatggagaagttcctggttgac
ctaatcagctctcctggtagccccattagcacttca---gataatgatttggtggtcatt
ggtggtggacatgctgccacaat-------------------------------------
------------------------------------------------------------
--aacaattcgagccgcaaagaagggtctagtgaagccatcagcaatcgtagcagtagct
cccacctgggctggtcctcttccaattgtctttggacgagattccaatatggacagtggg
tatggactactcaggggaaccttgagggctccagctctagggtggatgatgtacaatgtt
ctcgtcagcaacgagaatgccattcaatctcagtacaaatctcacgtctatgcagatcct
gcaaatgtgaccccagaaattgtgcagagtagatacgcattaacaaagaagcctggagca
cggtatgtgcctgctgctttcttgactggtctcttggacccggtccaatcccgacaggag
tttctcgacatttttgcagccatt
>SRR5137212
------------------cagaaagattattggcaatggaaatacggtgataatcccatc
aatgtttattatgaggagtatgaaaaagggggctcccagcctagtaagaatctccttatg
gtacccaccatttctgatgttagcacagtggaagaatggagtttagtggctactgacctt
ttacaacgggatggtaatggcaatttgcgggctgctctggttgactggcctggtctggga
aactctgatcggccaaagttagattataatgcagatgtcatggagaagttcctgattgac
ctaatcaactctcctggtagccccattagtacttca------------------------
------------------------------------------------------------
------------------------------------------------------------
------------------------------------------------------------
------------------------------------------------------------
------------------------------------------------------------
------------------------------------------------------------
------------------------------------------------------------
------------------------------------------------------------
------------------------
>SRR5137213
------------------------------------------------------------
------------------------------------------------------------
------------------------------------------------------------
------------------------------------------------------------
------------------------------------------------------------
------------------------------------------------------------
------------------------------------------------------------
------------------------------------------------------------
------------tctgca------------------------------------------
---------------------------------------------------------agg
tatggactactcaggggaaccttgagggctccagctctaggctggatgatgtacaatgtt
ctcgtcagcaacgagaatgccattcaatctcagtacaaatctcatgtctatgcagatcct
gcaaatgtgaccccagaaattgtgcagagcagatacgcattaacaaagaagcctggagca
cggtatgtgcctgctgctttcttgactggtctcttggacccagtccaatcccgagaggag
tttctcgacacttttgcagccatg
>SRR7905861
aaacacacgacaccaaagaagaaagattattggcaatggagatacggtgataatcccatc
aatgtttattatgaggagtayaaaaagggggactcccagcctagtaagaatctccttatg
gtacccaccatttctgatgttagcacactggaagaatggagtttagtggctactgatctt
ttacaaygggatggcaatggcaatttgcgggctgctctggttgactggcctggtctggga
aactctgatcggccaaagttagattataatgcagatgtcatggagaagttcctggttgac
ctaatcagctctcctggtagccccattagcacttca---gmtaatgatttggtggtcatt
ggtggtggacatgctgccacaat-------------------------------------
------------------------------------------------------------
--aacaattcgagccgcaaagaagggtctagtgaagccatcagcaatcgtagcagtagct
cccacctgggctggtcctcttccaattgtctttggacgagattccaatatggagagtagg
tatggactactcaggggaaccttgagggctccwgctctagggtggatgatgtacaatgtt
ctcgtcagcaacgagaatgccattcaatctcagtacaaatctcacgtctatgcagatccy
gcaaatgtgaccccagaaattgtgcagagtagatacgcattaacaaagaagcctggagca
cggtatgtgcctgctgctttcttgactggtctcttggacccrgtccaatcccgmgaggag
tttctcgacatttttgcagccatg
>SRR7905862
aaacccacgacaccaacgaagaaagattattggcaatggagatatggtgataataccatc
aatgtttattgtgaggagtatgaaaagggggactcccagcccagtaagaatctccttatg
atgcccaccatttctgatgttagcacagtggaagaatggagtttagtggctaytgacctt
ttacagcgggatggtaatgtcaatttgcgggctgctttggttgactggcctggtctggga
aactctgataggccaaagttggagtataatgcagatgtcatggagaagttcctggcygac
ctagtcaactgtcctggtagccccattagtacttcag---agaatgatttggtggtcatt
ggtggtggacatgctgccacaat-------------------------------------
------------------------------------------------------------
--agcaattcgagctgtgatgaagggtctattgaagccatctgctatagtagcagtagct
ccaacttgggctggtcctcttccaattgtctttggacgagattccagtatggagagtagg
tatgggttactcaggggaaccttgagggctccagccctaggttggatgatgtacaatgtt
ctcgtcagcaacgagaatgctattcaatctcagtacaaatctcacgtctatgcagatcca
gcaaatgtgaccccagaaattgtgcagagcagatatgcattaacaaaaaagtctggagca
cggtatgtgcctgctgctttcttgactggtctcttggatccggtccaatcccgagaggag
tttctcgacatttttgcagccatg
>SRR8327214
aaacacacgacaccaaagaagaaagaatattggcaatggagatacggtgataatcccatc
aatgtttattatgaggagtatgaaaagggagactcccagcctagtaagaatctcctcatg
gtacccaccatttctgatgttagcacactggaagaatggagtttagtggctactgatctt
ttacaacgggatggtgatggcaatttgcgggctgctctggttgactggcctggtctagga
aactctgatcggccgaagttagattataatgcagatgtcatggagaagttcctggttgac
ctaatcagctctcctggtagccccattagcacttca---gataatgatttggtggtcatt
ggtggtggacatgctgccacaat-------------------------------------
------------------------------------------------------------
--aacaattcragctgcaaagaagggtctagtgaagccatcagcaatcgtagcagtagct
cccacctgggctggtcctcttccaattgtctttggacgagattccaatatggagagtagg
tatggactactcaggggaaccttgagggctccagctctagggtggatgatgtacaatgtt
ctcgtcagcaacgagaatgccattcaatctcagtacaaatctcacgtctatgcagatccc
gcaaatgtgaccccagaaattgtgcagagtagatacgcattaacaaagaagcctggagca
cggtatgtgcctgctgctttcttgactggtctcttggacccagtccaatcccgagaggag
tttctcgaaatttttgcagccatg
