# Supplementary material for: Phylogenomics and classification of Cactaceae based on hundreds of nuclear genes
Source: Plant Syst Evol. 2025 Aug 11;311(5):28. doi: 10.1007/s00606-025-01948-z (PMC12339657; doi:10.1007/s00606-025-01948-z)
Supplement: Supplementary file 4 — Online Resource 4: Containing alignments and RAxML gene trees for all included loci and all phylogenetic datasets (ZIP 10372 KB) [file 606_2025_1948_MOESM4_ESM.zip › de Vos et al_ESM_4/ESM_data_alignments/QCP/5702_consensus.mafft.fasta]

>PAFTOL004547
gatgtgacctctttggccacaattccttcaaatatggaagtggaagcccaatttttagca
aaagaggatggaattgttgctggcatttcccttgctgaaatgatattccatgaggtggac
ccttccctaaaggtga--------------------------------------------
------------------------------------------------------------
----------------------ttgcatctttttcacttttc---ttccaggcaatggct
gatgctgcttatcctgctgttattttggagacaaggaagactgcaccaggtttacgcttg
gtggataagtgggc----------------------------------------------
-----------------------------------ggtcttgataggaggaggaaagaat
cacagactgggattgtttgacatggtgttgattaaagataatcatatatcaatagctgga
ggtgtgaccaaagccttgaaatctgcagaccaatatttgcagcaaaagggtcttcagatg
gaggttgagattgaaaccagaacccttgaggaaattaaagaagtgttggagtatgcatct
cagaataaatctttcttgacgcggattatgctagataacatggttgtgcc----------
--actacccaatggagatgttgatgtttctatgctcaaagaagctgttaacatggttgat
ggcagatttgagactgaggt------------------agct------------------
------------------------------------------------------------
------------------------------------------------------------
----------------------
>PAFTOL004551
gatgtgacctctttggccacaattccttcaaatatggaagtggaagcccamtttttagca
aaagaggatggaattgttgcaggyatttcccttgcggaaatggtattccatgaggtggac
ccctccctaaaggttgagtggttccagaaagatggggatcgtgttaagaagggactgaga
ttggggaaagtgtgtgg-------------------------------------------
-----------------------------------------------taatgcaatggct
gatgctgcttatcctgctctcattttggagacaaggaagactgctccgggtttacgcttg
gtggataagtgggcggtggatatctttctcctactgatcatatatgcactcatgtctcca
ttatgttgttgacattgagatgaattttgcctataggtcctgataggaggaggaaagaat
cacagactaggattgtttgacatggtgttgataaaagataatcacatatcaatagctgga
ggtgtgaccaaagccttgaaatctgcagatgagtatttgcagcaaaagggtcttmagatg
gaggttgagattgaaaccagaacccttgaggaaatcaaagaagtattggactatgcatct
cagaataaatctttcttgacgcggattatgctagataacatggttgtccc----------
--tctgccgaatggagatgttgatgtttctatgctcaaagaagctgttaacatgattgat
ggcagatttgaaactgagag------------------tggk------------------
-------------------------------------------------gcgttgacc--
-cattytgtgagagcactggacatctccctcaaaattgatacygagcttgsccttgaagt
gggragacgcacaaactgtgcc
>PAFTOL004552
gatgtgacgtctttggccacaattccttcaaatatggaagtggaagcccattttttagca
aaagaggatggaattgttgcaggcatttcccttgcagaaatgatattccatgaggtggac
ccttccatacaggtagagtggttccagaaagatggggatcgtgttaaaaaaggactgaga
ttggggaaagtgtatggtaatggctttatggaaggcctattaaaaagggtttttt---at
atggcat---------aaaaaatttcttgtattttctggcta---gataatgcaatggct
gacgctgcttatcctgctgttattttggagacaaggaagactgctccaggtttacgcctg
gtggataagtgggc----------------------------------------------
-----------------------------------agtcttgataggaggaggaaagaat
cacagactaggattgtttgacatggtgttgattaaagataatcacatatcaatagctgga
ggtgtgaccaaagccttgaaatctgcagacaaatatttgcagcaaaagggtctccagatg
gaggttgagatcgaaaccagaacccttgaggaaattaaagaagtattggagtatgcatct
caaactaaatctttcttgacgcggattatgctagataacatggttgtccc----------
--actacccaatggagatgttgatgtttctatgctcaaagaagccgttaacatgattgat
ggaagatttgagactgag------------------------------------------
------------------------------------------------------------
------------------------------------------------------------
----------------------
>PAFTOL004553
gatgtgacgtctttggccacaattccttcaaatatggaagtggaagcccaatttttagca
aaagaggatggaattgttgcaggcatttcccttgcagaaatgatattccatgaggtggac
ccttccctaaaggttgagtggttccagaaagatggggatcgtgttaccaaaggactgaga
ttgggcaaagtgtatgg-------------------------------------------
-----------------------------------------------tcaggcaatggct
gacgctgcttatcctgctgttattttggagacaaggaagactgctccaggtttacgcttg
gtggataagtgggc----------------------------------------------
-----------------------------------ggtcttgataggaggaggaaagaat
cacagactgggattgtttgacatggtgttgattaaagataatcacatatcaatagctgga
ggtgtgaccaaagccttgaaatctgcagaccaatatttgcagcaaaagggtctccagttg
gaggttgagattgaaaccagaacccttgaggaaattaaagaagtattggagtatgcatct
cagaataaatccttcttgacgcggattatgctagataacatggttgtgcc----------
--actacccaatggagatgttgatgtttccatgctcaaagaagctgttaacatgattgat
ggcagatttgagactgaggt------------------agct------------------
------------------------------------------------------------
------------------------------------------------------------
----------------------
>PAFTOL004554
gatgtgacgtctttggccacaattccttcaaatatggaagtrgaagcccattttttagca
aaagaggatggaattgttgcaggcatttcccttgcagaaatgatattccatgaggtggac
ccttccctacaggtagagtggttccagaaagatggggatcgtgttaaaaaaggactgaga
ttggggaaagtgtatggacatgcacatagtatagtactcgctgaaagggttttaa---ac
tgtggattat------taggccttgcaactttttcacttttc---tcccaggcaatggct
gacgctgcttatcctgctgttattttggagacaaggaagactgctccaggtttacgcctg
gtggataagtgggc----------------------------------------------
-----------------------------------agtcttgataggaggaggaaagaat
cacagactaggattgtttgacatggtgttgattaaagataatcacatatcaatagctgga
ggtgtgaccaaagccttgaaatctgcagaccaatatttgcagcaaaagggtckccagatg
gaggttgagatcgaaaccagaacccttgaggaaattaaagaagtattggagtatgcatct
cagactaaatctttcttgacgcggattatgctagataacatggttgtccc----------
--actacccaatggagatgttgatgtttctatgctcaaagaagccgttaacatgattgat
ggaagatttgagactgag------------------------------------------
------------------------------------------------------------
------------------------------------------------------------
----------------------
>PAFTOL004555
gatgtgacgtctttggccacaattccttcaaatatggaagtggaagcccaatttttagca
aaagaggatggaattgttgcaggcatttcccttgcagaaatgatattccatgaggtggac
ccttccctaaaggttgagtggttccagaaagatggggatcgtgttaacaaaggactgaga
ttggggaaagtgtatggtaatggattttatggatggcctattaaaagggtttttt---at
tattttattt------tattttattcatctttttcacttttc---ttccaggcratggct
gacgctgcttatcctgctgttattttggasacaaggaagactgctccaggtttacgcttg
gtggataagtgggc----------------------------------------------
-----------------------------------ggtcttgataggaggaggaaagaat
cacagactgggattgtttgacatggtgttgattaaagataatcacatatcaatagctgga
ggtgtgaccaaagccttgaaatctgcagaccagtatttgcagcaaaagggtcttcagatg
gaggttgagattgaaaccagaacccttgaggaaattaaagaagtgttggagtatgcatcc
cagaataaatcttgcttgacgckgattatgctagataacatggttgtgcc----------
--actacccaatggagatgttgatgtttctatgctcaaagaagctgttaacatggttgat
ggcagatttgagactgaggt------------------agct------------------
------------------------------------------------------------
------------------------------------------------------------
----------------------
>PAFTOL004556
gatgtgacgtcattggccacaattccttcaaatgtggaagtggaagcccaatttttagca
aaagaggatggaattattgcaggcatttcccttgcagaaatgatattccttgaggtggac
ccttccctaaaggttgagtggttgcagaaagatggggatcgtgttaacaaaggactgaga
ttggggaaagtgtatgg-------------------------------------------
-----------------------------------------------taatgcaatggct
gacgctgcttatcctgctgttattttggagacaaggaagactgctccaggtttacgcttg
gtggataagtgggcggtgtatatctttctcatactgatcgtatatgctctcatgtctcca
ttatgttgttgacattgaggtgaattttggctataggtcttgataggaggaggaaagaat
catagactaggattgtttgacatggtgttgattaaagataatcacatatcaatagctgga
ggtgtgaccgaagccttgaaatctgcagaccaatatttgcagcaaaagtctctccagatg
gaggttgagattgaaaccagaacccttgaggaaattaaagaagtattggagtatgcatct
cagaataaatctttcttgacgcggattatgctagataacatggttgtccc----------
--actacccaatggagatgttgatgtttctatgctcaaagaagctgttaacatgattgat
ggcagatttgagactgaggt------------------agct------------------
------------------------------------------------------------
------------------------------------------------------------
----------------------
>PAFTOL004560
gatgtgacgtctttggccacaattccttcaaatatggaagtggaagcccattttttagca
aaagaggatggaattgttgcaggcatttccctcgcagaaatgatattccwtgaggtggac
ccttccctacaggtagagtggttccagaaagatggggatcgtgttaacaaaggactgaga
ttggggaaagtgtatg--------------------------------------------
----------------------gtgcatctttttcacttttc---gcccaggcaatggcg
gacgctgcttatcctgctgttgttttggagacaaggaagactgctccaggtttacgcctg
gtggataagtgggc----------------------------------------------
-----------------------------------ggtcttgatrggaggaggaaagaat
cacagactaggactgtttgacatggtgttgattaaagataatcacatatcaatagctgga
ggtgtaaccaaagccttgaaatctgcagaccaatatttgcagcaaaagggtctccagatg
gaggttgagatcgaaaccagaactcttgaggaaattaaagaagtattggagtatgcatct
cagactaaatctttcttgacgcggattatgctagataacatggttgtccc----------
--actacctaatggagatgttgatgtttctatgctcaaagaagccgttaacatgattgat
ggaagatttgagactgag------------------------------------------
------------------------------------------------------------
------------------------------------------------------------
----------------------
>PAFTOL004561
gatgtgacgtctttggccacaattccttcaaatatggaagtggaagcccaatttttagca
aaagaggatggaattattgcaggtatttcccttgcagaaatggtattccatsaggtggac
ccgtccctaaaggttgagtggttccaaaaagatggggatcatgttgagaagggattgaga
ttggggaaagtgtatgg-------------------------------------------
-----------------------------------------------taatgcaatggct
gatgctgcttatcctgctctcattttggagacaaggaagactgctccgggtttacgcttg
gtggataagtgggcggtggatatctttctcctagtgatcatatatgctctcatgtctcca
ttatattgttgacattgagatgaattttgcccataggttctgataggaggaggaaagaat
cacagactaggattgtttgacatggtgttgattaaagataatcacatatcaatagctgga
ggtgtgaccaaagccttgaaatccgcagatgagtatttgcagcaaaagggtcttcagatg
gaggttgagattggaaccagaacccttgaggaaatcaaagaagtattggac---------
------------------------------------------------------------
------------------------------------------------------------
------------------------------------------------------------
------------------------------------------------------------
------------------------------------------------------------
----------------------
>PAFTOL004562
gatgtgacatctttggccacagttccttcaaatatggaagtggaagcccattttttagca
aaagaggatggaatcgttgcaggcatttcccttgcagaaatgatattccatgaggtggac
ccttccctacaggtagagtggttccagaaagatggggatcgtgttaacaaaggacaaaga
ttggggaaagtgtatgg-------------------------------------------
-----------------------------tttttcgcttttc---tcccaggcaatggct
gacgctgcttatcctgctgttatcttggagacaaggaagactgctccaggtttacgcctg
gtggataagtgggc----------------------------------------------
-----------------------------------ggtcttgataggaggaggaaagaat
cacagactaggattgtttgacatggtgttgattaaagataatcacatatcaatagctgga
ggtgtgaccaaagccttgaaatctgcmgaccaatatttgcagcaaaagggtctccacatg
gaggttgagatcgaaaccaggacccttgaggaaattaaagaagtattggagtatgcatct
cagactaaatctttcttgacccggattatgctagataacatggttgtccc----------
--actacccaatggagatgttgatgtctctatgctcaaagaagccgttaacatgattgat
ggaagatttgagactgag------------------------------------------
------------------------------------------------------------
------------------------------------------------------------
----------------------
>PAFTOL004563
gatgtgacgtctttggccacaattccttcaaatatggaagtggaagcccaatttttagca
aaagaggatggaattgttgcaggcatttcccttgcagaaatgatattccatgaggtggac
ccttccttaaaggtg---------------------------------------------
------------------------------------------------------------
------------------------gcatccttttcacttttc---tcccaggcaatggct
gacgctgcttatcctgctgttattttggagacaaggaagactgctccaggtttacgcttg
gtggataagtgggc----------------------------------------------
-----------------------------------ggtcttgataggaggaggaaagaat
cacagactaggattgtttgacatggtgttgattaaagataatcacatatcaatagctgga
ggtgtgaccaaagccttgaaatctgcagatcaatatttgcagcaaaagggtctccagatg
gaggttgagattgaaaccagaacccttgaggaaattaaagaagtattggagtatgcatct
cagaataaatctttcttgacgcggattatgctagataacatggttgtccc----------
--actacccaatggagatgttgatgtttctatgctcaaagaagctgtcracatgattgat
ggcagatttgagactgaggt------------------agct------------------
------------------------------------------------------------
------------------------------------------------------------
----------------------
>PAFTOL004564
------------------------------------------------------------
------------------------------------------------------------
------------------------------------------------------------
------------------------------------------------------------
------------------------------------------------------------
------------------------------------------------------cgcttg
gtggataagtgggc----------------------------------------------
-----------------------------------ggtcctgataggaggaggaaagaat
cacagactaggattgtttgacatggtgttgataaaagataatcacatatcaatagctgga
ggtgtgaccaaagccttgaaatctgccgatgagtatttgcagcaaaagggtcttcagatg
gaggttgaggt---a---------------------------------------------
------------------------------------------------------------
------------------------------------------------------------
------------------------------------------------------------
------------------------------------------------------------
------------------------------------------------------------
----------------------
>PAFTOL004565
------------------------------------------------------------
------------------------------------------------------------
------------------------------------------------------------
------------------------------------------------------------
------------------------gcatctttttcacttttc---tcccaggcaatggct
gacgctgcttatcctgctgtgattttggagacaaggaagactgctccaggtttacgcttg
gtggataagtgggc----------------------------------------------
-----------------------------------ggtcttgataggaggaggaaagaat
catagactaggattgtttgacatggtgttgattaaagataatcacatatcaatagctgga
ggtgtaaccaacgccttgaaatctgcagaccaatatttgcagcaaaagggtctccagatg
gaggttgagattgaaaccagaacccttgaggaaattaaagatgtattggagtatgcatct
cagaataaatctttcttgacgcggattatgctagataacatggttgtccc----------
--actacccaatggagatgttgatgtttctatgctcaaagaagccgttaacatgattgat
ggcagatttgagactgaggt------------------agct------------------
------------------------------------------------------------
------------------------------------------------------------
----------------------
>PAFTOL004566
gatgtgacctctttggccacaattccttcaaatatggaagtggaagcccaatttttagca
aaagaggatggaattgttgcaggtatttcccttgcagaaatggtattccatgaggtggat
ccgtccctaaaggttgagtggttccagaaagatggggatcgtgttaagaagggactgaga
ttggggaaagtgtatgg-------------------------------------------
--------------------------------------tttc---tcccaggcaatggct
gatgctgcttatcctgctctcattttggagacaaggaagactgccccaggtttacgcttg
gtggataagtgggc----------------------------------------------
-----------------------------------ggtcctgataggaggaggaaagaat
cacagactaggattgtttgacatggtgttgataaaagataatcacatatcaatagctgga
ggtgtgaccaaagccttgaaatctgcagatgagtatttgcagcaaaagggtcttcagatg
gaagttgagattgaaaccagaacccttgaggaaatcaaagaagtattggattatgcatct
aagaataaatctttcttgacgcggattatgctagataacatggttgtccc----------
--tctgcccaatggagacgttgatgtttctatgctcaaagaagctgttaacatgattgat
ggaagatttgaaactgaggt------------------agct------------------
------------------------------------------------------------
------------------------------------------------------------
----------------------
>PAFTOL004567
gatgtgacgtcttttgccacaattccttcaaatatggaagtggaagcccattttttggca
aaagaggatggaattgttgcaggcatttccctagcagaaatgatattccatgaggtggac
ccttccccaaaggttgagtggttccagaaagatggggatcgtgttaacaaaggactgaca
ttggggaaagtgcatggatgtgcacatagtatagtacttgctga---tgttcttt---tt
gtcttccttg------ttttcttgttttttttgggggttttc---tcccaggctatggct
gacgctgcttatcctgctgttattttggaaacaaggaagactgctccaggtttacgcttg
gtggataagtgggc----------------------------------------------
-----------------------------------ggtcttgataggaggaggaaagaat
cacagactaggattgtttgacatggtgttgatcaaagataatcacatatcaatagctgga
ggtgtgaccaaagccttgaaatctgcagaccaatatttgcagcaaaagggcctccagatg
gaggttgagattgaaaccagaacccttgaggaaattaaagaagtattggagtatgcatct
cagaataaatctttcttgacgcggattatgctagataacatggttgtccc----------
--actacccaatggagaagttgatgtttctatgctcaaagaagccgttaacatgattgat
ggaagatttgagactgaggt------------------agct------------------
------------------------------------------------------------
------------------------------------------------------------
----------------------
>PAFTOL004568
gatgtgacgtctttggccacaattccttcaaatatggaagtggaagcccaatttttagca
aaagaggatggaactgttgcaggcatttcccttgcagaaatgatattccatgaggtggac
ccttccctaaaggtagagtggttccaaaaagatggggatcatgtcaagaaaggactgaga
ttggggaaagtgtatggtaatggattttatggaggcctattaaaaagggttttta---tt
attttattttttt---attttatggcataaaaacagtgtata---atagctgcaatggct
gakgctgccwatcctgctgttattttggagacaaggaagactgctccaggtttacgcttg
gtggataagtgggc----------------------------------------------
-----------------------------------ggtcttgataggaggaggaaagaat
cacagactaggattgtttgacatggtgttgattaaagataatcacatatcaatagctgga
tgtgtgaccaaagccctgaaatctgcagatcaatatttgcagcaaaagggtctccagatg
gaggttgagattgaaaccagaacccttgaggaaattaaagaagtattggagtatgcatct
cagaataaatcattcttgacacggattatgctagataacatggtcgtccc----------
--actacccaatggagatgttgatgtttctatgctcaragaagctgttaacatgattgat
ggcagatttgagactgaggt------------------agct------------------
------------------------------------------------------------
------------------------------------------------------------
----------------------
>PAFTOL004571
gatgtgacctctttggccacaattccttcaaatatggaagtggaagcccaatttttagca
aaagaggatggaattattgcaggtatttcccttgcggaaatggtattccatgaggtggac
ccgtccctaaaggttgagtggttccagaaagatggggatcgtgttaagaagggactgaga
ttggggaaagtgtgtggacgggcccatagtatagtacttgctgag---------------
------------------------------------------------caggcaatggct
gatgctgcttatcctgctcacattttggagacaaggaagactgctccaggtttacgcttg
gtggataagtgggc----------------------------------------------
-----------------------------------ggtcctgataggaggaggaaagaat
cacagactaggattgtttgacatggtgttgataaaagataatcacatatcaatagctgga
ggtgtgaccaaagccttgaaatctgcagatgagtatttgcagcaaaagggtcttcagatg
gaggttgaggt---aaktggtgcgttkacccattctgtgaragcactggac-atctccct
caaaattgat--------------------------------------------------
------------------------------------------------------------
------------------------------------------------------------
------------------------------------------------------------
----------------------------------------accgagctygcccttgaagt
ggggagacrcacaaaccgtgcc
>PAFTOL004572
gatgtgacgtctttggccacaattccttcaaatgtggaagtggaagcccaatttttagca
aaagaggatggaattgttgcaggcatttcccttgcrgaaatgatattccatgaggttgac
ccttccctaaaggttgagtggttccagaaagatggggatcgtgttaacaaaggactgaga
ttggggaaagtgtatggacgtgcacatagtatagtacttgctgaaagggttgctc---tg
aattttatgc------aacggatgagtggaattgcgactctc---wcccaggcaatggcy
gacgctgcttatcctgctgttattttggagacaaggaagactgctccaggtttacgcttg
gtggataagtgggc----------------------------------------------
-----------------------------------ggtcttgataggaggaggaaagaat
catagactaggattgtttgacatggtgttgattaaagataatcacatatcmatagctgga
ggtgtgaccaaagccttgaaatctgcagaccaatatttgcagcaaaagggtctccagatg
gaggttgagattgaaaccagaacccttgaggaaattaaagaagtattggagtatgcatct
cagaataaatctttcttgacgcggattatgttagataacatggttgtccc----------
--actacccaatggagatgttgatgtttctatgctcaaggaagccgttaatatgattgat
ggcagatttgagactgaggt------------------agct------------------
------------------------------------------------------------
------------------------------------------------------------
----------------------
>PAFTOL004573
gatgtgacgtctttggccacaattccttcaaatgtggaagtggaagcccaatttttrgca
aaagaggatggmattgttgcaggcatttcccttgcagaaatgatattccatgaggtggac
ccttccctaaaggttragtggttccaraaagatggggatcgtgttaacaaaggactgaga
ttggggaaagtatatg--------------------------------------------
----------------------gtgcatctttttcacttttg---tcccaggcaatggct
gacgctgcttaycctgctgttattttggagacaaggaagactgctccaggtttacgcttg
gtggataagtgggc----------------------------------------------
-----------------------------------ggtcttgataggaggaggaaagaat
catagactaggwttgtttgacatggtgttgattaaagataatcacatatcaatagctgga
ggtgtgaccaaagccttgaaatctgcagaccaatatttgcagcaaaayggtctccagatg
gaggttgagattgaaacccgaacccttgaggaaattaaagaagtattggagtatgcatct
cagaataaatctttcttgacgcggattatgctagataacatggttgtccc----------
--actacccaatggagatgttgatgtttctatgctcaaagaagctgttaacatgattgat
ggcagatttgagactgaggt------------------agcttctaaaacta-gc-----
------------------------------------------------------------
------------------------------------------------------------
----------------------
>PAFTOL004574
gatgtgacgtctttggccacaattccttcaaatatggaagtggaagcacaatttttagca
aaagaggatggaattgttgcaggcgtttcccttgcagaaatgatattccatgaggtggac
ccttccctaaaggttgagtggttccagaaagatggggatcgtgttaacaaaggactgaga
ttggggaaagtgtatgg-------------------------------------------
-----------------------------------------------tcaggcaatggct
gacgctgcttatcctgctgttattttggagacaaggaagactgctccaggtttacgcttg
gtggataagtgggc----------------------------------------------
-----------------------------------ggtcttgataggaggaggaaggaat
cacagactgggattgtttgacatggtgttgattaaagataatcacatatcaatagctgga
ggtgtgaccaaagccttgaaatctgcagaccaatatttgcagcaaaagggtcttcagatg
gaggttgagrttgaaaccagaacccttgaggaaattaaagaagtattggagtatgcatct
cagaataaatctttcttgacacggattatgctagataacatggttgtgcc----------
--actacccaatggagatgttgatgtttctatgctcaaagaagctgttaacatgattgat
gcaagatttgagactgaggt------------------agct------------------
------------------------------------------------------------
------------------------------------------------------------
----------------------
>PAFTOL004577
gatgtgacgtctttggccacaattccttcaaatatggaagtggaagcccattttttagca
aaagaggatggaattgttgcaggcatttcccttgcagaaatgatattccatgaggtggac
ccttccctacaggtagagtggttccagaaagatggggatcgtgttaacaaaggactgaga
ttggggaaagtgtatggtaatggatttcatggaaggcctattaaaaagggttttt---ta
tatgtcgagt------ctagggtgctatttgttctttctgtc---ttccttgttttcttg
tttctttttttgggggckgttgttttggagacaaggaagactgctccaggtttacgcctg
gtggataagtgggc----------------------------------------------
-----------------------------------ggtcttgataggaggaggaaagaat
cacagactaggactgtttgacatggtgttgattaaagataatcacatatcaatagctgga
ggtgtgaccaaagccttgaaatctgcagaccaatatttgcagcaaaagggtctccagatg
gaggttgagattgaaaccagaactcttgaggaaattaaagaagtattggagtatgcatct
cagactaaatctttcttgacgcggattatgctagataacatggttgtccc----------
--actacctaatggagatgttgatgtttctatgctcaaagaagccgttaacatgattgat
ggaagatttgagactgag------------------------------------------
------------------------------------------------------------
------------------------------------------------------------
----------------------
>PAFTOL004578
gatgtgacgtctttggccacaattccttcaaatgtggaagtggaagcccaatttttagca
aaagaggaaggaattgttgcaggcatttcccttgcagaaatgatattccatgaggtggac
ccttccctgaaggttgagtggttccagaaagatggggactgggttaacaaaggactgcga
ttggggaaagtgtatgg-------------------------------------------
-----------------------------------------------taakgcaatggct
gacgctgcttatcctgctgttattttggagacacggaagactgctccaggtttacgcttg
gtggataagtgggcggtgtatatctttctcctactgatcgtatatgctctcatgtctcca
ttatgttgttgacattgagatgaattttggctataggtcttgataggaggaggaaagaat
catagactgggattgtttgatatggtgttgattaaagataatcacatatcaatagctgga
ggtgtggccaaagccttgaaatctgcagaccaatatttgcagcagaagggtctccaggtg
gaggttgagattgaaaccagaacccttgaggaaatcaaagaagtattggagtatgcatct
cagaataaatctttcttgacgcggattatgctagataacatggttgtccc----------
--actacccaatggagatgttgatgtttctatgctcaaagaagctgttaatatgattgat
ggcagatttgagactgaggt------------------agctcctaaaacta-gctaaag
aatgatattatccggccctttccttacagttaccttctctgaaacaatcacatctgttgt
gcattccgtccaagcattggacatctccctcaaaattgataccgagcttgcccttgaagt
cgggagacgcacaaatcgtgcc
>PAFTOL004582
gatgtgacatctttggccacaattccttcaaatgtggaagtggaagcccaatttttagca
aaagaggatggaattgttgcaggcatttcccttgcagaaatgatattccatgaggtggac
ccttccctaaaggttgagtggttccagaaagatggggatcgtgttaacaaaggactgaga
ttggggaaagtgtatgg-------------------------------------------
-----------------------------------------------taatgcaatggct
gacgctgcttatcctgctgttattttggagacaaggaagactgctccaggtttacgcttg
gtggataagtgggcggtgtatatctttctcctactgatcgtatatgctctcatgtctcca
ttatgttgttgacattgagatgaattttggctataggtcttgataggaggaggaaagaat
catagactaggattgtttgacatggtgttgattaaagataatcacatatcaatagctgga
ggtgtgaccaaagccttgaaatctgcagaccaatatttgcagcaaaagggtctccagatg
gaggttgagattgaaaccagaacccttgaggaaattaaagaagtattggagtatgcatct
cagaataaatctttcttgacgcggattatgctagataacatggttgtccc----------
--actacccaatggagatgttgatgtttctatgctcaaagaagctgttaacatgattgat
ggcagatttgagactgaggt------------------agctcctaaaacta-gctaagg
aatgatattatctgggcctttccttacagttaccttctatgaaacaatcacatctgtttt
gcattccgtccagctgattactggatagttatarattgataccgagcttgcccttgaagt
ggggagacgcacaaatcgtgcc
>PAFTOL004583
gatgtgacgtctttggccacaattccttcaaatatggaagtggaagcccaatttttagca
aaagaggatggaattgttgcaggcatttccgttgcagaaatgatattccatgaggtggrc
ccttccctaaaggttgagtggttccagaaagatggggatcgtgttaacaaaggactgaga
ttgggcaaagtgtacgg-------------------------------------------
-----------------------------------------------ycaggcaatggct
gacgctgcttatcctgctgttattttggagacaaggaagactgctccaggtttacgcttg
gtggataagtgggc----------------------------------------------
-----------------------------------ggtcttgatwggaggaggaaagaat
cacagattgggattgtttgacatggtgttgattaaagataatcacatatcaatagctgga
ggtgtgaccaaagccttgaaatctgcagaccaatatttgcagcaaaagggtctccagatg
gaggttgagattgaaaccagaacccttgaggaaattaaagaagtattggagtatgcatct
cagaataaatctttcttgacgcggattatgctagataacatggttgtgcc----------
--actacccaatggagatgttgatgtttctatgctcaaagaagctgttaacatgattgat
ggcagatttgagactgaggt------------------agct------------------
------------------------------------------------------------
------------------------------------------------------------
----------------------
>PAFTOL004584
gatgtgacgtctttggccacagttccttcaaatatggaagtggaagcccattttttagca
aaagaggatggaattgttgcaggcatttcccttgcagaaatgatattccatgaggtggac
ccttccctacaggtagagtggttccagaaagatggggatcgtgttaacaaaggactaaga
ttggggaaagtgtatggacgtgcacatagtatagtactcgctgaaagggttgctc---tg
aattttatgc------aacggagtgcatttttttcgcttttc---tcccaggcaatggct
gacgctgcttatcctgctgttatcttggagacaaggaagactgctccaggtttacgcctg
gtggataagtgggc----------------------------------------------
-----------------------------------ggtcttgataggaggaggaaagaat
cacagactaggattgtttgacatggtgttgattaaagataatcacatatcaatagctgga
ggtgtgaccaaagccttgaaatctgcagaccaatatttgcagcaaaagggtctccagatg
gaggttgagrtcgaaaccagaacccttgaggaaattaaagaagtattggagtatgcatct
cagactaaatctttcttgacacggattatgctagataacatggttgtccc----------
--actacccaatggagatgttgatgtttctatgctcacagaagccgttaacatgattgat
ggaagatttgagactgag------------------------------------------
------------------------------------------------------------
------------------------------------------------------------
----------------------
>PAFTOL004585
gatgtgacctctttggccacaattccttcaaatatggaagtggaagcccaatttttagca
aaagaggatggaattgttgctggtatttcccttgcagaaatggtattccatgaggtggac
ccgtccctaaaggttgagtggttccagaaagatggggatcatgttaagaagggattgaga
ttggggaaagtgtatggacgggcccatagtatagtacttgctgaaagggttgttc---tc
aattttatgc------aacgtctccgcatattttcacttttc---tcccaggcaatggct
gatgctgcttatcctgctctcattttggagacaaggaagactgctccaggtttacgcttg
gtggataagtgggc----------------------------------------------
-----------------------------------ggtcctgataggaggaggaaagaat
cacagactaggattgtttgacatggtgttgataaaagataatcacatatcaatagctgga
ggtgtgaccaaagccttgaaatctgcagatgagtatttgcagcgaaagggccttgagatg
gaagttgagattgaaaccagaacccttgaggaatgcatgttcatcatggatagtggtgcg
ttgacccattctgtgagagcactggacatctccctcaaaattgataccga----------
--gctcgcccttgaag--------------------------------------------
------------------------------------------------------------
------------------------------------------------------------
-----------------------------------------------------------t
ggggagacgcacaaaccgtgcc
>PAFTOL004587
gatgtgacgtctttggccacaattccttcaaatatggaagtggaagcccaatttttagca
aaagaggatggaattgttgcaggcgtttcccttgcagaaatgatattccatgaggtggac
ccttccttaaaggttgagtggttccagaaagatggggatcgtgttaacaaaggactgaga
ttggggaaagtgtatggacgtgcacatagtatagtacttgctggggggagtgtat---aa
gacttggtgttcggaaataaaatttttgacttgattactttc---taggaagaartggct
gacgctgcttatcctgctgttattttggagacaaggaagactgctccaggtttacgcttg
gtggataagtgggc----------------------------------------------
-----------------------------------ggtcttgataggaggaggaaagaat
cacagactgggactgtttgacatggtgttgattaaagataatcacatatcaatagctgga
ggtgtgaccaaagccttgaaatctgcagaccaatatttgcagcaaaagggtcttcagatg
gaggttgagattgaaaccagaacccttgaggaaattaaagaagtattggagtatgcatct
cagaatatgtctttcttggcacggattatgctagataacatggttgtgcc----------
--actacccaatggagatgttgatgtttctatgctcaaagaagctgttaacatgattgat
ggcagatttgagactgagatca----------------agca---aaaatcgcacttact
agttctaaatcacctcaacttgttgacactgctcttgttttgcagcggtgcattgact--
-cactctgtgagagcattggacatctccctcaaaattgataccgagctcgcccttgaagt
ggggagacgcacaaatcgtgcc
>PAFTOL004590
gatgtgacgtctttggccacaattccttcaaatatggaagtggaagcccattttttagca
aaagaggatggaattgttgcaggcatttcccttgcagaaatgatattccatgaggtggac
ccttccctacaggtrgagtggtyccagaaagatggggatcrtgttaaaaaaggactgaga
ttggggaaagtgtatggtaatggctttatggaaggcctattaaaaagggtttttt---at
atggcataaa------aaatttctkcatctttttcacttttc---tcccaggcaatggct
gacgctgcttatcctgctgttattttggagacaaggaagactgctccaggtttacgcctg
gtggataagtgggc----------------------------------------------
-----------------------------------agtcttgataggaggaggaaagaat
cacagactaggattgtttgacatggtgttgattaaagataatcacatatcaatagctgga
ggtgtgaccaaagccttgaaatctgcagaccaatatttgcagcaaaagggtctccagatg
gaggttgagatcgaaaccagaacccttgaggaaattaaagaagtattggagtatgcatct
cagactaaatctttcttgacgcggattatgctggataacatggttgtccc----------
--actacccaatggagatgttgatgtttctatgctcaaagaagccgttaacatgattgat
ggaagatttgagactgag------------------------------------------
------------------------------------------------------------
------------------------------------------------------------
----------------------
>PAFTOL004591
gatgtgacgtcyttggccacaattccttcaaatatggaagtggaagcccattttttagca
aaagaggatggaattgttgcaggcatttcccttgcagaaatgatattccatgaggtggac
ccttccctacaggtagagtggttccagaaagatggggatcgtgttaaaaaaggactgaga
ttggggaaagtgtatggacatgcacatagtatagtactsgctgaaagggttgctc---tg
aattttatgc------aacggatgagtggaattgcgactctctttctttttgcaatggct
gacgctgcttatcctgctgttattttggagacaaggaagactgctccaggtttacgcctg
gtggataagtgggc----------------------------------------------
-----------------------------------agtmttgataggaggaggaaagaat
cacagactaggattgtttgacatggtgttgattaaagataatcacatatcaatagctgga
ggtgtgaccaaagccttgaaatctgcagaccaatatttgcagcaaaagggtctccagatg
gaggttgagatcgaaaccagaacccttgaggaaattaaagaagtattggagtatgcatct
cagactaaatctttcttgacgcggattatgctrgataacatggttgtccc----------
--actacccaatggagatgttgatgtttctatgctcaaagaagccgttaacatgattgat
ggaagatttgagactgag------------------------------------------
------------------------------------------------------------
------------------------------------------------------------
----------------------
>PAFTOL004593
gatgtgacgtctttggccacaattccttcaaatatggaagtggaagcccaatttttagca
aaagaggttggaattgttgcaggcatttcccttgcagaaatgatactccatgaggtggac
ccttccctaaaggttgagtggttcctgaaagatggggatcatgtcaacaaaggactgaga
ttggggaaagtgtatggtaatggattttatggaggcctattaaaaagggtttttt---at
tattttattt------tattttattcatccttttcacttttc---tcccaggcaatggct
gatgctgcctatcctgctgttattatggagacaaggaagactgctccaggtttacgcttg
gtggataagtgggm----------------------------------------------
-----------------------------------ggtcttgataggaggaggaaagaat
cacagactaggattgtttgacatggtgttgattaaagataatcacatatcaatagctgga
ggtgtgaccaaagcattgaaatctgcagaccaatatttgcagcaaaagggtctccagatg
gaggttgagattgaaaccagaacccttgaggaaattaaagaagtattggagtatgcatct
cagaataaatctttcttgacgcggattatgctagataacatggttgtccc----------
--actacccaatggagatgttgatgtttctatgctgaaagaagctgttaacatgattgat
ggcagattcaagactgaggt------------------agct------------------
------------------------------------------------------------
------------------------------------------------------------
----------------------
>PAFTOL004594
gatgtgacgtctttggccacaattccttcaaatatggaagtggaagcccattttttagca
aaagaggatggaattgttgcaggcatttcccttgcagaaatgatattccatgaggtggac
ccttccctacaggtagaatggttccagaaagatggggatcgtgttaaaaaaggactgaga
ttggggaaagtgtatggtaatggctttatggaaggcctattaaaaagggtttttt---at
atggcat---------aaaaaatttcttgtattttctggcta---gataatgcaatggct
gacgctgcttatcctgctgttattttggagacaaggaagactgctccaggtttacgcctg
gtggataagtgggc----------------------------------------------
-----------------------------------agtcttgataggaggaggaaagaat
cacagactaggattgtttgacatggtgttgattaaagataatcacatatcaatagctgga
ggtgtgaccaaagccttgaaatctgcagaccaatatttgcagcaaaagggtctccagacg
gaggttgagatcgaaaccagaacccttgaggaaattaaagaagtattggagtatgcatct
cagactaaatctttcttgacgcggattatgctagataacatggttgtccc----------
--actacccaatggagatgttgatgtttctatgctcaaagaagccgttaacatgattgat
ggaagatttgagactgaggt------------------atgtcctaaaacta-gcttagg
aatgata-----------------------------------------------------
------------------------------------------------------------
----------------------
>PAFTOL004596
gatgtgacgtctttggccacaattccttcaaatgtggaagtggaagcccaatttttagca
aaagaggatggaattgttgcaggcatttcccttgcagaaatgatattccatgaggtggac
ccttccctaaaggttgagtggttccagaaagatggggaccgtgttaacaaaggactgaga
ttggggaaagtgtattc-------------------------------------------
-----------------------------------------------cttggcaatggct
gacgctgcttatcctgctgttattttggagacaaggaagactgctccaggtttacgcttg
gtggataagtgggcggtgtatatctttctcctactgattgtatatgctctcatgtctcca
ttatgttgttgacattgagatgaattttggctataggtcttgataggaggaggaaagaat
catagactaggattgtttgacatggtgttgattaaagataatcacatatcaatagctgga
ggtgtgaccaaagccttgaaatctgcagaccaatatttgcagcaaaagggtctccagatg
gaggttgagattgaaaccagaacccttgaggaaattaaagaagtattggagtatgcatct
cagaataaatctttcttgacgcggattatgctagataacatggttgtccc----------
--actacccaatggagatgttgatgtttctatgctcaaagaagctgttaacatgattgat
ggcagatttgagactgagca------------------g------aaaccgc-actcact
acttctaaatcacctcaacttgttgacactgctcttgttttgcagcggtgcattgact--
-cattctgtgagagcattggacatctccctcaaaattgataccgagcttgcccttgaagt
ggggagacgcacaaatcgtgcc
>PAFTOL004597
gatgtgacatctttggccacaattccttcaaatatggaagtggaagcccaatttttagca
aaagaggatggacttgttgcaggcatttcccttgcagaaatgatattccatgaggtggac
ccttccctgaaggttgagtggttccagaaagatggggatcgtgttaacaaaggattgaga
ttggggaaagtgtatgg-------------------------------------------
-----------------------------------------------tcaggcaatggct
gatgctgcttatcctgctgttattttggagacaaggaagactgctccaggtttacgcttg
gtggataagtgggc----------------------------------------------
-----------------------------------ggtcttgataggaggaggaaagaat
cacagaatgggattgtttgacatggtgttgattaaagataatcacatatcaatagctgga
ggtgtgaccagagccttgaaatctgcagaccaatatttgcagcaaaagggtsttcagatg
gaggttgagattgaaaccagaacgcttgaggaaattaaagaagtgttggaatatgcatct
cagaataaatctttcttgactcggattatgctagataacatggttgtgcc----------
--actacccaatggagatgttgatgtttctatgctcaaagaagctgttaacatgattgat
ggcagatttgagactgaggt------------------agct------------------
------------------------------------------------------------
------------------------------------------------------------
----------------------
>PAFTOL004598
gatgtgacgtctttggccacaattccttcaaatatggaagtggaagcccattttttagca
aaagaggatggaattgttgcaggcatttcccttgcagaaatgatattccatgaggtggac
ccttccctacaggtagaatggttccagaaagatggggat---------------------
------------------------------------------------------------
------------------------gcatctttttcacttttc---tcccaggcaatggct
gacgctgcttatcctgctgttattttggagacaaggaagactgctccgggtttacgcctg
gtggataagtgggc----------------------------------------------
-----------------------------------agtcttgataggaggaggaaagaat
cacagactaggattgtttgacatggtgttgattaaagataatcacatatcaatagctgga
ggtgtgaccaaagccttgaaatctgcagaccaatatttgcagcaaaagggtctccagacg
gaggttgagrtcgaaaccagaacccttgaggaaattaaagaagtattggagtatgcatct
cagactaaatctttcttgacgcggattatgctagataacatggttgtccc----------
--actacccaatggagatgttgatgtttctatgctcaaagaagccgttaacatgattgat
ggaagatttgagactgag------------------------------------------
------------------------------------------------------------
------------------------------------------------------------
----------------------
>PAFTOL004599
gatgtgacgtctttggccacaattccttcaaatatggaagtggaagcccattttttagca
aaagaggatggtattgttgcaggcatttcccttgcagaaatgatattccatgaggtggac
ccttccctacaggtagagtggttccagaaagatggggatcgtgttaaaaaakgactgaga
ttggggaaagtgtatggacgtgcacatagtatagccggtgcttccctttgttttt---tt
aaactgtgga------ttattaggccwtctttttcacttttc---tcccaggcaatggct
gacgctgcttatcctgctgttattttggagacaaggaagactgctccaggtttacgcctg
gtggataagtgggc----------------------------------------------
-----------------------------------ggtcttgataggaggaggaaagaat
cacagacttggattgtttgacatggtgttgattaaagataatcacatatcaatagctgga
ggtgtgacgaaagccttgaaatctgcagaccaatatttgcagcaaaagggtctccagatg
gaggttgagatcgaaaccagaacccttgaggaaattaaagaagtattggagtatgcatct
cagactaaatctttcttgacgcggattatgctagataacatggttgtccc----------
--actacccaatggagatgttgatgtttctatgctcaaagaagccgttaacatgattgat
ggaagatttgagattgag------------------------------------------
------------------------------------------------------------
------------------------------------------------------------
----------------------
>PAFTOL004600
gatgtgacgtctttggccacaattccttcaaatatggaagtggaagcccattttttagca
aaagaggatggaattgttgcaggcatttcccttgcagaaatgatattccatgaggtggac
ccttccctacaggtagagtggttccagaaagatggggatcgtgttaaaaaaggactgaga
ttggggaaagtgtatggacatgcacatagtatagtactcgctgaaagggttgctc---tg
aattttatgc------aacggatgagtggaattgcgactctc---accmaggcaatggct
gacgctgcttatcctgctgttattttggacacaaggaagactgctccaggtttacgcctg
gtggataagtgggc----------------------------------------------
-----------------------------------agtcttgataggaggaggaaagaat
cacagactaggattgtttgacatggtgttgattaaagataatcacatatcaatagctgga
ggtgtgaccaaagccttgaaatctgcagaccaatatttgcagcaaaagggtctccagatg
gaggttgagrtcgaaaccagaacccttgaggaaattaaagaagtattggagtatgcatct
cagactaaatctttcttgacgtggattatgctagataacatggttgtccc----------
--actacccaatggagatgttgatgtttctatgctcaaagaagccgttaacatgattgat
ggaagatttgagactgagra------------------atcgc----------actcact
agttctaaatcacctcaacttgttgacactgctcttgttttgcagcggtgcattgact--
-cattctgtgagagcattggacatctccctcaaaattgataccgagctcgcccttgaagt
ggggagacgcacaaatcgtgcc
>PAFTOL004601
gatgtgacgtctttggccacaattccttcaaatatggaagtggaagcccaatttttagca
aaagaggatggaattgttgccggcatttcccttgcagaaatgatattccatgaggtggac
ccttccctaaaggttgagtggttccagaaagatggggatcgtgttaacaaaggactgaga
ttggggaaagtgtatggtaatggattttatggatggcctattaaaagggtttttt---at
tattttattt------tattttattcatctttttcacttttc---ttccaggcgatggct
gacgctgcttatcctgctgttattttggagacaaggaagactgctccaggtttacgcttg
gtggataagtgggc----------------------------------------------
-----------------------------------ggtcttgataggaggaggaaagaat
cacagactgggattgtttgacatggtgttgattaaagacaatcacatatcaatagctgga
ggtgtgaccaaagccttgaaatctgcagaccagtatttgcagcaaaagggtcttcagatg
gaggttgagattgaaaccagaacccttgaggaaattaaagaagtgttggagtatgcatcc
cagaataaatctttcttgacgcggattatgctagataacatggttgtgcc----------
--actacccaatggagatgttgatgtttctatgctcaaagaagctgttaacatggttgat
ggcagatttgagactgaggt------------------agct------------------
------------------------------------------------------------
------------------------------------------------------------
----------------------
>PAFTOL004603
gatgtgacgtctttggccacaattccttcaaatatggaagtggaagcccaatttttagca
aaggaggatggaattgttgcaggcatttcccttgcagaaatgatattccatgaggtggac
ccttccctaaaggttgagtggttccagaaagatggggatcatgtcaacaaaggactgaga
ttggggaaagtgtatg--------------------------------------------
----------------------gtgcatccttttcacttttc---tcccaggcaatggct
gatgctgcttatcctgctgttattttggagacaaggaagactgctccaggtttacgcttg
gtggataagtgggc----------------------------------------------
-----------------------------------ggtcttgataggaggaggaaagaat
cacagactaggattgtttgacatggtkttgattaaagataatcacatatcaatagctgga
ggtgtgaccaaagccttgaaatctgcagaccaatatttgcagcaaaagggtctccagatg
gaggttgagattgaaaccagaacccttgaggaaattgaagaagtattggagtatgcatct
cagaataaatctttcttgacacggattatgctagataacatggtcgtccc----------
--actacccaatggagatgttgatgtttctatgctcaaagaagctgttaacatgattgat
ggcagatttgagactgaggt------------------agct------------------
------------------------------------------------------------
------------------------------------------------------------
----------------------
>PAFTOL004605
gatgtgacgtctttagctacaattccttcaaatatggaagtggaagcccaattcttagca
aaagagaatggaattgttgcaggcatttcccttgcagaaatgatattccatgaggtggac
ccttccctaaaggttgagtggttccagaaagatggggatcgtgttaacaaaggactgaga
ttggggaaagtgtatgg-------------------------------------------
-----------------------------------------------tcaggcaatggct
gacgctgcttatcctgctgttattttggagacaaggaagactgctccaggtttacgcttg
gtggataagtgggc----------------------------------------------
-----------------------------------ggtcttgataggaggaggaaagaat
cacagactgggattgtttgacatggtgttgattaaagataatcacatatcaatagctgga
ggtgtgaccaaagccttgaaatctgcagaccaatatttgcagcaaaagggtcttcagatg
gaggttgagattgaaaccagaacccctgaggaaattaaagaagtgttggagtatgcatct
cagaataaatctttcttgacgcggattatgctagataacatggttgtgcc----------
--actacccaatggagatgttgatgtttctatgctcaaagaagctgttaacatggttgat
ggcagatttgagactgaggt------------------agct------------------
------------------------------------------------------------
------------------------------------------------------------
----------------------
>PAFTOL004608
gatgtgacatctttggccacaattccttcaaatgtggaagtggaagcccaatttttagca
aaagaggatggaattgtcgcaggcatttcccttgcagaaatgatattccatgaggtggac
ccttccctaaaggttgagtggttccagaaagatggggatcgtgttaacaaaggactgaga
ttggggaaagtgtatgg-------------------------------------------
-----------------------------------------------taatgcaatggct
gacgctgcttatcctgctgttattttggagacaaggaagactgctccaggtttacgcttg
gtggataagtgggcggtgtatatctttctcctactgatcgtatatgctctcatgtctcca
ttatgttgttgacattgagatgaattttggctataggtcttgataggaggaggaaagaat
catagactaggattgtttgacatggtgttgattaaagataatcacatatcaatagctgga
ggtgtgaccaaagccttgaaatctgcagaccaatatttgcagcaaaagggtctccagatg
gaggttgagattgaaaccagaacccttgaggaaattaaagaagtattggagtatgcatct
cagaataaatctttcttgacgcggattatgctagataacatggttgtccc----------
--actacccaatggagatgttgatgtttctatgctcaaagaagctgttaacatgattgat
ggcagatttgagactgagga------------------g------aaaccgc-actcact
acttctaaatcacctcaacttgttgacactgctcttgttttgcagcggtgcattgact--
-cattctgtgagagcactggacatctccctcaaaattgataccgagcttgccctggaagt
ggggagacgcacaaatcgtgcc
>PAFTOL004609
gatgtgacgtcattggccacaattccttcaaatatggaagtggaagcccaatttttagca
aaagaggatggaattgttgcaggcatttcccttgcagaaatgatattccatgaggtggac
ccttccctaaaggttragtggttccagaaagatggggatcgtgttaacaaaggactgaga
ttggggaaagtgtatggacatgcacatagtatagtactcgcagaaagggttgctc---tg
aattttatgc------aacggattgcatctttttcacttttc---tcccaggcaatggct
gaygctgcttatccttctgttattttggagacaaggaagactgctccaggtttacgtttg
gtggataagtgggc----------------------------------------------
-----------------------------------ggtcttgataggaggaggaaagaat
catagactaggattgtttgacatggtgttgattaaagataatcacatatcaatagctgga
ggtgtgaccgaagccttgaaatctgcagaccaatatttgcagcaaaagggtctccagatg
gaggttgagatcgaaaccagaacccttgaggaaattaaagaagtattggagtatgcatct
cagaataaatctttcttgacgcggattatgctagataacatggttgtccc----------
--attaccsaatggagatgttgatgtttctatgctcaaagaagctgttaacatgattgat
ggcagattygagactgaggt------------------agct------------------
------------------------------------------------------------
------------------------------------------------------------
----------------------
>PAFTOL004610
gatgtgacgtctttggccacaattccttcaaatatggaagtggaagcccaatttttagca
aaagaggatggaattattgcaggtatttcccttgcagaaatggtattccatgaggtggac
ccgtccctaaaggttgagtggttccaaaaagatggggatcatgttgagaagggattgaga
ttggggaaagtgtatggacgggcacatagtatagtacttgctgaaagggttgttc---tg
aattttatgc------aacgttctttttttttttttgggttt---ttgggggcaatggct
gatgctgcttatcctgctctcattttggagacaaggaagactgctcctggtttacgcttg
gtggataagtgggc----------------------------------------------
-----------------------------------ggttctgataggaggaggaaagaat
cacagactaggattgtttgacatggtgttgattaaagataatcacatatcaatagctgga
ggtgtgaccaargccttgaaatccacagatgagtatttgcagcaaaagggtcttcagatg
gaggttgagrttgaaaccagaacccttgaggaaatcaaagaagtattggactatgcatct
cagaataaatctttcttgacgcggattatgctagataacatggttgtccc----------
--tttgcccaatggagacattgatgtttctatgctcaaagaagctgttaacatgattgat
------------------------------------------------------------
------------------------------------------------------------
------------------------------------------------------------
----------------------
>PAFTOL004611
gatgtgacgtctttggccacaattccttcaaatatggaagtggaagcccaatttttagca
aaagaggatggaattattgcaggtatttcccttgcagaaatggtattccatgaggtggac
ccgtccctaaaggttgagtggttccaaaaagatggggatcatgttgagaagggattgaga
ttggggaaagtgtatggacggggacatagtatagtacttgctgaaagggttgtgt---t-
-----------------------------wtttgcacttttc---tcccaggcaatggct
gatgmtgcttatcctgctctcattttggagacaaggaagactgctccgggtttacgcttg
gtggataagtgggc----------------------------------------------
-----------------------------------ggttctgataggaggaggaaagaat
cacagactaggattgtttgacatggtgttgattaaagataatcacatatcaatagctgga
ggtgtgaccaaagccttgaaatcygcagatgagtatttgcagcaaaagggtcttcagatg
gaggttgagrttgaaaccagaacccttgaggaaatcaaagaagtattggactatgcatct
cagaataaatctttcttgacgagtggtgctttgacccattctgtgagagc----------
--actggacatctccctcaaaattgatactgagctcg-----------------------
------------------------------------------------------------
------------------------------------------------------------
--------------------------------------------------cccttgaagt
ggggagacgcacaaaccgtgcc
>PAFTOL004613
gatgtgacgtctttggccacaattccttcaaatatagaagtggaagcccattttttagca
aaagaggatggaattgttgcaggcatttcccttgcagaaatgatattccatgaggtggac
ccttccctacaggtagagtggttccagaaagatggggatcgtgttaacaaaggactgaga
ttggggaaagtgtatg--------------------------------------------
----------------------stgcatctttttcacttttc---tcccaggcaatggct
gacgctgcttatcctgctgttattttggagacaaggaagactgctccaggtttacgcctg
gtggataagtgggc----------------------------------------------
-----------------------------------ggtcttgataggaggaggaaagaat
cacagactaggattgtttgacatggtgttgattaaagataatcacatatcaatagctgga
ggtgtgaccaaagccttgaaatctgcagaccaatatttgcagcaaaagggtctccagatg
gaggttgagatcgaaaccagaacccttgaggaaattaaagaagtattggagtatgcatct
cagactaaatctttcttgacgcggattatgctagataacatggttgtccc----------
--actacccaatggagatgttgatgtttctatgctcaaagaagccgttaacatgattgat
ggaagatttgagactgag------------------------------------------
------------------------------------------------------------
------------------------------------------------------------
----------------------
>PAFTOL004617
gatgtgacgtctttggccacagttccttcaaatatggaagtggaagcccattttttagca
aaagaggatggaattgttgcaggcatttcccttgcagaaatgatattccatgaggtggac
ccttccctacaggtagagtggttccagaaagatggggatcgtgttaacaaaggactaaga
ttggggaaagtctatggacgtgcacatagtatagtactcgctgaaagggttgctc---tg
aattttatgc------aacggatgagtggaattgcgactctc---accaaggcaatggct
gacgctgcttatcctgctgttatcttggagacaaggaagactgctccaggtttacgcctg
gtggataagtgggc----------------------------------------------
-----------------------------------ggtcttgataggaggaggaaagaat
cacagactaggattgtttgacatggtrttgatcaaagataatcacatatcaatagctgga
ggtgtgaccaaagccttgaaatctgcagaccaatatttgcagcaaaagggtctccagatg
gaggttgagatcgaaaccagaacccttgaggaaattaaagaagtattggagtatgcatct
cagamtaaatctttcttgacacggattatgctagataacatggttgtccc----------
--actacccaatggagatgttgatgtttctatgctcaaagaagcygttaasatgattgat
gsaagatttgagactgag------------------------------------------
------------------------------------------------------------
------------------------------------------------------------
----------------------
>PAFTOL004618
gatgtgacgtcattggccacaattccttcaaatatggaagyggaagcccaatttttagca
aaagaggatggaattgttgcaggcatttcccttgcagaaatgatattccatgaggtggac
ccttccctaaaggttgagtggttccagaaagatggggaacgtgttaacaaaggactgaga
ttggggaaagtgtatgg-------------------------------------------
-----------------------------------------------taatgcaatggct
gacgctgcttatccttctgttattttggagacaaggaagactgctccaggtttacgcttg
gtggataagtgggcggtgtatatctttctcttactgatcgtatattctctcatgtctcca
ttatgttgttgactcrgagatgaattttggctataggtcttgataggaggaggaaagaat
catagactaggattgtttgacatggtgttgattaaagataatcacatatcaatagctgga
ggtgtgaccgaagccttgaaatctgcagaccaatatttgcagcaaaagggtctccagatg
gaggttgagattgaaaccagaacccttgaggaaattaaagaagtattggagtatgcatct
cagaataaatctttcttgacgcggattatgctagataacatggttgtccc----------
--actatccaatggagatgttgatgtttctatgctcaaagaagctgttaacatgattgat
ggcagattcgagactgagaa------------------accg---------c-actcact
acttctaaatcacctcaacttgttgacactgctcttgttttgcagcggtgcattgact--
-cattctgtgagagcattggacatctccctcaaaattgataccgagcttgcccttgaagt
gggaagacgcacaaatcgtgcc
>PAFTOL004619
gatgtgacgtctttggccacaattccttcgaatatggaagtggaagcccagtttttagct
aaagaggatggaattgtggcgggtatttcccttgcagaaatgatattccatgaggtggac
ccttccctagaggttgagtggttccagaaagatggggatcgtgttaacaaaggactgaga
ttggggaaagtgtatggtaatggattttatggaaggattatgaaaaaggtttttt---tt
ttttttc---------aaagaaaaaatttcctgaattttctg---tctagggcaatggct
gacgctgcttatcctgctgttattttggagacaaggaagactgctccaggtttacgcttg
gtggataaatgggc----------------------------------------------
-----------------------------------ggtcttgataggaggaggaaagaat
cacagactaggattgtttgacatggtgttgattaaagataatcacatatcaatagctgga
ggtgtgaccaaagccttgaaatctgcagaccaatatttgcagcaaaatggtctccagatg
gaggttgaggt---aagcggtgcattgactcattctgtgagagcactgga-catctccct
gaaaattgat--------------------------------------------------
------------------------------------------------------------
------------------------------------------------------------
------------------------------------------------------------
----------------------------------------accgagcttgcccttgaagt
ggggagacgcacaaatcgtgcc
>PAFTOL004620
gatgtgacgtctttggccacarttccttcaaatgtggaagtggaagcccaatttttagca
aaagaggatggaattgttgcaggcatttcccttgcagaaatgatattccatgaggtggac
ccytccctaaaggttgastggttccagaaagatggggatcgtgttaacaaaggrctgaga
ttggggaaagtgtatggtaatgcaatggctgacgctgcttatcctgctgttattt---tg
gagacaagga------agactgctccaggtttacgcttggtg---gataaggcaatggct
gaygctgcttatcctgctgttattttggagacaaggaagactgctccaggtttacgsttg
gtggataagtgggc----------------------------------------------
-----------------------------------ggtcttgataggmggaggaaagaat
catagactaggattgtttgacatggtgttgattaaagataatcacatatcaatagctgga
ggtgtgaccaaagccttgaaatctgcagaccaatatttgcagcaaaagggtctccagatg
gaggttgagattgaaaccagaacccttgaggaaattaaagaagtattggagtatgcatct
cagaataaatctttcttgacgcggattatgctagataacatggttgtccc----------
--actaccaaatggagatgttgatgtttctatgctcaaagaagccgttaacatgattgat
ggcagatttgagactgaggt------------------agct------------------
------------------------------------------------------------
------------------------------------------------------------
----------------------
>PAFTOL004623
gatgtgacgtctttggccacaattccttcaaatgtggaagtggaagcccaatttttagca
aaagaggatggaattgttgcaggcatttctcttgcagaaatgatattccatgaggtggac
ccttccctaaaggttgagtggttccagaaagatggggatcgtgttaacaaaggactgaga
ttggggaaagtgtatgg-------------------------------------------
-----------------------------------------------taakgcaatggct
gacgctgcttatcctgctgttattttggagacaaggaagactgctccaggtttacgtttg
gtggataagtgggcggtatatatctttctcctactgatcgtatatgctctcatgtctcca
tcatgttgttgacattgggatgaattttggctataggtcttgataggaggaggaaagaat
catagactaggattgtttgacatggtgttgattaaagataatcacatatcaatagctgga
ggtgtgaccaaagccttgaaatctgcagaccaatatttgcagcaaaagggtctccagatg
gaggttgagattgaaaccagaacccttgaggaaattgaagaagtattggagtatgcatct
cagaataaatctttcttgacgcggattatgctagataacatggttgtccc----------
--actacccaatggagatgttgatgtttctatgctcaaagaagccgttaacatgattaat
ggcagatttgagactgaggt------------------agct------------------
------------------------------------------------------------
------------------------------------------------------------
----------------------
>PAFTOL004624
gatgtgacgtctttggccacaattccttcaaatatggaagtggaagcccattttttagca
aaagaggatggaattgttgcaggcatttcccttgcagaaatgatattccatgaggtggac
ccttccctacaggtagagtggttccagaaagatggggatcgtgttaaaaaaggactgaga
ttggggaaagtgtatggtaatggctttatgcaaggcctattaaaaagggtttttt---at
atggcat---------aaaaaatttcttgtattttctggcta---gataatgcaatggct
gacgctgcttatcctgctgttattttggagacaaggaagactgctccaggtttacgcctg
gtggataagtgggc----------------------------------------------
-----------------------------------agtmttgataggaggaggaaagaat
cacagactaggattgtttgacatggtgttgattaaagataatcacatatcaatagctgga
ggtgtgaccaaagccttgaaatctgcagaccaatatttgcagcaaaagggtctccagatg
gaggttgagatcgaaaccagaacccttgaggaaattaaagaagtattggagtatgcatct
cagactaaatctttcttgacgcggattatgctagataacatggttgtccc----------
--actacccaatggagatgttgatgtttctatgctcaaagaagccgttaacatgattgat
ggaacatttgagactgagaa------------------atcgc----------actcact
agttctaaatcacctcaacttgttgacactgctcttgttttgcagcggtgcattgact--
-cattctgtgagagcattggacatctccctcaaaattgataccgagcttgcccttgaagt
ggggagacgcacaaatcgtgcc
>PAFTOL004625
gatgtgacatctttggccacaattccttcaaatatggaagtggaagcccattttttagca
aaagaggatggaattgttgcaggcatttcccttgcagaaatgatattccatgaggtggac
ccttccctacaggtagagtggttccagaaagatggggatctagttaacaaaggactgaga
ttggggaaagtgtatggacttgcacatagtatagtactcgctgaaagggttgctc---tg
aattttatgc------aacggatgagtggaattgcgactctc---accmaggcaatggct
gacgctgcttatcctgctgttgttttggagacaaggaagactgctccaggtttacgcctg
gtggataagtgggc----------------------------------------------
-----------------------------------ggtcttgataggaggaggaaagaat
cacagactaggactgtttgacatggtgttgattaaagataatcacatatcaatagctgga
ggtgtgaccaaagccttgaaatctgcagaccagtatttgcagcaaaagggtctccagatg
gaggttgagatcgaaaccagaactcttgaggaaattaaagaagtattggagtatgcatct
cagactaaatctttcttgacgcggattatgctagataacatggttgttcc----------
--actacctaatggagatgttgatgtttctatgctcaaagaagccgttaacatgattgat
ggaagatttgagactgag------------------------------------------
------------------------------------------------------------
------------------------------------------------------------
----------------------
>PAFTOL004626
gatgtgacgtctttagccacaattccttcaaatatggaagtggaagcccaattcttagca
aaagaggatggaattgttgcaggcatttcccttgcagaaattatattccatgaggtggac
ccttccctaaaggttgagtggttccagaaagatggggatcgtgttaacaaaggactgaga
ttggggaaagtgtatgg-------------------------------------------
-----------------------------------------------ycaggcgatggct
gacgctgcttatcctgctgttattttggagacaaggaagactgctccaggtttacgcttg
gtggataagtgggc----------------------------------------------
-----------------------------------ggtcttgataggaggaggaaagaat
cacagactgggattgtttgacatggtgttgattaaagataatcacatatcaatagctgga
ggtgtgaccaaagccttgaaatctgcagaccaatatttgcagcaaaagggtcttcagatg
gaggttgagattgaaaccagaacccttgaggaaattaaagaagtgttggagtatgcatct
cagaataaatctttcttgacgcggattatgctagataacatggttgtgcc----------
--actacccaatggagatgttgatgtttctatgctcaaagaagctgttaacatggttgat
ggcagatttgagactgaggt------------------agct------------------
------------------------------------------------------------
------------------------------------------------------------
----------------------
>PAFTOL004627
gatgtgacgtctttggccacaattccttcaaatgtkgaagtggaagcccaatttttggca
aaagaggatggaattgttgcaggcatttcccttgcagaaatgatattccatgaggtggac
ccttccctaaaggttgagtggttccagaaagatggggatcgtgttaacaaaggaccttga
tgactttctattttctc-------------------------------------------
-----------------------------------------------ccaggcaatggct
gacgctgcttatcctgctgttattttggagacaaggaagactgctccgggtttgcgcttg
gtggataagtgggcggtgtatatctttctcctactgatcgtatatgctctcatatctcca
ttatgttgttgacattgagatgaactttgggtataggtcttgataggaggaggaaagaat
catagactaggattgtttgacatggtgttgattaaagataatcacatatcaatagctgga
ggtgtgaccaaagccttgaaatctgcagaccaatatttgcagcaaaagggtctccagatg
gaggttgagattgaaaccagaacccttgaggaaattaaagaagtattggagtatgcatct
cagaataaatctttcttgacgcggattatgctagataacatggttgtccc----------
--actacccaatggagatgttgatgtttctatgctcaaagaagccgttaacatgattgat
ggcagatttgagactgaggt------------------agct------------------
------------------------------------------------------------
------------------------------------------------------------
----------------------
>PAFTOL004629
------------------------------------------------------------
------------------------------------------------------------
------------------------------------------------------------
------------------------------------------------------------
------------------------------ttttcacttttc---tcccaggcaatggct
gatgctgcttatcctgctgttattttggagacaaggaagactgctccaggtttacgcttg
gtggataagtgggc----------------------------------------------
-----------------------------------ggtcttgataggaggaggaaagaat
cacagactaggattgtttgacatggtgttgattaaagataatcacatatcaatagctgga
ggtgtgaccaaagccttgaaatctgcagaccaatatttgcagcaaaagggtctccaaatg
gaggttgagattgaaaccagaacccttgaggaaattaaagaagtattggagtatgcatct
cagaataaatctttcttgacgcggattatgctagataacatggttgtccc----------
--actacccaatggagatattgatgtttctatgctcaaagaagctgttaacatgattgat
ggcagatttgagactgagac------------------atcgc----------actcact
agttctaaatcacctcaacttgttgacactgctcttgttttgcagcggtgcattgact--
-cattctgtgagagcattggacatctccctcaaaattgatacggagctcgcccttgaagt
ggggagacgcacaaatcgtgcc
>PAFTOL004631
gatgtgacgtctttggctgcaattccttcaaatatggaagtggaagcccattttttagca
aaagaggatggaattgttgcaggcatttcccttgcagaaatgatattccatgaggtggac
ccttccctacaggtagagtggttccagaaagatggggatcgtgttaaaaaaggactgaga
ttggggaaagtgtatggtaatggctttatggaaggcctattaaaaagggtttttt---at
atggcataaa------aaatttcttcatctttttcacttttc---tcccaggcaatggct
gacgctgcttatcctgctgttattttggagacaaggaagactgctccaggtttacgcctg
gtggataagtgggc----------------------------------------------
-----------------------------------agtcttgataggaggaggaaagaat
cacagactaggattgtttgacatggtgttgattaaagataatcacatatcaatagctgga
ggtgtgaccaaagccttgaaatctgcggaccaatatttgcagcaaaagggtctccagatg
gaggttgagrtcgaaaccagaacccttgaggaaattaaagaagtattggagtatgcatct
cagactaaatctttcttgacgcggattatgctagataacatggttgtccc----------
--gctacccaatggagatgttgatgtttctatgctcaaagaagccgttaacatgattgat
ggaagatttgagactgag------------------------------------------
------------------------------------------------------------
------------------------------------------------------------
----------------------
>PAFTOL004632
gatgtgacgtctttggccacaattccttcaaatatggaagtggaagcccaatttttagca
aaagaggatggaattgttgcaggcatttcccttgcagaaatgatattccatgaggtggac
ccttccctaaaggttgagtggttccagaaagatggggatcgtrttaacaaaggactgaga
ttgggcaaagtgtacggatgtgcacatagtatagtccttgctgaaagcgttgctc---tg
aattttatgc------aaacttggtgcatcttttcacttttc---ttccaggcaatggct
gacgctgcttatcctgctgttattttggagacaaggaagactgctccaggtttacgcttg
gtggataagygggc----------------------------------------------
-----------------------------------ggtcttgataggaggaggaaagaat
cacagactgggattgtttgacatggtgttgattaaagataatcacatatcaatagctgga
ggtgtgaccaaagccttgaaatctgcagaccaatatttgcagcaaaagggtctccagatg
gaggttgagrttgaaaccagaacccttgaggaaattaaagaagtattggagtatgcatct
cagaataaatctttcttgacgcggattatgctagataacatggttgtgcc----------
--tctatccaatggagatgttgatgtttctatgctcaaagaagctgttaacatgattgat
ggcagatttgagactgagatca----------------agcag--aaaccgc-acctact
agttctaaatcacctcgacttgttgacactgctcttgttttgcagcggtgcattgact--
-cactctgtgagagcattggacatctccctcaaaattgataccgagcttgcccttgaagt
ggggagacgcacaaatcgtgcc
>PAFTOL004633
gatgtgacgtctttggccacaattccttcaaatatggaagtggaagcccattttttggca
aaagaggatggaawtgttgcaggcatttccctagcagaaatgatattccacgaggtggac
ccttccctaaaggttgagtggttccagaaagatggggatcgtgttaacaaaggactgaga
ttggggaaagtgtgtggatgtgcgcatagtatagtacttgc-------------------
-----------------------ygcgtctttttcacttttc---tcccaggcaatggct
gatgctgcttatcctgctgttattttggaaacaaggaagactgctccaggtttacgcttg
gtggataagtgggc----------------------------------------------
-----------------------------------ggtcttgataggaggaggaaagaat
cacagactagggttgtttgacatggtgttgattaaagataatcacatatcaatagctgga
ggtgtgaccaaagccttgaaatctgcagaccaatatttgcagcaaaagggtctccagatr
gaggttgagattgaaaccagaacccttgaggaaattaaagaartawtggagtatgcatct
cagaataaatctttcttgacgcggattatgctagataacatggttgtccc----------
--mctagccaatggagatgttgatgtttctatgctcaaagaagccgttaacatgattgat
ggaagatttgagactgaggt------------------agct------------------
------------------------------------------------------------
------------------------------------------------------------
----------------------
>PAFTOL004634
gatgtgacgtctttrgccacaattccttcaaatatggaagtggaagcccaatttttagca
aaagaggatggaactgttgcaggcatttcccttgcagaaatgatattccatgaggtggac
ccttcccttaaggttgagtggttccagaaagatggggatcatgtcaagaaaggactgaga
ttggggaaagtgtatggtaatggattttatggaggcctattaaaaagggttttta---tt
attttatttt------atttaggaacatccttttcacttttc---tcccaggcaatggct
gatgctgcttatcctgctsttattttggakacaaggaagactgctccaggtttacgcttg
gtggataagtgggc----------------------------------------------
-----------------------------------ggtcttgataggaggaggaaagaat
cacagactaggattgtttgacatggtgttgattaaagataatcacatatcaatagctgga
ggtgtraccaaagccttgaaatctgcagaccaatatttgcagcaaaagggtctccagatg
gaggttgagattgaaaccagaacccttgaggaaattaaagaagtattggagtatgcatct
cagaataaatcattcttgacgcggattatgctagataacatggtcgtccc----------
--actacccaatggagatgttgatgtttctatgctcaaagaagctgttaacatgattgat
ggcagatttgagactgaggt------------------agct------------------
------------------------------------------------------------
------------------------------------------------------------
----------------------
>PAFTOL004635
gatgtgacgtctttggccacaattccttcaaatatggaagtggaagcccagtttttagca
aaagaggatggaactgttgcaggcatttctcttgcagaaatgatattccatgaggtggac
ccttccctaaaggtgg--------------------------------------------
------------------------------------------------------------
-------------------------catccttttcactttgc---tcccaggcaatggct
gatgctgcttatcctgctgttattttggagacaaggaagactgctccaggtttacgcttk
gtggataagtgggc----------------------------------------------
-----------------------------------ggtcttgatagggggaggaaagaat
cacagactaggattgtttgacatggtgttgattaaagataatcacatatcaatagctgga
ggtgtgacaaaagccctgaaatctgcagaccaatatttgcagcaaaagggtctccagatg
gaggttgaggta------------------------------------------------
------------------------------------------------------------
------------------------------------------------------------
------------------------------------------------------------
------------------------------------------------------------
------------------------------------------------------------
----------------------
>PAFTOL004636
gatgtaacatctttggccacaattccttcaaatgtggaagtggaagcgcaatttttagca
aaagaggatggaattgttgcaggcatttcccttgcagaaatgatattccatgaggtggac
ccttccctaaaggt----------------------------------------------
------------------------------------------------------------
-----------------------------------------------scaggcaatggct
gacgctgcttatcctgctgttattttggagacaaggaagactgctcccggtttacgcttg
gtggataagtgggc----------------------------------------------
-----------------------------------ggtcttgataggaggaggaaagaat
catagactaggattgtttgacatggtgttgattaaagacaatcacatatcaatagctgga
ggtgtgaccaaagccttgaaatctgcagaccaatatctgcagcaaaagggtctccagatg
gaggttgagattgaaaccagaacccttgaggaaattaaagaagtattggagtatgcatct
cagaataaatctytcttgacacggattatgctagataacatggttgtccc----------
--actacccaatggagatgttgatgtttctatgctcaaagaagccgttaacatgattgat
ggcagatttgagactgaggt------------------agct------------------
------------------------------------------------------------
------------------------------------------------------------
----------------------
>PAFTOL004637
gatgtgacgtctttggccacaattccttcaaatatggaagtggaagcccaatttttagca
aaagaggatggaattgttgcaggtatttcccttgcagaaatgatattccatgaggtggac
ccttccctaaaggttgagtggttccagaaagatggggatcatgttaacaaaggactgaga
ttggggaaagtctatg--------------------------------------------
----------------------stgcatctttttcacttttc---tcccaggcaatggct
gacgctgcttatcctgctgttattttggagacaaggaagactgctccaggtttacgcttg
gtggataagtgggc----------------------------------------------
-----------------------------------ggtcttgataggaggaggaaagaat
cacagactaggattgtttgacatggtgttgattaaagataatcacatatcaatagctgga
ggtgtgaccaaagccttgaaatctgcggaccaatatttgcagcaaaagggtctccagatg
gaggttgagattgaaactagaacccttgaggaaattaaagaagtattggagtatgcatct
cagaataaatctttcttgacacggattatgctagataacatggttgtccc----------
--tctacccaatggagatgttgatgtttctatgctcaaagaagctgttaacatgattgat
ggcagatttgagactgag------------------------------------------
------------------------------------------------------------
------------------------------------------------------------
----------------------
>PAFTOL004638
gatgtgacgtctttggccacaattccttcaaatatggaagtggaagcccattttttagca
aaagaggatggaattgttgcaggcatttcccttgcagaaatgatattccatgaggtggac
ccttccctacaggtagagtggttccagaaagatggggatcgtgttaacaaaggactgaga
ttggggaaagtgtatgg-------------------------------------------
--------------------------------------------------kgcaatggct
gacgctgcttatcctgctgttgttttggagacaaggaagactgctccaggtttacgcctg
gtggataagtgggc----------------------------------------------
-----------------------------------ggtcttgataggaggaggaaagaat
cacagactaggactgtttgacatggtgttgattaaagataatcacatatcaatagctgga
ggtgtgaccaaagccttgaaatctgcagaccaatatttgcagcaaaagggtctccsgatg
gaggttgagatcgaaaccagaactcttgaggaaattaaagaagtattggagtatgcatct
cagactaaatctttcttgacacggattatgctagataacatggttgtccc----------
--actacctaatggagatgttgatgtttctatgctcaaagaagccgttaacatgattgat
ggaagatttgagactgag------------------------------------------
------------------------------------------------------------
------------------------------------------------------------
----------------------
>PAFTOL004639
gatgtgacgtctttagccacaattccttcaaatatggaagtggaagcccaattcttagca
aaagagaatggaattgttgcaggcatttcccttgcagaaatgatattccatgaggtggac
ccttccctaaaggttgagtggttccagaaagatggggatcgtgttaacaaaggactgaga
ttggggaaagtgtatggtaatggattttatggaaggcctattaaaaagggttttt---ta
tctttctagg------aagttaatttatccagttccmttttc---ttccaggcaatggct
gacgctgcttatcctgctgttattttggagacaaggaagactgctccaggtttacgcttg
gtggataagtgggc----------------------------------------------
-----------------------------------ggtcttgataggaggaggaaagaat
cacagactgggattgtttgacatggtgttgattaaagataatcacatatcaatagctgga
ggtgtgaccaaagccttgaaatctgcagaccaatatttgcagcaaaagggtcttcagatg
gaggttgagattgaaaccagaacccttgaggaaattaaagaagtgttggagtatgcatct
cagaataaatctttcttgacgcggattatgctagataacatggttgtgcc----------
--actacccaatggagatgttgatgtttctatgctcaaagaagctgttaacatggttgat
ggcagatttgagactgaggt------------------agct------------------
------------------------------------------------------------
------------------------------------------------------------
----------------------
>PAFTOL004640
gatgttacgtctttggccacaattccttcaaatatggaagtggaagcccaatttttagca
aaagaggatggaattgttgcaggcatttcccttgcagaaatgatattccatgaggtggac
ccttccctgaaggttgagtggttcctgaaagatggggatcgtgtcaacaaaggactgaga
ttggggaaagtgtatggtaatggattttatggaggcctattaaaaagggtttttt---at
tattttattt------tattgtattcatccttttcacttttc---tcccaggcaatggct
gacgctgccgatcctgctgttattttggacacaaggaagactgctccaggtttacgcttg
gtggataagtgggc----------------------------------------------
-----------------------------------ggtcttgataggaggaggaaagaat
cacagactaggattgtttgacatggtgttgattaaagataatcacatatcaatagctgga
ggtgtgaccaaagccttgaaatctgcagaccaatatttgcagcaaaaaggtctccagatg
gaggttgagattgaaaccagaacccttgaggaaattaaagaagtattggagtatgcatct
cagaataaatctttcttgacgctgattatgctagataacatggttgtccc----------
--actacccaatggagatgttgatgtttctatgctcaaagaagctgttaacatgattgat
ggcagatttgagactgaggt------------------agct------------------
------------------------------------------------------------
------------------------------------------------------------
----------------------
>PAFTOL004642
gatgtgacgtctttggccacaattcctttaaatatggaagtggaagcccattttttagca
aaagaggatggaattgttgcaggcatttcccttgcagaaatgatattccatgaggtggac
ccttccctacaggtagagtggttccagaaagatggggatcgtgttaacaaaggactgaga
ttggggaaagtgtatg--------------------------------------------
----------------------gtgcatctttttcacttttc---tcccaggcaatggct
gacgctgcttatcctgctgttattttggagacaaggaagactgctccaggtttacgcctg
gtggataagtgggc----------------------------------------------
-----------------------------------ggtcttgataggaggaggaaagaat
cacagactaggattgtttgacatggtgttgattaaagataatcacatatcaatagctgga
ggtgtgaccaaagccttgaaatctgcagaccaatatttgcagcaaaagggtctccagatg
gaggttgagatcgaaaccagaacccttgaggaaattaaagaagtattggagtatgcatct
cagactaaatctttcttgacgcggattatgctagataacatggttgtccc----------
--actacccaatggagatgttgatgtttctatgctcaaagaagccgttaacatgattgat
gcaagatttgagactgaggc------------------gtctggaaatgtta-cccttga
tacagtacaccaaattggacagactggagttacctatatttct-----------------
------------------------------------------------------------
----------------------
>PAFTOL004644
gatgtgacgtctttggccacaattccttcaaatatggaagtggaagcccaatttttagcr
aaagaggatggaattgttgcaggcatttcccttgcagaaatgatattccatgaggtggac
ccttccttaaaggttgagtggttccagaaagatggcgatygtgtcaacaaaggactgagc
ttggggaaagtttatggtaatggatttcatggaggcctattaaaaagggtttttt---at
tattggtttt------tattttatkcatcctttttacttttc---tcccaggcaatggct
gacgctgcttatcctgctgttattttggagacaaggaagactgctccaggtttacgcttg
gtggataagtgggc----------------------------------------------
-----------------------------------ggtcttgataggaggaggaaagaat
cacagactaggattgtttgacatggtgttgattaaagataatcacatatcaatagctgga
ggtgtgcccaaagccttgaaatctgcagaccaatatttgcagcaaaagggtctccygatg
gaggttgagrttgaaaccagaacccttgaggaaattaaagaagtattggagtatgcatct
cagaataaatctttcttgacgcggattatgctagataacatggttgtccc----------
--actacccaatggagatgttgatgtttctatgctcaaagaagctgttaacatgattgat
ggaagatttgagactgaggt------------------agct------------------
------------------------------------------------------------
------------------------------------------------------------
----------------------
>PAFTOL004646
gatgtgacgtctttggccacaattccttcaaatatggaaatggaagcccattttttagca
aaagaggatggaattgttgcaggcatttcccttgcagaaatgatattccatgaggtggac
ccttccctacaggtagagtggttccagaaagatggggatcctgttaaaaaaggactgaga
ttggggaaagtgtatggtaatggctttatggaaggcctattaaaaagggtttttt---at
atggcataaa------aaatttcttcatctttttcacttttc---tcccaggcaatggct
gacgctgcttatcctgctgttattttggagacaaggaagactgctccaggtttacgcctg
gtggataagtgggc----------------------------------------------
-----------------------------------agtcttgataggaggaggaaagaat
cacagactaggattgtttgacatggtgttgattaaagataatcacatatcaatagctgga
ggtgtgaccaaagccttgaaatttgcagaccaatatttgcagcaaaagggtctccagatg
gaggttgagatcgaaaccagaacccttgaggaaattaaagaagtattggagtatgcatct
cagactaaatctttcttgacgcggattatgctagataacatggttgtccc----------
--actacccaatggagatgttgatgtttctatgctcaaagaagccgttaacatgattgat
ggaagatttgagactgaggt------------------atgtcctaaaacta-gctaagk
agttctaaatcacctcaacttgttgacactgctcttgttttgcagcggtgcattgact--
-cattctgtgagagcattggacatctccctcaaaattgataccgagctcgcccttgaagt
ggggagacgcacaaatcgtgcc
>PAFTOL004647
gatgtgacgtcattggccacaattccttcaaatgtgaaagtggaagcccaatttttagca
aaagaggatggaattgttgcaggcatttcccttgcagaaatgatattccatgaggtggac
ccttccctaaaggttgagtggttccagaaagatggggatcgtgttaacaaaggac-----
ctgagaaaggagagtag-------------------------------------------
------------------------------------------------gaggcaatggct
gacgctgcttatcctgctgttattttggagacaaggaagactgctccaggtttacgtttg
gtggataagtgggc----------------------------------------------
-----------------------------------ggtcttgataggaggaggaaagaat
catagactaggattgtttgacatggtgttgattaaagataatcacatatcaatagctgga
ggtgtgaccgaagccttgaaatctgcagaccaatatttgcagcaaaaggctctccagatg
gaggttgagattgaaacyagaacccttgaggaaattaaagaagtrttggagtatgcatct
cagaataaatctttcttgacgcggattatgctagataacatggttgtccc----------
--actacccaatggagatgttgatgtttctatgctcaaagaagctgttaacatgattgat
ggcagatttgagactgagcaga----------------aaccgc---------actcact
acttctaaatcacctcaacttgttgacactgctcttgttttgcagcggtgcattgact--
-cattctgtgagagcattggacatctccctcaaaattgataccgagcttgcccttgaagt
ggggagacgcacaaatcgtgcc
>PAFTOL004648
gatgtgacgtctttggccacaattccttcaagtatggaagtggaagcccaatttttagca
aaagargatggaattgttggaggcatttcccttgcagaaatgatattccatgaggtggac
ccttccctaaaggttgagtggttccagaaagatggggatcgtgttaacaaaggactgaga
ttggggaaagtgtatgg-------------------------------------------
-----------------------------------------------ycaggcgatggct
gacgctgcttatcctgctgttattttggagacaaggaagactgctccaggtttacgcttg
gtggataagtgggc----------------------------------------------
-----------------------------------ggtcttgataggaggaggaaagaat
cacagactgggattgtttgacatggtgttgattaaagataatcayatatcaatagctgga
ggtgtgaccaaagccttgaaatctgcagaccagtatttgcagcaaaagggtcttcagatg
gaggttgagattgaaaccagaacccttgaggaaattaaagaagtgttggagtatgcatct
cagaataaatctttcttgacgcggattatgctagataacatggttgtgcc----------
--actacccaatggagatgtygatgtttctatgctcaaagaagctgttaacatggttgat
ggcagatttgagactgaggt------------------agct------------------
------------------------------------------------------------
------------------------------------------------------------
----------------------
>PAFTOL004649
gatgtgacgtcattggccacaattccttcaaatatggaagtggaagcccaatttttagca
aaagaggatggaattgttgcaggcatttcccttgcagaaatgatattccatgaggtggac
ccttccctaaaggttgagtggttccagaaagatggggatcatgttaacaaaggactgaga
ttggggaaagtgtatggtaatggattttgtggaagtattttattattttatttta---tt
ttattttatg------gcataaatttttttttgtattttttg---gctarggcaatggct
gacgctgcttatccttctgttattttggagacaaggaagactgctccaggtttacgcttg
gtggataagtgggc----------------------------------------------
-----------------------------------ggtcttgataggaggaggaaagaat
catagactaggattgtttgacatggtgttgattaaagataatcacatatcaatagctgga
ggtgtgaccgaagccttgaaatctgcagaccaatatttgcagcaaaagggtctccagatg
gaggttgagattgaaacaagaacccttgaggaaattaaagaagtattggagtatgcatct
cagaataaatctttcttgacgcggattatgctggataacatggttgtccc----------
--actacctagtggagatgttgatgtttctatgctcaaagaagctgttaacatgattgat
ggcagattcgagactgaggt------------------agct------------------
------------------------------------------------------------
------------------------------------------------------------
----------------------
>PAFTOL004652
gatgtgacgtctttggccacaattccttcaaatatggaagtggaagcccattttttagca
aaagaggatggaattgttgcaggcatttcccttgcagaaatgatattccatgaggtggac
ccttccctacaggtagagtggttccagaaagatggggatcgtgttaacaaaggactgaga
ttggggaaagtgtatggacttgcacatagtatagtactcactgaaagggttgttg---tt
ctttctgtct------tccttgtgggggctttttcacttttc---gcccaggcaatggct
gacgctgcttatcctgctgttgttttggagacaaggaagactgctccaggtttacgcctg
gtggataagtgggc----------------------------------------------
-----------------------------------ggtcttgataggaggaggaaagaat
cacagactaggactgtttgacatggtgttgattaaagataatcacatatcaatagctgga
ggtgtgaccaaagccttgaaatctgcagaccaatatttgcagcaaaagggtctccagatg
gaggttgagatcgaaaccagaactcttgaggaaattaaagaagtattggagtatgcatct
cagactaaatctttcttgacgcggattatgctagataacatggttgtccc----------
--actacctaatggagatgttgatgtttctatgctcaaagaagccgttaacatgattgat
ggaagatttgagactgag------------------------------------------
------------------------------------------------------------
------------------------------------------------------------
----------------------
>PAFTOL004653
gatgtgacgtctttggccacagttccttcaaatatggaagtggaagcccattttttagca
aaagaggatggaattgttgcaggcatttcccttgcagaaatgatcttccatgaggtggac
ccttccctacaggtagagtggttccagaaagatggggatcgtgttaacaaaggactaaga
ttggggaaagtgtatggacgtgcacatagtatagtactcgctgaaaggattgctc---tg
aattttatgc------agttcactgcatctttttcacttttc---tcccaggcaatggct
gacgctgcttatcctgctgttattttggagacaaggaagactgctccaggtttacgcctg
gtggataagtgggc----------------------------------------------
-----------------------------------ggtcttgataggaggaggaaagaat
cacagactaggattgtttgacatggtgttgattaaagataatcacatatcaatagctgga
ggtgtgaccaaagccttgaaatctgcagaccaatatttgcagcaaaagggtctccagatg
gaggttgagatcgaaaccagaacccttgaggaaattaaagaagtattggagtatgcatct
cagactaaatctttcttgacacggattatgctagataacatggttgtccc----------
--actacccaatggagatgttgatgtttctatgctcaaagaagccgttaacatgattgat
ggaagatttgagactgag------------------------------------------
------------------------------------------------------------
------------------------------------------------------------
----------------------
>PAFTOL004654
gatgtgacgtctttggccacaatkccttcaaatgtggaagtggaagcccaatttttagca
aaagaggatggaattgttgcwggcatttcccttgcagaaatgatattccatgaggtggac
ccttccctaaaggttgagtggttccataaagatggggatcgtgttaacaaaggactgatt
ct----------------------------------------------------------
-----------------------cgcatctttttcacttttc---tcccaggcaatggct
gacgctgcttatcctgctgttgttttggagacaaggaagactgctccaggtttacgcytg
gtggataagtgggc----------------------------------------------
-----------------------------------ggtcttgataggaggaggaaagaat
catagactaggattgtttgacatggtgttgattaaagataatcacatatcaatagctgga
ggtgtgaccaaagccttgaaatctgcagaccaatatttgcagcaaaagggtctccagatg
gaggttgagattgaaaccagaaccmttgaggaaattaaagaagtattggagtatgcatct
caraataaatctttcttgacgcggattatgctagataayatggttgtccc----------
--actacccaayggagatgytgatgtttctatgctcaaagaagctgttaasatgattgat
ggcaratttgagactgagtgcgggggggggggggggataccttcgatgacga-ggatatg
ggtaacaaa---------------aacgttcctcttgttttgcagcggtgcattgact--
-cattctgtgagagcattagacatctccctcaaaattgatgccgagcttgcccttgaagt
gggaagacgcacaaatcgtgcc
>PAFTOL004657
gatgtgacctctttggccacaattccttcaaatatggaagtggaagcccaatttttagca
aaagaggatggaattgttgcaggtatttcccttgcagaaatggtattccatgaggtggac
ccgtccctaaaggttgagtggttccagaaagatggggatcatgttaagaagggactgaga
ttggggaaagtgtatggacgggcccatagtatagtacttgctgaaagggttgttc---tg
aattttatgc------agcggatgagtggaattgcgactctc---accaaggcaatggct
gatgctgcttatcctgctctcattttggagacaaggaagactgctccaggtttacgcttg
gtggataagtgggc----------------------------------------------
-----------------------------------ggtcctgataggaggaggaaagaat
cacagactaggattgtttgacatggtgctgataaaagayaatcacatatcaatagctgga
ggtgtgaccaaagccttgaaatctgcagatgagyatttgcagcgaaagggtcttgagatg
gaagttgagrttgaaaccagaacccttgaggaaatcaaagaagtattggactatgcatct
cagaataaatctttcttgacgcggattatgctagataacatggttgcccc----------
--tctgcccaatggagacgttgaagtttctatgctcaaagaagctgctaatagtggtg--
------------------------------------------------------------
--------------------------------------------------cgttgacc--
-cattctgtgagagcactggacatctccctcaaaattgataccgagctcgcccttgaagt
ggggagacgcacaaaccgtgcc
>PAFTOL004658
gatgtgacgtcattggccacaattccttcaaatatggaagtggaagcccaatttttagca
aaagaggatggaattgttgcaggcgtttcccttgcagaaatgatattccatgaggtggac
ccttccctaaaggttgagtggttccagaaagatggggatcgtgttaacaaaggactgaga
ttggggaaagtgtatgg-------------------------------------------
-----------------------------------------------taatgcaatggct
gacgctgcttatccttctgttattttggagacaaggaagactgctccaggtttacgcttg
gtggataagtgggcggtgtatatctttctcttactgatcgtatatgctctcatgtctcca
ttatgttgttgactttgagatgaattttggctataggtcttgataggaggaggaaagaat
catagactaggattgtttgacatggtgttgattaaagataatcacatatcaatagctgga
ggtgtgaccgaagccttgaaatctgcagaccaatatttgcagcaaaagggtctccagatg
gaggttgagattgaaaccagaacacttgaggaaattaaagaagtattggagtatgcatct
cagaataaatctttcttgacgcggattatgctagataacatggttgtccc----------
--actacccaatggagatgttgatgtttctatgctcaaagaagctgttaacatgattgat
ggcagattcgagactgaggt------------------agct------------------
------------------------------------------------------------
------------------------------------------------------------
----------------------
>PAFTOL004660
------------------------------------------------------------
------------------------------------------------------------
------------------------------------------------------------
------------------------------------------------------------
------------------------gcatctttttcacttttc---tcccaggcaatggct
gacgctgcttatccttctgttattttggagacaaggaagactgctccaggtttacgcttg
gtggataagtgggc----------------------------------------------
-----------------------------------ggtcttgataggaggaggaaagaat
catagactaggattgtttgacatggtgttgattaaagataatcacatatcaatagctgga
ggtgtgaccgaagccttgaaatctgcagaccaatatttgcagcaaaagggtctccagatg
gaggttgaggta------------------------------------------------
------------------------------------------------------------
------------------------------------------------------------
------------------------------------------------------------
------------------------------------------------------------
------------------------------------------------------------
----------------------
>PAFTOL004661
gatgtgacctctttggccacaattccttcaaatatggaagtggaagcccaatttttagca
aaagaggatggaattgttgcaggtatttcccttgcagaaatggtattctatgaggtggac
ccgtccctaaaggttgagtggttccagaaagatggggatcgtgttaagaagggactgaga
ttggggaaagtatatgk-------------------------------------------
--------------------------------------tttc---tcccaggcaatggct
gatgctgcttatcctgctctcattttggagacaaggaagactgccccaggtttacgcttg
gtggataagtgggc----------------------------------------------
-----------------------------------ggtcctgataggaggaggaaagaat
cacagactaggattgtttgacatggtgttgataaaagataatcacatatcaatagctgga
ggtgtgaccaaagccttgaaatctgcagatgagtatttgcagcaaaagggtcttcagatg
gaagttgagattgaaaccagaacccttgaggaaatcaaagaagtattggattatgcatct
cagaataaatctttcttgacgcggattatgctagataacatggttgtccc----------
--tctgcccaatggagacgttgatgtttctatgctcaaagaagctgttaacatgattgat
ggcagatttgaaactgaggt------------------agct------------------
------------------------------------------------------------
------------------------------------------------------------
----------------------
>PAFTOL004662
gatgtgacgtctttggccacaattccttcaaatgtggaagtggaagcccaatttttagca
aaagaggatggaattgttgcaggcatttcccttgcagaaatgatattccatgaggtggac
ccttccctaaaggttgagtggtcccagaaagatggggatcgtgttagcaaaggactgaga
ttggggaaagtgtatgg-------------------------------------------
-----------------------------------------------taatgcaatggct
gacgctgcttatcctgctgttattttggagacaaggaagactgctccakgtttacgcttg
gtggataagtgggcggtatatatctttctcctactgatcgtatatgctctcatgtctcca
ttatgttgttgacattgagatgaattttggctataggtcttgataggaggaggaaagaat
catagactaggattgtttgacatggtgttgattaaagataatcacatatcaatagctgga
ggtgtgagcaaagccttgaaatctgcagaccaatatttgcagcaaaagggtctccagatg
gaggttgagattgaaaccagaacccttgaggaaattaaagaagtattggagtatgcatct
cagaataaatctttcttgacgcggattatgctagataacatggttgtccc----------
--actacctaatggagatgttgatgtttctatgctcaaagaagctgttaacatgattgat
ggcagatttgagactgaggt------------------agcttctaaaacta-gc-----
------------------------------------------------------------
------------------------------------------------------------
----------------------
>PAFTOL004664
gatgtgacgtctttggccacaattccttcaaatatggaagtggaagcccattttttagca
aaagaggatggaattgttgcaggcatttcccttgcagaaatgatattccatgaggtggac
ccttccctacaggtagagtggttccagaaagatggggatcgtgttaaaaaaggacygaga
ttggggaaagtgtatggacatgcacatagtatagtactcgctgaaagggttgctc---tg
aatttcatgc------catggatgactggaattgcgactctc---accaaggcaatggct
gacgctgcttatcctgctgttattttggagacaaggaagactgctccaggtttacgcctg
gtggataagtgggc----------------------------------------------
-----------------------------------agtcttgataggaggaggaaagaat
cacagactaggattgtttgacatggtgttgattaaagataatcacatatcaatagctgga
ggtgtgaccaaagccttgaaatctgcagaccaatatttgcagcaaaagggtctccagatg
gaggttgagatcgaaaccagaacccttgaggaaattaaagaagtattggagtatgcatct
cagactaaatctttcttgacgcggattatgctagataacatggttgtccc----------
--actacccaatggagatgttgatgtttctatgctcaaagaagccgttaacatgattgat
ggaagatttgagactgag------------------------------------------
------------------------------------------------------------
------------------------------------------------------------
----------------------
>PAFTOL004665
gatgtgacgtctttggccacaattccttcaaatatggaagtggaagcccaatttttagca
aaagaggatggaattgttgcaggcatttcccttgcagaaatgatattccatgaggtggac
ccttccctaaaggttgagtggttccagaaagatggggatcgtgttaacaaaggactgaga
ttggggaaagtgtatgg-------------------------------------------
-----------------------------------------------taatgcgatggct
gacgctgcttatcctgctgttattttggagacaaggaagactgctccaggtttacgcttg
gtggataagtgggcggtgtatatctttctcccactggtcatatatgctctcatgtctcca
ttttgttgttgacattgagatgaattttgcctataggtcttgataggaggtggaaagaat
cacagactgggattgtttgacatggtgttgattaaagataatcacatatcaatagctgga
ggtgtgaccaaagccttgaaatctgcagaccaatatttgcagcaaaagggtcttcagatg
gaggttgagattgaaaccagaacccttgaggaaattaaagaagtgttggagtatgcatct
cagaataaatctttcttgacgcggattatgctagataacatggttgtgcc----------
--actacccaatggagatgttgatgtttctatgctcaaagaagctgttaacatggttgat
ggcagatttgagactgaggt------------------agct------------------
------------------------------------------------------------
------------------------------------------------------------
----------------------
>PAFTOL004666
gatgtgacgtctttggccacaattccttcaaatatggaagtggaagcccattttttagca
aaagaggatggaattgttgcaggcatttcccttgcagaaatgatattccttgaggtggac
ccttccctaaaggtagagtggttccagaaagatggggatcttgttaacaaaggactgaga
ttggggaaagtgtatggacctgcacatagtatagtactcgctgaaagggttgctc---tg
aattttaata------aaattgttgctccttgattactttctaggaagaaggcaatggct
gacgctgcttatcctgctgttattttggagacaaggaagactgctccaggtttacgcttg
gtagataagtgggc----------------------------------------------
-----------------------------------ggtcttgataggaggaggaaagaat
cacagactaggattgtttgacatggtgttgattaaagataatcacatatcaatagctgga
ggtgtgaccaaagccttgaaatctgcagaccaatatttgcaacaaaagggtctccagatg
gaggttgagattgaaaccagaacccttgaggaaattaaagaagtattggaatatgcatct
cagactaaatctttcttgacgcggattatgctagataacatggctgtccc----------
--actacccaatggagatgttgatgtttctatgctcaaagaagccgttaacatgattgat
ggaagatttgagactgag------------------------------------------
------------------------------------------------------------
------------------------------------------------------------
----------------------
>PAFTOL004667
gatgtgacgtctttggccacaattccttcaaatatggaagtggaagcccattttttagca
aaagaggatggaattgttgcaggcatttcccttgcagaaatgatattccatgaggtggac
ccttccctaaaggtagagtggttccagaaagatggggatcgtgttaacaaaggactgaga
ttggggaaagtgtatggacctgcacatagtatagtactcgctgaaagggttgctc---tg
aattttatgc------aacggatgagtggaattgcaactctc---accaaggcaatggct
gacgctgcttatccagctgttattttggagacaaggaagactgctccaggtttacgcttg
gtagataagtgggc----------------------------------------------
-----------------------------------ggtcttgataggaggaggaaagaat
cacagactaggattgtttgacatggtgttgattaaagataatcacatatcaatagctgga
ggtgtgaccaaagccttgaaatctgcagaccaatatttgcaacaaaagggtctccagatg
gaggttgagattgaaaccagaacccttgaggaaattaaagaagtattggaatatgcatct
cagactaaatctttcttgacgcggattatgctagataacatggctgtccc----------
--actacccaatggagatgttgatgtttctatgctcagagaagccgttaacatgattgat
ggaagatttgagactgag------------------------------------------
------------------------------------------------------------
------------------------------------------------------------
----------------------
>PAFTOL004668
gatgtgacgtctttggccacaattccttcaaatatggaagtggaagcccattttttagca
aaagaggatggaattgttgcaggcatttcccttgcagaaatgatattccatgaggtggac
ccttccctaaaggtagagtggttccagaaagatggggatcgtgttaacaaaggactgaga
ttggggaaagtgtatggtaatggattttatggaaggcctgttaaaaaggttttac---tt
ctcctgct---------tgccggtgctttcctttgttttttt---ttaactgcaatggct
gacgctgcttatcctgctgttattttggagacaaggaagactgctccaggtttacgmytg
gtrgataagtgggc----------------------------------------------
-----------------------------------ggtcttgataggaggaggaaagaat
cacagacwaggattgtttgacatggtgttgattaaagataatcacatatcaatagctgga
ggtgtgaccaaagccttgaaatctgcagaccaatatttgcarcaaaagggtctccagatg
gaggttgagatygaaaccagaacccttgaggaaattaaagaagtattggartatgcatct
cagactaaatctttcttgacrcggattatgctagataacatggytgtccc----------
--actacccaatggagatgttgatgtttctatgctcaaagaagccgttaacatgattgat
ggaagatttgagactgag------------------------------------------
------------------------------------------------------------
------------------------------------------------------------
----------------------
>PAFTOL005024
gatgtgacgtctttggccacagttccttcaaatatggaagtggaagcccattttttagca
aaagaggaaggaactgttgcaggcatttcccttgcagaaatgatattccatgaggtggac
ccttccctacaggtagagtggttccagaaaga----------------------------
------------------------------------------------------------
-----------------------cgcatctttttcacttttc---tcccaggcaatggct
gacgctgcttatcctgctgttattttggagacaaggaagactgctccaggtttacgmctg
gtggataagtgggc----------------------------------------------
-----------------------------------agtcttgataggaggaggaaagaat
cacagactaggattgtttgacatggtgttgattaaagataatcacatatcaatagctgga
ggtgtgaccaaagccttgaaatctgcagaccaatatttgcagcaaaagggtctccagatg
gaggttgagatcgaaaccagaacccttgaggaaattaaagaagtattggagtatgcatct
cagactaaatctttcttgacacggattatgctagataacatggttgtccc----------
--actacccaatggagatgttgatgtttctatgctcaaagaagccgttaacatgattgat
ggaagatttgagactgag------------------------------------------
------------------------------------------------------------
------------------------------------------------------------
----------------------
>PAFTOL005025
gatgttacgtctttggccacaattcctttaaatatggaagtggaagcccaatttttagca
aaagaggatggaattgttgcaggcatttcccttgcagaaatgatattccatcaggtggac
ccttccctaaagattgagtggttacagaaagatggggatcgtgtcaacaaaggactgaga
ttggggaaagtgtatgg-------------------------------------------
-----------------------------------------------ccaggcaatggct
gacgctgcttatcctgctgttattttggagacaaggaagactgctccagggttacgcttg
gtggataagtgggc----------------------------------------------
-----------------------------------ggtcttgataggaggaggaaagaat
cacagactgggattgtttgacatggtgctgattaaagataatcacatatcaatagctgga
ggtgtgaccaaagccttgaaatctgcagaccaatatttgcagcagaagggtctccagatg
gaggttgagattgaaaccagaacccttgaggaaattaaagaagtattggagtatgcatct
cagaataaatctttcttgacgcggattatgctagataacatggttgtgcc----------
--actacccaatggagatgttgatgtttctatgctcaaagaagctgttaacatgattgat
ggaaggtttgagactgaggt------------------agct------------------
------------------------------------------------------------
------------------------------------------------------------
----------------------
>PAFTOL005026
gatgtkacgtctttggccacaattccttcaaatatggaagtggaagcccawtttttagca
aaagaggatggaattgttgcaggcatttcccttgcagaaatgatattccatcatgtggac
ccttccctaaagattgagtggttccagaaagatggggatcgtgtyaamaaaggactgaga
ttggggaaagtgtatgg-------------------------------------------
-----------------------------------------------tcaggcaatggct
gacgctgcttatcctgctgttattttggagacaaggaagactgctccagggttacgcttg
gtggataagtgggc----------------------------------------------
-----------------------------------ggtcttgataggaggaggaaagaat
cacagactrggattgtttgacatggtgttgattaaagataatcacatatcaatagctgga
ggtgtgaccaaagccttgaaatctgcagaccaatatttgcagcagaagggtctccagatg
gaggttgagrttgaaaccagaacccttgaggaaattaaagaagtattggagtatgcatct
cagamtaaatctttcttgacgcggattatgctagataacatggttgtgcc----------
--actacccaatggagatgttgatgtttctatgctcaaagaagctgttaacatgattgat
ggcagatttgagactgaggt------------------agct------------------
------------------------------------------------------------
------------------------------------------------------------
----------------------
>PAFTOL005035
gatgtgacgtctttggccacaattccttcaaatatggaagtggaagcccattttttagca
aaagaggatggaattgttgcaggcatttcccttgcagaaatgatattccatgaggtggac
ccttccctacaggtagagtggttccagaaagatggggatcgtgttaaaaaaggactgaga
ttggggaaagtgtatggtaatggctttatggaaggcctattaaaaagggtttttc---tg
aaatgcgttt------tcaagatgacatctttttcacttttc---kcccaggcaatggct
gacgctgcttatcctgctgttrttttggagacaaggaagactgctccaggtttacgcctg
gtggataagtgggc----------------------------------------------
-----------------------------------ggtcttgataggaggaggaaagaat
cacagactaggaytgtttgacatggtgttgattaaagataatcacatatcaatagctgga
ggtgtgaccaaagccttgaaatctgcagaccartatttgcagcaaaagggtctccagatg
gaggttgagatcgaaaccagaacccttgaggaaattaaagaagtattggagtatgcatct
cagactaaatctttcttgacgcggattatgctagataacatggttgtccc----------
--actaaccaatggagatgttgatgtttctatgctcaaagaagccgttaacatgattgat
ggaagatttgagactgag------------------------------------------
------------------------------------------------------------
------------------------------------------------------------
----------------------
>PAFTOL005042
gatgtgacatctttggccacaattccttcaaatatggaagtggaagcccawtttttagca
aaagaggatggaattgttgcaggcatttcccttgcagaaatgatattccatgaggtggac
ccttccctaaaggttgagtggttccagaaagatggggatcgtgttaacaaaggactgaga
ttggggaaagtgtatgg-------------------------------------------
-----------------------tgcatctttttcacttttc---kyccaggcratggct
gacgctgcttatcctgctgttrttttggagacaaggaagactgctccaggtttacgcytg
gtggataagtgggc----------------------------------------------
-----------------------------------ggtcttgataggaggaggaaagaat
cacagactrggaytgtttgacatggtgttgattaaagataatcacatatcaatagctgga
ggtgtgaccaaagccttgaaatctgcagaccaatatttgcagcaaaagggtcttcagatg
gaggttgagrttgaaaccagaackcttgaggaaattaaagaagtrttggagtatgcatct
cagamtaaatctttcttgacgcggattatgctagataacatggttgtscc----------
--actaccyartggagatgttgatgtttctatgctcaaagaagcygttaacatgrttgat
ggmagatttgagactgaggt------------------agct------------------
------------------------------------------------------------
------------------------------------------------------------
----------------------
>PAFTOL005043
gatgtgacrtctttggccacaattccttcaaatatggaagtggaagcccattttttagca
aaagaggatggaattgttgcaggcatttcccttgcagaaatgatattccatgaggtggac
ccttccctacaggtagagtggytccagaaagatggggatcrtgttaacaaaggactgaga
ttggggaaagtgtatg--------------------------------------------
----------------------gtgcatctttttcacttttc---gcccaggcaatggct
gacgctgcttatcctgctgttgttttggagacaaggaagactgctccaggtttacgcctg
gtggataagtgggc----------------------------------------------
-----------------------------------ggtcttgataggaggaggaaagaat
cacagactaggactgtttgacatggtgttgattaaagataatcacatatcaatagctgga
ggtgtgaccaaagccttgaaatctgcagaccaatatttgcagcaaaagggtctccagatg
gaggttgagatcgaaaccagaactcttgaggaaattaaagaagtattggagtatgcatct
cagactaaatctttcttgacgcggattatgctagataacatggttgtccc----------
--actacctaatggagatgytgatgtttctatgctcaaagaagccgttaacatgattgat
ggaagatttgagactgag------------------------------------------
------------------------------------------------------------
------------------------------------------------------------
----------------------
>PAFTOL005047
gatgtgacgtctttggccacaattccttcaagtatggaagtggaagcccaatttttagca
aaagaggatggaattgttggaggcatttcccttgcagaaatgatattccatgaggtggac
ccttccctaaaggttgagtggttccagaaagatggggatcgtgttaacaaaggactgaga
ttggggaaagtgtatgg-------------------------------------------
-----------------------------------------------tcaggcgatggct
gacgctgcttatcctgctgttattttggagacaaggaagactgctccaggtttacgcttg
gtggataagtgggc----------------------------------------------
-----------------------------------ggtcttgataggaggaggaaagaat
caccgactgggattgtttgacatggtgttgattaaagataatcacatatcattagctgga
ggtgtgaccaaagccttgaaatctgcagaccagtatttgcagcaaaagggtcttcagatg
gaggttgagattgaaaccagaacccttgaggaaattaaagaagtgttggagtatgcatct
cagaataaatctttcttgacgcggattatgctagataacatggttgtgcc----------
--actacccaatggagatgttgatgtttctatgctcaaagaagctgttaacatggttgat
ggcagatttgagactgaggt------------------agct------------------
------------------------------------------------------------
------------------------------------------------------------
----------------------
>PAFTOL005169
gatgtgacgtctttggccacaattccttcaaatatggaagtggaagcccaatttttagca
aaggaggatggaattgttgcaggcatttcccttgcagaaatgatattccatgaggtggac
ccttccctaaaggttgagtggttccagaaagatggggatcatgtcaacaaaggactgaga
ttgggtgacattcgttccaaaatctctgaaatgcgttttcaagatgattcgaaac---ag
acgatatttt------gtgtcactgcatccttttcacttttc---tcccaggcaatggct
gatgctgcttatcctgctgttattttggagacaaggaagactgctccaggtttacgcttg
gtggataagtgggc----------------------------------------------
-----------------------------------ggtcttgataggaggaggaaagaat
cacagactaggattgtttgacatggtgttgattaaagataatcacatatcaatagctgga
ggtgtgaccaaagccttgaaatctgcagaccaatatttgcagcaaaagggtctccggatg
gaggttgaggta------------------------------------------------
------------------------------------------------------------
------------------------------------------------------------
------------------------------------------------------------
------------------------------------------------------------
------------------------------------------------------------
----------------------
>PAFTOL007498
gatgtgacgtctttggccacaattccttcaaatatggaagttgaagcccaatttttagca
aaagaggatggaattgttgcaggcatttcccttgcagaaatgatattccatgaggtggac
ccttccttaaaggttgagtggttccagaaagatggggatcgtgtcaacaaaggactgaga
ttgggggtgttgatt---------------------------------------------
---------------------------------------------------gcaatggct
gacgctgcttatcctgctgttattttggagacaaggaagactgctccaggtttacgcttg
gtggataagtgggc----------------------------------------------
-----------------------------------ggtcttgataggaggaggaaagaat
cacagactaggattgtttgacatggttttgattaaagataatcacgtatcaatagctgga
ggtgtgaccaaagccttgaaatctgcagaccaatatttgcagcaaaagggtctccagatg
gaggttgagattgaaaccagaacccttgaggaaattaaagaagtattggagtatgcatct
cagaataaatctttcttgacgcggattatgctagataacatggttgtccc----------
--actacccaatggagatgttgatgtttctatgctgaaagaagctgttaacatgattgat
ggcagatttgagactgaggt------------------agct------------------
------------------------------------------------------------
------------------------------------------------------------
----------------------
>PAFTOL008060
gatgtgacgtctttggccacaattccttcaaatatggaagtggaagcccattttttagca
aaagaggatggaattgttgcaggcatttcccttgcagaaatgatattccatgaggtggac
ccttccctacaggtagagtggttccagaaagatggggatcgtgttaaaaaaggactgaga
ttggggaaagtgtatgg-------------------------------------------
-----------------------tgcatctttttcacttttc---tcccaggcaatggct
gacgctgcttatcctgctgttattttggagacaaggaagactgctccaggtttacgcctg
gtggataagtgggc----------------------------------------------
-----------------------------------agtcttgataggaggaggaaagaat
cacagactaggattgtttgacatggtgttgattaaagataatcacatatcaatagctgga
ggtgtgaccaaagccttgaaatctgcggaccaatatttgcagcaaaagggtctccagatg
gaggttgagg--------------------------------------------------
-------------tattgacgcggattatgctagataacatggttgtccc----------
--actacccaatggagatgttgatgtttctatgctcaaagaagccgttaacatgattgat
ggaagatttgagactgagatca----------------agca---gaaatcgcacttact
agttctaaatcacctcaacttgttgacactgctcttgttttgcagcggtgcattgact--
-cattctgtgagagcattggacatctcmctcaaaattgataccgagctcgcccttgaagt
ggggagacgcacaaatcgtgcc
>PAFTOL008062
gatgtgacgtctttggccacaattccttcaaatatggaagtggaagcccattttttagca
aaagaggatggaattgttgcaggcatttcccttgcagaaatgatattccatgaggtggac
ccttccctacaggtagagtggttccagaaagatgrggatcgtgttaaaaaaggactgaga
ttggggaaagtgtatggtaatggctttatggaaggcctattaaaaagggtttttt---at
aaggcata------------aaaaatttcttacttctcctgc---ttgcmggcaatggct
gacgctgcttatcctgctgttattttggagacaaggaagactgctccaggtttacgcctg
gtggataagtgggc----------------------------------------------
-----------------------------------agtcttgataggaggaggaaagaat
cacagactaggattgtttgacatggtgttgattaaagataatcacatatcaatagctgga
ggtgtgaccaaagccttgaaatctgcagaccaatatttgcagcaaaagggtctccagatg
gaggttgagrtcgaaaccagaacccttgaggaaattaaagaagtattggagtatgcatct
cagactaaatctttcttgacgcggattatgctagataacatggttgtccc----------
--actacccaatggagatgttgatgtttctatgctcaaagaagccgttaacatgattgat
ggaagatttgagactgagaa------------------atcgc----------actcact
agttctaaatcacctcaacttgttgacactgctcttgttttgcagcggtgcattgact--
-cattctgtgagagcattggacatctccctcaaaattgataccgagctcgcccttgaagt
gggaagacgcacaaatcgtgcc
>PAFTOL008063
gatgtgacgtctttggccacaattccttcaaatatggaagtggaagcccattttttagca
aaagaagatggaattgttgcaggcatttcccttgcagaaatgatattccatgaggtggac
ccttccctacaggtagagtggttccagaaagatggggatcgtgttaaaaaaggactgaga
ttggggaaagtgtatggacatgcacatagtatagtactcgctgaaagggttgctc---tg
aattttatgc------aacggatgagtggaattgcgactctc---accaaggcaatggct
gacgctgcttatcctgctgttattttggagacaaggaagactgctccaggtttacgcctg
gtggataagtgggc----------------------------------------------
-----------------------------------agtcttgataggaggaggaaagaat
cacagactaggattgtttgacatggtgttgattaaagataatcacatatcaatagctgga
ggtgtgaccaaagccttgaaatctgcagaccaatatttgcagcaaaagggtctccagacg
gaggttgagatcgaaaccagaacccttgaggaaattaaagaagtattggagtatgcatct
cagactaaatctttcttgacgcggattatgctagataacatggttgtccc----------
--actacccaatggagatgttgatgtttctatgctcaaagaagccgttaacatgattgat
ggaagatttgagactgag------------------------------------------
------------------------------------------------------------
------------------------------------------------------------
----------------------
>PAFTOL008417
gatgtgacrtctttggccacaattccttcaaatatggaagtggaagcccattttttagca
aaagaggatggaattgttgcaggcatttcccttgcagaaatgatattccatgaggtggac
ccttccctacaggtg---------------------------------------------
------------------------------------------------------------
------------------------gcatctttttcacttttc---tcccaggcaatggct
gacgctgcttatcctgctgttattttggagacaaggaagactgctccaggtttacgcctg
gtggataagtgggc----------------------------------------------
-----------------------------------agtmttgataggaggaggaaagaat
cacagactaggattgtttgacatggtgttgattaaagataatcacatatcaatagctgga
ggtgtgaccaaagccttgaaatctgcagaccaatatttgcagcaaaagggtctccagatg
gaggttgagatcgaaaccagaacccttgaggaaattaaagaagtattggagtatgcatct
cagactaaatctttcttgacgcggattatgctagataacatggttgtccc----------
--actacccaatggagatgttgatgtttctatgctcaaagaagccgttmacatgattgat
ggaagatttgagactgag------------------------------------------
------------------------------------------------------------
------------------------------------------------------------
----------------------
>PAFTOL008419
gatgtgacgtctttggccacaattccttcaaatatggaagtggaagcccattttttagca
aaagaggatggaattgttgcaggcatttcccttgcagaaatgatattccatgaggtggac
ccttccctaaaggtagagtggttccagaaagatggggatcgtgttaacaaaggactgaga
ttggggaaagtgtatg--------------------------------------------
----------------------stgcatctttttcacttgtc---tcccaggcaatggct
gacgctgcttatcctgctgttattttggagacaaggaagactgctccaggtttacgcttg
gtggataagtgggc----------------------------------------------
-----------------------------------ggtcttgataggaggaggaaagaat
cacagactaggattgtttgacatggtgttgattaaagataatcacatatcaatagctgga
ggtgtgaccaaagccttgaaatctgcagaccaatatttgcaacaaaagggtctccagatg
gaggttgagattgaaaccagaacccttgaggaaattaaagaagtattggaatatgcatct
cagactaaatctttcttgacgcggattatgctagataacatggctgtccc----------
--actacccaatggagatgttgatgtttctatgctcaaagaagccgttcacatgattgat
ggaagatttgagactgag------------------------------------------
------------------------------------------------------------
------------------------------------------------------------
----------------------
>PAFTOL008421
------------------------------------------------------------
------------------------------------------------------------
------------------------------------------------------------
------------------------------------------------------------
------------------------------------------------caggcaatggct
gacgctgcttatcctgctgttattttggagacaaggaagactgctccaggtttacgcttg
gtggataagtgggc----------------------------------------------
-----------------------------------ggtcttgataggaggaggaaagaat
catagactaggattgtttgacatggtgttgattaaagataatcacatatcaatagctgga
ggtgtgaccaaagccttgaaatctgcagaccaatatttgcagcaaaagggtctccagatg
gaggttgagattgaaaccagaaccctggaggaaattaaagaagtattagagtatgcatct
cagaataaatctttcttgacgcggattatgctagataacatggttgtccc----------
--actacgcaatggagatgttgatgtttctatgctcaaagaagccgttaacatgattgat
ggcagatttgagactgaggt------------------agct------------------
------------------------------------------------------------
------------------------------------------------------------
----------------------
>PAFTOL008422
------------------------------------------------------------
------------------------------------------------------------
------------------------------------------------------------
------------------------------------------------------------
------------------------------------------------caggcaatggct
gacgctgcttatcctgctgttattttggagacaaggaagactgctccaggtttacgcttg
gtggataagtgggc----------------------------------------------
-----------------------------------ggttttgataggaggaggaaagaat
catagactaggattgtttgacatggtgttgattaaagataatcacatatcaatagctgga
ggtgtgrccaaggccttgaaatctgccgaccaatatttgcagcaaaagggtctccagatg
gaggttgaggta------------------------------------------------
------------------------------------------------------------
------------------------------------------------------------
------------------------------------------------------------
------------------------------------------------------------
------------------------------------------------------------
----------------------
>PAFTOL008423
gatgtgacgtctttggccacaattccttcaaatatggaagtggaagcccaatttttagca
aaagaggatggaattgttgcaggcatttcccttgcagaaatgatattccatgaggtggac
ccttccctaaaggttgagtggttccagaaagatggggatcgtgttaacaaaggactgaga
ttggggaaagtgtacggacgtgcacttagtatagtacttgctgaaagggttgctc---tc
tgcttcactt------tgtcaamtgcatctttttcacttttc---ttccaggcaatggct
gacgctgcttatcctgctgttattttggacacaaggaagactgctccaggtttacgcttg
gtggataagtgggc----------------------------------------------
-----------------------------------ggtcttgataggaggaggaaagaat
cacagactgggattgtttgacatggtgttgattaaagataatcacatatcaatagctgga
ggtgtgaccaaagccttgaaatctgcagaccagtatttgcagcaaaagggtcttcagatg
gaggttgagrttgaaaccagaacccttgaggaaattaaagaagtgttggagtatgcatcc
cagaataaatcttgcttgacgctgattatgctagataacatggttgtgcc----------
--actacccaatggagatgttgatgtttctatgctcaaagaagctgttaacatggttgat
ggcagatttgagactgaggt------------------agct------------------
------------------------------------------------------------
------------------------------------------------------------
----------------------
>PAFTOL008436
gatgtgacgtctttggccacaattccttcaaatatggaagtggaagcccaatttttagca
aaagaggatggaattgttgcaggcatttcccttgcagaaatgatattccatgaggtggac
ccttccctaaaggtkgagtggttccagaaagatgggggtcgtgtcaacaaaggactgaga
ttggggaaagtgtatggtaatggattttatggagtcctattaaaaacggtttttt---at
tattttattt------tattttattcatccttttcacttttc---tcccaggcaatggct
gacgctgcttatcctgctgttattttggagacaaggaagactgctccaggtttacgcttg
gtggataagtgggc----------------------------------------------
-----------------------------------ggtcttgataggaggaggaaagaat
cacagactaggattgtttgacatggtgttgattaaagataatcacatatcaatagctgga
ggtgtgaccaaagccwtgaaatctgcagaccaatatttgcagcaaaagggtctccagatg
gaggttgagattgaaaccagaacccttgaggaagttaaagaagtattggactatgcttct
cagaataaatctttcttgacgcggattatgctagataacatggttgtccc----------
--actacccaatggagatgttgatgtttctatgctcaaagaagctgttaacatgattgat
ggcagatttgagactgaggt------------------agctcctaaaacta-gctaacg
aatgatattatctggccctttccttacagttaccctctatgaaacaatcacattgtyg--
-ttgtccattccttcattggacatctccctcaaaattgataccgagcttgcccttgaagt
ggggagacgcacaaatcgtgcc
>PAFTOL008439
gatgtgacgtcyttggccacaattccttcaaatatggaagtggaagcccaatttttggca
aaagaggatggaattgttgcaggcatttcccttgcagaaatgatmttccatgaggtggac
ccttccctaaaggtkgagtggttccagaaagatggggatcatgttaacaaaggamtgaga
ttggggaaagtktatggtaatggattttatggaaggcccatgaaaaagggttttt---ta
ctattttatg------ttattgttacatctttttsacttttc---tccaaggcaatggct
gacgctgcttgtcctgctgttattttggagacaaggaagactgctccaggtttacgcttg
gtggataagtgggc----------------------------------------------
-----------------------------------ggtcttgataggaggaggaaagaat
cacagactaggattgtttgacatgstgttgattaaagataatcacatatcaatagctgga
ggtgtgaccaaagccttgaaatctgcagaccaatatttgcagcaaaagggtctccagatg
gaggttgagrttgaaaccagaacccttgaggaaattaaagaagtattggagtatgcatct
cagaataaatctttcttgacgcggattatgctagataacatggttgtccc----------
--cctacccaatggagatgttgatgtttctatgctcwacgaagctgttaacatgattgat
ggcagatttgagactgaggt------------------agct------------------
------------------------------------------------------------
------------------------------------------------------------
----------------------
>PAFTOL008881
gatgtgacgtctttggccacaattccttcaaatatggaagtggaagcccaatttttagca
aaagaggatggaattgttgcaggcatttcccttgcagaaatgatattccatgaggtggac
ccttccctaaaggttgagtggttccagaaagatggggatcgtgttaacaaaggtctgaga
ttggggaaagtgtatgg-------------------------------------------
-----------------------------------------------tcaggcaatggct
gacgctgcttatcctgctgttattttggagaccaggaagactgctccaggtttacgcttg
gtggataagtgggc----------------------------------------------
-----------------------------------ggtcttgataggaggaggaaagaat
cacagactgggattgtttgacatggtgttgattaaagataatcacatatcaatagctgga
ggtgtgaccaaagccttgaaatctgcagaccaatatttgcagcaaaagggtmtccagatg
gaggttgagrttgaaaccagaacccttgaggaaattaaagaastattggagtatgcatct
cagwataaatctttcttracgcggattatgctagataacatggttgtccc----------
--actacccaatggagatgttgatgtttctatgctcaaagaakctgttaacatgattgat
ggcagatttgagactgrggt------------------agct------------------
------------------------------------------------------------
------------------------------------------------------------
----------------------
>PAFTOL009175
------------------------------------------------------------
------------------------------------------------------------
------------------------------------------------------------
------------------------------------------------------------
------------------------gcatctttttcactttts---tcccaggcaatggct
gacgctgcttatcctgctgttattttggagacaaggaagactgctccaggtttacgcttg
gtggataagtgggc----------------------------------------------
-----------------------------------ggtcttgataggaggaggaaagaat
cacagactaggattgtttgacatggtgttgattaaagataatcacatatcaatagctgga
ggtgtgaccaaagccttgaaatctgcagaccaatatttgcagcaaaatggtctccagatg
gaggttgaggta------------------------------------------------
------------------------------------------------------------
------------------------------------------------------------
------------------------------------------------------------
------------------------------------------------------------
------------------------------------------------------------
----------------------
>PAFTOL009179
------------------------------------------------------------
------------------------------------------------------------
------------------------------------------------------------
------------------------------------------------------------
------------------------gcatctttttcacttttc---tcccaggcaatggct
gacgctgcttatcctgctgttattttggagacaaggaagactgctccaggtttacgcttg
gtggataagtgggc----------------------------------------------
-----------------------------------ggtcttgataggaggaggaaagaat
cacagactaggattgtttgacatggtgttgattaaagataatcacatatcaatagctgga
ggtgtgaccaaagccttgaaatctgcagaccaatatttgcaacaaaagggtctccagatg
gaggtcgaggt------------------------------acttttaattactgcatct
cagactaaatctttcttgacgcggattatgctagataacatggctgtccc----------
--actacccaatggagatgttgatgtttctatgctcaaagaagccgttaacatgattgat
ggaagatttgagactgag------------------------------------------
------------------------------------------------------------
------------------------------------------------------------
----------------------
>PAFTOL009181
gatgtgacgtctttggccacaattccttcaaatatggaagtggaagcccattttttagca
aaagaggatggaattgttgcaggcatttcccttgcagaaatgatattccatgaggtggac
ccttccctaaaggtagagtggttccagaaagatggggatcgtgtcaacaaaggactgaga
tttggg------------------------------------------------------
------------------------gcatctttttcacttttc---tcccaggcaatggct
gacgctgcttatcctgctgttattttggagacaaggaagactgctccaggtttacgcttg
gtggataagtgggc----------------------------------------------
-----------------------------------ggtcttgataggaggaggaaagaat
cacagrctaggattgtttgacatggtgttgattaaagataatcacatatcaatagctgga
ggtgtgaccaaagccttgaaatctgcagaccaatatttgcaacaaaagggtctccagatg
gaggttgagattgaaaccagaacccttgaggaaattaaagaagtattggaatatgcatct
cagactaaatctttcttgacgcggattatgctagataacatggctgtccc----------
--actacccaatggagatgttgatgtttctatgctcaaagaagccgttaacatgattgat
ggaagatttgagactgag------------------------------------------
------------------------------------------------------------
------------------------------------------------------------
----------------------
>PAFTOL009183
------------------------------------------------------------
------------------------------------------------------------
------------------------------------------------------------
------------------------------------------------------------
------------------------gcatctttttcacttttc---tcccaggcaatggct
gacgctgcttatcctgctgttattttggagacaaggaagactgctccaggtttacgcttg
gtggataagtgggc----------------------------------------------
-----------------------------------ggtcttgataggaggaggaaagaat
cacagactaggattgtttgacatggtgttgattaaagataatcacgtatcaatagctgga
ggtgtgaccaaagccttgaaatctgcagaccaatatttgcaacaaaagggtctccagatg
gaggttgaggta------------------------------------------------
------------------------------------------------------------
------------------------------------------------------------
------------------------------------------------------------
------------------------------------------------------------
------------------------------------------------------------
----------------------
>PAFTOL009185
gatgtgacatctttggccacaattccttcaaatatggaagtggaagcccaatttttagcg
aaagaggatggaattgttgcaggcatttccatcgcagaaatgatattccatgaggtggac
ccttccctaaaggttgagtggttccataaagatggggatcgtgttaacaaaggtctgaga
ttg---------------------------------------------------------
------------------------gcgtctctttcacttttc---tcccaggcaatggct
gacgctgcttatcctgctgttattttggagacaaggaagactgctccaggtttacgcttg
gtggataagtgggc----------------------------------------------
-----------------------------------ggtcttgataggaggaggaaagaat
cacagactaggattgtttgacatggtgttgattaaagataatcacatatcaataactgga
ggtgtgaccaaagccttgaaatctgcagaccaatatttgcaacaaaagggtctccagatg
gaggttgagattgaaaccagaaccctcgaggaaattaaagaagtattggagtatgcatct
cagaataaatctttcttgacgcggattatgctagataacatggttgtccc----------
--actacccaatggggatgttgatgtttcaatgctcaaagaagctgttaacatgattgat
ggcagatttgagactgaggt------------------agct------------------
------------------------------------------------------------
------------------------------------------------------------
----------------------
>PAFTOL009187
gatgtgacgtctttggccacaattccttcaaatatggaagtggargcccaatttttagca
aaagaggatggaattgttgcaggcatttcccttgcagaaatgatattccatgaggtggac
ccttccctaaaggttgagtggttccagaaagatggggatcgtgttaccaaaggactgaga
ttgggcaaagtgtacgg-------------------------------------------
-----------------------------------------------tcaggcaatggct
gacgctgcttatcctgctgttrttttggagacaaggaagactgckccaggtttacgcttg
gtggataagtgggc----------------------------------------------
-----------------------------------ggtcttgataggaggaggaaagaat
cacagactgggattgtttgacatggtgttgattaaagataatcacatatcaatagctgga
ggtgtgaccaaagccttgaaatctgcagaccaatatttgcagcaaaagggtctccagatg
gaggttgagrttgaaaccagaacccttgaggaaattaaagaagtattggagtatgcatct
cagaataaatctttcttgacgcggattatgctagataacatggttgtgcc----------
--actacccaatggagatgttgatgtttccatgctcaaagaagctgttaacatgattgat
ggcagatttgagactgaggt------------------agct------------------
------------------------------------------------------------
------------------------------------------------------------
----------------------
>PAFTOL009189
------------------------------------------------------------
------------------------------------------------------------
------------------------------------------------------------
------------------------------------------------------------
------------------------gcatctttttcacttttc---tcccaggcaatggct
gacgctgcttatcctgctgttattttggagacaaggaagactgctccaggtttacgcctg
gtggataagtgggc----------------------------------------------
-----------------------------------ggtcttgataggaggaggaaagaat
cacagactaggattgtttgacatggtgttgattaaagataatcacatatcaatagctgga
ggtgtgaccaaagccttgaaatctgcagaccaatatttgcagcaaaagggtctccagatg
gasgttgagatcgaaaccagaacccttgaggaaattaaagaagtattggagtatgcatct
cagactaaatctttcttgacacggattatgctagataacatggttgtccc----------
--actacccaatggagatgttgatgtttctatgctcaaagaagccgttaacatgattgat
ggaagatttgagactgag------------------------------------------
------------------------------------------------------------
------------------------------------------------------------
----------------------
>PAFTOL009191
gatgtgacgtctttggccacagttccttcaaatatggaagtggaagcccattttttagca
aaagaggatggaattgttgcaggcatttcccttgcagaaatgatattccatgaggtggac
ccttccctacaggtagagtggttccagaaagatggggatcgtgttaacaaaggactaaga
ttggggaaagtgtatggtaatggattttatggaaggcctattaaaaagggttttt---ta
tatggcataa------aaatttcttcatctttttcacttttc---tcccaggcaatggct
gacgctgcttatcctgctgttattttggagacaaggaagactgctccaggtttacgcctg
gtggataagtgggc----------------------------------------------
-----------------------------------ggtcttgataggaggaggaaagaat
cacagactaggattgtttgacatggtgttgattaaagataatcacatatcaatagctgga
ggtgtgacgaaagccttgaaatctgcagaccaatatttgcagcaaaagggtctccagatg
gaggttgagrttgaaaccagaacccttgaggaaattaaagaagtattggagtatgcatct
cagactaaatctttcttgacacggattatgctggataacatggttgtccc----------
--actacccaatggagatgttgatatttctatgctcaaagaagccgttaacatgattgat
ggaagatttgagactgag------------------------------------------
------------------------------------------------------------
------------------------------------------------------------
----------------------
>PAFTOL009193
gatgtgacgtckttggccacaattccttcaaatgtggaagtggaagcccaatttttagca
aaagaggatggaattgttgcaggcatttcccttgcagaaatgatattccatgaggtggac
ccttccctaaaggttgagtggttccagaaagatggcgatcatgttaacaaaggactgaga
ttggggaaagtgt-----------------------------------------------
-------------------------------------------------akgcaatggct
gacgctgcttatcctgccgttattttggagacaaggaagactgctccaggtttacgcttg
gtggataagtgggc----------------------------------------------
-----------------------------------ggtcttgataggaggaggaaagaat
catagactaggattgtttgacatgrtgttgattaaagataatcacatatcaatagctgga
ggtgtgaccaaagccttgaaatctgcagaccaayatttgcagcaaaagggtctccagatg
gaggttgagattgaagccagaacccttgaagaaattaaagaagtattggagtatgcatct
cagaataaatctttcttgacrcggattatgttagataacatggttgtccc----------
--actacccaatggagatgttgatgtttctatgctcaaagaagccgttaacatgattgat
ggcagatttgagactgaggt------------------agct------------------
------------------------------------------------------------
------------------------------------------------------------
----------------------
>PAFTOL009195
gatgtgacgtctttggccacaattccttcaaatatggaagtggaagcccattttttagca
aaagaggatggaattgttgcaggcatttcccttgcagaaatgatattccatgaggtggac
ccttccctacaggtagagtggttccagaaagatggggatcgtgtcaacaaaggactgaga
ttggggaaagtgtatkgtaatggattttatggaaggcctattaaaaaggtttttt---ta
tatggaagac------ttggtgttacatctttttcacttttc---gcccaggcaatggct
gacgctgcttatcctgctgttgttttggagacaaggaagactgctccaggtttacgcctg
gtggataagtgggc----------------------------------------------
-----------------------------------ggtcttgataggaggaggaaagaat
cacagactaggactgtttgacatggtgttgattaaagataatcacatatcaatagctgga
ggtgtgaccaaagccttgaaatctgcagaccaatatttgcagcaaaagggtctccagatg
gaggttgagatcgaaaccagaactcttgaggaaattaaagaagtattggagtatgcatct
cagactaaatctttcttgacgcggattatgctagataacatggttgtccc----------
--actacctaatggagatgttgatgtttctatgctcaaagaagccgttaacatgattgat
ggaagatttgagactgag------------------------------------------
------------------------------------------------------------
------------------------------------------------------------
----------------------
>PAFTOL009197
gatgtgacgtctttggctacaattccttcaaatgtggaagtggaagcccattttttagca
aaagaggatggaattgttgcaggcatttcccttgcagaaatgatattccatgaggtggac
ccttccctacaggtagagtggttccagaaagatggg------------------------
------------------------------------------------------------
------------------------------------------------caggcaatggct
gacgctgcttatcctgctgttattttggagacaaggaagactgctccaggtttacgcctg
gtggataagtgggc----------------------------------------------
-----------------------------------agtcttgataggaggaggaaagaat
cacagactaggattgtttgacatggtgttgattaaagataatcacatatcaatagctgga
ggtgtgaccaaagccttgaaatctgcagaccaatatttgcagcaaaagggtctccagatg
gaggttgaggtaatatcataaacccttgaggaaattaaagaagtattggagtatgcatct
cagactaaatctttcttgacgcggattatgctagataacatggttgtccc----------
--actacccaatggagatgttgatgtttctatgctcaaagaagccgttaacatgattgat
ggaagatttgagactgag------------------------------------------
------------------------------------------------------------
------------------------------------------------------------
----------------------
>PAFTOL009199
gatgtgacgtctttggccacaattccttcaaatatggaagtggaagcccattttttagca
aaagaggatggaattgttgcaggcatttcccttgcagaaatgatattccatgaggtggac
ccttccctacaggtagagtggttccagaaagatggggatggtgttaaaaaaggactgaga
ttggggaaagtgtatggtaatggctttatggaaggcctattaaaaagggtttttt---at
atggcat---------aaaaaatttcttgtattttctggcta---gataakgcaatggct
gacgctgcttatcctgctgttattttggagacaaggaagactgctccaggtttacgcctg
gtggataagtgggc----------------------------------------------
-----------------------------------agtmttgataggaggaggaaagaat
cacagactaggattgtttgacatggtgttgattaaagataatcacatatcaatagctgga
ggtgtgaccaaagccctgaaatctgcagaccaatatttgcagcaaaagggtctccagatg
gaggttgagatcgaaaccagaacccttgaggaaattaaagaagtattggagtatgcatct
cagactaaatctttcttgacgcggattatgctagataacatggttgtccc----------
--actacccaatggagatgttgatgtttctatgctcaaagaagccgttaacatgattgat
ggaagatttgagactgag------------------------------------------
------------------------------------------------------------
------------------------------------------------------------
----------------------
>PAFTOL009203
gatgtgacgtctttggccacaattccttcaaatatggaagtggaagcccattttttagca
aaagaggatggaattgttgcaggcatttccctcgcagaaatgatattccatgaggtggac
ccttccctacaggtagagtggttccagaaagatggggatcgtgttaacaaaggactgaga
ttggggaaagtgtatg--------------------------------------------
----------------------stgcatctttttcacttttc---gcccaggcaatggcg
gacgctgcttatcctgctgttgttttggagacaaggaagactgctccaggtttacgcctg
gtggataagtgggc----------------------------------------------
-----------------------------------ggtcttgataggaggaggaaagaat
cacagactaggactgtttgacatggtgttgattaaagataatcacatatcaatagctgga
ggtgtaaccaaagccttgaaatctgcagaccaatatttgcagcaaaagggtctccagatg
gaggttgagatcgaaaccagaactcttgaggaaattaaagaagtattggagtatgcatct
cagactaaatctttcttgacgcggattatgctagataacatggttgtccc----------
--actacctaatggagatgttgatgtttctatgctcaaagaagccgttaacatgattgat
ggaagatttgagactgag------------------------------------------
------------------------------------------------------------
------------------------------------------------------------
----------------------
>PAFTOL009205
gatgttacgtctttggccacaattccttcaaatatggaagtggaagcccaatttttagca
aaagaggatggaattgttgcaggcatttcccttgcagaaatgatattccatcaggtggac
ccttccctaaagattgagtggttccagaaagatggggatcgtgtcaacaaaggactgaga
ttggggaaagtgtatgg-------------------------------------------
-----------------------------------------------ycaggcaatggct
gacgctgcttatcctgctgttattttggagacaaggaagactgctccagggttacgcttg
gtggataagtgggc----------------------------------------------
-----------------------------------ggtcttgataggaggaggaaagaat
cacagactgggattgtttgacatggtgttgattaaagataatcacatatcaatagctgga
ggtgtgaccaaagccttgaaatctgcagaccaatatttgcagcagaagggtctccagatg
gaggttgagrttgaaaccagaacccttgaggaaattaaagaagtattggagtatgcatct
cagaataaatctttcttgacgcggattatgctagataacatggttgtgcc----------
--actaccgaatggagatgttgatgtttctatgctcaaagaagctgttaacatgattgat
ggcagatttgagactgaggt------------------agct------------------
------------------------------------------------------------
------------------------------------------------------------
----------------------
>PAFTOL009207
gatgtgacctctttggccacaattccttcaaatatggaagtggaagcccaatttttagca
aaagaggatggaattgttgcaggtatttcccttgcggaaatggtattccatgaggtggac
ccctccctaaaggttgagtggttccagaaagatggggatcgtgttaagaagggactgaga
ttggggaaagtgtgtgg-------------------------------------------
-----------------------------------------------taakgcaatggct
gatgctgcttatcctgctctcattttggagacaaggaagactgctccgggtttacgcttg
gtggataagtgggcggtggatatctttctcctacygatcatatatgcactcatgtctcca
ttatgttgttgacattgagatgaattttgcctataggtcctgmtaggaggaggaaagaat
cacagactaggattgtttgacatggtgttgataaaagataatcacatatcaatagctgga
ggtgtgaccaaagccttgaaatctgcagatgagtatttgcagcaaaagggtcttcagatg
gagrttgagattgaaaccagaacccttgaggaaatcaaagaagtattggactatgcatct
cagaataaatctttcttgacgcggattatgctagataacatggttgtccc----------
--tctgccgaatggagacgttgatgtttctatgctcaaagaagctgttaacatgattgat
ggcagatttgaaactgaggt------------------agct------------------
------------------------------------------------------------
------------------------------------------------------------
----------------------
>PAFTOL009209
gatgtgacgtctttggccacaattccttcaaatatggaagtggaagcccaatttttagca
aaagaggatggaattgttgcaggcatttcccttgcagaaatgatattccatgaggtggac
ccttccctaaaggttgagtggttccagaaagatggggatcgtgttaacaaaggactgaga
ttggggaaagtgtatggacgtgcacttagtatagtactcgcggaaagggttgcac---tg
aattttatgc------aacggatgagtgggatggcgactctc---accmaggcaatggct
gacgctgcttatcctgctgttattttggacacaaggaagactgctccaggtttacgcttg
gtggataagtgggc----------------------------------------------
-----------------------------------ggtcttgataggaggaggaaagaat
cacagactgggattgtttgacatggtgttgattaaagataatcacatatcaatagctgga
ggtgtgaccaaagccttgaaatctgcagaccagtatttgcagcaaaagggtcttcagatg
gaggttgagrttgaaaccagaacccttgaggaaattaaagaagtgttggagtatgcatcc
cagaataaatcttgcttgacgctgattatgctagataacatggttgtgcc----------
--actacccaatggagatgttgatgtttctatgctcaaagaagctgttaacatggttgat
ggcagatttgagactgaggt------------------agct------------------
------------------------------------------------------------
------------------------------------------------------------
----------------------
>PAFTOL009215
gatgtgacgtctttggccacaattccttcaaatatggaagtggaagcccattttttagca
aaagaggatggaattgttgcaggcatttcccttgcagaaatgatattccatgaggtggac
ccttccctacaggtagagtggttccagaaagatggggatcgtgttaaaaaaggactgaga
ttggggaaagtgtatggtaatggctttatggaaggcctattaaaaaaaatttttg---ct
ccttgattac------tttctaggaagaagctaacctatcca---gttccagcaatggct
gacgctgcttatcctgctgttattttggagacaaggaagactgctccaggtttacgcctg
gtggataagtgggc----------------------------------------------
-----------------------------------agtcttgataggaggaggaaagaat
cacagactaggattgtttgacatggtgttgattaaagataatcacatatcaatagctgga
ggtgtgaccaaagccttgaaatctgcagaccaatatttgcagcaaaagggtctccagatg
gaggttgagatcgaaaccagaacccttgaggaaattaaagaagtattggagtatgcatct
cagactaaatctttcttgacgcggattatgctagataacatggttgtccc----------
--actacccaatggagatgttgatgtttctatgctcaaagaagcggttaacatgattgat
ggaagatttgagactgag------------------------------------------
------------------------------------------------------------
------------------------------------------------------------
----------------------
>PAFTOL009217
gatgtgacgtctttggctacaattccttcaaatatggaagtggaagcccattttttagca
aaagaggatggaattgttgcaggcatttcccttgcagaaatgatattccatgaggtggac
cctttcctacaggtagagtggttccagaaagatggggatcgtgttaaaaaaggactgaga
ttggggaaagtgtatggtaatggctttatggaaggcctattaaaaagggttttttatatg
gcatatctag------gaagaagtgcatctttttcacttttc---tcccaggcaatggct
gacgctgcttatcctgctgttattttggagacaaggaagactgctccaggtttacgcctg
gtggataagtgggc----------------------------------------------
-----------------------------------agtcttgataggaggaggaaagaat
cacagattaggattgtttgacatggtgttgattaaagataatcacatatcaatagctgga
ggtgtgaccaaagccttgaaatctgcagaccaatatttgcagcaaaagggtctccagatg
gaggttgaggta------------------------------------------------
------------------------------------------------------------
------------------------------------------------------------
------------------------------------------------------------
------------------------------------------------------------
------------------------------------------------------------
----------------------
>PAFTOL009219
gatgtgacgtctttggccacaattccttcaaatatggaagtggaagcccattttttagca
aaagaggatggaattgttgcaggcatttcccttgcagaaatgatattccatgaggtggac
ccttccctacaggtagagtggttccagaaaga----------------------------
------------------------------------------------------------
-----------------------tgcatctttttcacttttc---tcccaggcaatggct
gacgctgcttatcctgctgttattttggagacaaggaagactgctccaggtttacgcctg
gtggataagtgggc----------------------------------------------
-----------------------------------agtcttgataggaggaggaaagaat
cacagactaggattgtttgacatggtgttgattaaagataatcacatatcaatagctgga
ggtgtgaccaaagccttgaaatctgcagaccaatatttgcagcaaaagggtctccagatg
gaggttgagrtcgaaaccagaacccttgaggaaattaaagaagtattggagtatgcatct
cagactaaatctttyttgacgcggattatgctagataacatggttgtccc----------
--actacccaatggagatgttgatgtttctatgctcaaagaagccgttaacatgattgat
ggaagatttgagactgag------------------------------------------
------------------------------------------------------------
------------------------------------------------------------
----------------------
>PAFTOL009221
gatgtgacgtctttggccacaattccttcaaatatggaagtggaagcccaatttttagca
aaggaggatggaattgttgcaggcatttcccttgcagaaatgatattccatgaggtggac
ccttccctaaaggtkgagtggttccagaaagatggggatcatgtcaacaaaggactgaga
ttggggaaagtgtatg--------------------------------------------
----------------------stgcatccttttcacttttc---tcccaggcaatggct
gatgctgcttatcctgctgttattttggagacaaggaagactgctccaggtttacgcttg
gtggataagtgggc----------------------------------------------
-----------------------------------ggtcttgataggaggaggaaagaat
cacagactaggattgtttgacatggtgttgattaaagataatcacatatcaatmgctgga
ggtgtgaccaaagccttgaaatctgcagaccaatatttgcagcaaaagggtctccagatg
gaggttgagrttgaaaccagaasccttgaggaaattgaagaagtattggagtatgcatct
cagaataaatctttcttgacrcggattatgctagataacatggtcgtccc----------
--actacccaatggagatgttgatgtttctatgctcaaagaagctgttaacatgattgat
ggcagatttgagactgaggt------------------agctcctaaaacta-cc-----
------------------------------------------------------------
------------------------------------------------------------
----------------------
>PAFTOL009223
gatgtgacatctttggccacaattccttcaaatatggaagtggaagcccattttttagca
aaagaggayggaattgttgcaggcatttcccttgcagaaatgacattccatgaggtggac
ccttccctacaggtagagtggttccagaaagatggggattgtgttaaaaaaggactgaga
ttggggaaagtgtatggtaatggctttatggaaggcctattaaaaagggtttttt---ag
tactcgctga------aagggttgctctgaattttagttttt---tcccaggcaatggct
gacgctgcttgtcctgctgttattttggakacaaggaagactgctccaggtttacgcctg
gtggataagtgggc----------------------------------------------
-----------------------------------agtcttgataggaggaggaaagaat
cacagactaggattgtttgacatggtgttgattaaagayaatcacatatcaatagctgga
ggtgtgaccaaagccttgaaatctgcagaccaatatttgcagcaaaagggtctccagatg
gaggttgagrttgaaaccagaacccttgaggaaattaaagaagtattggagtatgcatct
cagactaaatctttcttgacgcggattatgctagataacatggttgtccc----------
--actacccaatggagatgttgatgtttctatgctcaaagaagccgttaacatgattgat
ggaagatttgagactgag------------------------------------------
------------------------------------------------------------
------------------------------------------------------------
----------------------
>PAFTOL009225
gatgtgacatctttggccacaattccttcaaatatggaagtggaagcccattttttagca
aaagagaatggaattgttgcaggcatttcccttgcagaaatgacattccatgaggtggac
ccttccctacaggtagagtggttccagaaagatggggattgtgttaaaaaaggactgaga
ttggggaaagtgtatggtaatggctttatggaaggcctattaaaaagggtttttt---at
atggcat---------aaaaaatttcttgtattttctggcta---gataatgcaatggct
gatgctgcttgtcctgctgttattttggagacaaggaagactgctccaggtttacgcctg
gtggataagtgggc----------------------------------------------
-----------------------------------agtmttgmtaggaggaggaaagaat
cacagactaggattgtttgacatggtgttgattaaagataatcacatatcaatagctgga
ggtgtgaccaaagccttgaaatctgcagaccaatatttgcagcaaaagggtctccagatg
gaggttgagatcgaaaccagaacccttgaggaaattaaagaagtattggagtatgcatct
cagactaaatctttcttgacgcggattatgctagataacatggttgtccc----------
--actacccaatggagatgttgatgtttctatgctcaaggaagccgttaacatgattgat
ggaagatttgagactgag------------------------------------------
------------------------------------------------------------
------------------------------------------------------------
----------------------
>PAFTOL009227
gatgtgacgtctttggccacaattccttcaaatatggaagtggaagcccattttttagca
aaagaggatggaattgttgcaggcatttcccttgcagaaatgatattccatgaggtggat
ccttccctacaggcagagtggttccagaaagatggggatcgtgttaacaaaggactgaga
ttggggaaagtgtatggacttgcacatagtatagtactcgctgaaagggttgctc---tg
aattttatgc------aacggatgagtggaattgcgactctc---accmaggcaatggct
gacgctgcttatcctgctgttgttttggagacaaggaagactgctccaggtttacgcctg
gtggataagtgggc----------------------------------------------
-----------------------------------ggtcttgataggaggaggaaagaat
cacagactaggactgtttgacatggtgttgattaaagataatcacatatcaatagctgga
ggtgtgaccaaagccttgaaatctgcagaccaatatttgcagcaaaagggtctccagatg
caggttgagrtcgaaaccagaactcttgaggaaattaaagaagtattggagtatgcatct
cagactaaatctttcttgacgcggattatgctagataacatggttgtccc----------
--actacctaatggagatgttgatgtttctatgctcaaagaagccgttaacatgattgat
ggaagatttgagactgag------------------------------------------
------------------------------------------------------------
------------------------------------------------------------
----------------------
>PAFTOL009229
gatgtgacgtcattggccacgattccttcaaatatggaagtggaagcccaatttttagca
aaagaggatggaattgttgcaggcatttcccttgcagaaatgatattccatgaggtggac
ccttccctaaaggttgagtggttccagaaagatggggatcgtgttagcaaaggactgaga
ttggggaaagtgtatggacgtgcacatagtatagtactcgctgttgtacaggact---tg
gtgttaggaa------ataaaatttttgctccttgattactt---tctgaggcaatggct
gacgctgcttatccttctgttattttggagacaaggaagactgctccaggtttacgcttg
gtggataagtgggc----------------------------------------------
-----------------------------------ggtcttgataggaggaggaaagaat
catagactaggattgtttgacatggtgttgattaaagataatcacatatcaatagctgga
ggtgtgaccgaagccttgaaatctgcagaccaatatttgcagcaaaagggtctccagatg
gaggttgagrttgaaaccagaacccttgaggaaattaaagaagtattggagtatgcatct
cagaataaatccttcttgacgcggattatgctagataacatggttgtccc----------
--actacccaatggagatgttgatgtttctatgctcaaagaagctgttaacatgattgat
ggcagattcgagactgaggt------------------agct------------------
------------------------------------------------------------
------------------------------------------------------------
----------------------
>PAFTOL009231
gatgtgacgtcattggccacaattccttcaaatatggaagtggaagcccaatttttagca
aaagaggatggaattgttgcaggcatttcccttgcagaaatgatattccatgaggtggac
ccttccctaaaggttgagtggttgtagaaagatggggatggtgttaacaaagtactgaga
ttggggaaagtgtm----------------------------------------------
-----------------------tgcatctttttcacttttc---tcccaggcaatggct
gacgctgcttatccttctgttattttggagacaaggaagactgctccaggtttacgcttg
gtggataagtgggc----------------------------------------------
-----------------------------------ggtcttgataggaggaggaaagaat
catagactaggattgtttgacatggtgttgattaaagataatcacatatcaatagctgga
ggtgtgaccgaagccttgaaatctgcagaccaatatttgcggcaaaaaggtctccagatg
gaggttgaggta------------------------------------------------
------------------------------------------------------------
------------------------------------------------------------
------------------------------------------------------------
------------------------------------------------------------
------------------------------------------------------------
----------------------
>PAFTOL009233
gatgtgacgtctttggccacaattccttcaaatatggaagtggaagcccaatttttggca
aaggaggatggaattgttgcrggcatttcccttgcagaaatgatattccatgaggtggac
ccttccctaaaggttgagtggttccaaaaagatgrggatcgtst----------------
------------------------------------------------------------
-----------------------------------------------ccaggcaatgtct
gatgctgcttatcctgctgttattttggagacaaggaagactgctccaggtttacgctta
gtggataagtgggc----------------------------------------------
-----------------------------------ggtcttgataggaggaggaaagaat
cacagattaggattgtttgacatggtgctgattaaagataatcacatatcaatagctgga
ggtgtgactaaagccttgaaatctgcagaccaatatttgcagcaaaagggtctccagatg
gaagtkgaggta------------------------------------------------
------------------------------------------------------------
------------------------------------------------------------
------------------------------------------------------------
------------------------------------------------------------
------------------------------------------------------------
----------------------
>PAFTOL009235
gatgtgacgtctttggccacaattccttcaaatatggaagtggaagcccaatttttagcr
aaagaggatggaattattgcaggtatttcccttgcagaaatggtattccatgaggtggac
ccgtccctaaaggttgagtggttccaaaaagatggggatcatgttgagaagggattgaga
ttggggaaagtgtatgg-------------------------------------------
-----------------------------------------------taakgcaatggct
gatgctgcttgtcctgctctcattttggagacaaggaagactgctccgggtttrcgcttg
gtggataagtgggcggtggatatctttctcctagtgatcatatatgctctcatgtctaca
ttatgttgttgacattgagatgaattttgcccataggttctgataggaggaggaaagaat
cacagactaggattgtttgacatggtgttgattaaagataatcacatatcaatagctgga
ggtgtgaccaaagccttgaaatccgcagatgagtatttgcagcaaaagggtcttcagatg
gaggttgagattgaaaccagaacccttgaggaaatcaaagaagtattggactatgcatct
cagaataaatctttcttgacgcggattatgctagataacatggttgtccc----------
--tttgcccaatggagacattgatgtttctatgctcaaagaagctgttaacatgattgat
ggcagatttgaaactgaggt------------------agct------------------
------------------------------------------------------------
------------------------------------------------------------
----------------------
>PAFTOL009237
gatgtgacgtctttggccacaattccttcaaatatggaagtggaagcccaatttttagca
aaagaggatggaattgttgcaggtatttcccttgcagaaatggtattccatgaggtggac
ccgtccctaaaggttgagtggttccaaaaagatggggatcatgttgagaagggattgaga
ttggggaaagtgtatgg-------------------------------------------
-----------------------------------------------taatgcaatggct
gatgctgcttatcctgctctcattttggagacaaggaagactgctccaggtttacgcttg
gtggataagtgggcggtggatatctttctcctagtgatcatatatgctctcatgtctcca
ttatgttgttgacattgagatgaattttgcccataggttctgataggaggaggaaagaat
cacagactaggattgtttgacatggtgttgattaaagataatcacatatcaatagctgga
ggtgtgaccaaagccttgaaatccgcagatgagtatttgcagcaaaagggtcttcggatg
gaggttgaggta------------------------------------------------
------------------------------------------------------------
------------------------------------------------------------
------------------------------------------------------------
------------------------------------------------------------
------------------------------------------------------------
----------------------
>PAFTOL009239
gatgtgacatctttggccacaattccttcaaatatggaagtggaagcccaatttttagca
aaagaggatggaattgttgcaggcatttcccttgcagaaatgatattccatgaggtggac
ccttccctaaaggttgagtggttccagaaagatggggatcgtgtcaacaaaggactgaga
ttggggaaagtgtatggtaatggattttatggctttccaggaagaagctaattta---tc
cagttccatt------gagaacttctcctgcttgccgttttc---tcccaggcaatggct
ggcgctgcttatcctgctattattttggagacaaggaagactgctccagctttacgcttg
gtggataagtgggc----------------------------------------------
-----------------------------------ggtattgataggtggaggaaagaat
cacagactaggattgtttgacatggtgttgattaaagataatcacatatcaatagctgga
ggtgtgaccaaagccttgaagtctgcagaccaatatttgcagcaaaagggtctccagatg
gaggttgagattgaaaccagaacccttgaggaaattaaagaagtattggagtatgcatct
cagaataaatctttcttgacgcggattatgctagataacatggttgtccc----------
--actacccaatggagatgttgatgtttctatgctcaaagaagctgttaacatgattgat
ggcagatttgagactgaggt------------------agct------------------
------------------------------------------------------------
------------------------------------------------------------
----------------------
>PAFTOL009241
gatgtgacatctttggccacaattccttcaaatatggaagtggaagcccattttttagca
aaagaggatggaattgttgcaggcatttcccttgcagaaatgacattccatgaggtggac
ccttccctacaggtagagtggttccagaaagatggggattgtgttaaaaaaggactgaga
ttggggaaagtgtatggtaatggctttatggaaggcctataagaagctaacctat---cc
aggtccattg------agaacttctcctacttgccggtgctt---ccctttgcaatggct
gwcgctgcttgtcctgctgttattttggagacaaggaagactgctccaggtttacgcctg
gtggataagtgggc----------------------------------------------
-----------------------------------agtcttgataggaggaggaaagaat
cacagactaggattgtttgacatggtgttgattaaagataatcacatatcaatagctgga
ggtgtgaccaaagccttgaaatctgcagaccaatatttgcagcaaaagggtctycagatg
gaggttgagattgaaaccagaacccttgaggaaattaaagaagtattggagtatgcatct
cagactaaatctttcttgacgcggattatgctagataacatggttgtccc----------
--actacccaatggagatgttgatgtttctatgctcaaagaagccgttaacatgattgat
ggaagatttgagactgag------------------------------------------
------------------------------------------------------------
------------------------------------------------------------
----------------------
>PAFTOL009243
------------------------------------------------------------
------------------------------------------------------------
------------------------------------------------------------
------------------------------------------------------------
------------------------tcatccttttcacttttc---tcccaggcaatggct
gacgctgcctatcctgctgttattttggagacaaggaagactgctccaggtttacgcttg
gtggataagtgggc----------------------------------------------
-----------------------------------ggtcttgataggaggaggaaagaat
cacagactaggattgtttgacatggtgttgattaaagataatcacatatcaatagcggga
ggtgtgaccaaagcattgaaatctgcagaccaatatttgcagcaaaagggtctccagatg
gaggttgagattgaaaccagaacccttgaggaaattaaagaagtattggagtatgcatct
cagaataaatctttcttgacgcggattatgctagataacatggttgtccc----------
--actacccaatggagatgttgatgtttctatgctgaaagaagctgttaacatgattgat
ggcagattcgagactgaggt------------------agct------------------
------------------------------------------------------------
------------------------------------------------------------
----------------------
>PAFTOL009245
gatgtgacatctttggccacaattccttcaaatatggaagtggaagcccaatttttggca
aaagaggatggaattgttgcaggcatttcccttgcagaaatgatattccatgaggtggac
gcttccctaaagkttgagtggttccagaaagatggggatcgtgttaacaaaggactgaga
ttkgggaaagtgtatgg-------------------------------------------
-----------------------------------------------ycaggcgatggct
gacgctgcttatcctgctgttattttggagacaaggaagactgctccaggtttacgcttg
gtggataagtgggc----------------------------------------------
-----------------------------------ggtsttgataggaggaggaaagaat
cacagactgggattgtttgacatggtgttgattaaagataatcacatatcaatagctgga
ggtgtgaccaaagccttgaaatctgcagaccaatatttgcagcaaaagggtcttcagatg
gaggttgagrttgaaaccagaacgcttgaggaaattaaagaagtgttggagtatgcatct
cagaataaatctttcttgacgcggattatgctagataacatggttgtgcc----------
--actacccagtggagatgttgatgtttctatgctcaaagaagctgttaacatggttgat
ggcagatttgagactgaggt------------------agct------------------
------------------------------------------------------------
------------------------------------------------------------
----------------------
>PAFTOL009247
------------------------------------------------------------
------------------------------------------------------------
------------------------------------------------------------
------------------------------------------------------------
------------------------------------------------------------
------------------------------------------------------------
------------------------------------------------------------
------------------------------------gtcttgataggaggaggaaagaat
cacagactaggattgtttgacatggtgttgattaaagataatcacatatcaatagctgga
ggtgtgaccaaagccttgaaatctgcagaccaatatttgcagcaaaagggtctccagatg
gaggttgaggta------------------------------------------------
------------------------------------------------------------
------------------------------------------------------------
------------------------------------------------------------
------------------------------------------------------------
------------------------------------------------------------
----------------------
>PAFTOL009249
------------------------------------------------------------
------------------------------------------------------------
------------------------------------------------------------
------------------------------------------------------------
------------------------------------------------caggcgatggct
gacgctgcttatcctgctgttattttggagacaaggaagactgctccaggtttacgcttg
gtggataagtgggc----------------------------------------------
-----------------------------------ggtcttgataggaggaggaaagaat
cacagactgggattgtttgacatggtgttgattaaagataatcacatatcaatagctgga
ggtgtgaccaaagccttgaaatctgcagaccaatatttgcagcaaaagggccttcagatg
gaggttgagattgaaaccagaacccttgaggaaattaaagaagtgttggagtatgcatct
cagaataaatctttcttgacgcggattatgctagataacatggttgtgcc----------
--actacccaatggagatgttgatgtttctatgctcaaagaagctgttaacatggttgat
ggcagatttgagactgaggt------------------agct------------------
------------------------------------------------------------
------------------------------------------------------------
----------------------
>PAFTOL009251
------------------------------------------------------------
------------------------------------------------------------
------------------------------------------------------------
------------------------------------------------------------
------------------------------------------------caggcgatggct
gacgctgcttatcctgctgttattttggagacaaggaagactgctccaggtttacgcttg
gtggataagtgggc----------------------------------------------
-----------------------------------ggtcttgataggaggaggaaagaat
cacagactgggattgtttgacatggtgttgattaaagataatcacatatcaatagctgga
ggtgtgaccaaagccttgaaatctgcagaccaatatttgcagcaaaagggtcttcagatg
gaggttgagattgaaaccagaacgcttgaggaaattaaagaagtgttggagtatgcatct
cagaataaatctttcttgacgcggattatgctagataacatggttgtgcc----------
--actacccagtggagatgttgatgtttctatgctcaaagaagctgttaacatggttgat
ggcagatttgagactgaggt------------------agct------------------
------------------------------------------------------------
------------------------------------------------------------
----------------------
>PAFTOL009253
------------------------------------------------------------
------------------------------------------------------------
------------------------------------------------------------
------------------------------------------------------------
------------------------------ttttcacttttc---tcccaggmaatggct
gmtgctgcttatcctgctctcattttggagacaaggaagactgctccaggtttacgcttg
gtggataagtgggc----------------------------------------------
-----------------------------------ggttctgataggaggaggaaagaat
cacagrctaggattgtttgacatggtgttgattaaagataatcacatatcaatagctgga
ggtgtgaccaaagccttgaaatccgcagatgagtatttgcagcaaaagggttttcagatg
gaggttgaggta------------------------------------------------
------------------------------------------------------------
------------------------------------------------------------
------------------------------------------------------------
------------------------------------------------------------
------------------------------------------------------------
----------------------
>PAFTOL009255
gatgtgacgtctttggccacaattccttcaaatatggaagtggaagcccaatttttagca
aaagaggatggaattgttgcaggcatttcccttgcagaaatgatattccacgaggtggac
ccttccctaaaggttgagtggttccagaaagatggggattgtgttaacaaaggactgaga
ttggggaaagtgtatg--------------------------------------------
----------------------stgcatctttttcacttttc---tcccaggcaatggct
gacgctgcttatcctgctgttattttggagacaaggaagactgctccaggtttacgcttg
gtggataagtgggc----------------------------------------------
-----------------------------------ggtcttgataggaggaggaaagaat
cacagactaggattgtttgacatggtgctgattaaagataatcacatatcaatagctgga
ggtgtgaccaaagccttgaaatctgcagaccaatatttgcagcaaaagggtctccagatg
gaggttgagattgaaaccagaacccttgaggaaattaaagaagtattggagtatgcatct
cagaataaatctttcttgaagcggattatgctagataacatggttgtccc----------
--actactcaatggagatgttgatgtttctatgctcaaagaagctgttaacatgattggt
ggaagatttgagactgaggt------------------agct------------------
------------------------------------------------------------
------------------------------------------------------------
----------------------
>PAFTOL009257
gatgtgacgtctttggccacaattccttcaaatatggaagtggaagcccaatttttagca
aaagaggatggaattgttgcaggcatttcccttgcagaaatgatattccatgaggtggac
ccttccctaaaggtkgagtggttccagaaagatggggattgtgttaacaaaggactgaga
ttggggaaagtgtatggacgtgcacatagtatagtactcgctgaaagggttgatt---tg
ttctttttgt------cttcctmtgcatctttttcacttttc---tcccaggcaatggct
gacgctgcttatcctgctgttattttggagacaaggaagactgctccaggtttacgcttg
gtggataagtgggc----------------------------------------------
-----------------------------------ggtcttgataggaggaggaaagaat
cacagactaggattgtttgacatggttctgattaaagataatcacatatcaatagctgga
ggtgtgaccaaagccttgaaatctgcagaccaatatttgcagcaaaagggtctccagatg
gaggttgagattgaaaccagaacccttgaggaaattaaagaagtattggagtatgcatct
cagaataaatctttcttgaagcggattatgctagataacatggttgtccc----------
--actactcaatggagatgttgatgtttctatgctcaaagaagctgttaacatgattggt
ggaagatttgagactgaggt------------------agct------------------
------------------------------------------------------------
------------------------------------------------------------
----------------------
>PAFTOL009259
------------------------------------------------------------
------------------------------------------------------------
------------------------------------------------------------
------------------------------------------------------------
------------------------gcatccttttcacttttc---tcccaggcaatggct
gacgctgcttatcctgctgttattttggagacaaggaagactgctccaggtttacgcttg
gtggataagtgggc----------------------------------------------
-----------------------------------ggtcttgataggaggaggaaagaat
cacagactaggattgtttgacatggtgttgattaaagataatcacgtatcaatagctgga
ggtgtgaccaaagccttgaaatctgcagaccaatatttgcagcaaaagggtctccagatg
gaggttgagattgaaaccagaacccttgaggaaattaaagaagtattggagtatgcatct
cagaataaatctttcttgacgcggattatgctagataacatggttgtccc----------
--actacccaatggagatgttgatgtttctatgctgaaagaagctgttaacatgattgat
ggcagatttgagactgaggt------------------agct------------------
------------------------------------------------------------
------------------------------------------------------------
----------------------
>PAFTOL009261
------------------------------------------------------------
------------------------------------------------------------
------------------------------------------------------------
------------------------------------------------------------
------------------------------------------------caggcaatggct
gacgcggcttatcctgctgttattttggagacaaggaagactgctccaggtttacgcttg
gtggataagtgggc----------------------------------------------
-----------------------------------ggtcttgataggaggaggaaagaat
catagactaggattgtttgacatggtgttgattaaagataatcacatatcgatagctgga
ggtgtgaccgaagccttgaaatctgcagacaaatatttgcagcaaaaggctctccagatg
gaggttgaggta------------------------------------------------
------------------------------------------------------------
------------------------------------------------------------
------------------------------------------------------------
------------------------------------------------------------
------------------------------------------------------------
----------------------
>PAFTOL009263
gatgtgacgtctttagccacaattccgtcaaatatggaagtggaagcccaattcttagca
aaaggggatggaattgttgcaggcatttcccttgcagaaatgatattccatgaggtggac
ccttccctaaaggttgagtggttccagaaagatggggatcgtgttaacaaaggactgaga
ttggggaaagtgtatggatgtgcacatagtatagtacttgctgaaagggttcttt---ct
aggaagttaa------tttatccagcatctttttcacttttc---ctccaggcgatggct
gacgctgcttatcctgctgttattttggagacaaggaagactgctccaggtttacgcttg
gtggataagtgggc----------------------------------------------
-----------------------------------ggtcttgataggaggaggaaagaat
cacagactgggattgtttgacatggtgttgattaaagataatcacatatcaatagctgga
ggtgtgaccaaagccttgaaatctgcagaccaatatttgctgcaaaagggtgttcagatg
gaggttgagrttgaaaccagaacccttgaggaaattaaagaagtgttggagtatgcatct
cagaataaatctttcttgacgcggattatgctagataacatggttgtgcc----------
--actgcccaatggagatgttgatgtttctatgctcaaagaagctgttaacatggttgat
ggcagatttgagactgaggt------------------agct------------------
------------------------------------------------------------
------------------------------------------------------------
----------------------
>PAFTOL009265
------------------------------------------------------------
------------------------------------------------------------
------------------------------------------------------------
------------------------------------------------------------
------------------------------------------------caggcaatggct
aacgctgcttatcctgctgttattttggagaccaggaagactgctccaggtttacgcttg
gtggataagtgggc----------------------------------------------
-----------------------------------ggtcttgataggaggaggaaagaat
cacagactgggattgtttgacatggtgttgattaaagataatcacatatcaatagctgga
ggtgtgaccaaagccttgaaatctgcagaccaatatttgcagcaaaagggtctccagatg
gaggttgaggta------------------------------------------------
------------------------------------------------------------
------------------------------------------------------------
------------------------------------------------------------
------------------------------------------------------------
------------------------------------------------------------
----------------------
>PAFTOL009267
gatgtgacctctttggccacaattccttcaaatatggaagtggaagcccaatttttagca
aaagaggatggaattgttgcaggtatttcccttgcggaaatggtattccatgaggtggac
ccctccytaaaggttgagtggttccagaaagatggggatcatgttaacaagggactgaga
ttggggaaagtgtgtgg-------------------------------------------
-----------------------------------------------taatgcaatggct
gatgctgcttatcctgctctyattttggagacaaggaagactgctccaggtttacgcttg
gtggataagtgggcggtggatatcyttctcytactgatcatatatgcrctmatgtctcca
ttatgtygttgacattgagatgaattttkcctataggtcctgataggaggaggaaagaat
cacaggctaggattgtttgacatggtgttgataaaagataatcacatatcaatagctgga
ggtgtgaccaaagccttgaaatctgcagatgagtatttgcagcaaaagggtcttcagatg
gaggttgaggtaggtggtg----cgttgacccattctgtgagagcactagacatctccct
caaaattgat--------------------------------------------------
------------------------------------------------------------
------------------------------------------------------------
------------------------------------------------------------
----------------------------------------accgagcttgcccttgaagt
ggggagacgcacaaactgtgcc
>PAFTOL009269
gatgtgacctctttggccacaattccttcaaatatggaagtggaagcccaatttttagca
aaagaggatggaattgttgccggtatttcccttgcggaaatggtattccatgaggtggac
ccctccctaaaggttgagtggttccagaaagatggggatcgtgttaagaagggactgaga
ttggggaaagtgtgtggacgggcccatagtatagtacttgctgaaagggttgttc---tg
aattttatgc------aacggatgagtggaattgcgactctc---accmaggcaatggct
gatgctgcttatcctgctctcattttggagacaaggaagactgctccaggtttacgcttg
gtggataagtgggc----------------------------------------------
-----------------------------------ggtcctgataggaggaggaaagaat
cacaggctaggattgtttgacatggtgttgataaaagataatcacatatcaatagctgga
ggtgtgaccaaagccttgaaatctgcagatgaatatttgcagcaaaagggtcttcagatg
gaggttgagrttgaaaccagaactcttgaggaaatcaaagaagcattggactatgcatct
cagaataaatctttcttgacgcggattatgctagataacatggttgtccc----------
--tctgcccaatggagacgttgatgttactatgctcaaagaagctgttaacatgattgat
ggcagatttgaaactgaggt------------------agct------------------
------------------------------------------------------------
------------------------------------------------------------
----------------------
>PAFTOL009271
gatgtgacgtctttggccacaattccttcaaatgtggaagtggaagcccaatttttagca
aaagaggatggaattgttgcaggcatttcccttgcagaaatgatattccatgaggtggac
ccttccctaaaggttgagtggtcccagaaagatggggatcgtgttagcaaaggactgaga
ttggggaaagtgtatgg-------------------------------------------
-----------------------------------------------taakgcaatggct
gacgctgcttatcctgctgttattttggagacaaggaagactgctccaggtttacgcttg
gtggataagtgggcggtatatatctttctcctactgatcgtatatgctctcatgtctcca
ttatgttgttgacattgagatgaattttggctataggtcttgataggaggaggaaagaat
catagactaggattgtttgacatggtgttgattaaagataatcacatatcaatagctgga
ggtgtgagcaaagccttgaaatctgcagaccaatatttgcagcaaaaggttctccagatg
gaggttgagattgaaaccagaacccttgaggaaattaaagaagtattggagtatgcatct
cagaataaatccttcttgacgcggattatgctagataacatggttgtgcc----------
--actacctaatggagatgttgatgtttctatgctcaaagaagctgttaacatgattgat
ggcagatttgagactgaggt------------------agcttctaaactgc-acttatt
acttctaaatcacctcaacttgttgacactactcttgttttgcagcggtgcattgact--
-cattctgtgagagcattggacatctccctaaaaattgataccgagcttgcccttgaagt
ggggaggcgcacaaatcgtgcc
>PAFTOL009279
gatgtgacgtctttggccacaattccttcaaatatggaagtggaagcccattttttagca
aaagaggatggaattgttgcaggcatttcccttgcagaaatgatattccatgaggtggac
ccttccctaaaggtagagtggttccagaaagatggggatcgcgttaacaaaggactgaga
ttggggaaagtgtatggacctgcacatagtatagtactcgctgaaagggtttgat---ta
ctttctagga------agaagctaacctatccagttccattc---tcccaggcaatggct
gacgctgcttatcctgctgttattttggagacaaggaagactgctccrggtttacgcttg
gtagataagtgggc----------------------------------------------
-----------------------------------ggtcttgataggaggaggaaagaat
cacagactaggattgtttgacatggtgttgattaaagataatcacrtatcaatagctgga
ggtgtgaccaaagccttgaaatctgcagaccaatatttgcaacaaaagggtctccagatg
gaggttgagrttgaaaccagaacccttgaggaaattaaagaagtattggaatatgcatct
cagactaaatctttcttgacgcggattatgctagataacatggctgtccc----------
--actacccaatggagatgttgatgtttctatgctcaaagaagccgttaacatsattgat
ggaagatttgagactgag------------------------------------------
------------------------------------------------------------
------------------------------------------------------------
----------------------
>PAFTOL009281
gatgtgacgtctttggccacaattccttcaaatatggaagtggaagcccaatttttagca
aaagaggatggaattgttgcaggcatttcccttgcagaaatgatattccatgaggtggac
ccttccctaaaggttgagtggttccagaaagatggggatcgtgtcaacaaaggactgaga
ttgggtgacattcgttccaaaatctctgaaatgcgttttcgagatgattcgaarc---ag
acaatatttt------gtgtcactgcattcttttcacttttc---tcccaggcaatggct
gatgctgcttatcctgctgttattttggagacaaggaagactgctccaggtttacgcttg
gtggataagtgggc----------------------------------------------
-----------------------------------ggtcttgataggaggaggaaagaat
cacagactaggattgtttgacatggtgttgattaaagataatcacatatcaatagctgga
ggtgtgaccaaagccttgaaatctgcagaccattatttgcagcaaaagggtctccaaatg
gaggttgagattgaaaccagaacccttgaggaaattaaagaagtattggagtatgcatct
cagaataaatctttcttgcagcggattatgctagataacatggttgtccc----------
--actacccaatggagatgttgatgtttctatgctcaaagaagctgttaacatgattgat
ggcagatttgagactgaggt------------------agct------------------
------------------------------------------------------------
------------------------------------------------------------
----------------------
>PAFTOL009283
gatgtgacgtctttggccacaattccttcaaatatggaagtggaagcccattttttagca
aaagaggatggaattgttgcaggcatttcccttgcagaaatgatattccatgaggtggac
ccttccctacaggtagagtggttccagaaagatggggatcgtgttaaaaaaggactgaga
ttggggaaagtgtatggtaatggctttatggaaggcctattaaaaagggtttttt---at
atggcat---------aaaaaatttcttgtattttctggcta---gataakgcaatggct
gacgctgcttatcctgctgttattttggagacaaggaagactgctccaggtttacgcctg
gtggataagtgggc----------------------------------------------
-----------------------------------agtcttgataggaggaggaaagaat
cacagactaggattgtttgacatggtgttgattaaagataatcacatatcaatagctgga
ggtgtgaccaaagccttgaaatctgcagaccaatatttgcagcaaaagggtctccagatg
gaggttgagatcgaaaccagaacccttgaggaaattaaagaagtattggagtatgcatct
cagactaaatctttcttgacgcggattatgctagataacatggttgtccc----------
--actacccaatggagatgttgatgtttctatgctcaaagaagccgttaacatgattgat
ggaagatttgagactgag------------------------------------------
------------------------------------------------------------
------------------------------------------------------------
----------------------
>PAFTOL009285
gatgtgacctctttggccacaattccttcaaatatggaagtggaagcccaatttttagca
aaagaggatggaattgttgcaggtatttcccttgcggaaatggtattccatgaggtggac
ccctccctaaaggttgagtggttccagaaagatggggatcgtgttaagaagggactgaga
ttggggaaagtgtgtgg-------------------------------------------
-----------------------------------------------taakgcaatggct
gatgctgcttatcctgctctcattttggagacaaggaagactgctccgggtttacgcttg
gtggataagtgggcggtggatatctttctcctactgatcatatatgcactcatgtctcca
ttatgttgttgacattgagatgaatgttgcctataggtcctgataggaggaggaaagaat
cacagactaggattgtttgacatggtgttgataaaagataatcacatatcaatagctgga
ggtgtgaccaaagccttgaaatctgcagatgagtatttgcagcaaaagggtcttcagatg
gaggttgagattgaaacgagaacccttgaggaaatcaaagaagtattggactatgcatct
cagaataaatctttcttgacgcggattatgctagataacatggttgtccctgctacttat
aaatcatctcaacttgttgaygcyactcttgtgttgcgggacatctccctcaaaattgat
accgagctygcccttgaagt------------------gggr------------------
------------------------------------------------------------
------------------------------------------------------------
----agacgcacaaacygtgcc
>PAFTOL009287
gatgtgacgtctttggccacaattccttcaaatatggaagtggaagcccattttttagca
aaagaggatggaattgttgcaggcatttccctcgcagaaatgatattccatgaggtggac
ccttccctacaggtagagtggttccagaaagatggggatcgtgttaacaaaggactgaga
ttggggaaagtgtatggtaatggattttatggaaggcctattaaaaarggttttt---ta
tatggcataa------aaaaatttcttgtattttcwsttttc---gyccaggcaatggct
gacgctgcttatcctgctgttgttttggagacaaggaagactgctccaggtttacgcctg
gtggataagtgggc----------------------------------------------
-----------------------------------ggtcttgataggaggaggaaagaat
cacagactaggactgtttgacatggtgttgattaaagataatcacatatcaatagctgga
ggtgtgaccaaagccttgaaatctgcagaccaatatttgcagcaaaagggtctccagatg
gaggttgagrtcgaaaccagaactcttgaggaaattaaagaagtattggagtatgcatct
cagactaaatctttcttgacgcggattatgctagataacatggttgtccc----------
--actacctaatggagatgttgatgtttctatgctcaaagaagccgttaacatgattgat
ggaagatttgagactgag------------------------------------------
------------------------------------------------------------
------------------------------------------------------------
----------------------
>PAFTOL009289
gatgtgacctctttggccacaattccttcaagtatggaagtggaagcccaatttttagca
aaagaggatggaattgttggaggcatttcccttgcagaaatgatattccatgaggtggat
ccttccctaaaggttgagtggttccagaaagatggggattgtgttaacaaaggactgaga
ttggggaaagtgtatgg-------------------------------------------
-----------------------------------------------acaggcgatggct
gacgctgcttatcctgctgttattttggagacaagraagactgctccaggtttacgcttg
gtggataagtgggc----------------------------------------------
-----------------------------------ggtcttgataggaggaggaaagaat
cacagactgggattgtttgacatggtgttgattaaagataatcacatatcaatagctgga
ggtgtgaccaaagccttgaaatctgcagaccagtatttgcagcaaaagggtcttcagatg
gaggttgagrttgaaaccagaacccttgaggaaattaaagaagtgttggagtatgcatct
cagaataaatctttcttgacgcggattatgctagataacatggttgtgcc----------
--actrcccaatggagatgttgatgtttctatgctcaaagaagctgttaacatggttgat
ggcagatttgagactgaggt------------------agct------------------
------------------------------------------------------------
------------------------------------------------------------
----------------------
>PAFTOL009291
gatgtgacgtctttggccacaattccttcaaatatggaagtggaagcccattttttagca
aaagaggatggaattgttgcaggcatttccctcgcagaaatgatattccatgaggtggac
ccttccctacaggtagagtggttccagaaagatggggatcgtgttaacaaaggactgaga
ttggggaaagtgtatggtaatggattttatggaaggcctattaaaaagggttttt---ta
tatggcataa------aaaaatttcttgtattttcwsttttc---gcccaggcaatggct
gacgctgcttatcctgctgttgttttggagacaaggaagactgctccaggtttacgcctg
gtggataagtgggc----------------------------------------------
-----------------------------------ggtcttgataggaggaggaaagaat
cacagactaggactgtttgacakggtgttgattaaagataatcacatatcaatagctgga
ggtgtgaccaaagccttgaaatctgcagaccaatatttgcagcaaaagggtctccagatg
gaggttgagrtcgaaactagaactcttgaggaaattaaagaagtattggagtatgcatct
cagactaaatctttcttgacgcggattatrctagataacatggttgtccc----------
--actacctaatggagatgttgatgtttctatgctcaaagaagccgttaacatgattgat
ggaagatttgagactgag------------------------------------------
------------------------------------------------------------
------------------------------------------------------------
----------------------
>PAFTOL009293
gatgtgacgtctttggccacaattccttcaaatatggaagtggaagcccattttttagca
aaagaggatggaattgttgcaggcatttcccttgcagaaatgatattccatgaggtggac
ccttccctacaggtagagtggttccagaaagatggggatcgtgttaaaaaaggaccgaga
ttggggaaagtgtctga------------------------------------tc---ta
tatctttcta------tcgctcytgcatctttttcacttttc---tcccaggcaatggct
gacgctgcttatcctgctgttattttggagacaaggaagactgctccaggtttacgcctg
gtggataagtgggc----------------------------------------------
-----------------------------------agtcttgataggaggaggaaagaat
cacagactaggattgtttgacatggtgttgattaaagataatcacatatcaatagctgga
ggtgtgaccaaagccttgaaatctgcagaccaatatttgcagcaaaagggtctccagatg
gaggttgagatcgaaaccagaacccttgaggaaattaaagaagtattggagtatgcatct
cagactaaatctttcttgacgcggattatgctagataacatggttgtccc----------
--actacccaatggagatgttgatgtttctatgctcaaagaagccgttaacatgattgat
ggaagatttgagactgag------------------------------------------
------------------------------------------------------------
------------------------------------------------------------
----------------------
>PAFTOL009295
------------------------------------------------------------
------------------------------------------------------------
------------------------------------------------------------
------------------------------------------------------------
------------------------------------------------caggcaatggct
gacgctgcttatcctgctgttattttggagacaaggaagactgctccaggtttacgcctg
gtggataagtgggc----------------------------------------------
-----------------------------------agtcttgataggaggaggaaagaat
cacagactaggattgtttgacatg------------------------------------
------------------------------------------------------------
------cagatcgaaaccagaacccttgaggaaattaaagaagtattggagtatgcatct
cagactaaatctttcttgacgcggattatgctagataacatggttgtccc----------
--actacccaatggagatgttgatgtttctatgctcaaagaagccgttaacatgattgat
ggaagatttgagactgag------------------------------------------
------------------------------------------------------------
------------------------------------------------------------
----------------------
>PAFTOL009297
gatgtgacgtctttggccacaattccttcaaatatggaagtggaagcccaatttttagca
aaagaggatggaattgttgcaggyatttcccttgcagaaatgatattccatgaggtggac
ccttccttaaaggt----------------------------------------------
------------------------------------------------------------
-----------------------------------------------scaggcaatggct
gacgctgcttcttctgctgttattttggacacaaggaagactgctccaggtttacgcttg
gtggataagtgggc----------------------------------------------
-----------------------------------ggtsttgataggaggaggaaagaat
cacagactaggattgtttgacatggtgttgattaaagataatcacatatcaatagctgga
ggtgtgaccaaagccttgaaatctgcagaccaatatttgcagcaaaagggtctccagatg
gaggttgagrttgaaaccagaacccttgaggaaattaaagaagtattggagtatgcatct
cagaataaatctttcttgacrcggattatgctagataacatggttgtccc----------
--actacccaatggagatgttgatgtttctatgctcaaagaagctgttaacatgattgat
ggcagatttgagactgaggt------------------aact------------------
------------------------------------------------------------
------------------------------------------------------------
----------------------
>PAFTOL009299
gatgtgacrtctttggccacaattccttcaaatatggaagtggaagcccaatttttagca
aaagaggatggaattgttgcaggcatttcccttgcagaaatgatattccatgaggtggac
ccttccctaaaggttgagtggttccagaaagatggggatcctgttaacaaaggactgaga
ttggggaaagtgtatgg-------------------------------------------
-----------------------------------------------ycaggcgatggct
gacgctgcttatcctgctgttattttggagacaaggaagactgctccaggtttacgcttg
gtggataagtgggc----------------------------------------------
-----------------------------------ggtcttgataggaggaggaaagaat
cacagactgggattgtttgacatggtgttgattaaagataatcacatatcaatagctgga
ggtgtgaccaaagccttgaaatctgcagaccaatatttgcagcaaaagggtcttcagatg
gaggttgagattgaaaccagaacgcttgaggaaattaaagaagtgttggagtatgcatct
cagaataaatctttcttgacgcggattatgctagataacatggttgtgcc----------
--actacccagtggagatgttgatgtttctatgctcaaagaagctgttaacatggttgat
ggcagatttgagactgaggt------------------agct------------------
------------------------------------------------------------
------------------------------------------------------------
----------------------
>PAFTOL009301
gatgtgacgtctttagccacaattccttcaaatatggaagtggaagcccaattcttagca
aaagaggatggaattgttgcaggcatttcccttgcagaaatgatattccatgaggtggac
ccttccctgaaggt----------------------------------------------
------------------------------------------------------------
-----------------------------------------------scaggcgatggct
gacgctgcttatcctgctgttattttggagacaaggaagactgctccaggtttacgcttg
gtggataagtgggc----------------------------------------------
-----------------------------------ggtcttgataggaggaggaaagaat
cacagactgggattgtttgacatggtgttgattaaagataatcacatatcaatagctgga
ggtgtgaccaaagccttgaaatctgcagaccaatatttgcagcaaaagggtcttcagatg
gaggttgagrttgaaaccagaacccttgaggaaattaaagaagtgttggagtatgcatct
cagaataaatctttcttgacgcggattatgctagataacatggttgtgcc----------
--actacccaatggagatgttgatgtttctatgctcaaagaagctgttaacatggttgat
ggcagatttgagactgaggt------------------agct------------------
------------------------------------------------------------
------------------------------------------------------------
----------------------
>PAFTOL009303
gatgtgacgtctttggccacaattccttcaaatatggaagtggaagcccaatttttagca
aaagaggatggaattgttgcaggcatttcccttgcagaaatgatattccatgaggtggac
ccttccctaaaggt----------------------------------------------
------------------------------------------------------------
-----------------------------------------------gcaggcaatggct
gacgctgcttatcctgctgttattttggagacaaggaagactgctccaggtttacgcttg
gtggataagcgggc----------------------------------------------
-----------------------------------ggtcttgataggaggaggaaagaat
cacagactgggattgtttgacatggtgttgattaaagataatcacatatcaatagctgga
ggtgtgaccaaagccttgaaatctgcagaccaatatttg---------------------
------------------------------------------------------------
------------------------------------------------------------
------------------------------------------------------------
------------------------------------------------------------
------------------------------------------------------------
------------------------------------------------------------
----------------------
>PAFTOL009311
------------------------------------------------------------
------------------------------------------------------------
------------------------------------------------------------
------------------------------------------------------------
---------------------------------------------------gcaatggct
gatgctgcttatcctgctattgttctggagaccaggaaaactgcaccaggtttacgcttg
gtggataagtgggc----------------------------------------------
-----------------------------------ggtcttgataggaggaggaaagaat
cacagactaggattatttgacatggtgatgattaaagataatcacatatcaatagctgga
ggtgtgaccaaagccttgaaatctgcagaccaatatttgcagaaaaatggtctccagatg
gaggttgagrtcgaaaccagaactatagaggaaattagagaagtattggagtatgcatct
cagaataaaacttccttgacgcggatcatgctagataacatggttgttcc----------
--acaacccaatggagatgttgatgtttctatgctcaaagaagctgttaacatgattgat
gggagatttgagactgaggt------------------agct------------------
------------------------------------------------------------
------------------------------------------------------------
----------------------
>PAFTOL009313
gacgtgacatctttggccacaattcctgcaaatatggaagtggaagcccaatttttagca
aaagaggatggcattgttgcaggtatttcccttgcagaaatgatattccatgaggtggat
ccttccctaaaggtgaagtggtttaagaaggatggtgatcgcgttcacaaaggactgaga
ttggggaaagtgtatgggcgggcacatagtatagtagttgctgaaagggtggttc---tg
aattttatgc------aaagaatgagtggaattgcgactctc---accarggctatggct
gatgctgcttctcctgctattgttttggagacaaggaagacygctccaggtttacgcttg
gtggataagtgggc----------------------------------------------
-----------------------------------ggtcctgataggaggaggaaagaat
cacagacttggcttatttgacatggtgttgattaaagacaatcacatatcgatagctggc
ggtgtgaccaakgccytgaaatctgcagaccaatatttgcagcaaaatrgtctccagatg
gaggttgagg---------------tagaggaaattaaagaggtattggagtatgcatct
cagaataaaacgtccttggtgcgaattatgctggacaacatggctgtccc----------
--acaacctaatggagatgttgatgtttccatgctcaaagaagctgttaacatgattgat
ggcagatttgagactgagcc------------------gacctctaacataa-gtagttc
ctgcacttaccagttctcctcatcgatactattcttgtcttgcagtggcgcattgaca--
-cattcagtgagagcactagacatctccctcaaratcgacactgagctygcccttgaagt
agggaggcgcacaaaycgtgct
>PAFTOL009315
------------------------------------------------------------
------------------------------------------------------------
------------------------------------------------------------
------------------------------------------------------------
------------------------------------------------caggcaatggct
gatgctgcccatcctgctattattttggagacaaggaagactgctccaggtttacgcttg
gtggataagtgggcggtgtatatc------------------------------------
------------------------------------------------------------
------------------------------------------------------------
------------------------------------------------------------
------------------------------------------------------------
------------------------------------------------------------
------------------------------------------------------------
------------------------------------------------------------
------------------------------------------------------------
------------------------------------------------------------
----------------------
>PAFTOL009319
gatgtgacgtctttggccacaattcctttaaatatggaagtggaggcccaatttttagca
aaagaggatggaattgttgccggtatttctcttgcagaaatgatatttcatgaggtggat
ccttccttaaaggtggagtggtttcagaaggatggggattgtgttcacaaaggactgagt
gaagg-------------------------------------------------------
--------------------------------------tttc---tctcaggcaatggct
catgctgccaatcctgctattattttggagacaaggaagactgctccaggtttacgtttg
gtcgataagtgggc----------------------------------------------
-----------------------------------ggtcttgataggaggaggaaagaat
cacagactaggattatttgacatggtattgattaaagataatcacatatcaatagctgga
ggtgtgaccaaagctttgacatctgcagatcagtatttgcagaaaaatgatctccagatg
gaggtcgagrttgaaaccagaactcttgaggaaattaaagaagtattggagtatgtgtct
cagaataaaactttcttgacgcggattatgctagataacatggttgtccc----------
--actgcccaatggtgatgttgatgtttcaatgctcaaagaagctgtcaacatgattgaa
gggagatttgagactgaggt------------------agct------------------
------------------------------------------------------------
------------------------------------------------------------
----------------------
>PAFTOL009321
gatgtgacrtctttggccacaattcctkcaaatatggaagtggargcccaatttttagca
aaagaggatggmattgttgcwggtatttcccttgcagaaatgatattccatgaggtggat
ccttccttaaaggtggagtggttccagaaagatggggattgtgtccacaaaggactgaga
ttggggaaagtgtatgg-------------------------------------------
-----------------------------cttttcatgtttc---tcccaggtcatggct
aatgctgcctatcctgctattattttggagacaaggaagactgctccaggtttacgcttg
gtggataagtgggc----------------------------------------------
-----------------------------------ggtcttgataggaggaggaaagaat
cacaggctaggattatttgacatggtattgattaaagataatcacatatcaatagctgga
ggtgtgaccaaagccttgaagtctgcagaccagtatttgcagcaaaatgatctccagatg
gaggtcgagattgaaaccagaactcttgaagaaattaaagaagtattggagtatgtgtct
cagaataaaactttcttgacgcggattatgctagataacatggttgtccc----------
--actacccaatggagatgttgatgtttcaatgctcaaagaagctgtcaacatgattgat
gggagatttgagacagaggt------------------agcttcttagat----------
------------------------------------------------------------
------------------------------------------------------------
------atgtggcgatattatc
>PAFTOL013501
gatgtgacttctttggccacagttccttcaaatatggaagtggaagcccattttttagca
aaagaggatggaattgttgcaggcatttcccttgcagaaatgatattccatgaggtggac
ccttccctacaggtagagtggttccagaaagatggggatcgtgttaacaaaggactaaca
ttggggaaagtgtatg--------------------------------------------
----------------------gtgcatctttttcacttttc---tcccaggcaatggct
gacgctgcttatcctgctgttattttggagacaaggaagactgctccaggtttacgcctg
gtggataagtgggc----------------------------------------------
-----------------------------------ggtcttgataggaggaggaaagaat
cacagactaggattgtttgacatggtgttgattaaagataatcacatatcaatagctgga
ggtgtgaccaaagccttgaaatctgcagaccaatatttgcagcaaaagggtctccagatg
gaggttgagatcgaaaccagaacccttgaggaaattaaagaagtattggagtatgcatcc
cagactaaatctttcttgacacggattatgctagataacatggttgtccc----------
--actacccaatggagatgttgatgtttctatgctcaaagaagccgttaacatgattgat
ggaagatttgagactgag------------------------------------------
------------------------------------------------------------
------------------------------------------------------------
----------------------
>SRR5036296
------------------------------------------------------------
------------------------------------------------------------
------------------------------------------------------------
------------------------------------------------------------
------------------------------------------------caggcgatggct
gacgctgcttatcctgctgttattttggagacaaggaagactgctccaggtttacgcttg
gtggataagtgggc----------------------------------------------
-----------------------------------ggtcttgataggaggaggaaggaat
cacagaatgggattgtttgacatggtgttgattaaagataatcacatatcaatagctgga
ggtgtgaccaaagccttgaaatctgcagaccaatatttgcagcaaaagggtcttcagatg
gaggttgagattgaaaccagaacgcttgaggaaattaaagaagtgttggagtatgcatct
cagaataaatctttcttgacgcggattatgctagataacatggttgtgcc----------
--actacccaatggagatgttgatgtttctatgctcaaagaagctgttaacatggttgat
ggcagatttgagactgaggc------------------atctggaaatgtca-cccttga
tacagtgcaccaaattggacagactggagttacctatatttct-----------------
------------------------------------------------------------
----------------------
>SRR5137211
gatgtgacatctttggccacaattccttcaaatatggaagtggaagcccaatttttggca
aaagaggatggacttgttgcaggcatttcccttgcggaaatgatattccatgaggtggac
gcttccctaaaggttgagtggttccagaaagatggggatcgtgttaacaaaggactgaga
ttggggaaagtgtatggacgtgcacatagtatagtacttgctgaaagggttgctc---tg
aattttatgc------aacggatgagtggaattgcgactctc---accaaggcgatggct
gaygctgcttatcctgctgttattttggagacaaggaagactgctccaggtttacgcttg
gtggataagtgggc----------------------------------------------
-----------------------------------ggtcttgataggaggaggaaagaat
cacagactgggattgtttgacatggtgttgattaaagataatcacatatcaatagctgga
ggtgtgaccaaagccttgaaatctgcagaccaatatttgcagcaaaagggtcttcagatg
gaggttgagattgaaaccagaacgcttgaggaaattaaagaagtgttggagtatgcatct
cagaataaatctttcttgacgcggattatgctagataacatggttgtgcc----------
--actacccagtggagatgttgatgtttctatgctcaaagaagctgttaacatggttgat
ggcagatttgagactgaggc------------------atctggaaatgtca-cccttga
tacagtgcaccaaattggacagactggagttacctatgtttctagcggtgcattgact--
-cattctgtgagagcattggatatctctctcaaaattgataccgagcttgcccttgaagt
ggggagacgcacaaatcgtgcc
>SRR5137212
------------------------------------------------------------
------------------------------------------------------------
------------------------------------------------------------
------------------------------------------------------------
---------------------------------------------------gcaatggct
gacgctgcttatcctgcttttattttggagacaaggaagactgctccaggtttacgcttg
gtggataagtgggc----------------------------------------------
-----------------------------------ggtcttgataggaggaggaaagaat
cacagactaggattgtttgacatggtgttgattaaagataatcacatatcaatagctgga
ggtgtgaccaaagccttgaaatctgcagaccaatrtttgcagcaaaagggtctccagatg
gaggttgagattgaaaccagaacccttgaggaaattaaagaagtattggagtatgcatct
cagaataaatctttcttgacgcggattatgctagataacatg------------------
------------------------------------------------------------
------------------------------------------------------------
------------------------------------------------------------
------------------------------------------------------------
----------------------
>SRR5137213
------------------------------------------------------------
------------------------------------------------------------
------------------------------------------------------------
------------------------------------------------------------
------------------------------------------------caggcgatggct
gacgctgcttatcctgctgttattttggagacaaggaagactgctccaggtttacgcttg
gtggataagtgggc----------------------------------------------
-----------------------------------ggtcttgataggaggaggaaagaat
cacagactgggattgtttgacatggtgttgattaaagataatcacatatcaatagctgga
ggtgtgaccaaagccttgaaatctgcagaccaatatttgcagcaaaagggtcttcagatg
gaggttgagattgaaaccagaacccttgaggaaattaaagaagtgttggagtatgcatct
cagaataaatctttcttgacgcggattatgctagataacatggttgtgcc----------
--actacccaatggagatgttgatgtttctatgctcaaagaagctgttaacatggttgat
ggcagatttgagactgaggt------------------agct------------------
------------------------------------------------------------
------------------------------------------------------------
----------------------
>SRR7905849
gatgtgacatctttggccacaattccttcaaatatggaagtggaagcccaatttttagca
aaagaggatggaattgttgcaggtatttcccttgcagaaatgatatttcatgaggtggac
acttccctaaaggttgagtggttccagaaagatggggatcgtgttaacaaaggactggga
ttggggaaagtgtatggacgggcacatagtatagtacttgctgaaagggttgttt---tg
aattttatgc------aacggatgagtggaattgcgactctc---accaaggcaatggct
gacgctgcttatcctgctgttattttggagacaaggaagactgctcccagtttacgcttg
gtggataagtgggc----------------------------------------------
-----------------------------------ggtcttgataggaggaggaaagaat
cacagactaggattgtttgacatggtgttgattaaagataatcacatatcaatagctgga
ggtgtgaccaaagccttgaaatctgcagaccaatatttgcagcaaaagggtctccagatg
gaggttgagattgaaaccagaactcttgaggaaattaaagaagtattggagtatgcatct
cagaataaatctttcttgacgcggattatgctagataacatggttgtccc----------
--actacccaatggagatgttgatgtttctatgctcaaagaggctgttaacatgattgat
ggcagatttgagactgaggc------------------atctggaaaygtca-cccttga
tacagtgcaccaaattggacagactggagtcacctatatttctagcggtgcattgacc--
-cattctgtgagagcgttggacatctccctcaaaattgatactgagcttgcccttgaagt
tgggagacgcacaaatcgtgcc
>SRR7905861
gatgtgacgtctttggccacaattccwtcaaatatggaagtggaagcccaatttttagca
aaagaggatggaattrttgcaggcatttcccttgcagaaatgatattccatgaggtggac
ccgtccctaaaggttgagtggttccagaaagatggggatygtgttaacagaggactgaga
ttggggaaagtgtat---------------------------------------------
---------------------------------------------------gcgatggct
gacgctgcttatcctgctgttattttggasacaaggaagactgctccaggtttacgcttg
gtggataagtgggc----------------------------------------------
-----------------------------------ggtcttgataggaggaggaaagaat
cacagactgggattgtttgacatggtgttgattaaagataatcacatatcaatagctgga
ggtgtgaccaaagccttgaaatctgcagaccaatatttgcagcaaaagggtcttcagatg
gaggttgagattgaaaccagaacccttgaggaaatyaaagaagtgttggagtatgcatct
cagaataaatctttcttgacgcggattatgctagataacatggttgtgcc----------
--actacccaatggagatgttgatgtttctatgctcaaagaagctgttaacatggttgat
ggcagatttgagactgaggc------------------atctggaaatgtca-cccttga
tacagtgcaccaaattggacagactggagttacctatatttctagcggtgcattgact--
-cactctgtgagagcattggacatctctctcaaaattgataccgagctcgcccttgaagt
ggggagacgcacaaatcgtgcc
>SRR7905862
gatgtgacctctttggccacaattccttcaaatatggaagtggaagcccaatttttrgca
aaagaggatggaattgttgcwggtatttcccttgcagaaatggtattccatgaggtggac
ccgtccctaaaggttgartggttccagaaagatggggatcgtgttaagaagggactgaga
ttggggaragtgtatggacgggcccatagtatagtacttgctgaaagggttgttc---tg
aattttatgc------aacggatgagtggaattgcgactctc---accaaggcaatggct
gatgctgcttatcctgctctcattttggagacaaggaagactgccccaggwttacgcttg
gtggataagtgggc----------------------------------------------
-----------------------------------ggtcctgataggaggaggaaagaat
cacagactaggattgtttgacatggtgttgataaaagataatcacatatcaatagctgga
ggtgtgaccaaagccttgaaatctgcagatgagtatttgcagcaaaagggtcttcagatg
gaagttgagattgaaaccagaacccttgaggaaatcaaagaagtattgrattatgcatct
cagaataaatctttcttgacgcggattatgctagataacatggttgtccc----------
--tctgcccaatggagacgttgatgtttctatgctcaaagaagctgttaacatgattgat
ggmagatttgaaactgaggc------------------atctggaaacgtca-cccttga
tacagtgcaccaaattggacagactggagtcacctatatttctagtggtgcgttgacc--
-cattctgtgagagcactggacatctccctcaaaaytgataccgagctcgcccttgaagt
ggggagacgcacaaaccgtgcc
>SRR8327214
gatgtgacctctttggccacaattccttcaagtatggaagtggaagcccaatttttagca
aaagaggatggaattgttggaggcatttcccttgcagaaatgatattccatgaggtggat
ccttccctaaaggttgagtggttccagaaagatggggattgtgttaacaaaggactgaga
ttggggaaagtgtatggacgtgcacatagtatagtacttgctgaaagggttgctc---tg
aattttatgc------aacggatgagtggaattgcgactctc---accaaggcgatggct
gacgctgcttatcctgctgttattttggagacaaggaagactgctccaggtttacgcttg
gtggataagtgggc----------------------------------------------
-----------------------------------ggtcttgataggaggaggaaagaat
cacagactgggattgtttgacatggtgttgattaaagataatcacatatcaatagctgga
ggtgtgaccaaagccttgaaatctgcagaccagtatttgcagcaaaagggtcttcagatg
gaggttgagattgaaaccagaacccttgaggaaattaaagaagtgttggagtatgcatct
cagaataaatctttcttgacgcggattatgctagataacatggttgtgcc----------
--actacccaatggagatgttgatgtttctatgctcaaagaagctgttaacatggttgat
ggcagatttgagactgaggc------------------atctggaaatgtca-cccttga
tacagtgcaccaaattggacagactggagttacctatatttctagcggtgcattgact--
-cactctgtgagagcattggacatctctctcaaaattgataccgagctcgcccttgaagt
ggggagacgcacaaatcgtgcc
