# Supplementary material for: Phylogenomics and classification of Cactaceae based on hundreds of nuclear genes
Source: Plant Syst Evol. 2025 Aug 11;311(5):28. doi: 10.1007/s00606-025-01948-z (PMC12339657; doi:10.1007/s00606-025-01948-z)
Supplement: Supplementary file 4 — Online Resource 4: Containing alignments and RAxML gene trees for all included loci and all phylogenetic datasets (ZIP 10372 KB) [file 606_2025_1948_MOESM4_ESM.zip › de Vos et al_ESM_4/ESM_data_alignments/QCP/5943_consensus.mafft.fasta]

>PAFTOL004547
------------------------------------------------------------
------------------------------------------------------------
------------------------------------------------------------
------------------------------------------------------------
------------------------------------------------------------
------------------------------------------------------------
------------------------------------------tatccagttggc------
------------------------------------------tttgacagcaatgttcct
cgcgaccgtttccaagagatgtgcaaaaccttgcgtgtcttaaatgctgtgcgaagccct
gagattggaattcctcttagtatacagcaatacaaggagctaacagcaccagttttaatt
tctcgcttgatcartgcccaccatcaccttctggcactcaggttatcagattaccttggc
ttgaaccaggagctggttataatgcattgggcatgcaccaagataa-cagcttcgcttgc
aatgccagactctgatctcctcactattctactggacaagttgaaattgtgtaaaggaat
agactatgctagagtagctgagcatgcggataaaagtgggcgcaggaagttggctgctgc
tctagttgaacacgaaccctgctcttctaaacaggttccattgctgttaagcataggaga
agaagaagcagctttgacaaaggcaactgaaagtggggata-------------------
------------------------------------------------------------
------------------------------------------------------------
-----------------------------------------ctgatcttgtttactttgt
cctgttccatatatggcagaagaagccatctttggagttctttgggatgatacaagcgaa
gcctttggcaagggatctgtttatatcctattctcgg-----------------------
------------------------------------------------------------
------------------------------------------------------------
------------------------------------------------------------
----------------------------------agaatgcaacatgaactagaagtgtc
gacgaagcaagcgatttttgttgattcaagcatcagtgacacaatccgtacatgcattgt
acttggaaatcaccgagctgctatgaaggtgaaaacggagtttaaggtttctgagaaacg
ctggtattggcttaaagtctttgcgttagctacaataagagattgggatgcattggaaaa
gttctcaaaggagaagaggccccctattggttacaagccctttgtagaggcttgcattga
tgcgggtgaaaaaggcgaagct--------------------------------------
------------------------------------------------------------
------------------------------------------------------------
-------------------------------
>PAFTOL004551
------------------------------------cagtctgctcttcctccagaacac
ctggcctggtgtggcctggacagtgtattactgtattgggatgatgtgcttctgatggtg
ggcccctttggagagccagtgcgctactattatgatgatccaatagttctgatatcagag
tgtgatggtgtaaggatcctttccaatacaactatggagtttctgcagagagttccagat
tccacggtgtctatctttaaaataggaagcacaacgcctgcagctttgctgtacgatgct
ctggatcattttgataggagaagtgctaaggcagatgaaaatttgagaatgataaagaca
tcattgccggaggcaattgaagcttgcgttgatgctgcaggttatgaatttgacatttca
cgtcagcgaacactcctgagggctgcaagctatggtcaagcgttttgcagcaatgttcct
cgtgaccgtttccaagagatgtgcaaaaccttgcgtgtcttaaatgctgtgcgaagccct
gagattggaattcctcttagcattcagcaatacaaggagctaacagcaccagttttaatt
tctcgcttgatcaatgcccaccatcaccttctggctctcaggttatctgagtaccttggc
ttgaaccaggwgctggttataatgcattgggcatgtacaaagataa-catcttcgcttgc
aatgccagactctgatcttctcaccattctactggacaagttgaaattgtgtaagggaat
agactatgctagagtcgctgagcatgcggataaaagcgggcgcaggaagttggctgctgc
tctagttgaacatgaaccctgctcttctaaacargttccgttgctgttgagcataggaga
agaagaagcagctttaaccaaggcaactgaaagcggggata-------------------
------------------------------------------------------------
------------------------------------------------------------
-----------------------------------------ctgatcttgtttactttgt
cctgttccatatatggcagaaaaagccatctttggagttcttcgggatgatacaagctaa
gcctttggctagggatctgtttatatcctattctcgg-----------------------
----------------------------ctgcaggaagttgccttccttttgtggaggga
gtcctgggattatggtaagaatccaatggcaagtaaaggctccgcacttcatgggccacg
cataaaacttattgagaaggctcgagatctgtttgctgagacaaaagaacacatttttga
gtcgaaagctgctgaagagcatgcaaaattgttgagaatgcaacatgaactagaagtttc
aacaaaacaagcratctttgttgattcaagcatcagtgacacaatccgtacatgcattgt
acttggaaatcaccgtgctgctatgaargtgaaaacagagtttaaggtttctgagaaacg
atggtattggcttaaagtttttgcgttggctacaataagagattgggatgcattggaaaa
gttctcaaaggagaagagaccacctataggttacaagccatttgtagaggcttgcattga
tgcaggtgaaaaaggcgaagctctgaaatatataccaaaactcgctgatcctcgagaacg
ggcagag-----------------------------------------------------
------------------------------------------------------------
-------------------------------
>PAFTOL004552
------------------------------------cagtctgctcttcctccagaacag
ctggcctggtgtggtctggacagtgtattactgtattgggatgatgtgcttctgatggtg
ggcccctttggagagccagtgcgctacttttatgatgatccaatagttctgatatcagag
tgcgatggtgtaaggatcctttccaatacaactatggagtttttgcagagagttccagat
tcgacggtgtctatctttaaaataggaagcacaacacctgcagctttgctgtatgatgca
ctggatcattttgataggcgaagtgctaaggcagatgaaaatttgagaatgataaaggca
tcgttgccagaggcaattgaagcttgcgttgatgctgcaggttacgaatttgacacttca
cgtcagcgaacactgctgagagctgcaagctatggtcaagcgttttgcagcaatgttcct
cgcgaccgtttccaagagatgtgcaaaacgttgcgtgtcttaaatgctgtgcgaagccct
gagattggaattcctcttagtatacagcaatacaaggagctaacagcgccagttttaatt
tctcgtttgatcaatgcccaccatcaccttttggcactcaggttatcagattaccttggc
ttgaaccaggagctggttataatgcattgggcatgcaccaagataa-cagcttcgcttgc
aatgccagactctgatctcctcagtattctactggacaagttgaaattgtgtaaaggaat
agactatgctagagtagctgagcatgcggataaaagtgggcgcaggaagttggctgctgc
tctagttgaacatgaaccctgctcttctaaacaggttccgttgctgttaagcataggaga
agaagaagcagctttgacaaaggcaactgaaagtggggata-------------------
------------------------------------------------------------
------------------------------------------------------------
-----------------------------------------cagatcttgtttactttgt
cctgttccatatctggcagaagaagccatctttggagttcttcgggacgatacaagctaa
gcctttggcaagggatctgtttatatcatattctcgg-----------------------
------------------------------------------------------------
------------------------------------------------------------
------------------------------------------------------------
----------------------------------agaatgcaacatgaactggaagtgtc
gacgaagcaagcgatttttgttgattcaagcatcagtgacacaatccgtacatgcattgt
acttggaaatcaccgagctgctatgaaggtgaagacggagtttaaggtttctgagaagcg
atggtattggcttaaagtctttgcgttagctacaataagagattgggatgcattggaaaa
gttctcraaggagaagaggccccctattggttacaagccctttgtagaggcttgcattga
tgcgggtgaaaaaggcgaagctctgaaatat-----------------------------
------------------------------------------------------------
------------------------------------------------------------
-------------------------------
>PAFTOL004553
------------------------------------cagtctgctcttcctccagaacag
ctggcatggtgtggcctggacagtgtattactgtattgggatgatgtgcttctgatggtg
ggcccgtttggggagccagtgcgctacttttatgatgatccaatagttctgatatcagag
tgcgatggtgtaaggatcctttccaatacaactatggagtttttgcagagagttccagat
tccatggtgtctatctttaaaataggaagcacaacgcctgcagctttgctatatgatgct
ctggatcattttgataggcgaagtgctaaggcagatgaaaatttgagaatgataaaagca
tcattgccggaggcaattgaagcttgcgttgatgctgcaggttatgaatttgacatttca
cgtcagcgaacactgctgagagctgcaagctatggtcaagcgttttgcagcaatgttcct
cgcgaccgtttccaagagatgtgcaaaaccttgcgtgtcttaaatgctgtgcgaagccct
gagattggaattcctcttagtatacagcaatacaaggagctaacagcaccagttttaatt
tctcgcttgatcaatgcccaccatcaccttctggcactcaggttatcagattaccttggc
ttgaaccaggagctggttataatgcattgggcatgcaccaagataa-cagcttcgcttgc
aatgccagactctgatctcctcactattctactggacaagttgaaattgtgtaaaggaat
tgactatgctagagtagctgagcatgcggataaaagtgggcgcaggaagttggctgctgc
tctagttgaacatgaaccctgctcttctaaacaggttccgttgctgttaagcataggaga
agaagaagcagctatgacaaaggcaactgaaagtggggata-------------------
------------------------------------------------------------
------------------------------------------------------------
-----------------------------------------ctgatcttgtttactttgt
cctgttccatatatggcagaagaagccatctttggagttcttcgggatgatacaagctaa
gcctttgccaagggatctgtttatatcctattctcgg-----------------------
------------------------------------------------------------
------------------------------------------------------------
------------------------------------------------------------
----------------------------------agaatgcaacatgaactggaagtgtc
gacgaagcaagcgatttttgttgattcaagcatcagtgacacaatccgtacatgcattgt
ccttggaaatcaccgagctgctatgaaggtgaaaacggagtttaaggtttctgagaaacg
atggtattggcttaaagtctttgcgttagctacaataagagattgggatgcattggaaaa
gttctcgaaggagaagagacctcctattggttacaagccctttgtagaggcttgcattga
tgcgggtgaaaaaggagaagctctgaaatatataccaaaactcgctgatcctcgagaacg
ggcggag-----------------------------------------------------
------------------------------------------------------------
-------------------------------
>PAFTOL004554
------------------------------------cagtctgcycttcctccagaacag
ctggcctggtgtggtctggacagtgtattactgtattgggatgatrtgcttctgatggtg
ggcccctttggagagccagtgcgctacttttatgatgatccaatagttctgatatcagag
tgcgatggtgtaaggatcctttccaatacaactatggagtttttgcagagagttccagat
tcgacggtgtctatctttaaaataggaagcacaacacctgcagctttgctgtwtgatgca
ctggatcattttgataggcgaagtgctaaggcagatgaaaatttgagaatgataaaggca
tcgttgccagaggcaattgaagcttgcgttgatgctgcaggttatgaatttgacacttca
cgtcagcgaacactgctgagagctgcaagctatggtcaagcgttttgcagcaatgttccy
cgcgaccgtttccaagagatgtgcaaaacgttgcgtgtcttaaatgctgtgcgaagccct
gagattggaattcctcttagtatacagcaatacaaggagctaacagcgccagttttaatt
tctcgtttgatcaatgcccaccatcaccttttggcactcaggttatcagattaccttggc
ttgaaccaggagctggttataatgcattgggcatgcaccaagataa-cagcttcgcttgc
aatgccagactctgatctcctcagtattctactggacaagttgaaattgtgtaaaggaat
agactatgctagagtagctgagcatgcggataaaagtgggcgcaggaagttggctgctgc
tctagttgarcatgarccctgctcttctaaacaggttccgttgctgttaagcataggrga
agaagaagcagctttgacaaaggcaactgaaagtggggata-------------------
------------------------------------------------------------
------------------------------------------------------------
-----------------------------------------cagatcttgtttactttgt
cctgttccatatmtggcagaagaagccatctttggagttcttcgggacgatacaagctaa
gcctttggcaagggatctgtttatatcatattctcgg-----------------------
------------------------------------------------------------
------------------------------------------------------------
------------------------------------------------------------
----------------------------------agaattcaacatgaactagaagtgtc
gacgaagcaagcgatttttgttgattcaagcatcagtgacacaatccgtacatgcattgt
acttggaaatcaccgagctgctatgaaggtgaaaacggagtttaaggtctctgagaagcg
atggtattggcttaaagtctttgcgttagctacaataagagattgggatgcattggaaaa
gttctcaaaggagaagaggccccctattggttacaagccctttgtagaggcttgcattga
tgcsggtgaaaaaggcgaagctctgaaatatataccaaaactcgctgatcctcgagaacg
ggcagag-----------------------------------------------------
------------------------------------------------------------
-------------------------------
>PAFTOL004555
------------------------------------cagtctgctcttcctccagaacag
ctggcatggtgtggcctggacagtgtattactgtattgggatgatgtgcttctgatggtg
ggcccgtttggagagccagtgcgctacttttatgatgatccaatagttctgatatcagag
tgcgatggtgtaaggatcctttccaatacaactatggagtttttgcagagagttccagat
tccacggtgtctatctttaaaataggaagcacaacgcctgcagctttgctgtatgatgct
ctggatcattttgataggcgaagtgctaaggcagatgaaaatttgagaatgataaaagca
tcgttgccggaggcaattgaagcttgcgttgatgctgcaggttatgaatttgacatttca
cgtcagcgaacactgctgagagctgcaagctatggtcaagcgttttgcagcaatgttcct
cgygaccgtttccaagagatgtgcaaaaccttgcgtgtcttaaatgctgtgcgaagccct
gagattggaattcctcttagtatacagcaatacaaggagctaacagcaccagttttaatt
tctcgcttgatcaatgcccaccatcaccttctggcactcaggttatcagattaccttggc
ttgaaccaggagctggttataatgcattgggcatgcaccaagataa-cagcttcgcttgc
aatgccagactctgatctcctcactattctactggacaagttgaaattgtgtaaaggaat
agactatgctagagtagctgagcatgcggataaaagtgggcgcaggaagttggctgctgc
tctagttgaacatgaaccctgctcttctaaacaggttccgttgctgttaagcataggaga
agaagaagcaggtttgacaaaggcaactgaaagtggggata-------------------
------------------------------------------------------------
------------------------------------------------------------
-----------------------------------------ctgatcttgtttactttgt
cctgttccatatatggcagaagaagccatctttggagttcttcgggatgatacaagctaa
gcctttggcaagggatctgtttatatcctattctcgg-----------------------
------------------------------------------------------------
------------------------------------------------------------
------------------------------------------------------------
----------------------------------agaatgcaacataaactagaagtgtc
gacgaagcaagcgatttttgttgattcaagcatcagtgacacaatccgtacatgcattgt
acttggaaatcaccgagctgctatgaaggtgaaaacggagtttaaggtttctgagaaacg
atggtattggcttaaagtctttgcgttagctacaataagagattgggatgcattggaaaa
gttctcaaaggagaagagaccccctattggttacaagccctttgtagaggcttgcattga
tgcgggtgaaaaaggcgaagctctgaaatatataccaaaactcgctgatcctcgagaacg
ggcggag-----------------------------------------------------
------------------------------------------------------------
-------------------------------
>PAFTOL004556
------------------------------------cagtctgctcttcctccagaacag
ctggcctggtgtggcctggacagtgtcctactgtattgggatgatgtgcttctgatggtg
ggcccctttggagagccagttcgctacttttatgatgatccaatagttctgatatcagag
tgcgatggtgtaaggatcctttccaatacaactatggagtttttgcagagagttccagat
tccacggtctctatctttaaaataggaagcacaacgcctgcagctttgctgtatgatgct
ctggatcattttgataggcgaagtgctaaggcagatgaaaatttgagaatgataaaggca
tcgttgccggaggcaattgaagcctgcgttgatgctgcaggttatgaatttgatatttca
cgtcagcgaacgctgctgagagctgcaagctatggtcaagcgttttgcagcaatgttcct
cgtgaccgtttccaagagatgtgcaaaaccttgcgtgtcttaaatgctgtgcgaagccct
gagattggaattcctcttagtatacagcaatacaaggagctaacagcaccagttttaatt
tctcgcttgatcaatgcccaccatcaccttctggcactcaggttatcagattacctcggc
ttgaaccaggagctggttataatgcattggtcatgtaccaagataa-cagcttcgcttgc
aatgccagactctgatctcctcactattctactggacaagttaaarttgtgtaaaggaat
agaytatgctagagtcgctgagcatgcagataaaagtgggcgcaggaaattggctgctgc
tctagttgaacatgaaccctgctcttctaaacaggttccattactgttgagcataggaga
agaagaagcagctttgacaaaggcaactgaaagtggggata-------------------
------------------------------------------------------------
------------------------------------------------------------
-----------------------------------------ctgatcttgtttactttgt
cctgttccatatatggcagaagaagccatctttggagttcttcgggatgatacaagctaa
gcctttggcaagggatctgtttatatcctactctcggtaccaagtttatcttgttcc---
--ttttatattgcttgctttt---cac-atggatgaagtcgctttccttttgtggaggga
gtcctgggattatggtaaaaatccaatggcaagtaaaggcactccacttcatgggccacg
cataaaactgattgagaaggctcgagatctctttgctgagacaaaggaacacatttttga
gtcaaaagctgctgaagagcatgcaaaatt------------------------------
------------------------------------------------------------
---------------------------------------gttgagggtttctgagaaacg
atggtattggcttaaagtctttgcgttagctacaataagagattgggatgcattggaaaa
gttctcaaaggagaagagaccccctattggttacaagccctttgtagaggcttgcattga
tgcgggtgaaaaaggcgaagctctgaaatatataccaaaactcgctgatcctcgagaacg
ggcagag-----------------------------------------------------
------------------------------------------------------------
-------------------------------
>PAFTOL004560
------------------------------------cagtctgctcttcctccagaacag
ctggcctggtgtggtctggacagtgtattactgtattgggatgatgtgcttctgatggtg
ggcccctttggagagccagtgcgctacttttatgatgatccaatcgttctgatatcagag
tgcgatggtgtaaggatcctttccaatacaactatggagtttttgcagagagttccagat
tcgacggtgtctatctttaaaataggaagcacaacacctgcagctttgctgtatgatgca
ctggatcattttgataggcgaagtgctaaggcagatgaaaatttgagaatgataaaggca
tcgttgccggaggcaattgaagcttgcgttgatgctgcaggttatgaatttgacatttca
cgtcagcgaacgctgctgagagctgcaagctatggtcaagcgttttgcagcaatgttcct
cgcgaccgtttccaagagatgtgcaaaacgttgcgtgtcttaaatgctgtgcgaagccct
gagattggaattcctcttagtatacagcaatacaaggagctaacagcgccagttttaatt
tctcgtttgatcaatgcccaccatcaccttctggcactcaggttatcagattaccttggc
ttgaaccaggagctggttataatgcattgggcatgcaccaagataa-cagcttcgcttgc
aatgccagactctgatctcctcagtattctactggacaagttgaagttgtgtaaaggaat
agactatgctagagtagctgagcatgcggataaaagtgggcgcaggaagttggctgctgc
tctagttgaacatgaaccctgctcttctaaacaggttccgttgctgttaagcataggaga
agaagaagcagctttgacaaaggcaactgaaagtggggata-------------------
------------------------------------------------------------
------------------------------------------------------------
-----------------------------------------ctgatcttgtttactttgt
cctgttccatatatggcagaagaagccatctttggagttcttcgggacgatacaagctaa
gcctttggcaagggatctgtttatatcatattctcgg-----------------------
------------------------------------------------------------
------------------------------------------------------------
------------------------------------------------------------
----------------------------------agaatgcaacatgaactagaagtgtc
aacgaagcaagcgatttttgttgattcaagcatcagtgacacaatccgtacatgcattgt
acttggaaatcaccgagctgctatgaaggtgaaaacggagtttaaggtttccgagaagcg
atggtattggcttaaagtctttgcgttagctacaataagagattgggatgcattggaaaa
gttctcaaaggagaagaggccccctattggttacaagccctttgtagaggcttgcattga
tgcgagtgaaaaaggcgaagctctgaaatatataccaaaactcgctgatcctcgagaacg
ggcagag-----------------------------------------------------
------------------------------------------------------------
-------------------------------
>PAFTOL004561
------------------------------------cagtctgctcttcctccagaacac
ctggcctggtgtggcctggacagcgtattactgtattgggatgatgtgcttctgatggtg
ggcccctttggagagccagtgcgctactattatgatgatccaatagttctgatatcagag
tgtgatggtgtaaggatcctttccaatacaaccatggagtttctgcagagagttccagat
tccacggtgtctatctttaaaataggaagcacaacgcctgcagctttgctgtatgatgct
ctggatcattttgataggagaagtgctaaggcagatgaaaatttgagaatgataaaggca
tcattgccggaggcaattgaagcttgtgttgatgctgcagggtatgaatttgacatttca
cgtcagcgaacactcctgagagctgcaagctatggtcaagcgttttgcagcaatgttcct
cgtgaccgtttccaagagatgtgcaaaaccttgcgtgtgttaaatgctgtgcgaagccct
gagattggaattcctcttagtatacagcaatacaaggagctaacagcaccagttttaatt
tctcgcttgatcaatgcccaccatcaccttctggctctcaggttatctgagtaccttggc
ttgaaccaggagctggttataatgcattgggcatgtacaaagataa-catcttcgcttgc
aatgccggactctgatcttctcaccattctacttgacaagktgaaattgtgtaagggaat
agactatgctagagtcgctgagcatgcggataaaagcgggcgcaggaagttggctgctgc
tctagtcgarcacgaaccctgctcttctaaacaggttccgctgctgttgagcataggaga
agaagaagcagctttaaccaaggcaactgaaagcggggaca-------------------
------------------------------------------------------------
------------------------------------------------------------
-----------------------------------------ctgaccttgtttactttgt
cctgttccatatatggcagaaaaagccatctttggagttcttcgggatgatacaagctaa
gcctttggctagggatctgtttatatcctatgctcggatgaagatggatccctacccctc
tgtggtttttataatgttttg---catactgcaggaagttgccttccttttgtggaggga
gtcctgggattgtggtaaaaatccaatggcaagtaaaggctccgcacttcatgggccacg
cataaaacttattgagaaggcgcgagatctgtttgctgagacaaaagaacacatttttga
gtcaaaagctgctgaagagcatgcaaaatt------------------------------
------------------------------------------------------------
---------------------------------------gttgagggtttctgagaaacg
atggtattggcttaaagtttttgcattggctacgataagagattgggatgcgttggagaa
gttctcaaaggagaagagaccacctataggttacaagccatttgtagaggcttgcattga
tgcaggtgaaaaaggcgaagctctgaaatatatacccaaactcgctgatcctcgagaacg
ggcagaggtaa-----------------------------------------tctaaact
atataattgctgrcatttctaccatctgca------------------ttctgtagactc
----------------------aaggattca
>PAFTOL004562
------------------------------------cagtctgctcttcctccagaacag
ctggcctggtgtggtctggacagtgtattactgtattgggatgatgtgcttctgatggtg
ggcccctttggagagccagtgcgctacttttatgatgatccaatagttctgatatcggag
tgcgatggtgtaaggatcctttccartacaactatggagtttttgcagagagttccagat
tcgacggtgtctatctttaaaataggaagcacaacacctgcagctttgctgtatgatgca
ctggatcattttgataggcgaagtgctaaggcagatgaaaatttgagaatgataaaggca
tcattgcctgaggcaattgaagcttgcgttaatgctgcaggttatgaatttgacatttca
cgtcagcgaacactgctgagagctgcaagctatggtcaagcattttgcagcaatgttcct
cgtgaccgtttccaggagatgtgcaaaacgttgcgtgtcttaaatgctgtgcgaagccct
gagattggaattcctcttagtatacagcaatacaaggagctaacagcgccagttttaatt
tctcgtttgatcaatgcccaccatcaccttctggcactcaggttatcagattaccttggc
ttgaaccaggagctggttataatgcattgggcatgcaccaagataa-cagcttcgcttgc
aatgccagactctgatctcctcagtattctactggacaagttgaaattgtgtaaaggaat
agactatgctagagtagctgagcatgcggataaaagtgggcgcaggaagttggccgctgc
tctagttgaacatgaaccctgctcttctaaacaggttccgttgctgttaagcataggaga
agaagaagcagctttgacaaaggcaactgaaagtggggata-------------------
------------------------------------------------------------
------------------------------------------------------------
-----------------------------------------ctgatcttgtttactttgt
cctgttccatatatggcagaagaagccatctttggagttcttcgggacgatacaagctaa
gcctttggcaagggatctgtttatatcatattctcgg-----------------------
------------------------------------------------------------
------------------------------------------------------------
------------------------------------------------------------
----------------------------------agaatgcaacatgaactagaagtgtc
gacgaagcaagcgatttttgttgattcaagcatcagtgacacaatccgtacatgcattgt
acttggaaatcaccgagctgctatgaaggtgaaaacggagtttaaggtttctgagaagcg
atggtattggcttaaagtctttgcgttagctacaataagagattgggatgcattggaaaa
gttctcaaaggagaagaggccccctattggtwacaagccctttgtagaggcttgcattga
tgcaggtgaaaaaggcgaagctctgaaatatataccaaaactcgctgatcctcgagaacg
ggcggag-----------------------------------------------------
------------------------------------------------------------
-------------------------------
>PAFTOL004563
------------------------------------cagtctgctcttcctccagaacag
ctggcctggtgtggcctggacagtgtattactgtattgggatgatgtgcttctgatggtg
ggcccctttggagagccagtgcgctacttttatgatgatccaatagttctgatatcagag
tgcgatggtgtaaggatcctttccaatacaactatggagtttttgcagagagttccagat
tccacggtgtctatctttaaaataggaagcacaacgcctgcagctttgctgtatgatgct
ctsgatcattttgataggcgaagtgctaag------------------------------
------------------------------------------tatccagttggc------
------------------------------------------tttgacagcaatgttcct
cgtgaccgtttccaagagatgtgcaaagccttgcgtgtcttaaatgctgtgcgaagccct
gagattggaattcctcttagtatacarcaatacaaggagctracagcaccagttttaatt
tctcgcttgatcaatgctcaccatcacctkctggcactcaggttatcagattaccttggc
ttgaaccaggagctggttataatgcattgggcatgtaccaagataa-cagcttcgcttgc
aatgccagattctgatctcctcactattctactggacaagttgaaattgtgtaaaggaat
agactacgctagagtagccgagcatgcrgataaaagtgggcgcaggaagttggctgctgc
tctagttgarcatgaaccctgctcttctaaacaggttccgttgctgttgagcataggaga
agaagaagyagctttgacaaaggcaactgaaagtggggata-------------------
------------------------------------------------------------
------------------------------------------------------------
-----------------------------------------ctgatcttgtttactttgt
cctgttccatatatggcagaagaagccatctttggagttcttcgggatgatacaagctaa
gcctttggcaagggatctgtttatatcctattctcggtgctataatcatgagttcctgaa
ggacttcttt--------------------------------------------------
------------------------------------------------------------
------------------------------------------------------------
----------------------------------agaatgcaacatgatctagaagtgtc
tacgaagcaagcaatttttgttgattcaagcatcagtgacacaatccgtacatgcattgt
acttggaaatcaccgagctgctatgaaagtgaaagcggagtttaaggtttctgagaaacg
atggtattggcttaaagtctttgcgttagctacaataagagattgggaygcattggaaaa
gttctcaaaggagaagagaccccctattggttacaagccctttgtagaggcttgcattga
tgcgggtgaaaaaggcgaagctctgaaatatataccaaaactcgctgatcctcgagaacg
rgcagag-----------------------------------------------------
------------------------------------------------------------
-------------------------------
>PAFTOL004564
------------------------------------------------------------
------------------------------------------------------------
------------------------------------------------------------
------------------------------------------------------------
------------------------------------------------------------
---------------------------caggcagatgaaaatttgagaatgataaaggca
tcattgccggaggcaattgaagcttgcgttgatgctgcaggttatgaatttgacatttca
cgtcagcgaacactcctgagagctgcaagctatggtcaagcgttttrcagcaatgttcct
cgtgaccgtttccaagagatgtgcaaaaccttgcgtgtcttaaatgctgtgcgaagccct
gagattggaattcctcttagtatacagcaatacaaggagctaacagcaccmgttttaatt
tctcgcttgatcaatgcccaccatcaccttctggctctcaggttatctgagtaccttggc
ttgaaccaggtgacttcacttaaattttgtactgtcacttttgttc-tgttttgcatcgc
tgtatccccgaacaatttctaatcaataattttactacagttgaaattgtgtaagggaat
agactgcgctagagtcgctgagcatgcggataaaagcgggcgcagaaagttggctgctgc
tctagttgaacacgaaccctgctcttctaaacaggttccgttgctgttgagcataggaga
agaagaagcagctttaaccaaggcaactgaaagtggggata-------------------
------------------------------------------------------------
------------------------------------------------------------
-----------------------------------------ctgatcttgtttactttgt
cctgttccatatatggcagaaaaagccatctttggagttcttcgggatgatacaagctaa
gcct--------------------------------------------------------
------------------------------------------------------------
------------------------------------------------------------
------------------------------------------------------------
----------------------------------agaatgcaacatgaactagaagtttc
gacaaaacaagcgatctttgttgattcaagcatcagtgacacaatccgtacatgcattgt
acttggaaatcaccgtgctgctatgaaggtgaaaacggagtttaaggtg-----------
------------------------------------------------------------
------------------------------------------------------------
------------------------------------------------------------
------------------------------------------------------------
------------------------------------------------------------
-------------------------------
>PAFTOL004565
------------------------------------------------------------
------------------------------------------------------------
------------------------------------------------------------
------------------------------------------------------------
------------------------------------------------------------
------------------------------------------------------------
------------------------------------------tatccagttggc------
------------------------------------------tttgacagcaatgttcct
cgtgaccgtttccaagagatgtgcaaaaccttrcgtgtcttaaatgctgtgcgaagccct
gagattggaattcctcttagtatacagcaatacaaggagctaacagcaccagttttaatt
tctcgcttgatcaatgcccaccatcaccttctggcactcaggttatcagattacctcggc
ttgaaccagcaaatagttttaccac-----------------------------------
--------------------------------------agttgaaattgtgtaaaggaat
agactatgctagagtcgctgagcatgcggataaaagtgggcgcaggaaattggctgctgc
tctagttgaacatgaaccctgctcttctaaacaggttccgttgctgttgagcataggaga
agaagaagcagctttgacaaaggcaactgaaagtggggata-------------------
------------------------------------------------------------
------------------------------------------------------------
-----------------------------------------ctgatcttgtttactttgt
cctgttccatatatggcagaagaagccatctttggagttcttcgggatgatacaagctaa
gcctttggcgagggatctgtttatatcctattctcgg-----------------------
------------------------------------------------------------
------------------------------------------------------------
------------------------------------------------------------
----------------------------------------------------gaggtgtc
gacgaagcaagcgatatttgttgattcaagcatcagtgacacaatccgtacatgcattgt
acttggaaatcaccgagctgctatgaaggtgaaaacagagtttaaggtttctgagaaacg
atggtattggcttaaagtttttgcgttagctacaataagagattgggatgcattggaaaa
gttctcaaaggagaagagaccccctattggttacaagccctttgtggaggct--------
------------------------------------------------------------
------------------------------------------------------------
------------------------------------------------------------
-------------------------------
>PAFTOL004566
------------------------------------cagtctgctcttcctccagagcac
ctggcctggtgtggcctggacagcgtattactgtattgggatgatgtgcttctgatggtg
ggcccctttggagagccagtgcgctactattatgatgatccaatagttctgatatcagag
tgtgatggtgtaaggatcctttccaatacaaccatggagtttctgcagagagttccagat
tccacggtgtctatctttaaaataggaagcacaacacctgcagctttgctgtatgatgct
ctggatcattttgataggagaagtgctaaggcagatgagaatttgagaatgataaaggca
tcattgccagaggcaattgaagcttgcgttgatgctgcaggttatgaatttgacatttca
cgtcagcgaacactyctgagagctgcaagctatgktcaagccttttrcagsaatgttcct
cgtgaccgtttccaagagatgtgcaaaaccttgcgtgtcttaaatgctgtgcgaagccct
gagattggaattccgcttagtatacagcaatacaaggagctaacagcaccrgttttaatt
tctcrcttratcaatgcccaccatcaccttctggctctcaggttatyygagtaccttggc
ttgaaccaggagctggttataatgcattgggcatgtacaaagataa-catcttcgcttgc
aatgccggactctgatcttctcrccattctattggacaagktgaaattgtgtaagggaat
rgactatgccagagtcgctgagcatgcggataaaagygggcgcaggaagttggctgctgc
tmtagttgaacatgaaccctrctcttctaaacaggttccgttgctgttgagcataggaga
agaagaagcagctttaaccaaggcaactgaaagcggggatacgcatattttttttggaat
ggactatgccagagtcgctgagcatgcggataaaagtgggcgcargaagttggytgctgc
tatagttgaacatgaaccctactcttctaaacaggttccgttgctgttgagcataggaga
agaagaagcagctttaaccaaggcaactgaaagcggggatactgatcttgtttactttgt
cctgttccatatatggcagaaaaagccatctttggagttcttcgggatgatacaagctaa
gcctttggctagggatctgtttatatcctattctcg------------------------
------------------------------------------------------------
------------------------------------------------------------
------------------------------------------------------------
------------------------------------------------------------
------------------------------------------------------------
---------------------------------------------ggtttctgagaaacg
atggtattggcttaaagtttttgcgctggctacwataagagattgggatgcattggaaaa
gttctcaaaggagaaaagaccacctataggtwacaagccgtttgtagaggcttgcattga
tgcaggtgaaaaaggcgaagctctaaaatatataccaaaacttgccgatccacgagaacg
ggcagag-----------------------------------------------------
------------------------------------------------------------
-------------------------------
>PAFTOL004567
------------------------------------cagtctgctcttcctccagaacag
ctggcctggtgtggcctggacagtgtattactgtattgggatgatgtgcttctgatggtg
ggcccctttggagagccagtgcgctacttttatgatgatccaatagttctgatatcagag
tgcgatggtgtaaggatcctttccaatacaactatggagtttttgcagagagttccagat
tccacagtgtctatctttaaaataggaagcacaacgcctgcagctttgctttatgatgct
ctggatcattttgatatacgaagtgctaaggcagatgaaaatttgagaatgataaaggca
tcgttgccagaggcaattgaagcttgcgttgatgctgcaggttatgaatttgacatttca
cgtcagcgaacattgctgagagctgcaagctatggtcaagcgttttgcagcaatgttcct
cgcgaccgtttccaagagatgtgcaaaaccttgcgtgtcttaaatgctgtgcgaagccct
gagatcggaattcctcttagtatacagcaatacaaggagctaacagcgccagttttaatt
tctcgtttgatcaatgcccaccatcaccttctggcactcaggttatcagattaccttggc
ttgaaccaggagctggttataatgcattgggcatgcaccaagataa-cagcttcgcttgc
aatgccagactctgatctcctcactactctactggacaagttgaaattgtgtaaaggaat
agactatgctagagtagctgagcatgcggataaaagtgggcgcaggaagttggctgctgc
tctagttgaacatgaaccctgctcttctaaacaggtyccattgctgttaagcataggaga
agaagaagcagctttgacaaaggcaactgaaagtggggata-------------------
------------------------------------------------------------
------------------------------------------------------------
-----------------------------------------ctgatcttgtttactttgt
cctcttccatatatggcagaagaagccatctttggagttcttcgggatgatacaagctaa
gcctttggcaagggatctgtttatatcctattctcggtgctataatcatgagttcctgaa
ggacttctttttgtcagctgg---agagttgcaggaagttgctttccttttgtggaggga
gtcctgggattatggtaaaaatccaatggcaagtaaaggcactccactacatgggccacg
cataaaactgattgagaaggctcgagatctctttgctgagacaaaggaacacatttttga
gtcaaaagctgctgaagagcatgcaaaattgttaagaatgcaacatgaactagaagtttc
tacgaagcaagcgatttttgttgattcaagcatcagtgacacaatccgcacatgcattgt
acttggaaatcaccgagctgctatgaaggtgaaaacggagtttwaggtttctgagaaacg
atggtattggctaaaagtctttgccttagctacaataagagattgggatgcattggaaaa
gttctcaaaggagaagagaccccctattggttacaagccctttgtagaggcttgcattga
tgcgggtgaaaaaggcgaagctctgaaatacataccaaaactcgctgatcctcgagaacg
ggcagaggcttatgctcgaattgggatggctaaagaagctgcggatgctgcttctcaggc
gaaggacagtgagcttcttggtcgtctgaagttgagcttttcacaaaatgctgcagctac
ctccattttcgacacaatccgggagaggttg
>PAFTOL004568
------------------------------------cagtctgctcttcctccagaacag
ctggcctggtgtggcctggacagtgtattactgtattgggatgatgtgcttctgatggtg
ggccccttcggagagccagtgcgctacttttatgatgatccaatagttctgatatcagag
tgcgatggtgtaaggatcctttccaatacaactatggagtttttgcagagagttccagat
tccacggtgtccatctttaaaataggaagcacaacgcctgcggctttgctgtatgatgct
ctggatcattttgataggcgaagtgctaaggcagatgaaaatttgagaatgataaaggca
tcgttgycggaggcaattgaagcttgcgttgatgctgcaggttatgaatttgacatttca
cgtcagcgaacattgctgagagctgcaagctatggtcaagcgttttgcagcaatgttcct
cgtgaccgtttccaagagatgtgcaaaaccttgcgtgtcttaaatgctgtgcgaagccct
gagattgggattcctcttagtatacagcaatacaaggagctaacagcrccagttttaatt
tctcgtttgatcaatgcccaccaccaccttctggcactcagattatcagattaccttggc
ttgaaccaggagctggttataatgcattgggcatgcaccaagataa-cagcttcgcttgc
aatgccagactctgatctcctcactattctactggacaagttgaaattgtgtaaaggaat
agactatgctagagtagctgagcatgcggataaaagtgggcgcaggaagttggctgctgc
tctagttgaacatgaaccctgctcttctaaacaggttccattgctgttaagcataggaga
agaagaagcagctttgacaaaggcaactgaaagtggggata-------------------
------------------------------------------------------------
------------------------------------------------------------
-----------------------------------------ctgatcttgtttactttgt
cctgttccatatatggcagaagaagccatctttggagttcttcgggatgatacaagctaa
gcctttggcaagggatctgtttatatcctattctcggtaccaagtttattattgcgttct
gttgtttttaatgatattttg---catactgcaggaagtcgctttccttttgtggaggga
gtcctgggattatggtaaaaatccaatggcaagtaaaggcactccrcttcatgggccacg
cataaaactgatygaaaaggcycgagatctctttgctgagacaaaggaacacatttttga
gtcaaaagctgctgaagagcatgcaaaattgttgagaatgcaacatgaactagaagtgtc
gacgaagcaagcgatttttgttgattcaagcatcagtgacacaatccgtacatgcattgt
acttggaaataaccgagctgctatgaaggtgaaaacggagtttaaggtttctgagaaacg
atggtattggcttaaagtctttgcgttagctacaatacgagattgggatgcattggaaaa
gttctcaaaggagaagaaaccccctattggttacaagccctttgtagaggcctgcattga
tgcgggtgaaaaaggcgaagctctgaaatatataccaaaactcgctgatcctcgagaacg
agcagag-----------------------------------------------------
------------------------------------------------------------
-------------------------------
>PAFTOL004571
------------------------------------cagtctgctcttcctccagaacac
ctggcctggtgtggcctggacagcgtattactgtattgggatgatgtgcttctgatggtg
ggcccctttggagagccagtgcactactattatgatgatccaatagttctgatatcagag
tgtgatggtgtaaggatcctttccaatacaactatggagtttctgcagagagttccagat
tccacggtgtctatctttaaaataggaagcacaacgcctgcagctttgctgtatgatgct
ctggatcattttgataggagaagtgctaaggcagatgaaaatttgagaatgataaaggca
tcattgccggaggcaattgaagcttgcgttgatgcagcaggttatgaatttgacatttca
cgtcagcgaacactcctgagagctgcaagctatggtcaagcgttttgcagcaatgttcct
cgtgaccgtttccaagagatgtgcaaaaccttgcgtgtcttaaatgcggtgcgaagccct
gagattggaattcctcttagtattcagcaatacaaggagctaacagcaccagttttaatt
tctcgcttgatcaatacccaccatcaccttctggctctcaggttatctgagtaccttggc
ttgaaccaggagctggttataatgcattgggcatgtacaaagataa-catcttcgcttgc
aatgccggactctgatcttctcaccattctactggacmagktgaaattgtgtaagggtat
agactacgctagagtcgctgagcatgcggataaaagcgggcgcaggaagttggctgctgc
cctagttgaacacgaaccctgctcttctaaacaggttccgttgctgttgagcataggaga
agaagcagcagctttaaccaaggcaactgaaagtggggata-------------------
------------------------------------------------------------
------------------------------------------------------------
-----------------------------------------ctgatcttgtttactttgt
cctgttccatatatggcagaaaaagccatctttggagttcttcgggatgatacaagctaa
gcctttggctagggatctgtttatatcctattctcgg-----------------------
----------------------------ctgcaggaagtcgccttccttttgtggaggga
gtcctgggattatggtaaaaatccaatggcaagtaaaggctccgcacttcatggcccacg
cataaaacttatcgagaaggctcgagatctgtttgctgagacaaaagaacacatttttga
gtcgaaagcttctgaagagcatgcaaaattgttgagaatgcaacatgaactagaagtttc
gacaaaacaagcgatctttgttgattcaagcatcagtgacacaatccgtacatgcattgt
acttggaaaccaccgtgctgctatgaaggtgaaaacggagtttaaggtttctgagaaacg
atggtattggcttaaagtttttgcgttggctacaataagagattgggatgcattggaaaa
gttctcaaaggagaagagaccacctataggttacaagccatttgtagaggcttgccttga
tgcaggtgaaaaaggcgaagctctgaaatatataccaaaactcgctgatcctcgagaacg
ggcagag-----------------------------------------------------
------------------------------------------------------------
-------------------------------
>PAFTOL004572
------------------------------------cagtctgctcttcctccagaacag
ctggcctggtgtggcttggacagtgttttactttattgggatgatgtgcttctgatggtg
ggcccctttggagagccagttcgctacttttaygatgatccaatagttctgatatcagag
tgcgatggtgtaaggatcctttccaatacaactatggagtttttgcagagagttccagat
tccacggtgtctatctttaaaataggaagcacaacgcctgcagctttgctgtatgatgct
ctggatcattttgataggcgaagtgctaaggcagatgaaaatttgagaatgataaaggca
tcattgccggaggcaattgaagcttgcgttgatgctgcaggttatgaatttgatatttca
cgtcagcgaacactgctgagagctgcaagctatggtcaagcgttttgcagcaatgttcct
cgtgaccgtttccaagagatgtgcaaaaccttgcgtgtcttaaatgctgtgcgaagccct
gagattggaatkcctcttagtatacagcaatacaaggagctaacagcaccagttttaatt
tctcgcttgatcaatgcccaccatcaccttctggcactcaggttatcagattaccttggc
ttgaaccaggagctggttataatgcattggtcatgtaccaagataa-cagcttcgcttgc
aatgccagactctgatctcctcactattctactggacaagttgaaattgtgtaaaggaat
agactatgctagagttgctgagcatgcggataaaagtgggcgcaggaagttggctgctgc
tctagttgaacatgaaccctgctcttctaaacaggttccgttgctgttgagcataggaga
agaagaagcagctttgacaaaggcaactgaaagtggggata-------------------
------------------------------------------------------------
------------------------------------------------------------
-----------------------------------------ctgatcttgtttactttgt
cctgttccatatatggcagaagaagccatctttggagttcttcgggatgatacaagctaa
gcctttggcgagggatctgtttatatcctattctcgttgctataatcatgagttcctgaa
ggaagaacatgatcagaggag---tatactgcaggaagtcgctttccttttgtggaggga
gtcctgggattacggtaaaaatccaatggcaagtaaaggcactccacttcaygggccacg
cataaaactgattgagaaggctcgagatctctttgctgagacaaaggaacacatttttga
gtcaaaagctgctgaagagcatgcaaaattgttgagaatgcaacatgaactagaagtgtc
gacgaagcaagcgatttttgttgattcaagcatyagtgacacaatccgtacatgcattgt
acttggaaatcaccgagctgctatgaaggtgaaaacggagtttaaggtttctgagaaacg
atggtattggcttaaagtctttgcgttagctacaataagagattgggatgcattggaaaa
gttctcaaaggagaagagaccccctattggttacaagccctttgtagaggcttgcattga
tgcgggtgaaaagrgcgaagctctsaaatatataccaaaagtcactgatcctcgagaacg
ggcagag-----------------------------------------------------
------------------------------------------------------------
-------------------------------
>PAFTOL004573
------------------------------------cagtctgctcttcctccagaacag
ctggcctggtgtggcctggacagtgtcttactgtattgggatgatgtgcttctgatggtg
ggcccctttggagagccagttcgstacttttacgatgatccaatagttctgatatcagag
tgcgatggtgtaaggatcctttccaatacaactatggagtttttgcagagagttccagat
tccacggtgtctatctttaaaataggaagcacaacgcctgcagctttgctgtatgatgcy
ctggatcattttgataggmgaagtgctaaggcagatgaaaatttgagaatgataaaggca
tcattgccggaggcaattgaagcttgygttgatgctgcaggttatgaatttgatatttca
cgtcagcgaacactgctgagagctgcaagctatggtcaagcgttttgcagcaatgttcct
cgtgaccgtttccaagagatgtgcaaaaccttgcgtgtcttaaatgctgtgcgaagccct
gagattggaattcctcttagyatacagcaatacaaggagctaacagcaccagttttaatt
tctcgcttgatyaaygcccaccatcaccttctggcactsaggttrtcagattaccttggc
ttgaaccaggagctgg---------attggtcatgtaccaagataa-cagcttcactttc
aatgccagactctgatctcctcactattctactggacaagttgaaattgtgtaaaggaat
agactatgctagagttgctgagcatgcggataaaagtgggcgcaggaagttggctgctgc
tctagttgaacatgaaccctgctcwtctaaacaggttccgttgctgttgagcataggaga
agawgaagcagctttgacaaaggcaactgaaagtggrgata-------------------
------------------------------------------------------------
------------------------------------------------------------
-----------------------------------------ctgatcttgtttactttgt
cctgttccatatatggcagaagaagccatctttggagttcttcgggatgatacaagctaa
gcctttggcgagggatctgtttatatcstattctcggtaccaagtttatcttgttcc---
---ttttatattgcttgcttt---tcacatggatgaagtcgctttccttttgtggaggga
gtcctgggattatggtaaaaatccaatggcaagtaaaggcactccacttcatgggccacg
cataaaactgattgagaaggctcgagatctttttgctgagacaaaggaacacatttttga
gtcaaaagctgctgaagagcatgcaaaattgttgagaatgcaacatgaactagaagtgtc
gacgaagcaagcgatttttgttgattcaagcatcagtgacacaatccgtacatgcattgt
actyggaaatcaccgagctgctatgaaggtgaaaacggagtttaaggtttctgagaaacg
atggtattggcttaaagtytttgcgttagctacaataagagattgggatgcattggaaaa
gttctcaaaggagaagagacccccwattggttacaagccctttgtagaggcttgcattga
tgcgggtgaaaagggcgaagctctgaaatatataccgaaagtcactgatcctcgagaacg
ggcagag-----------------------------------------------------
------------------------------------------------------------
-------------------------------
>PAFTOL004574
------------------------------------cagtctgctcttcctccagaacag
ctggcctggtgtggyctggacagtgtattattgtattgggatgatgtgcttctgatggtg
ggcccgtttggagagccagtgcgctacttttatgatgatccaatagttatgatatcagag
tgcgatggtgtaaggatcctttccaatacaactatggagtttttgcagagagttccagat
tccacggtgtctatctttaaaataggaagcacaacgcctgcagctttgctgtatgatgct
ctggatcattttgataggcgaagtgctaaggcagatgaaaatttgagaatgataaaagca
tcgttgccggaggcaattgaagcttgcgttgatgctgcaggttatgaatttgacatttca
cgtcagcgaacattgctgagagctgcaagctatggtcaagcgttttgcagcaatgttcct
cgcgaccgtttccaagagatgtgcaaaaccttgcgtgtcttaaatgctgtgcgaagccct
gagattggaattcctcttagtatacagcaatacaaggagctaacagcaccagttttaatt
tctcgcttgatcaatgcgcaccatcaccttctggcactcaggttgtcagattaccttggc
ttgaaccaggagctggttataatgcattgggcatgcaccaagataa-cagcttcgcttgc
aatgccagactctgatctcctcactattctactggacaagttgaaattgtgtaaaggaat
agactatgctagagtagctgagcatgcggataaaagtgggcgcaggaagttggctgctgc
tctagttgaacatgagccctgctcttctaaacaggttccgttgctgttaagcataggaga
agaagaagcagctttgacaaaggcaactgaaagtggggata-------------------
------------------------------------------------------------
------------------------------------------------------------
-----------------------------------------ctgatcttgtttactttgt
cctgttccatatatggcagaagaagccatctgtggagtttttcgggatgatacaagctaa
gcctttggcaagggatctgtttatatcctattctcggtgctataatcatgagttcctgaa
ggacttctttttgtcagctgg---agagttgcaggaagtcgctttccttttgtggaggga
gtcgtgggattatggtaaaaatccaatggcaagtaaaggcactccacttcatgggccacg
cataaaactgattgagaaggctcgagatctctttgctgagacaaaggaacagatttttga
gtcaaaagctgctgaagagcatgcaaaattgttgagaatgcaacatgaactagaagtgtc
gacgaagcaagcgatttttgttgattcaagcatcagtgacacaatccgtacatgcattgt
acttggaaatcaccgagctgctatgaaggtgaaaacggagtttaaggtttctgagaaacg
atggtattggcttaaagtctttgcgttagctacaataagagattgggatgcattggaaaa
gttctcaaaggagaagagaccccctattggttacaagccctttgtagaggcttgcattga
tgcgggtgaaaaaggcgaagctctgaaatatataccaaaactcgctgatcctcgagaacg
ggcagag-----------------------------------------------------
------------------------------------------------------------
-------------------------------
>PAFTOL004577
------------------------------------cagtctgctcttcctccagaacag
ctggcctggtgtggtctggacagtgtrttactgtattgggatgatgtgcttctgatggtg
ggcccmtttggagagccagtgcgmtacttttatgatgatccaatmgttctgatatcagag
tgcgatggtgtmaggatcctttccaatacaacyatggagtttttgcagagagttccagat
tcgacrgtgtctatctttaaaataggaagcacaacacctgcagctttgctgtatgatgcw
ctggatcattttgataggcgaagtgctaaggcagatgaaaatttgagaatgataaaggcr
tcgttgccggaggcaattgaagcttgcgttgatgctgcrggttatgaatttgacatttca
cgtcagcgaacactgctgagagctgcaagctatggtcaagcrttttgcagcaatgttcct
cgcgaccgtttccaagagatgtgcaaaacsttgcgtgtcttaaatgctgtgcgaagccct
gagattggaattcctcttagtatacagcaatacaaggagctaacagcgccagttttaatt
tctcgtttgatcaatrcccaccatcaccttctggcactcaggttatcagattaccttggc
ttgaaccaggagctggttataatgcattgggcatgcaccaagataa-cagcttcgcttgc
aatgccagactctgatctcctcagtattctactggacaarttgaaattgtgtaaaggaat
agactatgctagagtagctgagcatgcggataaaagtgggcgyaggaagttggctgctgc
tctagttgaacatgaaccctgctcttctaaacaggtyccgttgctgttaagcataggaga
agaagaagcrgctttgacraaggcaactgaaagtggggata-------------------
------------------------------------------------------------
------------------------------------------------------------
-----------------------------------------ctgatcttgtttactttgt
cctgttccatatatggcagaagaagccatctttggagttctttgggacgatacaagctaa
gcctttrgcaagggatctgtttatatcatattctcggtaccaagtttatctcgttcc---
---ttttatattgtttgcttt---tcacatggasgaagtcgctttccttttgtggaggga
rtcctgggattatggtaaaaatccaatggcaagtaaaggcactccacttcatgggccacg
cataaaactgattgagaaggctcgagatctmtttgctgagacaaaggaacacatttttga
gtcaaaagctgctgaagagcatgcaaaaytgttgagaatgcaacatgaactagaagtgtc
aacgaagcaagcgatttttgttgattcaagcatcagtgacacaatccgtacatgcattgt
acttggaaatcaccgagctgctatgaaggtgaaaacggagtttaaggtctccgagaagcg
atggtattggcttaaagtctttgcgttagctacaataagagattgggatgcattggaaaa
gttctcaaaggagaagaggccccctattggttacaagccctttgtagaggcttgcattga
tgcgagtgaaaaaggcgaagctctgaaatatataccaaaactcgctgatcctcgagaacg
ggcagaggcttatgctcggattgggatggcaaaagaagctgcagatgctgcttctcaggc
gaaggacagtgagcttcttggtcgtctgaagttgagcttttcacaaaatgctgcagctac
ctccatt------------------------
>PAFTOL004578
------------------------------------cagtctgctcttcctccagarcag
ctggcctggtgtggcctggacagtgtcttactgtattgggatgatgtgcttctgatggtg
ggcccctttggagagccagttcgctacttttatgatgatccaatagttctgatatcagag
tgcgatggtgtaaggatcctttccaatacaactatggagtttttgcagagagttccagat
tccackgtgtctatctttaaaataggaagcacaacrcctgcagctttgctgtatgatgct
ctggatcattttgataggcgaagtgctaaggcagatgaaaatttgagaatgataaaggca
tcattgccrgaggcaattgaagcttgcgttgatgctgcaggttatgaatttgatatttca
cgtcagcgaacactgctgagagctgcaagctatggtcaagcgttttgcagcaatgttcct
cgtgaccgtttycaagagatgtgcaaaaccytgcgtgtcttaaatgctgtgcgaagccct
gagattggaattcctcttagtatacagcaatacaaggagctaacagcaccmgttttaatt
tctcgyttgatcaatgcccaccatcaccttctggcactcaggttatcagattaccttggc
ttgaaccaggagctggttataatgcattggtcatgtaccaagataa-cagcttcgcttgc
aatgccagactctgatctcctcactrttctactggacaagttgaaattgtgtaaaggaat
agactatgctagagttgctgagcatgcggataaaasygggcgcaggaagttggctgctgc
tctagttgaacatgaaccctgctcttckaaacaggttccgttgctgttgagcataggaga
agaagaagcagctttgacaaaggcaactgaaagtggggata-------------------
------------------------------------------------------------
------------------------------------------------------------
-----------------------------------------ctgatcttgtttactttgt
cctgttccatatatggcagaagaagccatctttggagttcttcgggatgatacaagctaa
gcctttggcaagggatctgtttatatcctattctcggtaccaagtttatcttgttcc---
---ttttgtattgcttgcttt---tsacatggatgaagtcgctttccttttgtggaggga
gtcctgggattatggtaaaaatccratggcaagtaaaggcactccacttcatgggccacg
cataaaactgattgagaaggctcgagatctctttgctgagacaaaggaacacatttttga
gtcaaaagctgctgaagagcatgcaaaattgttkagaatgcaacatgaactagaagtgtc
gacgaagcaagcgatttttgttgattcaagcatcagtgacacaatccgtacatgcattgt
gcttggaaatcaccgagctgctatgaaggtgaaaacggaktttaaggtttctgagaaacg
atggtattggcttaaagtctttgcgttagctacaataagagattgggatgcattggaaaa
gttctcaaaggagaagagaccccctattggttacaagccctttgtagaggcttgcattga
tgccggtgaaaaaggcgaagctctgaaatatataccaaaactcgctgatcctcgagaccg
ggcagag-----------------------------------------------------
------------------------------------------------------------
-------------------------------
>PAFTOL004582
------------------------------------cagtctgctcttcctccagaacag
ctggcatggtgtggcctggacagtgtcttactgtattgggatgatgtgcttctgatggtg
ggcccctttggagagccagttcgctacttttatgatgatccaatagttctgatatcggag
tgcgatggtgtaaggatcctttccaatacaactatggagtttttgcagagagttccagat
tccacggtgtctatctttaaaataggaagcacaacgcctgcagctttgctgtatgatgct
ctggatcactttgataggcgaagtgctaaggcagatgaaaatttgagaatgataaaggca
tcgttgccggaggcaattgaagcttgcgttgatgctgcaggttatgaatttgatatttca
cgtcagcgaacactgctgagagctgcaagctatggtcaagcgttttgcagcaatgttcct
cgtgaccgtttccaagagatttgcaaaaccttgcgtgtcttaaatgctgtgcgaagccct
gagattggaattcctcttagtatacagcaatacaaggagctaacagcaccagttttaatt
tctcgcttgatcaatgcccaccatcaccttctggcactcaggttatcagattaccttggc
ttgaaccaggagctggttataatgcattggtcatgtaccaagataa-cagcttcgcttgc
aatgccagactctgatctcctcactattctactggacaagttgaaattgtgtaaaggaat
agactatgctagagtcgctgagcatgcggataaaagtgggcgcaggaagttggctgctgc
tctagttgaacatgaaccctgctcttctaaacaggttccgttgctgttgagcataggaga
agaagaagcagctttgacaaaggcaactgaaagtggggata-------------------
------------------------------------------------------------
------------------------------------------------------------
-----------------------------------------ctgatcttgtttactttgt
cctgttccatatatggcagaagaagccatctttggagttcttcgggatgatacaagctaa
gcctttggcaagggatctgtttatatcctattctcgtttattattgcattctgttgt---
---tgtttttatgatattttg---catactgcaggaagtcgctttccttttgtggaggga
gtcttgggattatggtaaaaatccaatggcaagtaaaggcactccacttcatgggccacg
cataaaactgattgagaaggctcgagatctttttgctgagacaaaggaacacatttttga
gtcaaaagctgctgaagagcatgcaaaattgttgagaatgcaacatgaactagaagtgtc
gacgaagcaagcgatttttgttgattcaagcatcagtgacacaatccgtacatgcattgt
acttggaaatcaccgagctgctatgaaggtgaaaacggagtttaaggtttctgagaaacg
atggtattggcttaaagtctttgcgttagctacaataagagattgggatgcattggaaaa
gttctcaaaggagaagagaccccctattggttacaagccctttgtagaggcttgcattga
tgcgggtgaaaaaggcgaagctctgaaatatataccaaaactcgctgatcctcgagaacg
ggcagag-----------------------------------------------------
------------------------------------------------------------
-------------------------------
>PAFTOL004583
------------------------------------cagtctgctcttcctccagaacag
ctggcatggtgtggcctggacagtgtattactgtattgggatgatgtgcttctgatggtg
ggcccgtttggagagccagtgcgctacttttatgatgatccaatagttctgatatcagag
tgcgatggtgtaaggatcctttccaatacaactatggagtttttgcagagagttccagat
tccacggtgtctmtctttaaaataggaagcacaacgcctgcagctttgctgtatgatgct
ctggatcattttgataggcgaagtgctaaggcagatgaaaatttgagaatgataaaagca
tcgttgccggaggcaatwgaagcttscgttgatgctgcagkttatgaatttgacatttca
cgtcagcgaacactgctgagagctgcaagctatggtcaagcgttttgcagcaatgttcct
cgcgaccgtttccaagagatgtgcaaaaccttgcgtgtcttaaatgctgtgcgaagccct
gagattggaattcctcttagtatacagcaayacaaggagctaacagcaccagttttaatt
tctcgcttgatcaatgcccaccatcaccttctggcactcaggttatcagattaccttggc
ttgaaccaggagctrgttataatgcattgggcatgcaccaagataa-cagcttcgcttgc
aatgccagactctgatctcctcacyattctactggacaagttgaarttgtgtaaaggaat
agactatgctagagtagctgagcatgcggataaaagtgggcgcaggaagttggctgctgc
tctagttgaacatgaaccctgctcttctaaacaggttccgttgctgttaagcataggaga
agaagaagcagctttgacaaaggcaactgaaagtggggata-------------------
------------------------------------------------------------
------------------------------------------------------------
-----------------------------------------ctgatcttgtttactttgt
cctgttccatatatggcagaagaagccatctttggagttcttcgggatgatacaagctaa
gcctttggcaagggatctgtttatatcctattctcggtgctatagtcatgagttccttaa
ggacttctttttgtcagctgg---agagttgcaggaagtcgctttccttttgtggaggga
gtcctgggattatggcaaaaatccaatggcaagtaaaggcactccacttcatgggccacg
cataaaactgattgagaaggctcgagatctctttgctgagacaaaggaacasatttttga
gtcraaagctgctgaagagcatgcaaaattgttgagaatgcaacatgaactagaagtgtc
gacgaagcaagcgatttttgttgattcaagcatcagtgacacaatccgtacatgcattgt
acttggaaatcaccgagctgctaygaaggtgaaaacggagtttaaggtttctgagaaacg
atggtattggcttaaagtctttgcgttagctacaataagagattgggatgcattggaaaa
gttctcaaaggagaagagaccccctattggttacaagccctttgtagaggcttgcattga
tgcgggtgaaaaaggcgaagctctgaaatatataccaaaactcgctgatcctcgagaacg
ggcggag-----------------------------------------------------
------------------------------------------------------------
-------------------------------
>PAFTOL004584
------------------------------------cagtctgctcttcctccagaacag
ctggcctggtgtggtctggacagtgtattactgtattgggatgatgtgcttctgatggtg
ggcccctttggagagccagtgcgctacttttatgatgatccaatagttctgatatcagag
tgcgatggtgtaaggatcctttccaatacaactatggagtttttgcagagagttccagat
tcgacggtgtctatctttaaaataggaagcacaacacctgcagctttgctgtatgatgca
ctggatcattttgataggcgaagtgctaaggcagatgaaaatttgagaatgataaaggca
tcgttgccggaggcaattgaagcttgcgttgatgctgcaggttatgaatttgacatttca
cgtcagcgaacactgctgagagctgcaagctatggtcaagcgttttgcagcaatgttcct
cgcgaccgtttccaagagatgtgcaaaacgttgcgtgtcttaaatgctgtgcgaagccct
gagattggaattcctcttagtatacagcaatacaaggagctaacagcgccagttttaatt
tctcgtttgatcaatgcccaccatcaccttctggcactcagcttatcagattaccttggc
ttgaaccaggagctggttataatgcattgggcatgcaccaagataa-cagcttcgcttgc
aatgccagactctgacctcctcagtattctactggacaagttgaaattgtgtaaaggaat
agactatgctagagtagctgagcatgcggataaaagtgggcgcaggaagttggctgctgc
tctagttgaacatgaaccctgctcttctaaacaggttccgttgctgttaagcataggaga
agaagaagcagctttgacaaaggcaactgaaagtggggata-------------------
------------------------------------------------------------
------------------------------------------------------------
-----------------------------------------ctgatcttgtttactttgc
cctgttccatatatggcagaagaagccatctttggagttctttgggacgatacaagctaa
gcctttggcaagggatctgtttatatcatattctcgg-----------------------
----------------------------ctgcaggaagtcgctttccttttgtggaggga
gtcctgggattatggtaaaaatccaatggcaagtaaaggcactccacttcatgggccacg
cataaaactgattgagaaggctcgagatctctttgctgagacaaaggagcacatttttga
gtcaaaagctgctgaagagcatgcaaaactgttgagaatgcaacatgaactagaagtgtc
aacgaagcaagcgatttttgttgattcaagcatcagtgacacaatccgtacatgcattgt
acttggaaatcaccgagctgctatgaaggtgaaaacggagtttaaggtttccgagaagcg
atggtattggcttaaagtctttgcgttagctacaataagagattgggatgcattggaaaa
gttctcaaaggagaagaggccccctattggttacaagccctttgtagaggcttgcattga
tgcgagtgaaaaaggcgaagctctgaaatatataccaaaactcgctgatcctcgagaacg
ggcagaggcttatgctcggattgggatggcaaaagaagctgcagatgctgcttctcaggc
gaaggacagtgagcttcttggtcgtctgaagttgagcttttcacaaaatgctgcagctac
ctccatttttgacacaatccgggagaggttg
>PAFTOL004585
------------------------------------cagtctgctcttcctccagaacac
ctggcctggtgtggcctggacagygtattactgtattgggatgatgtgcttctgatggtg
ggcccctttggagagccagtgcgctactattatgatgatccaatagttctgatatcagag
tgtgatggtgtaaggatcctttccaatacaaccatggagtttctgcagagagttccagat
tccacggtgtctatctttaaaataggaagcacaacacctgcagctttgctgtatgatgct
ctggatcattttgataggagaagtgctaaggcagatgagaatttgagaatgataaaggca
tcattgccagaggcaattgaagcttgcgttgatgctgcaggttatgaatttgacatttca
cgtcagcgaacactcctgagagstgcaagctatggtcaagccttttgcagcaatgttcct
cgtgaccgtttccaagagatgtgcaaaaccttgcgtgtcttaaatgctgtgcgaagccct
gagattggaattccgcttagtatacagcaatacaaggagctaacagcaccggttttaatt
tctcgcttgatcaatgcccaccatcaccttctggctctcaggttatctgagtaccttggc
ttgaaccaggagctggttataatgcattgggcatgtacaaagataa-catcttcgcttgc
aatgccggactctgatcttctcgccwttctattggacaagktgaaattgtgtaagggaat
agactrtgccagagtcgctgagcatgcggataaaagygggcgcaggaagttggctgctgc
tctagttgaacatgaaccctgctcttctaaacaggttccgttgctgttgagcataggaga
agaagaagcagctttaaccaaggcaactgaaagcggggata-------------------
------------------------------------------------------------
------------------------------------------------------------
-----------------------------------------ctgatcttgtttactttgt
cctgttccatatatggcagaaaaagccatctttggagttcttcgggatgatacaagctaa
gcctttggctagggatctgtttatatcctattctcggtgctataatcatgagttcctgaa
agaagtttttataatgttttg---catactgcaggaggtcgccttccttttgtggaggga
gtcctgggattatggtaaaaatccaatggcaagtaaaggctctgcacttcatgggccacg
cataaaacttattgagaaggctcgagatctgtttgctgagacaaaagaacacatttttga
gtcaaaagctgccgaagagcatgcaaaattattgagaatgcaacatgaactagaagtttc
gacaaaacaagcgatctttgttgattcaagcatcagtgacacaatccgtacatgcatygt
acttggaaatcaccgtgctgctatgaaggtgaaaacggagtttaaggtttctgagaaacg
atggtattggcttaaagtttttgcgttggctacaataagagattgggatgcattggaaaa
gttctcaaaggagaaaagaccacctataggttacaagccgtttgtagaggcttgcattga
tgcaggtgaaaaaggcgaagctctaaaatatataccaaaactcgctgatcctcgagaacg
ggcagag-----------------------------------------------------
------------------------------------------------------------
-------------------------------
>PAFTOL004587
------------------------------------cagtctgctcttcctccagaacag
ctggcctggtgtggtctggacagtgtattactgtattgggatgatgtgcttctgatggtg
ggcccgtttggagagccagtgcgctacttttatgatgatccaatagttctgatatcagag
tgcgatggtgtaaggatcctttccaatacaactatggagtttttgcagagagttccagat
tccacggtgtctatctttaaaataggaagcacaacgcctgcagctttgctgtatgatgct
ctggatcattttgataggcgaagtgctaaggcagatgaaaatttgagaatgataaaagca
tcgttgccggaggcaattgaagcttgcgttgatgctgcaggttatgaatttgacatttca
cgtcagcgaacactgctgagagctgcaagctatggtcaagcgttttgcagcaatgttcct
cgcgaccgtttccaagagatgtgcaaaaccttgcgtgtcttaaatgctgtgcgaagccct
gagattggaattcctcttagtatacagcaatacaaggwgctaacagcaccagttttaatt
tctcgcttgatcaatgcccaccatcaccttctggcactcaggttatcagattaccttggc
ttgaaccaggagctggttataatgcattgggcatgcaccaagataa-cagcttcgcttgc
aatgccagactctgatctcctcactattctactggacaagttgaaattgtgtaaaggaat
agactatgctagagtagctgagcatgcggataaaagtgggcgcaggaagttggctgctgc
tctagttgaacatgaaccctgctcttctaaacaggttccgttgctgttaagcataggaga
agaagaagcagctttgacaaaggcaactgaaagtggggata-------------------
------------------------------------------------------------
------------------------------------------------------------
-----------------------------------------ctgatcttgtttactttgt
cctgttccatatatggcagaagaagccatctttggagttcttcgggatgatacaagctaa
gcctttggcaagggatctgtttatatcctattctcggtgctatagtcatgagttcttgaa
ggacttctttttgtcagctgg---agaactgcaggaagtcgctttccttttgtggaggga
gtcctgggattatggtaaaaatccaatggcaagtaaaggcactccacttcatgggccacg
cataaaactgattgagaagtctcgagatctctttgctgagacaaaggaacagatttttga
gtcaaaagctgctgaagagcatgcaaaattgttgagaatgcaacatgaactagaagtgtc
gacgaagcaagcgatttttgttgattcaagcatcagtgacacaatccgtacatgcattgt
acttggaaatcaccgagctgctatgaaggtgaaaacggagtttaaggtttctgagaaacg
atggtattggcttaaagtctttgcgttagctacaataagagattgggatgcgttggaaaa
gttctcaaaggagaagagaccccctattggtwacaagccctttgttgaggcttgcattga
tgccggtgaaaaaggcgaagctctgaaatatataccaaaactcgctgatcctcgagaacg
ggcagag-----------------------------------------------------
------------------------------------------------------------
-------------------------------
>PAFTOL004590
------------------------------------cagtctgctcttcctccagaacag
ctggcctggtgtggtctggacagtgtattactgtattgggatgatgtgcttctgatggtg
ggcccctttggagagccagtgcgctacttttatgatgatccaatagttctgatatcagag
tgcgatggtgtaaggatcctttccaatacaactatggagtttttgcagagagttccagat
tcgacggtgtctatctttaaaataggaagcacaacacctgcagctttgctgtatgatgca
ctggatcattttgataggcgaagtgctaaggcagatgaaaatttgagaatgataaaggca
tctttgccagaggcaattgaagcttgcgttgatgctgcaggttacgaatttgacacttca
cgtcagcgaacactgctgagagctgcaagctatggtcaagcgttttgcagcaatgttccc
cgcgaccgtttccaagagatgtgcaaaacgttgcgtgtcttaaatgctgtgcgaagccct
gagattggaattcctcttagtatacagcaatacaaggwgctaacagcgccagttttaatt
tctcgtttgatcaatgcccaccatcaccttttggcactcaggttatcagattaccttggc
ttgaaccaggagctggttataatgcattgggcatgcaccaagataa-cagcttcgcttgc
aatgccagactctgatctcctcagtattctactggacaagktgaaattgtgtaaaggaat
agactatgctagagtagctgagcatgcggataaaagtgggcgcaggaagttggctgctgc
tctagttgaacatgaaccctgctcttctaaacaggttccgttgctgttaagcatagggga
agaagaagcagctttgacaaaggcaactgaaagtggggata-------------------
------------------------------------------------------------
------------------------------------------------------------
-----------------------------------------cagatcttgtttactttgt
cctgttccatatctggcagaagaagccatctttggagttcttcgggacgatacaagctaa
gcctttggcaagggatctgtttatatcatattctcggtaccaatattattgcgttctgtt
gttgtttttaatgatattttg---catactgcaggaagtcgctttccttttgtggaggga
gtcctgggattatggtaaaaatccaatggcaagtaaaggcactccacttcatgggccacg
cataaaactgattgagaaggctcgagatctctttgctgagacaaaggaacacatttttga
gtcaaaagctgctgaagagcatgcaaaattgttaagaatgcaacatgaactggaagtgtc
gacgaagcaagcgatttttgttgattcaagcatcagtgacacaatccgtacatgcattgt
acttggaaatcaccgagctgctatgaaggtgaaaacggagtttaaggtttctgagaagcg
atggtattggcttaaagtctttgcgttagctacaataagagattgggatgcattggaaaa
gttctcaaaggagaagaggccccctattggttacaagccctttgtagaggcttgcattga
tgccggtgaaaaaggcgaagctctgaaatatataccaaaactcgctgatcctcgagaacg
ggcagag-----------------------------------------------------
------------------------------------------------------------
-------------------------------
>PAFTOL004591
------------------------------------cagtctgctcttcctccagaacag
ctggcctggtgtggtctggacagtgtgttactgtattgggatgatgtgcttctgatggtg
ggcccatttggagagccagtgcgctacttttatgatgatccaatagttctgatatcagag
tgcgatggtgtaaggatcctttccaatacaactatggagtttttgcagagagttccagat
tcgacggtgtctatctttaaaataggaagcacaacacctgcagctttgctgtatgatgct
ctggatcattttgataggcgaagtgctaaggcagatgaaaatttgagaatgataaaggca
tcgttgccggaggcaattgaagcttgcgttgatgctgcaggttatgaatttgacatttca
cgtcagcgaacactgctgagagctgcaagctatggtcaagcgttttgcagcaatgttcct
cgcgaccgtttccaagagatgtgcaaaaccttgcgtgtcttaaatgctgtgcgaagscct
gagattggaattcctcttagtatacagcaatacaaggagctaacagcgccagttttaatt
tctcgtttgatcaatgcccaccatcaccttctggcactcaggttatcagattaccttggc
ttgaaccaggagctggttataatgcattgggcatgcaccaagataa-cagcttcgcttgc
aatgccagactctgatctcctcagtattctactggacaagttgaaattgtgtaaaggaat
agactatgctagagtagctgagcatgcggataaaagtgggcgtaggaagttggctgctgc
tctagttgaacatgaaccctgctcttctaaacaggttccgttgctgttaagcataggaga
agaagaagcagctttgacgaaggcaactgaaagtggggata-------------------
------------------------------------------------------------
------------------------------------------------------------
-----------------------------------------ctgatcttgtttactttgt
cctgttccatatatggcagaagaagccatctttggagttcttcgggacgatacaagctaa
gcctttggcaagggatctgtttatatcatattctcggtgctataatcatgagttcctgaa
ggacttttttttgtcagctgg---agtgttgcaggaagtcgctttccttttgtggaggga
gtcctgggattatggtaaaaatccaatggcaagtaaaggcactccacttcatgggccacg
cataaaactgattgagaaggctcgagatctatttgctgagacaaaggaacacattttcga
gtcaaaagctgccgaagagcatgcaaaattgttgagaatgcaacatgaactagaagtttc
gacgaagcaagcgatttttgttgattcaagcatcagtgacacaatccgtacatgcattgt
acttggaaatcaccgagctgctatgaaggtgaaaacggagtttaaggtttctgagaaacg
atggtattggcttaaagtctttgcgttagctacaataagagattgggatgcattggaaaa
gttctcaaaggagaagaggccccctattggttacaagccctttgtagaggcttgcattga
tgcgggtgaaaaaggcgaagctctgaaatatataccaaaactcgctgatcctcgagaacg
agcagaggcttatgctcggattgggatggctaaagaagctgcagatgctgcttctcaggc
gaaggacagtgagcttcttggtcgtctgaagttgagcttttcacaaaatgctgcagctac
ctcgattttcgacacaatccgggagaggttg
>PAFTOL004593
------------------------------------cagtctgctcttcctccagaacag
ctggcctggtgtggcctggacagtgtattactgtattgggatgatgtgcttctgatggtg
ggcccgtttggagagccagtgcgctacttttatgatgatccaatagttctgatatcagag
tgcgatggtgtaaggatcctttccaatacaactatggagtttttgcagagagttccagat
tccacggtgtctatctttaaaataggaagcacaacacctgcagctttgctgtatgatgct
ctggatcattttgataggcgaagtgctaaggcagatgaaaatttgagaatgataaaagca
tcgttgccggaggcaattgaagcttgcrttgatgctgcaggttatgaatttgacatttca
cgtcagcgaacactgctaagagctgcaagctatggtcaagcgttttgcagcaatgttcct
cgcgaccgtttccaagagatgtgcaaaaccttgcgtgtcttaaatgctgtgcgaagccct
gagattggaattcctcttagtatacagcaatacaaggagctaacagcaccagttttaatt
tctcgcttgatcaatgcccaccatcaccttctggcactcaggttatcagattaccttggc
ttraaccaggagctggttataatgcattgggcatgcaccaagataa-cagcttcgcttgc
aatgccagactctgatctcctcactattctactggccaagttgaaattgtgtaaaggaat
agattatgctagagtagctgagcatgcggataaaagcgggcgcaggaagttggctgctgc
tctagttgaacatgaaccctgctsttctaaacaggttccgttgctgttaagcataggaga
agaagaagcagccttgacaaaggcaactgaaagtggggata-------------------
------------------------------------------------------------
------------------------------------------------------------
-----------------------------------------ctgatcttgtttactttgt
cctgttccatatatggcagaagaagccatctttggagttcttcgggatgatacaagctaa
gcctttggcaagggatctgtttatatcctattctcggtgctataatcatgagttcctcaa
ggacttctttttgtcagctgg---agagttgcaggaagtcgctttccttttgtggaggga
gtcctgggattatggtaaaaatccaatggcaagtaaaggcactccacttcatgggccacg
cataaaactgattgagaaggctcgagatctctttgctgagacaaaggaacagatttttga
gtcaaaagctgctgaagagcatgcaaaattgttkagaatgcaacatgaactagaagtgtc
gacgaagcaagcgatttttgttgattcaagcatcagtgacacaatccgtacrtgcattgt
acttggaaatcaccgagctgctatgaaggtgaaaacggagtttaaggtttctgagaaacg
atggtattggcttaaagtctttgcgttagctacaataagagattgggatgcgttggaaaa
gttctcaaaggagaagagaccccctattggtttcaagccctttgtagaggcttgcattga
tgygggtgaaaaaggcgaagctctgaaatatataccaaaactcgctgatcctcgagaacg
ggcagaggcttatgctcggattgggatggctaaagaagctgcagatgctgcttctcaggc
gaaggacagtgagcttcttggtcgtctgaagctgagcttttcacaaaatgctgcagctac
ctccattttcgacacaatccgggagaggttg
>PAFTOL004594
------------------------------------cagtctgctcttcctccagaacag
ctggcctggtgtggtctggacagtgtrttactgtaytgggatgatgtgcttctgatggtg
ggcccmtttggagagccagtgcgctacttttatgatgatccaatagttctgatatcagag
tgcgatggtgtaaggatcctttccaatacaactatggagttyttgcagagagttccagat
tcgacggtgtctatctttaaaataggaagcacaacacctgcagctttgctgtatgatgcw
ctggatcattttgataggcraagtgctaaggcagatgaaaatttgagaatgataaaggca
tygttgccrgaggcaattgaagcttgcgttgatgctgcwggttaygaatttgacayttca
cgtcagcgaacactgctgagagctgcaagctatggtcaagcgttttgcagcaatgttcct
cgcgaccgtttccaagagatgtgcaaaacsttgcgtgtcttaaatgctgtgcgaagccct
gagattggaattcctcttagtatacagcaatacaaggagctaacagcgccagttttaatt
tctcgtttgatcaatgcccaccatcaccttytggcactcaggttatcagattaccttggc
ttgaaccaggagctggttataatgcattgggcatgcaccaagataa-cagcttcgcttgc
aatgccagactctgatctcctcagtattctactggacmagttgaaattgtgtaaaggaat
agactatgctagagtagctgagcatgcggataaaagtgggcgyaggaagttggctgctgc
tctagttgaacatgaaccctgctcktctaaacaggttccgttgctgttaagcataggaga
agaagaagcagctttgacraaggcarctgaaagtggggata-------------------
------------------------------------------------------------
------------------------------------------------------------
-----------------------------------------cwgatcttgtttactttgt
cctgttccatatmtggcagaagaagccatctttggagttcttcgggacgatacaagctaa
gcctttggcaagggatctgtttatatcatattctcggtaccaagtttatctcgtycc---
---ttttatattgtttgcttt---tcacatggacgaagtcgctttccttttgtggaggga
gtcctgggattatggtaaaaatccaatggcaagtaaaggcactccacttcatgggccacg
cataaaactgattgagaaggctcgagatctmtttgctgagacaaaggaacacattttyga
gtcaaaagctgcygaagagcatgcaaaattgttaagaatgcaacatgaactrgaagtktc
racgaagcaagcgatttttgttgattcaagcatcagtgacacaatccgtacatgcattgt
acttggaaatcaccgagctgctatgaaggtgaaaacggagtttaaggtttctgagaarcg
atggtattggcttaaagtctttgcgttagctacaataagagattgggatgcattggaaaa
gttctcaaaggagaagaggccccctattggttacaagccctttgtagaggcttgcattga
tgcgggtgaaaaaggcgaagctctgaaatatataccaaaactcgctgatcctcgagaacg
ggcagaggcttatgctcggattgggatggctaaagaagctgcagatgctgcttctcaggc
aaaggacagtgagcttcttggtcgtctgaagttgagcttttcacaaaatgctgcagctac
ctccattttcgacacaatccgggagaggttg
>PAFTOL004596
------------------------------------cagtctgctcttcctccagaacag
ctggcctggtgtggcctggacagtgtcttactgtattgggatgatgtgcttctgatggtg
ggcccctttggagagccagttcgctacttttatgatgatccaatagttctgatatcagag
tgcgatggtgtaaggatcctttccaatacaactatggagtttttgcagagagttccagat
tccacggtgtctatctttaaaataggaagcacaacgcctgcagctttgctgtatgatgct
ctggatcattttgataggcgaagtgctaaggcagatgaaaatttgagaatgataaaggca
tcattgccggaggcaattgaagcttgcgttgatgctgcaggttatgaatttgatatttca
cgtcagcgaacactgctgagagctgcaagctatggtcaagcgttttgcagcaatgttcct
cgtgaccgtttccaagagatgtgcaaaaccttgcgtgtcttaaatgctgtgcgaagccct
gagattggaattcctcttagtatacagcaatacaaggagctaacagcaccagttttaatt
tctcgcttgatcaatgcccaccatcaccttctggcactcaggttatcagattaccttggc
ttgaaccaggagctggttataatgcattggtcatgtaccaagataa-cagcttcgcttgc
aatgccagactctgatctcctcactattctactggacaagttgaaattgtgtaaaggaat
agactatgctagagtcgctgagcatgcggataaaagtgggcgcaggaagttggctgctgc
tctagttgaacatgaaccctgctcttctaaacaggttccgttgctgttgagcataggaga
agaagaagcagctttgacaaaggcaactgaaagtggggata-------------------
------------------------------------------------------------
------------------------------------------------------------
-----------------------------------------ctgatcttgtttactttgt
cctgttccatatatggcagaagaagccatctttggagttcttcgggatgatacaagctaa
gcctttggcaagggatctgtttatatcctattctcggtaccaagtttatcttgttcc---
---ttttatattgcttgcttt---tcacatggatgaagtcgctttccttttgtggaggga
gtcctgggattatggtaaaaatccaatggcaagtaaaggcactccacttcatgggccacg
cataaaactgattgagaaggctcgagatctctttgctgagacaaaggaacacatttttga
gtcaaaagctgctgaagagcatgcaaaattgttgagaatgcaacatgaattagaagtgtc
gacgaagcaagcgatttttgttgattcaagcatcagtgacacaatccgtacatgcattgt
acttggaaatcaccgagctgctatgaaggtgaaaacggagtttaaggtttctgagaaacg
atggtattggcttaaagtctttgcgttagctacaataagagattgggatgcattggaaaa
gttctcaaaggagaagagaccccctattggttacaagccctttgtagaggcttgcattga
tgcgggtgaaaaaggcgaagctctgaaatatataccaaaactcgctgatcctcgagagcg
ggcagag-----------------------------------------------------
------------------------------------------------------------
-------------------------------
>PAFTOL004597
------------------------------------cagtctgctcttcctccagaacaa
ctagcatggtgtggcctggacagtgttttactgtattgggatgatgtgcttctgatggtg
ggcccgtttggagagccagtgcgctacttttatgatgatccaatagttctgatatcagag
tgcgatggtgtaaggatcctttccaatacaactatggagtttttgcagagagttccagat
tccacggtgtctatctttaaaataggaagcacaacgcctgcagctttgctgtatgatgct
ctggatcattttgataggcgaagtgctaaggcagatgaaaatttgagaatgataaaagca
tcgttgccggaggcaattgaagcttgcgttgatgctgcaggttatgaatttgacatttca
cgtcagcgaacactgctgagagctgcaagctatggtcaagcattttgcagsaatgttcct
cgcgaccgtatccaagagatgtgcaaaaccttgcgtgtcttaaatgctgtgcgaagccct
gacattggaattcctcttagcatacagcaatacaaggagctaacagcaccagttttaatt
tctcgcttgatcaatgcccaccatcaccttctggcactcaggttatcagattaccttggc
ttgaaccaggagctggttataatgcattgggcatgcaccaagataa-cagcttcgcttgc
aatgccagactctgatctcctcactattctactggacaagttgaaattgtgtaaaggaat
agactatgctagagtagctgagcatgcggataaaagtgggcgcaggaagttggctgctgc
tctagttgaacatgaaccctgctcgtctaaacaggttccattgctgttaagcataggaga
agaagaagcagctttgacaaaggcaactgaaagtggggata-------------------
------------------------------------------------------------
------------------------------------------------------------
-----------------------------------------ctgatcttgtttactttgt
cctgttccatatatggcagaagaagccatctttggagttcttcgggatgatacaagctaa
gcctttggcaagggatctgtttatctcctattctcggtgctataatcatgagttcctgaa
ggacttctttttgtcagctgg---agagttgcaggaagtcgctttccttttgtggaggga
gtcctgggattatggtaaaaatccaatggcaagtaaaggcactccacttcatgggccacg
cataaaactgattgagaaggctcgagatctttttgctgagacaaaggaacagattttcga
gtcaaaagctgctgaagagcatgcaaaattgttgagaatgcaacatgaactagaagtgtc
gacgaagcaagcgatttttgttgattcaagcatcagtgacacaatccgtacatgcattgt
acttggaaatcaccgagctgctatgaaggttaaaacggagtttaaggtttctgagaaacg
atggtattggcttaaagtctttgcgttrgctacaakragagattgggatgcattggaaaa
gttctcgaaggagaagagaccccctattggttacaagccctttgtagaggcttgcattga
tgcgggtgaaaarggcgaagctctgaaatatataccaaaactcgctgatcctcgagaacg
ggcagaggcttatgctcggattgggatggctaaagaagctgcagatgctgcttctcaggc
gaaggacagtgagcttcttggtcgtctgaagctgagcttttcacaraatgctgcagctac
ctccatttttgacaccatccgggagaggttg
>PAFTOL004598
------------------------------------cagtctgctcttcctccagaacag
ctggcctggtgtggtctggacagtgtgttactgtattgggatgatgtgcttctgatggtg
ggcccatttggagagccagtgcgctacttttatgatgatccaatagttctgatatcagag
tgcgatggtgtaaggatcctttccaatacaactatggagtttttgcagagagttccagat
tcgacggtgtctatctttaaaataggaagcacaacacctgcagctttgctgtatgatgct
ctggatcattttgataggcgaagtgctaaggcagatgaaaatttgagaatgataaaggcg
tcgttgccggaggcaattgaagcttgcgttgatgctgcaggttatgagtttgacatttca
cgtcagcgaacactgctgagagctgcaagctatggtcaagcgttttgcagcaatgttcct
cgcgaccgtttccaagagatgtgcaaaaccttgcgtgtcttaaatgctgtgcgaagccct
gagattggaattcctcttagtatacagcaatacaaggagctaacagcgccagttttaatt
tctcgtttgatcaatgctcaccatcaccttctggcactcaggttatcagattaccttggc
ttgaacyaggagctggttataatgcattgggcatgcaccaagataa-cagcttcgcttgc
aatgccagactctgatctcctcagtattctactggacaagttgaaattgtgtaaaggaat
cgactatgctagagtagctgagcatgcggataaaagtgggcgtaggaagttggctgctgc
tctagttgaacatgaaccctgctcttctaaacaggttccgttgctgttaagcataggaga
agaagaagcagcgttgacgaaggcaactgaaagtggggata-------------------
------------------------------------------------------------
------------------------------------------------------------
-----------------------------------------ctgatcttgtttactttgt
cctgttccatatatggcagaagaagccatctttagagttcttcgggacgatacaagctaa
gcctttggcaagggatctgtttatatcatattctcgg-----------------------
----------------------------ctgcaggaagtcgctttccttttgtggaggga
gtcctgggagtatggtaaaaatccaatggcaagtaaaggcactccacttcatgggccacg
cataaaactgattgagaaggctcgwgatctatttgctgagacaaaggaacacatttttga
gtcaaaagctgctgaggagcatgcaaaattgttaagaatgcaacatgaactagaagtgtc
gacgaagcaagcgatttttgttgattcaagcatcagtgacacaatccgtacatgcattgt
acttggaaatcaccgagctgctatgaaggtgaaaacggagtttaaggtttctgagaagcg
atggtactggcttaaagtctttgcgttagctacaataagagattgggatgcattggaaaa
gttctcaaaggagaagaggccccctattggttacaagccctttgtagaggcttgcattga
tgcgggtgaaaaaggcgaagctctgaaatatataccaaaactcgcygatcctcgagaacg
ggcagag-----------------------------------------------------
------------------------------------------------------------
-------------------------------
>PAFTOL004599
---------------------------------------tctgctcttcctccagaacag
ctggcctggtgtggtctggacagtgtgttactgtattgggatgatgtgcttctgatggtg
ggcccatttggagagccagtgcgctacttttatgatgatccaatagttctgatatcagag
tgcgacggtgtaaggatcctttccaatacaactatggagtttttgcagagagttccagat
tcgacggtgtctatctttaaaataggaagcacaacacctgcagctttgctgtatgatgct
ctggatcattttgataggcgaagtgctaaggcagatgaaaatttgagaatgataaaggca
tcgttgccggaggcaattgaagcttgcgttgatgctgcaggttatgaatttgacatttca
cgtcagcgaacactgctgagagctgcaagctatggtcaagcgttttgcagcaatgttcct
cgcgaccgtttccaagagatgtgcaaaaccttgcgtgtcttaaatgctgtgcgaagccct
gagattggaattcctcttagtatacagcaatacaaggagctaacagcgccagttttaatt
tctcgtttgatcaatgcccaccatcaccttctggcactcaggttatcagattaccttggc
ttgaaccaggagctggttataatgcattgggcatgcaccaagataa-cagcttcgcttgc
aatgccagactctgatctcctcagtattctactggacaagttgaaattgtgtaaaggaat
agactatgctagagtagctgagcatgcggataaaagtgggcgtaggaagttggctgctgc
tctagttgaacatgaaccctgctcttctaaacaggttccgttgctgttaagcataggaga
agaagaagtagctttgacgaaggcaactgaaagtggggata-------------------
------------------------------------------------------------
------------------------------------------------------------
-----------------------------------------ctgatcttgtttactttgt
cctgttycatrtatggcagaagaagccatctttggagttcttcgggacgatacaagctaa
gcctttggcaagggatctgtttatatcatattctcggtaccaagtttatcttgttcc---
---ttttatattgtttgcttt---tcacatggacgaagtcgctttccttttgtggaggga
gtcctgggattatggtaaaaatccaatggcaagtaaaggcactccacttcatgggccacg
cataaaactgattgagaaggctcgagatctatttgctgagacaaaggaacacgtttttga
gtcaaaagctgctgaagagcatgcaaaattgttgagaatgcaacatgaactagaagtttc
gacgaagcaagcgatttttgttgattcaagcatcagtgacacaatccgtacatgcattgt
acttggaaatcaccgagctgctatgaaggtgaaaacggagtttwaggtttctgagaaacg
atggtattggcttaaagtctttgcattagctacaataagagattgggatgcattggaaaa
gttctcaaaggagaagaggccccctattggttacaagccctttgtagaggcttgcattga
tgcgggtgaaaaaggmgaagctctgaaatatataccaaaactcgctgatcctcgagaacg
ggcagag-----------------------------------------------------
------------------------------------------------------------
-------------------------------
>PAFTOL004600
------------------------------------cagtctgctcttcctccagaacag
ctggcctggtgtggtctggacagtgtgttactgtattgggatgatgtgcttctgatggtg
ggcccatttggagagccagtgcgctacttttatgatgatccaatagttctgatatcagag
tgcgatggtgtaaggatcctytccaatacaactatggagtttttgcagagagttccagat
tcgacggtgtctatctttaaaataggaagcacaacacctgcagctttgctgtatgatgcg
ctggatcattttgataggcgaagtgctaaggcagatgaaaatttgagaatgataaaggca
tcgttgccggaggcaattgaagcttgcgttgatgctgcaggttatgaatttgacatttca
cgtcagcgaacactgctgagagctgcaagctatggtcaagcgttttgcagcaatgttcct
cgcgaccgtttccaagagatgtgcaaaaccttgcgtgtcttaaatgctgtgcgaagccct
gagattggaattcctcttagtatacagcaatacaaggagctaacagcgccagttttaatt
tctcgtttgatcaatgcccaccatcaccttctggcactcaggttatcagattaccttggc
ttgaaccaggagctggttataatgcattgggcatgcaccaagataa-cagcttcgcttgc
aatgccagactctgatctcctcagtattctactggacaagttgaaattgtgtaaaggaat
agactatgctagagtagctgagcatgcggataaaagtgggcgtaggaagttggctgctgc
tctagttgaacatgaaccctgctcttcyaaacaggttccgttgctgttaagcataggaga
agaagaagcagctttgacgaaggcaactgaaagtggggata-------------------
------------------------------------------------------------
------------------------------------------------------------
-----------------------------------------ctgatcttgtttactttgt
cctgttccatatatggcagaagaagccatctttagagttcttcgggacgatacaagctaa
gcctttggcaagggatctgtttatatcatattctcggtaccaagtttatctcgttcc---
---ttttatattgtttgcttt---tcacatggacgaagtcgctttccttttgtggaggga
gtcctgggagtatggtaaaaatccaatggcaagtaaaggcactccacttcatgggccacg
cataaaactgattgagaaggctcgagatctatttgctgagacaaaggaacacatttttga
gtcaaaagctgctgaagagcatgcaaaattgttgagaatgcaacatgaactagaagtgtc
gacgaagcaagcgatttttgttgattcaagcatcagtgacacaatccgtacatgcattgt
acttggaaatcaccgagctgctatgaaggtgaaaacggagtttwaggtttctgagaagcg
atggtattggcttaaagtctttgcgttagctacaataagagattgggatgcattggaaaa
gttctcaaaggagaagaggccccctattggttacaagccctttgtagaggcttgcattga
tgcgggtgaaaaaggcgaagctctgaaatatataccaaaactcgctgatcctcgagaacg
ggcagag-----------------------------------------------------
------------------------------------------------------------
-------------------------------
>PAFTOL004601
------------------------------------cagtctgctcttcctccagaacag
ctggcatggtgtggcctggacagtgtattactgtattgggatgatgtgcttctgatggtg
ggcccgtttggagagccrgtgcgctacttttatgatgatccaatagttctgatatcagag
tgcgatggtgtaaggatcctttccaatacaactatggagtttttgcagagagttccagat
tccacggtgtctatctttaaaataggaagcacaacgcctgcagctttgctgtatgatgct
ctggatcattttgataggcgaagtgctaaggccgatgaaaatttgagaatgataaaagca
tcgttgccggaggcaattgaagcttgcgttgatgctgcaggttatgaatttgacatttca
cgtcagcgaacactgctgagagctgcaagctatggtcaagcgttttgcagcaatgttcct
cgcgaccgtttccaagagatgtgcaaaaccttgcgtgtcttaaatgctgtgcgaagccct
gagattggaattcctcttagtatacagcaatacaaggwgctaacagcaccagttttaatt
tctcgcttgatcaatgcccaccatcaccttctggcactcaggttatcagattaccttggc
ttgaaccaggaactggttataatgcattgggcatgcaccaagataa-cagcttcgcttgc
aatgccagactctgatctcctcactattctactggacaagttgaaattgtgtaaaggaat
agactatgctagagtagctgagcatgcggataaaagtgggcgcaggaagttggctgctgc
tctagttgaacatgagccctgctcttctaaacaggttccgttgctgttaagcataggaga
agaagaagcagccttgacaaaggcaactgaaagtggggata-------------------
------------------------------------------------------------
------------------------------------------------------------
-----------------------------------------ctgatcttgtttactttgt
cctgctccatrtatggcagaagaagccatctttggagttcttcgggatgatacaagctaa
gcctttggcaagggatctgtttatatcctattctcgccaaaaccagtctgtctaagtttc
tgttgtttttatgatattttg---catactgcaggaagtcgctttccttttgtggaggga
gtcctgggattatggtaaaaatccaatggcaagtaaaggcactccacttcatgggccacg
cataaaactgattgagaaggctcgagatctctttgctgagacaaaggaacagatttttga
gtcaaaagctgctgaagagcatgcaaaattgttgagaatgcaacatgaactagaagtgtc
gacgaagcaagcgatttttgttgattcaagcatcagtgacacaatccgtacatgcattgt
acttggaaatcaccgagctgctatgaaggtgaaaacggagtttaaggtttctgagaaacg
atggtattggcttaaagtctttgcgttagctacaatwagagattgggatgcattggaaaa
gttctcaaaggagaagagaccccctattggttacaagccctttgtagaggcttgcattga
tgcgggtgaaaaaggcgaagctctgaaatatataccaaaactcgctgatcctcgagaacg
ggcggag-----------------------------------------------------
------------------------------------------------------------
-------------------------------
>PAFTOL004603
------------------------------------cagtctgctcttcctccagaacag
ctggcctggtgtggcctggacagtgtattactgtattgggatgatgtgcttctgatggtg
ggcccctttggagagccagtgcgctacttttatgatgatccaatagttctgatatcagag
tgcgatggtgtaaggatcctttccaatacaactatggagtttttgcagagagttccagat
tccacggtgtctatctttaaaataggaagcacaacgcctgcagctttgctttatgatgct
ctggatcattttgatagacgaagtgctaaggcagatgaaaatttaagaatgataaaggca
tcgttgccggaggcaattgaagcttgcgttgatgctgcaggttatgaatttgacatttca
cgtcagcgaacactgctgagagctgcaagctatggtcaagcgttttgcagcaatgttcct
cgcgaccgtttccaagagatgtgcaaaaccttgcgtgtcttaaatgctgtgcgaagccct
gagattggaattcctcttagtatacagcaatacaaggagctaacagcgccagttttaatt
tctcgtttgatcaatgcccaccatcatcttctggcactcaggttatcagattaccttggc
ttgaaccaggagctggttataatgcattgggcatgcaccaagataa-cagcttcacttgc
aatgycagactctgatctcctcactattctactggacaagttgaaattgtgtaaaggaat
agactatgctagagtagctgagcatgcggataaaagtgggcgcaggaagttggctgctgc
tctagttgaacatgaaccctgctcttctaaacaggttccattgctgttaagcataggaga
agaagaagcagctttgacaaaggcaactgaaagtggggata-------------------
------------------------------------------------------------
------------------------------------------------------------
-----------------------------------------ctgatcttgtttactttgt
cctgttccatatatggcagaagaagccatctttggagttcttcgggatgatacaagctaa
gccgttggcaagggatctgtttatatcctattctcggtaccaagtttatctcgttcc---
---ttttatgttgcttgcttc---tcacgtggacgaagtcgctttccttttgtggaggga
gtcctgggattatggtaaaaatccaatggcaagtagrggcactccacttcatgggccacg
cataaaactgattgagaaggctcgagatctctttgctgagacaaaggaacacatttttga
gtcaaaagctgctgaagagcatgcaaaattgttgagaatgcaacatgaactagaagtgtc
gacgaagcaagcaatttttgttgattcaagcatcagtgacacaatccgtacatgcattgt
acttggaaatcaccgagctgctatgaaggtgaaaacggagtttaaggtttctgagaaacg
atggtattggcttaaagtctttgcgttagctacaataagagattgggatgcattggaaaa
gttctcaaaggagaagagaccccctattggttacaagccctttgtagaggcttgcattga
tgcaggtgaaaaaggcgaagctctgaaatatataccaaaactygctgakcctcgagarcg
ggcagag-----------------------------------------------------
------------------------------------------------------------
-------------------------------
>PAFTOL004604
------------------------------------cagtctgctcttcctccagaacag
ctggcctggtgtggcttggacagtgtattactgtattgggatgatgtgcttctgatggtg
ggcccctttggagagccagtgcgctacttttatgatgatccaatagttctgatatcagag
tgcgatggtgtaaggatcctttccaatacaactatggagtttttgcagagagttccagat
tccacagtgtctatcttyaaaatagggagcacaacgcctgcagctttgctgtatgatgct
ctggatcattttgataggcgaagtgctaaggcagatgaaaatttgagaatgataaaggca
tcgttgtcggaggcaattgaagcttgcgttgatgctgcaggttatgaatttgacatttca
cgtcagcgaacactgctgagagctgcaagctatggtcaagcgttttgcagcaatgttcct
cgtgaccgtttccaagagatgtgcaaaaccttgcgtgtcttaaatgctgtgcgaagccct
gagattggaattcctcttagtatacagcaatacaaggagctaacagcgccagttttaatt
tckcgcttgatcaatgtccaccatcaccttctggcactcaggttatcagattaccttggc
ttgaaccaggagctggttataatgcattgggcatgcaccaagataa-cagcttcgcttgc
aatgccagactctgatctcctcactattctactggacaagttgaaattgtgtaaaggaat
agactatgctagagtagctgagcatgcagataaaagtgggcgcaggaagttggctgctgc
tctagttgaacatgaaccttgctcttctaaacaggttccgttgctgttaagcataggaga
agaagaagcagctttgacaaaggcaactgaaagtggggata-------------------
------------------------------------------------------------
------------------------------------------------------------
-----------------------------------------ctgatcttgtttactttgt
cctgttccatatatggcagaagaagccatctttggagttcttcgggatgatacaagctaa
gcctttggcaagggatctgtttatatcctattctcggtaccaagtttatctcgttcc---
---ttttatattgcttgcttt---tcacatggacgaagtcgctttccttttgtggaggga
gtcctggggttatggtaaaaatccaatggcaagtaaaggcactccacttcatgggccacg
cataaaactgattgagaaggctcgagatctctttgctgagacaaaggaacacatttttga
gtcaaaagctgctgaagagcatgcaaaattgttgagaatgcaacatgaactagaagtgtc
grcgaagcaagcgatttttgttgattcwagcatcagtgacacaatccgtacatgcattgt
acttggaaatcaccgagctgctatgaaggtgaaaacggagtttaaggtttctgagaaacg
atggtattggcttaaagtctttgcgttagctacaataagagattgggatgcattggaaaa
gttctcaaaggagaagagaccccctattggttacaagccctttgtagaggcttgcattga
tgcgggygaaaaaggcgaagctctgaaatatataccaaaactcgctgatcctcgagagcg
sgcagag-----------------------------------------------------
------------------------------------------------------------
-------------------------------
>PAFTOL004605
------------------------------------cagtctgctcttcctccagaacag
ctggcatggtgtggcctggacagtgtattactgtattgggatgatgtgcttctgatggtg
ggcccgtttggagagccagtgcgctacttttatgatgatccaatagttctgatatcagag
tgcgacggtgtaaggatcctttccaatacaactatggagtttttgcagagagttccagat
tccacrgtgtctatctttaaaataggaagcacaacgcctgcagctttactgtatgatgct
ctggatcattttgataggcgaagtgctaaggcagatgaaaatttgagaatgataaaagca
tcgttgccggaggcaattgaagcttgcgttgatgctgcaggttatgaatttgacatttca
cgtcagcgaacactgctgagagctgcaagctatggtcaagcgttttgcagcaatgttcct
cgcgaccgtttccaagagatgtgcaaaaccttgcgtgtcttaaatgctgtgcgaagccct
gagattggaattcctcttagtatacagcaatacaaggagttaacagcaccagttttaatt
tctcgcttgatcaatgcccaccatcaccttctggcactcaggttatcagattaccttggc
ttgaaccaggagctggttataatgcattgggcatgcaccaagataa-cagcttcgcttgc
aatgccagactctgatctcctcactattctactggacaagttgaaattgtgtaaaggaat
agactatgctagagtagctgagcatgcggataaaagtgggcgcaggaagttggctgctgc
tctagttgaacatgaaccgtgctcttctaaacaggttccgttgctgttaagcataggaga
agaagaagcagctttgacaaaggcaactgaaagtggggata-------------------
------------------------------------------------------------
------------------------------------------------------------
-----------------------------------------ctgatcttgtttactttgt
cctgttccatatatggcagaagaagccatctttggagttcttcgggatgatacaagctaa
gcctttggcaagggatctgtttatatcctattctcggtaccaagtttatctcgttcc---
---ttttatattgcttgcttt---tcayatggacgaagtcgctttccttttgtggaggga
gtcctgggattatggtaaaaatccaatggcwagtaaaggcactccrcttcatgggccacg
cataaaactgattgagaaggctcgagatctctttgctgagacaaaggaacagatttttga
gtcaaaagctgctgaagagcatgcaaaattgttgagratgcaacatgaactagaagtgtc
gacgaagcaagcgatttttgttgattcaagcatcagtgacacaatccgtacatgcattgt
acttggaaatcaccgagctgctatgaaggtgaaaacggagtttaaggtttctgagaaacg
atggtattggcttaaagtctttgcgttagctacaataagagattgggatgcattggacaa
gttctcaaaggagaagagaccccctattggttacaagccctttgtagaggcttgcattga
tgcgggtgaaaaaggcgaagctctgaaatatataccaaaactcgctgatcctcgagaacg
ggcggag-----------------------------------------------------
------------------------------------------------------------
-------------------------------
>PAFTOL004608
------------------------------------cagtctgctcttcctccagarcag
ctggcatggtgtggcctggacagtgtsttactgtattgggatgatgtgcttctgatggtg
ggcccctttggagagccagttcgctacttttatgatgatccaatagttctgatatcggag
tgcgatggtgtaaggatcctttccaatacaactatggagtttttgcagagagttccagat
tccacggtgtctatctttaaaataggaagcacaacgcctgcagctttgctgtatgatgct
ctggatcattttgataggcgaagtgctaaggcagatgaaaatttgagaatgataaaggca
tcgttgccggaggcaattgaagcttgcgttgatgctgcaggttatgaatttgatatttca
cgtcagcgaacactgctgagagctgcaagctatggtcaagcgttttgcagcaatgttcct
cgtgmccgtttccaagasatgtgcaaaaccttgcgtgtcttaaatgctgtgcgaagccct
gagattggaattcctcttagtatacagcaatacaaggagctaacagcaccagttttaatt
tctcgcttgatcaatgcccaccatcaccttctggcactcaggttatcagattaccttggc
ttgaaccaggagctggttataatgcattggtcatgtaccaagataa-cagcttcgcttgc
aatgccagactckgatctcctcactattctactggacaagttgaaattgtgtaaaggaat
agactatgctagagtygctgagcatgcggataaaagtgggcgcaggaagttggctgctgc
tctagttgaacatgaaccctgctcttctaaacaggttccgttgctrttgagcataggaga
agaagaagcagctttgacaaaggcaactgaaagtggggata-------------------
------------------------------------------------------------
------------------------------------------------------------
-----------------------------------------ctgatcttgtttactttgt
cctgttccatgtatggcagaagaagccatctttggagttcttcgggatgatacaagctaa
gcctttggcaagggatctgtttatatcctattctcgttgctataatcatgagttcctgaa
ggacttttttttgagtatgtg---ggaactgcaggaagtcgctttccttttgtggaggga
gtcctgggattatggtaaaaatccaatggcaagtaaaggcactccacttcatgggccacg
cataaaactgattgagaaggctcgagatctcttttctgagacaaaggaacacatttttga
gtcaaaagctgctgaagagcatgcaaaattgttgagaatgcaacatgaactagaagygtc
gacgaagcaagcgatttttgttgattcaagcatcagtgacacaatccgtacatgcattgt
acttggaaatcaccgagctgctatgaaggtgaaaacggagtttaaggtttctgagaaacg
atggtattggcttaaagtctttgcgttagctacaataagagattgggatgcattggaaaa
gttctcaaaggagaagagaccccctattggttacaagccctttgtagaggcktgcattga
tgcgggtgaaaaaggcgaagctctgaaatatataccaaaactcgctgatcctcgagaacg
ggcagag-----------------------------------------------------
------------------------------------------------------------
-------------------------------
>PAFTOL004609
------------------------------------cagtctgctcttcctccagaacag
ctggcctggtgtggcctggacagtgtcttactttattgggatgatgtgcttctgatggtg
ggcccctttggagagccagttcgctacttttatgatgatccaatagttctgatatcggag
tgcgatggtgtaaggatcctttccaatacaactatggagtttttgcagagagttccagat
tccacggtgtctatctttaaaataggaagcacaacgcctgcagctttgctgtatgatgct
ctggatcattttgataggcgaagtgctaaggcagatgaaaatttgagaatgataaaggca
tcgttgccagaggcaattgaagcttgcgttgatgctgcaggttctgaatttgatattaca
cgtcagcgaacactgctgagagctgcaagctatggtcaagcgttttgcagcaatgttcct
cgtgaccgtttccaagagatgtgcaaaaccttgcgtgtcttaaatgctgtgcgaagcsct
gagattggaattcctcttagtatacagcaatacaaggagctaacagcaccagttttaatt
tctcgcttgatcaatgcccaccatcaccttctggcactcaggttatcagattaccttggc
ttgaaccaggagytggttataatgcattggtcatgtaccaagataa-cagcttcgcttgc
aatgccagactctgatctcctmactattctactggacaagttgaaattgtgtaaaggaat
agactatgctagagtcgctgagcatgcggataaaagtgggcgcaggaagttggctgctgc
tctagttgaacatgaaccctgctcttctaaacaggttccgttgctgttgagcataggaga
agaagaagcagctttgacaaaggcaactgaaagtggggata-------------------
------------------------------------------------------------
------------------------------------------------------------
-----------------------------------------ctgatcttgtttactttgt
cctgttccatatatggcagaagaagccatctttggagttcttcgggatgatacaagctaa
gcctttggcaagggatctgtttatatcctattctcgttgctataatcatgagttcctgaa
ggacttttttttgtcagctgg---agagttgcaggaagtcgctttccttttgtggaggga
gtcctgggattatggtaaaaatccaatggcaagtaaaggcactccacttcacgggccacg
cataaaactgattgagaaggctcgagatctctttgctgagacaaaggaacacatttttga
gtcaaaagctgctgaagagcatgcaaaattgttgagaatgcaacatgaactagaagtgtc
gacgaagcaagcgatttttgttgattcaagcatyagtgacacratccgtacatgcattgt
acttggaaatcaccgagctgctatgaaggtgaaaacggagtttaaggtttctgagaaacg
atggtattggcttaaagtctttgcgttagctacaataagagattgggatgcattggaaaa
gttctcaaaggagaagagaccccctattggttacaagcccttcgtagaggcttgcattga
tgcgggtgaaaaaggcgaagctctgaaatatataccaaaacttgctgatcctcgagaacg
ggcagag-----------------------------------------------------
------------------------------------------------------------
-------------------------------
>PAFTOL004610
------------------------------------cagtctgctcttcctccagaacac
ctggcctggtgtggcctggacagcgtattactgtattgggatgatgtgcttctgatggtg
ggcccctttggagagccagtgcgctactattatgatgatccaatagttctgataccagag
tgtgatggtgtaaggatcctttccaatacaaccatggagtttctgcagagagttccagat
tccacggtgtctatctttaaaataggaagcacaacgcctgcagctttgctgtatgatgct
ctggatcattttgataggagaagtgctaaggcagatgaaaatttgagaatgataaaggca
tcattgccggaggcaattgaagcttgtgttgatgctgcagggtatgaatttgacatttca
cgtcagcgaacactcctgagagctgcaagctatggtcaagcgttttgcagcaatgttcct
cgtgaccgtttccaagagatgtgcaaaaccttgcgtgtgttaaatgctgtgcgaagccct
gagattggaattcctcttagtatacagcaatacaaggagctaacagcaccagttttaatt
tctcgcttgatcaatgcccaccatcaccttctggctctcaggttatctgagtaccttggc
ttgaaccaggagctggttataatgcattgggcatgtacaaagataa-catcttcgcttgc
aatgccggactctgatcttctcaccattctacttgacaagktgaaattgtgtaagggaat
agactatgctagagtcgctgagcatgcggataaaagcgggcgcaggaagttggctgctgc
tctagtcgaacacgaaccctgctcttctaaacaggttccgctgctgttgagcataggaga
agaagaagcagctttaaccaaggcaactgaaagcggggaca-------------------
------------------------------------------------------------
------------------------------------------------------------
-----------------------------------------ctgaccttgtttactttgt
cctgttccatatatggcagaaaaagccgtctttggagttcttcgggatgatacaagctaa
gcctttggctagggatctgtttatatcctatgctcggtgctataatcatgagttcctgaa
ggacttctttttatcggctgg---agagttgcaggaagtcgccttccttttgtggaggga
gtcctgggattatggtaaaaatccaatggcaagtaaaggctccgcacttcatgggccacg
cataaaacttattgagaaggcgcgagatctgtttgctgagacaaaagaacacatttttga
gtcaaaagctgctgaagagcatgcaaaattgttkagaatgcaacatgaattagaagtttc
gacaaaacaagcaatctttgttgattcaagcatcagtgacacaatccgtacgtgcattgt
acttggaaatcaccgtgctgctatgaaggtgaaaacagagtttaaggtttctgagaaacg
atggtattggcttaaagtttttgcattggctacgataagagattgggatgcgttggaaaa
gttctcaaaggagaagagaccacctataggttacaagccatttgtagaggcttgcattga
tgcaggtgaaaaaggcgaagctctgaaatatatacccaaactcgctgatcctcgagaacg
ggcagag-----------------------------------------------------
------------------------------------------------------------
-------------------------------
>PAFTOL004611
------------------------------------cagtctgctcttcctccagaacac
ctggcctggtgtggcctggacagcgtattactgtattgggatgatgtgcttctgatggtg
ggcccctttggagagccagtgcgctactattatgatgatccaatagttytgatatcagag
tgtgatggtgtaaggatcctttccaatacaaccatggagtttctgcagagagttccagat
tccacggtgtctatctttaaaataggaagcacaacgcctgcagctttgctgtatgatgct
ctggatcattttgataggagaagtgctaaggcagatgaaaatttgagaatgataaaggca
tcattgccggaggcaattgaagcttgtgttgatgctgcagggtatgaatttgacatttca
cgtcagcgaacactcctgagagctgcaagctatggtcaagcgttttgcagcaatgttcct
cgtgaccgtttccaagagatgtgcaaaaccttgcgtgtgttaaatgctgtgcgaagccct
gagattggaattcctcttagtatacagcaatacaaggagctaacagcaccagttttaatt
tctcgcttgatcaatgcccaccatcaccttctggctctcaggttatctgagtaccttggc
ttgaaccaggagctggttataatgcattgggcatgtacaaagataa-catcttcgcttgc
aatgccggactctgatcttctcaccattctacttgacaagktgaaattgtgtaagggaat
agactatgctagagtcgctgagcatgcggataaaagcgggcgcaggaagttggctgctgc
tctagtcgaacaygaaccctgctcttctaaacaggttccgctgctgttgagcataggaga
agaagaagcagctttaaccaaggcaactgaaagyggggaca-------------------
------------------------------------------------------------
------------------------------------------------------------
-----------------------------------------ctgaccttgtttactttgt
cctgttccatatatggcagaaaaagccatctttggagttcttcgggatgatacaagctaa
rcctttggctagggatctgtttatatcctatgctcggtataccaagtttatttcttc---
---cttttataytgcttgctt---ttcgcatcaggaagtcgccttccttttgtggaggga
gtcctgggattatggtaaaaatccaatggcaagtaaaggctccgcacttcatgggccacg
cataaaacttattgagaaggcgcgagatctgtttgctgagacaaaagaacacatttttga
gtcaaaagctgctgaagagcatgcaaaattgttgagaatgcaacatgaattagaagtttc
gacaaaacaagcaatctttgttgattcaagcatcagtgacacaatccgtacgtgcattgt
acttggaaatcaccgtgctgctatgaaggtgaaaacggagtttaaggtttctgagaaacg
atggtattggcttaaagtttttgcattggctacgataagagattgggatgcgttggaaaa
gttctcaaaggagaagagaccacctataggttacaagccatttgtagaggcttgcattga
tgcaggtgaaaaaggcgaagctctgaaatatatacccaaactygctgatcctcgagaacg
ggcagag-----------------------------------------------------
------------------------------------------------------------
-------------------------------
>PAFTOL004613
------------------------------------cagtctgctcttcctccagaacag
ctggcctggtgtggtctggacagtgtattactgtattgggatgatgtgctcctgatggtg
ggcccctttggagacccagtgcgctacttttatgatgatccaatagttctgatatcagag
tgcgatggtgtaaggatcctttccaatacaactatggagtttttgcagagagttccagat
tcaacggtgtctatctttaaaataggaagtacaacacctgcagctttgctgtatgatgct
ctggatcattttgataggcgaagtgctaaggcagatgaaaatttgagaatgataaaggca
tcgttgccggaggcaattgaagcttgcgttgatgctgcaggttatgaatttgacatttca
cgtcagcgaacactgctgagagctgcaagctatggtcaagcgttttgcagcaatgttcct
cgcgaccgtttccaagagatgtgcaaaaccttgcgtgtcttaaatgctgtgcgaagccct
gagattggaattcctcttagtatacagcaatacaaggagctaacagcgccagttttaatt
tctcgtttgatcaatgcccaccatcaccttctggcgctcaggttatcagattaccttggc
ttgaaccaggagctggttataatgcattgggcatgcaccaagataa-cagcttcgcttgc
aatgccagactctgatctcctcrgtrttctactggacaagttgaaattgtgtaaaggaat
agactatgctagagtagctgagcatgcggataaaagtgggcgcaggaagttggctgctgc
tctagtggaacatgaaccctgctcttctaaacaggttccgttgctgttaagcataggaga
agaagaagcagctttgacaaaggcaactgaaagtggggata-------------------
------------------------------------------------------------
------------------------------------------------------------
-----------------------------------------ctgatcttgtttactttgt
cctgttccatgtatggcagaagaagccatctttggagttcttcgggacgatacaagctaa
gcctttggcaagggatctgtttatatcatattctcggtgctataatcatgagttyctgaa
ggacttctttttgtcagctgg---agktttgcaggaagtcgctttccttttgtggaggga
gtcctgggattatggtaaaaatccaatggcaagtaaaggcactccacttcatgggccacg
cataaaactgattgagaaggctcgagatctctttgctgaracaaaggaacacawttttga
gtcaaaagctgctgaagagmatgcaaaattgttgagaatgcaacatgaactagaagtgtc
gacgaagcaagcgatttttgttgattcaagcatcagtgacacaatccgtacatgcattgt
acttggaaatcaccgagctgccaygaaggtgaaaacggagtttaaggtttctgagaaacg
atggtattggcttaaagtctttgcgttagcwacaagaagagattgggatgcattggaraa
gttctcaaaggagaagaraccccctattggttacaagccctttgtagaggcttgcattga
tgcgggtgaaaaaggcgaagctctgaaatatataccaaaactcgctgatcctcgagaacg
ggcagag-----------------------------------------------------
------------------------------------------------------------
-------------------------------
>PAFTOL004617
------------------------------------cagtctgctcttcctccagaacag
ctggcctggtgtggtctggacagtgtattactgtattgggatgatgtgcttctgatggtg
ggcccctttggagagccagtgcgctacttttatgatgatccaatagttctgatatcagag
tgcgatggtgtaaggatcctttccaatacaactatggagtttttgcagagagttccagat
tcgacggtgtctatctttaaaataggaagcacaacacctgcagctttgctgtatgatgca
ctggatcattttgataggcgaagtgctaaggcagatgaaaatttgaggatgataaaggca
tcrttgccagaggcaattgaagcttgcgttgatgctgcaggttatgagtttgacatttca
cgtcagcgaacactgctgagagctgcaagctatggtcaagcgttttgcagcaatgttcct
cgcgaccgtttccaagagatgtgcaaaacgttgcgtgtcttaaatgctgtgcgragccct
gagattggaattcctcttagtatacagcaatacaaggagctaacagcgccagttttaatt
tctcgtttgatcaatgcccaccatcaccttctggcactcaggttatcagattaccttggc
ttgaaccaggagctggttataatgcattgggcatgcaccaagataa-cagcttcgcttgc
aatgccagactctgatctcctcagtattctactggacaagttgaaattgtgtaaaggaat
agactatgctagagtagctgagcatgcggataaaagtgggcgcaggaagttggctgctgc
tctagttgaacatgaaccctgctcttctaaacaggttccgttgctgttaagcataggaga
agaagaagcagctttgacaaaggcaactgaaagtggggata-------------------
------------------------------------------------------------
------------------------------------------------------------
-----------------------------------------ctgatcttgtttactttgt
cctgttccatatatggcagaagaagccgtctttggagttcttcgggacgattcaagctaa
gcctttggcaagggatctgtttatatcatattctcggtgctataatcatgagttcctgaa
ggacttctttttgtcagctgg---agtgttgcaggaagtcgctttccttttgtggaggga
gtcctgggattatggtaaaaatccaatggcaagtaaaggcactccacttcatgggccacg
cataaaactgattgagaaggctcgagatctctttgctgagacaaaggaacacatttttga
gtcaaaagctgctgaagagcatgcaaaactgttgagaatgcaacatgaactagaagtgtc
aacgaagcaagcaatttttgttgattcaagcatcagcgacacaatccgtacatgcattgt
acttggaaatcaccgagctgctatgaaggtgaaaacrgagtttaaggtttccgagaagcg
atggtattggcttaaagtctttgcgttagctacaataagagattgggatgcattggaaaa
gttctcaaaggagaagaggccccctattggttacaagccctttgtagaggcttgcattga
tgcgagtgaaaaaggcgaagctctgaaatatataccaaaactcgctgatcctcgagaacg
ggcagaggcttatgctcggattgggatggctaaagaagctgcagatgctgcttctcaggc
caaggacagtgagcttcttggtcgtctgaagttgagcttttcacaaaatgctgcagctac
ctccattttcgac------------------
>PAFTOL004618
------------------------------------cagtctgctcttcctccagaacag
ctggcctggtgtggcctggacagtgtcttactgtattgggatgatgtgcttctgatggtc
ggcccctttggagagccagttcgctacttttatgatgatccaatagttctgatatcggag
tgcgatggtgtaaggatcctttccaatacaactatggagtttttgcagagagttccagat
tccacggtgtctatctttaaaataggaagcacaacgcctgcagctttgctgtatgatgcc
ctggatcattttgataggcgaagtgctaaggcagatgaaaatttgagaatgataaaggca
tcgttgccggaggcaattgaagcttgcgttgatgctgcaggttatgaatttgatattaca
cgtcagcgaacactgctgagagctgcaagctatggtcaagcgttttgcagcaatgttcct
cgtgaccgtttccaagagatgtgcaaaaccttgcgtgtcttaaatgctgtgcgaagccct
gagattggaattcctcttagtatacagcaatacaaggagctaacagcaccrgttttaatt
tctcgcttgatcaatgcccaccatcaccttctggcactcaggttatcagattaccttggc
ttgaaccaggagctggttataatgcattggtcatgtaccaagataa-cagcttcgcttgc
aatgccagactctgatctcctcrctattctactggacaagttgaaattgtgtaaaggaat
agactatgctagagtcgctgagcatgcggataaaagtgggcgcaggaagttggctgctgc
tctagttgaacatgaaccctgctcttctaaacaggttccgttgctgttgagcataggaga
agaagaagcagctttgacaaaggcaactgaaagtggggata-------------------
------------------------------------------------------------
------------------------------------------------------------
-----------------------------------------ctgatcttgtttactttgt
cctgttccatatatggcagaagaagccatctttggagttctttgggatgatacaagctaa
gcctttggcaagggatctgtttatatcctattctcgttgctataatcatgagttcctgaa
ggacttttttttgtcagctgg---agagttgcaggaagtcgctttccttttgtggaggga
gtcctgggattatggtaaaaatccaatggcaagtaaaggcactccacttcawgggccacg
cataaaactgattgagaaggctcgagatctctttgctgagacmaaggaacacatttttga
gtcaaaagctgctgaagagcatgcaaaattgttgagaatgcaacatgaactagaagtgtc
gacgaagcaagcratttttgttgattcaagcatcagtgacacaatccgtacatgcattgt
acttggaaatcaccgagctgctatgaaggtgaaaacggagtttaaggtttctgagaaacg
atggtattggcttaaagtctttgcgttagctacaataagagattgggatgcattggaaaa
attctcaaaggagaagagaccccctattggtwacaagccctttgtagaggcttgcattga
tgcgggtgaaaaaggcgaagctctgaaatatataccaaaactcgctgatcctcgagaacg
ggcagag-----------------------------------------------------
------------------------------------------------------------
-------------------------------
>PAFTOL004619
------------------------------------cagtctgctcttcctccagaacag
ctggcttggtgtggcctggacagcgtattactgtattgggatgatgtgcttctratggtg
ggcccctttggagagccagtgcgctacttttatgatgatccaatagttctgatatcggag
tgcgatggtgttagggtcctttccaatacaactatggagtttctgcagagagttccggat
tccacggtgtctatctttaaaataggaagcacaacacctgctgctttactgtatgatgct
ctggatcattttgataggcgaagtgctaaggcagatgaaaatttgagaatgataaaggca
tcgttgccggaggcaattgaagcttgcgttgatgctgcaagttatgaatttgacatttca
cgtcarcgaacactgctgagagctgcaagctatggtcaagcattttgcagcaatgttcct
cgtgaccgtttccaagagatgtgcaaaaccttgcgtgtcttaaatgctgtgcgaagccct
gagattggaattcctcttagtatacagcaatacaaggagctaacagcaccagttttaatt
tctcgcttgatcaatgctcaccatcaccttctggcactcaggttatctgagtaccttggg
ttgaacyaggagctggttataatgcactgggcatgtacaaagataa-cagcttctcttgc
aatgccagactctgatctcctcactattctactggacaagttgaaattgtgtaaaggaat
agactatgctagagtcgccgagcatgcggataaaaaggggcgcaggaagttggctgctac
tctagttgaacatgaaccctgctcttctaaacaggttccgttgctattaagcatmggaga
agaagaagcagctttgacaaaggcaactgaaagtggggata-------------------
------------------------------------------------------------
------------------------------------------------------------
-----------------------------------------ctgatcttgtttactttgt
cctgttccatatatggcagaagaagccatctttggagttcttcgggatgatacaagctaa
gcctttggsaagggatctgtttatatcctattctcgg-----------------------
----------------------------ctgcaggaagttgctttccttttgtggaagga
gtcctgggattatggtaaaaatccaatggcaagtaaaggcactccacttcatgggccacg
cataaaacttattgagaaggctcgagatctctttgctgagaccaaggaacacatttttga
gtcaaaagctgctgaagagcatgcaaaattgttgagaatgcaacatgaactagaagtgtc
gacaaagcaagcaatctttgttgattcaagcattagtgacacaatccgtacatgcattgt
gcttggaaatcaccgagctgctatgaaggtgaaaactgagtttaaggtttctgagaaacg
atggtattggctaaaagtttttgcgttagctacaataagagattgggatgcattggaaaa
gttctcaaaggagaagagaccacctataggttacaagccctttgtagaggcttgcattga
tgcgggtgaaaaaggcgaagctctgaaatatataccgaaactcgctgaccctcgagaacg
ggcagaggcttatgctcgaattgggatggctaacgaagctgcagatgctgcttctcaggc
aaaggacagtgagcttcttggtcgtttgaagctgagcttttcacaaaatgctgcagctac
ctccattttcgacacaatccgggagaggttg
>PAFTOL004620
------------------------------------cagtctgctcttcctccagaacag
ctggcctggtgtggcctggacagtgtcttactttattgggatgatgtgcttctgatggtg
ggcccctttggagagccagttcgctacttttatgatgatccaatagttctgatatcagag
tgcgatggtgtaaggatcctttccaatacaactatggagtttttgcagagagttccagat
tccacggtgtctatctttaaaataggaagcacaacgcctgcagctttgctgtatgatgct
ctggatcattttgataggcgaagtgctaaggcagatgaaaatttgagaatgataaaggca
tcattgccggaggcaattgaagcttgcgttgatgctgcaggttatgaatttgatatttca
cgtcagcgaacactgctgagagctgcaagctatggtcaagcgttttgcagcaatgttcct
cgtgaccgtttccaagagatgtgcaaaaccttgcgtgtcttaaatgctgtgcgaagccct
gacattggaattcctcttagtatacagcaatacaaggagctgacagcaccagttttaatt
tctcgcttgatcaatgcccaccatcaccttctggcactcaggttatcagattaccttggc
ttgaaccaggagctggttataatgcattggtcatgtaccaagataa-cagcttcgcttgc
aatgccagactctgatctcctcactattctactggacaagttgaaattgtgtaagggaat
agactatgctagagttgctgagcatgcggataaaagtgggcgcaggaagttggctgctgc
actagttgaacacgaaccctgctcttctaaacaggttccgttgctgttgagcataggaga
agaagaagcagctttgacaaaggcaactgaaagtggggata-------------------
------------------------------------------------------------
------------------------------------------------------------
-----------------------------------------ctgatcttgtttactttgt
cctgttccatatatggcagaagaagccatctttggagttcttcgggatgatacaagctaa
gcctttggcgagggatctgtttatatcctattctcggtaccaagtttatcttgttcc---
---ttttatattgcttgcctt---tcacatggatgaagtcgctttccttttgtggaggga
gtcctgggawtatggtaaaaatccaatggcaagtaaaggcactccacttcatgggccacg
cataaaactgattgagaaggctcgagatctctttgctgagacaaaggaacatatttttga
gtcaaaagctgctgaagagcatgcaaaattgttgagaatgcaacatgaactagaagtgtc
gacgaagcaagcgatttttgttgattcaagcatcagtgacacaatccgtacatgcattgt
acttggaaatcaccgagctgctatgaaggtgaaaacggagtttaaggtttctgagaaacg
atggtattggcttaaagtctttgcgttrgctacaataagagattgggatgcactggaaaa
gttctcaaaggagaagagaccccctattggtwacaagccctttgtagaggcttgcattga
tgcgggtgaaaagggcgaagctctgaaatatataccaaaagtctctgatcctcgagaacg
ggcagag-----------------------------------------------------
------------------------------------------------------------
-------------------------------
>PAFTOL004623
------------------------------------cagtctgctcttcctccagaacag
ctggcctggtgtggcctggatagtgtcttactgtattgggatgatgtgcttctgatggtg
ggcccctttggagagccagttcgctacttttatgatgacccaatagttctgatatcagag
tgcgatggcgtaaggatcctttccaatacaacaatggagtttttgcagagagttccagat
tccacggtgtctatctttaaaataggaagcacaackcctgcagctttgctgtatgatgct
ctggatcattttgataggcgaagtgctaaggcagatgaaaatttgagaatgatwaaggca
tcrttgccrgaggcaattgaagcttgcgttgatgctgcaggttatgaatttgatatttca
cgtcagcgaacgctgctgagagctgcaagctatggtcaagcattttgcagcaatgttcct
cgtgaccgtttccaagagatgtgcaaaaccttgcgtrtcttaaatgctgtgcgaagccct
gagattggaattcctcttagtatacagcaatacaaggagctaacagcaccagttttaatt
tctcgcttgatcaatgcccaccatcaccttctggcactcaggttatcrgattacctcggc
ttgaaccaggagctggttataatgcattggtcatgtaccaagataa-cagcttcacttgc
aatgccagactctgatctcctcactattctactggacaagttgaaaytgtgtaaaggaat
agactatgctagagtygctgagcatgcggataaaattgggcgcaggaaattggctgctgc
tctagttgaacatgaaccctgctcttctaaacaggttccgttgctgttgagcataggaga
agaagaagcagctttgacaaaggcaactgaaagtggtgata-------------------
------------------------------------------------------------
------------------------------------------------------------
-----------------------------------------ctgatcttgtttactttgt
cctgttccatatatggcagaagaagccatctttggagttcttcgggatgatacaagctaa
gcctttggcaagggatctgtttatatcctattctcggtaccaagtttatcttgttcc---
---ttttatattgcttgcttt---tcacatggatgaagtcgctttccttttgtggaggga
atcctgggattatgttaaaaatccaatggcaagcaaaggcactccacttcatgggccacg
cataaaactgattgagaaggctcgmgatctctttgytgagacaaaggaacacatttttga
gtcaaaagctgctgaagagcatgcaaaattgttgagaatgcaacatgaactagaagtgtc
racgaagcaagcgatttttgttgattcaagcatcagtgacacaatccgtacatgcattgt
acttggaaatcaccgagctgctatgaaggtgaaaacggagtttwaggtttctgagaaacg
atggtattggcttaaagtttttgcgytagctacaataagagattgggatgcattggaaaa
gttytcgaaggagaagagaccccctattggttacaagccctttgtagaggcttgcattga
tgcgggtgaaaaaggcgaagctctgaaatatataccaaaactcgccgatcctcgagaacg
agcagag-----------------------------------------------------
------------------------------------------------------------
-------------------------------
>PAFTOL004624
------------------------------------cagtctgctcttcctccagaacag
ctggcctggtgtggtctggacagtgtattactgtattgggatgatgtgcttctgatggtg
ggcccctttggagagccagtgcgctacttttatgatgatccaatagttctgatatcagag
tgcgatggtgtaaggatcctttccaatacaactatggagtttttgcagagagttccagat
tcgacggtgtctatctttaaaataggaagcacaacacctgcagctttgctgtatgatgca
ctggatcattttgatwggcgaagtgctaaggcagatgaaaatttgagaatgataaaggca
tcgttgccagaggcaattgaagcttgcgttgatgctgcaggttacgaatttgacacttca
cgtcagcgaacactgctgagagctgcaagctatggtcaagcgttttgcagcaatgttcct
cgcgaccgtttccaagagatgtgcaaaacgttgcgtgtcttaaatgctgtgcgaagccct
gagattggaattcctcttagtatacagcaatacaaggagctaacagcgccagttttaatt
tctcgtttgatcaatgcccaccatcaccttttggcactcaggttatcagattaccttggc
ttgaaccaggagctggttataatgcattgggcatgcaccaagataa-cagcttcgcttgc
aatgccagactctgatctcctcagtattctactggacaagttgaaattgtgtaaaggaat
agactatgctagagtagctgagcatgcggataaaagtgggcgcaggaagttggctgctgc
tctagttgaacatgaaccctgctcttctaaacaggttccgttgctgttaagcataggaga
agaagaagcagctttgacaaaggcaactgaaagtggggata-------------------
------------------------------------------------------------
------------------------------------------------------------
-----------------------------------------cagatcttgtttactttgt
cctgttccatatctggcagaagaagccatctttggagttcttcgggacgatacaagctaa
gcctttggcaagggatctgtttatatcatattctcggtgctataatcatgagttcctgct
attcttttttatgatattttg---catactgcaggaagtcgctttccttttgtggaggga
gtcctgggattatggtaaaaatccaatggcaagtaaaggcactccacttcatgggccacg
cataaaactgattgagaaggctcgagatctctttgctgagacaaaggaacacatttttga
gtcaaaagctgctgaagagcatgcaaaattgttaagaatgcaacatgaactggaagtgtc
gacgaagcaagcgatttttgttgattcaagcatcagtgacacratccgtacatgcattgt
acttggaaatcaccgagctgctatgaaggtgaagacggagtttaaggtttctgagaagcg
atggtattggcttaaagtctttgcgttagctacaataagagattgggatgcattggaaaa
gttctcaaaggagaagaggccccctattggttacaagccctttgtagaggcttgcattga
tgcgggtgaaaaaggcgaagctctgaaatatataccaaaactcgctgatcctcgagaacg
ggcagag-----------------------------------------------------
------------------------------------------------------------
-------------------------------
>PAFTOL004625
------------------------------------cagtctgctcttcctccagaacag
ctggcctggtgtggtctggacagtgtgttactgtattgggatgatgtgcttctgatggtg
ggcccatttggagagccagtgcactacttttatgatgatccaatagttctgatatcagag
tgcgatggtgtaaggatcctttccaatacaactatggagtttttgcagagagttccagat
tcgacggtgtctatctttaaaataggaagcacaacacctgcagctttgctgtatgatgct
ctggatcattttgataggcgaagtgccaaggcagatgaaaatttgagaatgataaaggcg
tcgttgccggaggcaattgaagcttgcgttgatgctgcaggttatgaatttgacatttca
cgtcagcgaacactgctgagagctgcaagctatggtcaagcgttttgcagcaatgttcct
cgcgaccgtttccaagagatgtgcaaaaccttgcgtgtcttaaatgctgtgcgaagccct
gagattggaattcctcttagtatacagcaatacaaggagctaacagcgccagttttaatt
tctcgtttgatcaatgcccaccatcaccttctggcactcaggttatcagattaccttggc
ttgaaccaggagctggttataatgcattgggcatgcaccaagataa-cagcttcgcttgc
aatgccagactctgatctcctcagtattctactggacaagttgaaattgtgtaaaggaat
agactatgctagagtagctgagcatgcggataaaagtgggcgtaggaagttggctgctgc
tctagttgaacatgaaccctgctcttctaaacaggttccgttgctgttaagcataggaga
agaagaagcagctttgacgaaggcaactgaaagtggggata-------------------
------------------------------------------------------------
------------------------------------------------------------
-----------------------------------------ctgatcttgtttactttgt
cctgttccatatatggcagaagaagccatctttggagttctttgggacgatacaagctaa
gcctttggcaagggatctgtttatatcatattctcggtgctataatcatgagttcctgaa
ggacttctttttgtcagctgg---agtgttgcaggaagtcgctttccttttgtggaggga
gtcctgggattatggtaaaaatccaatggcaagtaaaggcactccacttcatgggccacg
cataaaactgattgagaaggctcgagatctatttgctgagacaaaggaacacatttttga
gtcaaaagctgctgaagagcatgcaaaattgttgagaatgcaacatgaactagaagtttc
gacgaagcaagcgatttttgttgattcaagcatcagtgacacaatccgtacatgcattgt
acttggaaatcaccgagctgctatgaaggtgaaaacggagtttaaggtttctgagaagcg
atggtattggcttaaagtctttgcgttagctacaataagagattgggatgcattggaaaa
gttctcaaaggagaagaggccccctattggtwacaagccctttgtagaggcttgcattga
tgcgagtgaaaaaggcgaagctctgaaatatataccaaaactcgctgatcctcgagaacg
ggcagaggcttatgctcggattgggatggcaaaagaagctgcagatgctgcttctcaggc
gaaggacagtgagcttcttggtcgtctgaagttgagcttttcacaaaatgctgcagctac
ctccattttcgacacaatccgggagaggttg
>PAFTOL004626
------------------------------------cagtctgctcttcctccagaacag
ctggcatggtgtggcctggacagtgtattactgtattgggatgatgtgcttctgatggtg
ggcccgtttggagagccagtgcgctacttttatgatgatccaatagttctgatatcagag
tgcgatggtgtaaggatcctttccaatacaactatggagtttttgcagagagttccagat
tccacggtgtctatctttaaaataggaagcacaacgcctgcagctttgctgtatgatgct
ctggatcattttgataggcgaagtgctaaggcagatgaaaatttgagaatgataaaagca
tcgttgccggaggcaattgaagcttgcgttgatgctgcaggttatgaatttgacgtttca
cgtcagcgaacactgctgagagctgcaagctatggtcaagcgttttgcagcaatgttcct
cgcgaccgtttccaagagatgtgcaaaaccttgcgtgtcttaaatgctgtgcgaagccct
gagattggaattcctcttagtatacagcaatacaaggagttaacagcaccagttttaatt
tctcgcttgatcaatgcccaccatcaccttctggcactcaggttatcagattaccttggc
ttgaaccaggagctggttataatgcattgggcatgcaccaagataa-cagcttcgctcgc
aatgccagactctgatctcctcactattctactggacaagttgaaattgtgtaaaggaat
agactatgctagagtagctgagcatgcggataaaagtgggcgcaggaagttggctgctgc
tctagttgaacatgaaccgtgctcttctaaacaggttccgttgctgttaagcataggaga
agaagaagcagctttgacaaaggcaactgaaagtggggata-------------------
------------------------------------------------------------
------------------------------------------------------------
-----------------------------------------ctgatcttgtttactttgt
cctgttccatatatggcagaagaagccatctttggagttcttcgggatgatacaagctaa
gcctttggcaagggatctgtttatatcctattctcggtaccaagtttatctcgttcc---
---ttttatattgcttgcttt---tcacatggacgaagtcgctttccttttgtggaggga
gtcctgggattatggtaaaaatccaatggcaagtaaaggcactccacttcatgggccacg
cataaaactgattgagaaggctcgagatctctttgctgagacaaaggaacagatttttga
gtcaaaagctgctgaagagcatgcaaaattgttgagaatgcaacatgaactagaagtgtc
gacgaagcaagcgatttttgttgattcaagcatcagtgacacaatccgtacatgcattgt
acttggaaatcaccgagctgctatgaaggtgaaaacggagtttaaggtttctgagaaacg
atggtattggcttaaagtctttgcattagctacaataagagattgggatgcagtggacaa
gttctcaaaggagaagagaccccctattggttacaagccctttgtagaggcttgcattga
tgcgggtgaaaaaggcgaagctctgaaatatataccaaaactcgctgatcctcgagaacg
ggcggaggcttatgctcggattgggatggctaaagaagctgcagatgctgcttcgcaggc
gaaggacagtgagcttcttggtcgtctgaagctgagcttttcacaaaatgctgcagctac
ctccattttcgacacaatccgggagaggttg
>PAFTOL004627
------------------------------------cagtctgctcttcctccagaacag
ctggcttggtgtggcctggacagcgtcttactttattgggatgatgtgcttctgatggtg
ggcccctttggagagccagttcgctacttttatgatgatccaatagttctgatatcagag
tgcgatggtgtaaggatcctttccaatacaactatggaatttttgcagagagttccagat
tccacrgtgtctatctttaaaataggaagcacaacgcctgcagctttgctgtatgatgct
ctggatcattttgataggcgaagtgcaaaggcagatgaaaatttgagaatgataaaggca
tcattgccggaggcaattgaagcttgcgtygatgctgcaggttatgaatttgatatttca
cgtcagcgaacactgttgagagctgcaagctatggtcaagcgttttgcagcaatgttcct
cgtgaycgtttccaagagawgtgcaaaaccttgcgtgtcttgaatgctgtgcgaagccct
gagattggaattcctcttagtatacagcaatacaaggagctaacagcwccagttttaatt
tctcgcttgatcaatgcccaccatcaccttctggcactcagattatcagattaccttggc
ttgaaccaggwgctggttataatgcattggtcatgtaccaagataa-cagcttcrcttgc
ratgccagactctgatctcctcactattctactggacaagttgaaattgtgtaaaggaat
agactatgctagagttgctgagcatgcggataaaagtgggcgyaggaagttggctgctgc
tctagttgaacatgaaccctgctcttctaaacaggttccgttgytgttgagcataggaga
agaagaagcagctttgacaaaggcaactgaaagtggggata-------------------
------------------------------------------------------------
------------------------------------------------------------
-----------------------------------------ctgatcttgtttaccttgt
cctgttccatatatggcagaagaagccatctttggagttctttgggatgatacaagctaa
gcctttggcgagggatctgtttatatcctattctcgg-----------------------
----------------------------ctgcaggaagtcgctttccttttgtggaggga
gtcctgggattatggtaaaaatccaatggcaagtaaaggcactccacttcatgggccacg
cayaaaactgattgagaaggctcgagatctctttgctgagacaaaggaacacatttttga
gtcaaaagctgctgaagagcatgcaaaattgttgagaatgcaacatgaactagaagtgtc
aacgaagcaagcgatttttgttgattcaagcatcagtgacacaatccgtacatgcattgt
gcttggaaatcaccgagctgctatgaaggtgaaaacggagtttaaggtttctgagaaacg
atggtattggcttaaagtctttgcgttagctacaataagagattgggatgcattggaaaa
gttctcaaaggagaagagaccccctattggtwacaarccctttgtagaggcttgcattga
tgcgggtgaaaagggcgaagctctgaaatatataccaaaagtcactgatcctcgagaacg
ggctgag-----------------------------------------------------
------------------------------------------------------------
-------------------------------
>PAFTOL004629
------------------------------------cagtctgctcttcctccagaacag
ctggcctggtgtggcctggacagtgtattactgtattgggatgatgtgcttctgatggtg
ggcccctttggagagccagtgcgctacttttatgatgatccaatagttctgatatcagag
tgcgatggtgtaaggatcctttccaatacaactatggaatttttgcagagagttccagat
tccacggtgtctatctttaaaataggaagcacaacacctgcagctttgctgtatgatgct
ctggatcattttgataggcgaagtgctaaggcagatgaaaatttgagaatgataaaggca
tcgttgycggaggcaattgaagcttgcgttgatgctgcaggttatgaattcgacatttca
cgtcagcgaacactgctgagagctgcaagctatggtcaagcgttttgcagcaatgttcct
cgagaccgtttccaagagatgtgcaaaamyttgcgtgtcttaaatgctgtgcgaagccct
gagattggaattcctcttagtatacagcaatacaaggagctaacagcgccagttttagtt
tctcgtttgatcaatgcccaccatcaccttctggcactcaggttatcagattaccttggc
ttgaaccaggagctggttataatgcattgggcatgcaccaagataa-cagcttcgcttgc
aatgccagactctgatctcctcactattctaytggacaagttgaaattgtgtaaaggaat
agactatgctagagtagctgagcatgcggataaaagtgggcgcaggaagttggctgctgc
tctagttgaacatgaaccctgctcttcaaaacaggttccattgctgttaagcataggcga
agaagaagcagctttgacaaaggcaactgaaagtggggata-------------------
------------------------------------------------------------
------------------------------------------------------------
-----------------------------------------ctgaccttgtttactttgt
cctgttccatatatggcagaagaagccatctttggagttcttcgggatgatacaagctaa
gcctttggctagggatctgtttatatcctattctcggtaccaagtttatctcgttgc---
---ttttatattgcttgcttt---tcacatggacgaagtcgctttccttttgtggaggga
gtcctgggattatggtaaaaatccaatggcaagcaaaggcactccacttcatgggccacg
cataaaactgattgagaaggctcgagatctctttgctgagacaaaggaacacatttttga
gtcaaaagctgctgaagagcatgcaaaattgttgagaatgcaacatgaactagaagtgtc
aacaaagcaagcgatttttgttgattcaagcatcagtgacacaatccgtacatgcattgt
acttggaaatcaccgagctgctatgaaggtgaaaacggagtttaaggtttctgagaaacg
atggtattggctgaaagtctttgctytagctacaataagagattgggatgcattggaaaa
attctcaaaggagaagagaccccctattggttacaagccctttgtagaggcttgcattga
tgcgggtgaaaaaggcgaagctctgaaatatataccaaaactcgctgatcctcgggaacg
ggcagag-----------------------------------------------------
------------------------------------------------------------
-------------------------------
>PAFTOL004631
------------------------------------cagtctgcccttcctccagaacag
ctggcctggtgtggtctggacagtgtattactgtattgggatgatgtgcttctgatggtg
ggcccctttggagagccagtgcgctacttttatgatgatccaatagytctgatatcagag
tgcgatggtgtaaggatcctttccaatacaactatggagtttttgcagagagttccagat
tcgacggtgtctatctttaaaataggaagcacaacacctgcagctttgctgtatgatgca
cttgatcattttgataggcgaagtgctaaggcagatgaaaatttgagaatgataaaggca
tcgttgccagaggcaattgaagcttgcgttgatgctgcaggttatgaatttgacacttca
cgtcagcgaacactgctgagagctgcaagctatggtcaagcgttttgcagcaatgttcct
cgcgaccgtttccaagagatgtgcaaaacgttgcgtgtcttaaatgctgtgcgaagccct
gagattggaattcctcttagtatacagcaatacaaggagctaacagcgccagttttaatt
tctcgtttgatcaatgcccaccatcaccttttggcactcaggttatcagattaccttggc
ttgaaccaggagctggttataatgcattgggcatgcaccaagataa-cagcttcgcttgc
aatgccagactctgatctcctcagtattctactggacaagttgaaattgtgtaaaggaat
agactatgctagagtagctgagcatgcggataaaagtgggcgcaggaagttggctgctgc
tctagttgaacatgaaccctgctcttctaaacaggttccgttgctgttaagcataggaga
agaagaagcagctttgacaaaagcaactgaaagtggggata-------------------
------------------------------------------------------------
------------------------------------------------------------
-----------------------------------------cagatcttgtttactttgt
cctgttccatatatggcagaagaagccatctttggagttcttcgggacgatacaagctaa
gcctttggcaagggatctgtttatatcatattctcggtaccaagtttatctcgttcc---
---ttttatattgtttgcttt---tcacatggatgaagtcgctttccttttgtggaggga
gtcctgggattatggtaaaaatccaatggcaagtaaaggcactccacttcatgggccacg
cataaaactgattgagaaggctcgagatctctttgctgagacaaaggaacacatttttga
gtcaaaagctgctgaagagcatgcaaaattgttgagaattcaacatgaactagaagtgtc
aacgaagcaagcgatttttgttgattcaagcatcagtgacacaatccgtacatgcattgt
acttggaaatcaccgagctgctatgaaggtgaaaacggagtttaaggtctctgagaagcg
atggtattggcttaaagtctttgcgttagctacaataagagattgggatgcattggaaaa
gttctcaaaggagaagaggccccctattggttacaagccctttgtagaggcttgcattga
tgcgggtgaaaaaggcgaagctctgaaatatataccaaaactcgctgatcctcgagaacg
ggcagag-----------------------------------------------------
------------------------------------------------------------
-------------------------------
>PAFTOL004632
------------------------------------cagtctgctcttcctccagaacag
gtggcatggtgtggcctggacagtgtattactgtattgggatgatgtgcttctgatggtg
ggcccgtttggagagccagtgcgctacttttatgatgatccaatagttctgatatcagag
tgcgatggtgtaaggatcctttccaatacaactatggagtttttgcagagagttccagat
tccacggtgtctatctttaaaataggaagcacaacgcctgcagctttgctgtatgatgct
ctggatcattttgataggcgaagtgctaaggcggatgaaaatttgagaatgataaaagca
tcgttgcctgaggcaattgaagcttgcgttgatgctgcaggttatgaatttgacatttca
cgtcagcgaacactgctgagagctgcaagctatggtcaagcgttttgcagcaatgttcct
cgcgaccgtttccaagagatgtgcaaaaccttgcgtgtcttaaatgctgtgcgaagccct
gagattggaattcctcttagcatacagcaatacaaggagctaacagcaccagttttaatt
tctcgcttgatcaatgcccaccatcaccttctggcactcaggttatcagattaccttggc
ttgaaccaggagctggttataatgcattgggcatgcaccaagataa-cagcttcgcttgc
aatgccagactctgatctcctcactattctactggacaagttgaaattgtgtaaaggaat
agactatgctagagtagctgagcatgcggataaaagtgggcgcaggaagttggctgctgc
tctagttgaacatgaaccctgctcttctaaacaggttccgttgctattaagcataggaga
agaagaagcagctttgacaaaggcaactgaaagtggggata-------------------
------------------------------------------------------------
------------------------------------------------------------
-----------------------------------------ctgatcttgtttactttgt
cctgttccatatatggcagaagaagccatctttggagttcttcgggatgatacaagctaa
gcctttggcaagggatctgtttatatcctattctcggtgctataatcatgagttcctgaa
ggacttattctgtc---ctga---aaatttgcaggaagtcgcgttccttttgtggaggga
gtcctgggattatggtaaaaatccaatggcaagtaaaggcactccacttcatgggccacg
cataaaactgattgagaaggctcgagatctctttgctgagacaaaggaacagatttttga
gtcgaaagctgctgaagagcatgcaaaattgttgagaatgcaacacgaactagaagtgtc
gacgaagcaagcgatttttgttgattcaagcatcagtgacacaatccgtacatgcattgt
acttggaaatcaccgagctgctgtgaaggtgaaaacggagtttaaggtttctgagaaacg
atggtattggcttaaagtctttgcgttagctacaataagagattgggatgcattggaaaa
gttctcaaaggagaagagaccccctattggttacaagccctttgtagaggcttgcattga
tgcgggtgagaaaggggaagctctgaaatatataccaaaactcgctgatccacgagaacg
ggcggag-----------------------------------------------------
------------------------------------------------------------
-------------------------------
>PAFTOL004633
------------------------------------cagtctgctcttcctccagaacag
ctcgcctggtgtggcctggacagtgtattactgtattgggatgatgtgcttctgatggtg
ggcccctttggggagccagtgcgctacttttatgatgatccaatagtcctgatatcagag
tgcgatggtgtaaggatcctttccaatacaactatggagtttttgcagagagtcccagat
tccacggtttctatctttaaaataggaagcacaacgcctgcagctttgctgtatgatgct
ctggatcattttgataggcgaagtgctaaggcagatgaaaatttgagaatgataaaggca
tcgttgccagaggcaattgaagcttgtgttgatgctgcaggttatgaatttgacattgca
cgtcagcgaacactgctgagagctgcaagctatggtcaagcgttttgcagcaatgttcct
cgcgaccgtttccaagagatgtgcaaaaccttgcgtgtcttaaatgctgtgcgaagccct
gagattggaattcctcttagtatacagcaatacaaggagctaacagcgccagttttagtt
tctcggttgatcaatgcccaccatcaccttctggcactcaggttatcagattacctgggc
ttgaaccaggagcttgttataatgcattgggcatgcacyaagataa-cagcytcgcttgc
aatgccagactctgatctcctcactattctactcgacaagttgaaattgtgtaaaggaat
agactatgctagagtagcagagcatgcggataaaagtgggcgtaggaagttggctgctgc
tctagttgaacatgaaccctgctcttctaaacaggttccgttgctgttaagcataggaga
agaagaagcagctttgacaaaggcaactgaaagtggggata-------------------
------------------------------------------------------------
------------------------------------------------------------
-----------------------------------------ctgatcttgtttactttgt
cctgttccatatatggcagaagaagccatctttggagttcttcgggatgatacaagctaa
gcctttggcaagggatctgtttatatcctattctcggtaccaagtttatctcgttcc---
---ttttatattgcttgcttt---tcacatggacgaagtcgctttccttttgtggaggga
gtcctgggattatggtaaaaatccaatggcaagtaaaggcactccacttcatgggccacg
cataaaactgattgagaaggctcgagatctctttgctgagacaaaggaacacatttttga
gtcaaaagctgccgaagagcatgccaaattgttgagaatgcaacatgaactagaagtatc
aacgaagcaaackatttttgttgattcaagcatcagtgacacaatccgtacatgcattgt
acttggaaatcaccgagctgctatgaaggtgaaaacggagtttaaggtttctgagaaacg
atggtattggcttaaagtctttgcgttagctacaataagagattgggatgcattggaaaa
gttctcaaaggagaagagaccccctattggttacaaaccctttgtagaggcttgcattga
tgctggtgaaaaaggcgaagctctgaaatatataccgaaactcgctgatcctcgrgaacg
ggcggaggcttatgctcggattgggatggctaaagaagctgcagacgccgcttctcaggc
gaaggacagtgag-----------------------------------------------
-------------------------------
>PAFTOL004634
------------------------------------cagtctgctcttcctccagaacag
ctggcctggtgtggcctggacagtgtattactgtattgggatgatgcgcttctgatggtg
ggcccctttggagagccagtgcgctacttttacgatgatccaatagtcctgatatcagag
tgcgatggtgtaaggatcctttccaatacaactatggagtttttgcagagagttccagat
tccacggtgtctatytttaaaataggaagcacaacgcctgcagctttgctgtatgatgct
ctggatcattttgataggcgaagtgctaaggcagatgaaaatttgagaatgataaaggca
tcgttgccggaggcaattgaagcttgcgttgatgctgcaggttatgaatttgacatttca
cgtcagcgaacattgctgagagctgcaagctatggtcaagcgttttgcagcaatgttcct
cgcgaccgtttccaagagatgkgcaaaaccttgcgtgtcttaaatgctgtgcgaagccct
gagattggaattcctcttagtatrcagcaatacaaggagctaacagcrccagttttaatt
tctcgtttgatcaatgcccaccaccaccttctggcactcaggttatcagattaccttggc
ttgaaccaggwgctggttrtaatgcattgggcatgcaccaagataa-cagcttcgcttgc
aatgccagactctgatctcctcactattctactggacaagttgaaattgtgtaaaggaat
agactatgctagagtagctgagcatgcggataaaagtgggcgcaggaagttggctgctgc
tctagttgaacatgaaccctgctcttctaaacaggttccattgctgttaagcataggaga
agaagaagcagctttgacraaggcaactgaaagtggggata-------------------
------------------------------------------------------------
------------------------------------------------------------
-----------------------------------------ctgatcttgtttactttgt
cctgttccatatatggcagaagaagccatctttggagttcttcgggatgatacaagctaa
gcctttggcaagggayctgtttatatcttattctcggtgctataatcatgaatctgttct
gttgtttttaatgatattttg---cgtactgcaggaagtcgctttccttttgtggaggga
gtcctgggattatggtaaaaatccaatggcaagtaaaggcactccactkcatgggccacg
cataaaactgattgagaaggctcgagatctctttgctgagacaaaggaacacatttttga
gtcaaaagctgctgaagagcatgcaaaattgttgagaatgcaacatgaactagaagtgtc
gacgaagcaagcaatttttgttgattcaagcatcagtgacacaatccgtacatgcattgt
acttggaaatcaccgagctgctatgaaggtgaaaacggartttaaggtttctgagaaacg
atggtattggcttaaagtctttgcgttagctacaataagagattgggatgcattggaaaa
gttctcaaaggagaaraarccccctattggttacaagccctttgtagaggcttgcattga
ygcgggtgaaaaaggcgaagctctgaaatatataccaaaactcgctgatcctcgagaacg
agcagag-----------------------------------------------------
------------------------------------------------------------
-------------------------------
>PAFTOL004635
------------------------------------cagtctgctcttcctccagaacag
ctggcttggtgtggcctggacagtgtattactgtattgggatgatatgcttctgatggtg
ggcccctttggagagccagtgcgctacttttatgatgatccaatagttctgatatcagag
tgcgatggtgtaaggatcctttccaatacaactatggagtttttgcagagagttccagat
tccacggtgtctatctttaaaataggaagcacaacgcctgcagctttgttgtatgatgct
ctcgatcattttgataggcgaagcgctaag------------------------------
------------------------------------------------------------
------------------------------------------------------------
----------------agactttcaagccttttcttgctcc-------------------
------------------------------------------------------------
------------------------------------------------------------
----acaaagagtgctgtataatgcattgggcatgcaccaagataa-cagcttcgcttgc
aatgccagactcggatcttctcgctattctactggacaagttgaaattrtgtaaaggaat
agactatgctagagtagctgagcatgcggataaaagcgggcgcaggaagttggctgctgc
tctagttgaacatgaaccctgctcttctaaacaggttccattgctgttaagcataggaga
agaagaagcagctttgacaaaggcaactgaaagtggggata-------------------
------------------------------------------------------------
------------------------------------------------------------
-----------------------------------------ctgatcttgtttactttgt
cctgttccatatatggcagaagaagccgtctttggagttcttcgggatgatacaagctaa
gcctttggcaagggatctgtttata-----------------------------------
------------------------------------------------------------
------------------------------------------------------------
------------------------------------------------------------
------------------------------------------------------------
------------------------------------------------------------
----------------------------------------------gtttctgagaaacg
atggtattggcttaaagtctttgcgttggctacaataagagattgggatgcactggaaaa
gttctcaaaggagaagaaaccccctattggt-----------------------------
------------------------------------------------------------
------------------------------------------------------------
------------------------------------------------------------
-------------------------------
>PAFTOL004636
------------------------------------cagtctgctcttcctccagaacag
ctggcctggtgtggcctggacagtgtcttactgtattgggatgatgtgcttctgatggtg
ggcccctttggagagccagttcgctacttttatgatgatccaatagttctgatatcagag
tgcgatggtgtaaggatcctttccaatacaactatggagtttttgcagagagttccagat
tccacggtgtctatctttaaaataggaagcacaacgcctgcagctttgctgtatgatgct
ctggatcattttgataggcgaagtgctaaggcagatgaaaatttgagaatgataaaggca
tcgttgccggaggcaattgaagcttgcgttgatgctgcaggctatgaatttgatatttca
cgtcagcgaacgctgctgagagctgcaagctatggtcaagcattttgcagcaatgttcct
cgtgaccgtttccaagagatgtgcaaaacctygcgtgtcttaaatgctgtgcgaagccct
gagattggaattcctctkagtatacagcaatacaaggagctaacagcaccagttttaatt
tctcgcttgatcaatgcccaccatcaccttctggcactcaggttatcagattacctcggc
ytgaaccaggagctggttataatgcattggtcatgtaccaagataa-cagcttcgcttgc
aatgccagactctgatctcctctctattctactggacaagttgaaattgtgtaaaggaat
agactatgctagagtcgctgagcatgcggataaaagtgggcgcaggaaattggctgctgc
tctagttgaacatgaaccctgctcttctaaacaggttccgttgctgttgagcataggaga
agaagaagcagctttgacaaaggcaactgaaagtggggata-------------------
------------------------------------------------------------
------------------------------------------------------------
-----------------------------------------ctgatcttgtttactttgt
cctgttccatatatggcagaagaagccatctttggagttcttygggatgatacaagctaa
gcctttggcaagggatctgtttatatcctattctcgtttattattgcattctgctgt---
---tgtttttatgatattttt---catactgcaggaagtcgctttccttttgtggaggga
gtcctgggattatgttaaaaatccaatggcaagtaaaggcactccacttcatgggccacg
cataaaactgattgagaaggctcgagatctctttgctgagacaaaggaacacatttttga
gtcaaaagctgctgaagagcatgcaaaattgttgagaatgcaacatgaactagaagtgtc
gacgaagcaagcgatttttgttgattcaagcatcagtgacacaatccgtacatgcattgt
acttggaaatcaccgagctgctatgaaggtgaaaacagagtttwaggtttctgagaaacg
atggtattggcttaaagtttttgcgttggctacaataagagattgggatgcattggaaaa
gttctcaaaggagaagagaccccctattggttacaagccttttgtagaggcttgcattga
tgcgggtgaaaaaggcgaagctctgaaatatataccaaaactcgctgatcctcgagaacg
ggcagaggcttacgctcggattgggatggctaaagaagctgcagatgctgcttctcaggc
gaaggacagtgagcttcttggtcgtctgaagctgagcttttcacaaaatgcagcagct--
-------------------------------
>PAFTOL004637
------------------------------------cagtctgctcttcctccagagcag
ctggcttggtgtggtctggacagtgtattactgtattgggatgatgtgcttctgatggtg
ggtccctttggagagccagtgcgctatttctatgaygatccaatagttctgatatctgag
tgtgatggtgtaaggatcctttccaatacaactatggagtttctgcagagagttccagat
tctacggtgtctatttttaaaataggaagcacaactcctgcagctttgctatatgatgct
ctggatcattttgatagacgaagtgctaaggcagatgaaaatttgagaatgataaaggca
tcattgccrgaggcaattgaagcttgcgttgatgctgcaggttatgaatttgacatttca
cgtcagcgaacactgctgagagctgcaagctatggtcaagcattttgcagcaatgttcct
cgtgatcgtttccaagagatgtgcaaaaccttgcgtgtcctaaatgctgtgcgaagccct
gagattggaattcctcttagtatacagcaatacaaggwgctaacagcaccagttttaatt
tctcgtttgatcaatgcccaccatcaccttctggcactcaggttatctgagtaccttggc
ttgaaccaggagctggttataatgcattgggcatgtacaaagataa-cagcttcgctagc
aatgccagattctgatctcctctctattctactggacaagttgaaattgtgtaaaggaat
agactatgctagagtcgctgagcatgcggataaaagtgggcgcaggaagttggctgctgc
tcttgttgaacatgaaccctgctcttccaaacaggttccrttgctgttgagcataggaga
agaagaagcagctttgacaaagggaactgaaagtggggata-------------------
------------------------------------------------------------
------------------------------------------------------------
-----------------------------------------ctgatcttgtctactttgt
cctcttccatatatggcagaagaagccatctttggagttctttgggatgatacaagctaa
gcctttggcaagggatctgtttatatcctattctcggt----------------------
--------ttataatatgttr---tatattgyaggaagtcgctttccttttgtggaggga
gtcctgggattatggcaaaaatccaatggcaagtaaaggaactccgcttcatgggccacg
cataaaacttgttgagaaggctcgagatctctttgctgagacaaaggaamacatttttga
gtcaaaagctgctgaagagcatgcaaaattgttgagaatgcaacatgaactagaagtgtc
gacgaagcaagcgatatttgttgattcaagcatcagtgacacaatycggacatgcattgt
acttggaaatcatcgagctgctatgaaggtgaaaacggagttcaaggtttctgagaaacg
atggtattggcttaaagtttttgcgttagctacaataagagattgggatgcattggaaaa
gttctcaaaggagaagagaccacctataggttacaagccctttgtggaggcttgcattga
tgcaggagaaaaaggtgaagctctgaaatatataccaaaacttgctgatcctcgagaaag
ggccgaggcttatgctcggattgggatggctaaagaagctgcagatgctgcttctcaggc
aaaggacagtgagcttcttggtcgtttgaagctgagcttttcacaaaatgctgca-----
-------------------------------
>PAFTOL004638
------------------------------------cagtctgctcttcctccagaacag
ctggcctggtgtggtctggacagtgtattactttattgggatgatgtgcttctgatggtg
ggcccctttggagagccagtgcgctacttttatgacgatccaatagttctgatatcagag
tgcgatggtgtaaggatcctttccaatacaactatggagtttttgcagagagttccagat
tcgacggtgtcaatctttaaaataggaagcacaacacctgcagctttgctgtatgatgca
ctggatcattttgataggcgaagtgctaaggyagatgaaaatttgagaatgataaaggca
tygttgccggaggcaattgaagcttgcattgatgctgcaggttacgartttgacatttca
cgtcagcgaacactgctgagagctgcaagctatggtcaagcgttttgcagcaatgttcct
cgtgaccgtttccaagagatgtgcaaaacgttgcgtgtcttaaatgctgtgcgaagccct
gagattggaattcctcttagtatacagcaatacaaggagctaacagcaccagttttaatt
tctcgtttgatcaatgcccaccatcaccttctggcactcaggttatcagattaccttggc
ttgaaccaggagctggttataatgcattgggcatgcaccaagataa-cagcttcgcttgc
aatgccagactctgatctcctcagtattctactggacaagttgaaattgtgtaaaggagt
agactatgctagagtagctgagcatgcggataaaagtgggcgcaggaagttggctgccgc
tctagttgaacatgaaccctgctcttctaaacaggttccgttgctgttaagcataggaga
agaagcagcagctttgacaaaggcaactgaaagtggggata-------------------
------------------------------------------------------------
------------------------------------------------------------
-----------------------------------------ctgatcttgtttactttgt
cctgttccatatatggcagaagaagccatctttggagttcttcgggactatacaagctaa
gcctttggcaagggatctgtttatatcatactctcgg-----------------------
----------------------------ctgcaggaagtcgctttccttttgtggaggga
atcctgggattatggtaaaaatcctatggcacgtaaaggcactccacttcatgggccacg
cataaaactgattgagaaggctcgakatctctttgctgagacaaaggaacacatttttga
gtcaaaagctgctgaagagcatgcaaaactgttgagaatgcaacatgaactagaagtgtc
aacaaagcaagcgatttttgttgattcaagcatcagtgacacaatccgtacatgcattgt
acttggaaatcaccgagctgctatgaaggtgaaaacggagtttaaggtttcygagaagcg
atggtattggcttaaagtcttcgcgttagctacaataagagattgggatgcattggaaaa
gttctcaaaggagaagaggccccctattggttacaagccctttgtagaggcttgcattga
tgcgagtgaaaaaggcgaagctctgaaatatataccaaaactcgctgatcctcgagaacg
ggcagag-----------------------------------------------------
------------------------------------------------------------
-------------------------------
>PAFTOL004639
------------------------------------cagtctgctctccctccagaacag
ctggcatggtgtggcctggacagtgtattactgtattgggatgatgtgcttctgatggtg
ggcccgtttggagagccagtgcgctacttttatgatgatccaatagttctgatatcagag
tgcgatggtgtaaggatcctttccaatacaactatggagtttttgcagagagttccagat
tccacggtgtctatctttaaaataggaagcacaacgcctgcagctttgctgtatgatgct
ctggatcattttgataggcgaagtgctaaggcagatgaaaatttgagaatgataaaagca
tcgttgccggaggcaattgaagcttgcgttgatgctgcaggttatgaatttgacatttca
cgtcagcgaacactgctgagagctgcaagctatggtcaagcgttttgcagcaatgttcct
cgcgaccgtttccaagagatgtgcaaaaccttgcgtgtcttaaatgctgtgcgaagccct
gagattggaattcctcttagtatacagcaatacaaggagttaacagcaccagttttaatt
tctcgcttgatcaatgcccaccatcaccttctggcactcaggttatcagattaccttggc
ttgaaccaggagctggttataatgcattgggcatgcaccaagataa-cagcttcgcttgc
aatgccagactctgatctcctcactattctactggacaagttgaaattgtgtaaaggaat
agactatgctagagtagctgagcatgcggataaaagtgggcgcaggaagttggctgctgc
tctagttgaacatgaaccgtgctcttctaaacaggttccgttgctgttaagcataggaga
agaagaagcagctttgacaaaggcaactgaaagtggggata-------------------
------------------------------------------------------------
------------------------------------------------------------
-----------------------------------------ctgatcttgtttactttgt
cctgttccatatatggcagaagragccatctttggagttcttcgggatgatacaagctaa
gcctttggcaagggatctgtttatatcctattctcggtaccaagcttatctcgttcc---
---ttttatattgcttgcttt---tcacatggacgaagtcgctttccttttgtggaggga
gtcctgggattatggtaaaaatccaatggcaagtaaaggcactccacttcatgggccacg
cataaaactgattgagaaggctcgagatctctttgctgagacaaaggagcagatttttga
gtcaaaagctgctgaagagcatgcaaaattgttgagaatgcaacatgaactagaagtgtc
gacgaagcaagcgatttttgttgattcaagcatcagtgacacaatccgtacatgcattgt
acttggaaatcaccgagctgctatgaaggtgaaaacggagtttaaggtttctgagaaacg
atggtattggcttaaagtctttgcgttagctacaataagagattgggatgcattggataa
gttctcaaaggagaagagaccccctattggttacaagccctttgtagaggcttgcattga
tgcgggtgaaaaaggcgaagctctgaaatatataccaaaactcgctgatcctcgagaacg
ggcggaggcttatgctcggattgggatggctaaagaagctgcagatgctgcttcgcaggc
gaaggacagtgagcttcttggtcgtctgaagctgagcttttcacaaaatgct--------
-------------------------------
>PAFTOL004640
------------------------------------cagtctgctcttcctccagaacag
ttggcctggtgtggcctggacagtgtattactctattgggatgatgtgcttctgatggtg
ggcccctttggagagccagtgcgctacttttatgatgatccaatagttctgatatcagag
tgtgatggtgtaaggatcctttccaatacaactatggagtttttgcagagagttccagat
tccacggtgtctatctttaaaataggaagcacaacgcctgcagctttgctgtatgatgct
ctggatcattttgataggcgaagtgctaaggcagatgaaaatttgagaatgataaaggca
tcgttgccagaggcaattgaagcttgcgttgatgctgcaggttatgaatttgacatttca
cgtcagcgaacactgctgagagctgcaagctatggtcaagcgttttgcagcaatgttcct
cgtgaccgtttccaagagatgtgcaaaaccttgcgtgtcttaaatgctgtgcgaagccct
gagattggaattcctcttagcatacagcaatacaaggagctaacagcaccagttttaatt
tctcgcttgatcaatgcccaccatcaccttctggcactcaggttatcagattaccttggc
ttgaaccaggagctggttataatgcattgggcatgtaccaagataa-cagcttcgcttgc
aatgccagactctgatctcctcactattctactggacaagttgaaattgtgtaaaggaat
agactatgctagagtcgctgagcatgcggataaaagtgggtgcaggaagttggctgctgc
tctagttgaacatgaaccctgctcttctaaacaggttccgttgctgttgagcataggaga
agaagaagcagctttgacaaaggcaactgaaagtggggata-------------------
------------------------------------------------------------
------------------------------------------------------------
-----------------------------------------ctgatcttgtttactttgt
cctgttccatatatggcagaagaagccatctttggagttcttcgggatgatacaagctaa
acctttggcaagggatctgtttatatcctattctcggtaccaagtttatctcgttcc---
---ttttattttgcttgcttt---tcacatggacgaagtcgctttccttttgtggaggga
gtcctgggattatggtaaaaatccaatggcaagtaaaggcactccgcttcatgggccacg
cataaaactgattgagaaggctcgagatctctttgctgagacaaaggaacacatttttga
gtcaaaagctactgaagagcatgcaaaattgttgagaatgcaacatgaactagaagtgtc
gacgaagcaagcgatttttgttgattcaagcatcagtgacacaatccgtacatgcattgt
gcttggaaatcaccgagctgctatgaaggtgaaaacggagtttaaggtttctgagaaacg
atggtattggcttaaagtctttgcgttagctacaacaagagattgggatgcattggaaaa
gttctcaaaggagaagagaccccctattggttacaagccctttgtagaggcttgcattga
tgcaggcgaaaaaggagaagctctgaaatatataccaaaactcgctgatctccgagaacg
ggcagaggcttatgctcggattgggatggctaaagaagctgcagatgctgcttctcaggc
gaaggacagtgagcttcttggtcgtctgaagctgagcttttcacaaaatgctgcagctac
ctccatttttgacacaatccgggagaggttg
>PAFTOL004642
------------------------------------cagtctgctcttcctccggaacag
ctggcttggtgtggtctggacagtgtattactctattgggatgatgtgcttctgatggtg
ggcccctttggggagccagtgcggtacttttatgatgatccaatagttctgatatcagag
tgcgatggtgtaaggatcctttccaatacaactatggagtttttgcagagagttccagat
tcgacggtgtctatctttaaaataggaagcacaacacctgcagctttgctgtatgatgct
ctggatcattttgataggcgaagtgctaaggyagatgaaaatttgagaatgataaaggca
tcgttgccggaggcaattgaagcttgcgttgatgctgcaggttatgaatttgacatttca
cgtcagcgaacactgctgagagctgcaagctatggtcaagcgttttgcagcaatgttcct
cgcgaccgtttccaagagatgtgcaaaaccttgcgtgtcttaaatgctgtgcgaagccct
gagattggaattcctcttagtatacagcaatacaaggagctaacagcgccagttttaatt
tctcgtttgatcaatgcccaccatcaccttctggcactcaggttatcagattaccttggc
ttaaaccaggagctggttataatgcattgggcatgcaccaagataa-cagcttcgcttgc
aatgccagactctgatctcctcaggattctactggacaagttgaaattgtgtaaaggaat
agactatgctagagtagctgagcatgcggataaaagtgggcgcaggaagttggctgctgc
tctagttgaacatgaaccctgctcttctaaacaggttccgttgctgttaagcataggaga
agaagaagcagctttgacaaaggcaactgaaagtggggata-------------------
------------------------------------------------------------
------------------------------------------------------------
-----------------------------------------ctgatcttgtttactttgt
cctgttccatatatggcagaagaagccatctttggagttcttcgggacgatacaagctaa
gcctttggcaagggatctgtttatatcatattctcggtaccaagtttatctcgttcc---
---ttttatattgtttgcttt---tcacatggacgaagtcgctttccttttgtggaggga
gtcctgggattatggtaaaaatccaatggcaagtaaaggcactccacttcatgggccacg
cataaaaytgattgagaaggctcgagatctctttgctgagacaaaggaacacatttttga
gtcaaaagctgctgaagagcatgcaaaattgttgagaatgcaacatgaactagaagtgtc
gacgaagcaagcgatttttgttgattcaagcatcagtgacacaatccgtacatgcattgt
acttggaaatcaccgagctgctatgaaggtgaaaacggagtttaaggtttctgagaaacg
atggtattggcttaaagtctttgcgttagctacaataagagattgggatgcattggaaaa
gttctcgaaggagaagaggccccctattggtwacaagccctttgtagaggcttgcattga
tkcgggtgaaaaaggcgaagctctgaaatatataccaaaactcgctgatcctcgagaacg
ggcagag-----------------------------------------------------
------------------------------------------------------------
-------------------------------
>PAFTOL004644
------------------------------------cagtctgctcttcccccagaacag
ctggcctggtgtggcctggayagtgtattactgtattgggatgatgtgcttctgatggtg
ggcccctttggagagccagtgcgctacttttatgatgatcctatagttctgatatcagag
tgygatggcgtaaggatcctttccaatacaactatggagtttttgcagagagttccrgat
tccacggtgtctatctttaaaataggaagcacaacgcctgcagctttgctgtatgatgct
ctggatcattttgataggcgaagtgctaaggcagatgaaaatttgagaatgataaaggca
tcgttgccggaggcaattgaagcttgcgttgatgctgcaggttatgaatttgacatttca
cgtcagcgaacactgctgagagctgcaagctatggtcaagcgttttgcagcaatgttcct
cgtgaccgtttccaagagatgtgcaaaaccttgcgtgtcttaaatgctgtgcgaagccct
gagattggaattcctcttagtatacagcaatacaaggwgctaacagcaacagttttaatt
tctcgcttgatcaatgcccaccatcaccttctggcactcatgttatctgattaccttkgc
ttgaaccaggagctggttataatgcattgggcatgtaccaagataa-cagcttcgcttgc
aatgccagactctgatctcctcactattctactggacaagttgaaattgtgtaaaggaat
agactatgctagagtagctgagcatgcggataaaagtgggcgcaggaagttggctgctgc
tctagttgarcatgaaccctgctcttctaaacaggttccgttgctgttgagcataggaga
agaagaagctgctttgacaaaggcaactgaaagtggggata-------------------
------------------------------------------------------------
------------------------------------------------------------
-----------------------------------------ctgatcttgtttactttgt
cctgttccatatatggcagaagaagccatctttggagttcttcgggatgatacaagctaa
gcctttggcaagggatctgtttatatcctattctcggtgctataatcatgagttcctgaa
ggacttctttttgtcagcggg---agagttgcaggaagtcgctttccttttgtggaggga
gtcctgggattatggtaaaaatccaatggcaagtaaaggcactccacttcatgggccrcg
cataaaactgattgagaaggctcgagatctctttgctgagactaaggaacacatttttga
gtcaaaagctgctgaagagcatgcaaaattgttgagaatgcaacatgaactagaagtgtc
gacgaarcaagcgatttttgttgattcaagcatcagtgacacaatccgtacatgcattgt
acttggaaatcaccgagctgctatgaaggtgaaaacggagtttaaggtttctgagaaacg
atggtattggcttaaagtctttgcgttagctacaataagagattgggatgcattggaaaa
gttctcaaaggagaagagaccccctattggttacaagccctttgtagaggcttgcattga
tgcgggtgaaaaaggcgaagctctgaaatatataccaaaactcgctgatcctcgagaacg
ggcagaggcttatgctcggattgggatggcgaaagaagctgcagatgctgcttctcaggc
gaaggacagtgagcttcttggtcgtctgaagctgagcttttcacaaaatgctgcagctac
ctccattttc---------------------
>PAFTOL004646
------------------------------------cagtctgctcttcctccggaacag
ctggcctggtgtggtctggacagtgtattactgtattgggatgatgtgcttctgatggtg
ggcccctttggagagcctgtgcgctacttttatgatgatccaatagttctgatatcagag
tgcgatggtgtaaggatcctttccaatacaactatggagtttttgcagagagttccagat
tcgacggtgtctatctttaaaataggaagcacaacacctgcagctttgctgtatgatgca
ctggatcattttgataggcgaagtgctaaggcagatgaaaatttgagaatgataaaggca
tcgttgccagaggcaattgaagcttgcattgatgctgcaggttacgaatttgacacttca
cgtcagcgaacactgctgagagctgcaagctatggtcaagcgttttgcagcaatgttcct
cgcgaccgtttccaagagatgtgcaaaacgttgcgtgtcttaaatgctgtgcgaagccct
gagattggaattcctcttagtatacagcaatacaaggagctaacagcgccagttttaatt
tctcgtttgatcaatgcccaccatcaccttttggcactcaggttatcagattaccttggc
ttgaaccaggagctggttataatgcattgggcatgcaccaagataa-cagcttcgcttgc
aatgccagactctgatctcctcagtattctactggacaagttgaaattgtgtaaaggaat
agactatgctagagtagccgagcatgcggataaaagcgggcgcaggaagttggctgctgc
tctagttgaacatgaaccctgctcgtctaaacaggttccgttgctgttaagcataggaga
agaagaagcagctttgacaaaggcaactgaaagtggggata-------------------
------------------------------------------------------------
------------------------------------------------------------
-----------------------------------------cagatcttgtttactttgt
cctgttccatatctggcagaagaagccatctttggagttcttcgggacgatacaagctaa
gcctttggcaagggatctgtttatatcatattctcggtaccaagtttatctcgttcc---
---ttttatattgtttgcttt---tcacatggacgaaaacggatctctaaccctgaggga
gtcctgggattatggtaaaaatccaatggcaagtaaaggcactccacttcatgggccacg
cataaaactgattgagaaggctcgagatctctttgctgagacaaaggaacacatttttga
gtcaaaagctgctgaagagcatgcaaaattgttaagaatgcaacatgaactggaagtgtc
gacgaagcaagcgatttttgttgattcaagcatcagtgacacaatccgtacatgcattgt
acttggaaatcaccgagctgctatgaaggtgaaaacggagtttaaggtttctgagaagcg
atggtattggcttaaagtctttgcgttagctacaataagagattgggatgcattggaaaa
gttctcaaaggagaagaggccccctattggttacaagccctttgtagaggcttgcattga
tgcgggtgaaaaaggcgaagctctcaaatatataccaaaactcgctgatcctcgagaacg
ggcagag-----------------------------------------------------
------------------------------------------------------------
-------------------------------
>PAFTOL004647
------------------------------------cagtctgctcttcctccagaacar
ctggcctggtgtggcctggacagtgtcctactgtattgggatgatgtgcttctgatggtg
ggcccctttggagagccagttcgctacttttatgatgatccaatagttctgatatcagag
tgcgatggtgtaaggatcctttccaatacaactatggagtttttgcagagagttccagat
tccacggtctctatctttaaaataggaagcacaacgcctgcagctttgctgtatgatgct
ctggatcattttgataggcgaagtgctaaggcagatgaaaatttgagaatgataaaggca
tcgttgccggaggcaattgaagcttgcgttgatgctgcaggttatgaatttgatatttca
cgtcagcgaacgctgctgagagctgcaagctatggtcaagcgttttgcagcaatgttcct
cgtgaccgtttccaagagatgtgcaaaaccttgcgtgtcttaaatgctgtgcgaagccct
gagattggaattcctcttagtatacagcaatacaaggwgctaacagcaccagttttaatt
tctcgcttgatcaatgcccaccatcaccttctggcactcaggttatcagattacctcggc
ttgaaccaggagctggttataatgcattggtcatgtaccaagataa-cagcttcgcttgc
aatgccagactctgatctcctcactattctactggacaagktaaaattgtgtaaaggaat
agactatgctagagtcgctgagcatgcggataaaagtgggcgcaggaaattggctgctgc
tctagtcgaacatgaaccctgctcttctaaacaggttccattactgttgagcataggaga
agaagaagcagctttgacaaaggcaactgaaagtggggata-------------------
------------------------------------------------------------
------------------------------------------------------------
-----------------------------------------ctgatcttgtttactttgt
cctgttccatatatggcagaagaagccatctttggagttcttcgggatgatacaagctaa
gcctttggcaagggatctgtttatatcctactctcgttgctataatcatgagttcctgaa
ggacttctttttgtcattctgtcctgaaaatttggaagtcgctttccttttgtggaggga
gtcctgggattatggtaaaaatccaatggcaagtaaaggcactccacttcatgggccacg
cataaaactgattgagaaggctcgagatctctttgctgagacaaaggaacacatttttga
gtcaaaagctgctgaagagcatgcaaaattgttgagaatgcaacatgaactagaagtgtc
gacgaagcaaacgatttttgttgattcaagcatcagtgacacaatccgtacctgcattgt
acttggaaatcaccgcgctgctatgaaggtgaaaacggagtttaaggtttctgagaaacg
atggtattggcttaaagtctttgcgttagctacaataagagattgggatgcattggaaaa
gttctcaaaggagaagagaccccctattggttacaagccctttgtagaggcttgcattga
tgcgggtgaaaaaggcgaagctctgaaatatataccaaaactcgctgatcctcgagaacg
ggcagaggcctatgctcggattgggatggctaaagaagctgcagatgctgcttctcaggc
gaaggacagtgagcttcttggtcgtctgaagctgagcttttcacaaaatgcagcagctac
ctccattttcgacacaatccgggagaggttg
>PAFTOL004648
------------------------------------cagtctgctcttcctccagaacag
ctggcatggtgtggcctggacagtgtrttactgtattgggatgatgtgcttctgatggtg
ggcccatttggagagccagtgcrctacttttatgatgatccaatagttttgatatcagag
tgcgayggtgtaaggatcctttccaatacaactatggagtttttgcagagagttccagat
tccacggtgtctatctttaaaataggaagcacaacgcctgcagctttgctgtatgatgct
ctggatcattttgataggcgaagtgctaaggcagatgaaaatttgagaatgataaaagca
tcgttgccggaggcaattgaagcttgcgttgatgctgcaggttatgaatttgacatttca
cgtcagcgaacactgctgagagctgcaagctatggtcaagcgttttgcagcaatgttcct
cgcgaccgtttccaagagatgtgcaaaacctcgcgtgtcttaaatgctgtgcgaagccct
gagattggaattcctcttagtatacagcaatacaaggagctaacagcaccagttttaatt
tctcgcttgatcaatgcccaccatcaccttctggcactcaggttatcagattaccttggc
ttgaaccaggagctggttataatgcattgggcatgcaccaagataa-cagcttcgcttgc
aatgccagactctgatctcctcactattctactggacaagttgaaattgtgtaaaggaat
agactatgctagagtagctgagcatgcggataaaagtgggcgcaggaagttggctgctgc
tctagttgaacatgaaccctgctcttctaaacaggttccgttgctgctaagcataggaga
agaagaagcagctttgacaaaggcaactgaaagtggggata-------------------
------------------------------------------------------------
------------------------------------------------------------
-----------------------------------------ctgatcttgtttactttgt
cctgttccacatatggcagaagaagccatctttggagttcttcgggatgatacaagctaa
gcctttggcaagggatctgtttatatcctattctcggtgctataatcatgagttcctgaa
ggacttctttttgtcattttg---catactgcaggaagtygctttccttttgtggaggga
gtcctgggattatggwaaaaatccaatggcaagtaaaggcactccacttcatgggccacg
cataaaactgattgagaaggctcgagatctctttgctgagacaaaggaacagatttttga
gtcaaaagctgctgaagagcatgcaaaattgttgagaatgcaacatgaactagaagtgtc
gacgaagcaagcgatttttgttgattcaagcatcagtgacacaatccgtacatgcattgt
acttggaaatcaccgagctgctatgaaggtgaaaacggagtttaaggtttctgagaaacg
atggtattggcttaaagtctttgcgttagctacaataagagattgggatgcattggaaaa
gttctcaaaggagaagagaccccctattggttacaagccctttgtagaggcttgcattga
tgcgggtgaaaaaggcgaagctctgaaatatataccaaaactcgctgatcctcgagaacg
ggcggag-----------------------------------------------------
------------------------------------------------------------
-------------------------------
>PAFTOL004649
------------------------------------cagtctgctcttcctccagaacag
ctggcctggtgtggyctggacagtgtcttactgtattgggatgatgtgcttctgatggtg
ggyccctttggagagccagttcgctacttttatgatgatccaatagttctgatatcrgag
tgcgatggtgtaaggatcctttccaatacaactatggagtttttgcagagagttccagat
tccacggtgtctatctttaaaataggaagcacaacrcctgcagctttgctgtatgatgcy
ctggatcattttgataggcgaagtgctaaggcagatgaaaatttgagaatgataaaggca
tcgttgccggaggcaattgaagcttgcgttgatgctgcaggytatgaatttgatattaca
cgtcagcgaacactgctgagagctgcaagctatggtcargcgttttgcagcaatgttcct
cgtgaccgtttccaagagatgtgcaaaaccttgcgtgtcttaaatgctgtgcgaagccct
gagattggaattcctcttagtatacagcaatacaaggwgctaacagcaccagttttaatt
tctcgcttgatcaatgcccaccatcaccttctggcactcaggttatcagattaccttggc
ttgaaccaggagctggttataatgcattggtcatgtaccaagataa-cagcttcgcttgc
aatgccagactctgatctcctcactattctactrgacmagttgaaattgtgtaaaggaat
agactatgctagagtcgctgarcatgcggataaaagtgggcgcaggaagttggctgctgc
tctagttgaacatgaaccctgctcttctaaacaggttccrttgctgttgagcataggaga
agaagaagcagctttgacaaargcaactgaaagtggggata-------------------
------------------------------------------------------------
------------------------------------------------------------
-----------------------------------------ctgatcttgtttactttgt
cctgttccatatatggcagaagaagccatctttggagttcttcgggatgatacaagctaa
gcctttggcaagggatctgtttatatcctattctcggtaccaagtttacctcggtcc---
---ttttatattgcgtgcttt---tcacatggacgaagtcgctttccttttgtggaggga
gtcctgggattatggtaaaaatccaatggcaagtaaaggcactccacttcatgggccacg
cataaaactgattgagaaggctcgagatctctttgcygagacaaaggaacacatttttga
gtcaaaagctgctgaagagcatgcaaaattgttgagaatgcaacaygaactagaagtrtc
gacgaagcaagcgatttttgttgattcaagcatcagtgacacaatccgtacatgcattgt
wcttggaaatcaccgagctgctatgaargtgaaaacggagtttaaggtttctgagaaacg
atggtattggcttaaagtctttgcgttagctacaataagagattgggatgcattggaaaa
rttctcaaaggagaagagaccycctattggttacaagccctttgtagaggcttgcattga
tgcgggtgaaaaaggcgaagctctgaaatatataccaaaactcgctgatcctcgagaacg
ggcagag-----------------------------------------------------
------------------------------------------------------------
-------------------------------
>PAFTOL004652
------------------------------------cagtctgcycttcctccagaacag
ctggcctggtgtggtctggacagtgtattactgtattgggatgatgtgcttctgatggtg
ggcccctttggagagccagtgcgctacttttatgatgatccaatcrttctgatatcagar
tgcgatggtgtaaggatcctttccaatacaaccatggagtttttgcagagagttccagat
tcgacggtgtctatctttaaaataggaagcacaacacctgcagctttgctgtatgatgca
ctggatcattttgataggcgaagtgctaaggcagatgaaaatttgagaatgataaaggca
tcgttgccggaggcaattgaagcttgcgttgatgctgcaggttatgaatttgacatttca
cgtcagcgaacactgctgagagctgcaagctatggtcaagcattttgcagcaatgttcct
cgcgaccgtttccaagagatgtgcaaaacgttgcgtgtcttaaatgctgtgcgaagccct
gagattggaattcctcttagtatacagcaatacaaggagctaacagcgccagttttaatt
tctcgtttgatcaatgcccaccatcaccttctggcactcaggttatcagattaccttggc
ttgaaccaggagctggttataatgcattgggcatgcaccaagataa-cagcttcgcttgc
aatgccagactctgatctcctcagtattctactggacaagttgaaattgtgtaaaggaat
agactatgctagagtagctgagcatgcggataaaagtgggcgcaggaagttggctgctgc
tctagttgaacatgaaccctgctcttctaaacaggtyccgttgctgttaagcataggaga
agaagaagcagctttgacaaaggcaactgaaagtggggata-------------------
------------------------------------------------------------
------------------------------------------------------------
-----------------------------------------ctgatcttgtttactttgt
cctgttccatatatggcagaagaagccatctttggagttcttcgggacgatacaagctaa
gcctttggcaagggatctgtttatatcatattctcggtgctataatcatgagttcctgaa
ggacttctttttgtcagctgg---agtgytgcaggaagtcgccttccttttgtggaggga
gtcctgggattatggtaaaaatccaatggcaagtaaaggcactccacttcatgggccacg
cataaaactgattgagaaggctcgagatctctttgckgagacaaaggaacacatttttga
gtcaaaagctgttgaagagcatgcaaaactgttgagaatgcaacatgaactagaagtgtc
aacgaagcaagcgatttttgttgattcaagcatcagtgacacaatccgtacatgcattgt
acttggaaatcaccgagctgctatgaaggtgaaaacggagtttaaggtctccgagaagcg
atggtattggcttaaagtctttgcattagctacaataagagattgggatgcattggaaaa
gttctcaaaggagaagaggccccctattggttacaagccctttgtagaggcttgcattga
tgcgagtgaaaaaggcgaagctctgaaatatataccaaaactcgctgatcctcgagaacg
ggcagaggyttatgctcggattgggatggcaaaagaagctgcagatgctgcttctcaggc
gaaggacagtgagcttcttggtcgtctgaagttgagcttttcacaaaatgctgcagctac
ctccattttcgacacaatccgggagaggttg
>PAFTOL004654
------------------------------------cagtctgctcttcctccagaacag
ctggcctggtgtggcctggacagtgtcttactttattgggatgatgtgcttytgatggtg
ggcccctttggagagccagttcgctacttttatgatgatccaatagttctgatatcagag
tgcgatggtgtaaggatcctttccaatacaactatggagtttttgcagagagttccagat
tccacggtgtctatctttaaaatagggagcacaacgcctgcagctttgctgtatgatgct
ctggatcattttgataggcgaagtgctaaggcagatgaaaatttgagaatgataaaggca
tcattgccggaggcaattgaagcttgtgttgatgctgcaggttatgaatttgatatttca
cggcagcgaacactgttgagagctgcaagctatggtcaagcgttttgcagcaatgttcct
cgtgaccgtttccaagagatgtgcaaaaccttgcgtgtcttaaatgctgtgcgaagccct
gagrttggaattcctcttagtatacagcaatacaaggagctaacagcaccagttttaatt
tctcgcttgatcaatgcccaccatcaccttctggcgctcaggttatcagattaccttggg
ttgaaccaggagctggttataatgcattggtcatgtaccaagataa-cagcttcgcttgc
aatgccagactctgatctccttactattctactggacaagttgaaattgtgtaaaggaat
agactatgctagagttgctgagcatgcggataaaagtgggcgcaggaagttggctgctgc
tctagttgaacaygaaccctgctcttctaaacaggttccgttgctgttgagcataggaga
agaagaagcagctttgacaaaggcaactgaaagtggggata-------------------
------------------------------------------------------------
------------------------------------------------------------
-----------------------------------------ctgatcttgtttactttgt
cctgttccatatatggcagaagaagccatctttggarttcttcgggatgatacaagctaa
gcctttggcgagggatctgtttatatcctattctcg------------------------
------------------------------gcaggaagtcgctttccttttgtggaggga
gtcctgggattatggtaaaaatccaatggcaagtaaaggcactccacttcatgggccacg
cataaaactgattgagaaggctcgagatctctttgctgagacaaaggaacacatttttga
gtcaaaagctgctgaagagcatgcaaaattattgagratgcaacatgaactagaagtgtc
aacgaagcaagcgatttttgttgattcaagcattagtgacacaatccgtacatgcattgt
acttggaaatcaccgagctgctatgaaggtgaagacggagtttaaggtttctgagaaacr
atggtattggcttaaagtcttygcgttagctacaataagagattgggatgcattggaaaa
gttctcaaaggagaagagaccccctattggttacaagccctttgtagaggcttgcattga
tgcgggtgaaaagggcgaagctctgaaatatataccaaaagtcactgatcctcgagaacg
ggcagaggcttatgctcggattgggatggctaaagaagctgcagatgctgcttctcaggc
gaaggacagtgagcttcttggtcgtctgaagctgagcttttcacaaaatgcagcagctac
ctccattttcgacacaatccgggagaggttg
>PAFTOL004657
------------------------------------------------------------
------------------------------------------------------------
------------------------------------------------------------
tgtgatggtgtaaggatcctttccaatacaaccatggagtttctgcagagagttccagat
tccacggtgtctatctttaaaataggaagcacaacacctgcagctttgctgtatgatgct
ctggatcattttgataggagaagtgctaaggcagatgagaatttgagaatgataaaggca
tcattgccagaggcaattgaagcttgcgttgatgctgcaggttatgaatttgacatttca
cgtcagcgaacactcctgagagctgcaagctatggccaagccttttgcagcaatgttcct
cgtgaccgtttccaagagatgtgcaaaaccttgcgtgtcttaaatgctstgcgaagccct
gagattggaattccgcttagtatacagcaatacaaggagctaacagcaccrgtkttaatt
tctcgcttratcaatgcccaccatcaccttctggctctcaggttatctgagtaccttggc
ttsaaccaggagctggttataatgcattgggcatgtacaaagataa-catcttcgcttgc
aatgccggactctgatcttctcrccattctattggacaagktgaaattgtgtaagggaat
mgactatgccagagtcgctgagcatgcggataaaagygsgcgcaggaagttggctgctgc
tmtagttgaacatgaaccctgctcttctaaacaggttccgttgctgttgagcataggaga
agaagaagcagctttaaccaaggcaactgaaagcggggata-------------------
------------------------------------------------------------
------------------------------------------------------------
-----------------------------------------ctgatcttgtttactttgt
cctgttccatatatggcagaaaaagccatctttggagttcttcgggatgatacaagctaa
gcctttggctagggatctgtttatatcctattctaggtgctataatcatgagttcctgaa
ggacttttttataatgttttg---cttactgcaggaagtcgccttccttttgtggaggga
gtcctgggactatggtaaaaatccaatggcaagtaaaggctctgcacttcatgggccacg
cataaaacttattgagaaggctcgagatctgtttgctgagacaaaagaacacatttttga
gtcaaaagctgctgaagagcatgcaaaattattgagaatgcaacatgaactagaagtttc
gacaaaacaagcgatctttgttgattcaagcatcagtgacacaatccgtacctgcatcgt
acttggaaatcaccgtgctgctatgaaggtgaaaacggagtttaaggtttctgagaaacg
atggtattggcttaaagtttttgcgttggctacaataagagattgggatgcattggaaaa
gttctcaaaggagaaaagaccacctataggttacaagccgtttgtagaggcttgcattga
tgcaggtgaaaaaggcgaagctctaaaatatataccaaaacttgctgatcctcgagaacg
cgcagaggcttatgctcggattgggatggctaaagaagcggcagatgctgcttctcaggc
taaggatagtgagcttcttggtcgtttgaagctgagcttttcgcaaaacactgcagctac
ctccattttcgacacaatccgggagaggttg
>PAFTOL004658
------------------------------------cagtctgctcttcctccagaacag
ctggcctggtgtggcctggacagtgtcttgctgtattgggatgatgtgcttctgatggtg
ggcccctttggagagccagttcgctacttttatgatgatccaatagttctgatatcggag
tgcgatggtgtaaggatcctttccaatacaactatggagtttttgcagagagttccagat
tccacggtgtctatctttaaaataggaagcacaactcctgcagctttgctgtatgatgcc
ctggatcattttgataggcgaagtgctaaggcagatgaaaatttgagaatgataaaggca
tcrttgccggaggcaattgaagcttgcgttgatgctgcaggttatgaatttgatattaca
cgtcagcgracactgctgagagctgcaagctatggtcaggcgttttgcagcaatgttcct
cgtgaccgtttccaagagatgtgcaaaaccttgcgtgtcttaaatgctgtgcgaagccct
gagattggaattcctcttagtatacagcaatacaaggagctaacagcaccagttttaatt
tctcgcttgatcaatgcccaccatcaccttctggcactcaggttatcagattaccttggc
ttgaaccaggagctggttataatgcattggtcatgtaccaagataa-cagcttcgcttgc
aatgccagactctgatctcctcactattctactggacaagttgaaattgtgtaaaggaat
agactatgctagagtcgctgagcatgcggataaaagtgggcgcaggaagttggctgccrc
tctagttgaacatgaaccctgctcttctaaacaggttccgttgctgttgagcataggaga
agaagaagcagctttgacaaaggcaactgaaagtggggata-------------------
------------------------------------------------------------
------------------------------------------------------------
-----------------------------------------ctgatcttgtttactttgt
cctgttccatatatggcagaagaagccatctttggagttcttcgggatgatacaagctaa
gcctttggcaagggatctgtttatatcctattctcgg-----------------------
------------------------------------------------------------
------------------------------------------------------------
------------------------------------------------------------
----------------------------------agaatgcaacacgaactagaagtgtc
gacgaagcaagcgatttttgttgattcaagcatcagtgacacaatccgtacatgcattgt
acttggaaatcaccgagctgctatgaaggtgaaaacggagtttaaggtttctgagaaacg
atggtattggcttaaagtctttgcgttagctacaataagagattgggatgcattggaaaa
attctcaaaggagaagagaccccctattggttacaggccctttgtagaggcttgcattga
tgcgagtgaaaaaggcgaagctctgaaatatatacccaaactcgctgatcctcgagatcg
ggcagag-----------------------------------------------------
------------------------------------------------------------
-------------------------------
>PAFTOL004660
------------------------------------cagtctgctcttcctccagaacag
ctggcctggtgtggcctggacagtgtcttactgtattgggatgatgtgcttctgatggtg
ggcccctttggagagccagttcgctacttttatgatgatccaatagttctgatatcggag
tgcgatggtgtaaggatcctttccaatacaactatggagtttttgcagagagttccagat
tccacggtgtctatctttaaaataggaagcacaacgcctgcagctttgctgtatgatgct
ctggatcattttgataggcgaagtgctaaggcagatgaaaatttgagaatgataaaggca
tcgttgccggaggcaattgaagcttgcgttgatgctgcaggttatgaatttgatattaca
cgtcagcgaacactgytgagagctgcaagctatggtcaagcgttttgcagcaatgttcct
cgtgaccgtttccaagagatgtgcaaaaccttgcgtgtcttaaatgctgtgcgaagccct
gagattggaattcctcttagtatacagcaatacaaggagctaacagcaccagttttaatt
tctcgcttgatcaatgcccaccatcaccttctggcactcaggttatcagattaccttggc
ttgaaccagcaactagttttaccac-----------------------------------
--------------------------------------agttgaaattgtgtaaaggaat
agactatgctagagtcgctgagcatgcggataaaagtgggcgcaggaagttggctgccgc
tctagttgaacatgaaccctgctcttctaaacaggttccgttgctgttgagcataggaga
agaagaagcagctttgacaaaggcaactgaaagtggggata-------------------
------------------------------------------------------------
------------------------------------------------------------
-----------------------------------------ctgatcttgtttactttgt
cctgttccatatatggcagaagaagccatctttggagttcttcggaatgatacaagctaa
gcctttggctagggatctgtttatatcctattctcg------------------------
------------------------------------------------------------
------------------------------------------------------------
------------------------------------------------------------
------------------------------------------------------------
------------------------------------------------------------
---------------------------------------gttttaggtttctgagaaacg
atggtattggcttaaagtctttgcgttagctacaataagagattgggatgcattggaaaa
rttctcaaaggagaagagaccccctattggttacaagccctttgtagaggcttgcattga
tgcgggtgaaaaaggcgaagctctgaaatatataccaaaactcgctgatcctcgagaacg
ggcagag-----------------------------------------------------
------------------------------------------------------------
-------------------------------
>PAFTOL004661
------------------------------------cagtctgctcttcctccagaacac
ctggcctggtgtggcctggacagcgtattactgtattgggatgatgtgcttctgatggtg
ggcccctttggagagccagtgtgctactattatgatgatccaatagttctgatatcagag
tgtgatggtgtaaggatcctttccaatacaaccatggagtttctgcagagagttccagat
tccacagtgtctatctttaaaataggaagcacaacacctgcagctttgctgtatgatgct
ctggatcattttgataggagaagtgctaaggcagatgagaatttgagaatgataaaggca
tcattgccagaggcaattgaagcttgcgttgatgctgcaggttatgaatttgacatttca
cgtcagcgaacactcctgagagctgcaagctatggtcaagccttttgcagcaatgttcct
cgtgaccgtttccaagagaygtgcaaaaccttgcgtgtcttaaatgctgtgcgaagccct
gagattggaattccgcttagtatacagcaatacaaggagctaacagcaccggttttaatt
tctcgcttgatcaatgcccaccatcaccttctggctctcaggttatctgagtaccttggc
ttgaaccaggagctggttataatgcattgggcatgtacaaagataa-catcttcgcttgc
aatgccggactctgatcttctcaccattctattggacaagktgaaattgtgtaagggaat
cgactatgccagagtcgctgagcatgcggataaaagcgggcgcaggaagttggctgctgc
tctagttgaacatgaaccctgctcttctaaacaggttccgttgctgttgagcataggaga
agaagaagcagctttaaccaaggcaactgaaagcggggata-------------------
------------------------------------------------------------
------------------------------------------------------------
-----------------------------------------ctgatcttgtttattttgt
cttgttccatatatggcagaaaaagccatctgtggagttcttcgggatgatacaagctaa
gcctttggctagggatctgtttatatcctattctcggtataccaagtttatttcttc---
---cttttatactgcttgttt---ttctcatcaggaagtcgccttccttttgtggaggga
gtcctgggattacggtaaaaatccaatggcaagtaaaggctctgcacttcatgggccacg
cataaaacttattgagaaggctcgagatctgtttgctgagacaaaagaacacatttttga
gtcaaaagctgccgaagagcatgcaaaattattgagaatgcaacatgaactagaagtttc
gacaaaacaagcgatctttgttgattcaagcatcagtgacacaattcgtacatgcattgt
acttggaaatcaccgtggtgctatgaaggtgaaaacggagtttaaggtttctgagaaacg
atggtattggcttaaagtttttgcgttggctaccataagagattgggatgcattggaaaa
gttctcaaaggagaaaaggccacctataggttacaagccgtttgtagaggcttgcattga
tgcaggtgaaaaaggtgaagctctaaaatatataccaaaacttgccgatccacgagaacg
ggcagag-----------------------------------------------------
------------------------------------------------------------
-------------------------------
>PAFTOL004662
------------------------------------cagtctgctcttcctccagaacag
ctggcctggtgtggcctggacagtgtcttactttattgggatgatgtgcttctgatggtg
ggcccctttggagagccagttcgctacttttatgatgatccaatagtactgatatcagag
tgcgatggtgtaaggatcctttccaatacaactatggagtttttgcagagagttccagat
tccacggtgtctatctttaaaatagggagcacaacgcctgcagctttgctgtatgatgct
ctggatcattttgataggcgaagtgctaaggcagatgaaaatttgagaatgataaaggca
tcattgccggaggcaattgaagcttgcgttgatgctgcaggttatgaatttgatatttca
cggcagcgaacactgctgagagctgcaagctatggtcaagcgttttgcagcaatgttcct
cgtgaccgtttccaagagatgtgcaaaaccttgcgtgtcttaaatgctgtgcgaagccct
gagattggaattcctcttagtatacagcaatacaaggagctaacagcaccagttttaatt
tctcgcttgatcaatgcccaccatcaccttctggcactcaggttatcagattaccttggg
ttgaaccaggagctggttataatgcattggtcatgtaccaagataa-cagcttcgcttgc
aatgccagactctgatctcctcactattctactggacaagttgaaattgtgtaaaggaat
agactatgctagagttgctgagcatgcggataaaagtgggcgcaggaagttggctgctgc
tctagttgaacatgaaccctgctcttctaaacaggttccgttgctgttgagcataggaga
agaagaagcagctttgacaaaggcaactgaaagtggggata-------------------
------------------------------------------------------------
------------------------------------------------------------
-----------------------------------------ctgatcttgtttactttgt
cctgttccatatatggcagaagaagccatctttggagttcttcgggatgatacaagctaa
gcctttggcgagggatctgtttatatcctattctcgg-----------------------
------------------------------------------------------------
------------------------------------------------------------
------------------------------------------------------------
----------------------------------agaatgcaacatgaactagaagtgtc
gacgaagcaagcgatttttgttgattcaagcatcagtgacacaatccgtacatgcattgt
tcttggaaatcaccgagctgctatgaaggtgaaaacggagtttaaggtttctgagaaacg
atggtattggcttaaagtctttgcgttagctacaataagagattgggatgcattggaaaa
gttctcaaaggagaagagaccccctattggttacaagccctttgtagaggcttgcattga
tgcgggtgaaaagggcgaagctctgaaatatataccaaaagtcactgatcctcgagaacg
ggcagag-----------------------------------------------------
------------------------------------------------------------
-------------------------------
>PAFTOL004664
------------------------------------cagtctgctcttcctccagaacag
ctggcctggtgtggtctggacagtgtrttactgtattgggatgatgtgcttctgatggtg
ggcccmtttggagagccagtgcgctacttttatgatgatccaatagttctgatatcagag
tgcgatggtgtaaggatcctttccaatacaactatggagtttttgcagagagttccagat
tcgacggtgtctatctttaaaataggaagcacaayacctgcagctttgctgtatgatgcw
ctggatcattttgataggcgaagtgctaaggcagatgaaaatttgagaatgataaaggca
tckttgccrgaggcaattgaagcttgcgttgatgctgcaggttaygaatttgacayttca
cgtcagcgaacactgctgagagctgcaagctatggtcaagcrttttgcagcaatgttcct
cgcgaccgtttccaagagatgtgcaaaacsttgcgtgtcttaaatgctgtgcgaagccct
gagattggaattcctcttagtatacagcaatacaaggagctaacagcgccagttttaatt
tctcgtttgatcaatgcccaccatcaccttytggcactcaggttatcagattaccttggc
ttgaaccaggwgctggttataatgcattgggcatgcaccaagataa-cagcttcgcttgc
aatgccagactctgatctcctcagtattctactggacaagttgaaattgtgtaaaggaat
agactatgctagagtagctgagcatgcggataaaartgggcgcaggaagttggctgctgc
tctagttgaacatgaaccctgytyttctaaacaggttccgttgctgttaagcataggrga
agaagaagcagctttgacraaggcaactgaaagtggggata-------------------
------------------------------------------------------------
------------------------------------------------------------
-----------------------------------------cwgatcttgtttactttgt
cctgttccatatmtggcagaagaagccatctttrgagttcttcgggacgatacaagctaa
gcctttggcaagggatctgtttatatcatattctcgg-----------------------
------------------------------------------------------------
------------------------------------------------------------
------------------------------------------------------------
----------------------------------agaatgcaacatgaactggaagtgtc
gacgaagcaagcgatttttgttgattcaagcatcagtgacacaatccgtacatgcattgt
acttggaaatcaccgagctgctatgaaggtgaaaacggagtttwaggtttctgagaagcg
atggtattggcttaaagtctttgcgttagctacaataagagattgggatgcattggaaaa
gttctcraaggagaagaggccccctattggttacaagccctttgtagaggcttgcattga
tgcsggtgaaaaaggcgaagctctgaaatatataccaaaactcgctgatcctcgagarcg
ggcagag-----------------------------------------------------
------------------------------------------------------------
-------------------------------
>PAFTOL004665
------------------------------------cagtctgctcttcctccagaacag
ctggcatggtgtggcctggacagtgtattactgtattgggatgatgtgcttctgatggtg
ggcccgtttggagagccagtgcgctacttttatgatgatcccatggttctgatatcagag
tgcgatggtgtaaggatcctttccaatacatctatggagtttttgcagagagttccagat
tccacggtgtctatctttaaaataggaagcacaacgcctgcagctttgctgtatgatgct
ctggatcattttgataggcgaagtgctaaggcagatgaaaatttgagaatgataaaagca
tcgttgccggaggcaattgaagcttgcgttgatgctgcaggttatgaatttgacatttca
cgtcagcgaacactgctgagagctgcaagctatggtcaagcgttttgcagcaatgttcct
cgcgaccgtttccaagagatgtgcaaaaccttgcgtgtcttaaatgctgtgcgaagccct
gagattggaattcctctcagtatacagcaatacaaggagctaacagcaccagttttaatt
tctcgcttgatcaatgcccaccatcaccttctggcactcaggttatcagattaccttggc
ttgaaccaggagctggttataatgcattgggcatgcaccaagataa-cagcttcgcttgc
aatgccagactctgatctcctcactattctactggacaagttgaaattgtgtaaaggaat
agactatgctagagtagctgagcatgcggataaaagtgggcgcaggaagttggctgctgc
tctagttgaacatgaaccctgctcttctaaacaggttccgttgctgttaagcataggaga
agaagaagcagctttgacaaaggcaactgaaagtggggata-------------------
------------------------------------------------------------
------------------------------------------------------------
-----------------------------------------ctgatcttgtttactttgt
cctgttccatatatggcagaagaagccatctttggagttcttcgggatgatacaagctaa
gcctttggcaagggatctgtttatatcctattctcggtgctataatcatgagttcctgaa
ggacttctttttgtcagctgg---agagttgca---------------------------
------------------------------------------------------------
------------------------------------------------------------
---------------------------------gagaatgcaacatgagctagaagtgtc
gacgaagcaagcgatttttgttgattcaagcatcagtgacacaatccgtacatgcattgt
acttggaaatcaccgagctgctatgaaggtgaaaacggagtttaaggtttctgagaaacg
atggtattggcttaaagtctttgcattagctacaataagagattgggatgcattggaaaa
gttctcaaaggagaagagaccccctattggttacaagccctttgtagaggcttgcattga
tgcgggtgaaaaaggcgaagctctgaaatatataccaaaactcgctgatcctcgagaacg
ggcggag-----------------------------------------------------
------------------------------------------------------------
-------------------------------
>PAFTOL004666
------------------------------------cagtctgctctccctccagaacag
ctggcctggtgtggyctggacagtgtattactgtattgggatgatgwgcttctgatggtg
ggtccctttggagagccagtgcgctacttttatgatgatccaatagttctgatatcagag
tgcgatggtgtaaggatcctttccaatacaactatggagtttttgcagagagttccagat
tcgacggtgtctatctttaaaataggaagcacaacacctgcagctttgctgtatgatgca
ctggatcattttgataggcgaagtgctaaggcagatgaaaatttgagaatgataaaggca
tcgttgccagaggcaattgaagcttgcgtygatgctgcaggttatgaatttgacatttca
cgtcagcgaacactgctgagagctgcaagctatgggcaagcrttttgcagcaatgttcct
cgcgaccgtttccaagagatgtgcaaaacgttgcgtgtcttaaatgctgtgcgaagccct
gagattggaattcctcttagtatacagcaatacaaggagctaacagcgccagttttaatt
tctcgtttgatcaatgcccaccatcaccttctggcactcaggttatcagattaccttggc
ttgaaccaggagctggttataatgcattgggcatgcaccaagataa-cggcttcgcttgc
aatgccagacgctgatctcctcagtattctactggacaagttgaaattgtgtaaaggaat
agactatgctagggtagctgagcatgcggataaaagtgggcgcaggaagttggctgctgc
tctagttgaacatgaaccctgctcttctaaacaggttccgttgctgttaagcataggaga
agaagaagcagctttgayaaaggcaactgaaagtggggata-------------------
------------------------------------------------------------
------------------------------------------------------------
-----------------------------------------ctgatcttgtttactttgt
cctgttccatatatggcagaagaagccatctttggagttcttcgggacgatacaagctaa
gcctttggcaagggatctgtttatatcatattctcggtgctataatcatgagttcctgaa
agacttctttttgtcagctgg---agtgttgcaggaagtcgctttccttttgtggaggga
gtcctgggattatggtaaaaatccaatggcaagtaaagggactccacttcatgggccacg
cataaaactgattgagaaggctcgagatctctttgctgagacaaaggaacacatttttga
gtcaaaagctgctgaagagcatgcaaaattgttgagaatgcaacatgaactagaagtgtc
gacgaagcaagcgatttttgttgattcaagcatcagtgacacaatccgtacatgcattgt
acttggaaatcaccgagctgctatgaaggtgaaaacggagtttaaggtttctgagaagcg
atggtattggcttaaagtctttgcgttagctacaataagagattgggatgcattggaaaa
gttctcaaaggagaagaggccccctattggttacaagccctttgtagaggcttgcattga
tgcgggtgaaaaaggcgaagctctgaaatatataccaaaactcgctgatcctcgagaacg
ggcagaggcttatgctcggattgggatggctaaagaagctgcagatgctgcttctcaggc
gaaggacagtgagcttcttggtcgtctgaagttgagcttt--------------------
-------------------------------
>PAFTOL004667
------------------------------------cagtctgctcttcctccagaacar
ctggcctggtgtggtctggayagtgtattactgtattgggatgatgtgcttctgatggtg
ggyccctttggagagccagtgcgstacttttatgatgatccaatagttctgatatcagar
tgcgatggtgtaaggatcctttccaatacaactatggagtttttgcagagagttccagat
tcgacrgtgtctatctttaaaataggaagcacaacacctgcagctttgctgtatgatgca
ctggatcattttgataggcgaagtgctaaggcagatgaaaatttgagaatgataaaggca
tcgttgccagaggcaattgaagcttgcgttgatgctgcaggttatgaatttgacatttca
cgtcagcgaacactgctgagagctgcaagctatggkcaagcgttttgcagcaatgttcct
cgcgaccgtttccaagagatgtgcaaaacgttgcgtgtcttaaatgctgtgcgaagccct
gagattggaattcctcttagtatacagcaatacaaggagctaacagcgccagttttaatt
tctcgtttgatcaatgcccaccatcaccttctggcactcaggttatcagattaccttggc
ttgaaccagcaaatagttttaccac-----------------------------------
--------------------------------------agttgaaattgtgtaaaggaat
agactatgctagrgtagctgagcatgcggataaaagtggrcgcaggaagttggctgctgc
tctagttgaacatgaaccctgctcttctaaacaggttccgttgctgttragcataggaga
agaagaagcagctttgacaaaggcaactgaaagtggggata-------------------
------------------------------------------------------------
------------------------------------------------------------
-----------------------------------------ctgatcttgtttactttgt
cctgttccatatatggcagaagaagccatctttggagttcttcgggacgatacaagctaa
gcctttggcaagggatctgtttatawcatattctcgg-----------------------
------------------------------------------------------------
------------------------------------------------------------
------------------------------------------------------------
----------------------------------agaatgcaacaygaactagaagtgtc
gacgaagcaagcgatttttgttgattcaagcatcagtgacacaatccgtacatgcattgt
acttggaaatcaccgagctgctaygaaggtgaaaacggagtttaaggtttctgagaagcg
atggtattggcttaaagtctttgcgttagctacaataagagattgggatgcattggaaaa
gttctcaaaggagaagaggccccctattggttacaagccctttgtagaggcttgcattga
tgcgggtgaaaaaggcgaagctctgaaatatataccaaaactcgctgatcctcgagaacg
ggcagag-----------------------------------------------------
------------------------------------------------------------
-------------------------------
>PAFTOL004668
------------------------------------cagtctgctcttcctccagaacag
ctggcctggtgtggtctggacagtgtattactgtattgggatgatgtgcttctgatggtg
ggcccctttggagasccagtgcgstacttttatgatgatccaatagttctgatatcagar
tgcgatggtgtaaggatcctttccaatacaactatggagtttttgcagagagttccagat
tckacggtgtctatctttaaaataggaagcacaacacctgcagctttgctgtatgatgca
ctggatcattttgataggcgaagtgctaaggcagatgaaaatttgagaatgataaaggca
tcgttgccrgaggcaattgaagcttgcgttgatgctgcaggttatgaatttgacatttca
cgtcagcgaacactgctgagagctgcaagctatggycaagcgttttgcagcaatgttcct
cgcgacygtttccaagagatgtgcaaaacgttgcgtgtcttaaatgctgtgcgaagccct
gagattggaattcctcttagyatacagcaatacaaggagctaacagcgccagttttaatt
tctcgtttgatcaatgcccaccatcaccttctggcactcaggttatcagattaccttggc
ttgaaccaggagctggttataatgcattgggcatgcaccaagataa-cagcttcgcttgc
aatgccagactctgatctcctcagtattctactggacaagttgaaattgtgtaaaggaat
agactatgctagagtagctgagcatgcggataaaagtgggcgcaggaagttggctgctgc
tctagttgaacatgaaccctgctcttctaaacaggttccgttgctgttaagcataggaga
agaagaagcagctttgacaaaggcaactgaaagtggggata-------------------
------------------------------------------------------------
------------------------------------------------------------
-----------------------------------------ctgatcttgtttactttgt
cctgttccatatatggcagaagaagccatctttggagttcttcgggacgatacaagctaa
gcctttggcaagggatctgtttatatcatattctcggtaccaagtttatctcgttcc---
---ttttatrttgtttgcttt---tcacatggacgaagtcgctttccttttgtggaggga
gtcctgggattatggtaaaaatccaatggcaagtaaaggcactccacttcatgggccacg
cataaaactgattgagaaggctcgagatctctttgctgagacaaaggaacacattttcga
gtcaaaagctgctgaagagcatgcaaaattgttgagaatgcaacatgaactagaagtgtc
gacgaagcaagcgatttttgttgattcaagcatcagtgacacaatccgtacatgcattgt
acttggaaatcaccgagctgctatgaaggtgaaaacggagtttaaggtttctgagaagcg
atggtattggcttaaagtctttgcgttagctacaataagagattgggatgcattggaaaa
gttctcaaaggagaagaggccccctattggttacaagccctttgtagaggcttgcattga
tgygggtgaaaaaggcgaagctctgaaatatataccaaaactcgctgatcctcgagaacg
ggcagag-----------------------------------------------------
------------------------------------------------------------
-------------------------------
>PAFTOL005024
------------------------------------cagtctgctcttcctccagaacag
ctggcctggtgtggtctggacagtgtattactgtattgggatgatgtgcttctgatggtg
ggcccctttggagasccagtgcgstacttttatgatgatccaatagttctgatatcagag
tgcgatggtgtaaggatcctttccaatacaactatggagtttttgcagagagttccagat
tcgacggtgtctatctttaarataggaagcacaacacctgcagctttgctgtatgatgca
ctggatcattttgataggcgaagtgctaaggcagatgaaaatttgagaatgataaaggca
tcgttgccrgaggcaattgaagcttgcgttgatgctgcaggttatgaatttgacatttca
cgtcagcgaacactgctgagagctgcaagctatggycaagcgttttgcagcaatgttcct
cgcgacygtttccaagagatgtgcaaaacgttgcgtgtcttaaatgctgtgcgaagccct
gagattggaattcctcttagtatacagcaatacaaggagctaacagcgccagttttaatt
tctcgtttgatcaatgcccaccatcaccttctggcactcaggttatcagattaccttggc
ttgaaccaggagctggttataatgcattgggcatgcaccaagataa-cagcttcgcttgc
aatgccagactctgatctyctyagtattctrctggacaagttgaaattgtgtaaaggaat
agactatgctagagtagctgagcatgcggataaaagtgggcgcaggaagttggctgctgc
tytagttgaacatgaaccctgctcttctaaacaggttccgttgctgttaagcataggaga
agaagaagcagctttgacaaaggcaactgaaagyggggata-------------------
------------------------------------------------------------
------------------------------------------------------------
-----------------------------------------ctgatcttgtttactttgt
yctgttccatatatggcagaagaagccatctttggagttcttcgggacgatacaagctaa
gcctttggcaagggatctgtttata-----------------------------------
----------------------------ctgcaggaagtcgctttcctkttgtggaggga
gtcctgggattatggtaaaaatccaatggcaagtaaaggcactccacttcatgggccacg
cataaaactgattgagaaggctcgagatctctttgctgagacaaaggaacacatttttga
gtcaaaagctgctgaagagcatgcaaaattgttgagaatgcaacaygaactagaagtgtc
gacgaagcaagcgatttttgttgattcaagcatcagtgacacaatccgkacatgcattgt
acttggaaatcaccgagctgctatgaaggtgaaaacggagtttaaggtttctgagaagcg
atggtattggcttaaagtctttgcgttagctacaataagagattgggatgcattggaaaa
gttctcaaaggagaagaggccccctattggttacaagccctttgtagaggcttgcattga
tgcrggtgaaaaaggcgaagctctgaaatatataccaaaactcgctgatcctcgagaacg
ggcagaggcttatgctcggattgggatggctaaagaagctgcagatgctgcttctcaggc
gaaggacagcgagcttcttggtcgtctgaagttgagcttttcacaaaatgctgcagctac
ctccattttcgacacaatccgggagaggttg
>PAFTOL005025
------------------------------------cagtctgctcttcctccagarcag
ttggcctggtgtggcctggacagtgtattactctattgggatgatgtgcttctgatggtg
ggcccctttggagagccagtgcgctacttttatgatgatccaatagttctgatatcagag
tgcgatggtgtaaggatcctttccaatacaactatggagtttttgcagagagttccagat
tccacggtgtctatctttaaaataggaagcacaacrcctgcagctttgctgtatgatgct
ctggatcattttgatcggcgaagtgctaaggcagatgaaaatttgagaatgataaaggca
tcgttgccagaggcaattgaagcttgcgttgatgctgcaggttatgaatttgacatttca
cgtcagcgaacactgctgagagctgcaagctatggtcaagcgttttgcagcaatgttcct
cgtgaccgtttccaagagatgtgcaaaaccttgcgtgtcttaaatgctgtgcgaagccct
gagattggaattcctcttagcatacagcaatacaaggagctaacagcaccagttttaatt
tctcgcttgatcaatgcccaccatcaccttctggcactcaggttatcagattaccttggc
ttgaaccaggagctggttataatgcattgggcatgtaccaagataa-cagcttcgcttgc
aatgccagactctgatctcctcactattctactggacaagttgaaattgtgtaaaggaat
agactatgctagagtcgctgagcatgcggataaaagtgggcgcaggaagttggctgctgc
tctagttgaacatgaaccctgctcttctaaacaggttccgttgctgttgagcataggaga
agaagaagcagctttgacaaaggcaactgacagtggggata-------------------
------------------------------------------------------------
------------------------------------------------------------
-----------------------------------------ctgatcttgtttactttgt
cctgttccatatatggcagaagaagccatctttggagttcttcgggatgatacaagctaa
gcctttggcaagggatctgtttatatcctattctcggtgctataatcatgagttcctgaa
ggacttctttttgtcagctgg---agagttgcaggaagtcgctttccttttgtggaggga
gtcctgggattatggtaaaaatccaatggcaagtaaaggcactccacttcatgggccacg
cataaaactgattgagaaggctcgagatctctttgctgagacaaaggaacacatttttga
gtcaaaagctgctgaagagcatgcaaaattgttgagaatgcaacatgaactagaagtgtc
gacgaagcaagcgatttttgttgattcaagcatcagtgacacaatccgtacatgcattgt
acttggaaatcaccgagctgctatgaaggtgaaaacggagtttaaggtttctgagaaacg
atggtattggcttaaagtctttgcgttagctacaacaagagattgggatgcattggaaaa
gttctcaaaggagaagagaccccctattggttacaagccttttgtagaggcttgcattga
tgcgggtgaaaaaggcgaagctctgaaatatataccaaaactcgctgatcctcgagaacg
ggctgag-----------------------------------------------------
------------------------------------------------------------
-------------------------------
>PAFTOL005026
------------------------------------cagtctgctcttcctccagaacag
ttggcctggtgtggcctggacagtgtattactctattgggatgatgtgcttctgatggtg
ggcccctttggagagccagtgcgctacttttatgatgatccaatagttctgatatcagag
tgcgatggtgtaaggatcctttccaatacaactatggagtttttgcagagagttccagat
tccacggtgtctatctttaaaataggaagcacaacrcctgcagctttgctgtatgatgcw
ctggatcattttgataggcgaagtgctaaggcagatgaaaatttgagaatgataaaggca
tcgttgccagaggcaattgaagcttgcgttgatgctgcaggttatgaatttgacatttca
cgtcagcgaacactgctgagagctgcaagctatggtcaagcgttttgcagcaatgttcct
cgtgaccgtttccaagagatgtgcaaaaccttgcgtgtcttaaatgctgtgcgaagccct
gagattggaattcctcttagcatacagcaatacaaggagctaacagcrccagttttaatt
tctcgyttgatcaatkcccaccatcaccttytggcactcaggttatcagattaccttggc
ttgaaccaggagctggttataatgcattgggcatgtaccaagataa-cagcttcgcttgc
aatgccagactctgatctcctcactattctactggacaagttgaaattgtgtaaaggaat
agactatgctagagtcgctgagcatgcggataaaagtgggcgcaggaagttggctgctgc
tctagttgaacatgaaccctgctcttctaaacaggttccgttgctgttragcataggaga
agaagaagcagctttgacaaaggcaactgaaagtggggata-------------------
------------------------------------------------------------
------------------------------------------------------------
-----------------------------------------ctgatcttgtttactttgt
cctgttccatatatggcagaagaagccatctttggagttcttcgggaygatacaagctaa
gccttyggcaagggatctgtttatatcmtattctcggtgctataatcatgagttcctgaa
ggacttctttttgtcagctgg---agagttgcaggaagtcgctttccttttgtggaggga
gtcctgggattatggtaaaaatccaatggcaagtaaaggcactccacttcatgggccacg
cataaaactgattgagaaggctcgagatctctttgctgagacaaaggaacacatttttga
gtcaaaagctgctgaagagcatgcaaaattgttgagaatgcaacatgaactagaagtgtc
gacgaagcaagcgatttttgttgattcaagcatcagtgacacaatccgtacatgcattgt
acttggaaatcaccgagctgctatgaaggtgaaaacggagtttaaggtttctgagaaacg
atggtattggcttaaagtctttgcgttagctacaacaagagattgggatgcattggaaaa
gttctcaaaggagaagagaccccctattggttacaagccctttgtagaggcttgcattga
tgcgggtgaaaaaggcgaagctctgaaatatataccaaaactcgctgatcctcgagaacg
ggctgag-----------------------------------------------------
------------------------------------------------------------
-------------------------------
>PAFTOL005035
------------------------------------cagtctgctcttcctccagaacag
ctggcctggtgtggtctggacagtgtrttactgtattgggatgatgtgcttctgatggtg
ggcccctttggagagccagtgcgctacttttatgatgatccaatagttctgatatcagag
tgcgatggtgtaaggatcctttccaatacaactatggartttttgcagagagttccagat
tcgacggtgtctatmtttaaaataggaagcacaacacctgcagctttgctgtatgatgcr
ctggatcattttgataggcgaagtgctaag------------------------------
------------------------------------------tatccagttggc------
------------------------------------------tttgacagcaatgttcct
cgcgaccgtttccaagagatgtgcaaaacgttgcgtgtcttaaatgctgtgcgaagccct
gagattggaattcctcttagtatacagcaatacaaggagctaacagcgccagttttaatt
tctcgtttgatcaatgcccaccatcaccttytggcactcaggttatcagattaccttggc
ttgaaccaggagctggttataatgcattgggcatgcaccaagataa-cagcttcacttgc
aatgccagactctgatctcctcagtattttattggacaagttgaaattgtgtaaaggaat
agactatgctagagtagctgagcatgcggataaaagtgggcgcaggaagttggctgctgc
tctagttgaacatgaaccctgctcttctaaacaggttccrttgctgttaagcataggaga
agaagaagcagctttgacgaaggcaactgaaagtggggata-------------------
------------------------------------------------------------
------------------------------------------------------------
-----------------------------------------cwgatcttgtttactttgt
cctgttccatatmtggcagaagaagccatctttggagttcttcgggacratacargctaa
gccttcggcaagggatctktttatatcatattctcgg-----------------------
------------------------------------------------------------
------------------------------------------------------------
------------------------------------------------------------
-------------------------------------cttttacatgaactagaagtgtc
gacgaagcaagcgatttttgttgattcaagcatcagtgacacaatccgtacatgcattgt
acttggaaatcaccgagctgctatgaaggtgaaaacggagtttaaggtttcygagaagcg
atggtattggcttaaagtctttgcgttagctacaatwagagattgggatgcattggaaaa
gttctcwaaggagaagaggccccctattggttacaagccctttgtagaggcttgcattga
tgcgggtgaaaaaggcgaagctctgaaatatataccaaaactcgctgatcctcgagaacg
ggcagag-----------------------------------------------------
------------------------------------------------------------
-------------------------------
>PAFTOL005042
------------------------------------cagtctgctcttcctccagaacag
ctggcmtggtgtggyctggacagtgtrttactgtattgggatgatgtgcttctgatggtg
ggcccrtttggagagccagtgcgctayttttatgatgatccaatmgttctgatatcagag
tgcgatggtgtaaggatcctttccaatacaactatggagtttttgcagagagttccagat
tcsacggtgtctatctttaaaataggaagcacaacrcctgcagctttgctgtatgatgct
ctggatcattttgatwggcgaagtgctaaggcagatgaaaatttgagaatgataaaagca
tcgttgccggaggcaattgaagcttgcgttgatgctgcaggttatgaatttgacatttca
cgtcagcgaacactgctgagagctgcaagctatggtcaagcgttttgcagcaatgttcct
cgcgaccgtttccaagagatgtgcaaaaccttgcgtgtcttaaatgctgtgcgaagccct
gagattggaattcctcttagtatacagcaatacaaggagytaacagcrccagttttaatt
tctcgyttgatcaatgcccaccatcaccttctggcactcaggttatcagattaccttggc
ttgaaccaggagctggttataatgcattgggcatgcaccaagataa-cagcttcgcttgc
aatgccagacgctgatctcctcactattctactggacaagttgaaattgtgtaaaggaat
agactatgctagagtagctgagcatgcrgataaaagtgggcgcaggaagttggctgctgc
tctagttgaacatgaaccctgctcttctaaacaggttccgttgctgttaagcatwggrga
agaagaagcagctttgacaaaggcaactgaaagtggggata-------------------
------------------------------------------------------------
------------------------------------------------------------
-----------------------------------------ctgatcttgtttactttgt
cctgttccatatatggcagaagaagccatctttggagttcttcgggayratacaagctaa
gcctttggcaagggatctgtttatatymtattctcgg-----------------------
------------------------------------------------------------
------------------------------------------------------------
------------------------------------------------------------
----------------------------------agaatgcaacatgaactagaagtgtc
gacgaagcaagcgatttttgttgattcaagcatcagtgacacaatccgtacatgcattgt
acttggaaatcaccgagctgctatgaaggtgaaaacggagtttaagttttttgtgaaacg
ctgggttttgtttaaagtctttgcgttagctacaataagagattgggatgcattggaaaa
gttctcaaaggagaagagrccccctattggttacaagccctttgtagaggcttgcattga
tgcgrgtgaaaaaggcgaagctctgaaatatataccaaaactcgctgatcctcgagaacg
ggcagag-----------------------------------------------------
------------------------------------------------------------
-------------------------------
>PAFTOL005043
---------------------------------gcacagtctgctcttcctccagaacag
ctggcctggtgtggtctggacagtgtrttactgtattgggatgatgtgcttctgatggtg
ggcccmtttggagagccagtgcgctacttttatgatgatccaatmgttctgatatcagag
tgcgatggtgtaaggatcctttccaatacaayyatggagtttttgcagagagttccagat
tcgacggtgtctatctttaaaataggaagcacaacacctgcagctttgctgtatgatgcw
ctggatcattttgatwggcgaagtgctaaggcagatgaaaatttgagaatgataaaggcr
tcgttgccggaggcaattgaagsttgcgttgatgctgcaggttatgaatttgacatttca
cgtcagcgaacactgctgagagctgcaagctatggtcaagcrttttgcagcaatgttcct
cgcgaccgtttccaagagatgtgcaaaacsttgcgtgtcttaaatgctgtgcgaagccct
gagattggaattcctcttagtatacagcaatacaaggagctaacagcgccagttttaatt
tctcgtttgatcaatgcccamcatcaccttctggcactcaggttatcagattaccttggc
ttgaaccaggagctggttataatgcattgggcatgcaccaagataa-cagcttcgcttgc
aatgccagactctgatctcctcagtattctactggacaagttgaaattgtgtaaaggaat
agactatgctagagtagctgagcatgcggataaaagtgggcgyaggaagttggctgctgc
tctagttgaacatgaaccctgctcttctaaacaggttccgttgctgttaagcataggaga
agaagaagcrgctttgacraaggcaactgaaagtggggata-------------------
------------------------------------------------------------
------------------------------------------------------------
-----------------------------------------ctgatcttgtttactttgt
cctgttccatatatggcagaagaagccatctttggagttcttygggacratacaagctaa
gcctttggcaagggatctgtttatatcatattctcgg-----------------------
------------------------------------------------------------
------------------------------------------------------------
------------------------------------------------------------
----------------------------------agaatgcaacatgaactagaagtgtc
aacgaagcaagcgatttttgttgattcaagcatcagtgacacaatccgtacatgcattgt
acttggaaatcaccgagctgctatgaaggtgaaaacggagtttaaggtctccgagaagcg
atggtattggcttaaagtctttgcgttagctacaataagagattgggatgcattggaaaa
gttctcaaaggagaagaggccccctattggttacaagccctttgtagaggcttgcattga
tgcgagtgaaaaaggcgaagctctgaaatatataccaaaactcgctgatcctcgagaacg
ggcagag-----------------------------------------------------
------------------------------------------------------------
-------------------------------
>PAFTOL005047
------------------------------------cagtctgctcttcctccagaacag
ctggcatggtgtggcctggacagtgtattrctgtattgggatgatgtgcttctgatggtg
ggcccatttggagagccagtgcgctacttttatgatgatccaatagttttgatatcagag
tgcgatggtgtaaggatcctttccaatacaactatggagtttttgcagagagttccagat
tccacggtgtctatctttaaaataggaagcacaacgcctgcagctttgctgtatgatgct
ctggatcattttgataggcgaagtgctaaggcagatgaaaatttgagaatgataaaagca
tcgttgccggaggcaattgaagcttgcgttgatgctgcaggttatgaatttgacatttca
cgtcagcgaacactgctgagagctgcaagctatggtcaagcgttttgcagcaatgttcct
cgcgaccgtttccaagagatgtgcaaaacctcgcgtgtcttaaatgctgtgcgaagccct
gagattggaattcctcttagtatacagcaatacaaggagctaacagcaccagttttaatt
tctcgcttgatcaatgcccaccatcaccttctggcactcaggttatcagattaccttggc
ttgaaccaggwgctggttataatgcattgggcatgcaccaagataa-cagcttcgcttgc
aatgccagactctgatctcctcactattctactggacaagttgaaattgtgtaaaggaat
agactatgctagagtagctgagcatgcggataaaagtgggcgcaggaagttggctgctgc
tcttgttgaacatgaaccctgctcttctaaacaggttccgttgctgctaagcataggaga
agaagaagcagctttgacaaaggcaactgaaagtggggata-------------------
------------------------------------------------------------
------------------------------------------------------------
-----------------------------------------ctgatcttgtttactttgt
cctgttccacatatggcagaagaagccatctttggagttcttcgggatgatacaagctaa
gcctttggcaagggatctgtttatatcctattctcggtaccaagtttatctcgttcc---
---ttttatattgcttgcttt---tcacatggasgaagtcgctttccttttgtggaggga
gtcctgggattatggtaaaaatccaatggcaagtaaaggcactccacttcatgggccacg
cataaaactgattgagaaggctcgagatctctttgctgagacaaaggaacagatttttga
gtcaaaagctgctgaagagcatgcaaaattgttgagaatgcaacatgaactagaagtgtc
gacgaagcaagcgatttttgttgattcaagcatcagtgacacaattcgtacatgcattgt
acttggaaatcaccgagctgctatgaaggtgaaaacggagtttwaggtttctgagaaacg
atggtattggcttaaagtctttgcgttagctacaataagagattgggatgcattggaaaa
gttctccaaggagaagagaccccctattggttacaagccctttgtagaggcttgcattga
tgcgggtgaaaaaggcgaagctctgaaatatataccaaaactcgctgatcctcgagaacg
ggcggag-----------------------------------------------------
------------------------------------------------------------
-------------------------------
>PAFTOL005169
------------------------------------cagtctgctcttcctccagaacag
ctggcctggtgtggcctggacagtgtattactgtattgggatgatgtgcttctgatggtg
ggcccctttggagagccagtgcgctacttttatgatgatccaatagttctgatatcagag
tgcgatggtgtaaggatcctttccaatacaactatggagtttttgcagagagttccagat
tccacggtgtctatctttaaaataggaagcacaacgcctgcagctttgctttatgatgct
ctggatcattttgatagacggagggctaaggcagatgaaaatttaagaatgataaaggca
tcgttgccggaggcaattgaagcttgcgttgatgctgcaggttatgaatttgacatttca
cgtcagcgaacactgctgagagcttcaagctatggtcaagcgttttgcagsaatgttcct
cgcgaccgtttccaagagatgtgcaaaaccttgcgtgtcttaaatgctgtgcgaagccct
gagattggaattcctcttagtatacagcaatacaag------------------------
------------------------------------------------------------
------------------------------------------------------------
----------------------------------------------ctcagtaaaggaat
agactatgctagagtagctgagcatgcggataaaagtgggcgcaggaagttggctgctgc
tctagttgaacatgaaccctgctcttctaaacaggttccattgctgttaagcataggaga
agaagaagcagctttgacaaaggcaactgaaagtggggata-------------------
------------------------------------------------------------
------------------------------------------------------------
-----------------------------------------ctgatcttgtttactttgt
cctgttccatatatggcagaagaagccatctttggagttcttcgggatgatacaagctaa
gcctttggcaagggatctattttta-----------------------------------
------------------------------------------------------------
------------------------------------------------------------
------------------------------------------------------------
------------------------------------------------------------
------------------------------------------------------------
----------------------------------------------gtttctgagaaacg
atggtattggcttaaagtctttgcgttagctacaataagagattgggatgcattggaaaa
gttctcaaaggagaagagaccccctattggttacaagccctttgtagaggcttgcattga
tgcaggtgaaaaaggcgaagctctgaaatatataccaaaactcgctgatcctcgagaacg
ggcagag-----------------------------------------------------
------------------------------------------------------------
-------------------------------
>PAFTOL007498
------------------------------------cagtctgctcttcctccagaacag
ctggcctggtgtggcctggacagcgtattactgtattgggatgatgtgcttctgatggtg
ggcccctttggagagccagtgcagtacttttatgacgatccaatagttttgatatcagag
tgcgatggcgtgaggatcctttccaatacaactatggagtttctccagagagttccrgat
tccacggtgtctatctttaaaataggaagcacaacgcctgcagctttgctgtatgatgct
ctggatcattttgataggcgaagtgctaaggcagatgaaaatttgagaatgataaaggca
tcattgccggaggcaattgaagcttgygttgatgctgctggttacgaatttgacatttca
cgtcagcgaacactgctgagagctgcaagctatggtcaagcattttgcagcaatrttcct
cgtgaccgtttccaagagatgtgcaaaaccttgcgtgtcttaaatgctgtgcgaagccct
gagtttggtattcctcttagtatacagcaatacmaggagctaacagcaccagttttaatt
tctcgcttgatcaattsccaccatcatcttctggcactcaggttatctgagtaccttggc
ttgaaccaggagctggttataatgcattgggcatgtacaaagataa-cagcttcgcttgc
gatgccagactctgatctcctcactgttctactcgacaagktgaaattgtgtaaaggaat
agactacgctagagtagctgagcatgcggataaaagtgggcgcaggaagttggctgccgc
tctagttgaacatgaaccctgctcttctaaacaggttccgttgcttttgagcataggaga
agaagaagcagctttgacaaaggcaactgacagtggggata-------------------
------------------------------------------------------------
------------------------------------------------------------
-----------------------------------------ctgatcttgtttactttgt
cctgttccatatatggcagaagaagccatctttggagttcttcgggatgatacaagcgaa
gcctttggcgagggatctgtttatatcctattctcggtaccaagtttatctcttcctttc
atattgcttgcttttcacgtg---gatgaagctggaagtcgctttccttttgtggaggga
gtcctgggattatggtaaaaatccaatggcaagtaaaggcactccacttcatgggccacg
cataaaacttattgagaaggctcgagatctctttgctgagacaaaggaacacatttttga
gtcaaaagctgctgaagagcatgcaaaattgttgagaatgcaacatgaactagaagtgtc
gacaaaacaagcgatctttgttgattcaagcatcagtgacacaatccgtacatgcattgt
acttggaaatcaccgagctgctatgaaggtgaaaacggagttcaaggtttctgagaaacg
atggtattggcttaaagtttttgcgttggctacaataagagattgggatgcattggaaaa
gttctcaaaggagaagagaccacctataggttacaagccgtttgtagaggcttgcattga
tgcgggtgaaaarggcgaagctctgaaatatataccaaaactcgctgatcctcgagaacg
ggcagag-----------------------------------------------------
------------------------------------------------------------
-------------------------------
>PAFTOL008060
------------------------------------cagtctgctcttcctccagaacag
ctggcytggtgtggtctggacagtgtattactgtattgggatgatgtgcttctgatggtg
ggcccctttggagagccagtgcgctacttttatgatgatccaatagttctgatatcagag
tgcgatggtgtaaggatcctttccaatacarctatggagtttttgcagagagttccagat
tcgacggtgtcwatctttaaaataggaagcacaacacctgcagctttgctgtatgatgca
ctggatcattttgataggcgaagtgctaaggyagatgaaaatttgagaatgataaaggca
tcgttgccagaggcaattgaagcttgcgttgatgctgcaggttacgaatttgacacttca
cgtcagcgaacactgctgagagctgcaagctatggtcaagcgttttgcagcaatgttcct
cgcgaccgtttccaagagatgtgcaaaacgttgcgtgtcttaaatgctgtgcgaagccct
gagattggaattcctcttagtatacagcaatacaaggagctaacagcgccagttttaatt
tctcgtttgatcaatgcccaccatcaccttttggcactcaggttatcagattaccttggc
ttgaaccaggagctggttataatgcattgggcatgcaccaagataa-cagcttcgcttgc
aatgccagactctgatctcctcagtattctactggacaagttgaaattgtgtaaaggaat
agactatgctagagtagctgagcatgcrgataaaagtgggcgcaggaagttggctgctgc
tctagttgaacatgaaccctgctcttctaaacaggttccgttgctgttaagcataggaga
agaagaagcagctttgacaaaggcaactgaaagtggggata-------------------
------------------------------------------------------------
------------------------------------------------------------
-----------------------------------------cagatcttgtttactttgt
cctgttccatatctggcagaagaagccatctktggagttcttcgggacgatacaagctaa
gcctttggcaagggatctgtttatatcatattctcggc----------------------
-----------------------------tgcaggaagtcgctttccttttgtggaggga
gtcctgggattatggtaaaaatccaatggcaagtaaaggcactccacttcatgggccacg
cataaaactgattgagaaggctcgagatctctttgctgagacaaaggaacacatttttga
gtcaaaagctgctgaagagcatgcaaaatt------------------------------
------------------------------------------------------------
---------------------------------------gttaaggktttctgagaagcg
atggtattggcttaaagtctttgcgttagctacaataagagattgggatgcattggaaaa
gttctcaaaggagaagaggccccctattggttamaagccctttgtagaggcttgcattga
tgcgggtgaaaaaggcgaagctctgaaatatataccaaaactcgctgatcctcgagaacg
ggcagag-----------------------------------------------------
------------------------------------------------------------
-------------------------------
>PAFTOL008062
------------------------------------cagtctgctcttcctccagaacag
ctggcctggtgtggtctggacagtgtattactgtattgggatgatatgcttctgatggtg
ggcccctttggagagccagtgcgctacttttatgatgatccaatagttctgatatcagag
tgcgatggtgtaaggatcctttccaatacaactatggagtttttgcagagagttccagat
tcgacggtgtctatctttaaaataggaagcacaacacctgcagctttgctgtatgatgca
ctggatcattttgataggcgaagtgctaaggcagatgaaaatttgagaatgataaaggca
tcgttgccggaggcaattgaagcttgcgttgatgctgcaggttatgaatttgacatttca
cgtcagcgaacactgctgagagctgcaagctatggtcaagcgttttgcagcaatgttcct
cgcgaccgtttccaagagatgtgcaaaacgttgcgtgtcttaaatgctgtgcgaagccct
gagattggaattcctcttagtatacagcaatacaaggagctaacagcgccagttttaatt
tctcgtttgatcaatgcccaccatcaccttctggcactcaggttatcagattaccttggc
ttgaaccaggagctggttataatgcattgggcatgcaccaagataa-cagcttcgcttgc
aatgccagactctgatctcctcagtattctactggacaagttgaaattgtgtaaaggaat
agactatgctagagtagctgagcatgcggataaaagtgggcgcaggaagttggctgctgc
tctagttgagcatgagccctgctcttctaaacaggttccgttgctgttaagcataggaga
agaagaagcagctttgacaaaggcaactgaaagtggggata-------------------
------------------------------------------------------------
------------------------------------------------------------
-----------------------------------------cggatcttgtttactttgt
cctgttccatatatggcagaagaaaccatctttggagttctttgggacgatacaagctaa
gcctttggcaagggatctgtttatatcatattctcggtaccaagtttatctcgttcc---
---ttttatattgtttgcttt---tcacatggacgaagtcgctttccttttgtggaggga
gtcctgggattatggtaaaaatccaatggcaagtaaaggcactgcacttcatgggccacg
cataaaactgattgagaaggctcgagatctctttgctgagacaaaggaacacrtttttga
gtcaaaagctgctgaagagcatgcaaaattgttgagaatgcaacatgaactagaagtgtc
gacgaagcaagcgatttttgttgattcaagcatcagtgacacaatccgtacatgcattgt
acttggaaatcaccgagctgctatgaaggtgaaaacggagtttwaggtttctgagaagcg
atggtattggcttaaagtctttgcgttagctacaataagagattgggatgcattggaaaa
gttctcaaaggagaagaggccccctattggttacaagccctttgtagaggcttgcattga
tgcgggtgaaaaaggcgaagctctgaaatatataccaaaactcgctgatcctcgagaacg
ggcagag-----------------------------------------------------
------------------------------------------------------------
-------------------------------
>PAFTOL008063
------------------------------------cagtctgctcttcctccagaacag
ctggcctggtgtggtctggacagtgtrttactgtattgggatgatrtgcttctgatggtg
ggcccmtttggagagccagtgcgctacttttatgatgatccaatagttctgatatcagag
tgcgatggtgtaaggatcctttccaatacaactatggagtttttgcagagagttccagat
tcgacggtgtctatctttaaaataggaagcacaacacctgcagctttgctgtatgatgcr
ctggatcattttgataggcgaagtgctaaggcagatgaaaatttgagaatgataaaggca
tcgttgccggaggcaattgaagcttgcgttgatgctgcaggttatgaatttgacatttca
cgtcagcgaacactgctgagagctgcaagctatggtcaagcgttttgcagcaatgttcct
cgcgaccgtttccaagagatgtgcaaaacsttgcgtgtcttaaatgctgtgcgaagccct
gagattggaattcctcttagtatacagcaatacaaggagctaacagcgccagttttartt
tctcgtttgatcaatgcccaccatcaccttctggcactcaggttatcagattaccttggc
ttgaaccaggagctggttataatgcattgggcatgcaccaagataa-cagcttcgcttgc
aatgccagactctgatctcctcagtattctactggacaagttgaaattgtgtaaaggaat
agactatgctagagtagctgagcatgcggataaaagtgggcgyaggaagttggctgctgc
tctagttgarcatgarccctgctcttctaaacaggttccgttgctgttaagcataggaga
agaagaagcagctttgacraaggcaactgaaagtggggata-------------------
------------------------------------------------------------
------------------------------------------------------------
-----------------------------------------ckgatcttgtttactttgt
cctgttccatatatggcagaagaaaccatctttrgagttcttygggacgatacaagctaa
gcctttggcaagggatctgtttatatcatattctcggtgctataatcatgagttcctgaa
ggacttctttttgtcagctgg---agtgttgcaggaagtcgctttccttttgtggaggga
gtcctgggaktatggtaaaaatccaatggcaagtaaaggcactscacttcatgggccacg
cataaaactgattgagaaggctcgagatctmtttgctgagacaaaggaacacatttttga
gtcaaaagctgctgaagagcatgcaaaattgttgagaatgcaacatgaactagaagtgtc
gacgaagcaagcgatttttgttgattcaagcatcagtgacacaatccgtacatgcattgt
acttggaaatcaccgagctgctatgaaggtgaaaacggagtttaaggtttctgagaagcg
atggtattggcttaaagtctttgckttagctacaataagagattgggatgcattggaaaa
gttctcaaaggagaagaggccccctattggttacaagccctttgtagaggcttgcattga
tgcgggtgaaaaaggcgaagctctgaaatatataccwaaactckctgatcctcgagaacg
ggcagaggcttatgctcggattgggatggctaaagaagctgcagatgctgcttctcaggc
aaaggacagtgagcttcttggtcgtctgaagttgagcttttcacaaaatgctgcagctac
ctccatttttgacacaatccgggagaggttg
>PAFTOL008084
------------------------------------cagtctgctcttcctccagaacac
ctggcctggtgtggcctggacagtgtattactgtattgggatgatgtgcttctgatggtg
ggcccctttggagagccagtgcgctactattatgatgatccaatagttctgatatcagag
tgtgatggtgtaaggatcctttccaatacaactatggagtttctgcagagagttccagat
tccacggtgtctatctttaaaataggaagcacaacgcctgcagctttgctgtatgatgct
ttggatcattttgataggagaagtgctaaggcagatgaaaatttgagaatgataaaggca
tcattgccggaggcaattgaagyttgcgttgatgctgcaggttatgaatttgacatttca
cgtcagcgaacactcctgagggctgcaagctatggtcaagcgttttgcagcaatgttcct
cgtgaccgtttccaagagatgtgcaaaaccttgcgtgtcttaaatgctgtgcgaagcccg
gagattggaattcctcttagcatacagcaatacaaggagctaacagcaccagttttaatt
tctcgcttgatcaatgcccaccatcaccttctggctctcaggttatctgagtaccttggc
ttgaaccaggagctagttataatgcattgggcatgtacaaagataa-catcttcgcttgc
aatgccagactctgatcttctcaccattctactggacaagttgaaattgtgtaagggaat
agactatgctagagtcgctgagcatgcggataaaagtgggcgcaggaagttggctgctgc
tctagttgaacatgaaccctgctcttctaaacargttccgttgctgttgagtataggaga
agaagaagcagctttaaccaaggcaactgaaagcggggata-------------------
------------------------------------------------------------
------------------------------------------------------------
-----------------------------------------ctgatcttgtttactttgt
cctgttccatatatggcagaaaaagccatctttggagttcttcgggatgatacaagctaa
gcctttggctagggatctgtttatatcctattctcggtgctacaatcatgagttcctgaa
ggacttctttttatcagccgg---agagttgcrggaagttgccttccttttgtggaggga
gtcctgggattatggtaagaatccaatggcaagtaaaggctccgcacttcatgggccacg
cataaaacttattgagaaggctcgagatctgtttgctgagacaaaagaacacatttttga
gtcgaaagctgctgaagagcatgcaaaattgttgagaatgcaacatgaactagaagtttc
aacaaaacaagcaatctttgttgattcaagcatcagtgacacaatccgtacatgcattgt
acttggaaatcaccgtgctgctatgaaggtgaaaacagagtttaaggtttctgagaaacg
atggtattggcttaaagtttttgcgttggctacaataagagattgggatgcattggaaaa
gttctcaaaggagaagagaccacctataggttacaagccatttgtagaggcttgcattga
tgcaggtgaaaaaggcgaagctctgaaatatataccaaaactcgctgaycctcgagaacg
ggcagaggcttatgctcggattgggatggctaaagaagcggccgatgctgcttctcaggc
taaggatggtgagcttctgggtcgtttgaagctgagcttttcacaaarcactgcagctac
ttccattttcgacacaatccgggagaggttg
>PAFTOL008417
------------------------------------cagtctgctcttcctccagaacag
ctggcctggtgtggtctggacagtgtattactgtattgggatgatgtgcttctgatggtg
ggcccctttggagagccagtgcgctacttttatgatgatccaatagttctgatatcagag
tgcgatggtgtaaggatcctttccaatacagctatggagtttttgcagagagttccagat
tcgacggtgtctatctttaaaataggaagcacaacacctgcagctttgctgtatgatgca
ctggatcattttgataggcgaagtgctaaggcagatgaaaatttgagaatgataaaggca
tcgttgccagaggcaattgaagcttgcgttgatgctgcaggttatgaatttgacacttca
cgtcagcaaacactgctgagagctgcaagctatggtcaagcgttttgcagcaatgttcct
cgcgaccgtttccaagagatgtgcaaaacgttgcgtgtcttaaatgctgtgcgaagccct
gagattggaattcctcttagtatacagcaatacaaggagctaacagcgccagttttaatt
tctcgtttgatcaatgcccaccatcaccttttggcactcaggttatcagattaccttggc
ttgaaccaggagctggttataatgcattgggcatgcaccaagataa-cagcttcgcttgc
aatgccagactctgatctcctyagtattctactggacaagttgaaattgtgtaaaggaat
agactatgctagagtagctgagcatgcggataaaagtgggcgcaggaagttggctgctgc
tctagttgaacatgaaccctgctcttctaaacaggttccgttgctgttaagcataggaga
agaagaagcagctttgacaaaggcaactgaaagtggggata-------------------
------------------------------------------------------------
------------------------------------------------------------
-----------------------------------------cagatcttgtttactttgt
cctgttccatatctggcagaagaagccatctttggagttcttcgggacaatacaagctaa
gcctttggcaagggatctgtttatatcatattctcgg-----------------------
------------------------------------------------------------
------------------------------------------------------------
------------------------------------------------------------
----------------------------------agaatgcaacatgaactggaagtgtc
gacgaagcaagcgatttttgttgattcaagcatcagtgacacaatccgtacatgcattgt
acttggaaatcaccgagctgctatgaaggtgaaaacggagtttaaggtttctgagaagcg
atggtattggcttaaagtctttgcgttagctacaataagagattgggatgcattggaaaa
gttctcaaaggagaagaggccccctattggttacaagccctttgtagaggcttgcattga
tgcgggtgaaaaaggcgaagctctgaaatatataccaaaactcgctgatcctcgagaacg
agcagag-----------------------------------------------------
------------------------------------------------------------
-------------------------------
>PAFTOL008419
------------------------------------cagtctgctcttcctccagaacag
ctggcctggtgtggtctggacagtgtattactgtattgggatgatgtgctyctgatggtg
ggyccctttggagasccagtgcgctacttttatgatgatccaatagttctgatatcagag
tgcgatggtgtaaggatcctttccaatacaactatggagkttttgcagagagttccagat
tcracggtgtctatctttaaaataggaagcacaacacctgcagctttgctgtatgatgcw
ctggatcattttgataggcgaagtgctaaggcagatgaaaatttgagaatgatcaaggca
tcgttgccggaggcaattgaagcttgcgttgatgctgcaggttatgaatttgacatttca
cgtcagcgaacactgctgagagctgcaagctatggtcaagcgttttgcagcaatgttcct
cgcgaccrtttccaagagatgtgcaaaacmttgcgtrtyttaaatgctgtgcgaagccct
gagattggaattcctcttagyatacagcaatacaaggagctracagcgccagttttaatt
tctcgtttgatcaatgcccaccatcaccttctggcactcaggttatcagattaccttggc
ttgaaccaggagctggttataatgcattgggcatgcaccaagataa-cagcttcgcttgc
aatgccagactctgatctcctcagtattctactggacaagttgaaattgtgtaaaggaat
agactatgctagagtagctgagcatgcagataaaagtgggcgcaggaagttggctgctgc
tctagtkgaacatgaaccctgctcttctaaacaggttccgttgctgttaagcataggaga
agaagaagcagctttgacraaggcaactgaaagtggggata-------------------
------------------------------------------------------------
------------------------------------------------------------
-----------------------------------------ctgatcttgtttactttgt
cctgttccatrtatkgcagaagragccatctttggagttcttcgggacgatacaagctaa
gcctttggcaagggatctgtttatatcatattctcgg-----------------------
------------------------------------------------------------
------------------------------------------------------------
------------------------------------------------------------
----------------------------------agaatgcaacacgaactagaagtgtc
gacgaagcaagcgatttttgttgattcaagcatcagtgacacaatccgtacatgcattgt
acttggaaatcaccgagctgctatgaaggtgaaaacggagtttaaggtttctgagaarcg
atggtattggcttaaagtctttgcgttagctacaataagagattgggatgcattggaaaa
gttctcaaaggagaagagrccccctattggttacaagccctttgtagaggcttgcattga
tgcgggtgaaaaaggcgaagctctgaaatatataccaaaactcgctgatcctcgagaacg
ggcagag-----------------------------------------------------
------------------------------------------------------------
-------------------------------
>PAFTOL008421
------------------------------------cagtctgctcttcctccagaacag
ctggcctggtgtggcctggacagtgtcttactgtattgggatgatgtgcttctgatggtg
ggcccctttggagagccagttcgctacttttatgatgatccaatagttctgatatcagag
tgcgatggtgtgaggatcctttccaatacaactatggagtttttgcagagagttcctgat
tccacggtgtctatctttaaaataggaagcacaacgcctgcagctttgctgtatgatgct
ctggatcattttgataggcgaagtgctaaggcagatgaaaatttgagaatgataaaggca
tcgttgccagaggcaattgaagcttgcgttgatgctgcaggttatgaatttgatatttca
cgtcagcgaacgctgctgagagctgcaagctatggtcaagcattttgcagcaatgttcct
cgtgaccgtttccaagagatgtgcaaaaccttgcgtgtcttaaatgctgtgcgaagccct
gagattggaattcctcttagtatacagcaatacaaggagctaacagcaccagttttaatt
tctcgcttgatcaatgcccaccatcaccttctagcactcaggttatcagattacctcggc
ttgaaccaggagctggttataatgcattggtcatgtaccaagataa-cagcttcgcttgc
aatgccagactctgatctcctcactattctactggacaagttgaaattgtgtaaaggaat
agactatgctagagtcgctgagtatgcagataaaagtgggcgcaggaaattggctgctgc
tctagttgaacatgaaccctgctcttctaaacaggttccgttgctgttgagcataggaga
agaagaagcagctttgacaaaggcaactgaaagtggggata-------------------
------------------------------------------------------------
------------------------------------------------------------
-----------------------------------------ctgatcttgtttactttgt
cctgttccatatatggcagaagaagccatctttggagttcttcggaatgatacaagctaa
acctttggcaagggatctgtttatatgctattcttgttgctataatcatgagttcctgaa
ggacttctttttcaggttttg---catactgcaggaagtcgctttccttttgtggaggga
gtcctggggttatgttaaaaatccaatggcaagtaaaggcactccacttcatgggccacg
cataaaactgattgagaaggctcgagatctctttgctgagacaaaggaacacatttttga
gtcaaaagctgctgaagaacatgcaaaattgttgagratgcaacatgaactagaagtgtc
gacgaagcaagcgatttttgktgattcaagcatcagtgacacaatccgtacatgcatcgt
ayttggaaatcaccgagctgctatgaaggttaaaacggagtttaaggtttctgagaaacg
atggtattggcttaaagtttttgcgttagctacaataagagattgggatgcattggaaaa
gttctcaaaggagaagagaccccctattggttacaagccctttgtagaggcttgcattga
tgcgggtgaaaaaggtgaagctctgaaatatataccaaaactcgctgaccctcgagaacg
ggcagaggcttatgctcgaattgggatggctaaagaagctgcagatgctgcttctcaggc
gaaggacagtgagcttcttggtcgtctgaagctgagcttttcacaaaatgcagcagctac
ctccattttcgatacaatccgggagaggctg
>PAFTOL008422
------------------------------catgtgcagtctgctcttcctccagaacag
ctggcctggtgtggcctggacagtgtcttactgtattgggatgatgtgcttctgatggtg
ggcccctttggagagccagttcgctacttttatgatgatccaatagttctgatatcagag
tgcgatggtgtaaggatcctttccaatacaactatggagtttttgcagagagttccagat
tccacagtgtctatctttaaaataggaagcacaacgcctgcagctttgctgtatgatgct
ctggatcattttgataggcgaagtgctaaggcagatgaaaatttgagaatgataaaggca
tcgttgccggaggcaattgaagcttgcgttgatgctgcaggttatgaatttgatatttca
cgtcagcgaacgctgctgagagctgcaagctatggtcaagcattttgcagcaatgttcct
cgtgaccgtttccaagagatgtgcaaaaccttgcgtgtcttaaatgctgtgcgaagccct
gagattggaattcctcttagtatacagcaatacaaggagctaacagcaccagttttaatt
tctcgcttgatcaaygcccaccatcaccttctagcactcaggttatcggattacctcggc
ttgaaccaggagctggttataatgcattggtcatgtaccaagataa-cagcttcgcttgc
aatgccagactctgatctcctcactattctactggacmagttgaaattgtgtaaaggaat
agactatgctagagtcgctgagcatgcagataaaagtgggcgcaggaaattggctgctgc
tctagttgaacatgaaccctgctcttctaaacaggttccgttgctgttgagcataggaga
agaagaagcagctttgacaaaggcaactgaaagtggggata-------------------
------------------------------------------------------------
------------------------------------------------------------
-----------------------------------------ctgatcttgtttactttgt
cctgttccatatatggcagaagaagccatctttggagttcttcgggatgatacaagctaa
gcctttggcaagggatctgtttatatcctattctcgcttgcttttcacatggatgaaaat
ggatctctacccctctgcttg---catactgcaggaagtcgctttccttttgtggaggga
gtcttgggattatgttaaaaatccaatggcaagtaaaggcactccacttcatgggccacg
cataaaactgattgagaaggctcgagatctctttgctgagacaaaggaacacatttttga
gtcaaaagctgctgaagagcatgcaaaatt------------------------------
------------------------------------------------------------
---------------------------------------gttgagggtttctgagaaacg
atggtattggcttaaagtttttgcgttagctacaataagagattgggatgcattggaaaa
gttctcaaaggagaagagaccccctattggttacaagccctttgtagaggcttgcattga
tgcgggtgacaaaggcgaagctctgaaatatataccaaaactcgctgatcctcgagaacg
ggcagag-----------------------------------------------------
------------------------------------------------------------
-------------------------------
>PAFTOL008423
------------------------------------cagtctgctcttcctccagaacag
ctggcatggtgtggcctggacagtgtattactgtattgggatgatgtgcttctgatggtg
ggcccgtttggagagccagtgcgctacttttatgatgatccaatagttctgatatcagag
tgcgatggtgtaaggatcctttccaatacaactatggagtttttgcagagagttccagat
tccacagtgtctatctttaaaataggaagcacaacgcctgcagctttgctgtatgatgct
ctggatcattttgataggcgaagtgctaaggyagatgaaaatttgagaatgataaaagca
tcgttgccggaggcaattgaagcttgcgttgatgctgcaggttatgaatttgacatttca
cgtcagcgaacactgctgagagctgcaagctatggtcaagcgttttgcagcaatgttcct
cgcgaccgtttccaagagatgtgcaaaaccttgcgtgtcttaaatgctgtgcgaagccct
gagattggaattcctcttagtatacagcaatacaaggagctaacagcaccagttttaatt
tctcgcttgatcaatgcccaccatcaccttctggcactcaggttatcagattaccttggc
ttgaaccaggagctggttataatgcattgggcatgcaccaagataa-cagcttcgcttgc
aatgccagactctgatctcctcactattctactggacaagttgaaattgtgtaaaggaat
agactatgctagagtagctgagcatgcggataaaagtgggcgcaggaagttggctgctgc
tctagttgaacatgaaccctgctcttctaaacaggttccgttgctgttaagcataggaga
agaagaagcaggtttgacaaaggcaactgaaagtggggata-------------------
------------------------------------------------------------
------------------------------------------------------------
-----------------------------------------ctgatcttgtttactttgt
cctgttccatatatggcagaagaagccatctttggagttcttcgggatgatacaagctaa
gcctttggcaagggatctgtttatatcctattctcgg-----------------------
----------------------------ctgcaggaagtcgctttccttttgtggaggga
gtcctgggattatggtaaaaatccaatggcaagtaaaggcactccacttcatgggccacg
cataaaactgattgagaaggctcgagatctctttgctgagacaaaggaacagatttttga
gtcaaaagctgctgaagagcatgcaaaattgttgagaatgcaacatgaactagaagtgtc
gacgaagcaagcgatttttgttgattcaagcatcagtgacacaatccgtacatgcattgt
acttggaaatcaccgagctgctatgaaggtgaaaacggagtttaaggtttctgagaaacg
atggtattggcttaaagtctttgcgttagctacaataagagattgggatgcattggaaaa
gttctcaaaggagaagagaccccctattggttacaagccctttgtagaggcttgcattga
tgcgggtgaaaaaggcgaagctctgaaatatataccaaaactcgctgatcctcgagaacg
ggcggag-----------------------------------------------------
------------------------------------------------------------
-------------------------------
>PAFTOL008436
------------------------------------cagtctgctcttcctccagaacag
ctggcctggtgtggcctggacagtgtattactctattgggatgatgtgcttctgatggtg
ggcccctttggagagccagtgcgctacttttatgatgatccaatagttctgatatcagag
tgcgatggtgtgaggatcctttccaatacaactatggagtttttgcagagagttccagat
tccacggtgtctatctttaaaataggaagcacaacgcctgcagctttgctgtatgatgct
ctggatcattttgataggcgaagtgccaaggyagatgaaaatttragaatgataaaggca
tcgttgccggaggcaattgaagcttgcgttgatgctgcaggytatgaatttgacatttca
cgtcagcgaacactgctgagagctgcaagctatggtcaagcgttttgcagcaatgttcct
cgcgaccgtttccaagagatgtgcaaaaccttgcgtgtcttaaatgctgtgcgaagccct
gagattggaattcctcttagtatacagcaatacaaggagctaacagcaccagttttaatt
tctcgcttgatcaatgcccaccatcaccttctggcactcaggttatcagattaccttggc
ttgaaccaggagctggttataatgcattgggcatgcaccaagataa-cagcttcgcttgc
aatgccagactctgatctcctcactattctactggacaagttgaaattgtgtaaaggaat
agactatgctagagtagctgagcatgcggataaaagtgggcgcaggaagttggctgctgc
tctagttgaacatgaaccctgctcttctaaacaggttccgttgctgttaagcataggaga
agaagaagcaggtttgacaaaggcaactgaaagtggggata-------------------
------------------------------------------------------------
------------------------------------------------------------
-----------------------------------------ctgatcttgtttactttgt
cctgttccatatatggcagaagaagccatctttggagttcttcgggttgatacaagctaa
gcctttggcaagggatctgtttatatcctattctcgctgctataatcatgagttcctgaa
ggacttctttttgtcagctgg---agagttgcaggaagtcgctttccttttgtggaggga
gtcctgggattatggtaaaaatccaatggcaagtaaaggcactccrcttcatgggccacg
cataaaactgattgagaaggctcgagatctatttgctgagacaaaggaacacatttttga
gtcaaaagctgctgaagagcatgcaaaattgttgagaatgcaacatgaactagaagtgtc
gacgaagcaagcaatttttgttgattcaagcatcagtgacacaatccgtacatgcattgt
acttggaaatcaccgagctgctatgaaggtgaaaacggagtttwaggtttctgagaaacg
atggtattggcttaaagtctttgcgttagctacaataagagattgggatgcattggaaaa
gttctcgaaggagaagagaccccctattggttacaagccytttgtagaggcttgcattga
tgcgggtgaaaaaggcgaagctctgaaatatataccaaaactygctgatcctcgagaacg
ggcagag-----------------------------------------------------
------------------------------------------------------------
-------------------------------
>PAFTOL008439
------------------------------------cagtctgctcttcctccagaacag
ctggcctggtgtgggctggacagcgtattactgtattgggatgatgtgcttcwgatggtg
ggcccctttggagagccagtgcgctacttttatgatgatccaatagttctgatatcggag
tgcgatggtgtmagratcctttccaatacaamtatggagtttctgcaragagttccagat
tcaacggtgtctatctttaaaataggaagcacaacgcctgcagctttgctgtatgatgct
ctggatcattttgataggcgaagtgctaaggcagatgaaaatttgagaatgataaaggca
tcgttgccggaggcaattgaagcttgcgttgatgctgcaggttatgaatttgacatttca
cgtcagcgaacactgctgagagctgcaagctatggtcaagcgttctgcagcaatgttcct
cgtgaccgtttccaagagatgtgcaaaacsttgcgtgtcttaaatgctgtgcgaagccct
gagattggaattcctcttagtatacagcaatacaaggwgctaacagcaccagttttaatt
tctcgcttgatcaatgcccaccatcaccttctggcactcaggttatctgagtaccttggc
ttgaaccaggagctggttataatgcactgggcatgtacaaagataa-cagcttcgcttgc
aatgccagactctgatctcctcactattctactggacaagktgaaattgtgtaaaggaat
agactatgctagagtcgctgagcatgcggataaaastgggcgcaggaagttggctgctgc
tctagttgaacatgaaccctgctcttctaaacaggttccgttgctgttgagcataggaga
agaagaagcagctttgacaaaggcaaccgaaagtggggata-------------------
------------------------------------------------------------
------------------------------------------------------------
-----------------------------------------ctgatcttgtttactttgt
cctgttccatatatggcagaagaagccwtctttggagttcttcgggatgatacaagcgaa
gcctttggcaagggatctgtttatatcttattctcgg-----------------------
----------------------------ctgcaggaagtcgctttccttttgtggaggga
gtcctgggattatggtaaaaatccaatggcaagtaaaggcactccacttcatgggccacg
cataaaacttattgagaaggctcgagatctctttgctgagacaaaggaacacatttttga
gtcaaaagctgctgaagagcatgcaaaattgttgagaatgcaacatgaactagaagtgtc
gacaaagcaagcgatctttgttgattcaagcatcagtgacacaatccgtacatgcattgt
acttggaaatcaccgagctgctatgaaggtgaaaacggagtttaaggtttctgagaaacg
gtggtattggcttaaagtttttgcgttagctacaataagagattgggatgcgttggaaaa
gttctcaaaggagaagagaccccctataggttacaagccctttgtagaggcttgcattga
tgcgggtgaaaaaggygaagctctgaaatatataccaaaactcgctgatcctcgagaacg
ggcagag-----------------------------------------------------
------------------------------------------------------------
-------------------------------
>PAFTOL008881
------------------------------------cagtctgctcttcctccagaacag
ctggcctggtgtggcctggacagcgtattactgtattgggatgatgtgcttctgatggtg
ggcccctttggagagccagtgcgctacttttatgatgatccaatagttttgatatcagag
tgcgatggtgtaaggatcctttccaatacaactatggagtttctccagagagttccagat
tccacggtgtcyatctttaaaataggaagcacaacgcctgcagctttgctgtatgatgct
ctggatcattttgatagacgaagtgctaaggcagatgaaaatttgagaatgataaaggcg
tcattgccggaggcaattgaagcttgcgttgatgctgctggttatgaatttgacatttca
cgtcagcgaacactgctgagagctgcaagctatggtcaagcattttgcagcaatgttcct
cgtgaycgtttccaagagatgtgcaaaaccttgcgtgtcttaaatgctgtgcgaagcccw
gagattggaattcctcttagtatacagcaatacaaggagctaacagcaccagttttaatt
tctcgcttgatcaatgcccaccatcatcttctggcactcaggttrtctgagtaccttggc
ttgaaccaggagctggtyataatgcattgggcatgtacaaagataa-cagcttcgcttgc
aatgccagactctgatctcctcactattctactmgacaagktgaaattgtgtaaaggaat
agastacgctagagtcgctgagcatgcggataaaagtgggcgcaggaagttggctgccgc
tctagttgaacatgaaccctgctcttctaaacaggttccgttgcttttgagcataggaga
agaagaagcagctttgacaaaggsaactgacagcggggata-------------------
------------------------------------------------------------
------------------------------------------------------------
-----------------------------------------ctgatcttgtttactttgt
cctgttccatatatggcagaagaagccatctttggagttcttcgggatgatacaagctaa
gcctttggcaagggatctgtttatatcctattctcgtttattattgcattctgttgt---
---tgttttcataatattttg---caaactgcaggaagtcgctttccttttgtggaggga
gtcctgggattatggtaaaaatccaatggcaagtaaaggcactccacttcatgggccacg
cataaaacttattgagaaggctcgagatctctttgcsgagacaaaggaacacatttttga
gtcaaaagctgctgaagagcatgcaaaactgttgagaatgcaacatgaactagaagtgtc
gacaaaacaagcratctttgttgattcaagcatcagtgacacaatmcgtacatgcattgt
rcttggaaatcaccgagctgctatgaaggtgaaaacggagttcaaggtttctgagaaacg
atggtattggcttaaagtttttgcgttggctacaataagagattgggatgcattggaaaa
gttctcaaaggagaagagaccacctataggttacaagccatttgtagaggcttgcattga
tgcgggtgaaaaaggcgaagctctgaaatatataccraaactcgctgatcctcgagaacg
ggcagag-----------------------------------------------------
------------------------------------------------------------
-------------------------------
>PAFTOL009175
------------------------------------------------------------
------------------------------------------------------------
---ccttttggagagccagtgcgctacttttatgatgatccaatagttctgatatcagag
tgtgacggtgtaaggatcctttccaatacaactatggagtttttgcaaagagttccagat
tccacggtgtctatctttaaaataggaagcacaacgcctgcagctttgctgtatgatgct
ctggatcattttgataggcaaagtgctaag------------------------------
------------------------------------------tatccagttggc------
------------------------------------------tttgacagcaatgttcct
cgtgaccgtttccargagatgtgcaaaaccttgcgtgtcttaaatgctgtgcgaagccct
grgattggaattcctcttagtatacagcaatacaaggagctaacagcaccagttttaatt
tctcgcttgatcaatgcccaccatcaccttctggcactcaggttatcagattaccttggc
ttgaaccaggagctggttataatgcattgggcatgcaccaagataa-cagcttcgcttgc
aatgccagactctgatctcctcactattctactggacaaggtaaaatcttttaag-----
------------------------------------------------------------
-------------tcttcctgtttccatcgccaggttccgttgctgttaagcataggaga
agaagaagcagctttgacaaaggcaactgaaagtggggata-------------------
------------------------------------------------------------
------------------------------------------------------------
-----------------------------------------ctgatcttgtttactttgt
cctgttccatatatggcagaag--------------------------------------
------------------------------------------------------------
------------------------------------------------------------
------------------------------------------------------------
------------------------------------------------------------
----------------------------------agaatgcaacatgaactagaagtgtc
gacgaagcaagcaatttttgttgattcaagcatcagtgacacaatccgtacatgcattgt
acttggaaatcaccgagctgctatgaaggtgaaaacggagtttaaggtg-----------
------------------------------------------------------------
------------------------------------------------------------
------------------------------------------------------------
------------------------------------------------------------
------------------------------------------------------------
-------------------------------
>PAFTOL009179
---------------------------------------------ctgcctccagaacag
ctggcttggtgtggcctggacagtgtattactttattgggatgatgtgcttttgatggtg
ggcccctatggagagccagtgcgctacttttatgatgatccaatagttttgatatcagag
tgcgatggtgtaaggatcctttccaatacaactatggagtttttgcagagagttccagat
tcgacggtgtctatctttaaaataggaagcacaacacctgcagctttgctgtatgatgca
ctggatcattttgataggcgaagtgctaag------------------------------
------------------------------------------------------------
------------------------------------------------------------
------------------------------------------------------------
------------------------------------------------------------
------------------------------------------------------------
---------cgaatagttttaccac-----------------------------------
--------------------------------------agttgaaattgtgtaaaggaat
agactatgctagagtagctgatcatgcggataaaagtgggcgcaggaagttggctgctgc
tctagttgaacatgaaccctgctcttctaaacaggttccgttgctgttaagcataggaga
agaagaagcagctttgacaaaggcaactgaaagtggggata-------------------
------------------------------------------------------------
------------------------------------------------------------
-----------------------------------------ctgatcttgtttactttgt
cctgtttcatatatggcagaagaagccatctttggagttcttcgggacaatacaagctaa
gcctttggcaagggatctgtttatatcatattctcgg-----------------------
------------------------------------------------------------
------------------------------------------------------------
------------------------------------------------------------
------------------------------------------------------------
------------------------------------------------------------
------------------------------------------------------------
------------------------------------------------------------
------------------------------------------------------------
------------------------------------------------------------
------------------------------------------------------------
------------------------------------------------------------
-------------------------------
>PAFTOL009181
------------------------------------------------------------
------------------------------------------------------------
------------------------------------------------------------
------------------------------------------------------------
------------------------------------------------------------
------------------------------------------------------------
------------------------------------------tatccagttggc------
------------------------------------------tttgacagcaatgttcct
cgcgaccgtttccaagagatgtgcaaaacgttgcgtgtcttaaatgctgtgcgaagccct
gagattggaattcctcttagtatacagcaatacaaggagctaacagcgccagttttaatt
tctcgtttgatcaatgcccaccatcaccttatggcactcaggttatcagattaccttggc
ttgaaccaggagctggttataatgcattgggcatgcaccaagataa-cagcttcacttgc
aatgccagactctgatctcctcagtattctactggacaagctgaaattgtgtaaaggaat
agactatgctagagtagctgatcatgcrgataaaagtgggcgcaggaagttggctgctgc
tctagttgaacatgaaccctgctcttctaaacaggttccgttgctgttaagcataggaga
agaagaagcagctttgacaaaggcaactgaaagtggggata-------------------
------------------------------------------------------------
------------------------------------------------------------
-----------------------------------------ctgatcttgtttactttgt
cctgtttcatatatggcagaagaagccatctttggaattcttcgggacgatacaagctaa
gcctttggcaagggatctgtttatatcatattctcgg-----------------------
------------------------------------------------------------
------------------------------------------------------------
------------------------------------------------------------
----------------------------------agaatgcaacatgaactagaagtgtc
gacgaagcaagcgatttttgttgattcaagcatcagtgacacaatccgtacatgcattgt
acttggaaatcaccgagctgctatgaaggtgaaaacggagtttaaggtttctgagaagcg
atggtattggcttaaagtctttgcgttagctacaatamgagattgggatgcattggaaaa
gttctcaaaggagaagaggccccctattggttacaagccctttgtagaggcttgcattga
tgcgggtgaaaaaggcgaagctctgaaatatataccaaaactcgctgatcctcgagaacg
ggca--------------------------------------------------------
------------------------------------------------------------
-------------------------------
>PAFTOL009183
------------------------------------cagtctgctcttcctccagaacag
ctggcctggtgtggtctggacagtgtattactgtattgggatgatgtrcttctgatggtg
ggcccctttggagagccagtgcgctacttttatgatgatccaatagttctgatatcagag
tgcgatggtgtamggatcctttccaatacaactatggagtttttgcagagagttccagat
tcgacggtgtctatctttaaaataggaagcacaacwcctgcagctttgctgtatgatgca
ctggatcattttgataggcgaagtgctaag------------------------------
------------------------------------------------------------
------------------------------------------------------------
------------------------------------------------------------
------------------------------------------------------------
------------------------------------------------------------
---------gagctggttataatgcattgggcatgcaccaagataa-cagcttcgcttgc
aatgccagactctgatctcctcagtattgtactggacaagttgaaattgtgtaaaggaat
agactatgctagagtagctgatcatgcggataaaagtgggcgcaggaagttggctgctgc
tctagttgaacatgaaccctgctcttctaaacaggttccgttgctgttaagcataggaga
agaagaagcagctttgacaaaggcaactgaaagtggggata-------------------
------------------------------------------------------------
------------------------------------------------------------
-----------------------------------------ctgatcttgtttactttgt
cctgtttcatatatggcagaagaagccatctttggaattcttcggggcgatacaagctaa
gcctttggcaagggatctgtttatatcatattctcggaccaaaaccagt-----------
------------------------------------------------------------
------------------------------------------------------------
------------------------------------------------------------
----------------------------------agaatgcaacatgaactagaagtgtc
gacgaagcaagcgatttttgttgattcaagcatcagtgacacaatccgtacatgcattgt
acttggaaatcaccgagctgctatgaaggtgaaaacggagtttaaggtttctgagaaacg
atggtattggcttaaagtctttgcgttagctacaataagagattgggatgcattggaaaa
gttctcaaaggagaagagaccccctattggttacaagccctttgtagaggcttgcattga
tgcgggtgaaaaaggcgaagctctgaaatatataccaaaactcgctgatcctcgagaacg
ggcagag-----------------------------------------------------
------------------------------------------------------------
-------------------------------
>PAFTOL009185
------------------------------------cagtctgctcttcctccagaacag
ctggcctggtgtggcctggacagtgtattactgtattgggatgatgtgcttctgatggtg
ggcccctttggagagccagtgcgctacttttatgatgatccaatagttctgatatcagag
tgcgatggtgtaaggatcctttccaatacgactatggagtttttgcagagagttccagat
tccacggtgtctatctttaaaataggaagcacaacgcctgcagctttgctgtatgatgct
ctggatcattttgataggcgaagtgctaaggcagatgaaaatttgagaatgataaaggca
tcgttgccggaggcaattgaagcttgcgttgatgctgcaggttatgaatttgacatttca
cgtcagcgaacactgctgagagctgcaagctatggtcaagcgttttgcagcaatgttcct
cgtgaccgtttccaagagatgtgcaaaaccttgcgtgtcttaaatgctgtgcgaagccct
gagattggaattcctcttagtatacagcaatacaaggagctaacagcaccagttttaatt
tctcgcttgatcaatgcccaccatcaccttctggcactcaggttatcagattaccttggc
ttgaaccaggagctggttataatgcattgggcatgtaccaaaataa-cagcttcgcttgc
aatgccggactctgatctgctcactattctactggacaagttgaaattgtgtaaaggaat
agactatgctagagtagctgagcatgcggataaaagtgggcacaggaagttgggtgctgc
tttagttgaacatgaaccctgctcttctaaacaggtgccgttgctgttgagcataggaga
agaagaagcggctttgacaaaggcaactgaaagtggggata-------------------
------------------------------------------------------------
------------------------------------------------------------
-----------------------------------------ctgatcttgtttactttgt
cctgttccatatatggcagaagragccatctttggagttcttcgggatgatacaagctaa
gcctttggcaagggatctttttatatcctattctcgg-----------------------
------------------------------------------------------------
------------------------------------------------------------
------------------------------------------------------------
----------------------------------agaatgcaacatgaactagaagtgtc
gacgaagcaagcgatttttgttgattcaagcatcagtgacacaatccgtacgtgcattgt
acttggaaatcaccgagctgctatgaaggtgaaaacggagtttaaggtttctgagaaacg
atggtattggcttaaagtctttgcgttagctacaataagagattgggatgcattggaaaa
gttctcaaaggagaagagaccccctattggttacaagccctttgtagaggcttgcattga
tgcgggtgaaaaaggcgaagctctgaaatatataccaaaactcgctgatcctcgagaacg
ggcagag-----------------------------------------------------
------------------------------------------------------------
-------------------------------
>PAFTOL009187
------------------------------------cagtctgctcttcctccagaacag
ctggcatggtgtggcctggacagtgtattactgtattgggatgatgtgcttctgatggtg
ggcccgtttggggagccagtgmgctacttttatgatgatccaatagttctgatatcagag
tgcgatggtgtaaggatcctttccaatacaactatggagtttttgcagagagttccagat
tccayggtgtctatctttaaaataggaagcacaacgcctgcagctttgctatatgatgct
ctggatcattttgataggcgaagtgctaaggcagatgaaaatttgagaatgataaaagca
tcattgccggaggcaattgaagcttgcgttgatgctgcaggttatgaatttgacatttca
cgtcagcgaacactgctgagagctgcaagctatggtcaagcgttttgcagcaatgttcct
cgcgaccgtttccaagagatgtgcaaaaccttgcgtgtcttaaatgctgtgcgaagccct
gagattggaattcctcttagtatamagcaatacaaggagctaacagcaccagttttaatt
tctcgcttgatcaatgcccaccatcaccttctggcactcaggttatcagattaccttggc
ttgaaccaggagctggttataatgcattgggcatgcaccaagataa-cagcttcgcttgc
aatgccagactctgatctcctcactattctactggacaagttgaaattgtgtaaaggaat
agactatgctagagtagctgagcatgcggataaaagtgggcgcaggaagttggctgctgc
tctagttgaacatgagccctgctcttctaaacaggttccgttgctgttaagcataggaga
agaagaagcagctatgacaaaggcaactgaaagtggggata-------------------
------------------------------------------------------------
------------------------------------------------------------
-----------------------------------------ccgatcttgtttactttgt
cctgttccatatatggcagaagaagccatctttggagttcytcgggatgatacaagctaa
gcctttggcaagggatctgtttatatcctattctcggtgctataatcatgagttcctgaa
ggacttctttttgtcagctgg---agagttgca---------------------------
------------------------------------------------------------
------------------------------------------------------------
---------------------------------gagaatgcaacatgaactggaagtgtc
gacgaagcaagcgatttttgttgattcaagcatcagtgacacaatccgtacatgcattgt
acttggaaatcaccgagctgctatgaaggtgaaaacsgagtttaaggtttctgagaaacg
atggtattggcttaaagtctttgcgttrgctacaataagagattgggatgcattggaaaa
gttctcgaaggagaagagacctcctattggttacaagccctttgtagaggcttgcattga
tgcgggtgaaaaaggagaagctctgaaatatataccaaarctcgctgatcctcgagaacg
ggcggag-----------------------------------------------------
------------------------------------------------------------
-------------------------------
>PAFTOL009189
-----ttattgcatcaatatgtg-------tgtggacagtctgctcttcctccagaacag
ctggcctggtgtggtctggacagtgtattactgtattgggatgatgtgcttctgatggtg
ggcccctttggagacccagtgcgctacttttatgatgatccaatagttctgatatcagag
tgcgatggtgtaaggatcctttccaatacaactatggagtttttgcagagagttccagat
tcgacggtgtctatctttaaaataggaagcacaacacctgcagctttgctgtatgatgca
ctggatcattttgataggcgaagtgctaaggcagatgaaaatttgagaatgataaaggca
tcattgccggaggcaattgaagcttgcgttgatgctgcaggttatgaatttgacatttca
cgtcagcgaacactgctgagagctgcaagctatggtcaagcgttttgcagcaatgttcct
cgcgaccgtttccaagagatgtgcaaaacgttgcgtgtcttaaatgctgtgcgaagccct
gagattggaattcctcttagtatacagcaatacaaggagctaacagcgccagttttaatt
tctcgtttgataaatgcccaccatcaccttctggcactcaggttatcagattgccttggc
ttgaaccaggagctggttataatgcattgggcatgcaccaagataa-cagcttcgcttgc
aatgccagactctgatcttcttagtattctgctggacaagttgaaattgtgtaaaggaat
agactatgctagagtagctgagcatgcggataaaagtgggcgcaggaagttggctgctgc
tctagttgaacatgaaccctgctcttctaaacaggttccgttgctgttaagcataggaga
agaagaagcagctttgacaaaggcaactgaaagcggggata-------------------
------------------------------------------------------------
------------------------------------------------------------
-----------------------------------------ctgatcttgtttactttgt
cctgttccatatatggcagaagaagccatctttggagttcttcgggacgatacaagctaa
gcctttggcaagggatctgtttatatcatattctcgg-----------------------
------------------------------------------------------------
------------------------------------------------------------
------------------------------------------------------------
-------------------------------------------------------gtgtc
gacgaagcaagcgatttttgttgattcaagcatcagtgacacaatccggacatgcattgt
acttggaaatcaccgagctgctatgaaggtgaaaacggagtttaaggtttctgagaagcg
atggtattggcttaaagtctttgcgttagctacaataagagattgggatgcattggaaaa
gttctcaaaggagaagaggccccctattggttacaagccctttgtagaggcttgcattga
tgcgggtgaaaaaggcgaagctctgaaatatataccaaaactcgctgatcctcgagaacg
ggcagag-----------------------------------------------------
------------------------------------------------------------
-------------------------------
>PAFTOL009191
------------------------------------cagtctgctcttcctccagaacag
ctggcctggtgtggtctggacagtgtattactgtattgggatgatgtgcttctgatggtg
ggcccctttggagagccagtgcgctacttttatgatgatccaatagttctgatatcggag
tgcgatggtgtaaggatcctttccaatacaactatggagtttttgcagagagttccagat
tcgacagtgtctatctttaaaataggaagcacaacacctgcagctttgctgtatgatgca
ctggatcattttgataggcgaagtgctaaggcagatgaaaatttgagaatgataaaggca
tcgttgccggaggcaattgaagcctgcgttgatgctgcaggttatgaatttgacatttca
cgtcagcgaacactgctgagagctgcaagctatggtcaagcgttttgcagcaatgttcct
cgcgaccgtttccaagagatgtgcaaaaccttgcgtgtcttaaatgctgtgcgaagccct
gagattggaattcctcttagtatacagcaatacaaggagctaacagcgccagttttaatt
tctcgtttgatcaatgcccaccatcaccttctggcactcaggttatcagattaccttggc
ttgaaccaggagctggttataatgcattgggcatgcaccaagataa-cagcttcgcttgc
aatgccagactctgatctcctcagtattctactggacaagttgaaattgtgtaaaggaat
agactatgctagagtagctgagcatgcggataaaagtggtcgcaggaagttggctgccgc
tctagttgaacatgaaccctgctcttctaaacaggttccgttgctgttaagcataggaga
agaagaagcagctttgacaaaggcaactgaaagtggggaca-------------------
------------------------------------------------------------
------------------------------------------------------------
-----------------------------------------ctgatcttgtttactttgt
cctgttccatatatggcagaagaagccatctttggagttcttcgggacgatacaagctaa
gcctttggcaagggatctgtttatagcatattctcgg-----------------------
----------------------------ctgcaggaagttgctttccttttgtggaggga
gtcctgggattatggtaaaaatccaatggcaagtaaaggcactccacttcatggaccacg
cataaaactgattgagaaggctcgagatctctttgctgagacaaaggaacacatttttga
gtcaaaagctgytgaagagcatgcaaaattgttgagaatgcaacatgaactagaagtgtc
gacgaagcaagcgatttttgttgattcaagcatcagtgacacaatccgtacatgcattgt
acttggaaatcaccgagctgctatgaaggtgaaaacggagtttaaggtttctgagaaacg
atggtattggcttaaagtctttgcgttagctacaataagagattgggatgcattggaaaa
gttctcaaaggagaagaggccccctattggttacaagccctttgtagaggcttgcattga
tgcgggtgaaaaaggcgaagctctgaaatatataccaaaactcgctgatcctcgagaacg
ggcagag-----------------------------------------------------
------------------------------------------------------------
-------------------------------
>PAFTOL009193
------------------------------------------------------------
------------------------------------------------------------
------------------------------------------------------------
tgcgatggtgtaaggatcctttccaatacaactatggagtttttgcagagagttccagat
tccacggtgtctatatttaaaataggaagcacaacgcctgcagctttgctgtatgatgct
ctggatcattttgataggcgaagtgctaaggcagatgaaaatttgagaatgataaaggca
tctttgccggaggcaattgaagcttgcgttgatgctgcaggttatgaatttgatgtatca
cgtcagcgaacaytgctgagagctgcaagctatggtcaagcgttttgcagcaatgttcct
cgtgaccgtttccaagagatgtgcaaaaccttgcgtgtcttaaatgctgtgcgaagccct
gagattggaattcctcttagtatacagcaatacaaggagctaacagcaccagttttaatt
tctcgcttgatcaatgcccaccatcaccttctggcactcaggttatcagattaccttggc
ttgaaccaggagctggttataatgcattggtcatgtaccaagataa-catcttcgcttgc
aatgccagactctgatctcctcactattctactggacaagttgaaattgtgtaaaggaat
agactatgctagagttgctgagcatgcggataaaagtgggcgcaggaagttggctgctgc
tctagttgaacatgaaccctgctcttctaaacaggttccgttgctgttgagcataggaga
agaagaagcagctttgacaaaggcaactgaaagtggggata-------------------
------------------------------------------------------------
------------------------------------------------------------
-----------------------------------------ctgatcttgtttactttgt
cctgttccatatatggcagaagragccatctttggagttcttcgggatgatacaagctaa
gsctttggcgagggatctgtttatatcctattctcgg-----------------------
----------------------------ctgcaggaagtcgctttccttttgtggaggga
gtcctgggattatggtaaaaatccaatggcaagtaaaggcactccacttcatgggccacg
cataaaactgattgagaaggctcgagatctctttgctgagacaaaggagcacatttttga
gtcaaaagctgctgaagagcatgcaaaattgttgagaatgcaacatgaactagaagtgtc
aacaaagcaagcgatttttgttgattcaagcatcagtgacacaatccgtacatgcattgt
acttggaaatcaccgagctgctatgaaggtgaaaacggagtttaaggtttctgagaaacg
atggtattggcttaaagtctttgcgttagctacaataagagattgggatgcattggaaaa
gttctcaaaggagaagagaccccctattggtwacaagccctttgtagaggcttgcattga
tgcgggtgaaaagggtgaagctctgaaatatataccaaaagtcactgatcctcgagaacg
ggcagag-----------------------------------------------------
------------------------------------------------------------
-------------------------------
>PAFTOL009195
------------------------------------cagtctgctcttcctccagaacag
ctggcctggtgtggtctggacagtgtattactgtattgggatgatgtgcttctgatggtg
ggcccctttggagagccagtgcgctacttttatgatgatccaatcgttctgatatcagag
tgcgatggtgtaaggatcctttccaatacaactatggagtttttgcagagagttccagat
tcgacggtgtctatctttaaaataggaagcacaacacctgcagctttgctgtatgatgca
ctggatcattttgataggcgaagtgctaaggcagatgaaaatttgagaatgataaaggca
tygttgccggaggcaattgaagcttgcgttgatgctgcaggttatgaatttgacatttca
cgtcagcgaacactgctgagagctgcaagctatggtcaagcgttttgcagcaatgttcct
cgcgaccgtttccaagagatgtgcaaaacgttgcgtgtcttaaatgctgtgcgaagccct
gagattggaattcctcttagtatacagcaatacaaggagctaacagcgccagttttaatt
tctcgtttgatcaatgcccaccatcaccttctggcactcaggttatcagattaccttggc
ttgaaccaggwgctggttataatgcattgggcatgcaccaagataa-cagcttcgcttgc
aatgccagactctgatctcctcagtattctactggacmagttgaaattgtgtaaaggaat
agactatgctagagtagctgagcatgcggataaaagtgggcgcaggaagttggctgctgc
tctagttgaacatgaaccctgctcttctaaacaggttccattgctgttaagcataggaga
agaagaagctgctttgacaaaggcaattgaaagtggggata-------------------
------------------------------------------------------------
------------------------------------------------------------
-----------------------------------------ctgatcttgtttactttgt
cctgttccatatatggcagaagaagccatctttggagttcttcgggacgatacaagctaa
gcctttggcaagggatctgtttatatcatattctcgg-----------------------
----------------------------ctgcaggaagtcgctttccttttgtggaggga
gtcctgggattatggtaaaaatccaatggcaagtaaaggcactccacttcatgggccacg
cataaaactgattgagaaggctcgagatctctttgctgagacaaaggaacacatttttga
gtcaaaagctgctgaagagcatgcaaaactgttgagaatgcaacatgaactagaagtgtc
aacgaagcaagcgatttttgttgattcaagcatcagtgacacaatccgtacatgcattgt
acttggaaatcaccgagctgctatgaaggtgaaaacggagtttaaggtttccgagaagcg
atggtattggcttaaagtctttgcgttagctacaataagagattgggatgcattggaaaa
gttctcaaaggagaagaggccccctattggttacaagccctttgtagaggcttgcattga
tgcgagtgaaaaaggcgaagctctgaaatatataccaaaactcgctgatcctcgagaacg
ggcagag-----------------------------------------------------
------------------------------------------------------------
-------------------------------
>PAFTOL009197
------------------------------------------------------------
------------------------------------------------------------
------------------------------------------------------------
------------------------------------------------------------
------------------------------------------------------------
------------------------------------------------------------
------------------------------------------tatccagttggc------
------------------------------------------tttgacagcaatgttcct
cgcgaccgtttccaagagatgtgcaaaaccttgcgtgtcttaaatgctgtgcgaagccct
gagattggaattcctcttagtatacagcaatacaaggagctaacagcgccagttttaatt
tctcgtttgatcaatgcccaccatcaccttctggcactcaggttatcagattaccttggc
ttgaaccagcaaatagttttaccac-----------------------------------
--------------------------------------agttgaaattgtgtaaaggaat
agactatgctagagtagctgagcatgcggataaaagtgggcgtaggaagttggctgctgc
tctagttgaacatgaaccctgctcttctaaacaggttccgttgctgttaagcataggaga
agaagaagcagctttgacgaaggcaactgaaagtggggata-------------------
------------------------------------------------------------
------------------------------------------------------------
-----------------------------------------ctgatcttgtttactttgt
cctgttccatatatggcagaagaagccatctttagagttcttcgggacgatacaagctaa
gcctttggcaagggatctgtttatatcatattctcggtaccaag----------------
------------------------------------------------------------
------------------------------------------------------------
------------------------------------------------------------
------------------------------------------------------------
------------------------------------------------------------
-----------------------------------------ttcatgtttctgagaagcg
rtggtattggcttaaagtctttgcgttagctacaataagagattgggatgcattggaaaa
gttctcaaaggagaagaggccccctattggttacaagccctttgtagaggcttgcattga
tgcgggtgaaaaaggcgaagctctgaaatatataccaaaactcgctgatcctcgagagcg
ggcagag-----------------------------------------------------
------------------------------------------------------------
-------------------------------
>PAFTOL009199
------------------------------------cagtctgctcttcctccagaacag
ctggcctggtgtggtctggacagtgtrttactgtattgggatgatgtgcttctgatggtg
ggcccmtttggagagccwgtgcgctacttttatgatgatccaatagttctgatatcagag
tgcgatggtgtaaggatcctttccaatacaactatggagtttttgcagagagttccagat
tcgacggtgtctatctttaaaataggaagcacaacacctgcagctttgctgtatgatgcw
ctggatcattttgataggcgaagtgctaaggcagatgaaaatttgagaatgataaaggca
tcgttgccrgaggcaattgaagcttgcgttgatgctgcaggttaygaatttgacayttca
cgtcagcgaacactgctgagagctgcaagctatggtcaagcgttttgcagcaatgttcct
cgcgaccgtttccaagagatgtgcaaaacsttgcgtgtcttaaatgctgtgcgargccct
gagattggaattcctcttagtatacagcaatacaaggagctaacagcgccagttttaatt
tctcgtttgatcaatgcccaccatcaccttytggcactcaggttatcagattaccttggc
ttgaaccaggagctggttataatgcattgggcatgcaccaagataa-cagcwtcgcttgc
aatgccagactctgatctcctcagtattctactggacaagttgaaattgtgtaaaggaat
agactatgctagagtagcygagcatgcggataaaagtgggcgyaggaagttggctgctgc
tctagttgaacatgaaccctgctcttctmaacaggttccgttgctgttaagcataggaga
agaagaagcagctttgacraaggcaactgaaagtggggata-------------------
------------------------------------------------------------
------------------------------------------------------------
-----------------------------------------cwgatcttgtttactttgt
cctgttccatatmtggcagaagaagccatctttrgagttcttcgggacgatacaagctaa
gcctttggcaagggatctgtttatatcatattctcggtgctataatcatgagttcctgaa
agacttctttttgtcagctgg---agtgttgcaggaagtcgctttccttttgtggaggga
gtcctgggattatggtaaaaatccaatggcaagtaaaggcactccacttcatgggccacg
cataaaactgattgagaaggctcgagatctctttgctgagacaaaggaacacatttttga
gtcaaaagctgctgaagagcatgcaaaattgttaagaatgcaacatgaactrgaagtgtc
gacgaagcaagcgatttttgttgattcaagcatcagtgacacaatccgtacatgcattgt
acttggaaatcaccgagctgctatgaaggtgaaaacggagtttwaggtttctgagaagcg
atggtattggcttaaagtctttgcgttagctacaataagagattgggatgcattggaaaa
gttctcaaaggagaagaggycccctattggttacaagccctttgtagaggcttgcattga
tgcgggtgaaaaaggcgaagctctgaaatatataccaaaactcgctgatcctcgagaacg
ggcagag-----------------------------------------------------
------------------------------------------------------------
-------------------------------
>PAFTOL009203
---------------------------------gcacagtctgctcttcctccagaacag
ctggcctggtgtggtctggacagtgtgttactgtattgggatgatgtgcttctgatggtg
ggcccatttggagagccagtgcgctacttttatgatgatccaatagttctgatatcagag
tgcgatggtgtaaggatcctttccaatacaactatggagtttttgcagagagttccagat
tcgacggtgtctatctttaaaataggaagcacaacacctgcagctttgctgtatgatgct
ctggatcattttgataggcgaagtgctaaggcagatgaaaatttgagaatgataaaggcg
tcgttgccggaggcaattgaaggttgcgttgatgctgcaggttatgaatttgacatttcc
cgtcagcgaacactgctgagagctgcaagctatggtcaagcgttttgcagcaatgttcct
cgcgaccgtttccaagagatgtgcaaaaccctgcgtgtcttaaatgctgtgcgaagccct
gagattggaattcctcttagtatacagcaatacaaggagctaacagcgccggttttaatt
tctcgtttgatcaatgcccaccatcaccttctggcactcaggttatcagaataccttggc
ttgaaccaggagctggttataatgcattgggcatgcaccaagataa-cagcttcgcttgc
aatgccagactctgatctcctcagtattctactggacaagttgaaattgtgtaaaggaat
agactatgctagagtagctgagcatgcggataaaagtgggcgtaggaagttggctgctgc
tctagttgaacatgaaccctgctcttctaaacaggttccgttgctgttaagcataggaga
agaagaagcagctttgacgaaggcaactgaaagtggggata-------------------
------------------------------------------------------------
------------------------------------------------------------
-----------------------------------------ctgatcttgtttactttgt
cctgttccatatatggcagaagaagccatctttggagttctttgggacgatacaagctaa
gcctttggcaagggatctgtttatatcatattctcggtgctataatcatgagttcctgaa
ggacttctttttgtcagctgg---agtgttgcaggaagtcgctttccttttgtggaggga
gtcctgggattatggtaaaaatccaatggcaagtaaaggcactccacttcatgggccacg
cataaaactgattgagaaggctcgagatctatttgctgagacaaaggaacacatttttga
gtcaaaagctgctgaagagcatgcaaaattgttgagaatgcaacatgaactagaagtgtc
aacgaagcaagcgatttttgttgattcaagcatcagtgacacaatccgtacatgcattgt
acttggaaatcaccgagctgctatgaaggtgaaaacggagtttaaggtttccgagaagcg
atggtattggcttaaagtctttgcgttagctacaataagagattgggatgcattggaaaa
gttctcaaaggagaagaggccccctattggttacaagccctttgtagaggcttgcattga
tgcgagtgaaaaaggcgaagctctgaaatatataccaaaactcgctgatcctcgagaacg
ggcagag-----------------------------------------------------
------------------------------------------------------------
-------------------------------
>PAFTOL009205
------------------------------------cagtctgctcttcctccagaacag
ttggcctggtgtggcctggacagtgtattactctattgggatgatgtgcttctgatggtg
ggcccctttggagagccagtgcgctacttttatgatgatccaatagttctgatatcagag
tgcgatggtgtaaggatcctttccaatacaactatggagtttttgcagagagttccagat
tccacggtgtctatctttaaaataggaagcacaacgcctgcagctttgctgtatgatgct
ctggatcattttgataggcgaagtgctaaggcagatgaaaatttgagaatgataaaggca
tcgttgccagaggcaattgaagcttgcgttgatgctgcaggttatgaatttgacatttca
cgtcagcgaacattgctgagagctgcaagctatggtcaagcgttttgcagcaatgttcct
cgtgaccgtttccaagagatgtgcaaaaccttgcgtgtcttaaatgctgtgcgaagccct
gagattggaattcctcttagcatacagcaatacaaggagctaacagcaccagttttaatt
tctcgcttgatcaatgcccatcatcaccttctggcactcaggttatcagattaccttggc
ttgaaccaggagctggttataatgcattgggcatgtaccaagataa-cagcttcgcttgc
aatgccagactctgatctcctcactattctactggacaagttgaaattgtgtaaaggaat
agactatgctagagtcgctgagcatgcggataaaagtgggcgcaggaagttggctgctgc
tctagttgaacatgaaccctgctcttctaawcaggttccgttgctgttgagcataggaga
agaagaagcagctttgacaaaggcaactgaaagtggggata-------------------
------------------------------------------------------------
------------------------------------------------------------
-----------------------------------------ctgatcttgtttactttgt
cctgttccatatatggcagaagaagccatctttggagttcttcgggatgatacaagctaa
gcctttggcaagggatctgtttatatcctattctcggtgctataatcatgagttcctgaa
ggacttctttttgtcagctgg---agagytgcaggaagtcgctttccttttgtggaggga
gtcctgggattatggtaaaaatccaatggcaagtaaaggcactccacttcatgggccacg
cataaaactgattgagaaggctcgagatctctttgctgagacaaaggaacacatttttga
gtcaaaagctgctgaagagcatgcaaaattgttgagaatgcaacatgaactagaagtgtc
gacgaagcaagcgatttttgttgattcaagcatcagtgacacaatccgtacatgcattgt
acttggaaatcaccgagctgctatgaaggtgaaaacggagtttaaggtttctgagaaacg
atggtattggcttaaagtctttgcgttagctacaacaagagattgggatgcattggaaaa
gttctcaaaggagaagagaccccctattggttacaagccctttgtagaggcttgcattga
tgcgggtgaaaaaggcgaagctctgaaatatataccaaaactcgctgatcctcgagaacg
ggctgaggcttatgctcggattgggatggctaaagaagctgcagatgctgcttctcaggc
gaaggacagtgagcttcttggtcgtctgaagctgagcttttcacaaaatgctgcagctac
ctccatttttgacacaatccgggagaggttg
>PAFTOL009207
------------------------------------cagtctgctcttcctccagaacac
ctggcctggtgtggcctggacagygtattactgtattgggatgatgtgcttctgatggtg
ggmccctttggagagccagtgcgctactattatgatgatccaatagttctgatatcagag
tgtgatggtgtaaggatcctttccaatacaactatggagtttctgcagagagttccagat
tccacggtgtctatctttaaaataggaagcacaacgcctgcagctttgctgtatgatgct
ctggatcattttgataggagaagtgctaaggcagatgaaaatttgagaatgataaagrca
tcattgccggaggcaattgargcttgcgttgatgctgcaggttatgaatttgacatttca
cgtcagcgaacactcctgagrgctgcaagctatggtcaagcgttttgcagcaatgttcct
cgtgaccgtttccaagagatgtgcaaaaccttgcgtgtcttaaatgctgtgcgaagccct
gagattggaattcctcttagcatacagcaatacaaggagctaacagcaccagttttaatt
tctcgcttgatcaatgcccaccatcacyttctggctctcaggttatctgagtaycttggc
ttgaaccaggagctggttataatgcattgggcatgtacaaagataa-catcttcgcttgc
aatgccagactctgatcttctcaccattctactggacaagttgaaattgtgtaagggaat
agactatgctagagtcgctgagcatgcggataaaagygggcgcaggaagttggctgctgc
tctagttgaacatgaaccctgctcttctaaacargttccrttgctgttgagcataggaga
agaagaagcagctttaaccaaggcaactgaaagcggggata-------------------
------------------------------------------------------------
------------------------------------------------------------
-----------------------------------------ctgatcttgtttactttgt
cctgttccatatatggcagaaaaagccatctttggagttcttcgggatgatacaagctaa
gcctttggctagggatctgtttatatcctattctcgg-----------------------
------------------------------------------------------------
------------------------------------------------------------
------------------------------------------------------------
----------------------------------agaatgcaacatgaactagaagtttc
aacaaaacaagcaatctttgttgattcaagcatcagtgacacaatccgtacatgcattgt
acttggaaatcaccgtgctgctatgaaggtgaaaacagagttyaaggtttctgagaaacg
atggtattggcttaaagtttttgcgttggctacaataagagattgggatgcattggaaaa
gttctcaaaggagaagagaccacctataggttacaagccatttgtagaggcttgcattga
tgcaggtgaaaaaggcgaagctctgaaatatataccaaaactcrctgatcctcgagaacg
ggcagag-----------------------------------------------------
------------------------------------------------------------
-------------------------------
>PAFTOL009209
------------------------------------cagtctgctcttcctccagaacag
ctggcatggtgtggcctggacagtgtattactgtattgggatgatgtgcttctgatggtg
ggcccgtttggagagccagtgcgctacttttatgatgatccaatagttctgatatcagag
tgcgatggtgtaaggatcctttccaatacaactatggagtttttgcagagagttccagat
tccacggtgtctatctttaaaataggaagcacaacgcctgcagctttgctgtatgatgct
ctggatcattttgataggcgaagtgctaaggcagatgaaaatttgagaatgataawagca
tcgttgccggaggcaattgaagcttgcgttgatgctgcaggttatgaatttgacatttca
cgtcagcgaacactgctgagagctgcaagctatggtcaagcgttttgcagcaatgttcct
cgygaccgtttccaagagatgtgcaaaaccttgcgtgtcttaaatgctgtgcgaagccct
grgattggaattcctcttagtatacagcaatacaaggwgctaacagcaccagttttaatt
tytcgcttgatcaatgcccaccatcaccttctggcactcaggttatcagattaccttggc
ttgaaccaggagctggttataatgcattgggcatgcaccaagataa-cagcttcgcttgc
aatgccagactctgatctcctcactattctactggacaagttgaaattgtgtaaaggaat
agactatgctagagtagctgagcatgcggataaaagtgggcgcaggaagttggctgctgc
tctagttgaacatgaaccctgctcttctaaacaggttccgttgctgttaagcataggaga
agaagaagcagstttgacaaaggcaactgaaagtggggata-------------------
------------------------------------------------------------
------------------------------------------------------------
-----------------------------------------ctgatcttgtttactttgt
cctgttccatatatggcagaagaagccatctttggagttcttcgggatgatacaagctaa
gcctttggcaagggatctgtttatatcctattctcgg-----------------------
----------------------------ctgcaggaagtcgctttccttttgtggaggga
gtcctgggattatggtaaaaatccaatggcaagtaaaggcactccacttcatggsccacg
cataaaactgattgagaaggctcgagatctctttgctgagacaaaggaacagatttttga
gtcaaaagctgctgaagagcatgcaaaattgttgagaatgcaacatgaactagaagtgtc
gacgaagcaagcgatttttgttgattcaagcatcagtgacacaatccgtacatgcattgt
acttggaaatcaccgagctgctatgaaggtgaaaacggagtttaaggtttctgagaaacg
atggtattggcttaaagtctttgcgttagctacaataagagattgggatgcattggaaaa
gttctcaaaggagaagagaccccctattggttacaagccctttgtagaggcttgcattga
tgcgggtgaaaaaggcgaagctctgaaayatataccaaaactsgctgatcctcgagaacr
ggcggtggcttatgcacggattgggatggctaaagaagctgcagatgctgcttctcaggc
gaaggacagtgagcttcttggtcgtctgaagctgagcttttcacaaaatgctgcagctac
ctccattttcgacacaatccgggagaggttg
>PAFTOL009215
------------------------------------cagtctgctcttcctccagaacag
ctggcgtggtgtggtctggacagtgtgttactgtattgggatgatgtgcttctgatggtg
ggcccatttggagagccagtgcgctacttttatgatgatccaatagttctgatatcagag
tgcgatggtgtaaggatcctttccaatacaactatggagtttttgcagagagttccagat
tcgacggtgtctatctttaaaataggaagcacaacacctgcagctttgctgtatgatgct
ctggatcattttgataggcgaagtgctaaggcagatgaaaatttgagaatgataaaggca
tcgttgccggaggcaattgaagcttgcgttgatgctgcaggttatgaatttgacatttca
cgtcagcgaacactgctgagagctgcaagctatggtcaagcgttttgcagcaatgttcct
cgtgaccgtttccaagagatgtgcaaaaccttgcgtgtcttaaatgctgtgcgaagccct
gagattggaattcctcttagtatacagcaatacaaggagctaacagcgccagttttgatt
tctcgtttgatcaatgcccaccatcaccttctggcactcaggttatcagattaccttggc
ttgaaccaggagctggttataatgcattgggcatgcaccaagataa-cagcttcgcttgc
aatgccagactctgatctcctcagtattctactggacaagttgaaattgtgtaaaggaat
agactatgctagagtagctgagcatgcggataaaagtgggcgtaggaagttggctgctgc
tctagttgaacatgaaccctgctcttctaaacaggttccgttgctgttaagcataggaga
agaagaagcagctttgacgaaggcaactgaaagtggggata-------------------
------------------------------------------------------------
------------------------------------------------------------
-----------------------------------------ctgatcttgtttactttgt
cctgttccatatatggcagaagaagccatctttagagttcttcgggacgatacaagctaa
gcctttggcaagggatctgtttatatcatattctcggtgctataatcatgagttcctgaa
ggacttctttttgtcagctgg---agtgttgcaggaagtcgctttccttttgtggaggga
gtcctgggagtatggtaagaatccaatggcaagtaaaggcactccacttcatgggccacg
cataaaactgattgagaaggctcgagatctattttctgagacaaaggaacacatttttga
gtcaaaagctgctgaagagcatgcaaaattgttgagaatgcaacatgaactagaagtgtc
gacgaagcaagcgatttttgttgattcaagcatcagtgacacaatccgtacatgcattgt
acttggaaatcaccgagctgctatgaaggtgaaaacggagtttaaggtttctgagaagcg
atggtattggcttaaagtctttgcgttagctacaataagagattgggatgcattggaaaa
gttctcaaaggagaagaggccccctattggttacaagccctttgtagaggcttgcattga
tgcgggtgaaaaaggcgaagctctgaaatatataccaaaactcgctgatcctcgagaacg
ggcagag-----------------------------------------------------
------------------------------------------------------------
-------------------------------
>PAFTOL009217
------------------------------------cagtctgctcttcctccagaacag
ctggcctggtgtggtctggacagtgtgttactgtattgggatgatgtgcttctgatggtg
ggcccgtttggagagccagtgcgctacttttatgatgatccaatagttctgatatcagag
tgtgatggtgtaaggatcctttccaatacaactatggagtttttgcagagagttccagat
tcgacggtgtctatctttaaaataggaagcacaacacctgcagctttgctgtatgatgct
ctggatcattttgataggcgaagtgctaag------------------------------
------------------------------------------tatccagttggc------
------------------------------------------tttgacagcaatgttcct
cgcgaccgtttccaagagatgtgcaaaaccttgcgtgtcttaaatgctgtgcgaagccct
gagattggaattcctcttagtatacagcaatacaaggagctaacagcgccagttttaatt
tctcgtttgatcaatgctcaccatcaccttctggcactcaggttatcagattaccttggc
ttgaaccagttcttttttataatgcattgggcatgcaccaagataa-cagcttcgcttgc
aatgtcagactctgatctcctcagtattctactggacaagttgaaattgtgtaaaggaat
tgactatgctagagtagctgagcatgcggataaaagtgggcgtaggaagttggctgctgc
tctagttgaacatgaaccctgctcttctaaacaggttccgttgctgttaagcataggaga
agaagaagcagctttgacgaaggcaactgaaagtggggata-------------------
------------------------------------------------------------
------------------------------------------------------------
-----------------------------------------ctgatcttgtttactttgt
cctgttccatatatggcagaagaagccatctttagagttctttgggacgatacaagctaa
gcctctggcaagggatctgtttatatcatattctcggtgctataatcatgagttcctgaa
ggacttctttttgtcagctgg---agtgttgcag--------------------------
------------------------------------------------------------
------------------------------------------------------------
----------------------------------agaatgcaacatgaactagaagtgtc
gacgaagcaagcgatttttgttgattcaagcatcagtgacacaatccgtacatgcattgt
acttggaaatcaccgagctgctatgaaggtgaaaacggagtttaaggtttctgagaagcg
atggtactggcttaaagtctttgcgttagctacaataagagattgggatgcattggaaaa
gttctcaaaggagaagaagccccctattggttacaagccctttgtagaggcttgcattga
tgcgggtgaaaaaggcgaagctctgaaatatataccaaaactcgctgatcctcgagaacg
ggcagag-----------------------------------------------------
------------------------------------------------------------
-------------------------------
>PAFTOL009219
------------------------------------cagtctgctcttcctccagaacag
ctggcctggtgtggtctggacagtgtattactgtattgggatgatgtgcttctgatggtg
ggcccctttggagagccagtgcgctacttttatgatgatccaatagttctgatatcagag
tgcgatggtgtaaggatcctttccaatacaactatggagtttttgcagagagttccagat
tcgacggtgtctatctttaaaataggaagcacaacacctgcagctttgctgtatgatgca
ctggatcattttgataggcgaagtgctaaggcagatgaaaatttgagaatgataaaggca
ttgttgccagaggcaattgaagcttgcgttgatgctgcaggttacgaatttgacacttca
cgtcagcgaacactgctgagagctgcaagctatggtcaagcgttttgcagcaatgttcct
cgcgaccgtttccaagagatgtgcaaaacgttgcgtgtcttaaatgctgtgcgaagccct
gagattggaattcctcttagtatacagcaatacaaggagctaacagcgccagttttaatt
tctcgtttgatcaatgcccaccatcaccttttggcactcaggttatcagattaccttggc
ttgaaccaggagctggttataatgcattgggcatgcaccaagataa-cagcttcgcttgc
aatgccagactctgatctcctcagtattctactggacaagttgaaattgtgtaaaggaat
agactatgctagagtagctgagcatgcggataaaagtgggcgcaggaagttggctgctgc
tctagttgaacatgaaccctgctcgtctaaacaggttccgttgctgttaagcataggaga
agaagaagcagctttgacaaaggcagctgaaagtggggata-------------------
------------------------------------------------------------
------------------------------------------------------------
-----------------------------------------cagatcttgtttactttgt
cctgttccatatctggcagaagaagccatctttggagttcttcgggacgatacaagctaa
gcctttggcaagggatctgtttatatcatattctcggtgctataatcatgagttcctgaa
agacttctttttgtcagctgg---agtgttgcaggaagtcgctttccttttgtggaggga
gtcctgggattatggtaaaaatccaatggcaagtaaaggcactccacttcatgggccacg
cataaaactgattgagaaggctcgagatctctttgctgagacaaaggaacacatttttga
gtcaaaagctgctgaagagcatgcaaaattgttaagaatgcaacatgaactggaagtgtc
aacgaagcaagcgatttttgttgattcaagcatcagtgacacaatccgtacatgcattgt
acttggaaatcaccgagctgctatgaaggtgaaaacggagtttaaggtttctgagaagcg
atggtattggcttaaagtctttgcgttagctacaataagagattgggatgcattggaaaa
gttctcaaaggagaagaggccccctattggttacaagccctttgtagaggcttgcattga
tgcgggtgaaaaaggcgaagctctgaaatatataccaaaactcgctgatcctcgagaacg
ggcagag-----------------------------------------------------
------------------------------------------------------------
-------------------------------
>PAFTOL009221
------------------------------------------------------------
------------------------------------------------------------
------------------------------------------------------------
tgcgatggtgtaaggatcctttccaatacaactatggagtttttgcagagagttccagat
tccacggtgtctatctttaaaataggaagcacaacgcctgcagctttgctttatgatgct
ctggatcattttgatagacgaagtgctaaggcagatgaaaatttaagaatgataaaggca
tcgttgccggaggcaattgaagcttgcgttgatgctgcaggttatgaatttgacatttca
cgtcagcgaacactgctgagagctgcaagctatggtcaagcgttttgcagcaatgttcct
cgcgaccgtttccaagagatgtgcaaaaccttgcgtgtcttaaatgctgtgcgaagccct
gacattggaattccwcttagtatacagcaatacaaggagctaacagcgccagttttaatt
tctcgtttgatcaatgcccaccatcatcttctggcactcaggttatcagattaccttggc
ttgaaccaggagctggttataatgcattgggcatgcaccaagataa-cagcttcacttgc
aatgccagactccgatctcctcactattctactggacaagttgaaattgtgtaaaggaat
agactatgctagagtagctgagcatgcggataaaagtgggcgcaggaagttggctgctgc
tctagttgaacatgaaccttgctcttctaaacaggttccattgctgttaagcataggaga
agaagaagcagctttgacaaaggcaactgaaagtggggata-------------------
------------------------------------------------------------
------------------------------------------------------------
-----------------------------------------ctgatcttgtttactttgt
cctgttccatatatggcagaagaagccatctttggagttcttcgggatgatacaagctaa
gcctttggcaagggatctgtttatatcctattctcggtgctataatcatgagttcctgaa
agacttctttttgtcagctgg---agagttacaggaagtcgctttccttttgtggaggga
gtcctgggattatggtaaaaatccaatggcaagtaaaggcactccacttcatgggccacg
cataaaactgattgagaaggctcgagatctctttgctgagacaaaggaacacatttttga
gtcaaaagctgctgaagagcatgcaaaattgttgagaatgcaacatgaactagaagtgtc
gacgaagcaagcgatttttgttgattcaagcatcagtgacacaatccgtacatgcattgt
acttggaaatcaccgagctgctatgaaggtgaaaacggagtttwaggtttctgagaaacg
atggtattggcttaaagtctttgcgttagctacaataagagattgggatgcattggaaaa
gttctcaaaggagaagagaccccctattggttacaagccctttgtagaggcttgcattga
tgcaggtgaaaaaggcgaagctctgaaatatataccaaaactcgctgatcctcgagaacg
ggcagag-----------------------------------------------------
------------------------------------------------------------
-------------------------------
>PAFTOL009223
------------------------------------cagtctgctcttcctccagaacag
ctggcctggtgtggwctggacagtgtrttactgtattgggatgatgtgcttctgatggtg
ggcccmtttggagagccagtgcgctacttttatgatgatccaatagttctgatatcagag
tgcgatggtgtaaggatcctttccaatacarctatggagtttttgcagagagttccagat
tcgacggtgtctatctttaaaataggaagcacaacacctgcagctttgctgtatgatgcw
ctggatcattttgataggcgaagtgctaaggcagatgaaaatttgagaatgataaaggca
tcgttgccrgaggcaattgaagcttgcgttgatgctgcaggttatgaatttgacayttca
cgtcagcraacactgctgagagctgcaagctatggtcaagcgttttgcagcaatgttcct
cgcgaccgtttccaagagatgtgcaaaacgttgcgtgtcttaaatgctgtgcgaagccct
gagattggaattcctcttagtatacagcaatacaaggwgctaacagcgccagttttaatt
tctcgtttgatcaatgcccaccatcaccttytggcactcaggttatcagattaccttggc
ttgaaccaggagctggttataatgcattgggcatgcaccaagataa-cagcttcgcttgc
aatgccagactctgatctcctcagtattctactggacaagttgaaattgtgtaaaggaat
agactatgctagagtagctgagcatgcggataaaagtgggcgyaggaagttggctgctgc
tctagttgaacatgaaccctgctcttctaawcaggttccgttgctgttaagcataggaga
agaagaagcagctttgacraaggcaactgaaagtggggata-------------------
------------------------------------------------------------
------------------------------------------------------------
-----------------------------------------cwgatcttgtttactttgt
cctgttccatatmtggcagaagaagccatctttggagttcttcgggacaatacaagctaa
gcctttggcaagggatctgtttatatcatattctcgttgctataatcatgagttcctgtc
tctattggccagaaagtaata---aaaatagcatgaagtcgctttccttttgtggaggga
gtcctgggattatggtaaaaatccaatggcaagtaaaggcactccacttcatgggccacg
cataaaactgattgagaaggctcgagatctmtttgctgagacaaaggaacacattttyga
gtcaaaagctgcygaagagcatgcaaaattgttaagaatgcaacatgaactggaagtgtc
gacgaagcaagcgatttttgttgattcaagcatcagtgacacaatccgtacatgcattgt
ccttggaaatcaccgagctgctatgaaggtgaaaacggagtttaaggtttctgagaagcg
atggtattggcttaaagtctttgcgttagctacaataagagattgggatgcattggaaaa
gttctcaaaggagaagaggccccctattggttacaagccctttgtrgaggcttgcattga
tgcgggtgaaaaaggcgaagctctgaaatatataccaaaactcgctgatcctcgagaacg
agcagag-----------------------------------------------------
------------------------------------------------------------
-------------------------------
>PAFTOL009225
------------------------------------cagtctgctcttcctccagaacag
ctggcctggtgtggtctggacagtgtattactgtattgggatgatgtgcttctgatggtg
ggcccctttggagagccagtgcgctacttttatgatgatccaatagttctgatatcagag
tgcgatggtgtaaggatcctttccaatacaactatggagtttttgcagagagttccagat
tcgacggtgtctatctttaaaataggaagcacaacacctgcagctttgctgtatgatgca
ctggatcattttgataggcgaagtgctaaggcagatgaaaatttgagaatgataaaggca
tcgttgccagaggcaattgaagcttgcgttgatgctgcaggttacgaatttgacacgtca
cgtcagcgaacactgctgagagctgcaagctatggtcaagcgttttgcagcaatgttcct
cgcgaccgtttccaagagatgtgcaaaacgttgcgtgtcttaaatgctgtgcgaagccct
gagattggaattcctcttagtatacagcaatacaaggagctaacagcgccagttttaatt
tctcgtttgatcaatgcccaccatcaccttttggcactcaggttatcagattaccttggc
ttgaaccaggagctggttataatgcattgggcatgcaccaagataa-cagcttcgcttgc
aatgccagactctgatctcctcagtgttctactggacaagttgaaattgtgtaaaggaat
agactatgctagagtagctgagcatgcggataaaagtgggcgcaggaagttggctgctgc
tctagttgaacatgaaccctgctcttctaaacaggttccgttgctgttaagcataggaga
agaagaagcagctttgacaaaggcaactgaaagtggggata-------------------
------------------------------------------------------------
------------------------------------------------------------
-----------------------------------------cagatcttgtttactttgt
cctgtttcatatctggcagaagaagccatctttggagttcttcgggacgatacaagctaa
gcctttggcaagggatctgtttatatcatattctcgg-----------------------
----------------------------ctgcaggaagtcgctttccttttgtggaggga
gtcctgggattatggtaaaaatccaatggcaagtaaaggcactccacttcatgggccacg
cataaaactgattgagaaggctcgagatctctttgctgagacaaaggaacacatttttga
gtcaaaagctgccgaagagcatgcaaaattgttaagaatgcaacatgaactggaagtgtc
gacgaagcaagcgatttttgttgattcaagcatcagtgacacaatccgtacatgcattgt
acttggaaatcaccgagctgctatgaaggtgaaaacagagtttaaggtttctgagaagcg
atggtattggcttaaagtctttgcgttagctacaataagagattgggatgcattggaaaa
gttctcaaargagaagaggccccctattggttacaagccctttgtagaggcttgcattga
tgcgggtgaaaaaggcgaagctctgaaatatataccaaaactcgctgatcctcgagaacg
ggcagag-----------------------------------------------------
------------------------------------------------------------
-------------------------------
>PAFTOL009227
------------------------------------cagtctgctcttcctccagaacag
ctggcctggtgtggtctggacagtgtattactgtattgggatgatgtgcttctgatggtg
ggcccctttggagagccagtgcgctacttttatgatgatccaatagttctgatatcagag
tgcgatggtgtaaggatcctttccaatacaactatggagtttttgcagagagttccagat
tcgacggtgtctatctttaaaataggaagcacaacacctgcagctttgctgtatgatgca
ctggatcattttgataggcgaagtgctaaggcagatgaaaatttgagaatgataaaggca
tcgttgccagaggcaattgaagcttgcattgatgctgcaggttatgaatttgacatttca
cgtcagcgaacactgctgagagctgcaagctatggtcaagcgttttgcagsaatgttcct
cgcgaccgtttccaagagatgtgcaaaacgttgcgtgtcttaaatgctgtgcgaagccct
gagattggaattcctcttagtatacagcaatacaaggagctaacagcgccagttttaatt
tctcgtttgatcaatgcccaccatcaccttctggcactcaggttatcagattaccttggc
ttgaaccaggagctggttataatgcattgggcatgcaccaagataa-cagcttcgcttgc
aatgccagactctgatctcctcagtattctactggacaagktaaaattgtgtaaaggaat
agactatgctagagtagctgagcatgcggataaaagtgggcgcaggaagttggctgctgc
tctagttgaacatgaaccctgctcttctaaacaggtyccgttgctgttaagcataggaga
agaagaagcagctttgacaaaggcaactgaaagtggggata-------------------
------------------------------------------------------------
------------------------------------------------------------
-----------------------------------------ctgatcttgtttactttgt
cctgttccatatatggcagaagaagccatctttggagttcttcgggacgatacaagctaa
gcctttggcaagggatctgtttatatcatactctcggtgctataatcatgagttcctgaa
ggacttctttttgtcagctct---gtcctgaaaagaagtcgctttccttttgtggaggga
gtcctgggattatggtaaaaatccaatggcacgtaaaggcactccacttcatgggccacg
cataaaactgattgagaaggctcgagatctctttgctgagacaaaggaacacatttttga
gtcaaaagctgctgaagagcatgcaaaactgttkagaatgcaacatgaactagaagtgtc
aacgaagcaagcgatttttgttgattcaagcatcagtgacacaatccgtacatgcattgt
acttggaaatcaccgagctgctatgaaggtgaaaacggagtttaaggtttccgagaagcg
atggtattggcttaaagtctttgcgttagctacaatmagagattgggatgcattggaaaa
gttctcaaaggagaagaggccccctattggttacaagcccttcgtagaggcttgcattga
tgcgagtgaaaaaggcgaagctctgaaatatataccaaaactcgctgatcctcgagaacg
ggcagaggcttatgctcggattgggatggctaaagaagctgcagatgctgcttctcaggc
gaaggacggtgagcttcttggtcgtctgaagttgagcttttcacaaaatgctgcagctac
ctccattttcgacacaatccgg---------
>PAFTOL009229
------------------------------------cagtctgctcttcctccagaacag
ctggcctggtgtggcctggacagtgtcttactgtattgggatgatgtgcttctgatggtg
ggcccctttggagagccagttcgctacttttatgatgatccaatagttctgatatcggag
tgmgatggtgtaaggatcctttccaatacaactatggagtttttgcagagagttccagat
tccacggtgtctatctttaaaataggaagcacaacgcctgcagctttgctgtatgatgct
ctggatcattttgataggcgaagtgctaaggcagatgaaaatttgagaatgataaaggca
tcgttgccggaggcaattgaagcttgcgttgatgctgcaggttatgaatttgatattaca
cgtcagcgaacactgctgagagctgcaagctatggtcaggcgttttgcagcaatgttcct
cgtgaccgtttccaagagatgtgcaaaaccttgcgtgtcttaaatgctgtgcgaagccct
gagattggaattcctcttagtatacagcaatacaaggagctaacagcaccagttttaatt
tctcgcttgatcaatgcccaccatcaccttctggcactcaggttatcagattaccttggc
ttgaaccaggagctggttataatgcattggtcatgtaccaagataa-cagcttcgcttgc
aatgccagactctgatctcctcactattctactggacaagttgaaattgtgtaaaggaat
agactatgctagagtcgctgagcatgcrgataaaagtgggcgcaggaagttggctgctgc
tctagttgaacatgaaccctgctcttctaaacaggttccgttgctgttgagcataggaga
agaagaagcagctttgacaaaggcaactgaaagtggggata-------------------
------------------------------------------------------------
------------------------------------------------------------
-----------------------------------------ctgatcttgtttactttgt
cctgttccatatatggcagaagaagccatctttggagttcttcgggatgatacaagctaa
gcctttggcaagggatctgtttatatcctattctcgttgctataatcatgagttcctgaa
ggacttttttttgtcagctgg---agagttgcaggaagtcgctttccttttgtggaggga
gtcctgggattatggtaaaaatccaatggcaagtaaaggcactccacttcatgggccacg
cataaaactgattgagaaggctcgagatctctttgctgagacaaaggaacacatttttga
gtcaaaagctgctgaagagcatgcaaaattgttgagaatgcaacacgaactagaagtgtc
gacgaagcaagcgatttttgttgattcaagcatcagtgacacaatccgtacatgcattgt
acttggaaatcatcgagctgctttgaaggtgaaaacggagtttaaggtttctgagaaacg
atggtattggcttaaagtctttgcgttagctacaacaagagattgggatgcattggaaaa
attctcaaaggagaagagaccccctattggttacaagccctttgtagaggcttgcattga
tgcgggtgaaaaaggcgaagctctgaaatatataccaaaactcgctgatcctcgagaacg
ggcagag-----------------------------------------------------
------------------------------------------------------------
-------------------------------
>PAFTOL009231
------------------------------------------------------------
------------------------------------------------------------
------------------------------------------------------------
tgcgatggtgtaaggatcctttccaatacaactatggagtttttgcagagagttccagat
tccacggtgtctatctttaaaataggaagcacaacgcctgcagctttgctgtatgatgct
ctggatcattttgataggcgaagtgctaaggcagatgaaaatttgagaatgataaagaca
tcgttgccggaggcaattgaagcttgcgttgatgctgcaggttatgaatttgatattaca
cgtcagcgaacactgctgagagctgcragctatggtcaggcgttttgc------------
---------------------------tctcttcttgtcttaaatgctgtgcgaagctct
gagattggaattcctcttagtatacagcaatacaaggagctaacagcaccagttttaatt
tctcgcttgatcaatgcccaccatcaccttctggcactcaggttatcagattaccttggc
ttgaaccaggagctggttataatgcattggtcatgtaccaagataa-cagcttcacttgc
aatgccagactctgatctcctcactattctactggacaagttgaaattgtgtaaaggaat
agactatgctagagtcgctgagcatgcggataaaagtgggcgcaggaagttggctgctgc
tctagttgaacatgaaccctgctcttctaaacaggttccgttgctgttgagcataggaga
agaagaagcagctttgacaaaggcaactgaaagtggggata-------------------
------------------------------------------------------------
------------------------------------------------------------
-----------------------------------------ctgatcttgtttactttgt
cctgttccatatatggcagaagaagccatctttggagttcttygggatgatacaagctaa
gcctttggcaagggatctgtttatatcstattctcgg-----------------------
------------------------------------------------------------
------------------------------------------------------------
------------------------------------------------------------
------------------------------------------------------------
------------------------------------------------------------
-------aatcatcgagctgctatgaaggtgaaaacggagtttwaggtttctgagaaacg
atggtattggcttaaagtctttgcgttagctacaataagagattgggatgcattggaaaa
attctcaaaggagaagagaccccctattggttacaagccctttgtagaggcttgcattga
tgcgggtgaaaaaggcgaagctctgaaatatataccaaaactcgctgatcctcgagaacg
ggcagag-----------------------------------------------------
------------------------------------------------------------
-------------------------------
>PAFTOL009233
------------------------------------------------------------
------------------------------------------------------------
------------------------------------------------------------
tgcgatggtgtaaggatcctttccaatacaaccatggagtttttgcagagagttccagat
tccacggtgtctatctttaaaataggaagcacaacgcctgcagcgttgctgtatgatgct
ctggatcattttgataggcgaagtgctaaggcagatgaaaatttgagaatgataaaagca
tcgttgccggaagcaattgaagcttgcgttgatgctgcaggttatgaatttgatgtttca
cgtcagcgaactctgctgagagctgcaagctatggccaagcgttttgcagcaatgttccc
cgtgacygtttccaagagatgtgcaaaacattacgtgtcttaaacgctgtgcgaagccct
gagattggaattcctcttagtatacagcaatacaaggagctaacagcaccagttttaata
tctcgcttgatcaatgcccaccatcaccttctggcactcaggttatcagattaccttggc
ctgaaccaggagctggttataatgcattgggcatgtaccaagataa-cagcttcgcttgc
aatgccagactcggatctgctcactattctactggacaagttgaaattgtgtaaaggcat
agactacgctagagtagctgagcatgctgataaaagtgggcgcaggaagttggctgctgc
tctagttgagcatgaaccctgctcttctaaacaggttccgttgctgktgagcatyggaga
agaagaagcagctttgacaaaggcaactgaaagtggggata-------------------
------------------------------------------------------------
------------------------------------------------------------
-----------------------------------------ctgatcttgtttactttgt
cctgttccatatatggcagaagaagccatctttggarttcttcgggatgatacaggctaa
gcctttggcaaaggatctgttcatatcctattctcgg-----------------------
----------------------------ctgcaggaagttgcattccttttgtggaggga
gtcctgggattatggtaaaaatccaatggcaagtaaaggcactccacttcatgggccacg
cataaaactgattgagaaggctcgagatctctttgctgacacaaaggaacacatttttga
gtcaaaagctgctgaagagcatgcaaaattgttgagaatgcaacatgagctagaagtttc
tacgaagcaagcgatttttgttgattcaagcatcagtgacacaatccgtacgtgcattgt
gcttggaaatcaccgagctgctatgaaggtgaaaacggagtttaaggtttctgagaaacg
atggtattggcttaaagtctttgcgttrgctacaataagagattgggatgcattggaaaa
gttctcgaaggagaagagaccccctattggttacaagcccttcgtagaggcttgcattga
tgcgggtgaaaaaggcgaagctctgaaatatataccaaaactcgctgatcctcgagaacg
ggcggag-----------------------------------------------------
------------------------------------------------------------
-------------------------------
>PAFTOL009235
------------------------------------cagtctgctcttcctccagarcac
ctggcctggtgtggcctggacagcgtattactgtattgggatgatgtgcttctgatggtg
ggcccctttggagagccagtgcgctactattatgatgatccaatagttctgatatcagag
tgtgatggtgtaaggatcctttccaatacaaccatggagtttctgcagagagttccagat
tccacggtgtctatctttaaaataggaagcacaacgcctgcagctttgctgtatgatgct
ctggatcattttgataggagaagtgctaaggcagatgaaaatttgagaatgataaaggca
tcattgccggargcaattgaagcttgtgttgatgctgcagggtatgaatttgacatttca
cgtcagcgaacactcctgagagctgcaagctatggtcaagcgttttgcagcaatgttcct
cgtgaccgtttccaagagatgtgcaaaaccttgcgtgtgttaaatgctgtgcgaagccct
gagattggaattcctcttagtatacagcaatacaaggagctaacagcaccagttttaatt
tctcgcttgatcaatgcccaccatcaccttctggctctcaggttatctgagtaccttggc
ttgaaccaggwgctggttataatgcattgggcatgtacaaagataa-catcttcgcttgc
aatgccggactctgatcttctcaccattctgcttgaaaagttgaaattgtgtaagggaat
agactatgctagagtcgctgagcatgcggataaaagcgggcgcaggaagttggctgctgc
tctagtcgaacacgaaccctgctcttctaaacaggttccgctgctgttgagcataggaga
agaagaagcagctttaaccaaggcaactgaaagcggggaca-------------------
------------------------------------------------------------
------------------------------------------------------------
-----------------------------------------ctgaccttgtttactttgt
cctgttccatatatggcagaaaaagccatctttggagttcttcgggatgatacaagctaa
gcctttggctagggatctgtttatatcctatgctcggtgctataatcacgagttcctgaa
ggacttctttttatcagctgg---agagttgcaggaagtcgccttccttttgtggaggga
gtcctgggattatggtaaaaatccaatggcaagtaaaggctccgcacttcatgggccacg
cataaaacttattgagaaggcgcgagatctgtttgctgagacaaaagaacacatttttga
gtcaaaagctgctgaagagcatgcaaaattgttgagaatgcaacatgaattagaagtttc
gacaaaacaagcaatctttgttgattcaagcatcagtgacacaatccgtacgtgcattgt
acttggaaatcaccgtgctgctatgaaggtgaaaacggagtttaaggtttctgagaaacg
atggtattggcttaaagtttttgcattggctacrataagagattgggatgcattggaaaa
gttctcaaaggagaagagaccacctataggttacaagccatttgtagaggcttgcattga
tgcaggtgaaaaaggcgaagctctgaaatatataccgaaactcgctgatcctcgagaacg
ggcagaggtaatctaaactatatgattgctaacatttctaccaactgcattctgtagact
caaggat-----------------------------------------------------
----------------------------tca
>PAFTOL009237
------------------------------------cagtctgctcttcctccagaactc
ctggcctggtgtggcctggacagcgtattactgtattgggatgatgcgcttctgatggtg
ggcccctttggagagccagtgcgctactattatgatgatccaatagttctgatatcagag
tgtgatggtgtaaggatcctttccaatacaactatggagtttctgcagagagttccagat
tccacggtgtcgatctttaaaataggaagcacaacgcctgcagctttgctgtatgatgct
ctggatcattttgataggagaagtgctaag------------------------------
------------------------------------------------------------
------------------------------------------------------------
------------------------------------------------------------
------------------------------------------------------------
------------------------------------------------------------
---------gagctggttataatgcattgggcatgtacaaagataa-cagcttcgcttgc
aatgccggactctgatcttctcaccattctacttgacaagktgaaattgtgtaagggaat
agactatgctagagtcgctgagcatgcggataaaagcgggcgcaggaagttggctgctgc
tctagtcgaacacgaaccctgctcttctaaacaggttccgctgctgttgagcataggaga
agaagargcagctttaaccaaggcarctgaaagcggggaca-------------------
------------------------------------------------------------
------------------------------------------------------------
-----------------------------------------ctgatcttgwttactttgt
cctgttccatatatggcagaaaaagccatctttggagttcttcgggatgatacaagctaa
gcctttggctagggatctgtttatatcctatgctcgg-----------------------
------------------------------------------------------------
------------------------------------------------------------
------------------------------------------------------------
----------------------------------agaatgcaacatgaactagaagtttc
aacaaaacaagcgatctttgttgattcaagcatcagtgacacaatccgtacgtgcattgt
acttggaaatcaccgtgctgctttgaaggtgaaaacggagtttaaggtttctgagaaacg
atggtattggcttaaagtttttgcattggctacaataagagattgggatgcattggaaaa
gttctcaaaggagaagagaccacctataggttayaagccatttgtagaggcttgcattga
tgcaggggaaaaaggcgaagctctgaaatatatacccaaactcgctgatcctcgagaacg
ggcagag-----------------------------------------------------
------------------------------------------------------------
-------------------------------
>PAFTOL009239
------------------------------------cagtctgctcttcctccagaacag
ctggcctggtgtggcctggacagygtattactgtattgggatgatgtgcttctgatggtg
ggcccctttggagagccagtgcgctacttttatgatgatccaatagttttgatatcagag
tgcgatggygtaaggatcctttccaatacaackatggagtttctccagagagttccagat
tccacggtgtctatctttaaaataggaagcacaacgcctgcagctttgctgtatgatgct
ctggatcattttgataggcgaagtgctaaggcagatgaaaatttgagaatgataaagkca
tcattgccggaggcaattgaagcttgcgttgatgctgctggttatgaatttgacatttca
cgtcagcgaacactgctgagagctgcaagctatggtcaagcattttgcagcaatgttcct
cgtgaccgtttccaagagatgtgcaaaaccttgcrtgtcttaaatgctgtgcgaagccct
gagattggaattcctcttagtatacagcaatacaaggagctaacagcaccagttttaatt
tctcgcttgatcaatgcccaccttcatcttctggcactcaggttatctgagtaccttggc
ttgaaccaggagctggttataatgcattgggcatgtacaaagataa-cagcttcgcttgc
ratgccagactctgatctcctcactgttctactcgacaagktgaaattgtgtaaaggaat
agactaygctagagtagctgagcatgcggataaaagtgggcgcaggaagttggctgccgc
tctagttgaacatgaaccctgctcttctaaacaggttccgttgcttttgagcatmggaga
agaagaagcagctttgacaaaggcaactgacagtggggata-------------------
------------------------------------------------------------
------------------------------------------------------------
-----------------------------------------ctgatcttgtttactttgt
cctgttccatatatggcagaagaagscatctttggagttcttcgggatgatacaagctaa
gcctttggcaagggatctgtttatatcctattctcggtaccaagtttatctcttcctttc
atattttttcataatattttg---catactgcaggaagtcgctttccttttgtggaggga
gtcctgggattatggyaaaaatccaatggcaagtaaaggcactccacttcatgggccacg
cataaaacttattgagaaggctcgagatctctttgctgagacaaaggaacacatttttga
gtcaaaagctgctgaagagcatgcaaaattgttgagaatgcaacatgaactagaagtgtc
gacaaaacaagcgatctttgttgattcaagcatcagtgacacaatccgtacatgcattgt
acttggaaatcaccgagctgctatgaaggtgaaaacggagttcaaggtttctgagaaacg
atggtattggcttaaagtttttgcgttggctacaataagagattgggatgcattggaaaa
gttctcaaaggagaagagaccacctataggttacaagccgtttgtrgaggcttgcattga
tgcgggtgaaaaaggcgaagctctgaaatatataccaaaactcgctgatcctcgagaacg
ggcagag-----------------------------------------------------
------------------------------------------------------------
-------------------------------
>PAFTOL009241
------------------------------------cagtctgctcttcctccagaacag
ctggcctggtgtggtctggacagtgtgttactgtattgggatgatgtgcttctgatggtg
ggcccatttggagagccagtgcgctacttttatgatgatccaatagttctgatatcagag
tgcgatggtgtaaggatcctttccaatacaactatggagtttttgcagagagtkccagat
tcgacggtgtctatctttaaaataggmagcacaacmcctgcagctttgctgtatgatgcy
ctggatcattttgataggcgaagtgctaaggcagatgaaaatttgagaatgataaaggca
tcgttgccggaggcaattgaagcttgcgttgatgctgcaggttatgaatttgamatttca
cgtcagcgaacactgctgagagctgcaagctatggtcaagcgttttgcagcaatgttcct
cgcgaycgtttccaagagatgtgcaaaaccttgcgtgtcttaaatgctgtgcgaagccct
gagattggaattcctcttagyatacagcaatacaaggagctaacagcgccarttttaatt
tctcgtttgatcaatgcccaccatcaccttctggcactcaggttatcagattaccttggc
ttgaaccaggagctggttataatgcattgggcatgcaccaagataa-cagcttcgcttgc
aatgccagactctgatctcctcagtattctactggacaagttgaaattgtgtaaaggaat
agactatgctagagtagctgagcatgcggataaaagtgggcgtaggaagttggctgctgc
tctagttgaacatgaaccctgctcttctaaacaggttccgttgctgttaagcataggaga
agaagaagcagctttgacgaaggcaactgaaagtggggata-------------------
------------------------------------------------------------
------------------------------------------------------------
-----------------------------------------ctgatcttgtttactttgt
cctgttccatatatggcagaagaagccatctttggagttcttcgggacgatacaagctaa
gcctttggcaagggatctgtttatatcatattctcggtgctataatcatgagttcctgaa
ggacttctttttgtcagctgg---agtgttgca---------------------------
------------------------------------------------------------
------------------------------------------------------------
---------------------------------gagaatgcaacatgaactagaagtttc
gacgaagcaagcgatttttgttgattcragcatcagtgacacaatccgtacatgcattgt
acttggaaatcaccgagctgctatgaaggtgaaaacggagtttaaggtttctgagaaacg
atggtattggcttaaagtctttgcgttagctacaataagagattgggatgcattggaaaa
gttctcaaaggagaagaggccccctattggttacaagccctttgtagaggcttgcattga
tgcgggtgaaaaaggcgaagctctgaaatatataccaaaactcgctgatcctcgagaacg
rgcagag-----------------------------------------------------
------------------------------------------------------------
-------------------------------
>PAFTOL009243
------------------------------------cagtctgctcttcctccagaacag
ctggcctggtgtggcctggacagtgtattactgtattgggatgatgtgcttctgatggtg
ggcccgtttggagagccagtgcgctacttttatgatgatccaatagttctgatatcagaa
tgcgatggtgtaaggatcctttccaatacaactatggagtttttgcagagagttccagat
tccacggtgtctatctttaaaataggaagcacaacacctgcagctttgctgtatgatgct
ctggatcattttgataggcgaagtgctaag------------------------------
------------------------------------------tatccagttggc------
------------------------------------------tttgacagcaatgttcct
cgcgaccgtttccaagagatgtgcaaaaccttgcgtgtcttaaatgctgtgcgaagccct
gagattggaattcctcttagtatacarcaatacaaggagctaacagcaccagttttaatt
tctcgcttgatcaatgcccaccatcaccttctggcactcaggttatcagattaccttggc
ttgaaccaggagctggttataatgcattgggcatgcgccaagataa-cagcttcgcttgc
aatgccagactctgatctcctcactattctactggacaagttgaaattgtgtaaaggaat
agactatgctagagtagctgagcatgcggataaaagtgggcgcaggaagttggctgctgc
tctagttgaacatgaaccctgctcttctaaacaggttccgttgctgttaagcataggaga
agaagaagcagccttgacaaaggcaactgaaagtggggata-------------------
------------------------------------------------------------
------------------------------------------------------------
-----------------------------------------ctgatcttgtttactttgt
cctgttccatatatggcagaagaagccatctttggagttcttcgggatgatacaagctaa
gcctttggcaagggatctgtttatatcctattctcggtgctataatcatgagttcctcaa
ggacttctttttgtcagctgg---agagttgcag--------------------------
------------------------------------------------------------
------------------------------------------------------------
----------------------------ttacatagaatgcaacatgaactagaagtgtc
gacgaagcaagcgatttttgttgattcaagcatcagtgacacaatccgtacatgcattgt
acttggaaatcaccgagctgctatgaaggtgaaaacggagtttaaggtttctgagaaacg
atggtattggcttaaagtctttgcgttagctacaataagagattgggatgcgttggaaaa
gttctcaaaggagaagagaccccctattggttacaagccctttgtagaggcttgcattga
tgcgggtgaaaaaggcgaagctctgaaatatataccaaaactcgctgatcctcgagaacg
ggcagag-----------------------------------------------------
------------------------------------------------------------
-------------------------------
>PAFTOL009245
------------------------------------cagtctgctcttcctccagaacag
ctggcatggtgtggcctggacagtgtattactgtattgggatgatgtgcttctgatggtg
ggcccgtttggagagccagtgcgctacttttatgatgatccaatagttctgatatcagag
tgcgacggtgtaaggatcctttccaatacaactatggagtttttgcagagagttccagat
tccacggtgtctatctttaaaataggaagcacaacgcctgcagctttgctgtatgatgct
ctggatcattttgataggcgaagtgctaaggcagatgaaaatttgagaatgataaaagca
tcgttgccggaggcaattgaagcttgcgttgatgctgcaggttatgaatttgacatttca
cgtcagcgaacactgctgagagctgcaagctatggtcaagcgttttgcagcaatgttcct
cgtgaccgtttccaagagatgtgcaaaaccttgcgtgtcttaaatgctgtgcgaagccct
gagattggaattcctcttagtatacagcaatacaaggagctaacagcaccagttttaatt
tctcgcttgatcaatgcccaccatcaccttctggcactcaggttatcagattaccttggc
ttgaaccaggwgctggttataatgcattgggcatgcaccaagataa-cagcttcgcttgc
aatgccagactctgatctcctcactattctactggacaagttgaaactgtgtaaaggaat
agactatgctagagtagctgagcatgcggataaaagtgggcgcaggaagttggctgctgc
tctagttgaacatgaaccctgctcttctaaacaggttccgttgctgttaagcataggaga
agaagaagcagctttgacaaaggcaactgaaagtggggata-------------------
------------------------------------------------------------
------------------------------------------------------------
-----------------------------------------ctgatcttgtttactttgt
cctgttccatatatggcagaagaagccatctttggagttctttgggatgatacaagctaa
gcctttggcaagggatctgtttatatcctattctcgttgctataatcatgagttcctgaa
ggacttctttttgtcagctgg---agagytgcaggaagtcgctttccttttgtggaggga
gtcctgggattatggtaaaaatccaatggcaagtaaaggcactccacttcatgggccacg
cataaaactgattgagaaggctcgagatctctttgctgagacaaaggaacagatttttga
gtcaaaagctgctgaagagcatgcaaaattgttgagaatgcaacatgaactagaagtgtc
gacgaagcaagcgatttttgttgattcaagcatcagtgacacaatccgtacatgcattgt
acttggaaatcaccgagctgctatgaaggtgaaaacggagtttaaggtttctgagaaacg
atggtattggcttaaagtctttgcgttagctacaataagagattgggatgcattggaaaa
gttctcaaaggagaagagaccccctattggttacaagccctttgtagaggcttgcattga
tgcgggtgaaaaaggcgaagctctgaaatatataccaaaactcgctgatcctcgagaacg
ggcggag-----------------------------------------------------
------------------------------------------------------------
-------------------------------
>PAFTOL009249
------------------------------------------------------------
------------------------------------------------------------
------------------------------------------------------------
------------------------------------------------------------
------------------------------------------------------------
------------------------------------------------------------
------------------------------------------------------------
------------------------------------------------------------
------------------------------------------------------------
------------------------------------------------------------
------------------------------------------------------------
---------caaatagttttaccac-----------------------------------
--------------------------------------agttgaaattgtgtaaaggaat
agactatgctagagtagctgagcatgcggataaaagtgggcgcaggaagttggctgctgc
tcttgttgaacatgaaccctgctcttctaaacaggttccgttgctgttaagcataggaga
agaagaagcagctttgacaaaggcaactgaaagtggggata-------------------
------------------------------------------------------------
------------------------------------------------------------
-----------------------------------------ctgatcttgtttactttgt
cctgttccatatatggcagaagaagccatctttggagttcttcgggatgatacaagctaa
gcctttggcaagggatctgtttatatcctattctcg------------------------
------------------------------------------------------------
------------------------------------------------------------
------------------------------------------------------------
------------------------------------------------------------
------------------------------------------------------------
---------------------------------------------ggtttctgagaaacg
atggtactggcttaaagtctttgcgttagctacaataagagattgggatgcattggaaaa
gttctcaaaggagaagagaccccctattggttacaagccctttgtagaggcttgcattga
tgcgggtgaaaaaggcgaagctctgaaatatataccaaaactcgctgatcctcgagaacg
ggcggag-----------------------------------------------------
------------------------------------------------------------
-------------------------------
>PAFTOL009251
------------------------------------cagtctgctcttcctccagaacag
ctggcatggtgtggcctggacagtgtattactgtattgggatgatgtgcttctgatggtg
ggcccgtttggagagccagtgcgctacttttatgatgatccaatagttctgatatcagag
tgcgatggtgtaaggatcctttccaatacaactatggagtttttgcagagagttccagat
tccacggtgtctatctttaaaataggaagcacaacgcctgccgctttgctgtatgatgct
ctggatcattttgataggcgaagtgctaag------------------------------
------------------------------------------tatccagttggc------
------------------------------------------tttgacagcaatgttcct
cgcgaccgtttccaagagatgtgcaaaaccttgcgtgtcttaaatgctgtgcgaagccct
gagattggaattcctgttagtatacagcaatacaaggagctaacagcaccagttttaatt
tctcgcttgatcaatgcccaccatcaccttctggcactcaggttatcagattaccttggc
ttgaaccaggagctggttataatgcattgggcatgcaccaagataa-cagcttcgcttgc
aatgccagactctgatctcctcactattctactggacaagttgaaattgtgtaaaggaat
agactatgctagagtagctgagcatgcggataaaagtgggcgcaggaagttggctgctgc
tttagttgaacatgarccctgctcttctaaacaggttccgttgctgttaagcataggaga
agaagaagcagctttgacaaaggcaactgaaagtggggata-------------------
------------------------------------------------------------
------------------------------------------------------------
-----------------------------------------ctgatcttgtttactttgt
cctgttccatatatggcagaagaagccatctttggagttcttcgggatgatacaagctaa
gcctttggcaagggatctgtttatatcctattctcggtgctataatcatgagttccttaa
g-----------------------------------------------------------
------------------------------------------------------------
------------------------------------------------------------
----------------------------------agaatgcaacatgaactagaagtgtc
gacgaagcaagcgatttttgttgattcaagcatcagtgacacaatccgtacatgcattgt
acttggaaatcaccgagctgctatgaaggtgaaaacggagtttaaggtttctgagaaacg
atggtattggcttaaagtctttgcgttagctacaataagagattgggatgcattggaaaa
gttctcaaaggagaagagaccccctattggttacaagccctttgtagaggcttgcattga
tgcgggtgaaaaaggcgaagctctgaaatatataccaaaactcgctgatcctcgagaacg
ggcggag-----------------------------------------------------
------------------------------------------------------------
-------------------------------
>PAFTOL009253
------------------------------------------------------------
------------------------------------------------------------
------------------------------------------------------------
------------------------------------------------------------
------------------------------------------------------------
------------------------------------------------------------
------------------------------------------tatccagttggc------
------------------------------------------tttgacagcaatgttcct
cgtgaccgtttccaagacatgtgcaaaaccttgcgtgtgttaaatgctgtgcgaagccct
gagattggaattcctcttagtatacagcaatacaaggagctaacagcaccagttttaatt
tctcgcttgatcaatgcccaccatcaccttctggctctcaggttatctgagtaccttggc
ttgaaccaggagctggttataatgcattgggcatgtacaaagataa-catcttcgcttgc
aatgccggactctgatcttctcaccattctacttgacaagttgaaattgtgtaagggaat
agactatgctagagtcgctgagcatgcggataaaagcgggcgcaggaagttggctgctgc
tctagtcgaacacgaaccctgctcttctaaacaggttccgctgctgttgagcataggaga
agaagaagcagctttaaccaaggcaactgaaagcggggaca-------------------
------------------------------------------------------------
------------------------------------------------------------
-----------------------------------------ctgaycttgtttactttgt
cctgttccatatatggcagaaaaagccatctttggagttcttcgggatgatacaagctaa
gcctttggctagggatctgtttatatcctatgctcgg-----------------------
------------------------------------------------------------
------------------------------------------------------------
------------------------------------------------------------
----------------------------------agaatgcaacatgaactagaagtttc
gacaaaacaagcaatctttgttgattcaagcatcagtgacacaatccgtacgtgcattgt
acttggaaatcaccgtgctgctatgaaggtgaaaacggagtttaaggtttctgagaaacg
atggtattggcttaaagtttttgcattggctacaataagagattgggaygcmttggaaaa
gttctcaaaggagaagagaccacctataggttacaagccatttgtagaggcttgcattga
tgcaggtgaaaaaggcgaagctctgaaatatatacccaaactcgctgatcctcgagaacg
ggcagag-----------------------------------------------------
------------------------------------------------------------
-------------------------------
>PAFTOL009255
------------------------------------cagtctgctcttcctccagaacag
ttggcctggtgtggcctggacagtgtattactctattgggatgatgtgcttctgatggtg
ggcccctttggagagccagtgcgctacttttatgatgatccaatagttctgatatcagag
tgcgatggtgtaaggatcctttccaatacaactatggagtttttgcagagagttccagat
tccacggtgtctatctttaaaataggaagmacaacgcctgcagctttgctgtatgatgcg
ctggatcattttgataggcgaagtgctaaggcagatgaaaatttgagaatgataaaggcg
tcgttgccagaggcaattgaagcttgcgttgatgctgcaggttatgaatttgacatttca
cgtcagcgaacactgctgagagctgcaagctatggtcaagcgttttgcagcaatgttcct
cgtgaccgtttccaagagatgtgcaaaaccttgcgtgtcttaaatgctgtgcgaagccct
gagattggaattcctcttagcatacagcaatacaaggwgctaacagcaccagttttaatt
tctcgcttgatcaatgcccaccatcaccttctggcactcaggttatcagattaccttggc
ttgaaccaggagctggttataatgcattgggcatgtaccaagataa-cagcttcgcttgc
aatgccagactctgatctcctcactattctactggacaagttgaaattttgtaaaggaat
agactatgctagagtcgctgagcatgcggataaaagtgggcgcaggaagttggctgctgc
tctagttgaacatgaaccctgctcttctaaacaggttccgttgctgttgagcataggagt
agaagaagcagctttgacaaaggcaactgaaagtggggata-------------------
------------------------------------------------------------
------------------------------------------------------------
-----------------------------------------ccgatcttgtgtactttgt
cctgttccatatatggcagaagaagccatctttagagttcttcgggatgatacaagctaa
gcctttggcaagggatctgtttatatcctattctcggtaccaagtttatctcgttcc---
---ttttatattgct---------tatactgcaggaagtcgctttccttttgtggaggga
gtcctgggattatggtaaaaatccaatggcaagtaaaggcactccacttcatgggccacg
cataaaactgattgagaaggctcgagatctctttgctgagacaaaggaacatatttttga
gtcaaaagctgctgaagagcatgcaaaattgttgagaatgcaacatgaactagaagtgtc
gacgaagcaagcgatttttgttgattcaagcatcagtgacacaatccgtacatgcattgt
acttggaaatcaccgagctgctatgaaggtgaaaacggagtttaaggtttctgagaaacg
atggtattggcttaaagtctttgcgttagctacgacaagagattgggatgcattggaaaa
gttctcaaaggagaagagaccccctattggtwacaagccctttgtagaggcttgcattga
tgcgggtgaaaaaggcgaagctctgaaatatataccaaaactcgctgatcctcgagaacg
ggctgag-----------------------------------------------------
------------------------------------------------------------
-------------------------------
>PAFTOL009257
------------------------------------cagtctgctcttcctccagaacag
ttggcctggtgtggcctggacagtgtattactctattgggatgatgtgcttctgatggtg
ggcccctttggagagccagtgcgctacttttatgatgatccaatagttctgatatcagag
tgcgatggtgtaaggatcctttccaatacaactatggagtttttgcagagagttccagat
tccacggtgtctatctttaaaataggaagcacaacgcctgcagctttgctgtatgatgcg
ctggatcattttgataggcgaagtgctaaggcagatgaaaatttgagaatgataaaggca
tcgttgccagaggcaattgaagcttgcgttgatgctgcaggttatgaatttgacatttca
cgtcagcgaacactgctgagagctgcaagctatggtcaagcgttttgcagcaatgttcct
cgtgaccgtttccaagagatgtgcaaaaccttgcgtgtcttaaatgctgtgcgaagccct
gagattggaattcctcttagcatacagcaatacaaggagctaacagcaccagttttartt
tctcgcttgatcaatgcccaccatcaccttctggcactcaggttatcagattaccttggc
ttgaaccaggagctggttataatgcattgggcatgtaccaagatma-cagcttcgcttgc
aatgccagactctgatctcctcactattctactggacaagttgaaattgtgtaaaggaat
agactatgctagagtcgctgagcatgcggataaaagtgggcgcaggaagttggctgctgc
tctagttgaacatgaaccctgctcttctaaacaggttccgttgctgttgagcataggagt
agaagaagcagctttgacaaaggcaactgaaagtggggata-------------------
------------------------------------------------------------
------------------------------------------------------------
-----------------------------------------ccgatcttgtttactttgt
cctgttccatatatggcagaagaagccatctttggagttcttcgggatgatacaagctaa
gcctttggcaagggatctgtttatatcctattctcggtgctataatcatgagttcctgaa
ggacttctttttgtcagctgg---agagttgca---------------------------
------------------------------------------------------------
------------------------------------------------------------
---------------------------------gagaatgcaacatgaactagaagtgtc
gacgaagcaagcgatttttgttgattcaagcatcagtgacacaatccgtacatgcattgt
acttggaaatcaccgagctgctatgaaggtgaaaacggagtttaaggtttctgaraaacg
atggtattggcttaaagtctttgckttagctacaacaagagattgggatgcattggaaaa
gttctcaaaggagaagagaccccctattggttacaagccctttgtagaggcttgcattga
tgcgggtgaaaaaggcgaagctctgaaatatataccaaaactcrctgatcctcgagaacg
ggctgag-----------------------------------------------------
------------------------------------------------------------
-------------------------------
>PAFTOL009259
------------------------------------------------------------
------------------------------------------------------------
------------------------------------------------------------
tgcgatggcgtaaggatcctttccaatacaactatggagtttctccagagagttccagat
tccacggtgtctatctttaaaataggaagcacaacgcctgcagctttgctgtatgatgct
ctggatcattttgataggcgaagtgctaaggyagatgaaaatttgagaatgataaaggca
tcattgccggaggcaattgaagcttgcgttgatgctgctggttaygaatttgacatttca
cgwcagcgaacactgctgagagctgcaagctatggtcaagcattttgcagcaatgttcct
cgtgaccgtttccaagagatgtgcaaaaccttgcgtgtcttaaatgctgtgcgaagccct
gagwttggwattcctctyagtatacagcaatacaaggagctaacrgcaccagttttaatt
tctcgcttgatcaatkcccaccwtcatcttctggcactcaggttatctgagtaccttggc
ttgaaccaggagctggttataatgcattgggcatgtacaaagataa-cagcttcgcttgc
gatgccagactctgatctcctcactgttctactcgacaagktgaaattgtgtaaaggaat
agactacgctagagtagctgagcatgcggataaaagtgggcgcaggaagttggctgccgc
tctagttgaacatgaaccctgctcttctaawcaggttccgttgcttttgagcataggaga
agaagaagcagctttgacaaaggcaactgacagtggggata-------------------
------------------------------------------------------------
------------------------------------------------------------
-----------------------------------------ctgatcttgtttactttgt
cctgttccatatatggcagaagaagccatctttggagttcttcgggatgatacaagctaa
gcctttggcaagggatctgtttatatcctattctcggtaccaagtttgtctcttcctttc
atattgcttgcttttcatgtg---gatgaagcaggaagtcgctttccttttgtggaggga
gtcctgggattatggtaaaaatccaatggcaagtaaaggcactccacttcatgggccacg
cataaaacttattgagaaggctcgagatctctttgctgagacaaaggaacacatttttga
gtcaaaagctgctgaagagcatgcaaaattgttgagaatgcaacatgaactagaagtgtc
gacaaaacaagcgatctttgttgattcaagcatcagtgacacaatccgtacatgcattgt
rcttggaaatcaccgagctgctatgaaggtgaaaacggagttcaaggtttctgagaaacg
atggtattggcttaaagtttttgcgttggctacaataagagattgggatgcattggaaaa
gttctcaaaggagaagagaccacctataggttacaagccgtttgtagaggcttgcattga
tgcgggtgaaaaaggcgaagctctgaaatatataccaaaactcgctgatcctcgagaacg
ggcagag-----------------------------------------------------
------------------------------------------------------------
-------------------------------
>PAFTOL009261
------------------------------------------------------------
------------------------------------------------------------
------------------------------------------------------------
------------------------------------------------------------
------------------------------------------------------------
------------------------------------------------------------
------------------------------------------tatccagttggc------
------------------------------------------tttgacagcaatgttcct
cgtgaccgtttccaagagatgtgcaaaaccttgcgtgtcttaaatgctgtgcgaagccct
gagattggaattcctcttagtatacagcaatacaaggagctaacagcaccagttttaatt
tctcgcttgatcaatgcccaccatcaccttctggcactcaggttatcagattacctcggc
ttgaaccag---------------------------------------------------
----------------------------ctggtaccacagttgaaattgtgtaaaggaat
agactatgctagagtcgctgagcatgcggataaaagtgggcgcaggaaattggctgctgc
tctagttgaacatgaaccctgctcttctaawcaggttccgttgctgttgagcataggaga
agaagaagcagctttgacaaaggcaactgaaagtggggata-------------------
------------------------------------------------------------
------------------------------------------------------------
-----------------------------------------ctgatcttgtttactttgt
cctgttccatatatggcagaag--------------------------------------
------------------------------------------------------------
------------------------------------------------------------
------------------------------------------------------------
------------------------------------------------------------
----------------------------------agaatgcaacatgaactagaagtgtc
tacgaagcaagcgatttttgttgattcaagcatcagtgacacaatccgtacatgcattgt
acttggaaatcaccgagctgctgtgaaggtgaaaacggagtttaaggtttctgagaaacg
atggtattggcttaaagtctttgcgttagctacaataagagattgggatgcattggaaaa
gttctcaaaggagaagagatcccctattggttacaagccctttgtagaggcttgcattga
tgcgggtgaaaaaggcgaagctctgaaatatataccgaaactcactgatcctcgagaacg
agcagag-----------------------------------------------------
------------------------------------------------------------
-------------------------------
>PAFTOL009263
------------------------------------cagtctgctcttcctccagaacag
ctggcatggtgtggcctggacagtgtattactgtattgggatgatgtgcttctgatggtg
ggcccgtttggagagccagtgcgctacttttatgatgatccaatagttctgatatcagag
tgcgatggtgtaaggatcctttccaatacaactatggagtttttgcagagagttccagat
tccacggtgtctatctttaaaataggaagcacaacgcctgcagctttgctgtatgatgct
ctggatcattttgataggcgaagtgctaaggcagatgaaaatttgagaatgataaaagca
tcrttgccggaggcaattgaagcttgcgttgatgctgcaggttatgaatttgacatttca
cgtcagcgaacactgctgagagctgcaagctatggtcaagcgttttgcagcaatgttcct
cgcgaccgtttccaagagatgtgcaaaaccttgcgygtcttaaatgctgtgcgaagccct
gagattggaattcctcttagtatacagcaatacaaggagttgacagcaccagttttaatt
tctcgcttgatcaatgcccaccatcaccttctggcactcaggttatcagattaccttggc
ttgaaccaggagctggttataatgcattgggcatgcaccaagataa-cagcttcccttgc
aatgccagactctgatctcctcactgttctactggacaagttgaaattgtgtaaaggaat
agactatgctagagtagctgagcatgcggataaaagtgggcgcaggaagttggctgctgc
tctagttgaacatgaaccctgctcttctaaacaggttccgttgctgttaagcataggaga
agaagaagcagctttgacaaaggcaactgaaagtggggata-------------------
------------------------------------------------------------
------------------------------------------------------------
-----------------------------------------ctgaccttgtttactttgt
cctgttccatatatggcagaagaagccatctttggagttcttcgggatgatacaagctaa
gcctttggcaagggatctgtttatatcctattctcggtgctataatcatgagttcctgaa
ggacttctttttgtcagtttg---cgtactgcaggaagtcgctttccttttgtggaggga
gtcctgggattatggtaaaaatccaatggcaagtaaaggcactccacttcatgggccacg
cataaaactgattgagaaggctcgagatctctttgctgagacaaaggaacagatttttga
gtcaaaagctgctgaagagcatgcaaaattgttgagaatgcaacatgaactagaagtgtc
gacgaagcaagcgatttttgttgattcaagcatcagtgacacaatccgtacatgcattgt
acttggaaatcaccgagctgctatgaaggtgaaaacggagtttaaggtttctgagaaacg
atggtattggcttaaagtctttgcgttagctacaataagagattgggatgcattggaaaa
gttctcaaaggagaagagaccccctattggttacaagccctttgtagaggcttgcattga
tgcgggtgaaaaaggcgaagctctgaaatatataccaaaactcgctgatcctcgagaacg
ggcggag-----------------------------------------------------
------------------------------------------------------------
-------------------------------
>PAFTOL009265
------------------------------------------------------------
------------------------------------------------------------
------------------------------------------------------------
------------------------------------------------------------
------------------------------------------------------------
------------------------------------------------------------
------------------------------------------tatccagttggc------
------------------------------------------tttgacagcaatattcct
cgcgaccgtttccaagagatgtgcaaaaccttgcgtgtcttaaatgctgtgcgaagccct
gagattggaattcctcttagtatacagcaatacaaggagctaacagcaccagttttaatt
tctcgcttgatcaatgcccaccatcaccttctggcactcaggttatcagattaccttggy
ttgaaccag---------------------------------------------------
------------------------------------------------------------
-gactatgctagagtagctgagcatgcggataaaagtgggcgcaggaagttggctgctgc
tctagttgaacatgaaccctgctcttctaaacaggttccgttgctgttaagcataggaga
agaagaagcagctttgacaaaggcaactgaaagtggggata-------------------
------------------------------------------------------------
------------------------------------------------------------
-----------------------------------------ctgatcttgtttactttgt
cctgttccatatatggcagaagaagccgtctttggagttcttcgggatgatacaagctaa
gcctttggcaagggatctgtttatatcctattctcgg-----------------------
------------------------------------------------------------
------------------------------------------------------------
------------------------------------------------------------
----------------------------------agaatgcaacatgaactagaagtgtc
gacgaagcaagcgatttttgttgattcaagcatcagtgacacaatccgtacatgcattgt
acttggaaatcaccgagctgctatgaaggtgaaaacggagtttaaggtttctgagaaacg
atggtactggcttaaagtctttgckttagctacaataagagattgggatgcattggaaaa
gttctcaaaggagaagagaccccctattggttacaagccctttgtagaggcttgcattga
tgcgggtgaaaaaggcgaagctctgaaatatataccaaaactcgctgatcctcgagaacg
ggcggag-----------------------------------------------------
------------------------------------------------------------
-------------------------------
>PAFTOL009267
------------------------------------cagtctgctcttcctccagaacac
ctggcctggtgtggcctggacagcgtattactgtrttgggatgatgtrcttctgatggtg
ggcccttttggagakccagtgcgctactattatgatgatccaatagttctgatatcagag
tgtgatggtgtaaggatcctttccaatacaactatggagtttctgcagagagttccagay
tycacggtgtctatctttaaaataggaagcacaacgcctgcagctttgctgtatgatgct
ctrgatcattttgataggagaagtgctaaggcagatgaaaatttgagaatgataaaggca
tcattgccggaggcaattgaagcttgcgttgatgctgcaggttatgaatttgacatttca
cgtcagcgaacactcctgagagctgcaagctatggtcaagcgttttgcagcaatgttcct
cgtgaccgtttccaagagatgtgcaaaaccttgcgtgtcttaaatgctgtgcgaagccct
gagattggaattcctcttagcatacagcaatacaaggagctaacagcaccagttttaatt
tctcgmttratcaatgcccaccatcaccttctggctctcaggttatytgagtaccttggc
ttgaaccaggagctggttataatgcattgggcatgtacaaagataa-catcttcgcttgc
aatgccrgactctgatcttctcrccattctaytggacmagttgaaattgtgyaagggaat
mgactatgcyagagtcgctgagcatgcggataaaagygggcgcaggaagttggctgctgc
tmtagttgaacatgaaccctgctcttctaaacaggttccgttgctgytgagcataggaga
agaagaagcagctttaaccaaggcaactgaaagcggggata-------------------
------------------------------------------------------------
------------------------------------------------------------
-----------------------------------------ctgatcttgtttactttgt
cctgttccatatatggcagaaaaagccatctttggagttcttcgggatgatacaagctaa
gcctttggctagggatctgtttatatcctattctcgccgctataatcatgagttcctgaa
ggacttttttataatgttttg---cwtactgcaggaagtcgccttccttttgtggaggga
gtcctgggattatggtaagaatccaatggcaagtaaaggctcygcacttcaygggccacg
cataaaacttattgagaaggctcgagatctgtttgctgagacaaaagaacacatttttga
gtcgaaagctgctgaagagcatgcaaagttgctgagaatgcaacatgaactagaagtttc
racaaaacaagcgatctttgttgattcaagcatcagtgacacaatccgtacatgcattgt
acttggaaatcacygtgctgctatgaaggtsaaaacagagtttaaggtttctgagaaacg
atggtattggcttaaagtttttgcrttggctacrataagagattgggatgcattggaaaa
gttctcaaaggagaagagaccacctataggttacaagccatttgtagaggcttgcattga
tgcaggkgaaaaagrcgaagctctgaaatatataccaaaactcgctgatcctcgagaacg
ggcagag-----------------------------------------------------
------------------------------------------------------------
-------------------------------
>PAFTOL009269
------------------------------------cagtctgctcttcctccagaacac
ctggcctggtgtggcctggacagcgtattactgtattgggatgatgtgcttctgatggtg
ggcccctttggagagccagtgcgctactattatgatgatccaatagttctgatatcagag
tgtgatggtgtaaggatcctttccaatacaactatggagtttctgcagagagttccagat
tccacggtgtctatctttaaaataggaagcacaacgcctgcagctttgctgtatgatgct
ctggatcattttgataggagaagtgctaaggcagatgaaaatttgagaatgataaaggca
tcattgccggaggcaattgaagcttgcgttgatgctgcaggttatgaatttgacatttca
cgtcagcgaacactcctgagagctgcaagctacggtcaagcgttttgcagcaatgttcct
cgtgaccgtttccaagagatgtgcaaaaccttgcgtgtcttaaatgctgtgcgaagccct
gagattggaattcctcttagcatacagcaatacaaggagctaacagcaccagttttaatt
tctcgcttgatcaatgcccaccatcaccttctggctctcaggttatctgagtaccttggc
ttgaatcaggagctggttataatgcattgggcatgtacaaagataa-catcttcgcttgc
aatgccagactctgatcttctcaccattctactggacaagttgaaattgtgtaagggaat
agactatgctagagtcgctgagcatgcggataaaagcgggcgcaggaagttggctgctgc
tctagttgaacatgaaccctgctcttctaaacaggttccgttgctgttgagcataggaga
agaagaagcagctttaaccaaggcaactgaaagcggggata-------------------
------------------------------------------------------------
------------------------------------------------------------
-----------------------------------------ctgatcttgtttactttgt
cctgttccatatatggcagaaaaagccatctttggagttcttcgggatgatacaagctaa
gcctttggctagggatctgtttatatcctattctcggtgctacaatcatgagttcctgaa
ggacttctttttatcagccgg---------------------------------------
------------------------------------------------------------
------------------------------------------------------------
------------------------agagttgcggagaatgcaacatgaactagaagtttc
gacaaaacaagcgatctttgttgattcaagcatcagtgacacaatccgtacatgcattgt
acttggaaatcaccgtgctgctatgaaggtgaaaacagagtttwaggtttctgagaaacg
atggtattggcttaaagtttttgcgttggctacaataagagattgggatgcgttggaaaa
gttctcaaaggagaagagaccacctataggttacaagccatttgtagaggcttgcattga
tgcaggtgaaaaaggcgaagctctgaaatatataccaaaacttgctgatcctcgagaacg
ggcagaggcttatgctcggattgggatgcctcaagaagcggccgatgctgcttctcaggc
taag--------------------------------------------------------
-------------------------------
>PAFTOL009271
------------------------------------------------------------
------------------------------------------------------------
------------------------------------------------------------
tgcgatggtgtaaggatcctttccaatacaactatggagtttttgcagagagttccagat
tccacggtgtctatctttaaaatagggagcacaacgcctgcagctttgctgtatgatgct
ctggatcattttgataggcgaagtgctmaggcagatgaaaatctgagaatgataaaggca
tcattgccggaggcaattgaagcttgcgttgatgctgcaggttatgaatttgatatttca
cggcagcgaacactgctgagagctgcaagctatggtcaagcgttttgcagcaatgttcct
cgtgaccgtttccaagagatgtgcaaaaccttgcgtgtcttaaatgctgtgcgaagccct
gagattggaattcctcttagtatacagcaatacaaggagctaacagcaccagttttaatt
tctcgcttgatcaatgcccaccatcaccttctggcactcaggttatcagattaccttggg
ttgaaccaggagctggttataatgcattggtcatgtactaagataa-cagcttcgcttgc
aatgccagactctgatctcctcactattctactggacaagttgaaattgtgtaaaggaat
agactatgctagagttgctgagcatgcagataaaagtgggcgcaggaagttagctgctgc
tctagttgaacatgaaccctgctcttctaaacaggttccgttgctgttgagcataggaga
agaagaagcagctttgacaaaggcaactgaaagtggggata-------------------
------------------------------------------------------------
------------------------------------------------------------
-----------------------------------------ctgatcttgtttactttgt
cctgttccatatatggcagaagaagccatctttggagttcttcgggatgatacaagctaa
gcctttggcgagggatctgtttatatcctattctcgttgctataatcatgagttcctgaa
ggacttttttttgtcagctgg---agagttgcaggaagtcgctttccttttgtggaggga
gtcctgggattatggtaaaaatccaatggcaagtaaaggcactccacttcatgggccacg
cataaaactgattgagaaggctcgagatctctttgctgagacaaaggaacacatttttga
gtcaaaagctgctgaagagcatgcaaaattgttgagaatgcaacatgaactagaagtatc
gacgaagcaagcgatttttgttgattcaagcatcagtgacacaatccgtacgtgcattgt
acttggaaatcaccgagccgctatgaaggtgaaaacggagtttwaggtttctgagaaacg
atggtattggcttaaagtctttgcgttagctacaataagagattgggatgcattggaaaa
gttctcaaaggagaagagaccccctattggttacaagccctttgtagaggcttgcattga
tgcgggtgaaaagggtgaagctctgaaatatataccaaaagtcactgatcctcgagaacg
ggcagag-----------------------------------------------------
------------------------------------------------------------
-------------------------------
>PAFTOL009279
------------------------------------cagtctgctctccctccagaacag
ctggcctggtgtggtctggacagtgtattaytgtattgggatgatgtgcttctgatggtg
ggtccctttggagagccagtgcgctacttttatgatgatccaatagttctgatatcagag
tgcgatggtgtaaggatcctttccaatacaactatggagtttttgcagagagttccagat
tcgacggtgtctatctttaaaataggaagcacaacaccygcagctttgctgtatgatgca
ctggatcattttgataggcgaagtgctaaggcagatgaaaatttgagaatgataaaggca
tcgttgccmgaggcaattgaagcttgcgttgatgctgcaggttatgaatttgacatttca
cgtcagcgaacactgctgagagctgcaagctatgggcaagcgttttgcagsaatgttcct
cgcgaccgtttccaagagatgtgcaaaacgttgcgtgtcttaaatgctgtgcgaagccct
gagattggaattcctcttagtatacagcaatacaaggagctaacagcgccagtkttaatt
tctcgtttgatcaatgcccaccatcaccttctggcactcaggttatcagattaccttggc
ttgaaccaggagctggttataatgcattgggcatgcaccaagataa-cggcttcgcttgc
aatgccagactctgatctcctcagtattctactggacaagttgaaattgtgtaaaggaat
agactatgctagggtagctgagcatgcggataaaagtgggcgcaggaagttggctgctgc
tctagttgaacatgaaccctgctcttctaaacaggttccgttgctgttragcataggaga
agaagaagcagctttgayaaaggcaactgaaagtggggata-------------------
------------------------------------------------------------
------------------------------------------------------------
-----------------------------------------ctgatcttgtttactttgt
cctgttccatatatggcagaagaagccatctttggagttcttcgggacratacaagctaa
gcctttggcaagggatctgtttatatcatattctcgg-----------------------
----------------------------ctgcaggaagtcgctttccttttgtggaggga
gtcctgggattatggtaaaaatccaatggcaagtaaagggactccacttcatgggccacg
cataaaactgattgagaaggctcgagatctctttgctgagacaaaggaacacatttttga
gtcaaaagctgctgaagagcatgcaaaattgttgagaatgcaacatgarctagaagtgtc
gacgaagcaagcgatttttgttgattcaagcatcagtgacacaatccgtacatgcattgt
acttggaaatcaccgagctgctatgaaggtgaaaacggagtttaaggtttctgagaagcg
atggtattggcttaaagtctttgcgttagctacaataagagattgggatgcattggaaaa
gttctcaaaggagaagaggccccctattggttacaagccctttgtagaggcttgcattga
tgcgggtgaaaaaggcgaagctctgaaatatataccaaaactcgctgatcctcgagaacg
ggcagaggcttatgctcggattgggatggctaaagaagctgcagatgctgcttctcaggc
gaaggacagtgagcttcttggtcgtctgaag-----------------------------
-------------------------------
>PAFTOL009281
------------------------------------------------------------
------------------------------------------------------------
------------------------------------------------------------
------------------------------------------------------------
------------------------------------------------------------
---------------------------caggcagatgaaaatttgagaatgataaaggca
tcgttgccggaggcaattgaagcttgcgttgatgctgcaggttatgaatttgacatttca
cgtcagcgaacactgctgagagctgcaagctatggtcaagcgttttgcagcaatgttcct
cgcgaccgtttccaagagatgtgcaaaaccttgcgtgtcttaaatgctgtgcgaagccct
gagattggaattcctcttagtatrcagcaatacaaggagctaacagcgccagttttagtt
tctcgtttgatcaatgcccaccatcaccttctggcactcaggttatcagattaccttggc
ttgaaccaggagctggttataatgcattgggcatgcaccaagataa-cagcttcgcttgc
aatgccagactctgatctcctcactattctactggacaagttgaaattgtgtaaaggaat
agactatgctagagtagctgagcatgcggataaaagtgggcgcaggaagttggctgctgc
tctagttgaacatgaaccctgctcttcaaaacaggttccattgctgttaagcataggaga
agaagaagcagctttgacaaaggcaactgaaagtggggata-------------------
------------------------------------------------------------
------------------------------------------------------------
-----------------------------------------ctgatcttgtttactttgt
cctgttccatatatggcagaagaagccatctttggagttcttcgggatgatwcaagctaa
gcctttggcaagggatctgtttatatcctattctcggtgctataatcatgagttcctgaa
ggacttctttttgtcagctgg---agagttgca---------------------------
------------------------------------------------------------
------------------------------------------------------------
---------------------------------gagaatgcaacatgaactagaagtgtc
gacgaagcaagcgatttttgttgattcaagcatcagtgacacaatccgtacatgcattgt
acttggaaatcaccgagctgctatgaaggtgaaaacggagtttaaggtttctgagaaacg
atggtattggcttaaagtctttgcgttagctacaataagagattgggatgcattggaaaa
gttctcaaaggagaagagaccccctattggttacaagccctttgtagaggcttgcattga
tgcgggtgaaaaaggcgaagct--------------------------------------
------------------------------------------------------------
------------------------------------------------------------
-------------------------------
>PAFTOL009283
------------------------------------cagtctgctcttcctccagaacag
ctggcctggtgtggtctggacagtgtattactgtactgggatgatgtgcttctgatggtg
ggcccctttggagagccagtgcgctacttttatgatgatccaatagttctgatatcagag
tgcgatggtgtaaggatcctttccaatacaactatggagtttttgcagagagttccagat
tcgacggtgtctatctttaaaataggaagcacaacacctgcagctttgctgtatgatgca
ctggatcattttgataggcgaagtgctaaggcagatgaaaatttgagaatgataaargca
tcrttgccrgaggcaattgaagcttgcgttgatgctgcaggttaygaatttgacayttca
cgtcagcgaacactgctgagagctgcaagctatggtcaagcgttttgcagcaatgttcct
cgcgaccgtttccaagagatgtgcaaaacgttgcgtgtcttaaatgctgtgcgaagccct
gagattggaattcctcttagtatacagcaatacaaggagctaacagcgccagttttaatt
tctcgtttgatcaatgcccaccatcaccttttggcactcaggttatcagattaccttggc
ttgaaccaggagctggttataatgcattgggcatgcaccaagataa-cagcttcgcttgc
aatgccagactctgatctcctcagtattctactggacaagttgaaattgtgtaaaggaat
agactatgctagagtagctgagcatgcggataaaagtgggcgcaggaagttggctgctgc
tctagttgaacatgaaccctgctcttctaaacaggttccgttgctgttaagcataggaga
agaagaagcagctttgacraaggcaactgaaagtggggata-------------------
------------------------------------------------------------
------------------------------------------------------------
-----------------------------------------cagatcttgtttactttgt
cctgttccatatctggcagaagaagccatctttggagttcttcgggacgatacaagctaa
gcctttggcaagggatctgtttatatcatattctcgg-----------------------
-------tttatgayattttg---catactgcaggaagtcgctttccttttgtggaggga
gtcctgggattatggtaaaaatccaatggcaagtaaaggcactccacttcatgggccacg
cataaaactgattgagaaggctcgagatctctttgctgagacaaaggaacacatttttga
gtcaaaagctgctgaagagcatgcaaaattgttaagaatgcaacatgaactggaagtgtc
gacgaagcaagcgatttttgttgattcaagcatcagtgacacaatccgtacatgcattgt
acttggaaatcaccgagctgctatgaaggtgaaaacggagtttaaggtttctgagaagcg
atggtattggcttaaagtctttgcgttagctacaataagagattgggatgcattggaaaa
gttctcaaaggagaagaggccccctattggttacaagccctttgtagaggcttgcattga
tgcgggtgaaaaaggcgaagctctgaaatatataccaaaactcgctgatcctcgagaacg
ggcagag-----------------------------------------------------
------------------------------------------------------------
-------------------------------
>PAFTOL009285
------------------------------------cagtctgctcttcctccagaacac
ctggcctggtgtggcctggacagtgtattactgtattgggatgaygtgcttctgatggtg
ggcccctttggagagccagtgcgctactattatgatgatccaatagttctgatatcagag
tgtgatggtgtaaggatcctttccaatacaactatggagtttctgcagagagttccagat
tccacggtgtctatctttaaaataggaagcacaacgcctgcagctttgctgtatgatgct
ctggatcattttgataggagaagtgctaaggcagatgaaaatttgagaatgataaaggca
tcattgccggaggcaattgaagcttgcgttgatgctgcaggttatgaatttgacatttca
cgtcagcgaacactcctgagggctgcaagctatggtcaagcgttttgcagcaatgttcct
cgtgaccgtttccaagagatgtgcaaaaccttgcgtgtcttaaatgctgtgcgaagccct
gagattggaattcctcttagcatacagcaatacaaggagctaacagcaccagttttaatt
tctcgcttgatcaatgcccaccatcaccttctggctctcaggttatctgastaccttggc
ttgaaccaggagctggttataatgcattgggcatgtacaaagataa-catcttcgcttgc
aatgccagactctgatcttctcaccattctactggacaagttgaaattgtgtaagggrat
agactatgctagagtcgctgagcatgcggataaaagcgggcgcaggaagttggctgctgc
tctagttgaacatgaaccctgctcttctaaacargttccgttgctgttgagcataggaga
agaagaagcagctttaaccaaggcaactgaaagcggggata-------------------
------------------------------------------------------------
------------------------------------------------------------
-----------------------------------------ctgatcttgtttactttgt
cctgttccatatatggcagcaaaagccatcyttggagttcttcgggatgatacaagctaa
gcctttggcyagggatctgtttatatcctattctcgg-----------------------
----------------------------ctgcaggaagttgccttccttttgtggaggga
gtcctgggattatggtaagaatccaatggcaagtaaaggctccgcacttcatgggccacg
cataaaacttattgagaaggctcgagatctgtttgctgagacaaaagaacacatttttga
gtcgaaagctgctgaagagcatgcaaaattgttgagaatgcaacatgaactagaagtttc
aacaaaacaagcgatctttgttgattcaagcatcagtgacacaatccgtacatgcattgt
acttggaaatcaccgtgctgctatgaaggtgaaaacagagtttaaggtttctgagaaacg
atggtattggcttaaagtttttgcgttggctacaataagagattgggatgcattggaaaa
gttctcaaaggagaagagaccacctataggttwcaagccatttgtagaggcttgcattga
tgcaggtgaaaaaggcgaagctctgaaatatataccaaaactcgctgatcctcgagaacg
ggcagaggcttatgctcggattgggatggctaaagaagcggccgatgctgcttctcaggc
taaggatagtgagcttctgggtcgtttgaagctgagcttttcacaa--------------
-------------------------------
>PAFTOL009287
------------------------------------------------------------
------------------------------------------------------------
------------------------------------------------------------
tgcgatggtgtaaggatcctttccaatacaactatggagtttttgcagagagttccagat
tcgacggtgtctatctttaaaataggaagcacaacacctgcagctttgctgtatgatgca
ctggatcattttgataggcgaagtgctaaggcagatgaaaatttgagaatgataaaggca
tcgttgccggaggcaattgaagcttgcgttgatgctgcaggttatgaatttgacatttca
cgtcagcgaacactcctgagagctgcaagctatggtcaagcgttttgcagcaatgttcct
cgcgaccgtttccaagagatgtgcaaaacgttgcgtgtcttaaatgctgtgcgaagccct
gagattggaattccccttagtatacagcaatacaaggagctaacagcgccagttttaatt
tctcgtttgatcaatgcccaccatcaccttctggcgctcaggttatcagattaccttggc
ttgaaccaggagctggttataatgcattgggcatgcaccaagataa-cagcttcgcttgc
aatgccagactctgatctcctcagtattctgctggacaagttgaaattgtgtaaaggaat
agactatgctagagtagctgagcatgcggataaaagtgggcgcaggaagttggctgctgc
tctagttgaacatgaaccctgctcttctaaacaggttccattgctgttaagcataggaga
agaagaagcagctttgacaaaggcaactgaaagtggggata-------------------
------------------------------------------------------------
------------------------------------------------------------
-----------------------------------------ctgatcttgtttactttgt
cctgttccatatatggcagaagaagccatctttggagttcttcgggacgatacaagctaa
gcctttggcaagggatctttttatatcatattctcgg-----------------------
-------tttatgatattttg---cacactgcaggaagtcgctttccttttgtggaggga
gtcctgggattatggtaaaaatccaatggcaagtaaaggcactccacttcatgggccacg
cataaaactgatcgagaaggctcgagatctttttgctgagacaaaggaacacatttttga
gtcaaaagctgctgaagagcatgcaaaactgttgagaatgcaacatgaactagaagtgtc
aacgaagcaagcgatttttgttgattcaagcatcagtgacacaatccgtacatgcattgt
acttggaaatcaccgagctgctatgaaggtgaaaacggagtttaaggtttccgagaagcg
atggtattggcttaaagtctttgcgttagctacaataagagattgggatgcattggaaaa
gttctcaaaggagaagaggcctcctattggttacaagccctttgtagaggcttgcattga
tgcgagtgaaaaaggtgaagctctgaaatatataccaaaactcgctgatcctcgagaacg
ggctgag-----------------------------------------------------
------------------------------------------------------------
-------------------------------
>PAFTOL009289
------------------------------------------------------------
------------------------------------------------------------
------------------------------------------------------------
tgcgatggtgtaaggatcctttccaatacaactatggagtttttgcagagagttccagat
tccacggtgtctatctttaaaataggaagcacaacgcctgcagctttgctgtatgatgct
ctggatcattttgataggcgaagtgctaaggcagatgaaaatttgagaatgataaaggca
tcgttgccggaggcaattgaagcttgcgttgatgctgcaggttatgaatttgacatttca
cgtcagcgaacactgctgagagctgcaagctatggtcaagcgttttgcagcaatgttcct
cgcgaccgtttccaagagatgtgcaaaacctcgcgtgtcttaaatgctgtgcgaagccct
gacattggaattcctcttagtatacagcaatacaaggagctaacagcaccagttttaatt
tctcgcttgatcaatgcccaccatcaccttctggcactcaggttatcagattaccttggc
ttgaaccaggagctggttataatgcattgggcatgcaccaagataa-cagcttcgcttgc
aatgccagactctgatctgcttactattctactggacaagttgaaattgtgtaaaggaat
agactatgctagagtagctgagcatgcggataaaagtgggcgcaggaagttggctgctgc
tctagttgaacatgaaccctgctcttctaawcaggttccrttgctgttaagcataggaga
agaagaagcagctttgacaaaggcaactgaaagtggggata-------------------
------------------------------------------------------------
------------------------------------------------------------
-----------------------------------------ctgatcttgtttactttgt
cctgttccayatatggcagaagaagccatctttggagttcttcgggatgatacaagctaa
gcctttggcaagggatctgtttatatcctattctcggtgctacaatcatgagttcctgaa
ggacttctttttgtcagctgg---agagttgca---------------------------
------------------------------------------------------------
------------------------------------------------------------
---------------------------------gagaatgcaacatgaactagaagtgtc
gacgaagcaagcgatttttgttgattcaagcatcagtgacacaatccgtacatgcattgt
acttggaaatcaccgagctgctatgaaggtgaaaacggagtttaaggtttctgagaaacg
atggtattggcttaaagtctttgcgttagctacaataagagattgggatgcattggaaaa
gttctcaaaggagaagagaccccctattggttacaagccctttgtagaggcttgcattga
tgcgggtgaaaaaggcgaagctctgaaatatataccaaaactcgctgatcctcgagaacg
ggcggag-----------------------------------------------------
------------------------------------------------------------
-------------------------------
>PAFTOL009291
------------------------------------cagtctgctcttcctccagaacag
ctggcctggtgtggtctggacagtgtattactgtattgggatgatgtgcttctgatggtg
ggccccttyggagagccagtgcgctacttttatgaygatccaatcgttctgatatcmgag
tgcgatggtgtaaggatcctttccaatacaactatggagtttttgcagagagttccagat
tcgacggtgtctatctttaaaataggaagcacaacacctgcagctttgctgtatgatgca
ctggatcattttgataggcgaagtgctaaggyagatgaaaatttgagaatgataaaggca
tcgttgccggaggcaattgaagcttgcgttgatgctgcaggttatgaatttgacatttca
cgtcagcgaacactgctgagagctgcaagctatggtcaagcgttttgcagcaatgttcct
cgsgaccgtttccaagagatgtgcaaaacgttgcgtgtcttaaatgctgtgcgaagccct
gagattggaattcctcttagtatacagcaatacaaggagctaacagcgccagttttaatt
tctcgtttgatcaatgcccaccatcaccttctggcactcaggttatcagattaccttggc
ttgaaccaggagctggttataatgcattgggcatgcaccaagataa-cagcttcgcttgc
aatgccagactctgatctcctcagtattctactggacaagttgaaattgtgtaaaggaat
agactatgctagagtagctgagcatgcggataaaagtgggcgcaggaagttggctgctgc
tctagttgaacatgaaccctgctcttctaaacaggttccgttgctgttaagcataggaga
agaagaagcagctttgacaaaggcaactgaaagtggggata-------------------
------------------------------------------------------------
------------------------------------------------------------
-----------------------------------------ctgatcttgtttactttgt
cctgttccatatatggcagaagaagccatctttrgagttcttcgggacgatacaagctaa
rcckttggcaagggatctttttatatcatattctcggtgctataatcatgagttcctgaa
ggacttctttttgtcagctgg---agtgttgcaggaagtcgctttccttttgtggaggga
gtcctgggattatggtaaaaatccaatggcaagtaaaggcactccacttcatgggccacg
cataaaactgattgagaaggctcgagatctttttgctgagacaaaggaacacatttttga
gtcaaaagctgctgaagagcatgcaaaactgttgagaatgcarcatgaactagaagtgtc
aacgaagcaagcgatttttgttgattcaagcatcagtgacacaatccgtacatgcattgt
acttggaaatcaccgagctgctatgaaggtgaaaacggagtttaaggtttccgagaagcg
atggtattggcttaaagtctttgcgttagctacaataagagattgggatgcattggaraa
gttctcaaaggagaagaggccccctattggttacaagccctttgtagaggcttgcrttga
tgcgagtgaaaaaggygaagctctgaaatatataccaaaactcgctgatcctcgagaacg
ggcagag-----------------------------------------------------
------------------------------------------------------------
-------------------------------
>PAFTOL009293
------------------------------------cagtctgctcttcctccagaacag
ctggcctggtgtggtctggacagtgtrttactgtattgggatgatgtgcttctgatggtg
ggcccmtttggagagccagtgcgctacttttatgatgatccaatagttctgatatcagag
tgcgatggtgtaaggatcctttccaatacaactatggagtttttgcagagagttccagat
tcgacggtgtctatctttaaaataggaagcacaacacctgcagctttgctgtatgatgcw
ctggatcattttgataggcgaagtgctaaggcagatgaaaatttgagaatgataaaggcw
tcgttgccrgaggcaattgaagcttgcgttgatgctgcaggttaygaatttgacayttca
cgtcagcgaacactgctgagagctscaagctatggtcaagcrttttgcagcaatgttcck
cgygaccrtttccaagagatgtgcaaaacsttgcgtgtcttaaatgctgtgmgaagccct
gagattggaattcctcttagtatacagcaatacaaggagctaacagcgccagttttaatt
tctcgtttgatcaatgcccaccatcaccttytggcactcaggttatcagaytaccttggc
ttgaacyaggwgctggttataatgcattgggcatgcaccaagataa-cagcttygcttgc
aatgccagactctgatctcctcagtattctactggacaagttgaaattgtgtaaaggaat
agactatgctagagtagctgagcatgcggataaaagtgggcgyaggaagttggctgctgc
tctagttgaacatgaaccctgctyttctaaacaggttccgttgctgttaagcataggaga
agaagaagcagctttgacraaggcaactgaaagtggggata-------------------
------------------------------------------------------------
------------------------------------------------------------
-----------------------------------------cwgatcttgtttactttgt
cctgttccatatmtggcagaagaagccatctttrgagttcttcgggacgatacaagctaa
gcctttggcaagggatctgtttatatcatattctcggttc--------------------
------------------------------------------------------------
-------------ggtaaaaatccaatggcaagtaaaggcamtccacttcatgggccacg
cataaaactgattgagaaggctcgagatctmtttgctgagacaaaggaacacrtttttga
gtcaaaagctgctgaagagcatgcaaaattgttgagaatgcaacatgaactagaagtgtc
gacgaagcaagcgatttttgttgattcaagcatcagtgacacaatccgtacatgcattgt
acttggaaatcaccgagctgctatgaaggtgaaaacggagtttwaggtttctgagaagcg
atggtattggcttaaagtctttgcgttagctacaataagagattgggatgcattggaaaa
gttctcaaaggagaagaggccccctattggttacaagccctttgtagaggcttgcattga
tgcgggtgaaaaaggcgaagctctgaaatatataccaaaactcgctgatcctcgagaacg
ggcagag-----------------------------------------------------
------------------------------------------------------------
-------------------------------
>PAFTOL009295
------------------------------------cagtctgctcttcctccagaacag
ctggcctggtgtggtctggacagtgtattactgtaytgggatgatgtgcttctgatggtg
ggcccctttggagagccagtgcgctrcttttatgatgatccaatagttctgatatcagag
tgcgatggtgtaaggatcctttccartacaactatggagtttttgcagagagttccagat
tcgacggtgtctatctttaaaataggaagcacaacacctgcagstttgctgtatgatgcr
ctggatcattttgataggcgaagtgctaaggtwtctgagaagc-----------------
------------------------------------------------------------
------------------------------------------------------------
------------------------------------------------------------
------------------------------------------------------------
------------------------------------------------------------
------------------------------------------------------------
------------------------------------------------------------
------------------------------------------------------------
------------------------------------------------------------
------------------------------------------------------------
------------------------------------------------------------
------------------------------------------------------------
------------------------------------------------------------
------------------------------------------------------------
------------------------------------------------------------
------------------------------------------------------------
------------------------------------------------------------
------------------------------------------------------------
------------------------------------------------------------
------------------------------------------------------------
-----------------------------------------------------------g
atggtattggcttaaagtctttgcgttagctacaataagagattgggatgcattggaaaa
gttctcaaaggagaagaggccccctattggt-----------------------------
------------------------------------------------------------
------------------------------------------------------------
------------------------------------------------------------
-------------------------------
>PAFTOL009297
------------------------------------cagtctgctcttcctccagaacag
ctggcctggtgtggcctggacagcgtattactgtattgggatgatgtgctactgatggtg
ggcccctttggagagccagtgcgctacttttatgatgatccaatagttttgatatcagag
tgcgatggcgtaaggatcctttccaatacaactatggagtttctccagagggttccagat
tccacggtgtctatctttaaaataggaagcacaacgcctgcagctttgctgtatgatgct
ctggatcattttgataggcgaagtgctaaggcagatgaaaatttgagaatgataaaggca
tcattgccagaggcaattgaagcttgcgttgatgctgctggttatgaatttgacatttca
cgtcagcgaacactgctgagagctgcaagctatggtcaagcattttgcagcaatgttcct
cgtgaccgtttccaggagatgtgcaaaaccttgcgtgtcttaaatgctgtgcgaagccct
gagattggaattcctcttagtatacagcaatacaaggagctaacagcgccagttttaatt
tctcgcttgatcaatgcccaccttcatcttctggcactcaggttatctgagtaccttggc
ttgaaccaggagctggttataatgcattgggcatgtacaaagataa-cagcttcgcttgc
gatgccagactctgatctcctcattgttctactcgacaagktgaaattgtgtaaaggaat
agactacgctagagtagctgagcatgcggataaaagtgggcgcaggaagttggctgcygc
tctcgttgaacatgaaccctgctcttctaaacaggttccgttgcttttgagcataggaga
agaagaagcagctttgacaaaggcaactgacagtggggata-------------------
------------------------------------------------------------
------------------------------------------------------------
-----------------------------------------ctgatcttgtttactttgt
cctgttccatatatggcagaagaagccatctttggagttcttcgggatgatacaagctaa
gcctttggcaagggatctgtttatatcctattctcggtaccaagtttgtctcttcctttc
atattgcttgcttttcacgtg---gatgaagcaggaagtcgctttccttttgtggaggga
gtcctgggattatggtaaaaatccaatggcaagtaaaggcactccacttcatgggccacg
cataaaacttattgagaaggctcgagatctctttgctgagacaaaggaacacatttttga
gtcaaaagctgctgaagagcatgcaaaattgttgagaatgcaacatgatctagaagtgtc
gacaaaacaagcgatctttgttgattcaagcatcagtgacacaatccgtacatgcattgt
acttggaaatcaccgagctgctatgaaggtgaaaacggagttcaaggtttctgagaaacg
atggtattggcttaaagtttttgcgttggctacaataagagattgggatgcrttggaaaa
gttctcaaaggagaagagrccacctataggttacaagccgtttgtagaggcttgcattga
tgcgggtgaaaaaggcgaagctctgaaatatataccaaaactcgctgatcctcgagaacg
ggcagag-----------------------------------------------------
------------------------------------------------------------
-------------------------------
>PAFTOL009299
------------------------------------cagtctgctcttcctccagaacag
ctggcatggtgtggcctggacagtgtattactgtattgggatgatgtacttctgatggtg
ggcccgtttggagagccagtgcgctacttttatgatgatccaatagttctgatatcagag
tgcgatggtgtaaggatcctttccaatacaactatggagtttttgcagagagttccagat
tccacggtgtctatctttaaaataggaagcacaacgcctgcagctttgctgtatgatgct
ctggatcattttgataggcgaagtgctaaggcagatgaaaatttgagaatgataaaagca
tcgttgccggaggcaattgaagcttgcgttgatgctgcaggttatgaatttgacatttca
cgtcagcgaacactgctgagagctgcaagctatggtcaggcgttttgcagcaatgttcct
cgcgaccgtttccaagagatgtgcaaaaccttgcgtgtcttaaatgctgtgcgaagccct
gagattggaattcctcttagtatacagcaatacaaggagctaacagcaccagttttaatt
tctcgcttgatcaatgcccaccatcaccttctggcactcaggttatcagattacctyggc
ttgaaccaggagctggttataatgcattgggcatgcaccaagataa-cagcttcgcttgc
aatgccagactctgatctcctcactattctactggacaagttgagactgtgtaaaggaat
agactatgctagagtagctgagcatgcggataaaagtgggcgcaggaagttggctgctgc
tctagttgaacatgaaccctgctcttctaaacaggttccgttgctgttaagcataggrga
agaagaagcagctttgacaaaggcaactgaaagtggggata-------------------
------------------------------------------------------------
------------------------------------------------------------
-----------------------------------------ctgatcttgtttactttgt
cctgttccatatatggcagaagaagccatctttggagttcttcgggatgatacaagctaa
gcctttggcaagggatctgtttatatcctattctcr------------------------
------------------------------------------------------------
------------------------------------------------------------
------------------------------------------------------------
------------------------------------------------------------
------------------------------------------------------------
---------------------------------------------ggtttctgagaaacg
atggtattggcttaaagtctttgcgttagctacaataagagattgggatgcattggaaaa
gttctcaaaggagaagagaccccctattggttacaagccctttgtagaggcttgcattga
tgcgggtgaaaaaggygaagctctgaaatatataccaaaactcgctgatcctcgagaacg
ggcggag-----------------------------------------------------
------------------------------------------------------------
-------------------------------
>PAFTOL009301
------------------------------------cagtctgcttttcctccagaacag
ctggcatggtgtggcctggacagtgtattactgtattgggatgatgtgcttctgatggtg
ggcccgtttggagagccagtgcgctacttttatgatgatccaatagttctgatatcagag
tgcgatggtgtaaggatcctttccaatacaactatggagtttttgcagagagttccagat
tccacggtgtctatctttaaaataggaagcacaacgcctgcagctttgctgtatgatgct
ctggatcattttgataggcgaagtgctaaggcagatgaaaatttgagaatgataaaagca
tcattgccggaggcaattgaagcttgcgttgatgctgcaggttatgaatttgacatttca
cgtcagcgaacactgctgagagctgcaagctatggtcaagcgttttgcagcaatgttcct
cgcgaccgtttccaagagatgtgcaaaaccttgcgtgtcttaaatgctgtgcgaagccct
gagattggaattcctcttagtatacagcaatacaaggagttaacagcaccagttttaatt
tctcgcttgatcaatgcccaccatcaccttctggcactcaggttatcagattaccttggc
ttgaaccaggagctggttataatgcattgggcatgcaccaagataa-cagcttctcttgc
aatgccagwctctgatctcctcactattctactggacaagttgaaattgtgtaaaggaat
agactatgctagagtagctgagcatgcggataaaagtgggcgcaggaagttggctgctgc
tctagttgaacatgaaccctgctcttctaawcaggttccgttgctgttaagcataggaga
agaagaagcagctttgacaaaggcaaccgaaagtggggata-------------------
------------------------------------------------------------
------------------------------------------------------------
-----------------------------------------ctgatcttgtttactttgt
cctgttccatatatggcagaagaagccatctttggagttcttcgggatgatacaagctaa
gcctttggcaagggatctgttagt------------t-----------------------
------------------------------------------------------------
------------------------------------------------------------
------------------------------------------------------------
----------------------------------agaatgcaacatgaactagaagtgtc
gacgaagcaagcgatttttgttgattcaagcatcagtgacacaatccgtacatgcattgt
acttggaaatcaccgagctgctatgaaggtgaaaacggagtttaaggtttctgagaaacg
atggtactggcttaaagtctttgcgttagctacaataagagattgggatgcattggaaaa
gttctcaaaggagaagagaccccctattggttacaagccctttgtagaggcttgcattga
tgcgggtgaaaaaggcgaagctctgaaatatataccaaaactcgctgatcctcgagaacg
ggcggag-----------------------------------------------------
------------------------------------------------------------
-------------------------------
>PAFTOL009303
------------------------------------------------------------
------------------------------------------------------------
------------------------------------------------------------
------------------------------------------------------------
------------------------------------------------------------
------------------------------------------------------------
------------------------------------------------------------
------------------------------------------------------------
------------------------------------------------------------
------------------------------------------------------------
------------------------------------------------------------
---------caaatagttttaccac-----------------------------------
--------------------------------------agttgaaattgtgtaaaggaat
agactatgatagagtagctgagcatgcggataaaagtgggcgcaggaagttggctgctga
tctagttgaacatgaaccctgctcttctaaacaggttccgttgctattaagcataggaga
agaagaagcagctttgacaaaggcaactgaaagtggggata-------------------
------------------------------------------------------------
------------------------------------------------------------
-----------------------------------------ctgatcttgtttactttgt
cctgttccatatatggcagaag--------------------------------------
------------------------------------------------------------
------------------------------------------------------------
------------------------------------------------------------
------------------------------------------------------------
------------------------------------------------------------
------------------------------------------------------------
----------------------------------------------gtttctgagaaacg
atggtattggcttaaagtctttgcgttagctacaataagagattgggatgcattggaaaa
gttctcaaaggagaagagaccccctattggt-----------------------------
------------------------------------------------------------
------------------------------------------------------------
------------------------------------------------------------
-------------------------------
>PAFTOL009311
------------------------------------cagtctgctcttcctccagaacag
ctggcttggtgtggcctggacagtgtattactgtattgggatgatgtgcttctaatggta
ggcccctttggagagccagtgcgctacttttatgatgatccaataattctgatatctgag
tgcgatggtgtaaggattctttccaatacaactatggagtttctgcagagagttccagat
tctactgtgtctatctttaaaataggaagcaccacgcctgcagcattgctatatgatgct
ctggatcattttgatagacgaagtgctaaggcagatgaaaatttgagaatgataaaggca
tcattgccggaggctattgaagcttgcgttgatgctgcaggttatgaatttgacatttca
cgtcagcgaacactgctgagagcggcaagttatggtcaagcattttgcagcaatgttcct
cgtgaccgtttccaagagatgtgcaaaactttgcgtgtcttaaatgctgtgcggagccct
gagattggaattcctcttagtatacagcaatacaaggagctaacagcaccagttttaatt
tctcgtttgataaatgcccaccatcacctgctggcactcaggttatctgagtaccttggc
ttgaaccaggagctggttataatgcattgggcatgtacaaagataa-cagcttcactagc
aatgccagattctgatctcctcagtattctactggacaagttgaaattgtgtaaaggaat
agactatgccagagttgctgagcacgctgataaaagtggccgcaggaagttggctgctgc
tcttgttgaacatgaaccctgctcttctaaacaggttccattgctgttgagcataggaga
agaagaagtagctttgacaaaggcaactgaaagtggggata-------------------
------------------------------------------------------------
------------------------------------------------------------
-----------------------------------------ctgatctcgtctattttgt
cctcttccatatatggcagaagaagccatctttggagttctttgggatgatccaggcgaa
acctttggcgagggatctgtttatagcatattctcgg-----------------------
------------------------------------------------------------
------------------------------------------------------------
------------------------------------------------------------
----------------------------------agaatgcaacatgaactagaagtgtc
gacaaaacaagcaatctttgttgattcaagcatcagtgacacaatccggacatgcattgt
actgggaaatcatcgagctgctatgaaggtgaaaacagaattcaaggtttctgagaaaag
atggtattggcttaaagtttttgcactagctacaataagagattgggatgccttggaaaa
gttctccaaggagaagagaccacctataggttacaaaccctttgtggaggcttgcattga
tgcaggtgaaaaaggcgaagctctgaaatatataccgaaacttgctgatcctggagaaag
agctgag-----------------------------------------------------
------------------------------------------------------------
-------------------------------
>PAFTOL009313
------------------------------------------------------------
------------------------------------------------------------
------------------------------------------------------------
tgtgatggtgtaagggttctttccaatacmactatggagtttctgcasagagttccrgat
tccacrgtgtctattytcaaaatagggagcacaacacctgcagctttgctatatgatgct
ttggatyattttgataggcgaagygctaaggcggatgaaaatttgagaatgatcaggtcg
tcgttgccagaggcaattgaagcttgtgttgatgctgcaggctatgaattcgacgtttca
cgtcagcggacactgctgagagctgcaagctatggtcaagcattttgcagcaatgttcct
cgtgacygtttccaagakatgtgcaaarccttgcrygtcttraatgctgtgcggagtcct
gagattggaattcctcttagtatacagcagtacaaggagctaacagcaccagttttaatt
tctcgtttgattaatgcccaacatcaccttctagcactgaggttatcygagtaccttggc
ttgaaccaggagctggttataatgcattgggcatgtacaaagataa-caagttctctagc
aatgccagattctgatctcctgagtattctacttgacaaattgaagttgtgtaaaggcat
tgactatgcaagagtcgctgagcatgcagataagagtggccgtaggaagttggctgctgc
tcttgttgaacatgaaccctgytcttccaaacaggttccattgctrttgagcataggaga
agmagmagcagctttgacaaaggcaactgaaagtggggata-------------------
------------------------------------------------------------
------------------------------------------------------------
-----------------------------------------ctgatcttgtctrttttgt
cctgttccatatatggcagaagaggccatctttggagttcttcgggatgatacaagctaa
acctatggcaaaggatctgttcatagcctattcacggtgttataatcatgaattcctaaa
ggacttctttttatcggccgg---agagttgcaggaagttgctattcttttgtggaagga
gtcatgggaattaagyaaaaacccaatggcragtaakggaactccacttcatgggccwcg
cataaagcttattgaraaggctcgagatctttttgctgagacaaaggaacacaattttga
gtcaaaagctgctgaagagcatgcaaaactgttgagaattcaacatgaactagaartttc
cacaaagcaagccatctttgttgattcwagcatcagtgacacaatccggacatgcattgt
acttggaaatcaycgagctgctatgaaggttaaaacagagttcaaggtkyctgaaaaaag
atggtattggcttaaagtttttgcattagctacwataagagattgggatgccctggaaaa
attctcgaaggagaagagaccaccaataggttacaagccctttgtggaggcttgcattga
tgcgggagaaaaaggtgaagctctsaartatattccaaaactcgccgatycccgagaaag
agctgaggcttatgctcgaatcgggatggctaaagaggctgcagatgctgcttctcaggc
aaaggatagtgagcttctgggtcgtttgaagttgagcttttcacaaaataccgcagctac
ctccatttttgacacaatccgtgagaggttg
>PAFTOL009315
------------------------------------cagtcagctctgcctccagaacag
ctggcttggtgtggcctggacagtgtattgctgtattgggatgatgtgcttctgatggtg
ggcccctttggagagccagtgcgttatttttatgatgatccaatggttctgatatctgaa
tgtgatggtgtaaggatcctttccaattcaactatggagtttctgcagcgagttcctgat
tccacagtgtctattttcaaaataggaagcacaactgcggcagcattactatatgatgct
cttgatcattttgatcggcgaagtgccaaggccgatgaaaatttgagaatgataaaggca
tcactgccagaggctattgaagcatgcgttgacgctgcaggttatgaatttgacgtttca
cgtcagcagacactgctgagagcagcaagctgtggtcaagcattttgcagcaatgttcct
cgtgaccgtttccaagagatgtgcaaaaccttgcgtgtgttgaatgctgttcggagtcct
gagattggaattccccttagtatacaacaatacaaggagctaacagccccagttctaatt
tcgcgwttaatcaatgcccaccatcatcttctggcactcaggttatctgagtaccttggc
ttgaaccaggcttttagca-attgcattgagatcacaacaacatggtcaactgtacaacc
aatgccagattctgatcttcttagtattctgctggacaagttgaaattgtgtaaaggaat
agactatgctagagtctctgagcatgcagataaaagtggccgccggaagttggctgctgc
tcttgttgaacatgcaccttgctcttctaaaccgattccactcttgctaagcattgggga
agaagatactgctcttgtgaaggctacagaatgtggtgata-------------------
------------------------------------------------------------
------------------------------------------------------------
-----------------------------------------ctgatcttgtgtatcttgt
cctgtttcatatatggcataagaagccatctttggaattcttcgggatgatacaagctaa
acctttggcaagggatctgtttatagcctattctcggcactggcgttacaa---------
------------------------------------------------------------
------------------------------------------------------------
------------------------------------------------------------
---------------------------------tagaatgcaacatgaactagcagtgtc
gacaaagcaagctatcttcgttgattcaagcatcagtgacactatccggacatgcattgt
tcttggaaatcatcgagctgctatgaaggtgaaaacagagttcaaggtttctgagaaaag
atggtactggcttaaagtttttgcattagctactataagagattgggatgcattggaaaa
gttctcaaaggagaag--------------------------------------------
------------------------------------------------------------
------------------------------------------------------------
------------------------------------------------------------
-------------------------------
>PAFTOL009319
------------------------------------------------------------
------------------------------------------------------------
------------------------------------------------------------
tgtgatggtgtacggatcctttccaatacaactatggagtttctgcagcgagttccagat
tccacggtgtctattttcaaaataggaagcacaactcctgcagcattactgtatgatgct
ctggatcattttgatcggaaaagtgccaaggctgatgaaaatttaagaatgataaaggca
tcactgccagaggcaattgaagcatgtgttgacgctgcaggttatgaatttgacgtttca
cgtcagcggacactgctgagagcagcaagctatggtcaagcattttgcagcaatgttcct
cgtgaccgtttccaagagatgtgcaaaaccttgcgtgtgttgaatgctgttcggagtcct
gagattggaattcctcttagtatacaacaatacaaggagctaacagcctcagttctaatt
tctcgtttaatcaatgcccaccatcatcttctggcactcaggttatctgagtaccttggc
ttgaaccaggagttggttattatgcattgggcttgtacaaaggtaa-cagcttcactggc
aatgccagattctgatctcctcagtattctactggacaagttgaaattgtgtaaaggaat
agactatgctagagtcgctgagcatgcagataaaagtggccgccggaagctggctgctgc
tcttgttgagcatgaaccctgttcttctaaacaggttccattgctgttgagcatagaaga
agaagaagcagctttgacgaaggcaactgaaagtggggata-------------------
------------------------------------------------------------
------------------------------------------------------------
-----------------------------------------ctgatcttgtatatttcgt
cttgttccatatatgccagaagaagccatctttggaattctttgggatgatacaagctaa
acctttggcaagggatctatttataacctattctcggtgttataatcatgagtttctgaa
ggacttctttttgtcagctgg---agagttgcag--------------------------
------------------------------------------------------------
------------------------------------------------------------
----------------------gcaggttgctttagaatgcaacatgaactagaagtgtc
gacaaagcaggcgatctttgttgattcaagcatcagtgacactatccggacatgcattgt
tcttggaaatcatcgagctgctatgaaggtgaaaacagagttcaaggtttctgagaaaag
atggtactggcttaaagtttttgcattagctactataagagattgggatgcattggaaaa
gttctcaaaggagaagagaccacctataggtttcaagccctttgtcgaggcttgcatcga
tgccggtgaaaaaggtgaagctctgaaatacataccaaaactcactgatcctggagaaag
ggctgaggcctatgctcggatagggatggcgaaagaagctgcagatgccgcttctcaggc
aaaggacagtgaacttctcggtcgtttgaagttgagtttttcacaaaatgctgcagcaac
ctccatttttgacacgattagggagaggttg
>PAFTOL009321
------------------------------------cagtctgctcttccgccagagcag
ctggcttggtgtggcttggacagtgtattactgtattgggatgatgtgcttctgatggtg
gggccctttggagagccagtgcgctatttttatgatgatccaatagttctgatatctgag
tgtgatggtgtaaggaycctttccaatacaactatggagtttctgcagcgagttccagat
tccacagtgtctattttcaaaataggtagcacaactcctgcagcattactatatgatgct
ctggatcattttgatcggcgaagtgccaaggctgatgaaaatttgagaatgataaaggca
tcgttgccagaggcaattgaagcttgcattgacgctgcaggttatgaatttgacatttca
cgtcagcggacactgctgagagcagcaagctatggtcaagcattttgcagcaatgttcct
cgtgaccgtttccaagagatgtgcaaaaccttgcgtgtgttgaatgctgttcggaatcct
gagattggaattactcttagtatacaacaatacaaggagctgacagccccagttctaatt
tctcgtttaatcaatgcccaccatcatcttctggcactcaggttatctgagtaccttggc
ttgaaccaggagttagtcattatgcattgggcttgtacaaagataa-cagcttcactggc
aatgccagattctgatctcctcagtattctactggacaagttgaaattgtgtaaaggaat
agactatgctagagttgctgagcatgcagataaaagtggccgcaggaagttggctgctgc
tcttgttgaacatgaaccccgctcttctaaacaggttccattgctgttgagcataggaga
agaagaagcagctttgacgaaggctactgaaagtggggata-------------------
------------------------------------------------------------
------------------------------------------------------------
-----------------------------------------ctgatctcgtatattttgt
cttgttccatatatggcagaagaagccatttttggaattcttcgggatgatacaagctaa
acctttggcaagggatctgtttgtagtctattctcggtaccaagtttttacctttctttt
gcattgcctgctaatattttg---gattttgcaggaagttgcctttcttttgtggaaaga
gtcctgggaatatggtaaaaatcccatggcaagcaaaggatctcctcttcatggtccacg
cataaaacttattgagaaggctcgagatctctttgccgagactaaggaacacaattttga
gtcaaaagctgccgacgaacatgcaaaattgttgagaatgcaacatgaactagaagtgtc
gacaaagcaggcaatctttgttgattcaagcatcagtgacactatccggacatgcattgt
acttggaaatcatcgagctgctatgaaggtgaaaacagagttcaaggtttctgagaaaag
atggtactggctcaaagtttttgcattagctactataagagattgggatgcattggaaaa
gttctcaaaggagaaaagaccacctataggttacaagccctttgtagaggcttgcattga
tgcaggtgaaaaaggcgaagctctgaaatacattccaaaactcgctgatcctcgagaaag
ggccgag-----------------------------------------------------
------------------------------------------------------------
-------------------------------
>PAFTOL013501
------------------------------------cagtctgctcttcctccagaacag
ctggcctggtgtggtctggacagtgtattactgyattgggatgatgtgcttctgatggtg
ggcccctttggagagccagtgcgctacttttatgatgatccaatagttctgatatcagag
tgcgatggtgtaaggatcctttccaatacaactatggagtttttgcagagagttccagat
tcgacrgtgtctatctttaaaataggaagcacaacacctgcagctttgctgtatgatgca
ctggatcattttgataggcgaagtgctaaggcagatgaaaatttgagaatgataaaggca
tcgttgccagaggcaattgaagcttgcgttgatgctgcaggttatgaatttgacatttca
cgtcagcgaacactgctgagagctgcragctatggtcaagcgttttgcagcaatgttcct
cgcgaccgtttccaagagatgtgcaaaacgttgcgtgtcttaaatgctgtgcgaagccct
gagattggaattcctcttagtatacascaatacaaggagctaacagcgccagttttaatt
tctcgtttgatcaatgcccatcatcaccttctggcactcaggttatcagattaccttggc
ttgaaccaggagctggttataatgcattgggcatgcaccaagataa-cagcttcgcttgc
aatgccagactctgatctcctcagtgttctactggacaagttgaaattgtgtaaaggaat
agactatgctagagtagctgagcatgcggataaaagtgggcgcaggaagttggctgctgc
tctagttgaacatgaaccctgctcttctaaacaggttccgttgctgttaagcataggaga
agaagaagcagctttgrcaaaggcaactgaaagtggggata-------------------
------------------------------------------------------------
------------------------------------------------------------
-----------------------------------------ctgatcttgtttactttgt
cctgttccatatatggcagaagaagccatctttggagttcttcgggacgatacaagctaa
gcctttggcaagggatctgtttatmtcatattctcggtaccaagtttatctcgttcc---
--ttttatattgtttgctttt---cac-atggasgaagtcgctttccttttgtggaggga
gtcctgggattatggtaaaaatccaatggcaagtaaaggcactccacttcatgggccacg
cataaaactgattgagaaggctcgagatctctttgctgagacaaaggagcacatttttga
gtcaaaagccgctgaagagcatgcaaaatt------------------------------
------------------------------------------------------------
---------------------------------------gttgagggtttctgagaagcg
atggtattggcttaaagtctttgcgttagctacaataagagattgggatgcattggaaaa
gttctcaaaggagaagaggccccctattggttacaagccctttgtagaggcttgcattga
tgcgggtgaaaaaggcgaagctctgaaatatattccaaaactcgctgatcctcgagaacg
ggcagag-----------------------------------------------------
------------------------------------------------------------
-------------------------------
>SRR5036296
------------------------------------------------------------
------------------------------------------------------------
------------------------------------------------------------
------------------------------------------------------------
------------------------------------------------------------
------------------------------------------------------------
------------------------------------------------------------
------------------------------------------------------------
------------------------------------------------------------
------------------------------------------------------------
------------------------------------------------------------
------------------------------------------------------------
------------------------------------------------------------
------------------------------------------------------------
------------------------------------------------------------
------------------------------------------------------------
------------------------------------------------------------
------------------------------------------------------------
------------------------------------------------------------
------------------------------------------------------------
------------------------------------------------------------
------------------------------------------------------------
------------------------------------------------------------
------------------------------------------------------------
----------------------------------agaatgcaacatgaactagaagtgtc
gacgaagcaagcgatttttgttgattcaagcatcagtgacacaatccgtacatgcattgt
acttggaaatcaccgagctgctatgaaggtgaaaacggagtttaaggtg-----------
------------------------------------------------------------
------------------------------------------------------------
------------------------------------------------------------
------------------------------------------------------------
------------------------------------------------------------
-------------------------------
>SRR5137211
------------------------------------cagtctgctcttcctccagaacag
ctggcatggtgtggcctggacagtgtattactgtattgggatgatgtgcttctgatggtg
ggcccgtttggagagccagtgcgctacttttatgatgatccaatagttctgatatcagag
tgcgatggtgtaaggatcctttccaatacaactatggagtttttgcagagagttccagat
tccacggtgtctatctttaaaataggaagcacaacgcctgcagctttgctgtatgatgct
ctggatcattttgataggcgaagtgctaag------------------------------
------------------------------------------tatccagttggc------
------------------------------------------tttgacagcaatgttcct
cgcgaccgtttccaagagatgtgcaaaaccttgcgtgtcttaaatgctgtgcgaagccct
gagattggaattcctcttagtatacagcaatacaaggagctaacagcaccagttttaatt
tctcgcttgatcaatgcccaccatcaccttctggcactcaggttatcagattaccttggc
ttgaaccaggagctggttataatgcattgggcatgcaccaagataa-cagcttcgcttgc
aatgccagactctgatctcctcactattctrctggacaagttgaaactgtgtaaaggaat
agactatgctagagtagctgagcatgcggataaaagtgggcgcaggaagttggctgctgc
tctagttgaacatgaaccctgctcttctaaacaggttcygttgctgttaagcataggaga
agaagaagcagctttgacaaaggcaactgaaagtggggata-------------------
------------------------------------------------------------
------------------------------------------------------------
-----------------------------------------ctgatcttgtttactttgt
cctgttccatatatggcagaagaagccatctttggagttcttcgggatgatacaagctaa
gcctttggcaagggatctgtttatatcctattctcgttgctataatcatgagttcctgaa
ggacttctttttgtcagctgg---agagttgcaggaagtcgcttgccttttgtggaggga
gtcctgggattatggtaaaaatccaatggcaagtaaaggcactccacttcatgggccacg
cataaaactgattgagaaggctcgagatctctttgctgagacaaaggaacagatttttga
gtcaaaagctgctgaagagcatgcaaaattgttgagaatgcaacatgaactagaagtgtc
gacgaagcaagcgatttttgttgattcaagcatcagtgacacaatccgtacatgcattgt
acttggaaatcaccgagctgctatgaaggtgaaaacggagtttaaggtttctgagaaacg
atggtattggcttaaagtctttgcgttagctacaataagagattgggatgcattggaaaa
gttctcaaaggagaagaaaccccctattggttacaagccctttgtagaggcttgcattga
tgcgggtgaaaaaggcgaagctctgaaatatataccaaaactcgctgatcctcgagaacg
ggcggaggcttatgctcggattgggatggctaaagaagctgcagatgctgcttcgcaggc
gaaggacagtgagcttcttggtcgtctgaagctgagcttttcacaaaatgctgcagctac
ctccattatcgacacaatccgggagaggttg
>SRR5137212
------------------------------------------------------------
------------------------------------------------------------
------------------------------------------------------------
------------------------------------------------------------
------------------------------------------------------------
---------------------------caggcagatgaaaatttgagaatgataaaggca
tcgttgccagaggcaattgaagcttgcgttgatgctgcaggttatgaatttgacatttca
cgtcagcgaacactgctgagagctgcaagctatggtcaagcgttttgcagcaatgttcct
cgcgaccgtttccaagagatgtgcaaaaccttacgtgtcttaaatgctgtgcgaagccct
gagattggaattcctcttagtatacagcaatacaaggagctaacagcaccagttttaatt
tctcgtttgatcaatgcctaccatcaccttctggcgctcaggttatctgagtaccttggc
ttgaaccaggagctggttataatgcattgggcatgtacaaagataa-cagcttcgcttgc
aatgccagactctgatctcctcactattctactggacaagttgaaactgtgtaaaggaat
agactatgctagagtcgctgagcatgcagataaaagtgggcgcaggaaattggctgctgc
tctagttgaacatgaaccctgctcttctaaacaggttccgttgctgttgagcataggaga
agaagaagcagctttgacgaaggcaactgaaagtggggata-------------------
------------------------------------------------------------
------------------------------------------------------------
-----------------------------------------ctgatcttgtttactttgt
cctgttccatatatggcagaagaagccatctttggagttcttcggaatgatacaagctaa
gcctttggcaagggatctgtttatatcctattctcggtgctataatcatgagttcctgaa
ggacttctttttatcagctgg---agagttgca---------------------------
------------------------------------------------------------
------------------------------------------------------------
---------------------------------g--------------------------
------------------------------------------------------------
------------------------------------------------------------
------------------------------------------------------------
------------------------------------------------------------
------------------------------------------------------------
------------------------------------------------------------
------------------------------------------------------------
-------------------------------
>SRR5137213
------------------------------------------------------gaacag
ctggcatggtgtggcctggacagtgtattactgtattgggatgatgtgcttctgatggtg
ggcccgtttggagagccagtgcgctatttttatgatgatccaatagttatgatatcagag
tgcgatggtgtaaggatcctttccaatacaactatggagtttttgcagagagttccagat
tccacggtgtctatctttaaaataggaagcacaacgcctgcagctttgctgtatgatgct
ctggatcattttgataggcgaagtgctaaggta---------------------------
------------------------------------------------------------
--tctgcatatgttactgcttgcagaaagc------------------------------
------------------------------------------------------------
------------------------------------------------------------
------------------------------------------------------------
----acttagagctggttataatgcattgggcatgcaccaagataa-cagcttcacttgc
aatgccagactctgatctcctcactattctactggacaagttgaaattgtgtaaaggaat
agactatgctagagtagctgagcatgcggataaaagtgggcgcaggaagttggctgctgc
tctagttgaacatgaaccctgctcttctaaacaggttccgttgctgttaagcataggaga
agaagaagcagctttgacaaaggcaactgaaagtggggata-------------------
------------------------------------------------------------
------------------------------------------------------------
-----------------------------------------ctgatcttgtttactttgt
cctgttccatatatggcagaagaagccatctttggagttcttcgggatgatacaagctaa
gcctttggcaagggatctgtttatatcctattctcggtgctataatcatgagttccttaa
ggacttctttttgtcagctgg---agagttgcag--------------------------
------------------------------------------------------------
------------------------------------------------------------
------------------------------------------------------------
------------------------------------------------------------
------------------------------------------------------------
------------------------------------------------------------
------------------------------------------------------------
------------------------------------------------------------
------------------------------------------------------------
------------------------------------------------------------
-------------------------------
>SRR7905849
agtgatttttccaacatcatttttgagtatagctgtgagtctgctcttcctccagaacag
ctggcctggtgtggcctggacagcgtattactgtattgggatgatgtgcttctgatggtg
ggcccctttggagagccagtgcgctacttttatgatgatccaatacttctgatatccgag
tgcgatggtgtaaggatcctttccaatacaactatggagtttctgcagagagttccagat
tcgacggtgtctatctttaaaataggcagcacaacgcctgcagccttgctctatgatgct
ctggatcattttgataggcgaagtgctaaggcagatgaaaatttgagaatgataaaggca
tcgttgccggaggcaattgaagcttgcgttgatgctgcaggttatgaatttgacatttca
cgtcagcgaacactgctgagagctgcaagctatggtcaagcgttttgcagcaatgttcct
cgtgaccgtttccaagagatgtgcaaaaccttgcgtgtcttaaatgctgtgcgaagccct
gagattggaattcctcttagtatacagcaatacaaggagctaacagcaccagttttaatt
gctcgcttgatcaatgctcaccatcaccttctggcactcaggttatctgagtaccttggc
ttgaaccaggagcttgttataatgcattgggcatgtacaaagataa-cagcttcgctggc
aatgccagactctgatctcctcactattctgctggacaagttgaaattgtgtaaaggaat
agactatgctagagttgctgagcatgcggataaaagtgggcgcaggaagttggctgctgc
tctagttgaacatgaaccctgctcttctaaacaggttccgttgctgttgagcataggaga
agaagaagcagctttgacaaaggcaactgaaagtggggata-------------------
------------------------------------------------------------
------------------------------------------------------------
-----------------------------------------ctgatcttgtttactttgt
cctgttccatatatggcagaagaagccatctttggagttcttcgggatgatacaagctaa
gcctttggcaagggacctgtttatatactattctcggtgctataatcatgagttcctgaa
ggacttctttttatcagctgg---agagttgcaggaagtcgctttccttttgtggaggga
gtcctgggattatggtaaaaatccaatggcaagtaaaggtactccacttcatgggccacg
cataaaacttattgagaaggctcgagatctctttgctgagacaaaggaacacatttttga
gtcaaaagctgctgaagagcatgcaaaattgttgagaatgcaacatgaactagaagtgtc
aacaaagcaagcgatctttgttgattcaagcatcagtgacacaatccgtacatgcattgt
acttggaaatcaccgagctgctatgaaggtgaaaacggagtttaaggtttctgagaaacg
atggtattggcttaaagtttttgcrttagctacaataagagattgggatgcattggaaaa
gttctcaaaggagaagagaccacctataggttacaagcccttcgtagaggcttgcgttga
tgcaggtgaaaaaggcgaagctctgaaatatataccaaaactcgctgatcttcgagaacg
ggcagaggcttatgctcggattgggatggctaaagaagctgcagatgctgcttctcaggc
aaaggacagtgagcttcttggtcgtttgaagctgagcttttcacaaaatgctgcagctac
ctccattttcgacacaatccgggagaggttg
>SRR7905861
agtgatttttccaacatcatttttgagtatagctgtgagtctgctcttcctccagaacag
ctggcatggtgtggcctggacagtgtattrctgtattgggatgatgtgcttctgatggtg
ggcccgtttggagagccagtgcgctacttttatgatgatccaatagttctgatatcagag
tgcgatggtgtaaggatcctttccaatacaactatggagtttttgcagagagttccagat
tccacggtgtctatctttaaaataggaagcacaacgcctgcagctttgctgtatgatgct
ctggatcattttgataggcgaagtgctaaggcagatgaaaatttgagaatgataaaagca
tcgttgccggaggcaattgaagcttgcgttgatgctgcaggttatgaatttgacatttca
cgtcagcgaacactgctgagagctgcaagctatggtcaagcgttttgcagcaatgttcct
cgcgaccgtttccaagagatgtgcaaaaccttgcgtgtcttaaatgctgtgcgaagccct
gagattggaattcctcttagtatacagcaatacaaggagctaacagcaccagttttaatt
tctcgcttgatcaatgcccaccatcaccttctggcactcaggttatcagattaccttggc
ttgaaccaggagctggttataatgcattgggcatgcaccaagataa-cagcttcgcttgc
aatgccagactctgatctcctcactattctactggacaagttgaaattgtgtaaaggaat
agactatgctagagtagctgagcatgcagataaaagtgggcgcaggaagttggctgctgc
tctagttgaacatgaaccctgctcttctaaacaggttccgttgctgttaagcataggaga
agaagcagcagctttgacaaaggcaactgaaagtggggata-------------------
------------------------------------------------------------
------------------------------------------------------------
-----------------------------------------ctgatcttgtttactttgt
cctgttccatatatggcagaagaagccatctttggagttcttcgggatgatacaagctaa
gcctttggcaagggatctgtttatatcctattctcggtgctataatcatgagttcctgaa
ggacttctttttgtcagctgg---agagttgcaggaagtcgctttccttttgtggaggga
gtcctgggattatggtaaaaatccaatggcaagtaaaggcactccacttcatgggccacg
cataaaactgattgagaaggcccgagatctctttgctgagacaaaggaacagatttttga
gtcaaaagctgctgaagagcatgcaaaattgttgagaatgcaacatgaactagaagtgtc
gacgaagcaagcaatttttgttgattcaagcatcagtgacacaatccgtacatgcattgt
acttggaaatcaccgagctgctatgaaggtgaaaacggagtttaaggtttctgagaaacg
atggtattggcttaaagtcttcgcgttagctacrataagagattgggatgcattggaaaa
gttctcaaaggagaagagaccccctattggttacaagccctttgtagaggcttgcattga
tgcgggtgaaaaaggcgaagctctgaagtatataccaaaactcgctgatcctcgagaacg
ggcggaggcwtatgctcggattgggatggctaaagaagctgcagatgccgcttctcaggc
gaaggacagtgagcttcttggtcgtctgaagctgagcttttcacaaaatgctgcagctac
ctccattttcgacacaatcagggagaggttg
>SRR7905862
agtgatttttccaacatcatttttgagtatagctgtgagtctgctcttcctcsagaacac
ctggcctggtgtggcctggacagcgtattactgtattgggatgatgtgcttctgatggtg
ggcccctttggagagccagtgcgctactattatgatgatccaatagttctgatatcagag
tgtgatggtgtaaggatcctttccaatacaaccatggagtttctgcagagagttccagat
tccacggtgtctatctttaaaataggaagcacaacacctgcggctttgctgtatgatgct
ctggatcattttgataggagaagtgctaaggcagatgagaatttgagaatgataaaggca
tcattgccrgaggcaattgaagcytgcgttgatgctgcaggttatgaatttgacatttca
cgtcagcgaacactcctgagagctgcaagctatggtcaagccttttgcagcaatgttcct
cgtgaccgtttccaagagatgtgcaaaacyttgcgtgtcttaaatgctgtgcgaagccct
gagattggaattccgcttagtatacagcaatacaaggagctaacagcaycggttttaatt
tctcgcttgatcaatgcccaccatcaccttctggctctcaggttatctgagtaccttggc
ttgaaccaggagctggttataatgcattgggcatgtacaaagataa-catcttcgcttgc
aatgcyggactctgatcttctcrccattctattggacaagttgaaattgtgtaagggaat
agactatgcyagagtygctgagcatgcggataaaagcgggcgcaggaagttggctgctgc
tctagttgaacatgaaccctgctcttctaaacaggttccgttgctgttgagcataggaga
agaagaagcagctttaaccaaggcaactgaaagcggggata-------------------
------------------------------------------------------------
------------------------------------------------------------
-----------------------------------------ctgatcttgtttactttgt
cctgttccatatatggcagaaaaagccatctttggagttcttcgggatgatacaagctaa
gcctttggctagggatctgtttrtatcctattctcggtgctataatcatgagttcctgaa
ggacttctttttatcagctgg---agagttgcaggargtcgccttccttttgtggaggga
gtcctgggattatggtaaaaatccaatggcaagtaaaggctcygcacttcatgggccacg
cataaaacttattgagaaggctcgagatytgtttgctgagacaaaagaacacatttttga
gtcwaaagctgccgaagagcatgcaaaattattgagaatgcaacatgaactagaagtttc
gacaaaacaagcgatctttgttgattcaagcatcagtgacacaatccgtacatgcatygt
rcttggaaatcaccgtgctgctatgaaggtgaaaacggagtttaaggtttctgagaaacg
atggtattggcttaaagtttttgcgttggctacaataagagattgggatgcattggaaaa
gttctcaaaggagaaaagaccacctataggttacaagccgtttgtagaggcttgcattga
tgcaggtgaaaaaggcgaagctctaaaatatataccaaaactcgctgatcctcgagaacg
ggcagaggcttatgctcggattgggatggctaaagaagcggcagatgcwgcttctcaggc
taaggatagtgagcttcttggtcgtttgaagctgagcttttcgcaaaacactgcagctac
ctccattttcgacacaatccgggagaggttg
>SRR8327214
agtgatttttccaacatcatttttgagtatagctgtgagtctgctcttcctccagaacag
ctggcatggtgtggcctggacagtgtattactgtattgggatgatgtgcttctgatggtg
ggcccgtttggagagccagtgcgctacttttatgatgatccaatagttttgatatcagag
tgcgatggtgtaaggatcctttccaatacaactatggagtttttgcagagagttccagat
tccacggtgtctatctttaaaataggaagcacaacgcctgcggctttgctgtatgatgct
ctggatcattttgataggcgaagtgcaaaggcagatgaaaatttgagaatgataaaagca
tcgttgccggaggcaattgaagcttgcgttgatgctgcaggttatgaatttgacatttca
cgtcagcgaacactgctgagagctgcaagctatggtcaagcgttttgcagcaatgttcct
cgcgaccgtttccaagagatgtgcaaaacctcgcgtgtcttaaatgctgtgcgaagccct
gagattggaattcctcttagtatacagcaatacaaggagctaacagcaccagttttaatt
tctcgcttgatcaatgcccaccatcaccttctggcactcaggttatcagattaccttggc
ttgaaccaggagctggttataatgcattgggcatgcaccaagataa-cagcttcgcttgc
aatgccagactctgatctgcttactattctactggacaagttgaaattgtgtaaaggaat
agactatgctagagtagctgagcatgcggataaaagtgggcgcaggaagttggctgctgc
tctagttgaacatgaaccctgctcttctaaacaggttccgttgctgttaagcataggaga
agaagaagcagctttgacaaaggcaactgaaagtggggata-------------------
------------------------------------------------------------
------------------------------------------------------------
-----------------------------------------ctgatcttgtttactttgt
cctgttccacatatggcagaagaagccatctttggagttcttcgggatgatacaagctaa
gcctttggcaagggatctgtttatatcctattctcggtgctacaatcatgagttcctgaa
ggacttctttttgtcagctgg---agagttgcaggaagtcgctttccttttgtggaggga
gtcctgggattatggtaaaaatccaatggcaagtaaaggcactccacttcatgggccacg
cataaaactgattgagaaggctcgagatctctttgctgagacaaaggaacagatttttga
gtcaaaagctgctgaagagcatgcaaaattgttgagaatgcaacatgaactagaagtgtc
gacgaagcaagcgatttttgttgattcaagcatcagtgacacaatccgtacatgcattgt
acttggaaatcaccgagctgctatgaaggtgaaaacggagtttaaggtttctgagaaacg
atggtattggcttaaagtctttgcgttagctacaataagagattgggatgcattggaaaa
gttctcaaaggagaagagaccccctattggttacaagccctttgtagaggcttgcattga
tgcgggtgaaaaaggcgaagctctgaaatatataccaaaactcgctgatcctcgagaacg
ggcggaggcttatgctcggattgggatggctaaagaagctgcagatgctgcttctcaggc
gaaggacagtgagcttcttggtcgtctgaagctgagcttttcacaaaatgctgcagctac
ctccattttcgacacaatccgggagaggttg
