# Supplementary material for: Phylogenomics and classification of Cactaceae based on hundreds of nuclear genes
Source: Plant Syst Evol. 2025 Aug 11;311(5):28. doi: 10.1007/s00606-025-01948-z (PMC12339657; doi:10.1007/s00606-025-01948-z)
Supplement: Supplementary file 4 — Online Resource 4: Containing alignments and RAxML gene trees for all included loci and all phylogenetic datasets (ZIP 10372 KB) [file 606_2025_1948_MOESM4_ESM.zip › de Vos et al_ESM_4/ESM_data_alignments/QCP/6914_consensus.mafft.fasta]

>PAFTOL004551
------------------------------------------------------------
---------gggaggccgggttcgcaaattcctcatctgatgtattctgaagggtttgat
tccaacataatcttgacggaggagtatgcttggttggttggtggccttcttactcagcca
gagctacaggaatggaagcttctataccacagttcatatcacggcctgagttttaacaca
ttcctgggcaatgtctc--aagtgaccaagggccaactttgttactaataaaggatacag
agggctacatatatggaggttatgcttcccaaccatgggagaagcacagtgacttctatg
gagatatgaagtgttttttgtttcagctacatccaamagcatcgatataccgtccaactg
gagcaaataacaat---------------ctgcaatg---gtgtgcttacagttacagct
cggaaagcatcccaaatggaataggctttggaggtcggattaatcacttcggtctttttc
tgtcagctagctttgattctgggcaaacctttgactgtaccacatttgggagtccgtgcc
tctcaaagtccaaccggatatgcccagaagtgatagaatgctggaatgtctttccaaaag
aagctcagcaaaaaggaagcaatgctcttaaaggtagtgtcttagaaagattcaaggaag
atcggcacatgcttaacatggtaggacttgcaaatgccagt
>PAFTOL004552
------------------------------------------------------------
------------------------------------------------------------
------------------------------------------------------------
------------------------------------------------------------
--------------------agtgaccaagggccaactttgttactaataaaggatacag
aaggctacatatatggaggytatgcttcccaaccatgggacaagcacagcgacttctatg
gagatatgaaatgttttttgtttcagctacatccaaaagcaatgatataccgtccaaccg
gagcgaataacaat---------------ttgcaatg---gagtgcttacaattacagct
cagacagcatcccaaatggaataggcttcggaggtcgcgttaatcactttggtctttttc
tgtcagctagctttgattctgggcaaacctttgagtgtaccacatttgggagtccgtgcc
tctcaaagtccaaccggatatgcccagaagtgatagaatgctggaatgtctttccaaaag
aagctcagcaaaaaggggacaatgctcttaaaggcacagtcttagaaagattcaaggaag
accggcacatgcttaacatggtaggacttgcaaatgccagt
>PAFTOL004553
------------------------------------------------------------
---------gggaggccaggttcacaagttcctcatctaatgtattctgaaggatttgat
tccaaaataatcttgacggaggagtatgcttggctaataagtggccttcttactcaggca
gagctggaggaatggaagcttctataccacagttcatatcatggcctgagttttagcaca
ttcctgggcaatatctc--aagtgaccaaggaccagctttgttactaataaaggatacag
aaggctacatatatggaggttatgcttcccaaccatgggacaagcacagtgacttctatg
gagatatgaaatgttttttgtttcaactacatccaaaagcatcgatataccgtccaaccg
gagcaaataacaat---------------ttgcaatg---gtgtgcttataattacagct
cagacagcatcccaaatggaataggcttcggaggccgtgttaatcactttggtctttttc
tgtcagctagctttgattctgggcaaacctttgagtgtaccacatttgggagtccatgcc
tctcaaagtccaaccgcatatgcccagaagtgatagaatgctggaatgtctttccaaaag
aagctcagcaaaaaggggacaatgctcttaaaggtacagtcttagaaagattcaaggaag
accggcacatgcttaacatggtagggcttgcaaatgccagt
>PAFTOL004554
------------------------------------------------------------
---------gggaggccaggttcacaagttcctcatctaatgtattctgaaggatttgat
tccaacataatcttgacggaggagtatgcttggttaataggtggccttcttactcagcca
gagctggaggaatggaagcttctataccacagttcatatcayggcctgagttttagcaca
ttccttggcaatatctc--aagtgaccaagggccaactttgttactaataaaggatacag
aaggctacatatatggaggytatgcttcccaaccatgggacaagcacagcgacttctatg
gagatatgaaatgttttttgtttcagctacatccaaaagcaatgatataccgtccaaccg
gagcgaataacaat---------------ttgcaatg---gagtgcttacaattacagct
cagacagcatcccaaatggaataggcttcggaggtcgcgttaatcactttggtctttttc
tgtcagctagctttgattctgggcaaacctttgagtgtaccacatttgggagtccgtgcc
tctcaaagtccaaccggatatgcccagaagtgatagaatgctggaatgtytttccaaaag
aagctcagcaaaaaggggacaatgctcttaaaggcacagtcttagaaagattcaaggaag
accggcacatgcttaacatggtwggacttgcaaatgccagt
>PAFTOL004555
------------------------------------------------------------
------------------------------------------------------------
------------------------------------------------------------
------------------------------------------------------------
------------------------------------------------------------
------------------------------------------------------------
------------------------------------------------------------
--gctgatgatctt---------------ctacaatggcagtgtgcttataattacagct
cagacagcatcccaaatggaataggctttggaggtcgtgttaatcactttggtctttttc
tgtcagctagctttgattctgggcaaacctttgagtgtaccacatttgggagtccatgcc
tctcaaagtcyaaccgcatatgcccagaagtgatagaatgctggaatgtctttccaaaag
aagctcagcaaaaaggggacaatgctcttaaaggtacagtcttagaaagattcaaggaag
accggcacatgcttaacatggtagggcttgcaaatgctagt
>PAFTOL004560
------------------------------------------------------------
------------------------------------------------------------
------------------------------------------------------------
------------------------------------------------------------
--------------------aatgaccaagggccaactttgttactaataaaggatacag
aaggctacatatatggaggttatgcttcccaaccatgggacaagcacagcgacttctatg
gagatatgaaatgttttttgtttcagctacatccaaaagcaatggtataccgtccaaccg
gagcgaataacaat---------------ttgcaatg---g-------------------
------------------------------------------------------------
------------------------------------------------------------
------------------------------------------------------------
------------------------------------------------------------
-----------------------------------------
>PAFTOL004561
------------------------------------------------------------
---------gggaggccgggttcgcaagttcctcatctgatgtattctgaagggtttgat
tccaacataatcttgacggaggagtatgcttggttggtgggtggccttcttactcagccg
gagctagaggaatggaagcttctataccacagttcatatcacggcctgagttttaacaca
ttcctgggcaatgtctc--aagtgaccaagggccaacgttgttactaataaaggatacag
agggctacatatatggaggttatgcttcccaaccatgggagaagcacagtgacttctatg
gagatatgaagtgttttttgtttcagctacatccaaaagcatcgatataccgtccaactg
gagcaaataacaat---------------ttgcaatg---gtgtgcttacagttacagct
cggacagcatcccaaatggaatagggtttggaggtcggattaatcactttggtctttttc
tgtcagctagctttgattctgggcaaacctttgagtgtaccacatttgggagtctgtgtc
tctcaaagtccaaccggatatgcccagaagtgatagaatgctggaatgtctttccaaaag
aagctcagcaaaaaggaggcaatgctcttaaaggtagtgtcttacaaagattcaaggaag
atcggcacatgcttaacatggtaggacttgcaaatgccagt
>PAFTOL004563
------------------------------------------------------------
------------------------------------------------------------
------------------------------------------------------------
------------------------------------------------------------
--------------------agtgaccaagggccaactttgttactaataaaggatacag
aaggctacatatatggaggttatgcttcccaaccatgggacaagcacagcgacttctatg
gagacatgaaatgctttttgtttcagctacattcaaaagcatcgatataccgtccaactg
gagcaaataacaat---------------ttgcaatg---gtgtgcttacaattacagct
cagacagcatcccaaatggaataggcttcggaggccgcattaatcgctttggtctttttc
tgtcagctagctttgattctgggcaaacctttgagtgtaccacatttgggagtccatgcc
tctcaaagtccaaccggatatgcccagaagtaatagaatgctggaatgtctttccaaaag
atgctcaacaaaaaggggacaatgctcttaaaggtacagtcttagaaagattcaaggaag
accggcacatgcttaacatggtagggcttgcaaatgccagt
>PAFTOL004564
------------------------------------------------------------
------------------------------------------------------------
------------------------------------------------------------
------------------------------------------------------------
--------------------agtgaccaagggccaactttgttactaataaaggatacag
agggctacatatatggaggttatgcttcccaaccatgggacaagcacagtgacttctatg
gagatatgaagtgttttttgtttcagctacatccaaaagcatcgatataccgtccaactg
gagcaaataacaat---------------ttgcaatg---gtgtgcttacagttacagct
cggatggcatcccaaatggaataggctttggaggtcggattaatcacttcggtctttttc
tgtcagctagctttgattctgggcaaacctttgagtgtaccacatttgggagtctgtgcc
tctccaagtccaaccggatatgcccagaaatgatagaatgc-------------------
------------------------------------------------------------
-----------------------------------------
>PAFTOL004565
------------------------------------------------------------
------------------------------------------------------------
------------------------------------------------------------
------------------------------------------------------------
--------------------agtgaccaagggccaactttgttactaataaaggatacag
aaggctacatatatggaggttatgcttcccaaccatgggacaagcacagcgacttctatg
gagatatgaaatgttttttgtttcagctacatccaaaagcatcgatgtaccgtccaactg
gagcaaataacaat---------------ttgcaatg---gtgtgcttacaattacagct
cagacagtatcccaaatggaataggctttggaggtcgcgttaatcactttggtctgtttc
tgtctgctagctttgattctggacaaacctttgagtgtaccacgtttgggagtccatgcc
tttcaaagtccaaccggatatgcccagaagtgatagaatgctggaatgtctttccaaaag
aagctcagcaaaaaggggacgatgctcttaaaggtacagtcttagaaagattcaaggaag
accggcacatgcttaacatggtagggcttgcaaatgccagt
>PAFTOL004566
------------------------------------------------------------
---------gggaggccgggaacacaagttcctcatctgatgtattctgaagggtttggt
tccaacataatcttgacggaggagtatgcttggttggtgggtggccttcttactcagcca
gagctagaggaatggaagcttctataccacagttcatatcatggcctgagttttaacaca
ttcctgggcaatgtctc--aagtgaccaagggccaactttgttactgataaaggatacag
agggctacatatatggaggttatgcgtcccaaccatkggagaagcacagygacttctatg
gagatatgaagtgttttttgtttcagctacatccaaaagcatcgatataccgtccaactg
gagcaaataacaat---------------ttgcaatg---gtgtgcttacagttacagct
cggacagcatcccaaatggaataggctttggaggtcggattaatcacttcggtctttttg
tgtcagctagctttgattctgggcaaacctttgagtgtaccacatttgggagtccgtgcc
tctcaaagtccaaccgaatatgcccagaagtgatagaatgctggaatgtctttccaaaag
aagctcagcaaaaaggaagcaatgctcttagaggtagtgtcttagaaagattcaaggaag
ataggaacatgctgaacatggtaggacttgcaaatgccagt
>PAFTOL004568
------------------------------------------------------------
---------gggaggccaggttcgcaagttcctcatctaatctattctgaaggatttgat
tccaacataatcttgacagaggagtatgcttggttaatatgtggccttcttactcagcta
gaactggaggaatggaagcttctataccacagttcatatcacggcctgagttttagcama
ttccttggcagtatctc--aagtgatcaagggccaactctgttactagtaaaggatacag
aaggctacatatatggaggttatgcttcccaactgtgggacaagcacagcgacttctatg
gagatatgaaatgttttttgtttcagctayatccaaaggcatcgatataccgtccaacyg
gagcaaataacaat---------------ttgcaatg---gtgtgcttacaattacagct
cagacagcatcccaaatggaataggcttcggaggtcgcgttagtcacttcggtctttttt
tgtcaggtagctttgactctgggcaaacctttgagtgtaccacattcgggagtccgagcc
tctcaaagtccaaccggatatgcccagaagtgatagaatgctggaatgtgtttccaaaag
aatctcagcaaaaaggggacaatgctgttaaaggtacagtcttagaaagattcaaggaag
accggcacatgcttaacatggtaggacttgcaaatgccagt
>PAFTOL004571
------------------------------------------------------------
---------gggaggctgggttctcaaattcctcatctgatgtattctgaagggtttggt
tccaacataatcttgacggasgagtatgcttggttggtggggggccttcttactcagcca
gagctggagaaatggaagcttctataccacagttcatatcacggcctgagttttaacaca
ttcctgggccatgtctc--aagtgaccaaggaccaactttgttactaataaaggatacgg
agggctacatatatggaggttctgcttcccaaccatgggtgaagcacagtgacttctatg
gagatatgaagtgttttttgtttcagctacatccaaaagcatcgatataccgtccaactg
gagcaaataacaac---------------ttgcaatg---gtgtgcttacagttacagct
cggacagcatcccaaatggaataggctttggaggtcggattaatcacttcggtctttttc
tgtcagctagctttgattctgggcaaacctttgaatgtaccacatttgggagtccatgcc
tctcaaagtccaaccggatatgcccagaagtgatagaatgctggaatgtctttccaaaag
aagctcagcaaaaaggaagcaatgctcttaaaggtagtgtcttagaaagattcaaggaag
atcggcacatgcttaacatggtaggacttgcaaatgccagt
>PAFTOL004572
------------------------------------------------------------
---------gggaggtcaggttcacaagttcctcatctaatgtattctgaaggatttgat
tccaacataatcttgacggaggagtatgcttggttaataggcggccttcttactcagtca
gagctggaggaatggaagcttctataccacagttcgtatcatggcctgagttttagcaca
ttccttggcaatatctc--aagtgaccaagggccaactttgttactaataaaggatacag
agggctgcatatatggaggttatgcttcccaaccatgggacaagcacagcgacttctatg
gagatatgaaatgtttcttgtttcagctacatccaaaagcgtcgatataccgtccaactg
gagccaataacaat---------------ttgcaatg---gtgtgcttacaattacagct
cagacagtatcccaaatggaataggctttggaggtcgcgttaatcactttggtctttttc
tgtccgctagctttgattctgggcaaacctttgagtgtaccacatttgggagtccgtgcc
tttcaaagtccaaccggatatgcccagaagtgatagaatgctggaatgtgtttccaaaag
aagctcagcaaaaagggaacgatgctcttaaaggtacggtcttagacagattcaaggaag
accggcacatgcttaacatggtagggcttgcaaatgccagt
>PAFTOL004573
------------------------------------------------------------
---------gggaggtcaggttcacaagttcctcatctaatgtattctgaaggatttgat
tcgaacataatcttgacggaggagtatgcttggttaataggcggccttcttactcagtca
gagctggaggaatggaagcttctatatcacagttcatatcacggcctgagttttagcaca
ttcctgggcaatatctc--aagtgaccaagggccaactttgttactaataaaggatacgc
aaggctacatatatggaggttatgcttcccaaccatgggacaagcacagcgacttctatg
gagatatgaaatgttttttgtttcagctacatccaaaagcatcgatataccgtccaactg
gagccaataacaat---------------ttgcaatg---gtgtgcttacaattacagct
cagacagtatcccaaatggaataggctttggaggccgcgttaatcactttggtctttttc
tgtctgctagctttgattctgggcaaacctttgagtgtaccacatttgggagtccgtgcc
tttcaaagtccaaccggatatgcccagaagtgatagaatgctggaatgtctttccaaaag
aagctcagcaaaaagggaacgatgctcttaaaggtacagtcttagaaagattcaaggaag
accggcacatgcttaacatggttgggcttgcaaatgccagt
>PAFTOL004574
------------------------------------------------------------
---------gggaggccaggttcacaagttcctcatctaatgtattctgaaggatttgat
tccaaaataatcttgacggaggagtatgcttggttaataggtggccttcttactcagcca
gagctggaggaatggaagcttctataccacagttcatatcatggcctgagttttagcaca
ttcctgggcaatatctc--ragtgaccaaggaccaactttgttactaataaaggatacag
aaggctacatatatggaggttatgcttcccaaccatgggacaagcacagcgacttctatg
gagatatgaaatgttttttgtttcagctacatccaaaagcatcgatataccgtccaaccg
gagcaaataacaat---------------ttgcaatg---gtgtgcttatagttacagct
cagacagcatcccaaatggaataggcttcggaggtcgcgttaatcactttggtctttttc
tgtcagctagctttgattctgggcaaacctttgagtgtaccacatttgggagtccgtgcc
tctcaaagtccaaccgcatatgcccagaagtgatagaatgctggaatgtctttccaaaag
aagctcagcaaaaaggggacaatgctcttaaaggtacagtcttagaaagattcaaggaag
accggcacatgcttaacatggtagggcttgcaaatgccagt
>PAFTOL004577
------------------------------------------------------------
---------gggaggccaggttcacaagttcctcatctaatgtattctgaaggatttgat
tccaacrtaatcttgacggaggagtatgcttggttaataggtggccttcttactcagcca
gagctggaggaatggaagcttctataccacagttcatatcacggcctgagttttagcaca
ttccttggcaatatctc--aagtgaccaagggccaactttgttactaataaaggatacag
aaggctacacatatggaggttatgcttcccaaccatgggacaagcacagcgacttctatg
gagatatgaaatgttttttgtttcagctacatccaaaagcaatggtataccgtccaaccg
gagcgaataacaat---------------ttgcaatg---g-------------------
------------------------------------------------------------
------------------------------------------------------------
-----------------------------------------------------------a
aactccaataaaaaggggacaatgctcttaaaggtatagtcttagaaagattcaaggaag
acaggcacatgcttaacatggtaggacttgcaaatgccagt
>PAFTOL004578
------------------------------------------------------------
---------gggaggtcagrttcacaagttcctcatctaatgtattctgaaggatttgat
tccaacataatcttggtggaggaatatgcttggttaataggcggccttcttactcagtca
gagctggaggaatggaagcttctataccacagttcatatcacggcctgagttttagcaca
ttcctgggcaatatctc--aagtgaccaagggccaactttgttgctaataaaggatacag
aaggctacatatatggaggttatgcttcccagccatgggacaagcacagtgacttctatg
gagatatgaaatgttttttgtttcagctacatccaaaagcatcgatgtaccgtccaactg
gagcaaataacaat---------------ttgcaatg---gtgtgcttacaattacagct
cagacggtatcccaaatggaataggcttcggaggccgcgttaatcactttggtctttttc
tgtcagctagctttgattctgggcaaacctttgagtgtaccacatttgggagtccgtgcc
tttcaaagtccaaccggatgtgtccagaagtgatagaatgctggaatgtctttccaaaag
aagctcagcaaaaagggaacgatgctcttaaaggtacggtcttagaaagattcaaggaag
accggcacatgcttaacatggtagggcttgcaaatgccagt
>PAFTOL004582
------------------------------------------------------------
---------gggaggtcaggttcacaagttcctcgtctaatgtattctgaaggatttgat
tccaacataatcttgatggaggagtatgcttggttaataggcggccttcttactcagtca
gagctggaggaatggaagcttctataccacagttcatatcacggcctgagttttagcaca
ttcctgggcaatatctc--aagtgaccaagggccaactttgttactgataaaggatacag
aaggctacatatatggaggttatgcttcccaaccatgggacaagcacagtgacttctatg
gagatatgaaatgttttttgtttcagctacatccaaaagcatcgatataccgtccaactg
gagccaataacaat---------------ttgcaatg---gtgtgcttacaattacagct
cagacagtatcccaaatggaataggcttcggaggtcgcgttaatcactttggtctttttc
tgtctgctagctttgattctgcgcaaacctttgagtgtaccacatttgggagtccgtgcc
tttcaaagtccaaccggatatgcccagaagtgatagaatgctggaatgtctttccaaaag
aagctgagcaaaaaggggacaatgctcttaaaggtacagtcttagaaagattcaaggaag
accgccacatgcttaacatggtagggcttgcaaattccagt
>PAFTOL004583
------------------------------------------------------------
---------gggaggccaggttcacaagttcctcatctaatgtattctgaaggatttgat
tccaaaataatcttgacggaggagtatgcttggttaataggtggccttcttactcaggca
gagctggaggaatggaagcttctgtaccacagttcatatcatggcctgagttttagcaca
ttcctgggcaatatctc--aagtgaccaaggaccaactttgttactaataaaggatacaa
aaggctacatatatggaggttatgcttcccaaccatgggacaagcacagcgacttctatg
gagatatgaaatgttttttgtttcagctacatccaaaagcatcgatataccgtccaaccg
gagcaaataacaat---------------ttgcaatg---gtgtgcttataattacagct
cagacagcatcccaaatggaataggcttcggaggtcgtgttaatcactttggtctttttc
tgtcagctagctttgattctgggcaaacctttgagtgtaccacgtttgggagtccgtgcc
tctcaaagtccaaccgcatatgcccagaagtgatagagtgctggaatgtctttccaaaag
aagctcagcaaaaaggggacaatgctcttaaaggtacagtcttagaaagattcaaggaag
accggcacatgcttaacatggtagggcttgcaaatgccagt
>PAFTOL004584
------------------------------------------------------------
---------gggaggccaggttcacaagttcctcatctaatgtattctgaaggatttgat
tccaacataatcttgacggaggagtatgcttggttaataggtggccttcttactcagcca
gagctggaggaatggaagcttctataccacagttcatatcacggcctgagttttagcaca
ttccttggcaatatctc--aagtgaccaagggccaactttgttactaataaaggatacag
aaggctacatatatggaggttatgcttcccaaccatgggacaagcacagcgacttctatg
gagatatgaaatgttttttgtttcagctacatccaaaagcaatggtataccgtccaaccg
gagcgaataacaat---------------ttgcaatg---gagtgcttacaattacagct
cagacagcatcccaaatggaataggcttcggaggtcgcgttaatcactttggtctttttc
tgtcagctagctttgattctgggcaaacctttgagtgtacgacatttgggagtccgtgcc
tctcaaagtccaaccggatatgcccagaagtgatagaatgctggaatgtctttccaaaag
aagctcagcaaaaaggggacaatgctcttaaaggtatagtcttagaaagattcaaggaag
accggcacatgcttaacatggtaggacttgcaaatgccagt
>PAFTOL004585
------------------------------------------------------------
---------gggaggccggggacacaagttcctcatctgatgtattctgaagggttkggt
tccaacataatcttgacggaggagtatgcttggttggtgggtggccttcttactcagcca
gagctagaggaatggaagcttctataccacagttcatatcatggcctgagttttaacaca
ttcctgggcaatgtctc--aagtgaccaagggccaactttgttactgataaaggatacag
agggctacatatatggaggttatgcgtcccaaccatgggagaagcacagcgacttctatg
gagatatgaagtgttttttgtttcagctacatccaaaagcatcgatataccgtccaactg
gagcaaataacaat---------------ttgcaatg---gtgtgcttacagttacagct
cggacagcatcccaaatggaataggctttggaggtcggattaatcacttcggtctttttg
tgtcagctagctttgattctgggcaaacctttgagtgtaccacatttgggagtctgtgcc
tctcaaagtccaaccgaatattcccagaagtgatagaatgctggaatgtctttccaaaag
aagctcagcaaaaaggaagcaatgctctyagaggtagtgtcttagaaagattcaaggaag
ataggaacatgctgaacatggtaggacttgcaaatgccagt
>PAFTOL004587
------------------------------------------------------------
---------gggaggccaggttcacaagttcctcatctaatgtattctgaaggatttgat
tccaaaataatcttgacggaggagtatgcttggttaataggcagccttcttactcaggca
gagctggaggaatggaagcttctataccacagttcatatcatggcctgagttttagcaca
ttcctgggcaatatctc--aagtgaccaaggaccaactttgttactaataaaggatacag
aaggctacatatatggaggttatgcttcccaaccatgggacaagcacagcgacttctatg
gagatatgaaatgttttttgtttcagctacatccaaaagcattgatgtaccgtccaaccg
gagcaaataacaat---------------ttgcaa-------------------------
-----------------------------------------aatcactttggtctttttc
tgtcagctagctttgattctgggcaaacctttgagtgtaccacatttgggagtccgtgcc
tctcaaagtccaaccgcatatgcccagaagtgatagaatgctggaatgtctttccaaaag
aagctcagcaaaaaggggacaatgctcttaaaggtacagtcttagaaagattcaaggaag
rccggcacatgcttaacatggtagggcttgcaaatgccagt
>PAFTOL004590
------------------------------------------------------------
---------gggaggccaggttcacaagttcctcatctaatgtattctgaaggatttgat
tccaacataatcttgacggaggagtatgcttggttaataggtggccttcttactcagcca
gagctggaggaatggaagcttctataccacagttcatatcayggcctgagttttagcaca
ttccttggcaatatctc--aagtgaccaagggcsaactttgttactaataaaggatacag
aaggctacatatatggaggytatgcttcccaaccatgggacaagcacagcgacttctatg
gagatatgaaatgttttttgtttcagctacatccaaaagcaatgatataccgtccaaccg
gagcgaataacaat---------------ttgcaatg---grgtgcttacaattacagct
caracagcatcccaaatggaataggcttcggaggtcgcgttaatcactttggtctttttc
tgtcagctagctttgattctgggcaaacctttgagtgtaccacatttgggagtccgtgcc
tctcaaagtccaaccggatatgcccagaagtgatagaatgctggaatgtctttccaaaag
aagctcagcaaaaaggggacaatgctcttaaaggcacagtcttagaaagattcaaggaag
accggcacatgcttaacatggtaggacttgcaaatgccagt
>PAFTOL004591
------------------------------------------------------------
---------gggaggccaggttcacaagttcctcatctaatgtattctgaaggatttgat
tccaacataatcttgacggaggagtatgcttggttaataggtggccttcttactcagcca
gagctggaggaatggaagcttctataccacagttcatatcayggcctgagttttagcaca
ttccttggcaatatctc--aagtgaccaagggccaactttgttactaataaaggatacag
aaggctacatatatggaggytatgcttcccaaccatgggacaagcacagcgacttctatg
gagatatgaaatgttttttgtttcagctacatccaaaagcaatgatataccgtccaaccg
gagcgaataacaat---------------ttgcaatg---gagtgcttacaattacagct
cagacagcatcccaaatggaataggcttcggaggtcgcgttaatcactttggtctttttc
tgtcagctagctttgattctgggcaaacctttgagtgtaccacatttgggagtccgtgcc
tctcaaagtccaaccggatatgcccagaagtgatagaatgctggaatgtctttccaaaag
aagctcagcaaaaaggggacaatgctcttaaaggcacagtcttagaaagattcaaggaag
accggcacatgcttaacatggtaggacttgcaaatgccagt
>PAFTOL004593
------------------------------------------------------------
---------gggaggccaggttcacaagttcctcatctaatgtattctgaaggatttgat
tccaaaataatcttgacggaggagtatgcttggttaataggtggccttcttactcagcca
gagctggaggaatggaagcttctataccacagttcatatcatggcctgagttttagcaca
ttcctgggcaatatctc--aagtgaccaaggaccaactttgttactaataaaggatacag
aaggctacatatatggaggttatgcttcccaaccatgggacaagcacagcgacttctatg
gagacatgaaatgttttttgtttcagctacatccgaaagcatcgatataccgtccaaccg
gagcaaataacaat---------------gtgcaatg---gtgtgcttataattacagct
cagacagcatcccaaatggaataggcttcggaggtcgcattaatcactttggtctttttc
tgtcagctagctttgattctgagcaaacctttgagtgtaccacatttgggagtccgtgcc
tctcaaagtccagccgcatatgcccagaagtgatagaatgctggaatgtctttccaaaag
aagctcagcaaaaagggaacaatgctcttaaaggtacagtcttagaaagattcaaggaag
accggcacatgcttaacatggtagggcttgcaaatgccagt
>PAFTOL004594
------------------------------------------------------------
---------gggaggccaggttcacaagttcctcatctaatgtattctgaaggatttgat
tccaacataatcttgayggaggagtatgcttggttaataggtggccttcttactcagcca
gagctggaggaatggaagcttctataccacagttcatatcayggcctgagttttagcaca
ttcmttggcaatatctc--aagtgaccaagggccaactttgttactaataaaggatacag
aaggctacatatatggaggytatgcttcccaaccatgggacaagcacagygacttctatg
gagatatgaaatgttttytgtttcagctacatccaaaagcaatgatataccgtccaaccg
gagcgaataacaat---------------ttgcaatg---gagtgcttacaattacagct
cagacagcatcccaaatggaataggcttcggaggtcgcgttaatcactttggtctttttc
tgtcagctagctttgattctgggcaaacctttgagtgtaccacatttgggagtccgtgcc
tctcaaagtccaaccggatatgcccagaagtgatagaatgctggaatgtctttccaaaag
aagctcagcaaaaaggggacaatgctcttaaaggcacagtcttagaaagattcaaggarg
accggcacatgcttaacatggtaggacttgcaaatgccagt
>PAFTOL004596
------------------------------------------------------------
---------gggaggtcaggttcacaagttcctcatctaatgtattctgaaggatttgat
tccaacataatcttgacggaggaatatgcttggttaataggcggccttcttactcagtca
gagctggaggaatggaagcttctgtaccacagttcatatcacggcctgagttttagcaca
ttcctgggcaatatctc--aagtgaccaagggccaactttgttactaataaaggatacag
aaggctacatatatggaggttatgcttcccaaccatgggacaagcacagcaacttctatg
gagatatgaaatgttttttgtttcagctacatccaaaagcatcgatgtaccgtccaactg
gagcaaataacaat---------------ttgcaatg---gtgtgcttacaattacagct
ccgacggtatcccaaatggaataggcttcggaggtcgcgttaatcactttggtctttttc
tgtcagctagctttgattctgggcaaacctttgaatgtaccacatttgggagtccgtgcc
tttcaaagtccaaccggatgtgcccagaagtgatagaatgctggaatgtctttccaaaag
aagctcagcaaaaagggaacgatgctcttaaaggtacagtcttagaaaggttcaaggaag
accggcacatgcttaacatggtagggcttgcaaatgccagt
>PAFTOL004597
------------------------------------------------------------
---------gggaggccaggttcacaagttcctcatctaatttattctgaaggatttgat
tccaaaataatcttgacggaggagtatgcttggttaataggtggccttcttactcaggca
gagctggrggaatggaagcttctataccacagttcatatcrtggcctgagttttagcaca
ttcttrggcaatatctc--aagcgaccaaggaccaactttgttactaataaaggatacag
aaggctacatatatggaggttatgcttcccaaccatgggacaagcacagcgacttctatg
gagatatgaaatgytttttgtttcagctacatccaaaagcatcgatataccgtccaaccg
gagcaaataacaat---------------ttgcaatg---gkgtgcttataattacagct
cagacagcatcccaaatggaataggcttcggakgtcrtgttaatcactttggtctttttc
tgtccgctagctttgattctgggcaaacctttgagtgtaccacatttgggagtccgtgcc
tctcaaagtccaaccgcatatgcccagaagtgatagaatgctggaatgtctttccaaaag
aagctcagcaaaaaggggacaatgctcctaaaggtacagtcttagaaagattcaaggaag
accggcacatgcttaacatggtagggcttgcaaatgccagt
>PAFTOL004598
------------------------------------------------------------
---------gggaggccaggttcacaagttcctcatctaatgtattctgaaggatttgat
tccaacataatcttgacggaggagtatgcttggttaataggtggccttcttactcagcca
gagctggaggaatggaagcttctataccacagttcatatcacggcctgagttttagcaca
ttccttggcaatatctc--aagtgaccaagggccaactttgttactaataaaggatacag
aaggctacatatatggaggatatgcttcccaaccatgggacaagcacagtgacttctatg
gagatatgaaatgttttttgtttcagctacatccaaaagcaatgatataccgtccaaccg
gagcgaataacaat---------------ttgcaatg---gagtgcttacaattacagct
cagacagcatcccaaatggaataggcttcggaggtcgcgttaatcactttggtctttttc
tgtcagctagctttgattctgggcaaacctttgagtgtaccacatttaggagtccgtgcc
tctcaaagtccaaccggatatgcccagaagtgatagaatgctggaatgtctttccaaaag
aagctcagcaaaaaggggacaatgctcttaaaggcacagtcttagaaagattcaaggaag
accggcacatgcttaacatggtaggacttgcaaatgccagt
>PAFTOL004599
------------------------------------------------------------
---------gggaggccaggttcacaagtttctcatctaatttattctgaaggatttgat
tccaacataatcttgacggaggagtatgcttggttaataggtggccttcttactcagcca
gagctggaggaatggaagcttctataccacagttcatatcacggcctgagttttagcaca
ttccttggcaatatctc--aagtgatcaagggccaactttgttactaataaaggatactg
aaggctacatatatggaggttatgcttcccaaccatgggacaagcacagcgacttctatg
gagatatgaaatgttttttgtttcagctacatccaaaagcaatgatataccgtccaaccg
gagcgaataacaat---------------ttgcaatg---gagtgcttacaattacagct
cagacagcatcccaaatggaataggcttcggaggtcgcgttaatcacttcggtctttttc
tgtcagctagctttgattctgggcaaacctttgagtgtaccacatttgggagtccatgcc
tctcaaagtccaaccggatatgcccagaagtgatagaatgctggaatgtctttccaaaag
aagctcagcaaaaaggggacaatgctcttaaaggcacagtcttagaaagattcaaggaag
accggcacatgcttaacatggtaggacttgcaaatgccagt
>PAFTOL004600
------------------------------------------------------------
---------gggaggccaggttcacaagttcctcatctaatgtattctgaaggatttgat
tccaacataatcttgacggaggagtatgcttggttaataggtggccttcttactcagcca
gagctggaggaatggaagcttctataccacagttcatatcacggcctgagttttagcaca
ttcattggcaatatctc--aagtgaccaagggccaactttgttactaataaaggatacag
aaggctacatatatggaggttatgcttcccaaccatgggacaagcacagtgacttctatg
gagatatgaaatgttttctgtttcagctacatccaaaagcaatgatataccgtccaaccg
gagcgaataacaat---------------ttgcaatg---gagtgcttacaattacagct
cagacagcatcccaaatggaataggcttcggaggtcgcgttaatcactttggcctttttc
tgtcagctagctttgattctgggcaaacctttgagtgtaccacatttgggagtccgtgcc
tctcaaagtccaaccggataagcccagaagtgatagaatgctggaatgtctttccaaaag
aagctcagcaaaaaggggacaatgctcttaaaggcacagtcttagaaagattcaaggaag
accggcacatgcttaacatggtaggacttgcaaatgccagt
>PAFTOL004601
------------------------------------------------------------
---------gggaggccaggttcacaagttcctcatctaatgtattatgaaggatttgat
tccaagataatcttgacagaggagtatgcttggttaataggtggccttcttactcaggca
gagctggaggaatggaagcttctgtaccacagttcatatcatggcctgagttttagcaca
ttcctgggcaatatctc--aagtgaccaaggaccaactttgttrctaataaaggatatag
aaggctacatatatggaggttatgcttcccaaccgtgggacaagcacagcgacttctatg
gagatatkaaatgttttttgtttcagctacatccagaagcatcgatataccgtccaaccg
gagcaaataacaat---------------ttgcaatg---gtgtgcttataattacagct
cagacagcatcccaaatggaataggctttggaggccgtgttaatcacttyggtctttttc
tgtcagctagctttgattctgggcaaacctttgagtgtaccacatttgggagtgcgtgcc
tctcaaagtccaactgcatatgcccagaagtgatagaatgctggaatgtctttccaaaag
aagctcagcaaaaaggggacaatgctcttaaaggtacagtcttagaaagattcaaggaag
accggcacatgcttaacatggtagggcttgcaaatgctagt
>PAFTOL004603
------------------------------------------------------------
---------gcgaggccaggttcacaagttcctcatctaatgtattctgaaggatttgat
tccaacataatctcgacggaggagtatgcttggttaatatgtggccttcttactcagcta
gagctggaggaatggaagcttctataccacagttcatatcacggcctgagttttagcaca
ttccttggcaatatctc--aagtgaccaagggccaactttattactaataaaggatacag
aaggctacatatatggaggttatgcttcccaaccatgggacaagcacagcgacttctatg
gagatatgaaatgttttttgtttcagctacatccaaaagcatcgatataccgtccaaccg
gagcgaataacaat---------------ttgcaatg---gtgtgcttacaattacagct
cagacagcatcccaaatggaataggcttcggaggtcgcgttaatcactttggtctttttc
tgtcagctagctttgactctgggcaaacctttgagtgtaccacattcaggagtccgtgcc
tctcaaagtccaaccggatatgcccagaagtgatagaatgctggaatgtgtttccaaaag
aagctcagcaaaaagggtacaatgctgttaaaggtacagtcttagaaagattcaaggaag
accggcacatgcttaacatggtaggacttgcaaatgccagt
>PAFTOL004604
------------------------------------------------------------
---------gggaggccaggttcacaagttcctcatctaatgtattctgaaggatttgat
tccaacataatcttgacggaggattatgcttggttaatatgtggccttcttactcagcta
gagctggaggaatggaagcttctataccacagttcatatcacggcctgagttttagcaca
ttccttggcaatatctc--aagtgaccaagggccaactttgttactaataaaggatacag
aaggctacatatatggaggttatgcttcccaaccatgggacaagcacagcgacttctatg
gagatatgaaatgttttttgtttcagctacatccaaaagcatcgatagaccgtccaaccg
gagcaaataacaat---------------ttgcaatg---gtgtgcatacaattacagct
cagactgcatcccaaatggaataggcttcggaggtcgcgttaatcactttggtctttttc
tgtcagctagctttgactctgggcaaacctttgagtgtaccacattcgggagtccgtgcc
tctcaaagtccaactggatatgcccagaagtaatagaatgctggaatgtgtttccaaaag
aagctcagcaaaaagggaacaatgctgttaaaggtacagtcttagaaagattcaaggaag
accggcacatgcttaacatggtaggacttgcaaatgccagt
>PAFTOL004605
------------------------------------------------------------
---------gggaggccaggttcgcaagttcctcatctaatgtattctgaaggatttgat
tccaaaataatcttgatggaggagtatgcttggttaataggtggccttcttactcaggca
gagctggaggaatggaagcttctataccacagttcatatcatggcctgagttttagcaca
ttcctgggcaatatctc--aagtgaccaaggaccaactttgttactaataaaggatacag
aaggctacatatatggaggttatgcttcccaaccatgggacaagcacagcgacttctatg
gagatatgaaatgttttttgtttcagctacatccaaaagcatcgatataccgtccaaccg
gagcaaataacaat---------------ttgcaatg---g---gaatataattacagct
cagacggcatcccaaatggaataggcttcggaggtcgtgttaatcactttggtctttttc
tgtcagctagctttgattctgggcaaacctttgagtgtaccacatttgggaatccgtgcc
tctcaaagtccaaccgcatatgcccagaggtgatagaatgctggaatgtctttccaaaag
aagctcagcaaaaaggggacaatgctcttaaaggtacagtcttagaaagattcaaggaag
actggcacatgcttaacatggtagggcttgcaaatgccagt
>PAFTOL004608
------------------------------------------------------------
---------gggaggtcaggttcacaagttcctcatctaatgtattctgaaggatttgat
tccaacataatcttgacggaggagtatgcttggttaataggcggccttcttactcagtca
gagctggaggaatggaagcttctataccacagttcatatcacggcctgagttttagcaca
ttcctgggcaatatctc--aagtgaccaagggccaactttgttactaataaaggatacag
aaggctacatatatggaggttatgcttcccaaccatgggacaagcacagcgacttctatg
gagagatgaaatgttttttgtttcagctayatccaaaagcatcgatataccgtccaactg
gagccaataacaat---------------ttgcaatg---gtgtgcttacaattacagct
cagacagtatcccaaatggaataggcttcggaggtcgcgttaatcactttggtctttttc
tgtctgctagctttgattctgggcaaacctttgagtgtaccacatttgggagtccgtgcc
tttcaaaatccaaccggttatgcccagaagtgatagaatgctggaatgtctttccaaaag
aagctcagcaaaaaggggacaatgctcgtaaaggtacagtcttagaaagattcaaggaag
accggcacatgcttaacatggtagggcttgcaaatgccagt
>PAFTOL004609
------------------------------------------------------------
---------gggaggtcaggttcacaagttcctcatctaatgtattctgaaggatttgat
tccaacattatcttgacggaggagtatgcttggttaataggcggccttcttactcagtca
gagctggaggaatggaagcttctataccacagttcatatcacggcctgagttttagtaca
ttcctgggcaatatctc--aagtgaccaagggccaactttgttactaataaaggatacag
aaggctacatatatggaggttatgcttcccaaccatgggacaagcacagcgacttctatg
gagatatgaaatgttttttgtttcagctacatccaaaagcatcaatataccgcccaactg
gagcaaataacaat---------------ttgcaatg---gtgtgcttacaattacagct
cggacggtatcccaaatggaataggctttggaggtcgcgttaatcactttggtctttttc
tgtcagctagctttgattctgggcaaacctttgagtgtaccacatttggaagtccgtgtc
tttcaaagtccaaccggatatgcccagaagtgatagaatgctggaatgtctttccaaaag
aagctcagcaaaaagggaacgatgctcttaaaggtacagtcttagaaagattcaaggaag
accggcacatgcttaacatggtagggcttgcaaatgccagt
>PAFTOL004610
------------------------------------------------------------
---------gggaggccgggttcgcaagttcctcatctgatgtattctgaagggtttgat
tccaacataatcttgacggaggagtatgcttggttggtgggtggccttcttactcagccg
gagctagaggaatggaagcttctataccacagttcatgtcacggcctgagttttaayaca
ttcctgggcaatgtctc--aagtgaccaagggccaactttgttactaataaaggatacag
agggctacatatatggaggttatgcttcycaaccatgggagaagcacagtgacttctatg
gagatatgaagtgttttttgtttcagctacatccaaaagcatcgatataccgtccaactg
gagcaaataacaat---------------ttgcaatg---gtgtgcttacagttacagct
cggacagcatcccaaatggaatagggtttggaggtcggattaatcactttggtctttttc
tgtcagctagctttgattctgggcaaacctttgagtgtaccacatttgggagtccgtgtc
tctcaaagtccaaccggatatgcccagaagtgatagaatgctggaatgtctttccaaaag
aagctcagcaaaaaggaagcaatgctcttaaaggtagtgtcttagaaagattcaaggaag
atcggcacatgcttaacatggtaggacttgcaaatgccagt
>PAFTOL004611
------------------------------------------------------------
---------gggaggccrggttygcaagttcctcatctsatgtattctgaaggrtttgat
tccaacataatcttracggaggagtatgcttggttgktgggtgsccttcttactcagccg
gagctagaggaatggaagcttctataccacagttcatatcacggcctgagttttaacaca
ttcctgggcaatgtctc--aagtgaccaagggccaactttgttactaataaaggatacag
agggctacatatatggaggttatkcttcccaaccrtgggagaagcacagtgacttctatg
gagatatgaagtgttttttgtttcagctacatccaaaagcatcgatataccgtccaactg
gagcaaataacaat---------------ttgcaatg---gtgtgcttacagttacagct
cggacagcatcccaaatggaatagggtttggaggtcggattaatcactttggtctttttc
tgtcagctagctttgattctgggcaaacctttgagtgtaccacatttgggagtccgtgtc
tctcaaagtccaaccggatatgcccagaagtgatagaatgctggaatgtctttccaaaag
aagctcagcaaaaaggragcaatgctcttaaaggtagtgtcttagaaagattcaaggaag
atcggmacatgcttaacatggtaggacttgcaaatgccact
>PAFTOL004613
------------------------------------------------attatgactgcy
gtttgaatagggaggccaggttcacaagttcctcatctaatgtattctgaaggatttgat
tccarcataatcttgacggaggagtatgcttggttaataggtggccttctcactcagcca
gagctggaggaatggaagcttctataccacagttcatatcacggcctgagtttcagcaca
ttccttggcaatatcty--aagtgaccaagggccaactttgttactaataaaggatacag
aaggctacatatatggaggttatgcttcccaaccatgggacaagcacagcgacttctatg
gagatatgaaatgttttttgtttcagctacatccaaaagcgatgatataccgtccaaccg
gagcgaataacaat---------------ttrcaatg---gagtgcttacaattacagct
cagacagcatcccaaatggaataggcttcggaggtcgcgttaatcactttggtctttttg
tgtcakctagctttgattccgggcaaacctttgagtgtaccacatttgggagtccgtgcc
tctcaaagtcccaccggatatgcccagaagtgatagaatgctggaatgtctttccaaaag
aagctcagcaaaaaggggacaatgctcttaraggyrcagtcttagaaagattcaaggaag
accggcacatgcttaacatggyaggacttgcaaatgccagt
>PAFTOL004617
------------------------------------------------------------
---------gggaggccaggttcacaagttcctcatctaatgtattctgaaggatttgat
tccaacataatcttgacggaggagtatgcttggttaataggtggccttcttactcagcca
gagctggaggaatggaagcttctataccacagttcatatcatggcctgagttttagcaca
ttccttggcaatatctc--aagtgaccaagggccawctttgttactaataaaggatayag
aaggctacatatatggaggttatgcttcccaaccatgggacaagcacagcgacttctrtg
grgatatgaaatgttttttgtttcagctacayccaaaagsgatgatataccgtccaaccg
gagckaataacaat---------------ttgcaatg---gagtgcttacaattacagct
cagacagcatcccaaatggaataggcttcggaggtcgcgttaatcactttggtctttttg
tgtcagctagctttgattctgggcaaacctttgagtgtaccacatttgggagtccgtgcc
tctcaaagtcccaccggatatgcccagaagtgatagaatgctggaatgtctttccaaaag
aagctcagcaaaaagggaacaatgctcttaaaggcacagtcttagaaagattcaaggaag
accggcacatgcttaacatggtaggacttgcaaatgccagt
>PAFTOL004619
------------------------------------------------------------
---------gggaggctgggttcgcaagttcctcacctgatatattctgaagggtttgat
tttaacataatcttgacggaggagtatgcttggttgataggtggccttcttactcagcca
gagctagaggaatggaaacttctgtaccacagttcatgtcatggcctgagttttaacacg
ttcctaggcaatatctc--aagtgaccaagggccaactttgttactaataaaggatacag
aaggatacatatatggaggttatgcttcccaaccatgggagaagcacagtgacttctatg
gagatatgaagtgttttttgtttcagctacatccaaaagcattgatataccgtccaactg
gagcaaattacaat---------------ttgcaatg---gtgtgcttacaattacagct
cagacagcatcccaaatggaataggctttggaggacgggttaatcacttcgggctttttc
tatcagctaactttgattcagggcaaacctttgagtgtaccacatttgggagtccgtgcc
tctcaaagtccaactggatatgcccagaaatgatagaatgttggagtgtctttccaaaag
aagctcagcaaaaagggggcaatgtgcttaaaggtacagtcttagaaagattcaaggaag
accggcacatgcttaacatggtagggcttgcaaatgccagt
>PAFTOL004620
------------------------------------------------------------
---------gggaggtcaggttcacaagttcctcatctaatgtattctgaaggatytgat
tccaacataatcttgacggaggagtatgcttggttaataggcggccttcttactcagtca
gagctggaggaatggaagcttctataccacagttcatatcayggcctgagttttagcaca
ttcctgggcaatatctc--aagtgaccaaggaccaactttgttactaataaaggatacag
aaggctacatatatggaggttatgcgtcccaaccattggacaagcacagcgacttctatg
gagatatgaaatgttttttgtttcagctacatccaaaagcatcgatataccgtccaactg
gagcgaataacaat---------------ttgcaatg---gcttgcttacaattacagct
cagacagtatcccaaatggaataggctttggaggtcgcgttaatcactttggtctttttc
tctctgctagctttgattctgggcaaacctttgagtgtaccacatttgggagtccgtgcc
tttcaaagtccaaccggatatgcccagaagtgatagaatgctggaatgtctttccaaaag
aagctcagcaaaaagggaacgatgctgttaaaggtacagtcttagaaagattcaaggaag
accggcacatgcttaacatggtagggcttgcaaatgccagt
>PAFTOL004623
------------------------------------------------------------
---------gggagggcaggttcacaagttcctcatctaatgtattctgaaggatttgat
tccaaaataatcttgacggaggagtgtgcttggttaataggcggccttcttactcagtca
gagctggaggaatggaagcttctataccacagttcatatcacggcctgagttttagcaca
ttcctrggcaatatctc--aagtgaccaagggccaactttgttactaataaaggatacag
aaggctacatatatggaggttatgcttcccaaccattggacaagcacagcgacttctatg
gagatatgaaatgttttttgtttcagctacatccaaaagcatcgatataccgtccaactg
gagccaacaacaat---------------ttgcaatg---gtgtgcttacaattacagct
cagacagtatcccaaatggaataggctttggaggtcgcgttaatcactttggtctttttc
tgtctgctagctttgattytgggcaaaccttcgagtgtaccacatttgggagtccatgyc
tttcagagtccaaccggatatgcccagaagtgatagaatgctggaatgtctttccaaaag
aagctcagcaaaaagggaacgatsctcttaaaggtacagtcttagaaagattcaaggaag
accggcacatgcttaacatggtagggcttgcaaatgccagt
>PAFTOL004624
------------------------------------------------------------
---------gggaggccaggttcacaagttcctcatctaatgtattctgaaggatttgat
tccaacataatcttgacggaggagtatgcttggtyaataggtggccttcttactcagcca
gagctggaggaatggaagcttctataccacagttcatatcayggcctgagttttagcaca
ttccttggcaatatctc--aagtgaccaagggccaactttgttactaataaaggatacag
aaggctwcatatatggaggytatgcttcccaaccatgggacaagcacagcgacttctatg
gagatatgaaatgttttttgtttcagctacatccaaaagcaatgatataccgtccaaccg
gagcgaataacaat---------------ttgcaatg---grgtgcttacaattacagct
cagacagcatcccaaatggaataggcttcggaggtcgcgttaatcactttggtctttttc
tgtcagctagctttgattctgrgcaaacctttgagtgtaccacatttgggagtccgtgcc
tctcaaagtccaaccggatatgcccagaagtgatagaatgctggaatgtctttccaaaag
aagctcagcaaaaaggggacaatgctcttaaaggcacagtcttagaaagattcaaggaag
accggcacatgcttaacatggtaggacttgcaaatgccagt
>PAFTOL004625
------------------------------------------------------------
---------gggaggccaggttcacaagttcctcatctactgtattctgaaggatttgat
tccaacataatcttgacggaggagtatgcttggttaataggtggccttcttactcagcca
gagctggaggaatggaagcttctataccacagttcatatcacggcctgagttttagcaca
ttccttggcaatatctc--aagtgaccaagggccaactttgttactaataaaggatacag
aaggctacatatatggaggttatgcttcccaaccatgggacaagtacagcgacttctatg
gagatatgaaatgttttttgtttcagctacatccaaaagcaatggtataccgtccaaccg
gagcgaataacaat---------------ttacaatg---gagtgcttacaattacagct
cagacagcatcccaaatggaataggcttcggaggtcgcattaatcactttggtcttgttc
tgtcagctagctttgattctgggcaaacctttgagtgtacgacatttgggagtccgtgcc
tctcaaaatccaaccggatatgcccagaagtgatagaatgctggaatgtctttccaaaag
aagctcagcaaaaaggggacaatgctcttaaaggtataatcttagaaagattcaaggaag
accggcacatgcttaacatggtaggacttgcaaatgccagt
>PAFTOL004626
------------------------------------------------------------
---------gggaggccaggttcacaagttcctcatctaatgtattctgaaggatttgat
tccaaaataatcttgatggaggagtatgcttggttaatargtggccttcttactcaggca
gagctggaggaatggaagcttctataccacagttcatatcatggcctgagttttagcaca
ttcctgggcaatatctc--aagtgaccaaggaccaactttgttactaataaaggatacag
aaggctacatatatggaggwtatgcttcccaaccatgggacaagcacagcgacttctatg
gagatatgaaatgttttttgtttcagctacatccaaaagcatcgatataccgtccaaccg
gagcaaataacaat---------------ttgcaatg---gtgtgcttataattacagct
cagacagcatcccaaatggaataggcttcggaggycgtgttaatcactttggtctttttc
tgtcagctagctttgattctgggcaaacctttgagtgtaccacatttgggagtccgtgcc
tctcaaagtccaaccgcatatgcccagaagtgatagaatgctggaatgtctttccaaaag
aagctcagcaaaaaggggacaatgctcttaaaggtacagtcttagaaagattcaaggaag
accggcacatgcttaacatggtagggcttgcaaatgctagt
>PAFTOL004627
------------------------------------------------------------
---------gggaggtcaggttcacaagttcctcatctaatgtattctgaaggatttgat
tccaaaatratcttgacggaggagtrtgcttggttaataggcggccttcttactcagtca
gagctggaggaatggaagcttctataccacagttcatatcayggcctgagttttagcaca
ttcctgggcaatatctc--aagtgaccamgggccaactttgttactaataaaggatacas
aaggctacatatatggaggttatgcttcccaaccatgggacaagcacagcgacttctatg
gagayatgaaatgttttttgtttcagctrcatccaaaagcatcgatataccgtccaactg
gagccaataacaat---------------ttgcaatg---gtgtgcttacaattacagct
cagamagtatcccaaatggaataggctttggaggtcgcgttagtcactttggtctttttc
tgtctgctagctttgattctgggcaaacctttgagtgtaccacatttgggagtccatgcc
tttcaaagtccaaccggatatgcccagaagtgatagaatgctggaatgtctttccaaaag
aagctcagcaaaaaggaaacgatgctcctaaaggtacagtcttagaaagattcaaggaag
accggcacatgcttaacatggtagggcttgcaaatgccagt
>PAFTOL004629
------------------------------------------------------------
---------gggaggycaggttcacaagttcctcatctaatgtattctgaaggatttgat
tccaaaataatcttgatggaggggtatgcttggttaatasgtggccttcttactcagcca
gagctggaggaatggaagcttctataccacagttcatatcatggcctgagttttagcaca
ttmctgggcaatatctc--aagtgaccaagggccaactttgttactaataaaggatacag
aaggctacatakatggaggttatgcttcccaaccatgggacaagcacagcgacttctatg
gagatatgaaatgttttttgtttcagctacatccaaaagcatcgatataccgtccaaccg
gagcaaataacaat---------------ttgcaatg---gtgtgcgtacaattacagct
cagacagcatcccaaatggaataggcttcggaggtcgcgttaatcactttggtctttttc
tgtcagctagctttgactctgggcaaacctttgagtgtaccacattcgggagtctgtgcc
tctcaatgtccaactggatatgcccagaagtgatagaatgctggaatgtgtttccaaaag
aagctcagcaaaaagggaacaatgctgttaaaggtacagtcttagaaagattcaaggaag
accggcacatgcttaacatggtaggacttgcaaatgccagt
>PAFTOL004631
------------------------------------------------------------
---------gggaggccaggttcacaagttcctcatctaatgtattctgaaggatttgat
tccaacataatcttgacggaggagtatgcttggttaataggtggccttcttactcagcca
gagctggaggaatggaagcttctataccacagttcatatcayggcctgagttttagcaca
ttccttggcaatatctc--aagtgaccaagggccaactttgttactaataaaggatacag
aaggctacatatatggaggytatgcttcccaaccatgggacaagcacagcgacttctatg
gagatatgaaatgttttttgtttcagctacatccaaaagcaatgatataccgtccaaccg
gagcgaataacaat---------------ttgcaatg---gagtgcttacaattacagct
cagacagcatcccaaatggaataggcttcggaggtcgcgttaatcactttggtctttttc
tgtcagctagctttgattctgggcaaacctttgagtgtaccacatttgggagtccgtgcc
tctcaaagtccaaccggatatgcccagaagtgatagaatgctggaatgtctttccaaaag
aagctcagcaaaaaggggacaatgctcttaaaggcacagtcttagaaagattcaaggaag
accggcacatgcttaacatggtaggacttgcaaatgccagt
>PAFTOL004632
------------------------------------------------------------
---------gggaggccaggttcacaagttcctcatctaatgtattctgaaggatttgat
tccaaaataatcttgacggaggagtatgcttggctaataggtggccttcttactcaggca
gagctggaggaatggaagcttctataccacagttcctatcatggcctgagttttagcaca
ttcctgggcaatatctc--aagtgaccaaggaccagctttgttactaataaaggatacag
aaggctacatatatggaggttatgcttcccaaccatgggacaagcacagcgacttctatg
gagatatgaaatgttttttgtttcagctacatccaaaagcatccatataccgtccaaccg
gagcaaataacaat---------------ttgcaatg---gtgtgcttgtaattacagct
cagacagcatcccaaatggaataggcttcggaggccgtgttaatcactttggtatttttc
tgtcagctagctttgattctgggcaaacctttgagtgtaccacatttgggagtccgtgcc
tctcaaagtccaaccacatatgcccagaagtgatagaatgctggaatgtctttccaagag
aagctcagcaaaaaggggacaatgctcttaaaggtacagtcttagaaagattcaaggaag
accggcacatgcttaacatggtagggcttgcaaatgccagt
>PAFTOL004633
------------------------------------------------------------
---------gggaggccaggttcgcaagttcctcatctaatgtattctgaaggatttgat
tccaatataatcttgacggagsagtatgcttggttaatatgtggccttcttactcagcta
gagctagaggaatggaagcttctataccacagttcatatcacggcctgagttttagcaca
ttccttggcaatatctc--aagtgaccaagggccaactttgttactaataaaggatayag
aaggctacatatatggaggttatgcttcccaaccatgggacaagcacagcgacttctatg
gagatatgaaatgttttttgtttcagctacatccaaaggcatcgatataccgtccaaccg
gagcgaataacaat---------------ttgcaatg---gtatgcttacaattacagct
cagacagcatcccaaatggaataggcttcggaggtcgcgttagtcactttggtctttttc
tgtcagctagctttgactctgggcaaacctttgagtgtaccacattcgggagtccgygcc
tctcaaagtccagccggatatgcccagaagtgatagaatgctggaatgtgtttccaaaag
aagctcagcaaaaagggaacaatgctgttaaaggtacagtcttagaaagattcaaggaag
accggcacatgcttaacatggtaggacttgcaaatgccagt
>PAFTOL004634
------------------------------------------------------------
------------------------------------------------------------
------------------------------------------------------------
------------------------------------------------------------
--------------------agtgaccaagggccaactttgttactagtaaaggatrcag
aaggctacatatatggaggttatgcttcccaactatgggacaagcacagtgacttctatg
gagatatgaaatgttttttgtttcagctacatccaaaggtatcaatataccgtccaaccg
gagcaaataacaat---------------ttgcaatg---gtgtgcttrcaattacagct
cagacagcatcccaaatggaataggcttcggaggkcgcgttrgtcactttggtmtttttc
tgtcagctagctttgactctgggcaaacctttgagtgtaccacattcgggagtccgtgcc
tctcaaagtccaaccggatatgcccagaagtgatagaatgctggaatgtgtttccaaaag
aaactcagcgaaaaggggacaatgctgttaaaggtacagtcttagaaagattcaaggaag
accggcacatgcttaacatggtwggacttgcaaatgccagt
>PAFTOL004636
------------------------------------------------------------
---------gggaggtcaggttcacaagttcctcatctaatgtattctgaaggatttgat
tccaaaataagcttgacggaggagtatgcttggttaataggtggccttcttactcagtca
gagctggaggaatggaagcttctataccacagttcatgtcacggcctgagttttagcaca
ttcctgggcaatatctc--aagtgaccaagggccaactttgttactaataaaggatacag
aaggctacatatatggaggttatgcttcccaaccatgggacaagcacagcgacttctatg
gagatatgaaatgttttttgtttcagctacatccaaaagcatcgatgtaccgtccaactg
gagcaaataacaat---------------ttgcaatg---g-------------------
--------------------------------------gttaatcactttggtctttttc
tgtctgctagctttgattctgggcaaacctttgagtgtaccacatttgggagtccgtgcc
tttcaaagtccaaccggatatgcccagaagtgatagaatgctggaatgtctttccaaaag
aagctcagcaaaaggggaacgatgctcttaaaggtacagtcttagacagattcaaggaag
atcggcacatgcttaacatggtagggcttgcaaatgccagt
>PAFTOL004637
------------------------------------------------------------
---------gggaggccgggttcgcaagttcctcgtctgatgtattctgaagggtttgat
tccaacataatcttgacggaggagtatgcttggttgataggtggccttcttactcagcca
gagctagaggaatggaagcttctataccacagttcatatcacggcctgagttttaacaca
ttcctgggcaatatctc--aagtgaccaagggccaactttgttactaataaaggatacag
aaggctacatatatggaggttatgcttcccaaccatgggagaagcacagtgacttctatg
gagatatgaagtgctttttgtttcagctacgtccaaaagcatcgatataccgtccaactg
gagcaaataacaat---------------ttgcaatg---gtgtgcttacaattacagct
cagacagcatcccaaatggaataggcttcggaggtcgggttaatcactttggtctttttc
tgtcagctagctttgattctgggcaaacctttgagtgtacctcatttgggagtccgtggc
tctcaaagtccaaccggatatgcccagaagtgatagaatgctggaatgtctttccgaaag
aagctcagcaaaaagggaacaatgctcttaaaggtacagtcttagaaagattcaaggaag
accggcacatgcttaacatggtagggcttgcaaatgccagt
>PAFTOL004638
------------------------------------------------------------
---------gggaggccaggttcacaagttcctcatctaatgtattctgaaggatttgat
tccaacataatcttgacggaggagtatgcttggttaataggtggccttcttactcagcca
gagctggaggaatggaagcttctataccacagttcatatcacggcctgagttttagcaca
ttccttggcaatatctc--aagtgaccaagggccaactttgttactaataaaggatacag
aaggctacatatatggaggttatgcttcccaaccatgggacaagcacagcgacttctatg
gagatatgaaatgttttttgtttcagctacatctaaaagcaatggtataccgtccaaccg
gagcgaataacaat---------------ttgcaatg---g-------------------
------------------------------------------------------------
------------------------------------------------------------
------------------------------------------------------------
------------------------------------------------------------
-----------------------------------------
>PAFTOL004639
------------------------------------------------------------
---------gggaggccaggttcacaagttcctcatctaatgtattctgaaggatttgat
tccaaaataatcttgatggaggagtatgcttggttaataggtggccttcttactcaggca
gagctggaggaatggaagcttctataccacagttcatatcatggcctgagttttagcaca
ttcctgggcaatatctc--aagtgaccaaggaccaactttgttactaataaaggatacag
aaggctacatatatggaggttatgcttcccaaccatgggacaagcacagcgacttctatg
gagatatgaaatgttttttgtttcagctacatccaaaagcatcgatataccgtccaaccg
gagcaaataacaat---------------ttgcaatg---gtgtgcttataattacagct
cagacagcatcccmaatggaataggcttcggaggkcgtgttaatcactttggtctttttc
tgtcagctagctttgattctgggcaaacctttgagtgtaccacatttgggagtccgtgcc
tctcaaagtccaaccgcatatgcccagaagtgatagaatgctggaatgtctttccaaaag
aagctcagcaaaaaggggacaatgctcttaaaggtacagtcttagaaagattcaaggaag
accggcacatgcttaacatggtagggcttgcaaatgccagt
>PAFTOL004640
------------------------------------------------------------
---------gggaggccaggttcacaagttcctcatctaatgtattctgaaggatttgat
tccaaaataatcttgacggaggagtatgcttggttaataggcggccttcttactcagcca
gagctggaggaatggaagcttctataccacagttcatatcatggcctgagttttagcaca
ttcctgggcaatatctc--aagtgaccaagggccaactttgttactaataaaggatacag
aaggctacatatatggaggttatgcttcccaaccatgggacaagcacagcgacttctttg
gagatatgaaatgttttttgtttcggctacatccaaaagcatcgatataccgtccaaccg
gagcaaataacaat---------------ttgcaatg---gtgtgcttataattacagct
cagacagcatcccaaatggaataggcttcggaggtcgtgttaatcactttggtctttttc
tgtcagctagctttgattctgggcaaacctttgagtgtaccacatttgggagtccgtgcc
tctcaaagtccaaccgcatatgcccagaactgatagaatgctggaatgtctttccaaaag
aagctcagcaaaaagggaacaatgctcttaaaggtacagtcttagaaagattcaaggaag
accggcacatgcttaacatggtagggcttgcaaatgccagt
>PAFTOL004642
------------------------------------------------attatgactgcc
gtttgaatagggaggccaggttcacaagttcctcatctaatgtattctgaaggatttgat
tccaacataatcttgacggaggagtatgcttggttaataggtggccttcttactcagcca
gagctggaggaatggaagcttctataccacagttcatatcacggcctgagttttagcaca
ttccttggcaatatctc--aagtgaccaagggccaactttgttactaataaaggatacag
aaggctacttatatggaggctatgcatcccaaccatgggacaagcacagcgacttctatg
gagatatgaaatgttttttgtttcagctacatccaaaagcgatgatataccgtccaaccg
gagcgaataacaat---------------ttgcaatg---gagtgcttacaattacagct
cagacagcatcccaaatggaataggcttcggaggtcgcgttaatcactttggtctttttg
tgtcagctagctttgattccgggcaaacctttgagtgtaccacatttgggagtccgtgcc
tctcaaagtcctaccggatatgcccagaagtgatagaatgctggaatgtctttccaaaag
aagctcagcaaaaaggggacaatgctcttaaaggcacagttttagaaagattcaaggaag
accggcacatgcttaacatggtaggacttgcaaatgccagt
>PAFTOL004644
------------------------------------------------------------
---------gggaggccaggttcacaagttcctcatctaatgtattctgaaggatttgat
tccaacataatcttgatggaggagtatgcttggttaataggaggccttcttactcagcca
aagctggaggaatggaagcttctataccayagttcatatcatggcctgagttttagcaca
ttcctgggcaatatctc--aagtgaccaagggccaactttgttactaataaaggatacag
aaggctrcatatatggaggttatgcttcccaaccatgggacaagcacagcgacttctatg
gagatatgaaatgttttttgtttcagctacrtccaaaagcatcgatataccgtccaactg
gagcaaatarcaat---------------ttgcaatg---gtgtgcttacaattacagct
cagacagcataccaaatggaataggcttcggaggacgagttaatcactttggtctttttc
tgtcagctagctttgattctgggcaaacctttgagtgtaccacatttgggagtccatgcc
tctcaaaggccaaccggatatgcccagaagtaatagaatgctggaatgtctttccaaaag
aagctcagcaaaaagggaacaatgctcttaaaggtacagtcttagaaagattcaaggaag
atcggcacatgcttaaaatggtagggcttgcaaatgccagt
>PAFTOL004646
------------------------------------------------------------
---------gggaggccaggttcacaagttcctcatctaatgtattctgaaggatttgat
tccaacataatcttgacggaggagtatgcttggttaataggtggccttcttactcagcca
gagctggaggaatggaagcttctataccacagttcatatcayggcctgagttttagcaca
ttccttggcaatatctc--aagtgaccaagggccaactttgttactaataaaggatacag
aaggctacatatatggaggytatgcttcccaaccatgggacaagcacagcgacttctatg
gagatatgaaatgttttttgtttcagctacatccaaaagcaatgatataccgtccaaccg
gagcgaataacaat---------------ttgcaatg---gagtgcttacaattacagct
cagacagcatcccaaatggaataggcttcggaggtcgcgttaatcactttggtctttttc
tgtcagctagctttgattctgggcaaacctttgagtgtaccacatttgggagtccgtgcc
tctcaaagtccaaccggatatgcccagaagtgatagaatgctggaatgtctttccaaaag
aagctcagcaaaaaggggacaatgctcttaaaggcacagtcttagaaagattcaaggaag
accggcacatgcttaacatggtaggacttgcaaatgccagt
>PAFTOL004647
------------------------------------------------------------
------------aggccaggttcacaagttcctcatctaatgtattctgaaggatttgat
tccagcataatcttgacggaggagtatgcttggttaataggtggccttcttactcagcca
gagctggaggaatggaagcttctataccacagttcatatcacggcctgagttttagcaca
ttcatrggcaatatctc--aagtgaccaagggccaactttgttactaataaaggatwcag
aaggctacgtatatggaggttatgcttcccaaccatgggacaagcacagtgacttctwtg
gagatatgaaatgttttttgtttcagctatgtccaaatgcatygatatacygtccaactg
gagcaaataacaat---------------ttgcaatg---gtgtgcttacaattacagct
cagacagtatcccaaatggaataggcttcggaggtsgagttartcactttggtctttttc
tgtcagctagctttgattctgggcaaacctttgagtgtaccacatttgggagtccgtgcc
tctcaaagtccacccgggtatgcccagaagtgatagaatgctggaatgtctttccaaaag
aagctcagcaaaaagggaacgatactcgtaaaggtacagtattagaaagattcaaggaag
atcggcamatgcttaacatggtagggcttgcaaatgccagt
>PAFTOL004648
------------------------------------------------------------
---------gggaggccaggttcacaagctcctcatctaatgtattctgaaggatttgat
tccaagataatcttgacagaggagtatgcttggttaataggtggccttcttacwcaggca
gagctggaggaatggaagcttctgtaccacagttcatatcatggcctgagttttagcaca
ttcctgggcaatatctc--aagtgaccaaggaccaactttgttactaataaaggatatag
aaggctacatatatggaggttatgsttcccaaccgtgggacaagcacagcgacttctatg
gagatatgaaatgttttttgtttcagctacatccagaagcatcgatataccgtccaaccg
gagcaaataacaat---------------ttgcaatg---gtgtgcttataattacagct
cagtcagcatcccaaatggaataggctttggaggtcgtgttaatcactttggtctttttc
tgtcagctagctttgattctgggcaaacctttgagtgtaccacatttgggagtccgtgcc
tctcaaagtccaaccgcatatgcccagaagtgatagaatgctggaatgtctttccaaaag
aagctcagcaaaaaggggacaatgctcttaaaggtacagtcttagaaagattcaaggaag
accggcacatgcttaacatggtagggcttgcaaatgctagt
>PAFTOL004649
------------------------------------------------------------
---------gggaggtcaggttcacargttcctcatctaatgtattctgaaggatttgat
tccaacattatcttgacggaggagtatgcttggttaataggcggccttcttactcagtca
gagctggaggaatggaagcttctttaccacagttcatatcacggcctgagttttagtaca
ttcctgggcaatatctc--aagtgaccaagggccaactttgttactaataaaggatacag
aaggctacatatatggaggttatgcttcccaaccatgggacaagcacagcgacttctatg
gagatatgaaatgttttttgtttcagctacatccaaaagcatcaatataccgtccaactg
gagcaaataacaat---------------ttgcaatg---gtgtgcttacaattacagct
cagacagtatcccaaatggaataggcttcggaggtcgcgttaatcacttcggtctttttc
tgtcagctagctttgattcygggcaaacctttgagtgtaccacatttgggagtccgtgtc
tttcaaagtccaaccggatatgcccagaagtgatagaatgctggaatgtctttccaaaag
aagctcagcaaaaagggaacaatgctcttaaaggtacagtcttagaaagattcaaggaag
accggcacatgcttaacatggtagggcttgcaaatgccagt
>PAFTOL004652
------------------------------------------------------------
---------gggaggccaggttcacaagttcctcatctaatgtattctgaaggatttgat
tccaacataatcttgacggaggagtatgcttggttaataggtggccttcttactcagcca
gagctggaggaatggaagcttctataccacagttcatatcacggcctgagttttagcaca
ttccttggcaatatctc--aagtgaccaagggccaactttgttactaataaaggatacag
aaggctacatatatggaggttatgcttcccaaccatgggacaagcacagcgacttctatg
gagatatgaaatgttttttgtttcagctacatccaaaagcaatggtataccgtccaaccg
gagcgaataacaat---------------ttgcaatg---gagtgcttacaattacagct
cagacagcatcccaaatggaataggcttcggaggtcgcgttaatcactttggtctttttc
tgtcagctagctttgattctgggcaaacctttgagtgtacgacatttgggagtccgtgcc
tctcaaagtccaaccggatatgcccagaagtgatagaatgctggaatgtctttccaaaag
aagctcagcaaaaaggggacaatgctcttaaaggtatagtcttagaaagattcaaggaag
accggcacatgcttaacatggtaggacttgcaaatgccagt
>PAFTOL004653
------------------------------------------------attatgactgcc
gtttgaatagggaggccaggttcacaagttcctcatctaatgtattctgaaggatttgat
tccaacataatcttgacggaggagtatgcttggttaataggtggccttcttactcagcca
gagctggaggaatggaagcttctataccacagttcatatcacggcctgagttttagcaca
ttccttggcaatatctc--aagtgaccaagggccaactttgttactaataaaggataaag
aaggctacatatatggaggttatgcttcccaaccatgggacaagcacagcgacttctatg
gagatatgaaatgttttttgtttcagctacatccaaaagcgatgatataccgtccaaccg
gagtgaataacaat---------------ttgcaatg---gagtgcttacaattacagct
cagacagcatcccaaatggaataggcttcggaggtcgcgttaatcactttggtctttttg
tgtctgctagctttgattctgggcaaacctttgagtgtaccacatttgggagtccgtgcc
tctcaaagtcccaccggatatgcccagaagtgatagaatgctggaacgtctttccaaaag
aagctcagcaaaaaggggacaatgctcttaaaggcacagtcttagaaagattcaaggaag
accggcacatgcttaacatggtaggacttgcaaatgccagt
>PAFTOL004654
------------------------------------------------------------
------------aggtcaggttcacaagttcctcatctaatgtattctgaaggatttgat
tccaacataatcttgacggaggagtatgcttggttaataggcggccttcttactcagtca
gagctggaggaatggaagcttctataccacagttcatatcacggcctgagttttagcaca
ttcctgggcaatatctc--aagtgaccaagggccaactttgttactaataaaggatacag
aaggctacatatatggaggttatgcttcccaaccattggacaagcacagcgacttctatg
gagatatgaaatgttttttgtttcagctacatccaaaagcattgatttaccgtccaactg
gagtcaataacaat---------------ttgcaatg---gtgtgcttacaattacagct
cagacagtatcccaaatggaataggctttggtggtcgcgttmatcactttggtctttttc
tgtctgctagctttgattctgggcaaacctttgagtgtaccacatttgggagtccatgcc
tttcaaagtccaaccggatatgcccagaagtgatagaatgctggaatgtctttccaaaag
aagctcagcaaaaagggaacgatgctcttaaaggtacagtcttagaaagattcaaggaag
accggcacatgcttaacatggtagggcttgcaartgccagt
>PAFTOL004657
------------------------------------------------------------
---------gggaggccgggaacacaagttcctcatctgatgtattctgaagggtttggt
tccaacataatcttgacggaggagtatgcttggttggtgggtggccttcttactcagcca
gagctagatgaatggaagcytctataccacagttcatatcatggcctgagttttaacaca
ttcctgggcaatgtctc--aagtgaccaagggccaactttgttactgrtaaaggatacag
agggctacatatatggaggttatgcgtcccaaccatgggagaagcacagcgacttctatg
gagatatgaagtgttttttgtttcagctacatccaaaagcatcgatataccgtccaactg
gagcaaataacaat---------------ttgcaatg---gtgtgcttacagttacagct
cggacagcatcccaaatggaataggctttggaggtcggattaatcacttcggtctttttg
tgtcagctagctttgattctgggcaaacctttgagtgtaccacatttgggagtccgtgcc
tctcaaagtccacccgaatatgcccagaagtgatagaatgctggaatgtctttccaaaag
aagctcagcaaaaaggaagcaatgctcttagaggtagtgtcttagaaagattcaaggaag
ataggaacatgctgaacatggtaggacttgcaaatgccagt
>PAFTOL004658
------------------------------------------------------------
---------gggaggtcaggttcacaagttcctcatctaatgtattctgaaggatttgat
tccaacattatcttgacggaggagtatgcttggttaataggcggccttcttactcagtca
gagctggaggaatggaagcttctataccacagttcatatcacggcctgagtttyagtaca
ttcctgggcaatatctc--aagtgaccgagggccaactttgttactaataaaggatacag
aaggctacatatatggaggttatgcttcccaaccatgggacaagcacagcgacttctatg
gagatatgaaatgttttttgtttcagctacatccaaaagcatcgatataccgtccaactg
gagcaaataacaat---------------ttgcaatg---gtgtgcttacaattacaact
cagacggtatcccaaatggaataggcttcggaggtcgcgttaatcactttggtctttttc
tgtcagctagctttgattctgggcaaacctttgagtgtaccacatttgggagtccgtgtc
tttcaaaatccaaccggatatgcccagaagtgatagaatgctggaatgtctttccaaaag
aagctcagcaaaaagggaacgatgctcttaaaggtacagtcttagaaagattcaaggaag
accggcacatgcttaacatggtagggcttgcaaatgccagt
>PAFTOL004660
------------------------------------------------------------
------------------------------------------------------------
------------------------------------------------------------
------------------------------------------------------------
--------------------agcgaccaagggccaactttgttactaataaaggatacag
aaggctacatatatggaggttatgcttcccaaccatgggacaagcacagcgacttctatg
gagatatgaaatgttttttgtttcagctacatccaaaagcatcgatataccgtccaactg
gagcaaataacaat---------------ttgcaatg---gtgtgcttacaattacagct
cagacggtatcccaaatggaataggcttcggaggtcgcgttaatcactttggtctttttc
tgtcagctagctttgattctgggcaaacctttgagtgtaccacatttgggagtccgtgtc
tttcaaagtccaaccggatatgcccagaagtgatagaatgctggaatgtctttccaaaag
aagctcagcaaaaagggaacgatgctcttaaaggtacagtcttrgaaagattcaaggaag
accggcacatgcttaacatggtagggcttgcaaatgccagt
>PAFTOL004661
------------------------------------------------------------
---------gggaggccaggaacacaagttcctcatctgatgtattctgaagggtttggt
tccaacataatcttgacrgaggagtatgcttggttggtgggtggccttcttactcagcca
gagctagaggaatggaagcttctataccacagttcatatcatggcctgagttttaacaca
ttcctgggcaatgtctc--aagtgaccaagggccaactttgttactgataaaggatacag
agggctacatatatggaggttatgcgtcccaaccatgggagaaacacagcgacttctatg
gagatatgaagtgtttgttgtttcagctacatccaaaagcatcgatataccgtccaactg
gagcaaataasaat---------------ttgcaatg---gtgtgcttacagttacagct
cggacagcatccctaatggaataggctttggaggtcggattaatcactttggtctttttg
tgtcagctagctttgattctgggcaaacctttgagtgtaccacatttgggagtccgtgcc
tctcaaagtccaaccgaatatgcccagaagtgatagaatgctggaatgtctttccaaaag
aagctcagcaaaaaggaagcaatgctcttagaggtagtgtcttagaaagattcaaggaag
ataggaacatgctgaacatggtaggacttgcaaatgccagt
>PAFTOL004664
------------------------------------------------------------
---------gggaggccaggttcacaagttcctcatctaatgtattctgaaggatttgat
tccaacataatcttgacggaggagtatgcttggttaataggtggccttcttactcagcca
gagctggaggaatggaagcttctataccacagttcatatcayggcctgagttttagcaca
ttccttggcaatatctc--aagtgaccaagggccaactttgttactaataaaggatacag
aaggctacatatatggaggytatgcttcccaaccatgggacaagcacagcgacttctatg
gagatatgaaatgttttttgtttcagctacatccaaaagcaatgatataccgtccaaccg
gagcgaataacaat---------------ttgcaatg---gagtgcttacaattacagct
cagacagcatcccaaatggaataggcttcggaggtcgcgttaatcactttggtctttttc
tgtcagctagctttgattctgggcaaacctttgagtgtaccacatttgggagtccgtgcc
tctcaaagtccaacyggatatgcccagaagtgatagaatgctggaatgtctttccaaaag
aagctcagcaaaaaggggacaatgctcttaaaggcacagtcttagaaagattcaaggaag
accggcacatgcttaacatggtaggacttgcaaatgccagt
>PAFTOL004665
------------------------------------------------------------
------------------------------------------------------------
------------------------------------------------------------
------------------------------------------------------------
------------------------------------------------------------
------------------------------------------------------------
------------------------------------------------------------
--gctgatgatctt---------------ctacaatggcagtgtgcttatagttacagct
cagtcagcatcccaaatggaataggctttggaggtcgtgttaatcacttaggtctttttc
tgtcagctagctttgattctgggcaaacctttgagtgtaccacatttgggagtccgtgcc
tctcaaagtccaaccgcatatgcccagaagtgatagaatgctggaatgtctttccaaaag
aagctcagcaaaaaggggacaatgctcttaaaggtacagtcttagaaagattcaaggaag
accggcacatgcttaacatggtagggcttgcaaatgctagt
>PAFTOL004666
------------------------------------------------attatgactgcc
gtttgaatagggaggccaggttcacaaggtcctcatctaatgtattctgaaggatttrat
tccaacataatcttgacggaggagtatgcttggttaataggtggccttcttactcagcca
gagctggaggaatggaagcttctataccacagttcatatcacggcctgagttttagcaca
ttccttggcaatatctc--aagtgaccaagggccaactttgttactaataaaggatacag
aaggctacatatatggaggttatgcttcccaaccatgggacaagcacagcaacttctatg
gagatatgaaatgttttttgtttcagctacatccaaaagcgatgatatwccgtccaaccg
gagcgaataacaat---------------ttgcaatg---gagtgcttacaattacagct
cggacagcatcccaaatggaataggcttcggaggtcgcgttaatcactttggtctttttg
tgtcagctagctttgattccgggcaaacctttgagtgtaccacatttgggagtccgtgcc
tctcaaagtcccaccggatatgcccagaagtgatagaatgctggaatgtctttccaaaag
aagctcagcaaaaaggggacaatgctcttaaaggcacagtcttagaaagattcaaggaag
accggcacatgcttaacatggtaggacttgcaaatgccagt
>PAFTOL004667
------------------------------------------------attatgactgcc
gtttgaatagggaggccaggttcacaagttcctcatctaatgtattctgaaggatttgat
tccaacataatcttgacggaggagtatgcttggttaataggtggccttcttactcagcca
gagctggaggaatggaagcttctataccacagttcatatcacggcctgagttttagcaca
ttccttggcaatatctc--aagtgaccaagggccaactttgttactaataaaggatacag
aaggctacatatatggaggttatgcttcccaaccatgggacaagcacagcgacttctatg
gagatatgaaatgttttttgtttcagctacatccaaaagcgatgatataccgtccaaccg
gagcgaataacaat---------------ttgcaatg---gagtgcttacaattacagct
cagacagcatcccaaatggaataggcttcggaggtcgcgttaatcactttggtctttttg
tgtcagctagctttgattccgggcaaacctttgagtgtaccacatttgggagtccgtgcc
tctcaaagtcccaccggatatgcccagaagtgatagaatgctggaatgtctttccaaaag
aagctcagcaaaaaggggacaatgctcttaaagacacagtcttagaaagattcaaggaag
accggcacatgcttaacatggtaggacttgcaaatgccagt
>PAFTOL004668
------------------------------------------------------------
------------------------------------------------------------
------------------------------------------------------------
------------------------------------------------------------
--------------------agtgaccaagggccaactttgttactaataaaggatacag
aaggctacatatatggaggttatgcttcccaaccatgggacaagcacagcgayttctatg
gagatatgaaatgttttttgtttcagctacatccaaaagcratgatataccgtccaaccg
gagcgaataacaat---------------ttgcaatg---gagtgcttacaattacagct
cagacagcatcccaaatggaataggcttcggaggtcgcattaatcactttggtctttttg
tgtcagctagctttgattccgggcaaacctttgagtgtaccacatttgggagtccgtgcc
tctcaaagtcccaccggatatgcccagaagtgatagaatgctggaatgtctttccaaaag
aagctcagcaaaaaggggaaaatgctcttawaggcacagtcttagaaagattcaaggaag
accggcacatgcttaacatggtaggacttgcaaatgccagt
>PAFTOL005024
------------------------------------------------------------
---------gggaggccaggttcacaagttcctcatctaatgtattctgaaggatttgat
cccaacataatcttgacagaggagtatgcttggttaataggtggccttcttactcagcca
gagctggaggaatggaagcttctataccacagttcatatcatggcctgagttttagcaca
ttccttggcaatatctc--aagtgaccaagggccaactttgttactaataaaggatacag
aaggttacatatatggaggttatgcttcccaaccatgggacaagcacagcgatttctatg
gagatatgaaatgttttttgtttcagctacatccaaaagcaatgatataccgtccaaccg
gagcgaataacaat---------------ttgcaatg---gagtgcttacaattacagct
cagacagcatcccaaatggaataggcttcggaggacgcgttaatcactttggtctttttc
tgtcagctagctttgattctgggcaaacctttgagtgttccacatttgggagtccgtgcc
tctcaaagtccaaccggatatgcccagaagtgatagaatgctggaatgtctttccaaaag
aagctcagcaaaaaggggacaatgctcttataggtacagtcttagaaagattcaaggaag
accggcacatgcttaacatggtaggacttgcaaatgccagt
>PAFTOL005025
------------------------------------------------------------
---------gggaggccaggttcacaagttcctcatctaatgtattctgaaggatttgat
tccaaaataatcttgacggaggagtatgcttggttaataggtggccttcttactcagcca
gagctggaggaatggaagcttctataccacagttcatatcatggcctgagttttagcaca
ttcctgggcaatatctc--aagcgaccaagggccaactttgttactaataaaggatacag
aaggctacatatatggaggttatgcttcccaaccatgggacaagcacagcgacttctatg
gagatatgaaatgttttttgtttcagctacatccaaaagcatcgatataccgtccaaccg
gagcaaataacaat---------------ttgcaatg---gtgtgcttataattacagct
cagacagcatcccaaatggaataggcttcggaggtcgcgttaatcactttggtctttttc
tgtcagctagctttgattctgggcaaacctttgagtgtaccacatttgggagtccgtgcc
tctcaaagtccaaccgcatatgcccagaagtgatagaatgctggaatgtctttccaaaag
aagctcagcaaaaaggggacaatgctcttaaaggtacagtcttggaaagattcaaggaag
accggcacatgcttaacatggtagggcttgcgaatgccagt
>PAFTOL005026
------------------------------------------------------------
---------gggaggccaggttcacaagtycctcatctaatgtattctgaaggatttgat
tccaamataatcttgayggaggagtatgcttggttaataggtggccttcttactcagcca
gagctggaggaatggaagcttctataccacagttcatatcayggcctgagttttagcaca
ttcctkggmaatatctc--aagtgaccaagggccaactttgttactaataaaggatacgg
aaggctacatayatggaggttatgcttcccaaccatgggacaagcacagcgacttctatg
gagatatgaaatgttttttgtttcagctacatccaaaagcatcgatataccgtccaaccg
gagcaaataacaat---------------ttgcaatg---gtgtgcttataattacagct
cagacagcatcccaaatggaataggcttcggaggtcgcgttaatcactttggtctttttc
tgtcagctagctttgattctgggcaaacctttgagtgtaccacatttgggagtccgtgcc
tctcaaagtccaaccgcatatgcccagaagtgatagaatgctggaatgtctttccaaaag
aagcccagcaaaaaggggacaatgctcttaaaggtacagtcttagaaagattcaaggaag
accggcacatgcttaacatggtagggcttgcaaatgccagt
>PAFTOL005035
------------------------------------------------------------
------------------------------------------------------------
------------------------------------------------------------
------------------------------------------------------------
--------------------agtgaccaagggccaactttgttamtaataaaggatacag
aaggctacatatatggaggttatgcttcccaaccatgggacaagyacagcgacttctatg
gagatatgaaatgttttttgtttcagctacatccaaaagyratgrtataccggccaaccg
gagcgaataacaat---------------ttgcaatg---g-------------------
------------------------------------------------------------
------------------------------------------------------------
------------------------------------------------------------
------------------------------------------------------------
-----------------------------------------
>PAFTOL005042
------------------------------------------------------------
---------gggaggccaggttcacaagttcctcatctaatgtattctgaaggatttgat
tccaaaataatcttgacggaggagtatgcttggttaataggtggccttcttactcaggca
gagctggaggaatggaagcttctataccacagttcatatcatggcctgagttttagcaca
ttcctgggcaatatctc--aagtgaccaaggrccaactttgttactaataaaggatacag
aaggctacatatatggaggttatgcttcccaaccatgggacaagcacagcgacttctatg
gagatatgaaatgttttttgtttcagctacatccaaaagcattgatataccgtccaaccg
gagcaaataacaat---------------ttgcaatg---gtgtgcttataattacagct
cagacaacatcccaaatggaataggcttcggaggtcgtgttaatcactttggtctttttc
tgtcagctagctttgattctgggcaaacctttgagtgtaccacatttgggagtccgtgcc
tctcaaagtccaaccgcatatgcccagaagtgatagaatgctggaatgtctttccaaaag
aagctcagcaaaaaggggacaatgctcttaaaggtacagtcttagaaagattcaaggaag
accggcacatgcttaacatggtagggcttgcaaatgccagt
>PAFTOL005043
------------------------------------------------------------
---------gggaggccaggttcacaagttcctcatctaatgtattctgaaggatttgat
tccaacatwatcttgacggaggagtatgcttggttaataggtggccttcttactcagcca
gagctggaggaatggaagcttctataccacagttcatatcacggcctgagttttagcaca
ttccttggcaatatctc--aagtgaccaagggccaactttgttactaataaaggatacag
aaggctacatatatggaggttatgcttcccaaccatgggacaagcacagcgacttctatg
gagatatgaaatgttttttgtttcagctacatccaaaagcaatggtataccgtccaaccg
gagcgaataacaat---------------ttgcaatg---gagtgcttacaattacagct
cagacagcatcccaaatggaata-------------------------------------
------------------------------------------------------------
------------------------------------------------------------
------------------------------------------------------------
-----------------------------------------
>PAFTOL005047
------------------------------------------------------------
------------------------------------------------------------
------------------------------------------------------------
------------------------------------------------------------
--------------------agtgaccaaggaccaactttgttactaataaaggatattg
aaggctacatatatggaggttatgcttcccaaccgtgggacaagcacagcgacttctatg
gagatatgaaatgttttttgtttcagctacatccagaagcatcgatataccgtccaaccg
gagcaaataataat---------------ttgcaatg---gtgtgcttataattacagct
cagtcagcatcccaaatggaataggctttggaggtcgtgttaatcactttggtctttttc
tgtcagctagctttgattctgggcaaacctttgagtgtaccacatttgggagtccgtgcc
tctcaaagtccaaccgcatatgcccagaagtgatagaatgctggaatgtctttccaaaag
aagctcagcaaaaaggggacaatgctcttaaaggtacagtcttagaaagattcaaggaag
accggcacatgcttaacatggtagggcttgcaaatgctagt
>PAFTOL005169
------------------------------------------------------------
------------------------------------------------------------
------------------------------------------------------------
------------------------------------------------------------
------------------------------------------------------------
------------------------------------------------------------
------------------------------------------------------------
------------------------------------------------------------
------------------------------------------------------------
------------------------------------------------------------
--------------------tgcccagaagtgatagaatgctggaatgtgtttccaaaag
aagcgcagcaaaaagggaacaatgctgttaaaggtacagtcttagaaagattcaaggaag
accggcacatgcttaacatggtaggacttgcaaatgccagt
>PAFTOL007498
------------------------------------------------------------
---------gggaggccaggttcacaagttcctcatctaatgtattctgaaggatttgat
tccaacataatcttgacggaggagtatgcttggttaataggtggccttcttactcagcca
gagctggaggaatggaagattctataccacagttcatatcatggcctgagttttagcaca
ttcctgggcaatatctcgtgagtggcctttagcctttttatcttcta--aaaggatacag
aaggctacatatatggaggttatgcttcccaaccatgggacaagcacagcgacttctatg
gagatatgaaatgttttttgtttcagctatgtccaaaagcatcgatataccgtccaactg
gagcaaataacaat---------------ttgcaatg---gtgtgcttacaattacagct
cagacagcatcccaaatggaataggcttcggaggccgcgttaatcactttggtctttttc
tgtcagctagctttgattctgggcaaacctttgagtgtaccacatttgggagtccatgcc
tctcaaagtccaaccggatatgccccgaagtaatagaatgctggaatgtctttccaaaag
aagctcagcaaaaagggaacaatgctcttaaaggtacagtcttagaaagattcaaggaag
accggcacatgcttaacatggtagggcttgcaaatgccagt
>PAFTOL008060
------------------------------------------------------------
---------gggaggycaggttcacaagttcctcatctaatgtattctgaaggatttgat
tccaacataatcttgacggaggagtatgcttggttaataggtggccttcttactcagcca
gagctggaggaatggaagcttctataccacagttcatatcayggcctgagttttagcaca
ttccttggcaatatctc--aagtgaccaagggccaactttgttactaataaaggatacag
aaggctacatatatggaggctatgcttcccaaccatgggacaagcacagcgacttctatg
gagatatgaaatgttttttgtttcagctacatccaaaagcaatgatataccgtccaaccg
gagcgaataacaat---------------ttgcaatg---gagtgcttacaattacagct
cagacaccataccaaatggaataggcttcggaggtcgcgttaatcactttggtctttttc
tgtcagctagctttgattctgggcaaacctttgagtgtaccacatttgggagtccgtgcc
tctcaaagtccaaccggatatgcccagaagtgatagaatgctggaatgtctttccaaaag
aagctcagcaaaaaggggacaatgctcttaaaggcacagtcttagaaagattcaaggaag
accggcacatgcttaacatggtaggacttgcaaatgccagt
>PAFTOL008062
------------------------------------------------------------
---------gggaggccaggttcacaagttcctcatctaatgtattctgaaggatttgat
tccaacataatcttgacggaggagtatgcttggttaataggtggccttcttactcagcca
gagctggaggaatggaagcttctataccacagttcatatcayggcctgagttttagcaca
ttcmttggcaatatctc--aagtgaccaagggccaactttgttactaataaaggatacag
aaggctacatatatggaggytatgcttcccaaccatgggacaagcacagygacttctatg
gagatatgaaatgttttytgtttcagctacatccaaaagcaatgatataccgtccaaccg
gagcgaataacaat---------------ttgcaatg---grgtgcttacaattacagct
cagacagcatcccaaatggaataggcttcggaggtcgcgttaatcactttggtctttttc
tgtcagctagctttgattctgggcaaacctttgagtgtaccacatttgggagtccgtgcc
tctcaaagtccaaccggatatgcccagaagtgatagaatgctggaatgtctttccaaaag
aagctcagcaaaaaggggacaatgctcttaaaggcacagtcttagaaagattcaaggaag
accggcacatgcttaacatggtaggacttgcaaatgccagt
>PAFTOL008063
------------------------------------------------------------
---------gggaggccaggttcacaagttcctcatctaatgtattctgaaggatttgat
tccaacataatcttgacggaggagtatgcttggttaataggtggccttcttactcagcca
gagctggaggaatggaagcttctataccacagttcatatcayggcctgagttttagcaca
ttcmttggcaatatctc--aagtgaccaagggccaactttgttactaataaaggatacag
aaggctacatatatggaggytatgcttcccaaccatgggacargcacagygacttctatg
gagatatgaaatgttttttgtttcagctacatccaaaagcaatgatataccgtccaaccg
gagcgaataacaat---------------ttgcaatg---gagtgcttacaattacagct
cagacagcatcccaaatggaataggcttcggaggtcgcgttaatcactttggtctttttc
tgtcagctagctttgattctgggcaaacctttgagtgtaccacatttgggagtccgtgcc
tctcaaagtccaaccggatatgcccagaagtgatagaatgctggaatgtctttccaaaag
aagctcagcaaaaaggggacaatgctcttaaaggcacagtcttagaaagattcaaggaag
accggcacatgcttaacatggtaggacttgcaaatgccagt
>PAFTOL008084
------------------------------------------------------------
---------gggaggccrggttcgcaagttcctcatctgatgtattctgaagggtttgat
tccaacataatcttgacggaggagtatgcttggttggtgggtggccttcttactcagcca
gagctacaggaatggaagcttctataccacagttcatatcacggcttgagttttaacaca
ttcttgggcaatgtctc--aagtgaccaagggccaactttgtttctaataaaggatacag
agggctacatatatggaggttatgcttcccaaccatgggagaagcacagtgacttctatg
gagatatgaagtgttttttgtttcagctacatccaaaagcatcgatataccgtccaactg
gagcaaataacaat---------------ctgcaatg---gtgtgcttacagttacagct
yggacagcatcccaaatggaataggctttgggggtcggattaatcactttggtctttttc
tgtcagctagctttgattctgggcaaacctttgagtgtaccacatttgggagtccgtgcc
tctcaaagtccaaccggatatgcccagaagtgatagaatgctggaatgtctttccaaaag
aagctcagcaaaaaggaagcaatgctcttaaaggcagtgtcttagaaagattcaaggaag
atcggcacatgcttaacatggtaggacttgcaaatgccagt
>PAFTOL008417
------------------------------------------------------------
---------gggaggccaggttcacaagttcctcatctaatgtattctgaaggatttgat
tccaacataatcttgacggaggagtatrcttggttaataggtggccttcttactcagcca
gagctggaggaatggaagcttctataccacagttcatatcayggcctgagttttagcacr
ttccttggcaatatctc--aagtgaccaagggccaactttgttactaataaaggatacag
aaggctacatatatggaggytatgcttcccaaccatgggacaagcacagcgacttctatg
gagatatgaaatgttttttgtttcagctacatccaaaagcaatgatataccgtccaaccg
gagcgaataacaat---------------ttrcaatg---gagtgcttacaattacagct
cagacagcatcccaaatggaataggcttcggaggtcgcgttaatcactttggtctttttc
tgtcagctagctttgattctgggcaaacctttgagtgtaccacatttgggagtccgtgcc
tctcaaagtccaaccggatatgcccagaagtgatagaatgctggaatgtctttccaaaag
aagctcagcaaaaaggggacaatgctcttaaaggcacagtcttagaaagattcaaggaag
accggcacatgcttaacatggtaggacttgcaaatgccagt
>PAFTOL008419
------------------------------------------------------------
------------------------------------------------------------
------------------------------------------------------------
------------------------------------------------------------
--------------------agtgaccaagggccaactttgttactaataaaggatacag
aaggctacatatatggaggttatgcttcccaaccatgggacaagcacagcgacttctatg
gagatatgaaatgttttttgtttcagctacatccaaaagcgatgatataccgtccaaccg
gagcgaataacaat---------------ttgcaatg---g-------------------
------------------------------------------------------------
------------------------------------------------------------
------------------------------------------------------------
------------------------------------------------------------
-----------------------------------------
>PAFTOL008421
------------------------------------------------------------
---------gggaggtcaggttcacaagttcctcatctaatgtattctgaaggatttgat
tccaaaataatcttgaaggaggagtatgcttggttaataggcggccttcttactcagtca
gagctggaggaatggaagcttctataccacagttcatatcacggcttragttttagcaca
ttcctgggcaatatctc--aagtgaccaagggccaactttgttactaataaaggatacag
aaggctacatatatggaggttatgcttcccaaccatgggacaagcacagcgacttctatg
gagatatgaaatgttttttgtttcaggtacatccaaaagcatcgatataccgtcctactg
gagccaataagaat---------------ttgcaatg---gkgtgcttacaattacagct
cagacagtatcccaaatggaataggctttggaggtcgcgttaatcactttggcctttttc
tgtcygctagctttgattctgggcaaacctttgagtgtaccacatttgggagcccatgcc
tttcaaagtccaaccggatatgcccagaagtgatagaatgctggaatgtttttccaaaag
aagctcagcaaaaagggaatgatgctcttaaaggtacagtcttagaaagattcaaggaag
accggcacatgcttaacatggtagggcttgcaaatgccagt
>PAFTOL008422
------------------------------------------------------------
---------gggaggtcaggttcacaagttcctcatctaatgtattctgaagggtttgat
tccaaaataatctcgacggaggagtatgcttggttaataggcggccttcttactcagtca
gagctggaggaatggaagcttctataccacagttcatatcacggcctgagtttcagcaca
ttcctgggcaatatctc--aagtgaccaagggccaactttgttactaataaaggatacag
aaggctacatatatggaggttatgcttcccaaccatgggacaagcacagcgacttctatg
gagatatgaaatgttttttgtttcagctacatccaaaagcatcgatataccgtccaactg
gagccgataacaat---------------ttgcaatg---g---gtatacaattacagct
cagacagtatcccaaatggaataggctttggaggtcgtgtcaatcactttggtctttttc
tgtctgctagctttgattctgggcaaacctttgagtgtaccacatttgggagtccatgcc
tttcaaagtccaactggatatgcccagaagtgatagaatgctggaatgtctttccaaaag
aagctcagcaaaaagggaccgatgctcttaaagggacagtcttagaaagattcaaggaag
accggcacatgcttaacatggtagggcttgcaaatgccagt
>PAFTOL008423
------------------------------------------------------------
---------gggaggccaggttcacaagttcctcatctaatgtattatgaaggatttgat
tccaagataatcttgacagaggagtatgcttggttaataggtggccttcttactcaggca
gagctggaggaatggaagcttctgtaccacagttcatatcatggcctgagttttagcaca
ttcctgggcaatatctc--aagtgaccaaggaccaactttgttactaataaaggatatag
aaggctacatatatggaggttatgcttcccaaccgtgggacaagcacagcgacttctatg
gagatatgaaatgttttttgtttcagctacatccagaagcatcgatataccgtccaaccg
gagcaaataacaat---------------ttgcaatg---gtgtgcttataattacagct
cagacagcatcccaaatggaataggctttggaggtcgtgttaatcactttggtctttttc
tgtcagctagctttgattctgggcaaacctttgagtgtaccacatttgggagtccatgcc
tctcaaagtccaaccgcatatgcccagaagtgatagaatgctggaatgtctttccaaaag
aagctcagcaaaaaggggacaatgctcttaaaggtacagtcttagaaagattcaaggaag
accggcacatgcttaacatggtagggcttgcaaatgctagt
>PAFTOL008436
------------------------------------------------------------
---------gggaggccaggttcacaagttcctcatctaatgtattctgaaggatttgat
tccaaaataatcttgacggaggagtatgcttggttaataggtggccttcttactcagcca
gagctggaggaatggaagcttctataccacagttcatatcatggcctgagttttagcaca
ttcctgggcgatatctc--aagtgaccaagggccaactttgttactaataaaggatacag
aaggctacatatatggaggttatgcttcccaaccatggtacaagcacagcgacttctatg
gagatatgaaatgttttttgtttcagctacatccaaaagcatcgatataccgtccaaccg
gagcaaataacaat---------------ttgcaatg---gtgtgcttataattacagct
cagacagcatcccaaatggaataggcttcggaggtcgcgttaatcactttgggctttttc
tgtcagctagctttgattctgggcagacctttgagtgtaccacayttgggagtccgtgcc
tctcaaagtccaaccgcatatgcccagaagtgatagaatgctggaatgtctttccaaaag
aagctcagcaaaaagggaacaatgctcttaaaggtacagtcttagaaagattcaaggaag
accggcacatgcttaacatggtagggcttgcaaatgctagt
>PAFTOL008439
------------------------------------------------------------
---------gggaggccaggttcacaagttcctcatctaatgtattctgaaggatttgat
tccaacgtaatcttgacggaggagcatgcttggttaataggtggccttcttactcagcca
sagctggaggaatggaagcttctataccacagttcatatcacggcctgagttttagcaca
ttcctgggcaatatctc--aagtgaccaagggccaactttgttactaataaaggatacag
aaggctacatatatggaggttatgcttcccaaccatgggacaagcacagcgacttctatg
gagatatgaaatgttttttgtttcagctacatccaaaagcatcgatatacsgtccaactg
gagcaaataacaat---------------ttgcaatg---gtgtgcttacaattacagct
cagacagcatcccaaatggaataggyttcggaggkcgcgttaatcactttggtctttttc
tgtcagctagctttgattctgggcaaacctttgagtgtaycacatttgggagtccgtgcc
tctcaaartccaaccggatatgcccagaagtgatagaatgctggaatgtcyttccaaaag
aagctcagcaaaacgggaacaatgctcttaaaggtacagtcttagaaagattcaaggaag
accggcacatgcttaacatggtagggcttgcaaatgccagt
>PAFTOL008881
------------------------------------------------------------
---------gggaggccaggttcacaagttcctcatctaatgtattctgaaggatttgat
tcaaaaataatcttgacggaggagtatgcttggttaatatgtggccttcttactcagcca
gagctgaaggaatggaagcttctataccacagttcatatcatggcctcagttttagcaca
ttcctgggcaatatctc--aagtgaccaagggccaactttgttactaatwaaggatgcgg
aaggctacatatatggaggttatgcgtcccaaccatgggacargcacagcgacttctctg
gagatatgaaatgttttttgtttcagctacatccaaaagcatcgatataccgtccaaccr
gagcaaataacaat---------------ttgcaatg---gtgtgcttataattacagct
cagacascatcccaaatggaataggcttcggaggtcgcgttaatcactttggtctttttc
tgtcagctagctttgattctgggcaaacctttgagtgtgccacatttgggagtccgtgcc
tctcaaagtccarccggatatgcccagaagtgatagaatgctggaatgtctttccaaaag
aagctcagcaaaaagggaacaatgctcttaaaggtacagtcttagaaagattcaaggaag
accggcacatgcttaacatggtagggcttgcaaatgccagt
>PAFTOL009175
------------------------------------------------------------
---------------aaaggaaaacatatttgaggaattgtaacatctgaaggatttgat
tccaaaataatcttgacggaggagtatgcttggttaataggtggccttcttactcagcca
gagctggaggaatggaagcttctataccacagttcatatcatggcctgagttttagcaca
ttcctgggcaatatctcg------------------------------------------
------------------------------------------------------------
------------------------------------------------------------
------------------------------------------------------------
------------------------------------------------------------
--------------tcatctgggcaaacctttgagtgtaccacatttgggagtccgtgcc
tctcaaagtccaaccgcatatgcccagaagtgatagaatgctggaatgtctttccaaaag
aagctcagcaaaaagggagcaatgctcttaaaggtacagtcttagaaagattcaaggaag
accggcacatgcttaacatggtagggcttgcaaatgctagt
>PAFTOL009179
------------------------------------------------attatgactgcc
gtttgaatagggaggccaggttcacaagttcctcatctaatgtattctgaaggatttgat
tccaacataatcttgacggaggagtatgcttggttaataggtggccttcttactcagcca
gaactggaggaatggaagcttctataccacaattcatatcacggcctgagttttagcaca
ttccttggcaatatctc--g----------------------------------------
------------------------------------------------------------
------------------------------------------------------------
------------------------------------------------------------
------------------------------------------------------------
------------------------------------------------------------
------------------------------------------------------------
------------------------------------------------------------
-----------------------------------------
>PAFTOL009181
------------------------------------------------------------
------------------------------------------------------------
------------------------------------------------------------
------------------------------------------------------------
------------------------------------------------------------
------------------------------------------------------------
------------------------------------------------------------
-----------------------------ctacaatggcagagtgcttacaattacagct
cagacagcatcccaaatggaataggcttcggaggtcgcgttaatcacattgggctttttc
tgtcagctagctttgattctgggcaaacctttgagtgtaccacatttgggagtccgtgcc
tctcaaagtccaaccggatatgcccagaagtgatagaatgctggaatgtttttccaaaag
aagctcagcaaaaaggggacaatgctcttaaaggcacagtcttagaaagattcaaggaag
accggcacatgcttaacatggtaggacttgcaaatgccagt
>PAFTOL009185
------------------------------------------------------------
---------gggaggccaggttcacaagttcctcatctattgtgttctgaaggatttgat
tccaaaataatcttgacagaggagtacgcttggttaataggtggccttcttactcagcca
gagctggaggaatggaagcttctataccacagttcatataacggcctgagttttagcaca
ttcctgggcaatatctcg------------------------------------------
------------------------------------------------------------
------------------------------------------------------------
-----------------------------ctacaatggcagtgtgcttataattacagcg
cagacagcatcccaaatggaattggcttcggaggccgcgttaatcactttggtctttttc
tgtcagctagctttgattctgggcaaacctttgagtgtaccacattcgggagtccgtgcc
tctcaaagtccaaccggatatgcccagaagtgatagaatgctggaatgtctttccaaaag
aagctcagccaaaagggaatgatgctcttaaaggtacagtcttagaaagattcaaggaag
accgccacatgcttaacatggtagggcttgcaaatgccagt
>PAFTOL009187
------------------------------------------------------------
---------gggaggccaggttcacaagttcctcatctaatgtattctgaaggatttgat
tccaaaataatcttgacgaaggagtatgcttggctaataggtggccttcttactcaggca
gagctggaggaatggaagcttctataccacagttcatatcatggcctgagttttagcaca
ttcctgggcaatatctc--aagtgaccaaggaccagctttgttactaataaaggatacag
aaggctacatatatggaggttatgcttcccaaccatgggacaagcacagtgacttctatg
gagatatgaaatgttttttgtttcaactacatccaaaagcatcgatataccrtccaaccg
gagcaaataacaat---------------ttgcaatg---gtgtgcttataattacagct
cagacagcatcccaaatggaataggcttcggaggccgtgttaatcactttggtctttttc
tatcagctagctttgattctgggcaaacctttgagtgtaccacatttgggagtccgtgcc
tctctaagtccaaccgcatatgcccagaagtgatagaatgctggaatgtctttccaaaag
aagctcagcaaaaaggggacaatgctcttaaaggtacagtcttagaaagattcaaggaag
accggcacatgcttaacatggtagggcttgcaaatgccagt
>PAFTOL009189
------------------------------------------------------------
------------------------------------------------------------
------------------------------------------------------------
------------------------------------------------------------
--------------------agtgaccaagggccaactttgttactaataaaggatacag
aaggttacatatatggaggttatgcttcccaaccatgggacaagcacagcgatttctatg
gagatatgaaatgttttttgtttcagctacatccaaaagcaatgatataccgtccaaccg
gagcgaataacaat---------------ttgcaatg---gagtgcttacaattacagct
cagacagcatcccaaatggaataggcttcggaggacgcgttaatcactttggtctttttc
tgtcagctagctttgattctgggcaaacctttgagtgttccacatttgggagtccgtgcc
tctcaaagtccaaccggatatgcccagaagtgatagaatgctggaatgtctttccaaaag
aagctcagcaaaaaggggacaatgctcttataggtacagtcttagaaagattcaaggaag
accggcacatgcttaacatggtaggacttgcaaatgccagt
>PAFTOL009191
------------------------------------------------------------
---------gggaggccaggttcacaagttcctcatctaatgtattctgaaggatttgat
cccaacataatcttgacagaggagtatgcttggttaataggtggccttcttactcagcca
gagctggaggaatggaagcttctataccacagttcatatcatggcctgagttttagcaca
ttccttggcaatatctc--aagtgaccaagggccaactttgttactaataaaggatacag
aaggttacatatatggaggttatgcttcccaaccatgggacaagcacagcgacttctatg
gagatatgaaatgttttttgtttcagctacatccaaaagcaatgatataccgtccaaccg
gagcgaataacaat---------------ttgcaatg---gagtgcttacaattacagct
cagacagcatcccaaatggaataggcttcggaggtcgcgttaatcactttggtctttttc
tgtcagctagctttgattctgggcaaacctttgagtgtaccacatttgggagtcygtgcc
tctcaaagtccaaccggatatgcccagaagtgatagaatgctggaatgtctttccaaaag
aagctcagcaaaaaggggacaacgcttttataggtacagtcttagaaagattcaaggaag
accggcacatgcttaacatggtaggacttgcaaatgccagt
>PAFTOL009193
------------------------------------------------------------
---------gggaggtcaggttcacaagttcctcatctaatgtattctgaaggatttgat
tccaacataatcttgacggaggagtatgcttggttaataggcggccttcttactcagtca
gagctggaggaatggaagcttctataccacagttcgtatcacggcctgagttttagcaca
ttcctgggcaatatctc--aagtgaccaagggccaactttgttattaataaaggatacag
aaggctgcatatatggaggttatgcttcccaaccatgggacaagcacagcgacttctatg
gagatatgaaatgctttttgttgcagctacatccgaaagcatcaatgtaccgtccaactg
gagcaaataacaat---------------ttgcaatg---g-------------------
------------------------------------------------------------
------------------------------------------------------------
------------------------------------------------------------
------------------------------------------------------------
-----------------------------------------
>PAFTOL009195
------------------------------------------------------------
---------gggaggccaggttcacaagttcctcatctaatgtattctgaaggatttgat
tccaacataatcttgacggaggagtatgcttggttaataggtggccttcttactcagcca
gagctggaggaatggaagcttctataccacagttcatatcacggcctgagttttagcaca
ttccttggcaatatctc--aagtgaccaagggccaactttgttactaataaaggatacag
aaggctacatatatggaggttatgcttcccaaccatgggacaagcacagcgacttctatg
gagatatgaaatgttttttgtttcagctacatccaaaagcaatggtataccgtccaaccg
gagcgaataacaat---------------ttgcaatg---g-------------------
--------------------------------ggtcgcgttaatcactttggtctttttc
tgtcagctagctttgattctgggcaaacctttgagtgtacgacatttgggagtccgggcc
tctcaaagtccaaccggatatgcccagaagtgatagaatgctggaatgtctttccaaaag
aagctcagcaaaaaggggacaatgctcttaaaggtatagtcttagaaagattcaaggaag
accggcacatgcttaacatggtaggacttgcaaatgccagt
>PAFTOL009197
------------------------------------------------------------
---------gggaggccaggttcacaagttcctcatctaatgtattctgaaggatttgat
tccaacataatcttgacggaggagtatgcttggttaataggcggccttcttactcagcca
gagctggaggaatggaagcttctataccacagttcatatcacggcctgagttttagcaca
ttccttggcaatatctc--aagtgaccaagggccaactttgttactaataaaggatacag
aaggctacatatatggaggytatgcttcccaaccmtgggacaagcacagcgacttctatg
gagatatgaaatgttttttgtttcagctacatccaaaagcaatgatataccgtccaaccg
gagcgaataacaat---------------ttgcaatg---g-------------------
--------------aatggaataggcttcggaggtcgcgttaatcactttggtctttttc
tgttagctagctttgattctgggcaaacctttgagtgtaccacatttgggagtccgtgcc
tctcaaagtccaaccggatatgcccagaagtgatagaatgctggaatgtctttccaaaag
aagctcagcaaaaaggggacaatgctcttaaaggcacagtcttagaaagattcaaggaag
accggcacatgcttaacatggtaggacttgcaaatgccagt
>PAFTOL009199
------------------------------------------------------------
---------gggaggccaggttcacaagttcctcatctaatgtattctgaaggatttgat
tccaacataatcttgacggaggagtatgcttggttaataggtggccttcttactcagcca
gagctggaggaatggaagcttctataccacagttcatatcatggcctgagttttagcaca
ttccttggcaatatctc--aagtgaccaagggccaactttgttactaataaaggatacag
aaggctacatatatggaggctatgcttcccaaccatgggacaagcacagcgacttctatg
gagatatgaaatgttttttgtttcagctacatccaaaagcaatgatataccgtccaaccg
gagcgaataacaat---------------ttgcaatg---gagtgcttacaattacagct
cagacagcatcccaaatggaataggcttcggaggtcgcgttaatcactttggtctttttc
tgtcagctagctttgattctgggcaaacctttgagtgtaccacatttgggagtccgtgcc
tctcaaagtccaaccggatatgcccagaagtgatagaatgctggaatgtctttccaaaag
aagctcagcaaaaaggggacaatgctcttaaaggcacagtcttagaaagattcaaggaag
accggcacatgcttaacatggtaggacttgcaaatgccagt
>PAFTOL009203
------------------------------------------------------------
------------------------------------------------------------
------------------------------------------------------------
------------------------------------------------------------
--------------------agtgaccaagggccaactttgttactaataaaggatacag
aaggctacatatatggaggttatgcttcccacccatgggacaagcacagcgacttctatg
gagatatgaaatgttttttgtttcagctacatccaaaagcaatggtataccgtccaaccg
gagcgaataacaat---------------ttgcaatg---g-------------------
------------------------------------------------------------
------------------------------------------------------------
-----------aaccggatatgcccagaagtgatagaatgctggaatgtccttccaaaag
aagctcagcaaaaaggggacaatgctcttaaaggtatagtcttagaaagattcaaggaag
accggcacatgcttaacatggtaggacttgcaaatgccagt
>PAFTOL009205
------------------------------------------------------------
---------gggaggccaggttcacaagttcctcatctaatgtattctgaaggatttgat
tccaaaataagcttgackgaggagtatgcttggttaataggtggccttcttactcagcca
gagctggaggaatggaagcttctataccacagttcatatcatggcctgagttttagcaca
ttcctgggaaatatctc--aagtgaccaagggccaactttgttactaataaaggatacgg
aaggctacatatatggaggttatgcttcccaaccatgggacaagcacagcgacttctatg
gagatatgaaatgttttttgtttcagctacatccaaaagcatcgatataccgtccaaccg
gagcaaataacaat---------------ttgcaatg---gtgtgcttataattacagct
cagacagcatcccaaatggaataggcttcggaggtcgcgttaatcactttggtctttttc
tgtcagctagctttgattctgggcaaatctttgagtgcaccacatttgggagtccgtgcc
tctcaaagtccaaccgtatatgcccagaagtgatagaatgctggaatgtctttccaaaag
aagcccagcaaaaaggggacaatgctcttaaaggtacagtcttagaaagattcaaggaag
accggcacatgcttaacatggtagggcttgcaaatgccagt
>PAFTOL009207
------------------------------------------------------------
------------------------------------------------------------
------------------------------------------------------------
------------------------------------------------------------
--------------------agtgaccaagggccaactttgttactaataaaggatacag
agggctacatatatggaggttatgcttcccaaccatgggagaagcacagtgacttctatg
gagatatgaagtgttttttgtttcagctacatccaaaagcatcgatataccgtccaactg
gagcaaataacaat---------------mtgcaatg---gtgtgcttacagttacagct
cggamagcatcccaaatggaataggctttggaggtcggattaatcacttcggtctttttc
tgtcagctagctttgattctgggcaaacctttgactgtaccacatttgggagtccgtgcc
tctcaaagtccaaccggatatgcccagaagtgatagaatgctggaatgtctttccaaaag
aagctcagcaaaaaggaagcaatgctcttaaaggtagtgtsttagaaagattcaaggaag
atcggcacatgcttaacatggtaggacttgcaaatgccagt
>PAFTOL009209
------------------------------------------------------------
---------gggaggccaggttcacaagttcctcatctaatgtattatgaaggatttgat
tccaagataatcttgacagaggagtatgcttggttaataggtggccttcttactcaggca
gagctggaggaatggaagcttctgtaccacagttcatatcatggcctgagttttagcaca
ttcctgggcaatatctc--aagtgaccaaggaccaactttgttactaataaaggatatag
aaggctacatatatggaggttatgcttcccaaccgtgggacaagcacagcgacttctatg
gagatatgaaatgttttttgtttcagctacatccagaagcatcgatataccgtccaaccg
gagcaaataacaat---------------ttgcaatg---gtgtgcttataattacagct
cagacagcatcccaaatggaataggctttggaggtcgtgttaatcactttggtctttttc
tgtcagctagctttgattctgggcaaacctttgagtgtaccacatttgggagtccatgcc
tctcaaagtctaaccgcatatgcccagaagtgatagaatgctggaatgtctttccaaaag
aagctcagcaaaaaggggacaatgctcttaaaggtacagtcttagaaagattcaaggaag
accggcacatgcttaacatggtagggcttgcaaatgctagt
>PAFTOL009215
------------------------------------------------------------
------------------------------------------------------------
------------------------------------------------------------
------------------------------------------------------------
--------------------agtgagcaagggccaactttgttactaataaaggatacag
aaggctacatatatggaggttatgcttcccaaccatgggacaagcacagtgacttctatg
gagatatgaaatgttttttgtttcagctacatccaaaagcaatgatataccgtccaaccg
gagcgaataacaat---------------ttgcaatg---gagtgcttacaattacagct
cagacagcataccaaatggaataggctttggaggtcgcgttaatcactttggtctttttc
tgtcagctagctttgattctgggcaaacctttgagtgtaccacatttgggagtccgtgcc
tctcaaagtccaaccggatatgcccagaagtgatagaatgctggaatgtctttccaaaag
aagctcagcaaaaaggggacaatgctcttaaaggcacagtcttagaaagattcaaggaag
accggcacatgcttaacatggtaggacttgcaaatgccagt
>PAFTOL009217
------------------------------------------------------------
------------------------------------------------------------
------------------------------------------------------------
------------------------gactgcagt---------------------------
--------------------agtgaccaaggaccaactttgttactaataaaggatacag
aaggctacatatatggaggttatgcttcccaaccatgggacaagcacagtgacttctatg
gagatatgaaatgttttttgtttcagctacatccaaaagcaatgatataccgtccaaccg
gagcgaataataat---------------ttgcaatg---g-------------------
------------------------------------------------------------
------------------------------------------------------------
------------------------------------------------------------
------------------------------------------------------------
-----------------------------------------
>PAFTOL009219
------------------------------------------------------------
---------gggaggccaggttcacaagttcctcatctaatgtattctgaaggatttgat
tccaacataatcttgacggaggagtatgcttggttaataggtggccttcttactcagcca
gagctggaggaatggaagcttctataccacagttcatatcayggcctgagttttagcaca
ttcmttggcaatatctc--aagtgaccaagggccaactttgttactaataaaggatacag
aaggctacatatatggaggytatgcttcccaaccatgggacaagcacagygacttctatg
gagatatgaaatgttttttgtttcagctacatccaaaagcaatgatataccgtccaaccg
gagcgaataacaat---------------ttgcaatg---gagtgcttacaattacagct
cagacagcatcccaaatggaataggcttcggaggtcgcgttaatcactttggtctttttc
tgtcagctagctttgattctgggcaaacctttgagtgtaccacatttgggagtccgtgcc
tctcaaagtccaaccggatatgcccagaagtgatagaatgctggaatgtctttccaaaag
aagctcagcaaaaaggggacaatgctcttaaaggcacagtcttagaaagattcaaggaag
accggcacatgcttaacatggtaggacttgcaaatgccagt
>PAFTOL009221
------------------------------------------------attatgactgcc
gtttgaatagggaggccaggttcacaagttcctcatctaatgtattctgaaggatttgat
tccaacataatcttgacagaggagtatgcttggttaatatgtggccttcttactcagcta
gagctggaggaatggaagcttctataccacagttcatatcacggcctgagttttagcaca
ttccttggcaatatctc--aagtgaccaagggccaactttattactaataaaggatacag
aaggctacatatatggaggttatgcttcccaaccatgggacaagcacagcgacttctatg
gagatatgaaatgttttttgtttcagctacatccaaaagcatcgatataccgtccaaccg
gagcgaataacaat---------------ttgcaatg---g-------------------
-----------------------------------------------------gtttttc
tgtcagctagctttgactctgggcaaacctttgagtgtaccacattcaggactccgtgcc
tctcaaagtccaaccggatatgcccagaagtgatagaatgctggaatgtgtttccaaaag
aagctcagcaaaaagggaacaatgctgttaaaggtacagtcttagaaagattcaaggaag
accggcgcatgcttaacatggtaggacttgcaaatgccagt
>PAFTOL009223
------------------------------------------------------------
---------gggaggccaggttcacaagttcctcatctaatgtattctgaaggatttgat
tccaacataatcttgacggaggagtatgcttggttaataggtggccttcttactcagcca
gagctggaggaatggaagcttctataccacagttcatatcayggcctgagttttagcaca
ttccttggcaatatctc--aagtgaccargggccaactttgttactaataaaggatacag
aaggctacatatayggaggytatgcttcccaaccatgggacaagcacagcgacttctatg
gagayatgaaatgttttttgtttcagctacatccaaaagcaatgatataccgtccaaccg
gagcgaataacaat---------------ttgcaatg---gagtgcttacaattacagct
cagacagcatcccaaatggaataggcttcggaggycgcgttaatcactttggtctttttc
tgtcagcyagctttgattctgggcaaacctttgagtgtaccacatttgggagtccgtgcc
tctcaaagtccaaccggatatgcccagaagtgatagaatgctggaatgtctttccaaaag
aagctcagcaaaaaggggayaatgctcwtaaaggcacagtcttagaaagattcaaggaag
accggcacatgcttaacatggtaggacttgcmaatgccagt
>PAFTOL009225
------------------------------------------------------------
---------gggaggccaggttcacaagttcctcatctaatgtattctgaaggatttgat
tccaacataatcttgacagaggagtatgcttggttaataggtggccttcttactcagcca
gagctggaggaatggaagcttctataccacagttcatatcacggcctgagttttagcaca
ttccttggcaatatctc--aagtgaccaagggccaactttgttactaataaaggatacag
aaggctacatatatggaggttatgcttcccaaccatgggacaagcacagcgacttctatg
gagatatgaaatgttttttgtttcagctacatccaaaagcaatgatataccgtccaaccg
gagcgaataacaat---------------ttgcaatg---gagtgcttacaattacagct
cagacagcatcccaaatggaataggcttcggaggtcgcgttaatcactttggtctttttc
tgtcagctagctttgattctgggcaaacctttgagtgtaccacatttgggagtccgtgcc
tctcaaagtccaaccggatatgcccagaagtgatagaatgctggaatgtctttccaaaag
aagctcagcaaaaaggggacaatgctcttaaaggcacagtcttagaaagattcaaggaag
accggcacatgcttaacatggtaggacttgcaaatgccagt
>PAFTOL009227
------------------------------------------------------------
---------gggacgccaggttcacaagttcctcatctaatgtattctgaaggatttgat
tccaacataatcttgacggaggagtatgcttggttaataggtggccttcttactcagcca
gagctggaggaatggaagcttctataccacagttcatatcacggcctgagttttagcaca
ttccttggcaatatatc--aagtgaccaaaggccaactttgttactaataaaggatacag
aaggctacatatatggaggttatgcttcccaaccatgggacaagcacagcgacttctatg
gagatatgaaatgttttttgtttcagctacatccaaaagcaatggtataccgtccaaccg
gagtgaataacaat---------------ttgcaatg---gagtgcttacaattacagct
cagacagcatcccaaatggaataggcttcggaggtcgcgttaatcactttggtctttttc
tgtcagctagctttgattctgggcaaacctttgagtgtacgacatttgggagtccgtgcc
tctcaaagtccaaccggatatgcccagaagtgatagaatgctggaatgtctttccaaaag
aagctcagcaaaaaggggacaatgctcttaaaggtatagtcttagaaagattcaaggaag
accggcacatgcttaacatggtaggacttgcaaatgccagt
>PAFTOL009229
------------------------------------------------------------
---------gggaggtcaggttcacaagttcctcatctaatgtattctaaaggatttgat
tccaacattatcttgacggaggagtatgcttggttaataggcggccttcttactcagtca
gagctggaggaatggaagcttctataccacagttcatatcacggcctgagttttagtaca
ttcctgggcaatatcts--aagtgaccaagggccaactttgttactaataaaggatacag
aaggctacatatatggaggttatgcttcccaaccatgggacaagcacagcgacttctatg
gagatatgaaatgttttttgtttcagctacatccaaaagcatcaatataccgtccaactg
gagcaaataacaat---------------ttgcaatg---gtgtgcttacaattacagct
cagacagtatcccaaatggaataggcttcggaggtcgcattaatcacttcggtctttttc
tgtcagctagctttgattctgggcaaacttttgagtgtaccacatttgggagtccgtgtc
tttcaaagtccaaccggatatgcccagaagtgatagaatgctggaatgtctttccaaaag
aagctcagcaaaaagggaacgatgctcttaaaggtacagtcttagaaagattcaaggaag
accggcacatgcttaacatggtagggcttgcaaatgccagt
>PAFTOL009231
------------------------------------------------------------
---------gggaggtcaggttcacaagttcctcatctaatgtattccgaaggatttgat
tccaacattatcttgacggaggagtatgcttggttaataggcggccttcttactcagtca
gagctggaggaatggaagcttctataccacagttcatatcacggcctgagttttagtaca
ttcctgggcaatgttgg--caatgaccaagggccaactttgttactaataaaggatacag
aaggctacatatatggaggttatgcttcccaaccatgggacaagcacagcgacttctatg
gagatatgaaatgttttttgtttcagctacatccaaaagcatcaatgtaccgtccaactg
gagcaaataacaat---------------ttgcaatg---g-------------------
-----------------ggaataggcttcggaggtcgcgttaatcacttcggtctttttc
tgtcagctagctttgattctgggcaaacctttgagtgtaccacatttgggagtccgtgtc
tttcaaagtccaaccggatatgcccagaagtgatagaatgctggaatgtctttccaaaag
aagctcagcaaaaagggaacgatgctcttaaaggtacagtcttagaaagattcaaggaag
accggcacatgcttaacatggtagggcttgcaaatgccagt
>PAFTOL009233
------------------------------------------------------------
---------gggaggccaggttcacaagttcctcatctratgtatcctgaaggatttgat
tccaacataatcttgacagaggagtatgcttggttaataggtggycttcttactcagcca
gagctggaggaatggaagcttctrtaccayagttcatatcacggcctgagttttagcaca
ttcctgggcaatgtctc--aagtgacsaagggccaattttgttactaataaaggatacag
aaggctacatatatggaggttatgcttcccaaccatgggacaagcacagcgacttctatg
gagatatgaaatgctttttgtttcagctacttccaaaagcatcgatataccgtccaactg
gagcgaataacaat---------------ttgcaatg---gttgaactctgaatgcagct
cagacagtatcccaaatggaataggcttcggaggtcgygttaatcactttggtctttttc
tgtcagctagctttgattctgggcaaacctttgagtgtaccacatttgggagtccgtgcc
tctcaaagtccaactggatatgcccagaagtgatagagtgctggaatgtctttccgwaag
aagctcrgcaaaaaggtaacgatgctcttaaaggtacagtcttagaaagattcaaggaag
accggcacatgcttaacatggtaggacttgcaaatgccagt
>PAFTOL009235
------------------------------------------------------------
---------gggaggccgggtttgcaagttcctcatctgatgtattctgaagggtttgat
tccaacataatcttgacggaggagtatgcttggttggtggctggccttcttactcagccg
gagctagaggaatggaagcttctgtaccacagttcatatcacggcctgagttttaacaca
ttcctgggcaatgtctc--aagtgaccaagggccaactttgttactaataaaggatacag
agggctacatatatggaggttatgcttcccaaccatgggagaagcacagtgacttctatg
gagatatgaagtgttttttgtttcagctacatccaaaagcatcgatataccgtccaactg
gagcaaataacaat---------------ttgcaatg---gtttgcttacagttacagct
cggacagcatcccaaatggaatagggtttggaggtcggattaatcactttggtctttttc
tgtcagctagctttgattctgggcaaacctttgagtgtaccacatttgggagtccgtgtc
tctcaaagtccaaccggatatgcccagaagtgatagaatgctggaatgtctttccaaaag
aagctcagcaaaaaggaagcaatgctcttaaaggtagtgtcttagaaagattcaaggaag
atcggaacatgcttaacatggtaggacttgcaaatgccagt
>PAFTOL009237
------------------------------------------------------------
------------------------------------------------------------
------------------------------------------------------------
------------------------------------------------------------
--------------------ggtgaccaagggccaactttgttactaataaaggatacag
aggactacatatatggaggttatgcttcccaaccatgggagaagcacagtgacttctatg
gagatatgaagtgttttttgtttcagctacatccaaaagcatcgttataccgtccaactg
gagcaaataacaat---------------ttgcaatg---g-------------------
------------------------------------------------------------
------------------------------------------------------------
------------------------------------------------------------
------------------------------------------------------------
-----------------------------------------
>PAFTOL009239
------------------------------------------------------------
---------gggaggccaggttcacaagttcctcatctaatgtattctgaaggatttgat
tccaacataatcttgacggaggagtatgcttggttaataggtggccttcttactcagcca
gagctggaggaatggaagcttctataccacagttcatatcatggcctgagttttagcaca
ttcctgggcaatatctc--aagtgaccaagggccaactttgttactaataaaggatacag
aaggctacatatatggaggttatgcttcccaaccatgggacaagcacagcgacttctatg
gagatatgaaatgttttttgtttcagctacatccaaaagcatcgatataccgtccaattg
gagcaaataacaat---------------ttgcaatg---gkgtgcttacaattacagct
cagacagcatcccaaatggaataggctttggaggtcgcgtaaatcactttggtctttttc
tgtcagctagctttgattctgggcaaaccwttgagtgtaccacatttgggagtccatgcc
tctcaaagtccaaccggatatgcccagaagtaatagaatgctggaatgtctttccaaaag
aagctcagcaaaaagggaaaaatgctcttgaaggtacagtcttagaaagattcaaggaag
accggcacatgcttaacatggtagggcttgcaaatgccagt
>PAFTOL009241
------------------------------------------------------------
---------gggaggccaggttcacaagttcctcatctaatgtattctgaaggatatgat
tccaacataatcttgacggaggagtatgcttggttaataggtggccttcttactcagcca
gagctggaggaatggaagcttctatatcacagttcatatcatggcctgagttttagcaca
ttccttggcaatatctc--aagtgaccaggggccaactttgttactaataaaggatacag
aaggctacatatacggaggttatgcttcccaaccatgggacaagcacagcgacttctatg
gagatatgaaatgtttcttgtttcagctacatccaaaagcaatgatataccgtccaaccg
gagcgaataacaat---------------ttgcaatg---gagtgcttacaattacagct
cagacagcatcccaaatggaataggcttcggaggccgcgttaatcactttggtctttttc
tgtcagctagctttgattctgggcaaacctttgagtgtaccacatttgggagtccgtgcc
tctcaaagtccaaccggatatgcccagaagtgatagaatgctggaatgtctttccaaaag
aagctcagcaaaaaggggataatgctcataaaggcacagtcttagaaagattcaaggaag
accggcacatgcttaacatggtaggacttgccaatgccagt
>PAFTOL009243
--------------------tcca-------------------------caatgactgcc
gtttgaatagggaggccaggttcacaagttcctcatctaatgtattctgaaggatttgat
tccaaaataatcttgacggaggagtacgcttggttaataggtggccttcttactcagcca
gaactggaggaatggaagcttctataccatagttcatatcatggcctgagttttagcaca
ttcctgggcaatgtctc--aagtgaccaaggaccaactttgttactaataaaggatacag
aaggctacatatatggaggttatgcttcccaaccatgggacaagcacagcgacttctatg
gagatatgaaatgttttttgtttcagctacatccaaaagcatcgatataccgtccaactg
gagcaaataacaat---------------gtgcaatg---gtgtgcttataattacagct
cagacagcatcccaaatggaataggcttcggaggtcgcattaatcactttggtctttttc
tgtcagctagctttgattctgagcaaacctttgagtgtaccacatttgggagtccgtgcc
tctcaaagtccaaccgcatatgcccagaagtgatagaatgctggaatgtctttccaaaag
aagctcagcaaaaagggaacaatgctcttaaaggtacagtcttagaaagattcaaggaag
accggcacatgcttaacatggtagggcttgcaaatgccagt
>PAFTOL009245
------------------------------------------------------------
---------gggaggccaggttcacaagttcctcatctaatgtattctgaaggatttkat
tccaaaataatcttgacggaggagtatgcttggttaataggtggccttcttactcaagca
gagctggaggaatggaagcttctataccacagttcatatcatggcctgagttttagcaca
ttcctgggcaatatctc--aagtgaccaaggaccaactttgttactaataaaggatacag
aaggctacatatatggaggttatgcttcccaaccatggggcaagcacagcgacttctatg
gagatatgaaatgttttttgtttcagctacatccaaaagcatcgatataccgtccaactg
gagcaaataacaat---------------ttgcaatg---gtgtgcttataattacagct
cagacrgcatcccaaatggaataggcttcggaggccgtgttaatcactttggtctttttc
tgtcagccagctttgattctgggcaaacctttgagtgtaccacatttgggagtccgtgcc
tctcaaagtccaaccgcatatgcccagaagtgatagaatgctggaatgtctttccaaaag
aagctcagcaaaaaggggacaatgctcttaaaggtacagtcttagaaagattcaaggaag
accggcacatgcttaacatggtagggcttgcaaatgccagt
>PAFTOL009249
------------------------------------------------------------
---------gggaggccaggttcacaagttccttatctaatgtattctggaggatttgat
tccaaaataatcttgatggaggagtatgcttggttaataggtggccttcttactcaggca
gagctggaggaatggaagcttctataccacagttcatatcatggcctgagttttagcaca
ttcctgggcaatatctc--aagtgaccaaggaccaactttgttgctaataaaggatacag
aaggctacatatatggaggttatgcttcccaaccatgggacaagcacagcgacttctatg
gagatatgaaatgttttttgtttcagctacatccaaaagcatcgatataccgtccaaccg
gagcaaataacaat---------------ttgcaatg---gtgtgcttataattacagct
cagacagcatcccaaatggaataggcttcggaggtcgtgttaatcactttggtctttttc
tgtcagctagctttgattctgggcaaacctttgagtgtaccacatttgggagtccgtgcc
tctcaaagtccaaccgcatatgcccagaagtgatagaatgctggaatgtctttccaaaag
aagctcagcaaaaaggggacaatgctcttaaaggtacagtcttagaaagattcaaggaag
accggcacatgcttaacatggtagggcttgcaaatgccagt
>PAFTOL009251
------------------------------------------------------------
------------------------------------------------------------
------------------------------------------------------------
------------------------------------------------------------
------------------------------------------------------------
------------------------------------------------------------
------------------------------------------------------------
--gctgatgatctt---------------ctacaatggcagtgtgcttataattacagct
cagacagcatcccaaatggaataggcttcggaggtcgtgttaatcactttggtctttttc
tgtcagctagctttgattctgggcaaacctttgagtgtaccacatttgggagtccgtgcc
tctcaaagtccaaccacatatgcccagaagtgatagaatgctggaatgtctttccaaaag
aagctcagcaaaaaggggacattgctcttaaaggtacagtcttagaaagattcaaggaag
accggcacatgcttaacatggtagggcttgcaaatgccagt
>PAFTOL009253
------------------------------------------------------------
---------gggaggccgggttcgcaagttcctcatctgatgtattctgaagggtttgat
tccaacataatcttgacggaggagtatgcttggttggtgggtggccttcttactcagccg
gagctagaggaatggaagcttctataccacagttcatatcacggcctgagttttaacaca
ttcctgggcgatgtctc--aagtgaccaagggccaactttgttactaataaaggatacag
agggctacatatatggaggttatgcttcccaaccatgggagaagcayagtgacttctatg
gagatatgaagtgttttttgtttcagctacatccmaaagcatcgrtataccgtccaactg
gagcaaatarcaat---------------ttgcaatg---g-------------------
------------------------------------------------------------
------------------------------------------------------------
------------------------------------------------------------
------------------------------------------------------------
-----------------------------------------
>PAFTOL009255
------------------------------------------------------------
---------gggaggccaggttcacaagttcctcatctaatgtattctgaaggatttgat
tccaaaataatcttgacggaggagtatgcttggttaataggtggccttcttactcagcca
gagctggaggaatggaagcttctataccacagttcatatcatggcctgagttttagcaca
ttccttggcaatacctc--aagtgaccaagggccaactttgttactaataaaggatacaa
aaggctacatatatggaggttatgcttcccaaccatgggacaagcacagcgacttctatg
gagatatgaaatgttttttgtttcagctacatccaaaagcatcaatataccgtccaaccg
gagcaaataacaat---------------ttgcaatg---gtcttcttataattacagct
cagacagcatcccagatggaataggctttggaggtcgcgttaatcactttggtctttttc
tgttagctagctttgattctggacaaacctttgagtgtacgacatttgggagtccgtgcc
tctcaaagtccaatcgcatatacccagaagtgatagaatgctggaatgtctttccaaaag
aagctcagcaaaaaggggacaatgctcttaaaggtacagtcttagaaagattcaaggaag
accggcacatgcttaacatggtagggcttgcaaatgccagt
>PAFTOL009257
------------------------------------------------------------
---------gggaggccaggttcacaagttcctcatctaatgtattctgaaggatttgat
tccaaaataatcttgacggaggagtatgcttggttaatcggtggccttcttactcagcca
gagctggaggaatggaagcttctataccacagttcatatcatggcctgagttttagcaca
ttcctcggcaatatctc--aagtgaccaagggccaactttgttactaataaaggatacaa
aaggctacatatatggaggttatgcttcccaaccatgggacaagcacagcgacttctatg
gagatatgaaatgttttttgtttcagctacatccaaaagcatcgatataccgtccaaccg
gagcaaataacaat---------------ttgcaatg---gtgtgcttataattacagct
cagacagcatcccaaatggaataggcttcggaggtcgcgttaatcactttggtctttttc
tgtcagctagctttgattctggacaaacctttgagtgtacgacatttgggagtccgtgcc
tctcaaagtccaatcgcatatgcccagaagtgatagaatgctggaatgtctttccaaaag
aagctcagcaaaaaggagacaatgctcttaaaggtacagtcttagaaagattcaaggaag
accggcacatgcttaacatggtagggcttgcaaatgccagt
>PAFTOL009259
------------------------------------------------------------
---------gggaggccaggttcacaagttcctcatctaatgtattctgaaggatttgat
tccaacataatcttgacggaggagtatgcttggttaataggtggccttcttactcagcca
gagctggaggaatggaagmttctataccacagttcatatcatggcctgagttttagcaca
ttcctgggcaatatctc--aagtgaccaagggccaactttgttactaataaaggatacag
aaggctacatatatggaggttatgcttcccaaccatgggacaagcacagcgacttctatg
gagakatgaaatgttttttgtttcagctacatccaaaagcatcgatataccgtccaactg
gagcaaataacaat---------------ttgcaatg---gtgtgcttacaattacagct
cagacagcatcccaaatggaataggcttcggaggccgcgttaatcactttggtctttytc
tgtcagctagctttgatyctgggcwaacctttgagtgtaccacatttgggagtccatgcc
tctcaaagtccaaccggatatgcccagaagtaatagaatgctggaatgtctttccaaaag
aagctcagcaaaaagggaacaatgctcttaaaggtacagtcttagaaagattcaaggaag
accggcacatgcttaacatggtagggcttgcaaatgccagt
>PAFTOL009261
------------------------------------------------------------
------------------------------------------------------------
------------------------------------------------------------
------------------------------------------------------------
--------------------agtgaccaagggccaactttgttactactaaaggatacag
aaggctacatatatggaggttatgcttcccaaccatgggacaagcacagcgacttctatg
gagatatgaaatgttttttgtttcagctacatccaaacgcatcgatataccgcccaactg
gagcaaataacaat---------------ttgcaatg---ggtaagagatgaatcctagt
atattttcagaaagaaatcatttcaccatttgggccgggttaatcactttggtcgttttc
tgtcagctagctttgattctgggcaaacctttgagtgtaccacatttgggagcccgtgcc
tctcaaagtccaaccggatatgcccagaagtgatagaatgctggaatgtctttccaaaag
aagctcagcaaaaaggtaatgatgctcttaaaggtacagtattagaaagattcaaggaag
atcggcacatgcttaacatggtagggcttgcaaatgccagt
>PAFTOL009263
------------------------------------------------------------
---------gggaggccaggttcacaagttcctcatctaatgtattctgaaggctttgat
tccaaaataatcttgatggaggagtgtgcttggttaataggtggccttcttactcaggca
gagctggaggaatggaagcttctataccacagttcatatcatggcctgagttttagcaca
ttcctgggcaatatctc--aagtgaccaaggaccaactttgttactaataaaggatacag
aaggctacatatatggaggttatgcttcccaaccatgggataagcacagcgacttctatg
gagatatgaaatgttttttgtttcagctacatccaaaagcatcgatataccgtccaaccg
gagcaaataacaat---------------ttgcaatg---gtgtgcttataattacagct
cagacagcatcccaaatggaataggcttcggaggtcgtgttaatcactttggtctttttc
tgtcagctagctttgattctgggcaaacctttgagtgtaccacatttgggagtccgtgcc
tctcaaagtccaaccgcatatgcccagaagtgatagaatgctggaatgtctttccaaaag
aagctcagcaaaaaggggacaatgctcttaaaggtacagtcttagaaagattcaaggaag
accggcacatgcttaacatggtagggcttgcaaatgccagt
>PAFTOL009265
------------------------------------------------------------
------------------------------------------------------------
------------------------------------------------------------
------------------------------------------------------------
--------------------agtgaccaaggaccaactttggtgctaataaaggatacag
aaggctacatatatggaggttatgcttctcaaccatgggacaagtgcagcgacttctatg
gagatatgaaatgttttttgtttcagctacatccaaaagcatcgatataccgtccaactg
gagcaaataacaat---------------ttgcaatg---g-------------------
------------------------------------------------------------
------------------------------------------------------------
------------------------------------------------------------
------------------------------------------------------------
-----------------------------------------
>PAFTOL009267
------------------------------------------------------------
---------gggaggccgggttcgcaagttcctcatctgatgtattctgaagggtttggt
tccaacataatcttgacggaggagtatgcttggttggtgggtggccttcttactcagcca
gagctagaggaatggaagcttctataccacagttcatatcacggcctgagttttaacaca
ttcctgggcaatgtctc--aagtgaccaagggccaactttgttactaataaaggatacag
agggctacatatatggaggttatgcgtcccaaccatgggagaagcacagtgacttctatg
gagatatgaagtgttttttgtttcagctacatccaaaagcatcgatataccgtccaactg
gagcaaataacaat---------------ttgcaatg---gtgtgcttacagttacagct
crgacagcatcccaaatggaataggctttggaggtcggattaatcacttcggtctttttc
tgtcagctagctttgattctgggcaaacctttgagtgtaccacatttgggagtctgtgcc
tctcaatgtccaaccggatatgcccagaactgatagaatgctggaatgtctttcccaaag
aagctcagcaaaaaggaagcaatgctcttagaggt-------------------------
-----------------------------------------
>PAFTOL009269
------------------------------------------------------------
---------gggaggccgggttcgcaagttcctcatctgatgtattctgaagggtttggt
tccaacataatcttgacagaggagtatgcttggttggtgggtggccttcttactcagcca
gagctggaggaatggaagcttctataccacagttcatatcacggcctgagttttaacaca
ttcctgggcaatgtctc--aagtgaccaagggccaactttgttactaataaaggatacag
agggctacatatatggaggttatgcgtcccaaccatgggagaagcacagtgacttctatg
gagatatgaagtgtcttttgtttcagctacatccaaaagcatcgatataccgtccaactg
gagcaaataacagt---------------ttgcaatg---gtgtgcttacagttatacct
cggacagcatcccaaatggaataggctttggaggtcggattaatcacttcggtctttttc
tgtcagctagctttgattctgggcaaacctttgagtgtaccacatttgggagtccgtgcc
tctcaatgtccaaccggatatgcccagaactgatagaatgctggaatgtctttcccaaag
aagctcagcaaaaaggaagcaatgctcttagaggtagtgtcttagaaagattcaaggaag
atcggcacatgcttaacatggtaggacttgcaaatgccagt
>PAFTOL009279
------------------------------------------------attatgactgcc
gtttgaatagggaggccaggttcacaaggtcctcatctaatgtattctgaaggatttgat
tccaacataatcttgacggaggagtatgcttggttaataggtggccttcttactcagcca
gagctggaggaatggaagcttctataccacagttcatatcacggcctgagttttagcaca
ttccttggcaatatctc--aagtgaccaagggccaactttgttactaataaaggatacag
aaggctacatatatggaggttatgcttcccaaccatgggacaagcacagcaacttctatg
gagatatgaaatgttttttrtttcagctacatccaaaagcgatgatataccgtccaaccg
gagcgaataacaat---------------ttgcaatg---gagtgcttacaattacagct
cagacagcatcccaaatggaataggcttcggaggtcgcgttaatcactttggtctttttg
tgtcagctagctttgattctgggcaaacctttgagtgtaccacatttgggagtccgtgcc
tctcaaagtcccaccggatatgcccagaagtgatagaatgctggaatgtctttccaaaag
aagctcagcaaaaaggggacaatgctcttaaaggcacagtcttagaaagattcaaggaag
accggcacatgcttaacatggtaggacttgcaaatgccagt
>PAFTOL009281
------------------------------------------------------------
------------------------------------------------------------
------------------------------------------------------------
------------------------------------------------------------
------------------------------------------------------------
------------------------------------------------------------
------------------------------------------------------------
--gctgatgatctt---------------ctacaatggcagtgtgcgtacaattacagct
cagacagcatcccgaatggaataggcttcggaggtcgcgttaatcacttcggtctttttc
tgtcagctagctttgactctgggcaaacctttgagtgtaccacattcgggagtccgtgcc
tttcaaagtccaactggatatgcccagaagtgatagaatgctggaatgtgtttccaaaag
aagctcagcaaaaagggaacaatgctgttaaaggtacagtcttagaaagattcaaggaag
accggcacatgcttaacatggtaggacttgcaaatgccagt
>PAFTOL009283
------------------------------------------------------------
---------gggaggccaggttcacaagttcctcatctaatgtattctgaaggatttgat
tccaacataatcttgacggaggagtatgcttggttaataggtggccttcttactcagcca
gagctggaggaatggaagcttctataccacagttcatatcayggcctgagttttagcaca
ttccttggcaatatctc--aagtgaccaagggccaactttgttactaataaaggatacag
aaggctacatatatggaggytatgcttcccaaccatgggacaagcacagcgacttctatg
gagatatgaaatgttttttgtttcagctacatccaaaagcaatgatataccgtccaaccg
gagcgaataacaat---------------ttgcaatg---grgtgcttacaattacagct
cagacagcatcccaaatggaataggcttcggaggtcgcgttaatcactttggtctttttc
tgtcagctagctttgattctgggcaaacctttgagtgtaccacatttgggagtccgtgcc
tctcaaagtccaaycggatatgcccagaagtgatagaatgctggaatgtctttccaaaag
aagctcagcaaaaaggggacaatgctcttaaaggcacagtcttagaaagattcaaggaag
accggcacatgcttaacatggtaggacttgcaaatgccagt
>PAFTOL009285
------------------------------------------------------------
---------gggaggccgggttcgcaagttcctcatctgatgtattctgaagggtttgat
tccaacataatcttgacggaggagtatgcttggttggtgggtggccttcttactcaacta
gagctacaggaatggaagcttctataccacagttcatatcacggcttgagttttaacaca
ttcttgggcaatgtcts--aagtgaccaagggccaactttgtttctaatraaggatacag
arggctacatatatggaggttatgcktcccaaccatgggagaagcacagtgacttctatg
gagatatgaagtgttttttgtttcagctacatccaaaagcatcgatataccgtccaactg
gagcaaataacaat---------------ctgcaatg---gtgtgcttacagttacagct
cggacagcatcccaaatggaataggctttgggggtcggattaatcactttggtctttttc
tgtcagctagctttgattctgggcaaacctttgagtgtaccacatttgggagtccgtgcc
tctcaaagtccaaccggatatgcccagaagtgatagaatgctggaatgtctttccaaaag
aagctcagcaaaaaggaagcaatgctcttaaaggcagtgtcttagaaagattcaaggaag
atcggcacatgcttaacatggtaggacttgcaaatgccagt
>PAFTOL009287
------------------------------------------------------------
---------gggaggccaggttcacaagttcctcatctaatgtatactgaaggatttgat
tccaacataatcttgacggaggagtatgcttggttaataggtggccttcttactcagcca
gagctggaggaatggaagcttctatttcacagttcatatcacggcctgagttttagcaca
ttccttggcaatatctc--aagtgaccaagggccaaatttgttactaataaaggatacag
aaggctacatatatggaggttatgcktcccaaccatgggacaagcacagcgacttctatg
gagacatgaaatgttttttgtttcagctacatccaaaagcaatggtataccgtccaaccg
gagcgaataacaat---------------ttgcaatg---grgtgcttacaattacagct
yagacagcatcccaaatggaataggcttcggaggccgcgttaatcactttggtctttttc
tgtcagctagctttgattctgggcaaacctttgagtgtacgacatttgggagtccttgcc
tctcaaagtccaaccggatatgcccagaagtgatagaatgctggaatgtctttccaaaag
aagctcagcaaaaaggggacaatgctcctaaaggtatagtcttagaaagattcaaggaag
accggcacatgcttaacatggtaggacttgcaaatgccagt
>PAFTOL009289
------------------------------------------------------------
------------------------------------------------------------
------------------------------------------------------------
------------------------------------------------------------
--------------------agtgaccaaggaccatctttgttactaataaaggatatag
aaggctacatatatggaggttatgcttcccaaccgtgggacaagcacagcgacttctatg
gagatatgaaatgttttttgtttcagctacatccagaagcatcaatataccgtccaaccg
gagcaaataacaat---------------ttgcaatg---gtgtgcttataattacagct
cagtcggcgtcccaaatggaataggctttggaggccgtgttaatcactttggtctttttc
tgtcagctagctttgattctgggcaaacctttgagtgtaccacatttgggagtccgtgcc
tctcaaagtccaaccgcatatgcccagaagtgatagaatgctggaatgtctttccaaaag
aagctcagcaaaaaggggacaatgctcttaaaggtacagtcttagaaagattcaaggaag
accggcacatgcttaacatggtagggcttgcaaatgctagt
>PAFTOL009291
------------------------------------------------------------
---------gggaggccaggttcacaagttcctcatctaatgtatactgaaggatttgat
tccaacataatcttgacggaggagtaygcttggttaataggtggccttcttactcagcca
gagctggaggaatggaagcttctatttcacagttcatatcatggcctcagttttagcaca
ttccttggaaatatcts--aagtgaccaagggccaaatttgttactaataaaggatacag
aaggctacatatatggaggttatgcttcccaaccatgggacaagcacagcgacttctatg
gagatatgaaatgttttttgtttcagctacatccaaaagcaatggtataccgtccaaccg
gagcgaataacaat---------------ttgcaatg---gagtgcttacaattacagct
cagacagcatcccaaatggaataggcttcggaggtcgcgttaatcactttggtctttttc
tgtcagctagctttgattctgggcaaacctttgagtgtacgacatttgggagtccttgcc
tctcaaagtccaaccggatatgcccagaagtgatagaatgctggaatgtctttccaaaag
aagctcagcaaaaaggggacaatgctcctaaaggtatagtcttrgaaagattcaaggaag
accggcacatgcttaacatggtaggacttgcaaatgccagt
>PAFTOL009293
------------------------------------------------------------
---------gggaggccaggttcacaagttcctcatctaatgtattctgaaggatttgat
tccaacataatcttgacggaggagtatgcttggttaataggtggccttcttactcagcca
gagctggaggaatggaagcttctataccacagttcatatcayggcctgagttttagcaca
ttccttggcaatatctc--aagtgaccaagggccaactttgttactaataaaggatacag
aaggctrcatatatggaggytatgcttcccaaccatgggacaagcacagcgacttctatg
gagatatgaaatgttttttgtttcagctacatccaaaagcaatgatataccrtccaaccg
gagcgaataacaat---------------ttgcaatg---gaccctctaggtgtacagct
cagacagcatcccaaatggaataggcttcggaggtcgcgttaatcactttggtctttttc
tgtcagctagctttgattctgggcaaacctttgagtgtaccacatttgggagtccgtgcc
tctcaaagtccaacyggatatgcccagaagtgatagaatgctkgaatgtctttccaaaag
aagctcagcaaaaaggggacaatgctcttaaaggcacagtcttagaaagattcaaggaag
accggcacatgcttaacatggtaggacttgcaaatgccagt
>PAFTOL009295
------------------------------------------------------------
---------------------------------------------tctgaaggatttgat
tccaacataatcttgacggaggagtatgcttggttaataggtggccttcttactcagcca
gagctggaggaatggaagcttctataccacagttcatatcayggcctgagttttagcaca
ttccttggcaatatctc--aagtgaccaagggccaactttgttactaataaaggatacag
aaggctacatatatggaggytatgcttcccaaccatgggacaagcacagcgacttctatg
gagatatgaaatgttttttgtttcagctacatccaaaagcaatgatataccgtccaaccg
gagcgaataacaat---------------ttgcaatg---g-------------------
-----------------------------------------------tatggtctttttc
tgtcagctagctttgattctgggcaaacctttgagtgtaccacatttgggagtccgtgcc
tctcaaagtccaaccggatatgcccagaagtgatagaatgctggaatgtctttccaaaag
aagctcagcaaaaaggggacaatgctcttaaaggcacagtcttagaaagattcaaggaag
accggcacatgcttaacatggtaggacttgcaaatgccagt
>PAFTOL009297
------------------------------------------------------------
---------gggaggccaggttcacaagttcctcatctaatgtattctgaaggatttgat
tycaacataatcttgacggaggagtatgcttggttaataggtggccttcttactcagcca
gagctggaggaatggaagcttctataccacagttcatatcatggcctgagttttagcaca
ttcctgggcaatatctc--aagtgaccaagggccaactttgttactaataaaggatacag
aaggctacatatatggaggttatgcttcccaaccatgggacaagcacagcgacttctatg
gagatatgaaatgttttttgtttcagctacatccaaaagcatcgatatgccgtccaactg
gagcaaataacaat---------------ttgcaatg---gtgtgcttacaattacagct
cagacagcatcccaaatggaataggctttggaggtcgcgttaatcactttggtttttttc
tgtcagctagctttgattctgggcaaacctttgagtgtaccacatttgggagtccatgcc
tctcaaagtccaaccggatatgcccagaagtaatagaatgctggaatgtctttccaaaag
aagctcagcaaaaagggaacaatgctcttaaaggtacagtcttagaaagattcaaggaag
accggcacatgcttaacatggtagggcttgcaaatgccagt
>PAFTOL009299
------------------------------------------------------------
---------gggaggccaggttcacaagttcctcatctaatgtattctgaaggatttgat
tccaaaataatcttgacggaggagtgtgcttggttaataggtggccttcttactcaggca
gagctggaggaatggaagcttctataccacagttcatatcatggcctgagttttagcaca
ttcctgggcaatatcts--aagtgaccaaggaccaactttgttactaataaaggatacag
aaggctacatatatggaggttatgcttcccaaccatgggacaagcacagcgacttctatg
gagatatgaaatgttttttgtttcagctgcatccaaaagcatcgatataccgtccaaccg
gagcaaataacaat---------------ttgcaatg---gcatctgttagggatttctt
ctgaattattcccaaatggaataggcttcggaggtcgtgttaatcactttggtctttttc
tgtcagctagctttgattctgggcaaacctttgagtgtaccacatttgggagtccgtgcc
tctcaaagtccaaccgcatatgcccagaagtgatagaatgctggaatgtctttccaaaag
aagctcagcaaaaaggggacaatgctcttaaaggtacagtcttagaaagattcaaggaag
accggcacatgcttaacatggtagggcttgcaaatgccagt
>PAFTOL009301
------------------------------------------------------------
---------gggaggccaggttcacaagttcctcatctaatgtattctgaaggatttgat
tccaaaataatcttgatggaggagtatgcttggttaataggtggccttcttactcaggca
gagctggaggaatggaagcttctataccacagttcatatcatggcctgagttttagcaca
ttcctgggcaatatctc--aagtgaccaaggaccaactttgttactaataaaggatacag
aaggctacatatatggaggttatgcttcccaaccatgggacaagcacagcgacttctatr
gagatatgaaatgttttttgtttcagctacatccaaaagcatcgatataccgtccaaccg
gagcaaataacaat---------------ttgcaatg---gtgtgcttataattacagct
cagacagcatcccaaatggaataggcttcggaggtcgtgttaatcactttggtctttttc
tgtcagctagctttgattctgggcaaacctttgagtgtaccacatttgggagtccgtgcc
tctcaaagtccaaccgcatatgcccagaagtgatagaatgctggaatgyctttccaaaag
aagctcggcaaaaaggggacaatgctcttaaaggtacagtcttagaaagattcaaggaag
accggcacatgcttaacatggtagggcttgcaaatgccagt
>PAFTOL009303
------------------------------------------------------------
------------------------------------------------------------
------------------------------------------------------------
------------------------------------------------------------
--------------------agtgaccaaggaccagctttgttactaataaaggatacag
aaggctacatatatggaggttatgcttcccaaccatgggacaagcacagcgacttctatg
gagatatgaaatgttttttgtttcagctacatccaaaagcatccatataccgtccaaccg
gagcaaataacaat---------------ttgcaatg---g-------------------
------------------------------------------------------------
------------------------------------------------------------
------------------------------------------------------------
------------------------------------------------------------
-----------------------------------------
>PAFTOL009311
------------------------------------------------------------
------------aggccgggttcgcaagttcctcatcttttatattcsraagggcatgat
tcyaacttaatattgmaggagsagtatgyttggttgataggtggccgtcttactcagyca
gagctagaggaatggaagcttctrtaccacagttcatatcatggcctgagcttcaacaca
ttcctgggcaatgtttc--aagcgatctagggccaactttgctaataatcaaggatacag
ayggctacatatatggrggttatgsttcccaaccatgggagaagcacagtgacttctatg
gagatatgaagtgtttcttgtttcagctgtatccaaaggcatcgmtwtaccatccaackg
gagcaaataayaat---------------ttrcaatggcagtgtgcttacaryttcagct
cagacagcataccaaatggaataggctttggaggacrkgttaatcactttgggctttttc
tatcagctagctttgactctgggcasacctttgagtgcaccacatttgggagtccgtgcc
tctcaaagtccaaccgaatatgcccmgaagtcatygaatgctggagtgtctttycaaamg
awgctcaacaaaaagggaacaatgsgctyaaaggtacagtmttagaaagatwyaaggaag
accgrcacatgcttaacatggtagggcttgcaaatkcmagt
>PAFTOL009313
------------------------------------------------------------
---------gggaggccgggttcgcaagttcctcatctactagtttctgaagggcatgat
tccaacatagtattgagggaggagtatgcttggttgataggtggccatcttactcaacca
gagctagaggaatggaaactgctataccacagttcacaccatggcctgagtttcaacaca
tttattggcaatrtttc--gagtgagcaaggaccaactttgttartaattaaggatacag
aagrctacatatatggaggttatgcttcccaaccatgggagaagcacagcgacttctatg
gagatatgaagtgttttctgtttcagttacatcccaaggcatcgatataccggccaactg
gagcaaataacaac---------------ttgcaatg---gtgtgctgtcaactacagct
cagacagcatccctaacggaataggctttggtggacggatcaatcacttcgggctttttc
tatcagctagctttgactctgggcaaacctttgagtgtaccacatttgggagttcgcgcc
tgtcaacgtccaatcggatatgccctgaaattatcgaatgctggagtgtcttcccaaaag
aagctcracaaaaagggaacaatgcacccaaaggcacagtgttagaaagattcaaggaag
accgcaatatgcttaacatggtgggccttgcaaatgccagt
>PAFTOL009315
------------------------------------------------------------
------atagggaggccaggttcgcaaattcctcatctaatgtattctgaagggtttgac
tccaacataatcttgacggaggagcatgcttggttgataggtggccttcttactcaacca
gagctagaggaatggaaactcttatataacagttcttgtcatggcctgagtttcaacaca
ttcctgggcaatgtatc-------------------------------------------
------------------------------------------------------------
------------------------------------------------------------
----------------------------------------gtgtgcttacaattacagct
cagacagcatcccaaatggaataggcttcggaggacgaattcatcactttggacttttcc
tatcagctagcttcgattctgggcaaacctttgagtgtaccacatttgggagtccatgcc
tctcaaagtccaactggatctgccccgacgtgatagaa----------------------
------------------------------------------------------------
-----------------------------------------
>PAFTOL009319
------------------------------------------------------------
------atagggaggccgggtttgcaaattcctcgtctaatatattctgaaaggtttgac
tccaacataatcttgacggaggagcatgcttggttgataggtggccttcttactcaacca
gagctagaggaatggaaactcttatataacagttcatatcatggcctgagtttcaacaca
ttcctgggcaatatatc--aggtgaccaagggccaactttgttattggtcaaggatacag
aaggctacatatatggtggctatgcttcccagccgtgggagaagcacagcgacttctttg
gagatatgaagtgttttttgtttcagctacatccaaaggcatcaatataccgtccaactg
gagcaaataacaat---------------ttgcaatg---gtgtgcttacaattacagct
cagacagcatcccaaatggaataggcttcggaggacgaattaatcactatggacttttcc
tatcagctggctttgattctgggcaaacctttgagtgtaccacatttgggagtccatgcc
tctcaaagtccaactggatatacccagaagtgatagaatgctggagtgtctttccaaaag
aagctcagcagaaagggcacaatgcgcttaaaggtacagtgttagacagattcaaggaag
accggaacatgcttaacatggtagggcttgcaaattccagt
>PAFTOL009321
------------------------------------------------------------
------------------------------------------------------------
------------------------------------------------------------
------------------------------------------------------------
--------------------ggtgaccaagggccaactttgttattgatcaaggatacag
aaggctacatatatggtggctatgcttcccagccgtgggagaagcacagcgacttctatg
gagatatgaagtgttttttgtttcagctacatccaaaggcatcaatataccgtccaactg
gagcaaatagcaat---------------ttgcaatg---gatgttatttgagttctgcg
caattcttccacaccctggaataggcttcggaggacgaattaatcacttcggacttttcc
tatcagctagttttgattctgggcaaacctttgagtgctccacatttgggagtccatgcc
tctcaaattccaactggatatgcccagaagtgatagaatgctggagtgtctttccgaaag
aagctcagcaaaaagggaacaatgcgcttaaaggtacagtgttagaaagattcaaggaag
accggaacatgcttaacatggtggggcttgcaaatgccagt
>PAFTOL013501
------------------------------------------------------------
------------------------------cctcatctaatgtattctgaaggatttgat
tccaacataatcttgacggaggagtatgcttggttaataggtggccttcttactcagcca
gagctggaggaatggaagcttctataccacagttcatatcacggcctgagttttagcaca
ttccttggcaatatctc--aagtgaccaagggccaactttgttactaataaaggatacag
aaggctacacatatggaggttatgcttcccaaccatgggacaagcacagcgacttctatg
gagatatgaaatgttttttggttcagctacatccaaaagcaatgatataccgtccaaccg
gaacgaatgacaatttgcaatatgatcttctacaatggcagagtgcttacaattacagct
cagacagcatcccaaatggaataggcttcggaggtcgcgttaatcactttggtctttttc
tgtcagctagctttgattctgggcaaacctttgagtgtaccacatttggcagtccttgcc
tctcaaagtcccaccggatatgcccagaagtgatagaatgctggaatgtctttccaaaag
aagctcagcaaaaaggggacaatgctcttaaaggcacagtcttagaaagattcaaggaag
accggcacatgcttaacatggtaggacttgcaaatgccagt
>SRR5036296
------------------------------------------------------------
---------gggagaccaggttcacaagttcctcatctaatgtattctgaaggatttgat
tccaaaataatcttgacggaggagtatgcttggttaataggtggccttcttactcaggca
gagctggaggaatggaagcttctataccacagttcatatcatggcctgagttttagcaca
ttcctgggcaatatctc--aagtgaccaaggaccaactttgttactaataaaggatacag
aaggctacatatatggaggttatgcttcccaaccatgggacaagcacagcgacttctatg
gagatatgaaatgttttttgtttcagctacatccaaaagcatcgatataccgtccaaccg
gagcaaataacaat---------------ttgcaatg---gtgtgcttataattacagct
cagacagcatcccaaatggaataggcttcggaggtcgtgttaatcactttggygtttttc
tgtcagctagcttttattctgggcaaacctttgagtgtaccacatttgggagtccgtgcc
tctcaaagtccaaccgcatatgcccagaagtgatagaatgctggaatgtctttccaaaag
aagctcagcaaaaaggggacaatgctcttaaaggtacagtcttagaaagattcaaggaag
accggcacatgcttaacatggtagggcttgcaaatgccagt
>SRR5137211
aagaacttgtgtgaccatgttccatcttttaggaagtaccttgggagcttgttgactcct
cctgattcagggaggccaggttcacaagttcctcatctaatgtattctgaaggatttgat
tccaaaataatcttgacggaggagtatgcttggttaataggtggccttcttactcaggca
gagctggaggaatggaagcttctataccacagttcatatcatggcctgagttttagcaca
ttcctgggcaatatctc--aagtgaccaaggaccaactttgttactaataaaggatacag
aaggctacatatatggaggttatgcttcccagccatgggacaagcacagcgacttctatg
gagatatgaaatgttttttgtttcagctacatccaaaagcatcgatataccgtccaaccg
gagcaaataacaat---------------ttgcaatg---gtgtgcttataattacagct
cagacagcatcccaaatggaataggcttcggaggccgtgttaatcactttggtctttttc
tgtcagccagctttgattctgggcaaacctttgagtctaccacatttgggagtccgtgcc
tctcaaagtccaaccgcatatgcccagaagtgatagaatgctggaatgtctttccaaaag
aagctcagcaaaaaggggacaatgctcttaaaggtacagtcttagaaagattcaaggaag
accggcacatgcttaacatggtagggcttgcaaatgccagt
>SRR5137212
------------------------------------------------------------
---------gggaggccgggttcgcaagttcctcagctgatgtattctgaagggtttgat
tccaacataatcttgacggaggagtatgcttggttgataggtggccttcttgctcagcca
gagctagaggaatggaagcttctataccacagttcatatcacggcctgagttttaacaca
ttcctgggcaatatctc--aagtgaccaacggccaactttgttactaataaaggatacag
aaggctacatatatggaggctatgcttcccaaccatgggagaagcacagtgacttctatg
gagatatgaagtgttttttgtttcagctacatccaaaagcatcaatataccgtccaactg
gagcaaataacaat---------------ttgcaatg---gtgtgcttacaattacagct
cagacagcatcccaaacggaataggcttcggaggtcgggctaatcactttggtctttttc
tgtcagctagttttgattctgggcaaacctttgagtgtaccacatttgggagtccgtgcc
tctcaaggtccaaccggatatgcccagaagtgatagaatgctggaatgtctttccaaaag
aagctcagcaaaaagggaacaatgctcttaaaggtacagtcttagaaagattcaaggaag
accggcacatgcttaacatggtagggcttgcaaatgccagt
>SRR5137213
------------------------------------------------------------
------------------------------------------------------------
------------------------------------------------------------
------------------------------------------------------------
--------------------agtgaccaaggaccaactttgttactaataaaggatacag
aaggctatatatatggaggttatgcttcccaaccatgggacaagcacagcgacttctatg
gagatatgaaatgttttttgtttcagctacatccaaaagcatcgatataccgtccaaccg
gagcaaataataat---------------ttgcaatg---gtgtgcttataattacagct
cagacagcatcccaaatggaataggcttcggaggtcgtgttaatcactttggtctttttc
tgtcagctagctttgattctgggcaaacctttgagtgtaccacatttgggagtccgtgcc
tctcaaagtccaaccgcatatgcccagaagtgatagaatgctggaatgtctttccaaaag
aagctcagcaaaaaggggacaatgctcttaaaggtacagtcttagaaagattcaaggaag
accggcacatgcttaacatggtagggcttgcaaatgccagt
>SRR7905849
aagaacctgcgtgaccattttccatctcttaggaagtgtcttgggagcttgttgactgct
cctgatcaagggaggctgggttcgcaagttcctcatctgatgtattctgaagggtttgat
tccaacataatcttgacgcaggagtatgcttggttgataggtggccttcttactcagcca
ragctagaggaatggaagcttctataccacagttcatatcacggcctgagttttaacaca
ttcctgggcaatatctc--ragtgaccaagggccaactttgttactaataaaggatacag
aaggctacatatatggaggttatgcttcccaaccatgggagaagcacagtgacttctatg
gagatatgaagtgttttttgtttcagctacatccaaaagcatcgatataccgtccaactg
gagcaaataacaat---------------ttgcaatg---gtgtgcttacagttacagct
cagccggcatcccaaatggaataggctttggaggtcgggttaatcactttggtctttttc
tgtcagctagctttgattctgggcagacctttgagtgtaccacatttgggagtgcatgcc
tctcaaagtcyaaccggatatgcccagaaktgatagaatgctggaatgtctttccaaaag
aagctcagcaaaaaggggacaatgctcttaaagstacagtcttagaaagattcaaggaag
accggcacatgcttaacatggtagggcttgcaaatgccagt
>SRR7905861
aagaacttgtgtgaccatgttccatcttttagsaagtacctcgggrgcttgttgactcct
cctgattcagggaggccaggttcacaagttcctcatctaatgtattctgaaggatttgat
tccaaaataatcttgacggaggagtatgcttggttaataggtggccttcttactcaggca
gagctggaggaatggaagcttctataccacagttcatatcatggcctgagttttagcaca
tccctgggcaatatctc--aagtgaccaaggacctactttgttactaataaaggatacag
aaggctacatatatggaggttatgcttcccaaccatgggacaagcacagcgacttctatg
gagatatgaaatgttttttgtttcagctacatccaaaatcatcratataccgtccaaccg
gagcaaataacaat---------------ttgcaatg---gtgtgcttataattacagct
cagacggcatcccaaatggaataggcttcggmggycgtgttaatcactttggtctttttc
tgtcagctagctttgattctgggcaaacctttgagtgtaccacatttgggagtccgtgcc
tctcaaagtccaaccgcatatgcccagaagtgatagaatgctggaatgtctttccaaaag
aagctcagcaaaaaggggacaatgctcttaaaggtacagtcttagaaagattcaaggaag
accggcacatgcttaacatggtagggcttgcaaatgccagt
>SRR7905862
aagaatttgtgtgaccatgttccatctcttaggaagtaccttggcagtttsttgactgct
cctgatccggggaggcygggaacacaasttcctcatctgatgtattskgaagggtttggt
tccaacataatcttgacrgaggagtatgcttggttggtgggtggccttcttactcagcca
gagctagaggaatggaagcttctataccacagttcatatcatggcctgagttttaacaca
ttcctgggcaatgtctc--aagtgaccaagggccaactttgttactgataaaggatacag
agggctacatatatggaggttatgcgtcccaaccatgggagaagcacagcgacttctatg
gagatatgaagtgttttttgtttcagctacatccaaaagcattgatataccgtccgactg
gagcaaataacaat---------------ttgcaatg---gtgtgcttacagttacagct
cggacagcatcccaaatggaataggctttggaggtcggattaatcacttcggtctttttg
tgtcagytagctttgattctgggcaaacctttgagtgtaccacatttgggagtccgtgcc
tctcaaagtccaaccgaatatrcscagaagtgatagaatgctggaatgtytttccaaarg
aakctcagcaaaaaggaagcaatgctcttagaggtagtgtcttagaaagrttcaaggaag
ataggaacatgctgaacatggtaggacttgcaaatgccagt
>SRR8327214
aagaacttgtgtgaccatgttccatcttttaggaagtacctcgggagcttcttgactcct
cctgattcagggaggccaggttcacgagctcctcatctaatgtattctgaaggatttgat
tccaagataatcttgacagaggagtatgcttggttaataggtggccttcttactcaggca
gagctggaggaatggaagcttctgtaccacagttcatatcatggcctgagttttagcaca
ttcctgggcaatatctc--aagtgaccaaggaccatctttgttactaataaaggatatag
aaggctacatatatggaggttatgcttcccaaccgtgggacaagcacagcgacttctatg
gagatatgaaatgttttttgtttcagctacatccagaagcatcaatataccgtccaaccg
gagcaaataacaat---------------ttgcaatg---gtgtgcttataattacagct
cagtcggcgtcccaaatggaataggctttggaggccgtgttaatcactttggtctttttc
tgtcagctagctttgattctgggcaaacctttgagtgtaccacatttgggagtccgtgcc
tctcaaagtccaaccgcatatgcccagaagtgatagaatgctggaatgtctttccaaaag
aagctcagcaaaaaggggacaatgctcttaaaggtacagtcttagaaagattcaaggaag
accggcacatgcttaacatggtagggcttgcaaatgctagt
