# Supplementary material for: Phylogenomics and classification of Cactaceae based on hundreds of nuclear genes
Source: Plant Syst Evol. 2025 Aug 11;311(5):28. doi: 10.1007/s00606-025-01948-z (PMC12339657; doi:10.1007/s00606-025-01948-z)
Supplement: Supplementary file 4 — Online Resource 4: Containing alignments and RAxML gene trees for all included loci and all phylogenetic datasets (ZIP 10372 KB) [file 606_2025_1948_MOESM4_ESM.zip › de Vos et al_ESM_4/ESM_data_alignments/QCP/5428_consensus.mafft.fasta]

>PAFTOL004547
tacctgtgccttcttgagcttccccctgagatgaggagagctgcatttgctcttcrtgct
ttcaatgtcgaaacagccaaagcaatggatgttgcttctgatcccaaaattggtctgatg
cgccttgtttggtggcaagaagctatagacaagatctatgcaaagaagttgattgagcac
ccaatagctcaggcgctttcttctgtggtatcagaacacaaaataagcaaggcctggctg
aaaaggtctgttgaagcccggatccaagatgctcaaagggaaccagatgaaatcccaaag
accaccgaagagctagagaaatatgctgaggacacacaatcgactatcttgtacatgacg
cttcaatctggggccatcaactctactgccgcagatcatgcagcatcacacataggtaaa
gctggtgggcttgccttgctgctgagatcactgccttatcatgctagtcgacaccgtcag
tttgcttatattccttctgaggtggcatctaaacacgggctgctgatcaaggatgggggt
cagactggaatcagtgtc
>PAFTOL004551
tacctgtgccttcttgagctcccccctgagatgcggagagctgcatttgctcttcgtgcc
ttcaatgtggaaacagccaaagcaatggacgttgcctctgatccgaaaatyggtctaatg
cgtcttgtttggtggcaagaagctataggcaagatctatgcaaagaagctgattgagcac
ccgatagctctggcactttcttctgtggtrtcagaacagaaaataagcaaggcctggctg
aaaagatctgttgaagcycggatacaggatgcacaaaaagaaccagatgagatcccgaag
accactgaagagctagagaaatatgccgaggacacacaatcgactatcttgtacatgacg
cttcaatctgggggcatcaactctactgcagcagatcatgcagcatcacacattggtaaa
gctagcggacttgccttgctgctgaagtcactgccatatcatgctagtcggcaccgccaa
tttgcttatattccttccgaggtggcttctaaacacgggctgctggtcaaggatgggggt
cagactgggatcagtatc
>PAFTOL004552
tacctatgccttcttgagcttccctctcagatgaggagagctgcatttgctcttcgtgcc
ttcaatgtcgaaacagccaaagcaatggatgttgcttctgatcccaaaattggtctratg
cgccttgtttggtggcaagaagctatagacaagatctatgcaaagaagctgattgagcac
ccaatagctcaggcgctttcttctgtggtatcagaacataaaataagcaaggcctggctg
aaaagatctgttgaagcccggatccaagatgctcaaagggaaccagatgaaatcccaaag
acaaccgaagagctggagaaatatgctgaggacacactatcgactatcttgtacatgacg
cttcaatctgggggcatcaactctacggccgcagatcatgcagcatcacacataggtaaa
gctagtgggcttgccttgctgctgagatcactgccttatcatgctagtcgacaccgtcag
tttgcttatattccttccgaggtggcatctaaacatgggctgctgatcagggatgggggt
cagactggaatcagtatc
>PAFTOL004553
tacctatgccttcttgagcttccccctgagatgaggagagctgcatttgctcttcgtgcc
ttcaatgttgaaaccgccaaagcaatggatgttgcttctgatcccaaaattggtctgatg
cgccttgtttggtggcaagaagctatagacaagatctatgcaaagaagttgattgagcac
ccaatagctcaggcactttcttctgtggtatcagaacataaaataagcaaggcctggctg
aaaaggtctgttgaagcccggatccaagatgctcaaagggaaccagatgaaatcccaaag
accgctgaagagctggagaaatatgctgaggacacacaatcgactatcttgtacatgacg
cttcaatctgggggcgtcaactctactgccgcagatcatgcagcatcacacataggtaaa
gctggtgggcttgccttgctgctgagatcactgccttatcatgctagtcgacaacgtcag
tttgcttatattccttccgaggtggcatctaaacacgggctactgatcaaggatgggggt
cagactggaatcagtgtt
>PAFTOL004555
tacctatgccttcttgagcttccccctgagatgaggagagctgcatttgctcttcgtgcc
ttcaatgtcgaaacagccaaagcaatggatgttgcttctgatcccaaaattggtctgatg
cgccttgtttggtggcaagaagctatagacaagatttatgcaaagaagttgattgagcac
ccaatagctcaggcgctttcttctgtggtatcagaacataaaataagcaaggcctggctg
aaaaggtctgttgaagcccggatccaagatgctcaaagggaaccagatgaaatcccaaag
accaccgaagagctggagaaatatgctgaggacacacaatcgactatcttgtacatgacr
cttcaatctgggggcatcaactctactgccgcagatcatgcagcatcacacatwggcaaa
gctggtgggcttgccttgctgctgagatcactgccttatcatgctagtcgacaccgtcag
tttgcttatattccttctgaggtggcatctaaacacgggctgctgataaaggatgggggt
cagactggaatcagtata
>PAFTOL004560
tacctatgccttcttgagcttccctctcagatgaggagagctgcatttgctcttcgtgcc
ttcaatgtcgaaacagccaaagcaatggatgttgcttctgatcccaaaattggtctgatg
cgccttgtttggtggcaagaagctatagacaagatctatgcaaagaagctgattgagcac
ccaatagctcaggcgctttcttctgtgttatcagaacataaaataagcaaggcctggctg
aaaagatctgttgaagcccggatccaagatgctcaaaaggaaccagatgaaatcccaaac
acaaccgaagagctggagaaatatgctgaggacacgcaatcgactatcttgtacatgacg
cttcaatctgggggcatcaactctactgccgcagatcatgcagcatcacacataggtaaa
gctagtgggcttgccttgctgctgagatcactgccttatcatgctagtcgacaccgtcag
tttgcttrtattccttccgaggtggcatctaaacatgggctgctgatcagggatgggggt
cagactggaatcagtatc
>PAFTOL004561
tacctgtgccttcttgagctcccccctgagatgcggagagctgcatttgctcttcgtgcc
ttcaatgtggaaacagccaaagcaatggacgttgcctctgatccgaaaattggtctaatg
cgtcttgtttggtggcaagaagcgataggcaagatctatgcaaagaagctgattgagcac
ccgatagctctggcactttcttctgtggtatcagaacataaaataagcaaggcctggctg
aaaagatctgttgaagcccggatacaggatgcacaaagagaaccagatgagatcccgaag
accactgaagagctagagaaatatgctgaggacacacaatcgactatcttgtacatgacg
cttcaagctgggggcatcagctctacggcagcagatcatgcagcatcacacattggtaaa
gctagcggacttgccttgttgctgaagtcactgccatatcatgctagtcggcaccgccaa
tttgcttatattccttccgaggtggcttctaaacacgggctgctgatcaaggatgggtgt
cagacggggataagtatc
>PAFTOL004562
tacctatgccttcttgagcttccctctcagatgaggagagctgcatttgctcttcgtgcc
ttcaatgtcgaaacagccaaagcaatggatgttgcttctgatcccaaaattggtctgatg
cgccttgtttggtggcaagaagctatagacaagatctatgcaaagaagctgattgagcat
ccaatagctcaggcgctttcttctgtggtatcagaacataaaataagcaaggcctggctg
aaaagatctgttgaagcccggatccaagatgctcaaaaggaaccagatgaaatcccaaag
acaaccgaagagctggagaaatatgctgaagacacactatcgactatcttgtacatgacg
cttcaatctgggggcatcaactctactgctgcagatcatgcagcatcacacataggtaaa
gctagtgggcttgccttgctgctgagatcacttccttatcatgctagtcgacaccgtcag
tttgcttatattccttccgaggtggcatctaaacatgggctgctgatcagggatgggggt
cagactggaatcagtatt
>PAFTOL004563
tacctatgccttcttgagcttccccctgagatgaggagagctgcatttgctcttcgtgcc
ttcaatgttgaaacagcaaaagcaatggatgttgcttctgatcccaaaattggtctgatg
cgccttgtttggtggcaagaagctatagacaagatctatgcaaagaagctgattgagcac
ccaatagcacaggtgctttcttctgtggtatcagaacataaaataagcaaggcctggctg
aaaagatctgttgaagcccggatccaagatgctcaaagggaaccagatgaaatcccaaag
accaccgaagagctggagaaatatgctgaggacacacaatcgactatcttgtacatgacg
cttcaatctgggggcatcaactctaccaccgcagatcatgcagcatcacacataggtaaa
gctggtgggcttgccgtgctgctgagatcactgccttatcatgctagtcgacaccgtcag
tttgcttatattccttccgaggtggcatctaaacacgggctgctgatcaaggrtgggggt
cagactggaatcagtgtc
>PAFTOL004564
tacctgtgccttcttgagctcccccctgagatgcggagagctgcatttgctcttcgtgcc
ttcaatgtggaaacagccaaagcaatggacgttgcctctgatccgaaaattggtctaatg
cgtcttgtttggtggcaagaagctataggcaagatctatgcaaagaagctgattgagcac
ccgatagctctggcactttcttctgtggtatcagaacataaaataagcaaggcctggctg
aaaagatctgttgaagcccggatacaggatgcacaaagagaaccagatgagatcccgaag
accactgaagagctagagaaatatgctgaggacacacaatcgactatcttgtacatgacg
cttcaatctgggggcatcaactctactgcagcagatcatgcagcatcacacattggtaaa
gctagcggacttgccttgctgctgaagtcactgccatatcatgctagtcggcaccgccaa
------------------------------------------------------------
------------------
>PAFTOL004565
tacctatgccttcttgagctyccccctgagatgaggagagctgcattcrctcttcgtgcc
ttcaatgtcgaaacagccaaagcaatggatgttgcttctgatcgcaacattggtctgatg
cgtcttgtttggtggcaagaagctatagacaagatctatgcaaagaagctgattgagcac
ccaattgctcaggcactttcttctgtggtatcagaacataaaataagcaaggcctggctg
aaaagatctgttgaagcccggatccaagatgctcaaagggaaccagatgaaatcccaaag
accaccgaagagcttgagaaatatgctgaggacacacaatcgactatcttgtacatgacg
cttcaatctggrggcataaactctactgctgcagatcatgcagcatcacacataggtaaa
gctagtgggcttgccttgctgctgagatcactgccttatcatgctagtcgacaccgtcag
tttgcttatattccttccgaggtggcatctaaacacgggctgctgatcaaggatgggggt
cagactggaatcagtatc
>PAFTOL004566
tacctgtgccttcttcagctcccccctgagatgcggagagctgcatttgctcttcgtgcc
ttcaatgtggaaacagccaaagcaatggacgttgcctctgatccgaaaattggtctaatg
cgtcttgtttggtggcaagaagctataggcaagatctatgcaaagaagctgattgagcac
ccgatagctctggcgctttcttctgtggtatcagaacataaaataagcaaggcctggctg
aaaagatctgttgaagcccggatacaggatgcacaaagggaaccagatgatatcccgaag
accrctgaagagctagagaaatatgctgaggacacacaatcgactatcttgtacatgacg
ctycaatctgggggcatcaactctactgcagcagatcatgcagcatcacacattggtaaa
gctagcggacttgccttgytgctgaagtcactgccatatcatgctagtcggcaccgccaa
tttgcttatattccttccgaggtggcttctaaacacgggctgctgatcaaggatgggggt
cagactgggatcagtatc
>PAFTOL004567
tacctatgccttcttgagcttccccctgagatgaggagagctgcatttgctcttcgtgcc
ttcaatgtcgaaacagccaaagcaatggatgttgcttcagatcccaaaattggtctgatg
cgccttgtttggtggcaagaagctatagacaagatctatgcaaagaagctgattgagcac
ccaatagctcaggcgctttcttctgtggtatcagaacataaaataagcaaggcctggctg
aaaagatctgttgaagcccggatccaagatgctcaaagggaaccagatgaaatcccaaag
accaccgaagagctggagaaatacgctgaggacacacaatcgactatcttgtacatgacg
ctccagtctgggggcatcaactctactgctgcagatcatgtggcatcacacattggtaaa
gctagtgggcttgccttgctgctgagatcactgccatatcatgctagtcgataccgtcag
tttgcttatattccttccgaggtggcatctaaacacgggctgctgatcaaggatgggggt
cagactggaatcagtatc
>PAFTOL004572
tacctatgccttcttgagctcccccctgagatgaggagagctgcatttgctcttcgtgcc
ttcaatgtcgaaacagccaaagcaatggatgttgcttctgaccccaacattggtctgatg
cgccttgtttggtggcaagaagctatagacaagatctatgcaaagaagctgattgagcac
ccaattgctcaggcgctttcttctgtggtatcagaacataaaataagcaaggcctggctg
aaaagatctgttgaagcccggatccaagatgctcaaagggaaccagatgaaatcccaaag
accaccgaagagctggagaaatatgctgaggacacacaatcgactatcttgtacatgacg
cttcaatctgggggcatcaactctactgccgcagatcatgcagcatcacacataggtaaa
gctagtgggcttgccttgctgctgagatcactgccttatcatgctagtcgacaccgtcag
tttgcttatattccttccgaggtggcatctaaacacgggctgctgatcaaggatgggggt
cagactggaatcagtatc
>PAFTOL004573
tacctgtgccttcttgagcttccccctgaaatgaggagagctgcatttgctcttcgtgcc
ttcaatgtcgaaacagccaaagcaatggatgttgcttctgatcccaacattggtctgatg
cgccttgtttggtggcaagaagctatagacaagatctatgcaaagaagctgattgagcac
ccaattgctcaggcgctttcttctgtggtatcagaacataaaataagcaaggcctggctg
aaaagatctgttgaagcccggatccaagatgctcaaagggaaccagatgaaatcccaaag
accaccgaagagctggagaaatatgctgaggacacacaatcgactatcttgtacatgacg
cttcaatctgggggcatcaactctactgctgcagatcatgcagcatcacacataggtaaa
gctagtgggcttgccttgctgctgagatcactgccttatcatgctagtcgacaccgccag
tttgcttatattccttccgaggtggcatctaaacacgggctgctgatcaaggatgggggt
cagactggaatcagcatc
>PAFTOL004574
tatctatgccttcttgagcttccccctgagatgaggagagctgcatttgctcttcgtgcc
ttcaatgtcgaaacagccaaagcaatggatgttgcttctgatcccaaaattggtctgatg
cgccttgtttggtggcaagaagctgtagacaagatctatgcaaagaagctgactgagcac
ccaatagctcaggcgctttcttctgtcgtatcagaacataaaataagcaaggcctggctg
aaaagatctgttgaagcccggatccaagatgctcaaagggaaccagatgaaatcccaaag
accgccgaagagctggagaaatatgctgaggacacacaatcgactatcttgtacatgacg
cttcaatctgggggcatcaactctactgccgcagatcatgcagcatcacacataggtaaa
gctggtgggcttgccttgctgctgagatcactgccttatcatgctagtcgacaccgtcag
tttgcttatattccttccgaggtggcatctaaacacgggctgctgatcaaggatgggggt
cagactggaatcagtatc
>PAFTOL004577
tacctatgccttcttgagcttccctctcagatgaggagagctgcatttgctcttcgtgcc
ttcaatgtcgaaacagccaargcaatggatgttgcttctgatcccaaaattggtctgatg
cgccttgtttggtggcaagaagctatagacaagatctatgcaaagaagctgattgagcac
ccaatagctcaggcgctttcttctgtgktatcagaacataaaataagcaaggcctggctg
aaaagatctgttgaagcccggatccaagatgctcaaaaggaaccagatgaaatcccaaas
acaaccgaagagctggagaaatatgctgaggacacactatcgactatcttgtacatgacg
cttcaatctgggggyatcaactctactgccgcagatcatgcagcatcacacataggtaaa
gctagtgggcttgccttgctgctgagatcactgccttatcatgctagtcgacaccgtcag
tttgcttatattccttccgaggtggcatctaaacatgggctgctgatcagggatgggggt
cagactggaatcagtatc
>PAFTOL004578
tacctatgccttcttgagcttccccctgagatgaggagagctgcatttgctcttcgtgcc
ttcaatgtcgaaacagccaaagcaatggatgttgcttctgatcccaaaattggtctgatg
cgccttgtttggtggcaagaagctatagacaagatctatgcaaagaagcggattgagcac
ccaattgctcaggcgctttcttctgtggtatcagaacataaaataagcaaggcctggctg
agaagatctgttgaagcccggatccaagatgctcaaagggaaccagatgaaatcccaaag
accaccgaagagctggagaaatatgctgaggacacacaatcgactatcttgtacatgacg
ctacaatctgggggcatcatctctactgccgcagatcatgcagcatcacacataggtaaa
gctagtgggcttgccttgctgctgagatcactgccttatcatgctagtcgacaccgtcag
tttgcttatattcctaccgagatggcatctaaacacgggctgctgatcaaggatgggggt
cagactggaatcagtatt
>PAFTOL004582
tacctatgccttcttgagctcccccctgagatgaggagagctgcatttgctctccgtgcc
ttcaatgtcgaaacagccaaagcaatggatgttgcttctgatcccaacattggtctgatg
cgccttgtttggtggcaagaagctatagacaagatctatgcaaagaagctgattgagcac
ccaattgctcaggcgctttcttctgtggtatcagaacgcaaaataagcaaggcctggctg
aaaagatctgttgaagcccggatccaagatgctcaaagggaaccagatgaaatcccaaag
accaccgaagagctggagaaatatgctgaggacacacagtcaactatcttgtacatgacg
cttcaatctgggggcatcaactctactgccgcagatcatgcagcatcacacataggtaaa
gctagtgggcttgccttgctgctgagatcactgccttatcatgctagtcgacaccgtcag
tttgcttatattccttccgaggtggcatctaaacacgggctgctgatcaaggatgggggt
cagactggaatcagtatc
>PAFTOL004583
cacctatgccttcttgagcttccccctgagatgaggagagctgcatttgctcttcgtgcc
ttcaatgttgaaacagccaaagcaatggatgttgcttctgatcccaaaattggtctgrtg
cgccttgtttggtggcaagaagctatagacaagatctatgcaaagaagttgattgagcac
ccaatagctcaggcgctttcttctgtggtatcagaacrtaaaataagcaaggcctggctg
aaaaggtctgttgaagcccggatccaagatgctcaaagggaaccagatgaaatcccaaag
accaccgaagagctggagaaatatgctgaggacacacaatcgactatcttgtacatgacg
cttcaatctgggggcatcaactctactgccgcagatcatgcagcatcacacataggtaaa
gctggtgggcttgccttgctgctgagatcactgccttatcatgctagtcgacaccgtcag
tttgcttatattccctccgaagtggcatctaaacacgggctsctgatcaaggatgggggt
cagactggaatcagtatc
>PAFTOL004584
tacctatgccttcttgagcttccctctcagatgaggagagctgcctttgctcttcgtgcc
ttcaatgtcgaaacagccaaagcaatggatgttgcttctgatcccaaaattggtctgatg
cgccttgtttggtggcaagaagctatagacaagatctatgcaaagaagctgattgagcac
ccaatagctcaggcgctttcttctgtggtatcagaacatmaaataagcaaggcctggctg
aaaagatctgttgaagcccggatccaagatgctcaaaaggaaccagatgaaatcccaaag
acaaccgaagagctggagaaatatgctgaggacacactatcgactatcctgtacatgacg
cttcaatctgggggcatcaactctactgccgcagatcatgcagcatcacacataggtaaa
gctagtgggcttgccttgctgctgagatcactgccttatcatgctagtcgacaccgtcag
tttgcttatattccttccgaggtggcatctaaacatgggctgctgatcagggatgggggt
cagactggaatcagtatc
>PAFTOL004585
tacctgtgccttcttgagctcccccctgagatgcggagagctgcatttgctcttcgtgcc
ttcaatgtggaaacagccaaagcaatggacgttgcctctgatccgaaaattggtctaatg
cgtcttgtttggtggcaagaagctataggcaagatctatgcaaagaagctgattgagcac
ccgatagctctggcactttcttctgtggtatcagaacataaaataagcaaggcctggctg
aaaagatctgttgaagcccggatacaggatgcacaaagggaaccagatgagatcccgaag
accactgaagagctagagaaatatgctgaggacacacaatcgactatcttgtacatgacg
cttcaatctgggggcatcaactctactgcagcagatcatgcagcatcacacgttggtaaa
gctagcggacttgccttgctgctgaagtcactgccatatcatgctagtcggcaccgccaa
tttgcttatattccttccgaggtggcttctaaacacgggctgctgatcaaggatggrggt
cagactgggatcagtatc
>PAFTOL004587
tatctatgccttcttgagcttccccctgagatgaggagagctgcatttgctcttcgtgcc
ttcaatgtcgaaacagccaaagcaatggatgttgcttctgatcccaaaattggtctgatg
cgccttgtttggtggcaagaagctgtagacaagatctatgcaaagaagctgactgagcac
ccaatagctcaggcgctttcttctgtggtatcagaacataaaataagcaaggcctggctg
aaaagatctgttgaagcccggatccaagatgctcaaagggaacccgatgaaatcccaaag
accaccgaagagctggagaaatatgctgaggacacacaatcgactatgttgtacatgacg
cttcaatctgggggcatcaactctactgccgcagatcatgcagcatcacacataggtaaa
gctggtgggcttgccttgctgctgagatcactgccttatcatgctagtcgacaccgtcag
tttgcttatattccttccgaggtggcatctaaacacgggctgctgatcaaggatgggggt
cagactggaatcagtatc
>PAFTOL004590
tacctatgccttcttgagcttccctctcagatgaggagagctgcatttgctctccgtgcc
ttcaatgtcgaaacagccaaagcaatggatgttgcttctgatcccaaaattggtctgatg
cgccttgtttggtggcaagaagctatagacaagatctatgcaaagaagctgattgagcac
ccaatagctcaggcgctttcttctgtggtatcagaacataaaataagcaaggcctggctg
aaaagatctgttgaagcccggatccaagatgctcaaaaggaaccagatgaaatcccaaag
acaaccgacgagctggagaaatatgctgaggacacactatcgactatcttgtacatgacg
cttcaatcggggggcatcaactctactgccgcagatcatgcagcatcacacataggtaaa
gctagtgggcttgccttgctgctgagatcactgccttatcatgctagtcgacaccgtcag
tttgcttatattccttccgaggtggcatctaaacatggtctgctgatcagggatgggggt
cagactggaatcagtatc
>PAFTOL004591
tacctatgccttcttgagcttccctctcagatgaggagagctgcatttgctctccgtgcc
ttcaatgtcgaaacagccaaagcaatggatgttgcttctgatcccaaaattggtctgatg
cgccttgtttggtggcaagaagctatagacaagatctatgcaaagaagctgattgagcac
ccaatagctcaggcgctttcttctgtggtatcagaacataaaataagcaaggcctggctg
aaaagatctgttgaagcccggatccaagatgctcaaaaggaaccagatgaaatcccaaag
acaaccgacgagctggagaaatatgctgaggacacactatcgactatcttgtacatgacg
cttcaatcggggggcatcaactctactgccgcagatcatgcagcatcacacataggtaaa
gctagtgggcttgccttgctgctgagatcactgccttatcatgctagtcgacaccgtcag
tttgcttatattccttccgaggtggcatctaaacatggtctgctgatcagggatgggggt
cagactggaatcagtatc
>PAFTOL004593
tatctatgccttcttgagcttccccctgagatgaggagagctgcatttgctcttcgtgcc
ttcaatgtcgaaacagccaaagcaatggatattgcttctgatcccaaaattggtctgatg
cgccttgtttggtggcaagaagctgtagacaagatctttgcaaagaagctgactgagcac
ccaatagctcrggcactttcttctgtggtatcagaacataaaataagcaaggcctggctg
aaaagatctgttgaagcccggatccaagatgctcaaagggaaccagatgaaatcccaaag
accaccgaagagctggagaaatatgctgaggacacacaatcgactatcttgtacatgacg
cttcaatctgggggcatcaactctactgccgcagatcatgcggcatcacacataggtaaa
gctagtgggcttgccttgctgctgagatcactgccttatcatgctagtcgacaccgtgag
tttgcttatattccttccgaggtggcatctaaacacgggctgctgatcaaggatgggggt
cagactggaatcagtgtc
>PAFTOL004594
tacctatgccttcttgagcttccctctcagatgaggagagctgcatttgctcttcgtgcc
ttcaatgtcgaaacagccaaagcaatggatgttgcttctgatcccaaaattggtctgatg
cgccttgtttggtggcaagaagctatagacaagatctatgcaaagaagctgattgagcac
ccaatagctcaggcgctttcttctgtggtatcagaacataaaataagcaaggcctggctg
aaaagatctgttgaagcccggatccaagatgcycaaaaggaaccagaygaaatcccaaag
acaaccgaagagctggagawatatgctgaggacacaytatcgactatcttgtacatgacg
cttcaatctgggggcatcaactctactgccgcagatcatgcagcatcrcacataggtaaa
gctagtgggcttgccttgctgctgagatcactgccttatcatgctagtcgacacygtcag
tttgcttatattccwtccgaggtggcatctaaacatggkctgctgatcagggatgggggt
crgactggaatcagtatc
>PAFTOL004596
tacctatgccttcttgagctcccccctgagatgaggagagctgcatttgctcttcgtgcc
ttcaatgtcgaaacagccaaagcaatggatgttgcttctgatcccaaaattggtctgatg
cgccttgtttggtggcaagaagctatagacaagatctatgcaaagaagctgattgagcac
ccgattgctcaggcgctttcttctgtggtatcagaacataaaataagcaaggcctggctg
aaaagatctgttgaagcccggatccaagatgctcaaagggaaccagatgaaatcccaaag
accactgaagagctggagaaatatgctgaggacacacaatcgactatcttgtacatgact
cttcaatctgggggcatcaagtctactgccgcagatcatgcagcatcacacataggtaaa
gctaatgggcttgccttgctgctgagatcactgccttatcatgctagtcgacaccgtcag
tttgcttatattccttccgaggtggcatctaaacacgggctgctgatcaaggatgggggt
cagactggaatcagtatc
>PAFTOL004597
tacctatgccttcttgagcttccccctgagatgaggagagctgcatttgctcttcgtgcc
ttcaatgtcgaaacagccaaagcaatggatgttgcttctgatcccaaaattggtctgatg
cgccttgtttggtggcaagaagctatagacaagatctatgcaaagaagttgattgagcac
ccaatagctcaggcgctttcttctgtkgtatcagaacataaaataagcaaggcctggctg
aaaaggtctgttgaagcccggatccaagatgctcaaagggaaccagatgaaatcccyaag
gccaccgaagagctggararatatgctgaggacacacaatcgactatcttgtacatgacg
cttcaatctgggggcatcaactctactgccgcagatcatgcagcatcacacataggtaaa
gctggtgggcttgccttgctgctgagatcactgccttatcatgctagtcgacaccgtcag
tttgcttatattccttccgaggtggcatctaaacacgggctgctgatcaaggatgggggt
cagactggaatcagtatc
>PAFTOL004598
tacctatcccttcttgagcttccctctcagatgaggagagctgcatttgctctccgtgcc
ttcaatgtcgaaacagccaaagcaatggatgttgcttctgatcccaaaattggtctgatg
cgccttgtttggtggcaagaagctatagacaagatctatgcaaggaagctgattgagcac
ccaatagctcaggcgctttcttctgtggtatcagaacataaaataagcaaggcctggctg
aaaagatctgttgaagcccggatccaagatgctcaaaaggaaccagatgaaatcccaaag
acaaccgacgagctggagaaatatgctgaggacacactatcgactatcttgtacatgacg
cttcaatctgggggcatcaactctactgccgcagatcatgcagcatcacacataggtaaa
gctagtgggcttgccttgctgctgagatcactgccttatcatgctagtcgacaccgtcag
tttgcttatattccttccgaggtggcatctaaacatggtctgctgatcagggatgggggt
cagactggaatcagtatc
>PAFTOL004599
tacctatgccttcttgagcttccctctcagatgaggagagctgcatttgctcttcgtgcc
ttcaatgttgaaacagccaaagcaatggatgttgcttctgatcccaaaattggtctgatg
cgccttgtttggtggcaagaagctatagacaagttctatgcaaagaagctgattgagcac
ccaatagctcaggcgctttcttctgtggtatcagaacataaaataagcaaggcctggctg
aaaagatctgttgaagcccggatccaagatgctcaaaaggaaccagatgaaatcccaaag
acaaccgaagagctggagaaatatgctgaggacacactatcgactatcttgtacatgacg
cttcaatctgggggcatcaactctactgccgcagatcatgcagcatcacacataggtaaa
gcgagtgggcttgccttgctgctgagatcactgccttatcatgctagtcgacaccgtcag
tttgcttgtattccttccgaggtggcatctaaacatgggctgctgatcagggatgggggt
cggactggaatcagtatt
>PAFTOL004600
tacctatgccttcttgagcttccctctcagatgaggagagctgcatttgctcttcgtgcc
ttcaatgtcgaaacagccaaagcaatggatgttgcttctgatcccaaaattggtctgatg
cgccttgtttggtggcaagaagctatagacaagatctatgcaaagaagctgattgagcac
ccaatagctcaggcgctttcttctgtggtatcagaacataaaataagcaaggcctggttg
aaaagatctgttgaagcccggatccaagatgctcaaaaggaaccagatgaaatcccaaag
acaaccgaagagctggagaaatatgctgaggacacactatcgactatcttgtacatgacg
cttcaatctgggggcatcaactctactgccgcagatcatgcagcatcacacataggtaaa
gctagcgggcttgccttgctgctgagatcactgccttatcatgctagtcgacaccgtcag
tttgcttatattccatccgaggtggcatctaaacatggtctgctgatcagggatgggggt
cggactggaatcagtatc
>PAFTOL004601
tacctatgccttcttgagcttccccctgagatgaggagagctgcatttgctcttcgtgcc
ttcaatgtcgaaacagccaaagcaatggatgttgcttctgatcccaacattggtctgatg
cgccttstttggtggcaagaagctatagacaagatctatgcaaagaagttgattgagcac
ccaatagctcaggcgctttcttctgtggtatcagaacataaaataagcaaggcctggctg
aaaaggtctgttgaagcccggatccaagatgctcaaagggaaccrgatgaaatcccaaag
accaccgaagagctggagaaatatgctgaggacacacaatcractatcttgtacatgacg
cttcaatctgggggcatmaactctactgccgcagatcatgcagcatcacacataggtaaa
gctggtgggcttgccttgctgctgagatcactgccttatcatgctagtcgacaccgtcag
tttgcttatattccttctgaggtggcatctaaacacgggctgctgataaaggatgggggt
cagactggaatcagtatc
>PAFTOL004604
tacctatgccttcttgagcttccgcctgagatgaggagagctgcatttgctcttcgtgcc
ttcaatgtcgaaacagccaaagcaatggatgttgcttctgatcccaaaattggtctgatg
cgccttgtttggtggcaagaagctatagacaagatctatgcaaagaagctgattgagcac
ccaatagctcaggcgctctcttctgtggtatcagaacataaaataagtaaggcctggctg
aaaagatctgttgaagcccggatccaagatgctcaaagggaaccagatgaaatcccaaag
accaccgaagagctggagaaatatgctgaggacacacaatcgactatcttgtacatgacg
cttcaatctgggggcatcaactctactgccgcagatcatgcggcatcacacataggtaaa
gctagtgggcttgccttgctgctgagatcactgccatatcatgctagtcgataccgtcag
tttgcttatattccttccgaggtggcatctaaacacgggctgctgatcaaggatgggggt
cagactggaatcagtatt
>PAFTOL004605
tacctatgccttcttgagcttccccctgagatgaggagagctgcatttgctcttcgtgcc
ttcaatgtcgaaacagccaaagcaatggatgttgcttctgatcctaaaattggtctgatg
cgccttgtttggtggcaagaagctatagacaagatctatacaaagaagttgattgagcac
ccaatagctcaggcgcttttttctgtygtatcagaacataaaataagcaaggcctggctg
aaaaggtctgttgaagcccggatccaagatgctcaaagggaaccagatgaaatcccaaag
accaccgaagagctggagaaatatgctgaggacacacaatcgactatcttgtacatgacg
cttcaatctgggggcatcaactctaccgccgcagatcatgcagcatcacacataggtaaa
gctggtggccttgccttgctgctgagatcactgccttatcatgctagtcgacaccgtcag
tttgcttatattccttccgaggtggcatctaaacacgggctgctgatcaaggatgggggt
cagactggaatcagtatc
>PAFTOL004608
tacctatgccttcttgagcttccccctgagatgaggagagctgcatttgctcttcgtgcc
ttcaatgtcgaaacagccaaagcaatggatgttgcttctgatcccaaaattggtctgatg
cgccttgtttggtggcaagaagctatagacaagatctatggaaagaagctgatagagcac
ccaattgctcaggcgctttcttctgtggtatcagagcataaaataagcaaggcctggctg
aaaagatctgttgaagcccggatccaagatgctcaaagggaaccagatgaagtcccgaag
accaccgaagagctggagaaatatgctgaggacacacaatcaactatcttgtacatgacg
ctgcaatctgggggcatcatctctactgccgcagatcatgcagcatcacacataggtaaa
gctagtggccttgccttgctgctgagatcactgccttatcatgctagtcgacaccgtcag
tttgcttatattcctaccgaggtagcatctaaacacgggctgctgatcaaggatgggggt
cagactggaatcagtatc
>PAFTOL004609
tacctatgccttcttgagcttccccctgagatgaggagagctgcatttgctcttcgtgcc
ttcaatgttgaaacagccaaagcaatggacgttgcttctgatcccaacattggtctgatg
cgccttgtttggtggcaagaagctatagacaagatttatggmaagaagctgattgagcac
ccaattgctcaggccctttcttctgtggtatcagaacataaaataagcaaggcctggctg
aaaagatctgttgaagcccggatccaagatgctcaaagggaaccagatgaaatcccaaag
accaccgaagagctggagaaatatgcygaggacacacaatcgactatcttgtacatgacg
cttcaatctgggggcattaactctactgctgcagatcatgcagcatcgcacataggtaaa
gctagtgggcttgccttgctgctgagatcactgccttatcatgctagtcgacaccgtcag
tttgcttatattccttccgaggtggcatctaaacacgggctgctgatcaaggatgggggt
cagactggaatcagtatc
>PAFTOL004610
tacctgtgccttcttgagctcccccctgagatgcggagagctgcatttgctcttcgtgcc
ttcaatgtggaaacagccaaagcaatggacgttgcctctgatccgaaaattggtctaatg
cgtcttgtttggtggcaagaagcgataggcaagatctatgcaaagaagctgattgagcac
ccgatagctctggcactttcttctgtggtatctgaacataaaataagcaaggcctggctg
aaaagatctgttgaagcccggatacaggatgcacaaagagaaccagatgagatcccgaag
accactgaagagctagagaaatatgctgaggacacacaatcgactatcttgtacatgacg
cttcaagctgggggcatcagctctacggcagcagatcatgcagcatcacacattggtaaa
gctagcggacttgccttgttgctgaagtcactgccatatcatgctagtcggcaccgccaa
tttgcttatattccttccgaggtggcttctaaacacgggctgctgatcaaggatgggtgt
cagacggggataagtatc
>PAFTOL004611
tacctgtgccttcttgagctcccccctgagatgcggagagctgcatttgctcttcgtgcc
ttcaatgtggaaacagccaaagcaatggacgttgcctctgatccgaaaattggtctaatg
cgtcttgtttggtggcaagaagcgataggcaagatctatgcaaagaagctgattgagcac
ccgatagctctggcactttcttctgtggtatcagaacataaaataagcaaggcctggctg
aaaagatctgttgaagcccggatacaggatgcacaaagagaaccagatgagatcccgaag
accactgaagagctagagaaatatgctgaggacacacaatcgactatcttgtacatgacg
cttcaagctgggggcattagctctacggcagcagatcatgcagcatcacacattggtaaa
gctagcggacttgccttgttgctgaagtcactgccatatcatgctagtcggcaccgccaa
tttgcttatattccttccgaggtggcttctaaacacgggctgctgatcaaggatgggyat
cagagggggataagtatc
>PAFTOL004613
tacctatgccttcttgagcttccctctcagatgaggagagctgcatttgctcttcgtgcc
ttcaatgtcgaaacagccaaagcaatggatgttgcttctgatcccaaaattggtctgatg
cgccttgtttggtggcaagaagctatagacaagatctatgcaaagaagctgattgagcac
ccaatagctcaggcgctttcttctgtggtatcagaacataaaataagcaaggcctggctg
aaaagatctgttgaagcccggatccaagatgctcaaaaggaaccagatgaaatcccaaag
acaaccgaagagctggagaaatatgctgaggacacactatcgactatcctgtacatgacg
cttcaatctgggggcatcaactctactgccgcagatcatgcagcatcacacataggtaaa
gctagtgggcttgccttgctgctgagatcactgccttatcatgctagtcgacaccgtcag
tttgcttatattccttccgaggtggcatctaaacatgggctgctgatcagggaagggggt
cagactggaatcagtatc
>PAFTOL004617
tacctatgccttcttgagcttccctctcagatgaggagagctgcatttgctcttcgcgcc
ttcaatgtcgaaacagccaaagcaatggatgttgcttctgatcccaaaattggtctgatg
cgccttgtttggtggcaagaagctatagacaagatctatgcaaagacgctgattgagcac
ccaatagctcaggcgctttcttctgtggtatcagaacataaaataagcaaggcctggctg
aaaagatctgttgaagcccggatccaagatgctcagaaggaaccagatgaaatcccaaag
acaaccgaagagctggagaaatatgctgaggacacactatcgactatcttgtacatgacg
cttcaatctgggggcatcaactctactgccgcagatcatgcagcatcacacataggtaaa
gctagtgggctygccttgctgctgagatcactgccttatcatgctagtcgacaccgtcag
tttgcttatattccttccgaggtggcatctaaacatgggctgctgatcagggatgggggt
cagactggaatcagtatc
>PAFTOL004618
tacctatgccttcttgagctcccccccgagatgaggagagctgcatttgctcttcgtgcc
ttcaatgtcgaaacagccaaagcaatggatgttgcttctgatcccaacattggtctgatg
cgccttgtttggtggcaagaagctatagacaagatctatggaaagaagctgattgagcac
ccaattgctcaggcgctttcttctgtggtatcagaacataaaataagcaaggcctggctg
aaaagatctgttgaagcccggatccaagatgctcaaagggaaccagatgaaatcccaaag
accaccgaagagctggagaaatatgctgaggacacacaatcgactatcttgtacatgacg
cttcaatctgggggcatcaactctactgccgcagatcatgcggcatcacacataggtaaa
gctagtgggcttgccttgctgctgagatcactgccttatcatgctagtcgacaccgtcag
tttgcttatattccttctgargtggcatctaaacacrggctgctgatcaaggatgggggt
cagactggaatcagtatc
>PAFTOL004619
tacctatgccttcttgagcttccccctgagatgaggagagctgcatttgctcttcgtgcc
ttcaatgtagaaacagccaaagcaatggatgttgcttctgatcccaaaattggtctgatg
cgccttgtttggtggcaagaagctatagacaagatctatgcaaggaagctgattgaacac
ccaatagctcaggctctttcttctgttgtatcagaacataaaattagcaaggcctggatg
aaaagatctgttgaagcccggatacaagatgcacaaagggaaccagatgaaattccaaag
accaccgaagagctggagaaatatgctgaggacacacaatcgactatcttgtacatgaca
cttcaatctgggggcatcatctctactactgcagatcatgcagcatcacacattggtaaa
gctagtgggcttgccttgctgctgaggtcactgccatatcatgctagtcgacagcgtcaa
tttgcttatattccttctgaggtggcatccaaacacgggctgctgattaaggaagggggt
cagactgggatcagtgtc
>PAFTOL004620
tacctatgccttcttgagcttccccctgagatgaggagagctgcatttgctcttcgtgcc
ttcaatgtcgaaacagccaaagcaatggatgttgcttctgatcccaacattggtctcatg
cgccttgtttggtggcaagaagctatagacaagatctatgcaaagaagctgattgagcac
ccaattgctcaggcgctttcttctgtggtatcagaacataaaataagcaaggcctggctg
aaaagatctgttgaagcccggatccaagatgctcaaagggaaccagatgaaatcccaaag
accaccgaagagctggagaaatatgckgaggacacacaatcgactatcttgtacatgack
cttcaatctgggggcatcaactctactgccgcagatcatgcagcatcacacataggtaaa
gcyagtgggcttgcsttgctgctgagatcacttccttatcatgctagtcgrcascgtcag
tttgcttatattccttcygaggtggcatctaaacatgggctgctgatcaaggatgggggt
cagactggaatcwgtatc
>PAFTOL004623
tacctatgccttcttgagctyccccctgagatgaggagagctgcatttgctcttcgtgcc
ttcaatgtcgaaacagccaaagcaatggatgttgcttctgatcccaacattggtctgatg
cgccttgtttggtggcaagaagctatagacaagatctatgcaaagaagctgattgagcac
ccaattgctcaggckctttcttctgtggtatcagaacataaaataagcaaggcctggctg
aaaagatctgttgaagcccggatccaagatgctcaaagggarccagatgaaatcccaaag
accaccgaagagctggagaaatatgctgaggacacacaatcgactatcttgtacatgacg
cttcaatctggrggcrtcaactctactgccgcagatcatgcagcatcacacataggtaaa
gctagtgggcttgccttgctgctgagatcactgccttatcatgctagtcgacaccgtcag
tttgcttatattccttccgaggtggcatctaaacacgggctgctgattaaggatgggggt
cagactggaatcagtatc
>PAFTOL004624
tacctatgccttcttgagcttccctctcagatgaggagagctgcatttgctcttcgtgcc
ttcaatgtcgaaacagccaaagcaatggatgttgcttctgatcccaaaattggtctgatg
cgccttgtttggtggcaagaagctatagacaagatctatgcaaagaagctgattgagcac
ccaatagctcaggcgctttcttctgtggtatcagaacataaaataagcaaggcctggctg
aaaagatctgttgaagcycggatccaagatgctcaaagggaaccagatgaaatcccaamg
acaaccgaagagctggagaaatatgctgaggacacactatcgactatcttgtacatgacg
cttcaatctgggggcatcaactctackgccgcagatcatgcagcatcacacataggtaaa
gctagtgggcttgycttgctgctgagatcactgccttatcatgctagtcgacaccgtcag
tttgcttatattccttccgaggtggcatctaaacatgggctgctgatcagggatgggggt
cagactggaatcaggatc
>PAFTOL004625
tacctatgccttcttgagcttccctctcagatgaggagagctgcatttgctcttcgtgcc
ttcaatgtcgaaacagccaaagcaatggatgttgcttctgatcccaaaattggtctgatg
cgccttgtttggtggcaagaagctatagayaagatctatgcaaagaagctgattgagcac
ccaatagctcaggcgctttcttmtgtggtatcagaacataaaataagcaaggcctggctg
aaaagatctgttgaagcccggatccaagatgctcaaaaggaaccagatgaaatcccaaag
acaaccgaagagctggagaaatatgctgaggacacactatcgactatcctgtacatgacg
cttcaatctgggggcatcaactctactgccgcagatcatgcagcatcacacataggtaaa
gctagtgggcttgccttgctgctgagatcactgccttatcatgctagtcgacaccgtcag
tttgcttatattccttccgaggyggcatctaaacatgggctgctgmtcagggatgggggt
cagactggaatcagtatc
>PAFTOL004626
tacctatgccttcttcagcttccccctgagatgaggagagctgcatttgctcttcgtgcc
ttcaatgtcgaaacagccaaagcaatggatgttgcttctgatcccaaaattggtctgatg
cgccttgtttggtggcaagaagctatagacaagatctatgcaaagaagttgattgagcac
ccaatagctcaggcgctttcttctgtggtatcagaacataaaataagcaaggcctggctg
aaaaggtctgttgaagcccggatccaagatgctcaaagggaaccagatgaaatcccaaag
accaccgaagagctggagaaatatgctgaggacacacaatcgactatcttgtacatgacg
cttcaatctgggggcatcaactctactgccgcagatcatgcagcatcacacataggtaaa
gctggtgggcttgccttgctgctgagatcactgccttatcatgctagtcgacaccgtcag
tttgcttatattccttccgaggtggcatctaaacacgggctgctgatcaaggatgggggt
cagactggaatcagtatc
>PAFTOL004627
tacctatgccttcttgagcttccccctgagatgaggagagctgcatttgctcttcgtgcc
ttcaatgtcgaaacagccaaagcaatggatgttgcttctgatcccaacattggtctgatg
cgccttgtwtggtggcaagaagctatagacaagatctatgcaargaagctgattgagcac
ccaattgctcaggcrctttcttctgtsgtatcagaacataaaataagmaaggcctggctg
aaaagatctgttgargccmggatccaagatgctcaaagggaaccaratgaaatcccaaag
accaccgaagagctkgagaaatatgctgaggacacacaatcgactatcttgtacatgacr
cttcaatctgggggcatcaactctactgccgcagatcatgcagcatcacacataggtaar
gcwagtgggcttgccttgctgctgagatcactgccttatcatgctagtcgacaccgtcag
tttgcttatattccttccgaggtggcatctaaacacgggctgctgatcaaggatgggggt
cagactggaatcagtatc
>PAFTOL004629
tacctatgccttcttgagcttccccctgagatgaggagagctgcatttgctcttcgtgcc
ttcaatgtcgaaacagccaaagcaatrgatgttgcttctgatcccaaaattggtctgatg
cgccttgtttggtggcaagaagctatagataagatctatgcaaagaagctgattgagcac
ccaatagctcaggcgctttcttctgtggtatcagaacataaaataagcaaggcctggctg
aaaagatccattgaagcccggatccaagatgctcaaagggaaccagatgaaatcccaaag
actaccgaagagctggagaaatatgctgaggacacacaatcgactatcttgtacatgacg
cttcaatctgggggcatcaactctactgccgcagatcatgtggcatcccacataggtaaa
gctagtgggcttgccttgctgctgagatcactgccatatcatgctagtcgacaccgtcag
tttgcttatattccttccgaggtggcatctaaacacgggctgctgatcaaggatgggggt
cagactggaatcagtatc
>PAFTOL004631
tacctatgccttcttgagcttccctctcagatgaggagagctgcatttgctcttcgtgcc
ttcaatgtcgaaacagccaaagcaatggatgttgcttctgatcccaaaattggtctgatg
cgccttgtttggtggcaagaagctatagacaagatctatgcaaagaagctgattgagcac
ccaatagctcaggcgctttcttctgtgstatcagaacataaaataagcaaggcctggctg
aaaagatctgttgaagcccggatccaagatgctcaaagggaaccagatgaaatcccaaag
acaaccgaagagctggagaaatatgctgaggacacactatcgactatcttgtacatgacg
cttcaatctgggggcatcaactctacggccgcagatcatgcagcatcacacataggtaaa
gctagtgggcttgccttgctgctgagatcactgccttatcatgctagtcgacaccgtcag
tttgcttatattccttccgaggtggcatctaaacatgggctgctgatcagggatgggggt
cagactggaatcagtatc
>PAFTOL004632
tacctatgccttcttgagcttccccctgagatgaggagakctgcatttgctcttcgtgcc
ttcaatgtcgaaacagccaaagcaatggatgttgcttctgatcccaaaattggtctgatg
cgccttttttggtggcaagaagctatagacaagatctatgcaaagaagttgattgagcac
ccaatagctcaggcgctttcttctgtggtatcagaacataaaataagcaaggcctggctg
aaaaggtctgttgaagcccggatccaagatgctcaaagggaaccagatgaaatcccaaag
accaccaaagagctggagaaatatgctgaggacacacaatcgactatcttgtacatgayg
cttcaatctgggggcatcaactctactgccgcagatcatgcagcatcacacataggtaaa
gctggtgggcttgccttgctgctgagatcactgccttatcatgctagtcgacaccgtcag
tttgcttatattccttccgaggtggcatctaaacacgggctgctgatcaaggatgggggt
cagactggaatcagtatc
>PAFTOL004633
tacctatgccttcttgagcttccccccgagatgaggagagctgcmtttgctcttcgtgcc
ttcaatgtcgaaacagccaaagcaatggatgttgcttcggatcccaaaattggtctgatg
cgccttgtttggtggcaagaagctatagacaagatctatgcaaagaagctgattgagcac
ccgatagctcaggcactttcttctgtggtatcagarcataaaataagcaaggcctggctg
aaaagatctgttgaagcccggatccaagatgctcaaagggaaccagatgaaatcccaaag
accaccgaagagctggagaaatacgctgaggacacacaatcaactatcttgtacatgacg
cttcaatctgggggcatcaactctactgccgcagatcatgcggcatcacacattggtaaa
gctagtgggcttgccttgctgctsagatcactgccatatcatgctagtcgatmccgtcag
tttgcttatattccttttgaggtggcatccaaacacgggctgctgatcaaggatggaggt
cagacyggaatcagtatc
>PAFTOL004635
tacctgtgccttcttgagcttccccctgagatgaggagagctgcatttgctcttcgtgcc
ttcaatgtcgaaacagccaaagcaatggaygttgcttcggatcccaaaattggtctgatg
cgccttgtttggtggcaagaagctatagacaagatctatgcaaagaagctgattgagcac
ccaatagctcaggcgctttcttctgtggtatcagaacataaaataagcaaggcctggctg
aaaagatctgttgaagcccgtatccaagatgctcaaagggaaccagatgaaatcccaaag
agcactgaagagctggagaaatatgctgaggacacacaatcgactatcttgtacatgacg
cttcaatctgggggcatcaactctactgccgcagatcatgcggcatcacacattggtaaa
gcaagtgggcttgccttgctgctgagatcactgccatatcatgctagtcgataccgtcag
tttgcttatattccttctgaggtggcatctaaacacgggctgctgatcaaggatgggggt
catactggaatcagtatc
>PAFTOL004636
tacctatgccttcttgagcttccacctgagatgaggagagctgcatttgctcttcgtgcc
ttcaatgtcgaaacagccaaagcaatggatgttgcttctgatcccaacattggtctgatg
cgccttktttggtggcaagaagctatagacaagatmtaygcaaagaagctgattgagcac
ccaattgctcaggcgctttcttctgtggtatcagaacataaaataagcaaggccyggctg
aaaagrtctgttgaagcccggatccaagatgctcaaagggaaccagatgaaatcccmaag
accacygaagagctggagaaatatgctgaggacacacaatcgactatcttgtacatgacg
cttcaatctgggggcatcaactctactgccgcagatcatgcagcrtcacacatmggtaaa
gctagygggcttgccttgctgctgagatcactgccttatcatgctagtcgtcaccgtcag
tttgcttatattccttccgargtggcatctaaacacgggctgctgatcaaggatgggggt
cagactggaatcagtatc
>PAFTOL004637
ttcctatgccttcttgagctcccccctgagatgcggagagctgcatttgctcttcgtgcc
ttcaatgtcgaaacagccaaagcgatggacgttgcttctgatcccaaaattggtctcatg
cgccttgtttggtggcaagaagctattgacaagatctatgcaaagaagctgattgagcac
ccaatagctcaggctctttcttctgttgtttcagaacataaaataagcaaggcctggatg
aaaagatctgttgaagcccggatacaagatgcacaaagggagccagatgaaatcccaaag
accactgaggagctggagaaatatgcagaggacacacaatcgactatcttgtacatgacg
cttcaatctgggggcatcaactctactgcagcagatcatgcagcatcacacataggtaaa
gctagtgggcttgcgttgctgctgaggtcgctgccatatcatgctagtcgacaccgccaa
tttgcttatatcccttctgaggtggcatctaaacacgggctgctgatcaaggatgggggt
cagactgggatcagtatc
>PAFTOL004638
tacctatgccttcttgagcttccctctcagatgaggagagctgcatttgctcttcgcgcc
ttcaatgtcgaaacagccaaagcaatggatgttgcttctgatccmaaaattggtctcatg
cgccttgtttggtggcaagaagctatagacaagatctatgcaaagaagctgattgagcac
ccaatagctcaggcgctttcttctgtggtatcagaacagaaaataagcaaggcctggctg
aaaagatctgttgaagcccggatccaagatgctcaaaaggaaccagatgaaatcccaaag
acaaccgaagagctggagaaatatgctgaggacacactatcgactatcctgtacatgacg
cttcaatctgggggcatcaactctactgccgcagatcatgcagcatcacacataggtaaa
gctagtgggcttgccttgctgctgagatcactgccttatcatgctagtcgacaccgtcag
tttgcttatattccttccgaggtggcatctaaacatgggctrctgatcagggatgggggt
cagactggaatcagtatc
>PAFTOL004639
tacctatgccttcttgagcttccccctgagatgaggagagctgcatttgctcttcgtgcc
ttcaatgtcgaaacagccaaagcaatggatgttgcttctgatcccaaaattggtctgatg
cgccttgtttggtggcaagaagctatagacaagatctatgcaaagaagttgattgagcac
ccaatagctcaggcgctttcttctgtggtatcagaacataaaataagcaaggcctggctg
aaaaggtctgttgaagcccggatccaagatgctcaaagggaaccagatgaaatcccaaag
amsaccgaagagctggagaaatatgctgaggacacacaatcgactatcttgtacatgacg
cttcaatctgggggcatcaactctactgccgcagatcatgcagcatcacacataggtaaa
gctggtgggcttgccttgctgctgagatcactgccttatcatgctagtcgacaccgtcag
tttgcttatattccttctgaggtggcatctaaacacgggctgctgatcaaggatgggggt
cagactggaatcagtatc
>PAFTOL004640
tacctatgccttcttgagcttccccctgagatgaggagagctgcatttgctcttcgtgcc
ttcaatgtcgaaacagcgaaagcaatggatgttgcttctgatcccaaaattggtctgatg
cgccttgtttggtggcaagaagctatagrcaagatctatgcaaagaaactgattgaacac
ccaatagctcaggcactttcttctgtggtatcagaacataaaataagcaaggcctggctg
aaaagatctgttgaagcycggatccaagatgctcaaagggaaccagatgaaatcccaaag
accaccgaagagctggagaaatatgctgaggacacacaatcgactatcttgtacatgacg
cttcaatctgggggcatcaactctactrccgcagatcatgcagcatcacacataggtaaa
gctagtgggcttgccttgctgctgagatcactgccttatcatgctagtcgacaccgtgag
tttgcttatattccttccgaggtggcatctaaacacgggctgctgwtcaaggatgggggt
cagactggaatcagtgtc
>PAFTOL004642
tacctatgccttcttgagcttccccctcagatgaggagagctgcatttgctcttcgtgcc
ttcaatgtcgaaacagccaaagcaatggatgttgcttctgatcctaaaattggtctgatg
cgccttgtttggtggcaagaagctatagacaagatctatgcaaagaagctgattgagcac
ccaatagctcaggcgctttgttctgtggtatcagaacataaaataagcaaggcctggctg
aaaagatctgttgaagcccggatccaagatgctcaaagggaaccagatgaaatcccaaag
acaaccgaagagctggagaaatatgctgaggacacactatcgactatcttgtacatgacg
cttcaatctgggggcatcaactctactgtcgcagatcatgcagcatcacacataggtaaa
gctagtgggcttgccttgctgctgagatcactgccttatcatgctagtcgacaccgtcag
tttgcttatattccttccgaggtggcaactaaacatgggctgctgatcagggaagggggt
cagactggaatcagtatc
>PAFTOL004644
tatctatgccttcttgagcttccccctgagatgaggagagctgcatttgctcttcgtgcc
ttcaatgtcgaaacagccaaagcaatggatgttgcttctgatcccaaaattggtctgatg
cgccttgtttggtggcaagaagctatagacaagatctatgcaaagaagctgattgagcac
ccaatagctcaggtgctttcttctgtggtatcagaacataaaataagcaaggcctggctg
aaaagatctgttgaagcccggatccaagatgctcaaagggaaccagatgaaatcccaaag
accaccgaagagctggagaaatatgcygaggacacacaatcgactatcttgtacatgacr
cttcaatcwgggggcatcaactctaccaccgcagatcatgcagcatcacacataggtaaa
gctagtgggcttgccttgctgctgagatcactgccttatcatgctagtcgacaccgtcag
tttgcttatattccttccgaggtggcatctaaacacgggctgctgatcaaggatgggggt
cagactggaatcagtatc
>PAFTOL004646
tacctatgccttcttgagcttccctctcagatgaggagagctgcatttgctctccgtgcc
ttcaatgtcgaaacagccaaagcaatggatgttgcttctgatcccaaaattggtctgatg
cgccttgtttggtggcaagaagctatagacaagatctatgcaaagaagctgattgagcac
ccaatagctcaggcgctttcttctgtggtatcagaacataaaataagcaaggcctggctg
aaaagatctgttgaagcccggatccaagatgctcaaaaggaaccagatgaaatcccaaag
acaaccgacgagctggagaaatatgctgaggacacactatcgactatcttgtacatgacg
cttcaatcggggggcatcaactctactgccgcagatcatgcagcatcacacataggtaaa
gctagtgggcttgccttgctgctgagatcactgccttatcatgctagtcgacaccgtcag
tttgcttatattccttccgaggtggcatctaaacatggtctgctgatcagggatgggggt
cagactggaatcagtatc
>PAFTOL004647
tacctatgccttcttgagcttccccctgagatgaggagagctgcatttgctcttcgtgcc
ttcaatgtcgaaacagccaaagcaatggatgttgcttctgatcccaaaattggtctgatg
cgccttgtttggtggcaagaagctatagacaagatctatgcaaagaagctgattgagcac
ccaattgctcaggcactttcttctgtggtatcagaacataaaataagcaaggcctggctg
aaaagatctgttgaagcccggatccaagatgctcaaagggaaccagatgaaatcccaaag
accaccgaagagctggagaaatatgctgargacacacaatcgactatcttgtacatgaca
cttcaatctgggggcatcagckctactgccgcagatcatgcagcatcacacataggtaaa
gctagtgggcttgccttgctgctgagatcactgccttatcatgctagtcgacaccgtcag
tttgcttatattccttccgaggtggcatctaaacaygggctgctgatcaaggatggggkt
cagactggaakcagtatc
>PAFTOL004648
tacctatgccttcttgagcttcccccwgagatgaggagagctgcatttgctcttcgtgcc
ttcaatgtcgaaacagccaaagcaatggatgttgcttctgatcccaaaattggtctgatg
cgccttgtttggtggcaagaagctatagacaagatctatgcaaagaagttgattgagcac
ccaatagctcaggcgctttcttctgtggtatcagaacataaaataagcaaggcctggctg
aaaaggtctgttgaagcccggatccaagatgctcaaagggaaccagatgaaatgccaaag
accacmgaagagctggagaaatatgctgaggacacacaatcaaccatcttgtacatgacg
cttcaatctggggacatcaactctactgccgcagatcatgcagcatcacacataggtaaa
gctggtgggcttgccttgctgctgagatcactgccttatcatgctagtcgacaccgtcag
tttgcttatattccttctgaggtggcatctaaacacgggctgctgatcaaggatgggggt
cagactggaatcagtgtc
>PAFTOL004649
tacctatgccttcttgagctcccccctgagatgmggagagctgcatttgctcttcgtgcc
ttcaatgtcgaaacagccaaagcaatggacgttgcttctgatcccaacattggtctgatg
cgccttgtttggtggcaagaagctatagacaagatytatggaaagaagctgattgagcac
ccaattgctcwggcsctttcttctgtggtatcagaacataaaataagcaaggcctggctg
aaaagatctgtkgaagcccgratccaagatgctcaaagggaaccagatgaaatcccaaag
accaccgaagagctggagaaatatgctgaggacacacaatcgactatcttgtacatgacg
cttcaatctgggggcatcaactctactgccgcagatcatgcagcatcrcacataggtaaa
gctagtgggcttgccttgctgctgagatcactgccttatcatgctagtcgacaccgtcag
tttgcttatattccttccgaggtggcatctaaacacgggctgctgatcaaggatgggggt
cagactggaatcagtatc
>PAFTOL004652
tacctatgccttcttgagcttccctctcagatgaggagagctgcatttgctcttcgtgcc
ttcaatgtcgaaacagccaaagcaatggatgttgcttctgatcccaaaattggtctgatg
cgccttgtttggtggcaagaagctatagacaagatctatgcaaagaagctgattgagcac
ccaatagctcaggcgctttcttctgtgttatcagaacataaaataagcaaggcctggctg
aaaagatctgttgaagcccggatccaagatgctcaaaaggaaccagatgaaatcccaaac
acaaccgaagagctggagaaatatgctgaggacacactatcgactatcttgtacatgacg
cttcaatctgggggcatcaactctactgccgcagatcatgcagcatcacacataggtaaa
gctagtgggcttgccttgctgctgagatcactgccttatcatgctagtcgacaccgtcag
tttgcttatattccttccgaggtggcatctaaacatgggctgctgatcagggatgggggt
cagactggaatcagtatc
>PAFTOL004653
tacctatgccttcttgagcttccctctcagatgaggagagctgcatttgctcttcgtgcc
ttcaatgtcgaaacagccaaagcaatggatgttgcttctgatcccaaaattggtctgatg
cgccttgtttggtggcaagaagctatagacaagatctatgcaaagaagctgattgagcac
ccaatagctcaggcgctttcttctgtggtatcagaacataaaataagcaaggcctggctg
aaaagatctgttgaagcccggatccaagatgctcaaaaggaaccagatgaaatcccaaag
acaaccgaagagctggagaaatatgctgaggacacactatcgactatcttgtacatgacg
cttcaatctgggggcgtcaactctactgccgcagatcatgcagcatcacacataggtaaa
gctagtgggcttgccttgctgctgagatcactgccttatcatgctagtcgacacygtcag
tttgcttatattccttccgaggtggcatctaaacatgggctgctgatcagggatgggggt
cagactggaatcagcatc
>PAFTOL004654
tatctatgccttcttgagctcccccctgagatgaggagagctgcatttgctcttcgtgcc
ttcaatgtcgaaacagccaaagcaatggatgttgcttctgaccccaacattggtctgatg
cgccttgtttggtggcaagaagctatagacaagatctatgcaaagaagctgattgagcac
ccaattgctcaggcgctttcttctgtggtatcagaacataaaataagcaaggcctggctg
aaaagatctgttgaagcccggatccaggatgctcaaagggaaccagatgaaatcccaaag
accactgaagagctggagaaatatgctgaggacacacaatcaactatcttgtacatgacg
cttcaatctggtggcatcaactctactgccgcagatcatgcagcatcacacataggtaaa
gctagtgggcttgccttgctgctgagatcactgccttatcatgctagtcgacaccgtcag
tttgcttatattccttccgaggtggcatctaaacacggcctgctgatcaaggatgggggt
cagactggaatcagtatt
>PAFTOL004657
tacctgtgccttcttgagctcccccctgagatgcggagagctgcatttgctcttcgtgcc
ttcaatgtggaaacagccaaagcaatggacgttgcctctgatccgaaaattggtctaatg
cgtcttgtttggtggcaagaagctataggcaagatctatgcaaagaagctgattgagcat
ccgatagctctggcactttcttctgtggtatcagaacataaaataagcaaggcctggctg
aaaagatctgttgaagcccggatacaggatgcacaaagggaaccagatgagatcccaaag
accaccgaagagctagagaaatatgctgaggacacacaatcgactatcttgtacatgatg
cttcaatctgggggcatcaactctactgcagcagatcatgcagcatcacacattggtaaa
gctagcggacttgccttgctgctgaagtcactgccatatcatgctagtcggcaccgccaa
tttgcttatattccttccgaggtggcttctaaacacgggctgctgatcaaggatgggggt
cagactgggatcagtatc
>PAFTOL004658
tacctatgccttcttgagctcccccctgagatgaggagagctgcatttgctcttcgtgcc
ttcaatgtcgaaacagccaaagcaatggatgttgcttctgatcccaacattggtctgatg
cgacttgtttggtggcaagaagctatagacaagatctatgccaagaagctgattgagcac
ccaattgctcaggcgctttcttctgtggtatcagaacataaaataagcaaggcctggctg
aaaagatctgttgaagcccggatccaagatgctcaaagggaaccagatgaaatcccaaag
accaccgaagagctggagaaatatgctgaggacacacaatcgactatcttgtacatgacg
cttcaatctgggggcatcaactctactgccgcagatcatgcagcatcacacataggtaaa
gctagtgggcttgccttgctgctgagatcactgccttatcatgctagtcgacaccgtcaa
tttgcttatattccttccgaggtggcatctaaacacgggctgctgatcaargatgggggt
cagactggaatcagtatc
>PAFTOL004660
tacctatgccttcttgagctcccccctgagatgaggagagctgcatttgctcttcgtgcc
ttcaatgtcgaaacagcsaaggcaatggatgttgcttctgaccccaacattggtctgatg
cgccttgtttggtggcaagaagctatagacaagatctatgcaaagaagctgattgagcac
ccaattgctcaggcgctttcttctgtggtatcagaacataaaataagcaaggcctggctg
aaaagatctgttgaagcccggatccaagatgctcaaagggaaccagatgaaatcccaaag
accaccgaagagctggagaaatatgctgaggacacacaatcgactatcttgtacatgacg
cttcaatctgggggcatcaactctactgccgcagatcatgcagcatcacacataggtaaa
gctagtgggcttgccttgctgctgagatcactgccttatcatgctagtcgacaccgtcag
tttgcttatattccttctgaggtggcatctaaacacgggctactgatcaaggatgggggt
cagactggaatcagtatc
>PAFTOL004661
tacctgtgccttcttcagctcccccctgagatgcggagagctgcatttgctcttcgtgcc
ttcaatgtggaaacagccaaagcaatggacgttgcctctgatccgaaaattggtctaatg
cgtcttgtttggtggcaagaagctataggcaagatcgatgcaaagaagctgattgagcac
ccgatagctctggcgctttcttctgtggtagcagaacataaaataagcaaggcctggctg
aaaagatctgttgaagcccggatacaggatgcacaaagggaaccagatgagatcccgaag
accactgaagagctagagaaatatgctgaggacacacaatcgactatcttgtacatgacg
cttcaatctgggggcatcaactctactgcagcagatcatgcagcatcccatattggtaaa
gctagcggacttgccttgctgctgaagtcactgccatatcatgctagtcggcaccgccaa
tttgcttatattcctgccgaggtggcttctaaacacgggctgctgatcaaggatgggggt
cagactgggatcagtatg
>PAFTOL004662
tacctrtgccttcttgagcttcccyctgagatgaggagagctgcatttgctcttcgtgcc
ttcaatgtcgaaacagccaaagcaatggatgttgcttctgatcccaayattggtctgatg
cgccttgtttggtggcaagaagctatagacaagatctatgcaaagaagctgattgagcac
ccaattgctcaggcgctttcttctgtggtatcagaacayaaaataagcaaggcctggcts
aaaagatctgttgaagcccggatcsaagatgctcaaagggarccagaygaaatcccaaag
accacsgaagagctggagaaatatgctgaggacacrcaatckactatcttgtacatgacg
cttcaatctgggggcatcaaytctacygccgcagatcatgcagcatcacacataggtaaa
gctagtgggcttgcsttgctgctgagatcactgccttatcatgctagtcgrcaccgtcar
tttgcttatattccttccgaggtggcatctaaacacgggctgctgatcaaggatgggggt
cagactggaatcagcatc
>PAFTOL004664
tacctatgccttcttgagcttccctctcagatraggagagctgcatttgctctycgtgcc
ttcaatgtcgaaacagccaaagcaatggatgtkgcttctgatcccaaaattggtctgatg
cgccttgtttggtggcaagaagctatagacaagatctatgcaaagaarctgattgagcay
ccaatagctcaggcgctttcttctgtggtatcagaacataaaataagcaaggcctggctg
aaaagatctgttgaagcccggatccaagatgctcaaarggaaccagatgaaatcccaaag
acaaccgamgagctggagaaatatgctgaggacacactatcgactatcttgtacatgacg
cttcaatckgggggcatcaactctackgccgcagatcatgcagcatcacacataggtaaa
gckagtgggcttgccttgctgctgagatcactgccttatcatgctagtcgacaccgtcag
tttgcttatattccttccgaggtggcatctaaacatggtctgctgatcagggatgggggt
cagactggaatcagtatc
>PAFTOL004665
tacctatgccttcttgagcttccccctgagatgaggagagctgcatttgctcttcgtgcc
ttcaatgtcgaaacagccaaagcaatggatgttgcttctgatcccaaaattggtctgatg
cgccttgtttggtggcaagaagctatagacaagatctatrcaaagaagttgattgagcac
ccaatagctcaggcgctttcttctgtggtatcagaacataaaataagcaaggcctggctg
aaaaggtctgttgaagcccggatmmaagatgctcaaagggaaccagatgaaatcccaaag
accaccgaagagctggagaaatatgctgaggacacacaatcgactatcttgtacatgacg
cttcaatctgggggcatcaactctactgcygcagatcatgcagcatcacacataggtaaa
gctggtgggcttgccttgctgctgagatcactgccttatcatgctagtmgacaccgtcag
tttgcttatattccttctgaggtggcatctamacacgggctgctrataaaggatgggggt
cagactggaatcagtatc
>PAFTOL004666
tacctatgccttcttgagcttccctctcaggtgaggcgagctgcatttgctcttcgtgcc
ttcaatgtcgaaacagccaaagcaatggatgttgcttctgatcccaaaattggtctgatg
cgccttgtttggtggcaagaagctatagacaagatctatgcmaagaagctgattgagcac
ccaatagctcaggcgctttcttctgtggtatcagaacataaaataagcaaggcctggctg
aaaagatctgttgaagcccggatccaagatgctcaaagggaaccagatgaaatcccaaag
acaaccgaagagctggagaaatatgctgaggacacactatcgaccatcttgtacrtgacg
cttcaatctgggggcrtcaactctactgccgcagatcatgcagcatcacacataggtaaa
gctagtgggcttgccttgctgctgagatcactgccttatcatgctagtcgrcaccgtcag
tttgcttatattccttcygaggtggcatctaaacatgggctgctgttcagggatgggggt
cagactggaatcagtatc
>PAFTOL004667
tacctatgccttcttgagcttccctctcaggtgaggcgagctgcatttgctcttcgtgcc
ttcaatgtcgaaacagccaaagcaatggatgttgcctctgatcccaaaattggtctgatg
cgccttgtttggtggcaagaagctatagacaagatctatgcaaagaagctgattgagcac
ccaatagctcaggcgctttcttctgtggtatcagaacataaaataaacaaggcctggctg
aaaagatctgttgaagcccggatccaagatgctcaaagggaaccagatgaaatcccaaag
acaaccgaagagctggagaaatatgctgaggacacactatcgaccatcttgtacatgacg
cttcaatctgggggcatcaactctactgccgcagatcatgcagcatcacacataggtaaa
gctagtgggcttgccttgctgctgagatcactgccttatcatgctagtcgacaccgtcag
tttgcttatattccttccgaggtggcatctaaacatgggctgctgttcagggatgggggt
cagactggaatcagtatc
>PAFTOL004668
tacctatgccttcttgagcttccctctcagrtgaggmgagctgcatttgctcttcgtgcc
ttcaatgtcgaaacagccaaagcaatggatgttgcttctgatmccaaaattggtctgatg
cgccttgtttggtggcaagaagcwatagacaagatctatgcaaagaagctgattgagcac
ccaatagctcaggcgctttcttctgtggtatcagaacataaaataagcaaggcctggctg
aaaagatctgttgaagcccggatccaagatgctcaaarggaaccagatgaaatcccaaag
acaaccgaagagctggagaaatatgctgaggacacactatcgacyatcttgtacatgacg
cttcaatctgggggcatcaactctactgccgcagatcatgcagcatcacacataggtaaa
gctagtgggcttgccttgctgctgagatcactgccttatcatgctagtcgacaccgtcag
tttgcttatattccttccgaggtggcatctaaacatgggctgctgwtcagggatgggggt
cagactggaatcagtatc
>PAFTOL005024
tacctatgccttcttgagcttccctctcagatgaggagagctgcatttgctcttcgtgcc
ttcaatgtcgaaacagccaaagcaatggatgttgcttctgatcccaaaattggtctgatg
cgccttgtttggtggcaagaagctatagacaagatctatgcaaagaagctgattgagcac
ccaatagctsaggcgctttcttctgtggtatcagaacataaaataagyaaggcctggctg
aaaagatctgttgaagcccggatccaagatgctcaaaaggaaccagatgaaatcccaaag
acaaccgaagagctggagaaatatgctgaggacacactatcgactatcttgtacatgacg
cttcaatctgggggcatcaactctactgccgcagatcatgcagcatcacacataggtaaa
gctagtgggcttgccttgctgctgagatcactgccttatcatgctagtcgacaccgtcag
tttgcttatattccttccgaggtggcatctaaacatgggctgctgatcagggatgggggt
cagactggaatcagtatc
>PAFTOL005025
tacctatgccttcttgagcttccccctgagatgaggagagctgcatttgctcttcgtgcc
ttcaatgtcgaaacagccaaagcaatggatgtttcttctgatcccaaaattggtctgatg
cgccttgtttggtggcaggaagctatagacaagatctatgcaaagaagttgattgagcac
ccaatagctcaggcgctttcttctgtggtatcagaacataaaataagcaaggcctggctg
aaaagatctgttgaagcccggatccaagatgctcaaagggaaccagatgaaatcccaaag
atcaccgaagagctggagaaatatgctgaggacacacaatcgactatcttgtacatgacg
cttcaatctgggggcatcaactctactgccgcagatcatgcagcatcacacataggtaaa
gctggtgggcttgccttgctgctgagatcactgccttatcatgctagtcgacaccgtcag
tttgcttatattccttccgaggtggcatctaaacacgggctgctgatcaaggatgggggt
cagactggaatcagtatc
>PAFTOL005026
tacctatgccttcttgagcttccccctgagatgaggagagctgcatttgctcttcgtgcc
ttcaatgtcgaaacagccaaagcaatggatgttgcttctgatcccaaaattggtctgatg
cgccttgtttggtggcwagaagctatagacaagatctatgcaaagaagytgattgagcac
ccaatagctcaggcrctttcttctgtggtatcagaacatraaataagcaaggcctggctg
aaaagatctgttgaagcccggatccaagatgctcaaagggaaccagatgaaatcccaaag
accaccgaagagctggagaaatatgctgaggacacacaatcgactatcttgtacatgacg
cttcaatctgggggcatcaactctactgccgcagatcatgcagcatcacacataggtaaa
gctggtgggcttgccttgctgctgagatcactgccttatcatgctagtcracaccgtcag
tttgcttatattccttccgaggtggcatctaaacayrgkctgctgatcarggatgggggt
crgactggaatcagtatt
>PAFTOL005035
tacctatgccttcttgagcttccctctcagatgaggagagctgcatttgctcttcgtgcc
ttcaatgtygaaacagscaaagcaatggatgttgcttctgatcccaaaattggtctgatg
cgccttgtttggtggcaagaagctatagacaagatctatgcaaagaagctgattgagcac
ccaatagctcaggcgctttcttctgtggtatcagaacataaaataagcaaggcctggctg
aaaagatctgttgaagsccggatccaagatgctcaaaaggaaccagatgaaatcccaaag
acaaccgaagwgctggagaaatatgctgaggacacastatcgactatcttgtacatgacg
cttcaatctgggggcrtcaactctactgccgcagatcatgcagcatcacacataggtaaa
gctagtgggcttgccttgctgctgagatcactgccttatcatgctagtcgacaccgtcag
tttgcttatattccatccgaggtggcatctaaacatggkctgctgatcagggatgggggt
crgactggaatcagtatc
>PAFTOL005042
tacctatgccttcttgagcttcccyctsagatgaggagagctgcatttgctcttcgtgcc
ttcaatgtcgaaacagccaaagcaatggatgttgcttctgatcccaaaattggtctgatg
cgccttgtttggtggcaagaagctatagacaagatctatgcaaagaagytgattgagcac
ccaatagctcaggcgctttmttctgtkgtatcagaacataaaataagcaaggcctggctg
aaaagrtctgttgaagcccggatccaagatgctcararggaaccagatgaaatcccaaag
acmaccgaagagctggagaaatatgctgaggacacacwatcgactatcttgtacatgacg
cttcaatctgggggcatcaactctactgccgcagatcatgcagcatcacacataggtaaa
gctrgtggscttgccttgctgctgagatcactgccttatcatgctagtcgacaccgtcag
tttrmttatattccttccgaggtggcatctaaacaygggctgctgatcarggatgggggt
cagactggaatcagtatc
>PAFTOL005043
tacctatgccttcttgagcttccctctcagwtgaggagagctgcatttgctcttcgtgcc
ttcaatgtcgaaacagccaaagcaatggatgttgcttctgatcccaaaattggtctgatg
cgccttgtttggtggcaagaagctatagacaagatctatgcaaagaagctgattgagcac
ccaatagctcaggcgctttcttctgtggtatcagaacataaaataagcaaggcctggctg
aaaagatctgttgaagcccggatccaagatgctcaraaggaaccagatgaaatcccaaag
acaaccgaagagctggagaaatatgctgaggacacactatcgactatcttgtacatgacg
cttcaatctgggggcatcaactctactgccgcagatcatgcagcatcacacataggtaaa
gctagtgggcttgccttgctgctgagatcactgccttatcatgctagtcgacaccgtcag
tttgcttatattccttccgaggtggcatctaaacatgggctgctgatcagggatgggggt
cagactggaatcagtatc
>PAFTOL005047
tacctatgccttcttgagcttccccctgagatgaggagagcygcatttgctcttcgtgcc
ttcaatgtcgaaacagccaaagcaatggatgttgcttctgatcccaaaattggtctgatg
cgccttgtttggtggcaagaagctatagacaagatctatgcaaagaagttrattgagcac
ccaatagctcaggcgctttcttctgtggtatcagaacataaaataagcaaggcctggctg
aaaaggtctgttgaagcccggatccaagatgctcaaagggaaccagatgaaatgccaaag
accaccgaagagctggagaaatatgctgaggacacacaatcaaccatcttgtacatgacg
cttcaatctggggacatcaactctactgccgcagatcatgcagcatcacacataggtaaa
gctggtgggcttgccttgctgctgagatcactgccttatcatgctagtcgacaccgtcag
tttgcttatattccttctgaggtggcatctaaacacgggctgctgatcaaggatgggggt
cagactggaatcagtgtc
>PAFTOL005169
tacctatgccttcttgagcttccccctgagatgargagagctgcrtttgctcttcgtgcc
ttcaatgtcgaaacagccaaagcaatggatgttgcttcggatcccaaaattggtctgatg
cgccttgtttggtggcaagaagctatagacaagatctatgcaaagaagctgattgagcac
ccaatagctcaggcgctttcttctgtggtatcagaacataaaataagcaaggcctggctg
aaaagatctgttgaagcccggatccaagatgctcaaagggaaccagatgaaatcccaaag
accaccgaagagctggagaaatacgctgaggacacacaatcgactatcttgtacatgacg
ctccaatctgggggcatcaactctactgccgcagatcatgcagcatcacacattggtaaa
gctagtgggcttgcyttgctgctgagatcactgccatatcatgctagtcgataccgtcag
tttgcttatattccttcccaggtggcatctaaacacgggctgctgatcaaggatgggggt
cagactggaatcagtatc
>PAFTOL007498
tacctatgccttcttgagcttccccctgagatgaggagagctgcatttgctcttcgtgcc
ttcaatgtcgaaacagccaaagcaatggatgttgcttctgatcccaaaattggtctgatg
cgccttgtttggtggcaagaagctatagacaagatctatgcaaagaagctgattgagcac
ccaatagctcaggtgctttcttctgtggtatcagaacataaaataagcaaggcctggctg
aaaagatctgttgaagcccggatccaagatgctcaaagggaaccagatgaaatcccaaag
accacygaagagctggagaaatatgctgaggacacacaatcgactatcttgtacatgacg
cttcaatctgggggcatcaactctaccaccgcagatcatgcagcatcacacataggtaaa
gctagtgggcttgccttgctgctgagatcactgccttatcatgctagtcgacaccstcag
tttgcttatattccttccgaggtggcatctaaacacgggctgctgatcaaggatgggggt
cagactggaatcagtatc
>PAFTOL008060
tacctatgccttcttgagcttccctctcagatgaggagagctgcatttsctcttcgtgcc
ttcaatgtcgaaacagccaaagcaatggatgttgcttctgatcccaaaattggtctgatg
cgccttgtttggtggcaagaagctatagacaagatctatgcaaagaagctgattgagcac
ccaatagctcaggcgctttcttctgtggtatcaraacataaaataagcaaggcctggctg
aaaagatctgttgaagcccggatccaagatgctcaaagggaaccagatgaaatcccaaag
acaacygaagagctggagaaatatgctgaggacacactatcgactatcttgtacatgacg
cttcaatctgggggcatcaactctacggccgcagatcatgcagcatcacacataggtaaa
gctagtgggcttgccttgctgctgagatcactgccttatcatgctagtcgacaccgtcar
tttgcttatattccttccgaggtggcatctaaacatgggctgctgatcagggatgggggt
cagactggaatcaggatc
>PAFTOL008062
tacctatgccttcttgagcttccctctcagatgaggagagctgcatttgctcttcgtgcc
ttcaatgtcgaaacagccaaagcaatggatgttgcttctgatcccaaaattggtctgatg
cgccttgtttggtggcaagaagctatagacaagatctatgcaaagaagctgattgagcac
ccaatagctcaggcgctttcttccgtggtatcagaacataaaataagcaaggcctggctg
aaamgatctgttgaagcccggatccaagatgctcaaaaggaaccagatgaaatcccaaag
acaaccgaagagctggagaaatatgctgaggacacactatcgactatcttgtacatgacg
cttcaatctgggggcatcaactctactgccgcagatcatgcagcatcacacataggtaaa
gctagtgggcttgccttgctgctgagatcactgccttatcatgctagtcgacaccgtcag
tttgcttatattccatccgaggtggcatctaaacatggtctgctgatcagggatgggggt
cggrctggaatcagtatc
>PAFTOL008063
tacctatgccttcttgagcttccctctcagatgaggagagctgcatttgctcttcgtgcc
ttcaatgtcgaaacagccaaagcaatggatgttgcttctgatcccaaaattggtctgatg
cgccttgtttggtggcaagaagctatagacaagatctatgcaaagaagctgattgagcac
ccaatagctcaggcgctttcttctgtggtatcagaacataaaataagcaaggcctggttg
aaacgatctgttgaagcccggatccaagatgctcaaaaggaaccagatgaaatcccaaag
acaaccgaagagctggagaaatatgctgaggacacactatcgactatcttgtacatgacg
cttcaatctgggggcatcaactctactgccgcagatcatgcagcatcacacataggtaaa
gctagtgggcttgccttgctgctgagatcactgccttatcatgctagtcgacaccgtcak
tttgcttatattccatccgaggtggcatctaaacatggtctgctgatcagggatgggggt
cggactggaatcagtatc
>PAFTOL008084
tacctgtgccttcttgagctcccccctgagatgcggagagctgcatttgctcttcgtgcc
ttcaatgtggaaacagccaaagcaatggacgttgcctctgatccgaaaattggtctaatg
cgtcttgtttggtggcaagaagctataggcaagatctatgcaaagaagctgattgagcac
ccgatagctctggcactttcttctgtggtatcagaacacaaaataagcaaggcctggctg
aaaagatctgttgaagcccggatacaggatgcacaaaaagaaccagatgagatcccgaag
accactgaagagctagagaaatatgctgaggacacacaatcgactatcttgtacatgacg
cttcaatctgggggcatcaactctactgcagcagatcatgcagcatcacacattggtaaa
gctagcggacttgccttgctgctgaagtcactgccatatcatgctagtcggcaccgccaa
tttgcttatattccttccgaggtggcttctaaacacgggctgctgatcaaggatgggggt
cagactgggatcagtatc
>PAFTOL008417
tacctatgccttcttgagcttccctctcagatgaggagagctgcatttgctcttcgtgcc
ttcaatgtcgaaacagccaaagcaatggatgttgcttctgatcccaaaattggtctgatg
cgccttgtttggtggcaagaagctatagacaagatctatgcaaagaagctgattgagcac
ccaatagctcaggcgctttcttctgtggtatcagaacataaaataagcaaggcctggctg
aaaagatctgttgaagcycggatccaagatgctcaaagggaaccagatgaaatcccaamg
acaaccgaagagctggagaaatatgctgaggacacactatcgactatcttgtacatgacg
cttcaatctgggggcatcaactctactgccgcagatcatgcagcatcacacataggtaaa
gctagtgggcttgccttgctgctgagatcactgccktatcatgctagtcgacaccgtcag
tttgcttatattccttccgaggtggcatctaaacatgggctgctgatcagggatgggggt
cagactggaatcagtatt
>PAFTOL008419
tacctatgccttcttgagcttccctctcagatgaggagagctgcatttgctcttcgtgcc
ttcaatgtcgaaacagccaaagcaatggatgttgcttctgatcccaaaattggtctgatg
cgccttgtttggtggcaagaagctatagacaagatctatgcaaagaagctgattgagcac
ccaatagctcaggcrctttcttctgtggtatcagaacataaaataagcaaggcctggctg
aaaagatctgttgaagcccggatccaagatgctcaaagggaaccagatgaaatcccaaag
acaaccraagagctggagaaatatgctgaggacacactgtcgactatcttgtacatgacg
cttcaatctgggggcattaactctacggccgcagatcatgcagcatcacacataggtaaa
gctagtgggcttgcgttgctgctgagatcactgccttatcatgctagtcgacaccgtcag
ttcgcttatattccttccgaggtggcatctaaacatgggctgctgatcagggatgggggt
cagactggaatcagtatc
>PAFTOL008421
tacctatgccttcttgagcttccacctgagatgaggagagctgcatttgctcttcgtgcc
tttaatgtcgaaacagccaaagcaatggatgttgcttctgatcccaacattggtctgatg
cgccttgtttggtggcaagaagctatagacaagatctatgcaaagaagctgattgagcac
ccaattgctcaggcgctttcttctgtggtatcagaacataaaataagcaaggcctggctg
aaaagatctgttgaagcccggatccaagatgctcaaagggaaccagatgaaatcccaaag
accaccgaagagctggagaaatatgctgaggacacacaatcgactatcttgtacatgacg
cttcaatctgggggcatcaactctactgcygcagatcatgcagcatcacacataggtaaa
gctagtgggcttgccttgctgctgagatcactgccttatcatgctagtcgtcaccgtcag
tttgcttatattccttccgaggtggcatctaaacatgggctgctgatcaaggatgggggt
cagactgtaatcagtatc
>PAFTOL008422
tacctatgccttcttgagctcccctctgagatgaggagagctgcatttgctcttcgtgcc
ttcaatgtcgaaacagccaaagcaatggatgttgcttctgatcccaacattggtctgatg
cgccttgtttggtggcaagaagctatagacaagatctatgcaaagaagctgattgagcac
ccaattgctcaggcgctttcttctgtggtatcagaacataaaataagcaaggcctggctg
aaaagatctgttgaagcccggatccaagatgctcaaagggaaccagatgaaatcccaaag
aycaccgaagagctggagaagtatgctgaggacacacaatcgactatcttgtacatgact
cttcaatctgggggcatcaactctactgccgcagatcatgcagcgtcacacataggtaaa
gctagtgggcttgccttgctgctgagatcactgccttatcatgctagtcgacaccgtcag
tttgcttatattccttcygaggtggcatctaaacacgggctgctkatcaaggatgggggt
cagactggaatcagtatt
>PAFTOL008423
tacctatgccttcttgagcttccccctgagatgaggagagctgcatttgctcttcgtgcc
ttcaatgtcgaaacagccaaagcaatggatgttgcttctgatcccaaaattggtctgatg
cgccttgtttggtggcaagaagctatagacaagatttatgcaaagaagttgattgagcac
ccaatagctcaggcgctttcttctgtggtatcagaacataaaataagcaaggcctggctg
aaaaggtctgttgaagcccggatccaagatgctcaaagggaaccagatgaaatcccaaag
accaccgaagagctggagaaatatgctgaggacacacaatcgactatcttgtacatgacg
cttcaatctgggggcatcaactctactgccgcagatcatgcagcatcacacataggcaaa
gctggtgggcttgccttgctgctgagatcactgccttatcatgctagtcgacaccgtcag
tttgcttatattccttctgaggtggcatctaaacacgggctgctgataaaggatgggggt
cagactggaatcagtata
>PAFTOL008436
tacctatgccttcttgagcttccccctgagatgaggagagctgcatttactcttcgtgcc
ttcaatgtcgaaacagccaaagcgatggatgttgcttctgatccyaaaattggtctgatg
cgccttgtttggtggcaagaagctatagacaagatctatgcaaagaagctgattgagcac
ccaatagctcaggcgctttctgctgtggtatcagaacataaaataagcaaggcctggctg
aaaagatctgttgaagcccggatccaagatgctcaaagggaaccagatgaaatcccaaag
accaccgaagagctggagaaatatgctgaggacacacaatcgaccatcttgtacatgacg
cttcaatctgggggcatcaactctacggcygcagatcatgcagcatcacacataggtaaa
gctagtgggctcgctttgctgctgagatcactgccttatcatgctattcgacaccgtgag
tttgcttatattccttccgaggtggcatctaaacacgggctgctgatcaaggatgggggt
cagactggaatcagtatc
>PAFTOL008439
tacctatgccttcttgagcttccccctgagatgaggagagctgcatttgctcttcgtgcc
ttcaatgtcgaaacagccaaagcaatggatrttgcttctgatcccaamattggtctaatg
cgccttgtttggtggcaagaagctrtagacaagatctatgcaaagaagctgattgagcac
ccaatcgmtcaggckctttcttctgtggtatcrgaacataaaataagcaaggcctggctg
aaaagatctgttgaagcccggatrcaagatgcacraagggaaccagatgaaatyccaaag
accaccgaagagctsgagaaatatgctgaggacacacaatcaactatcttgtacatgwcg
cttcaatctgggggcatcaactctactgccgcagatcatgcagcatcacacatagggaaa
gctagtgggcttgccttgctgctgaggtcactgccatatcatgctagtcgacamcgtcag
tttgcttatattccttccgaggtggcatcyaaacacgggctgctgatcaaggatgggggt
cagactggaatcagtatc
>PAFTOL008881
tacctatgccttcttgagcttccccctgagatgaggagagctgcatttgctcttcgtgcc
ttcaatgtcgaaacagccaaagcaatggatgttgcttctgatcccaaaattggtctgatg
cgccttgtttggtggcaagaagctatagacaagatctatgcaaagaagctgattgagcac
ccaatagctcaggcgctttcttctgtggtatcagaacataaaataagcaaggcctggctg
aaaagatctgttgaagcccggatccaagatgctcaaagggaaccagatgaaatcccarag
accaccgaagagctggagaaatatgctgaggacacacaatcgaccatcttgtacatgacg
cttcaatctgggggcatcaactctactgcygcagatcatgyggcatcacacataggtaaa
gctagtgggcttgccttgctgctgagatcactgccatatcatgctagtcgacaccgtcag
tttgcttatcttccttccgaggtggcatctaaacacgggctgctgatcaaggaygggggt
cagactggaatcagtatc
>PAFTOL009175
tacctatgccttcttgagcttccccctgagatgaggagagctgcatttgctcttcgtgcc
ttcaatgtcgaaacagccaaagcaatggatgttgcttctgatcccacaattggtctgatg
cgccttgtttggtggcaagaagctatagacaagatctatgcaaagaagctgattgagcac
ccaatagctcaggcgctttcttctgtggtatcagaacataaaataagcaaggcctggctg
aaaagatctgttgaagcccggatccaagatgctcaaagggaaccagatgaaatcccaaag
accaccgaagagctggagaaatatgctgaggacacacaatcaactatcttgtacatgact
cttcaatctgggggcatcaactctactgccgcagatcatgcagcatcacacataggtaaa
gctagtgggcttgccttgctgctgagatcactgccttatcatgctagtcgacaccgtcag
tttgcttatatt------------------------------------------------
------------------
>PAFTOL009179
tacctatgccttcttgagcttccctctcrgatgaggagagctgcatttgcgcttcgtgcc
ttcaatgtcgaaacaaccaaagcaagggatgttgcttctgatcccaaaattggtctgatg
tgccttgtttggtggcaagaagctatagacaagatctatgcaaagaaactgrttgagcac
ccratagctcaggygctttcttytgtggtatyaraacakaaamtaagcaaggcctgrytg
aaaagatctgttgaagcmcggatccaagatgctcaaagggaaccggatgaaatcccaaag
acaaccgaagagctggagaaatatgctgaggacacactatcgactatcttgtacatgacg
cttcaatctgggggcatcaactctacggccgcagatcatgcagcatcacacataggtaaa
gctagtgggcttgccttgctgctgagatcactgccttatcatgctagtcgacaccgtcag
tttgcttatattccttccgaggtggcatctaaacatggg---------------------
------------------
>PAFTOL009181
tacctatgccttcttgagctyccctctcagataaggagagctgcatttgctcttcgtgcc
ttcaatktcgaaayagccaaagcaatggatgytkcttctgatcccaaaattggtctgatg
mgccttgtttggtggcaagaagctatagacaagatctatgcaaagaarctgattgagcac
ccaatagctcaggcgctttcttctgtggtatyagaacakaaaataagcaaggcctggytg
aaaagatctgttgaagcccggatccaagatgctcaaagggaaccagatgaaatcccaaag
acaaccgaagagctggagaaatatgctgaggacacactatcgactatcttgtacatgacg
cttcaatctgggggcatmaactctacggccgcagatcatgcagcatcacacataggtaaa
gctagtgggcttgccttgctactgagatcactgccttatcatgctagtcgacaccgtcag
tttgcytatattccttccgaggtggcatctaaacatgggctgctgatcagggatgggggt
cagactggaatcagtatc
>PAFTOL009183
tacctttgccttcttgagcttccctctcaggtgaggcgagctgcatttgctcttcgtgcc
ttcaatgtcgaaacagccaaagcaatggatgttgcttctgatcccaaaattggtctgatg
cgccttgtttggtggcaagaagctatagacaagatctatgccaagaagctgattgagcac
ccaatagctcaggtgctttctactgtgatatcagaacataaaataagcaaggcctggttg
aaaaaatctgttgaaacccgaatt------------------------------------
------------------------------------------------------------
------------------------------------------------------------
------------------------------------------------------------
------------------------------------------------------------
------------------
>PAFTOL009185
tacctatgccttcttgagcttccccctgagatgaggagagctgcgtttgctcttcgtgcc
ttcaatgtcgaaacagccaaagcaatggatgttgcttctgatcccaaaattggtctgatg
cgccttgtttggtggcaagaagctgtagacaagatctatgcaaagaagctgattgagcac
ccaatagctcaggcgctttcttctgtggtatcagaacataaaataagcaaggcctggctg
aaaagatctgttgaagcccggatccaagatgctcaaagggaaccagatgaaatcccaaag
accaccgaagagctggagaaatatgctgaggacacacaatcgaccatcttgtacatgacg
cttcaatctgggggcatcaactctactgccgcagatcatgcggcatcacacataggtaaa
gctagtgggcttgccttgctgctgagatcactgccatatcatgctattcgacaccgtcag
tttgcttatcttccttccgaggtggcatctaaacacgggctgctgatcaaggatgggggt
cagactggaatcagtgtc
>PAFTOL009187
tacctatgccttcttgagcttccccctgagatgaggagagctgcatttgctcttcgtgcc
ttcaatgttgaaacagccaaagcaatggatgttgcttctgatcccaaaattggtctgatg
cgccttgtttggtggcaagaagctatagacaagatctatgcaaagaagttgattgagcac
ccaatagctcargcwctttcttctgtggtatcagaacataaaatragcaaggcctggctg
aaaaggtctgttgaagcccggatmcaagatgctcaaagggaaccagatgaaatcccaaag
accaccgaagakctggagaaatatgctgaggacacacaatcgactatcttgtacatgacg
cttcaatctgggggcgtcaactctactgccgcagatcatgcagcatcacacataggtaaa
gctggtgggcttgccttgctgctgagatcactgtcttatcatgctagtcgacaccgtcag
tttgcttatattccttccgaggtggcatctaaacacgggctgctgatcaaggatgggggt
cagactggaatcagtgtc
>PAFTOL009189
tacctatgccttcttgagcttccstctcagatgaggagagctgcatttgctcttcgtgcc
ttcaatgtygaaacagccaaagcaatggatgttgcttctgatcccaaaattggtctgatg
cgccttgtttggtggcaagaagctatagacaagatctatgcaaagaagctgattgarcac
ccaatagctcaggcrctttcttctgtggtatcagaacataaaataagcaaggcctggctg
aaaagatctgttgaagcccggatccaagatgctcaaaaggaaccagatgaaatcccaaag
acaaccgaagagctggagaaatatgctgaggacacactatcgactatcttgtacatgacg
cttcaatctgggggcatcaactctactgccgcagatcatgcagcatcacacataggtaaa
gctagtgggcttgccttgctgctgagatcactgccttatcatgctagtcgacaccgtcag
tttgcttatattccttccgaggtggcatctaaacatgggctgctgatcagggatgggggt
cagactggaatcagtatc
>PAFTOL009191
tacctwtgccttcttgagcttccctctcagrtgaggmgagctgcatttgctcttcgtgcc
ttcaatgtcgaaacagccaaagcaatggatgttgcttctgatcccaaaattggtctgatg
cgccttgtttggtggcaagaagctatagacaagatctatgcaaagaagctgattgagcac
ccaatagctcaggcgctttcttctgtggtatcagaacataaaataagcaaggcctggctg
aaaagatctgttgaagcccggatccaagatgctcaaaaggaaccagatgaaatcccaaag
acaaccgaagagctggagaaatatgctgaggacacactatcgactatcttgtacatgacg
cttcaatctgggggcatcaacgctactgccgcagatcatgcagcatcacacataggtaaa
gctastgggcttgccttgctgctgagatcactgccttatcatgctagtcgacaccgtcag
tttgcttatattccttccgaggtggcatctaaacatgggctgctgatcagggatgggggt
cagactggaatcagtatt
>PAFTOL009193
tacctatgccttcttgagctcccccctgagatgaggagagctgcatttgctcttcgtgcc
ttcaatgtcgaaacagccaaagcaatggatgttgcttctgaccctaacattggtctgatg
cgtcttgtttggtggcaagaagctatagacaagatctatgcaaagaagctgattgagcam
ccaattgctcaggcgctttcttctgtggtatcagaacrtaaaataagcaaggcctggctg
aaaagatctgttgaagcccggatccaagatgctcaaagggaaccagatgaaatcccaaag
accaccgaagagctggagaaatatgctgaggacacrcaatcgactatcttgtacatgacg
cttcaatctgggggcatcaactctactgccgcagatcatgcagcatcacacataggtaaa
gctagtgggcttgccttgctgctgagatcactgccttatcatgctagtcgacaccgtcag
tttgcttatattccttccgaggtggcatctaaacacgggctgctgatcaaggatgggggg
cagactggaatcaktatc
>PAFTOL009195
tacctatgccttcttgagcttccctctcagatraggagagctgcatttgctcttcgygcc
ttcaatgtcgaaacagccaaagcaatggatgttgcttctgatcccaaaattggtctgatg
cgscttgtttggtggcaagaagctatagacaagatctatgcaaagaarctgattgagcac
ccaatagctcaggcsctttcttctgtggtatcagaacataaaataagcaaggcctggctg
aaaagatctgttgaagcccggatccaagatgctcaaarggaaccagatgaaatcccaaag
acaaccgaagagctggagaaatatgctgaggacacactatcgactatcttgtayatgacg
cttcaatctgggggcatcaactctackgccgcagatcatgcagcatcacacataggtaaa
gctagtgggcttgccttgctgctgagatcactgccttatcatgctagtcgacaccgtcag
tttgcttatattccttccgaggtggcatctaaacatgggctgctgatcagggatgggggt
cagactggaatcagtatc
>PAFTOL009197
tacctatgccttcttgagcttcccgctcagatgaggagagctgcatttgctctccgtgcc
ttcaatgtcgaaacagccaaagcaatggatgttgcttctgatcccaaaattggtctgatg
cgccttgtttggtggcaagaagctatagacaagatctatgcaaagaagctgactgagcac
ccaatagytmaggcgctttcttctgyggtatcagaacataaaataagcaaggcctggctg
aaaagatctgttgaagcccggatccaagatgctcaaaaggaaccagatgaaattccaaag
acaaccgacgagctggagaaatatgctgaggacacactatcgactatcttgtacatgacg
cttcaatcggggggcatcaactctactgccgcagatcatgcagcatcacacataggtaaa
gctagtgggcttgccttgctgctgagatcactgccttatcatgctagtcgacaccgtcag
tttgcttatattccttccgaggtggcatctaaacatggtctgctgatcagggatgggggt
cagactggaatcagtatc
>PAFTOL009199
tacctatgccttcttgagcttccctctcagatgaggagagctgcatttgctctccgtgcc
ttcaatgtcgaaacagccaaagcaatggatgttgcttctgatcccaaaattggtctgatg
cgccttgtttggtggcaagaagctatagacaagatttatgcaaagaagctgattgagcac
ccaatagctcaggcgctttcttctgtggtatcagaacataaaataagcaaggcctggctg
aaaagatctgttgaagcccggatccaagatgctcaaaaggaaccagatgaaatcccaaag
acaaccgacgagctggagaaatatgctgaggacacactatcgactatcttgtacatgacg
cttcaatcggggggcatcaactctactgccgcagatcatgcagcatcacacataggtaaa
gctagtgggcttgccttgctgctgagatcactgccttatcatgctagtcgacaccgtcag
tttgcttatattccttccgaggtggcatctaaacatggtctgctgatcagggatgggggt
cagactggaatcagtatc
>PAFTOL009203
tacctatgccttcttgagcttccctctcagatgaggagagctgcatttgctcttcgtgcc
ttcaatgtcgaaacagccaaagcaatggatgttgcttctgatccgaaaattggtctgatg
cgccttgtttggtggcaagaagctatagacaagatctatgcaaagaagctaattgagcac
ccaatagctcaggcgctttcttctgtgttatcagaacataaaataagcaaggcctggctg
aaaagatctgttgaagcccgtatccaagatgctcaaaaggaaccagatgaaatcccaaac
acaaccgaagagctggagaaatatgctgaggacacactatcgactatcttgtacatgacg
cttcaatctgggggcatcaactctactgccgcagatcatgcagcatcacacataggcaaa
gctagtgggcttgccttgctgctgagatcactgccttatcatgctagtcgacaccgtcag
tttgcttatattccttccgaggtggcatctaaacatgggctgctgatcagggatgggggt
cagactggaatcagtatc
>PAFTOL009205
tacctatgccttcttgagcttccccccgagatgaggagagctgcatttgctcttcgtgcc
ttcaatgtcgaaacagccaaagcaatggatgttgcttttgatcccaaaattggtctgatg
cgccttgtttggtggcaagaagctatagacaagatctatgcaaagaagttgattgagcac
ccaatagctcaggcgctttcttctgtggtatcagaacataaaataagcaaggcctggctg
aaaagatctgttgaagcccggatccaagatgctcaaagggaaccagatgaaatcccaaag
accaccgaagagctggagaaatatgctgaggacacacaatcgactatcttgtacatgacg
cttcaatctgggggcatcaactctactgccgcagatcatgcagcatcacacataggtaaa
gctgatgggcttgccttgctgctgagatcactgccttatcatgctagtcgacaccgccag
tttgcttatattccttccgaggtggcatctaaacacgggctgctgatcaaggatgggggt
cagactggaatcagtatc
>PAFTOL009207
tacctgtgccttcttgagctmccccctgagatgcggagagctgcatttgctcttcrtgcc
ttcaatgtggaaacagccaaagcaatggacgttgcctctgatccgaaaattggtctaatg
cgtcttgtttggtggcaagaagctatrggcaagatctatgcaaagaagctgattgagcac
ccgatagctctggcactttcttctgtggtatcagaacacaaaatargcaaggcctggctg
aaaagatctgttgaagcccggatacaggatgcacaaaaagaaccagatgagatcccgaag
accactgaagagctagagaaatatgctgaggacacacaatygactatcttgtacatgacg
cttcaatctgggggcatcaactctactgcagcagatcatgcagcatcacacattggtara
gctagyggacttgccttgctgctgaagtcactgccatatcatgctagtcggcaccgccaa
tttgcttatattccttcmgaggtggcttctaaacaygggctgctggtcaaggatgggggt
cagactgggatcagtatc
>PAFTOL009209
tacctatgccttcttgagcttccccctgagatgaggagagctgcatttgctcttcgtgcc
ttcaatgtcgaaacagccaaagcaatggatgttgcttctgatcccaaaattggtctgatg
cgccttgtttggtggcaagaagctatagacaagatytatgcaaagaagttgattgagcac
ccaatagctcaggcgctttcttctgtggtatcagaacataaaataagcaaggcctggctg
aaaaggtctgttgaagcccggatccaagatgctcaaagggaaccagatgaaatcccaaag
accaccgaagagctgsagaaatatgctgaggacacacaatcgactatcttgtacatgacg
cttcaatctgggggcatcaactctactgccgcagatcatgcagcatcacacataggyaaa
gctggtgggcttgccttgctgctgagatcactgccttatcatgctagtcgacaccgtcag
tttgcttatattccttctgaggtggcatctaaacacgggctgctgataaaggatgggggt
cagactggaatcagtatc
>PAFTOL009215
tacctatgccttcttgagcttccctctcagatgaggagagctgcatttgctcttcgtgcc
ttcaatgtcgaaacagccaaagcaatggatgttgcttctgatcccaaaattggtctgatg
cgccttgtttggtggcaagaagctatagacaagatctatgcaaagaagctgattgagcac
ccaatagctcaggcgctttcttctgtggtatcagaacataaaataagcaaggcctggytg
aaaagatctgttgaagcccggatccaagatgctcaaaaggaaccagatgaaatcccaaag
acaaccgaagagctggagaaatatgctgaggacacactatcgactatcttgtacatgacg
cttcaatctgggggcatcaactctactgccgcagatcatgcagcatcacacataggtaaa
gctagcgggcttgccttgctgctgagatcactgccttatcatgctagtcgacaccgtcag
tttgcttatattccatccgaggtggcatctaaacatggtctgctgatcagggatgggggt
cggactggaatcagtatc
>PAFTOL009217
tacctatgccttcttgagcttccctctcagatgaggagagctgcatttgctctccgtgcc
ttcaatgtcgaaacagccaaagcaatggatgttgcttctgatcccaaaattggtctgatg
cgccttgtttggtggcaagaagctatagacaagatctatgcaaggaagctgattgagcac
ccaatagctcaggcgctttcttctgtggtatcagaacataaaataagcaaggcctggctg
aaaagatctgttgaagcccggatccaagatgctcaaaaggaaccagatgaaatcccaaag
acaaccaacgagctggagaaatatgctgaggacacactatcgactatcttgtacatgacg
cttcaatccgggggcatcaactctactgcagcagatcatgcagcatcacacataggtaaa
gctagtgggcttgccttgctgctgagatcactgccttatcatgctagtcgacaccgtcag
tttgcttatattcctwccgaggtggcatctaaacatggtctgctgatcagggatgggggt
cagactggaatcagtatc
>PAFTOL009219
tacctatgccttcttgagcttccctctcagatgaggagagctgcatttgctcttcgtgcc
ttcaatgtcgaaacagccaaagcaatggatgttgcttctgatcccaaaattggtctgatg
cgccttgtttggtggcaagaagctatagacaagatctatgcaaagaagctgattgagcac
ccaatagctcaggcgctttcttcygtggtatcagaacataaaataagcaaggcctggctg
aaamgatctgttgaagcccggatccaagatgctcaaaaggaaccagatgaaatcccaaag
acaaccgaagagctggagaaatatgctgaggacacactatcgactatcttgtacatgacg
cttcaatctgggggcatcaactctactgccgcagatcatgcagcatcacacataggtaaa
gctagtgggcttgccttgctgctgagatcactgccttatcatgctagtcgacaccgtcag
tttgcttatattccatccgaggtggcatctaaacatggtctgctgatcagggatgggggt
cggactggaatcagtatc
>PAFTOL009221
tacctatgccttcttgagcttccccctgagatgaggagagctgcatttgctcttcgtgcc
ttcaatgtcgaaacagccaaggcaatggatgttgcttcggatcccaaaattggtctgatg
cgccttgtttggtggcaagaagctatagacaagatctatgcaaagaaggtgattgagcac
ccaatagctcaggcgctttcttctgtggtatcagaacataaaataagcaaggcctggctg
aaaagatctgttgaagcccggatccaagatgctcaaagggaaccagatgaaatcccaaag
accrccgaagagctggagaaatacgctgaggacacacaatcgactatcttgtacatgrcg
ctccaatctgggggcatcaactctactgccgcagatcatgcagcrtcacacattggtaaa
gctagtgggcttgccttgctgctgagatcactgccatatcatgctagtcgataccgtcag
tttgcttatattccttcccaggtggcatctaaacacgggctgctgatcaaggatgggggt
cagactggaatcagtatc
>PAFTOL009223
tacctatgccttcttgagcttccctctcagatgaggagagctgcatttgctcttcgtgcc
ttcaatgtcgaaacagccaaagcaatggatgttgcttctgatcccaaaattggtctgatg
cgccttgtttggtggcaagaagctatagacaagatctatgcraagaagctgattgagcac
ccaatagctcaggcgctttcttstgtggtatcagaacataaaataagcaaggcctggctg
aaaagatctgttgaagcccggatccaagatgctcaaagggaaccagatgaaatcccaaag
acaacygaagagctggagaaatatgctgaggacacactatcgactatcttgtacatgacg
cttcaatctggggrcatcaactctacggccgcagatcatgcagcatcacacataggtaaa
gctagtgggcttgccttgctgctgagatcactgccttatcatgctagtcgacaccgtcag
tttgcttatattccttccgaggtggcatctaaacatgggctgctgrtcagggatgggggt
cagactggaatcaggatc
>PAFTOL009225
tacctatgccttcttgagcttccctctcagatgaggagagctgcatttgctcttcgtgcc
ttcaatgtcgaaacagccaaagcaatggatgttgcttctgatcccaaaattggtctgatg
cgccttgtwtggtggcaagaagctatagacaagatctatgcaaagaagctgattgagcac
ccaatagctcaggcgctttcttctgtggtatcagaacataaaataagcaaggcctggctg
aaaagatctgttgaagcccggatccaagatgctcaaagggaaccagatgaaatcccaaag
acaaccgaagagctggagaaatatgctgaggacacactatcgactatcttgtacatgacg
cttcaatctgggggcatcaactctacggccgcagatcatgcagcatcacacataggtaaa
gctagtgggcttgccttgctgctgagatcactgccttatcatgctagtcgacaccgtcag
tttgcttatattccttccgaggtggcatctaaacatgggctgctgatcagggatgggggt
cagactggaatcaggatc
>PAFTOL009227
tacctatgccttcttgagcttccctctcagatgaggagagctgcatttgctcttcgtgcc
ttcaatgtcgaaacagccaaagcaatggatgttgcttctgatcccaaaattggtctgatg
cgccttgtttggtggcaagaagctatagacaagatctatgcaaagaagctgattgagcac
ccaatagctcaggcgctttcttctgtgttatcagaacataaaataagcaaggcctggctg
aaaagatctgtygaagcccggatccaagatgctcaaaaggaaccagatgaaatcccaaag
acaaccgaagagctggagaaatatgctgaggacacactatcgactatcttgtacatgacg
cttcaatctgggggcatcaactctactgccgcagatcatgcagcatcacacataggtaaa
gctagtgggcttgccttgctgctgagatcactgccttatcatgctagtcgacaccgtcag
tttgcttatattccttccgaggtggcatctaaacatgggctgctgatcagggatgggggt
cagactggaatcagtatc
>PAFTOL009229
tacctatgccttcttgagctcccccctgagatgaggagagctgcatttgctcttcgtgcc
ttcaatgtcgaaacggccaaagcaatggatgttgcttctgatcccaacattggtctgatg
cgccttgtttggtggcaagaagctatagacaagatctatgcaaagaagctgattgagcac
ccaattgctcaggcgctttcttctgtggtatcagaacataaaataagcaaggcctggctg
aaaagatctgttgaagcccggatccaagatgctcaaagggaaccagatgaaatcccaaag
accaccgaagagctggagaaatatgctgaggacacacaatcgactatattgtacatgacg
cttcaatctgggggcatcaactctactgctgcagatcatgcagcatcacacataggtaaa
gctagtgggcttgccttgctgctgagatcactgccttatcatgctagtcgacaccgtcag
tttgcttatattccttccgaggttgcatctaaacacgggctgctgatcaaggatgggggt
cagactggaatcagtatc
>PAFTOL009231
tacctatgccttcttgagctcccccctgagatgaggagagctgcatttgctcttcgtgct
ttcaatgtcgaaacagccaaagcaatggatgttgcttctgatcccaacattggtctgatg
cgccttgtttggtggcaagaagctatagacaagatctatggaaasaagctgattgagcac
ccaattgctcaggcgctttcttctgtggtatcagaacataaaataagcaaggcctggctg
aaaagatctgttgaagcccggatccaagatgctcaaagggaaccagatgaaatcccaaag
accaccgaagagctggagaaatatgctgaggacacacaatcgactatcttgtacatgacg
cttcaatctgggggcatcaactctactgccgcagatcatgcagcatcacacataggyaaa
gctagtgggcttgccttgctgctgagatcactgccttatcatgctagtcgacaccgycag
tttgcttatattccttctgaggtggcatctaaacacgggctgctgatcaaggatgggggt
cagactggagtcagtatc
>PAFTOL009233
tacctatgccttcttgagcttccccctgaggtgaggagagctgcatttgctcttcgtgcc
ttcaatgtcgaaacagccaaagcaatggatgttgcttctgatcccaaaattggtctgatg
cgcctggtttggtggsaagaagctatagacaagatctatgcaaagaagctgattgagcac
ccaatagctytggcactttcttccrtggtatcagaacataaaataagcaaggcttggctg
agaagatctgtggaagsccggatccaagatgctcaaagggaaccagatgatatcccaaag
accaccgaagasctggagaartatgctgaggacacgcaatcgactatcttgtatatgacg
cttcaatcggggggcatcaactctackgccgcagatcatgcagcatcacacataggtaaa
gctagcgggcttgccttgctgctgaggtcactgccgtatcatgctagtcgacaccgtcag
tttgcttatattccttccgacttggcatctaaacacakgctgctgatcaaggatgggggt
cagactggagtcagtatc
>PAFTOL009235
tacctgtgccttcttgagctcccccctgagatgcggagagctgcatttgctcttcgtgcc
ttcaatgtggaaacagccaaagcaatggacgttgcctctgatccgaaaattggtctaatg
cgtcttgtttggtggcaagaagcgataggcaagatctatgcaaagaagctgattgagcay
ccgatagctctggcactttcttctgtggtatcagaacataaaataagcaaggcctggctg
aaaagatctgttgaagcccggatacaggatgcacaaagagaaccaggtgagatyccgaag
actactgaagagctagagaaatatgctgaggacacacaatcgactatcttgtacatgacg
cttcaagctgggggcatcagctctacggcagcagatcatgcagcatcacacattggtaaa
gctagcggacttgccttgttgctgaagtcactgccatatcatgctagtcggcaccgccaa
tttgcttatattccttccgaggtggcttctaaacacgggctgctgatcaaggatgggtgt
cagacggggataagtatc
>PAFTOL009237
tacctgtgccttcttgagctcccccctgagatgcggagagctgcatttgctcttcgtgcc
ttcaatgtggaaacagccaaagcaatggacgttgcctctgatccgaaaattggtctaatg
cgtcttgtttggtggcaagaagtgataggcaagatctatgcaaagaagctgattgagcac
ccgatagctctggcactttcttctgtggtatcagaacataaaataagcaaggcctggctg
aaaagatctgttgaagcccggatacaggatgcacaaagagaaccagatgagatcccraag
accactgaagagctagagaaatatgctgaggacacacaatcgactatcttgtacatgacg
cttcaagctgggggcatcagctctacggcagcagatcatgcagcatcacacattggtaaa
gctagcggacttgccttgctgctgaagtcactgccatatcatgctagtcggcaccgccaa
tttgcttatattccttccgaggtggcttctaaacacgggctgctgatcaaggatgggtgt
cagactgggataagtatc
>PAFTOL009239
tacctatgccttcttgagcttccccctgagatgaggagagctgcatttgctcttcgtgcc
ttcaatgtcgaaacagccaaagcaatggatgttgcttctgatcccaaaattggtctgatg
cgccttgtttggtggcaagaagctatagacaagatctatgctaagaagctgattgagcac
ccaatagctcaggtactttcttctgtggtatcagaacataaaataagcaaggcctggctg
aaaagatctgttgaagcccggatccaagatgctcaaagggaaccagatgaaatcccaaag
accacygaagagctggagaaatatgccgaggacacacaatcgactatcttgtacatgacg
cttcaatctgggggcatcaactctaccactgcagatcatgcagcatcacacataggcaaa
gctagtggacttgccttgctgctgagatcactgccttaccatgctagtcgacaccgtcaa
tttgcttatattccttccgaggtggcatctaaacacgggcttctgatcaaggatgggggt
cagactggaatcagtatc
>PAFTOL009241
tacctatgccttcttgagcttccctctcagatgaggagagctgcatttgctcttcgtgcc
ttcaatgtcgaaacagccaaagcaatggatgttgcttctgatcccaaaattggtctgatg
cgccttttttggtggcaagaagctatagacaagatctatgcaaagaagctgattgagcac
ccaatagctcaggcgctttcttctgtggtatcagaacataaaataagcaaggcctggctg
aaaagatctgttgaagcccggatccaagatgctcaaagggaaccagatgaaatcccaaag
acaaccgaagagctggagaaatatgctgaggacacactatcgactatcttgtacatgacg
cttcaatctgggggcatcaactctacggccgcagatcatgcagcatcacacataggtaaa
gctagtgggcttgccttgctgctgagatcactgccttatcatgctagtcgacaccgtcag
tttgcttatattccttccgaggtggcatctaaacatgggctgctgatcagggatgggggt
cagactggaatcaggatc
>PAFTOL009243
tatctatgccttcttgagcttccccctgagatgaggagagctgcatttgctcttcgtgcc
ttcaatgtcgaaacagccaaagcaatggatgttgcttctgatcccaaaattggtctgatg
cgccttgtttggtggcaagaagctgtagacaagatctttgcaaagaagcygactgagcac
ccaatagctcaggcactttcttctgtggtatcagaacataaaataagcaaggcctggctg
aaaagatctgttgaagcccggatccaagatgctcaaagggaaccagatgaaatcccaaag
accaccgaagagctggagaaatatgctgaggacacacaatcgactatcttgtacatgacg
cttcaatctgggggcatcaactctactgccgcagatcatgcggcatcacacataggtaaa
gctagtgggcttgccttgctgctgagatcactgccttatcatgctagtcgacaccgtgag
tttgcttatattccttccgaggtggcatccaaacacgggctgctgatcaaggatgggggt
cagactggaatcagtgtc
>PAFTOL009245
tacctatgccttcttgagcttccccctgagatgaggagagctgcatttgctcttcgtgcc
ttcaatgtcgaaacagccaaagcaattgatgttgcttctgatcccaaaattggtctgatg
cgccttgtttggtggcaagaagctatagacaagatttatgcaaagaagttgattgagcac
ccaatagctcaggcgctttcttctgtggtatcagaacataaaataagtaaggcctggctg
aaaaggtctgttgaagcccggatccaagatgctcaaagggaaccagatgaaatcccaaag
accaccgaagagctggagaaatatgctgaggacacacaatcgactatcttgtacatgacg
cttcaatctgggggcatcaactctactgccgcagatcatgcagcatcacacataggtaaa
gctggtgggcttgccttgctgctgagatcactgccttatcatgctagtcgacaccgtcag
tttgcttatattccttccgaggtggcatctaaacacgggctgctgatcaaggatgggggt
cagactggaatcagtatc
>PAFTOL009249
tacctatgccttcttgagcttccccctgagatgaggagagctgcatttgctcttcgtgcc
ttcaatgtcgaaacagccaaagcaatggatgttgcttctgatcccaaaattggtctgatg
cgccttstttggtggcaagaagctatagacaagatctatgcaaagaagttgattgagcac
ccaatagctcaggcactttcttctgtggtgtcagaacataaaataagcaaggcctggctg
aaaaggtctgttgaagcccggatccaagatgctcaaagggaaccagatgaaatcccaaag
accaccgaagagctggagaaatatgctgaggacacacaatcgactatcttgtacatgacg
cttcaatctgggggcatcaactctactgccgcagatcatgcagcatcacacataggtaaa
gctggtgggcttgccttgctgctgagatcactgccttatcatgctagtcgacaccgtcag
tttgcttatattccttccgaggtggcatctagacacgggcttctgatcaaggatgggggt
cagactggaatcagtatc
>PAFTOL009251
tacctatgccttcttgagcttccccctgagatgaggagagctgcatttgctcttcgtgcc
ttcaatgtcgaaacagccaaagcaatggatgttgcttctgatcccaaaattggtctgatg
cgccttgtttggtggcaagaagctatagacaagatctatgcaaagaagttgattgagcac
ccaatagctcaggcgctttcttctgtggtatcagaacataagataagcaaggcctggctg
aaaaggtctgttgaagcccggatccaagatgctcaaagggaaccagatgaaatcccaaag
accaccgaagagctggagaaatatgctgaggacacacaatcgactatcttgtacatgacg
cttcaatctgggggcatcaactctactgccgcagatcatgcagcatcacacataggtaaa
gctggtgggcttgccttgctgctgagatcactgccttatcatgctagtcgacaccgtcag
tttgcttatattccttccgaggtggcatctaagcacgggctgctgatcaaggatgggggt
cagactggaatcagtatc
>PAFTOL009253
tacctgtgccttcttgagctcccccctgagatgcggagagctgcatttgctcttcrtgcc
ttcaatgtggaaacagccaaagcaatggacgttgcctctgatccraaaattggtctaatg
cgccttgtttggtggcaagaagcgataggcaagatctatgcaaagaagctgattgagcac
ccgatagctctggcactttcttctgtggtatcagaacataaaatargcaargcctggctg
aaaagatctgttgaagcccggatacaggatgcacaaagagaaccagatgagatsccgaag
accactgaagagctagagaaatatgctgaggacacacaatcgactatcttstacatgacg
cttcaagctggaggcatcagctctacggcagcagatcatgcagcatcacacattggtaaa
gctagcggacttgccttgctgctgaaatcactgccatatcatgctagtcggcaccgccaa
tttgcttatattccttctgaggtggcttctaaacacgggctgctgatcaaggatggctgt
cagaccgggataagtatt
>PAFTOL009255
tacctatgccttcttgagcttccacctgagataaggagggctgcatttgctcttcgtgcc
ttcaatgtcgaaacagccaaagcaatggatgttgcttctgatccaaaaattggtctgatg
cgccttgtttggtggcaagaagctatagccaagatctatgcaaagaagctgattgagcac
ccaatagctcaggcgctttcttctgtggtatcagaacataaaataagcaaggcctggctg
aaaagatctgttgaagcccgtatccaggatgctcaaagggaaccagatgaaatcccaaag
accaccgaagagctggagaaatatgctgaggacacacaatccaccatcttgtacatgacg
cttcaatctgggggcatcaactctactgccgcagatcatgccgcatcacacataggtaaa
gctagtgggcttgccttgctgctgagatcactgccttatcatgctagtcgacaccgtcag
tttgcttatattccttcggaggtggcatctaaacacgggctgctgatcaaggatgggggt
cagactggaatcagtatc
>PAFTOL009257
tacctatgccttcttgagcttccacctgagatgaggagggctgcatttgctcttcgtgcc
ttcaatgtcgaaacagccaaagcaatggatgttgcttctgatccaaaaattggtctgatg
cgccttgtttggtggcaagaagctatagacaagatctatacaaagaagctgattgagcac
ccaatagctcaggcgctttcttctgtggtatcagaacataaaataagcaaggcctggctg
aaaagatctgttgaagcccggatccaggatgctcaaagggaaccagatgaaatcccaaag
accaccgaagagctggagaaatatgctgaggatacacaatccaccatcttgtacatgacg
cttcaatcttggggcatcaactctactgccrcagatcatgcagcatcacacataggtaaa
gctagtgggcttgccttgctgctgmgatcactgccttatcatgctagtcgacaccgtcag
tttgcttatattccttccgaggtggcatctaaacacgggctgctgatcaaggatgggggt
cagactggaatcagtatc
>PAFTOL009259
tacctatgccttcttgagcttccccctgagatgaggagagctgcatttgctcttcgtgcc
ttcaatgtcgaaacagccaaagcaatggatgttgcttctgatcccaaaattggtctgatg
cgccttgtttggtggcaagamgcyatagacaagatctatgcaaagaagctgattgagcay
ccaatagctcaggtgctttcttctgtggtatcagaacataaaataagcaaggcctggctg
aaaagatctgttgaagcccggatccaagatgctcaaagggaamcrgatgaaatcccaaag
accaccgaagagctggagaaatatgctgaggacacacaatcractatcttgtacatgacg
cttcaatctgggggcatcaactctaccaccgcagatcatgcagcatcacacataggtaaa
gctagtgggcttgccttgctgctgagatcactgccttatcatgckagtcgacaccgtcag
tttgcttatattccttccgaggtggcatctaaacacgggctgctgatcraggatgggggt
cagactggaatcagtatc
>PAFTOL009263
tacctatgccttcttgagcttccccctgagatgaggagagctgcatttgctcttcgtgcc
ttcaatgtcgaaacagccaaagcaatggatgttgcttctgatcccaaaattggtctgatg
cgccttgtttggtggcaagaagctatagacaagatctatgcaaagaagttgattgagcac
ccaatagctcaggcactttcttctgtggtatcagaacataaaataagcaaggcctggctg
aaaaggtctgttgaagcccggatccaagatgctcaaagggaaccagatgaaatcccaaag
accaccgaagagctggagaaatatgctgaggacacacaatcgactatcttgtacatgacg
cttcaatctgggggcatcaactctactgccgcagatcatgcagcatcacacataggtaaa
gctggtgggcttgccttgctgctgagatcactgccttatcatgctagtcgacaccgtcag
tttgcttatattccttccgaggtggcatctagacacgggcttctgatcaaggatgggggt
cagactggaatcagtatc
>PAFTOL009265
tacctttgccttcttgagcttccccctgagatgaggagagctgcatttgctcttcgtgcc
ttcaatgtcgaaacagccaaagcaatggatgttgcttctgatcccaaaattggtctgatg
cgccttgtttggtggcaagaagctatagacaagatctatgcaaagaagttgattgagcac
ccaatagctcaggcgctttcttctgtggtatcagaacataaaataagcaaggcctggctg
aaaaggtctgttgaagcccggatccaagatgctcaaagggaaccagatgaaatcccaaag
accaccgaagagctggagaaatatgctgaggacacacaatcgactatcctgtacatgacg
cttcaatctgggggcatcaactctactgctgcagatcatgcagcatcacacataggtaaa
gctggtgggcttgccttgctgctgagatcactcccttatcatgctagtcgacaccgtcag
tttgcttatattccttccgaggtggcatctaaacacgggctgctgatcaaggatgggggt
cagactggaatcagtgtc
>PAFTOL009267
tatctgtgccttcttgagctcccccctgagatgcggagagctgcatttgctcttcgtgcc
ttcaatgtggaaacagccaaagcaatggacgttgcctctgatccgaaaattggyctaatg
cgtcttgtttggtggcaagaagctataggcaagatctatgcaaagaagctgattgagcac
ccaatagctctggcactttcttctgtgatatcagaacataaaataagcaaggcctggctg
aaaagatctgttgaagcccggatacaggatgcacaaagggaaccrgatgagatccygaag
accactgaagagctagagaaatwtgctgaggacacacaatcgactatcttgtacatgacg
cttcaatctgggggcatcaactctactgcagcagatcatgcagcatcacacattggtaaa
gctagcggacttgcgttgctgctgaagtcactgccatatcatgctagtcggcaccgccaw
tttgcttatattccttcygaggtggcttctaaacacgggctgctgatcaaggatgggggt
cagactgggatcagcatc
>PAFTOL009269
tacctgtgccttcttgagctcccccctgagatgcggagagctgcatttgctcttcgtgcc
ttcaatgtggaaacagccaaagcaatggacgttgcctctgatccgaaaattggtctaatg
cgtcttgtttggtggcaagaagctataggcaagatctatgcaaagaagctgattgagcac
ccgatagctctggcactttcttctgtggtatcagaacacaaaataagcaaggcctggctg
aaaagatctgtcgaagcccggatacaggatgcacaaaaagaaccagatgagatcccgaag
accactgaagagctggagaaatatgctgaggacacacaatcgactatcttgtacatgacg
cttcaatctgggggcataaactctactgcagcagatcatgcagcatcacacattggtaaa
gctagcggacttgccttgctgctgaagtcactgccatatcatgctagtcggcaccgccaa
tttgcttatattccttccgaggtggcttttaaacacgggctgctgatcaaggatgggggt
cagactgggatcagtatc
>PAFTOL009271
tacctatgccttcttgagcttccccctgagatgcggagagctgcatttgctcttcgtgcc
ttcaatgtcgaaacagccaaagcaatggatgttgcttctgatcccaatattggtctgatg
cgccttgtttggtggcaagaarctatagacaagatctatgcaaagaagctgattgagcac
ccaattgctcaggcgctttcttctgtggtatcagaacataaaataagcaaggcctggctg
aaaagatctgttgaagcccggatccaagatgctcaaagggagccagacgaaatcccaaag
accaccgaagagmtggakaaatatgctgaggacacacaatcgwctatcttgtacatgacg
cttcaatctgggggcatcaactctactgccgcagatcatgcagcatcacacataggtaaa
gctagtgggcttgccttgctgctgagatcactgccttatcatgctagtcggcaccgtcaa
tttgcttatattccttccgaggtggcatctaaacacgggctgctgatcaaggatgggggt
cagactggaatcagtatc
>PAFTOL009279
tacctttgccttcttgagcttccctctcaggtgaggcgagctgcatttgctcttcgtgcc
ttcaatgtcgaaacagccaaagcaatggatgttgcttctgatcccaaaattggtctgatg
cgccttgtttggtggcaagaagctatagacaagatctatgccaagaagctgattgagcac
ccaatagctcaggcgctttcttctgtggtatcagaacataaaatamgcaaggcctggctg
aaaagatctgttgaagcccggatccaagatgctcaaagggaaccagatgaaatcccaaag
acaaccgaagagctggagaaatatgctgaggacacactatcgaccatcttgtacatgacg
cttcaatctgggggcatcaactctactgccgcagatcatgcagcatcacacataggtaaa
gctagtgggcttgccttgctgctgagatcactgccttatcatgctagtcgacaccgtcag
tttgcttatattccttccgaggtggcatctaaacatgggctgctgttcagggatgggggt
cagactggaatcagtatc
>PAFTOL009281
tacctatgccttcttgagcttccccctgagatgaggagagctgcatttgctcttcgcgcc
ttcaatgtcgaaacagccaaagcaatggatgttgcttctgatcccaaaattggtctgatg
cgccttgtttggtggcaagaagctatagataagatctatgcaaagaagctgattgagcac
ccaatagctcaggcgctttcttctgtggtatcagaacataaaataagcaaggcctggctg
aaaagatccattgaagcccggatccaagatgctcaaagggaaccagatgaaatcccaaag
actaccgaagagctggagaaatatgctgaggacacacaatcgactatcttgtacaygacg
cttcaatctgggggcatcaactctactgccgcagatcatgtggcatcacacataggtaaa
gctagtgggcttgccttgctgctgagatcactgccatatcatgctagtcgacaccgtcag
tttgcttatattccttccgaggtggcatctaaacatgggctgctgatcaaggatgggggt
cagactggaatcagtatc
>PAFTOL009283
tacctatgccttcttgagcttccctctcagatgaggagagctgcatttgctcttcgtgcc
ttcaatgtcgaaacagccaaagcaatggatgttgcttctgatctcaaaattggtctgatg
cgccttgtttggtggcaagaagctatagacaagatctatgcaaagaagctgattgagcac
ccaatagctcaggcgctttcttctgtggtatcagaacataaaataagcaaggcctggctg
aaaagatctgttgaagcccggatccaagatgctcaaagggaaccagatgaaatcccaaac
acaaccgaagagctggagaaatatgctgaggacacactatcgactatcttgtacatgacg
cttcaatcggggggcatcaactctactgccgcagatcatgcagcatcacacataggtaaa
gctagtgggcttgccttgctgctgagatcactgccttatcatgctagtcgacaccgtcag
tttgcttatattccttccgaggtggcatctaaacatggtctgctgatcagggatgggggt
cagactggaatcagtatc
>PAFTOL009285
tacctgtgccttcttgagctcccccctgagatgcggagagctgcatttgctcttcgtgcc
ttcaatgtggaaacagccaaagcaatggacgttgcctctgatccgaaaattggtctaatg
cgtcttgtttggtggcaagaagctataggcaagatctatgcaaagaagctgattgagcac
ccgatagctctggcactttcttctgtggtatcagaacacaaaataagcaaggcctggctg
aaaagatctgttgaagcccggatacaggatgcacaaaaagaaccagatgagatcccgaag
accactgaagagctagagaaatatgctgaggacacacaatcaactatcttgtacatgacg
cttcaatctgggggcatcaactctactgcagcagatcatgcagcatcacacattggtaaa
gctagcggacttgccttgctgctgaagtcactgccatatcatgctagtcggcaccgccaa
tttgcttatattccttccgaggtggcttctaaacacgggctgctgatcaaggatgggggt
cagactgggatcagtatc
>PAFTOL009287
tacctatgccttcttgagcttccctctcagataaggagagctgcatttgctcttcgtgcc
ttcaatgtcgaaacagccaaagcartggatgttgcttctgatcccaaaattggtctgatg
cgccttgtttggtggcaagaagctatagacaagatctatgcaaagaaactgattgagcac
ccaatagctcaggcgctttcttctgtggtatcagaacataaaataagcaaggcctggctg
aaaagatctgttgaagcccggatccaagatgctcaaagggaaccagatgaaatcccaagg
acaaccgaagagctggagaaatatgctgaggacacactatcgactatcttgtacatgacg
cttcaatctgggggcatcaactctactgccgctgatcatgcagcatcacacataggtaaa
gctagtgggcttgccttgctgctgagatcactgccttatcatgctagtcgacaccgtcag
tttgcttatattccttccgaggtggcatctaaacatgggctgctgatcagggatgggggt
cagactggaatcagtatt
>PAFTOL009289
tacctatgccttcttgagcttccccctgagatgaggagggctgcatttgctcttcgtgcc
ttcaatgtcgaaacagccaaagcaatggatgttgcttctgatcccaaaattggtctgatg
cgccttgtttggtggcaagaagctatagacaagatctatgcaaggaagttgattgagcac
ccaatagctcaggcgctttcttctgtggtatcagaacataaaataagcaaggcctggctg
aaaaggtctgttgaagcccggatccaagatgctcaaagggaaccagatgaaataccaaag
accaccgaagagctggagaaatatgctgaggacacacaatcgactatcttgtacatgacg
cttcaatctgggggcatcaactctactgccgcagatcatgcagcatcacacataggtaaa
gctggtgggcttgccttgctgctgagatcactgccttatcatgctagtcgacaccgtcag
tttgcttatattccttttgaggtggcatctaaacacgggctgctgataaaggatgggggt
cagactggaatcagtatc
>PAFTOL009291
tacctatgccttcttgagcttccctctcagataaggagagctgcatttgctcttcrtgcc
ttcaatgtcgaaacagccaaagcaatggatgttgcttctgatcccaaaattggtctgatg
cgccttgtttggtggcaagaagctatagacaagatctatgcaaagaaactgattgagcac
ccaatagctcaggcactttcttctgtggtatcagaacataaaataagcaaggcctggctg
aaaagatctgttsaagcccggatccaagatgctcaaagggaaccagatgaaatcccaaag
acaaccgaagagctggagaaatatgctgaggacacactatcgactatcttgtacatgacg
cttcaatctgggggcatcaactctactgcygcagatcatgcagcatcacacrtaggtaaa
gctagtgggcttgccttgctgctgagatcactgccttatcatgctagycgacaccgtcag
tttgcttatattccttccgaggtggcatctaaacatgggctgctgatcagggatgggggt
cagactggaatcagtatt
>PAFTOL009293
tacctatgccttcttgagcttccctctcagatgaggagagctgcatttgctctccgtgcc
ttcaatgtcgaaacagccaaagcaatggatgttgcttctgatcccaaaattggtctgatg
cgccttgtttggtggcaagaagctatagacaagatctatgcaaagaagctgattgagcac
ccaatagctcaggcgctttcttctgtggtatcagaacataaaataagcaaggcctggctg
aaaagatctgttgaagcccggatccaagatgctcaaarggaaccagatgaaatcccaaag
acaaccgamgagctggagaaatatgctgaggacacactatcgactatcttgtacatgacg
cttcaatckgggggcatcaactctactgccgcagatcatgcagcatyacacataggtaaa
gctagtgggcttgccttgctgctgagatcactgccttatcatgctagtcgacaccgtcag
tttgcttatattccttccgaggtggcatctaaacatggtctgctgatcagggatgggggt
cagactggaatcagtatc
>PAFTOL009295
------------------------------------------------------------
------------------------------------tctgatcycaaaattggtctgatg
cgccttgtttggtggcaagaagctatagacaagatctatgcaaagaagctgattgagcac
ccaatagstcargcgctttcttctrtggtatcagaacataaaataagcaaggcctrgctg
aaaagatctgttgaagcccggatccaagatgctcaaagggaaccagatgaaatcccaaag
acaaccgaagagctggagaaatatgctgaggacacactatcgactatcttgtacatgacg
cttcaatckgggggcatcaactctackgccgcagatcatgcagcatcacacataggtaaa
gctagtgggcttgccttgctgctgagatcactgccttatcatgctagtcgacaccgtcag
tttgcttatattccttccgaggtggcatctaaacatggtctgctgatcagggatgggggt
cagactggaatcagtatc
>PAFTOL009297
tacctatgccttcttgagcttccccctgagatgaggagagctgcatttgctcttcgtgcc
ttcaatgtcgaaacagccaaagcaatggatgtkgcttctgatcccaaaattggtctgatg
cgccttgtttggtggcaagaagctatagacaagatctatgcaaagaagctgattgagcac
ccaatagctcaggtgctttcttctgtggtatcagaacataaaataagcaaggcctggctg
aaaagatctgttgaagcccggatccaagatgctcaaagggaaccagatgaaatcccaaar
accaccgaagagctggagaaatatgctgaggacacacaatcgactatcttgtacatgacg
cttcaatctgggggcatcaactctaccaccgcagatcatgcagcatcacacataggtaaa
rctagtgggcttgccttgctrctgagatcactgccttatcatgctagtcracaccgtcag
tttgcttatattccttcygaggtggcatctaaacacgggctgctgatcaaggatgggggt
cagactggaatcagtatt
>PAFTOL009299
tacctatgccttcttgagcttccccctgagatgaggagagctgcatttgctcttcgtgcc
ttcaatgtcgaaaccgccaaagcaatggatgttgcttctgatcccaaaattggtctgatg
cgccttgtttggtggcaagaagctatagacaagatctatgcaaagaagttgattgagcac
ccaatagctcaggcgctttcttctgtggtatcagaacataagataagcaaggcctggctg
aaaaggtctgttgaagcccggatccaagatgctcaaagggaaccagatgaaatcccaaag
accaccgaagagctggagaaatatgctgaggacacacaatcgactatcttgtacatgacg
cttcaatctgggggcatcaactctactgccgcagatcatgcagcatcacacataggtaaa
gctggtgggcttgcattgctgctgagatcactgccttatcatgctagtcgacaccgtcag
tttgcttatattccttccgaggtggcatctaagcacgggctgctgatcaaggatgggggt
cagactggaatcagtatc
>PAFTOL009301
tatctatgccttcttgagcttcccyctsagrtgaggmgagctgcatttgctcttcgtgcc
ttcaatgtcgaaacagccaaagcaatggatgttgcttctgatcccaaaattggtctgatg
cgccttgtttggtggcaagaagctatagacaagatctatgcmaagaagytgattgagcac
ccaatagctcaggcrctttcttctgtggtatcagaayataaaataagcaaggcctggctg
aaaaggtctgttgaagcccggatccaagatgctcaaagggaaccagatgaaatcccaaag
accaccgaagagctggagaaatatgctgaggacacacaatcgactatcttgtacatgacg
cttcaatmtgggggcatcaactctactgccgcagatcatgcagcatcacacataggtaaa
gctggtgggcttgccttgctgctgagatcactgccttatcatgctagtcgacaccgtcag
tttgcttatattccttccgaggtggcatctagacacgggcttctgatcaaggatgggggt
cagactggaatcagtatc
>PAFTOL009303
------------------------------------------------------------
------------------------------------------------------------
------------------------------------------------------------
---------------------------------------aaaataagcaaggcctggctg
aaaaggtctgttgaagcccggatccaagatgctcaaagggaaccagatgaaatcccaaag
accaccaaagagctggagaaatatgctgaggacacacaatcgactatcttgtacatgayg
cttcaatctgggggcatcaactctactgccgcagatcatgcagcatcacacataggtaaa
gctggtgggcttgccttgctgctgagatcactgccttatcatgctagtcgacaccgtcag
tttgcttatattccttccgaggtggcatctaaacacgggctgctgatcaaggatgggggt
cagactggaatcagtatc
>PAFTOL009311
tacctatgtcttctggagcttccccctgagatgcgtagagctgcatttgctcttcgtgcc
ttcaatgttgaaacagccaaagcaatggacgttgcttctgatcccaaaattggtctaatg
cgccttgtttggtggcaagaagcaatagacaaaatttatgcaaagaagctgattgagcac
ccaatagctcaggctctttcttctgttgtatcagaacataaaataagcaaggcctggctg
aaaagatctgttgaagctcgaatacaagatgcacaaagggaaccggatgaaattccaaaa
accatcgaagaggtggagaaatataccgaggacactcaatccactatcttgtacatggcg
cttcaatctgggggcatcaactctactgcagcagatcatgcggcatcacacataggtaaa
gctagtgggcttgccttgctgctaaggtcactgccatatcacgccactcgacagcgtcat
tttgcttatatcccttccgaggtggcatccaagcacgggctgctggtcaaggatggaggt
caggttggaatcagtatg
>PAFTOL009313
tacctatgtctgctcgagcttgcccctgaaatgcggagagctgcatttgctcttcgtgcc
ttcaatgtcgaaactgcaaaagccatggatgttgcttctgatcccaagattggtctawtg
cgccttgtctggtggcaagaagcaatagacaaaatatttgccaagaagttgattgagcac
ccaatagctcaggctctttcatctgttgtgtcagaacrtaaaataagcaaggcctggctg
aaaagatctgttgaagctcggatamgtgatgcacaaagggaacccgatgaaatcccgaaa
accattgaagagctggaaaaatattccgaggacacgcaatccactatcctgtacatgacc
ctgcaatctgggggcattaactctactgctgcagatcatgcggcatctcatataggtaaa
gctagtgggctygccttgctgctgaggtcactgccataccatgctagccgacaccgtcag
ttcgcttatatcccttccgagrtggcatccaaacacgggctatcgatccaggayggggkt
cagatgggaatgggtatg
>PAFTOL009315
tacctatgccttcttgagcttccccctgagatgcggagggctgcatttgctcttcgggcc
ttcaatgtggaaacggccaaagcaatggatgttgcttctgatcccaaaattggtctaatg
cgccttgtttggtggcaagaagctatagacaaaatctatgcaaagacgctgattgagcac
ccaatagctcaggctctttcttgtgttgtgtcagaacatagaataagcaaggcctggctg
aaaagatctgttgaagcccggatacaagatgcacaaagggaaccagatgaaatcccaaag
accaccgaagagctggagaaatattctgaggacacacaatcaactatcttgtacatgacg
ctgcagtctgggggaatcaactccactgcagcagatcatgcagcatcacatataggtaaa
gccagtggacttgccttgctgcttagatcactgccttatcatgctagtaggcaacggcag
tttgcttatatcccttctgaggttgcatccaaacacgggttgctgatcaaggatgggggt
cagaccggaatcagtata
>PAFTOL009319
tacctgtgccttcttgagcttccacctgagatgcggagagctgcatttgctcttcgtgcc
ttcaatgtggaaacggccaaagcaatggatgttgcttccgatcccaaaattggtctcatg
cgccttgtttggtggcaagaagctatagacaagatttatgcaaagaagctgattgagcac
ccaatagcccaggctctttcttgtgttgtgtcagaacatagaataagcaaggcctggctg
aaaagatctgtcgaagcccggatacaagatgcacagagggaaccagatgaaatcccaaag
accaccgaagagctggagaagtatgctgaggacacacaatcaactatcctgtacatgaca
ctgcaatctggggggatcaactccactgcagcggatcatgcagcatcacacgtaggtaaa
gctagtggacttgccttgctgctcagatcactgccttatcatgctagtcgacaacgtcag
tttgcttatatcccttctgaggtggcatccaaacatgggctgctgatcaaggatgggggt
cagacgggaatcagtatc
>PAFTOL009321
tacctatgccttcttgagcttcgccctgagatgcggagagctgcattcgctcttcgagcc
ttcaatgtggaaacagccaaagcaatggatgttgcttctgatcccaaaattggtctaatg
cgccttgtttggtggcaagaagctatagacaagatttatgcgaaaaagctgattgagcac
ccaatagcccaggctctttcttctgttgtgtcagaacgtaaaataagtaaggcctggctg
aaaagatctgttgaagctcggatacacgatgcacagagggaaccagatgaaatcccaaag
accaccgaagagctggagaaatatgctgaggacacacaatcaactatcttgtacatgacc
ctgcaatctgggggcatcaactctactgcagcagatcatgcagcatcacacataggtaaa
gctagtggactggctttgctgctcagatcactaccatatcatgctagtcgacaacgtcag
tttgcttatatcccttctgaggtggcatccaaacacgggttgctaatcaaggatgggggt
cagacgggaatcagtgtc
>PAFTOL013501
tacctatgccttcttgagcttccctctcagatgaggagagctgcatttgctcttcgtgcc
ttcaatgtcgaaacagccaaagcaatggatgttgcttctgatcccaaaattggtctgatg
cgccttgtttggtggcaagaagctatagacaagatctatgcaaagaagctgattgagcac
ccaatagctcaggcgctttcttctgtggtatcagaacataaaataagcaaggcctggctg
aaaagatctgttgaagcccggatccaagatgctcaaaaggaaccagatgaaatcccaaag
acaaccgaagagctggagaaatatgctgaggacacactatcgactatcttgtacatgacg
cttcaatctgggggcatcaactctactgccgcagatcatgcagcatcacacataggtaaa
gctagtgggcttgccttgctgctgagatcactgccttatcatgctagtcgacacygtcag
tttgcttatattccttccgaggtggcatctaaacatgggctgctgatcagggatgggggt
cagactggaatcagtatc
>SRR5036296
tacctatgccttcttgagcttccccctgagatgaggagagctgcatttgctcttcgtgcc
ttcaatgtcgaaacagccaaagcaatggatgttgcttctgatcccaaaattggtctgatg
cgccttgtttggtggcaagaagctatagacaagatctatgcaaagaagttgattgagcac
ccaatagctcaggcgctttcttctgtggtatcagaacataagataagcaaggcctggctg
aaaaggtctgttgaagcccggatccaagatgctcaaagggaaccagatgaaatcccaaag
accaccgaagagctggagaaatatgctgagaacacacaatcgactatcttgtacatgacg
cttcaatctgggggcatcaactctactgccgcagatcatgcagcatcacacataggtaaa
gctggtgggcttgccttgctgctgagatcactgccttatcatgctagtcgacaccgtcag
tttgcttatattccttccgaggtggcatctaagcacgggctgctgatcaaggatgggggt
cagactggaatcagtatc
>SRR5137211
tacctatgccttcttgagcttccccctgagatgaggagagctgcatttgctcttcgtgcc
ttcaatgttgaaacagccaaagcaatggatgttgcttctgatcccaaaattggtctgatg
cgccttgtttggtggcaagaagctatagacaagatctatgcaaagaagttgattaagcac
ccaatagctcaggcgctttcttctgtggtatcagaacataaaataagtaaggcctggctg
aaaaggtctgttgaagcccggatccaagatgctcaaagggaaccagatgaaatcccaaag
accaccgaagagctggagaaatatgctgaggacacacaatcgactatcttgtacatgacg
cttcaatctgggggcatcaactctactgccgcagatcatgcagcatcacacattggtaaa
gctggtgggcttgccttgctgctgagatcactgccttatcatgctagtcgacaccgtcag
tttgcttatattccttccgaggtggcatctaaacacgggctgctgatcaaggatggggat
cagactggaatcagtatt
>SRR7905861
tacctatgccttcttgagcttccccctgagatgaggagagctgcatttgctcttcgtgct
ttcaatgtcgaaacagccaaagcaatggatgttgcttmtgatcccaaaattggcctgatg
cgccttgtttggtggcaagaagctatagacaagatctatgcaaagaagttgattgagcac
ccaatagctcaggcgctttcttctgtggtatcagaacataaaataagcaaggcctggctg
aaaaggtctgttgaagcccggatccaagatgctcaaagggaaccagatgaaatcccaaag
accaccgaagagctagagaaatatgctgaggatacacaatcgactatcttgtacatgacg
cttcaatctgggggcatcaactctactgcygcagatcacgcagcatcacacataggtaaa
gctggtgggcttgccttgctgctgagatcactgccttatcatgctagtcgacaccgtcag
tttgcttatattccttccgaggtggcatctaaacacgggctgctgatcarggatgggggt
cagactggaatcagtgtc
>SRR7905862
tacctgtgccttcttcagctcccccctgagatgcggagagctgcatttgctcttcgtgcc
ttcaatgtggaaacagccaaagcaatggacgttgcctctgatccgaaaattggtctaatg
cgtcttgtttggtggcaagaagctataggcaagatctatgcaaagaagctgattgagcac
ccgatagctctggcgctttcttctgtggtatcagaacataaaataagcaaggcctggctg
aaaagatctgttgaagcccggatacaggatgcacaaagggaaccagatgagatcccgaag
accactgaagagctagagaaatatgctgaggacacacaatcgactatcttgtacatgacg
cttcaatctgggggcatcaactctactgcakcagatcatgcagcatcacacattggtaaa
gctagcggacttgccttgctgctgaagtcactgccatatcatgctagtcggcaccgccaa
tttgcttatattccttccgaggtggcttctaaacaygggctgctgatcaaggatgggggt
cagactgggatcagtatc
>SRR8327214
tacctatgccttcttgagcttccccctgagatgaggagggctgcatttgctcttcgtgcc
ttcaatgtcgaaacagccaaagcaatggatgttgcttctgatcccaaaattggtctgatg
cgccttgtwtggtggcaagaagctatagacaagatctatgcaaggaagttgattgagcac
ccaatagctcaggcgctttcttctgtggtatcagaacataaaataagcaaggcctggctg
aaaaggtctgttgaagcccggatccaagatgctcaaagggaaccaratgaaatmccaaag
accaccgaagagctggagaaatatgctgaggacacacaatcractatcttgtacatgacg
cttcaatctgggggcmtcaactctactgccgcagatcatgcagcatcacacataggtaaa
gctggtgggcttgccttgctgctgagatcactgccttatcatgctagtcgacaccgtcag
tttgcttatattccttytgaggtggcatctaaacacgggctgctgataaaggatgggggt
cagactggaatcagtatc
