# Supplementary material for: Phylogenomics and classification of Cactaceae based on hundreds of nuclear genes
Source: Plant Syst Evol. 2025 Aug 11;311(5):28. doi: 10.1007/s00606-025-01948-z (PMC12339657; doi:10.1007/s00606-025-01948-z)
Supplement: Supplementary file 4 — Online Resource 4: Containing alignments and RAxML gene trees for all included loci and all phylogenetic datasets (ZIP 10372 KB) [file 606_2025_1948_MOESM4_ESM.zip › de Vos et al_ESM_4/ESM_data_alignments/QCP/6407_consensus.mafft.fasta]

>PAFTOL004551
attctgaagctggaggaggtcgaaaaggttctttcggatgttaaagccgacgatgttagg
gttcttcccgtcggaaatctctgcgattggactgattacatggtcttcgccactggacga
tcctcctggcatgttcgcaacattgctgaagcgcttgttttcaaggctaaggagaagcaa
agagaagctcctaggatgttactgccaagtgttgaagggcaaaaagttggcaattggatt
gtcgttgattctggtgcagtgatagttcatgcgttagatgagaaggccagggcttattat
gacttggaaagtcagtgggttgcggacaagccccagacagaatcaagccag---------
------------------------------------------
>PAFTOL004552
------------------------------------------------------------
------------------------------------------------------------
---------------------------------------------gctaaggagaagcaa
agaggagctcctaggatgttactgccaactgttgaagggcaaaaaagtgacaattggatt
gtcgttgactctggt---------------------------------------------
------------------------------------------------------------
------------------------------------------
>PAFTOL004553
------------------------------------------------------------
------------------------------------------------------------
---------------------------------------------gctaaggagaagcaa
agaggagctcctaggatgttactaccatccgttgaagggcaaaaaagtgacaattggatt
gttgttgactctggt---------------------------------------------
------------------------------------------------------------
------------------------------------------
>PAFTOL004554
------------------------------------------------------------
------------------------------------------------------------
---------------------------------------------gctaaggagaagcaa
agaggagctcctaggatgttattgccaactgttgaagggcaaaaaagtggcaattggatt
gtcgttgactctggt---------------------------------------------
------------------------------------------------------------
------------------------------------------
>PAFTOL004556
------------------------------------------------------------
------------------------------------------------------------
---------------------------------------------gctaaggagaagcaa
agaggcgctcctaggatgttactaccaactgttgaagggcaaaaaagtggcaattggatt
gttgttgactctggt---------------------------------------------
------------------------------------------------------------
------------------------------------------
>PAFTOL004561
------------------------------------------------------------
------------------------------------------------------------
---------------------------------------------gctaagcagaagcaa
agaggagctcataggatgttactgccaagtgttgaagggcaaaaaagtggcaattggatt
gttgttgattctggt---------------------------------------------
------------------------------------------------------------
------------------------------------------
>PAFTOL004562
------------------------------------------------------------
------------------------------------------------------------
---------------------------------------------gctaaggagaagcaa
agaggagctcctaggatgttactgccaactgttgaagggcaaaaaagtgacaattggatt
gtcgttgactctggt---------------------------------------------
------------------------------------------------------------
------------------------------------------
>PAFTOL004564
------------------------------------------------------------
------------------------------------------------------------
---------------------------------------------gctaaggagaagcaa
agagaagctcctaggatgttactgccaagtgttgaagggcaaaaagttggcaattggatt
gttgttgattctggtacagtgatagttcatgctttagatgagaaggccagggcttattat
gacttggaaagtcagtgggttgcggacaagcctcagacagaatcaagccag---------
------------------------------------------
>PAFTOL004566
------------------------------------------------------------
------------------------------------------------------------
------------------------------------cttttacaggctaagcagaaacaa
agaggagctcctaggatgttactgccaagtgttgaggggcaaaaaagtggcaattggatt
gttgttgattctggtccagtgatagttcatgctttagatgagaaggccagggcttattat
gacttggaaagtcggtgggttgtggacaagccgcggacagcatcaagccag---------
------------------------------------------
>PAFTOL004567
attctgaagctggaggaggtcgagaaggttctttctgatgttaaggccgacgatattagg
gttcttcccgtcggaaatctctgcgattggactgattacatggtcttcgccaccggtcga
tcctcctggcatgttcgcaacattgccgaagcgcttgtttacaaggctaaggagaagcaa
agaggagctcctaggatgttactaccaactgttgaagggcaaaaaagtggcaattggatt
gtcgttgactctgggacggtggtagttcatgctttagatgagaaggccagggcttattat
gacttggaaagtcagtgggttgcggacaagccacgggcagaatcgagccag---------
------------------------------------------
>PAFTOL004568
attctgaagctggaggaggtcgagaaggttctttccgatgttaaggctgacgatgttagg
gttcttcccgtcggtaatctctgcgattggactgattacatggtcttcgccaccggtcga
tcstcctggcatgttcgcaacattgccgaagcgcttgtttacaaggctaaggagaagcaa
agaggagctcctaggatgttactaccaactgttgaagggcaaaaaagygacgsttggatt
gtcgttgactctggt---------------------------------------------
------------------------------------------------------------
------------------------------------------
>PAFTOL004571
attctgaagctggaggaggtcgaaaaggttctttcagatgttaaagccgacgaggttagg
gttcttcccgtcggaaatctctgcgattggactgattacatggtcttcgccactggacga
tcctcctggcatgttcgcaacattgctgaagcgcttgttttcaaggctaaggagaagcaa
agagaagctcctaggatgttactgccaagtgttgaagggcaaaaagttggcaattggatt
gttgttgattctggtacagtgatagttcatgctttagatgagaaggccagggcttattat
gacttggaaagtcggtgggttgtggacaagcmccagacagaatcaagccag---------
------------------------------------------
>PAFTOL004573
attctgaagctggaggaggtccagaaggttctttccgatgttaaggccggcgatattagg
gttcttcccgtcggaaatctatgcgattggactgattacatggtcttcgccaccggtcga
tcctcctggcacgttcgcaacattgccgaagcgcttgtttacaaggctaaggagaagcaa
agaggagctcctaggatgttactaccaactgttgaagggcaaaaaagtggcmattggatt
gtcgttgactctggt---------------------------------------------
------------------------------------------------------------
------------------------------------------
>PAFTOL004574
attctgaagctggaggaggtccagaaggttctttccgatgttaaggccggcgatattagg
gttcttcccgtcggaaatctctgcgattggactgattacatggtcttcgccaccggtcga
tcctcctggcatgttcgcaacattgccgaagcgcttgtttacaaggctaaggagaagcaa
agaggagctcataggatgttactaccaacagttgaagggcaaaaaagtgacaactggatt
gtcgttgactctggt---------------------------------------------
------------------------------------------------------------
------------------------------------------
>PAFTOL004577
attctgaagctggaggaggtcgagaaggttctttcygatgttaaggcggaygatattagg
gttcttccmgtcggaaatctctgcgattggactgattacatggtcttcgcsaccggtcga
tcctcctggcatgttcgcaacattgccgaagcgcttgtttacaaggctaaggagaagcaa
agaggagctcmtaggatgttactgccaactgttgaagggcaaaaaagtgacaattggatt
gtcgttgactctggt---------------------------------------------
------------------------------------------------------------
------------------------------------------
>PAFTOL004578
attctgaagctggaggaggtcgagaaggttctttccgatgttaaggccgacgatattagg
gtttttcccgtcggaaatctctgcgattggactgattacatggtcttcgccaccggtcga
tcctcctggcacgttcgcaacattgccaaagcgcttgtttacaaggctaaggagaagcaa
agaggagctcctaggatgttactaccaactgttgaagggcaaaaaagtggcaattggatt
gtcgttgactctgggacggtggtagttcatgctttagatgagaaggccagggcgtattat
gacttggaaagtcagtgggttgcggacaagccacgggcagaatcgagccaggtttttgct
cttgcttttgtg------------------------------
>PAFTOL004582
attctgaagctggaggaggtcaagaaggttctttccgatgttaaggccgacgatattagg
gttcttcccgtcggaaatctctgcgattggactgattacatggtcttcgccaccggtcga
tcctcctggcatgttcgcaacattgccgaagcgcttgtttacaaggctaaggagaagcaa
agaggagctcctaggatgttactaccaactgttgaagggcaaaaaagtggcaattggatt
gtcgttgactctgggacggtggtagttcatgctttagatgagaaggccagggcttattat
gacttggaaagtcagtgggttgcggacaagccacgggcagaatcgagccag---------
------------------------------------------
>PAFTOL004583
attctgaagctggaggaggtcgagaaggttctttccgatgttaaggccggcgatattagg
gttcttcccgtcggaaatctctgcgattggactgattacatggtcttcgccaccggtcga
tcctcctggcatgttcgcaacattgccgaagcgcttgtttacaaggctaaggagaagcaa
agaggagctcctaggatgttactaccatccgttgaagggcaaaaaagtgacaattggatt
gttgttgactctgggacagtggtagttcatgctttagatgagaaggccagggcttattat
gacttggaaagtcagtgggttgtggacaagccacgggcagaatcgagccag---------
------------------------------------------
>PAFTOL004584
attctgaagctggaggaggtcgagaaggttctttccgatgttaaggccgacgatattagg
gttcttcccgtcggaaatctctgcgattggactgattacatggtcttcgccactggtcga
tcctcctggcatgttcgcaacattgccgaagcgcttgtttacaaggctaaggagaagcaa
agaggagctcctaggatgttactgccaactgttgaagggcaaaaargtgacaattggatt
gtcgttgactctggt---------------------------------------------
------------------------------------------------------------
------------------------------------------
>PAFTOL004585
attctgaagctggaggaggtcgaaaaggttctttccgatgttaaagccgacgatgttagg
gttcttcccgtcggaaatctctgcgattggactgattacatggtcttcgccactggacga
tcctcctgtcatgttcgcaacattgctgaagcgcttgttttcaaggctaagcagaagcaa
agaggagctcctaggatgttactgccaagtgttgaggggcaaaaaagtggcaattggatt
gttgttgattctggtccagtgatagttcatgctttagatgagaaggccagggcttattat
gacttggaaagtcggtgggttgcggacaagccgcggacakcrtcaagccag---------
------------------------------------------
>PAFTOL004587
attctgaagctggaggaggtcgagaaggttctttccgatgttaaggccgacgatattagg
gttcttcccgtcggaaatctctgcgattggactgattacatggtcttcgccaccggtcga
tcctcctggcatgttcgcaacattgccgaagcgcttgtttacaaggctaaggagaagcaa
agaggagctcctaggatgttactaccaactgttgaagggcaaaaaagtggcaattggatt
gtcgttgactctggt---------------------------------------------
------------------------------------------------------------
------------------------------------------
>PAFTOL004590
attctgaagctggaggaggtcgagaaggttctttccgatgttaaggccgacgatattagg
gttcttccagtcggaaatctctgcgattggactgattacatggtcttcgccaccggtcga
tcctcctggcatgttcgyaacattgccgaagcgctkgtttacaaggctaaggagaagcaa
agaggagctcctaggatgttactgccaactgttgaagggcaaaaaagtgacaattggatt
gtcgttgactctgggacggtggtagttcatgctttagatgagaaggccagggcttattat
gacttggaaagtcagtgggttgcggacaagccacggggagaatcgagccag---------
------------------------------------------
>PAFTOL004591
attctgaagctggatgagatcgagaaggttctttccgatgttaaggcggacgatattagg
gttcttcccgtcggaaatctctgcgattggactgattacatggtcttcgccaccggtcga
tcctcctggcatgttcgtaacattgccgaagcgcttgtttacaaggctaaggagaagcaa
agaggagctcctaggatgttactgccaactgttgaagggcaaaaaagtgacaattggatt
gtcgttgactctgggacggtggtagttcatgctttagatgagaaggccagggcttattat
gacttggaaagtcagtgggttgcggacaagccacggggagaatcaagccag---------
------------------------------------------
>PAFTOL004593
attctgaggctggaggaggtccagaaggttctttccgatgttaaggccggcgacattagg
gttcttcccgtcggaaatctctgcgattggactgattacatggtcttcgccaccggtcga
tcctcctggcatgttcgcaacattgccgaagcgcttgtttacaaggctaaggagaagcaa
agaggagctcctaggatgttactaccaaccgttgaagggcaaaaaagtggcaattggatt
gtcgttgactctgggacggtggtagttcatgctttagatgagaaggccagggcttattat
gacttggaaagtcagtgggttgcagacaagccacgggctgaatcgagccag---------
------------------------------------------
>PAFTOL004594
attctgaagctggaggaggtcgagaaggtcctttccgatgttaaggccgacgatattagg
gttcttccagtcggaaatctctgcgattggactgattacatggtcttcgccaccggtcga
tcctcctggcatgttcgcaacattgccgaagcgcttgtttwcaaggctaaggagaagcaa
agaggagctcctaggatgttattgccgactgttgaagggcaaaaaagtgacaattggatt
gtcgttgactctgggacggtggtagttcatgctttagatgagaaggccagggcttattat
gacttggaaagtcactgggttgcggacaagccacggggagaatcgagccag---------
------------------------------------------
>PAFTOL004596
attctgaagctggaggaggtcgagaaggttctttccgatgttaaggccgacgatattagg
gttcttcccgtcggaaatctctgcgattggactgattacatggtcttcgccaccggtcga
tcctcctggcatgttcgcaacattgccgaagcgcttgtttacaaggctaaggagaagcaa
agaggagctcctaggatgttactaccaactgttgaagggcaaaaaaatggcaattggatt
gtcgttgactctgggacggtggtagttcatgctttagatgagaaggccagggcgtattat
gacttggaaagtcagtgggttgcggacaagccacgggcagaatcgagccag---------
------------------------------------------
>PAFTOL004597
attctgaagctggaggaggtcgagaaggttctttccgatgttaaggccggcgatatcagg
gttcttcccgtcggaaatctctgcgattggactgattacatggtcttcgccaccggtcga
tcctcatggcatgttcgcaacattgccgaagcgcttgtttacaaggctaaggagaagcar
agaggagctcctaggatgttactaccaaccgttgaagggcagaaaagtgacaattggatt
gtcgttgactctgggactgtggtagttcatgctttagatgagaaggccagggcgtattat
gacttggaaagtcagtgggttgcagacaagccacgggcagaatcgagccag---------
------------------------------------------
>PAFTOL004598
attctgaagctggaggaggtcgagaaggtcctttccgatgttaaggccgacgatattagg
gttcttccagtcggaaatctctgcgattggactgattacatggtcttcgccaccggtcga
tcctcctggcatgttcgcaacattgccgaagcgcttgtttacaaggctaaggagaagcaa
agaggagctcctaggatgttattgccgactgttgaagggcaaaaaagtgacaattggatt
gtcgttgactctgggacggtggtagttcatgctttagatgagaaggccagggcttattat
gacttggaaagtcactgggttgcggacaagccacggggagaatcgagccag---------
------------------------------------------
>PAFTOL004599
attctgaagctggaggaggtcgagaaggttctttccgatgttaaggccgacgatattagg
gttcttccagtcggaaatctctgcgattggactgattacatggtcttcgccaccggtcga
tcctcctggcatgttcgcaacattgccgaagcgcttgtttacaaggctaaggagaagcaa
agaggagctcctaggatgttactgccaactgttgaagggcaaaaaagtgacaattggatt
gtcgttgactctggt---------------------------------------------
------------------------------------------------------------
------------------------------------------
>PAFTOL004600
attctgaagctggaggaggtcgagaaggtcctttccgatgttaaggccgacgatattagg
gttcttccagtcggaaatctytgcgattggactgattacatggtcttcgccaccggtcga
tcctcctggcaygttcgcaacattgccgaagcgcttgtttacwaggctaaggagaagcaa
agaggagctcctaggatgttattgccgactgttgaagggcaaaaaagtgacaattggatt
gtcgttgactctgggacggtggtagttcatgctttagatgagaaggccagggcttattat
gacttggaaagtcactgggttgcggacaagccacggggagaatcgagccag---------
------------------------------------------
>PAFTOL004601
attctgaagctggaggaggtygagaaggttctttccgatgttaaggccggcgatattagg
gttcttcccgtaggaaatctctgcgattggactgattacatggtcttcgccactggtcga
tcctcctggcatgttcgcaacattgccgaagcgcttgtttacaaggctaaggagaagcaa
agaggagctcctaggatgttactaccatccgttgaagggcaaaaaagtgacaattggatt
gtygttgactctggt---------------------------------------------
------------------------------------------------------------
------------------------------------------
>PAFTOL004603
attctgaagctggaggaggtcgagaaggttcttttcgatgttaaggccgacgatattagg
gttcttcccgtcggaaatctctgcgattggactgattacatggtcttcgccaccggtcga
tcctcctggcatgttcgcaacattgccgaagcgcttgtttacaaggctaaggagaagcaa
agaggagctcctaggatgttactaccgactgttgaagggcaaaaaagtgacaattggatt
gtcgttgactctgggacggtgatagttcatgctttagatgagaaggccagggcttattat
gacttggaaagtcagtgggttgcggacaagccacgggcagaatcgagccag---------
------------------------------------------
>PAFTOL004604
attctgaagctggaggaggtcgagaaggttctttcygatgttaaggccgacgatattagg
gttcttcccgtcggaaatctctgcgattggacagattacatggtcttcgccactggtcga
tcctcctggcatgttcgcaacattgccgaagcgcttgtttacaaggctaaggagaagcaa
agaggagctcttaggatgctactaccaactgttgaagggcaaaaaagtgacaattggatt
gtcgttgactctggt---------------------------------------------
------------------------------------------------------------
------------------------------------------
>PAFTOL004605
attctgaagctggaggaggtcgagaaggttctttccgatgttaaggccggcgatattagg
gttcttcccgtcggaaatctctgcgattggactgattacatggtcttcgccaccggtcga
tcctcctggcatgttcgcaacattgccgaagcgcttgtttacaaggctaaggagaagcaa
agaggagctcctaggatgttactaccaaccgttgaagggcaaaaaagtgacaattggatt
gtcgtcgactctgggacggtggtagttcatgctttagatgagaaggccagggcttattat
gacttggaaagtcggtgggttgcagacaagccacgggcagaatcgagccag---------
------------------------------------------
>PAFTOL004608
attctgaagctggaggaggtcaagaaggttctttccgatgttaaggccgacgatattagg
gttcttcccgtcggaaatctctgcgattggactgattacatggtcttcgccaccggtcga
tcctcctggcacgttcgcaacattgccgaagcgcttgtttacaaggctaaggagaagcaa
agaggagctcctaggatgttactaccaactgttgaagggcaaaaaagtggcaattggatt
gtcgttgactctggt---------------------------------------------
------------------------------------------------------------
------------------------------------------
>PAFTOL004609
attctgaagctggaggaggtcgagaaggttctttccgatgttrgggccgacgatgttagg
gttcttcccgtcggaaatctctgcgagtggactgattacatggtcttcgccaccggtcga
tccccctggcatgttcgcaacattgccgaagcgcttgtttacaaggctaaggagaagcaa
agaggagctcctaggatgttactaccaattgttgaagggcaaaaaagtggcaattggatt
atcgttgactctgggacggtggtagttcatgctttagatgagaaggccagggcttattat
gacttggaaagtcagtgggttgcggacaagccacgggcagaatcgagccag---------
------------------------------------------
>PAFTOL004610
attctraagctggargaggttgaaaagattctttacgatgttaaagccgacgatgttagg
gttcttcccgtcggaaatctctgcgattggactgattacatggtcttcgccaccggmcga
tcctcctgccatgttcgcaacattgctgaagcgcttgttttcaaggctaagcagaagcaa
agaggagctcctaggatgktactgccaagtgttgaagggcaaaaaagtggcaattggatt
gttgttgattctggtggagtgatagttcatgctttagatgagaaggccagggcttattat
gacttggaaagtcggtgggttgtcgacaagccgcggacagcatcaagccag---------
------------------------------------------
>PAFTOL004611
attctraagctggargaggttgaaaagattctttacgatgttaaagccgacgatgttagg
gttcttcccgtcggaaatctctgcgattggactgattacatggtcttcgccaccggmcga
tcctcctgccatgttcgcaacattgctgaagcgcttgttttcaaggctaagcagaagcaa
agaggagctcctaggatgttactgccaagtgttgaagggcaaaaaagtggcaattggatt
gttgttgattctggtgcagtgatagttcatgctttagatgagaaggccagggcttattat
gacttggaaagtcggtgggttgtcgacaagccacsgacagcawcaagccag---------
------------------------------------------
>PAFTOL004613
attctgaagctggaggaggtcgagaaggttctttccgatgttaaggccgaccatattagg
gttcttcccgtcggaaatctctgcgattggactgattacatggtcttcgccaccggtcga
tcctcctggcatgttcgcaacattgccgaagcgcttgtttacaaggctaaggagaagcaa
agaggagctcctaggatgttactgccaactgttgaagggmaaaaaagtgacagttggatt
gtcgttgactctggt---------------------------------------------
------------------------------------------------------------
------------------------------------------
>PAFTOL004617
attctgaagctggaggaggtcgagaaggttctttccgatgttaaggcggacgayattagg
gttcttccagtcggaaatctctgcgattggactgattacatggtcttcgccaccggtcga
tcctcctggcatgttcgcaacattgccgaagcgctygtttacaaggctaaggagaagcaa
agaggagctcctaggatgttactgccarctgttgaagggcaaaaaagtgacaattggatt
gtcgttgactctggt---------------------------------------------
------------------------------------------------------------
------------------------------------------
>PAFTOL004618
attctgaagctggaggaggtcgagaaggttctttccgatgttaaggccgacgatgttagg
gttcttcccgtcggaaatctctgcgattggactgattacatggtcttcgccaccggtcga
tcctcctggcatgttcgcaacattgyygaagcgcttgtttacaaggctaaggagaagcaa
agaggagctcttaggatgctactaccaattgttgaagggcaaaaaagtggcaattggatt
atcgttgactctggt---------------------------------------------
------------------------------------------------------------
------------------------------------------
>PAFTOL004619
attctgaagctggaggaggtcgagaaggttctttccgatgttaaggccgacgatgtcagg
gttcttcccctcggaaatctctgcgattggactgattatatggtcttcgccaccggtcga
tcctcctggcatgttcgcaacattgctgaagcgcttgtgtacaaggctaaggagaagcaa
agaggagctcctaggatgttactgccgactgttgaaggccaaaaaagtggcaattggatt
gtcgttgactctggtgcagtgatagttcatgctttagatgagaaggccagggcttattat
gacttggaaagtcagtgcgttgcagacaagccacgggcagaatcaagccag---------
------------------------------------------
>PAFTOL004620
attctgaagctggaggaggtcgaaaaggttctttccgatgttaaggccgacgatattagg
gttcttcccgtcggaaatctctgcgattggactgattacatggtcytcgccacsggtcga
tcctcctggcatgttcgcaacattgccgaagcrcttgtttacaaggctaaggagaagcaa
agaggagctcctaggatgttactaccaactgttgaagggcaaaaaagtggcaattggatt
gtmgttgactctgggacggtggtagttcatgctttagatgagaaggccagggcttattat
gacttggaaagccagtgggttgcggacaagccacgggcagaatcgagccag---------
------------------------------------------
>PAFTOL004623
attctgaagctggaggaggtccagaaggttctttccgatgttaaggccgacgatgttagg
gttcttcccgtcggaaatctctgcgattggactgattacatggtcttcgccaccggtcga
tcctcctggcatgtccgcaacattgccgaagcgcttgtttayaaggctaaggagaagcaa
agaggagctcctaggatgttactaccaactgttgaagggcaaaaaagtggcaattggatt
gttgtygactctggt---------------------------------------------
------------------------------------------------------------
------------------------------------------
>PAFTOL004624
attctgaagctggaggaggtcgagaaggttctttccgatgttaaggccgacgatattagg
gttcttcccgtcggaaatctctgcgattggactgattacatggtcttcgccaccggtcga
tcctcctggcatgttcgcaacattgccgaagcgcttgtttacaaggctaaggagaagcaa
agaggagctcctaggatgttactgccaactgttgaagggcaaaaaagtgacaattggatt
gtcgttgactctggt---------------------------------------------
------------------------------------------------------------
------------------------------------------
>PAFTOL004625
attctgaagctggaggaggtcgagaaggttctttccgatgttaaggcggacgatattagg
gttcttccagtcggaaatctctgcgattggactgattacatggtcttcgccaccggtcga
tcctcctggcatgttcgcaacattgccgaagcgcttgtttacaaggctaaggagaagcaa
agaggagctcccaggatgttactgccaactgttgaagggcaaaaaagtgacaattggatt
gtcgttgactctggt---------------------------------------------
------------------------------------------------------------
------------------------------------------
>PAFTOL004626
attctgaagctggaggaggtcgagaaggttctttccgatgttaaggccggcgatattagg
gttcttcccgtcggaaatctctgcgattggactgattacatggtcttcgccaccggtcga
tcctcctggcatgttcgcaacattgccgaagcgcttgtttacaaggctaaggagaagcaa
agaggagctcctaggatgttactaccaaccgttgaagggcaaaaaagtgacaattggatt
gtcgttgactctgggacggtggtagttcatgctttagatgagaaggccagggcttattat
gacttggaaagtcggtgggttgcagacaagccacgggcagaatcgagccag---------
------------------------------------------
>PAFTOL004627
attctgaagctggaggaggtccagaaggttctttccgatgttaaggccgacgataytagr
kttcttcccgtyggaaatctctgcgattggactgattacatggtcttcgccaccggtcga
tcctcctggcatgttcgcaacattgccgaagcgcttgtttacaaggctaaggagaagcaa
agaggagctgctaggatgttactaccaactgttgaagggcaaaaaagtgacaattggatt
gttgttgactctggt---------------------------------------------
------------------------------------------------------------
------------------------------------------
>PAFTOL004629
attctgaagctggaggaggtcgagaaggttctttccgatgttaaggccgacgatattagg
gttcttcccgtcggaaatctctgcgattggactgattacatggtcttcgccaccggtcga
tcctcctggcatgttcgcaacattgccgaagcgcttgtttacaaggctaaggagaagcaa
agaggagctcctaggatgttactgccaaccgttgaagggcaaaaaagtggcaattggatt
gtcgttgactctggt---------------------------------------------
------------------------------------------------------------
------------------------------------------
>PAFTOL004631
attctgaagctggaggaggtcgagaaggttctttccgatgttaaggccgacgatattagg
gttcttccmgtcggaaatctctgcgattggactgattacatggtcttcgccaccggtcga
tcctcctggcatgttcgcaacattgccgaagcgcttgtttacaaggctaaggagaagcaa
agaggagctcctaggatgttactgccaactgttgaagggcaaaaaagtgacaattggatt
gtcgttgactctgggacggtggtagttcatgctttagatgagaaggccagggcttattat
gacttggaaagtcagtgggttgcggacaagccacggggagaatcgagccag---------
------------------------------------------
>PAFTOL004632
attctgaagctggaggaggtcgagaaggttctttccgatgttaaggccggcgatattagg
gttcttcccgtcggaaatctctgcgattggactgattacatggtcttcgccaccggtcga
tcctcctggcatgttcgcaacattgccgaagcgcttgtttacaaggctaaggagaagcaa
agaggagctcctaggatgttactaccatccgttgaagggcaaaaaagtgacaattggatt
gtcgttgactctgggacggtggtagttcatgctttagatgagaaggccagggcttattat
gacttggaaagtcagtgggttgcagacaagccacgggcagaatcgagccaggtttttgct
cttgctttgtgcaatatc------------------------
>PAFTOL004633
attctgaggctggaggaggtcgagaaggttctttccgatgttaaggctgacgatattagg
gttcttcccgtcggaaatctctgcgattggactgattacatggtcttcgccaccggtcga
tcctcctggcatgttcgcaacattgccgaagcgcttgtttacaaggctaaggagaagcaa
agaggagctcctaggatgttattaccaacagttgaagggcaaaaaagtggcaattggatt
gtcgttgactctgggacggtggtagttcatgctttagatgagaaggccagggcttattat
gacttggaaagtcagtgggttgcggacaagccacgggcagaaccgagccag---------
------------------------------------------
>PAFTOL004634
------------------------------------------------------------
------------------------------------------------------------
---------------------------------------------gctaaggagaagcaa
agaggagctcctaggatgttactaccaactgttgaagggcaaaaaagtgacgcttggatc
gtcgttgactctggt---------------------------------------------
------------------------------------------------------------
------------------------------------------
>PAFTOL004636
attctgaagctggaggaggttgagaaggttctttccgatgttaaggccgacgatgttagg
gttcttcccgtcggaaatctctgcgattggactgattacatggtcttcgccaccggtcga
tccaactggcatgttcgcaacatcgccgaagcgcttgtttacaaggctaaggagaagcaa
agaggagctcctaggatgttactaccaactgttgaagggcaaaaaagtggcaaytggatt
gtcgttgactctggt---------------------------------------------
------------------------------------------------------------
------------------------------------------
>PAFTOL004638
attctgaagctggaggaggtcgagaaggttctttccgatgttaaggcgkacgatattagg
gttcttccagtcggaaatctctgcgattggactgattacatggtcttcgccaccggtcga
tcctcctggcatgttcgcaacattgccgaagcgcttgtttacaaggctaaggagaagcaa
agaggagctcctaggatgttactgccaactgttgaagggcaaaaaagtgacaattggatt
gtcgttgactctgggacggtggtagttcatgctttagatgagaaggccagggcttattat
gacttggaaagtcagtgggttgcggacaagccacggggagaatcgagccag---------
------------------------------------------
>PAFTOL004639
attctgaagctggagsaggtcgagaaggttctttccgatgttaaggccggcgatattagg
gttcttcccgtcggaaatctctgcgattggactgattacatggtcttcgccaccggtcga
tcctcctggcatgttcgcaacattgccgaagcgcttgtttacaaggctaaggagaagcaa
agaggagctcctaggatgttactaccaaccgttgaagggcaaaaaagtgacaattggatt
gtcgttgactctgggacggtggtagttcatgctttagatgagaaggccagggcttattat
gacttggaaagtcggtgggttgcagacaagccacgggcagaatcgagccaggtttttgct
cttgcttttgtg------------------------------
>PAFTOL004640
attctgaagctggcggaggtcgagaaggttctttccgatgttaaggccggcgatatcagg
gttcttcccgtcggaaatctctgcgattggactgattacatggtcttcgccaccggtcga
tcctcctggcatgttcgcaacattgccgaagcgcttgtttacaaggctaaggagaagcaa
agaggagcgcctaggatgttactaccaaccgttgaagggcaaaaaagtgacaactggatt
gtcgttgactctggt---------------------------------------------
------------------------------------------------------------
------------------------------------------
>PAFTOL004642
attctgaagctggaggaggtcgagaaggttctttccgatgttaaggccgacgatattagg
gttcttcccgtcggaaatctctgcgattggactgattacatggtcttcgccaccggtcga
tcctcctggcatgttcgcaacattgccgaagcgcttgtttacaaggctaaggagaagcaa
agaggagctcctaggatgttactgccaactgttgaagggcaaaaaagtgacaattggatt
gtcgttgactctgggacggtggtagttcatgctttagatgagaaggccagggcttattat
gacttggaaagtcagtgggttgcagacaagccacggggagaatcgagccag---------
------------------------------------------
>PAFTOL004644
attctgaagctggaggaggtcgagaaggttctttccgatgttaaggccgacgatattagg
gttcttcccgtcggaaatctctgcgattggaccgattacatggtcttcgccaccggtcga
tcctcctggcatgttcgcaacattgccgaagcgcttgtttacaaggctaaggagaagcaa
agaggagctcckaggatgttactaccaactgttgaagggcaaaaaagtgacaattggatt
gtcgttgactctggt---------------------------------------------
------------------------------------------------------------
------------------------------------------
>PAFTOL004646
attctgaagctggaggaggtcgagaaggttctttccgatgttaaggccgacgatattagg
gttcttcccgtcggaaatctctgcgattggactgattacatggtcttcgccaccggtcga
tcctcctggcatgttcgcaacattgccgaagcgcttgtttacaaggctaaggagaagcaa
agaggagctactaggatgttactgccaactgttgaagggcaaaaaagtgacaattggatt
gtcgttgactctgggacggtggtagttcatgctttagatgagaaggccagggcttattat
gacttggaaagtcagtgggttgcggacaagccacggggagaatcgagccag---------
------------------------------------------
>PAFTOL004647
attctgaagctggaggaggtcgagaaggttctttccgatgttaaggccgacgatattagg
gttcttcccgtcgggaatctctgcggttggactgattacatggtcttcgccaccggtcga
tcctcctggcatgttcgcaacattgccgaagcgcttgtttacaaggctaaggagaagcaa
agaggagctcctaggatgttactaccaactgttgaagggcaaaaaagtggcaattggatt
gttgttgactctggt---------------------------------------------
------------------------------------------------------------
------------------------------------------
>PAFTOL004649
attctgargctggaggaggtcgagaaggttctttccgatgttaaggcygacgatgttagg
gttcttcccgtcggaaatctctgcgattggacygattacatggtcttcgccaccggtcga
tcctcctggcatgttcgyaacattgccaaagcgcttgtttacaaggctaaggagaagcaa
agaggagctcctaggatgttactaccaattgttgaagggcaaaaaagtggcaattgggtt
atcgttgactctggt---------------------------------------------
------------------------------------------------------------
------------------------------------------
>PAFTOL004652
attctgaagctggaggaggtcgagaaggttctttccgatgttaaggcggacgatattagg
gttcttccagtcggaaatctctgcgattggactgattacatggtcttcgccaccggtcga
tcctcctggcatgttcgcaacattgccgaagcgcttgtttacaaggctaaggagaagcag
agaggagctcctaggatgttactgccaactgtcgaagggcaaaaaagtgacaattggatt
gtcgttgactctgggacggtggtagttcatgctttagatgagaaggccagggcttattat
gacttggaaagtcagtgggttgcggacaagccacggggagaatcgagccag---------
------------------------------------------
>PAFTOL004653
attctgaagctggaggaggtcgagaaggttctttccgatgttaaggccgacgatattagg
gttcttcccgtcggaaatctctgcgattggactgattacatggtcttcgccaccggtcga
tcctcctggcatgttcgcaacattgccgaagcgcttgtttacaaggctaaggagaagcaa
agaggagctcctaggatgttactgccaactgttgaagggcaaaaaagtggcaattggatt
gtcgttgactctggkacggtggtagttcatgctttagatgagaaggccagggcttattat
gacttggaaagtcagtgggttgcggacaagccacggggagaatcgagccag---------
------------------------------------------
>PAFTOL004654
attctgaagctggaggagatcgagaaggttctttccgatgttaaggccgacgatattagg
gttcttcctgtcggaaatatctgcgattggactgattacatggtcttcgccaccggtcga
tcctcctggcatgttcgcaacattgccgaagcgcttgtttacaaggctaaggagaagcaa
agaggagctccaaggatgttactaccaactgttgaagggcaaaaaagtgacaattggatt
gtcgttgactctgggacggtggtagttcatgctttagatgagaaggccagggcttattat
gacttggaaagtcagtgggttgcggacaagccgcgggcagaatcgagccag---------
------------------------------------------
>PAFTOL004657
attctgaagctggaggaggtcgaaaaggttctttccgatgttaaagccgacgatgttagg
gttcttcccgtcggaaatctctgcgattggactgattacatggtcttcgccactggacga
tcctcctgtcatgttcgcaacattgctgaagcgcttgttttcaaggctaagcagaagcaa
agaggagctcctaggatgttactgccaagtgttgaggggcaaaaaagtggcaattggatt
gttgttgattctggtccagtgatagttcatgctttagatgagaaggccagggcttattat
gacttggaaagtcggtgggttgyggacaagccgcggacagcgtcaagccag---------
------------------------------------------
>PAFTOL004658
------------------------------------------------------------
------------------------------------------------------------
---------------------------------------------gctaaggagaagcaa
agaggagctactaggatgttactaccaattgttgaagggcaaaaaagtggcaattggatt
atcgttgactctggt---------------------------------------------
------------------------------------------------------------
------------------------------------------
>PAFTOL004661
attctgaagctggaagaggtcgaaaaggttctttccgatgttaaagccgacgatgttagg
gttcttcccgtcggaaatctctgcgattggactgattacatggtcttcgccactggacga
tcctcctgtcatgttcgcaacattgctgaagcgcttgttttcaaggctaagcagaagcaa
agaggagctcctaggatgttactgccaagtgttgaggggcaaaaaagtggcaattggatt
gttgttgattctggtccagtgatagttcatgctttagatgagaaggccagggcttattat
gacttggaaagtcggtgggttgcggacaagccgcggacagcatcaagccag---------
------------------------------------------
>PAFTOL004662
------------------------------------------------------------
------------------------------------------------------------
---------------------------------------------gctaargagaagcaa
agaggagctcctmggatgttactaccaactgttgaagggcaaaaaagtggcaattggatt
gtcgttgactctggt---------------------------------------------
------------------------------------------------------------
------------------------------------------
>PAFTOL004664
------------------------------------------------------------
------------------------------------------------------------
---------------------------------------------gctaaggagaagcaa
agaggagctcctaggatgttactgccaactgttgaagggcaaaaaagtgacaattggatt
gtcgttgactctggt---------------------------------------------
------------------------------------------------------------
------------------------------------------
>PAFTOL004665
attctgaagctggaggaggtcgagaaggttctttccgatgttaaggccggcgatattagg
gttcttcccgtaggaaatctctgcgattggactgattacatggtcttcgccactggtcga
tcctcctggcatgttcgcaacattgccgaagcgcttgtttacaaggca------------
------------------------------------------------------------
------------------------------------------------------------
------------------------------------------------------------
------------------------------------------
>PAFTOL004666
attctcaagctggaggaggtcgagaaggttctttccgatgttaaggccgacgatattagg
gttcttcccgtcggaaatctctgcgattggactgattacatggtcttcgccaccggtcga
tcctcctggcatgttcgcaacattgccgaagcgcttgtttacaaggctaaggagaagcaa
agaggagctcctaggatgttactgccaactgttgaagggcaaaaaagtgacaattggatt
gtcgttgactctggt---------------------------------------------
------------------------------------------------------------
------------------------------------------
>PAFTOL004667
------------------------------------------------------------
------------------------------------------------------------
---------------------------------------------gctaaggagaagcaa
agaggagctcctaggatgttactgccaactgttgaagggcaaaaaagtgacaattggatt
gtcgttgactctggt---------------------------------------------
------------------------------------------------------------
------------------------------------------
>PAFTOL004668
attctgaagctggaggaggtcgagaaggttctttccgatgttaaggcygacsatattagg
gttcttcccgtcggaaatctctgcgattggactgattacatggtcttcgccaccggtcga
tcctcctggcatgttcgcaacattgccgaagcgcttgtttacaaggctaaggagaagcaa
agaggagctcctaggatgttactgccaactgttgaagggcaaaaaagtgacaattggatt
gtcgttgactctgggacggtggtagttcatgctttagatgagaaggccagggcttattat
gacttggaaagtcagtgggttgcggacaagccacggggagaatcgagccag---------
------------------------------------------
>PAFTOL005024
attctgaagctggaggaggtcgagaaggttctttccgatgttaaggccgaccatattagg
gttcttcccgtcggaaatctctgcgattggactgattacatggtcttcgccaccggtcga
tcctcctggcatgttcgcaacattgccgaagcgcttgtttacaaggctaaggagaagcaa
agaggagctcctaggatgttactgccaactgttgaagggcaaaaaagtgacaattggatt
gtcgttgactctggt---------------------------------------------
------------------------------------------------------------
------------------------------------------
>PAFTOL005025
attctgaagctggaggaggtcgagaaggttctttccgatgttaaggccgacgatgttagg
gttcttcccgtcggaaatctctgcgattggactgattacatggtcttcgccaccggtcga
tcctcctggcatgttcgcaacattgccgaagcgcttgtttacaaggctaaggagaagcaa
agaggagctcctaggatgttactaccaactgttgaagggcaaaaaagtggcaattggatt
gtcgttgactctggt---------------------------------------------
------------------------------------------------------------
------------------------------------------
>PAFTOL005026
attctgaagctggaggaggtcgagaaggttcttttcgatgttaaggccgacgatattagg
gttcttcccgtcggaaatttctgcgattggactgattacatggtcttcgccaccggtcga
tcctcctggcatgttcgcaacattgccgaagcgcttgtttacaaggctaaggagaagcaa
agaggagctcctaggatgttactaccaactgttgaagggcaaaaaagtggcaattggatt
gtcgttgactctggggcagtgatagttcatgctttagatgagaaggccagggcttattat
gacttggaaagtaagtgggttgcggacaagccatgggcagaattgagccag---------
------------------------------------------
>PAFTOL005035
------------------------------------------------------------
------------------------------------------------------------
---------------------------------------------gctaaggagaagcaa
agaggagctcmtaggatgttactgccaactgttgaagggcaaaaaagtgacaattggatt
gtcgttgactctggt---------------------------------------------
------------------------------------------------------------
------------------------------------------
>PAFTOL005042
attctgaagctggaggaggtcgagaaggttctttccgatgttaaggcsgrcgatattagg
gttcttcccgtcggaaatctctgcgattggactgattacatggtcttcgccaccggtcga
tcctcctggcatgttcgcaacattgccgaagcgcttgtttacaaggctaaggagaagcaa
agaggagctcctaggatgttactrccawcygttgaagggcaaaaaagtgacaattggatt
gtygttgactctgggacagtggtagttcatgctttagatgagaaggccagggcttattat
gacttggaaagtcagtgggctgtcgacaagccacgggcagaatcgagccag---------
------------------------------------------
>PAFTOL005043
attctgaagctggaggaggtcgagaaggttctttccgatgttaaggcggacgatattagg
gttcttcccgtcggaaatctctgcgattggactgattacatggtcttcgccaccggtcga
tcctcctggcatgttcgcaacatcgccgaagcggttgtttacaaggctaaggagaagcaa
agaggagctcctaggatgttactgccaactgttgaagggcaaaaaagtgacaattggatt
gtcgttgactctggt---------------------------------------------
------------------------------------------------------------
------------------------------------------
>PAFTOL005047
attctgaagctggaggaggtcgagaaggttctttccgatgttaaggccggcgatgttagg
gttcttcccgtaggaaatctctgcgattggactgattacatggtcttcgccactggtcga
tcctcctggcatgttcgcaacattgccgaagcgcttgtttacaaggctaaggagaagcaa
agaggagctgctaggatgttactaccatccgttgaagggcaaaaaagtgacaattggatt
gttgttgactctggt---------------------------------------------
------------------------------------------------------------
------------------------------------------
>PAFTOL007498
attctgaagctggaggaggtcgagaaggttctttccgatgttaaggccgacgatattagg
gttcttcccgttggaaatctctgcgattggactgattacatggtcttcgccaccggtcga
tcctcctggcatgttcgcaacattgccgaagcgcttgtttacaaggctaaggagaagcaa
agaggagctcctaggatgttactaccaactgttgaagggcaaaaaagtgacaattggatt
gtcgttgactctgggacagtggtagttcatgctttagatgagaaggccagggcttattat
gacttggaaagtcagtgggttgcggacaagccacgggcagaatcgagccag---------
------------------------------------------
>PAFTOL008060
attctgaagytggaggaggtcgagaaggttctttccgatgttaaggcsgacgatattagg
gttcttccwgtcggaaatctctgcgattggactgattacatggtcttcgccaccggtcga
tcctcctggcatgttcgcaacattgccgaagcgcttgtttacaaggctaaggagaagcaa
agaggagctcctaggatgttrctgccaactgttgaagggcaaaaaagtgacaattggatt
gtcgttgactctggkacggtcgtagttcatgctttagatgagaaggccagggcttattat
gacttggaaagtcagtgggttgcggacaagccacggggagaatcgagccag---------
------------------------------------------
>PAFTOL008062
attctgaagctggaggaggtcgagaaggtcctttccgatgttaaggccgacgatattagg
gttcttccagtcggaaatctctgcgattggactgattacatggtcttcgccaccggtcga
tcctcctggcatgttcgcaacattgccgaagcgcttgtttacaaggctaaggagaagcaa
agaggagctcctaggatgttattgcckactgttgaagggcaaaaaagtgacaattggatt
gtcgttgactctggt---------------------------------------------
------------------------------------------------------------
------------------------------------------
>PAFTOL008063
attctgaagctggaggaggtcgagaaggtcctttccgatgttaaggccgacgatattagg
gttcttccagtcggaaatctctgcgattggactgattacatggtcttcgccaccggtcga
tcctcctggcatgttcgcaacattgccgaagcgcttgtttacaaggctaaggagaagcaa
araggagctcctaggatgttattgcckactgttgaagggcaaaaaagtgacaattggatt
gtcgttgactctgggacggtggtagttcatgctttagatgagaaggccagggcttattat
gacttggaaagtcactgggttgcggacaagccacggggagaatcgagccag---------
------------------------------------------
>PAFTOL008084
attctgaagctggaggaggtcgaaaaggttctttccgatgttaaagccgacgatgttagg
gttcttcccgtcggaaatctctgcgattggactgattacatggtcttcgccactggrcga
tcctcctggcatgttcgcaacattgctgaagcgcttgttttcaaggctaaggagaagcaa
agagaagctcctaggatgttactgccaagtgttgaagggcaaaaagttggcaattggatt
gtygttgattctggtacagtgatagttcatgcgttagatgagaaggccagggcttattat
gacttggaaagtcagtgggttgcggacaagccccagacagaatcaagccag---------
------------------------------------------
>PAFTOL008417
attctgaagctggaggaggtcgagaaggttctttccgatgttaaggccgacgatattagg
gttcttcccgtcggaaatctctgcgattggactgattacatggtcttcgccaccggtcga
tcctcctggcatgttcgcaacattgccgaagcgcttgtttacaaggcaggg---------
------------------------------------------------------------
---------------acggtggtagttcatgctttagatgagaaggccagggcttattat
gacttggaaagtcagtgggttgcggacaagccacggggagaatcgagccag---------
------------------------------------------
>PAFTOL008419
attctgaagctggaggaggtcgagaaggttctttccgatgttaaggcggacgatattagg
gttcttccagtcggaaatctctgcgattggactgattacatggtcttcgccaccggtcga
tcctcctggcatgttcgcaacattgccgaagcgcttgtttacaaggctaaggagaagcaa
agaggagctcctaggatgttactgccaactgttgaagggcaaaaaagtgacaattggatt
gtcgttgactctggt---------------------------------------------
------------------------------------------------------------
------------------------------------------
>PAFTOL008421
attctgaagctggaggaggtccacaaggttctttccgatgttaaggccgacgatgttagg
gttcttcccgtcggagatctctgcgattggactgattacatggtcttcgccaccggtcga
tcctcctggcatgttcgcaacatcgccaaagcgcttgtttacaaggctaaggagaagcaa
agaggagctcctaggatgttactaccaactgttgaagggcaaaaaagtggcaattggatt
gtcgttgactctggt---------------------------------------------
------------------------------------------------------------
------------------------------------------
>PAFTOL008422
attctgaagctggaggaggtccagaaggttctttccgatgttaaggccgacgatgttagg
gttcttcccgtcggagatctctgcgattggactgattacatggtcttcgccaccggtcga
tcctcctggcatgttcgcaacatcgccgaagcgcttgtttacaaggctaaggagaagcaa
agaggagctcctaggatgttactaccaactgttgaagggcaaaaaagtggcaattggatt
gtcgttgactctggt---------------------------------------------
------------------------------------------------------------
------------------------------------------
>PAFTOL008423
attctgaagctggaggaggtcgagaaggttctttccgatgttagggccggcgatattagg
gttcttcccgtaggaaatctctgcgattggactgattacatggtcttcgccactggtcga
tcctcctggcatgttcgcaacattgccgaagcgcttgtttacaaggctaaggagaagcaa
agaggagctgctaggatgttactaccatccgttgaagggcaaaaaagtgacaattggatt
gtcgttgactctggt---------------------------------------------
------------------------------------------------------------
------------------------------------------
>PAFTOL008436
attctgaagctggaggaggtcgagaaggttctttccgatgttaaggccgacgatattagg
gttcttcccgtcggaaatctctgcgattggactgattacatggtcttcgccaccggtcgg
tcatcctggcatgttcgcaacattgccgaagcgcttgtttacwaggctaaggagaagcaa
agaggagctcctaggatgttrctaccaactgttgaagggcaaaaaagtggcaattggatt
gtcgtkgactctggggcagtgatagttcatgctttagatgagaaggccagggcttattat
gacttggaaagtaagtgggttgcagacaagccatgggcagaattgagccag---------
------------------------------------------
>PAFTOL008439
attctgaagctggaggaggtcgagaaggttctttccgatgtaaaggccgacgatgttagg
gttcttcccgtcggaaatctctgcgattggactgattacatggtcttcgccaccggtcga
tcctcctggcatgttcgcaacattgccgaagcgcttgtttacaaggctaaggagaagcaa
agaggagctcctaggatgttactaccaactgttgaagggcaaaaaagtggcaattggatt
gtcgttgactctgggacagtgatagttcatgctttagatgagaaggccagggcktattat
gacttggaaagtmrgtgggttgcggacaagccgcgggcagaatcgagccag---------
------------------------------------------
>PAFTOL008881
attctgaaactggaggaggtcgagaaggttctttccgatgttaaggccgacgatattagg
gttcttcccgtcggaaatctctgcgattggactgattacatkgtcttcgccaccggtcga
tcctcctggcatgttcgcaacattgccraagcgcttgtttacaaggctaaggagaagcaa
agaggagctcctaggatgttaytaccaaccgttgaagggcaaraaagtgrcaattggatt
gtcgttgactctgggacagtgatagttcatgctttagatgagaaggccagggcttattat
gacttggaaagtcagtgggttgcggacaagccacgggcagaatcgagccag---------
------------------------------------------
>PAFTOL009175
attctgaagctggaggaggtcgagaaggttctttccgatgttaaggccgacgatattagg
gttcttcccgtcgcaaatctctgcgattggactgattacatggtcttcgccaccggtcga
tcatcctggcatgttcgcaacattgccgaagcgcttgtttacaaggctaaggagaagcaa
agaggagctcctaggatgttactaccaactgttgaagggcaaaaaagtggcaattggatt
gtcgttgactctggt---------------------------------------------
------------------------------------------------------------
------------------------------------------
>PAFTOL009179
------------------------------------------------------------
------------------------------------------------------------
---------------------------------------------gctaaggagaagcaa
agaggagctcctaggatgttactgccaactgttgaagggcaaaaaagtgacaattggatt
gtcgttgattctggt---------------------------------------------
------------------------------------------------------------
------------------------------------------
>PAFTOL009185
attctgaagctggaggaggtcgagaaggttctttccgatgttaaggccgacgatgttagg
gttcttcccgtcggaaatctctgcgattggactgattacatggtcttcgccaccggtcga
tcctcctggcatgttcgcaacattgccgaagcgcttgtttacaaggctaaggagaagcaa
agaggagctcctaggatgttactaccaactgttgaagggcaaaaaagtggcaattggatt
gtcgttgacactgggacagtgatagttcatgctttagatgagaaggccagggcttattat
gacttggaaagtcagtgggttgcggacaagccacgtgccgaatcgagccag---------
------------------------------------------
>PAFTOL009189
------------------------------------------------------------
------------------------------------------------------------
---------------------------------------------gctaaggagaagcaa
agaggagctcctaggatgttactgccaactgttgaagggcaaaaaagtgacaattggatt
gtcgttgactctggt---------------------------------------------
------------------------------------------------------------
------------------------------------------
>PAFTOL009191
attctgaagctggaggaggtcgagaaggttctttccgatgttaaggcggacgatattagg
gttcttccagtcggaaatctctgcgattggactgattacatggtcttcgccaccggtcga
tcctcctggcatgttcgcaacattgccgaagcgcttgtttacaaggctaaggagaagcaa
agaggatctcctaggatgttactgccaactgttgaagggcaaaaaagtgacaattggatt
gtcgttgactctgggacggtggtagttcatgctttagatgagaaggccagggcttattat
gacttggaaagtcagtgggttgcggacaagccacggggagaatcgagccag---------
------------------------------------------
>PAFTOL009193
attctgaagctggaggaggtcgagaaggttctttccgatgttaaggccgacgatgttagg
gttcttcccgtcggaaatctctgcgattggactgattacatggtcttcgccaccggtcga
tcctcctggcatgttcgcaacattgccgaagcgcttgtttacaaggctaaggagaagcaa
agaggagctcctaggatgttactaccaactgttgaagggcaaaaaagtggcaattggatt
gtcgttgactctggt---------------------------------------------
------------------------------------------------------------
------------------------------------------
>PAFTOL009195
attctgaagctggaggaggtcgagaaggttctttccgatgttaaggcggacgatattagg
gttcttccagtcggaaatctctgcgattggactgattacatggtcttcgccaccggtcga
tcctcctggcatgttcgcaacattgccgaagcgcttgtttacaaggctaaggagaagcaa
agaggagctcctaggatgttactgccaactgttgaagggcaaaaaagtgacaattggatt
gtcgttgactctggt---------------------------------------------
------------------------------------------------------------
------------------------------------------
>PAFTOL009203
attctgaagctggaggargtcgagaaggttctttccgatgttaaggcggacgatattagg
gttcttccagtcggaaatctctgcgattggactgattacatggtcttcgccaccggtcga
tcctcctggcatgttcgcaacattgccgaagcgcttgtttacaaggctaaggagaagcaa
agaggagctcctaggatgttactgccaactgttgaagggcaaaaaagtgacaattggatt
gtcgtcgactctggt---------------------------------------------
------------------------------------------------------------
------------------------------------------
>PAFTOL009205
attctgaagctggaggaggtcgagaaggttctttccgatgttaaggccgacgatattagg
gttcttcccgtcggaaatgtctgcgattggactgattacatggtcttcgccaccggtcga
tcctcctggcatgttcgcaacattgccgaagcgcttgtttacaaggctaaggagaagcaa
agaggagctcctaggatgttactaccaactgttgaagggcaaaaaagtggcaattggatt
gtcgttgactctggkgcagtgatagttcatgctttagatgagaaggccagggcttattat
gacttggaaagtaagtgggttgcggacaagccatgggcagaattgagccag---------
------------------------------------------
>PAFTOL009207
------------------------------------------------------------
------------------------------------------------------------
---------------------------------------------gctaaggagaagcaa
agagaagctcctaggatgttactgccaagtgttgaagggcaaaaagttggcaattggatt
gtcgttgattctggt---------------------------------------------
------------------------------------------------------------
------------------------------------------
>PAFTOL009209
attctgaagctggaggaggtcgagaaggttctttccgatgttagggccggcgatattagg
gttcttcccgtaggaaatctctgcgattggactgattacatggtcttcgccactggtcga
tcctcctggcatgttcgcaacattgccgaagcgcttgtttacaaggctaaggagaagcaa
agaggagctgctaggatgttactaccatccgttgaagggcaaaaaagtgacaattggatt
gtcgttgactctggt---------------------------------------------
------------------------------------------------------------
------------------------------------------
>PAFTOL009215
attctgaagctggaggaggtcgagaaggtcctttccgatgttaaggccgacgatattagg
gttcttccagtcggaaatctctgcgattggactgattacatggtcttcgccaccggtcga
tcctcctggcatgttcgcaacattgccgaagcgcttgtgtacaaggctaaggagaagcaa
agaggagctcctaggatgttattgccgactgttgaagggcaaaaaagtgacaattggatt
gtcgttgactctgggacggtggtagttcatgctttagatgagaaggccagggcttattat
gacttggaaagtcactgggttgcggacaagccacggggagaattgagccag---------
------------------------------------------
>PAFTOL009217
------------------------------------------------------------
------------------------------------------------------------
---------------------------------------------gctaaggagaagcaa
agaggagctcctaggatgttattgcygactrttgaagggcaaaaaagtgacaattggaty
gtcgttgactctggt---------------------------------------------
------------------------------------------------------------
------------------------------------------
>PAFTOL009219
attctgaagctggaggaggtcgagaaggtcctttccgatgttaaggccgacgatattagg
gttcttccagtcggaaatctctgcgattggactgattacatggtcttcgccaccggtcga
tcctcctggcatgttcgcaacattgccgaagcgcttgtttacaaggctaaggagaagyaa
rgaggagctcctaggatgttattgcckactgttgaagggcaaaaaagtgacaaytggatt
gtcgttgactctgggacggtggtagttcatgctttagatgagaaggccagggcttattat
gacttggaaagtcactgggttgcggacaagccacggggagaatcgagccag---------
------------------------------------------
>PAFTOL009221
attctgaagctggaggaggtcgagaaggttctttccgatgttaaggccgacgatattagg
gttcttcccgtcggaaatctctgcgaytggactgattacatggtcttcgccaccggtcga
tcctcctggcatgttcgcaacattgccgaagcgcttgtttacaaggctaaggagaagcaa
agaggatctcctaggatgctactaccaactgttgaagggctaaaaagtgacaattggatt
gtcgttgactctgggacggtggtagttcatgctttagatgagaaggccagggcttattat
gacttggaaagtcagtgggttgcggacaagccacgggcagaatcgagccag---------
------------------------------------------
>PAFTOL009223
attctgaagctggaggaggtcgagaaggttctttccgatgttaaggccgacgatattagg
gttcttcccgtcggaaatctctgcgattggactgattacatggtcttcgccaccggtcga
tcctcctggcatgttcgtaacattgccgaagcgcttgtttacaaggctaaggagaagcaa
agaggagctcctaggatgttactgccaactgttgaagggcaaaaaagtgacaattggatt
gtcgttgactctgggacggtggtagttcatgctttagatgagaaggccagggcttattat
gacttggaaagtcagtgggttgcggacaagccacggggagaatcgagccag---------
------------------------------------------
>PAFTOL009225
attctgaagctggaggaggtcgagaaggttctttccgatgttaaggccgacgatattagg
gttcttcccgtcggaaatctctgcgattggactgattacatggtcttcgccaccggtcga
tcctcctggcatgttcgtaacattgccgaagcgcttgtttacaaggctaaggagaagcaa
agaggagctcctaggatgttactgccaactgttgaagggcaaaaaagtgacaattggatt
gtcgttgactctgggacggtggtagttcatgctttagatgagaaggccagggcttattat
gacttggaaagtcagtgggttgcggacaagccacggggagaatcgagccag---------
------------------------------------------
>PAFTOL009227
attctgaagctggatgaggtcgagaaggttctttccgatgttaaggcggacgatattagg
gttcttccagtcggaaatctctgcgattggactgattacatggtcttcgccaccggtcga
tcctcctggcatgttcgcaacattgccgaagcgcttgtttacaaggctaaggagaagcaa
agaggagctcctaggatgttactgccaactgttgaagggcaaaaaagtgrcaattggatt
gtcgttgactctggt---------------------------------------------
------------------------------------------------------------
------------------------------------------
>PAFTOL009229
attctgaagctggaggaggtcgagaaggttctttccgatgttaaggccgacgatattagg
gttcttcccgtcggaaatctctgcgattggactgattacatggtcttcgccaccggtcga
tcctcctggcatgttcgcaacattgccgaagcgcttgttttcaaggctaaggagaagcaa
agaggagctcctaggatgttactaccaattgttgaagggcaaaaaagtggcaattgggtt
gtcgttgactctggt---------------------------------------------
------------------------------------------------------------
------------------------------------------
>PAFTOL009231
attctgaagctggaggaggtcgagaaggttctttccgatgttaaggccgacgatgttagg
gttcttcccgtcggaaatctctgcgattggactgattacatggtcttcgccaccggtcga
tcctcctggcatgttcgcaacattgccaaagcgcttgtttacaaggcwaaggagaagcaa
agaggagctcctaggatgttrctaccaattgttgaagggcaaaaaagtggcaattggrtt
atcgttgactctggt---------------------------------------------
------------------------------------------------------------
------------------------------------------
>PAFTOL009233
------------------------------------------------------------
------------------------------------------------------------
---------------------------------------------gctaaggagaagcaa
agaggagctcttaggatgttactaccaactgttgaagggcaaaaaagtggcaattggatt
gtcgttgactctgggacagtgatagttcatgctttagatgagaaggccagggcttattat
gacttggaaagcaagtgggctacggacaagccacgggcagaattgagccag---------
------------------------------------------
>PAFTOL009235
attctgaagctggaggaggttgaaaagattctttacgatgttaaagccgacgatgttagg
gttcttcccgtcggaaatctctgcgattggactgattacatggtcttcgccaccggccga
tcctcctgccatgttcgcaacattgctgaagcgcttgttttcaaggctaagcagaagcaa
agaggagctcctaggatgttactgccaagtgttgaagggcaaaaaagtggcaactggatt
gttgttgattctggtgcagtgatagttcatgctttagatgagaaggccagggcttattat
gacttggaaagtcggtgggttgtcgacaagccgcggacagcatcaagccag---------
------------------------------------------
>PAFTOL009237
------------------------------------------------------------
------------------------------------------------------------
---------------------------------------------gctaagcagaagcaa
agaggagctcctaggatgttactgccaagtgttgaagggcaaaaaagtggcaattggatt
gttgttgattctggt---------------------------------------------
------------------------------------------------------------
------------------------------------------
>PAFTOL009239
------------------------------------------------------------
------------------------------------------------------------
---------------------------------------------gctaaggagaagcaa
agaggagctcctaggatgttactaccaactgttgaagggaaaaaaagtgacaattggatt
gtcgttgactctggt---------------------------------------------
------------------------------------------------------------
------------------------------------------
>PAFTOL009241
attctgaagctggaggaggtcgagaaggttctttccgatgttaaggccaacgatattagg
gttcttcccgtcggaaatctctgcgattggactgattacatggtcttcgccaccggtcga
tcctcctggcatgttcgcaacattgccgaagcgcttgtttacaaggctaaggagaagcaa
agaggwgctcctaggatgttactgccaactgttgaagggcaaaaaagtgacaattggatt
gtcgttgactctggt---------------------------------------------
------------------------------------------------------------
------------------------------------------
>PAFTOL009243
------------------------------------------------------------
------------------------------------------------------------
---------------------------------------------gctaaggagaagcaa
agaggagctcctaggatgttactaccaaccgttgaagggcaaaaaagtggcaattggatt
gtcgttgactctggt---------------------------------------------
------------------------------------------------------------
------------------------------------------
>PAFTOL009245
attctgaagctggaggaggtcgagaaggttctttccgatgttaaggccggcgatattagg
gttcttcccgtcggaaatctctgcgattggactgattacatggtcttcgccaccggtcga
tcctcctggcatgttcgcaacattgccgaagcgcttgtttacaaggctaaggagaagcaa
agaggagctcstaggatgttactaccatccgttgaagggcaaaaaagtgacaattggatt
gttgttgactctgggacrgtggtagttcatgctttagatgagaaggccagggcttattat
gacttggaaagtcggtgggttgtggacaagccacgggcagaatcgagccag---------
------------------------------------------
>PAFTOL009253
------------------------------------------------------------
------------------------------------------------------------
---------------------------------------------gctaagcagaagcaa
agaggagctcctaggatgttactgccaagtgttgaagggcaaaaaagtggcaattggatt
gttgttgattctggt---------------------------------------------
------------------------------------------------------------
------------------------------------------
>PAFTOL009255
attctgaagctggaggaggtcgagaaggttctttccgatgttaaggccgacgatattagg
gttcttcccgtcggaaatctctgcgattggactgattacatgatcttcgccaccggtcga
tcctcctggcatgttcgcaacattgccgaagcgcttgtttacaaggctaaggagaagcaa
agaggagctcctaggatgttactaccaaccgttgaagggcaagaaagtgggaattggatt
gtcgttgactctgggacggtggtagttcatgctttagatgagaaggccagggcttattat
gacttggaaagtcagtgggttgcggacaagccacgggcagaatcgagccag---------
------------------------------------------
>PAFTOL009257
attctgaagctggaggaggtcgagaaggttctttccgatgttaaggccgacgatattagg
gttcttcccgtcggaaatctctgcgattggactgattacatggtcttcgccaccggtcga
tcctcctggcatgttcgcaacattgccgaagcgcttgtttacaaggctaaggagaagcaa
agaggagctcctaggatgttactaccaaccgttgaagggcaagaaagtggcaattggatt
gtcgttgactctggt---------------------------------------------
------------------------------------------------------------
------------------------------------------
>PAFTOL009259
attctgaagctggaggaggtcgagaaggttctttccgatgttaaggccgacgatattagg
gttcttcccgttggaaatctctgcgattggactgattacatggtcttcgccaccggtcga
tcctcctggcatgttcgcaacattgccgaagcgcttgtttacwaggctaaggagaagcaa
agaggagctcctaggatgttactaccaactgttgaagggcaaaaaagtgacarttggatt
gtcgttgactctggt---------------------------------------------
------------------------------------------------------------
------------------------------------------
>PAFTOL009261
------------------------------------------------------------
------------------------------------------------------------
---------------------------------------------gctaaggagaagcaa
agaggagctcctaggatgttactaccaactgttgaagggcaaaaaagtggcaattggatt
gttgttgactctggt---------------------------------------------
------------------------------------------------------------
------------------------------------------
>PAFTOL009263
attctgaagctggaggaggtcgagaaggttctttccaatgttaaggccggcgatattagg
gttcttcccgtcggaaatctctgcgattggactgattacatggtcttcgccaccggtcga
tcctcctggcatgttcgcaacattgccgaagcgcttgtttacaaggctaaggagaagcaa
agaggagctcgtaggatgttactaccaaccgttgaagggcaaaaaagtgacaattggatt
gtcgttgactctggt---------------------------------------------
------------------------------------------------------------
------------------------------------------
>PAFTOL009267
attctgaagctgcaggaggtcgaaaaggttctttccgatgttaaagccgacgatgttagg
gttcttcccgtcggaaatctctgcgattggactgattacatggtcttcgccactggacga
tcctcctggcatgttcgcaacattgctgaagcgcttgttttcaaggctaaggagaagcaa
agaggagctcctaggatgttactgccaagygttgaagggcaaaaagttggcaattggatt
gtcgttgattctggtacagtgatagttcatgcrttagatgagaaggccagggcttattat
gacttggaaagtcagtgggttgcggacaagcsccagacagaatcaagccag---------
------------------------------------------
>PAFTOL009269
------------------------------------------------------------
------------------------------------------------------------
---------------------------------------------gctaaggagaagcaa
agagaagctcctaggatgttactgccaagtgttgaagggcaaaaagttggcaattggatt
gtcgttgattctggtgcagtgatagttcatgcgttagatgagaaggccagggcttattat
gacttggaaagtcagtgggttgcggacaagccccagacagaatcaagccag---------
------------------------------------------
>PAFTOL009271
attttgaagctggaggaggtccagaaggttctttccgatgttaaggccgacgatgttagg
gttcttcccgtcggaagcctctgcgattggactgattacatggtcttcgccaccggtcga
tccacctggcatgttcgcaacattgccgaaacgcttgttcacaaggctaaggagaagcaa
agaggagctcctaggatgttactaccaactgttgaaggccaaaaaagtggcaattggatt
gtcgttgactctggt---------------------------------------------
------------------------------------------------------------
------------------------------------------
>PAFTOL009279
attctgaagctggaggaggtcgagaaggttctttccgatgttaaggccgacgatattagg
gttcttcccgtcggaaatctctgcgattggactgattacatggtcttcgccaccggtcga
tcctcctggcatgttcgcaacattgccgaagcgcttgtttacaaggctaaggagaagcaa
agaggagctcctaggatgttactgccaactgttgaagggcaaaaaagtgacaattggatt
gtcgttgactctggt---------------------------------------------
------------------------------------------------------------
------------------------------------------
>PAFTOL009283
attctgaagctggaggaggtcgagaaggttctttccgatgttaaggccgacgatattagg
gttctttcagtcggaaatctctgcgattggactgattacatggtcttcgccaccggtcga
tcctcctggcatgttcgtaacattgccgaagcgcttgtttacaaggctaaggagaagcaa
agaggagctcctaggatgttactgccaactgttgaagggcaaaaaagtgacaattggatt
gtcgttgactctggt---------------------------------------------
------------------------------------------------------------
------------------------------------------
>PAFTOL009285
attctgaagctggaggaggtcgaaaaggttctttccgatgttaaagccgacgatgttagg
gttcttcccgtcggaaatctctgcgattggactgattacatggtcttcgccactggacga
tcctcctggcatgttcgcaacattgctgaagcgcttgttttcaaggctaaggagaagcaa
agagaagctcctaggatgttactgccaagtgttgaagggcaaaaagttggcaattggatt
gtcgttgattctggtacagtgatagttcatgcgttagatgagaaggccagggcttattat
aacttggaaagtcagtgggttgcggacaagccccagacagaatcaagccag---------
------------------------------------------
>PAFTOL009287
attctgaagctggaggaggtcaagaaggttctttccgatgttaaggcggacaatattagg
gttcttccagtcggaaatctctgcgattggactgattacatggtcttcgccaccggtcga
tcctcctggcatgttcgcaacattgccgaagcgcttgtttacaaggctaaggagaagcaa
agaggagctcctaggatgttactgccaactgttgaagggcaaaaaagtgacaattggatt
gtcgttgactctgggacagtggtagttcatgctttagatgagaaggccagggcttattat
gacttggaaagtcactgggttgcggacaagccacggggagaatggagccag---------
------------------------------------------
>PAFTOL009289
------------------------------------------------------------
------------------------------------------------------------
---------------------------------------------gctaaggagaagcaa
agaggagctgctaggatgttactgccatccgttgaagggcaaaaaagtgacaattggatt
gtcgttgactctggt---------------------------------------------
------------------------------------------------------------
------------------------------------------
>PAFTOL009291
attctgaagctggaggaggtcgagaaggttctttccgatgttaaggcggacgatattcgg
gttcttccagtcggaaatctctgcgattggactgattacatggtcttcgccaccggtcga
tcctcctggcatgttcgcaacattgccgaagcgcttgtttacaaggctaaggagaagcaa
agaggagctcctaggatgttactgccaactgttgaagggcaaaaaagtgacaattggatt
gtcgttgactctgggacggtggtagttcatgctttagatgagaaggccagggcttattat
gacttggaaagtcagtgggttgcggacaagccacggggagaatcgagccag---------
------------------------------------------
>PAFTOL009293
------------------------------------------------------------
------------------------------------------------------------
---------------------------------------------gctaaggagaagcaa
agaggagctcctaggatgttactgccaactgttgaagggcaaaaaagtgacaattggatt
gtcgttgactctggt---------------------------------------------
------------------------------------------------------------
------------------------------------------
>PAFTOL009295
------------------------------------------------------------
------------------------------------------------------------
---------------------------------------------gctaaggagaagcaa
agaggagctcctaggatgttactgccaactgttgaagggcaaaaaagtgacaattggatt
gtcgttgactctggt---------------------------------------------
------------------------------------------------------------
------------------------------------------
>PAFTOL009297
attctgaagctggaggaggtcgagaaggttctttccgatgttaaggccgacgatattagg
gttcttcccgtcggaaatctctgygattggactgattacatggtcttcgccaccggtcga
tcctcctggcatgttcgcaacattgccgaagcgcttgtttacaaggctaaggagaagcaa
agaggagctcctaggatgttactaccaactgttgaagggcaaaaaagtgacaattggatt
gtcgttgactctgggacggtggtagttcatgctttagatgagaaggccagggcttattat
gacttggaaagtcagtgggttgcggacaagccacgggcagaatcgagccag---------
------------------------------------------
>PAFTOL009299
attctgaagctggaggaggtcgagaaggttctttccgatgttaaggccggcgatattagg
gttcttcccgtcggaaatctctgcgattggactgattacatggtcttcgccaccggtcga
tcctcctggcatgttcgcaacattgccgaagcgcttgtttacwaggctaaggagaagcaa
agaggagctcctaggatgttactaccatccgttgaagggcaaaaaagtgacaattggatt
gttgttgactctggt---------------------------------------------
------------------------------------------------------------
------------------------------------------
>PAFTOL009301
------------------------------------------------------------
------------------------------------------------------------
---------------------------------------------gctaaggagaagcaa
agaggagctcctaggatgttactaccaaccgttgaagggcaaaaaagtgacaattggatt
gtcgttgactctggt---------------------------------------------
------------------------------------------------------------
------------------------------------------
>PAFTOL009303
---------------------------------------------------------agg
gttcttcccgtcggaaatctctgcgattggactgattacatggtcttcgccaccggtcga
tcctcctggcatgttcgcaacattgccgaagcgcttgtttacaag---------------
------------------------------------------------------------
------------------------------------------------------------
------------------------------------------------------------
------------------------------------------
>PAFTOL009311
attctgaagctggaagaggtcgagaaggttctctccgacgttaaggccgacgatgttagg
gttgttcccgttggaaatctctgcgattggactgattacatggtcttcgccactggtcga
tcctcctggcatgttcgcaacatcgcccaagcccttgtttacaaggctaaggagaagcaa
agaggagctcctaggatgttattgccaagtgttgaagggcaagcaagtggcaattggatt
gttgttgactctggtacagtgatagttcatgctctagatgagaaggccagagcgtattat
gacttggaaaggcattgggcagcggacaggcaaccggcagaaccaagccag---------
------------------------------------------
>PAFTOL009313
attctgaagcttgaggagatcgaaaaagttctttccgatgttaaggccgacaatgttagg
gtttttcccgtcggaaatctatgcgattggactgaccatatggtcttcgccactggtcga
tcgtcctggcatgttcgcaacattgctcaagccctagtttacwaggctaaggagaagcaa
agaggagctcctaggatgttgttrccaagcgttcaagggcaagaaggtggcaactggatc
gttgttgactcwggtaatgtyatagttcatgctttagatgagaaggccagagcttattat
gacttggaaagccactgggccaargacaagcctgcagcagaatcgagccag---------
------------------------------------------
>PAFTOL009319
attctcaagttggaggaggtccagaaggttctctccgatgttaaagccgacgatgttaga
gttgttcatgtcggaaatgtctgcgattggactgattacatggtcttcgccactggtcga
tcttcctggcatgttcgcaacatttctcaagcccttgtctataaggctaaggagaagcaa
agaggagctcctaggatgttactaccaagcattgaagggcaaggaagtgccaactggatt
gtagttgactctggtacggtgatagttcatgctctagatgagaaggccagggcttattat
gacttggaaagtcattgggttggagagaagccacctgcagaatcaagccag---------
------------------------------------------
>PAFTOL009321
attctgaatttggaggaggtccagaaggttctctccgatgttaaagccgacgatgttagg
gttgttcccgtcggaaatgtctgcgattggactgattacatggtcttcgccaccggtcga
tcttcctggcatgttcgcaacattgctcaagcccttgtctataaggctaaagagaagcaa
agaggagctcctaggatgttactgccaagtgttgaagggcaaggaagtgccaactggatc
gtcgttgactctggtacagtaatagttcatgctctagatgagaaggccagggcttattat
gatttggaaagtcattgggttgcagagaggccacttgcagaatcaagccag---------
------------------------------------------
>PAFTOL013501
------------------------------------------------------------
------------------------------------------------------------
---------------------------------------------gctaaggagaagcaa
agaggagctcctaggatgttactgccaactgttgaagggcaaaaaagtgacaattggatt
gtcgttgactctggt---------------------------------------------
------------------------------------------------------------
------------------------------------------
>SRR5036296
------------------------------------------------------------
------------------------------------------------------------
------------------------------------------------------------
------------------------------------------------------------
------------gggacagtggtagttcatgctttggatgagaaggccagggcttattat
gacttggaaagtcagtgggttgtggacaagccacgggcagaatcgagccag---------
------------------------------------------
>SRR5137211
attctgaagctggaggaggtcgagaaggttctttccgatgttaaggccggcgatattagg
gttcttcccgtcggaaatctctgcgattggactgattacatggtcttcgccaccggtcga
tcctcctggcatgttcgcaacattgccgaagctcttgtttacaaggctaaggagaagcaa
agaggagctcctaggatgttactaccatccgttgaagggcaaaaaagtgacaattggatt
gttgttgactctgggacagtggtagttcatgctttagatgagaaggccagggcttattat
gacttggaaagtcggtgggttgtggacaagccacgggcagaatcgagccag---------
------------------------------------------
>SRR5137212
------------------------------------------------------------
------------------------------------------------------------
---------------------------------------------gctaaggagaagcaa
agaggagctcctaggatgttactgccaactgttgaagggcaaaaagttggcaattggatt
gtcgttgactctggtacagtgatagttcatgctttagatgagaaggccagggcttattat
gacttggaaagtcagtgggttgcagacaagccacgggcagaatcaagccag---------
------------------------------------------
>SRR5137213
attctgaagctggaggaggtcgagaaggttctttccgatgttaaggccggcgatattagg
gtccttcccgtcggaaatctctgcgattggactgattacatggtcttcgccaccggtcga
tcctcctggcatgttcgcaacattgccgaagcgcttgtttacaaggcaggg---------
------------------------------------------------------------
---------------acggtggtagttcatgctttagatgagaaggccagggcttattat
gacttggaaagtcggtgggttgcagacaagccacgggcagaatcgagccag---------
------------------------------------------
>SRR7905849
attctgaagctggaggaggtcgagaaggttctttccgatgttaaagccgacgatgttagg
gttctttccgtcggaaatctctgcgattggactgattacatggtcttcgccaccggtcga
tcctcctggcatgttcgcaacattgctgaagcgcttgtctacaaggctaaggagaagcaa
agaggagctcctaggatgttactgccaactgttgaagggcaaaaaagtggcaattggatt
gttgttgactctggttcagtgatagttcatgctttagatgagaaggccagggcttattat
gacttggaaagtcagtgggttgcggacaagccacgggcagaatcaagccaggatctggat
aaagccacggtgaagatacggcgaaagaacaattccaaaaag
>SRR7905861
attctgaagctggaggaggtcgagaaggttctttccgatgttaaggccggcgatattagg
gttcttcccgtcggaaatgtctgcgattggactgattacatggtcttcgccactggtcga
tcctcctggcatgttcgcaacattgccgaagcgcttgtttacaaggctaaggagaagcaa
agaggagctcctaggatgttactaccaaccgttgaagggcaaaaaagtgacaattggatt
gtcgttgactctgggacggtggtagttcatgctttagatgagaaggccagggcttattat
gacttggaaagtcggtgggctgcrgacaagccacgggcagaatcgagccaggatctggat
aaagccatggtgaagatacgtcgaaagaacaattcgaaaaag
>SRR7905862
attctgaagctggaggaggtcgwaaaggttctttccgatgttaaagccgacgatgttagg
gttcttcccgtcggaaatctctgcgattggactgattacatggtcttcgccactggacga
tcctcctgkcatgttcgcaacattgctgaagcgcttgttttcaaggctaagcagaagcaa
agaggagctcctaggatgttactgccaagtgttgaggggcaaaaaagtggcaattggatt
gttgttgattctggtccagtgatagttcatgctttagatgagaaggccagggcttattat
gacttggaaagtcggtgggttgyggacragccgcggacagcatcaagccaggrtctrgat
aaagstatggtgaagatacggcgaacgaacaaytccaaaaag
>SRR8327214
attctgaagctggaggaggtcgagaaggttctttccgatgttaaggccggcgatgttagg
gttcttcccgtaggaaatctctgcgattggactgattacatggtcttcgccactggtcga
tcctcctggcatgttcgcaacattgccgaagcgcttgtttacaaggctaaggagaagcaa
agaggagctgctaggatgttactaccatccgttgaagggcaaaaaagtgacaattggatt
gtcgttgactctgggacggtggtagttcatgctttagatgagaaggccagggcttattat
gacttggaaagtcagtgggttgcggacaagccacgggcagaatcgagccaggatctggat
aaagccatggtgaagatacgtcgaaagaacaattccaaaaag
