# Supplementary material for: Phylogenomics and classification of Cactaceae based on hundreds of nuclear genes
Source: Plant Syst Evol. 2025 Aug 11;311(5):28. doi: 10.1007/s00606-025-01948-z (PMC12339657; doi:10.1007/s00606-025-01948-z)
Supplement: Supplementary file 4 — Online Resource 4: Containing alignments and RAxML gene trees for all included loci and all phylogenetic datasets (ZIP 10372 KB) [file 606_2025_1948_MOESM4_ESM.zip › de Vos et al_ESM_4/ESM_data_alignments/QCP/4951_consensus.mafft.fasta]

>PAFTOL004551
------------------------------------------------------------
------------------------------------------------------------
------------------------------------------------------------
------------------------------------------------------------
gttattcaaggagatgtgctcaagtgtgaccttccatattttgatatctgtgtggctaac
atcccttatcagatctcktctcccctagtattcaagttattagacgtgaaccagagatac
aacttcagrtgtgcgatcataatgttccaaagggagtttgcgatgaggctggttgcacaa
ccgggtgacaagctttactgccgtctctctgtgaacacgcagctccttgctcgagtcttc
catctgctcaaagttgggaagaataactttaggcctccscctaaggttgactcrtctgtt
gttcgtattgagcctagaaggcctctcccaataccagcagggaaacttaaagagtggaat
gggatgctctctctgtgcttcagccgaaagaacaagactctgggtgccattttcgggcag
aaaaaggttcttgaggtgttggagaagaactacaagaccttggaggcattaggccaattg
>PAFTOL004552
------------------------------------------------------------
------------------------------------------------------------
------------------------------------------------------------
---------------------------------------------------------cag
gttatccaaggagatgtgctcaaatgtgatcttccataytttgatatttgtgtggctaac
atcccgtatcagatatcttctccccttgtattcaagttattagatgtgaaccagagatac
aacttcagatgtgcgatcataatgttccaaagggagtttgcgatgaggctggttgcccaa
ccaggtgacaagctttaytgtcgtctctctgtgaatacccagctccttgcccgrgtcttc
catctgctcaaagtggggaagaataactttaggcctccrcctaaggttgactcctctgtt
gttcgtattgagcctagaaggcctctaccaataccggcagggaaacttaaagagtggaat
gggatgctctctctgtgcttcagccgaaagaacaagacgcttggtgccattttcgggcag
aaaaaggttcttgrggtgttggagaagaactacaagaccttggaggcattaggscaattg
>PAFTOL004553
------------------------------------------------------------
------------------------------------------------------------
---------------------------------------------gtcgagttggatcct
cgtatggttctcgagcttaagcgccgtttccagggtactcctttggccaaccgcttagag
gttatccaaggagatgtgctcaagtgtgaccttccatattttgatatctgtgtggctaac
atcccgtatcagatatcttctccccttgtattcaagttattagacgtgaaccagagatac
aacttcagatgtgcgatcataatgtttcaaagggagtttgcaatgaggctggttgcccaa
ccaggcgacaagctttactgtcgtctctctgtgaatacgcagctccttgcccgagtcttc
catctgctcaaagtcgggaagaataactttaggcctccgcctaaggttgactcctctgtt
gttcgtattgagcctagaaggcctctcccaataccggcagggaaacttaaagagtggaat
gkgakgctyyctctgtgcttcagccgaaagaacaagaccctcggtgccattttcgggcag
aaaaaggttcttgaggtgctggagaagaactacaagaccttggaggcattaggccaattg
>PAFTOL004554
------------------------------------------------------------
------------------------------------------------------------
------------------------------------------------------------
---------------------------------------------------------cag
gttatccaaggagatgtgctcaaatgtgatcttccatactttgatatttgtgtggctaac
atcccgtatcagatatcttctccccttgtattcaagttattagatgtgaaccagagatac
aacttcagatgtgcgatcataatgttccaaagggagtttgcgatgaggctggttgcccaa
ccaggtgacaagctttactgtcgtctctctgtgaatacccagctccttgcccgrgtcttc
catctgctcaaagtggggaagaataactttaggcctccgcctaaggttgactcctctgtt
gttcgtattgagcctagaaggcctctaccaataccggcagggaaacttaaagagtggaat
gggatgctctctctgtgcttcagccgaaagaacaagacgcttggtgccattttcgggmag
aaaaaggttcttgrggtgttggagaagaactacaagaccttggaggcattagggcaattg
>PAFTOL004556
------------------------------------------------------------
------------------------------------------------------------
------------------------------------------------------------
---------------------------------------------------------cag
gttattcaaggagatgtgctcaagtgtgatcttccatattttgatatctgtgtggctaac
atcccgtatcagatatcttctccycttgtattcaagttgttagacgtgaaccagagatac
aacttcagatgtgcgatcataatgttccaaagggagtttgcratgaggctggttgcccaa
ccaggtgacaagctttactgtcgtctctctgtgaatacccagctccttgcccgagtcttc
catctgctcaaagtggggaagaataactttaggcctccgcctaaggttgactcctctgtt
gttcgcattgagcctagaaggcctctaccaataccggcagggaaacttaaagagtggaat
ggkatgctctctctgtgctttagccgaaagaacaagaccctyggtgccatttttggscag
aaaaaggttcttgaggtgctggagaagaactacaagaccttggaggcattaggccaattg
>PAFTOL004560
------------------------------------------------------------
------------------------------------------------------------
------------------------------------------------------------
---------------------------------------------------------cag
gttatccaaggagatgtgctcaaatgtgatcttccatattttgatatttgtgtggctaac
atcccatatcagatatcttctccccttgtattcaagttattagatgcgaaccagagatac
aacttcagatgtgcgatcataatgttccaaagggagtttgcgatgaggctggttgcccaa
ccaggtgacaagctttactgtcgtctctctgtgaatacccagctccttgcccgagtcttc
catctgctcaaagtggggaagaataactttaggcctccgcctaaggttgactcctctgtt
gttcgtattgagcctagaaggcctctaccaataccggcagggaaacttaaagagtggaat
gggatgctctctctgtgcttcagccgaaaaaacaagacgcttggtgccattttcgggcag
aaaaaggttcttgaggtgttggagaagaactacaagaccttggaggcattagggcaattg
>PAFTOL004561
------------------------------------------------------------
------------------------------------------------------------
------------------------------------------------------------
------------------------------------------------------------
gttattcaaggagatgtgctcaagtgtgaccttccatattttgatatctgtgtggctaac
atcccttatcagatctcttctcccctagtattcaagttattagaygtgaaccagagatac
aacttcagatgtgcgatcataatgttccaaagggagtttgcgatgaggctggttgcacaa
ccgggtgacaagctttactgccgtctttctgtgaacacccagctccttgctcgagtcttc
catctgctcaaagttgggaagaataactttaggcctccgcctaaggttgactcgtctgtt
gttcgtattgagcctagaaggcctctcccaataccagcagggaaacttaaagagtggaat
gggatgctctctctgtgcttcagccgaaagaacaggactctgggtgccattttcgggcag
aaaaaggttcttgaggtgttggagaagaactacaagaccttggaggcattaggccaattg
>PAFTOL004562
------------------------------------------------------------
------------------------------------------------------------
------------------------------------------------------------
---------------------------------------------------------cag
gttatccaaggagatgtgctcaaatgtgatcttccatattttgatatttgtgtggctaac
atcccgtatcagatatcttctccccttgtattcaagttattagatgtgaaccagagatac
aacttcagatgtgcgatcataatgttccaaagggagtttgcgatgaggctggttgcccaa
ccaggtgacaagctttactgtcgtctctctgtgaatacccagctccttgcccgagtcttc
catctgctcaaagtggggaagaataactttaggcctccgcccaaggttgactcctctgtt
gttcgtattgagcctagaaggcctctaccaataccggcagggaaacttaaagagtggaat
gggatgctctctctgtgcttcagccgaaagaacaagacgcttggtgccattttcgggcag
aaaaaggttcttgaggtgttggagaagaactacaagaccttggaggcattagggcaattg
>PAFTOL004563
------------------------------------------------------------
------------------------------------------------------------
------------------------------------------------------------
---------------------------------------------------------cag
gttatccaaggagatgtgctcaggtgtgaccttccatattttgatatctgtgtggctaac
atcccgtatcagatatcttctccccttgtrttcaagttattagacatgaaccagaaatac
aacttcagatgtgcgatcataatgttccraagggagtttgcaatgaggctggttgcccaa
ccaggtgacargctttacwgtcgtctctctgtgaatacccagctccttgcccragtcttc
catctgctcaaagtggggaagaataactttaggcctccgcctaaggttgactcctctgtt
gttcgtattgagcctagaaggcctctaccaataccggtagggaaacttaaagagtggaat
gggatgctctctctgtgcttcagccgaaagaacaasaccctcggtgccattttygggcgg
aaaaaggttcttgaggtgctggagaagaactacaagaccttggaggcattaggccaattg
>PAFTOL004564
------------------------------------------------------------
------------------------------------------------------------
------------------------------------------------------------
------------------------------------------------------------
------------------------------------------------------------
---------------------------------------ttagacgtgaaccagagatac
aacttcagatgtgcgatcataatgttccaaagggagtttgcgatgaggctggttgcacaa
ccgggtgacaagctttactgccgtctctctgtgaacacccagctccttgctcgagtcttc
catctgctcaargttgggaagaataactttaggcctccgcctaaggttgactcgtctgtt
gttcgtattgagcctagaaggcctctcccaataccagcagggaaacttaaagagtggaat
gggatgctctctctgtgcttcagccgaaagaacaagaccctgggtgccatcttcgggcag
aaaaaggttcttgaggtgctggagaagaactacaagaccttggaggcattaggccaattg
>PAFTOL004565
------------------------------------------------------------
------------------------------------------------------------
------------------------------------------------------------
---------------------------------------------------------cag
gttatccaaggagatgtgctcaagtgtgatcttccatactttgatatctgtgtggctaac
atcccgtatcagatatcttctccccttgtattcaagttgttagacgtgaaccagagatac
aacttcagatgtgcgatcataatgttccagagggagtttgcgatgaggctggttgcccaa
ccaggtgacaagctctactgtcgtctttctgtgaatacccagctccttgcccgagtcttc
catctgctcaaagtggggaagaataactttaggcctccgcctaaggttgactcatctgtt
gttcgcattgagcctagaaggcctctaccaataccagcagggaaacttaaagagtggaat
gggatgctctctctgtgctttagccgaaagaacaagaccctcggtgctatttttgggcag
aaaaaggttcttgagctgctggagaagaactacaag------------------------
>PAFTOL004566
------------------------------------------------------------
------------------------------------------------------------
------------------------------------------------------------
------------------------------------------------------------
gttattcaaggagatgtgctcaagtgtgaccttccatattttgatatctgtgtggctaac
atcccttatcagatctcttctcccctagtattcaagttaytagatgcgaaccagagatac
aacttcagatgtgcgatcataatgttccaaagggagtttgcgatgaggctggttgcacaa
ccgggtgacaagctttactgccgtctctctgtgaacacccagctccttgcccgagtcttc
catctgctcaaagttgggaagaataactttaggcctccgcctaaggttgactcgtctgtt
gttcgtattgagcctagaaggcctctcccaataccagcagggaaacttaaagagtggaat
gggatgctctctctgtgcttcagccgaaagaacaagaccctgggtgccattttcrgrcag
aaaaaggttattgaggtgctggagaagaactacaagaccttggaggcattaggccaattg
>PAFTOL004567
aag---------------------------------------------------------
------------------------------------aagcttctagaagccgg-------
-----------------------------caagaaggtaattgccgtcgagttggatcct
cgtatggttctcgagcttaagcgccgtttccagggtactccgttggccaaccgcttasag
gttatccaaggagatgtgctcaagtgtgatcttccatattttgatatttgtgtggcaaac
atcccgtatcagatatcttctccccttgtattcaagttattagacgtgaaccagagatac
aacttcaggtgtgcgatcataatgttccagagggagtttgcgatgaggctggttgcccaa
ccaggtgacaagctttactgtcgtctctctgtgaatacccagctccttgcccgagtcttc
catctgcttaaagtggggaagaataactttaggcctccgcctaaggttgactcctctgtt
gttcgtattgagcctagaaggcctctaccaataccggcagggaaacttaaagagtggaat
gggatgctctctctgtgcttcagccgaaagaacaagacccttggtgccattttcgggcag
aaaaaggttcttgaggtgttggagaagaactacaagaccttggaggcattaggcgaattg
>PAFTOL004568
aag---------------------------------------------------------
------------------------------------aagcttctagaakccgg-------
-----------------------------caagaaggtwattgctgtcgagttggatcct
cgtatggttctcgagctgaagcgmcgtttccagggtactcctttttccaaccgcttagag
gttatccaaggagatgtgctcaagtgtgatcttccgtattttgatatttgtgtggctaac
atcccgtatcagatatcttctcctcttgtatttaagttattagacgtgaaccagagatac
aacttcagatgtgcgatcataatgttccaaagggagtttgcgatgagactggttgcccaa
ccaggtgacaagctttactgtcgtctytctgtgaatacccagcttcttgcycgagtcttc
catctgctcaaagtggggaagaataactttaggcctccgcctaaggttgactcctctgtt
gttcgtattgagcctagaaggcctctaccaataccggcagggaaactyaargagtggaat
gggatgctytctttgtgcttcagccgaaagaacaagacccttggtgccattttygcgcag
aaaaaggttcttgagatgttggagaagaactacaagaccttggaggcattaggccaattg
>PAFTOL004571
aag---------------------------------------------------------
------------------------------------aagcttctagaagccgg-------
-----------------------------caagaaggttgtcgccgtcgagttggatcct
cgtatggttctcgagcttaaacgccgtttccagggtactcctttcgccaaccgcttakag
gtcattcaaggagatgtgctcaagtgtgaccttccatattttgatatctgtgtggctaac
atcccttatcagatctcttctcccctagtattcaagttattagacgtgaaccagaggtac
aatttcagatgtgcgatcataatgttccaaagggagtttgcgatgaggctggttgcacaa
ccgggtgacaagctttactgccgtctctctgtgaacacccagctccttgctcgagtcttc
catctgctcaaagttgggaagaataactttaggcctccgcctaaggttgactcgtctgtt
gttcgtattgagcctagaaggcctctcccaataccagcagggaaacttaaagagtggaat
gggatgctctctctgtgcttcagccgaaagaacaagaccctgggtgccatcttcgggcag
aaaaaggttcttgaggtgctggagaagaactacaagaccttggaggcattaggccaattg
>PAFTOL004572
------------------------------------------------------------
------------------------------------------------------------
------------------------------------------------------------
---------------------------------------------------------cag
gttatccaaggagatgtgctcaagtgtgatcttccatattttgatatctgtgtggctaac
atcccgtatcagatatcttctccccttgtattcaagttgttagacgtgaaccagagatac
aacttcagatgtgcgatcataatgtttcaaagggagtttgcgatgaggctggttgcccaa
ccaggtgacaagctttactgtcgtctctctgtgaatacccagctccttgcccgagtcttc
catctgctcaaagtggggaagaataactttaggcctccgcctaaggttgactcctctgtt
gttcgcattgagcctagaaggcctctaccaataccggcagggaaacttaaagagtggaat
gggatgctctctctgtgctttagccgaaagaacaagacsctcggtgccatttttgggcag
aaaaaggttcttgaggtgctggagaagaaytacaagaccttggaggcattaggccaattg
>PAFTOL004573
------------------------------------------------------------
------------------------------------------------------------
------------------------------------------------------------
---------------------------------------------------------cag
gttatccaaggagatgtgcttaagtgtgatcttccatattttgatatctgtgtggctaac
atcccgtatcagatatcttctccccttgtattcaagttgttggacgtgaaccagagatac
aacttcagatgtgcgatcataatgttccaaagggagtttgcgatgaggctggttgcccaa
ccaggtgacaagctttactgtcgtctctctgtgaatacccagctccttgcccgagtcttc
catctgctcaaagtggggaagaataactttaggcctccrcctaaggttgactcctctgtt
gttcgcattgagcctagaaggcctctaccaataccggcagggaaacttaaagagtggaat
gggatgctctctctgtgctttagmcgaaaaaacaagaccctcggtgccatttttgggcag
aaaaaggttcttgaggtgctggagaagaactacaagaccttggaggcattaggccaattg
>PAFTOL004577
aag---------------------------------------------------------
------------------------------------aagcttctagaagccgg-------
-----------------------------caagaaggtaattgccgtcgagttggatcct
cgtatggttctcgagcttaagcgccgtttccagggtactcctttggccaaccgcttagag
gttatycaaggagatgtgctcaaatgtgatcttccatattttgatatttgtgtggctaac
atcccrtatcagatatcttctccccttgtattcaagttattagatgtgaaccagagatac
aacttcagatgtgcgatcataatgttccaaagggagtttgcgatgaggctggttgcccaa
ccaggtgacaagctttactgtcgtctctctgtgaatacccagctccttgcccgagtcttc
catctgctcaaagtggggaagaataactttaggcctccgcctaaggttgactcctctgtt
gttcgtattgagcctagaaggcctctaccaataccggcagggaaactyaaagagtggaay
gggatgctctctctgtgcttcagccgaaagaacaagacgcttggtgccattttcgggcag
aaaaaggttcttgagrtgttggagaagaactacaagaccttggaggcattagggcaattg
>PAFTOL004584
------------------------------------------------------------
------------------------------------------------------------
------------------------------------------------------------
---------------------------------------------------------cag
gttatccaaggagatgtgctcaaatgtgatcttccatattttgatatttgtgtggctaac
atcccgtatcagatatcttctccccttgtattcaagttattagatgtgaaccagagacac
aacttcagatgtgcgatcataatgttccaaagggagtttgcgatgaggctggttgcccaa
ccaggtgacaagctttactgtcgtctctctgtgaatacccagctccttgcccgagtcttc
catctgctcaaagtggggaagaataactttaggcctccgcctaaggttgactcctctgtt
gttcgtattgagcccagaaggcctctaccaatcccggcagggaaacttaaagagtggaat
gggatgctctctctgtgcttcagccgaaagaacaggacacttggtgccatttttgggcag
aaaaaggttcttgaggtgttggagaagaactacaagaccttggaggcattagggcaattg
>PAFTOL004585
aag---------------------------------------------------------
------------------------------------aagcttctagaagccgg-------
-----------------------------caagaaggttgtcgccgtcgagttggatcct
cgtatggttctcgagcttaaacgccgtttccagggtactcctttcgccaaccgcttagag
gttattcaaggagatgtgctcaagtgtgaccttccatattttgatatctgtgtggctaac
atcccttatcagatctcttctcccctagtattcaagttactagatgcgaaccagagatac
aacttcagatgtgcgatcataatgttccaaagggagtttgcgatgaggctggttgcacaa
ccgggtgacaagctttactgccgtctctctgtgaacacccagctccttgcccgggtcttc
catctgctcaaagttgggaagaataactttaggcctccgcctaaggttgactcgtctgtt
gttcgtattgagcctagaaggcctctcccaataccagcagggaaacttaaagagtggaat
gggatgctctctctgtgcttcagccgaaagaacaagaccctgggtgccattttcgggcag
aaaaaggttattgaggtgctggagaagaactacaagaccttggaggcattaggccaattg
>PAFTOL004587
aag---------------------------------------------------------
------------------------------------aagcttctagaagccgg-------
-----------------------------caagaaggtaattgccgtcgagttggatcct
cgtatggttctcgagcttaagcgccgtttccagggtactcctttggccaaccgcttasag
gttatccaaggagatgtgctcaagtgtgaccttccatattttgatatctgtgtggctaac
atcccgtatcagatatcttctccccttgtattcaagttattagacgtgaaccagagatac
aacttcagatgtgcgatcataatgttccaaagggagtttgcgatgaggctggttgcccaa
ccaggtgacaagctttactgtcgtctctctgtgaatacccagctccttgcccgagtcttc
catctgctcaaagtggggaagaataacttcaggcctccacctaaggttgactcctctgtt
gttcgtattgagcctagaaggcctctcccaataccggcagggaaacttaaagagtggaat
gggatgctctctctgtgtttcagccgaaagaacaagaccctcggtgccatttttgggcag
aaaaaggttcttgaggtgttggagaagaactacaagaccttggaggcattaggccaattg
>PAFTOL004590
------------------------------------------------------------
------------------------------------------------------------
------------------------------------------------------------
---------------------------------------------------------cag
gttatccaaggagatgtgctcaaatgtgatcttccatactttgatatttgtgtggctaac
atcccgtatcagatatcttctccccttgtattcaagttattagatgtgaaccagagatac
aacttcagatgtgcgatcataatgttccaaagggagtttgcgatgaggctggttgcccaa
ccaggtgacaagctttactgtcgtctctctgtgaatacccagctccttgcccgagtcttc
catctgctcaaagtggggaagaataactttaggcctccgcctaaggttgactcctctgtt
gttcgtattgagcctagaaggcctctaccaataccagcagggaaacttaaagagtggaat
gggatgctctctctgtgcttcagccgaaagaacaagacgcttggtgccattttcgggaag
aaaaaggttcttgaggtgttggagaagaactacaagaccttggaggcattagggcaattg
>PAFTOL004591
------------------------------------------------------------
------------------------------------------------------------
------------------------------------------------------------
---------------------------------------------------------cag
gttatccaaggagatgtgctcaaatgtgatcttccatactttgatatttgtgtggctaac
atcccgtatcagatatcttctccccttgtattcaagttattagatgtgaaccagagatac
aacttcagatgtgcgatcataatgttccaaagggagtttgcgatgaggctggttgcccaa
ccaggtgacaagctttactgtcgtctctctgtgaatacccagctccttgcccgagtcttc
catctgctcaaagtggggaagaataactttaggcctccgcctaaggttgactcctctgtt
gttcgtattgagcctagaaggcctctaccaataccggcagggaaacttaaagagtggaat
gggatgctctctctgtgcttcagccgaaagaacaagacgcttggtgccattttcgggaag
aaaaaggttcttgaggtgttggagaagaactacaagaccttggaggcattagggcaattg
>PAFTOL004594
aag---------------------------------------------------------
------------------------------------aagcttctagaagccgg-------
-----------------------------caagaaggtaattgccgtcgagttggatcct
cgtatggttctcgagcttaagcgccgtttccagggtactcctttggccaaccgcttagag
gttatccaaggagatgtgctyaaatgtgatcttccatactttgatatttgtgtggctaac
atcccgtatcagatatcttctccccttgtattcaagttattagatgtgaaccagagatac
aacttcagatgtgcgatcataatgttccaaagggagtttgcgatgaggctggttgcccaa
ccaggtgacaagctttactgtcgtctctctgtgaatacccagctccttgcccgagtcttc
catctgctcaaagtggggaagaataactttaggcctccgcctaaggttgactcctctgtt
gttcgtattgagcctagaaggcctctaccaataccggcagggaaacttaaagagtggaat
gggatgctctctctgtgcttcagccgaaagaacaagacgcttggtgccattttcgggcag
aaaaaggttmttgaggtgttggagaagaactacaagaccttggaggcattagggcaattg
>PAFTOL004597
------------------------------------------------------------
------------------------------------------------------------
------------------------------------------------------------
---------------------------------------------------------cag
gttatccaaggagatgtgctcaagtgtgaccttccatattttgatatctgtgtggccaac
atcccgtatcagatatcttctccccttgtattcaagttattagacgtgaaccagagacat
aacttcagatgtgcgatcataatgttccaaagggagtttgcaatgaggctggttgcccaa
ccaggcgacaagctttactgtcgtctctctgtgaatacccagctccttgctcgagtcttc
catctgctcaaagtcgggaagaataactttaggcctccgcctaaggttgactcctctgtt
gttcgtattgagcctagaaggcctctcccaataccgtcagggaaacttaaagagtggaat
gggatgctctctctgtgcttcagccgaaagaacaagaccctcggygccattttcgggcag
aaaaaggttcttgagatgctggagaagaactacaagaccttggaggcattaggccaattg
>PAFTOL004598
------------------------------------------------------------
------------------------------------------------------------
------------------------------------------------------------
---------------------------------------------------------cag
gttatccaaggagatgtgctcaaatgtgatcttccatactttgatatttgtgtggctaac
atcccgtatcagatatcttctccccttgtattcaagttattagatgtgaaccagagatac
aacttcagatgtgcgatcataatgttccaaagggagtttgcgatgaggctggttgcccaa
ccaggtgacaagctttactgtcgtctctctgtgaatacccagctccttgcccgagtcttc
catctgctcaaagtggggaagaataactttaggcctccgcctaaggttgactcctctgtt
gttcgtattgagcctagaaggcctctaccaataccggcagggaaacttaaagagtggaat
gggatgctctctctgtgcttcagccgaaagaacaagacgcttggtgccattttcgggcag
aaaaaggttcttgaggtgttggagaagaactacaagaccttggaggcattagggcaattg
>PAFTOL004599
aag---------------------------------------------------------
------------------------------------aagcttctagaagccgg-------
-----------------------------caagaaggtaattgccgtcgagttggatcct
cgtatggttctcgagcttaagcgccgtttccagggtactcctttggccarccgcttagag
gttatccaaggagatgtgctcaaatgtgatcttccgtattttgatatttgcgtggctaac
atcccrtatcagatatcttctccccttgtattcaagttattagatgtgaaccagagatac
aacttcagatgtgcgatcataatgttccaaagggagtttgcgatgaggctggttgcccaa
ccaggtgacaagctttactgtcgtctctctgtgaatacccagctccttgcccgagtcttc
catctgctcaaagtggggaagaataactttaggcctccgcctaaggttgactcctctgtt
gttcgkattgagcctagaaggcctctrccaataccggcagggaaacttaaagagtggaat
gggatgctctctctgtgcttcagccgaaagaacaagacgcttggtgccattttcgggcag
aaaaaggttcttgaggtgttggagaagaactacaagaccttggaggcattaggccaattg
>PAFTOL004600
aag---------------------------------------------------------
------------------------------------aagcttctagaagccgg-------
-----------------------------caagaaggtaattgccgtcgagttggatcct
cgtatggttctcgagcttaagcgccgtttccagggtactcctttggccaaccgcttasag
gttatccaaggagatgtgctcaaatgtgatcttccatactttgatatttgtgtggctaac
atcccgtatcagatatcttctccccttgtattcaagttattagatgtgaaccagagatac
aacttcagatgtgcgatcataatgttccaaagggagtttgcgatgaggctggttgcccaa
ccaggtgacaagctttactgtcgtctctctgtgaatacccagctccttgcccgagtcttc
catctgctcaaagtggggaagaataactttaggcctccgcctaaggttgactcctctgtt
gttcgtattgagcctagaaggcctctaccaataccggcagggaaacttaaagagtggaat
gggatgctctctctgtgcttcagccgaaagaacaagacgcttggtgccattttcgggcag
aaaaaggttcttgaggtgttggagaagaactacaagaccttggaggcattagggcaattg
>PAFTOL004601
------------------------------------------------------------
------------------------------------------------------------
------------------------------------------------------------
---------------------------------------------------------cag
gttatccaaggagatgtgctcaagtgtgaccttccatattttgatatctgtgtggctaac
atcccgtatcagatatcttctccccttgtattcaagttattagacgtgaaccagagatat
macttcagatgtgcgatcataatgttccaaagggagtttgcaatgaggctggttgctcaa
ccaggcgacaagctttactgtcgtctctctgtgaatacccagctccttgcccgagtcttc
catctgctcaaagtcgggaagaataactttaggcctccgcctaaggttgactcctctgtt
gttcgtattgarcctagaaggcctctcccaataccggcagggaaacttaaagagtggaat
gggatgctctctctgtgcttcagycgaaagaacaagaccctcggtgccattttcgggcag
aaaaaggttcttgaggtgttggagaagaactacaagaccttggaggcattaggccaattg
>PAFTOL004604
aag---------------------------------------------------------
------------------------------------aagcttctagaagccgg-------
-----------------------------caagaaggtaattgccgtcgagttggatccc
cgtatggttctcgagcttaagcgccgtttccagggtactcctttggccaaccgcttagag
gttatccaaggagatgtgctcaagtgtgaccttccatattttgatatctgtgtggcgaac
atcccgtatcagatatcktctccccttgtattcaagttattagacgtgaaccagagatac
aacttcagatgtgcgatcataatgttccaaagggagtttgcgatgaggctggttgcccaa
ccaggtgacaagctttactgtcgtctctctgtgaatacccagctccttgcccgagtcttc
catctgctcaaagtggggaagaataactttaggcctccgcctaaggttgactcctctgtt
gttcgtattgagcctagaaggcctctaccartaccatcagggaaacttaaagagtggaat
gggatgctctctctgtgcttcagccgaaagaacaagacccttggtgccattttcgggcag
aaaaaggttcttgaggtgttggagaagaactacaagaccttggaggcattaggccaattg
>PAFTOL004609
------------------------------------------------------------
------------------------------------------------------------
------------------------------------------------------------
---------------------------------------------------------cag
gttatccaaggagatgtgctcaagtgtgatcttccatattttgatatctgtgtggctaac
atcccstatcagatatcttctccccttgtattcaagttgttagacgtgaaccagagatac
aacttcagatgtgcgatcataatgttccaaagggagtttgcgatgaggctggttgcccaa
ccaggtgacaagctttactgtcgtctctctgtgaatacccagctccttgcccgagtcttc
catctgctcaaagtggggaagaataactttaggcctccgcctaaggttgactcctctgtt
gttcgcattgagcctagaaggcctctaccaataccggcagggaaacttaaagagtggaat
gggatgctctctctgtgctttagccgaaagaacaagaccctyggtgccatttttgggcag
aaaaaggttcttgaggtgctrgagaagaactacaagaccttggaggcattaggccaattg
>PAFTOL004610
aag---------------------------------------------------------
------------------------------------aagcttctagaagccgg-------
-----------------------------caagaaggttgtagccgtcgagttggatcct
cgtatggttctcgagcttaaacgccgtttccagggtactcctttcgccaaccgcttagag
gttattcaaggagatgtgctcaagtgtgaccttccatattttgatatctgtgtggctaac
atcccttatcagatctcttctcccctagtattcaagttattagacgtgaaccagagatac
aacttcagatgtgcgatcataatgttccaaagggagttygcgatgaggctggttgcacaa
ccgggtgacaagctttactgccgtctttctgtgaacacccagctccttgctcgmgtcttc
catctgctcaaagttgggaagaataactttaggcctccgcctaaggttgactcgtctgtt
gttcgtattgagcctagaaggcctctcccaataccagcagggaaacttaaagagtggaat
gggatgctctctctgtgcttcagccgaaagaacaagactctgggtgccattttygggcag
aaaaaggttcttgaggtgttggagaagaactacaagaccttggaggcattaggccaattg
>PAFTOL004611
aag---------------------------------------------------------
------------------------------------aagcttctagaagccgg-------
-----------------------------caagaaggttgtagccgtcgagttggatcct
cgtatggttctcgagcttaaacgccgtttccagggtactcctttcgccaaccgcttagag
gttattcaaggagatgtgctcaagtgtgaccttccatattttgatatctgtgtggctaac
atcccttatcagatctcttctcccctagtattcaagttattagacatgaaccagagatac
aacttcagatgtgcgatcataatgttccaaagggagtttgcgatgaggctggttgcacaa
ccgggtgacaagctttactgccgtctttctgtgaacacccagctccttgctcgcgtcttc
catctgctcaaagttgggaagaataactttaggcctccgcctaaggttgactcgtctgtt
gttcgtattgagcctagaaggcctctcccaataccagcagggaaacttaaagagtggaat
gggatgctctctctgtgcttcagccgaaagaacaagactctgggtgccatttttgggcag
aaaaaggttcttgaggtgttggagaagaactacaagaccttggaggcattaggccaattg
>PAFTOL004613
aag---------------------------------------------------------
------------------------------------aagcttctagaagccgg-------
-----------------------------caagaaggtaattgcggtcgagttggatcct
cgtatggttctcgagcttaagcgccgtttccagggtactcctttggccaaccgcttagag
gttatccaaggagatgtgctcaaatgtgatcttccatattttgatatttgtgtggctaac
atcccgtatcagatatcktctccccttgtattcaagttattagatgtgaaccagagatac
aacttcagatgtgcgatcataatgttccaaagggagtttgcgatgaggctggttgcccaa
ccaggtgacaagctttactgtcgtctctctgtgaattcycagctccttgcccgagtcttc
catctgctcaaagtggggaagaataactttaggcctccgcctaaggttgactcctctgtt
gttcgtattgagcctagaaggcctctaccaataccrgcagggaaacttaaagagtggaat
gggatgctytctctgtgcttcagccgaaagaacaagacgcttggtgccattttcgggcag
aaaaaggttcttgaggtgttggagaagaactacaagaccytggaggcattagggcaattg
>PAFTOL004617
aag---------------------------------------------------------
------------------------------------aagcttctagaagccgg-------
-----------------------------caagaaggtaattgccgtcgagttggatcct
cgtatggttctcgagcttaagcgccgtttccagggtactcctttggccaaccgcttagag
gttatccaaggagatgtgctcaaatgtgatcttccatattttgatatttgtgtggctaac
atcccgtatcagatatcttctccccttgtattcaagttrttagatgtgaaccagagatac
aacttcagatgtgcgatcataatgttccaaagggagtttgcgatgaggctggttgcccaa
ccaggtgacaagctttactgtcgtctctctgtgaatacccagctccttgcccgagtcttc
catctgctcaaagtggggaagaataactttaggcctccgcctaaggttgactcctctgtt
gttcgtattgagcctagaaggcctctaccaataccggcagggaaacttaaagagtggaat
gggatgctttctctgtgcttcagccgaaagaacaagacgcttggtgccatttttgggcag
aaaaaggttcttgaggtgttggagaagaactacaagaccttggaggcattagggcaattg
>PAFTOL004618
aag---------------------------------------------------------
------------------------------------aagcttctagaagccgg-------
-----------------------------caagaaggtcattgccgtcgagttggattct
cgtatggttcttgagcttaagcgccgtttccagggtactcctttggccaaccgtttggag
gttatccaaggagatgtgctcaagtgtgatctgccatattttgatatctgtgtggctaac
atcccgtatcagatatcttctccccttgtattcaagttgttagacgtgaaccagcgatac
aacttcagatgtgcgatcataatgttccaaagggagtttgcgatgaggctggttgcccaa
ccaggtgacaagctytactgtcgtctctctgtgaatacccagctccttgcccgagttttc
catctgctcaaagtgggraagaataactttaggcctccgcctaaggttgactcctctgtt
gttcgcattgagcctagaaggcctctaccaataccggcagggaaacttaaagagtggaat
gggatgctctctctgtgctttagccgaaagaacaagacccttggtgccattttcgggcag
aaaaaggttcttgaggtgctggagaagaactacaagaccttggaggcattaggccaattg
>PAFTOL004619
aag---------------------------------------------------------
------------------------------------aagcttctagaagccgg-------
-----------------------------caagaaggttgttgccgtcgagttggatcct
cgtatggttctcgagcttaaacgccgtttccagggtactcctttggctaaccgcttagag
gttatccatggagatgtcctcaagtgtgaccttccatattttgatatctgtgtggctaac
atcccttatcagatctcttctcccctcgtattcaagttattagacgtgaaccagagatac
aacttcagatgtgcaatcataatgttccaaagggagtttgcgatgaggctggttgcccaa
ccaggtgacaagctttactgccgtctctctgtgaatacccagctccttgctcgagtcttc
catctgctcaaagtcgggaagaataactttaggcctccgcctaaggttgactcctctgtt
gttcgtattgaacccagaaggcctctcccaataccagcagggaaacttaaagagtggaat
ggtatgctctctctgtgcttcagccgtaagaataagaccctgggtgccattttcgggcag
aaaaaggttcttgaggtgctggaaaagaactacaagaccttggaggtattgggccaattg
>PAFTOL004620
------------------------------------------------------------
------------------------------------------------------------
------------------------------------------------------------
---------------------------------------------------------cag
gttatccaaggagatgtgctyaagtgtgatcttccatattttgatatctgtgtggctaac
atcccgtatcagatatcttctccccttgtattcaagttgttagacgtgaaccagagatac
aacttcagatgtgcgatcataatgttccaaagggagtttgcgatgaggctggttgcccaa
ccaggtgacaagctttactgtcgtctctctgtgaatacccagctycttgcccgagtcttc
catctgctcaaagtggggaagaataactttaggcctccgcctaaggttgactcctctgtt
gttcgcattgagcctagaaggcctctaccaataccggcagggaaacttaaagagtggaat
gggatgctctctctgtgctttagccgaaagaacaagacyctcggtgccatttttgggcag
aaaaaggttcttgaggtgctggagaagaactacaagaccttggaggcattaggccaattg
>PAFTOL004624
------------------------------------------------------------
------------------------------------------------------------
------------------------------------------------------------
---------------------------------------------------------cag
gttatccaaggagatgtgctcaaatgtgatcttccgtattttgatatttgtgtggctaac
atcccgtatcagatatcttctccccttgtattcaagttattagatgtgaaccagagatac
aacttcagatgtgcgatcataatgttccaaagggagtttgcgatgaggctggttgcccaa
ccaggtgacaagctttactgtcgtctctctgtgaatacccagctccttgcccgagtcttc
catctgctcaaagtggggaagaataactttaggcctccrcctaaggttgactcctctgtt
gttcgtattgagcctagaaggcctctaccaataccggcagggaaacttaaagagtggaat
gggatgctctctctgtgcttcagccgaaagaacaagacgcttggtgccattttcgggcag
aaaaaggttcttgaggtgttggagaagaactacaagaccttggaggcattaggccaattg
>PAFTOL004625
aag---------------------------------------------------------
------------------------------------aagcttctagaagccgg-------
-----------------------------caagaaggtaattgctgtcgagttggatcct
cgtatggttctcgagcttaagcgccgtttccagggtactcctttggccaaccgcttagag
gttatccaaggagatgtgctcaaatgtgatcttccatattttgatatttgtgtggctaac
atcccgtatcagatatcttctccccttgtattcaagttattagatgtgaaccagagatac
aacttcagatgtgcgatcataatgttccaaagggagtttgcgatgaggctggttgcccaa
ccaggtgacaagctttactgtcgtctctctgtgaatacccagctccttgcccgagtcttc
catctgctcaaagtgggaaagaataactttaggcctccgcctaaggttgactcttctgtt
gttcgtattgagcctagaaggcctctaccaataccggcagggaaacttaaagagtggaat
gggatgctctctctgtgcttcagccgaaagaacaagacgcttggtgccattttcgggcag
aaaaaggttcttgaggtgttggagaagaactacaagaccttggaggcattagggcaattg
>PAFTOL004629
------------------------------------------------------------
------------------------------------------------------------
------------------------------------------------------------
---------------------------------------------------------cag
gttatccaaggagatgtgctcaagtgtgaccttccatattttgatatctgtgtggcgaac
atcccgtatcagatatcttctccacttgtattcaagttattagacgtgaaccagagatac
aacttcagatgtgcgatcataatgttccaaagggagtttgcgatgaggctggttgcccaa
ccaggtgacaagctttactgtcgtctctctgtgaatacccagctccttgcccgagtcttc
catctgctcaaagtggggaagaataactttaggcctccgcctaaggttgactcctctgtt
gttcgtattgagcctagaaggcctctgccaataccggcagggaaacttaaagartggaat
gggatgctctctctgtgcttcagccgaaagaacaagacccttggtgccattttcgggcag
aaaaaggttcttgaggtgttggagaagaactacaagaccttggaggcattaggccaattg
>PAFTOL004631
aag---------------------------------------------------------
------------------------------------aagcttctagaagctgg-------
-----------------------------caagaaggtaattgccgtcgagttggatcct
cgtatggttctcgagcttaagcgccgtttccagggtactcctttggccaaccgcttagag
gttatccaaggagatgtgctcaaatgtgatcttccatactttgatatttgtgtggctaac
atcccgtatcagatatcttctccccttgtattcaagttattagatgtkaaccagagatac
aacttcagatgtgcgatcataatgttccaaagggagtttgcgatgaggctggttgcccaa
ccaggtgacaagctttactgtcgtctctctgtgaatacccagctccttgcccgggtcttc
catctgctcaaagtggggaagaataactttaggcctccgcctaaggttgactcctctgtt
gttcgtattgagcctagaaggcctctaccaataccggcagggaaacttaaagagtggaat
gggatgctctctctgtgcttcagccgaaagaacaagacgcttggtgccattttcgggcag
aaaaaggttcttggggtgttggagaagaactacaagaccttggaggcattagggcaattg
>PAFTOL004632
aag---------------------------------------------------------
------------------------------------aagcttctagaagccgg-------
-----------------------------caagaaggtaattgccgtcgagttggatcct
cgtatggttctcgagctgaagcgccgtttccagggtactcctttggccaaccgcttasag
gttatccaaggagatgtgctcaagtgtgaccttccatattttgatatctgtgtggctaac
atcccgtatcagatatcttctccccttgtattcaagttattagacgtgaaccagagatac
aacttcagatgtgcaatcataatgttccaaagggagtttgcgatgaggcttgttgcccaa
ccaggtgacaagctttactgtcgtctctctgtgaatacccagctccttgcccgagtcttc
catctgctcaaagtcgggaagaataactttaggcctccgcctaaggttgactcctctgtt
gttcgtattgagcctagaaggcctctcccaataccggcagggaaacttaaagagtggaat
gggatgctctctctgtgcttcagccgaaagaacaagaccctcggtgccattttcgggcag
aaaaaggttcttgaggtgctggagaagaactacaagaccttggaggcattaggccaattg
>PAFTOL004633
------------------------------------------------------------
------------------------------------------------------------
------------------------------------------------------------
---------------------------------------------------------cag
gtcatccaaggagatgtgctcaagtgtgaccttccatattttgatatctgtgtggcgaac
atcccgtatcagatatcttctccccttgtattcaagttattagacgtgaaccagagrtac
aacttcagatgtgcgatcataatgttccaaagggagtttgcgatgaggctggttgcccaa
ccgggtgacaagctttactgtcgtctctctgtgaatacccagctccttgcccgagtcttc
catctgctcaaagtggggaagaataactttaggcctccgcctaaggttgactcctctgtt
gttcggattgagcctagaaggcctctaccaataccggcagggaaacttaaagagtggaat
gggatgctctctctgtgcttcagccgaaagaacaagacccttggtgccattttcgggcag
aaaaaggttcttgaggtgttagagaagaactacaagaccttggaggcattaggccaattg
>PAFTOL004634
------------------------------------------------------------
------------------------------------------------------------
------------------------------------------------------------
---------------------------------------------------------cag
gttatccaaggagatgtgctcaagtgtgatcttccttattttgatatttgtgtggctaac
atcccgtatcagatatcttctccccttgtattcaagttattagacgtgaaccagagatac
aacttcagatgtgcgatcataatgttccaaagggagtttgcgatgaggctggttgcccaa
cctggtgacaagctttactgtcgtctctctgtgaatacccagctccttgcccgagtctty
catytgctcaaagtggggaagaataactttaggcctccacctaaggttgactcctctgtt
gttcgtattgagcctagaaggcctctaccaataccggcagggaaacttaaagagtggaat
gggatgctctctctgtgcttcagccgaaagaacaagacccttggtgccattttcgggcag
aaaaaggttcttgaggtgttggagaagaactacaagaccttggaggcattaggccaattg
>PAFTOL004635
------------------------------------------------------------
------------------------------------------------------------
------------------------------------------------------------
---------------------------------------------------------cag
gttatccaaggagatgtgctcaagtgtgatcttccttattttgatatttgtgtggctaac
atcccgtatcagatatcttctccccttgtattcaagttattagacgtgaaccagagatac
aacttcagatgtgcgatcataatgttccaaagggagtttgcgatgaggctggttgcccaa
gcaggtgacaagctttactgtcgtctctctgtgaatacccagctccttgcccgagtcttc
catctgctcaaagtggggaagaataactttaggcctccgcctaaggttgactcctctgtt
gttcgtattgagcctagaaggcctctaccaataccggcagggaaacttaaagagtggaat
gggatgctctctctgtgcttcagccgaaagaacaagacccttggtgccatttttgggcag
aaaaaggttcttgaggtgttggagaagaactacaagaccttggaggcattaggccaattg
>PAFTOL004638
aag---------------------------------------------------------
------------------------------------aagcttctagaagccgg-------
-----------------------------caagaaggtaattgccgtcgagttggatcct
cgtatggttctcgagcttaagcgccgtttccagggtactcctttggccaaccgcttagag
gttatccaaggagatgtgctcaaawgtgatcttccatattttgatatttgtgtggctaac
atcccgtatcagatatcttctccccttgtattcaagttattwgatgtgaaccagagatac
aacttcagatgtgcgatcataatgttccaragggagtttgcgatgaggctggttgcccaa
ccaggtgacaagctttactgtcgtctctctgtgaatacccagctccttgcccgagtcttc
catctgctcaaagtggggaagaataactttaggcctccgcctaaggttgactcctctgtt
gttcgtattgagcctagaaggcctctaccaataccggcagggaaacttaaagagtggaat
gggatgctctctctgtgcttcggccgaaagaacaagacgcttggtgccattttcgggcag
aaaaaggttcttgaggtgttggagaagaactacaagaccttggaggcattagggcaattg
>PAFTOL004639
aag---------------------------------------------------------
------------------------------------aagcttctggaagccgg-------
-----------------------------caagaaggtaattgccgtcgagttggatcct
cgtatggttctcgagcttaagcgccgtttccagggtactcctatggccaaccgcttagag
gttatccaaggagatgtgctcaagtgtgaccttccatattttgatatctgtgtggctaac
atcccgtatcagatatcttctccccttgtattcaagttattagacgtgaaccagagatac
aacttcagatgtgcgatcataatgttccaaagggagtttgcagtgaggctggttgcccaa
ccaggcgacaagctttactgtcgtctctctgtgaatacccagctccttgcccgagtcttc
catctgctcaaagtcgggaagaataactttaggcctccgcctaaggttgactcctctgtt
gttcgtattgagcctagaaggcctctcccaataccggcagggaaacttaaagagtggaat
gggatgctctctctgtgcttcagccgaaaaaacaagaccctcggtgccattttcgggcag
aaaaaggttcttgaggtgctggaaaagaactacaagaccttggaggcattagggcaattg
>PAFTOL004642
aag---------------------------------------------------------
------------------------------------aagcttctagaagccgg-------
-----------------------------caagaaggtaattgccgtcgagttggatcct
cgtatggttctcgagcttaagcgccgtttccagggtactcctttggccaaccgcttagag
gttatccaaggagatgtgctcaaatgtgatcttccatattttgatatttgtgtggctaac
atcccgtatcagatatcttctccccttgtattcaagttattagatgtgaaccagagatac
aacttcagatgtgcgatcataatgttccaaagggagtttgcgatgaggctggttgcccaa
ccaggtgacaagctttactgtcgtctctctgtgaatacccagctccttgcccgagtcttc
catctgctcaaagtggggaagaataactttaggcctccgcctaaggttgactcctctgtt
gttcgtattgagcctagaaggcctctaccaataccggcagggaaacttaaagagtggaat
gggatgctctctctgtgcttcagccgaaagaacaagacgcttggtgccattttcgggaag
aaaaaggttcttgaggtgttggagaagaactacaagaccttggaggcattagggcaattg
>PAFTOL004644
aag---------------------------------------------------------
------------------------------------aagcttctagaagccgg-------
-----------------------------caagaaggtaattgctrtcgagttggatcct
cgtatggttctygagcttaagcgccgtttccagggtactcctttggccaaccgcttasag
gttatccaaggagatgtgctcaagtgtgaccttccatattttgatatctgtgtggctaac
atcccgtatcagatatcttctccccttgtattcaagttattrgacrtgaaccagagatgc
aayttcagatgtgcgatcataatgttccaaagggagtttgcgatgaggctggttgcccaa
ccaggtgacaagctttactgtcgtctctctgtgaatrcccagctccttgcccgagtmttc
catctgctcaaagtggggaagaataactttaggcctccgcctaaggttgactcctctgtt
gttcgtattgagcctagaaggcctctaccaataccggcagggaaacttaaagagtggaat
gggatgctctctctgtgcttcagccgaaagaacaagaccctcggtgccattttcgggcgg
aaaaaggttcttgaggtgctggagaagaactacragaccttggaggcattaggccaattg
>PAFTOL004646
aag---------------------------------------------------------
------------------------------------aagcttctagaagccgg-------
-----------------------------caagaaggtaattgccgtcgagttggatcct
cgtatggttctcgagcttaagcgccgtttccagggtactcctttggccaaccgcttasag
gttatccaaggagatgtgctcaaatgtgatcttccatactttgatatttgtgtggctaac
atcccgtatcagatatcttctccccttgtattcaagttattagatgtgaaccagagatac
aacttcagatgtgcaatcataatgttccaaagggagtttgcgatgaggctggttgcccaa
ccaggtgacaagctttactgtcgtctctctgtgaatacccagctccttgcccgagtcttc
catctgctcaaagtggggaagaataactttaggcctccgcctaaggttgactcctctgtt
gttcgtattgagcctagaaggcctctaccaataccggcagggaaacttaaagagtggaat
gggatgctctctctgtgcttcagccgaaagaacaagacgcttggtgccattttcgggaag
aaaaaggttcttgaggtgttggagaagaactacaagaccttggaggcattagggcaattg
>PAFTOL004647
aag---------------------------------------------------------
------------------------------------aagcttctagaagccgg-------
-----------------------------caagaaggtaattgccgtcgaattggattct
cgtatggttcttgagcttaagcgccgtttccagggtactcctttggccaaccgtttggag
gttattcaaggagatgtgctcaagtgtgatcttccatattttgatatctgtgtggctaac
atcccgtatcagatatcttctccccttgtattcaagttgttagacgtgaaccagagatac
aacttcagatgtgcgatcataatgttccaaagggagtttgcgatgaggctggttgcccaa
ccaggtgacaagctttactgtcgtctctctgtgaatacccagctccttgcccgagtcttc
catctgctcaaagtggggaagaataactttaggcctccgccyaaggttgactcctctgtt
gttcgcattgagcctagaaggcctctaccaataccggcagggaaacttaaagagtggaat
gggatgctctctctgtgctttagccgaaagaacaagaccctcrgtgccatttttggscag
aaaaaggttcttgaggtgctrgagaagaactacaagaccttggaggcattaggccaattg
>PAFTOL004648
aag---------------------------------------------------------
------------------------------------aagcttctagaagccgg-------
-----------------------------caagaaggtaattgccgtcgagttggatcct
cgtatggttctcgagcttaagcgccgtttccagggtactccgttggccaaccgcttagag
gttatccaaggagatgtgctcaagtgtgaccttccatattttgatatctgtgtggctaac
atcccgtatcagatatcttctccccttgtattcaagttattagacgtgaaccagagatat
aacttcagatgtgcgatcataatgttccaaagggagtttgcaatgaggctggttgcccaa
ccaggcgacaagctttactgtcgtctctctgtgaatacccagctccttgcccgagtcttc
catctgctcaaagtcgggaagaataactttaggcctccgcctaaggttgactcctctgtt
gttcgtattgagcctagaaggcctctmccaataccrgcagggaaacttaaagagtggaat
gggatgctctctctgtgcttcagcmgaaagaacaagaccctcggggccattttcgggcag
aaaaaggttcttgaggtgttggagaagaactacaagaccttggaggcattaggccaattg
>PAFTOL004649
aag---------------------------------------------------------
------------------------------------aagcttctagaagcygg-------
-----------------------------caagaaggtaattgcygtcgagttggattct
cgtatggttcttgagcttaagcgccgtttccagggtactcctttggccaaccgtttggag
gttatccarggagatgtgctcaagtgtgatcttccatattttgatatctgtgtggctaac
atcccgtatcagatatcttctccccttgtattcaagttgttagacgtgaaccagmgatac
aacttcagatgtgcgatcataatgttccaaagggagtttgcratgaggctggttgcccaa
ccrggtgacaagctttactgtcgtctctctgtgaatacccagctccttgcccgagtcttc
catctgctcaaagtggggaagaataactttaggcctccgcctaaggttgactcctctgtt
gttcgcattgagcctagaaggcctctaccaataccrgcagggaaacttaaagagtggaat
gggatgctctctctgtgctttagccgaaagaacaagaccctcggtgccattttcgggcag
aaaaaggttcttgaggtgctggagaagaactacaagactttggaggcattaggccaattg
>PAFTOL004652
aag---------------------------------------------------------
------------------------------------aagcttctagaagcsgg-------
-----------------------------caagaaggtaattgccgtcgagttggatcct
cgtatggttctcgagcttaagcgccgtttccagggtactcctttggccaaccgcttagag
gttatccaaggagatgtgctcaaatgtgatcttccatattttgatatttgtgtggctaac
atcccgtatcagatatcttctccccttgtattcaagttattagatgtgaaccagagatac
aacttcagatgtgcgatcataatgttccaaagggagtttgcgatgaggctggttgcccaa
ccaggtgacaagctttactgtcgtctctctgtgaatacccagctccttgcccgagtcttc
catctgctcaaagtkgggaagaataactttaggcctccgcctaaggttgactcctctgtt
gttcgtattgagcctagaaggcctctaccaataccggcagggaaacttaaagagtggaat
gggatgctctctctgtgcttcagccgaaagaacaagacgcttggtgccattttcgggcag
aaaaaggttcttgaggtgttggagaagaactacaagaccttggaggcattagggcaattg
>PAFTOL004653
aag---------------------------------------------------------
------------------------------------aagcttctagaagccgg-------
-----------------------------caagagggtaattgccgtcgagttggatcct
cgtatggttctcgagcttaagcgccgtttccagggtactcctttggccaaccgcttagag
gttatccaaggagatgtgctcaaatgtgatcttccatattttgatatttgtgtggctaac
atcccgtatcagatatcttctccccttgtattcaagttattagatgtgaaccagagatac
aacttcagatgtgcgatcataatgtttcaaagggagtttgcgatgaggctggttgcccaa
ccaggtgacaagctttactgtcgtctctctgtgaatacccagctccttgcccgagtcttc
catctgctcaaagtggggaagaataactttaggcctccacctaaggttgactcctctgtt
gttcgtattgagcctagaaggcctctaccaataccggcagggaaacttagggagtggaat
gggatgctctctctgtgcttcagccgaaagaacaagactcttggtgccattttcgggcag
aaaaaggttcttgaggtgttggagaagaactacaggaccttggaggcattagggcaattg
>PAFTOL004654
aag---------------------------------------------------------
------------------------------------aagcttctagaagccgg-------
-----------------------------caagaaggtaattgccgtcgagttggattct
cgtatggttcttgagcttaagcgccgtttccagggcactcctttggccaaccgtttgsag
gttatccaaggagatgtgctcaagtgtgatcttccatattttgatatctgtgtggctaac
atcccgtatcagatatcttctccccttgtattcaagytgttagacgtgaaccagagatac
aacttcagatgtgcsatcataatgttccaaagrgagtttgcgatgaggctggttgcccaa
ccaggtgacaagctttactgtcgtctctctgtgaatacccagctccttgcccgagtcttc
catctgctcaaagtggggaagaataactttaggcctccrcctaaggttgactcctctgtt
gttcgcattgagcctagaaggcctctaccaataccrgcagggaaacttaaagagtggaat
gggatgctctctctgtgctttagccgaaagaacaagaccctyggtgcyatttttgggcag
aaaaaggttcttgaggtgctggagaagaaytacargaccttggaggcattaggycaattg
>PAFTOL004657
aag---------------------------------------------------------
------------------------------------aagcttctagaagccgg-------
-----------------------------caagaaggttgtcgccgtcgagttggatcct
cgtatggttctcgagcttaaacgccgtttccagggtactcctttcgccaatcgcttakag
gttattcaaggagatgtgctcaagtgtgaccttccatattttgatatctgtgtggctaac
atcccttatcagatttcttctcccctagtattcaagttactagatgcgaaccagagatac
aacttcagatgtgcgatcataatgttccaaagggagtttgcgatgaggctggttgcacaa
ccgggtgacaagctttactgccgtctctctgtgaacacccagctccttgcccgagtcttc
catctgctcaaagttgggaagaataactttaggcctccgcctaaggttgactcgtctgtt
gttcgtattgagcctagaaggcctctcccaataccagcggggaaacttaaagagtggaat
gggatgctctctctgtgcttcagccgaaagaacaagaccctgggtgccattttcgggcag
aaaaaggttattgaggtgctggagaagaactacaagaccttggaggcattaggccaattg
>PAFTOL004658
------------------------------------------------------------
------------------------------------------------------------
------------------------------------------------------------
---------------------------------------------------------cag
gttatccaaggagatgtgctcaagtgtgatcttccatattttgatatctgtgtggctaac
atcccatatcagatatcttctccccttgtattcaagttgttagacgtgaaccagcgatac
aacttcagatgtgcgatcataatgttccaaagggagtttgcgatgaggctggttgcccaa
ccaggtgacaagctttactgtcgtctctctgtgaatacccagctccttgcccgagtcttc
catatgctcaaagtggggaagaataactttaggcctccgcctaaggttgactcctctgtt
gttcgcattgagccyagaaggcctctaccaataccggcagggaaacttaaagagtggaat
gggatgctctctctgtgctttagccgaaagaacaagaccctyggtgccattttcgggcag
aaaaaggttcttgaggtactggagaagaactacaagacmttggaggcattaggccaattg
>PAFTOL004660
------------------------------------------------------------
------------------------------------------------------------
------------------------------------------------------------
---------------------------------------------------------cag
gttatccaaggagatgtgctcaagtgtgatcttccatattttgatatctgtgtggctaac
atcccatatcagatatcttctccccttgtattcaagttgttagatgtgaaccagcgatac
aacttcagatgtgcgatcataatgttccaaagggagtttgcgatgaggctggttgcccaa
ccaggtgacaagctttactgtcgtctctctgtgaatacccagctccttgcccgagtcttc
catatgctcaaagtggggaagaataactttaggcctccgcctaaggttgactcctctgtt
gttcgcattgagcctagaaggcctctaccaataccggcagggaaacttaaagagtggaat
gggatgctctctctgtgctttagccgaaagaacaagaccctcggtgccattttcgggcag
aaaaaggttcttgaggtactggagaagaactacaagaccttggaggcattaggccaattg
>PAFTOL004661
------------------------------------------------------------
------------------------------------------------------------
------------------------------------------------------------
------------------------------------------------------------
gttattcaaggagatgtgctcaagtgtgaccttccatattttgayatctgtgtggctaac
atcccttatcagatctcttctcccctagtattcaagttactagatgcgaaccagagatac
aacttcagrtgtgcgatcataatgttccaaagggagtttgcgatgaggctggttgcacaa
ccgggtgacaagctttactgccgtctctctgtgaacacccagctccttgcccgagtcttc
catctgctcaaagttgggaagaataactttaggcctccgcctaaggttgactcgtctgtt
gttcgtattgagcctagaaggcctctcccaataccagcagggaaacttaaagagtggaat
gggatgctctctctgtgcttcagccgaaagaacaagaccctgggtgccattttcgggcag
aaaaaggttattgaggtgctggagaagaactacaagaccttggaggcattaggccaattg
>PAFTOL004662
------------------------------------------------------------
------------------------------------------------------------
------------------------------------------------------------
---------------------------------------------------------cag
gttatccaaggagatgtgctcaagtgtgatcttccatattttgatatctgtgtggctaac
atcccgtatcagatatcttctccccttgtattcaagttgttagaygtgaaccagagatac
aacttcagatgtgcgatcataatgttccaaagggagtttgcgatgaggctggttgcccaa
ccaggtgacaagctttactgtcgtctctctgtgaatacccagctccttgcccgagtcttc
catctgctcaaagtggggaagaataactttaggcctccgcctaaggttgactcctctgtt
gttcgcattgagcctagaaggcctctaccaataccggcaggsaaacttaaagagtggaat
gggatgctctctctgtgctttagccgaaagaacaagaccctcggtgccatttttgggcag
aaaaaggttmttgaggtgctggagaagaactacargaccttggaggcattaggccaattg
>PAFTOL004664
------------------------------------------------------------
------------------------------------------------------------
------------------------------------------------------------
---------------------------------------------------------cag
gttatccaaggagatgtgctcaaatgtgatcttccatactttgatatttgtgtggctaac
atcccrtatcagatatcttctccccttgtattcaagttattagatgtkaaccagagatac
aacttcagatgtgcgatcataatgttccaaagggagtttgcgatgaggctggttgcccaa
ccaggtgacaagctttactgtcgtctctctgtgaatacccagctccttgcccgagtcttc
catctgctcaaagtggggaagaataactttaggcctccgcctaaggttgactcctctgtt
gttcgtattgagcctagaaggcctctaccaataccggcagggaaacttaaagagtggaat
gggatgctctctctgtgcttcagccgaaagaacaagacgcttggtgccattttcgggaag
aaaaaggttcttgrggtgttggagaagaactacaagaccttggaggcattagggcaattg
>PAFTOL004665
------------------------------------------------------------
------------------------------------------------------------
------------------------------------------------------------
---------------------------------------------------------cag
gttatccaaggagatgtrctcaagtgtgaccttccatattttgatatctgtgtggctaac
atcccgtatcagatatcttckccccttgtattcaagttattagacgtgaaccagagatat
aacttcagatgtgcgatcataatgttccaaagggagtttgcaatgaggctggttgcccaa
ccaggcgacaagctttactgtcgtctctctgtgaatacccagctccttgcccgagtcttc
catctgctcaaagtcgggaagaataactttaggcctccgcctaaggttgactcctctgtt
gttcgtattgagcctagaaggcctctcccaataccggcagggaaacttaaagagtggaat
gggatgctctctctgtgcttcagccgaaagaacargaccctcggtgccattttcgkrcag
aaaaaggttcttgaggtgytggagaagaactacaagaccttggrggcattaggccaattg
>PAFTOL004666
------------------------------------------------------------
------------------------------------------------------------
------------------------------------------------------------
---------------------------------------------------------cag
gttatccaaggagatgtgctcaaatgtgatcttccatattttgatatttgtgtggctaac
atcccatatcagatatcttctccccttgtattcaagttattagatgtgaaccagaggtac
aacttcagatgtgcgatcataatgttccaaagggagtttgcgatgaggctggttgcccaa
ccaggtgacaagctttactgtcgtctctctgtgaatacccagctccttgcccgagtcttc
catctgctcaaagtggggaagaataactttaggcctccgcctaaggttgactcctctgtt
gttcgtattgagcctagaaggcctctaccaataccggcagggaaacttaaagagtggaat
gggatgctctctctgtgcttcagccgcaagaacaagacgcttggtgccattttcgggcag
aaaaaggttcttgaggtgttggagaagaactacaagaccttggaggcattaggccaattg
>PAFTOL004667
------------------------------------------------------------
------------------------------------------------------------
------------------------------------------------------------
---------------------------------------------------------cag
gttatccaaggagatgtgctcaaatgtgatcttccatattttgatatttgtgtggctaac
atcccgtatcagatatcttctccccttgtattcaagttattagatgtgaaccagagatac
aacttcagatgtgcgatcataatgttccaaagggagtttgcgatgaggctggttgcccaa
ccaggtgacaagctttactgtcgtctctctgtgaatacccagctccttgcccgagtcttc
catctgctcaaagtggggaagaataactttaggcctccgcctaaggttgactcctctgtt
gttcgtattgagcctagaaggcctctaccaataccggcagggaaacttaaagagtggaat
gggatgctctctctgtgcttcagccgaaagaacaagacgcttggtgccattttcgggcgg
aaaaaggttcttgaggtgttggagaagaactacaagaccttggaggcattaggccaactg
>PAFTOL004668
------------------------------------------------------------
------------------------------------------------------------
------------------------------------------------------------
---------------------------------------------------------cag
gttatmcaaggagatgtgctcaaatgtgatcttccatattttgatatttgtgtggctaac
atcccgtatcagatatcttctccccttgtattcaagttattagatgtgaaccagagatac
aacttcagatgtgcgatcataatgttccaaagggagtttgcgatgaggctggttgcccaa
ccaggtgacaagctttactgtcgtctctctgtgaatacccagctccttgcccgagtcttc
catctgctcaaagtggggaagaataactttaggcctccrcctaaggttgactcctctgtt
gttcgtattgagcctagaaggcctctaccaataccggcagggaaacttaaagagtggaat
gggatgctctctctgtgcttcagccgaaagaacaagacrcttggtgccattttcgggcag
aaaaaggttctygaggtgttggagaagaactacaagaccttggaggcattaggccaattg
>PAFTOL005024
------------------------------------------------------------
------------------------------------------------------------
------------------------------------------------------------
---------------------------------------------------------cag
gttatccaaggagaygtgctcaaatgtgatcttccatattttgatatttgtgtggctaac
atcccgtatcagatatcttctccccttgtattcaagttattagatgtgaaccagagatac
aacttcagatgtgcgatcataatgttccaaagggagtttgcgatgaggctggttgcccaa
ccaggtgacaagctttactgtcgtctctctgtgaatacccagctccttgcccgagtcttc
catctgctcaaagtggggaagaataactttaggcctccgcctaaggttgactcctctgtt
gttcgtattgagcctagaaggcctctaccaataccggcagggaaacttaaagagtggaat
gggatgctctctctgtgcttcagccgaaagaacaagacrcttggtgccattttcgggcag
aaaaaggttcttgaggtgttggagaagaactacaagaccttggaggcattagggcaattg
>PAFTOL005026
------------------------------------------------------------
------------------------------------------------------------
------------------------------------------------------------
---------------------------------------------------------cag
gttatccaaggagatgtgctcaagtgtgatcttccatattttgatatctgtgtggctaac
atcccgtatcagatatcttctccccttgtattcaagttattagacgtgaaccagagatac
aacttcagatgtgccatcataatgttccaaagggagtttgcgatgaggctggttgcccaa
ccaggtgacaagctttactgtcgtctctctgtgaatacccagctcctggcccgagtcttc
catctgctcaaagtggggaagaataactttaggcctccrcctaaggttgactcctctgtt
gttcgtattgagcctagaaggcctctaccaataccggcagggaaacttaaagagtggaat
gggatgctctctctgtgcttcagccgaaagaacaagaccctcggtgccattttcgggcag
aaaaaggttcttgaggtgctggagaagaactacaagaccttgraggcattaggccaattg
>PAFTOL005035
------------------------------------------------------------
------------------------------------------------------------
------------------------------------------------------------
---------------------------------------------------------cag
gttatccaaggagatgtgctcaaatgtgatcttccatattttgatatttgtgtggctaac
atcccgtatcagatatcttctccccttgtattcaagttattagatgtgaaccagagatac
aacttcagatgtgcgatcataatgttccaaagggagtttgcgatgaggctggttgcccaa
ccaggtgacaagctttactgtcgtctctctgtgaatacccagctccttgcccgmgtcttc
catctkctcaaagtggggaagaataactttaggcctccgcctaaggttgactcctctgtt
gttcgtattgagcctagraggcctctaccaataccggcagggaaacttaaagagtggaat
gggatgctctctctgtgcttcagccgaaagaacaagacgcttggtgccattttcgggcag
aaaaaggttcttgaggtgttggagaagaactacaagaccttggaggcrttaggccaattg
>PAFTOL005042
aag---------------------------------------------------------
------------------------------------aagcttctagaagccgg-------
-----------------------------caagaaggtaattgccgtcgagttggatcct
cgtatggttctcgagcttaagcgccgtttccagggtactcctttggccaaccgcttagag
gttatccaaggagatgtgctcaagtgtgaycttccatattttgatatytgtgtggctaac
atcccgtatcagatatcttctccccttgtattcaagttattagacgtgaaccagagatac
aacttcagatgtgcgatcataatgttccaaagggagtttgcaatgaggctggttgcccaa
ccaggygacaagctttactgtcgtctctctgtgaatacccagctccttgcccgagtcttc
catctgctcaaagtsgggaagaataactttrggcctccgcckaaggttgactcctytgtt
gttcgtmttgagcctagaaggcctctmccaataccrgcagggaaacttaaagagtggaat
gkgakgctyyctctgtgcttcagccgaaagaacargacsctyggtgccattttcggrcag
aaaaaggttctkgaggtgytggagaagaactacaagaccttggaggcattasgscaattg
>PAFTOL005043
------------------------------------------------------------
------------------------------------------------------------
------------------------------------------------------------
---------------------------------------------------------cag
gttatccaaggagatgtgctcaaatgtgatcttccatattttgatatttgtgtggctaac
atcccgtatcagatatcttctccccttgtattcaagttattagatgtgaaccagagatac
aacttcagatgtgcgatcataatgttccaaagggagtttgcratgaggctggttgcccaa
ccaggtgacaagctttactgtcgtctctctgtgaatacccagctccttgcccgagtcttc
catctgctcaaagtggggaagaataactttaggcctccgcctaaggttgactcctctgtt
gttcgtattgagcctagaaggcctctaccaataccggcagggaaacttaaagagtggaat
gggatgctstctctgtgcttcagccgaaagaacaagacgcttggtgccattttcgggcag
aaaaaggttcttgaggtgttggagaagaactacaagaccttggaggcattagggcaattg
>PAFTOL005047
------------------------------------------------------------
------------------------------------------------------------
------------------------------------------------------------
---------------------------------------------------------cag
gttatccaaggagatgtgctcaagtgtgaccttccatattttgatatctgtgtggctaac
atcccgtatcagatatcttctccccttgtattcaagttattagacgtgaagcagagatat
aacttcagatgtgcgatcataatgttccaaagggagtttgcaatgaggctggttgcccaa
ccaggcgacaagctttactgtcgtctctctgtgaatacccagctccttgcccgagtcttc
catctgctcaaagtcgggaagaataactttaggcctccgcctaaggttgactcctctgtt
gttcgtattgagcctagaaggcctctcccaataccggcagggaaacttaaagagtggaat
gggatgctctctctgtgcttcagccgaaagaacaagaccctcggggccattttcgggcag
aaaaaggttcttgaggtgttggagaagaactacaagaccttggaggcattaggccaattg
>PAFTOL005169
------------------------------------------------------------
------------------------------------------------------------
------------------------------------------------------------
---------------------------------------------------------cag
gttatccaaggagatgtgctcaagtgtgaccttccatattttgatatctgtgtggcgaac
atcccgtatcagatatcttctccccttgtattcaagttattagacgtgaaccagagatac
aacttcagatgtgcgatcataatgttccaaagggagtttgcgatgaggctggttgcccaa
ccaggtgacaagctttactgtcgtctctctgtgaatacccagctcctkgcccgagtcttc
catctgctcaaagtggggaagaataactttaggcctccgcctaaggttgactcctctgtt
gttcgtattgagcctagaaggcctctaccaataccatcagggaaacttaaagagtggaat
gggatgctctctctgtgcttcagccgaaagaacaagacccttggtgccattttcggkcag
aaaaaggttcttgaggtgttggagaagaactacaagaccttggaggcattaggccaattg
>PAFTOL007498
aag---------------------------------------------------------
------------------------------------aagcttctagaagccgg-------
-----------------------------caagaaggtaattgcggtcgagttggatcct
cgtatggttctcgaacttaagcgccgtttccagggcactcctttggccaaccgcttasag
gttatccaaggagatgtgctcaggtgtgaccttccatattttgatatctgtgtggctaac
atcccgtatcagatatcttctccccttgtattcaagttattagacgtgaatcagaaatac
aacttcagatgtgcgatcataatgttccaaagggagtttgcaatgaggctggttgcccaa
ccaggtgacaagctttactgtcgtctctctgtgaatactcagctccttgcccgagtcttc
catctgctcaaagtggggaagaataactttaggcctccgcctaaggttgactcctctgtt
gttcgtattgagcctagaaggcctctaccaataccggcagggaaacttaaagagtggaat
gggatgctctctctgtgcttcagccgaaagaacaagacccttggtgccattttcgggcag
aaaaaggttcttgaggtgctggagaagaactacaagaccttggaggcattaggccaattg
>PAFTOL008060
aag---------------------------------------------------------
------------------------------------aagcttctagaagcygg-------
-----------------------------caagaaggtaattgccgtcgagttggatcct
cgtatggttctcgagcttaagcgccgtttccagggtactcctttggccaaccgcttagag
gttatccaaggagatgtgctcaaatgtgatcttccatattttgatatttgtgtggcaaac
atcccgtatcagatatcttctccccttgtatttaagttattagatgtgaaccagagatac
aacttcagatgtgcgatcataatgttccaaagggagtttgcgatgaggctggttgcccaa
ccaggtgacaagctttactgtcgtctctctgtgaatacccagctccttgcccgagttttc
catctgctcaaagtggggaagaataactttaggcctccgcctaaggttgactcctctgtt
gttcgtattgagcctagaaggcctctaccaataccggcagggaaacttaaagagtggaat
gggatgctctctctgtgcttcagccgaaagaacaagacgcttggtgccattttcgggcag
aaaaaggctcttgargtgttggagaagaactacaagaccttggaggcattaggccaattg
>PAFTOL008062
aag---------------------------------------------------------
------------------------------------aagcttctagaagccgg-------
-----------------------------caagaaggtaattgccgtcgagttggatcct
cgtatggttctcgagcttaagcgccgtttccagggtactcctttggccaaccgcttasag
gttatccaaggagatgtgctcaaatgtgatcttccatactttgatatttgtgtggctaac
atcccgtatcagatatcttctccccttgtattcaagttattagatgtgaaccagagatac
aacttcagatgtgcgatcataatgttccaaagggagtttgcgatgaggctggttgcccaa
ccaggtgacaagctttactgtcgtctctctgtgaatacccagctccttgcccgagtcttc
catctgctcaaagtggggaagaataactttaggcctccgcctaaggttgactcctctgtt
gttcgtattgagcctagaaggcctctaccaataccrgcagggaaacttaaagagtggaat
gggatgctctctctgtgcttcagccgaaagaacaagacgcttggtgccattttcgggcag
aaaaaggttcttgaggtgttggagaagaactacaagaccttggaggcattagggcaattg
>PAFTOL008063
------------------------------------------------------------
------------------------------------------------------------
------------------------------------------------------------
---------------------------------------------------------cag
gttatccaaggagatgtgctcaaatgtgatcttccatactttgatatttgtgtggctaac
atcccgtatcagatatcttctccccttgtattcaagttattagatgtgaaccagagatac
aacttcagatgtgcgatcataatgttccaaagggagtttgcgatgaggctggttgcccaa
ccaggtgacaagctttactgtcgtctctctgtgaatacccagctccttgcccgagtcttc
catctgctcaaagtggggaagaataactttaggcctccgcctaaggttgactcctctgtt
gttcgtattgagcctagaagacctctatcaataccggcagggaaacttaaagagtggaat
gggatgctctctctgtgcttcagccgaaagaacaagacgcttggtgccattttcgggcag
aaaaaggttcttgaggtgttggagaagaactacaagaccttggaggcattagggcaattg
>PAFTOL008084
aag---------------------------------------------------------
------------------------------------aagcttctagaagccgg-------
-----------------------------caagaaggttgtcgccgtggagttggatcct
cgtatggttctcgagcttaaacgccgtttccagggtactcctttcgccaaccgcttagag
gttattcaaggagatgtgctcaagtgtgaccttccatattttgatrtctgtgtggctaac
atcccttatcagatctcttctcccctagtattcaagttattagacgtgaaccagagatac
aayttcagatgtgcgatcataatgttccaaagggagtttgcgatgaggctggttgcacaa
ccgggtgacaagctttactgccgtctctctgtgaacacgcagctccttgctcgagtcttc
catctgctcaaagttgggaagaataactttaggcctccgcctaaggttgactcgtctgtt
gttcgtattgagcctagaaggcctctcccaataccagcagggaaacttaaagagtggaat
gggatgctctctctgtgcttcagccgaaagaacaagactctgggtgccattttcgggcag
aaaaaggttcttgaggtgttggagaagaactacaagaccttggaggcattaggccaattg
>PAFTOL008417
------------------------------------------------------------
------------------------------------------------------------
------------------------------------------------------------
---------------------------------------------------------cag
gttatccaaggagatgtgctcaaatgtgatcttccgtattttgatatttgtgtggctaac
atcccgtatcagatatcttctccccttgtattcaagttattagatgtgaaccagagatac
aacttcagatgtgcgatcataatgttccaaagggagtttgcgatgaggctggttgcccaa
ccaggtgacaagctttactgtcgtctctctgtgaatacccagctccttgcccgagtcttc
catctgctcaaagtggggaagaataactttaggcctccgcctaaggttgactcctctgtt
gttcgtattgagcctagaaggcctctaccaataccggcagggaaacttaaagagtggaat
gggatgctctctctgtgcttcagccgaaagaacaagacgcttggtgccattttcgggcag
aaaaaggttcttgaggtgttggagaagaactacaagaccttggaggcattaggccaattg
>PAFTOL008419
------------------------------------------------------------
------------------------------------------------------------
------------------------------------------------------------
---------------------------------------------------------cag
gttatccaaggagatgtgctcaaatgtgatcttccatattttgatatttgtgtggctaac
atcccgtatcagatatcttctccccttgtattcaagttattagatgtgaaccagagatac
aacttcagatgtgcgatcataatgttccaaagggagtttgcgatgaggctggttgcccaa
ccaggtgacaagctttactgtcgtctctctgtgaatacccagctccttgcccgagtcttc
catctgctcaaagtggggaagaataactttaggcctccgcctaaggttgactcctctgtt
gttcgtattgagcctagaaggcctctaccaataccggcagggaaacttaaagagtggaat
gggatgctctctctgtgcttcagccgaaagaacaagacgcttggtgccattttcgggcag
aaaaaggttcttgaggtgttggagaagaactacaagaccttggaggcattaggccaattg
>PAFTOL008422
aag---------------------------------------------------------
------------------------------------aagcttctagaagccgg-------
-----------------------------caagaaggtaattgctgtcgagttggattct
cgtatggttcttgagcttaagcgccgtttccagggtactcctttggccaaccgtttggag
gttatccaaggrgatgtgctcaagtgtgatcttccatattttgatatctgtgtggcyaac
atcccrtatcagatatcttctccscttgtattcaagttrttagacrtgaaccagagatac
aacttcagatgtgcgatcataatgttccaaagggagtttgcgatgaggctggttgcccaa
ccaggtgacaagctttaytgtcgtctctctgtsaatacmcagctccttgcccgagtctty
catctgctcaaagtggggaagaataactttaggcctccsccwaaggttgactcctctgtt
gttcgcattgagcctagaaggcctytaccaataccggcagggaaacttaaagagtggaat
ggratgctctctctgtgctttagccgaaagaacaagaccctyggtgcyatttttgggcag
aaaaaggttcttgaggtgctggagaagaaytacaagaccttggaggcattaggccaattg
>PAFTOL008423
aag---------------------------------------------------------
------------------------------------aagcttctagaagccgg-------
-----------------------------caagaaggtaattgccgtcgagttggatcct
cgtatggttctcgagcttaagcgccgtttccagggtactccgttggccaaccgcttagag
gttatccaaggagatgtgctcaagtgtgaccttccatattttgatatctgtgtggctaac
atcccgtatcagatatcttctccccttgtattcaagttattagacgtgaaccagagatat
aacttcagatgtgcgatcataatgttccaaagggagtttgcagtgaggctggctgcccaa
ccaggcgacaagctttactgtcgtctctctgtgaatacccagctccttgcccgagtcttc
catctgctcaaagtcgggaagaataactttaggcctccgcctaaggttgactcctctgtt
gttcgtattgagcctagaaggcctctcccaataccggcagggaaacttaaagagtggaat
gggatgctctctctgtgcttcagccgaaagaacaagaccctcggtgccattttcgggcgg
aaaaaggttcttgaggtgttggagaagaactacaagaccttggaggcattaggccaattg
>PAFTOL008436
aag---------------------------------------------------------
------------------------------------aagcttctagaagccgg-------
-----------------------------caagaaggtaattgccgtcgagttggatccc
cgcatggttctcgagcttaagcgccgtttccagggtactcctttggccaaccgcttasag
gttatccaaggagatgtgctcaagtgtgaccttccatattttgatatctgtgtggctaac
atcccgtatcagatatcttctccccttgtattcaagttattagacgtgaaccagagatac
aacttcagatgtgcgatcataatgttccaaagggagtttgcgatgagactggttgcccaa
ccaggtgacaagctttactgtcgtctctctgtgaatacccagctccttgcccgagtcttc
catctgctcaaagtggggaagaataactttaggcctccacctaaggttgactcctctgtt
gttcgtattgagcctagaaggcctctcccawtaccggcagggaaacttaaagagtggaat
gggatgctctctctgtgcttcagccgaaagaacaagaccctcggtgccattttcgggcag
aaaaagattcttgaggtgttggagaagaactacaagaccttggaggcattaggccaattg
>PAFTOL008881
------------------------------------------------------------
------------------------------------------------------------
---------------------------------aaggtaattgctgtcgagttggatcct
cgtayggttctcgagcttaagcgccgtttycagggtactccgttggccaaccgcttasag
gttatccaaggagatgtgctcaagtgtgaccttccatattttgatatctgtgtggctaac
atcccgtatcagatatcttctccccttgtattcaagttattagacgtgaaccagagatac
aacttcagatgtgcgatcataatgttccaaagggagtttgcaatgaggctggttgcccaa
ccaggtgacaagctttactgtcgtctctctgtgaatacccagctccttgcccgagtcttc
catctgctcaaagtcgggaagaataactttaggcctccgcctaaggttgactcctctgtt
gttcgtattgagcctagaaggcctctcccaataccggcrgggaaacttaaagagtggaat
gggatgctctctctgtgcttcagccgaaagaacaagaccctcggtgccattttygggcgg
aaaaaggttcttgaggtgctggagaagaactacaagaccttggaggcattargccaattg
>PAFTOL009175
------------------------------------------------------------
------------------------------------------------------------
------------------------------------------------------------
---------------------------------------------------------cag
gttatccaaggagatgtgctcaagtgtgaccttccatattttgatatctgtgtggctaac
atcccgtatcagatatcttctccccttgtattcaagttattagacgtgaatcagagatac
aacttcagatgtgcgatcataatgttccaaagggagtttgcgatgaggctggttgcccaa
ccaggtgacaagctttactgtcgtctctctgtgaatacccagctccttgcccgagtcttc
catctgctcaaggtggggaagaataactttaggcctccacctaaggttgactcctctgtt
gttcgtattgagcctagaaggcctctcccaataccggcagggaaacttaaagagtggaat
gggatgctctctctgtgcttcagccgaaagaacaagaccctcggtgccattttcgggcag
aaaaagattcttgaggtgttggagaagaactacaagaccttggaggcattaggccaattg
>PAFTOL009179
aag------------------------tgtgacctcccatattttgatatctgtgtggcc
aacatcccttaccagatctcttcccccctggtattcaagttattagacgtgaaccagaaa
tacaacttccgatgtgctattataatgttccagagggagtttgcaatgaggctggttgct
caaccaggtgacaagctttactgccgtctct-----------------------------
-ctatgaatacccagctccttgcatgtgatcttccatattttgatatttgtgtggctaac
atcccgtatcagatatcttctccccttgtattcaagttattagatgtgaaccagagatac
aacttcagatgtgcgatcataatgttccaaagggagtttgcgatgaggctggttgcccaa
ccaggtgacaagctttactgtcgtctctctgtgaatacccagctccttgcccgagtcttc
catctgctcaaagtggggaagaataattttaggcctccgcctaaggttgactcctctgtt
gttcgtattgagcctagaaggcctctaccaataccggcagggaaacttaaagagtggaat
gggatgctctctctgtgcttcagccgaaagaacaagacgcttggtgccattttcgggcgg
aaaaaggttcttgaggtgttggagaagaactacaagaccttggaggcattagggcaattg
>PAFTOL009181
------------------------------------------------------------
------------------------------------------------------------
------------------------------------------------------------
---------------------------------------------------------cag
gttatccaaggagatgtgctcaaatgtgatcttccatattttgatatttgtgtggctaac
atcccatatcagatatcttctccccttgtattcaagttattagatgtgaaccagagatac
aacttcagatgtgcgatcataatgttccaaagggagtttgcgatgaggctggttgcccaa
ccaggtgacaagctttactgtcgtctctctgtgaatacccagctacttgcccgagtcttc
catctgctcaaagtggggaagaataactttaggcctccgcctaaggttgactcctctgtt
gttcgtattgagcctagaaggcctctaccaataccggcaggaaaacttaaagagtggaat
gggatgctctctctgtgcttcagccgaaagaacaagacgcttggtgccattttcgggcgg
aaaaaggttcttgaggtgttggagaagaactacaagacgttggaggcattaggccaattg
>PAFTOL009183
------------------------------------------------------------
------------------------------------------------------------
------------------------------------------------------------
---------------------------------------------------------cag
gttatccaaggagatgtgctcaaatgtgatcttccatattttgatatttgtgtggctaac
atcccgtatcagatatcttctccccttgtattcaagttattagatgtgaaccagagatac
aacttcagatgtgcgatcataatgttccaaagggagtttgckatgaggctggttgcccaa
ccaggtgacaagctttactgtcgtctctctgtgaatacccagctccttgcccgagtcttc
catctgctcaaagtggggaagaataactttaggcccccgcctaaggttgactcctctgtt
gttcgtattgagcctagaaggcctctaccaataccggcagggaaacttaaagagtggaat
gggatgctctctctgtgcttcagccgaaagaacaggacacttggtgccattttcgggcaa
aaaaaggttcttgaggtgttggagaagaactacaagaccttggaggcattagggcaattg
>PAFTOL009187
------------------------------------------------------------
------------------------------------------------------------
------------------------------------------------------------
---------------------------------------------------------cag
gttatccaaggagatgtgctcaagtgtgaccttccatattttgatatctgtgtggctaac
atcccgtatcagatatcttctccccttgtattcaagttattagacgtgaaccagagatac
aacttcagatgtgcgatcataatgttccaaagggagtttgcaatgaggctggttgcccaa
ccaggcgacaagctttactgtcgtctctctgtgaatacccagctccttgcccgagtcttc
catctgctcaaagtcgggaagaataactttaggcctccgcctaaggttgactcctctgtt
gttcgtattgagcctagaagrcctctcccaataccggcagggaaacttaaagagtggaat
gggatgctctctctgtgcttcagccgwaagaacargaccctcggtgccattttcgggcag
aaaaaggttcttgaggtgctggagaagaactacaagaccttggaggcattaggccaattg
>PAFTOL009189
------------------------------------------------------------
------------------------------------------------------------
------------------------------------------------------------
---------------------------------------------------------cag
gttatccaaggagaygtgctcaaatgtgatcttccatattttgatatttgtgtggctaac
atcccgtatcagatatcttctccccttgtattcaagttattagatgtgaaccagagatac
aacttcagatgtgcgatcataatgttccaaagggagtttgcgatgaggctggttgcccaa
ccaggtgacaagctttactgtcgtctctctgtraatacccagctccttgcccgagtcttc
matctgctcaaagtggggaagaataactttaggcctccgcctaaggttgactcctctgtt
gttcgtattgagcctagaaggcctctaccaataccrgcagggaaacttaaagagtggaat
gggatgctctctctgtgcttcagccgaaagaacaagacrcttggtgccattttcgggcag
aaaaaggttcttgaggtgttggagaagaactacaagaccttggaggcattagggcaattg
>PAFTOL009191
------------------------------------------------------------
------------------------------------------------------------
------------------------------------------------------------
---------------------------------------------------------cag
gttatccaaggagatgtgctcaaatgtgatcttccayattttgatatttgtgtggctaac
atyccgtatcagatatcttctccccttgtattcaagttattagatgtgaaccagagatac
aacttcagatgtgcgatcataatgttccaaagggagtttgcgatgaggctggttgcccaa
ccaggtgacaagctttactgtcgtctctctgtgaatacccagctccttgcccgagtcttc
catctgctcaaagtggggaagaataactttaggcctccrcctaaggttgactcctctgtt
gttcgtattgagcctagaaggcctctaccaataccggcagggaaacttaaagagtggaat
gggatgctctctctgtgcttcagccgaaagaacaagacgcttggtgccattttcgggcag
aaaaaggttcttgaggtgttggagaagaactacaagaccttggaggcattagggcaattg
>PAFTOL009193
------------------------------------------------------------
------------------------------------------------------------
------------------------------------------------------------
---------------------------------------------------------cag
gttatccaaggagatgtgctcaagtgtgatcttccatattttgatatctgtgtggctaac
atcccgtatcagatatcttctcctcttgtattcaagttgttagacgtgaaccagagatac
aacttcagatgtgcgatcataatgttccaaagggagtttgcgatgaggctggttgcccaa
ccaggtgacaagctttactgtcgtctctctgtgaatacccagctccttgcccgcgtcttc
catctgctcaaagtggggaagaataactttaggcctccgcctaaggttgactcctctgtt
gttcgcattgagcctagaaggcctctaccaataccggcagggaaacttaaagagtggaat
gggatgctctctctgtgctttagtagaaagaacaagaccctcggtgccatttttgggcag
aaaaaggttcttgaggtgctrgagaagaactacaagaccttggaggcattaggccaattg
>PAFTOL009195
------------------------------------------------------------
------------------------------------------------------------
------------------------------------------------------------
---------------------------------------------------------cag
gttatccaaggagatgtgctcaaatgtgatcttccatattttgatatttgtgtggctaac
atcccgtatcagatatcttctccccttgtattcaagttattagatgtgaaccagagatac
aacttcagatgtgcgatcataatgttccaaagggagtttgcgatgaggctggttgcccaa
ccaggtgacaagctttactgtcgtctctctgtgaatacccagctccttgcccgagtcttc
catctgctcaaagtggggaagaataactttaggcctccgcctaaggttgactcctctgtt
gttcgtattgagcctagaaggcctctaccaataccagtagggaaacttaaagagtggaat
gggatgctctctctgtgcttcagccgaaagaacaagacgcttggtgccattttcgggcag
aaaaaggttcttgaggtgttggggaagaactacaagaccttggaggcattagggcaattg
>PAFTOL009197
------------------------------------------------------------
------------------------------------------------------------
------------------------------------------------------------
---------------------------------------------------------cag
gttatccaaggagatgtgctcaaatgtgatcttccatattttgatatttgtgtggctaac
atcccgtatcagatatcttctccccttgtattcaagttattagatgtgaaccagagatac
aacttcagatgtgcgatcataatgttccaaagggagtttgcgatgaggctggttgcccaa
ccaggtgacaagctttactgtcgtctctctgtgaatacccaactccttgcccgagtcttc
catctgctcaaagtggggaagaataactttaggcctccgcctaaggttgactcctctgtt
gttcgtattgagcgtcgaaggcctctaccaataccggcagggaaacttaaagagtggaat
gggatgctctctctgtgcttcagccgaaagaacaagacgcttggtgccattttcgggaag
aaaaaggttcttgaggtg------------------------------------------
>PAFTOL009199
------------------------------------------------------------
------------------------------------------------------------
------------------------------------------------------------
---------------------------------------------------------cag
gttatccaaggagatgtgctcaaatgtgatcttccatactttgatatttgtgtggctaac
atcccgtatcagatatcttctccccttgtattcaagttattagatgtgaaccagagatac
aacttcagatgtgcgatcataatgttccaaagggagtttgcgatgaggctggttgcccaa
ccaggtgacaagctttactgtcgtctctctgtgaatacccagctccttgcccgagtcttc
catctgctcaaagtggggaagaataactttaggcctccgcctaaggttgactcctctgtt
gttcgtattgagcctagaaggcctctaccaataccggcagggaaacttaaagagtggaat
gggatgctctctctgtgcttcagccgaaagaacaagacgcttggygccattttcgggaag
aaaaaggttcttgaggtgttggagaagaactacaagaccttggaggcattagggcaattg
>PAFTOL009203
------------------------------------------------------------
------------------------------------------------------------
------------------------------------------------------------
---------------------------------------------------------cag
gttatccaaggagatgtgctcaaatgtgatcttccatattttgatatttgtgtggctaac
atcccgtatcagatatcktctccccttgtattcaagttattagatgtgaaccagagatac
aacttcagatgtgcgatcataatgttccaaagggagtttgcgatgaggctggttgcccaa
ccaggtgacaagctttactgtcgtctctctgtgaatacccagctccttgcccgagtcttc
catctgctcaaagtggggaagaataactttaggcctccgcctaaggttgactcctctgtt
gttcgtattgagcctagaaggcctctaccaataccggcagggaaacttaaagagtggaat
gggatgctctctctgtgcttcagccgaaagaacaagacgcttggtgccattttcgggcag
aaaaaggttcttgaggtkttggagaagaactacaagaccttggaggcattagggcaattg
>PAFTOL009207
------------------------------------------------------------
------------------------------------------------------------
------------------------------------------------------------
------------------------------------------------------------
gttattcaaggagatgtgctcaagtgtgaccttccatattttgatatctgtgtggctaac
atcccttatcagatctcktctccyctagtattcaagttattagacgtgaaccagagatac
aacttcagatgtgcgatcataatgttccaaagggagtttgcgatgaggctggttgcacaa
ccgggtgacaagctttactgccgtctctctgtgaacacgcagctccttgctcgagtcttc
catctgctcaaagttgggaagaataactttaggcctccscctaaggttgactcgtctgtt
gttcgtattgagcctagaaggcctctcccaataccagcagggaaacttaaagagyggaat
gggatgctctctctgtgcttcagccgaaagaacaagactctgggtgccattttcgggcag
aaaaaggttcttgaggtgttggagaagaactacaagaccttggaggcattaggccaattg
>PAFTOL009209
aag---------------------------------------------------------
------------------------------------aagcttctagaagccgg-------
-----------------------------caagaaggtaattgccgtcgagttggatcct
cgtatggttctcgagcttaagcgccgtttccagggtactccgttggccaaccgcttagag
gttatccaaggagatgtgctcaagtgtgaccttccatattttgatatctgtgtggctaac
atcccgtatcagatmtcttctcccsttgtattcaagttattagacgtgaaccagagatat
aacttcagatgtgcgatcataatgttccaaagggagtttgcartgaggctggctgcccaa
ccaggcgacaagctttactgtcgtctctctgtgaatacccagctccttgcccgagtcttc
catctgctcaaagtcgggaagaataactttaggcctccgcctaaggttgactcctctgtt
gttcgtattgagcctagaaggcctctcccaataccggcagggaaacttaaagagtggaat
gggatgctctctctgtgcttcagccgaaagaacaagaccctcggtgccattttcgggcgg
aaaaaggttcttgaggtgttggagaagaactacaagaccttggaggcattaggccaattg
>PAFTOL009215
------------------------------------------------------------
------------------------------------------------------------
------------------------------------------------------------
---------------------------------------------------------cag
gttatccaaggagatgtgctcaaatgtgatcttccatactttgatatttgtgtggctaac
atcccgtatcagatatcttctccccttgtattcaagttattagatgtgaaccagagatac
aacttcagatgtgcgatcataatgttccaaagggagtttgcgatgaggctggttgcccaa
ccaggtgacaagctttactgtcgtctctctgtgaatacccagctccttgcccgagtcttc
catctgctcaaagtggggaagaataactttaggcctccgcctaaggttgactcctctgtt
gttcgtattgagcctagaaggcctctaccaataccggcagggaaacttaaagagtggaat
gggatgctctctctgtgcttcagccgaaagaacaagacgcttggtgccattttcgggcag
aaaaaggttcttgaggtgttggagaagaactacaagaccttggaggcattagggcaattg
>PAFTOL009217
------------------------------------------------------------
------------------------------------------------------------
------------------------------------------------------------
---------------------------------------------------------cag
gttatccaaggagatgtgctcaaatgtgatcttccatactttgatatttgtgtggctaac
atcccgtatcagatatcttctccccttgtattcaagttattagacgtgaaccagagatac
aacttcagatgtgcgatcataatgttccaaagggagtttgcgatgcggctggttgcccaa
ccaggtgacaagctttactgtcgtctctctgtgaatacccagctccttgcccgagtcttc
catctgctcaaagtggggaagaataactttaggcctccgcctaaggttgactcctctgtt
gttcgtattgagcctagaaggcctctaccaataccggcagggaaacttaaagagtggaat
gggatgctctctctgtgcttcagccgaaagaacaagacgcttggtgccattttcgggcag
aaaaaggttcttgaggtgttggagaagaactacaagaccttggaggcattagggcaattg
>PAFTOL009219
------------------------------------------------------------
------------------------------------------------------------
------------------------------------------------------------
---------------------------------------------------------cag
gttatccaaggagatgtgctcaaatgtgatcttccatactttgatatttgtgtggctaac
atcccgtatcagatatcttctccccttgtattcaagttattagatgtgaaccagagatac
aacttcagatgtgcgatcataatgttccaaagggagtttgcgatgaggctggttgcccaa
ccaggtgacaagctttactgtcgtctctctgtgaatacccagctccttgcccgagtcttc
catctgctcaaagtgggsaagaataactttaggcctccgcctaaggttgactcctctgtt
gttcgtattgagcctagaaggcctctaccaataccggcagggaaacttaaagagtggaat
gggatgctctctctgtgcttcagccgaaagaacaagacgcttggtgccattttcgggcag
aaaaaggttcttgaggtgttggagaagaactacaagaccttggaggcattagggcaattg
>PAFTOL009221
aag---------------------------------------------------------
------------------------------------aagcttctagaagccgg-------
-----------------------------caagaaggtaattgccgtcgagttggatcct
cgtatggttctcgagcttaagcgccgtttccagggtactcctttggccaaccgcttagag
gttatccaaggagatgtgctcaagtgtgaccttccatattttgatatctgtgtggcgaac
atcccatatcagatatcttctccccttgtattcaagttattagacgtgaaccagagatac
aacttcagatgtgcgatcataatgttccaaagggagtttgcgatgaggctggttgcccaa
ccaggtgacaagctttactgtcgtctctctgtgaacacccagctcctggcccgagtcttc
catctgctcaaagtggggaagaataactttaggcctccgcctaaggttgactcctctgtt
gttcgtattgagcctagaaggcctctaccaataccatcagggaaacttaaagagtggaat
gggatgctctctctgtgcttcagccgaaagaacaagacccttggtgccattttcgggcag
aaaaaggttcttgaggtgttggagaagaactacaagaccttggaggcattaggccaattg
>PAFTOL009225
------------------------------------------------------------
------------------------------------------------------------
------------------------------------------------------------
---------------------------------------------------------cag
gttatccaaggwgatgtgctcaaatgtgatcttccgtattttgatatttgtgtggctaac
atcccgtatcagatatcttctccccttgtattcaagttattagatgtgaaccagagatac
aacttcagatgtgcgatcataatgttccaaagggagtttgcgatgaggctggttgcccaa
ccaggtgacaagctttactgtcgtctctctgtgaatacccagctccttgcccgagtcttc
catctgctcaaagtggggaagaataactttaggcctccgcctaaggttgactcctctgtt
gttcgtattgagcctagaaggcctctaccaattccggcagggaaacttaaagagtggaat
gggatgctctctctgtgcttcagccgaaagaacaagactcttggtgccattttcgggcag
aaaaaggttcttcaggtgttggagaagaactacaagaccttggaggcattagggcaattg
>PAFTOL009227
------------------------------------------------------------
------------------------------------------------------------
------------------------------------------------------------
---------------------------------------------------------cag
gttatccaaggagatgtgctcaaatgtgatcttccatattttgatatttgtgtggctaac
atcccgtatcaaatatcttctccccttgtattcaagttattagatgtgaaccagagatac
aacttcagatgtgcgatcataatgttccaaagggagtttgcgatgaggctggttgcccaa
ccaggtgacaagctttactgtcgtctctctgtgaatacccagctccttgcccgagtcttc
catctgctcaaagtggggaagaataactttaggcctccgcctaaggttgactcctctgtt
gttcgtattgagcctagaaggcctctaccaataccggcagggaaacttaaagagtggaat
gggatgctctctctgtgcttcagccgaaagaacaagacgcttggtgccattttcgggcag
aaaaaggttcttgaggtgttggagaagaactacaagaccttggaggcattagggcaattg
>PAFTOL009229
------------------------------------------------------------
------------------------------------------------------------
------------------------------------------------------------
---------------------------------------------------------cag
gttatccaaggagatgtgctcaagtgtgatcttccatattttgatatctgtgtggctaac
atcccatatcagatatcttctccccttgtattcaagttgttagacgtgaaccagcgatac
arcttcagatgtgcgatcataatgttccaaagggagtttgcgatgaggctggttgcccaa
ccaggtgacaagctttactgtcgtctctctgtgaatacccagctccttgcccgagtcttc
catatgctcaaagtggggaagaataactttaggcctccgcctaaggttgactcctctgtt
gttcgcattgagcctagaaggcctctaccaatacyggcagggaaacttaaagagtggaat
gggatgctctctctgtgctttagccgaaagaacaagaccctcggtgccattttygggcag
aaaaaggttcttgaggtactggagaagaactacaagaccttggaggcattaggccaattg
>PAFTOL009231
------------------------------------------------------------
------------------------------------------------------------
------------------------------------------------------------
---------------------------------------------------------cag
gttatccaaggagatgtgctcaagtgtgatcttccatattttgatatctgtgtggctaac
atcccgtatcaaatatcttctccccttgtattcaagttgttagacgtgaaccagcgatac
aacttcagatgtgcgatcataatgttccaaagggagtttgcgatgaggctggttgcccaa
ccaggtgacaagctttactgtcgtctctctgtgaatacccagctccttgcccgagtcttc
catctgctcaaagtggggaagaataattttaggcctccgcctaaggttgactcctctgtt
gttcgcattgagcctagaaggcctctaccaataccggcagggaaacttaaagagtggaat
gggatgctgtctctgtgctttagccgaaagaacaagaccctcggtgccattttcgggcag
aaaaaggttcttgaggtgctggagaagaactacaagactttggaggcattaggccaattg
>PAFTOL009233
------------------------------------------------------------
------------------------------------------------------------
------------------------------------------------------------
---------------------------------------------------------cag
gttatccaaggagacgtgctcaagtgtgaccttccatattttgatatctgtgtggcgaac
atcccctatcagatatcttctccccttgtattcaagttattagacgtgaaccagagatac
aacttcagatgtgcgatcataatgttccaaagggaatttgcgatgaggctggtcgcccaa
ccaggtgacaagctttactgtcgtctctctgtgaatacccagctccttgcccgagtcttc
catctgctcaaagtggggaagaataactttaggcctccgcctaaggttgactcctctgtt
gttcgtattgagcctagaaggcctctcccaataccggcagggaaacttaaagagtggaat
gggatgctctctctctgcttcagccgaaagaacaagacccttggtgccatttttgggcag
aaaaaggttcttgagstgctggagaagaactacaagaccttggaggcattaggtcagttg
>PAFTOL009235
------------------------------------------------------------
------------------------------------------------------------
------------------------------------------------------------
------------------------------------------------------------
gttattcaaggagatgtgctcaagtgtgaccttccatattttgatgtctgtgtggctaac
atcccttatcagatctcttctcccctagtattcaagttattagacgtgaaccagagatac
aacttcagatgtgcgatcataatgttccaaagggagtttgcgatgaggctggttgcacaa
ccgggtgacaagctttactgccgtctttctgtgaacacccagctccttgctcgagtcttc
catctgctcaaagttgggaagaataactttaggcctccgcctaaggttgactcgtctgtt
gttcgtattgagcctagaaggcctctcccaataccagcagggaaacttaaagagtggaat
gggatgctctctctgtgcttcagccgaaagaacaagactctgggtgccattttcgggcag
aaaaaggttcttgaggtgttggagaagaactacaagaccttggaggcattaggccaattg
>PAFTOL009239
------------------------------------------------------------
------------------------------------------------------------
------------------------------------------------------------
---------------------------------------------------------cag
gttatccaaggagatgtgctcaggtgtgaccttccatattttgatatctgtgtggcgaac
atcccgtatcagatatcttctccccttgtattcaagttattagacgtgaaccagaaatac
aacttcagatgtgcgatcataatgttccaaagggagtttgcaatgaggctggttgcccaa
ccaggtgacaagctttactgtcgtctctctgtgaatacccagctccttgcccgagtcttc
catctgctcaaagtggggaagaataactttaggcctccgcctaaggttgactcctctgtt
gttcgtattgagcctagaaggcctctaccaataccggcagggaaacttaaagagtggaat
gggatgctctctctgtgcttcagccgaaagaacaagacccttggtgccattttcgggcgg
aaaaaggttcttgaggtgctggagaagaactacaagaccttggaggcattaggccaattg
>PAFTOL009241
------------------------------------------------------------
------------------------------------------------------------
------------------------------------------------------------
---------------------------------------------------------cag
gttatccaaggagatgtgctcaaatgtgatcttccgtattttgatatttgtgtggctaac
atcccgtatcagatatcttctccccttgtattcaagttattagatgtgaaccagagatac
aacttcagatgtgckatcataatgttccaaagggagtttgcgatgaggctggttgcccaa
ccaggtgacaagctttactgtcgtctctctgtgaatacccagctccttgcccgagtcttc
catctgctcaaagtggggaagaataactttaggcctccgcctaaggttgactcctctgtt
gttcgtattgagcctagaaggcctctaccaattccggcagggaaacttaaagagtggaat
gggatgctctctctgtgcttcagccgaaagaacaagactcttggtgccattttcgggcag
aaaaaggttcttcaggtgttggagaagaactacaagaccttggaggcattagggcaattg
>PAFTOL009245
------------------------------------------------------------
------------------------------------------------------------
------------------------------------------------------------
---------------------------------------------------------cag
gtyatccaaggagatgtgctcaggtgtgaccttccatattttgayatctgtgtggctaac
atcccgtatcagatatcttctccccttgtattcaagttattagacgtgaaccagagatac
aacttcagatgtgcgatcataatgttccaaagggagtttgcaatgaggctggttgcccaa
ccaggcgacaagctttactgtcgtctctctgtgaatacccagctccttgcccgagtcttc
catctgctcaaagtcgggaagaataactttaggcctccgcctaaggttgactcctctgtt
gttcgtattgagcctagaaggcctctcccaataccggcagggaaacttaaagagtggaat
gggatgctctctctgtgcttcagccgaaagaacaagaccctcggtgccattttcgggcag
aaaaaggttcttgaggtgctggagaagaactacaagaccttggaggcattaggccaattg
>PAFTOL009253
------------------------------------------------------------
------------------------------------------------------------
------------------------------------------------------------
------------------------------------------------------------
gttattcaaggagatgtgctcaagtgtgaccttccatattttgatatctgtgtggctaac
atcccttatcagatctcttctcccctagtattcaagttattrgacgtgaaccagagatac
aacttcagatgtgcgatcataatgttccaaagggagtttgcgatgaggctggttgcacaa
ccgggtgacaagctttactgccgtctttctgtgaacacccagctccttgctcgagtcttc
catctgctcaaagttgggaagaataactttaggcckccgcctaaggttgactcgtctgtt
gttcgtattgagcctagaaggcctctcccaataccagcagggaaacttaaagagtggaat
gggatgctytctctgtgcttcagccgaaagaacaagactctgggtgcyattttcgggcag
aaaaaggttcttgaggtgttggagaagaactacaagaccttggaggcattaggccaattg
>PAFTOL009255
------------------------------------------------------------
------------------------------------------------------------
------------------------------------------------------------
---------------------------------------------------------cag
gttatccaaggagatgtgctcaagtgtgatcttccatattttgatatctgtgtggctaac
atcccgtatcagatatcttctccacttgtattcaagttattagacgtgaaccagagatac
aacttcagatgtgccatcataatgttccaaagggagtttgcgatgaggctggttgcccaa
ccaggtgacaagctttactgtcgtctctctgtgaatacccagctcctggcccgagtcttc
catctgctcaaagtggggaagaataactttaggcctccacctaaggttgactcctctgtt
gttcgtattgagcctagaaggcctctaccaataccggcagggaaacttaaagagtggaat
gggatgctctctctgtgcttcagccgaaagaacaagacccttggtgccattttcgggcag
aaaaaggctcttgaggtgctggagaagaactacaagaccttggaggcattaggccaattg
>PAFTOL009257
------------------------------------------------------------
------------------------------------------------------------
------------------------------------------------------------
---------------------------------------------------------cag
gttatccaaggagatgtgctcaagtgtgatcttccatattttgatatctgtgtggctaac
atcccgtatcagatatcttctccacttgtatttaagttattagacgygaaccagagatac
aacttcagatgtgccatcataatgttccaaagggagtttgcgatgaggctggttgcccaa
ccaggtgacaagctttactgtcgtctctctgtgaatacccagctcctgkcccgagtcttc
catctgctcaaagtggggaagaataactttaggcctccacctaaggttgactcctctgtt
gttcgtattgagcctagaaggcctctaccaataccrgcagggaaacttaaagagtggaat
gggatgctctctctgtgcttcagccgaaagaacaagacccttggtgccattttcgggcag
aaaaaggctcttgaggtgctggagaagaactacaagaccttggaggcattaggccaattg
>PAFTOL009259
aag---------------------------------------------------------
------------------------------------aagcttctagaagccgg-------
-----------------------------caagaaggtaattgctgtcgagttggatcct
cgtatggttctcgaacttaagcgccgtttccagggcactcctttggccaaccgcttagag
gttatccaaggagatgtgctcaggtgtgaccttccatattttgatatctgtgtggctaac
atcccgtatcagatatcttctccccttgtattcaagttattagacgtgaaccagaaatac
aacttcagatgtgcgatcataatgttccaaagggagtttgcaatgaggctggttgcccaa
ccaggtgacaagctttactgtcgtctctctgtgaatacccagctccttgcccgagtcttc
catctgctcaaagtggggaagaataactttaggcctccgcctaaggttgactcctctgtt
gttcgtattgagcctagacggcctctaccaataccggcagggaaacttaaagagtggaat
gggatgctctctctgtgcttcagccgaaagaacaagacccttggtgccattttcgggcag
aaaaaggttcttgaggtgctggagaagaactacaagaccctggaggcattaagccaattg
>PAFTOL009261
------------------------------------------------------------
------------------------------------------------------------
------------------------------------------------------------
---------------------------------------------------------cag
gttatycaaggagatgtgctcaagtgtgatcttccatattttgatatctgtgtggctaac
atcccgtatcagatatcktctccccttgtrttcaagttgttagacgtgaaccagagatac
aacttcagatgtgcgatcataatgttccaaagggagtttgcgatgaggctggttgcccaa
ccaggkgacaagctttactgycgtctctctgtgaayacccagctccttgcccgagtcttc
catctgctcaaagtggggaagaataactttaggcctccgcctaaggttgactcctctgtt
gttcgcattgagcctagaaggcctctrccaatrccggcagggaaacttaaagagtggaat
gggatgctctctctgtgctttagccgaaagaacaagaccctcggygccatttttgggcag
aaaaaggttcttgaggtgctggagaagaactacaagaccttggaggcattaggccaattg
>PAFTOL009265
------------------------------------------------------------
------------------------------------------------------------
------------------------------------------------------------
---------------------------------------------------------cag
gttatccaaggagatgtgctcaagtgtgaccttccatattttgatrtctgtgtggctaac
atcccgtatcagatatcttctccccttgtattcaagttattagacgtgaaccagagatac
aacttcagatgtgcaatcataatgttccaaagggagtttgcgatgaggcttgttgcccaa
ccaggtgacaagctttactgtcgtctctctgtgaatacccagctccttgcccgagtcttc
catctgctcaaagtcgggaagaataactttaggcctccgcctaaggttgactcctctgtt
gttcgtattgagcctagaaggcctctcccaataccggcagggaaacttaaagagtggaat
gggatgctctctctgtgcttcagccgaaagaacaagacccttggtgccattttcgggcag
aaaaaggttcttgagatgctggagaagaactacaagaccttggaggcattaggccaattg
>PAFTOL009267
aag---------------------------------------------------------
------------------------------------aagcttctagaagccgg-------
-----------------------------caagaaggttgtcgccgtggagttggatcct
cgtatggttctcgagcttaaacgccgtttccagggtactcctttcgccaaccgcttagag
gttattcaaggagatgtgctcaagtgygaccttccatattttgatatctgtgtggctaac
atcccttatcagatctcytctcccctagtattcaagttattagacgtgaaccagagatac
aacttcagatgtgcgatcataatgttccaaagggagtttgcgatgaggctggttgcacaa
ccgggtgacaagctttactgccgtctctcygtgaacacgcagctccttgctcgagtcttc
catctgctcaaagttgggaagaataactttaggcctccgccwaaggttgactcgtctgtt
gttcgtattgagcctagaaggcctctcccaataccagcagggaaacttaaagagtggaat
ggkatgctctctctgtgcttcagccgaaagaacaagaccctgggtkccatcttcgggcag
araaaggttcttgaggtgctggagaagaactacaagaccttgraggcattaggccaattg
>PAFTOL009269
aag---------------------------------------------------------
------------------------------------aagcttctagaagccgg-------
-----------------------------caagaaggttgtcgccgtcgagttggatcct
cgtatggttctcgagcttaaacgccgtttccagggtactcctttcgccaaccgcttagag
gttattcaaggagatgtgctcaagtgtgaccttccatattttgatatctgtgtggctaac
atcccttatcagatctcttctcccctagtattcaagttattagacgtgaaccagagatac
aacttcagatgtgcgatcataatgttccaaagggagtttgcgatgaggctggttgcacaa
ccgggtgacaagctttactgccgtctctctgtgaacacgcagctccttgctcgagtcttc
catctgctcaaagttgggaagaataactttaggcctccgcctaaggttgactcgtctgtt
gttcgtattgagcctagaaggcctctcccaataccagcagggaaacttaaagagtggaat
gggatgctctctctgtgcttcagccgaaagaacaagaccctgggtgccatcttcgggcag
aaaaaggttgttgaggtgctggagaagaactacaagaccttggaggcattaggccaattg
>PAFTOL009271
------------------------------------------------------------
------------------------------------------------------------
------------------------------------------------------------
---------------------------------------------------------cag
gttatccaaggagatgtgctcaagtgtgatcttccatattttgatatctgtgtggctaac
atcccgtatcagatatcttctccccttgtattcaagttgttagacgtgaaccagagatac
aacttcagatgtgcgatcataatgttccaaagggagtttgcgatgaggctggttgcccaa
ccaggtgacaagctttactgtcgtctctctgtgaatacccagctccttgcccgagtcttc
catctgctcaaagtggggaagaataactttaggcctccgcctaaggttgactcctctgtt
gttcgcattgagcctagaaggcctctaccaataccggcagggaaacttaaagagtggaat
gggatgctctctctgtgctttagccgaaagaacaagaccctcggtgccatttttgggcag
aaaaaggttcttgaggtgctggagaagaactacaggaccttggaggcattaggccaattg
>PAFTOL009279
------------------------------------------------------------
------------------------------------------------------------
------------------------------------------------------------
---------------------------------------------------------cag
gttatmcaaggagatgtgctcaaatgtgatcttccatattttgatatttgtgtggctaac
atcccgtatcagatatcttctccycttgtattcaagttattagatgtgaaccagagatac
aacttcagatgtgcgatcataatgttccaaagggagtttgcgatgaggctggttgcccaa
ccaggtgacaagctttactgtcgtctctctgtgaatacccagctccttgcccgagtcttc
catctgctcaaagtggggaagaataactttaggcctccgcctaaggttgactcctctgtt
gttcgtattgagcctagaaggcctctaccaataccgscagggaaacttaaagagtggaat
gggatgctctctctgtgcttcagccgaaagaacaagacgcttggtgccattttcgggcrg
aaaaaggttcttgaggtgttggagaagaactacaagaccttggaggcattggggcaattg
>PAFTOL009281
------------------------------------------------------------
------------------------------------------------------------
------------------------------------------------------------
---------------------------------------------------------cag
gttatccaaggagatgtgctcaagtgtgaccttccatattttgatatctgtgtggcgaac
atcccgtatcagatatcttctccccttgtattcaagttattagacgtgaaccagagatac
aacttcagatgtgcgatcataatgttccaaagggagtttgcgatgaggctggttgcgcaa
ccaggtgacaagctttactgtcgtctctctgtgaatacccagctccttgcccgagtcttc
catctgctcaaagtggggaagaataactttaggcctccgcctaaggttgactcctctgtt
gttcgtattgagcctagaaggcctctgccaataccggcagggaaacttaaagagtggaat
gggatgctgtctctgtgcttcagccgaaagaacaagacccttggtgccattttcgggcag
aaaaaggttcttgaggtgttggagaagaactacaagaccttggaggcattaggccaattg
>PAFTOL009283
------------------------------------------------------------
------------------------------------------------------------
------------------------------------------------------------
---------------------------------------------------------cag
gttatccaaggagatgtgctcaaatgtgatcttccatattttgatatttgtgtggctaac
atcccgtatcagatatcttctccccttgtattcaagttattagatgtgaaccagagatac
aacttcagatgtgcgatcataatgttccaaagggagtttgcgatgaggctggttgcccaa
ccaggtgacaagctttactgtcgtctctctgtgaatacccagctccttgcccgagtcttc
catctgctcaaagtggggaagaataactttaggcctccgcctaaggttgactcctctgtt
gttcgtattgagcctagaaggcctctaccaataccggcagggaaacttaaagagtggaat
gggatgctctctctgtgcttcagccgaaagaacaagactcttggtgccattttcgggcag
aaaaaggttcttgaggtgttggagaagaactacaagaccttggaggcattaggccaattg
>PAFTOL009285
aag---------------------------------------------------------
------------------------------------aagcttttagaagccgg-------
-----------------------------caagaaggttgtcgccgtggagttggatcct
cgtatggttctcgagcttaaacgccgtttccagggtactcctttcgccaaccgcttggag
gttattcaaggagatgtgctcaagtgtgaccttccatactttgatatctgtgtggctaac
atcccttatcagatctcttctcccctagtattcaagttattagacgtgaaccagagatac
aacttcagatgtgcgatcataatgttccaaagggagtttgcgatgaggctggttgcacaa
ccgggtgacaagctttactgccgtctctctgtgaacacgcagctccttgctcgagtcttc
catctgctcaaagttgggaagaataactttaggcctccgcctaaggttgactcgtctgtt
gttcgtattgagcctagaaggcctctcccaataccagcagggaaacttaaagagtggaat
gggatgctctctctgtgcttcagccgaaagaacaagactctgggtgccattttcgggcag
aaaaaggttcttgaggtgttggagaagaactacaagaccttggaggcattaggccaattg
>PAFTOL009287
aag---------------------------------------------------------
------------------------------------aagcttctagaagccgg-------
-----------------------------caagaaggtaattgccgtcgagttggatcct
cgtatggttctcgagcttaagcgccgtttccagggcactcctttggccaaccgcttagag
gttatccaaggagatgtgctcaaatgcgatcttccatattttgatatttgtgtggctaac
atcccatatcagatatcttctccccttgtattcaagttattagatgtgaaccagagacac
aacttcagatgtgcgatcataatgttccaaagggagtttgcratgaggctggttgcccaa
ccaggtgacaagctttactgtcgtctctctgtgaatacccagctccttgcccgagtcttc
catctgctcaaagtggggaagaataactttaggcctccgcctaaggttgactcctctgtt
gttcgtattgagcctagaagacctctaccaataccagcagggaaacttaaagagtggaat
gggatgctctctctgtgcttcagccgaaagaacaagacgcttggtgccattttcgggcag
aaaaaggttcttgaggtgttggagaagaactacaagaccttggaggcattagggcaattg
>PAFTOL009289
------------------------------------------------------------
------------------------------------------------------------
------------------------------------------------------------
---------------------------------------------------------cag
gttatccaaggagatgtgctcaagtgtgaccttccatattttgatatctgtgtggctaac
attccgtatcagatatcttctccccttgtattcaagttattagacgtgaaccagagatat
aacttcagatgtgcgatcataatgttccaaagggagtttgcaatgaggctggttgcccaa
ccaggcgacaagctttactgtcgtctctctgtgaatacccagctccttgcccgagtcttc
catctgctcaaagtcgggaagaataactttaggcctccgcctaaggttgactcctctgtt
gttcgtattgagcctagaaggcctctcccaataccrgcagggaaacttaaagagtggaat
gggatgctctctctgtgcttcagccgaaagaacaagaccctcggtgccattttcgggcag
aaaaaggttcttgaggtgttggagaagaactacaagaccttggaggcattaggccaattg
>PAFTOL009291
------------------------------------------------------------
------------------------------------------------------------
------------------------------------------------------------
---------------------------------------------------------cag
gttatccaaggagaygtgctcaaatgcgatcttccatattttgatatttgtgtggctaac
atcccatatcagatatcttctccccttgtattcaagttattagatgtgaaccagagacac
arcttcagatgtgcgatcataatgttccaaagggagtttgcgatgaggctggttgcccaa
ccaggtgacaagctttactgtcgtctctctgtgaatacccagctccttgcccgagtcttc
catctgctcaaagtggggaagaataactttaggcctccgcctaaggttgactcctctgtt
gttcgtattgagcctagaaggcctctaccaataccagcagggaaacttaaagagtggaat
gggatgctctmtctgtgcttcagccgaaagaacaagacgcttggtgccattttygggcag
aaaaaggttcttgaggtgttggagaagaactacaagaccttggaggcattagggcaattg
>PAFTOL009293
aag---------------------------------------------------------
------------------------------------aagcttctagaagccgg-------
-----------------------------caagaaggtaattgccgtcgagttggatcct
cgtatggttctcgagcttaagcgccgtttccagggtactcctttggccaaccgcttasag
gttatccaaggagatgtgctcaaatgtgatcttccatactttgatatttgtgtggctaac
atcccrtatcagatatcttctccccttgtattcaagttattagatgtgaaccagagatac
aacttcagatgtgcgatcataatgttccaaagggagtttgcgatgaggctggttgcccaa
ccaggtgacaarctttactgtcgtctctctgtgaatacccagctccttgcccgagtcttc
catctgctcaaagtggggaagaataactttaggcctccrcctaaggttgactcctctgtt
gttcgtattgagcctagaaggcctctaccaataccggcagggaaacttaaagagtggaat
gggatgctctctctgtgcttcagccgaaagaacaagacgcttggtgccattttcgggaag
aaaaaggttcttgrggtgttggagaagaactacaagaccttggaggcattagggcaattg
>PAFTOL009295
------------------------------------------------------------
------------------------------------------------------------
------------------------------------------------------------
------------------------------------------------------------
------------------------------------------------------------
------------------------------ttyaagttattagatgtgaaccagagatac
aacttcagatgtgcgatcataatgttccaaagggagtttgcgatgaggctggttgcccaa
ccaggtgacaagctttactgtcgtctctctgtgaatacccagctccttgcccgagtyttc
cakctgctcaaagtggggaagaataactttaggcctccgcctaaggttgactcctctgtt
gttcgtattgagcctagaaggcctctaccaattccgggagggaaacttaaagagtggaat
gggatgctctctctgtgcttcagccgaaagaacaagactcttggtgccattttcgggcag
aaaaaggtt---------------------------------------------------
>PAFTOL009297
aag---------------------------------------------------------
------------------------------------aagcttctagaagccgg-------
-----------------------------caagaaggtaattgctgtcgagttggatcct
cgtatggttctcgagcttaagcgccgtttccagggcactcctttggccaaccgcttagag
gttatccaaggagatgtgctcaagtgtgaccttccatattttgatatctgtgtggctaac
atcccgtatcagatatcttctccccttgtattcaagttattagacgtgaaccagagatrc
aacttcagatgtgcgatcataatgttccaaagggagtttgcgatgaggctggttgcccaa
ccaggtgacaagctttactgtcgtctctctgtgaatacccagctcctttcccgagtcttc
catctgctcaaagtggggaagaataactttaggcctccgcctaaggttgactcctctgtt
gttcgtattgagcctagaaggcctctaccaataccggcagggaaacttaaagagtggaat
gggatgctctctctgtgcttcagccgaaagaacaagacccttggtgccattttcgggcgg
aaaaaggttcttgaggtgttggagaaaaactacaagaccttggaggcattaggccaattg
>PAFTOL009303
------------------------------------------------------------
------------------------------------------------------------
------------------------------------------------------------
---------------------------------------------------------cag
gttayccaaggagatgtgctcaagtgtgaccttccatattttgatatctgtgtggctaac
atcccgtatcagatatcttctccccttgtattcaagttattagacgtgaaccagagatac
aacttcagatgtgcaatcataatgttccaaagggagtttgcgatgaggcttgttgcccaa
ccaggtgacaagctttactgtcgtctctctgtgaat------------------------
------------------------------------------------------------
------------------------------------------------------------
------------------------------------------------------------
------------------------------------------------------------
>PAFTOL009311
aag---------------------------------------------------------
------------------------------------aagcttctcgaagctgg-------
-----------------------------caagaaggttgttgcygtcgagttggaccct
cgtatggttctcgagcttcaacgccgttttcagggtactcctttctccacccgcttagag
gttatccaaggagatgttctsaagtgygaccttccatttttygatatctgtgtcgccaac
atcccttaccaaatctcctctccccttgtattyaagttattagacgtgaaccaaagatac
aacttcagatgtgcaatcataatgttccaaagggagtttgccatgaggctggttgcccaa
ccaggtgacaagctttactgtcgtctctctgtgaatacccagctccttgctcgagtcttc
catctcctyaaagtcgggaagaataattttaggcctccgcctaaggttgactcctcygtt
gttcgtattgagcctaaaagacctctcccaataccggcagggaaacttaaagagtggaay
gggatgctctctctgtgcttcagccgaaagaacaagaccctgggttccattttcgggcag
aaaaagrytctkgaggtgctagagaagaactacaggaccttggaggcattaggccaatta
>PAFTOL009313
caggttattcaaggagatgttctcaagtgtgacctcccatattttgatatctgtgtggcc
aacatcccttaccagatctcttcccccctggtattcaagttattagacgtgaaccagaaa
tacaacttccgatgtgctattataatgttccagagggagtttgcaatgaggctggttgct
caaccaggtgacaagctttactgccgtctctctatgaatacccagctc------------
cttgcaaagggagatgttctcaagtgtgacctcccatattttgatatctgtgtggccaac
atcccttaccagatctcttcccccctcgtattcaagttattagaygtgaaccagaaatac
aacttycgatgtgctatcataatgttccagagggagtttgcaatgaggctggttgctcaa
ccaggtgacaagctttactgccgtctctctgtgaatacccagctccttgcacgagtcttc
catctcctgaaagtcgggaagaacaatttcaggcctccgcctaaggttgactcctctgtt
gtycgtatygagcctagaagacctctcccaataccagcaggraaacttaargagtggaay
gggatgctctctytmtgtttcwgccgaaagaacaaaaccttgggttccatttttgcgcag
awgaaggttctagaaatgctggagaaaaactacakgaccttgraggyattaggccaattg
>PAFTOL009315
aag---------------------------------------------------------
------------------------------------aagcttctcgaagccgg-------
-----------------------------caaaaaggttgtcgctgtcgagttggacccc
cgtatggttctcgagctcaaacgtcgttttcagggtacccctttgtccaaccgcttagag
gtactctttttttcaatgcccatgttgtgaacaaattataaagatwtatgtgtggccaac
atcccttatcagatatcttctccccttgtattcaagctattagacgccaaccagagatac
aatttcagatgtgcaatcataatgttccaaagggagtttgccatgaggttggttgcgcaa
ccgggtgacaagctttactgccgtctctctgtcaatactcagctccttgctcgtgtgttc
catctccttaaagttggcaagaataactttaggcctccccctaaggttgattcttctgtt
gttcgtattgagcctagaagacctctcccgataccggcaggaaaacttaaggaatggaat
gggatgctctctttgtgctttagtcgaaaaaataagaccctcggttccatttttggccag
aaaaaggttctcgagatgctggagaagaactataagaccttggaggcgttgggccaattg
>PAFTOL009319
aag---------------------------------------------------------
------------------------------------aagcttctcgaagccgg-------
-----------------------------caagaaggttgtcgcagtcgagttggatccc
cgtatggttctcgagctcaaacgccgttttcagggtacccctttgtccaaccgcttasag
gttatccaaggagatgtgctcaagtgtgagcttccctattttgatatatgtgtggccaac
atcccttatcagatatcttctccccttgtattcaagctattagatgccaaccagaaatac
aatttcagatgtgcaatcrtaatgttccaragggagtttgccatgaggytggtagcgcaa
ccgggtgacaagccttactgccgtctctctgtcaatacacagctccttgctcgggtgttc
catctcctcaaagtyggcaagaataactttaggcctccccctaaggttgattcctctgtt
gttcgtattgagcctagaagacctctcccgataccggcagggaaacttaaggaatggaat
gggatgctctctctgtgctttagtcgaaagaataagaccctcggttccatttttggccag
aaaaaggttctcgakatgctggagaagaactgtaagacsttggaggcgttgggccaattg
>PAFTOL013501
------------------------------------------------------------
------------------------------------------------------------
------------------------------------------------------------
---------------------------------------------------------cag
gttatccaaggagatgtgctcaaatgtgatcttccatattttgatatttgtgtggctaac
atcccgtatcagatatcttctccccttgtattcaagttattagatgtgaaccagagatac
aacttcagatgtgcgatcataatgttccaaagggagtttgcratgaggctggttgcccaa
ccaggtgacaagctttactgtcgtctctctgtgaatacccagctccttgcccgagtcttc
catctgctcaaagtggggaagaataactttaggcctccgcctaaggttgactcctctgtt
gttcgtattgagcctagaaggcctctaccaataccggcagggaaacttaaggagtggaat
gggatgctctctctgtgcttcagccgaaagaacaagacgcttggtgccattttcgggcag
aaaaaggttcttgaggtkttggagaagaactacaagaccttg------------------
>SRR5137212
------------------------------------------------------------
------------------------------------------------------------
------------------------------------------------------------
---------------------------------------------------------cag
gttatccaaggagatgtgctcmagtgtgaccttccatattttgatatctgtgtggctaac
atcccytatcagatctcttctccccttgtattcaagttattagacgtgaaccaragatac
aacttcagatgtgcgatcataatgttccaaagggagtttgcgatgaggctggttgcmcaa
scrggtgacaagctttactgccgtctctctgtgaatacccagctccttgctcgagtcttc
catctgctcaaagtcgggaagaataactttaggcctccrccyaaggttgactcctctgtt
gttcgtattgagcctagaaggcctctcccaataccagcagggaaacttaaagagtggaat
gggatgctctckctgtgcttcagccgaaagaacaagaccctgggtgccattttcgggcag
aaaaaggttctagaggtgctggagaagaactacaasaccttggaggcattgggccaattg
>SRR7905849
aag---------------------------------------------------------
------------------------------------aagcttctggaagccgg-------
-----------------------------caagaaggttgtcgccgtcgagttggatcct
cgtatggttctcgagcttaagcgccgtttccagggtactcctttggccaaccgcttagag
gttatccaaggagatgtgctcaagtgtgaccttccatattttgatatctgtgtggctaac
atcccctatcagatatcttctccccttgtattcaagttattagacgtggaccagagatac
aactttagatgtgcaatcataatgttccaaagggagtttgcgatgaggctggttgcccaa
ccaggtgacaagctttactgtcgtctctctgtgaatacccaactccttgctcgagttttc
catctgctcaaagtcgggaagaataactttaggcctccacctaaggttgactcctctgtt
gttcgtattgagcctagaaggcctctcccaataccagcagggaaacttaaagagtggaat
gggatgctctctctgtgcttcagccgaaagaacaagaccctgggtgccattttcgggcag
aaaaaggttctggaggtgctggagaagaactacaagaccttggaggcattaggccacttg
>SRR7905861
aag---------------------------------------------------------
------------------------------------aagcttctagaagccgg-------
-----------------------------maagaaggtaattgccgtcgagttggatcct
cgtatggttctcgagcttaagcgccgtttccagggtactcctttggccaaccgcttagag
gttatccaaggagatgtgctcaagtgtgaccttccatattttgatatctgtgtggctaac
atcccgtatcagatatcttctccccttgtattcaagttattagacgtgaaccagagatat
aacttcagatgtgcgatcataatgttccaaagggagtttgcaatgaggctggttgcccaa
ccaggcgacaagctttactgtcgtctctctgtgaatacccagctccttgcccgagtcttc
catctgctcaaagtcgggaagaataactttaggcctccrcctaaggttgactcctctgtt
gttcgtattgagcctagaaggcctctcccaataccggcagggaaacttaaagagtggaat
gggatgctctctctgtgcttcagccgaaagaacaagaccctcggtgccattttcgggcag
aaaaaggttcttgaggtgttggagaagaactacaagaccttggaggcattaggccaattg
>SRR7905862
aag---------------------------------------------------------
------------------------------------aagcttctagaagccgg-------
-----------------------------caagaaggttgtcgccgtcgagttggatcct
cgtatggttctcgagcttaarcgccgtttccagggtactcytttckcmaaccgcttagag
gttattcaaggagatgtgctcaagtgtgaccttccatattttgatatctgtgtggctaac
atcccttatcagatctcttctcccctagtattcaagttactagatgcgaaccagagatac
aacttcagatgtgcgatcataatgttccaaagggagtttgcgatgaggctggttgcacaa
ccgggtgacaagctttactgccgtctctctgtgaacacccagctccttgcccgagtcttc
catctgctcaaagttggsaagaataactttaggcctccrcctaaggttgactcgtctgtt
gttcgtattgagcctagaaggcctctcccaataccagcrgggaaacttaaagagtggaat
gggatgctctctctgtgcttcagccgaaagaacaagaccctgggtgccattttygggcag
aaaaaggttattgaggtgctggagaagaactacaagaccttggaggcattaggccaattg
>SRR8327214
aag---------------------------------------------------------
------------------------------------aagcttctagaagccgg-------
-----------------------------caagaaggtaattgccgtcgagttggatcct
cgtatggttctcgagcttaagcgccgtttccagggtactccgttggccaaccgcttagag
gttatccaaggagatgtgctcaagtgtgaccttccatattttgatatctgtgtggctaac
attccgtatcagatatcttctccmcttgtattcaagttattagacgtgaaccagagatat
aacttcagatgtgcgatcataatgttccaaagggagtttgcaatgaggctggttgcccaa
ccaggcgacaagctttactgtcgtctctctgtgaatacccagctccttgcccgagtcttc
catctgctcaaagtcgggaagaataactttaggcctccgcctaaggttgactcctctgtt
gttcgtattgagcctagaaggcctctcccaataccagcagggaaacttaaagagtggaat
gggatgctctctctgtgcttcagccgaaagaacaagaccctcggtgccattttcgggcag
aaaaaggttcttgaggtgttggagaagaactacaagaccttggaggcattaggccaattg
