# Supplementary material for: Phylogenomics and classification of Cactaceae based on hundreds of nuclear genes
Source: Plant Syst Evol. 2025 Aug 11;311(5):28. doi: 10.1007/s00606-025-01948-z (PMC12339657; doi:10.1007/s00606-025-01948-z)
Supplement: Supplementary file 4 — Online Resource 4: Containing alignments and RAxML gene trees for all included loci and all phylogenetic datasets (ZIP 10372 KB) [file 606_2025_1948_MOESM4_ESM.zip › de Vos et al_ESM_4/ESM_data_alignments/QCP/5770_consensus.mafft.fasta]

>PAFTOL004547
------------------------------------------------------------
------gtcagattgagtgtcaatgttccaccagctgtatgtggtgattgttaccagagg
gttttgagggagatcatgaagcaggccaaggt----------------------------
------------------------------------------------------------
------------------------------------------------------------
------------------------------------------------------------
------------------------------------------------------------
------------------------------------------------------------
------------------------------------------------------------
------------------------------------------------------------
------------------------------------------------------------
------------------------------------------------------------
------------------------------------------------------------
------------------------------------------------------------
------------------------------------------------------------
------------------------------------------------------------
------------------------------------------------------------
------------------------------------------------------------
-------tcaggcaaggatgaagttgaatgatgatcaactagcatccttaacaagtccca
aggcggtgaatgaatacattgagcatgagagagaaaacataatggaggcgataaaacaga
atctggccgtyggagatatatttaaacgagaaaatttacaggttgcaacagatgaggttg
tcaaggaagtagctaactccatcgaagaatttaagaagcatgaacaagagtatgatgagg
agcgtatcaaaggacaggtccaagaggttctggagggagccaaggtgctggaatggttaa
gagagcatgctgaaatccaatatgtc------
>PAFTOL004551
------------------------------------------------------------
------gtcagattgagtgtcaatgttccaccagctgtatgtgatgattgttaccagagg
gttttgagggaggcmacgaagcaggccaaggt----------------------------
------------------------------------------------------------
-----------------gcttcctcatcaattgtctcct-tt------------------
-----------------------------------------ggaaattca----------
------gttgtatgatgtagagg--------tcgatgtcttgcctgaggtgagatggact
cctgaagatggatacaagaacttaaagattgttgttgagatagacactgaaatagaagct
gaggtagcttgtggacgagaattaaggcgtcggtataagacattgggtcccttaaggatt
gttgctgacagagggctacaggttggtgatgtcattgtagtagacatatcagcagcaaca
attgatcaaaatggtgctgatggtcaaaatatcccgtctg-----cagaga-gcaaaggc
tttcaatttgatacagaagatggggacatcctgatccctggtttcct---ggactcaata
a-----ttggaatccgaccaggtgaaacaaaatcctttccacttgtgtttccagaatcat
ggaggcaagaagatcttcgtggtgtgcaagcccagtttaca---gtggaatgtaaagaac
tattttacagagatctgccgccactggatgactctcttgctgataagctttttccaggat
gttcaaccttggatgaggtcaaggaagctctgttgcagaaatgccgagagttggagcraa
cagcaaaggagcaagctacagataatgcaattctagaccagctacgtaagatggttcaag
ttgatattcctcagtccttgcttgaggaagaaggtaggcagatgtacgggaccaagcttc
tggaaattcaggcaaggatgaagttgaacgatgagcaactagcatcgttaacaagtccca
aggcggtgaatgaatacattaaatatgagagggaaaacatarttgaggtgataaaacaga
atctggccgttggagatatattcaaacgagaaaatttgcaggttgcaacagatgaggttg
ttaaggaagtagctaactccatcgaagaattcaagaagcataaacaagattatgatgagg
agcgtatcaaagaacaggtccaagaggttctggagggagccaaggtgctggaatggttaa
gagagcatgctgaaatccaatwtgtcacccga
>PAFTOL004552
------------------------------------------------------------
------------------------------------------------------------
------------------------------------------------------------
------------------------------------------------------------
------------------------------------------------------------
------------------------------------------------------------
------------------------------------------------------------
------------------------------------------------------------
------------------------------------------------------------
------------------------------------------------------------
------------------------------------------------------------
------------------------------------------------------------
------------------------------------------------------------
--------------------------------------------gtggaatgtaaagaac
tattttacagagatctgccgccactggatgattctcttgctgataagctttttccaggat
gctctaccttggatgaggtcaacaaagtgttgttgcagaaatgccgagagttggagcaaa
cagcaaaggagcaagctacagataatgccattctagaccagctacgtaagatggttaaag
ttgatattcctcagtccttgcttgaggaagaaggtaggcagatgtatgggaccaagcttc
tggaagttcaggcaaggatgaagttgaatgatgagcaactagcatccttaacgagtccca
rggcggtgaatgaatacattgagcatgagagagagaacataattgaggtgataaaacaga
atctggccgttggagatatatttaaacgagaaaatttacaggttgcaacagatgaggttg
ttaaggaagtrgctaactccatcgaagaattcaagaagcataaacaagagtatgatgagg
agcgtatcaaagtacaggtccaagaggttctggagggagccaaggtgctggaatggttaa
gagagcatgctgaagtccaatatgtcatccga
>PAFTOL004553
------------------------------------------------------------
------gtcagattgagtgttaatgttccaccagctgtatgtgatgattgttaccagagg
gttttgagggagatcatgaa----------------------------------------
------------------------------------------------------------
------------------------------------------------------------
------------------------------------------------------------
------------------------------------------------------------
------------------------------------------------------------
------------------------------------------------------------
------------------------------------------------------------
------------------------------------------------------------
------------------------------------------------------------
------------------------------------------------------------
-------------------------gcaggccaaggtt------gtggaatgtaaagaac
tattttacagagatctgccgccactggatgattctcttgctgataagctttttccaggat
gttctaacttggatgaggtcaaggaagctttgttggagaaatgccgagagttagagcaaa
cagcaaaggagcaagctacagataatgcaattctggaccagctacgtaagatggttcaag
ttgatattcctcagtccttgctggaggaagaaggtaggcagatgtatgggaccaagcttc
tggaaattcaagcaaggatgaagttgaatgatgatcacctagcatccttaacaagtccca
aggcggtgaatgaatacattgagcatgagagagaaaacataatggaggtgataaaacaga
atctggccgttggagatatatttaaacgagaaaatttacaggttgcaacagatgaggttg
tcaaggaagtagctaactccatcgaagaattcaagaagcataaacaagagtatgatgagg
agcgtatcaaaggacaggtccaagaggttctggagggagccaaggtgctggaatggttga
gagagcatgctgaagtccaatatgtcatccga
>PAFTOL004554
------------------------------------------------------------
------------------------------------------------------------
------------------------------------------------------------
------------------------------------------------------------
------------------------------------------------------------
------------------------------------------------------------
------------------------------------------------------------
------------------------------------------------------------
------------------------------------------------------------
------------------caggttggtgatgttgtggtagtggacatatcagcagcaaca
attgatcaaaatggtgctgatggtaaaaatatcccatctg-----ctgaga-gcaaaggt
ttccaatttgacacagaagatggggacatcctgatccctggtttcct---ggactcaaya
a-----ttggaatccgaccaggtgaaaccaaatcctttccactcgtttttcccraatcat
ggaggcaagaagatcttcgtggtgtgcaagcccaatttaca---gtggaatgtaaagaac
tattttacagagatctgccgccactggatgattctcttgctgataagctttttscaggat
gytctaccttggatgaggtcaacraagtgttgttgcagaaatgccgagagttggagcaaa
cagcaaaggagcaagctacagataatgccattctagaccagctacgtaagatggttaaag
ttgatattcctcagtccttgcttgaggaagaaggtaggcagatgtatgggaccaagcttc
tggaagttcaggcaaggatgaagttgaatgatgagcaactagcatccttaacgagtccca
aggcrgtgaatgaatacattgagcatgagagagaraacataattgaggtgataaaacaga
atctggccgttggagatatatttaaacgagaaaatttacaggttgcaacagatgaggttg
twaaggaagtagctaactccatygaagaattcaagaagcataaacaagagtatgatgagg
agcgtatcaaagtacaggtccaagaggttctggagggagccaaggtgctggaatggttaa
gagagcatgctgaagtccaatatgtcatccga
>PAFTOL004555
------------------------------------------------------------
---caggtcagattgagtgttaatgttccaccagctgtatgtgatgattgttaccagagg
gttttgagggagatcatgaa----------------------------------------
------------------------------------------------------------
------------------------------------------------------------
------------------------------------------------------------
------------------------------------------------------------
------------------------------------------------------------
------------------------------------------------------------
------------------------------------------------------------
------------------------------------------------------------
------------------------------------------------------------
------------------------------------------------------------
-------------------------gcaggccgaggtt------cttcctcgtcaa----
-----------------ttgtctcttgatgattctcttgctgataagctttttccaggat
gttctaacttggatgaggtcaaggaagctttgttgcagaaatgccgagagttggagcaaa
cagcaaaggagcaagctacagataatgcaattctggaccagctacgtaagatggttcaag
ttgatattcctcagtccttgctggaggaagaaggtaggcagatgtatgggaccaagcttc
tggaaattcaagcaaggatgaagttgaatgatgatcaactagcatccttaacwagtccca
aggcggtgaatgaatacattgagcatgagagagaaaacataatggaggtgataaaacaga
atctggcagttggagatatatttaaacgagaaaatttacaggttgcaacagatgaggttg
ttaaggaagtagctaactccatcgaagaattcaagaagcataaacaagagtatgatgagg
aacgtatcaaaggacaggtccaagaggttctggagggagccaaggtgctggaatggttaa
gagagcatgctgaagtccaatatgtc------
>PAFTOL004556
------------------------------------------------------------
------------------------------------------------------------
------------------------------------------------------------
------------------------------------------------------------
------------------------------------------------------------
------------------------------------------------------------
------------------------------------------------------------
------------------------------------------------------------
------------------------------------------------------------
------------------caggttggtgatgttgtggtggtrgacatatcagcagcaaca
atcgatcgaaatggtgcygatggtcaaaatattccatctg-----ctgaga-gcaaaggt
ttccaatttgatacagaagatggggacatcttgatccctggtttcct---ggactcaata
a-----ttggaatccgaccaggtgaaaccaaatcctttccactcgwttttcctgaatcat
ggaggcaagragatctacgtggtgtgcaagcccaatttaca---gtggaatgtaaagaac
tattttacagagatctgccaccactggatgattctcttgctgataagcttttcccaggat
gttctaccttggatgaggtcaagaaagctttgttgcataaatgccgagagttggagcaaa
cagcaaaggagcaagctacagataatacaattctggaccagmtacgtaagatggttcaag
ttgatattcctcagtccttgcttgaggaagaaggtaggcagatgtatgggaccaagcttc
tggaaattcaagcaaggatgaagttgaatgatgatcaactagcatccttaacaagtccca
aggcggtgaatgaatacattgagcatgagagagaaaacataattgaggtgataaagcaga
atctggccgttggagatatatttaaacgagaaaatttacaggttccaacagatgaggttg
ttaaggaagtagctaactccatcgaagaattcaagaagcataaacaagagtatgatgagg
agcgtatcaaaggacaggtccaagaggttctggagggagccaaggtgctggaatggttaa
gagagcatgctgaagtccagtatgtcacccga
>PAFTOL004560
------------------------------------------------------------
------gtcagattgaatgttaatgttccaccagctgtatgtgatgattcttaccagagg
gttttgagggagatcatgaa----------------------------------------
------------------------------------------------------------
------------------------------------------------------------
------------------------------------------------------------
------------------------------------------------------------
------------------------------------------------------------
------------------------------------------------------------
------------------------------------------------------------
------------------------------------------------------------
------------------------------------------------------------
------------------------------------------------------------
-------------------------gcaggcggaggtt------gtggaatgtaaagaac
tattttacagagatctgccgccactggatgattctcttgctgataagctttttccaggat
gttctaccttggatgaggtcaacgaagtgttgttgcagaaatgccgagagttggagcaaa
cagctagggagcaagctacagataatgccattctagaccagctacgtaagatggttaaag
ttgatattcctcagtccttgcttgaggaagaaggtaggcagatgtatggggccaagcttc
tggaagttcaggcaaggatgaagttgaatgatgagcatctagcatccttaacgagtccca
aggcagtgaatgaatacatygagcatgagagagaaaacataattgaggtgataaaacaga
atctggcggttggagatatatttaaacgagaaaatttacaggttgcaaccgatgaggttg
ttaaggaagtagctaactccatcgaagaattcaagaagcataaacaagagtatgatgagg
agcgtatcaaagtacaggtt----------------------------------------
--------------------------------
>PAFTOL004561
------------------------------------------------------------
------------------------------------------------------------
------------------------------------------------------------
------------------------------------------------------------
------------------------------------------------------------
------------------------------------------------------------
------------------------------------------------------------
------------------------------------------------------------
------------------------------------------------------------
------------------caggttggtgatgttgttgtagtagacatatcagcagcaaca
attgatcaaaatggtgctgatggtcaaaatatcccgtctg-----cagaga-gcaaaggt
tttcaatttgatacagaagatgggaacatcctgatccctggtttcct---ggactcaata
a-----ttggaatccgaccaggtgaaacgaaatcctttccacttgtgtttccagaatcat
ggaggcaagaagatcttcgtggtgtgcaagcgcaatttaca---gtggaatgtaaagaac
tattttacagagatctgccgccactggatgattctcttgctgataagctttttccaggat
gttcaaccttggatgaggtcaaggaagctctgttgcagaaatgccragggttggagcaaa
cagcaaaggagcaagcaacagataatgcaattctagaccagctacgtaagatggttcaag
ttgatattcctcagtccttgcttgaggaagaaggtaggcagatgtatgggaccaaacttc
tggaaattcaggcaaggatgaagttgagtgatgagcaactagcatccttaacaagtccca
aggcggtgaatgaatacattaagtatgagagagaaaacataattgaggtgataaaacaga
atctggccgttggagatatattcaaacgagaaaatttgcaggttggaacagatgaggttg
ttaaggaagtagctaactccatcgaagaattcaagaagcataaacaagagtatgatgagg
agcgtatcaaagaacaggtccaagaggttctggagggagccaaggtgctggaatggttaa
gagagcatgctgaaatccaatatgtcacccga
>PAFTOL004562
------------------------------------------------------------
------------------------------------------------------------
------------------------------------------------------------
------------------------------------------------------------
------------------------------------------------------------
------------------------------------------------------------
------------------------------------------------------------
------------------------------------------------------------
------------------------------------------------------------
------------------------------------------------------------
--------------------------------------------------t-cctcaggt
ttccaatttgacacagaagatggggacatcctgatccctggtttcct---ggattcaata
a-----ttggaatacgtccaggtgaaaccaaatcctttccactcgtttttcccgaatcat
ggaggcaagaagatcttcgtggtgtgcaagcccaatttaca---gtggaatgtaaagaac
tattttacagagatctgccaccactggatgattctcttgctgataagctttttccaggat
gttctaccttggatgaggtcaacgaagtgttgttgcagaaatgccgagagttggagcaaa
cagcgaaggagcaagctacagataatgccattctagaccagctacgtaagatggttaaag
ttgatattcctcagtctttgcttgaggcagaaggtaggcagatgtatgggaccaagcttc
tggaagttcaggcaaggatgaagttgaatgatgagcaactagcatccttaacgagtccca
aggcggtgaatgaatacattgagcatgagagagaaaacataattgaggtgataaaacaga
atctggccgttggagatatatttaaacgagaaaatttacaggttgcaaccgatgaggttg
ttaaggaagtggctaactccatcgaagaattcaagaagcataaacaagagtatgatgagg
agcatatcaaagtacaggtt----------------------------------------
--------------------------------
>PAFTOL004563
------------------------------------------------------------
------------------------------------------------------------
------------------------------------------------------------
------------------------------------------------------------
------------------------------------------------------------
------------------------------------------------------------
------------------------------------------------------------
------------------------------------------------------------
------------------------------------------------------------
------------------------------------------------------------
------------------------------------------------------------
------------------------------------------------------------
------------------------------------------------------------
--------------------------------------------gtggaatgtaaagaac
tattttaccgagatcttccgccactggatgattctcttgctgayaagctttttccaggat
gttctaccttggatgaggtcaaggaagcgttgttgcagaaatgcctagagttggagcaaa
cagcaaaggagcaagctacagataatgccattctagaccagctacgtaagatggttagag
ttgatattcctcagtccttgcttgaggaagaaggtaggcagatgtatgggaccaagcttc
tggaaattcaggcaaggatgaagttgaatgatgagcaactagcatccttaacgagtccya
aggcggtgaatgaatacattgagcatgagagagaaaacataattgaggtgataaaacaga
atctggccgttggagatatatttaaacgagaaaatttacaggttgcaacagatgaggttg
ttaaggaagtagctaactccatcgaagaattcaagaagcataaacaagagtatgatgagg
agcgtatcaaagsacaggtccaagaggttctggagggagccaaggtgctggaatggttaa
gagagcatgctgaagtccaatatgtc------
>PAFTOL004564
gaagttaaaaaggataagcttcctgctgaccttgatgttcaagagtttcaagagcctaat
tccagtgtcagattgagtgtcaatgttccaccagctgtatgtaatgattgttaccagatg
gttttgagggaggccacgaagcaggccaaggt----------------------------
------------------------------------------------------------
-----------------gcttcctcatcaattttct------------------------
------------------------------------------------------------
------------------------------------------------------------
------------------------------------------------------------
------------------------------------------------------------
------------------caggttggtgatgttgttgtagtagacatatcagcagcaaca
attgatcaaaatggtgctgatggtcaaaatatcccgtctg-----cagaga-gcamaggt
tttcaatttgatacagaagatgcggacatcctgatccctggtttcct---ggactcaata
a-----ttggaatccgaccaggtgaaacgaaatcctttccactcgtgtttccagaatcat
ggaggcaagaagatcttcgtggtgtgcaagcccaatttaca---gtg-------------
------------------------------------------------------------
------------------------------------------------------------
------------------------------------------------------------
------------------------------------------------------------
------------------------------------------------------------
------------------------------------------------------------
-----------------------------------ctgcaggttgcaacagatgaggttg
ttaaggaagtagctaactccatcgaagaattcaagaagcataaacaagagtatgatgagg
agcgtatcaaagaacaggtccaagaggttctggagggagccaaggtgctggaatggttaa
gagaacatgctgaaatccaatatgtcacccga
>PAFTOL004565
------------------------------------------------------------
---caggtcagattgagtgttaatgttccaccagctktatgtgatgattgttaccagagg
gttttgagggaratcatgaagcaggcc---------------------------------
------------------------------------------------------------
------------------------------------------------------------
------------------------------------------------------------
------------------------------------------------------------
------------------------------------------------------------
------------------------------------------------------------
------------------------------------------------------------
------------------------------------------------------------
------------------------------------------------------------
------------------------------------------------------------
------------------------------------------------------------
------------------------------------------------------------
------------------------------------------------------------
------------------------------------------------------------
------------------------------------------------------------
--------caggcaaggatgaagttgaatgatgatcaactagcatccttaacaagtccca
aggcggtcaatgaatacattgagcatgaaagaggcaacataattgaggtgataaaacaga
atctggccattggagatatatttaaacgagaaaatttacaggttgcracagatgaggttg
ttaaggaagtagctaactccwtcgaagaattcaagaagcataaacaagagtatratgagg
agcgtatcaaagaacaggtt----------------------------------------
--------------------------------
>PAFTOL004566
------------------------------------------------------------
------------------------------------------------------------
------------------------------------------------------------
------------------------------------------------------------
------------------------------------------------------------
------------------------------------------------------------
-------aggtatgatgtagagg--------ttgatgtcttgcctgaggtgagatggact
cctgaagatggatacaagaacttaaagattgttgttgagatagacactgaaatagaagct
gaggtagcttgtggacgagawttaaggcrtcggtataagacattgggtcctttaaggatt
gttgctgacagagggctacaggttggtgatgttgttgtagtagacatatcagcagcaaca
attgatcaaaatggtgctgatggtcaaaatatcccgtctg-----cagaga-gcaaaggt
tttcaatttgatacagaagatggggacatcctgatccctggtttcct---ggamtcaata
t-----ttggaatccgaccaggtgaaacraaatcctttccmctcgtgtttccagaatcat
ggaggcargaagatcttcgtggtgtgcaagcccaatttaca---gtggaatgtaaagaac
tattttacagagatctgccgccactggatgattctcttgctgataagctttttccaggat
gttcaaccttggatgaggtcgaggaagctctgttgcagaaatgccgagagttggagcaaa
cagcaaaggagcaagctacagataacgcaattctagaccagttgcgtaagatggttcaag
ttgatattcctcagtccttgcttgcggaagaaggtaggcagatgtatgggaccaaacttc
tggaaattcaggcaaggatgaagttgagtgatgagcaactagcatccttaacaagcccca
aggcggtgaatgaatacattaagtatgagagagaaaacataattgaggtgataaaacaga
atctggccgttggagatatattcaaacgagaaaatttgcaggttgcaacagatgaggttg
taaaggaagtagctaactccatcgaagaattcaagaagcataaacaagagtataatgagg
agcgtatcaaagaacaggtccaagaggttctggagggagccaaggtgctggaatggttaa
gagagcatgctgaaatccaatatgtyacccga
>PAFTOL004567
------------------------------------------------------------
------------------------------------------------------------
------------------------------------------------------------
------------------------------------------------------------
------------------------------------------------------------
------------------------------------------------------------
-------aggtatgatgtagagg--------ttgatgtcttgcctgagatcagatggact
cctgaagatggatataagaacttaaagattgttgttgagatagacactgaaatagaagcc
gaggtagcttgtgaacgagaattaaggcgtcggtataagagattgggtcccttgagaatt
gtcgctgacagagggctacaggttggtgatgttgtggtagtggacatatcagcagcaaca
attgatcaaaatggtgctgatagtaaaaatatcccatctg-----ccgaga-gcaaaggt
ttccaatttgatacagaagatggggacatcctgatccctggtttcct---ggactcaata
a-----ttggaatccgaccaggtgaaaccaaatcgtttccactcgtttttcccgaatcat
ggaggcaagaagatcttcgtggtgtgcaagcccaatttaca---gtggaatgtaaagaac
tattttacagagatctgccgccactggatgattctcttgctgataagctttttccaggat
gttctaccttggatgaggtcaaggaagcgttgttgcagaaatgccgagagttggagcgaa
cagcaaaggagcaagctacagataatgccattctagaccagctacgtaagatggttaaag
ttgatattcctcagtccttgcttgaggaagaaggtaggcagatgtatgggaccaagcttc
tggaaattcaggcaaggatgaagttgaatgatgagcaactagcatccttaacgagtccca
aggcggtgaatgaatacattgcgcatgagagagaaaacataattgaggtgataaaacaga
atctggccgttggagatatatttaaacgagaaaatttacaggttgcaacagatgaggttg
ttaaggaagtagctaactccatcgaagaattcaagaagcataaacaagagtatgatgagg
agcgtatcaaaggacaggtccaagaggttctggagggagccaaggtgctggaatggttaa
gagagcatgctgaagtccaatatgtcatccga
>PAFTOL004568
------------------------------------------------------------
------gtcagattgagcgttaacgttccaccagctgtatgtgatgattgttaccagagg
gttttgagggagatcatgaagcaggccsaggt----------------------------
------------------------------------------------------------
-----------------t------------------------------------------
------------------------------------------------------------
-tcctccaggtatgatgtagagg--------ttgatgtcttgcctgagatcagatggact
cctgaagatggatataagaacttaaagattgttgttgagatagacactgaaatagaagca
gaggtagcttgtgaacgagaattaaggcgtcggtataagacattgggtcccttgagaatt
gtcccagacagagggctacaggttggtgatgttgtgatagtggacatatcagcagcaaca
attgatcaaaatggtgctgatggtaaaaatatcccatctg-----ctgaga-gcaaaggt
ttccaatttgatacagaagatggggacatcctgatccstggtttcct---ggactcmata
a-----ttggaatccgaccaggtgaaaccaaatcgtttccactcgtttttccccaatcat
ggaggcaagaagatctgcgtggtrtgcaagcccaatttaca---gtggaatgtaaagaac
tattttrcagagatctgccrccattggatgattctcttgctgataagctttttccaggat
gttctaccttggatgaggtcaaggaagcattgttgcagaaatgccgacagttggagcaaa
cagcaaaggagcaagctacagacaatgccattctagaccagctacgtaagatggttraag
tygatattcctcagtccttgcttgaggaagaaggtaggcagatgtatgggaccaagcttc
tggaaattcaggcaaggatgaagttgaatgatgagcaactagsatccttaacgagtccca
aggcggtgaatgratacattgagcatgagagagaaaacatarttgaggtgataaaacaga
atctggccgttggagatatatttaaacgagaaaatttacaggttgcyacagatgaggttg
ttaaggaagtagctaactccatygaagaatttaagaagcataaacaagagtatgatgagg
agcgyatcaaagtacaggtccaagaggttctggagggagccaaggtgctggaatggytaa
gagagcatgctgaagtccaatatgtcatccga
>PAFTOL004571
gaagttaaaaaggataagcttcctgctgaccttgatgttcaagagtttcaagagcctaat
tccagtgtcagattgagcgtcaatgttccaccagctgtatgtaatgattgttaccagacg
gttttgagggaggccacgaagcaggccaatgt----------------------------
------------------------------------------------------------
-----------------gcttcctcattaattgtcttct-tt------------------
-----------------------------------------ggaaattcattttacaagc
atat---------------------------ttgatatatgcagcgaagtgagatggact
cctgaagatggatacaagaacttaaagattgttgttgagatagacactgaaatagaagct
gaggtagcttgtggacgagaaataaggcgtcggtataagacattgggtcctttaaggatt
gttgctgacagagggctacaggttggtgatgttgttgtagtagacatatcagcagcaaca
attgatcaaaatggtgctgatggtcaaaatatcccgtctg-----cagaga-gcaaaggt
tttcaatttgatacagaagatgcggacatcctgatccctggtttcct---ggactcaata
a-----ttggaatccgatcaggtgaaacgaaatcctttccrctcgtgtttccagaatcat
ggaggcaagaagatcttcgtggtgtgcaagcccaatttaca---gtggaatgtaaagaac
tattttacagagatctgccaccactggatgattctcttgctgataagctttttccaggat
gttcaaccttggatgaggtcaaggaagctctgcttcagaaatgccgagagttggagcaaa
cagcaaaggagcaagctacagataatgcaattctagaccagctacgtaagrtggttcaag
ttgatattcctcagtccttgcttgaggaagaaggtaggcagatgtatgggaccaagcttc
tggaaattcaggcaaggatgaagttaagtgatgagcaactagcatccttaacaagtccca
aggcagtgaatgaatacattaagtatgagagagaaaacataattgaggtgataaaacaga
atctggccgttggagatatattcaaacgagaaaatttgcaggttgcaacagatgaggttg
ttaaggaagtagctaactccatcgaagaattcaagaagcataaacaagagtataatgagg
agcgtatcaaagaacaggtccaagaggttctggagggagccaaggtgctggaatggttaa
gagagcatgctgaaatccaatatgtcacccga
>PAFTOL004572
gg----------------------------------------------------------
--ccaggtcagattgagtgttaatgttccaccagctgtatgtgatgattgttaccagagg
gttttgagggagatcatgaagcaggccaaggt----------------------------
------------------------------------------------------------
-----------------tcttcctcgtcaattktttctg-ct------------------
------------------------------------------------------attatg
tacctctaggtatgatgtagagg--------ttgatgtcttgcctgaggtcagatggact
cctgaagatggatataagaacttaaagattgttgttgagatagacactgaaatagaagcc
raggtggcttctgaacgagaattaaggcgtcggtataagacattgggtcccttgagaatt
gtcgctgacagaggactacaggttggtgatgttgtggtggtggacatatcagcagcaaca
atcgatcgaaatggtgctgatggtcaaaatatcccatctg-----ctgaga-gcaaaggt
ttccaatttgatacagaagatggggacatcttgatccctggtttcct---ggactcaata
a-----ttggaatccgaccaggtgaaaccaaatcctttccacttgtttttcccgaatcak
ggaggcaagaagatctacgtggtgtgcaagcccaatttaca---gtggaatgtaaagaac
tattttacagagacctgccgccackggatgattctcttgctgataagcttttcccaggat
gttctaccttggatgaggtcaaggaagctttgttgcagaaatgccgagagttggagcaaa
cagcaaaggagcaagctacagataatkcaattctggaccagctacgtaagatggttcaag
ttgatattcctcagtccttgcttgaggaagaaggtaggcagatgtatgggaccaagcttc
tggaaattcaagcaaggatgaagttgaatgatgatcaaytagcatccttaacaagtccca
aggcggtgaatgaatacattgagcatgagagagaaaacataattgaggtgataaaacaga
atctggccrttggagatatatttaaacgagaaaatttacaggttgcaacagatgaggttg
ttaaggaagtagctaactccatcgaagaattcaagaagcataaacaagagtatgatgagg
agcatatcaaagaacaggtccaagaggttatggagggagccaaggggctggaatggttaa
ga------------------------------
>PAFTOL004573
------------------------------------------------------------
------gtcagattgagtgttaatgttccaccagctgtatgtgatgattgttaccagagg
gttttgagggagatcatgaagcaggccaaggt----------------------------
------------------------------------------------------------
-----------------t------------------------------------------
------------------------------------------------------------
-------aggtatgatgtagagg--------ttgatgtcttgcctgaggtcagatggact
cctgaagatggatataagaacttaaagattgttgttgagatagacactgaaatagaagcc
gaggtggcttgtgaacgagaattaaggcgtcgatataagacattgggtcccttgagaatt
gtcgctgacagaggactacaggttggtgacgttgtggtggtggacatatcagcagcaaca
atcgatcgaaatggtgctgatggtcaaamtatcccatctg-----ctgaga-gcaaaggt
ttccaatttgatacagaagatggggacatcttgatccctggtttcct---ggactcgata
a-----ttggaatccgaccaggtgaaaccaaatsctttccactmgtttttcccgaatcat
ggaggcaagaagacctacgtggtgtgcaagcccaatttaca---gtggaatgcaaagaac
tattttacagagacctgccgccactggatgattctcttgctgataagcttttcccaggat
gttctaccttggatgaggtcaaggaagctttgttgcagaaatgccragagttggagcaaa
cagcaaaggagcaagctacagataatgcaattctggaccagctacgtaagatggttcaag
ttgatattcctcagtccttgcttgaggaagaaggtaggcagatgtatgggaccaagcttc
tggaaattcaagcaaggatgaagttgaatgatgatcaactagcatccttaacaagtccca
aggcggtgaatgaatacattgagcatgagagagaaaacataattgaggtgataaaacaga
atctggccrttggagatatatttaaacgagaaaatttacaggtggcaacagatgaggttg
ttaaggaagtagctaactccatcgaagaattcaagaaacataaacaagagtatgatgagg
agcgtatcaaagaacaggtccaagaggttctggagggagccaaggtgctggaatggttaa
gagagcatgctgaagtccaatatgtcacc---
>PAFTOL004574
---------aaggataagcttcctgctgatcttgatgttcaagagtttcaagagcctaat
tccagggtcagattgagtgttaatgttccaccagctgtatgtgatgattgttaccagagg
gttttgagggagatcatgaagcaggccgaggt----------------------------
------------------------------------------------------------
-----------------tcttcctcgtcaattgtctcct-tt------------------
------------------------------------------------------gttatg
tacctccaggtatgatgtagagg--------ttgatgtcttgcctgaggtcagatggact
cctgaagatggatataagaacttaaagattgttgttgagatagacactgaaatagaagcc
gaggtggcttgtgaacgagaattaaggcgtcggtataagacactgggtcccttgagaatt
gtcgctgacagaggactacaggttggtgatgttgtggtggtggacatatcagcagcaaca
atcgatcaaatcggtgctkatggtcaaaatatcccatcag-----ctgaga-gcaaaggt
ttccaatttgatacagaagatggggacatcttgatccctggtttcct---ggactcaata
a-----ttggaatccgaccaggtgaaaccaaatcctttccactcgtttttcctgaatcat
ggaggcaagaagatctatgtggtgtgcaagcccaatttaca---gtggaatgtaaagaac
tattttacagagatctgccgccattggatgattctcttgctgataagctttttccaggat
gttctaccttggatgaggtcaaggaagctttgttgcagaaatgccgagagctggagcaaa
cagcaaaggagcaagctacagataatgcaattctggaccagctacgtaagatggttcaag
ttgatattcctcagtccttgctggaggaagaaggtaggcagatgtatgggaccaagcttc
tggaaattcaagcaaggatgaagttgaatgatgatcaactagcatccttaacaagtccca
aggcggtgaatgaatacattgagcatgagagagaaaacataatggaggtgataaaacaga
atctggccgtcggagatatatttaaacgagaaaatttacaggttgcaacagatgaggttg
ttaaggaagtagctaactccatcgaagaattcaagaagcataaaaaagagtatgatgagg
agcgtatcaaaggacaggtccaagaggttctggagggagccaaggtgctggaatggttaa
gagagcatgctgaagtccaatatgtc------
>PAFTOL004577
------------------------------------------------------------
------gtcagattgaatgttaatgttccaccagctgtatgtgatgattgttaccagagg
gttttgagggagatcatgraccaggcggaggt----------------------------
------------------------------------------------------------
-----------------t------------------------------------------
------------------------------------------------------------
-------agatatgatgtagagg--------ttgatgtcttgcctgagattagatgggct
cctgaagatggatataagaacttaaagatcgttgttgagatagatactgaaatagaagca
ggggtagcttgtgaacgagaattaaggcgtcggtataagacattgggtcccttgagaatt
gttgctgacagagggctacagattggtgatgttgtggtagtggacatatcagcagcaaca
attgatcaaaatggtgctgatggtaaaaatatcccatctg-----ctgaga-gcaaaggt
ttccaatttgacacagaagatggggacatcctgatccctggtttcct---ggactcaata
a-----ttggaatccgaccaggggaaaccaaatgctttccactcgtttttcccgaatcat
ggaggcaagaagatcttcgtggtgtgcaagcccaatttaca---gtggaatgtaaagaac
tattttacagagatctgccgccactggatgattctcttgctgataagctttttccaggat
gttctaccttggatgaggtcaacgaagtgttgttgcagaaatgccgagagttggagcaaa
cagcaaaggagcaagctacagataatgccattctagaccagctacgtaagatggttaaag
ttgatattcctcagtccttgcttgaggaagaaggtaggcagatgtatgggaccaagcttc
tggaagttcaggcaaggatgaaattgaatgatgagcaactagcatccttaacgagtccca
aggcggtgaatgaatacattgagcatgagagagaaaacataattgaggtgataaaacaga
atctggccgttggagayatatttaaacgagaaaatttacaggttgcaaccgaygaggttg
ttaaggaagtagctaactccatcgaagaattcaagaagcataaacaagagtatgatgagg
agcgtatcaaagtacaggtccaagaggttctggagggagccaaggtgctggaatggttaa
gagagcatgctgaagtccactatgtcatccga
>PAFTOL004578
------------------------------------------------------------
---caggtgagattgagtgttaatgttccaccagctgtttgtgacgattgttaccagagg
gttttgagggagatcatgaagcaggccaaggt----------------------------
------------------------------------------------------------
-----------------tcttccgcgccaattgtctcct-tt------------------
------------------------------------------------------ggaaag
tacctttaggtatgatgtagagg--------ttgatgtcttgcctgaggtcagatggacc
cctgaagatggatataagaacttaaagattgttgttgagatagacactgaaatagaagcc
gaggtggcttgtgaacgagaattaagacgtcggcataagacattgggtcccttgagaatt
gtcgctgacagaggactacaggttggtgatgttgtggtggtggacatatcagcagcaaca
atcgatcgaaatggtgctgatggtcaaaatatcccatctg-----ctgaga-gcaaaggt
ttccaatttgatacagaagatggtgacatattgatccctggtttcct---ggactcaata
a-----ttggaatccgaccaggtgaaaccaaatcctttccactcgtttttcccgaatcat
ggaggcaagaagatctacgtggtgtgcaagcccaatttaca---gtggaatgtaaagaac
tattttacagagatctgccgccactggatgattctcttgctgataagcttttcccaggat
gttctgccttggatgaggtcaaggaagctttgttgcagaaatgccgagagttggagcaaa
cagcaaaggagcaagctacagataatgcaattctggaccagctacgtaagrtggttcaag
ttgatattcctcagtccttgctcgaggaagaaggtaggcagatgtatgggacgaagcttc
tggaaattcaagcaaggatgaagttgaatgatgatcaactagcatcattaacaagtccca
aggcggtgaatgaatacattgagcatgagagagaaaacataattgaggtgataaaacaga
atctggccgttggagatatatttaaacgagaaaatttacaggttgcaacagatgaggttg
ttaaggaagtagctaactccatcgaagaattcaagaagcataaacaagagtatgatgagg
agcgtatcagaggacaggtt----------------------------------------
--------------------------------
>PAFTOL004582
------------------------------------------------------------
------------------------------------------------------------
------------------------------------------------------------
------------------------------------------------------------
------------------------------------------------------------
------------------------------------------------------------
-------aggtatgatgtagagg--------ttgatgttttgcctgaggtcagatggact
cctgaagatggatataagaacttaaagattgttgttgagatagacactgaaatagaagcc
aaggtggcttgtgaacgagaattgaggcgtcgatataagacattgggtcccttgagaatt
gtcgctgacagaggactacag---------attgtggtggtggacatatcagcagcaaca
atcgatcgaaatggtgctgatggtcaaaatatcccatctg-----ctgaga-gcaaaggt
ttccaatttgatacagaagatggggacatcttgatccctggtttcct---ggactcaata
a-----ttggaatccgaccaggtgaaaccaaatcctttccactcgtttttcccgaatcat
ggaggcaagaagatctacgtggtgtgcaagcgcaatttaca---gtggaatgtaaagaac
tattttacagagacctgccgccactggatgattctcttgctgataagcttttcccaggat
attctaccttggatgaggtcaaggaagctttgttgcagaaatgccgagagttggagcaaa
cagcaaaggagcaagctacagataatgcaattctggaccagctacgtaagatggttcaag
ttgatattcctcagtcgttgcttgaggaagaaggtaggcagatgtatgggaccaagcttc
tggaaattcaagcaaggatgaagttgaatgatgatcaactagcatccttaacaagtccca
aggcggtgaatgaatacattgagcatgagagagaaaacataattgaggtgataaaacaga
atctggccgtcggagatatatttaaacgagaaaatttacag-------------------
------------------------------------------------------------
------------------------------------------------------------
--------------------------------
>PAFTOL004583
------------------------------------------------------------
---caggtcagattgagtgtcaatgttccaccagctgtatgtgatgattgttaccagagg
gttttgagggagatcatgaagcaggccaaggt----------------------------
------------------------------------------------------------
-----------------tcttcctcgtcaattttgtgtg-ct------------------
------------------------------------------------------gttatg
twcctccaggtatgatgtagagg--------ttgatgtcttgcctgaggtcagatggact
cctgaagatggatataagaacttaaagattgttgttgagatagacactgaaatagaagcc
gagctggcttgtgaacgagaattaaggcgtcggtataagacattgggtcccttgagaatt
gtcgctgacagaggactgcaggttggtgatgttgtggtggtgggcatatcagcagcaaca
atcgatcaaattggtgctgatggtcaaaatatcccatctg-----ctgaga-gcaaaggt
ttccaatttgatacagaagatggggacattttgatccctggtttcct---ggactcaata
a-----ttggaatccgaccaggtgaaaccaaatcctttccactcgtttttcccgaatcat
ggaggcaagaagatctacgtggtgtgcaagcccaatttaca---gtggaatgtaaagagc
tattttacagagatctgccgccactggatgattctcttgctgataagctttttccaggat
gttctaacttggatgaggtcaaggaagctttgttgcagaaatgccgagagttggagcaaa
cagcaaaggagcaggctacagataatgcaattctggaccagctacgtaagatggttcaag
ttgatattcctcagtccttgctggaggaagaaggtaggcagatgtatgggaccaagcttc
tggaaattcaagcaaggatgaagttgaatgatgatcgcctagcatccttaacaagtccca
aggcggtgaatgaatacattgagcatgagagagaaaacataatggaggtgataaaacaga
atctggccgttggagatatatttaaacgagaaaatttacaggttgaaacagatgaggttg
tcaaggaagtagctaactccatcgaagaattcaagaagcataaacaagagtatgatgagg
agcgtatcaaaggacaggtccaagaggttctggagggagccaaggtgctggaatggttaa
gagagcatgctgaagtccaatatgtcatccga
>PAFTOL004584
------------------------------------------------------------
------------------------------------------------------------
------------------------------------------------------------
------------------------------------------------------------
------------------------------------------------------------
------------------------------------------------------------
-------agatatgatgtagagg--------ttgatgtcttgcctgagatcagatggact
cctgaagatggatataagaacttaaagattgttgttgagatagatactgaaatagaagca
gaggtagcttgtgaacgagaattaaggcgtcggtataagacattgggtcccttgagaatt
gtcgctgacagagggctacaggttggtgatgttgtggtagtggacatatcagcagcaaca
attgatcaaaatggtgctgatggtaaaaatatcccatctg-----ctgaga-gcaaaggt
ttccaatttgatacagaagatggggacatcctgatccctggtttcct---ggactcaata
a-----ttggaatccgaccaggtgaaaccaaatcctttccactcgtttttcccgaatcat
ggaggcaagaagatcttcgtggtgtgcaagcccaatttaca---gtggaatgtaaagaac
tattttacagagatctgccgccactggatgattctcttgctgataagctttttccaggat
gttctaccttggatgaggtcaacgaagtgttgttgcagaaatgccaagagttggagcaaa
cagctaaggagcaagctacagataatgccattctagaccagctacgtaagatggttaaag
ttgatattcctcagtccttgcttgaggaagaaggtaggcagatgtatgggaccaagcttc
tggaagttcaggcaaggatgaagttgaatgatgagcaactagcatccttaacgagtccca
aggcggtgaatgaatacattgagcatgagagagaaaacataattgaggtgataaaacaga
atctggccgttggagatatatttaaacgagaaaatttacaggttgcaaccgatgaggttg
ttaaggaagtagctaactccatcgaagaattcaagaagcataaacaagagtatgatgagg
agcrtatcaaagtacaggtccaagaggttctggagggagccaaggtgctggaatggttaa
gagagcatgctgaagtccactatgtc------
>PAFTOL004585
gaacttaaaaaggataagcttcctgctgaccttgatgttcaagagtttcaagagcctaat
tccagtgtcagattgagcgtcaatgttccaccagctgtatgtaatgattgttaccagacg
gttttgagggaggccacgaagcaggccaaggt----------------------------
------------------------------------------------------------
-----------------gcttcctcatcaattgtctcct-tt------------------
-----------------------------------------ggaaattcatttaacaagc
atat---------------------------ttgatatatgcagcgaagtgagatggact
cctgaagatggatacaagaacttaaagattgttgttgagatagacactgaaatagaagct
gaggtagcttgtggacgagaattaaggcgtcggtataagacattgggtcctttaaggatt
gttgctgacagagggctacaggtwggtgatgttgttgtagtagacatatcagcagcaaca
attgatcaaaatggtgctgatggtcaaaatatcccgtctg-----cagaga-gcaaaggt
tttcaatttgatacagaagatggggacatcctgatccctggtttcct---ggactcaata
t-----ttggaatccgaccaggtgaaacgaaatcgtttccactcgtgtttccagaatcat
ggaggcaagaagatcttcgtggtgtgcaagcccaatttaca---gtggaatgtaaagaac
tattttacagagatctgccgccactggatgattctcttgctgataagctttttccaggat
gttcaaccttggatgaggtcaaggaagctctgttgcagaaatgccgagagttggagcaaa
cagcaaaggagcaagctacagataacgcaattctagaccagctacgtaagatggttcaag
ttgatattcctcagtccttgcttgaggaagaaggtaggcagatgtatgggaccaaacttc
tggaaattcaggcaaggatgaagttgagtgatgagcaactagcatccttaacaagcccca
aggcggtgaatgaatacattaagtatgagagagaaaacataattgaggtgataaaacaga
atctggccgttggagatatattcaaacgagaaaatttgcaggtwgcaacagatgaggttg
ttaaggaagtagctaactccatcgaagaattcaagaagcataaacaagagtataatgagg
agcgtatcaaagaacaggtccaagaggttctggagggagccaaggtgctggaatggttaa
gagagcatgctgaaatccaatatgtcacccga
>PAFTOL004587
---------aaggataagcttcctgctgatcttgatgttcaagagtttcaagagcctaat
tccagggtcagattgagtgttaatgttccaccagctgtatgtggtgattgttaccagagg
gttttgagggagatcatgaagcaggccgaggt----------------------------
------------------------------------------------------------
-----------------tcttcctcgtcaattttctcct-tt------------------
------------------------------------------------------gttatg
cacctccaggtatgatgtagagg--------ttgatgtcttgcctgaggtcagatggact
cctgaagatggatataagaacttaaagattgttgttgagatagacactgaaatagaagcc
gaggtggcttgtgaacgagaattaaggcgtcggtataagacattgggtcccttgagaatt
gtcgctgacagaggactacaggttggtgatgttgtggtggtggacatatcagcagcaaca
atcgatcaaatcggtgctgatggtcaaaatatcccatcag-----ctgaga-gcaaaggt
ttccaatttgatacagaagatggggacatcttgatctctggtttcct---ggactcaata
a-----ttggaatccgaccaggtgaaaccaaatcctttccactcgtttttcctgaatcat
ggaggcaagaagatctacgtggtgtgcaagcccaatttaca---gttgaatgtaaagaac
tattttacagagatctgccaccactggatgattctcttgctgataagctttttccaggat
gttctaccttggatgaggtcaaggaagctttgttgcagaaatgccgagagttggagcaaa
cagcaaaggagcaagctacagataatgcaattctggaccagctacgtaagrtggtwcaag
ttgatattcctcagtccttgctggaggaagaaggtaggcagatgtatgggaccaagcttc
tggaaattcaagcaaggatgaagttgaatgatgatcaactagcatccttaacaagtccca
aggcggtgaatgaatacattgagcatgagagagaaaacataatggaggtgataaaacaga
atctagccrttggagatatatttaaacgagaaaatttacaggttgcaacagatgaggttg
ttaaggaagtagctaactccatcgaagaattcaagaagcataaacaagagtatgatgagg
agcgtatcaaaggacaggtccaagaggttctggagggagccaaggtgctggaatggttaa
gagagcatgctgaagtccaatatgtcatccga
>PAFTOL004590
------------------------------------------------------------
------gtcagattgaatgttaatgttccaccagctgtatgtgatgattgttaccagagg
gttttgagggagatcatgaagcaggcsgagtc----------------------------
------------------------------------------------------------
-----------------aattgtctcc---tttggaaat-tc------------------
------------------------------------------------------actata
caactccagatatgatgtagagg--------ttgatgtcttgcckgagatcagatggact
cctgaagatggatataagaacttaaagatcgttgttgagatagacactgaaatagaagca
gaagtagcttgtgaacgagaattaaggcgtyggtataagacattgggtcccttgagaatt
gtcgctgacagagggctacaggttggtgatgttgtggtagtggacatatcagcagcaaca
attgatcaaaatggtgctgatggtaaaaatatcccatctg-----ckgaga-gcaaaggt
ttccaatttgacacagaagatggggacatcctgatccctggtttcct---ggactcaata
a-----ttggaatccgaccaggtgaaaccaaatcctttccactcgtttttcccraatcat
ggaggcaagaagatcttcgtggtgtgcaagcccaatttaca---gtggaatgtaaagaac
tattttacagagatctgccgccactggatgattctcttgctgataagcttttyccaggat
gytctaccttggatgaggtcaacraagtgttgttgcagaaatgccgagagttggagcaaa
cagcaaaggagcaagctacagataatgccattctagaccagctacgtaagatggttaaag
ttgatattcctcagtcsttgcttgaggaagaaggtaggcagatgtatgggaccaagcttc
tggaagttcaggcaaggatgaagttgaatgatgagcaactagcatccttwacgagtccca
aggcggtgaatgaatacattgagcatgagagagaraacataattgaggtgataaaacaga
atctggccgttggakatatatttaaacgagaaaatttrcaggttgcaacagatgaggttg
ttaaggaagtagctaactccatcgaagaattcaagaagcataaacargagtatgatgagg
agcgtatcaaagtacaggtccaagaggttctggagggagccaaggtgctggaatggttaa
gagagcatgctgaagtccaatatgtcatccga
>PAFTOL004591
------------------------------------------------------------
------------------------------------------------------------
------------------------------------------------------------
------------------------------------------------------------
------------------------------------------------------------
------------------------------------------------------------
-------agatatgatgtagagg--------ttgatgtcttgccggagatcagatggact
cctgaagatggatataagaacttaaagatcgttgttgagatagacactgaaatagaagca
gaagtagcttgtgaacgagaattaaggcgtcggtataagacattgggtcccttgagaatt
gtcgctgacagagggctacaggttggtgatgttgtggtagtggacatatcagcagcaaca
attgatcaaaatggtgctgatggtaaaaatatcccatctg-----cggaga-gcaaaggt
ttccaatttgacacagaagatggggacatcctgatccctggtttcct---ggactcaata
a-----ttggaatccgaccaggtgaaaccaaatcctttccactcgtttttcccgaatcat
ggaggcaagaagatcttcgtggtgtgcaagcccaatttaca---gtggaatgtaaagaac
tattttacagagatctgccgccactggatgattctcttgctgataagcttttyccaggat
gttctaccttggatgaggtcaacgaagtgttgttgcagaaatgccgagagttggagcaaa
cagcaaaggagcaagctacagataatgccattctagaccagctacgtaagatggttaaag
ttgatattcctcagtcsttgcttgaggaagaaggtaggcagatgtatgggaccaagcttc
tggaagttcaggcaaggatgaagttgaatgatgagcaactagcatccttwacgagtccca
aggcggtgaatgaatacattgagcatgagagagaaaacataattgaggtgataaaacaga
atctggccgttggagatatatttaaacgagaaaatttacaggttgcaacagatgaggttg
ttaaggaagtagctaactccatcgaagaattcaagaagcataaacaagagtatgatgagg
agcgtatcaaagtacaggtccaagaggttctggagggagccaaggtgctggaatggttaa
gagagcatgctgaagtccaatatgtcatccga
>PAFTOL004593
------------------------------------------------------------
---caggtcagattgagtgtcaatgttccaccagctgtatgtgatgattgttaccagagg
gttttgagggagatcatgaagcaggccgaggt----------------------------
------------------------------------------------------------
-----------------tcttcctcgtcaattgtctcat-tt------------------
------------------------------------------------------gktatg
tacctccaggtttgatgtggagg--------ttgatgtcttacctgaggtcagatggact
cctgaaggtggatataagaacttaaagattgttgttgagatagacactgaaatagaagcc
gaggtggcttgtgatcgagaattaaggcgtcggtataagacattgggtcccttaagaatt
gtcgctgacagaggactagaggttggtgatgttgtggtggtggacatatcagcagcaaca
atcgatcaaattggtgctgatggtcaaaatatcccatctg-----ctgaga-gcaaaggt
ttccaatttgatacagaagatggggacatcttgatccctggtttcct---ggactcaata
a-----ttggaatccgaccaggtgaaaccaaatcctttccactcgtttttcctgaatcat
ggaggcaagaagatctacgtggtgtgcaagcccaatttacg---gtggaatgtaaagaat
tattttacagagatctgccgccactggatgattctcttgccgataagctttttccaggat
gttctaacttggatgaggtcaaggaagctttgttgcagaaatgccgagagttggagcaaa
cagcaaaggagcaagctacagataatgcaattctggaccagctacgtaagrtggttcaag
ttgatattcctcagtccttgctggaggaagaaggtaggcagatgtatgggaccaagcttc
tggaaattcaagcaaggatgaagttgaatgatgatcaactagcatccttaacaagtccca
aggcggtgaatgaatacattgagcatgagagagaaaacataatggaggtgataaaacaga
atctggccgttggagatatatctaaacgagaaaatttacaggttgcaacagatgaggttg
ttaaggaagtagctaactccatcgaagaattcaagaagcataaacaagagtatgatgagg
agcgtatcaaaggacaggtccaagaggttctggagggagccaaggtgctggaatggttaa
gagagcatgctgaagtccaatatgtcatccga
>PAFTOL004594
------------------------------------------------------------
------------------------------------------------------------
------------------------------------------------------------
------------------------------------------------------------
------------------------------------------------------------
------------------------------------------------------------
-------agatatgatgtagagg--------ttgatgtcttgccggagatcagatggact
cctgaagatggatataagaacttaaagatcgttgttgagatagacactgaaatagaagca
gaagtagcttgtgaacgagaattaaggcgtcggtataagacattgggtcccttgagaatt
gtcrctgacagagggctacaggttggtgatgttgtggtagtggacatatcagcagcaaca
attgatcaaaatggtgctgatggtaaaaatatcccatctg-----cggaga-gcaaaggt
ttccaatttgacacrgaagatggggacatcctgatccctggtttccy---ggactcaata
a-----ttggaatccgaccaggtgaaaccaaatcctttccactcgtttttcccgaatcat
ggaggcaagaagatcttcgtggtgtgcaagcccaatttaca---gtggaatgtaaagaac
tattttacagagatctgccgccactggatgattctcttgctgataagctttttccaggat
gttctaccttggatgaggtcaacaaagtgttgttgcagaaatgccgagagttggagcaaa
cagcaaaggagcaagctacagataatgccattctagaccagctacgtaagrtggttaaag
ttgatattcctcagtccttgcttgaggaagaaggtaggcagatgtatgggaccaagcttc
tggaagttcaggmaaggatgaagttgaatgatgagcaactagcatccttaacgagtccca
aggcggtgaatgaatacattgagcatgagagagaaaacataattgaggtgataaaacaga
atctggccgttggagatatatttaaacgagaaaatttacaggttgcaacagatgaggttg
ttaaggaagtagctaactccatygaagaattcaagaagcataaacaagagtatgatgagg
agcgtatcaaagtacaggtccaagaggttctggagggagccaaggtgctggaatggttaa
gagagcatgctgaagtccaatatgtcatccga
>PAFTOL004596
------------------------------------------------------------
---caggtcagattgagtgttaatgttccaccagctgtttgtgatgattgttaccagagg
gttttgagggagatcatgaagcaggccaaggt----------------------------
------------------------------------------------------------
-----------------tcttcctcgccaattgtctcct-tt------------------
------------------------------------------------------ggaaag
tacgtctaggtatgatgtagagg--------ttgatgtcttgcctgaggtcagatggact
cctgaagatggatataagaacttaaagattgttgttgagatagacactgaaatagaagcc
gaggtggcttgtgaacgagaattaagacgtcggtacaagacattgggtcccttgagaatt
gtcgctgacagaggactacaggttggtgatgttgtggtggtggacatatcagcagcaaca
atcgatcgaaacggtgctgatggtcaaaatatcccatctg-----ctgaga-gcaaaggt
ttccaatttgatacagaagatggtgacatcttgatccctggtttcct---ggactcaata
a-----ttggaatccgaccaggtgaaaccaaatcctttccactcgtttttcccgaatcat
ggaggcaagaagatctacgtggtgtgcaagcccaatttaca---gtggaatgtaaagaac
tgttttacagagatctgccgccactggatgattctcttgctgataagcttttcccaggat
gttctaccttggatgaggtcaaggaagctttgttgcagaaatgccgagagttggagcaaa
cagcaaaggagcaagctacagataatgcaattctggaccagctacgtaagatggttcaag
ttgatattcctcagtccttgctcgaggaagaaggtaggcagatgtatgggaccaagcttc
tggaaattcaagcaaggatgaagttgaatgatgatcaactagcatcattaacaagtccca
aggtggtgaatgaatacattgagcatgagagagaaaacataattgaggtgataaaacaga
atctggctgttggagatatatttaaacgagaaaatttacaggttgcaacagatgaggttg
ttaaggaagtagcaaactccatcgaagaattcaagaagcataaacaagattatgatgagg
agcatatcagaggacaggtccaagaggttctggagggagccaaggtgctggaatggttaa
gagagcatgctgaagtccaatatgtcacccga
>PAFTOL004597
------------------------------------------------------------
------------------------------------------------------------
------------------------------------------------------------
------------------------------------------------------------
------------------------------------------------------------
------------------------------------------------------------
-------aggtatgacgtagagg--------ttgatgtcttgcctgaggtcagatgggct
cctgaagatggatataagaacttaaagattgttgttgagatagacactgaaatagaagct
gaggtggcttgtgaacgagaattaaggcgtcggtataagacattgggtcccttgagaatt
gtcgctgacaggggactacaggttggtgatgttgtggttgtagacatatcagcagcaaca
atcaatcaaattggtgctgatggtcaaaatatcccatctg-----ctgaga-gcaaaggt
ttccaatttgatacagaagatggggacatcttgatccctggtttcct---ggactcaata
a-----ttggaatccgaccaggtgaaaccaaatcctttccactcgtttttcccgaatcat
ggaggcaagaagatctacgtggtgtgcatgcccaatttaca---gtggaatgtaaagaac
tattttacagagatctgccgccactggatgattctcttgctgataagctttttccaggat
gttctaacttggatgaggtcaaggaagctttgttgcagaaatgccgagagttggagcaaa
tagcaaaggagcaagctacagataatgcaattctggaccagctacgtcagatggttcaag
ttgatattcctcagtccttgctggaggaagaaggtaggcagatgtatggaaccaagcttc
tggaaattcaagcaaggatgaagttgaatgatgatcaactagcctccttaacaagtccca
agacggtgaatgaatatattgagcatgagagagaaaacataatggaggtgataaaacaga
atctggccrttggagatatatttaaacgagaaaatttacaggttgcaacagatgaggttg
tcaaggaagtagctaactccatcgaagaattcaagaagcataaacaagagtatgatgagg
agcgtatcaaaggacaggtccaagaggttctggagggagccaaggtgctggaatggttaa
gagagcatgcsgaagtccaatatgtcatccga
>PAFTOL004598
------------------------------------------------------------
------------------------------------------------------------
------------------------------------------------------------
------------------------------------------------------------
------------------------------------------------------------
------------------------------------------------------------
-------agatatgatgtagagg--------ttgatgtcttgcctgagatcagatggact
cctgaagatggatataagaacttaaagatcgttgttgagatagacactgaaatagaagca
gaagtagcttgtgaacgagaattaaggcgtcggtataagacattgggtcccttgagaatt
gtcgctgacagagggctacaggttggtgatgttgtggtagtggacatatcagcagcaaca
attgatcaaaatggtgctgatggtaaaaatatcccatctg-----ctgaga-gcaaaggt
ttccaatttgacacagaagatggggacatcctgatccctggtttcct---ggactcaata
a-----ttggaatccgaccaggtgaaaccaaatcctttccactcgtttttcccraawcat
ggaggcaagaagatcttcgtggtgtgcaagcccaatttaca---gtggaatgtaaagaac
tattttacagagatctgccgccactggatgattctcttgctgataagctttttccaggat
gttctaccttggatgaggtcaacgaagtgttgttgcagaaatgccgagagttggagcaaa
cagcaaaggagcaagctacagataatgccattctagaccagctacgtaagatggttaaag
ttgatattcctcagtccttgcttgaggaagaaggtaggcagatgtatgggaccaagcttc
tggaagttcaggcaaggatgaagttgagtgatgagcaactagcatccttaacgagtccca
aggcrgtgaatgaatacattgagcatgagagaggaaacataattgaggtgataaaacaaa
atctggctgttggagatatatttaaacgagaaaatttacaggttgcaacagatgaggttg
ttaaggaagtagctaactccatcgaagaattcaagaagcataaacaagagtatgatgagg
agcgtatcaaagtacaggtt----------------------------------------
--------------------------------
>PAFTOL004599
------------------------------------------------------------
------gtcagattgaatgttaatgttccaacagctgtatgtgatgattgttaccagagg
gttttgagggagatcatgaagcagttcaaggt----------------------------
------------------------------------------------------------
-----------------t------------------------------------------
------------------------------------------------------------
-------agatatgatgtagagg--------ttgatgtctggcctgagatcagatggact
cctgaagatggatataagaacttaaagatcgttgttgagatagacactgaaatagaagca
gaagtagcttgtgaacgagaattaaggcgtcggtataagacattgggtcccttgagaatt
gtcactgacagagggctacaggttggtgatgttgtggtagtggacatatcagcagcaaca
rttgatcaaaatggtgctgatggtaaaaatatcccatctg-----ctcaga-gcaaaggt
ttccaatttgacacagaagatggggacatcatgatccctggtttcct---ggactcaata
a-----ttggaatccgaccaggtgaaaccaaatcctttccactcgtttttcccgaatcat
ggaggcaagaagatcttygtggtgtgcaagcccaatttaca---gtggaatgtaaagaac
tattttacagagatctgccgccactggatgattctcttgctgataagctttttccaggat
gctctaccttggatgaggtcaacgaagtgttgttgcagaaatggcgagagttggagcaaa
cagcaaaggagcaagctacagataatgccattctagaccagctacgtaagrtggttaaag
ttgatattcctcagtccttgcttgcggaagaaggttggcagatgtatgggaccaagcttc
tggaagttcaggcaaggatgaagttgaatgatgagcaactagcatccttaacgagtccca
aggtggtgaatgaatacattgagcatgagagagaaaacataattgaggtgataaaacaga
atctggccgttggagatatatttaaacgagaaaatttacaggttgcaacagatgaggttg
ttaaggaagtagctaactccatcgaagaattcaagaagcataaacaagagtatgatgagg
agcgaatcaaagyacaggtccaagaggttctggagggagccaaggtgcgggaatggttaa
gagagcatgctgaagtccaatatgtcatccga
>PAFTOL004600
------------------------------------------------------------
------------------------------------------------------------
------------------------------------------------------------
------------------------------------------------------------
------------------------------------------------------------
------------------------------------------------------------
-------agatatgatgtagagg--------ttgatgtcttgccggagatcagatggact
cctgaagatggatataagaacttaaagatcgttgttgagatagacactgaaatagaagca
gaagtagcttgtgaacgagaattaaggcgtcggtataagacattgggtcccttgagaatt
gttgctgacagagggctacaggttggtgatgttgtggtagtggacatatcagcagcaaca
attgatcaaaatggtgctgatggtaaaaatatcccatctg-----cggaga-gcaaaggt
ttccaatttgacacagaagatggggacatcctgatccctggtttcct---ggactcaata
a-----ttggaatccgaccaggtgaaaccaaatcctttccactcgtttttcccgaatcat
ggaggcaagaagatcttcgtggtgtgcaagcccaatttaca---gtggaatgtaaagaac
tattttacagagatctgccgccactggatgattctcttgctgataagctttttccaggat
gttctaccttggatgaggtcaacaaagtgttgttgcagaaatgccgagagttggagcaaa
cagcaaaggagcaagctacagataatgccattctagaccagctacgtaagatggttaaag
ttgatattcctcagtccttgcttgaggaagaaggtaggcagatgtatgggaccaagcttc
tggaagttcaggcaaggatgaagttgaatgatgagcaactagcatccttaacgagtccca
aggcggtgaatgaatacattgagcatgagagagaaaacataattgaggtgataaaacaga
atctggccgttggagatatatttaaacgagaaaatttacaggttgcaacagatgaggttg
ttaaggaagtagctaactccatcgaagaattcaagaagcataaacaagagtatgatgagg
agcgtatcaaagtacaggtccaagaggttctggagggagccaaggtgctggaatggttaa
gagagcatgctgaagtccaatatgtcatccga
>PAFTOL004601
------------------------------------------------------------
---caggtcagattgagtgttaatgttccaccagctgtatgtgatgattgttaccagagg
gttttgagggagatcatgaagcaggccgaggt----------------------------
------------------------------------------------------------
-----------------tcttcctcgtcaattgtctcct-tt------------------
------------------------------------------------------gttatg
tacctccaggtatgatgtagagg--------ttgatatcttgcctgaggtcagatggact
tccgcagatggatataagaacttaaagattgttgttgagatagacactgaaatagaagcc
gaggtggcttgtgagcgagaattaaggcgtcggtataagacattgggtcccttgagaatt
gtcactgacagaggactacaggttggtgatgttgtggtggtggacatatcagcagcaaca
gtcgatcaaattggtgctgatggtcaaaatatcccatctg-----ctgaga-gcaaaggt
ttccaatttgatacagaagatggggacatcttgatccctggtttcct---ggactcaata
a-----ttggaatccgaccaggtgaaaccaaatcctttccactcgtttttcccgaatcat
ggaggcaagaagatctacgtggtgtgcaagcccaatttaca---gtggaatgtaaagaac
tattttacagagatctgccaccacttgatgattctcttgctgatatgctttttccaggat
gttctaacttggatgaggtcaaggaagctttgttgcagaaatgccgagagttggagcaaa
cagcaaaggagcaagctacagataatgcaattctggaccagctacgtaagatggttcaag
ttgatattcctcagtccttgctggaggaagaaggtaggcagatgtatgggaccaagcttc
tggaaattcargcaaggatgaagttgaatgatgatcaactagcatccttaacaagtccca
aggcggtgaatgaatacattgagcatgagagagaaaacataatggaggtgataaaacaga
atctggcagttggagatatatttaaacgagaaaatttacaggttgcaacagatgaggttg
ttaaggaagtagctaactccatcgaagaattcaagaagcataaacaagagtatgatgagg
agcgtatcaaaggacaggtccaagaggttctggagggagccaaggtgctggaatggttaa
gagagcatgctgaagtccaatatgtcatccga
>PAFTOL004603
------------------------------------------------------------
---caggtcagattgagcgttaatgttccaccagctgtatgtgatgattgttaccagagg
gttttgagggagatcatgaagcaggccgaggt----------------------------
------------------------------------------------------------
-----------------tcttcctcktcaattttgtctg-ct------------------
------------------------------------------------------attatg
ttcctccaggtatgatgtagagg--------ttgatgtcttgcctgagatcagatggact
cccgaagatggatataagaacttaaagattgttgttgagatagacactgaaatagaagcc
gaggtagcttgtgaacgagaattaaggcgtcggtataagacattgggtcccttgagaatt
gtcgcggacagagggctacaggttggtgatgttgtggtagtggacatatcagcagcaaca
attgatcaaaatggtgctggtggtaaaaatatcccatctg-----ctgaga-gcaaaggt
ttccaatttgatacagaagatggggacctcctgatccctggtttcct---gcactcaata
c-----ttggaatccgaccaggtgaaaccaaatcgtttccactcgtttttcccgagtcat
ggaggcaagaagatcttcgtggtgtgcaagcccaatttaca---gtggaatgtaaagaac
tattttacagagatctgccgccactggatgattctcttgctgataagctttttcctggat
gttctaccttggatgaggccaaggaagcgttgttgcagaaatgccgagagttggagcaaa
cagcaaaggagcaagctacagataatgccattctagaccagctacgtaagatggttaaag
ttgatattcctcagtccttgctygaggaagaaggtaggcagatgtatgggaccaagcttc
tggaaattcaggcaagggcgaagttgaatgatgagcaactagcatccttgacgagtccca
aggcggtgaatgaatacattgagcatgagagagataacataattgaggtgataaarcaga
atctggccgttggggatatatttaaacgagaaaatttacaggttgcaacagatgaggttg
ttaaggaagtagctaactccatcgaagaattcaagaagcataaacaagattatgatgagg
agcgtatcaaaggacaggtccaagaggttctggagggagccaaggtgctggaatggttaa
gagagcatgctgaagtccaatatgtcatccga
>PAFTOL004604
------------------------------------------------------------
------gtcagattgagcgttaatgttccaccagctgtatgtgatgattgttaccagagg
gttttgagggagatcatgaagcaggccgaggt----------------------------
------------------------------------------------------------
-----------------t------------------------------------------
------------------------------------------------------------
-tcctccaggtatgatgtagagg--------ttgatgtcttgcctgagatcagatggact
cctgaagatggatataagaacttaaagattgttgttgagatagacactgaaatagaagcc
gaggtagcttgtgaacgagaattaaggcgtcggtataagacattgggtcccttgagaatt
gtygcggacagagggctacaggttggtgatgttgtggtagtgaacatatcagcagcaaca
attgatcgaaatggtgctgatggtaaaaatatcccatctg-----ctgaga-gcaaaggt
ttccaatttgatacagaagatggggacatcctgatccctggtttcct---ggactcaata
a-----ttggaatccgaccaggtgaaaccaaatcatttccactcgtttttcccgaatcat
ggaggcaagaagatcttcgtggtgtgcaagcccaatttaca---gtggaatgtaaagaac
tattttacagagatctgccgccactggatgattctcttgctgataagctttttcctggat
gttctaccttggatgaggtcaaggaagcgttgttgcagaaatgccgagagttggagcaaa
cagcaaaggagcaagctacagataatgccattctagaccagctacgtaagatggttaaag
ttgatattcctcagtccttgcttgaggaagaaggtaggcagatgtatgggaccaagcttc
tggaaattcaggcaagggtgaagttgaatgatgagcaactagcatccttgacgagtccca
aggtggtgaatgaatacattgagcatgagagagataacataattgaggtgataaaacaga
atctggccattggggatatatttaaacgagaaaatttacaggttgcaacagatgaggttg
ttaaggaagtagctaactccatcgaagaattcaagaagcataaacaagattatgatgagg
agcgtatcaaaggacaggtccaagaggttctggagggagccaaggtgctggaatggttaa
gagagcatgctgaagtccaatatgtcatccga
>PAFTOL004605
------------------------------------------------------------
------------------------------------------------------------
------------------------------------------------------------
------------------------------------------------------------
------------------------------------------------------------
------------------------------------------------------------
-------aggtatgatgtagagg--------ttgatgtcttgcctgaggtcagatggact
cctgaagatggatataagaacttaaagattgttgttgagatagacactgaaatagaagcc
gaggtggcttgtgagcgagaattaagacgtcggtataagacattaggtcccttgagaatt
gttgctgacagaggactacaggttggtgatgttgtggtggtggacatatcagcagcaaca
atcgatcaaattggtgctgatggtcaaaatatcccatctg-----ctgaga-gcaaaggt
ttccaatttgatacagaagatggggacatcttgatccctggtttcct---ggactcaata
a-----ttggaatccgaccaggtgaaaccaaatcgtttccactcgtttttcccgaatcat
ggaggcaagaagatctacgtggtgtgcatgcccaatttaca---gtggaatgtaaagaac
tattttacagagatctgccgccactggatgattctcttgctgataagctttttccaggat
gttctaacttggacgaggtcaaggaagctatgttgcagaaatgccgagagttggagcaaa
tagcaaaggagcaagctacagataatgcaattctggaccagctacgtaagatggttcaag
ttgatattcctcagtccttgctggaggaagaaggtaggcagatgtatgggaccaagcttc
tggaaattcaagcaaggatgaagttgaatgatgatcaactagcatccttaacaagtccca
agacggtgaatgaatacattgagcatgagagagaaaacataatggaggtgataaaacaga
atctggccgttggagatatatttaaacgagaaaatttacaggttgcaacagatgaggttg
tcaaggaagtagctaactccatcgaggaattcaagaagcataaacaagagtatgatgagg
agcgtatcaaaggacaggtccaagaggttctggagggagccaaggtgctggaatggttaa
gagagcatgctgaagtccaatatgtcatccga
>PAFTOL004608
------------------------------------------------------------
---caggtcagattgagtgttaatgttccaccagctgtatgtgatgattgttaccagagg
gttttgagggagatcatgaagcaggccacggt----------------------------
------------------------------------------------------------
-----------------tcttcctcgtcaattktctctg-ct------------------
------------------------------------------------------attatg
tacctctaggtatgatgtagagg--------ttgatgttttgcctggggtcagatggact
cctgaagatggatataagaacttaaagattgttgttgagatagacactgaaatagaagct
gaggtggcttgtgaacgagaattaaggcgtcggtataagacattgggtcccttgagaatt
gtcgctgacagaggactacaggttggtgatgttgtggtggtggacatatcagcagcaaca
atcgatcgaaatggtgctgatggtcaaaatatcccatctg-----ctgaga-gcaaaggt
ttccaatttgatacagaagatggggacatcttgrtccctggtttcct---ggactcaata
a-----ttggaatccgaccaggtgaaaccaaatcctttccactcgtttttccygaatcat
ggaggcaagaagatctacgwggtgtgcaagcccaatttaca---gtggaatgtaaagaac
tattttacagagacctgccgccactggatgattctcttgctgataagcttttcccaggat
attctaccttggatgaggtcaaggaagctttgttgcagaaatgccragagttggagcaaa
cagcaaaggagcaagctacagataatgcaattctggaccagctacgtaagatggttcaag
ttgatattcctcagtcgttgcttgaggaagaaggtaggcagmtgtatgggrccaagcttc
tggaaattcaagcaaggatgaagttgaawgatgatcaactagcatccttaacaagtccca
aggcggtgaatgaatacattgagcatgagagagaaaacataattgaggtgataaaacaga
atctggccgtcggagatatatttaaacgagaaaatttacaggttgcaacagatgaggttg
ttaaggaagtagctaactccatcgaagaattcaagaagcataaacaagagtatgatgagg
agcgtatcaaaggacaggtccaagaggttctggagggagccaaggtgctggaatggttaa
gagagcatgctgaagtccaatatgtcacccga
>PAFTOL004609
------------------------------------------------------------
---caggtaagattgagtgttagtgttccaccagctgtttgtgatgattgttaccagagg
gttttgagggagatcatgaagcaggccaaggt----------------------------
------------------------------------------------------------
-----------------tcttcctcgccaattatctcct-tt------------------
------------------------------------------------------ggaaat
tcrctttacaagc------atat--------ttaatatatgtagggcatttacatggact
cctgaagatggatataagaacttgaatattgttgttgagatagacactgaaatagaagcc
gaggtggcttgtgaacgagaattaaggcatcggtataagacattgggtcccttgagaatt
gtcgctgacagaggactgcaggttggtgatgtygtggtggtggacatatcagcagcaaca
atcgatcgaaatggtgctgatggtcaaaatatcccatctg-----ctgaga-gcaaaggt
ttycaatttgatacagaagatggggacaccctgatccctggtttcct---ggactcaata
a-----ttggaatccgaccaggtgaaaccaaatcctttccactagtttttcccgaatcat
ggaggcaagaagatctacgtggtgtgcaagcccaattyaca---gtggaatgtaaagaac
tattttacagagatctgccgccactggatgattctcttgctgataagctttttccaggat
gttctaccttggacgaggtcaaagaagctttgttgcrgaaatgccgcgagttggagcaaa
cagcaaaggagcaagctacagataatgcaattctggaccagctacgtaagatggttcaag
ttgatattcctcagtccttgcttgaggaagaaggtaggcagatatatgggaccaagcttc
tggaaattcaagcaaggatgaagttgaatgatgatcaactagcatcattaacaagtccca
aggcggtgaatgaatacattgagcatgagagagaaaatataattgaggtgataaaacaga
atctggccgttggagatatatttaaacgwgaaaatttacaggttgcaacagatgaggttg
ttaaggaagtagctaactccatcgaagaattccagaagcataaacaagagtatgatgagg
agcgtatcaaaggacaggtycaagaggttctggagggagccaaggtgctggaatggttaa
gagagcatgctgaagtccaatatgtcacccga
>PAFTOL004610
------------------------------------------------------------
------gtcagattgagcgtcaatgttccaccagctgtatgtaatgattgttaccagaag
gttttgagtgaggccacgaagcaggcmaaggt----------------------------
------------------------------------------------------------
-----------------acttcctcatcacttgtctcct-tt------------------
-----------------------------------------ggaaattcattttacaagc
atat---------------------------ttgatatatgcagcgaagtgagatggact
cctgaagatgggtacaagaacttaaagattgttgttgagatggacactgaaatagaagct
gaggtagcttgtggacgagaattaaggcgtcggtataagacattgggtcctttaaggatt
gttgctgacagagggctacaggttggtgatgttgttgtagtagacatatcagcagcaaca
attgatcaaaatggtgctgatggtcaaaatgtcccgtctg-----cagaga-gcaaaggt
tttcaatttgatacagaagatggggacatcctgatccctggtttcct---ggactcaata
a-----ttggaatccgaccaggtgaaacgaaatcctttccgctcgtgtttccagaatcat
ggaggcaagaagatcttcgtggtgtgcaagcgcaatttaca---gtggaatgtaaagaac
tattttacagagatctgccgccactggatgattctcttgctgataagctttttccaggat
gttcaaccttggatgaggtcaaggaagctctgttgcagaaatgccgagagttggagcaaa
cagcaaaggagcaagcaacggataatgcaattctagaccagctacgtaagrtggttcaag
ttgatattcctcagtccctgcttgcggaagaaggtaggcagatgtatgggaccaaacttc
tggaaattcaggcaaggatgaagttgagtgatgagcaactagcatccttaacaagtccca
aggcggtgaatgaatacattaagtatgagagagaaaacataattgaggtgataaaacaga
atctggccgttggagatatattcaaacgagaaaatttgcaggttgcaacagatgaggttg
ttaaggaagtagctaactccatcgaagaattcaagaagcataaacaagagtatgatgagg
agcgtatcaaagaacaggtccacgaggttctggagggagccaaggtgctggaatggttaa
gagagcatgctgaaatccaatatgtcacccga
>PAFTOL004611
------------------------------------------------------------
------gtcagattgagcgtcaatgttccaccagctgtatgtaatgattgttaccagaag
gttttgagtgaggccacgaagcaggccaaggt----------------------------
------------------------------------------------------------
-----------------gcttcctcatcasttgtctcct-tt------------------
-----------------------------------------ggaaattcattttacaagc
atat---------------------------ttgatatatgcagcgaagtgagatggact
cctgaagatgggtacaagaacttaaagattgttgttgagatggacactgaaatagaagct
gaggtagcttgtggacgagaattaaggcgtcggtataagacattgggtcctttaaggatt
gttgctgacagagggctacaggttggtgatgttgttgtagtagacatatcagcagcaaca
attgatcaaaatggtgctgatggtcaaaatatcccgtctg-----cagaga-gcaaaggt
tttcaatttgatacagaagatggggacatcctgatccctggtttcct---ggactcaata
a-----ttggaatccgaccaggtgaaacgaaatcctttccgctcgygtttccagaatcat
ggaggcaagaagatcttcgtggtgtgcaagcgcaatttaca---gtggaatgtaaagaac
tgttttacagagatctgccgccactggatgattctcttgctgataagctttttccaggat
gttcaaccttggatgaggtcaaggaagctctgttgcagaaatgccgagagttggagcaaa
cagcaaaggagcaagcaacagataatgcaattctagaccagctacgtaagrtggttcaag
ttgatattcctcagtccttgcttgcggaagaaggtaggcagatgtatgggaccaaacttc
tggaaattcaggcaaggatgaagttgagtgatgagcaactagcatccttaacaagtccca
aggcggtgaatgaatayattaagtatgagagagaaaacrtaattgaggtgataaaacaga
atctggccgttggagatatattcaaacgagaaaatttgcaggttgcaacagatgaggttg
ttaaggaagtagctaactccatcgaagaattcaagaagcataaacaagagtatgatgagg
agcgtatcaaagaacaggtccacgaggttctggagggagccaaggtgctggaatggttaa
gagagcatgctgaaatccaatatgtcacccga
>PAFTOL004613
---------aaggataagcttcctgctgatcttgacgttcaagagtttcaagagcctaat
tccagggtcagattgaatgttaatgttccaccagctgtatgtgatgattgttaccagagg
gttttgaaggagatcatgaagcaggcggaggt----------------------------
------------------------------------------------------------
-----------------tcttccccatcaattttgtctg-ct------------------
------------------------------------------------------attatg
tacctccagatatgatgtagagg--------ttgatgtcttgcctgagatcagatggact
cctgaagaaggatataagaacttaaagatcgttgttgagatagacactgaaatagaagca
gaggtagcttgtraacgagaattaaggcgtcggtataagacattgggtcccttgagaatt
gtcgctgacagagggctacaggttggtgatgttgtggtagtggacatatcagcagcaaca
attgatcaaaatggtgctgatggtaaaaatattccatctg-----ctgaga-gcaaaggt
ttccaatttgacacagaagatggggacatcctgatccctggtttcct---ggactcaata
a-----ttggaatccgaccaggtgaaaccaaatcctttccactcgtttttcccgaatcat
ggaggcaagaagatcttcgtggtgtgcaagcccaatttaca---gtggaatgtaaagaac
tattttacagagatctgccgccactggatgattctcttgctgataagctttttccaggat
gttctaccttggatgaggtcaatgaagtgttgttgcagaaatgccgagagttggagcaaa
cagcaaaggagcaagctacagataatgccattctagaccagctacgtaagatggttaaag
ttgatattcctcagtccttgcttgaggaagaaggtaggcagatgtatgggaccaagcttc
tggaagttcaggcaaggatgaagttgaatgatgagcaactagcatccttaacgagcccca
aggcggtgaatgaatacattgagcatgagagagaaaacataattgaggtgataaaacaga
atctggcagttggagatatatttaaacgagaaaatttacaggttgcaacagatgaggttg
ttaaggaagtagctaactccatcgaagaattyaagaagcataaacaagagtatgatgagg
agcgtatcaaagtacaggtccaagaggttctggaaggagccaargtgctggaatggttaa
gagagcatgctgaagtccaatatgtcatccga
>PAFTOL004617
------------------------------------------------------------
------------------------------------------------------------
------------------------------------------------------------
------------------------------------------------------------
------------------------------------------------------------
------------------------------------------------------------
-------agatatgatgtagagg--------ttgatgtcttgcctgagatcagatggact
cctgaagatggatataagaacttaaagatcgttgttgagatagatactgaaatagaagca
gaggtagcttgtgaacgagaattaaggcgtcggtataagacattgggtcccttgagaatt
gtcgctgacagaggcctacaggttggtgatgttgtggtagtggacatatcagcagcaaca
attgatcaaaatggtgctgatggtaaaaatatcccatctg-----ctgaga-gcaaaggt
ttccaatttgacacagaagatggggacatcctgatccctggtttcct---ggactcaata
a-----ttggaatccgaccaggtgaaaccaaatcctttccactcgtttttcccgaatcat
ggaggcaagaagatcttcgtggtgtgcaagcccaatttaca---gtggaatgtaaagaac
tattttgcagagatctgccaccactggatgattctcttgctgataagctttttccaggat
gttccaccttggatsaggtcaacgaagtgttgttgcagaaatgccgagagttggagcaaa
cagcaaaggagcaagctacagataatgccattctagaccagctacgtaagatggttaaag
ttgatattcctcagtccttgcttgaggaagaaggtaggcagatgtatgggaccaagcttc
tggaagttcaggcaaggatgaagttgaatgatgagcaactagcatccttaacgagtccca
aggcagtgaatgaatacattgagcatgagagagaaaacataattgaggtgataaaacaga
atctggctgttggagatatatttaaacgagaaaatttacaggttgcaaccgatgaggttg
ttaaggaagtggctaactccatcgaagaattcaagaagcataaacaagagtatgatgagg
agcgtatcaaagtacaggtccaagaggttctggagggagccaaggtgctggaatggttaa
gagagcatgctgaagtccaatatgtcatccga
>PAFTOL004618
------------------------------------------------------------
---caggtaagattgagtgttagtgttccaccagctgtttgtgatgattgttaccagagg
gttttgagggagatcatgaagcaggccaaggt----------------------------
------------------------------------------------------------
-----------------tcttcctcgccaattgtctcct-tt------------------
------------------------------------------------------ggaaag
tacctctaggtatgatgtagagg--------ttgatgtcttgcctgaggtcagatggact
cctgaagatggatataagaacttgaagattgttgttgagatagacactgaaatagaagcc
gaggtggcttgtgaacgagaattaaggcgtcggtataagacattgggtcccttgagaatt
gtcgctgacagaggactacaggttggtgatgttgtggtggtggacatatcagcagcaaca
atcgatcgaaatggtgctgatggtcaaaatatcccatctg-----ctgaga-gcaaaggt
ttccaatttgatacagaagatggggacaccctgatccctggtttcct---ggactcaata
a-----ttggaatccgaccaggtgaaaccaaatcctttccmctagtttttcccgaatcat
ggagggaagaagatctacgtggtgtgcaagcccaatttaca---gtggaatgtaaagaac
tattttacagagatctgccgccactggatgattctcttgctgataagctttttccaggat
gttctaccttggatgaggtcaaagaagctttgttgcagaaatgccgcgagttggagcaaa
cagcaaaggagcaagctacagataatgcaattctggaccagctacgtaagatggttcaag
ttgatattcctcagtccttgcttgaggaagaaggtaggcagatgtatgggaccaagcttc
tggaaattcaagcaaggatgaagttgaatgatgatcaactagcatcattarcaagtccca
aggcggtgaatgaatacattgagcatgagagagaaaatataattgaggtgataaaacaga
atctggccgttggagatatatttaaacgagaaaatttacaggttgcaacagatgaggttg
ttaaggaagtagctarctccatcgaagaattccagaagcataaacaagagtatgatgagg
agcgtatcaaaggacaggtccaagaggttctggagggagccaaggtgctggaatggttaa
gagagcatgctgaagtccaatatgtcacccga
>PAFTOL004619
gaagtaaaaaaggacaagcttcctgctgaccttgatgttcaggagtttcaagagcctaat
tccagcgtcagattgagtgttaatgttccaccagctgtatgtgatgattgttatcagagg
gttttgagggaaatcatgaagcaggccaaggt----------------------------
------------------------------------------------------------
-----------------gcttcctcatcaacggtctcct-tt------------------
-----------------------------------------ggaaat-------------
------tcagtatgatgtagtgg--------ttgatgtcttgcctgaggtcagatggact
cctgaagatggatacaagaatttaaagatagttgttgagatagacaatgaaatagaagct
gaggtagcttgtgaacgagaattaaggcgtcggtataagacattgggtcccttgagaatt
gtcgctgacagagggctacaggttggtgatgttgtagtagtggacatatcagcagcaaca
attgatcaaagtggtgccgatggtcaaaatattccatctg-----ctgaga-gcaaaggt
tttcagtttgatacagaagatggggacatcctgatccctggtttcct---ggactcaata
a-----ttggaatccgaccaggtgaaaccaaatcctttccacttgtatttcctgaatcat
ggaggcaagaagatctttgtggtgtgcaagcccagtttacg---gtgraatgtaaagaac
tattttacagagatctgccgccactggatgattctcttgctgataagctttttccaggat
gctctaccttggatgaggtcaaggaagctctgttgcagaaatgccgagagttggagcaaa
cagcaaaggagcaggccacagataatgcaattctagaccagctacgtaagatggttcaag
ttgatattcctcagtccttgcttgaggaagaaggtaggcagatgtatgggaccaagcttc
tggaaattcaggcaaggatgaagttaaatgaggagcaactagcgtccttaacaagtccca
aggcggtgaatgaatacattgagcatgagagagaaaacataattgaggtgataaaacaga
atctggccgttggagatatatttaaacgagaaaatttacaggttgcaacagacgaggttg
ttaaggaagtagctacctccatcgaagaattcaagaagcataaacaagagtatgatgagg
agcgtatcaaagaacaggtccaagaggttttggagggagccaaggtgctggaatggttaa
gagagcatgctgaaatccaatatgtcaccaga
>PAFTOL004620
------------------------------------------------------------
---caggtcagattgagtgttaatgttccrccagctgtatgtgatgattgttaccagagg
gttttgrgggagatcatgaagcaggccaaggt----------------------------
------------------------------------------------------------
-----------------tcttcctcgtcaattktttcyg-ct------------------
------------------------------------------------------attatg
tacctctaggtatgatgtagagg--------ttgatgtcttgcctgaggtcagatggact
cctgaagatggatataagaacttaaagattgttgttgagatagacactgaaatagaagcc
raggtggcttgtgaacgagaattaaggcgtcggtataagacattgggtcccttgagaatt
gtcgcygacagaggactacaggttggtgatgttgtggtggtggacatatcagcagcaaca
atcgatcgaaatggtgctgatggycaaaatatcccatctg-----ctgaga-gcaaaggt
ttccaatttgatacagaagatggggacatcttgatccctggtttcct---ggactcaata
a-----ttggaatccggccaggtgaaaccaaatcctttccactcgttttccccgaatcat
ggaggcaagaagatctacgtggtgtgcaagcccaatttaca---gtggaatgtaaagaac
tattttacagagacctgccgccactggatgattctcttgctsataagcttttcccaggat
gttctaccttggatgaggtcaaggaagctttgttgcagaaatgccgagagttggagctta
cagcaaaggagcaagctacagataatgcaattctggaccagctacgtaagatggttcarg
ttgatattcctcagtcattgcttgaggaagaagggaggcagatgtatgggrccaagcttc
tggaaattcaagcaaggatgaagttgaatgatgatcaactagmatccttaacaagtccca
aggcggtgaatgaatacattgagcatgagagagaaaacataattgaggtgataaaacaga
atctggccrttggagatatmtttaaacgagaaaatttacaggttgcaacagatraggttg
ttaaggaartagctaactccrtsgaagaattcaagaagcataaacaagagtatgatgagg
agcgtatcaaaggacaggtccaagaggttatggaggga----------------------
--------------------------------
>PAFTOL004623
------------------------------------------------------------
---caggtcagattgagtgttaatgttccaccagctgtatgtratgattgttaccagagg
gttttgagggagatcatgaagcaggccaaggt----------------------------
------------------------------------------------------------
-----------------tcttcctcatgtaaagtttcctgct------------------
------------------------------------------------------attatg
ta-ctctaggtatgatgtagagg--------ttgatgtcttgcctgaggtcagatggact
cctgaagatggatataagaacttgaagattgttgttgagatagacagtgaaatagaagcc
gaggtggcttgtgaacgagaattaaggcgtcggtataagacattgggtcccttgagaatt
gtcgctgacagagggctacaggttggtgatgttstggtggtggacatatcagcagcaaca
atcgatcgaaatggtgctgatggtcaaaatatcccatctg-----cygaga-gcaaaggt
tyccaatttgatacagaagatggggacatcttgatccctggtttcct---ggactcaata
a-----ttggaatccgaccaggtgaaaccaagtcttttccactcgtttttcccgaatcat
ggaggcaagaagatctacgtggtgtgcaagcccaatttaca---gtggaatgtaaagaac
tattttatagagatctgccgccactggatgattctcttgctgataagctttttccaggat
gttctaccttggatgaggtcaaagaagctttgttgcagaaatgccaagagttggagcaaa
cagcaaaggagcaagctacagataatgcaattctggaccagctacgtaagatggttcaag
ttgatattccygagtccttgcttgaggaagaaggtaggcagatgtatgggaccaagcttc
tggaaattcaagcaaggatgaagttgagtgatgatcaactagcatccttaataggtccca
aggcagtgaatgaatacattgagcaygagagagaaagcataattgaggtgataaaacaga
atctggccgttggagatatatttaaacgagaaaatctacaggttgcaacagatgaggttg
ttaaggaagtggctaactccatcgaagaattcaagaagcataaacaagagtatgatgaga
agcgtatcaaagaacaggtt----------------------------------------
--------------------------------
>PAFTOL004624
------------------------------------------------------------
------------------------------------------------------------
------------------------------------------------------------
------------------------------------------------------------
------------------------------------------------------------
------------------------------------------------------------
-------agatatgatgtagagg--------ttgatgtcttgcctgagatcagatggact
cctgaagatggatataagaacttaaagatcgttgttgagatagacactgaaatagcagca
gaagtagcttgtgaacgagaattaaggcgtcggtataagacattgggtcccttgagaatt
gtcgctgacagagggctacaggttggtgatgttgtggtagtggacatatcagcagcaaca
attgatcaaaatggtgctgatggtaaaaatatcccatctg-----ctgaga-gcaaaggt
ttccaatttgacacagaagatggggacatcctcatccctggtttcct---ggactcaata
a-----ttggaatccgaccaggtgaaaccaaatcctttccactcgtttttcccaaatcat
ggaggcaagaagatcttcgtggtgtgcaagcccaatttaca---gtggaatgtaaagaac
tattttacagagatctgccgccactggatgattctcttgctgataagctttttccaggat
gctctaccttggatgaggtcaacaaagtgttgttgcagaaataccgagagttggagcaaa
cagcaaaggagcaagctacagataatgccattctagaccagctacgtaagatggttaaag
ttgatattcctcagtccttgcttgaggaagaaggtaggcagatgtatgggaccaagcttc
tggaagttcaggcaaggatgaagttgaatgatgagcaactagcatccttaacgagtccca
aggcggtgaatgaatacattgagcatgagagagagaacataattgaggtgataaaacaga
atctggccgttggagatatatttaaacgagaaaatttacaggttgcaacagatgaggttg
ttaaggaagtagctaactccatcgaagaattcaagaagcataaacaagagtatgatgagg
agcgtatcaaagtacaggtccaagaggttctggagggagccaaggtgctggaatggttaa
gagagcatgctgaagtccaatatgtcatccga
>PAFTOL004625
gaagtaaaaaaggataagcttcctgctgatctttatgttcaagagtttcaagaacctaat
tccagggtcagattgaatgttaatgttccaccagctgtatgtggtgattgttaccagagg
gttttgagggagatcatgaagcaggcggaggt----------------------------
------------------------------------------------------------
-----------------t------------------------------------------
------------------------------------------------------------
-------agatatgatgtagagg--------ttgatgtcttgcctgagatcagatggact
cctgaagatggatataagaacttaaagatcgttgttgagatagatactgaaatagaagca
gaggtagcttgtgaacgagaattaaggcgtcggtataagacattgggtcccttgagaatt
gtcgctgacagagggctacaggttggtgatgttgtggtagtggacatatcagcagcaaca
attgatcaaaatggtgctgatggtaaaaatatcccatctg-----ctgaga-gcaaaggt
ttccaatttgacacagaagatggggacatcctgatccctggtttcct---ggactcaata
a-----ttggaatccgaccaggggaaaccaaatcctttccactcgtttttcccgaatcat
ggaggcaagaagatcttcgtggtgtccaagcccaatttaca---gtggaatgtaaagaac
tattttacagagatctgccgccactggatgattctcttsctgataagctttttccaggat
gttctaccttggatgaggtcaacgaagtgttgttgcagaaatgccgagagttggaacaaa
cagcaaaggagcaagctacagataatgccattctagaccagctacgtaagatggttaaag
ttgatattcctcagtccttgcttgaggaagaaggtaggcagatgtgtgggaccaagcttc
tggaagttcaggcaaggatgaagttgaatgatgagcaactagcatccttaacgagtccca
aggcggtgaatgaatacattgagcatgagagagaaaacataattgaggtgataaaacaga
atctggccgttggagatatatttaaacgagaaaatttacaggttgcaaccgatgaggttg
ttaaggaagtagctaactccatcgaagaattcaagaagcataaacaagagtatgatgagg
agcgtatcaaagtacaggtccaagaggttctggagggagccaaggtgctggaatggttaa
gagagcatgctgaagtccaatatgtcatccga
>PAFTOL004626
------------------------------------------------------------
---caggtcagattgagtgttaatgttccaccagctgtatgtgatgattgttaccagagg
gttttgagggagatcatgaagcaggccaaggt----------------------------
------------------------------------------------------------
-----------------tcttcctcgtcaattgtctctt-tt------------------
------------------------------------------------------gttatg
tacctccaggtatgatgtagagg--------ttgatgtcttgcctgaggtcagatggact
cctgaagatggatataagaacttaaagattgttgttgagatagacactgaaatagaagcc
gaggtggcttgtgaacgagaattaagacgtcgrwataagacattaggtcccttgagaatt
gttgctgacagaggactacaggttggtgatgttgtggtggtggacatatcagcagcaaca
atcgatcaaattggtgctgatggtcaaaatatcccatctg-----ctgaga-gcaaaggt
ttccaatttgatacagaagatggggacattttgatccctggtttcct---ggactcaata
a-----ttggaatccgaccaggtgaaaccaaatcctttccactcgtttttcccgaatcat
ggaggcaagaagatctacgtggtgtgcatgcccaatttaca---gtggaatgtaaagaac
tattttacagagatctgccgccactggatgattctcttgctgataagctttttccaggat
gttctaacttggacgaggtcaaggaagctttgttgcagaaatgccgagagttggagcaaa
tagcaaaggagcaagctacagataatgcaattctggaccagctacgtaagatggttcaag
ttgatattcctcagtccttgctggaggaagaaggtaggcagatgtatgggaccaagcttc
tggaaattcaagcaaggatgaagttgaatgatgatcaactagcatccttaacaagtccca
agacggtgaatgaatacattgagcatgagagagaaaacataatggaggtgataaaacaga
atctggccgttggagatatatttaaacgagaaaatttacaggttgcaacagatgaggttg
tcaaggaagtagctaactccatcgaggaattcaagaagcataaacaagagtatgatgagg
agcgtatcaaaggacaggtccaagaggttctggagggagccaaggtgctggaatggttaa
gagagcatgctgaagtccaatatgtcatccga
>PAFTOL004627
------------------------------------------------------------
---caggtcagattgagtgttaatgttccaccagctgtatgtgatgattgctaccagaga
gttttgagggagatcatgaagcaggccaaggt----------------------------
------------------------------------------------------------
-----------------tcttcctcatcaattttttctg-ct------------------
------------------------------------------------------attatg
tacctctaggtatgatgtagagg--------ttgatgtcttgcctgaggtcagatggact
cctgaagatggatataagaacttgaagattgttgttgagatagacagtgaaatagaagcc
gaggtggcttgtgaacgagaattaaggcgtcggtataagacattgggtcccttgagaatt
gtcgctgacagaggactacaggttggtgatgttgtggtggtggacatatcagcagcaaca
atygatcgtgatggtgctgatggtcaaaatatcccatctg-----ctgaga-gcaaaggt
ttccaagttgatacagaagatggggacatcttgatccctggtttcct---ggactcaata
a-----ttggaatccgaccaggtgaaaccaagtcctttccactcgtttttcccgaatcat
ggaggcaagaagatctacgtggtgtgcaagcccaatttaca---gtggaatgtaaagaac
tattttacagagacctgccgccactggatgattctcttgctgataagcttttcccaggat
gttctaccttggataaggtcaaggaagctttgttgcagaaatgccgagagttggagcaaa
cagcwaaggagcaagctacagataatgcaattctggaccagctacgtaagatggttcaag
ttgatattcctcagtccttgcttgaggaagaaggtaggcagatgtatgggaccaagcttc
tggaaattcaagcaaggatgaagttgaatgatgatcaactagcatccttaacaagtccca
aggcggtgaatgaatacattgagcatgagagagaaaacataattgaggtgataaaacaga
atctggccgttggagatatatttaaacgagaaaatttacaggttgcaacaratgaggttg
ttaaggaagtagctaactccatcraagaattcaakaagcataaacaagagtatgatgagg
agcrtatcaaagaacaggtt----------------------------------------
--------------------------------
>PAFTOL004629
------------------------------------------------------------
------gtcagattgagcgttaatgttccaccagctgtatgtgatgattgttaccagagg
gttttgagggagatcatgaagcaggccgaggt----------------------------
------------------------------------------------------------
-----------------t------------------------------------------
------------------------------------------------------------
-------aggtatgatgtagagg--------ttgatgtcttgcctgagatcagatggact
cctgaagatggatataagaacttgaagattgttgttgagatagacactgaaatagaagcc
ggggtagcttgtgaacgagaattaaggcgtcggtataagacattgggtcccttgagaatt
gtcgctgacagagggctacaggttggtgatgttgtggtagtggacatatcagcagcaaca
attgatcaaaatggtgctgatgggaaaaatgtcccatctg-----ctgaga-gcaaaggt
ttccaatttgacacagaagatggggacatcctaatccctggtttcct---ggactcaata
a-----ttggaatccgaccaggtgaaaccacatcctttccactcattttccccgaatcat
ggaggcaagaagatcttcgtggtgtgcaagcccaatttaca---gtggaatgtaaagaac
tattttacagagatctgccgccactggatgattctcttgctgataagctttttccaggat
gttctaccttggatgaggttaagcaagcgttgttgcagaaatgccgagagttggagcaaa
cagcaaaggagcaagctacagataatgccattctagaccagctacgcaagatggttaaag
ttgatattcctcagtccttgcttgaggaagaaggtaggcagatgtatgggactaaacttc
tggaaattcaggcaaggatgaagttgagtgatgagcaactggcatccttaacgagtccca
aggcggtgaatgaatacattgagcatgagagagaaaacataattaatgtgataaaacaga
atctggccgttggagatatatttaaacgagaaaatttacaggttgcaacagatgaggttg
ttaaggaagtagctgactccatcgaagaattcaagaagcataaacaagagtatgatgagg
agcgtatcaaagtacaggtccaagaggttctggagggagccaaggtgctggaatggttaa
gagagcatgctgaagtccaatatgtcatccga
>PAFTOL004631
------------------------------------------------------------
------gtcagattgaatgttaatgttccaccagctgtatgtgatgattgttaccagagg
gttttgagggagatcatgaagcaggccgaggt----------------------------
------------------------------------------------------------
-----------------t------------------------------------------
------------------------------------------------------------
-------mgatatgatgtagagg--------ttgatgtcttgcctgagatcagatggact
cctgaagatggatataagaacttaaatatcgttgttgagatagatactgaaatagaagca
gaggtagcttgtgaacgagaattaaggcgtcggtataagacattgggtcccttgagaatt
gtcgctgacagagggctacaggttggtgatgttgtggtagtggacatatcagcagcaaca
attgatcaaaatggtgctgatggtaaaaatatcccatctg-----ctgaga-gcaaaggt
ttccaatttgacacagaagatggggacatcttgatccctggtttcct---ggactcaata
a-----ttggaatccgacctggtgaaaccaaatcctttccactcgtttttcccgaatcat
ggaggcaagaagatcttcgtggtgtgcaagcccaatttaca---gtggaatgtaaagaac
tattttacagagatctgccgccactggatgattctcttgctgataagctttttccaggat
gttctaccttggatgaggtcaacgaagtgttgttgcagaaatgccgagagttggagcaaa
cagcaaaggagcaagctacagataatgccattctagaccagctacgtaagatggttaaag
ttgatattcctcagtccttgcttgaggaagaaggtaggcagatgtatgggaccaagcttc
tggaagttcaggcaaggacgaagttgaatgatgagcaactagcatccttaacgagtccca
aggcggtgaatgaatacattgagcatgagagagaaaacataattgaggtgataaaacaga
atctggccgttggagatatatttaaacgagaaaatttacaggttgcaacagatgaggttg
tcaaggaagtagctaactccatcgaagaattcaagaagcataaacaagagtatgatgagg
agcgtatcaaagtacaggtccaagaggttctggagggagccaaggtgctggaatggttaa
gagagcatgctgaagtccaatatgtcatccga
>PAFTOL004632
------------------------------------------------------------
---caggtcagattaagtgttaatgttccaccagctgtatgtgatgattgttaccagagg
gttttgagggagatcatgaagcaggccaaggt----------------------------
------------------------------------------------------------
-----------------tcttcctcgtcaattttgtctg-ct------------------
------------------------------------------------------gttatg
tacctccaggtatgatgtagagg--------ttgatgtcttgcctcaggtcagatggact
cctgaagatggatataagaacttaacgattgttgttgagatagacactgaaatagaagcc
gaggtggcttgtgaacgagaaataaggcgttggtataagacattgggtcccttgagaatt
gtcgctgacagaggactgcaggttggtgatgttgtggtggtggacatatcagcagcaaca
atcgatcaaattggtgctgatggtcaaaatatcccatctg-----ctgaaa-gcaaaggt
ttccaatttgatacagaagatggggacatcttgatccctggtttcct---ggactcaata
a-----ttggaatccgaccaggtgaaaccaaatcctttccactcgtttttcccaaatcat
ggaggcaagaagatctacgtggtgtgcaagcccaatttaca---gtggattgtaaagaac
tattttacagagatctgccgccactggatgattctcttgctgataagctttttccaggat
gttctaacttggatgaggtcaaggaagctttgttgcagagatgccgagagttggagcaaa
cagcaaaggagcaagctacagataatgcaattctggaccagctacgtaagatggttcacg
ttgatattcctcagtccttgctggaggaagaaggtaggcagatgtatgggaccaagcttc
tggaaattcaagcaaggatgaagttgaatgatgatcaactagcatccttaacaagtccca
aggcggtgaatgaatacattgagcatgagagagaaaacataatggaggtgataaaacaga
atctggccgttggagatatatttaaacgagaaaatttacaggttgcaacagatgaggttg
ttaaggaagtagctaactccatcgaagaattcaagaagcataaacaagagtatgatgagg
agcgtatcaaaggacaggtccaagaggttctggagggagccaaggtgctggaatggttaa
gagagcatgctgaagtccaatatgtcatccga
>PAFTOL004633
------------------------------------------------------------
------gtcagattgagcgttaatgttccaccagctgtatgtgatgattgttaccagagg
gttttgagggagatcatgaagcaggccgaggt----------------------------
------------------------------------------------------------
-----------------t------------------------------------------
-------------------------------------------------------ycatg
ttcctccaggtatgatgyagagg--------ttgatgtcttgcctgagatcagatggact
cctgaagatggatataagaatttaaakattgttgttgagatagacactgaaatagaagcy
gaggtagcttgtgaacgagaattaaggcgtcggtataagacattgggtcccttgagaatt
gtcgcggacagagggctacaggttggtgatgttgtggtagtggacatatcagcagcaaca
attgatcaaaatggtgctgatggtaaaaatatcccatctg-----ctgarw-gcaaaggt
ttccaatttgatacagaagatggggacatcctgatccctggtttcct---ggactcaata
a-----ttggaatccgaccaggtgaaaccaaatcgtttccactcgtttttcccgaatcat
ggaggcaagaagatctgcgtggtgtgcaagcccaatttaca---gtggaatgtaaagaac
tattttacagagatctgccgccactggatgattctcttgctgataagctttttccaggat
gttctaccttggatgaggtcaaggaagcgttgttgcagaaatgccaagagttggagcaaa
cagcaaaggagcaagctacagataatgccattctagaccagctacgtaagatggttacag
ttgacattcctcagtccttgcttgaggaagaaggtaggcagatgtatgggaccaagcttc
tggaaattcaagcaaggatgaagttgaatgatgagmaactggcatccttgacgagtccya
aggtggtgaatgaatacattgagcatgagagagagmacataattgaggtgataaaacaga
atctggccgttggagatatatttaaacgagaaaatttacaggttgctaccgatgaggttg
ttaaggaagtagctaactccatcgaagaattcaagaagcataaacaagagtatgatgagg
agcgtatcaaagtacaggtccaagaggttctggagggagccaaggtgctggaatggttaa
gagagcatgctgaagtccaatatgtcatccga
>PAFTOL004634
------------------------------------------------------------
------gtcagattgagcgttagtgttccaccagctgtatgtgatgattgttaccagagg
gttttgagggagatcgtgaagcaggccgaggt----------------------------
------------------------------------------------------------
------------------------------------------------------------
------------------------------------------------------------
------------------------------------------------------------
------------------------------------------------------------
------------------------------------------------------------
-----------------tcaggttggtgatgttgtgatagtggacatatcagcagcaaca
attgatcaaaatggtgctgatggtatagatatcccatctg-----ctgaga-gcaaaggt
ttccaatttgatacagaagatggggacatcctgatccctggtttcct---ggactcaata
a-----ttggcatccgaccaggtgaaaccaaatcgtttccccttgtttttccccaatcat
ggaggcaagaagatctgcgtggtgtgcaagcccaatttaca---gtggaatgtaaagaac
tattttacagagatttgccaccattggatgattctcttgctgataagctttttccaggat
gttctaccgtggatgaggtcaaggaagcrytgttgcagaaatgccgrcakttggagcaaa
cagcaaaggagcaagctacagacaatgccattctmgaccagctacggaagatcgttaaag
ttgatattcctcagtccttgcttgaggaagaaggtaggcagatgtatgggaccaagcttc
tggaaattcaggcaaggatgaagttgaatgatgagcaactagcatccttaacgagtccca
aggcagtgaatgaatacattgagcatgagagagaaaacataattgaggtgataaaacaga
atctggccgttggagatatatttaaacgagaaaatttacaggttgctacaratgagrttg
ttaaggaagtagctaactccatcraagaattcaagaagcataaacaagagtatgatgagg
agcgtatcaaagtacaggtt----------------------------------------
--------------------------------
>PAFTOL004635
------------------------------------------------------------
---caggtcagattgagcgttaatgttccaccagctgtacgtgatgattgttaccagagg
gttttgagggagatcatgaagcaggctgaggt----------------------------
------------------------------------------------------------
-----------------t------------------------------------------
------------------------------------------------------------
------------------------------------------------------------
------------------------------------------------------------
------------------------------------------------------------
------------------------------------------------------------
------------------------------------------------------------
------------------------------------------------------------
------------------------------------------------------------
------------------------------------------------------------
------------------------------------------------------------
------------------------------------------------------------
------------------------------------------------------------
------------------------------------------------------------
------------------------------------------------------------
------------------------------------------------------------
------------------------------------------------------------
------------------------------------------------------------
------------------------------------------------------------
--------------------------------
>PAFTOL004636
------------------------------------------------------------
---caggtcagattgagtgttaatgttccacctgctgtatgtgatgattgttaccagagg
gttttgagggagatcatgaagcaggccaaggt----------------------------
------------------------------------------------------------
-----------------tcttcctcgtcaattktttctg-ct------------------
------------------------------------------------------attatt
tacctctaggtatgatgtagagg--------ttgatgtcttgcctaaggtccgatggact
cctgaagatggatataagaacttaaagattgttgttgagatagacactgaaatagaagcc
gaggtggcttgtgaacgagaattaaggcgtcggtacaagacattgggtcccttgagaatt
gtcgctgacagaggactacaggttsgtgatgttgtggtggtggacatatcagcagcaaca
atygatcgaaatggtgctgatggtcaaaatatcccatstg-----ctgaga-gcaaaggt
ttccaatttgatacagaagatgggsacatcktgatccctggtttcct---ggactcaata
a-----ttrgaatccgaccaggtgaaaccaaatcctttccactcrtttttcccgaatcat
ggargcaagaagatctacgtggtgtgcragcccaatttaca---gtggaatgtaaagaac
tattttacagagacctgccgccactggatgattctcttgctgataagcttttcccaggmt
gttctaccttggatgaggtcaaggaagctttgttgcagaaatgccragagttggagcaaa
cagcaaaggagcaagctacagataatgcaattctggaccagctacgtaagatggttcaag
ttgatattcctcagtccttgyttgaggaagaaggtaggcagatgtatgggrccaagcttc
tggaaattcaagcaaggatgaagttgaatgatgagcaactagcatccttaacgagtccca
aggcggtgaatgaatacattgagcatgagagagaaaacataattgaggtgataaaacaga
atctggccgttggagatatatttaaacgagaaaatttacaggttgycacagatgaggttg
ttaaggaagtagctaactccatmgaagaatkcaaraagcataaacaagagtatgatgagg
agcgtatcaaagaacaggtt----------------------------------------
--------------------------------
>PAFTOL004638
------------------------------------------------------------
------gtcagattgaatgttaatgttccaccagctgtatgtgatgattgttaccagagg
gttttgagggagatcatgaagcaggcggaggt----------------------------
------------------------------------------------------------
-----------------t------------------------------------------
------------------------------------------------------------
-------agatatgatgtagagg--------ttgatgtcttgcctgagatcagatggact
cctgaagatggatataagaacttaaagatcgttgttgagatagatactgaaatagaagca
gaggtagcttgtgaacgagaattaaggcgtcggtataagacattgggtcccttgagaatt
gtcgctgacagagggctacaggttggtgatgttgtggtagtggacatatcagcagcaaca
attgatcaaaatggtgctgatggtaaaaatatcccatctg-----ctgaga-gcaaaggt
ttccaatttgacacagaagatggggacatcctgatccctggtttcct---ggagtcaata
a-----ttggaatccgaccaggggaaaccaaatcctttccactcgtttttcccgaatcat
ggaggcaagaagatcttcgtggtgtccaagcccaatttaca---gtggaatgtaaagaac
tattttacagagatctgccgccactggatgattctcttgctgataagctttttccaggat
gttctaccttggatgaggtcaacgaagtgttgttgcagaaatgccgagagttggagcaaa
cagcaaaggagcaagcaacagataatgccattctagaccagctacgtaagatggttaaag
ttgatattcctcagtccttgcttgaggaagaaggtaggcagatgtatgggaccaagcttc
tggaagttcaggcaaggatgaagttgaatgatgagcaactagcatccttaacgagtccca
aggcggtgaatgaatacattgagcatgagagagaaaacataattgaggtgataaaacaga
atctggccgttggagatatatttaaacgagaaaatttacaggttgcaaccgatgaggttg
ttaaggaagtagctaactccatcgaagaattcaagaagcataaacaagagtatgatgagg
agcgtatcaaagtacaggtt----------------------------------------
--------------------------------
>PAFTOL004639
------------------------------------------------------------
---caggtcagattgagtgttaatgttccaccagctgtatgtgatgattgttaccagagg
gttttgagggagatcatgaagcaggccaaggt----------------------------
------------------------------------------------------------
-----------------tcttcctcgtcaattttgcctg-ct------------------
------------------------------------------------------gttatg
tacctccaggtatgatgtagagg--------ttgatgtcttgcctgaggtcagatggact
cctgaagatggatataagaacttaaagattgttgttgagatagacactgaaatagaagcc
gaggtggcttgtgaacgagaattaagacgtcggtataagacattgggycccttgagaatt
gttgctgacagaggactacaggttggtgatgttgtggtggtggacatatcagcagcaaca
atcgatcaaattggtgctgatggtcaaaatatcccatctg-----ctgaga-gcaaaggt
ttccaatttgatacagaagawggggacatcttratccctggtttcct---ggactyaata
a-----ttggaatccgaccaggtgaaaccaaatcctttccactcgtttttcccgaatcat
ggaggcaagaagatctacgtggtgtgcatgcccaatttaca---gtggaatgtaaagaac
tattttatagagatctgccgccactggatgattctcttgctgataagctttttccaggat
gttctaacttggacgaggtcaaggaagctttgttgcagaaatgccgagagttggagcaaa
tagcaaaggagcaagctacagataatgcaattctggaccagctacgtaagatggttcaag
ttgatattcctcagtccttgctggaggaagaaggtaggcagatgtatgggaccaagcttc
tggaaattcaagcaaggatgaagttgaatgatgatcaactagcatcmttaacaagtccca
agayggtgaatgaatacattgagcatgagagagaaaacataatggaggtgataaaacaga
atctggccgttggagatatatttaaacgagaaaatttacaggttgcaacagatgaggttg
tcaaggaagtagctaactccatcgaggaattcaagaagcataaacaagagtatgatgagg
agcgtatcaaaggacaggtccaagaggttctggagggagccaaggtgctggaatggttaa
gagagcatgctgaagtccaatatgtc------
>PAFTOL004640
------------------------------------------------------------
------------------------------------------------------------
------------------------------------------------------------
------------------------------------------------------------
------------------------------------------------------------
------------------------------------------------------------
-------aggtatgatgtagagg--------ttgatgtcttgcctgaggtcagatggact
cctgaagatggatataagaacttaaagattgttgttgagatagacactgaaatagaagcc
gaggtggcttgtgaacgagaattaaggcgtcggtataagacattgggtcccttgagaatt
gtcgctgacagaggactacaggtwggtgatgttgtggtggtagacatatctgcagcaaca
gtcgatcaaattggtgctgatggtcaaaatatctcatctg-----ctgaga-gcaaaggt
ttccaatttgatacagaagacggggacatcttgatccctggtttcct---ggactcaata
a-----ttggaatccgaccaggtgaaaccaaatcctttccactcgtttttcccgaatcat
ggaggcaagaagatctacgtggtgtgcaagcccaatttaca---gtggaatgtaaagaac
tattttacagagatctgccgccactggatgattctcttgctgataagcttttcccaggat
gttctaccttggatgaggtcaaggaagctttgttgcagaaatgccgagagttggagcaag
cagcaaaggagcaagctacagataatgcaattctggaccagctacgtaagatggttcaag
ttgatattcctcagtccttgctggaggaagaaggtaggcagatgtatgggaccaagcttc
tggaaattcaagtragsatgaagttgaatgatgatcaactagcatccttaacaagtccca
aggcggtgaatgaatacattgagcatgagagagaaaacataatggaggtgataaaacaga
atctggcccttggagacatatttaaacgagaaaatttacaggttgcaacagatgaggttg
ttaaggaagtagctaactccatcgaagaattcaagaagcataaacaagagtatgatgagg
agcgtattaaaggacaggtccaagaggttctggagggagccaaggtgctggaatggttaa
gagagcatgctgaagtccaatatgtcatccgc
>PAFTOL004642
------------------------------------------------------------
---caggtcagattgagtgttaatgttccaccagctgtatgtgatgattgttaccagagg
gttttgagggagatcatgaagcaggccgaggt----------------------------
------------------------------------------------------------
-----------------tctctcttgtcgattgtctcct-tta-----------------
------------------------------------------------------------
------gagattcactatacaagcata---ttcgattagtgcatttagatcagatggact
cctgaagatggatataagaacttaaagatcgttgttgagatagacactgaaatagaagca
gaggtagcttgtgaacgagaattaaggcgtcggtataagacattgggtcccttgagaatt
gtcgctgacagagggctacaggttggtgatgttgtggtagtggacatatcagcagcaaca
attgatcaaaatggtgctgatggtaaaaatatcccatctg-----ctgaga-gcaaaggt
ttccaatttgacacagaagatggggacatcctgatccctggtttcct---ggactcaata
a-----ttggaatccgaccaggtgaaaccaaatcctttccactcgtttttcccgaatcat
ggaggcaagaagatcttcgtggtgtgcaagcccaatttaca---gtggaatgtaaagaac
tattttacagagatctgccgccactggatgattctcttgctgataagctttttccaggat
gttctaccttggatgaggtcaacgaagtgttgttgcagaaatgccgagagttggagcaaa
cagcaaaggagcaagctacagataatgccattctagaccagctacgtaagatggttaaag
ttgatattcctcagtccttgcttgaggaagaaggtaggcagatgtatgggaccaagcttc
tggaagttcaggcaatgatgaagttgaatgatgagcaactagcatccttaacgagtccca
aggcggtgaatgaatacgttgagcatgagagagaaaacataattgaggtgataaaacaga
atctggccgttggagatatatttaaacgagaaaatttacaggttgcaacagatgaggttg
ttaaggaagttgctaactccatcgaagaattcaagaagcataaacaagagtatgatgagg
agcgtatcaaagtacaggtccaagaggttctggagggagccaaggtgctggaatggttaa
gagagcatgctgaagtccaatatgtcatccga
>PAFTOL004644
gaagtaaaaaaggataagcttcctgctgatcttgatgttcaagagtttcaagagcctaat
tccagggtcagattgagtgttaatgttccaccagctgtatgtgatgattgttaccagagc
gttttgagggagatcatgaagcaggccgaggt----------------------------
------------------------------------------------------------
-----------------t------------------------------------------
------------------------------------------------------------
-acctgcaggtatgatgtagagg--------ttgatgtcttgcctgaggtcagatggact
cctgaagatggatataagaacttaaagattgttgttgagatagacactgaaatagaagcc
gaggtagcttgtgarcgagaattaagccgtcggtataagacattgggtcccttgagaatt
gtygctgacagagggctacaggttggtgatgttgtggtagtggacatatcagcagcaaca
attgatcaaaatggtgctgatggtaaaaatatcccatctg-----ctgaga-gcaaaggt
ttccaatttgatacagaagatggggamatcctgatccctggtttcct---ggactcaata
a-----ttggaatccgaccaggtgaaaccaaatcctttccgctcgtttttccggaatcat
ggaggcaagaagatcttcgtggtgtgcaagcccaatttaca---gtggaatgtaaagaac
tattttaccgagatctgccgccactggatgattctcttgctgataagctttttcaaggat
gttctaccttggatgaggtcaaggaagcgttgttgcagaaatgccragagttggagcaaa
cagcaaaggagcaagctacagataatgccattctagaccagctacgtaagatggttagag
ttgatattcctcagtccttgcttgaggaagaaggtaggcagatgtatgggaccaagcttc
tggaaattcaggtaaggatgaagttgaatgatgagcaactagcatccttaacaagtccca
aggcggtgaatgaatatattgagcatgagagagaaaacataattgaggtgataaaacaga
atctggccgttggagatatatttaaacaagaaaatttacaggttgcaacagatgaggttg
ttaaggaagtagcgaactccatcgaagaattcaagaagcataaacaagagtatgatgagg
agcgtatcaaaggacaggtccaagaggttctggagggagccaaggtgctggaatggttaa
gaaagcatgctgaartccaatatgtcatccga
>PAFTOL004646
------------------------------------------------------------
------gtcagattgaatgttaatgttccaccagctgtatgtgttgattgttaccagagg
gttttgagggagatcatgaagcaggcggaggt----------------------------
------------------------------------------------------------
-----------------t------------------------------------------
------------------------------------------------------------
-------agatatgatgtagagg--------ttgatgtcttgcctgagatcagatggact
cctgaagatggatataagaacttaaatatcgttgttgagatagatactgaaatagaagca
gaggtagcttgtgaacgagaattaaggcgtcggtataagacattgggtcccttgagaatt
gtcgctgacagagggctacaggttggtgatgttgtggtagtggacatatcagcagcaaca
attgatcaaaatggtgctgatggtaaaaatatcccatctg-----ctgaga-gcaaaggt
ttccaatttgacacagaagatggggacatcctgatccctggtttcct---ggactcaata
a-----ttggaatccgaccaggtgaaaccaaatccttaccactcgtttttcccgaatcat
ggaggcaagaagatcttcgtggtgtgcaagcccaatttaca---gtggaatgtaaagaac
tattttacagagatctgccgccactggttgattctcttgctgataagctttttccaggat
gttctaccttggatgaggtcaacgaagtgttgttgcagaaatgccgagagttggagcaaa
cagcaaaggagcaagctacagataatgccattctagaccagctacgtaagatggttaaag
ttgatattcctcagtccttgcttgaggaagaaggtaggcagatgtatgggaccaagcttc
tggaagttcaggcaaggatgaagttgaatgatgagcaactagcatccttaacgagtccca
aggcggtgaatgaatacattgagcatgagagagaaaacataattgaggtgataaaacaga
atctggccgttggagatatatttaaacgagaaaatttacaggttgcaacagatgaggttg
ttaaggaagtagctaactccatcgaagaattcaagaagcataaacaagagtatgatgagg
agcgtatcaaagtacaggtccaagaggttctggagggagccaaggtgctggaatggttaa
gagagcatgctgaagtccaatatgtcatccga
>PAFTOL004647
gaagtaaaaaaggataagcttcctgctgatcttgatgttcaagagtttcaagagcctaat
tccagtgtcagattgagtattagtgttccaccagctgtttgtgatgattgttaccagagg
gttttgaaggagatcatgaagcaggccaaggt----------------------------
------------------------------------------------------------
-----------------t------------------------------------------
------------------------------------------------------------
-------aggtatgatgtagagg--------ttgatgtcttgcctgaggtcagatggact
cctgaagatggatataagaacttaaagattgtcgttgagatagacactgaaatagaagcc
aaggtggcttgtgaacgagaattaaggcatcggtataagacattgggtcccttgagaatt
gttgctgacagaggactacaggttggtgatgttgtagtggtggacatatcagcagcaaca
atcgatcgaaatggtgctgattgtcaaaatattccatctg-----ctgaga-gcaaaggt
ttccaatttgatacagaagacggggacatcttgatccctggtttcct---ggactcagta
a-----ttggaatccgaccaggtgaaaccaaatcctttccactcgtttttcccgaatcgt
ggaggcaagaagatctacgttgcatgcaagcgcaatttaca---gtggaatgtaaagaac
tattttacagagatctgccaccgttggatgattctcttgctgataagcttttcccaggat
gttctaccttggatgaggtcaaggaagctttgttgcagaaatgccgagagttggagcaaa
cagcaaaggagcaagctacagataatgcaatyctggaccagctacgtaagatggttcaag
ttgatattcctcagtccttgcttgaggaagaaggtaggcagatgtatggaaccaagcttc
tggaaattcaagcaaggatgaagttgaatgatgatcaactagcatccttaacaagtccca
aggcggtgaatgaatacattgagcatgagagagaaaacataattgaggtgataaaacaga
atctggccgttggagatatatttaaacgagaaaatttacaggttgcaacagatgaggttg
ttaaggaagtagctaactccatcgaagaattcaagaagcataaacaagagtatgatgaag
agcgtatcaaaggacaggtccaagaggttctggagggagccaaggtgctggaatggttaa
gagagcatgctgaagtccagtatgtcacccga
>PAFTOL004648
------------------------------------------------------------
------------------------------------------------------------
------------------------------------------------------------
------------------------------------------------------------
------------------------------------------------------------
------------------------------------------------------------
-------aggtatgatgtagagg--------ttgatgtcttgcctgaggtcagatggact
cctgaagatggatataagaacttaaagattgttgttgagatagacactgaaatagaagcc
gaggtggcttgtgagcgagaattaaggcgtcggtataagacattgggtcccttgagaatt
gtcgctgacagaggactacaggttggtgatgttgtggtggtggacatatcagcggcaama
atcgatcaaattggtgctgatggtcaaaatatcccatctg-----ctgaga-gcaaaggt
ttccaatttgatacagaagatggggacatcttgatccctggtttcct---ggactcaata
a-----ttggaatccaaccaggtgaaaccaaatcctttccactcgtttttcctgaatcat
ggaggcaagaagatctacgaggggtgcaagcccaatttrca---gtggaatgtaaagaac
tattttacagagatctgccaccacttgatgattctcttgctgataagctttttccaggat
gttctaacttggatgaggtcatggaagctttgttgcagaaatgccgagagttgsagcaaa
cagcaagggagcaagctacagataatgcaattctggaccagctacgtaagatggttcaag
ttgatattcctcagtccttgctggaggaagaaggtaggcagatgtatgggaccaagcttc
tggaaattcaagcaaggatgaagttgaatgatgatcaactagcatccttaacaagtccca
aggcggtgaatgaatacattgagcatgagagagaaaacataatggaggtgataaaacaga
atctggccgttggagatatatttaaacgagaaaatttacaggttgcaacagatgaggttg
ttaaggaagtagccaactccatcgaagaattcaagaagcataaacaagagtatgatgagg
agcgtatcaaaggacaggtccaagaggttctggagggagccaaggtgctggaatggttaa
gagagcatgctgaagtccaatatgtcatccga
>PAFTOL004649
------------------------------------------------------------
---caggtaagattgwgtgttagtgttccaccagctgtttgtgatgattgttaccagagg
gttttgagggagatcatgaagcaggccaaggt----------------------------
------------------------------------------------------------
-----------------tcttcctcgccaattgtcttct-tt------------------
------------------------------------------------------gttatg
tacctctaggtatgatgtagagg--------ttgatgtcttgcctgaggtcagatggact
cctgaagatggatataagaayttgaagattgttgttgagatagacactgaaatagaagcc
gaggtggcttgtgaacgagaattaaggcatcggtataagacattgggtcccttgagaatt
gtcgctgacagaggactacaggttggtgatgttgtggtggtggacatatcagcagcaaca
atcgatcgaaatggtgctgatggtcaaaatatcccatctg-----ctgaga-gcaaaggt
ttccaatttgatacagaagatggggacaccctgatccctggtttcct---ggactcaata
a-----ttggaatccgaccaggtgaaaccaaatcctttccactagtttttcccgaatcat
ggaggcaagaagatctatgtggtgtgcaagcccaatttaca---gtggaatgtaaagaac
tattttacagagatctgccgccactggatgattctcttgctgataagctttttccaggat
gttctaccttggatgaggtcaaagaagctttgttgcagaaatgccgcgagttggagcaaa
cagcaaaggagcaagctacagataatgcaattctggaccagctacgtaagatggttcaag
ttgatattcctcagtccttgcttgaggaagaaggtaggcagatgtatgggaccaagcttc
tggaaattcaagcaaggatgaagttgaatgatgatcaactagcatcattaacaagtccca
aggcggtgaatgaatacattgagcatgagagagaaaatataattgaggtgataaaacaga
atctggccgttggagatatatttaaacgagaaaatttacaggttgcaacagatgaggttg
ttaaggaagtagctaactccatcgaagaattccagaagcataaacaagagtatgatgagg
agcgtatcaaaggacaggtccaagaggttctggagggagccaaggtgctggaatggttaa
gagaacacgctgaagtccaatatgtcacccga
>PAFTOL004652
------------------------------------------------------------
------gtcagattgaatgttaatgttccaccagctgtatgtgatgattgttaccagagg
gttttgagggagatcatgaaccaggcggaggt----------------------------
------------------------------------------------------------
-----------------t------------------------------------------
------------------------------------------------------------
-------agatatgatgtagagg--------ttgatgtcttgcctgagattagatgggct
cctgaagatggatataagaacttaaagatcgttgttgagatagatactgaaatagaagca
ggggtagcttgtgaacgagaattaaggcgtcggtataagacattgggtcccttgagaatt
gttgctgacagagggctacaggttggtgatgttgtggtagtggacatatcagcagcaaca
attgatcaaaatggtgctgatggtaaaaatatcccatctg-----ctgaca-gcaaaggt
ttccaatttgacacagaagatggggacatcctgatccctggtttcct---ggactcaata
a-----ttggaatccgaccaggggaaaccaaatgctttccactcgtttttcccgaatcat
ggaggcaagaagatcttcgtggtgtgcaagcccaatttaca---gtggaatgtaaagaac
tattttacagagatctgccgccactggatgattctcttgctgataagctttttccaggat
gttctaccttggatgaggtcaacgaagtgttgttgcagaaatgccgagagttggagcaaa
cagcaaaggagcaagctacagataatgccattctagaccagctacgtaagatggttaaag
ttgatattcctcagtccttgcttgaggaagaaggtaggcagatgtatgggaccaagcttc
tggaagttcaggcaaggatgaaattgaatgatgagcaactagcatccttaacgagtccca
aggcggtgaatgaatacattgagcatgagagagaaaacataattgaggtgataaaacaga
atctggccgttggagatatatttaaacgagaaaatttacaggttgcaaccgatgaggttg
ttaaggaagtagctaactccatcgaagaattcaagaagcataaacaagagtatgatgagg
agcgtatcaaartacaggtccaagaggttctggagggagccaaggtgctggaatggttaa
gagagaaggctgaagtccactatgtcatccga
>PAFTOL004653
------------------------------------------------------------
------gtcagattgaatgttaatgttccaccagctgtatgtgatgattgttaccagagg
gttttgagggagatcatgaagcaggcggaggt----------------------------
------------------------------------------------------------
-----------------tcttcctcgtcaattgtctcct-ttg-----------------
------------------------------------------------------------
------gaaattcactatacaggcata---ttcgatatacgtagtgcatttacatggact
cctgaagaaggatataagaacttaaagatcgttgttgagatagacactgaaatagaagca
gaggtagcttgtgaacgagaaytaaggcgtcggtataagacattgggtcccttgagaatt
gtcgctgacagagggctacaggttggtgatgttgtggtagtggacatatcagcagcaaca
attgatcaaaatggtgctgatggtaaaaatatcccatctg-----ctgaga-gcaaaggt
ttccaatttgacacagaagatggggacatcctgatccctggtttcct---ggactcaata
a-----ttggaatccgaccaggtgaaaccaaatcctttccactcgtttttcccraatcat
ggaggcaagaagatcttcgtggtgtgcaagcccaatttaca---gtggaatgtaaagaac
tattttacagagatctgccgccactggatgattctcttgctgataagctttttccaggat
gttctaccttggatgaggtcarcgaagtgttgttgcagcaatgccgagagttggagcaaa
cagcaaaggagcaagctacagataatgccattctagaccagctacgtaagatggttaaag
ttgatattcctcagtccttgcttgaggaagaaggtaggcagatgtatgggaccaagcttc
tggaagttcaggcaaggatgaagttgaatgatgagcaactagcatccttaacgagtccca
aggcggtgaatgaatacattgagcatgagagagaaaacataattgaggtgataaaacaga
atctggccgttggagatatatttaaacgagaaaatttgcaggttgcaatagatgaggttg
ttaaggaagtagctaactccatagaagaattcaagaagcataaacaagagtatgatgagg
agcgtatcaaagtacaggtccaagaggttctggaaggagcyaaggtgctggaatggttaa
gagagcatgctgaagtccaatatgtcatccga
>PAFTOL004654
------------------------------------------------------------
---caggtcagattgagtgttaatgttccaccagctgtatgtgatgattgttaccagagg
gttttgagggagatcatgaagcaggccaaggt----------------------------
------------------------------------------------------------
-----------------tcttccgcatgttaagttttctgct------------------
------------------------------------------------------attatg
ca-ctctaggtatgatgtagagg--------ttgatgtcttgcctgcggtcagatggact
cctgaagatggatataagaatttaaagattgttgttgagatagacactgaaatagaagcc
gaggtggcttgtgaacgagaattaaggcgtcggtataagacattgggtcccttgagaatt
gtcgctgacagaggactacaggttggtgatgttgtggtggtggacatatcagcagcaaca
atcgatcgaaatggtgctgatggtcaaaatatcccatctg-----ctgaga-gcaaaggt
ttccaatttgatacagaagatgtggacatcttgatccctggtttcct---ggactcaata
a-----ttggaatccgaccaggtgaaaccaaatcctttccactcgkttttcccgaatcat
ggaggcaagaagatctacgtggtgtgcaagcccaatttaca---gtggaatgtaaagaac
tattttacagagacctgccaccactggatgattctcttgctgataagcttttcccaggat
gttctaccttggatgaggtcaaggaagctttgttgcaaaaatgccgagaattggagcaaa
cagcaaaggagcaagctacagataacgcaattctggaccagctacgtaagrtggttcaag
ttgatattcctcagtccttgcttgaggaagaaggtaggcagatgtatgggaccaagcttc
tggaaattcaagcaaggatgaagttgaatgatgatcaactagcatccttaacaagtccca
aggcggtgaatgaatacattgagcatgagagagaaaacataattgaggtgataaaacaga
atctggccgttggagatatatttaaacgagaaaatttacaggttgcaacagatgaggttg
ttaaggaagtagctaactccatcgaagaattaaagaagcataaacaagagtatgatgagg
agcgtatcaaagaacaggtccaagaggttatggagggagcaaaggtgctggaatggttaa
gagagcatgctgaagtccagtat---------
>PAFTOL004657
------------------------------------------------------------
------------------------------------------------------------
------------------------------------------------------------
------------------------------------------------------------
------------------------------------------------------------
------------------------------------------------------------
-------aggtatgatgtagagg--------ttgatgtcttgcctgaggtgagatggact
cctgaagatggatacaagaacttaaagattgttgttgagatagacactgaaatagaagct
gaggtagcttgtggacgagaattaaggcgtcggtataagacattgggtcctttaaggatt
gttgctgacagagggctacaggttggtgatgttgttgtagtagacatatcagcagcaaca
rttgatcaaaatggtgctgatggtcaaaatatcccgtctg-----cagaga-gcaaaggt
tttcaatttgatacagaagatggggacatcctgatccctggtttcct---ggattcaata
t-----ttggaatccgaccaggtgaaacgaaatcctttccactcrtgtttccagagtcat
ggaggcaagaagatcttcgtggtgtgcaagcccaatttaca---gtggaatgtaaagaac
tattttacagagatctgccgccactggatgattctcttgctgatragctttttccaggat
gttcaaccttggatgaggtcaaggaagctctgttgcagaaatgccgagagttggagcaaa
cagcaaaggagcaagctacagataacgcaattctagaccagctacgtaagrtggttcaag
ttgatattcctcagtccttgcttgaggaagaaggtaggcagatgtatgggaccaaacttc
tggaaattcaggcaaggatgaagttgagtgatgagcaactagcatccttaacaagtccca
agrsggtgaatgaattcattaagtatgagagagaaaacataattgaggtgataaaacaga
atctggccgttggagatatattcaaacgagaaaatttgcaggttgcaacagatgaggttg
ttaaggaagtagctaactccatcgaagaattcaagaagcataaacaagagtataaygagg
agcgtatcaaagaacaggtccaagaggttctggagggagccaaggtgctggaatggttaa
gagagcatgctgaaatccaatatgtcacccga
>PAFTOL004658
------------------------------------------------------------
------gtaagattgagtgttagtgttccaccagctgtttgtgatgattgttaccagagg
gttttgagggagatcatgaagcaggccaaggt----------------------------
------------------------------------------------------------
-----------------t------------------------------------------
------------------------------------------------------------
------------------------------------------------------------
------------------------------------------------------------
------------------------------------------------------------
------------------caggttggtgatgttgtggtggtggacatatcagcagcaaca
atcgatcgaaatggtgctgatggtcaaaatatcccatctg-----ctgaga-gcaaaggt
ttccaatttgatacagaagatggggacaccctgatccctggtttcct---ggactcaata
a-----ttggaatccgaccaggtgaaaccaaatcctttccactagtttttcccgaatcat
ggaggcaagaagatctacgtggtgtgcaagcccaatttaca---gtggaatgtaaagaac
tattttacagagatctgccgccactggatgattctcttgctgataagctttttccaggat
gttctaccttggatgaggtcaaagaagctttgttgcagaaatgccgcgagttggagcaaa
cagcaaaggagcaagctacagataatgcaattctggaccagctacgtaagatggttcaag
ttgatattcctcagttcttgcttgaggaagaaggtaggcagatgtatgggaccaagcttc
tggaaattcaagcaaggatgaagttgaatgatgatcaactagcatcattaacaagtccca
aggcggtgaatgaatacattgagcatgagagagagaatataattgaggtgataaaacaga
atctggccgtcggagatatatttaaacgagaaaatttacaggttgcaacagatgaggttg
ttaaggaagtagctaactccatcgaagaattccagaagcataaacaagagtatgatgagg
agcgtatcaaaggacaggtccaagaggttctggagggagccaaggtgctggaatggttaa
gagagcatgctgaagtccaatatgtcacccga
>PAFTOL004660
------------------------------------------------------------
------------------------------------------------------------
------------------------------------------------------------
------------------------------------------------------------
------------------------------------------------------------
------------------------------------------------------------
------------------------------------------------------------
------------------------------------------------------------
------------------------------------------------------------
------------------------------------------------------------
------------------------------------------------------------
------------------------------------------------------------
------------------------------------------------------------
------------------------------------------------------------
------------------------------------------------------------
--------------caggtcaaagaagctttgttgcagaaatgccgcgagttggagcaaa
cagcaaaggagcaagctacagataatgcaattctggaccagctacgtaagatggttcaag
ttgatattcctcagtccttgcttgaggaagaaggtaggcagatgtatgggaccaagcttc
tggaaattcaagcaaggatgaagttgaatgatgatcaactagcatcattaacaagtccca
aggcggtgaatgaatacattgagcatgagagagaraatataattgaggtgataaaacaga
atctggccgtyggagatatatttaaacgagaaaatttacaggttgcaayagatgaggttg
ttaaggaagtagctaactccatcgaagaattccagaagcataaacaagagtatgatgagg
agcgtatcraaggacaggtccaagaggttctggagggagccaaggtgctggaatggttaa
gagagcatgctgaagtccaatatgtcacccga
>PAFTOL004661
------------------------------------------------------------
------gtcagattgagcgtcaatgttccaccagctgtatgtaatgattgttaccagacg
gttttgagggaggccacgaagcaggccaaggt----------------------------
------------------------------------------------------------
-----------------gcttcctcatcaattgtctcct-tt------------------
-----------------------------------------ggaaattcattttacaagc
atat---------------------------ttgatatatgcagcgaagtgagatggact
cctgaagatggatacaagaacttaaagattgttgttgagatagacactgaaatagaagct
gaggtagcttgtggacgagaattaaggcgtcggtataagacattgggtcctttaaggatt
gttgctgacagagggctacaggttggtgatgttgttgtagtagacatatcagcagcaaca
attgatcaaaatggtgctgatggtcaaaatatcccgtctg-----cagaga-gcaaaggt
tttcaatttgatacagaagatggggacatcctgatccctrgtttcct---ggactcaata
t-----ttggaatccgaccaggtgaaacgaaatcctttccactcgtgtttccagaatcat
ggaggcaagaagatcttcgtggtgtgcaagcccaatttaca---gtggaatgtaaagaac
tattttaccgagatctgccrccactggatgattctcttgctgataagctttttccaggat
gttcaaccttggatgaggtcaaggaagctctgttgcagaaatgccgagagttrgagcaaa
cagcaaaggagcaagctacagataacgcaattctagaccagctacgtaagatggttcaag
ttgatattcctcagtccttgcttgaggaagaaggtaggcagatgtatgggaccaaacttc
tggaaattcaggcaaggatgaagttgagtgatgarcaactagcatccttaacaagtccca
aggcggtgaatgaatacattaagtatgagagagaaaacataattgaggtgataaaacaga
atctggctgttggagatatattcaaacgagaaaatttgcaggttgcaacagatgaggttg
ttaaggaagtagctaactccatcgaagaattcaagaagcataaacaagagtataatgagg
agcgtatcaaagaacaggtycaagaggttctggagggagccaaggtgctggaatggttaa
gagagcatgctgaaatccaatatgtcacccga
>PAFTOL004662
------------------------------------------------------------
---caggtcagattgagtgttaatgttccaccagctgtatgtgatgattgttaccagagg
gttttgagggagatcatgaagcaggcc---------------------------------
------------------------------------------------------------
------------------------------------------------------------
------------------------------------------------------------
------------------------------------------------------------
------------------------------------------------------------
------------------------------------------------------------
------------------maggttggtgatgctgtggtggtggacatatcagcagcaaca
atcgatcgaaacggtgctgatggtcaaaatatcccatctg-----ctgaga-gcaaaggt
------------------------------------------------------------
------------------------------------------------------------
--------------------------------------------gtggaatgtaaagaac
tattttacagagacctgccgccactggatgattctcttgctgataagcttttcccaggat
gttctaccttggatgaggtcaaggaagctttgttgcagaagtgccaagagttggagcaaa
cagcaaaggagcaagctacagataatgcaattctggaccagctacgtaagrtggttcaag
ttgatattcctcagtccttgcttgaggaagaaggtaggcagatgtatgggaccaagcttc
tggaaattcaagcaaggatgaagttgaatgatgatcaactagcatccttaacaagtccca
aggcggtgaatgaatacattgagcatgagagagaaaacataatagaggtgataaaacaga
atctggccattggagatatatttaaacgagaaaatttrcaggttgcaacagatgaggttg
ttaaggaagtcgctaactccattgaagaattcaagaagcataaacaagagtatgataagg
accgtatcaaagaacaggtt----------------------------------------
--------------------------------
>PAFTOL004664
------------------------------------------------------------
------------------------------------------------------------
------------------------------------------------------------
------------------------------------------------------------
------------------------------------------------------------
------------------------------------------------------------
------------------------------------------------------------
------------------------------------------------------------
------------------------------------------------------------
------------------caggttggtgatgttgtggtagtggacatatcagcagcaaca
attgatcaaaatggtgctgatggtaaaaatatcccatctg-----cggaga-gcaaaggt
ttccaatttgacacagaagatggggacatcctgatccctggtttcct---ggactcaata
a-----ttggaatccgaccaggtgaaaccaaatcctttccactcgtttttcccgaatcat
ggaggcaagaagatcttcgtggtgtgcaagcccaatttaca---gtggaatgtaaagaac
tattttacagagatctgccgccactggatgattctcttgctgataagcttttyccaggat
gttctaccttggatgaggtcaacgaagtrttgttgcagaaatgccgagagttggagcaaa
cagcaaaggagcaagctacagataatgccattctagaccagctacgtaagatggttaaag
ttgatattcctcagtcsttgcttgaggaagaaggtaggcagatgtatgggaccaagcttc
tggaagttcaggcaaggatgaagttgaatgatgagcaactagcatccttwacgagtccca
aggcggtgaatgaatacattgagcatgagagagaaaacataattgaggtgataaaacaka
atctggccgttggagatatatttaaacgagaaaatttacaggttgcaacagatgaggttg
ttaaggaagtagctaactccatcgaagaattcaagaagcataaacaagagtatgatgagg
agcgtatcaaagtacaggtccaagaggttctggagggagccaaggtgctggaatggttaa
gagagcatgctgaagtccaatatgtcatccga
>PAFTOL004665
------------------------------------------------------------
------------------------------------------------------------
------------------------------------------------------------
------------------------------------------------------------
------------------------------------------------------------
------------------------------------------------------------
-------aggtatgatgtagagg--------ttgatgtcttgcctgaggtcagatggact
cctgaagatggatataagaacttaaagattgttgttgagatagacactgaaatagaagcc
gaggtggcttgtgaacgagaattaaggcgtcggtataagagattgggtcccttgagaatt
gtcgctgacagaggactacaggttggtgatgttgtggtggtggacatatcagcagcaaca
atcgatcaaattggagctgatggtcaaaatatcccatcag-----ctgaga-gcaaaggt
ttccaatttgatacagaagatggggacatcttgatccctggtttcct---ggactcaata
a-----ttggaatccgaccaggtgaaaccaaatcctttccactcgtttttcccgaatcat
ggaggcaagaagatctacgtggtgtgcaagcccaatttaca---gtggaatgtaaagaac
tattttacagagatctgccgccactggatgattctcttgctgataagctttttccaggat
gttctaccttggatgaggtcaaggaagctttgtttcagagatgccgagagttggagcaaa
cagcaaaggagcaagctacagataatgcaattctggaccagctacgtaagatggttcaag
ttgatattcctcagtccttgctggaggaagaaggtaggcagatgtatgggaccaagcttc
tggaaattcaagcaaggatgaagttgaatgatgatcaactagcatccttaacaagtccca
aggcggtgaatgaatacattgagcatgagagagaaaacataatggaggtgataaaacaga
atctggccgttggagatatatttaaacgagaaaatttacaggttgcaacagatgaggttg
tgaaggaagtagctaactccatcgaagaattcaagaagcataaacaagagtatgatgagg
agcgtatcaaaggacaggtccaagaggttctggagggagccaaggtgctggaatggttaa
gagagaatgctgaagtccaatatgtc------
>PAFTOL004666
------------------------------------------------------------
------gtcagattgaatgttaatgttccaccagctgtatgtaatgattgttaccagagg
gttttgagggagatcatgaagcaggccgaggt----------------------------
------------------------------------------------------------
-----------------tctt---------------------------------------
------------------------------------------------------------
-------agatatgatgtagagg--------ttgatgtcttgcctgagatcagatggact
cctgaagatggatataagaacttaaagatcgttgttgagatagacactgaaatagaagca
gaggtagcttgtgaacgagaattaaggcgtcggtataagacattgggtcccttgagaatt
gtcgctgacagagggctacaggttggtgatgttgtggtagtggacatatcagcagcaaca
attgatcaaaatggtgcggatggtaaaaatatcccatctg-----ctgaga-gcaaaggt
ttccaatttgacacagaagatggggacatcctgatccccggtttcct---ggactcaata
a-----ttggaatccgaccaggtgaaaccaaatcctttccactcgtttttcccgaatcat
ggaggcaagaagatcttcgtggtgtgcaagcccaatttaca---gtggaatgtaaagaac
tattttacagagatctgccgccactggatgattctcttgctgataagctttttccaggat
gttctaccttggatgaggtcaacgaagtgttgttgcagaaatgccgagagttggagcaaa
cagcaaaggagcaagctacagataatgccattctagaccagctacgtaagatggttaaag
ttgatattcctcagtccttgcttgaggaagaaggtaggcagatgtatgggaccaagcttc
tggaagttcaggcaaggatgaagttgaatgatgagcaactagcatccttaacgagtccca
aggcggtgactgaatacattgagcatgagaaagaaaacataattgaggtgataaaacaga
atctggctgttggagatatatttaaacgagaaaatttacaggttgcaacagatgaggttg
ttaaggaagtagctaactccatcgaagaattcaagaagcataaacaagagtatgatgagg
agcgtatcaaagtacaggtccaagaggttctggagggagccaaggtgctggaatggttaa
gagagcatgctgaagtccaatatgtcatccga
>PAFTOL004667
gaagtaaaaaaggataagcttcctgctgatcttgatgttcaagagtttcaagagcctaat
tccagggtcagattgaatgttaatgttccaccagctgtatgtgatgattgttaccagagg
gtt---------------------------------------------------------
------------------------------------------------------------
------------------------------------------------------------
------------------------------------------------------------
------------------------------------------------------------
------------------------------------------------------------
------------------------------------------------------------
------------------------------------------------------------
-ttgagggagatcatgaagcaggccgaggttt--------------------cttcaggt
ttccaatttgacacagaagatggggacatcctgatccctggtttcct---ggactcaata
a-----ttggaatccgaccaggtgaaaccaaatcctttccactcgtttttccygaatcat
ggaggcaagaagatcttcgtggtgtgcaagcccaatttaca---gtggaatgtaaagaac
tattttacagagatctgccgccactggatgattctcttgctgataagctttttccaggat
gttctaccttggatgaggtcaacgaartgttgttgcagaaatgccgagagttggagcaaa
cagcaaaggagcaagctacagataatgccattctagaccagctacgtaagatggttaaag
ttgatattcctcagtccttgcttgaggaagaaggtaggcagatgtatgggaccaarcttc
tggaagttcaggcaaggatgaagttgratgatgagcaactagcatccttaacgagtccca
aggcggtgaatgaatacattgagcatgagagagaaaacataattgaggtgataaaacaga
atctggccgttggagatatatttaaacgagaaaatytacaggttgcaacagatgaggttg
ttaaggaagtagctaactccattgaagaattcaagaagcataaacaagagtatgatgagg
agcgtatcaaagtacaggtccaagaggttctggagggagccaaggtgctggaatggttaa
gagagcatgctgaagtccaatatgtcatccga
>PAFTOL004668
------------------------------------------------------------
------gtcagattgaatgttaatgttccaccagctgtatgtgatgattgttaccagagg
gttttgagggagatcatgaagcaggcsgaggt----------------------------
------------------------------------------------------------
-----------------t------------------------------------------
------------------------------------------------------------
-------agatatgatgtagagg--------ttgatgtcttgcctgagatcagatggact
cttgaagatggatataagaacttaaagatcgttgttgagatagayactgaaatagaagca
gaggtagcttgtgaacgagaattaaggcgtcggtataagacattgggtcccttgagaatt
gtcgctgacagagggctacaggtaaatgtggggagtgttatagaaggttctaaagcgcat
tatattaacctcattgcccccccccaaaaccaaggaaatg-----tatttt-cctcaggt
ttccaatttgacacagaagatggggacatcctgatccctggtttcct---ggactcaata
a-----ttggaatccgaccaggtgaaaccaaatcctttccactcgtttttcccgaatcat
ggaggcaagaagatcttcgtggtgtgcaagcccaatttaca---gtggaatgtaaagaac
tattttacagagatctgcygccactggatgattctcttgctgataagctttttccaggat
gttctaccttggatgaggtcaacgaagtgttgttgcagaaatgccgagagttggagcaaa
cagcaaaggagcaagctacagataatgccattctagaccagctacgtaagatggttaaag
ttgatattcctcagtccttgcttgaggaagaaggtaggcagatgtatgggaccaagcttc
tggaagttcaggcaaggatgaagttgaatgatgagcaactagcatccttaacgagtccca
aggcggtgaaygaatacattgagcatgagagagaaaacataattgaggtgataaaacaga
atctggccgtyggagatatatttaaacgagaaaatttacaggttgcaacmgatgaggttg
ttaaggaagtagctaactccatygaagaattcaagaagcataaacaagagtatgatgagg
agcgtatcaaagtacaggtccaagaggttctggagggagccaaggtgctggaatggttaa
gagagcatgctgaagtccaatatgtcatccga
>PAFTOL005024
------------------------------------------------------------
------gtcagattgaatgttaatgttccaccagctgtatgtgatgattgttaccagagg
gttttgagggagatcatgaagcaggcggaggt----------------------------
------------------------------------------------------------
-----------------t------------------------------------------
------------------------------------------------------------
-------agatatgatgtagagg--------ttgatgtcttgcctgagatcagatggact
cctgaagatggatataagaacttaaagatcgttgttgagatagatactgaaatagaagca
gaggtagcttgtgaacgagaattaaggcgtcggtataagacattgggtcccttgagaatt
gtcgctgacagagggctacaggttggtgatgttgtggtagtggacatatcagcagcaaca
attgatcaaaatggtgctgatggtaaaaatatcccatctg-----ctgaga-gcaaaggt
ttccaatttgacacagaagatggggacatcctgatccctggtttcct---ggactcaata
a-----ttggaatccgaccaggtgaaaccaaatcctttccactcgtttttcccgaatcat
ggaggcaagaagatcttcgtggtgtgcaagcccaatttaca---gtggaatgtaaagaac
tattttacagagatctgctgccactggatgattctcttgctgataagctttttccaggat
gttctaccttggatgaggtcaacgaagtgttgttgcagaaatgccgagagttggagcaaa
cagcaaaggagcaagctacagataatgccattctagaccagctacgtaagrtggttaaag
ttgatattcctcagtccttgcttgaggaagaaggtaggcagatgtatgggaccaagcttc
tggaagttcaggcaaggatgaagttgaatgatgagcaactagcatccttaacgagtccca
aggcggtgaacgaatacattgagcatgagagagaaaacataattgaggtgataaaacaga
atctggccgtcggagatatatttaaacgagaaaatttacaggttgcaaccgatgaggttg
ttaaggaagtagctaactccatcgaagaattcaagaagcataaacaagagtatgatgagg
agcgtatcaaagtacaggtccaagaggttctggagggagccaaggtgctggaatggttaa
gagagcatgctgaagtccattatgtcatccga
>PAFTOL005025
------------------------------------------------------------
---caggtcagattgagtgttgatgttccaccagctgtatgtgatgattgttaccagagg
gttttgagggagatcatgaagcaggccgaggt----------------------------
------------------------------------------------------------
-----------------tcttcctcgtcaattgtctt-----------------------
------------------------------------------------------------
------------------------------------------------------------
------------------------------------------------------------
------------------------------------------------------------
------------------------------------------------------------
----------------------------------------------------cctcaggt
ttccaatttgatacagaagatggggacatcctgatccctggtttcct---ggactcaatg
a-----ttggaatccgaccaggtgaaaccaaatcatttccactcgtttttcccgaatcat
ggaggcaagaagatcttcgtggtgtacaagcccaatttaca---gtggaatgtaaagaac
tattttacagagatctgccgccactggatgattctcttgctgataaaatttttccaggat
gttctaccttggatgaggtcaaggaagcattgttgcagaaatgccgagagttggagcaaa
cagcaaaggagcaagctacagataatgccattctagatcagctacgtaagatggttaaag
ttgatattcctcagtccttgcttgaggaagaaggtaggcagatgtatgggaccaagcttc
tggaaattcaggcaaggatgaagttgaatgatgagcaactagcatccttaacgagtccca
aggcggtgaatgaatacattgagcatgagagagaaaacataattgaggtgataaaacaga
atctggctgttggagatatatttaaacgagaaaatttacaggttgcaacagatgaggttg
ttaaggaagtagctaactccatcgaagaattcaagaagcataaacaagagtatgatgagg
agcgtatcaaaggacaggtccaagaggttctggagggagccaaggtgctggaatggttaa
gagagaatgctgaagtccaatatgtc------
>PAFTOL005026
------------------------------------------------------------
------gtcagattgagtgttaatgttccaccagctgtatgtgatgattgttaccagagg
gttttgagggagatcatgaagcaggccgaggt----------------------------
------------------------------------------------------------
-----------------t------------------------------------------
------------------------------------------------------------
------------------------------------------------------------
------------------------------------------------------------
------------------------------------------------------------
------------------caggttggtgatgttgtggtagtggacatatcagcagcaacg
attgatcaaaatggtgctgatggtaaaaatatcccatctg-----ctgaga-gcaaaggt
ttccaatttgayacagaagatggggacatcctgatccctggtttcct---ggactcaata
a-----ttggratccgaccaggtgaaaccaaatcstttccactcgtttttcccgaatcat
ggaggcaagaagatcttcgtggtgtgcargcccaatttaca---gtggaatgtaaagaac
tattttacagagatctgccgccactggatgattctcttgctgataagctttttccaggat
gttctaccttggatgaggtcaaggaagcattgttgcagaaatgccgagagttggagcaaa
cagcaaaggagcaagctacagataatgccattctagaccagctacgtaagatggttaaag
ttgatattcctcagtccttgcttgaggaagaaggtaggcagatgtatgggaccaagcttc
tggaaattcaggcaaggatgaagttgaatgatgagcaactagcatccttaacgagtccca
aggcggtgaatgaatactttgagcatgagagrgaaaacataattgaggtgataaaacaga
atctggccgttggagatatatttaaacgagaaaatttacaggttgcaacagatgaggttg
ttaaggaagtagctaactccatcgaagaattcaagaagcataaacaagagtatgatgagg
agcgtatcaaagkacaggtccaagaggttctggagggagccaaggtgctggaatggttaa
gagagaatgctgaagtccaatatgtcatccga
>PAFTOL005035
------------------------------------------------------------
------gtcagattgaatgttaatgttccaccagctgtatgtgatgattgttaccagagg
gttttgagggagatcatgaagcaggcggaggt----------------------------
------------------------------------------------------------
-----------------t------------------------------------------
------------------------------------------------------------
-------agatatgatgtagagg--------ttgatgtcttgcctgagatcagatggact
cctgaagatggatataagaacttaaagatcgttgttgagatagacactgaaatagaagca
gaagtagcttgtgaacgagaattaaggcgtcggtataagacattgggtcccttgagaatt
gtcgctgacagagggctacaggttggtgatgttgtggtagtggacatatcagcagcaaca
attgatcaaaatggtgctgatggtaaaaatatcccatctg-----cggaga-gcaaaggt
ttccaatttgacacagaagatggggacatcctgatccctggtttcct---ggactcaata
a-----ttggratccgaccaggkgaaaccaaatcctttccactcgtttttcccgaatcat
ggaggcaagaagatcttcgtggtgtscaagcccaatttaca---gtggaatgtaaagaac
tattttacagagatctgccgccactggatgattctcttgctgataagctttttccaggat
gttctaccttggatgaggtcaacaaagtgttgttgcagaaatgccgagagttggagcaaa
cagcaaaggagcaagctacagataatgccattctagaccagctacgtaagatggttcaag
ttgatattcctcagtccttgcttgaggaagaagggaggcagatgtatgggaccaaacttc
tggaagttcaggcaaggatgaagttgaatgatgagcaactagcatccttaacgagtccca
aggcggtgaatgaatacattgagcatgagagagaaaacataattgaggtgataaaacaga
atctggcygttggagatatatttaaacragaaaatttacaggttgcaacmgatgaggttg
ttaaggaagtagctaactccatcgaagaattcaagaagcataaacaagagtatgatgagg
agcgtatcaaagtacaggtccaagaggttctggagggagccaaggtgctggaatggttaa
gagagcatgctgaagtccaatatgtcatccga
>PAFTOL005042
------------------------------------------------------------
---caggtcagattgartgttaatgttccaccagctgtatgtgaygattgttaccagagg
gttttgagggagatcatgaagcaggccraggt----------------------------
------------------------------------------------------------
-----------------tcttcctcgtcaattttgtgtg-ct------------------
------------------------------------------------------gttatg
tacgtccaggtatgatgtagagg--------ttgatgtcttgcctgaggtcagatggact
cctgaagatggatataagaacttaaagattgttgttgagatagacactgaaattgaagcc
gaggtggcttgtgaacgagaattaaggcgtcggtataagacattgggtcccttgagaatt
gtcgctgacagaggactgcaggttggtgatgttgtggtggtgggcatatcagcagcaaca
atcgatcaaattggtgctgatggtcaaaatatcccatctg-----ctgaga-gcaaaggt
ttccaatttgatacagaagatggggacaktttgatccctggtttcct---ggactcaata
a-----ttggaatccgaccaggtgaaaccaaatcctttccactcgtttttcccgaatcat
ggaggcaagaagatctacgtggtgtgcaagcccaatttaca---gtggaatgtaaagaac
tattttacagagatctgccgccactggatgattctcttgctgataagctttttccaggat
gttctamcttggatgaggtcaaggaagctttgttgcagaaatgccgagagttggagcaaa
cagcaaaggagcaagctacagataatgcmattctrgaccagctacgtaagatggttmaag
ytgatattcctcagtccttgctkgagsaagaaggtaggcagatgtatgggaccaagcttc
tggaaattcaagcaaggatgaagttgaatgatgakcamctagcatccttaacragtccca
aggcggtgaatgaatacattgagcatgagagagaraacataatkgaggtgataaaacaga
atctggccgttggagatatatttaaacgagaaaatttacaggttgcaacmgatgaggttg
tyaaggaagtagctaactcyatcraagaattcaagaagcataaacaagagtatgatgagr
agcgtatcaaagkacaggtcgaagaggttctggagggagccaaggtgctggaatggttaa
gagagcatgctgaagtccaatatgtcatccga
>PAFTOL005043
------------------------------------------------------------
------gtcagattgaatgttaatgttccascagctgtatgtgatgattgttaccagagg
gttttgagggagatcatgaagcaggcsgaggt----------------------------
------------------------------------------------------------
-----------------t------------------------------------------
------------------------------------------------------------
-------agatatgatgtagagg--------ttgatgtcttgcctgagatcagatgggct
cctgaagatggatataagaacttaaagatcgttgttgagatagatactgaagtagaagca
gaggtagcttgtgaacgagaattaaggcgtcggtataagacattgggtcccttgagaatt
gtcgctgacagagggctacaggttggtgatgttgtggtagtggacatatcagcagcaaca
attgatcaaaatggtgctgatggtaaaaatatcccatctg-----ctgaga-gcaaaggt
ttccaatttgacacagaagatggggacatcctgatccctggtttcct---ggactcaata
a-----ttggaatccgaccaggggaaaccaaatcctttccacttgtttttcccgaatcat
ggaggcaagaagatcttcgtggtgtgcaagcccaatttaca---gtggaatgtaaagaay
tattttacagagatctgccgccactggatgattctcttgctgataagctttttccaggat
gttctaccttggatgaggtcaacgaagtgttgttgcagaaatgcsgagagttggarcaaa
cagcaaaggagcaagctacagataatgccattctagaccagctacgtaagrtggttaaag
ytgatattcctcagtccttgcttgaggaagaaggtaggcagatgtatgggaccaagcttc
tggaagttcaggcaaggatgaagttgaatgatgagcaactagcatccttaacgagtccca
aggcggtgaatgaatacattgagcatgagagagaaaacataattgaggtgataaaacaga
atctggccgttggagatatatttaaacgagaaaatttacaggttgcaaccgatgaggttg
ttaaggaagtagctaactccatcgaagaattcaagaagcataaacaagagtatgatgagg
agcgtatcaaagtacaggtccaagaggttctggagggagccaaggtgctggaatggttaa
gagagcatgctgaagtccaatatgtcatccga
>PAFTOL005047
------------------------------------------------------------
------gtcagattgagtgttaatgttccaccagctgtatgtgatgattgttaccagagg
gttttgagggagatcatgaagcgggccgaggt----------------------------
------------------------------------------------------------
-----------------ttct---------------------------------------
----------------------------------------------------------ag
atcctccaggtatgatgtagagg--------ttgatgtcttgcctgaggtcagatggact
cctgaagatggatataaaaacttaaagattgttgttgagatagacagtgaaatagaagcc
gaggtggcttgtgagcgagaattaaggcgtcggtataagacattgggtcccttgagaatt
gtcgctgacagaggactacaggttggtgatgttgtggtggtggacatatcagcagcaaca
atcgatcaaattggtgctgatggtcaaaatatcccatctg-----ctgaga-gcaaaggt
ttccaatttgatacagaagatggggacatcttgatccctggtttcct---ggactcaata
a-----ttggaatccaaccaggtgaaaccaaatcctttccactcgtttttcctgaatcat
ggaggcaagaagatctacgaggggtgcaagcccaatttaca---gtggaatgtaaagaac
tattttacagagatctgccaccacttgatgattctcttgctgataagctttttccaggat
gttctgacttggatgaggtcatggaagctttgttgcagaaatgccgagagttggagcaaa
cagcaaaggagcaagctacagataatgcaattctggaccagctacgtaagatggttcaag
ttgatattcctcagtccttgctggaggaagaaggtaggcagatgtatgggaccaagcttc
tggaaattcaagcaaggatgaagttgaatgatgatcaactagcatccttaacaagtccca
aggcggtgaatgaatacattgagcatgagagagacaacataatggaggtgataaaacaga
atctggccgttggagatatatttaaacgagaaaatttacaggttgcaacagatgaggttg
ttaaggaagtagctaactccatcgaagaattcaagaagcataaacaagagtatgatgagg
agcgtatcaaaggacaggtccaagaggttctggagggagccgaggtgctggaatggttaa
gagagcatgctgaagtccaatatgtcatccga
>PAFTOL005169
------------------------------------------------------------
---caggtcagattgagcgttaatgttccaccagctgtatgtgatgattgttaccagagg
gttttgagggagatcatgaagcaggcc---------------------------------
------------------------------------------------------------
------------------------------------------------------------
------------------------------------------------------------
------------------------------------------------------------
------------------------------------------------------------
------------------------------------------------------------
------------------saggttggtgatgttgtggtagtggacatatcagcagcaaca
attgatcaaaatggtgctgatggtaaaaatatcccatctg-----ctgaga-gcaaaggt
ttccaatttgacacagaagatggggacatcctgatctctcgtttcct---ggactcaata
a-----ttggaatccgaccaggtgaaaccaaatcctttccactcgtttttcccgaatcat
ggaggcaagaagatcttcgtggtgtgcaagcccaatttaca---gtggaatgtaaagaac
tattttacagagatctgccgccactggatgattctcttgctgataagctttttccaggat
gttctaccttggatgaggtcaaggaagcgttgttgcagaaatgccgagagttggagcaaa
cagcaaaggagcaagctacagataatgccattctagaccagctacgtaagrtggttaaag
ttgatattcctcagtccttgcttgaggaagaaggtaggcagatgtatgggactaagcttc
tggaaattcaggcaaggatgaagttgaatgatgagcaactagcatccttaacgagtccca
aggcggtgaatgaatacattgagcatgagagagaaaacataattgaggtgataaaacaga
atttggccgttggagatatatttaaacgagaaaatttacaggttgcaacagatgaggttg
ttaaggaagtagctaactccatcgaagaattcaagaagcataaacaagagtatgatgagg
agcgtatcaaagtacaggtccaagaggttctggagggagccaaggtgctggaatggttaa
gagagcatgctgaagtccaatatgtcatccga
>PAFTOL007498
------------------------------------------------------------
------gtcagattgagtgttaatgttccaccagctgtatgtgatgattgttaccagagc
gttttgagggaggtcrtgaagcaggccgaggt----------------------------
------------------------------------------------------------
-----------------t------------------------------------------
------------------------------------------------------------
-------aggtatgatgtagagg--------ttgatgtcttgcctgaggtcagatggact
cctgaagatggatataaaaacttaaagattgttgttgagatagacactgaaatagaagca
gaggtagcttgtttacaagaattaaggcgtcggtataagacattgggtcccttgagaatt
gtcgctgacagagggctacaggttggtgatgttgtggtagtggacatatcagcagcaaca
attgatcaaaatggtgcagatggtaaaaatatcccatctg-----ctgaga-gcaaaggt
ttccaatttgatacagaagatggggacatcctgatccctggtttcct---ggactcaata
a-----ttggaatccgaccaggtgaaaccraatcctttccactcgtttttcccgaatcat
ggaggcaagaagatcttcgtggtgtgcaagctcaatttacr---gtggaatgtaaagaac
tattttgcagagatctgccgccactggatgattctcttgctgataagctttttccaggat
gttataccttggatgaggtcaaggaaacgttgttgcagaaatgcsragagttggagcaaa
cagcaaaggagcaagctacagataatgccattctagaccagctacgtaagatggttaaag
ttgatattcctcagtccttgcttgaggaagaaggtaggcagatgtatgggaccaagcttc
tgcaaattcaggcaaggatgaagttgaatgatgagcaactagcatccttaaggagtccca
aggcggtgaatgaatacattgagcatgagagagaaaacataattgaggtgataaaacaga
atctggcygttggagatatatttaaacgagaaaatttacaggttgcaacagatgaggttg
ttaaggaagtagctaactccatcgaagaattcaagaagcataaacaagagtatgatgagg
agcgtatcaaaggacaggtt----------------------------------------
--------------------------------
>PAFTOL008060
------------------------------------------------------------
------------------------------------------------------------
------------------------------------------------------------
------------------------------------------------------------
------------------------------------------------------------
------------------------------------------------------------
------------------------------------------------------------
------gatggatataagaacttaaatatcgttgttgagatagatactgaaatagaagca
gaggtagcttgtgaacgagaattaaggcgtcggtataagacattgggtcccttgagaatt
gtcrctgacagagggctacaggtaaatgtggggagtgttatasaaggttctaaagcgagc
att----ataytarcctctttgtcccwcccyccccaacca-----aagaaatgacaagga
ayccaattygacacagaagatggggacatcctgatccctggtttcct---ggactcaata
a-----ttggaatccgaccaggtgaaaccaaatcctttccactcgtttttcccraatcat
ggaggcaagaagatcttcgtggtgtgcaagcccaatttaca---gtggaatgtaaagaac
tattttacagagatctgccgccactggatgattctcttgctgataagctttttccaggat
gttctaccttggatgaggtcaacgaagtgttgttgcagaaatgccgagagttggagcaaa
cagcaaaggagcaagctacagataatgccattctagaccagctacgtaagrtggtcaaag
ttgatattcctcagtccttgcttgaggaagaaggtaggcagatgtatgggaccaagcttc
tggaagttcaggcaaggatgaagttgaatgatgagcaactggcatccttaacgagtccca
aggcggtgaatgaatacattgagcatgagagagaaaacataattgaggtgataaaacaga
atctggccgttggagatatatttaaacgagaaaatttacaggttgcaacagatgaggttg
ttaaggaagtagctaactccatcgaagaattca---------------------------
---------------aggtccaagaggttctggagggagccaaggtgctggaatggttaa
gagagcatgctgaagtccaatatgtcatccga
>PAFTOL008062
------------------------------------------------------------
------------------------------------------------------------
------------------------------------------------------------
------------------------------------------------------------
------------------------------------------------------------
------------------------------------------------------------
-------agatatgatgtagagg--------ttgatgtcttgccggagatcagatggact
cctgaagatggatataagaacttaaagatcgttgttgagatagacactgaaatagaagca
gaagtagcttgtgaacgagaattaaggcgtcggtataagacattgggtcccttgagaatt
gtcgctgacagagggctacaggttggtgatgttgtggtagtggacatatcagcagcaaca
attgatcaaaatggtgctgatggtaaaaatatcccatctg-----cggaga-gcaaaggt
ttccaatttgacacagaagatggggacatcctgatycctggtttcct---ggactcaata
a-----ttggaatccgaccaggtgaaaccaaatcctttccactcgtttttcccgaatcat
ggaagcaagaagatcttcgtggtgtgcaagcccaatttaca---gtggaatgtaaagaac
tattttacagagatctgccgccactggatgattctcttgctgataagctttttccaggat
gttctaccttggatgaggtcaacaaagtgttgttgcagamatgccgagagttggagcaaa
cagcaaaggagcaagctrcagataatgccattctagaccagctacgtaagatggttaaag
ttgatattcctcagtccttgcttgaggaagaaggtaggcagatgtatgggaccaagcttc
tggaagttcaggcaaggatgaagttgaatgatgagcaactagcatccttaacgagtccca
aggcggtgaatgaatacattgagcatgagagagaaaacataattgaggtgataaaacaga
atctggccgttggagatatatttaaacgagaaaatttacaggttgcaacagatgaggttg
ttaaggaagtagctaactccatcgaagaattcaagaagcataaacaagagtatgatgagg
agcgtatcaaagtacaggtccaagaggttctggagggagccaaggtgctggaatggttaa
gagagcatgctgaagtccaatatgtcatccga
>PAFTOL008063
------------------------------------------------------------
------------------------------------------------------------
------------------------------------------------------------
------------------------------------------------------------
------------------------------------------------------------
------------------------------------------------------------
-------agatatgatgtagagg--------ttgatgtcttgcctgagatcagatggact
cctgaagatggatataagaacttaaagatcgttgttgagatagacactgaaatagaagca
gaagtagcttgtgaacgagaattaaggcgtcggtataagacattgggtcccttgagaatt
gtcgctgacagagggctacaggttggtgatgttgtggtagtggacatatcagcagcaaca
attgatcaaaatggtgctgatggtaaaaatatcccatccg-----ctgaga-gcaaaggt
ttccaatttgacacagaagatggggacatcctgatccctggtttcct---ggattcaata
a-----ttggaatccgaccaggtgaaaccaaatcctttccacttgtttttcccgaatcat
ggaggcaagaagatcttcgtggtgtgcaagcccaatttaca---gtggaatgtaaagaac
tattttacagagatctgccgccactggatgattctcttgctgataagctttttccaggat
gttctaccttggatgaggtcaacgaagtgttgttgcagaaatgccgagagttggagcraa
cagcaaaggagcaagctacagataatgccattctagaccagctacgtaagatggttaaag
ttgatattcctcagtccttgcttgaggaagaaggtaggcagatgtatgggaccaagcttc
tggaagttcaggcaaggatgaagttgaatgatgagcaactagcatccttaacgagtccca
aggcggtgaatgaatacattgagcatgagagagaaaacataattgaggtgataaaacaga
atctggccgttggagatatatttaaacgagaaaatttacaggttgsaacagatgaggttg
ttaaggaagtagctaactccatcgaagaattcaagaagcataaacaagagtatgatgagg
agcgtatcaaagtacaggtccaagaggttctggagggagccaaggtgctggaatggttaa
gagagcatgctgaagtccaatatgtcatccga
>PAFTOL008084
gaagttaaaaaggataagcttcctgctgaccttgatgttcaagaatttcaagagcctaat
tccagtgtcagattgagtgtcaatgttccaccagctgtatgtgatgattgttaccagagg
gttttgagggaggccacgaagcaggccacggt----------------------------
------------------------------------------------------------
-----------------gcttcctcatcaattgtctcct-ty------------------
-----------------------------------------ggaaattcattttacaagc
atat---------------------------ttgatatatgcagcgaagtgagatggact
cctgaagatggatacaagaacttaaagattgttgttgagatagacactgaaatagaagct
gaggtagcttgtggacgagaattaaggcgtcgstataagacattgggtcccttaaggatt
gttgytgacagagggctacaggttggtgatgtcgttgtagtagacatatcagcagcaaca
attgatcaaaatggtgctgatggtcaaaatatcccgtctg-----cagaga-gcaaaggc
tttcaatttgatacagaagatggggacatcctgatccctggtttcct---ggactcaata
a-----ttggaatccgaccaggtgaaacaaaatcctttccactcgtgtttccagaatcat
ggaggcaagaagatcttcgtggtgtgcaagcccagtttaca---gtggaatgtaaagaac
tattttacagagatctgccgccactggatgactctcttgctgataagctttttccaggat
gttcaaccttggatgaggtcaaggaagctctgttgcagaaatgccgagagttggagcaaa
cagcaaaggagcaagctacagataatgcaattctagaccagctacgtaagatggttcaag
ttgatattcctcartccttgcttgwggaagaaggtaggcagatgtacgggaccaagcttc
tggaaattcaggcraggatgaagttgaacgatgagcaactagcatcgttaacaagtccca
aggcggtgaatgaatacattaaatatgagagggaaaacataattgaggtgataaaacaga
atctggccgttggagatatattcaaacgagaaaatttgcaggttgcaacagatgaggttg
ttaaggaagtagctaactccatcgaagaattcaagaagcataaacaagagtatgatgagg
agcgtatcaaagaacaggtccaagaggtwctggagggagccaaggtgctggaatggttaa
gagagcatgctgaaatccaatatgtcacccga
>PAFTOL008417
------------------------------------------------------------
------gtcagattgaatgttaatgttccaccagctgtatgtgatgattgttaccagagg
gtt---------------------------------------------------------
------------------------------------------------------------
------------------------------------------------------------
------------------------------------------------------------
------------------------------------------------------------
------------------------------------------------------------
------------------------------------------------------------
------------------------------------------------------------
-ttgagggagatcatgaagcaggccgaggttcttt-----------------cctcaggt
ttccaatttgacacagaagatggggacatcctcatccctggtttcct---ggactcaata
a-----ttggaatccgaccaggtgaaaccaaatcctttccactcgtttttcccaaatcat
ggaggcaagaagatcttcgtggtgtgcaagcccaatttaca---gtggaatgtaaagaac
tattttacagagatctgccgccactggatgattctcttgctgataagctttttccaggat
gctctaccttggatgaggtcaacaaagtgttgttgcagaaatgccgagagttggagcaaa
cagcaaaggagcaagctacagataatgccattctagaccagctacgtaagatggttaaag
ttgatattcctcagtccttgcttgaggaagaaggtaggcagatgtatgggaccaagcttc
tggaagttcaggcaaggatgaagttgaatgatgagcaactagcatccttaacgagtccca
aggcggtgaatgaatacattgagcatgagagagagaacataattgaggtgataaaacaga
atctggscgttggagatatatttaaacgagaaaatttacaggttgcaacagatgaggttg
ttaaggaagtagctaactccatygaagaattcaagaagcataaacaagagtatgatgagg
agcgtatcaaagtacaggtccaagaggttctggagggagccaaggtgctggaatggttaa
gagagcatgctgaagtccaatatgtcatccga
>PAFTOL008419
------------------------------------------------------------
------------------------------------------------------------
------------------------------------------------------------
------------------------------------------------------------
------------------------------------------------------------
------------------------------------------------------------
------------------------------------------------------------
------------------------------------------------------------
------------------------------------------------------------
------------------caggttggtgatgttgtggtagtggacatatcagcagcaaca
attgatcaaaatggtgctgatggtaaaaatatcccatctg-----ctgaga-gcaaaggt
ttccaatttgacacagaagatggggacatcctgatccctggtttcct---ggactcaata
a-----ttggaatccgtccaggtgaaaccaaatcctttccactcgtttttcccgaatcat
ggaggcaagaagatcttcgtggtgtgcaagcccaatttaca---gtggaatgtaaagaac
tattttacagagatctgccgccactggatgaytctcttgctgataagctttttccaggat
gttctaccttggatsaggtcaacgaagtgttgttgcagaaatgccgagagttggagcaaa
cagcaaaggagcaagctacagataatgccattctagaccagctacgtaagatggttaaag
ttgatattcctcagtccttgcttgaggaagaaggtaggcagatgtatgggaccaagcttc
tggaagttcaggcaaggatgaagttgaatgatgagcaactagcatccttaacgagtccca
aggcggtgaatgaatacattgagcatgagagagaaaacataattgaggtgacaaaacaga
atctggccgttggagatatatttaaacgagaaaatttacaggttgcaacagatgaggttg
ttaaggaagtagctaactccattgaagaattcaagaagcataaacaagagtatgatgagg
agcgtatcaaagtgcaggtccaagaggttctggagggagccaaggtgctggaatggttaa
gagagcatgctgaagtccaatatgtcatccga
>PAFTOL008421
---------aaggataagcttcctgctgatcttgatgttcaagagtttcaagagcctaat
tccagagtcagattgagtgttactgttccaccagctgtatgtgatgattgttaccagagg
gttttgagggagattatgaagcaggcc---------------------------------
------------------------------------------------------------
------------------------------------------------------------
------------------------------------------------------------
------------------------------------------------------------
------------------------------------------------------------
------------------------------------------------------------
------------------maggttggtgatgttttggtggtggacatatcagcagcaaca
atcgatcgaaatggtgctgatggtcaaaatatcccatctg-----ctgaga-gcaaaggt
ttccaatttgatacagaagatggggacatcttgatccctggtttcct---ggactcaata
a-----ttggaatccgaccaggtgaaaccaagtcctttccactcgtttttcccgaatcat
ggaggcaagaagatctacggggtgtgcaagcccaatttaca---gtggaatgtaaagaac
tattttacagagacctcccgccactggatgattctcttgctgataagcttttcccaggat
gttctaccttggatgaggtcaaggaagctttgttgcagaaatgccgagagttggagcaaa
cagcaaaggagcaagctacagataatgcaattctggaccagctacgtaagatggttcaag
ttgatattcctcagtccttgcttgaggaagaaggtaggcagatgtatgggaccaagcttc
tggaaattcaagcaaggatgaagttgaatgatgatcaactagcatccttaacaagtccca
aggcggtgaatgaatacattgagcgtgagagagaaaacataattgaggtgataaaacaga
atctggccgttggagatatatttaaacgagaaaatttacaggttgccacagatgaggttg
ttaaggaagtagctaactccatcgaagaattcaagaagcataaacaagagtatgatgagg
agcgtatcaaggaacaggtt----------------------------------------
--------------------------------
>PAFTOL008422
------------------------------------------------------------
------------------------------------------------------------
------------------------------------------------------------
------------------------------------------------------------
------------------------------------------------------------
------------------------------------------------------------
------------------------------------------------------------
------------------------------------------------------------
------------------------------------------------------------
------------------caggttggtgatgttgtggtggtggacatatcagcagcaaca
atcgatcgaaatggtgctgatggtcaaaatatcgcatctg-----ctgaga-gcaaaggt
ttccaatttgatacagaagatgggcacatcttgatccctggtttcct---ggactcaata
a-----ttggaatccgaccaggtgaaaccaaatcctttccactcgcttttcctgaatcat
ggaggcaagaagatctacgtggtgtgcaagcccaatttaca---gtggaatgtaaagaac
tattttacagagacctgccgccactggatgattctcttgctgataagcttgccccaggat
gttctaccttggatgaggtcaaggaagctttgttgcagaaatgccgagagttggagcaaa
cagcaaaggagcaagctacagataatgcaattctggaccagctacgcaagrtggttcaag
ttgatattcctcagtccttgcttcaggaagaaggtaggcagatgtatgggaccaagcttc
tcgaaattcaagcaaggatgaagttgaatgatgatcaactagcatccttaacaagtccca
aggcagtgaatgaatacattgagcatgagagagagaacataatcgaggtgataaaacaga
atctggctgttggagatatatttaaacgagaaggtttacaggttgcaacagatgaggttg
ttaaggaagtagctaactccatcgaagaattcaagaagcataaacaagagtatgatgaac
agcgtatcaaagaacaggtccaagaggttatggagggagccaaggtgctggaatggttaa
gagagcatgctgaaatccagtatgtcacccaa
>PAFTOL008423
------------------------------------------------------------
---caggtcagattgagtgttaatgttccaccagctgtatgtgatgattgttaccagagg
gttttgagggagatcatgaagcaggccaaggt----------------------------
------------------------------------------------------------
-----------------tcttcctcgtcaattgtctcct-tt------------------
------------------------------------------------------gttatg
tacctccaggtatgatgtagagg--------ttgatgtcttgcctgaggtcagatggact
cccgaagatggatataagaacttaaagattgttgttgagatagacactgaaatagaagcc
gaggtggcttgtgagcgagaattaaggcgtcggtataagacattgggtcccttgagaatt
gtcactgacagaggactacaggttggtgatgttgtggtggtggacatatcagcagcaaca
atcgatcaaattggtgctgacggtcaaaatatcccatctg-----ctgaga-gcaaaggt
ttccaatttgatacagaagatggggacatcttgatccctggtttcct---ggactcaata
a-----ttggaatccgaccaggtgaaaccaaatcctttccactcgtttttcccgaatcat
ggaggcaagaagatctacgtggtgtgcaagcccaatttaca---gtggaatgtaaagaac
tattttacagagatctgccgccacttgatgattctcttgctgataagctttttccaggat
gttctaacttggatgaggtcaaggaagctttgttgcagaaatgccgagagttggagcaaa
cagcaaaggagcaagctacagataatgcaattctggaccagctacgtaagatggttcaag
ttgatattcctcagtccttgctggaggaagaaggtaggcagatgtatgggaccaagcttc
tggaaattcaagcaaggatgaagttgaatgatgatcaactagcatccttaactagtccca
aggcggtgaatgaatacattgagcatgagagagaaaacataatggaggtgataaaacaga
atctggcagttggagatatatttaaacgagaaaatttacaggttgcaacagatgaggttg
ttaaggaagtagctaactccatcgaagaattcaagaagcataaacaagagtatgatgagg
aacgtatcaaaggacaggtccaagaggttctggagggagccaaggtgctggaatggttaa
gagagcatgctgaagtccaatatgtcatccga
>PAFTOL008436
------------------------------------------------------------
---caggtcagattgagtgttaatgttccaccagctgtatgtgatgattgttaccagagg
gttttgagggagatcatgaagcaggccgaggt----------------------------
------------------------------------------------------------
-----------------tcttcctcgtcaattgtctcct-tt------------------
------------------------------------------------------gktatg
tacctccaggtatgatgtagagg--------ttgatgtcttgcctgaggtcagatggact
tctgaagatggatataagaacttaaagattgttgttgagatagacactgaaatagaagcc
gaggtggcttgtgaacgagaattaaggcgtcggtataagacattgggtcccttgagaatt
gtcgctgacagaggactacaggttggtgatgttgtggtggtggacatatcagcagcaaca
attgatcaaattggtgctgatggtcaaaatatcccatctg-----ctgaga-gcaaaggt
ttccaatttgatacagaagatggggtcatcttgatccctggtttcct---ggactcaata
a-----ttggaatccgaccaggtgaaaccaaatcctttccactcgtttttcccgaatcat
ggaggcaagaagatttacgtggtgtgcaagcccaatttaca---gtggaatgtaaagaac
tattttacagagatctgccgccactggatgattctcttgctgataagctttttccaggat
gttctaccttggatgaggtcaaggaagctttgttgcagaaatgccgagagttggagcaaa
cagcaaaggagcaagctacagataatgcaattctggaccagctacgtaagatggttcaag
ttgatattcctcagtccttgctggaggaagaaggtaggcagatgtatgggaccaagcttc
tggaaattcaagcaaggatgaagttgaatgatgatcaactagcatccttaacaagtccca
aggcggtgaatgaatacattgagcatgagagagaaaacataatggaggtgataaaacaga
atctggccgttggagatatatttaaacgagaaaatttccaggttgcaacagatgaggttg
ttaaggaagtagctaactccatcgaagaattcaagaagcataaacaagactatgatgagg
agcgtatcaaaggacaggtccaagaggttctggagggagccaaggtgctggaatggttaa
gagagcatgctgaagtccaatatgtc------
>PAFTOL008439
---------aaggataagcttcctgctgatcttgatgttcaagagtttcaagagcccaat
tccagtgtcagattgagtgttaatgttccaccagctgtatgtgatgattgttaccagagg
gttttgagggagatcatgaaggaggccaaggt----------------------------
------------------------------------------------------------
-----------------gcttcctcgtcaattcggtctg-ct------------------
------------------------------------------------------attatg
tacctccaggtatgatgtagarg--------ttgatgtcttgcctgaggtcagatggact
cctgaagatggatataagaacttamrgattgttgttgagatagatactgaaatagaagcc
gaggtrgcttgtgaamgagaattaaggcgtcrgtataagacattgggtcccttgagaatt
gtcactgacagagggctacaggttggtgatgttgtggtrkkggacatatcagcagcaaca
attgatcaaaatggtgctgatggtcamaakatyccatctg-----ctgagg-gcaaaggt
ttccaatttgatrcagaagatggggacatcctgatccctggtttcct---ggactcaata
a-----ttggaagccgaccaggcgaaaccaaatcctttccactcgtttttcccgaatcat
ggaggcaagaagatcttcgtggtgtgcaagcccaatttaca---gtggaatgyaaagaac
tattttacagagatctgccgccgctcgatgattctcttgcggataagatttttccaggat
gttctaccttggatgaggtcaaggaagctttgttgcagaaatgccgagagttggagcaaa
cagcaaaggagmaagctacagacaatgcaattctagaccagctacgtaagrtggttcaag
ttgatattcctcagtccttgctcgaggaagaaggtaggcagatgtatgggaccaagcttc
tggaaattcaggcaagaatgaagttgaatgatgagcaactagyatccttaacaagtccca
aggyrgtgaatgaatacaytgagcrtgagagagaaaacataattgaagtyataaaacaga
atctggccgttggagatatatttaaacgagaaaatttacaggttgcaacagatgaggttg
ttaaggaagtagctaactccattgaagaattcaagaagcatraacaagagtrtgatgagg
aaygtatcaaaggacaggtccaagaggttctggagggagccaaggtgctsgaatggttaa
gagagcatgctgaagtccaatatgtcacccga
>PAFTOL008881
gaagtaaaaaaggataagcttcctgctgatcttgatgttcaagagtttcaagagcctaat
tccagkgtcagattgactgttaatgttccaccagctgtatgtgatgattgttaccagagg
gttttgagggagatcatgaagcaggccaaggt----------------------------
------------------------------------------------------------
-----------------t------------------------------------------
------------------------------------------------------------
-------aggtacgatgtagagg--------ttgatgtcttgcctgaggtcagatggact
cctgaagatggatataagaacttaaagattgttgttgagatagacactgaaatagaagcc
gaggtagcttgtgaaagagaattaaggcgtcggtataagacattgggtcccttgagaatt
gtcgctgacagagggctacaggttggtgatgttgtggtagtggacatatcagcagcaaca
attgatcaaaatggtgctgatggtcaaaatatcccatctg-----ctgaga-gcaaaggt
ttccaayttgatacagaagatggggacatcctgatccctggtttcct---ggactcaata
a-----ttggagtcsgaccaggtgaaaccaaatcctttccactcgttttycccgaatcat
ggaggcaagaagatcttcgtggtgtgcaagcccaatttaca---gtrgaatgtaaagaac
tattttacagagatctgccgccactggatgattctcttgctgataagctttttccaagat
gttctaccttggatgaggtcaaggaatcgctgttgcagaaatgccgagagttggagcaaa
cagcaaaggagcaagctacagataatgccattctagaccagctacgtaagrtggttcaag
ttgatattcctcagtccttgcttgaggaagaaggtaggcagatgtatgggaccaagcttc
tggaaattcaggcaaggatgaagttgaatgatgagcaactagcatccttaacgagtccca
rggcggtgaatgaatacattgagcatgagagagaaaacataattgaggtgataaaacaga
atctggccgttggagatatatttaaacgagaaaatttacaggttgcaacagatgaggttg
ttaaggaagtagctaactccatcraagaattcaagaagcataaacaagagtatgatgagg
accgyatcaaaggacaggtcgaagaggttctggagggagccaaggtgctggaatggttaa
gagagcatgctgaagtccaatatgtcatccga
>PAFTOL009175
------------------------------------------------------------
------------------------------------------------------------
------------------------------------------------------------
------------------------------------------------------------
------------------------------------------------------------
------------------------------------------------------------
------------------------------------------------------------
------------------------------------------------------------
------------------------------------------------------------
------------------------------------------------------------
------------------------------------------------------------
------------------------------------------------------------
------------------------------------------------------------
--------------------------------------------gtggaatgtaaagaac
tattttacagagatctgccgcagctggatgattctcttgctgataagctttttccaggat
gttctaccttggatgaggtcaaggaagctttgttgcagaaatgccgagagttggagcaaa
cagcaaaggagcaagctacagataatgcaattctggaccagctacataagatggttcaag
ttgatattcctcagtccttgctggaggaagaaggtaggcagatgtatgggaccaagctgc
tggaaattcaa-------------------------------------------------
------------------------------------------------------------
-----------------------------------ctgcaggttgcaacagatgaggttg
ttaaggaagtagctaactccatcgaagaattcaagaagcataaacaagactatgatgaga
agcgtatccaaggacaggtt----------------------------------------
--------------------------------
>PAFTOL009179
------------------------------------------------------------
------------------------------------------------------------
------------------------------------------------------------
------------------------------------------------------------
------------------------------------------------------------
------------------------------------------------------------
-------agatatgatgtagagg--------ttgatgtcttgcctgagatcagatggact
cctgaatatggatataagaacttaaagatcgttgttgagatagacactgaaatagaagca
gaggtagcttgtgaacgagaattaaggcgtcggtataagacattgggtcccttgagaatt
gtcgctgacagagggctacaggttggtgatgttgtggtagtggacatatcagcagcaaca
attgatcaaaatggtgctgatggtaaaaatatcccatctg-----ctgaga-gcaaaggt
tctgccttt---------------------------------------------------
------------------------------------------------------------
--------------------------------------------gtggaatgtaaagaac
tattttacagagatctgccgccactggatgattctcttgctgataagctttttccagggt
gttctaccttggatgaggtcaacgaagtgttgttgcagaaatgccgagagttggagcaaa
cagcaaaggagcaagctacagataatgccattctagaccagctacgtaa-----------
------------------------------------------------------------
------------------------------------------------------------
-------------------------------------------------grtaaaacaga
atctggcggttggagatatatttaaacgggaaaatttacaggttgcaacagatgaggttg
ttaaggaagtagctaactccatcgaagaattcaagaagcataaacaagagtatgatgagg
agcgtatcaaagtacaggtt----------------------------------------
--------------------------------
>PAFTOL009181
------------------------------------------------------------
------gtcagattgaatgttaatgttccaccagctgtatgtgatgattgttaccagatg
gttttgagggagatcatgaagcaggccgaggt----------------------------
------------------------------------------------------------
-----------------tct----------------------------------------
------------------------------------------------------------
------------------------------------------------------------
------------------------------------------------------------
------------------------------------------------------------
------------------------------------------------------------
------------------------------------------------------------
------------------------------------------------------------
------------------------------------------------------------
------------------------------------------------------------
------------------------------------------------------------
------------------------------------------------------------
------------------------------------------------------------
------------------------------------------------------------
-------tcaggcaaggatgaagttgaatgatgagcaactagcatccttaacgagtccca
aggcggtgaatgaatacattgagcatgagagagaaaacataattgaggtgataaaacaga
atctggccgttggagatatatttaaacgagaraatttacaggttgcaacagatgaggttg
ttaaggaagtagctaactccatcgaagaattcaagaagcataaacaagagtatgatgagg
agcgtatcaaagtacaggtccaagaggttctggagggagccaaggtgctggaatggttaa
gagagcatgctgaagtccaatatgtcatccga
>PAFTOL009183
------------------------------------------------------------
------------------------------------------------------------
------------------------------------------------------------
------------------------------------------------------------
------------------------------------------------------------
------------------------------------------------------------
------------------------------------------------------------
------------------------------------------------------------
------------------------------------------------------------
------------------------------------------------------------
------------------------------------------------------------
------------------------------------------------------------
------------------------------------------------------------
--------------------------------------------gtggaatgtaaagaac
tattttacagagatctgccgccactggatgattctcttgctgataagcttttyccaggat
gttctaccttggatgaggtcaacgaagtgttgttgcagaaatgccgagagttggagcaaa
cagcaaaggagcaagctacagataatgccattctagaccagctacgtaagatggttaaag
ttgatattcctcagtccttggttgaggaagaaggtaggcagatgtatgggaccaagcttc
tggaagttcaggcaaggatgaagttgaatgatgagcaactagcatccttaacgagtccca
aggcrgtgaatgaatayrttgagcatgagagagaaaacataattgaggtgataaaacaga
atctrgcygttggagatatatttaaacgagaaaatttacaggttgcaacagatgaggttg
ttaaggaagtagctaactccatcgaagaattcaagaagcataaacaagagtatgatgagg
agcgtatcaaagtacaggtccaagaggttctggagggagccaaggtgctggaatggttaa
gagagcatgctgaagtccaatatgtcatccga
>PAFTOL009185
------------------------------------------------------------
------gtcagattgagtgttaatgttccaccagctgtatgtgatgattgttaccagagg
gttttgagggagataatgaagcaggccaaggt----------------------------
------------------------------------------------------------
-----------------t------------------------------------------
------------------------------------------------------------
-------aggtatgatgtagagg--------ttgatgtcttgcctgagatcagatggact
cctgaagatggatataagaacttaaagattgttgttgagatagacactgaaatagaagcc
gaggtggcttgtgaacgagaattaaggcgtcggtataagacattgggtcccttgagaatt
gtcgctgacagaggactacaggttggtgatgttgtggtggtggacatatcagcagcaacg
atcgatcaaaatggtgctgatggtcaaaatatcccatctg-----ctgaga-gcaaaggt
ttccaatttgatacagaagatgggaacatcttgatccctggtttcct---ggactcaata
a-----ttggaatccgaccaggtgaaaccaaatcctttccactcgtttttcctgaatcat
ggaggcaagaagatctacgtggtgtgcaagcccaatttaca---gtggaatgtaaagaac
tattttacagagatctgccgccactggatgattctcttgctgataagctttttccaggat
gttctacgttggatgaggtcaaggaagctttgttgcagaaatgccgagagttggagcaaa
cagcaaaggagcaagctacagataatgcaattctggaccagctacgtaagrtgrttcaag
ttgatattcctcagtccttgcttgaggaagaaggtaggcagatgtatgggaccaagcttc
tggaaattcaagcaaggatgaagttgaatgatgatcaactagcatccttaacaagtccca
aggcggtgaatgaatacattgagcatgagagagaaaacataattgaggtgataaaacaga
atctggccattggagatatatttaaacgagaaaatttacaggttgcaacagatgaggttg
ttaaggaagtagctaactccatcgaagaattcaagaagcataaacaagagtatgatgagg
agcgtatcaaaggacaggtccaagaggttctggaaggagccaaggtgctggaatggttaa
gagagcatgctgaagtccaatatgtcatccga
>PAFTOL009187
------------------------------------------------------------
------gtcagattgagtgttaatgttccatcagctgtatgtgatgattgttaccagagg
gttttgagggagatcatgaagcaggccaaggt----------------------------
------------------------------------------------------------
-----------------t------------------------------------------
------------------------------------------------------------
------------------------------------------------------------
------------------------------------------------------------
------------------------------------------------------------
------------------caggttggtgatgttgtggtggtgggcatatcagcagcaaca
atcgatcaaattggtgctgatggtcaaaatatcccatctg-----ctgaga-gcaaaggt
ttccaatttgatacagaagatggggacattttgatccctggtttcct---ggactcaata
a-----ttggaatccgaccaggtgaaaccaaatcctttccacttgtttttcccgaatcat
ggaggcaagaagatctacgtggtgtgcaagcccaatttaca---gtggaatgtaaagaac
tattttacagagatctgccgccactggatgattctcttgctgataagctttttccaggat
gttctaacttggatgaggtcaaggaagctttgttgcagaaatgccgagaattggagcaaa
cagcaaaggagcaagctacagataatgcaattctggaccagctacgtaagatggttcaag
ttgatattcctcagtccttgctggaggaagaaggtaggcagatgtatgggaccaagcttc
tggaaattcaagcaaggatgaagttgaatgatgatcacctagcatccttaacaagtccca
aggcggtgaatgaatacattgagcatgagagagaaaacataatggaggtgataaaacaga
atctggccgttggagatatatttaaacgagaaaatttrcaggttgcarcagatgaggttg
tcraggaagtagctaactccatcgaagaattcaagaagcataaacaagagtatgatgagg
agcgtatcaaaggacaggtccaagaggttctggagggagccaaggtgctsgaatggttaa
gagagcatgctgaagtccaatatgtcatccga
>PAFTOL009189
------------------------------------------------------------
------gtcagattgaatgttaatgttccaccagctgtatgtgatgattgttaccagagg
gttttgagggagatcatgaa----------------------------------------
------------------------------------------------------------
------------------------------------------------------------
------------------------------------------------------------
------------------------------------------------------------
------------------------------------------------------------
------------------------------------------------------------
------------------------------------------------------------
------------------------------------------------------------
------------------------------------------------------------
------------------------------------------------------------
-------------------------gcaggcggaggtt------gtggaatgtaaagaac
tattttacagagatctgccgccactggatgattctcttgctgataagctttttccaggat
gttctaccttggatgaggtcaacgaagtgttgttgcagaaatgccgagagttggagcaaa
cagcaaaggagcaagctacagataatgccattctagaccagctacgtaagatggttaaag
ttgatattcctcagtccttgcttgaggaagaaggtaggcagatgtatgggaccaagcttc
tggaagttcaggcaaggatgaagttgaatgatgagcaactagcatccttaacgagtccca
aggcggtgaacgaatacattgagcatgagagagaaaacataattgaggtgataaaacaga
atctggccgtyggagatatatttaaacgagaaaatttacaggttgcaaccgatgaggttg
ttaaggaagtagctaactccatcgaagaattcaagaagcataaacaagagtatgatgagg
agcgtatcaaagtacaggtccaagaggttctggagggagccaaggtgctggaatggttaa
gagagcatgctgaagtccattatgtcatccga
>PAFTOL009191
------------------------------------------------------------
------gtcagattgaatgttaatgttccacaagctgtatgtgatgattgttaccagagg
gttttgagggagatcatgaagcaggcggaggt----------------------------
------------------------------------------------------------
------------------------------------------------------------
------------------------------------------------------------
------tagatatgatgtagagg--------ttgatgtcttgcctgagatcagatggact
cctgaagatggatataagaacttaaagattgttgttgagatagacactgaaatagaagca
gaggtagcctgtgaacgagaattaaggcgtcggtataagacattgggtcccttgagaatt
gttgctgacagagggctacaggtaaatgtggggagtgttatagaaggttctaaagcgagc
atttcct------------------------------------------------caggt
ttccaatttgacacagaagatggggacatcctgatccctggtttcct---ggactcaata
a-----ttggaatccgaccaggggaaaccaaatcctttgcactcgtttttcccgaatcat
ggaggcaagaagatcttcgtggcgtgcaagcccaatttaca---gtggaatgtaaagaac
tattttacagagatctgccgccactggatgattctcttgctgacaagctttttccaggat
gttctaccttggatgaggtcaacgaagtgttgttgcagaaatgccgagagttggagcaaa
cagcaaaggaacaagctacagataatgccattctagaccagctacgtaagrtggttaaag
ttgatattcctcagtccttgcttgaggaagaaggtaggcagatgtatgggaccaagcttc
tggaagttcaggcaaggatgaagttgaatgatgagcaactagcatccttaacgagtccca
aggcggcgaatgaatacattgagcatgagagagaacacataattgaggtgataaaacaga
atctggctgttggagatatatttaaacgagaaaatttacaggttgcaacagatgaggttg
ttaaggaagtagctaactccattgaagaattcaagaagcatgaacaagagtatgatgagg
agcgtatcaaagtacaggtccaagaggttctggagggagccaaggtgctggaatggttaa
gagagcatgctgaagtccaatatgtcatccga
>PAFTOL009193
------------------------------------------------------------
------gtcagattgagtgttaatgttccaccagctgtatgtgatgattgttaccagagg
gttttgagggagatcatgaagcaggccaaggt----------------------------
------------------------------------------------------------
-----------------t------------------------------------------
------------------------------------------------------------
-------aggtataatgtagagg--------ttgatgtcttgcccgaggtcagatggact
cctgaagatggatataagaacttgaagattgttgttgagatagacactgaaatagaagcc
gaggtggcttgtgaacgagaattaaggcgtcggtataagacgttgggtcccctgagaatt
gtcgctgacagaggactacaggttggtgatgtkgtggtggtggacatatcagcaacaaca
atcgatcgaaatggtgctgatggtcaaaatatcccatctg-----ctgaga-gcaaaggt
ttccaatttgatacagaagatggggacatcttgatccctggtttcct---ggactcaata
a-----ttggaatccgaccaggtgaaaccaaatcctttccccttgtttttcccgaatcat
ggaggcaagaagatctacgtggtgtgcaagcccaatttacr---gtggaatgtaaagaac
tattttacagagacctgccgccactggatgattctcttgctgataagcttttcccaggat
gttctaccttggatgaggtcaaagaagctttgttgcagaaatgccgagagttggagctaa
cagcaaaggagcaagctacagataatgcaattctggaccagctacgtaagatgattcaag
ttgatattcctcagtccttgcttgaggaagaaggtaggcagatgtatggagccaagcttc
tggaaattcaagcaaggatgaagttgaatgatgatcaactagcatccttaacaagtccca
aggcggtgaatgaatacattgagcatgagagagaaaacataattgaggtgataaaacaga
atctggccgttggagatatatttaaacgagaaaatttacaggttrcaacagatgaggttg
ttaaggaagtagctaactccatcgaagaattcaagaagcataaacaagagtatgatgagg
agcgtatcaaagaacaggtt----------------------------------------
--------------------------------
>PAFTOL009195
------------------------------------------------------------
------gtcagattgaatgttaatgttccaccagctgtatgtgatgattgttaccagagg
gttttgagggagatcatgaaccaggcggaggt----------------------------
------------------------------------------------------------
-----------------tcttcctcgtcaattgtctcct-ttg-----------------
------------------------------------------------------------
------gaaattcaccatacaagcata---ttcgatatacgtagtgcatttatrtggact
cctgaagatggatataagaacttaaagatcgttgttgagatagatactgaaatagaagca
gaggtagcttgtgaacgagaattaaggcgtcggtataagacattgggtcccttgagaatt
gttgctgacagagggctacaggttggtgatgttgtgrtagtggacatatcagcagcaaca
attgatcaaaatggtgctgatggtaaaratatcccatctg-----ctgaga-gcaaaggt
ttccaatttgacacagaagatggggacatcctgatccctggtttcct---ggactcaata
a-----ttggaatccgaccaggggaaaccaaatcctttccactcgtttttcccgaatcat
ggaggcaagaagatcttcgtggtgtgcaagcccaatttaca---gtggaatgtaaagaac
tattttacagagatctgccgccactggatgattctcttgcggataagctttttccaggat
gttctaccttggatgaggtcaacgaagtgttgttgcagaaatgccgagagttggagcaaa
cagcaaaggagcaagctacagataatgccattctagaccagctacgtaagatggttaaag
ttgatattcctcagtccttgcttgaggaagaaggtaggcagatgtatgggaccaagcttc
tggaagttcaggcaaggatgaagttgaatgatgagcaactagcatccttaacgagtccca
aagcggtgaatgaatacattgagcatgagagagaaaacataattgaggtgataaaacaaa
atctggccgttggagatatatttaaacgagaaaatttacaggttgcaaccgatgaggttg
ttaaggaagtagctaactccatcgaagaattcaagaagcataaacaagagtatgatgagg
agcgtatcaaagtacaggtccaagaggttctggagggagccaaggtgctggaatggttaa
gagagcatgctgaattccaatatgtcatccga
>PAFTOL009197
------------------------------------------------------------
------gtcagattgaatgttaatgttccaccagctgtatgtgatgattgttaccagagg
gttttgagggagatcatgaagcaggcggaggt----------------------------
------------------------------------------------------------
----------------------------------------tt------------------
------------------------------------------------------------
------------------------------------------------------------
------------------------------------------------------------
------------------------------------------------------------
------------------------------------------------------------
----------------------------------------------------cctcaggt
ttccaatttgacacagaagatggggacatcctgatccctggtttcct---ggactcaata
a-----ttggaatccgaccaggtgaaaccaaatcctttccactcgtttttcccgaatcat
ggaggcaagaagatcttcgtggtgtgcaagcccaatttaca---gtg-------------
------------------------------------------------------------
------------------------------------------------------------
------------------------------------------------------------
------------------------------------------------------------
--------caggcaaggatgaagttgaatgatgagcaactagcatcctttacgagtccca
aggcggtgaatgaatacattgagcatgagagagaaaacataattgaggtgataaaacaga
atctggccgttggagatatatttaaacgagaaaatttacaggttgcaacagatgaggttg
ttaaggaagtagctaactccatcgaagaattcaagaagcataaacaagagtatgatgagg
agcgtatcaaagtacaggtccaagaggttctggagggagccaaggtgctggaatggttaa
gagagcatgctgaagtccaatatgtcatccga
>PAFTOL009199
------------------------------------------------------------
------gtcagattgaatgttaatgttccaccagctgtatgtgatgattgttaccagagg
gttttgagggagatcatgaagcaggcggaggt----------------------------
------------------------------------------------------------
-----------------tc-----------------------------------------
-----------------------------------------------------------k
tacctccagatatgatgtagagg--------ttgatgtcttgccggagatcagatggact
cctgaagatggatataagaacttaaagatcgttgttgagatagacactgaaatagaagca
gaagtagcttgtgaacgagaattaagacgtcggtataagacattgggtcccttgagaatt
gtcgctgacagagggctacaggttggtgatgttgtggtagtggacatatcagcagcaaca
attgatcaaaatggtgctgatggtaaaaatatcccatctg-----cggaga-gcaaaggt
ttccaatttgacacagaagatggggacatcctgatccctggtttcct---ggactcaata
a-----ttggaatccgagcaggtgaaaccaaatcctttccactcgtttttcccgaatcat
ggaggcaagaagatcttcgtggtgtgcaagcccaatttaca---gtggaatgtaaagaac
tattttacagagatctgccgccactggatgatgctcttgctgataagctttttccaggat
gttctaccttggatgaggtcaacgaagtgttgttgcagaaatgccgagagttggagcaaa
cagcaaaggagcaagctacagataatgccattctagaccagctacgtaagatggttaaag
ttgatattcctcagtccttgctcgaggaagaaggtaggcagatgtatgggaccaagcttc
tggaagttcaggcaaggatgaagttgaatgatgagcaactagcatccttaacgagtccca
aggcggtgaatgaatacattgagcatgagagagaaaacataattgaggtgataaaacaga
atctggctgttggagatatatttaaacgagaaaatttacaggttrcaacagatgaggttg
ttaaggaagtagctaactccatcgaagaattcaagaagcataaacaagagtatgatgagg
agcgtatcaaagtacaggtccaagaggttctggagggagccaaggtgctggaatggttaa
gagagcatgctgaagtccaatatgtcatccga
>PAFTOL009203
------------------------------------------------------------
------gtcagattgaatgttaatgttccaccagctgtatgtgatgattgttaccagagg
gttttgagggagatcatgaagcaggcggaggt----------------------------
------------------------------------------------------------
------------------------------------------------------------
------------------------------------------------------------
------tagatatgatgtagagg--------ttgatgtcttgcctgagatcagatggact
cctgaagatggatataagaacttaaagatcgttgttgagatagatactgaaatagaagca
gaggtagcttgtgagcgagaattaaggcgtcggtataagacattgggtcccttgagaatt
gttgctgacagagggctacaggttggtgatgttgtggtagtggacatatcagcagcaaca
attgatcaaaatggtgctgatggtaaaaatatcccatctg-----ctgaga-gcaaaggt
tctgcctgtagcacttttgtatttccttttggaagtactagtatcatcaggaattttaga
atttcctttatccccccccaaaaaaaaagcacacaccctcacacacaacatacaaaaagg
gaaaaaaaaggaacttacactatttatatgc-----------aggtggaatgtaaagaac
tattttacagagatctgccgccactggatgattctcttgctgataagctttttccaggat
gttctaccttggatgaggtcaacgaagtgttgttgcagaaatgccgagagttggagcaaa
cagcaaaggatcaagctacagataatgccattctagaccagctacgtaagrtggttaaag
ttgatattcctcagtccttgcttgaggaagaaggtaggcagatgtatgggaccaagcttc
tggaggttcaggcaaggatgaagttgaatgatgagcaactagcatccttaacaagtccca
aggcagtgaatgaatacattgagcatgagagagaaaacataattgaggtgataaaacaga
atctggccgttggagatatatttaaacgagaaaatttacaggttgcaaccgatgaggttg
ttaaggaagtagctaactccatcgaagaattcaagaagcataaacaagagtatgatgagg
agcgtatcaaagtacaggtccaagaggttctggagggagccaaggtgctggaatggttaa
gagagcatgctgaagtccaatatgtcatccga
>PAFTOL009205
------------------------------------------------------------
------gtcagattgagtgttaatgttccaccagctgtatgtgatgattgttaccagagg
gttttgagggagatcatgaagcaggccgaggt----------------------------
------------------------------------------------------------
-----------------tcttcctcgtcaattgtctcct-ttg-----------------
----------------------------------------------------------tg
tacctccaggtatgatgtagagg--------ttgatgtcttgcctgaggtcagatggact
cctgaagatggatataagaacttaaagattgttgttgagatagacactgaaatagaagcc
gaggtagcttgtgaacgagaattaaggcgtcgctataagacattgggtcccttgcgaatt
gttgctgacagagggctacaggttggtgatgttgtggtagtggacatatcagcagcaacg
attgatcaaaatggtgctgatggtaaaaatatcccatctg-----ctgaga-gcaaaggt
ttccaatttgatacagaagatggggacatcctgatccctggtttcct---ggactcaata
a-----ttggaatccgaccaggtgaaaccaaatcgtttccactcgtttttcccgaatcat
ggaggcaagaagatcttcgtggtgtgcaagcccaatttacagtggtggaatgtaaagaac
tattttacagagatctgccaccactggatgattctcttgctgataagctttttccaggat
gttctaccttggatgaggtcaasgaagygttgttgcagaaatgccgagagttggagcaaa
cagcaaaggagcaagctacagataatgccattctagaccagctacgtaagatggttaaag
ttgatattcctcagtccttgcttgaggaagaaggtaggcagatgtatgggaccaagcttc
tggaaattcaggcaaggatgaagttgaatgatgagcaactagcatccttaacgaggccca
aggcggtgaatgaatacattgagcatgagagagaaaacataattgcggtgataaaacaga
atctggccgttggagatatatttaaacgagaaaatttacaggttgcaacagatgaggttg
ttaaggaagtagctaactccatcgaagaattcaagaagcataaacaagagtatgatgagg
agmgtatcaaaggacaggtccaagaggttctggagggagccaaggtgctggaatggttga
gagagcatgctgaaatccaatatgtcatccga
>PAFTOL009207
------------------------------------------------------------
------gtcagattgagtgtcaatgttccaccagctgtatgtgatgattgttaccagagg
gttttgagggaggccacgaagcaggccamggt----------------------------
------------------------------------------------------------
-----------------gcttcctcatcaattgtctcct-tt------------------
-----------------------------------------ggaaattcattttacaagc
atat---------------------------ttgakatatgcagcgaagtgagatggact
cctgaagatggatacaagaacttaaagattgttgttgagatagacactgaaatagaagct
gaggtagcttgtggacgagaattaaggcgtcggtataagacattgggtcccttaaggatt
gttgctgacagagggctacaggtaaatgtcgggagcrtcatagaagattctaaagcaagc
att---------------------------------------------------tcaggc
tttcaatttgatacagaagatggggacatcctgatccctggtttcct---ggactcaata
a-----ttggaatccgaccaggtgaaacaaaatcctttccacttgtgtttccagaatcat
ggaggcaagaagatcttygtggtgtgcaagcccagtttaca---gtggaatgtaaagaac
tattttacagagatctgccgccactggatgactctcttgctgataagctttttccaggat
gttcaaccttggatgaggtcaaggaagctctgttgcagaaatgccgagagttggagcaaa
cagcaaaggagcaagctacagataatgcaattctagaccagctacgtaagatggttcaag
ttgatattcctcagtccttgcttgaggaagaaggtaggcagatgtaygggaccaagcttc
tggaaattcaggcaaggatgaagttgaacgatgagcaactagcatcgttaacaagtccca
aggcggtgaatgaatacattaaatatgagagggaaaacataattgaggtgataaaacaga
atctggccgttggagatatattcaaacgagaaaatttgcaggttgcaacagatgaggttg
ttaaggaagtagctaactccatygaagaattcaagargcataaacaagaktatgatgagg
agcgtatcaaagaacaggtccaagaggttctggagggagccaaggtgctggaatggttaa
gagagcatgctgaaatccaatatgtgaaccga
>PAFTOL009209
gaagtaaaaaaggataagcttcctgctgatcttgacgttcaagagtttcaagagcctaat
tccarggtcagattgagtgttaatgttccaccagctgtatgtgatgattgttaccagagg
gttttgagggagatcatgaagcaggccraggt----------------------------
------------------------------------------------------------
-----------------t------------------------------------------
------------------------------------------------------------
-------aggtatgatgtagagg--------ttgatgtcttgcctgaggtcagatggact
ccygaagatggatataagaacttaaagattgttgttgagatagacactgaaatagaagcc
gaggtggcttgtgagcgagaattaaggcgtcggtataagacattgggtcccttgagaatt
gtcrctgacagaggactacaggttggtgatgttgtggtggtggacatatcagcagcaaca
atcgatcaaattggtgctgayggtcaaaatatcccatctg-----ctgaga-gcaaaggt
ttccaatttgatacagaagatggggacatcttgatccctggtttcct---ggactcaata
a-----ttggaatccgaccaggtgaaaccaaatcctttccactcgttttycccgaatcat
ggaggcaagaagatctacgtggtgtgcaagcccaatttaca---gtggaatgtaaagaac
tattttacagagatctrccgccacttgatgattctcttgctgataagctttttccaggat
gttctaacttggatgaggtcaaggaagctttgttgcagaaatgccgagagttggagcaaa
cagcaaaggagcaagctacagataatgcaattctggaccagctacgtaagrtggttcaag
ttgatattcctcagtccttgctggaggaagaaggtaggcagatgtatgggaccaagcttc
tggaaattcargcaaggatgaagttgaatgatgatcaactagcatccttaacwagtccca
aggcggtgaatgaatacattgagcatgagagagaaaacataatggaggtgataaaacaga
atctggcagttggagatatatttaaacgagaaaatttacaggttgcaacagatgaggttg
ttaaggaagtagctaactccatcgaagaattcaagaagcataaacaagagtatgatgagg
arcgtatcaaaggacaggtccaagaggttctggagggagccaaggtgctggaatggttaa
gagagcatgctgaagtccaatatgtcatccra
>PAFTOL009215
------------------------------------------------------------
---caggtcagattgaatgttaatgttccaccagctgtatgtgatgattgttaccagagg
gttttgagggagatcacgaagcaggcggaggt----------------------------
------------------------------------------------------------
-----------------tcttcctcgttaaagttgtctg-ct------------------
------------------------------------------------------attatg
tacctccagatatgatgtagagg--------ttgatgtcttgcctgagatcagatggact
cctgaagatggatataagaacttaaatatcgttgttgagatagatactgaaatagaagca
caggtagcttgtgaacgagaattaaggtgccggtataagacattgggtcccttgagaatt
gttgctgacagagggctacaggttggtgatgttgtggtagtggacatatcagcagcaaca
attgatcaaaatggtgctgatggtaaaaatatcccatctg-----ctgaga-gcaaaggt
ttccaatttgacacagaagatggggacatcctgatccctggtttcct---ggactcaata
a-----ttggaatccgaccaggtgaaaccaaatcctttccactcgtttttcccgaatcat
ggaggcaagaagatcttcgtggtgtgcaagcccaatttaca---gtggaatgtaaagaac
tattttacagagatctgccgccactggatgattctcttgctgataagctttttccaggat
gttctaccttggatgaggtcaacgaagtgttgttgcagaaatgccgagagttggagcaaa
cagcaaaggagcaagctacagataatgccattctagaccagctacgtaagrtggttaaag
ttgatattcctcagtccttgcttgaggaagaaggtaggcagatgtatgggaccaagcttc
tggaagttcaggcaaggatgaagttgaatgatgagcaactagcatccttaacgagtccca
aggcggtgaatgaatacattgagcatgagagagaaaacataattgaggtgataaaacaga
atctggccgttggagatatatttaaacgagaaaatttacaggttgcaacagatgaggttg
ttaaggaagtagctaactccatcgaagaattcaagaagcataaacaagagtatgatgagg
agcgtatcaaagtacaggtccaagaggttctggagggagccaaggtgctggaatggttaa
gagagcatgctgaagtccaatatgtcatccga
>PAFTOL009217
------------------------------------------------------------
------gtcagattgaatgttaatgttccaccagctgtatgtaatgattgttaccagagg
gtt---------------------------------------------------------
------------------------------------------------------------
------------------------------------------------------------
------------------------------------------------------------
------------------------------------------------------------
------------------------------------------------------------
------------------------------------------------------------
------------------------------------------------------------
-ttgagggagatcatgaagcaggccgaggttt--------------------cctcaggt
ttccaatttgacacagaagatggggacatcctgatccctggtttcct---ggactcaata
a-----ttggaatccgaccaggcgaaaccaaatcctttccactcgtttttcccgaatcat
ggaggcaagaagatcttcgtggtgtgcaagcccaatttaca---gtggaatgtaaagaac
tattttacagagatctgccgccactggatgattctcttgctgataagctttttccaggat
gttctaccttggatgaggtcaacgaagtgttgttgcagaaatgccgagagttggagcaaa
cagcaaaggagcaagctacagataatgccattctagaccagctacgtaagatggttaaag
ttgatattcctcagtctttgcttgaggaagaaggtaggcagatgtatgggaccaagcttc
tggaagttcaggcaaggatgaagttgagtgatgagcaactagcatccttaacgagtccca
aggcggtgaatgaatacattgagcatgagagaggaaacataattgaggtgataaaacaaa
atctggctgttggagatatatttaaacgagaaaatttacaggttgcaacagatgaggttg
ttaaggaagtagctaactccattgaagaattcaagaagcataaacaagagtatgatgagg
agcgtatcaaagtacaggtccaagaggttctggagggagccaaggtgctggaatggttaa
gagagcatgctgaagtccaatatgtcatccga
>PAFTOL009219
------------------------------------------------------------
------gtcagattgaatgttaatgttccaccagctgtatgtgatgattgttaccagagg
gttttgagggagatcatgaagcaggcggaggt----------------------------
------------------------------------------------------------
-----------------tc-----------------------------------------
-----------------------------------------------------------g
tacctccagatatgatgtagagg--------ttgatgtcttgccggagatcagatggact
cctgaagatggatataagaacttaaagatcgttgttgagatagacactgaaatagaagca
gaagtagcttgtgaacgagaattaaggcgtcggtataagacattgggtcccttgagaatt
gtcactgacagagggctacaggttggtgatgttgtggtagtggacatatcagcagcaaca
attgatcaaaatggtgctgatggtaaaaatatcccatctg-----cggaga-gcaaaggt
ttccaatttgacacagaagatggggacatcctgatccctggtttcct---ggactcaata
a-----ttggaatccgaccaggtgaaaccaaatcctttccactcgtttttcccgaatcat
ggaggcaagaagatcttcgtggtgtgcaagcccaatttaca---gtggaatgtaaagaac
tattttacagagatctgccgccactggatgattctcttgctgataagctttttccaggat
gttctaccttggatgaggtcaacaaagtgttgttgcagaaatgccgagagttggagcaaa
cagcaaaggagcaagctacagataatgccattctagaccagctacgtaagatggttaaag
ttgatattcctcagtccttgcttgaggaagaaggtaggcagatgtatgggaccaagcttc
tggaagttcaggcaaggatgaagttgaatgatgagcaactagcatccttaacgagtccca
aggcggtgaatgaatacattgagcatgagagagaaaacataattgaggtgataaaacaga
atctggccgttggagatatatttaaacgagaaaatttacaggttgcaacagatgaggttg
ttaaggaagtagctaactccatcgaagaattcaagaagcataaacaagagtatgatgagg
agcgtatcaaagtacaggtccaagaggttctggagggagccaaggtgctggaatggttaa
gagagcatgctgaagtccaatatgtcatccga
>PAFTOL009221
------------------------------------------------------------
---caggtcagattgagcgttaatgttccaccagctgtatgtgatgattgttaccagagg
gttttgagggagatcatgaagcaggccgaggt----------------------------
------------------------------------------------------------
-----------------tcttccttgtcaattttgtctg-ct------------------
------------------------------------------------------attatg
tacctccaggtatgatgtagagg--------ttgatgtcttgcctgagatcagatggact
cctgaagatggatataagaacttaaagatggttgttgagatagacactgaaatagaagca
gaggtagcttgtgaacgagaattaaggcgwcggtataagacattgggtcccttgagaatt
gtcgctgacagagggcyacaggttggtgatgttgtggtagtggacatatcagcagcaaca
attgatcaaaatggygctgatggtaaaaatatcccatctg-----ctgaga-gcaaaggt
ttccaatttgacacagaagatggggacatcctgatccctsgtttcct---ggactcaata
a-----ttggaatccgaccaggtgaaaccaaatcctttccactcgtttttcccgaatcat
ggaggcaagaagatcttcgtggtgtgcaagcccaatttaca---gtggaatgtaaagaac
tattttacagagatctgccgccactggatgattctsttgctgataagctttttccaggat
gttctaccttggatgaggtcaaggaagcgttgttgcagaaatgccgagagttggagcaaa
cagcaaaggagcaagctacagataatgccattctagaccagctacgtaagatggttaaag
ttgatattcctcagtccttgcttgaggaagaaggtaggcagatgtatgggactaagcttc
tggaaattcaggcaaggatgaagttgaatgatgagcaactagcatccttaacgagtccca
aggcggtgaatgaatacattgagcatgagagagaaaacataattgaggtgataaaacaga
atttggccgttggagatatatttaaacgagaaaatttacaggttgcaacagatgaggttg
ttaaggaagtagctaactccatcgaagaattcaagaagcataaacaagagtatgatgagg
agcgtatcaaagtacaggtccaagaggttctggagggagccaaggtgctggaatggttaa
gagagcatgctgaagtccmatatgtcatccga
>PAFTOL009223
------------------------------------------------------------
------------------------------------------------------------
------------------------------------------------------------
------------------------------------------------------------
------------------------------------------------------------
------------------------------------------------------------
------------------------------------------------------------
------------------------------------------------------------
------------------------------------------------------------
------------------caggttggtgatgttgtggtagtggacatatcagcagcaaca
attgatcaaaatggtgctgatggtaaaaatatcccatctg-----ctgaga-gcaaaggt
ttccaatttgacacagaagatggggacatcctgayccctggtttcct---ggactcaata
a-----ttggaatccgaccrggtgaaaccaaatcctttccrctygtttttcccraatcat
ggaggcaagaagatcttcgtggtgtgcaagcccaatttaca---gtggaatgtaaagaac
tattttacagagrtctgccgccactggatgattctcttgctgataagctttttccaggat
gytctaccttggatgaggtcaacaaagtgttgttgcagaaatgccgagagttggagcaaa
cagcaaaggagcaagctacagataatgccattctagaccagctacgtaagatggttaaag
ttgatattcctcagtccttgcttgaggaagaaggtmggcagatgtatgggaccaagcttc
tggaagttcaggcaaggatgaagttgaatgatgagcaactagcatccttaacgagtccca
aggcggtgaatgaatacattgagcatgagagagagaacataattgaggtgataaaacaga
atctggscattggagatatatttaaacgagaaaatttacaggttgcaacagatgaggttg
ttaaggaagtagctaactccatcgaagaattcaagaagcataaacaagagtatgatgagg
agcgtatcaaagtacaggtccaagaggttctggagggagccaaggtgctggaatggttaa
gagagcatgctgaagtccaatatgtcatccga
>PAFTOL009225
------------------------------------------------------------
------gtcagattgaatgttaatgttccaccagctgtatgtgatgattgttaccagagg
gttttgagggagatcatgaagcaggcggaggt----------------------------
------------------------------------------------------------
-----------------t------------------------------------------
------------------------------------------------------------
-------agatatgatgtagagg--------ttgatgtcttgcctgagatcagatggact
cctgaagatggatataagaacttaaatatcattgttgagatagatactgaaatagaagca
gaggtagcttgtgaacgagaattwaggcgtcggtataagacattgggtcccttgagaatt
gtcgctgacagagggctacaggttggtgatgttgtggtagtggacatatcagcagcaaca
attgatcaaaatggtgctgatggtaaaaatatcccatctg-----ctgaga-gcaaaggt
ttccaatttgacacagaagatggggacatcctgatccctggtttcct---ggactcaata
a-----ttggaatccgaccaggtgaaaccaaatcctttccactcgtttttcccgaatcat
ggaggcaagaagatcttcgtggtgtgcaagcccaatttaca---gtggaatgtaaagaac
tattttacagagatctgccgccactggatgattctcttgctgataagctttttccaggat
gttctaccttggatgaggtcaacgaagtgttgttgcagaaatgccgagagttggagcaaa
cagcaaaggagcaagctacagataatgccattctagaccagctacgtaagrtggttaaag
ttgatattcctcagtccttgcttgaggaagaaggtaggcagatgtatgggaccaagcttc
tggaagttcaggcaaggatgaagttgaatgatgagcaactagcatccttaacgagtccca
aggcggtgaatgaatacrttgagcatgagagagaaaacataattgaggtgataaaacaga
atctggccrttggagatatatttaaacgagaaaatttacaggttgcaacagatgaggttg
ttaaggaagtagctaactccatcgaagaattcaagaagcataaacaagagtatgatgagg
agcgtatcaaagtacaggtccaagaggttctggagggagccaaggtgctggaatggttaa
gagagcatgctgaagtccaatatgtcatccga
>PAFTOL009227
------------------------------------------------------------
------gtcagattgaatgttaatgttccaccagctgtatgtgatgattgttaccagagg
gttttgagggagatcatgaagcaggcggaggt----------------------------
------------------------------------------------------------
-----------------t------------------------------------------
------------------------------------------------------------
------------------------------------------------------------
------------------------------------------------------------
------------------------------------------------------------
------------------caggttggtgatgttgtggtagtggacatatcagcagcaaca
attgatcaaaatggtgctgatggtaaaaatatcccatctg-----ctgaga-gcaaaggt
ttccaatttgacacagaagatggggacatcckgatccctggtttcct---ggactcaata
a-----ttggaatccgaccaggggaaaccaaatcctttccactcgtttttcccgaatcat
ggaggcaagaagatcttcgtggtgtgcaagcccaatttacr---gtggaatgtaaagaac
tattttacagagatctgccgccactggatgattctcttgctgataagctttttccaggat
gttctaccttggatgaggtcaacgaagtgttgttgcagaaatgccgagagttggagcaaa
cagcaaaggagcaagctacagataatgccattctagaccagctacgtaagatggttaaag
ttgatattcctcagtccttgcttgaggaagaaggtaggcagatgtatgggaccaagcttc
tggaagttcaggcaaggatgaagttgaatgatgagcaactagcatccttaacgagtccca
aggcggtgaatgaatacattgagcatgagagagaaaacataattgaggtgataaaacaga
atctggccgttggagatatatttaaacgagaaaatttacaggttgcaaccgatgaggttg
ttaaggaagtagckarctccatcgaagaattcaagaagcataaacaagagtatgatgaag
agcgtatcaaaatacaggtccaagaggttctggagggagccaaggtgctggaatggttaa
gagagcatgctgaagtccaatatgtcatccga
>PAFTOL009229
------------------------------------------------------------
------gtaagattgagtgttagtgttccaccagctgtttgtgatgattgttaccagagg
gttttgagggagatcatgaagcaggccaaggt----------------------------
------------------------------------------------------------
------------------------------------------------------------
------------------------------------------------------------
------taggtatgatgtagagg--------ttgatgtcttgcctgaggtcagatggact
cctgaagatggatataagaacttgaagattgttgttgagatagacactgaaatagaagct
gaggtggcttgtgaacgagaattaaggcgtcggtataagacattgggtcccttgagaatt
gtcgctgacagaggactacaggttggtgatgttgtggtggtggacatatcagcagcaaca
atcgatcgaaatggtgctgatggtcaaaatatcccatctg-----ctgaga-gcaaaggt
ttccaatttgatacagaagatggggacaccctgatccctggtttcct---ggactcaata
a-----ttggaatccgaccaggtgaaaccaaatcctttccactagtatttcctgaatcat
ggaggcaagaagatctacgtggtgtgcaagcccaatttaca---gtggaatgtaaagaac
tattttacagagatctgcggccactggatgattctcttgctgataagctttttccaggat
gttctaccttggatgaggtcaaagaagctttgttgcagaaatgccgcgagttggagcaaa
cagcaaaggagcaagccacagataatgcaattctggaccagctacgtaagrtggttcaag
ttgatattcctcagtccttgcttgaggaagaaggtaggcagatgtatggggccaagcttc
tggaaattcaagcaaggatgaagttgaatgatgatcaactagcatcattaacaagtccca
aggcggtgaatgaatacattgagcatgagagagaaaatataattgaggtgataaaacaga
atctggcagttggagatatatttaaacgagaaaatttacaggttgcaacagatgaggttg
ttaaggaagtagctaactccatcgaagaattccagaagcataaacaagagtatgatgagg
agcgtatcaaaggrcaggtccaagaggttctggagggagccaaggtgctggaatggttaa
gagagcatgctgaagtccaatatgtcacccga
>PAFTOL009231
------------------------------------------------------------
------------------------------------------------------------
------------------------------------------------------------
------------------------------------------------------------
------------------------------------------------------------
------------------------------------------------------------
------------------------------------------------------------
------------------------------------------------------------
------------------------------------------------------------
------------------------------------------------------------
------------------------------------------------------------
------------------------------------------------------------
------------------------------------------------------------
------------------------------------------------------------
------------------------------------------------------------
--------------caggtcaaagaagctttgttgcagaaatgccgcgagttggaacaaa
cagcaaaggagcaagctacagataatgcaattctggaccagctacgtaagatggttcaag
ttgatattcctcagtccttgcttgaggaagaaggtaggcagatgtatgggaccaagcttc
tggaaattcaagcaaggatgaagttgaatgatgatcaactagcatcattaacaagtccca
aggcggtgaatgaatacattgagcatgagagagaaaatataattgaggtgataaaacaga
atctggccgttggagatatatttaaacgagaaaatttacaggttgcaacagatgaggttg
ttaaggaagtagctaactccatcgaagaattccagaagcataaacaagagtatgatgagg
agcgtatcaaaggacaggtccaagaggttctggagggagccaaggtgctggaatggttaa
gagagcatgctgaagtccaatatgtcacccga
>PAFTOL009233
------------------------------------------------------------
---caggtcagattgagtgttaktgttccaccagttgtatgtgatgattgttaccagagg
gttttgagggagatcatgaagcaggccaaggt----------------------------
------------------------------------------------------------
-----------------tcttgctcgtcaattgtctcct---------------------
------------------------------------------------------------
------------------------------------------------------------
------------------------------------------------------------
------------------------------------------------------------
---------------ttgcagkttggtgatgttgtggtggtggacatatcagcagcaaca
atcgatcaacatggtgctgatggtcaaaktatcccatctg-----ctgaga-gcaaaggt
ttccaatttgatacagaagatggggacatcttgatccctgggttcct---ggactcagta
a-----ttggaatccgaccaggtgaaaccaaatcctttccacttgtttttcccgaatcat
ggaggcaagaagatctacgtggtgtgcaagcccaatttgca---gtggaatgtaaagaac
tattttacagagaactgccgccactggaygattctcttgctgataagctttttcccggat
gttctaccttggatgaggtcaaggaagctttgttgcagaaatgscaagagttggagcaaa
cagcaaaggagcaagctacagataatgcaattctggaccagctacgtaagatggttcaag
tcgatattcctyggtccttgcttgaggragaaggtaggcagatgtatgggaccaagcttc
tgcaaattcaagcaaggatgaagttgagtgatragcaactagcatccttgacgagtccca
aggcggtgaatgaatacattgtgcatgagagagaaaacataagtgaggtgataaaacaga
atctggccattggagatatatttaaacgagaaaatttacaggttgcaacagatgagattg
ttaaggaagtagctaactccatcgaagaattcaagaagcataaacaagagtatgatgagg
agcgtatcaaaggacaggtycaagaggttctggagggagccaaggtgctggaatggttaa
gagagcatgctgaagtcmaatatgtcatccga
>PAFTOL009235
------------------------------------------------------------
------gtcagattgagcgtcaatgttccaccagctgtatgtaatgattgttaccagaag
gttttgagtgaggccacgaagcaggccaaggt----------------------------
------------------------------------------------------------
-----------------kcttcctcatcacttgtctcct-tt------------------
-----------------------------------------ggaaattcattttacaagc
atat---------------------------ttgatatatgcagcgaagtgagatggact
cctgaagatgggtacaagaacttaaagattgttgttgagatggacactgaaatagaagct
gaggtagcttgtggacgagaattaaggcgtcggtataagacattgggtcctttaaggatt
gttgctgacagagggctacaggttggtgatgttgttgtagtagacatatcagcggcaaca
attgatcaaaatggtgctgatggtcaaaatatcccgtctg-----cagaga-gcaaaggt
tttcaatttgatacagaagatggggacatcctgatccctggtttcct---ggactcaata
a-----ttggaatccgaccaggtgaaacgaaatcctttccgctcgtgtttccagaatcat
ggaggcaagaagatcttcgtggtgtgcaagcgcaatttaca---gtggaatgtaaagaac
tattttacagagatctgccgccactggatgattctcttgctgataagctttttccaggat
gttcaaccttggatgaggtcaaggaagctctgttgcagaaatgccgagagttggagcaaa
cagcaaaggagcaagcaacagataatgcaattctagaccagctgcgtaagatggttcaag
ttgatattcctcagtccttgcttgcggaagaaggtaggcagatgtatgggaccaaacttc
tggaaattcaggcaaggatgaagttgagtgatgagcaactagcatccttaacaagtccca
aggcggtgaatgaatacattaagtatgagagagaaaacataatagaggtgataaaacaga
atctggccgtcggagatatattcaaacgagaaaatttgcaggttggaacagatgaggttg
ttaaggaagtagctaactccatcgaagaattcaagaagcataaacaagagtatgatgagg
agcgtatcaaagaacaggtccaagaggttctggagggagccaaggtgctggaatggttaa
gagagcatgctgaaatccaatatgtcacccga
>PAFTOL009237
------------------------------------------------------------
------------------------------------------------------------
------------------------------------------------------------
------------------------------------------------------------
------------------------------------------------------------
------------------------------------------------------------
------------------------------------------------------------
------------------------------------------------------------
------------------------------------------------------------
------------------------------------------------------------
------------------------------------------------------------
------------------------------------------------------------
------------------------------------------------------------
--------------------------------------------gtggaatgtaaagaac
tattttacagagatctgccgccagtggatgattctcttgctgataagctttttccaggat
gttcaaccttggatgaggtcaaggaagctctgttgcagaaatgccgagagttggagcaca
cagcaaaggagcaagctacagataatgcaattctagaccagctacgtaagatggttcaag
ttgatattcctcagtccttgcttgaggaagaaggtaggcagatgtatgggaccaaacttc
tggaaattcaggcaaggatgaagttgagtgatgagcaactagcatccttaacaagtccca
aggcggtgaatgaatacattaagtatgagagagaaaacataattgaggtgataaaacaga
atctggccgttggagatatattcaaacgagaaaatttgcgggttgcaacagatgaggttg
ttaaggaagtagctaactccatcgaagaattcaagaagcataaacaagagtatgatgagg
accgtatcaaagaacaggtccaagaggttctgaagggagccaaggtgctggaatggttaa
gagagcatgctgaaatccaatatgtcacccga
>PAFTOL009239
------------------------------------------------------------
------------------------------------------------------------
------------------------------------------------------------
------------------------------------------------------------
------------------------------------------------------------
------------------------------------------------------------
-------aggtatgatgtagagg--------ttgatgtcttgcctgaggtcagatggact
cctgaagatggatataaaaacttaaagattgttgttgagatagacactgaaatagaagcc
gaggtagcttgtgaacgagaattaaggcgtcggtataagacattgggtcccttgagaatt
gtcgctgacagagggctacaggttggtgatgttgtggtagtggacatatcagcagcaaca
attgatcaaaatggtgctgatggtaaaaatatcccatctg-----ctgaga-gcaaaggt
ttccaatttgatacagaagatggggacatcctgatccctggtttcct---ggactcaata
a-----ttggagtccgaccaggtgaaaccaaatcctttccactcgtttttcctgaatcat
ggaggcaagaagatcttcgtggtgtgcaagcccaatttaca---gtggaatgtaaagaac
tattttacagagatctgctgccactggatgattctcttgctgataagctttttccaggat
gttataccttggatgaggtcaaggaagcgttgttgcagaaatgccgacagttggagcaaa
cagcaaaggagcaagctacagataatgccattctagaccagctacgtaagatggttaaag
ttgatattcctcagtccttgcttgaggaagaaggtaggcagatgtatgggaccaagcttc
tggaaattcaggcaaggatgaagttgaatgatgagcaactagcatccttaacgagtccca
aggtggtgaatgaatacattgagcatgagagagaaaacataattgaggtgataaaacaga
atctggccgttggagatatatttaaacragaaaatttacaggttgcaacagatgaggttg
ttaaggaagtagctaactccatcgaagaattcaagaagcataaacaagagtatgatgagg
agcgtatcaaaggacaggtccaagaggttctggagggagccaaggtgctggaatggttaa
gagagcatgctgaagtccaatatgtc------
>PAFTOL009241
------------------------------------------------------------
------gtcagattgaatgttaatgttccaccagctgtatgtgatgattgttaccagagg
gttttgagggagatcatgaagcaggcggaggt----------------------------
------------------------------------------------------------
-----------------t------------------------------------------
------------------------------------------------------------
-------agatatgatgtagagg--------ttgatgtcttgcctgagatcagatggact
cctgaagatggatataagaacttaaatatcattgttgagatagatactgaaatagaagca
gaggtagcttgtgaacgagaattaaggcgtcggtataagacattgggtcccttgagaatt
gtcgctgacagagggctacaggttggtgatgttgtggtagtggacatatcagcagcaaca
attgatcaaaatggtgctgatggtaaaaatatcccatctg-----ctgaga-gcaaaggt
ttccaatttgacacagaagatggggacatcctgatccctggtttcct---ggactcaata
a-----ttggaatccgaccaggtgaaaccaaatsctttccactcgtttttccygaatcat
ggaggcaagaagatcttcgtggtgtgcaagcccaatttaca---gtggaatgtaaagaac
tattttacrgagatctgccgccactggatgattctcttgctgataagctttttccaggat
gttctaccttggatgaggtcaacgaagtgttgttgcagaaatgccgagagttggagcaaa
cagcaaaggagcaagctacagataatgccattctagaccagctacgtaagatggttaaag
ttgatattcctcagtccttgcttgaggaagaaggtaggcagatgtatgggaccaagcttc
tggaagttcaggcaaggatgaagttgaatgatgagcaactagcatccttaacgagtccca
aggcggtgaatgaatacattgagcatgagagagaaaacataattgaggtgataaaacaga
atctggccgttggagatatatttaaacgagaaaatttacaggttgcaacagatgaggttg
ttaaggaagtagctaactccatcgaagaattcaagaagcataaacaagagtatgatgagg
agcgtatcaaagtacaggtccaagaggttctggagggagccaaggtgctggaatggttaa
gagagcatgctgaagtccaatatgtcatccga
>PAFTOL009243
------------------------------------------------------------
------gtcagattgagtgtcaatgttccaccagctgtatgtgatgattgttaccagagg
gttttgagggagatcatgaagcaggccgaggt----------------------------
------------------------------------------------------------
-----------------t------------------------------------------
------------------------------------------------------------
-------aggtatgatgtagagg--------ttgatgtcttacctgaggtcagatggact
cctgaaggtggatataagaacttaaagattgttgttgagatagacactgaaatagaagcc
gaggtggcttgtgatcgagaattaaggcgtcggtataagacattgggtcccttaagaatt
gtcgctgacagaggactagaggttggtgatgttgtggtggtggacatatcagcagcaaca
atcgatcaaattggtgctgatggtcaaaatatcccatctg-----ctgaga-gcaaaggt
ttccaatttgatacagaagatggggacatcttgatccctggtttcct---ggactcaata
a-----ttggaatccgaccatgtgaaaccaaatcctttccactcgtttttcctgaatcat
ggaggcaagaagatctacgtggtgtgcaagcccaatttacg---gtggaatgtaaagaat
tattttacagagatctgccgccactggatgattctcttgctgagaagctttttccaggat
gttctaacttggatgaggtcaaggaagctttgttgcagaaatgccgagagttggagcaaa
cagcaaaggagcaagctacagataatgcaattctggaccagctacgtaagrtggttcaag
ttgatattcctcagtccttgctggaggaagaaggtaggcagatgtatgggaccaagcttc
tggaaattcaagcaaggatgaagttgaatgatgatcaactagcatccttaacaagtccca
aggcggtgaatggatacattgagcatgagagagaaaacataatggaggtgataaaacaga
atctggccgttggagatatatctaaacgagaaaatttacaggttgcaacagatgaggttg
ttaaggaagtagctaactccatcgaagaattcaagaagcataaacaagagtatgatgagg
agcgtatcaaaggacaggtccaagaggttctggagggagccaaggtgctggaatggttaa
gagagcatgctgaagtccaatatgtcatccga
>PAFTOL009245
gaagtaaaaaaggataagcttcctgctgatcttgatgttcaagagtttcaagagcctaat
tccagggtcagattgagtgttaatgttccaccagctgtatgtgatgattgttaccagagg
gttttgagggagatcatgaagcaggccaaggt----------------------------
------------------------------------------------------------
-----------------t------------------------------------------
------------------------------------------------------------
-------aggtatgatgtagagg--------ttgatgtcttgcctgaggtcagatggact
cctgaagatggatataagaacttaaagattgttgttgagatagacactgaaatagaagcc
gaggtggcttgtgaacgagaattaaggcgtcggtataagacattgggtcccttgagaatt
gtcgctgacagaggactgcaggttggtgatgttgtggtggtgggcatatcagcagcaaca
atcgatcaaattggtgctgatggtcaaaatatcccatctg-----ctgaga-gcaaaggt
ttccaatttgatacagaagatggggacattttgatccctggtttcct---ggactcaata
a-----ttggaatccgaccaggtgaaaccaaatcctttccactcgtttttcccgaatcat
ggaggcaagaagatctacgtggtgtgcaagcccaatttaca---gtggaatgtaaagaac
tattttacagagatctgccgccactggatgattctcttgctgataagctttttccaggat
gttctaacttggatgaggtcaaggaagctttgttgcagaaatgccgagagttggagcaaa
cagcaaaggagcaagctacagataatgcaattctggaccagctacgtaagrtggttcaag
ttgatattcctcagtccttgctggaggaagaaggtaggcagatgtatgcgaccaagcttc
tggaaattcaagcaaggatgaagttgaatgatgatcacctagcatccttaacaagtccca
aggcggtgaatgaatacattgcgcatgagagagaaaacataatggaggtgataaaacaga
atctggccgttggagatatatttaaacgagaaaatttacaggtggcaacagatgaggttg
tcaaggaagtagctgactccatcgaagaattcaagaagcataaactagagtatgatgagg
agcgtatcaaaggayaggtccaagaggttctggagggagccaaggtgctggaatggttaa
gagagcatgctgaagtccaatatgtcatccga
>PAFTOL009249
------------------------------------------------------------
---caggtcagattgagtgttaatgttccaccagctgtatgtgatgattgttaccagagg
gttttgagggagatcatgaagcaggccaaggt----------------------------
------------------------------------------------------------
-----------------tct----------------------------------------
------------------------------------------------------------
------------------------------------------------------------
------------------------------------------------------------
------------------------------------------------------------
------------------------------------------------------------
------------------------------------------------------------
------------------------------------------------------------
------------------------------------------------------------
------------------------------------------------------------
------------------------------------------------------------
------------------------------------------------------------
------------------------------------------------------------
----------------------------------------------------tcctcgtc
aattgtctcaggcaaggatgaagttgaatgatgatcaactagcatccttaacaagtccca
agacggtgaatgaatacattgagcatgagagagaaaacataatggaggtgataaaacaga
atctggccgttggagatatatttaaacgagaaaatttacaggttgcaacagatgaggttg
tcaaggaagtrgctaactccatcgaggaattcaagaagcataaacaagagtatgatgagg
agcgtatcaaaggacaggtccaagaggttctggagggagccaaggtgctggaatggttaa
gagagcatgctgaagtccaatatgtcatccga
>PAFTOL009251
------------------------------------------------------------
------gtcagattgagtgttaatgttccaccagctgtatgtgatgattgttaccagagg
gttttgagggagatcatgaagcaggccaaggt----------------------------
------------------------------------------------------------
------------------------------------------------------------
------------------------------------------------------------
------------------------------------------------------------
------------------------------------------------------------
------------------------------------------------------------
------------------------------------------------------------
------------------------------------------------------------
------------------------------------------------------------
------------------------------------------------------------
------------------------------------------------------------
------------------------------------------------------------
------------------------------------------------------------
------------------------------------------------------------
------------------------------------------------------------
-------tcaggcaaggatgaagttgaatgatgatcacctagcatccttaacaagtccca
aggcggtgaatgaatacattgagcatgagagagaaaacataatggaggtgataaaacaga
atctggccrttggagatatrtttaaacgagaaaatttacaggttgcaacagatgaggttg
tcaaggaagtagctaactccatcgaagaattcaagaagcataaacaagagtatgatgagg
agcgtatcaaaggacaggtccaagaggttctggagggagccaaggtgctggaatggttaa
gagagcatgctgaagtccaatatgtcatccga
>PAFTOL009253
------------------------------------------------------------
------------------------------------------------------------
------------------------------------------------------------
------------------------------------------------------------
--------------------tcctc-----------------------------------
------------------------------------------------------------
------------------------------------------------------------
------------------------------------------------------------
------------------------------------------------------------
------------------------------------------------------------
--------------------------------------------------------aggt
tttcaatttgatacagaagatggggacatcctgatccctggtttcct---ggactcaata
a-----ttggaatccgaccaggtgaaacgaaatcctttccactcgtgtttccagaatcat
ggaggcaagaagatcttcgtggtgtgcgagcgcaatttaca---gtggaatgtaaagaac
tattttacagagatctgccgccactggatgattctcttgctgataagctttttccaggat
gttcaaccttggatgaggtcaaggaagctctgttgcagaaatgccgagagttggagcaaa
cagcaaaggagcaagctacagataatgcaattctagaccagctacgtaagatggttcaag
ttgatattcctcagtccttgcttgaggaagaaggtaggcagatgtatgggaccaaacttc
tggaaattcaggcaaggatgaagttgagtgatgagcaactagcatccttaacaagtcyca
aggcggtgaatgaatacattaagtatgagagagaaaacataattgaggtgataaaacaga
atctggccgttggagatatattcaaacgagaaaatttgcaggttgcaacagatgaggttg
ttaaggaagtagctaactccatcgaagaattcaagaagcataaacaagagtatgatgagg
agcgtatcaaagaacaggtccaagaggttctggagggagccaaggtgctggaatggttaa
gagagcatgctgaaatccaatatgtcacccga
>PAFTOL009255
gaagtaaaaaaggataagcttcctgctgatcttgatgttcaagagtttcaagagcctaat
tccarggtcagattgagtgttaatgttccaccagctgtatgtgatgattgttaccagagg
gttttgagggagatcatgaagcaggccgaggt----------------------------
------------------------------------------------------------
-----------------t------------------------------------------
------------------------------------------------------------
-------mggtatgatgtagagg--------ttgatgtcttgcctgaggtcagatggact
cctgaagatggatataagaacttaaagattgttgttgagatagacactgaaatagaagcc
gaggtggcttgtgaacgagaattaaggcgtcggtataaggcattgggtcccttgagaatt
gtcgctgacagaggactamaggttggtgatgctgtggtggtggacatatcagcagcaaca
atcgatcaaattggtgctgatggtcaaaatatcccatctg-----ctgaga-gcaaaggt
ttccaatttgatacagaagatggggacatcttgatccctggtttcct---ggactcaata
a-----ttggaatccgaccaggtgaaaccaaatcctttccactcgtctttcccgaatcat
ggaggcaagaagatctacgtggtgtgcaagcccaatttaca---gtggaatgtaaagaac
tattttacagagatctgccgccactggatgattttcttgctgataagctttttccaggat
gttctaccttggatgaggtcaaggaagctttgttgcagaaatgccgagagttggagcaaa
cagcaaaggagcaggctacagataatgcaattctggaccagctacgtaagatggttcaag
ttgatattcctcagtccttgctggaggaagaaggtaggcagatgtatgggaccaagcttc
tggaaattcaagcaaggatgaagttgaatgatgatcaactagcatccttaacaagtccca
aggcagtggatgaatacattgagcatgagagagaaaacataatggaggtgataaaacaga
atctggccgttggagatatatttaaacgagaaaatttacaggttrcaacagatgaggttg
ttaaggaagtagctaagtccatcgaagaattcaagaagcataaacaagactatgatgagg
agcgtatcaaaggacaggtccaagaggttctggagggagctaaggtgctggaatggttaa
gagagcatgctgaagtccaatatgtcatacga
>PAFTOL009257
------------------------------------------------------------
------gtcagattgagtgttaatgttccaccagctgtatgtgatgattgttaccagagg
gttttgagggagatcatgaagcaggccgaggt----------------------------
------------------------------------------------------------
-----------------t------------------------------------------
------------------------------------------------------------
-------aggtatgatgtagagg--------ttgatgtcttgcctgaggtcagatggact
cctgaagatggatataagaacttaaagattgttgttgagatagacactgaaatagaagcc
gaggtggcttgtgaacgagaattaaggcgtcggtataagacattgggtcccttgagaatt
gtcgctgacagaggactacaggttggtgatgttgtggtggtggacatatcagcagcaaca
atcgatcaaattggtgctgatggtcaaaatatcccatctg-----ctraga-gcaaaggt
ttycaatttgatacagaagatggggacatcttgatccctggtttcct---ggactcaata
a-----ttggaatccgaccaggtgaaaccaratcctttccactcgtctttcccgaatcat
ggaggcaagaagatctacgtggtgtgcaagcccaatttaca---gtggaatgtaaagaac
tattttacagagatctgccgccactggatgattctcttgctgataagctttttccaggat
gttctaccttggatgaggtcaaggaagctttgttgcagaaatgccgagagttggagcaaa
cagcaaaggagcaggctacagataatgcaattctggaccagctacgtaagrtggttcaag
ttgatattcctcagtccttgctggaggaagaaggtaggcagatgtatgggaccaagcttc
tggaaattcaagcaaggatgaagttgaatgatgatcaactagcatccttaacaagtccca
aggcggtggatgaatacattgagcatgagagagaaaacataatggaggtgataaaacaga
atctggccattggagatatatttaaacgagaaaatttacaggttgcaacagatgaggttg
ttaaggaagtagctaactccatcgaagaattcaagaagcataaacaagactatgatgagg
agcgtatcaaaggacaggtccaagaggttctggagggagctaaggtgctggaatggttma
gagagcatgctgaagkccaatatgtcatccga
>PAFTOL009259
------------------------------------------------------------
------gtcagattgagtgttaatgttccaccagctgtatgtgatgattgttaccagagc
gttttgagggaggtcrtgaagcaggccgaggt----------------------------
------------------------------------------------------------
-----------------tcttcctcgtcaattgtctcct-ttg-----------------
------------------------------------------------------------
------gaarttcactktacaagcatatttgtgttcgtcttgcctgatgtcagatggact
cctgaagatggatataaaaacttaaagattgttgttgagatagacactgaaatagaagcm
gaggtagcttgtkwacragaattaaggcrtcggtataagacattgggtcccttgagaatt
gtcgctgacagagggctacaggttggtgatgttgtggtagtggacatatcagcagcaaca
attgatcaaaatggtgcagatggtaaaaatatcccatctg-----ctgaga-gcaaaggt
ttccaatttgatacagaagatggggacatcctgatccctggtttcct---ggactcaata
a-----ttggaatccgaccaggtgaaaccaaatcctttccactcgtttttcccgartcat
ggaggcaagaagatcttcrtgrtgtgcaagctcaatttaca---gtggaatgtaaagaac
tattttgcagagatctgccgccactggatgattctcttgctgataagctttttccaggat
gttataccttggatgaggtcaaggaarcrttgttgcagaaatgcsgagagttggagcaaa
cagcaaaggagcaagctacagataatgccattctagaccagctacgtaagatggttaaag
ttgatattcctcagtccttgcttgaggaagaaggtaggcagatgtatgggaccaagcttc
tgcaaattcaggcaaggatsaagttgaatgatgagcaactagcatccttaacgagtccca
aggcggtgaatgaatacattgagcatgagagagaaaacataattgaggtgataaaacaga
ayctggcygttggagatatatttaaacgagaaaatttacaggttgcaacagatgaggttg
ttaaggaagtrgctaactccatcgaagaattcaagaagcataaacaagagtatgatgagg
agcgtatcaaaggacaggtccaagaggttctggagggagccaaggtgctggaatggttaa
gggagcatgctgaagtccaatatgtcatccga
>PAFTOL009261
------------------------------------------------------------
------------------------------------------------------------
------------------------------------------------------------
------------------------------------------------------------
------------------------------------------------------------
------------------------------------------------------------
------------------------------------------------------------
------------------------------------------------------------
------------------------------------------------------------
------------------caggttggtgatgttgtggtggtggacatatcagcagcaaca
atcgatcgaratggtgctgatggtcaaaatattccatctg-----ctgaga-gcaaaggt
tttgcttttag-------------------------------------------------
------------------------------------------------------------
-------------------------------------gact---gtggaatgtaaagaac
tattttacagagatttgccaccactggatgattctcttgctgataagcttttcccaggat
gttctaccttggatgaggtcaaggaagctttgttgcagaaatgccgagagttggagcaaa
cagcaaaggagcaagctacagataatgcaattctggaccagctacgtaagatggttcaag
ttgatattcctcagtccttgcttgaggaagaaggtaggcagatgtatgggaccaagcttc
tggaaattcaagcaaggatgaagttgaatgatgatcaattagcatccctaacaagtccca
aggcggtgaatgaatacattgagcatgagagagaaaacataattgaggtgataaaacaga
atctggccgttggagatatatttaaamgagaaaatytacaggttgaaacagatgaggttg
ttaaggaagtagctaactccatcgaagaattcaagaagcataaacaagagtatgatgagg
agcgtatcaaaggacaggtccaagaggttctggagggagccaaggtgctggaatggttaa
gagagcatgctgaagtccagtatgtcacccga
>PAFTOL009263
------------------------------------------------------------
------gtcagattgagtgttaatgttccaccagctgtatgtgatgattgttaccagagg
gttttgagggagatcatgaagcaggccaaggt----------------------------
------------------------------------------------------------
-----------------t------------------------------------------
------------------------------------------------------------
-------aggtatgatgtagagg--------ttgatgtcttgcctgaggtcagatggact
cctgaagatggatataagaacttaaagattgttgttgagatagacactgaaatagaagcc
gaggtggcttgtgaacgagaattaagacgtcggtataagacattgggtcccttgagaatt
gttgctgacagaggactacaggttggtgatgttgtggtggtggacatatcagcagcaaca
atcgatcaaattggtgctgatggtcaaaatatcccatctg-----ctgaga-gcaaaggt
ttccaatttgatacagaagatggggacatcttgatccctggtttcct---ggactcaata
a-----ttggaatccgaccaggtgaaaccaaatcctttccactcgtttttcccgaatcat
ggaggcaagaagatckacgtggtgtgcatgcccaatttaca---gtggaatgtaaagaac
tattttacagagatctgccsccactggatgattctcttgctgataagctttttccaggat
gttctaacttggacgaggtcaaggaagctttgttgcagaaatgccaagagttggagcaaa
tagcaaaggaacaagctacagataatgcaattctggaccagctacgtaagatggttcaag
ttgayattcctcagtccttgctggaggaagaaggtaggcagatgtatgggaccaagcttc
tggaaattcargcaaggatgaagttgaatgatgatcaactagcatccttaacaagtccca
agacggtgaatgaatacattgagcatgagagagaaaacataatggaggtgataaaacaga
atctggctgttggagatatatttaaacgagaaaatttacaggttgcaacagrtgaggttg
tcaaggaagtagctaactccatcgaggaattcaagaagcataaacaagagtatgatgagg
agcgtatcaaaggacaggtccaagaggttctggagggagccaaggtgctggaatggttaa
gagagcatgctgaagtccaatatgtcatccga
>PAFTOL009265
------------------------------------------------------------
------gtcagattgagtgttaatgttccaycagctgtatgtgatgattgtcaccagagg
gttttgagggagatcacgaa----------------------------------------
------------------------------------------------------------
------------------------------------------------------------
------------------------------------------------------------
------------------------------------------------------------
------------------------------------------------------------
------------------------------------------------------------
------------------------------------------------------------
------------------------------------------------------------
------------------------------------------------------------
------------------------------------------------------------
-------------------------gcaggccaaggtt------gtggattgtaaagaac
tattttacagagatctgccgccactggatgattctcttgccaataagctttttccaggat
gttctaacttggatgaggtcaaggaagctttgttgcagagatgccgagagttggagcaaa
cagcaaaggaacaagcaacagataatgcaattctggaccagctacgtaagatggttcaag
ttgatattcctcagtccttgctggaggaagaaggtaggcagatgtatgggaccaagcttc
tggaaattcaagcaaggatgaagttgaatgatgatcaactagcatccttaacaagtccca
atgcggtgaatgaatacattgagcatgagagagagaacataatggaggtgataaaacaga
atctggccgttggagatatatttaaacgagaaaatttacaggttgcaacagatgaggttg
ttaaggaagtagctaactccatcgaagaattcaagaagcataaacaagagtatgatgagg
agcgtatcaaaggacaggtccaagaggttctggagggagccaaggtgctggaatggttaa
gagagcatgctgaagtccaatatgtcatccga
>PAFTOL009267
------------------------------------------------------------
------------------------------------------------------------
------------------------------------------------------------
------------------------------------------------------------
------------------------------------------------------------
------------------------------------------------------------
-------aggtatgatgtagagg--------ttgatgtcttgcctgaggtgagatggact
cctgaagatggatacaagaacttaaagattgttgttgagatagacactgaaatagaagct
gaggtagcttgtgcacgagaattaaggcgtcggtataagacattgggtcccttaaggatt
gttgctgacagagggctacaggttggtgatgttgttgtagtagacatatcagcagcaaca
attgatcaaaatggtgctgatggtcaaaatatcccgtctg-----cagaga-gcaaaggc
tttcaatttgatacagaagatgggaacatcctgatccctggtttcct---ggactcaata
a-----ttggaatccgaccaggtgaaacaaaatcctttccactygtgtttccagaatcat
ggaggcaagaagatcttcgtggtgtgcaagcccaatttaca---gtggaatgtaaagaac
tattttacagagatctgccgccactggatgattctcttgctgataagctttttccaggat
gttcaacatkggatgaggtcaaggaagctctgttgcagaaatgccrmgagttggagcaaa
cagcaaaggagcaagctacagataatgcaattctagaccagctacgtaagatggttcaag
ttgatattcctcagtccttgcttgaggaagaaggtaggcagatgtatgggaccaagcttc
tggaaattcaggcaaggatgaagttgaaygatgagcaactagcatccttaactagcccca
aggcggtgaatgaatacattaagtatgagagagaraacataattgaagtgataaaacaga
atctggccrttggagatatattcaaacgagaaaatttgcaggttgcaacagatgaggttg
ttaaggaagtagcyaamtcyrttgaagaattcaagaagcataaacaagagtatgatgagg
agcgtatccaagaacaggtccaagaggttctggagggagccaaggtgctggaatggttaa
gagagcatgctgaaatccaatatgtcacccga
>PAFTOL009269
------------------------------------------------------------
------------------------------------------------------------
------------------------------------------------------------
------------------------------------------------------------
------------------------------------------------------------
------------------------------------------------------------
-------aggtatgatgtagagg--------ttgatgtcttgcctgaggtgagatggact
cctgaagatggatacaagaacttaaagattgttgttgagatagacactgaaatagaggct
gaggtagcttgtgcacgagaattaaggcgtcggtataagacattgggtcccttaaggatt
gttgctgacagagggctacaggttggtgatgttgttgtagtagacatatcagcagcaaca
attgatcaaaatggtgctgatggtcaaaatatcccgtctg-----caaaga-gcaaaggc
tttcaatttgatacagaagatggggaaatcctgatccctggtttcct---ggactcaata
a-----ttggaatccgaccaggtgaaacaaaatcctttccactcatgtttccagaatcat
ggaggcaagaagatcttcgtggtgtacaagcccaatttacr---gtggaatgcaaagaac
tattttacagagatctgccaccgctggatgattctcttgcttataagctttttccaggat
gttcaaccttggatsaggtcaaggaagctctgttgcagaaatgccgagagttggagcaaa
cagcaaaggagcaagctacagataatgcaattctagaccagctacgtaagrtggtkcaag
ttgatattcctcagtccttgcttgaggaagaaggtaggcagatgtatgggaccaagcttc
tggaaattcagggaaggatgaagttgaatgatgagcaactagcatccttaacaagtccca
aggcggtgaatgaatacattaagtatgagagagagaacataattgaagtgataaaacaga
atctggccgttggagatatattcaaacgagaaaatytgcaggttgcaacagatgaggttg
ttaaggaagtagctaactccactgaagaattcaagaagcataaacaagagtatgatgaga
agcgtatccaagaacaggtccaagaggttctggagggagccaaggtgctggaatggttaa
gagagcatgctgaaatccaatatgtcacccga
>PAFTOL009271
------------------------------------------------------------
------gtcagattgagtgttaatgttcccccagctgtatgtgatgattgttaccagagg
gttttgagggagatcatgaagcaggccaaggt----------------------------
------------------------------------------------------------
-----------------t------------------------------------------
------------------------------------------------------------
-------aggtatgatgtagagg--------ttgatgtcttgcctgaggtcagatggact
cctgaagatggatataagaacttaaagattgttgttgagatagacactgaaatagaagcc
aaggtggcttgtgaacgagaattaaggcgtcggtataagacattgggtcccctgagaatt
gtcactracagaggacwacaggttggtgatgttgtggtggtggacatatcagcagcaaca
atcgatcgaaatggtgctgatggtcaaaatatyccatctg-----ctgaga-gcaaaggt
ttccaatttgatacagaagatggggacatcttgattcctggtttcct---ggactcaata
a-----ttggaatccaactgggtgaaaccaaatcctttccacttgtttttcctgaatcat
ggagacaagaagatctacgtggtgtgcaagcccaatttaca---gtggaatgtaaagaac
tattttacagagacctgccgccactggatgatgctcttgctgacaagcttttcccaggat
gttctaccttggatgaggtcaaggaagctttgttgcagaaatgccaagagttggagcaaa
cagcaaaggagcaagctacagataatgcaattctggaccagctacgtaagatggttcaag
ttgatattcctcagtccttgcttgaggaagaaggtaggcagatgtatgggaccaagcttc
tggaaattcaagcaaggatgaagttgaatgatgatcaactagcatccttagcaagtccca
aggcggtgaatgaatacattgagcatgagagagaaaacataattgaggtgataaaacaga
atctggccattggagatatatttaaacgagaaaatttacaggttgcaacagaggaggttg
ttaaggaagtagctaactccatcgaagaattcaagaagcataaacaakagtatgatgagg
agcgtatcaaagaacaggtt----------------------------------------
--------------------------------
>PAFTOL009279
------------------------------------------------------------
------gtcagattgaatgttaatgttccaccagctgtatgtgatgattgttaccagagg
gttttgagggagatcatgaagcaggccgaggt----------------------------
------------------------------------------------------------
-----------------t------------------------------------------
------------------------------------------------------------
-------agatatgatgtagagg--------ttgatgtcttgcctgagatcagatggact
tctgaagatggatataagaacttaaagatcgttgttgagatagacactgaaatagaagca
gaggtagcttgtgaacgagaattaaggcgtcggtataagacattgggtcccttgagaatt
gtcgctgacagagggctacagattggtgatgttgtggtagtggacatatcagcagcaaca
attgatcaaaatggtgctgatggtaaaaatatcccatctg-----ctgaga-gcaaaggt
ttccaatttgacacagaagatggggacatcctgatccctggtttcct---ggactcaata
a-----ttggaatccgaccaggtgaaaccaaatcctttccactcgtttttcccgaatcat
ggaggcaagaagatcttcgcggtgtgcaagcccaatttaca---gtggaatgtaaagaac
tattttacagagatctgccgccactggatgattctcttgctgataagctttttccaggat
gttctaccttggatgaggtcaacgaagtgttgttgcagaaatgccgagagttggagcaaa
cagcaaaggagcaagctacagataatgccattctagaccagctacgtaagatggttaaag
ttgatattcctcagtccttgcttgaggaagaaggtaggcagatgtatgggaccaagcttc
tggaagttcaggcaaggatgaagttgaatgatgagcaactagcatccttaacgagtccca
aggcggtaaatgaatacattgagcatgagagagaaaacataattgaggtgataaaacaga
atctggccgttggagatatatttaaacgagaaaatttacaggttgcaacagatgaggttg
ttaaggaagtagctaactccattgaagaattcaagaagcataaacaagagtatgatgagg
agcgtatcaaagtacaggtccaagaggttctggagggagccaaggtgctggaatggttaa
gagagcatgctgaagtccaatatgtcatccga
>PAFTOL009281
------------------------------------------------------------
------gtcagattgagcgttaatgttccaccagctgtatgtgatgattgttaccagagg
gttttgagggagatcatgaa----------------------------------------
------------------------------------------------------------
------------------------------------------------------------
------------------------------------------------------------
------------------------------------------------------------
------------------------------------------------------------
------------------------------------------------------------
------------------------------------------------------------
------------------------------------------------------------
------------------------------------------------------------
------------------------------------------------------------
-------------------------gcaggccgaggtt------gtggaatgtaaagaac
tattttacagagatctgccgccactggatgattctcttgctgataagctttttccaggat
gttctaccttggatgaggttaagcaagcgctgttgcagaaatgccgagagttggagcaaa
cagcaaaggagcaagctacagataatgccattctagaccagctacgtaagatggttaaag
ttgatattcctcagtccttgcttgaggaagaaggtaggcagatgtatgggactaaacttc
tggaaattcaggcaaggatgaagttgagtgatgagcaactggcatccttaacgagtccca
aggcggtgaatgaatacattgagcatgagagagaaaacataattgaggtgataaaacaga
atctggccgttggagatatatttaaacgagaaaatttacaggttgcaacagatgaggttg
ttaaggaagtagctaactccatcgaagaattcaagaagcataaacaagagtatgatgagg
agcgtatcaaagtacaggtccaagaggttctggagggagccaaggtgctggaatggttaa
gagagcatgctgaagtccaatatgtcatccga
>PAFTOL009283
------------------------------------------------------------
------gtcagattgaatgttaatgttccaccagctgtatgtgatgattgttaccagagg
gttttgagggagatcatgaagcaggcggaggt----------------------------
------------------------------------------------------------
-----------------tc-----------------------------------------
-----------------------------------------------------------g
tacctccagatatgatgtagagg--------ttgatgtcttgccggagatcagatggact
cctgaagatggatataagaacttaaagatcgttgttgagatagattctgaaatagaagca
gaagtagcttgtgaacgagaattaaggtgtcggtataagacattgggtcccttgagaatt
gtcgctgacagagggctacaggttggtgatgttgtggtagtggacatatcagcagcaaca
attgatcaaaatggtgctgatggtaaaaatatcccatctg-----cggaga-gcaaaggt
ttccaatttgacacagaagatggggacatcctgatccctggtttcct---ggactcaata
a-----ttggaatccgaccaggtgaaaccaaatcctttccactcgtttttcccgaatcat
ggaggcaagaagatcttcgtggtgtgcaagcccaatttaca---gtggaatgtaaagaac
tattttacagagatctgccgccactggatgattctcttgctgataagctttttccaggat
gttctaccttggatgaggtcaacgaagtgttgttgcagaaatgccgagagttggagcaaa
cagcaaaggagcaagctacagataatgccattctagaccagctacgtaagatggttaaag
ttgatattcctcagtccttgcttgaggaagaaggtaggcagatgtatgggaccaagcttc
tggaagttcaggcaaggatgaagttgaatgatgagcaactagcatcctttacgagtccca
aggcggtgaatgaatacattgagcatgagagagaaaacataattgaggtgataaaacaga
atctggccgttggagatatatttaaacgagaaaatttacaggttgcaacagatgaggttg
ttaaggaagtagctaactccatcgaagaattcaagaagcataaacaagagtatgatgagg
agcgtatcaaagtacaggtccaagaggttctggagggagccaaggtgctggaatggttaa
gagagcatgctgaagtccaatatgtcatccga
>PAFTOL009285
gaagttaaaaaggataagcttcctgctgaccttgatgttcaagaatttcaagagcctaat
tccagkgtcagattgagtgtcaatgttccaccagctgtatgtgatgattgttaccagagg
gttttgagggaggccacgaagcaggccacggt----------------------------
------------------------------------------------------------
-----------------gcttcctcatcaattgtctcct-tt------------------
-----------------------------------------ggaaattcattttacaagc
atat---------------------------ttgatatatgcagcgatgtgagatggact
cctgaagatggatacaagaacttaaagattgttgttgagatagacactgaaatagaagct
gaggtagcttgtggacgagaattaaggcgtcrgtataagacattgggtcccttaaggatt
gttgctgacagagggctacaggttggtgatgtcgttgtagtagacatatcagcagcaaca
attgatcaaaatggtgctgatagtcaaaatatcccatctg-----cagaga-gcaaaggc
tttcaatttgatacagaagatggggacatcctgatccctggtttcct---ggactcaata
a-----ttggaatccgaccaggtgaaacaaaatcctttccactcgtgtttccagaatcat
ggaggcaagaagatcttcgtggtgtgcaagcccagtttaca---gtggaatgtaaagaac
tattttacagagatctgccgccactggatgactctcttgctgataagctttttccaggat
gttcaaccttggatgaggtcaaggaagctctgttgcagaaatgccgagagttggagcaaa
cagcaaaggagcaagctacagataatgcaattctagaccagctacgtaagrtggttcaag
ttgatattcctcagtccttgcttgaggaagaaggtaggcagatgtacgggaccaagcttc
tggaaattcaggcaaggatgaagttgaacgatgagcaactagcatcgttaacaagtccca
aggcggtgaatgaatacattaaatatgagagggaaaacataattgaggtgataaaacaga
atctggccgttggagatatattcaaacgagaaaatttgcaggttgcaacagatgaggttg
ttaaggaagtagctaactccatcgaagaattcaagaagcataaacaagagtatgatgagg
agcgtatcaaagaacaggtccaagaggttytggagggagccaaggtgctggaatggttaa
gagagcatgctgaaatccaatatgtcacccga
>PAFTOL009287
------------------------------------------------------------
------gtcagattgaatgttaatgttccaccagctgtatgtgatgattgttaccagagg
gttttgagggagatcatgaagcaggcggaggt----------------------------
------------------------------------------------------------
-----------------t------------------------------------------
------------------------------------------------------------
-------agatatgatgtagagg--------ttgatgtcttgcctgagatcagatggact
cctgaagatggatataagaacttaaagatcattgttgagatagatactgaaatagaagca
aaggtagcttgtgaacgagaattaaggcgtcggtataagacattgggtctgttgagaatt
gtcgctgacagagggctacaggttggtgatgttgtggtagtggacatatcagcagcaaca
attgatcaaaatggtgctgatggtaaaaatatcccatctg-----ctgaga-gcaaaggt
ttccaatttgacacagaagatggggacatcctgatccctggtttcct---ggactcaata
a-----ttggaatccgaccaggggaaaccaaatcctttccactcgtttttcccgaatcat
ggaggcaagaagatcttcgtggtgtccaagcccaatttaca---gtggaatgtaaagaac
tattttacagagatctgccgccactggatgattctcttgctgataagctttttccaggat
gttctaccttggatgaggtcaacgaagtgttgttgcagaaatgccgagagttggagcaaa
cagcaaaggagcaagctacagataacgccattctagaccagctacgtaagatggttaaag
ttgatattcctcagtccttgcttgaggaagaaggtcggcagatgtatgggaccaagcttc
tggaagttcaggcaaggatgaagttgaatgatgagcaactagcatccttaacaagtccca
aggcagtgaatgaatacattgagcatgagagagaaaacataattgaggtgataaaacaga
atctggccgttggagatatatttaaacgagaaaatttacaggttrcaaccgatgaggttg
ttaaggaagtagctaactccatcgaagaattcaagaagcataaacaggagtatgatgagg
agcgtatcaaagtacaggtccaagaggttctggagggagccaaggtgctggaatggttaa
gagagcatgctgaagtccaatatgtc------
>PAFTOL009289
------------------------------------------------------------
---caggtcagattgagtgttaatgttccaccagctgtatgtgatgattgttaccagagg
gttttgagggagatcatgaagcgggcc---------------------------------
------------------------------------------------------------
------------------------------------------------------------
------------------------------------------------------------
------------------------------------------------------------
------------------------------------------------------------
------------------------------------------------------------
------------------saggttggtgatgttgtggtggtggacatatcagcagcaaca
atcgatcaaattggtgctgatggtcaaaatatcccatctg-----ctgaga-gcaaaggt
ttccaatttgatacagaagayggggacatcttgatccctggtttcct---ggactcaata
a-----ttggaatccaaccaggtgaaaccaaatcctttccactcgtttttcctgaatcat
ggaggcaagaagatctacgaggggtgcaagcccaatttaca---gtgagttctcgcccca
gattttacagagatctgccaccacttgatgattctcttgctgataagctttttccaggat
gttctagcttggatgaggtcatggaagctttgttgcagaaatgccgagagttggagcaaa
cagcaaaggagcaagctacagataaygcmattctrgaccagctacgtaagatggttcaag
ttgatattcctcagtccttgctkgaggaagaaggtmggcagatgtatgggaccaagcttc
tggaaattcaagcaaggatgaagttgaatgatgatcaactagcatccttaacaagtccca
aggcggtgaatgaatacattgagcatgagagagaaaacataatggaggtgataaaacaga
atctggccattggagatatatttaaacgagaaaatttacaggttgcaacagatgaggttg
ttaaggaagtagctaactccatcaaagaattcaagaagcataaacaagagtatgatgagg
agcgtatcaaaggacaggtccaagaggttctggagggagccaaggtgctggaatggttaa
gagagcatgctgaagtccaatatgtcatccga
>PAFTOL009291
gaagtaaaaaaggataagcttcctgctgatcttgatgttcaagagtttcaagagcctaat
tccaaggtcagattgaatgttartgttccaccagctgtatgtgatgattgttaccagagg
gttttgagggagatcatgaagcaggcggaggt----------------------------
------------------------------------------------------------
-----------------t------------------------------------------
------------------------------------------------------------
-------agatatgatgtagagg--------ttgatgtcttgcctgagatcagatggact
cctgaagatggatataagaacttaragatcgttgttgagatagatactgaaatagaagca
gaggtagcttgtgaacgagaatyaaggcgtcggtataagacattgggtcccttgagaatt
gtcgctgacagagggctacaggttggtgatgttgtggtagtggacatatcagcagcaaca
attgatcaaaatggtgctgatggtaaaaatattccatctg-----ctgaga-gcaaaggt
ttccaatttgatacagaagatggggacatcctgatccctggtttcct---ggactcaata
a-----ttggaatccgaccaggtgaaaccaaatcctttccactcgtttttcccgaatcat
ggaggcaagaagatcttcgtggtgtgcaagcccaatttaca---gtggaatgtaaagaac
tattttacagagatctgctgccactggatgattctcttgctgataagctttttccaggat
gttctaccttggatgaggtcaaggaagtgttgttgcagaaatgccaagagttggagcaaa
cagctaaggagcaagctacagataatgccattctagaccagctacgtaagatggttaaag
ttgatattcctcagtccttgattgaggaagaaggtaggcagatgtatgggaccaaacttc
tggaagttcaggcaaggatgaagttgaatgatgagcaactagcatccttaacgagtccca
aggcagtgaatgaatacattgagcatgagagagaaaacataattgaggtgataaaacaga
atctggccattggagatatatttaaacgagaaaatttacaggttgcaaccgatgaggttg
ttaaggaagtcgctaactccatcgaagaattcaagaagcataaacaagagtatgatgagg
agcgtatcaaagtacaggtccaagaggttctggagggagccaaggtgctggaatggttaa
gagagcatgctgaagtccaatatgtcatccga
>PAFTOL009293
------------------------------------------------------------
------------------------------------------------------------
------------------------------------------------------------
------------------------------------------------------------
------------------------------------------------------------
------------------------------------------------------------
------------------------------------------------------------
------------------------------------------------------------
------------------------------------------------------------
------------------caggttggtgatgttgtggtagtggacatatcagcagcaaca
attgatcaaaatggtgctgatggtaaaaatatcccatctg-----cggaga-gcaaaggt
ttccaatttgacacagaagatggggacatcctgatccctggtttcct---ggactcaata
a-----ttggaatccgaccaggtgaaaccaaatcctttccactcgtttttcccgaatcat
ggaggcaagaagatcttcgtggtgtgcaagcccaatttaca---gtggaatgtaaagaac
tattttacagagatctgccgccactggatgattctcttgctgatragcttttyccaggat
gttstaccttggatgaggtcaacgaagtgttgttgcagaaatgccgagagttggagcaaa
cagcaaaggagcaagctacagataatgccattctagaccagctacgtaagatggttaaag
ttgatattcctcagtcsttgcttgaggaagaaggtaggcagatgtatgggaccaagcttc
tggaagtwcaggcaaggatgaagttgaatgatgagcaactagcatccttaacgagtccca
aggcggtgaatgaatacattgagcatgagagagaaaacataattgaggtgataaaacaga
atctggccgttggagatatatttaaacgagaaaatttacaggttgcaacagatgaggttg
ttaaggaagtagctaactccatcgaagaattcaagaagcataaacaagagtatgatgagg
agcgtatcaaagtacaggtccaagaggttctggagggagccaaggtgctggaatggttaa
gagagcatgctgaagtccaatatgtcatccga
>PAFTOL009295
------------------------------------------------------------
------gtcagattgaatgttaatgttccaccagctgtatgtgatgattgttaccagagg
gttttgagggagatcatgaagcaggcggaggt----------------------------
------------------------------------------------------------
----------------------------------------tt------------------
------------------------------------------------------------
------------------------------------------------------------
------------------------------------------------------------
------------------------------------------------------------
----------------tatttattggtgatgttgtggtagtggacatatcagcagcaaca
attgatcaaaatggtgctgatggtaaaaatatccgatctg-----cggaga-gcaaaggt
tctgcctttagcac----------------------------------------------
------------------------------------------------------------
------------------------------------------------------------
------------------------------------------------------------
------------------------------------------------------------
-------------------------------------------tcgacagatggttaaag
ttgatattcctcagtccttgcttgaggaagaaggtaggcagatgtatgggaccaagcttc
tggaagtwcaggyaaggatgaagttgaatgatgagcaactagcatccttamcgagtccca
aggcggtgaatgaatacattgagcatgagagagaaaacataattgaggtgataaaacaga
atctggccgttggagatatatttaaacgagaaaatttacaggttgcaacagatgaggttg
ttaaggaagtagctaactccatcgaagaattcaagaagcataaacaagagtatgatgagg
agcgtatcaaagtacaggtccaagaggttctggagggagccaaggtgctggaatggttaa
gagagcatgctgaagtccaatatgtcatccga
>PAFTOL009297
------------------------------------------------------------
------------------------------------------------------------
------------------------------------------------------------
------------------------------------------------------------
------------------------------------------------------------
------------------------------------------------------------
-------aggtatgatgtagagg--------ttgatgtcttgcctgaggtcggatggact
cctgaagatggatataagaacttaaagattgttgttgagatagacactgaaatagaagcc
gaggtagcttgtgaacgagaattaaggcgtcggtataagacattgggtcccttaagaatt
gttgctgacagagggctacaggttggtgatgttgtggtagtggacatatcagcagcaaca
attgatcaaaatggtgctgatggaaaaaatatcccatctg-----ctgaga-gcaaaggt
ttccaatttgatacagaagatggggacatcctgatccctggtttcct---ggactcaata
a-----ttggaatccgaccaggtgaaaccaaatcctttccactcgtttttccggaatcat
ggaggcaagaagatctttgtggtgtacaagcccaatttaca---gtggaatgtaaagaac
tattttaccgagatctgccgccactggatgattctcttgctgataagctttttccaggat
gttctaccttggatgaggtcaamgaagygttgttgcagaaatgccgagagttggagcaaa
cagcaaaggagcaagctacagataatgccattctagaccagctacgtaagrtggttaaag
ttgatattcctcagtccttgcttgaggaagaaggtaggcagatgtatgggaccaagcttc
tgcaaattcaggcaaggatgaagttgaatgatgagcaactagcatccttaacgagtccca
aggcggtgaatgaatacattgagcatgagagagaaaacataatagaggtgataaaacaga
atctggccgttggagatatatttaaacgagaaaatttacaggttgcaacagatgaggttg
ttaaggaagtagctaactccatcgaagaattcaagaagcataaacaagagtatgatgagg
agcgtatcaaaggacaggtccaagaggttctggagggagccaaggtgctggaatggttaa
gagagcatgctgaagtccaatatgtcatccga
>PAFTOL009299
------------------------------------------------------------
------gtcagattgagtgttaatgttccaccagctgtatgtgatgattgttaccagagg
gttttgagggagatcatgaagcaggccaaggt----------------------------
------------------------------------------------------------
-----------------t------------------------------------------
------------------------------------------------------------
-------aggtatgatgtagagg--------ttgatgtcttgcctgaggtcagatggact
cctgaagatggatataagaacttaaagattgttgttgagatagacactgaaatagaagcc
gaggtggcttgtgaacgagaattaaggcgtcggtataagacattgggtcccttgagaatt
gtcgctgacagaggactgcaggttggtgatgttgtggtggtgggcatatcagcagcaaca
atcgatcaaattggtgctgatggtcaaaatatcccatctg-----ctgaga-gcaaaggt
ttccaatttgatacagaagatggagacattttgatccctggtttyct---ggactcaata
a-----ttggaatccgaccaggtgaaaccaaatcctttccactcgtttttcccgaatcat
ggaggcaagaagatctacgtggtgtgcaagcccgatttacagtggtggaatgtaaagaac
tattttacagagatctgccgccactggatgattctcttgctgataagctttttccaggat
gttctaacttggatgaggtcaaggaagctttgttgcagaaatgccgagagttggagcaaa
cagcaaaggagcaagctacagataatgcaattctggaccagctacgtaagrtggttcaag
ttgatattcctcagtccttgctggaggaagaaggtaggcagatgtatgggaccaagcttc
tggaaattcaagcaaggatgaagttgaatgatgatcacctagcatccttaacaagtccca
aggcggtgaatgaatacattgagcatgagagagaaaacataatggaggtgataaaacaga
atctggccgtyggagatatatttaaacgagaaaatttrcaggttgcaacagatgaggttg
tcaaggaagtagctaactccatcgaagaattcaagaagcataaacaagagtatgatgagg
agcgtatcaaaggacaggtccaagaggttmtggagggagccaaggtgctkgaatggttra
ragagcatgctgaartccaatatgtcatccga
>PAFTOL009301
------------------------------------------------------------
---caggtcagattgagtgttaatgttccaccagctgtatgtgatgattgttaccagagg
gttttgagggagatcatgaagcaggccaaggt----------------------------
------------------------------------------------------------
-----------------tcttcctcgtcaattgtctcct-tt------------------
------------------------------------------------------gttatg
tacctccaggtatgatgtagagg--------ttgatgtcttgcctgaggtcagatggact
cctgaagatggatataagaacttaaagattgttgttgagatagacactgaaatagaagcc
gaggtggcttgtgaacgagaattaaggcgtcggcataagacattgggtcccttgagaatt
gtcgctgacagaggactacaggttggtgatgttgtggtggtggacatatcagcagcaaca
atcgatcaaattggtgctgatggtcaaaatatcccatctg-----ctgaka-gcaaaggt
ttccaatttgatacagaagatggggacatcttgatccctggtttcct---ggactcaata
a-----ttggaatccggccaggtgaaaccaaatcctttccactcgtttttcccgaatcat
ggaggcaagaagatctacgtggtgtgcatgcccaatttaca---gtgag-----------
------------------------------------------------------------
------------------------------------------------------------
-------------------------------tctggaccagctacgtaagatggttcaag
ttgatattcctcagtccttgctggaggaagaaggtaggcagatgtatgggaccaagcttc
tggaaattcaagcaaggatgaagttgaatgatgatcaactagcatccttaacragtccca
agacggtgaatgaatacattgagcatgagagagaaaacataatggaggtgataaaacaga
atctggccgttggagatatatttaaacgagaaaatttacaggttgcaacagatgaggttg
tcaaggaagtagctaactccatcgaagaattcaagaagcataaacaagagtatgatgagg
agcgtatcaaaggacaggtccaagaggttctggagggagccaaggtgctggaatggttaa
gagagcatgctgaagtccaatatgtcatccga
>PAFTOL009303
------------------------------------------------------------
------------------------------------------------------------
------------------------------------------------------------
------------------------------------------------------------
------------------------------------------------------------
------------------------------------------------------------
------------------------------------------------------------
------------------------------------------------------------
------------------------------------------------------------
------------------------------------------------------------
------------------------------------------------------------
------------------------------------------------------------
------------------------------------------------------------
--------------------------------------------gtggattgtaaagaac
tattttacagagatctgccgccactggatgattctcttgctgataagctttttccaggat
gttctaacttggatgag-------------------------------------------
------------------------------------------------------------
------------------------------------------------------------
------------------------------------------------------------
--------------------------------------------gaggtgataaaacaga
atctggccgttggagatatatttaaacgagaaaatttacaggttgcaacagatgaggttg
ttaaggaagtagctaactccatcgaagaattcaagaagcataaacaagagtatgatgagg
agcgtatcaaaggacaggtccaagaggttctggagggagccaaggtgctggaatggttaa
gagagcatgctgaagtccaatatgtcatccga
>PAFTOL009311
------------------------------------------------------------
------gtcagattaagtgttggtgttccaccagctgtgtgtgatgattgttaccagagg
gttttgagggagattatgaaacaggccaaggt----------------------------
------------------------------------------------------------
-----------------aatt--tgatatatgcattcca-at------------------
-------------------------------------------------------aattg
tacctccaggtatgatgtactgg--------ttgatgtgttgcctgaggtcagatggaat
cctgaagatggatacaagaacttaaagatcgttgttgagatagacactgaaatagcagct
gaggtagcttgtgaacgagaattaaggcgtcggcataagacattgggtcccttgagaata
gttgctgacagagggctccaggtcggtgatgttgtggtagtggatatatcagcagcaaca
attgatcaaaatggtgctgatggtcaaaatatcccgtctg-----ctgaga-gcaaaggt
tttcagcttgacacagaagatcaggacatcctgatccctggtttcct---ggattcaata
a-----ttggaatccggccaggtgaaaccaaatcctttccactcgtatttcctgaatcat
ggagacaagaagatcttcgtggtgtgcaagcccaatttaca---gtggaatgtaaagaac
tattttacagagatctgccaccattggatgattctcttgctgataagcttcttccaggat
gttgtaccttggatgaggtcaaggaagctctgttgcagagatgccgagaattggagcaaa
cagcaaaggagcaagctacagataatgctattctagaccagcttcgcaagatggtccaag
tcgatattcctcagtccttgctcgaggaagagggtaggcagatgtatgggaccaagcttc
tggaaattcaggcgaggatgaagttgaatgatgagcaactggcatccttaacaagtccga
agatggtgaatgaatacattgagcatgagaaagagaacataattgaggtgataaaacaga
atctggccgtgggagatatatttaaacgagaaaatttacaggttgcaacagatgaggtgg
ttaaggaggtagccaactccattgaagaattcaagaagcataagcaagagtatgatgagg
agcgtatcaaagaacaggtccaagaggttctggaaggagccaaggtgcttgaatggttga
gagaacatgctgaaatccaatatgtcacccgg
>PAFTOL009313
------------------------------------------------------------
---caggttagattgagtgttactgttccaccagctgtatgtgatgactgctaccagagg
gttttgagggaggtcatgaagcaggccaaggt----------------------------
------------------------------------------------------------
-----------------gcttcctcatgcatctattggt-yt------------------
------------------------------------------------------actgat
gattctgtttaatgatgtrctgg--------ttgatgtgttgcccgaggtcagatggact
ccagaagatggatacaagaacttaaagattgttgttgagatagacattgaaatagctgct
gaagtagcttgtgaacgagagttgaagcgtcgccataagacattagggcccttgagaata
gtcactgacagagggctacaggttggtgatgtcgtggtagtggatatatctgcagcaaca
cttgatcaaaatggcgytgatggtcaaaagatcccatctg-----ctgaga-gcaaaggt
tttcagcttgacacagaagatggggayrtcctgatccctkgtttcct---cgattcaata
a-----tgggaatccgagcaggtgaaaccaaatcctttccacttgtatttcctgaatcat
ggagacaagaagatcttcgtggtgtgcaagcccaatttacg---gtggaatgtaaagaac
tattttacagagatctgccgccactggatgattctcttgctgacaagctttttccgggat
gttctaccttggatgaggtgaaggaagctctgctgcagaaatgcagagagttggagcaaa
cagcaaaagagcaagctacagataatgcgattctagaccagctccgtaagrtggttcaag
ttgatattcctcagtccttgcttgaagaagaaggcagacagatgtatgggacaaaactcc
tggaarttcaggcaagaatgaagttgaatgatgagcaactggcatccttgacaagtccaa
agatggtgaatgaatacattgagcatgagaaagsgaacatagttgaggtgataaaacaga
acctggckgttggagatatatttaaacgagaaaatttaatggttgcaacagacgaggttg
ttaaggaagtcgccaactccatcgaggaattcaagaagcataatcaagagtatgatgagg
agcgtatcaaagarcaggtccaagaggttatggagggagccaaggtgcttgaatggttga
gagaacatgctgaaatccaatatgtcacccga
>PAFTOL009315
------------------------------------------------------------
------------------------------------------------------------
------------------------------------------------------------
------------------------------------------------------------
------------------------------------------------------------
------------------------------------------------------------
------------------------------------------------------------
------------------------------------------------------------
------------------------------------------------------------
------------------caggttggtgatgttgtggtagtggacatatcagcagcaact
attgatcaaaatggtgctgacggtcaaaatatcgcctctg-----ctgaga-gcaaaggt
tttcagattgatacagaggatgcagacatcctgattcctggtttcct---cgattcaatt
a-----ttggaattcgagcaggagataccaaatcctttccgcttgtgtttccagaatcat
ggagacaagaagatcttcgtggcgtgcaagcccactttaat---gtggaatgtaaagaac
tattttacagagatctacctccactggatgattctcttgctgataagcttcttccaggat
gttctacattggctgaggt-----------------------------------------
----------------------------------------------acagatggttcaag
ttgatattcctcagtccttgcttgaggaagaaggtaggcagatgtacgggaccaagcttc
tggaagttcag-------------------------------------------------
------------------------------------------------------------
-----------------------------------ctccaggtagacacagatgaagttg
ttaaagaagtagccaactccattgaagaattcaagaagcataaacaagagtatgacgagg
agcgtctcaaagaacaggtt----------------------------------------
--------------------------------
>PAFTOL009319
------------------------------------------------------------
------atcagattaagtgttcatgttccaccagctgtttgtgatgattgttaccagagg
gttttgaaggagatctcaaaggaggccaaggt----------------------------
------------------------------------------------------------
------------------------------------------------------------
------------------------------------------------------------
------gmggtatgatgtactag--------ttgatgtattgcctgaggtcagatggaat
actgaagacggatacaagaacttaaagattgttgttgagattgacactgagatagcagct
gaagtagcatgtgaacgagaactaaggcgtcggtataagacattgggtcccttgagaatt
gttactgacagagggctacaggttggtgatgttgtggtagtggacatatcagctgcaact
cttgatcaaaatggtgatgacagtcaaaatatcccctctg-----ctgaga-gcamaggt
tttcagattgatacagaggatgcagacatcctgattcctggtttcct---cgattcaatt
a-----ttggaattcgagcaggtgaaaccaaatcctttccgcttgtgtttccagaatcat
ggagacaagaagatcttcgtggcgtgcaagcccaatttacg---gtggaatgtaaagaac
tatttttcagagatctgccgccactggatgattctcttgctgataagcttcttctgggat
gttctacattggatgaggtcaaggattctctgttgcagaaatgccaagagctggagcaaa
cagcaaaagagcaagctacagataatgcaattctagaccagctccgtaagatggttcaag
ttgatattcctcagtccttgcttgaggaagaaggtaggcagatgtacgggaccaagcttc
tggaagttcaggctaggttgaagttgaatgatggacaactggcttccttaacaagtccaa
aggcagtgaatgaatacattcaacatgagagagaaaacataattgaggtgataaaacaga
atctggccgttggagatatatttaaacgagaaaatttacaggtagacacagatgaagttg
ttaaagaagtagccaactccattgaagaattcaagaagcataaacaagagtacgacgagg
agcgtctcaaagaacaggtccaagaggttatggagggagccaaggtgcttgaatggttga
aagagcatgctgaaatccaatatgtcactcga
>PAFTOL009321
------------------------------------------------------------
------------------------------------------------------------
------------------------------------------------------------
------------------------------------------------------------
------------------------------------------------------------
------------------------------------------------------------
-------aggtatgatgtactag--------ttgatgtattgcctgaggtcagatggaat
cctgaagacggatacaagaacttaaatattgttgttgagatagacactgagatagcagct
gaagtagcttgtgaacgagaactaaggcgtcggtacaagacattgggtcccttgagaatt
gttactgacagagggctacaggctggtgatgttgtggtggtggacatatcggctgcaaca
attgctcaagatggtgctgacggtcaaaatatccccgctg-----ctgaga-gcamaggt
tttcagattgatacagaggatgcggacatactgattcctggtttcct---cgattcaata
a-----ttggaattcgagcaggtgaaaccaaatcctttcctcttgtgtttccagaatcat
ggagacaagaagatcttcgtggcgtgcaagcccaatttacg---gtggaatgtaaagaac
tattttacagagatctgccaccactggatgattctctcgctgataagcttcttccgggat
gttctacattggctgaggtgaaggaagctctgttgcagaaatgccgagagctggagcaaa
cagcaaaggagcaagctacagataatgcaattctagaccagctccgtaagatggttcaag
ttgagattcctcagtccttgcttgaggaagaaggtaggcagatgtatgggaccaagcttc
tggaaatwcaggccaggatgaagttgaatgatgaacaactggcctccttaacaagtccaa
aggcagtgaatgaatacattcagcatgagagagaaaacataattgaggtgataaaacaga
atctggctgttggagatatatttaaacgagaaaatttgcaggtaracacagatgaagttg
ttaaagaagtagccaactccattgaagaattcaagaagcataaacaagagtacgacgagg
aacgtctcaaagaacaggtccaagaggttatggagggagccaaggtgcttgaatggttga
gagaacatgctgaaatccaatatgtcactcga
>PAFTOL013501
------------------------------------------------------------
------gtcagattgaatgttaatgttccaccagctgtatgtgatgattgttaccagagg
gttttgagggagatcatgaa----------------------------------------
------------------------------------------------------------
------------------------------------------------------------
------------------------------------------------------------
------------------------------------------------------------
------------------------------------------------------------
------------------------------------------------------------
------------------------------------------------------------
------------------------------------------------------------
------------------------------------------------------------
------------------------------------------------------------
-------------------------gsaggcggaggtt------gtggaatgtaaagaac
tattttacagagatctgccgccactggatgattctcttgctgataagctttttccaggat
gttctaccttggatsaggtcaacgaagtgttgttgcagaaatgccgagagttggagcaaa
cagcgaaggagcaagctacagataatgccattctagaccagctacgtaagatggttaaag
ttgatattcctcagtccttgcttgaggaagaaggtaggcagatgtatgggaccaagcttc
tggaagttcaggcaaggatkaagttgaatgatgagcaactagcatccttaacgagtccca
aggcggtgaatgaatacattgagcatgagagagaaaacataattgaggtgataaaacaaa
atctggccgttggagatatatttaarcgagaaaatttacaggttgcaacagatgaggttg
ttaaggaagtagctaactccatcgaagaattcaagaagcataaacaagagtatgatgagg
agcgtatcaaagtacaggtccaagaggttctggagggagccarggtgctggaatggttaa
gacagcatgctgaagtccaatatgtcatccga
>SRR5036296
------------------------------------------------------------
------------------------------------------------------------
------------------------------at----------------------------
------------------------------------------------------------
----------------------------------------tc------------------
------------------------------------------------------------
-----------------------------------------------------gtggatt
tc--gacctggaaagaatatcccagaaagtattgtccttacttattttgggaagaa----
-aaatgttcaaaaggcaacaattgagtctatactgaaa----------------aggaca
cttcctcacgccatgtcatcggtttatggaagggccttgaaagactccatcagaatcact
accaaattttcagacatggaggagatgtacatttcatctaaatatctgaag---------
------------------------------------------------------------
------------------------------------------------------------
--------------------------------------------gtggaatgtaaagaac
tattttacagagatctaccgccactggatgattctcttgctgataagctttttccaggat
gttctaacttggatgaggtcaaggaagctttgttgcagaaatgccgagagttggagcaaa
cagcaaaggagcaagctacagataatgcaattctggaccagctacgtaagatggttcaag
ttgatattcctcagtccttgctggaggaagaaggcaggcagatgtatgggaccaagcttc
tggaaattcaagtgagcataa---------------------------------------
------------------------------------------------------------
------------------------------------------------------------
------------------------------------------------------------
------------------------------------------------------------
---------ctgtagcc---------------
>SRR5137211
------------------------------------------------------------
------gtcagattgagtgttaatgttccaccagctgtatgtgatgattgttaccagagg
gttttgagggagatcatgaagcaggccaagat----------------------------
------------------------------------------------------------
----------------------------------------tc------------------
------------------------------------------------------------
-----------------------------------------------------gtggatt
tc--gacctggaaagaatatcccagaaagtattatccttacttattttgggaagaa----
-aaatgttcaaaaggcaacaattgagtctatactgaaa----------------aggaca
cttcctcacgccatgtcatcggttgttggaagggccttgaaagactctgtcagaatcact
accaaattttcggacatggaggagatgtacatttcatctaaatatctgaagtcctcaggt
ttccaatttgatacagaagatggggacattttgatccctggtttcct---ggactcaata
a-----ttggaatccgaccaggtgaaaccaaatcctttccactcgtttttcccgaatcat
ggaggcaagaagatctacgtggtgtgcaagcccaatttaca---gtggaatgtaaagaac
tattttacagagatctgccgccactggatgattctcttgctgataagctttttccaggat
gttctaacttggatgaggtcaaggaagctttgttgcagaaatgccgagagttggagcaaa
cagcaaaggagcaagctacagataatgcaattctggaccagctacgtaagatggttcaag
ttgatattcctcagtccttgctggaggaagaaggtaggcagatgtatgggaccaagcttc
tggaaattcaagcaaggatgaagttraatgatgatcacctagcatccttaacaagtccca
aggcggtgaatgaatacattgagcatgagagagaaaacataatggaggtgataaaacaga
atctggccgtyggagatatatttaaacgagaaaatttacaggtggcaacmgatgaggttg
tcaaggaagtagctractccatcgaagaattcaagaagcawaaactagagtatgatgagg
agcgtatcaaaggacaggtccaagaggttctggagggagccaaggtgctggaatggttaa
gagagcatgctgaagtccaatatgtcatccga
>SRR5137212
------------------------------------------------------------
------------------------------------------------------------
------------------------------at----------------------------
------------------------------------------------------------
----------------------------------------tc------------------
------------------------------------------------------------
-----------------------------------------------------gtggatt
tc--gccctggaaagaatatcccagaaagtattmtccttacttattttgggaagga----
-aaatgttcaaaaggcaacaattgagtctatactgaaa----------------aggaca
cttcctcaygccatgtcatcggttgatggaagggccttgaaagactcygtcagaatcact
accaaattttcagacatggaggagatgtacatttcatctaaatctttgaggtcctcaggt
tttcagtttgacatrgaagayggkgacatcctaatccctggtttcct---rgactcaata
a-----ttggaatccgactaggagaaacgaaa---tttccacttgtatttccaaattcat
ggaagcaaaaagatcttcagggtgtgcaagcccaatttaca---gta-------------
------------------------------------------------------------
------------------------------------------------------------
------------------------------------------------------------
------------------------------------------------------------
------------------------------------------------------------
------------------------------------------------------------
------------------------------------------------------------
------------------------------------------------------------
------------------------------------------------------------
--------------------------------
>SRR5137213
------------------------------------------------------------
------------------------------------------------------------
------------------------------at----------------------------
------------------------------------------------------------
----------------------------------------tc------------------
------------------------------------------------------------
-----------------------------------------------------gtggatt
tc--gacctggaaagaatatcccagaaagtattatccttacttattttgggaagaa----
-aaatgttcaaaaggcaacaattgagtctatactgaaa----------------aggaca
cttcctcacgccatgtcatcggttgttggaagggccttgaaagactccgtcagaatcact
accaaattttcagacatggaggagatgtacatttcatctaaatatctgaag---------
------------------------------------------------------------
------------------------------------------------------------
--------------------------------------------gtggaatgtaaagaac
tattttacagagatctgccgccactggatgattctcttgctgataagctttttccaggat
gttctaacttggacgaggtcaaggaagctttgttgctgaaatgccgagagttggagcaaa
tagcaaaggagcaagctacagataatgcaattctggaccagctacgtaagatggttcaag
ttgatattcctcagtccttgctggaggaagaaggtaggcagatgtatgggaccaagcttc
tggaaattcaa-------------------------------------------------
------------------------------------------------------------
------------------------------------------------------------
------------------------------------------------------------
------------------------------------------------------------
--------------------------------
>SRR7905849
gaagtaaaaaaggataagcttcctgctatccttgatgttcaagagtttcaagagcctaat
tccagtgtcagattgagtgttaatgttccaccagctgtatgtgatgattgttaccagagg
gttttaagggagatcatgaagcaggccaagattcctggatttcgccctggaaagaatatc
ccagaaagtattatccttacttattttgggaaggaacatgttcaaaaggcaacaattgag
tctatactgaaaaggacacttcctcacgccatgtcatcggttg-atggaagggccttgaa
agactccgtcagaatcactaccaaattttctgacatggaggagatgtacatttcatctaa
atctttgaagtatgatgtagagg--------ttgatgtcttgcctgaggtcagatggact
cctgaagatggatataagaacttaaagattgttgttgagatagacactgaaatagaagcc
gaggtagcttgtgaacgagaattaaggcgtcggtataagacattgggtcccttgagaatt
gttgctgacagaggcctacaggttggtgatgttgtggtagtggacatatcagcagcaaca
attgatcaaaatggtgctgatggtcaaaatatcccatctg-----ctgaga-gcaaaggt
ttccaatttgatacagaagatggggacatcctgatccctggtttcct---ggactcaata
a-----ttggaatccgaccaggtgaaaccaaatcctttccactcgtgtttcccgaatcat
ggaggcaagaagatcttcgtggtgtgcaagcacaatttaca---gtggaatgtaaagaac
tattttacagagatctgccgccactggatgattctcttgcagataagctttttccaggat
gttctaccttggatgaggtcaaggaagctttgttgcagaaatgccgagagttggagcaaa
cagcaaaggagcaagctacagataatgcaattctagaccagctacgtaagatggttcaag
ttgatattcctcagtccctgcttgrggaggaaggtaggcagatgtatgggaccaagcttc
tggaaattcaggcaaggatgaagttgaatgatgagcaactagcatccttaacaagtccaa
aggcggtgaatgtatacattgagcatgagagagaaaacataattgaggtgataaaacaga
atctggccgttggagatatatttaaacgagaaaatttacaggttgcaacagatgaggttg
ttaaggaagtagctaastccattgaagaattgaagaagcataaacaagagtatgatgagg
agcgtatcaaagaacaggtccaagaggttctggagggagccaaggtgctggaatggttaa
gagagcatgctgaagtccagtatgtcacccga
>SRR7905861
gaagtaaaaaaggataagcttcctgctgatcttgatgttcaagagtttcaagagcctaat
tccagggtcagattgagtgttaatgttccaccagctgtatgtgaygattgttaccagagg
gttttgagggagatcatgaagcaggccaagattcgtggatttcgacctggaaagaatatc
ccagaaagtattatccttacttattttgggaagamaaaygttcaaaaggcaacaattgag
tctatactgaaaaggacacttcctcacgccatgtcatcggttt-atggaagggccttgaa
agactctgtcagaatcactaccaaattttcagacatggaggagatgtacatttcatctaa
atatctgaagtatgatgtagagg--------ttgatgtcttgcctgaggtgagatggact
cctgaagatggatataagaacttaaagattgttgttgagatagacactgaaatagaagcc
gaggtggcttgtgaacgagaattaaggcgtcggtataagacattgggtcccttgagaatt
gtcgctgacagaggactrcaggttggtgatgttgtggtggtggacatatcagcagcaaca
atcgatcaaattggtgctgatggtcaaaatatcccatctg-----ctgaga-gcaaaggt
ttccaatttgatacagaagatggggatatcttgatccctggtttcct---ggactcaata
a-----ttggaatccgaccaggtgaaaccaaatcctttccactcgttttccccgaatcat
ggaggcaagaagatctacgtggtgtgcaagcccaatttaca---gtggaatgtaaagaac
tattttacagagatctgccgccactggatgrttctcttgctgataagctttttccaggat
gttctaacttggatgaggtcaaggaagctttgttgcagaaatgccgagagttggagcaaa
cagcaaaggagcaagccacagataatgcaattctggaccagctacgtaagatggttcaag
ttgatattcctcagtccttgctggaggaagaaggtaggcagatgtatgggacaaagcttc
tggaaattcaagcaaggatgaagttgaatgatgatcaactagcatccttaacaagtccca
aggcggtgaatgaatacattgagcatgagagagaaaacataatggaggtgataaaacaga
atctggccgttggagatatatttaaacgagaaaatttacaggttgcaacagatgaggttg
tcaaggaagtakctaactccatcgaagaatttaagaagcataaacaagagtatgatgagg
agcgtatcaaaggacaggtccaagaggttctggagggagccaaggtrctggaatggttaa
gagagcatgctgaagtccaatatgtc------
>SRR7905862
gaagttaaaaaggataagcttcctgctgaccttgatgttcaagagtttcaagagcctaat
tccagtgtcagattgagcgtcratgttccaccagctgtatgtaatgattgttaccagacg
gttttgagggaggccacgaagcaggccaagattc--------------------------
-------------------------ctgggaaggaaaatgttcaaaaggcaacaatagag
tcyatactgaaaaggacacttcctcatgccatgtcatcg-gttgatggaagggccttgaa
ggactccgtcagaatcactaccaatttttcygacatggaggagatgtacatktcatctaa
atctttgaggtatgatgtagagg--------ttgatgtcttgcctgaggtgagatggact
cctgaagatggatacaagaacttaaagattgttgttgagatagacactgaaatagaagct
gaggtagcttgtgracgagaattaaggygtcggtataagacattgggtcctttaaggatt
gttgctgacagagggctacaggttggtgatgttgttgtagtrgacatatcagcmgcaaca
attgatcaaaatgrtgctgatggtcaaartatcccgtctg-----cagaga-gcaaaggt
tttcaatttgatacagaagatggggacatcctgatccctggtttcct---ggackcaata
t-----ttggaatccgaccaggtgaaacgaaatcctttccactcgtgtttccagaatcat
ggaggcaagaagatcttcgtggtgtgcaagcccaatttaca---gtggaatgtaaagaac
tattttacagagatctgccrccactggatgattctcttgctgataagctttttccaggat
gttcaaccttggatgaggtcaaggaagctctgttgcagaaatgccgagagttggagcaaa
cagcaaaggagcaagctacagataacrcaattctagaccagctacgtaagatggttcaag
ttgatattcctcagtccttgcttgaggaagaaggtaggcagatgtatgggaccaaacttc
tggaaattcaggcaaggatgaagttgagtgatgagcaactagcatccttaacaagyccca
aggcrgtgaatgaatacattaagtatgagagrgaaaacataattgaggtgataaaacaga
atctggccgttggagatatattcaaacgasaaaatttgcaggttgcaacagatgaggttg
ttaaggaagtagctaactccatcgaagaattcaagaagcataaacargagtataatgagg
agcgtatcaaagaacaggtccaagaggttctggagggagccaaggtgctggaatggttaa
gagagcatgctgaaattcaatatgtcacccga
>SRR8327214
---------aaggataagcttcctgctgatcttgatgttcaagagtttcaagagcctaat
tccagggtcagattgagtgttaatgttccaccagctgtatgtgatgattgttaccagagg
gttttgagggagatcatgaagcgggccgagat----------------------------
------------------------------------------------------------
-----------------tcacatggaggagatgtacatt-tc------------------
------------------------------------------------------atctaa
atatctgaagtatgatgtagagg--------ttgatgtcttgcctgaggtcagatggact
cctgaagatggatataagaacttaaagactgttgttgagatagacactgaaatagaagcc
gaggtggcttgtgagcgagaattaaggcgtcggtataagacattgggtcccttgagaatt
gtcgctgacagaggactacaggttggtgatgttgtggtggtggacatatcagcagcaaca
atcgatcaaattggtgctgatggtcaaaatatcccatctg-----ctgaga-gcaaaggt
ttccaatttgatacagaagayggggacatcttgatccctggtttcct---ggactcaata
a-----ttggaatccaaccaggtgaaaccaaatcctttccactcgtttttcctgaatcat
ggaggcaagaagatctacgaggggtgcaagcccaatttaca---gtggaatgtaaagaac
tattttacagagatctgccaccacttgatgattctcttgctgataagctttttccaggat
gttctagcttggatgaggtcatggaagctttgttgcagaaatgccgagagttggagcaaa
cagcaaaggagcaagctacagataatgcaattctggaccagctacgtaagatggttcaag
ttgatattcctcagtccttgctggaggaagaaggtaggcagatgtatgggaccaagcttc
tggaaattcaagcaaggatgaagttgaatgatgatcaactagcatccttaacaagtccca
aggcggtgaatgaatacattgagcatgagagagaaaacataatggaggtgataaaacaga
atctggccattggagatatatttaaacgagaaaatttacaggttgcaacagatgaggttg
ttaaggaagtagctaactccatcaaagaattcaagaagcataaacaagagtatgatgagg
agcgtatcaaaggacaggtccaagaggttctggagggagccaaggtgctggaatggttaa
gagagcatgctgaagtccaatatgtc------
