# Supplementary material for: Phylogenomics and classification of Cactaceae based on hundreds of nuclear genes
Source: Plant Syst Evol. 2025 Aug 11;311(5):28. doi: 10.1007/s00606-025-01948-z (PMC12339657; doi:10.1007/s00606-025-01948-z)
Supplement: Supplementary file 4 — Online Resource 4: Containing alignments and RAxML gene trees for all included loci and all phylogenetic datasets (ZIP 10372 KB) [file 606_2025_1948_MOESM4_ESM.zip › de Vos et al_ESM_4/ESM_data_alignments/QCP/4989_consensus.mafft.fasta]

>PAFTOL004547
aaagagttggaagggctaggaattggtgtgtcccacatgaagtctggagaacgtgccttg
ttacatgttggttgggaattaggctatggtaaagacggaagcttctctttcccaaatgtt
ccacccatggcagatattatatatgaggttgaactcattggatttgatgaaaccaaagaa
gggaaaccacgtagtgatatgactgttgaggaaagaattggtgcagcagatcgaagaagg
atggatggtaatgcgttattcaaggaggaaaaacttgacgaggcaatgcaacagtatgaa
atggctgtagcatacatgggagatgacttcatgttccagctttttgggaagtaccgtgat
atggctttggctgtcaagaatccctgccaccttaacatggctgcatgtctgataaagctc
aagcgctatgaggatgccattatgcattgcggcattgta---------------------
------------------------------------------------------------
------------------------------------------------------------
------------------------------------------------------------
---------------------
>PAFTOL004551
aaagagttggaagggcttggaattggtgtgtcccacatgaagtctggagaacgtgccttg
ttacatgttggctgggaattagcctatggtaaagagggaagcttctctttcccaaatgtt
ccrcccwcggcagatatcatatatgaggttgaactgattggatttgatgaaactaaagaa
gggaaaccacggagtgacatgactgttgaggaragaattggtgcggcagatcgaaggagg
atggatggcaatgctttattcaaggaggaaaaacttgacgaggctatgcaacagtatgaa
atggccatagcatacatgggggatgactttatgttccagctttttgggaagtaccgtgat
atggctttggctgtcaagaatccctgccaccttaacatggctgcgtgtttgataaagctc
aagcgctatgaggatgccattatgcattgcagcattgttcttgccgaggatgaaaacaat
gtcaaagcactttacagaagaggaaaagcgagagcagaactcgggcaaacagaagcagca
cgggaggatctagtcaaggcgcgtaaatttgcccctgatgataaagccattgccaaggag
ttgcgagtgattgccgaacatgaaaaggctgtgtatcagaagcaaaaggagatgtacaaa
ggaatactgggacccagacct
>PAFTOL004552
aaagagttggaagggctgggaattggtgtgtcccacatgaagtctggagaacgtgccttg
ttacatgttggttgggaattaggctatggtaaagagggaagcttctctttcccaaatgtt
ccacccatggcagatattatatatgaggttgaactcattggatttgatgaaaccaaagaa
gggaaagcacgtggtgatatgactgttgaggaaagaattagtgcagcagatcgaagaagg
atggatggcaatgctttattcaaggaggaaaaacttgacgaggcaatgcaacagtatgaa
atggctgtagcatacatgggagatgacttcatgttccagctttttgggaagtaccgtgat
atggctttggctgtcaagaatccctgccaccttaacatggctgcatgtctgataaagctc
aagcgctatgaggatgccattatgcattgcagcattgtcgtagctgaggatgaaaacaat
gtcaaagcactttacagacgaggaaaagcaagagcagaacttgggcaaacagaagcagca
cgggaggatctcctcaaggcgcgtaaacttgctcccratgataaagccatcgccaaggag
ttgcgagtgattgccgaacatgagaaggctgtctatcagaagcaaaaggagatgtacaaa
ggaatactgggacccagaccc
>PAFTOL004553
aaagagttggaagggctaggaattggtgtgtcccacatgaagtctggagaacgtgccttg
ttacatgttggttgggaattagcctatggtaaagagggaagcttctctttcccaaatgtt
ccacccatggcagatattatatatgaggttgaactcattggatttgatgaaaccaaagar
gggaaaccacgtagtgatatgactgttgaggaaagaattggtgcagcagatcgaagaagg
atggatggtaatgcgttattcaaggaggaaaaacttgacgaggcaatgcaacagtatgaa
atggctgtagcatacatgggagatgacttcatgttccagctttttgggaagtaccgtgat
atggctttggctgtcaagaatccctgccaccttaacatggctgcatgtctgataaagctc
aagcgctatgaggatgccattatgcattgcagcattgtcctagctgaggatgaaaacaat
gtcaaagcactttacagacgaggaaaagcaagagcagaacttgggcaaacagaagcagca
cgggaggatctcctcaaggcacgtaaatttgcccccgatgataaagccatcgcgaaggag
ttgcgagtgattgctgaacatgaaaaggctgtctatcagaagcaaaaggagatgtacaaa
ggaatactgggacccagaccc
>PAFTOL004554
aaagagttggaagggctgggaattggtgtgtcccacatgaagtctggagaacgtgccttg
ttacatgttggttgggaattaggctatggtaaagagggaagcttctctttcccaaatgtt
ccacccatggcagatattatatatgaggytgaactcattggatttgatgaaaccaaagaa
gggaaagcacgtggtgatatgactgttgaggaaagaattagtgcagcagaycgaagaagg
atggatggcaatgctttattcaaggaggaaaaacttgacgaggcaatgcaacagtatgaa
atggctgtagcatacatgggagatgacttcatgttccagctttttgggaagtaccgtgat
atggctttggctgtcaagaatccctgccaccttaacatggctgcatgtctgataaagctc
aagcgctatgaggatgccattatgcattgcagcattgtcctagctgaggatgaaaacaat
gtcaaagcactttacagacgaggaaaagcaagagcagaacttgggcaaacagaagcagca
cgggaggatctcctcaaggcgcgtaaayttgctcccgatgataaagccatcgccaaggag
ttgcgagtgattgccgaacatgagaaggctgtctatcagaagcaaaaggagatgtacaaa
ggaatactgggacccagaccc
>PAFTOL004555
aaagagttggaagggctaggaattggtgtgtcccacatgaagtctggagaacgtgccttg
ttacatgttggttgggaattaggctatggtaaagagggaagcttctctttcccaaatgtt
ccacccatggcagatattatatatgaggttgaactcattggatttgatgaaaccaaagaa
gggaaaccacgtagtgayatgactgttgaggaaagaattggtgcagcagatcgamgaagg
atggatggyaatgcgttattcaaggaggaaaaacttgacgaggcaatgcaacagtatgaa
atggctgtagcatacatgggagatgacttcatgttccagctttttgggaagtaccgtgat
atggctttggctgtcaagaatccctgccaccttaacatggctgcatgtctgataaagctc
aagcgctatgaggatgccattatgcattgcagcattgtcctagctgaggatgaaaacaat
gtcaaagcactttacagacgaggaaaagcaagagcagaacttgggcaaacggaagyagca
cgggaggatctcctcaaggcacgtaaatttgcccctgatgataaagccatcgccaaggag
ttgcgagtgattgctgaacatgaaaaggctgtctatcagaagcaaarggagatgtacara
ggaatactgggacccagaccc
>PAFTOL004556
aaagagttggaagggctaggaattggtgtgtcccacatgaagtctggagaacgtgccttg
ttacatgttggttgggaattaggctatggtaaagagggaagcttctctttcccaaatgtt
ccacccatggcagatattatatatgaggttgarctcattggatttgatgaaaccaaagaa
gggaaagcacgtagtgacatgactgttgaggaaagaattggtgtagcagatcgaagaagg
atggatggtaatgctttattcaaggaggaaaaacttgacgaggcaatgcaacagtatgaa
atggctgttgcatacatgggagatgatttcatgttccagctttttgggaagtaccgtgat
atggctttggctgtcaagaatccctgccaccttaacatggctgcatgtctgataaagctc
aagcgctatgaggatgccattatgcattgcagcattgtcctagctgaggatgaaaacaat
gtcaaagcactttacagacgaggaaaagcaagagcagaactcgggcaaacagaagcagca
cgggaggatcttctcaaggcgcgtaaatttgctcccgatgataaagccatagccaaggag
ttgcgagtgattgccgaacatgaaaaggctgtctatcagaagcaaaaggagatgtaccaa
ggaatactgggacccagaccc
>PAFTOL004560
aaagagttggaagggctaggaattggtgtgtcccacatgaagtctggagaacgtgccttg
ttacatgttggttgggaattaggctatggtaaagagggaagcttctctttcccaaatgtt
ccacccatggcagatattatttatgaggttgaactcattggatttgatgaaaccaaagaa
gggaaagcacgtggtgatatgactgttgaggaaagaattggtgcagcagatcgaagaagg
atggatggtaatgctttattcaaggaggaaaagcttgacgaggcaatgcaacagtatgaa
atggctgtagcatacatgggagatgacttcatgttccagctttttgggaagtaccgtgat
atggctttggctgtcaagaatccctgccaccttaacatggctgcatgtctgataaagctc
aagcgctatgaggatgccataatgcattgcagcattgtcctagctgaggatgaaaacaat
gtcaaagcactttacagacgaggaaaagcaagagcagaacttgggcaaacagaagcagca
cgggaggatctccacaaggcgcgtaaatttgctcctgatgataaagccatcgccaaggag
ttgcgagtgattgccgaacatgaaaaggctgtctatcagaagcaaaaggagatgtacaaa
ggaatcctgggacctagaccc
>PAFTOL004561
aaagarttggaagggattggaattggtgtgtcccacatgaagtctggagaacgtgccktg
ttacatgttggctgggaattagcctatggtaaagagggaagcttttctttcccaaatgtt
ccacccacggcagatatcatatatgaggttgaactgattggatttgatgaaaccaaagaa
gggaaaccacggagtgacatgactgttgaggaaagaattggtgcggcagatcgaagaagg
atggatggcaatgctttattcaaggaggaaaaacttgatgaggctatgcaacagtatgaa
atggccatagcatacatgggagatgactttatgttccagctttttgggaagtaccgtgat
atggctttggctgtcaagaatccctgccaccttaacatggctgcgtgtttgataaagctc
aagcgctatgaggatgccattatgcattgcagcattgttcttgccgaggatgaaaacaat
gtcaaagcactttacagaagaggaaaagcgagagcagaactcgggcaaacagaagcagca
cgggaggatctactcaaggcgcgtaaatttgcccctgatgataaagccattgccaaggag
ttgcgagtgattgccgaacatgaaaaggctgtgtatcagaagcaaaaagagatgtacaaa
ggaatactgggacccagacct
>PAFTOL004562
aaagagttggaagggctaggaattggtgtgtcctacatgaagtctggagaacgtgccttg
ttacatgttggttgggaattaggctatggtaaagagggaagcttctctttcccaaatgtt
ccacccatggcagatattatatatgaggttgaactcattggatttgatgaaaccaaagaa
gggaaagcacgtggtgatatgactgttgaggaaagaattggtgcagcagatcgaagaagg
atggatggtaatgctttgttcaaggaggaaaagcttgatgaggcaatgcaacagtatgaa
atggctgtagcatacatgggagatgacttcatgttccagctttttgggaagtaccgtgat
atggctttggctgtcaagaatccctgccaccttaacatggctgcatgtctgataaagctc
aagcgctatgaggatgccataatgcattgcagcattgtcctagctgaggatgaaaacaat
gtcaaagcactttacagacgaggaaaagcragagcagaacttgggcaaacagaagcagca
caggaggatctcctcaaggcgcgtaaatttgctcctgatgataaagccatcgccaaggag
ttgcgagtgattgccgaacatgaaaaggctgtctatcagaagcaaaaggagatgtacaaa
ggaatactgggacccagaccc
>PAFTOL004563
aaagagttggaaggactaggaattggtgtgtcccacatgaagtctggagaacgtgccttg
ttacatgttggttgggaattaggctatggtaaagagggaagcttctctttcccaaatgtt
ccacccatggcagatattatatatgaggttgaactcattggatttgatgaaaccaaagaa
gggaaagcacgtagtgatatgactgttgaggaaagaattggtgcagcagatcgaagaagg
atggatggtaatgctttattcaaggaggaaaaacttgacgaggctatgcaacagtatgaa
atggctgtagcatatatgggagatgacttcatgttccagctttttgggaagtaccgtgat
atggctttggctgtcaagaatccctgccaccttaacatggctgcgtgtttgataaagctc
aagcgctatgaggaygccattatgcattgcagcattgtcctagctgaggatgaaaacaat
gtcaaagcactttacagacgaggaaaagcaagagcagaacttgggcaaacagaagcagca
cgtgaggatcttctgaaggcgcgtaaatttgctcccgaagataaagccattgccaaggag
ttgcgagtgattgccgaagatgaaaaggctgtctatcagaagcagaaggagatgtacaaa
ggaatactgggacccagaccc
>PAFTOL004564
------------------------------------------------------------
------------------------------------------------------------
------------------------------------------------------------
gggaaaccacggagtgacatgactgttgaggaaagaattggtgcrgcagatcgaagaagg
atggatggcaatgctttattcaaggaggaaaaacttgacgaggctatgcaacagtatgaa
atggtaat----------------------------------------------------
------------------------------------------------------------
------------------------------------------------------------
------------------------------------------------------------
------------------------------------------------------------
------------------------------------------------------------
--------------------c
>PAFTOL004565
aaagagttggaagggctaggaattggtgtgtcctccatgaagtctggagaacgtgccttg
ttacatgttggttgggaattaggctatggtaaagagggaagcttctctttcccaaatgtt
ccacccattgcagatattatatatgaggttgaactcattggatttgatgaaaccaaaaaa
gggaaagcacgtagtgacatgactgttgaggaaagaattggtgcagcagaccgaaaaagg
atggatggtaatgctttattcaaggaggaaaaacttgacgaggcactgcaacagtatgaa
atggctgtagcatacatgggagatgacttcatgttccagctttttgggaagtaccgtgat
atggctttggctgtcaagaatccctgccaccttaacatggctgcatgtctgataaagctc
aagcgctatgaggatgccattatgcattgcagcattgta---------------------
------------------------------------------------------------
------------------------------------------------------------
------------------------------------------------------------
---------------------
>PAFTOL004566
aaagagttggaagggcttgggattggtgtgtcccacatgaagtctggagaacgtgccttg
ttacatgttggctgggaattagcctatggtaaagagggaagcttctctttcccaaatgtt
ccacccatggcagatatcatatatgaggttgaactgattggatttgatgaaaccaaagaa
gggaaaccacggagtgacatgactgttgaggaaagaattggtgcagcagatcgaagaagg
atggatggcaatgctttattcaaggaggaaaaacttgacgaggctatgcaacagtatgaa
atggccatagcatacatgggagatgactttatgttccagctttttgggaagtaccgtgac
atggctttggctgtcaagaatccctgccaccttaacatggctgcgtgtttgataaagctc
aagcgctatgaggatgccattatgcattgcagcattgttcttgccgaggatgaaaacaat
gtcaaagcactttacagaagaggaaaagcgagagcagaactcgggcaaacagaagcagca
cgggaggatctactcaaggcgcgtaaatttgcccctgatgataaagccattgccaaggag
ttgcgagtgattgccgaacatgaaaaggctgtgtatcagaagcaaaaggagatgtacaaa
ggaatactggggcccagacct
>PAFTOL004567
aaagagttggaagggctaggaattggtgtgtcccacatgaagtctggagaacgtgccttg
ttacatgttggttgggagttaggctatggtaaagagggaagcttctctttcccaaatgtt
ccacccatggcagatatcatatatgaggttgaactcattggatttgatgaaaccaaagaa
gggaaagcacgtagtgatatgactgttgaggaaagaattggtgtagcagatcgaagaagg
atggatggtaatgctttattcaaggaggaaaaacttgacgaggcaatgcaacagtatgaa
atggctgtagcatacatgggagatgacttcatgttccagctttttgggaagtaccgtgat
atggctttggctgtcaagaatccctgccaccttaacatggctgcatgtctgataaagctc
aaacgctatgaagatgccattatgcattgcagcattgtcctagctgaggatgaaaacaat
gtcaaagcactttacagacgaggaaaagcaagagcagaacttgggcaaacagaagcagcg
caggaggatctcctcaaggcgcgtaaatttgctccggatgataaagccatcgccaaggag
ttgcgagtgattgccgaacatgaaaaggctgtctatcagaagcaaaaggagatgtacaaa
ggaatactgggacccagaccc
>PAFTOL004568
aaagagttggaagggctaggaattggtgtgtcccacatgaaatctggagaacgtgccttg
ttacatgttggttgggaattrggctatggtaaagagggaagcttctctttcccaaatgtt
ccacccatggcagatattatgtatgaggttgaactcatyggatttgatgaaaccaaagaa
gggaaagcacgtagtgatatgactgttgaggaaagaattggtacagcagatcgaagaagg
atggatggtaatgctttattcaaggaggaaaaacttgacgaagcaatgcaacagtatgaa
atggctgtagcatacatgggagatgacttcatgttccagctttttgggaagtaccgggat
atggctttggctgtcaagaatccctgccaccttaacatggctgcatgtctgataaagctc
aagcgctatgaggatgccattatgcattgcagcattgtcctagctgaggatgaaaacaat
gtgaaagcactttacagacgaggaaaagcaagagcagaactkgggcaaacagaagcagca
cgggaagatctcctcaaggcgcgtaaatttgctcccgatgataaagccatcgccagagag
ttgcgagtgattgctgaacatgaaaaggctgtctatcagaagcaaaaggagatgtacaaa
ggaatcctgggacccagaccc
>PAFTOL004571
aaagagttggaagggcttggaattggtgtgtcccacatgaagtctggagaacgtgccttg
ttacatgttggctgggaattagcctatggtaaagagggaagcttctctttcccaaatgtt
ccgcccacggcagatatcatatatgaggttgaactgattggatttgatgaaaccaaagaa
gkgaaaccacggagtgacatgactgttgaggaaagaattggtgcggcagatcgaagaagg
atggatggcaatgctttattcaaggaggaaaaacttgacgaggctatgcaacagtatgaa
atggccatagcatacatgggagatgactttatgttccagctttttgggaagtaccgtgat
atggctttggctgtcaagaatccctgccaccttaacatggctgcgtgtttgataaagctc
aagcgctatgaggatgccattatgcattgcagcattgttcttgccgaggatgaaaacaat
gtcaaagcactttacagaagaggaaaagcgagagcagaactcgggcaaacagaagcagca
cgggaggatctactcaaggcgcgtaaatttgcccctgatgataaagccattgccaaggag
ttgcgagtgattgccgaacatgaaaaggctgtgtatcagaagcaaaaggagatgtacaaa
ggaatactgggacccagacct
>PAFTOL004572
aaagagttggaagggctaggaattggtgtgtcccacatgaagtctggagaacgtgycttg
ttacatgttggttgggaattaggctatggtaaagagggaagcttctctttcccaaatgtt
ccacccatggcagatattatatatgaggttgaactcattggatttgaygaaaccaaagaa
gggaaagcacgtagtgacatgactgttgaggaaagaattggtgcagcagatcgaagaagg
atggatggtaatgctttattcaaggaggaaaaacttgacgaggcaatgcaacagtatgaa
atggctgtagcatacatgggagatgactttatgttccagctttttgggaagtaccgtgat
atggctctkgctgtcaagaatccctgccaccttaacatggctgcatgtctgataaagctc
aagcgctatgaggatgccattatgcattgcagcattgtcctwgctgaggatgaaaacaat
rtcaaagcactttacagacgaggaaaagcaagagcagaactcgggcaaacagaagcagca
cgggaggatctcctcaaggcacgtaaatttgctcccgatgacaaagccatcgccaaggag
ttgcgagttattgccgaacatgaaaaggctgtctatcagaagcaaaaggagatgtacaaa
ggaatactgggacccagaccc
>PAFTOL004573
aaagagttggaagggctaggaattggtgtgtcccacatgaagtctggagaacgtgccttg
ttacatgttggctgggaattaggctatggtaaagagggaagcttctctttcccaaatgtt
ccacccatggcagatattatatatgaggttgaactcattggatttgatgaaaccaaagaa
gggaaaccacgtagtgatatgactgttgaggaaagaattggtgcagcagatcgaagaagg
atggatggtaatgctttattcaaggaggaaaaacttgacgaggcaatgcaacagtatgaa
atggctgtagcatacatgggagatgacttcatgttccagctttttgggaagtaccgtgat
atggctttggctgtcaagaatccctgccaccttaacatggctgcatgtctgataaagctc
aagcgctatgaggatgccattatgcattgcagcattgtcctagctgaggatgaaaacaat
gtcaaagcactttacagacgaggaaaagcaagagcagaactcgggcaaacagaagcagca
cgggaggatctcctcaaggckcgtaaatttgctccggatgataaagccatcgccaaggag
ttgcgagtgattgccgagcatgaaaaggctgtyyatcagaagcaaaaggagatgtacaaa
ggaatactgggacccagacct
>PAFTOL004574
aaagagttggaagggctaggaattggtgtgtcccacatgaagtctggagaacgtgccttg
ttacatgttggttgggaattaggctatggtaaagagggaagcttctctttcccaaatgtt
ccacccatggcagatattatatatgaggttgaactcattggatttgatgaaaccaaagaa
gggaaaccacgtagtgatatgactgttgaggaaagaattggcgcagcagatcgaagaagg
atggatggtaatgctttgttcaaggaggaaaaacttgatgaggcaatgcaacagtatgaa
atggctgtagcatacatgggagatgacttcatgttccagctgtttgggaagtaccgtgat
atggctttggctgtcaagaatccctgccaccttaacatggctgcatgtctgataaagctc
aagcgctatgaggatgccattatgcattgcagcattgtcctagctgaggatgaaaacaat
gtcaaagcactttacagacgaggaaaagcaagagcagaacttgggcaaatagaagcagca
cgggaggatctcctcaaggcgcgtaaatttgctcccgatgataaagccatcgccaaggag
ttgcgagtgattgccgaacatgaaaaggctgtctatcagaagcaaaaggagatgtacaaa
ggaatactgggacccagaccc
>PAFTOL004577
aaacagttggaagggctaggaattggtgtgtcccacatgaagtctggagaacgtgccttg
ttacatgttggttgggaattaggctatggtaaagagggaagcttctctttcccaaatgtt
ccacccatggcagatattatatatgaggttgaactcattggatttgatgaaaccaaagaa
gggaaagcacgtggtgatatgactgttgaggaaagaattggtgcagcagatcgaagaagg
atggatggtaatgctttattcaaggaggaaaagcttgacgaggcaatgcaacagtatgaa
atggctgtagcatacatgggagatgacttcatgttccagctttttgggaagtaccgtgat
atggctttggctgtcaagaatccctgccaccttaacatggctgcatgtctgataaagctc
aagcgctatgaggatgccataatgcattgcagcattgtcctagctgaggatgaaaacaat
gtcaaagcactttacagacgaggaaaagcaagagcagaacttgggcaaacagaagcagca
cgggaggatctccacaaggcgcgtaaatttgctcctgatgataaagccatcgccaaggag
ttgcgagtgattgccgaacatgaaaaggctgtctaccagaagcaaaaggagatgtacaaa
ggaatactgggacctagaccc
>PAFTOL004578
aaagagttggaagggctaggaattggtgtgtctcacatgaagcctggagaacgtgccttg
ttacatgttggttgggaattaggctatggtaaagagggaagcttctctttcccaaatgtt
ccacccatggcagatattatatatgaggttgaactcattggatttgatgaaaccaaagaa
gkaaaagcacgtattgacatgactgttgaggaaagaattggtgcagcagatcgaagaagg
atggatggtaatgctttattcaaggaggaaaaacttgacgaggcaatgcaacagtatgaa
atggctgtagcatacatgggagatgacttcatgttccagctttttgggaagtaccgtgat
atggctttggctgtcaagaatccctgccaccttaacatggctgcatgtctaataaagctc
aagcgctatgaggatgccattatgcattgcagcattgtcctagctgaggatgaaaasaat
gtcaaagcactttacagacgaggaaaatcaagagcagaactcgggcaaacagaagcagca
cgggaggatctcctcaaggcgcgtaaatttgctcctgatgataaagccatcgccaaggag
ttgcgagtgattgccgaacacgaaaagtctgtctatcagaagcaaaaggagatgtacaaa
ggaatactgggacccagaccc
>PAFTOL004582
aaagagttggaagggctaggaattggtgtgtcccacatgaagtctggagaacgtgccttg
ttacatgttggctgggaattaggctatggtaaagagggaagcttctctttcccaaatgtt
ccacccatggcagatattatatatgaggttgaactcattggatttgatgaaaccaaagaa
gggaaaccacgtagtgatatgactgttgaggagagaattggtgcagcagatcgaagaagg
atggatggtaatgctttattcaaggaggaaaaacttgacgaggcaatgcaacagtatgaa
atggctgtagcatacatgggagatgacttcatgttccagctttttgggaagtaccgtgat
atggctttggctgtcaagaatccctgccaccttaacatggctgcatgtctgataaagctc
aagcgctatgaggatgccattatgcattgcagcattgtmctagctgaggatgaaaacaat
gtcaaagcactttacagacgaggaaaagcaagagcagaacttgggcaaacagaagcagca
cgggaggatctcctcaaggcgcgtaaatttgctcccgatgataaagccatcgccaaggag
ttgcgagtcattgccgaacatgaaaaggctgtctatcagaagcaaaaggagatgtacaaa
ggaatactgggacccagaccc
>PAFTOL004583
aaagagttggaagggctaggaattggtgtgtcccacatgaagtctggagaacgtgccttg
ttacatgttggttgggaattaggctatggtaaagagggaagcttctctttcccaaatgtt
ccacccatggcagatattatatatgaggttgaactcattggatttgatgaaaccaaagag
gggaaaccacgtagtgatatgactgttgaggaaagaattggtgcagcagatcgaagaagg
atggatggtaatgcgttattcaaggaggaaaaacttgacgaggcaatgcaacagtatgaa
atggctgtagcatacatgggagatgacttcatgttccagctttttgggaagtaccgtgat
atggctttggctgtcaagaatccctgccaccttaacatggctgcatgtctgataaagctc
aagcgctatgaggatgccattatgcattgcagcattgtcctatctgaggatgaaaacaat
atcaaagcactttacagacgaggaaaagcaagagcagaacttgggcaaacagaagcagca
cgggaggatctcctcaaggcrcgtaaatttgctcccgatgataaagccatcgccaaggag
ttgcgagtgattgctgaacatgaaaaggctgtctatcagaagcaaaaggagatgtacaaa
ggaatactgggacccagaccc
>PAFTOL004584
aaagagttggaagggctrggaattggtgtgtcccacatgaagtctggagaacgtgccytg
ttacrtgttggttgggaattaggctatggtaaagagggaagcttctctttcccaaatgtt
ccacccatggcagatattatatatgaggttgaactcattggatttgatgaaaccaaagaa
gggaaagcacgtggtgatatgactgttgaggaaagaattggtgcagcagatcgaagaagg
atggatggtaatgctttattcaaggaggaaaaacttgacgaggcaatgcaacagtatgaa
atggctgtagcatacatgggagatgacttcatgttccagctttttgggaagtaccgtgat
atggctttggctgtcaagaatccctgccaccttaacatggctgcatgtctgataaagctc
aagcgctrtgaggatgccattatgcattgcagcactgtcctagctgaggatgaaaacaat
gtcaaagcactttacagacgaggaaaagcaagagcagaacttgggcaaacagaagcagca
cgggaggatctcctcaaggcgcgtaaatttgctccygatgataaagccatcgccaaggag
ttgcgagtgattgcygaacatgaaaaggctgtctatcagaagcaaaaggagatgtacaaa
ggaatactgggacccagaccc
>PAFTOL004585
aaagagttggaagggcttggaattggtgtgtcccacatgaagtctggagaacgtgccttg
ttacatgttggctgggaattagcctatggtaaagagggaagcttctctttcccaaatgtt
ccacccatggcagatatcatatatgaggttgaactgattggatttgatgaaaccaaagaa
gggaaaccacggagtgacatgactgttgaggaaagaattggtgcagcagatcgaagaagg
atggatggcaatgctttattcaaggaggaaaaacttgacgaggctatgcaacagtatgaa
atggccatagcatacatgggagatgactttatgttccagctttttgggaagtaccgtgac
atggctttggctgtcaagaatccctgccaccttaacatggctgcgtgtttgataaagctc
aagcgctatgaggatgccattatgcattgcagcattgttcttgccgaggatgaaaacaat
gtcaaagcactttacagaagaggaaaagcgagagcagaactcgggcaaactgaagcagca
cgggaggatctactcaaggcgcgtaaatttgcccctgatgataaagccattgccaaggag
ttgcgagtgattgccgaacatgaaaaggctgtgtatcagaagcaaaaggagatgtacaaa
ggaatactgggacccagacct
>PAFTOL004587
aaagagttggaagggctaggaattggtgtgtcccacatgaagtctggagaacgtgccttg
ttacatgttggttggsaattaggctatggtaaagagggaagcttctctttcccaaatgtt
ccacccatkgcaaatattatatatgaggttgaactcattggatttgatgaaaccaaagaa
gggaaaccacgtagtgatatgactgttgaggaaagaattggtgcagcagatcgaagaagg
atggatggtaatgcgttattcaaggaggaaaaacttgacgaggcaatgcaacagtatgaa
atggctgtagcatacatgggagaygacttcatgttccagctttttgggaagtaccgtgat
atggctttggctgtcaagaatccctgccaccttaacatggctgcatgtctgataaagctc
aagcgctatgaggatgccattatgcattgcagcattgtcctagctgaggatgaaaacaat
gtcaaagcactttacagacgaggaaaagcaagagcagaacttgggcaaacagaagcagca
cgggaggatctcctcaaggcgcgtaaatttgctcccgatgataaagccattgccaaggag
ttgcgagtgattgccgaacatgaaaaggctgtctatcagaagcaaaaggagatgtacaaa
ggaatgctgggacccagaccc
>PAFTOL004590
aaagagttggaagggctgggaattggtgtgtcccacatgaagtctggagaacgtgccttg
ttacatgttggttgggaattaggctatggtaaagagggaagcttctctttcccaaatgtt
ccacccatggcagatattatatatgaggttgaactcattggatttgatgaaaccaaagaa
gggaaagcacgtggtgatatgactgttgaggaaagaattagtgcagcagaccgaagaagg
atggatggcaatgctttattcaaggaggaaaaacttgacgaggcaatgcaacagtatgaa
atggctgtagcatacatgggagatgacttcatgttccagctttttgggaagtaccgtgat
atggctttggctgtcaagaatccctgccaccttaacatggctgcatgtctgataaagctc
aagcgctatgaggatgccattatgcattgcagcattgtcctagctgaggatgaaaacaat
gtcaaagcactttacagacgaggaaaagcaagagcagaacttgggcaaacagaagcagca
cgggaggatctcctcaaggcgygtaaatttgctcccgatgataaagccatcgccaaggag
ttgcgagtgattgccgaacatgagaaggctgtctatcagaagcaaaaggagatgtacaaa
ggaatactgggacccagaccc
>PAFTOL004591
aaagagttggaagggctaggaattggtgtgtcccacatgaagtctggagaacgtgccttg
ttacatgttggttgggaattaggctatggtaaagagggaagcttctctttcccaaatgtt
ccacccatggcagatattatatatgaggttgaactcattggatttgatgaaaccaaagaa
gggaaagcacgtggtgatatgactgttgaggaaagaattagtgcagcagatcgaagaagg
atggatggcaatgctttattcaaggaggaaaaacttgacgaagcaatgcaacagtatgaa
atggctgtagcatacatgggagatgacttcatgttccagctttttgggaagtaccgtgat
atggctttggctgtcaagaatccctgccaccttaacatggctgcatgtctgataaagctc
aagcgctatgaggatgccattatgcattgcagcattgtcctagctgaggatgaaaacaac
gtcaaagcactttacagacgaggaaaagcaagagcagaacttgggcaaacagaagcagca
cgggaggatctcctcaaggcgcgtaaatttgctcctgatgataaagccatcgccaaggag
ttgcgggtgattgccgaacatgaaaaggctgtctatcagaagcaaaaggagatgtacaaa
ggaatactgggacccagacct
>PAFTOL004593
aaacagttggaagggctaggagttggtgtgtcccacatgaagtctggagaacgtgccttg
ttacatgttggttgggaattaggctatggtaaagagggaagcttctctttcccaaatgtt
ccacccatggcagatattatatatgaggttgaactcattggatttgatgaaaccaaagaa
gggaaaccacgtagtgatatgactgttgaggaaagaattggtgcagcagatcgaagaagg
atggatggtaatgctttgttcaaggaggaaaaacttgatgaggcaatgcaacagtatgaa
atggctgtagcatacatgggagatgacttcatgttccagctttttgggaagtaccgtgat
atggctttggctgtcaagaatccctgccaccttaacatggctgcatgtctgataaagctc
aagcgctatgaggatgccattatgcattgcagcattgtmctagctgaggatgaaaacaat
gtcaaagcactttacagacgaggaaaagcaagagcagaacttgggcaaacagaagcagcg
crggaggatctcctcaaggcgcgwaaatttgcgcccgatgataaagccatcgccaaggag
ttgcgagtgattgccgaacatgaaaaggctgtctatcagaagcaaaaggagatgtacaaa
ggaatactgggacccagaccc
>PAFTOL004594
aaagagttggaagggctaggaattggtgtgtcccacatgaagtctggagaacgtgccttg
ttacatgttggttgggaattaggctatggtaaagagggaagcttctctttcccaaatgtt
ccacccatggcagatattatatatgaggttgaactcattggatttgatgaaaccaaagac
gggaaagcacgtggtgatatgactgttgaggaaagaattagtgcagcagatcgaagaagg
atggatggcaatgctttattcaaggaggaaaaacttgacgaggcaatgcaacagtatgaa
atggctgtagcatacatgggagatgacttcatgttccagctttttgggaagtaccgtgat
atggctttggctgtcaagaatccctgccaccttaacatggctgcatgtctgataaagctc
aagcgctatgaggatgccattatgcattgcagcattgtcctagctgaggatgaaaacaat
gtcaaagcactttacagacgaggaaaagcaagagcagaacttgggcaaacagaagcagca
cgggaggatctcctcaaggcgcgtaaatttgctcccgatgataaagccatcgccaaggag
ttgcgagtgattgccgaacatgagaaggctgtctatcagaagcaaaaggagatgtacaaa
ggaatactgggacccagaccc
>PAFTOL004596
aaagagttggaagggctaggaattggtgtgtcccacatgaagtctggagaacgtgccttg
ttacatgtcggttgggaattagcctatggtaaagagggaagcttctctttcccaaatgtt
ccacccatggcagatattatatatgaggttgaactcattggatttgatgaaaccaaagaa
gggaaagcacgtattgacatgactgttgaggaaagaattggtgcagcagatcgaagaagg
atggatggtaatgctttattcaaggaggaaaaacttgacgaggcaatgcaacagtatgaa
atggctgtagcatacatgggagatgacttcatgttccagctttttgggaagtaccgtgat
atggctttggctgtcaagaatccctgccaccttaacatggctgcatgtctgataaagctc
aagcgctatgaggatgccattatgcattgcagcattgtcctagctgaggatgaaaacaat
gtcaaagcactttacagacgaggaaaagcargagcagaactcgggcaaacagaagcagca
cgggaggatctcctcaaggcgcgtaaatttgctcctgatgataaagccatcgccaaggag
ttgcgagtgattgttgaacatgaaaaggctgtctatcagaagcaaaaggagatgtacaaa
ggaatactgggacccagacct
>PAFTOL004597
aaagagttggaagggctaggaattggtgtgtcccacatgaagtctggagaacgtgccttg
ttacatgttggttgggaattaggctatggtaaagagggaagcttctctttcccaaatgtt
ccacccatggcagatattatatatgaggttgaactcattggatttgatgaaaccaaagaa
gggaaaccacgtagtgatatgactgttgaggaaagaattggtgcagcagatcgaagaagg
atggatggtaatgcgttattcaaggatgaaaaacttgacgaggcaatgcaacagtatgaa
atggctgtagcatacatgggagatgacttcatgttccagctttttgggaagtaccgtgat
atggctttggctgtcaagaatccctgccaccttaacatggctgcatgtctgataaagctc
aagcgctatgaggatgccattatgcattgcagcattgtcctagctgaggatgaaaacaat
gtcaaagcactttacagacgaggaaaagcaagagcagaacttgggcaaacagaagcagca
crggaggatctcctcaaggcacgtaaatttgcccccgatgataaagccatcgccaaggag
ttgcgagtgattgctgaacatgaaaaggctgtctatcagaagcaaaaggagatgtacaaa
ggaatactgggacccagaccc
>PAFTOL004598
aaagagttggaagggctaggaattggtgtgtcccacatgaagtctggagaacgtgccttg
ttacatgttggttgggaattaggctatggtaaagagggaagcttctctttcccaaatgtt
ccacccatggcagatattatatatgaggttgaactcattggatttgatgaaaccaaagaa
gggaaagcacgtggtgatatgactgttgaggaaagaattagtgcagcagatcgaagaagg
atggatggcaatgctttattcaaggaggaaaaacttgacgaggcaatgcaacagtatgaa
atggctgtagcatacatgggagatgacttcatgttccagctttttgggaagtaccgtgat
atggctttggctgtcaagaatccctgccaccttaacatggctgcatgtctgataaagctc
aagcgctatgaggatgccattatgcattgcagcattgtcctagctgaggatgaaaacaac
gtcaaagcactttacagacgaggaaaagcaagagcagaacttgggcaaacagaagcagca
cgggaggatctcctcaaggcgcgtaaatttgctcctgatgataaagccatcgccaaggag
ttgcgggtgattgccgaacatgaaaaggctgtctatcagaagcaaaaggagatgtacaaa
ggaatactgggacccagaccc
>PAFTOL004599
aaagagttggaagggctaggaattggtgtgtcccacatgaagtctggagaacgtgccttg
ttacatgttggttgggaattaggctatggtaaagagggaagcttctctttcccaaaygtt
ccacccatggcagatattatatatgaggttgaactcattggatttgatgaaaccaaagaa
gggaaaacacgcggtgatatgactgttgaggaaagaattggagtagcagatcgaagaagg
atggatggtaatgctttattcaaggaggaaaaacttgacgaggcaatgcaacagtatgaa
atggctgtagcatacatgggagatgacttcatgttccagctttttgggaagtaccgtgat
atggctttggctgtcaagaatccctgccaccttaacacggctgcatgtctgataaagctg
aagcgctatgaggatgccattatgcattgcagcactgtcctagctgaggatgaaaacaat
gtcaaagcactttacagacgaggaaaagcaagagcagaacttgggcaaacagaagcagca
cgggaggatctyctcaaggcgcgtaaatttgctcccgatgataaagccatcgccaaggag
ttgcgagtgattgccgaacatgaaaaggctgtctatcagaagcaaaaggagatgtacaaa
ggaatactgggacccagacct
>PAFTOL004600
aaagagttggaagggctaggaattggtgtgtcccacatgaagtctggagaacgtgccttg
ttacatgttggttgggaattaggctatggtaaagagggaagcttctctttcccaaatgtt
ccacccatggcagatattatatatgaggttgaactcattggatttgatgaaaccaaagaa
gggaaagcacgtggtgatatgactgttgaggaaagaattagtgcagcagatcgaagaagg
atggatggcaatgctttattcaaggaggaaaaacttgacgaggcaatgcaacagtatgaa
atggctgtagcatacatgggagatgacttcatgttccagctttttgggaagtaccgtgat
atggctttggctgtcaagaatccctgccaccttaacatggctgcatgtctgataaagctc
aagcgctatgaggatgccgttatgcattgcagcattgtcctagctgaggatgaaaacaat
gtcaaagcactttacagacgaggaaaagcaagagcagaacttgggcaaacagaagcagca
cgggaggatctcctcaaggcgcgtaaatttgctcccgatgataaagccatagccaaggag
ttgcgagtgattgccgaacatgaaaaggctgtctatcagaagcaaaaggagatgtacaaa
ggaatactgggacccagaccc
>PAFTOL004601
aaagagttggaagggctaggaattggtgtgtcccacatgaagtctggagaacgtgccttg
ttacatgttggttgggaattaggctatggtaaagagggaagcttctctttcccaaatgtt
ccacccatggcagatattatatatgaggttgaactcattggatttgatgaaaccaaagaa
gggaaaccacgtagtgatatgactgttgaggaaagaattggtgcagcagatcgaagaagg
atggatggtaatgcgttattcaaggaggaaaaacttgacgaggcaatgcaacagtatgaa
atggctgtagcatacatgggagatgacttcatgttccagctttttgggaagtaccgtgat
atggctttggctgtcaagaatccctgccaccttaacatggctgcatgtctgataaagctc
aagcgcyatgaggatgccattatgcaytgcagcattgtcctagctgaggatgaaaacaat
gtcaaagcactttacagacgaggaaaagcaagagcagaacttgggcaaacagaagcagca
cgggaggatctcctcaaggcacgtaaatttgctcccgatgataaagccatcgccaaggag
ttgcgagtgattgctgaacatgaaaaggctgtctatcagaagcaaaaggagatgtacaaa
ggaatactgggacccagaccc
>PAFTOL004603
aaagagytggaagggctaggaattggtgtgtcccacatgaagtctggagaacgtgccttg
ttacatgttggttgggaattaggctatggtaaagagggaagcttctctttcccaaatgtt
ccacccatggcagatattatatatgaggttgaactcattggatttgatgaaaccaaagaa
gggaaaccacgtagtgatatgactgttgaggaaagaattggtgcagcagatcgaagaagg
atggatggtaatgctttattcaaggaggaaaaacttgacgaggcaatgcaacagtatgaa
atggctgtagcatacatgggagatgacttcatgttccagctttttgggaagtaccgtgat
atggctttggctgtcaagaatccctgccatcttaacatggctgcatgtctgataaagctc
aagcgctatgaggatgctattatgcattgcggcattgtcctagctgaggatgaaaacaat
gtcaaagcactttacagacgaggaaaagcaagagcagaacttgggcaaacagaagcagca
crggaggatctcctcaaggcgcgtaaatttgctcctgatgataaagccatcgccaaggag
ttgcgagtgattgccgaacatgaaaaggctgtctatcagaaacaaaaggagatgtacaaa
ggaatactgggacccagaccc
>PAFTOL004604
aaagagttggaagggctaggaattggtgtgtcccacatgaagtctggagaacgtgccttg
ttacatgttggttgggaattaggctatggtaaagagggaagcttctctttcccaaatgtt
ccacccatggcagatattatatatgaggttgaactcattggatttgatgaaaccaaagaa
gggaaaccacgtagtgatatgactgttgaggaaagaattggtgcagcagatcgaagaagg
atggatggtaatgctttattcaaggaggaaaaacttgacgaggcaatgcaacagtatgaa
atggctgtagcatacatgggagatgacttcatgttccagctttttgggaagtaccgtgat
atggctttggctgtcaagaatccctgccaccttaacatggctgcatgtctgataaagctc
aagcgttatgaggatgctattatgcattgcggcattgtcctagctgaggatgaaaacaat
gtcaaagcactttacagacgaggaaaagcaagagcagaacttgggcaaacagaagcagca
cgggaggatctcctcaaggcgcgtaaatttgctcctgatgataaagccatcgccaaggag
ttgcgagtgattgccgaacatgaaaaggctgtctatcagaaacaaaaggagatgtacaaa
ggaatactgggacccagaccc
>PAFTOL004605
aaacagttggaagggctaggaattggtgtgtcccacatgaagtctggagaacgtgccttg
ttacatgttggttgggagttaggctatggtaaagagggaagcttctctttcccaaatgtt
ccacccatggcagatattacatatgaggttgaactcattggatttgatgaaaccaaagaa
gggaaaccacgtagtgatatgactgttgaggaaagaattggtgcagcagatcgaagaagg
atggatggtaatgcgttattcaaggaggaaaaacttgacgaggcaatgcaacagtatgaa
atggcggtagcatacatgggagatgacttcatgttccagctttttgggaagtaccgtgat
atggctttggctgtcaagaatccctgccaccttaacatggctgcgtgtctgataaagctc
aagcgctatgaggatgccattatgcattgcagcattgtcctagctgaggatgaaaacaat
gtcaaagcactttacagacgaggaaaagcaagagcagaacttgggcaaacagaagcagca
cgggaggatctcctcaaggcacgtaaatttgcccccgatgatacagccatckccaaggag
ttgcgagggattgctgaacatgaaaaggctgtctatcagaagcaaaaggagatgtacaaa
ggaatactgggacccagaccc
>PAFTOL004608
aaagagttggaagggctaggaattggtgtgtcccacatgaagtctggagaacgtgccttg
ttacatgttggctgggaattaggctatggtaaagagggaagcttctctttcccaaatgtt
ccacccatggcagatattatatatgaggttgaactcattggatttgacgaaaccaaagaa
gggaaaccgcgtagtgatatgactgttgaggaaagaattggtgcagcagatcgaagaagg
atggatggtaatgctttattcaaggaggaaaaacttgacgaggcaatgcaacagtatgaa
atggctgtagcatacatgggagatgacttcatgttccagctttttgggaagtaccgtgat
atggctttggctgtcaagaatccctgccaccttaacatggctgcatgtctgataaagctc
aagcgctatgaggatgccattatgcattgcagcattgtcctagctgaggatgaaaacaat
gtcaaagcactttacagacgaggaaaagcaagagcggaactcgggcaaacagaagcagca
cgggaggatctcctcaaggcgcgtaaatttgctcccgatgataaagccatcgccaaggag
ttgcgagtgattgccgaacatgagaaggctgtctatcagaagcagaaggagatgtacaaa
ggaatactgggacccagaccc
>PAFTOL004609
aaagagttggaagggctaggaattggtgtgtcccacatgaagtctggagaacgtgccttg
ttacatgttggttgggaattaggctatggtaaagagggaagcttctctttcccaaatgtt
ccacccatggcagatattatatatgaggttgaactcattggatttgatgaaaccaaagaa
gggaaagcacgtagtgacatgactgttgaggaaagaattggtgcagcagatcgaagaagg
atggatggtaattctttattcaaggaggaaaaacttgacgaggcaatgcaacagtatgaa
atggctgtagcatacatgggagatgactttatgttccagctttttgggaagtaccgtgat
atggctttggctgtcaagaatccctgccaccttaacatggctgcatgtctgataaagctc
aagcgctatgaggatgccattatgcattgcagcattgtcctagctgaggatgaaaacaat
gtcaaagcactttacagacgaggaaaagcaagagcagaactcgggcaaacagaagcagca
cgggaggatctcctcaaggcgcgcaaatttgctcccgatgataaagccatcgccaaggag
ttgcgagtgattgccgaacatgaaaaggctgtctatcagaagcaaaaggagatgtacaaa
ggaatactgggacccagaccc
>PAFTOL004610
aaagagttggaaggkattggaattggtgtgtcccacatgaagkctggagaacgtgccttg
ttacatgttggctgggaattagcctatggtaaagagggaagcttctctttcccaaatgtt
ccacccacggcagatatcatatatgaggttgaactgattggatttgatgaaaccaaagaa
gggaaaccmcggagtgacatgactgttgaggaaagaattggtgcggcagatcgaagaagg
atggatggcaatgctttattcaaggaggaaaaacttgatgaggctatgcaacagtatgaa
atggccatagcatacatgggagatgactttatgttccagctttttgggaagtaccgtgat
atggctttggctgtcaagaatccctgccaccttaacatggctgcgtgtttgataaagctc
aagcgctatgaggatgccattatgcattgcagcattgttattgccgaggatgaaaacaat
gtcaaagcactttacmgaagaggaaaagcsagagcagarctcgggcaaacagaagcagca
cgggaggatctactcaaggcgcgtaaatttgcccctgatgataaagccattgccaaggag
ttgcgagtgattgccgaacatgaaaaggctgtgtatcagaagcaaaaagagatgtacaaa
ggaatactgggacccagacct
>PAFTOL004611
aaagagttggaagggattggaattggtgtgtcccacatgaagtctggagaacgtgccttg
ttacatgttggctgggaattagcctatggtaaagagggaagcttctctttcccaaatgtt
ccacccacrgcagatatcatatatgaggttgaactgattggatttgatgaaaccaaagaa
gggaaaccacggagtgacatgactgttgaggaaagaattggtgcggcagatcgaagaagg
atggatggcaatgctttattcaaggaggaaaaacttgatgaggctatgcaacagtatgaa
atggccatagcatacatgggagatgactttatgttccagctttttgggaagtaccgtgat
atggctttggctgtcaagaatccctgccaccttaacatggctgcgtgtttgataaagctc
aagcgctatgaggatgccattatgcattgcagcattgttattgccgaggatgaaaacaat
gtcaaagcactttacagaagaggaaaagcgagagcagaactcgggcaaacagaagcagca
cgggaggatctactcaaggcgcgtaaatttgcccctgatgataaagccattgccaaggag
ttgcgagtgattgccgaacatgaaaaggctgtgtatcagaagcaaaaagagatgtacaaa
ggaatactgggacccagacct
>PAFTOL004613
aaagagttggaagggctaggaatyggtgtgtcccacatgaagtctggagaacgtgccttg
ttacatgttggttgggaattaggctatggtaaagagggaagcttctctttcccaaatgtt
ccacccatggcagatattatatatgaggttgaactcattggatttgatgaaaccaaagaa
gggaaaacacgtggtgatatgactgttgaggaaagaattggtgtagcagatcgaagaagg
atggatggtaatgctttattcaaggaggaaaaacttgacgaggcaatgcaacagtatgaa
atggctgtagcatacatgggagatgacttcatgttccagctttttgggaagtaccgtgat
atggctttggctgtcaagaatccctgycaccttaacatggctgcatgtctgataaagctc
aagcgctatgaggatgccattatgcattgcagcactgtcctagctgaggatgaaaacaat
gtcaaagcactttacagacgaggaaaagcaagagcagaacttgggcaracagaagcagca
cgggaggatctcmtcaaggcgcgtaaatttgctcccgatgataaagccatcgccaaggag
ttgcgagtgattgccgaacatgaaaaggctgtctatcagaagcagaaggagatgtacaaa
ggaatactgggaccyagaccc
>PAFTOL004617
aaagagttggaagggctaggaattggtgtgtcccacatgaagtctggagaacgtgccttg
ttacatgttggttgggaattaggctatggtaaagagggaagcttctcgttcccacatgtt
ccacccatggcagatattatatatgaggttgaactcattggatttgatgaaaccaaagaa
gggaaagcacgtggtgatatgactgttgaggaaagaattggtgcagcagatcgaagaagg
aaggatggtaatgctttattcaaggaggaaaaacttgacgaggcaatgcaacagtatgaa
atggctgtagcatacatgggagatgacttcatgttccagctttttgggaagtaccgtgat
atggctttggctgtcaagaatccctgccaccttaacatggctgcatgtctgataaagctc
aagcgctatgaggatgccattatgcattgcagcactgtcctagctgaggatgaaaacaat
gtcaaagcactttacagacgaggaaaggcaagagcagaacttgggcaaaccgaagcagca
cgggaggatctcctcaaggcgcgtaaatttgcacctgatgataaagccatcgccaaggag
ttgcgagtgattgccgaacatgaaaaggctgtctatcagaagcaaaaggagatgtacaaa
ggaatactgggacccagaccc
>PAFTOL004618
aaagagttggaagggctaggaattggtstgtcccacatgaagtctggagaacgtgccttg
ttacatgttggytgggaattaggctatggyaaagagggaagcttctctttcccaaatgtt
ccacccatggcagatattatatatgaggttgaactcattggatttgatgaaaccaaagaa
ggaaaaccacgtagtgatatgactgtygaggaaagaattggtgcagcagatcgaagaagg
atggatggtaatgctttattcaaggaggaaaaacttgacgargcaatgcaacagtatgaa
atggctgtagcatacatgggagatgacttcatgttccagctttttgggaagtaccgtgat
atggctttggctgtcaagaatccctgccaccttaacatggctgcatgtctgataaagctc
aagcrctatgaggatgccattatgcattgcagcactgtcctagctgaggatgaaaacaat
gtcaaagcactttacagacgaggaaaagcaagagcagaactcgggcaaacagaagcagca
caggaggatctcctcaaggcgcgtaaatttgctcccgatgataaagccatcgccaaggag
ttgcgagtgattgccgaacatgaaaaggctgtctatcagaagcaaaaggagatgtacaaa
ggaatactgggacccagaccc
>PAFTOL004619
aaagagttggaagggctaggaattggtgtatcccacatgaagtctggagaacgtgccttg
ttacatgtcggttgggaattaggctatggtaaagagggaagtttctctttcccaaatgtt
ccacccatggcagatattgtatatgaggttgaactcattggatttgatgaaaccaaagaa
gggaaaccacgtagtgacatgacggttgaggaaagaatttctgcagcagatcggagaagg
atggatggcaatgctttattcaaggaggaaaaacttgatgaagctatgcaacagtatgaa
atggccatagcatacatgggagatgacttcatgttccagctttttgggaagtaccgtgat
atggctttggctgtcaagaatccctgccacctaaatatggctgcgtgtttgataaagctc
aagcgctatgaggatgccattatgcattgcagtattgtrcttgccgaggatgaaaacaat
gtcaaagcactttacagaagaggaaaagcgagagcagaacttgggcaaacagaggcagca
cgagaggatctactcaaggcgcgtaaatttgctcctgatgataaagccattgccaaggag
ttgcgggtgattgccgaccatgaaaaggctgtctatcagaagcaaaaggagatgtataaa
ggaatactgggacccrgaccc
>PAFTOL004620
aaagagttggaagggctaggaattggtgtgtcccacatgaagtctggagaacgtgcyttg
ttacatgttggttgggaattaggctatggtaaagagggaagcttctctttcccaaatgtt
ccacccatggcagatattatatatgaggttgaactcattggatttgatgaaaccaaagaa
gggaaagcacgtagtgacatgactgttgaggaaagaattggtgcagcagatcgaagaagg
atggatggtaatgctttgttcaaggaggaaaaacttgacgaggcaatgcaacagtatgaa
atggctgtagcatacatgggagatgacttcatgttccagctytttgggaagtaccgtgat
atggcyttggctgtcaagaatccctgccaccttaacatggctgcatgtctgataaagctc
aagcgctatgaggatgccattatgcattgcagcattgtcctagstgaggatgaaaacaat
gtcaaagcactttacagacgaggaaaagcaagagcagaactcgggcaaacagaagcagca
cgggaggatctcctcaaggcgcgtaaatttgctcccgmtgataaagccatcgccaaggag
ttgagarygattgccgaacatgaaaaggctgtctatcagaagcaaaaggagatgtacaaa
ggaatactgggacccagaccc
>PAFTOL004623
aaagagttggaagggctaggaataggtgtgtcccacatgaagtctggagaacgtgccttg
ttacatgttgggtgggaattaggctatggtaaagagggaaacttctctttcccaaatgtt
ccacccatggcagatattatatatgaggttgaactcattggatttgatgaaaccaaagaa
gggaaagcacgtagtgacatgactgttgaggaaagaattggtgcagcagatcgaattagg
atggatggtaatgctttattcaaggaggaaaaacttgatgaggcaatgcaacagtatgaa
atggctgtagcatacatgggagatgacttcatgttccagctttttgggaagtaccgtgat
atggctttggctgtcaagaatccctgccaccttaacatggctgcatgtctgataaaactc
aagcgctatgaggatgccattatgcattgcagcattgtcctagctgaggatgaaagcaat
gtcaaagcactttacagacgaggaaaagcaagagcagaactcgggcaarcagaagcagca
cgggaggatctcctcaaggcacgtaaatttgctcccgatgataaagccatcgccaaggag
ttgcgagkgattgccgaacatgaaaaggctgtctatcagaagcaaaaggagatgtacaaa
ggcattctgggacccagaccc
>PAFTOL004624
aaagagttggaagggctaggaattggtgtgtcccacatgaagtctggagaacgtgccttg
ttacatgttggttgggaattaggctatggtaaagagggaagcttctctttcccaaatgtt
ccacccatggcagatattatatatgaggttgaactcattggatttgatgaaaccaaagaa
gkgaaagcacgtggtgatatgactgttgaggaaagaattagtgcagcagatcgaagaagg
atggatggcaatgctttattcaaggaggaaaaacttgacgaggcaatgcaacagtatgaa
atggctgtagcatacatgggagatgacttcatgttccagctttttgggaagtaccgtgat
atggctttggctgtcaagaatccctgccaccttaacatggctgcatgtctgataaagctc
aagcgctatgaggatgccattatgcattgcagcattgtcctagctgaggatgaaaacaat
gtcaaagcactttacagacgaggaaaagcaagagcagaacttgggcaaacagaagcagca
caggaggatctcctcaaggcgcgtaaatttgctcccgatgataaagccatagccaaggag
ttgcgagtgattgccgaacatgaaagggctgtctatcagaagcaaaaggagatgtacaaa
ggaatactgggacccaga---
>PAFTOL004625
aaagagttggaagggctaggaattggtgtgtcccacatgaagtctggagaatgtgccttg
ttacatgttggttgggaattaggctatggtaaagagggaagcttctctttcccaaatgtt
ccacccatggcagatattatatatgaggttgaactcattggatttgatgaaaccaaagaa
gggaaagcacgtggtgatatgactgttgaggaaagaattggtgcagcagatcgaagaagg
atggatggtaatgctttattcaaggaggaaaagcttgacgaggcaatgcaacagtatgaa
atggctgtagcatacatgggagatgacttcatgttccagctttttgggaagtaccgtgat
atggctttggctgtcaagaatccctgccaccttaacatggctgcatgtctgataaagctc
aagcgctatgaggatgccataatgcattgcagcattgtcctagctgaggatgaaaacaat
gtcaaagcactttacagacgaggaaaagcaagagcagaacttgggcaaacagaagcagca
cgggaggatctccacaaggcaygtaaatttgctcctgatgataaagccatcgccaaggag
ttgcgagtgattgcygaacatgaaaaggctgtctatcagaagcaaaaggagatgtacaaa
ggaatactgggacctagaccc
>PAFTOL004626
aaacagttggaagggctaggaattggtgtgtcccacatgaagtctggagaacgtgccttg
ttacatgttggttgggagttaggctatggtaaagagggaagcttctctttcccaaatgtt
ccacccatggcagatattatatatgaggttgaactcattggatttgatgaaaccaatgaa
gggaaaccacgtagtgatatgactgttgaggaaagaattggtgcagcagatcgaagaagg
atggatggtaatgcgttattcaaggaggaaaaacttgacgaggcaatgcaacagtatgaa
atggctgtagcatacatgggagatgacttcatgttccagctttttgggaagtaccgtgat
atggctttggctgttaagaatccctgccaccttaacatggctgcgtgtctgataaagctc
aagcgctatgaggatgccattatgcattgcagcattgtcctagctgaggatgaaaacaat
gtcaaagcactttacagacgaggaaaagcaagagcagaacttgggcaaacagaagcagca
cgggaggatctcctcaaggcacgtaaatttgcccccgatgatacagccatcgccaaggag
ttgcgagtgattgctgaacatgaaaaggctgtctatcagaagcaaaaggagatgtacaaa
ggaatactgggacccagaccc
>PAFTOL004627
aaagagttgggaggggtaggaattggtgtgtcccacatgaagtctggagaacgtgccttg
ttacatgttggttgggaattaggctatggtaaagagggaagcttctctttcccaaatgtt
ccacccatggcagatattatatatgaggttgaactcattggatttgatgaaaccaaagaa
gggaaagcacgtagtgacatgactgttgaggaaagaattggtgcagcagatcgaagaagg
atggatggtaatgctttattcaaggaggaaaaacttgacgaggcaatgcaacagtatgaa
atggctgtagcatacatgggagatgacttcatgttccagctttttgggaagtaccgtgat
atggctttggctgtcaagaatccctgccaccttaacatggctgcatgtctgataaagctc
aagcgctatgaggatgccgttatgcattgcagcactgtcctagctgaagatgaaaacaat
gtcaaagcactttacagacgaggaaaagcaagagcagaactcgggcaaacagaagcagca
cgggaggatctcctcaaggckcgtaaatttgctcccgatgataaagccatcgccaaggag
ttgcgagtgattgcygaacatgaaaaggctgtctatcagaagcaaaaggagatgtayaaa
ggaatactgggacccagaccc
>PAFTOL004629
aaagagttggaagggctaggaattggtgtgtcccacatgaagtctggggaacgtgccttg
ttacatgttggttgggaactaggctatggtaaagagggaagcttctctttcccaaatgtt
ccacccatggcagatattatatatgaggttgaactcattggatttgatgaaaccaaagaa
gggaaagcacgtagtgatatgactgttgaggaaagaattggtgcagcagatcgaagaagg
atggatggtaatgttttattcaaggaggaaaaacttgamgaggcaatacaacagtatgaa
atggctgtagcatacatgggagatgacttcatgttccagctttttgggaagtaccgtgat
atggctttggctgtcaagaatccctgccaccttaacatggctgcatgtctgataaagctc
aaacgctatgaggatgccattatgcattgcagcattgtcctagctgaggatgaamacaat
gtcaaagcactttacagacgaggaaaagcaagagcagaacttgggcaaacagaagcagca
cgggaggatctcctcaaggcgcgtaaatttgctcccgatgataaagccatcgccaaggag
ttgcgagtgattgccgaacatgaaaaggctgtctatcagaaacaaaaggagatgtacaaa
ggaatactgggacccagaccc
>PAFTOL004631
aaagagttggaagggctgggaattggtgtgtcccacatgaagtctggagaacgtgccttg
ttacatgttrgttgggaattaggctatggtaaagagggaagcttctctttcccaaatgtt
ccacccatggcagatattatatatgaggttgaactcattggatttgatgaaaccaaagaa
gggaaagcacgtggtgatatgactgttgaggaaagaattagtgcagcagatcgaagaagg
atggatggcaatgctttattcaaggaggaaaaacttgacgaggcaatgcaacagtatgaa
atggctgtagcatacatgggagatgacttcatgttccagctttttgggaagtaccgtgat
atggctttggctgtcaagaatccctgccaccttaacatggctgcatgtctgataaagctc
aagcgctatgaggatgccattatgcattgcagcattgtcgtagctgaggatgaaaacaat
gtcaaagcactttacagacgaggaaaagcaagagcagaacttgggcaaacagaagcagca
cgggaggatctcctcaaggcgcgtaaacttgctcccgatgataaagccatcgccaaggag
ttgcgagtgattgcygaacatgagaaggctgtctatcagaagcaaaaggagatgtacaaa
ggaatactgggacccagaccc
>PAFTOL004632
aaagagttggaagggctaggaattggtgtgtcccacatgaaktctggagaacgtgccttg
ttacatgttggttgggaattaggctatggtaaagagggaagcttctctttcccaaatgtt
ccacccatggcagatattatatatgaggttgaactcattggatttgatgaaaccaaagaa
gggaaaccacgtagtgatatgactgttgaggaaagaattggtgcagcagatcgaagaagg
atggatggtaatgcgttattcaaggaggaaaaacttgacgaggcaatgcaacagtatgaa
atggctgtagcatacatgggagatgacttcatgttccagctttttgggaaataccgtgat
atggctttggctgtcaagaatccctgccaccttaacatggctgcatgtctgataaagctc
aagcgctatgaggatgccattatgcattgcagcattgtcctagctgaggatgaaaacaat
gtcaaagcactttacagacgaggaaaagcaagagcagaacttgggcaaacagaagcagca
cggraggatctcctcaaggcacgtaaatttgcccccgatgataaagccatcgcgaaggag
ttgcgagtgattgctgaacatgaaaaggctgtctatcagaggcaaaaggaratgtacaaa
ggaatactgggacccagaccc
>PAFTOL004633
aaagagttggaagggctaggaattggtgtgtcccacatgaagtctggagaacgtgccttg
ttacatgttggttgggaattaggctatggtaaagagggaagcttctctttcccaaatgtt
ccacccatggcagatattatatatgaggttgaactcattggatttgatgaaaccaaagaa
gggaaagcacgtagtgatatgactgttgaggaaagaattggtgcagcagatcgaagaagg
atggatggtaatgctttattcaaggaggaaaaacttgaygaggcaatgcaacagtatgaa
atggctgtagcatacatgggagatgacttcatgttccagctttttgggaagtaccgtgat
atggctttggctgtcaagaatccctgccaccttaacatggctgcatgtctgataaagctc
aaacgctatgaggatgccattatgcattgcagcattgtcctagctgaggatgaaaacaat
gtcaaagcactttacagacgaggaaaagcaagagcagaacttgggcaaacagaagcagca
cgggaggatctcctcaaggcgcgtaaatttgctcccgatgataaagccattgccarggag
ttgcgagtgattgccgaacatgaaaaggccgtctatcagaaacaaaaggagatgtacaaa
ggaatactgggacctagaccc
>PAFTOL004634
aaagagttggaagggctagggattggtgtgtcccacatgaagtctggagaacgtgccttg
ttacatgttggttgggaattaggctatggtaaagagggaagcttctctttcccaaatgtt
ccacccatggcagatattatatatgaggttgaactcattggatttgatgaaactaaagaa
gggaaagcacgtagtgatatgactgttgaggaaagaattggtgcagcggatcgaagaagg
atggatggtaatgctttattcaaggaggaaaaacttgacgaggcaatgcaacagtatgaa
atggctgtagcatacatgggagatgacttcatgttccagctttttgggaagtaccgtgat
atggctttggstgtcaagaatccctgccaccttaacatggctgcatgtctgataaagctc
aagcgctatgaggatgccattatgcattgcagcattgtcctagctgaggatgaaaacaat
gtcaaagcactttacagacgaggaaaagcaagrgcagaacttgggcaaactgaagcagca
cgggaagatctcctcaaggcgcgtaaatttgctcccgatgataaagccatcgccaaggag
ttgcgagtgattgccgaacatgaaaaggctgtctatcagaagcaaaaggagatgtacaaa
ggaatactgggacccagacct
>PAFTOL004635
aaagagttggaagggctagggattggtgtgtcccacatgaagtctggagaacgtgccttg
ttacatgttgggtgggaattaggctatggtaaacagggaagcttctctttcccaaatgtt
ccacccaaggcagatattatatatgaggttgaactcattggatttgatgaaactaaagaa
gggaaagcacgtagtgatatgactgttgaggaaagaattggtgcagcggatcgaagaagg
atggatggtaatgctttattcaaggaggaaaaacttgacgaggcaatgmaacagtatgaa
atggctgtagcatacatgggagatgacttcatgttccagctttttgggaagtaccgtgat
atggctttggctgtcaagaatccctgccaccttaacatggctgcatgtctaataaagctc
aagcgctatgaggatgccattatgcattgctgcattgta---------------------
------------------------------------------------------------
------------------------------------------------------------
------------------------------------------------------------
---------------------
>PAFTOL004636
aaagagttggaagggctaggaattggtgtgtcccacatgaagtctggrgaacgtgcattg
ttacatgttggttgggaattaggctatggcaaagagggaagcttctctttcccaaatgtt
ccacccatggcagatattatatatgaggttgaactcattggatttgatgaaaccaaagaa
gggaaagcacgtagtgacatgactgttgaggaaagaattggtgcagcagatcgaagaagg
atggatggtaatgctttattcaaggaggaaaaacttgacgaggcaatgcaacagtatgaa
atggctgtagcatacatgggagatgacttcatgttccagctctttgggaagtaccgtgat
atggctttggctgtcaagaatccctgccaccttaacatggctgcatgtctgataaagctc
aagcgctatgaggatgccattatgcattgcagcattgtcctagctgaggatgaaaaaaat
gtcaaagcactttacagacgaggaaaagcaagagcagaactcgggcaaacagaagcagca
cgggaggatctcctcaaggcacgtgaatttgctcccgatgataaagccatcgccaaggag
ttgcgagtgattgccgaacatgaaaaggctgtctatcagaagcaaaaggagatgtacaaa
ggcattctgggacccagaccc
>PAFTOL004637
aaagagttggaagggctaggaattggtgtgtcccacatgaagtctggagaacgtgccttg
ttacatgttggttgggaattrggctatggtaaagagggaagcttctctttcccaaatgtt
ccacccatggcagatattatatatgaggttgaactcattggatttgatgaaaccaaagar
gggaaaccacgtagtgasatgactgttgaggaaagaattggtgcggcagatcgaagaagg
atggatggcaatgctttattcaaggaggaaaaacttgatgaggctatgcaacagtatgaa
atggccatagcatacatgggagatgacttcatgttccagctttttgggaagtaccgtgat
atggctttggctgtcaagaatccctgccaccttaacatggctgcgtgtttgataaagctc
aagcgctatgaggatgccattatgcattgcagcattgttcttgccgaggatgaaaacaat
gtcaaagcactttatagacgaggaaaagcaagggcagaacttgggcaaacagaagcagca
caggaggatcttctcaaggcgcgtaaatttgctcccgatgataaagccatcggcaaggag
ttgcgartgattgcsgaacacgaaaaggctgtctatcagaagcaaaaggagatgtacaaa
ggaatactgggayccagaccc
>PAFTOL004638
aaagagttggaagggctaggaattggtgtgtcccacatgaagtctggagaacgtgccttg
ttacatgttggttgggaattaggctatggtaaagagggaagcttctctttcccaaatgtt
ccacccatggcagatattatatatgaggttgaactcattggatttgatgaaaccaaagaa
gggaaagcacgtggtgatatgactgttgaggaaagaattggtgcagcagatcgaagaagg
atggatggtaatgctttattcaaggaggaaaagcttgacgaggcaatgcaacagtatgaa
atggctgtagcatacatgggagatgacttcatgttccagctttttgggaagtaccgtgat
atggctttggctgtcaagaatccctgccaccttaacatggctgcatgtctgataaagctc
aagcgctatgaggatgccataatgcattgcagcattgtcctagctgaggatgaaaacaat
gtcaaagcactttacagacgaggaaaagcaagagcagaacttgggcaaacagaagcagca
cgggaggatctcctcaaggcccgtaaatttgctcctgatgataaagccatcgccaaggag
ttgcgagtgattgccgaacatgaaaaggctgtctatcagaagcaaaaggagatgtacaaa
ggaatactgggacccagaccc
>PAFTOL004639
aaacagttggaagggctaggaattggtgtgtcccacatgaagtctggagaacgtgccttg
ttacatgttggttgggagttaggctatggtaaagagggaagcttctctttcccaaatgtt
ccacccatggcagatattatatatgaggttgaactcattggatttgatgaaaccaaagaa
gggaaaccacgtagtgatatgactgttgaggaaagaattggtgcagcagatcgaagaagg
atggatggtaatgcgttattcagggaggaaaaacttgacgaggcaatgcaacagtatgaa
atggctgtagcatacatgggagatgacttcatgttccagctttttgggaagtaccgtgat
atggctttggctgtcaagaatccctgccaccttaacatggctgcgtgtctgataaagctc
aagcgctatgaggatgccattatgcattgcagcattgtcctagctgaggatgaaaacaat
gtcaaagcactttacagacgaggaaaagcaagagcagaacttgggcaaacagaagcagca
cgggaggatctcctcaaggcacgtaaatttgcccccgatgatacagccatckccaaggag
ttgcgagtgattgctgaacatgaaaaggctgtctatcagaagcaaaaggagatgtacaaa
ggaatactgggacccagaccc
>PAFTOL004640
aaagagttggaagggctaggaattggtgtgtcccacatgaagtctggagaacgtgccttg
ttacatgttggttgggaattaggctatggtaaagagggaagcttctctttcccaaatgtt
ccacccatggcagatattatatatgaggttgaactcattggatttgatgaaaccaaagaa
gggaaaccacgtagtgatatgaccgttgaggaaagaattggtgcagcagatcgaagaagg
atggatggtaatgcattattcaaggaggaaaaacttgacgaggcaatgcaacagtatgaa
atggctgtagcatacatgggagatgacttcatgttccagctttttgggaagtaccgtgat
atggctttggctgtcaagcatccctgccaccttaacatggctgcatgtctgataaagctc
aagcgctatgaggatgccattatgcattgcagcactgtcctagctgaggatgaaaacaat
gtcaaagcactttacagacgaggaaaagcaagagctgaacttgggcaaacagaagcagca
cgggaggatctcctcaaggcgcgtaaatttgctcctgatgacaaagccatcgccaaggag
ttgcgagtgattgccgaacatgaaaaggctgtctatcagaagcaaaaggagatgtacaaa
ggaatactgggacccagaccc
>PAFTOL004642
aaagagttggaagggctaggaattggtgtgtcccacatgaagtctggagaacatgccctg
ttacatgttggttgggaattaggctatggtaaagagggaagcttctctttcccaaatgtt
ccacccatggcagatattatatatgaggttgaactcattggatttgatgaaaccaaagaa
gggaaagcacgtggtgatatgactgttgaggaaagaattggtgcagcagatcgaagaagg
atggatggtaatgctttattcaaggaggaaaaacttgacgaggcaatgcaacagtatgaa
atggctgtagcatacatgggagatgacttcatgttccagctttttgggaagtaccgtgat
atggctttggctgtcaagaatccttgccaccttaacatggctgcatgtctgataaagctc
aagcgctatgaggatgccattatgcattgcagcactgtcctagctgaggatgaaaacaat
gtcaaagcactttacagacgaggaaaagcaagagtggaacttgggcaaacagaagcagca
cgggaggatctcctcaaggcgcgtaaatttgctcccgatgataaagccatcgccaaggag
ttgcgagtgattgccgaacatgaaaaggctgtctatcagaagcaaaaggagatgtacaaa
ggaatactgggacccagaccc
>PAFTOL004646
aaagagttggaagggctgggaattggtgtgtcccacatgaagtctggagaacgtgccttg
ttacatgttggttgggaattaggctatggtaaagagggaagcttctctttcccaaatgtt
ccacccatggcagatattatatatgaggttgaactcattggatttgatgaaaccaaagaa
gggaaagcacgtggtgatatgactgttgaggaaagaattagtgcagcagaccgaagaagg
atggatggcaatgctttattcaaggaggaaaaacttgacgaggcaatgcaacagtatgaa
atggctgtagcatacatgggagatgacttcatgttccagctttttgggaagtaccgtgat
atggctttggctgtcaagaatccctgccaccttaacatggctgcatgtctgataaagctc
aagcgctatgaggatgccattatgcattgcagcattgtcctagctgaggatgaaaacaat
gtcaaagcactttacagacgaggaaaagcaagagcagaacttgggcaaacagaagcagca
cgggaggatctcctcaaggcgcgtaaatttgctcccgatgataaagcaatcgccaaggag
ttgcgagtgattgccgaacatgagaaggctgtctatcagaagcaaaaggagatgtacaaa
ggaatactgggacccagaccc
>PAFTOL004647
aaagagttggaagggctaggaattggtgtgtcccacatgaagtctggagaacgtgccttg
ttacatgttggttgggaattaggctatggtaaagagggaagcttctctttcccaaatgtt
ccacccatggcagatattatatttgaggttgaactcattggatttgatgaaaccaaagaa
gggaaagcacgtagtgacatgactgttgaggaaagaattggtgcagcagatcgaagaagg
atggatggtaatgctttattcaaggaggaaaaacttgacgaggcaatgcaacagtatgaa
atggctgtagcatacatgggagatgatttcatgttccagctttttgggaagtaccgtgat
atggctttggctgtcaagaatccctgccaccttaacatggctgcatgtctgataaagctc
aagcgctatgaggatgccattatgcattgcagcattgtcctagctgaggatgaaaacaat
gtcaaagcactttacagacgaggaaaagcaagagcagaactcgggcaaacagaagcagca
cgggaggatcttctcaaggcgcgtaaatttgctcccgatgataaagccatagccaaggag
ttgcgagtgattgccgaacatgaaaaggctgtctatcagaagcaaaaggagatgtaccaa
ggaatactgggacccagaccc
>PAFTOL004648
aaagagttggaagggctaggaattggtttgtcccacatgaagtctggagaatgtgccttg
ttacatgttggttgggaattaggctatggtaaagagggaagcttctctttcccaaatgtt
ccacccatggcagatattatatatgaggttgaactcattggatttgatgaaaccaaagaa
gggaaaccacgtagtgatatgactgttgaggaaagaattggtgcagcagatcgaagaagg
atggatggtaaygcgttattcaaggaggaaaaacttgacgaggcaatgcaacagtatgaa
atggctgtagcatacatgggagatgacttcatgttccagctttttggraagtaccgtgat
atggctttggctgtcaagaatccctgccaccttaacatggctgcatgtctgataaagctc
aagcgctatgaggatgccattatgcattgcagcattgccctagctgaggatgagaacaat
gtcaaagcactttacagacgaggaaaagcaagagcagaacttgggcaaacagaagcagca
cgggaggatctcctcaaggcacgaaaatttgcccccgatgataaagccatcgccaaggag
ttgcgagtgattgctgaacatgaaaaggctgtctatcagaagcaaaaggagatgtacaaa
ggwatactgggacccagaccc
>PAFTOL004649
aaagagttggaagggctaggaattggtgtgtcccacatgaagtctggagaacgtgccttg
ttacatgttggttgggaattaggctatggtaaagagggaagcttctctttcccaaatgtt
ccacccatggcagatattatatatgaggttgaactcattggatttgatgaaaccaaagaa
gggaaaccacgtagtgatatgactgttgaggaaagaattggtgcagcagatcgaagaagg
atggatggtaatgctttattcaaggaggaaaaacttgacgaggcaatgcaacagtatgaa
atggctgtagcatacatgggagatgacttcatgttccagctttttgggaagtaccgtgat
atggctktggctgtcaagaatccctgccaccttaacatggctgcatgtctgataaagctc
aagcgctatgaggatgccattatgcattgcagcattgtcctagctgaggatgaaaacaat
gtcaaagcactttacagacgaggaaaagcaagagcagaactcgggcaaacagaagcagca
cgggaggatctcctcaaggcgcgtaaatttgctcccgatgataaagccatcgccaaggag
ttgcgagtgmttgccgaacatgaaaaggckgtctatcagaagcaaaaggagatgtacaaa
ggaatactgggacccagaccc
>PAFTOL004652
aaagagttggaagggctaggaattggtgtgtcccacatgaagtctggagaacgtgccttg
ttacatgttggttgggaattaggctatggtaaagagggaagcttctctttcccaaatgtt
ccacccatggcagatattatatatgaggttgaactcattggatttgatgaaaccaaagag
gggaaagcacgtggtgatatgactgttgaggaaagaattggtgcagcagatcgaagaagg
atggatggtaatgctttattcaaggaggaaaagcttgacgaggcaatgcaacagtatgaa
atggctgtagcatacatgggagatgacttcatgttccagctttttgggaagtaccgtgat
atggctttggctgtcaagaatccctgccaccttaacatggctgcatgtctgataaagctc
aagcgctatgaggatgccataatgcattgcagcattgtcctagctgaggatgaaaacaat
gtcaaagcactttacagacgaggaaaagcaagagcagaacttgggcaaacagaagcagca
cgggaggatctccacaaggcgcgtaaatttgctcctgatgataaagccatcgccaaggag
ttgcgagtgattgccgaacatgaaaaggctgtctatcagaagcaaaaggagatgtacaaa
ggaatactgggacctagaccc
>PAFTOL004653
aaagagttggaagggctaggaattggtgtgtcccacatgaagtctggagaacgtgccttg
ttacgtgttggttgggaattaggctatggtaaagagggaagcttctctttcccaaatgtt
ccacccatggcagatattatatatgaggttgaactcattggattcgatgaaaccaaagaa
gggaaagcacgtggtgatatgactgttgaggaaagaattggtgcagcagatcgaagaagg
atggatggtaatgctttattcaaggaggaaaaacttgacgaggcaatgcaacagtatgaa
atggctgtagcatacatgggagatgacttcatgttccagctttttgggaaktaccgtgat
atggctttggctgtcaagaatccctgccaccttaacatggctgcatgtctgataaagctc
aagcgctatgaggatgccattatgcattgcagcactgtmctagcagaggatgaaaacaat
gtcaaagcactttacagacgaggaaaagcaagggcagaacttgggcaaacagaagcagca
cgggaggatctcctcaaggcgcgtaaatttgctcccgatgataaagccattgccaaggag
ttgcgagtgattgccraacatgaaaaggctgtctatcagaagcaaaaggagatgtacaaa
ggaatactgggacccagaccc
>PAFTOL004654
aaagagttggaagggctaggaattggtgtstcccacatgaartctggagarcgtgccttg
ttacatgttggttgggaattaggctatggtaaagagggaagcttctctttcccaaatgtt
ccacccwtggcagatattatatatgaggttgaactcattggattygatgaaaccaaagaa
gggaaagcacgtagtgacatgactgttgaggaaagaattggtgcagcagatcgaagaagg
atggatggtaatgctttsttcaaggaggaaaaactkgacgaggcaatgcaacagtatgaa
atggctgtagcatacatgggagatgactttatgttccagctttttgggaagtaccgtgat
atggctttggctgtcaagaatccctgccaccttaacatggctgcatgtctgataaagctc
aagcgctatgaggatgccattatgcattgcagcattgtcctmgctgaggatgaaaayaat
gtcaaagcactttacagacgaggaaaagcaaaagcagaactcgggcaaacagaagcagca
cgggaggatctcctcaaggcgcgtaaatttgctcctgatgataaagccatcgccaaggag
ttgcgagygattgccgaacatgaaaaggctgtmtatcagaagcaaaaggagatgtacaaa
ggcatactgggacccagaccc
>PAFTOL004657
aaagagttggaagggcttgggattggtgtgtcccacatgaagtctggagaacgtgccttg
ttacatgttggctgggaattagcctatggtaaagagggaagcttctctttcccaaatgtt
ccccccatggcagatatcatatatgaggttgaactgattggatttgatgaaaccaaagaa
gggaaaccacggagtgacatgactgtcgaggaaagaattggtgcagcagatcgaagaagg
atggatggcaatgctttattcaaggaggaaaaacttgacgaggctatgcaacagtatgaa
atggccatagcatacatgggagatgactttatgttccagctttttgggaagtaccgtgac
atggctttggctgtcaagaatccctgccaccttaacatggctgcatgtttgataaagctc
aagcgctatgaggatgccattatgcattgcagcattgttcttgccgaggatgaaaacaat
gtcaaagcactttacagaagaggaaaagcgagagcagaactcgggcaaacagaagcagca
cgggaggatctactcaaggcgcgtaaatttgcccctgatgataaagccattgccaaggag
ttgcgagtgattgccgaacatgaaaaggctgtgtatcagaagcaaaaggagatgtacaaa
ggaatactggggcccagacct
>PAFTOL004658
aaagagttggaagggctaggaattggtgtgtcccacatgaagtctggagaacgtgccttg
ttacatgttggttgggaattaggctatggtaaagagggaagcttctctttcccaaatgtt
ccacccatggcagatattatgtatgaggttgaactcattggatttgatgaaaccaaagaa
gggaaaccacgtagtgatatgactgttgaggaaagaattggtgcagcagatcgaagaagg
atggatggtaatgctttattcaaggaggaaaaacttgacgaggcaatgcaacagtatgaa
atggctgtagcatacatgggagatgacttcatgttccagctttttgggaagtaccgtgat
atggctttggctgtcaagaatccctgccaccttaacatggctgcatgtctgataaagctc
aagcgctatgaggatgccattatgcattgcagcattgtcctrgctgaggatgaaaacaat
gtcaaagcactttacagacgaggaaaagcacgagcagaactcgggcaaacagaagcagca
cgggaggatctcttcaaggcgcgtaratttgctcccgatgataaagccatcgccaaggag
ttgcgwgygattgccgaacatgaaaaggcggtctatcagaagcaaaaggagatgtacaaa
ggtatactrggacccagaccc
>PAFTOL004660
aaagagttggaagggctaggaattggtgtgtcccacatgaagtctggagaacgtgccttg
ttacatgttggctgggaattaggctatggtaaagagggaagcttctctttcccaaatgtt
ccacccatggcagatattatatatgaggttgaactcattggatttgatgaaaccaaagaa
gggaaaccacgtagtgatatgactgttgaggaaagaattggtgcagcagatcgaagaagg
atggatggtaatgctttattcaaggaggaaaaacttgacgaggcaatgcaacagtatgaa
atggctgtagcatacatgggagatgacttcatgttccagctttttgggaagtaccgtgat
atggctttggctgtcaagaatccctgccaccttaacatggctgcatgtctgataaagctc
aagcgctatgaggatgccrttatgcattgcagcattgtcctagctgaggatgaaaacaat
gtcaaagcactttacagacgaggaaaagcaagagcagaactcgggcaaacagaagcagca
cgggaggatctcctcaaggcgcgtaaatttgctcccgatgataaagccatcgccaaggag
ttgcgagtcattgccgaacatgaaaaggcggtctatcagaagcaaaaggagatgtacaaa
ggaatactgggacccagaccc
>PAFTOL004661
aaagagttggaagggcttgggattggtgtgtcccacatgaagtctggagaacgtgccttg
ttacatgttggctgggaattagcctatggtaaagagggaagcttctctttcccaaatgtt
ccacccatggcagatatcatatatgaggttgaactgattggatttgatgaaaccaatgag
gggaaaccacggagtgacatgactgttgaggaaagaattggtgcagcagatcgaagaagg
atggatggcaatgctttattcaaggaggaaaaacttgacgaggctatgcaacagtatgaa
atggccatagcatacatgggagatgactttatgttccagctttttgggaagtaccgtgac
atggctttggctgtcaagaatccctgccaccttaacatggctgcgtgtttgataaagctc
aagcgctatgaggatgccattatgcattgcagcattgttcttgccgaggatgaaaacaat
gtcaaagcactttacagaagaggaaaagcgagagcagaactcgggcaaacagaagcagca
cgggaggatctactcaaggcgcgtaaatttgcccctgatgataaagccattgccaaggag
ttgcgagtgattgccgaacatgaaaaggctgtgtatcagaagcaaaaggagatgtacaaa
gggatactggggcccagacct
>PAFTOL004662
aaagagttggaagggctaggaattggtgtgtcccacatgaagtctggagaacgtgccttg
ttacatgttggttgggaattaggctatggtaaagagggaagcttctctttcccaaatgtt
ccacccatggcagataytatwtatgaggttgaactcattggatttgatgaaaccaaagaa
gggaaagcacgtagtgacatgactgttgaggaaagaattggtgtagcagatcgaagaagg
atggatggtaatgctttattcaaggaggaaaaacttgacgaggcaatgcaacagtatgaa
atggctgtagcatacatgggagatgactttatgttccagctttttgggaagtaccgtgat
atggctttggctgtcaagaatccctgccaccttaacatggctgcatgtctgataaagctc
aagcgctatgaggatgccattatgcattgcagcattgtcctagctgaggatgaaaacaat
gtcaaagcactttacagacgaggaaaagcaagagcagagctcgggcaaacagaagcagca
cgggaggatctcctcaaggcgcgtaaatttgctccygatgataaagccatmgccaaggag
ttgcgagtgattgccgaacatgaaaaggctgtctatcagaagcaaaaggagatgtacaaa
ggcatactgggacccagaccc
>PAFTOL004664
aaagagttggaagggctaggaattggtgtgtcccacatgaagtctggagaacgtgccttg
ttacatgttggttgggaattaggctatggtaragagggaagcttctctttcccaaatgtt
ccacccatggcagatattatatatgaggttgaactcattggatttgatgaaaccaaagaa
gggaaagcacgtggtgatatgacygttgaggaaagaattagtgcagcagatcgaagaagg
atggatggcaatgctttattcaaggaggaaaaacttgacgargcaatgcaacagtatgaa
atggctgtagcatacatgggagatgacttcatgttccagctttttgggaagtaccgtgat
atggctttggctgtcaagaatccctgccaccttaacatggctgcatgtctgataaagctc
ragcgctatgaggatgccattatgcattgcagcattgtcctagctgaggatgaaarcaay
gtcaaagcactttacagacgaggaaaagcaagagcagaacttgggcaaacagaagcagca
cgggaggatctcctcaaggcgygtaaatttgctccygatgataaagccatcgccaaggag
ttgcgrgtgattgccgaacatgaraaggctgtctatcagaagcaaaaggagatgtacaaa
ggaatactgggacccagaccc
>PAFTOL004665
aaagagttggaagggctaggaattggtgtgtcccacatgaagtctggagaatgtgccttg
ttacwtgttggttgggaattaggctatggtaaagagggaagcttctctttcccaaatgtt
ccacccatggcagatattatatatgaggttgaactcattggatttgatgaaaccaaagaa
gggaaaccacgtagtgatatgactgttgaggaaagaattggtgcrgcagatcgaagaagg
atggatggtaatgcgttattcaaggaggaaaaacttgacgaggcaatgcagcagtatgaa
atggctgtagcatacatgggagatgacttcatgttccagctttttgggaagtaccgtgat
atggctttggctgtcaagaatccctgccaccttaacatggctgcatgtctgataaagctc
aagcgctatgaggatgccattatgcattgyggcattgtcctagctgaggaygaaaacaat
gtcaaagcactttacagacgaggaaaagcaagagcagaacttgggcaaacagaagcagca
cgggaggatctcctcaaggcacgtaaatttgctcccgatgataaagccatctccaaggag
ttgcgagtgattgctgaacatgaaaaggctgtctatcagaagcagaaggagatgtacaaa
ggaatactgggacccagaccc
>PAFTOL004666
aaagagttggaagggctaggaattggtgtgtcccacatgaagtctggagaacgtgccttg
ttacatgttggttgggaattaggctatggtaaagagggaagcttctctttcccaaatgtt
ccacccatggcagatattatatatgaggttgaactcattggatttgatgaaaccaaagaa
gggaaagcacgtggtgatatgactgtagaggaaagaattggtgcagcagatagaagaagg
atggatggtaatgctttattcaaggaggaaaaacttgacgaggcaatgcaacagtatgaa
atggctgtagcatacatgggagatgacttcatgttccagctttttgggaagtaccgtgat
atggctttggctgtcaagaatccctgccaccttaacatggctgcatgtctgataaagctc
aagcgctatgaggatgccattatgcattgcagcactgtcctagctgaggatgaaaacagt
gtcaaagccctttacagacgaggaaaagcaagagcagaacttgggcaaacagaggcagca
cgggaggatctcctcaaggcgcgtaaatttgctcccgatgataaagccatcgccaaggag
ttgcgagtgattgccgaacatgaaaaggctgtctatcagaagcaaaaggagatgtacaaa
ggaatactgggacccagaccc
>PAFTOL004667
aaagagttggaagggctaggaattggtgtgtcccacatgaagtctggagaacgtgccttg
ttacatgttggttgggaattgggctatggtaaagagggaagcttctctttcccaaatgtt
ccacccatggcagacattatatatgaggttgaactcattggatttgatgaaaccaaagaa
gggaaagcacgtggtgatatgactgttgaggaaagaattggtgcagctgatcgaagaagg
atggatggtaatgctttattcaaggaggaaaaacttgacgaggcaatgcaacagtatgaa
atggctgtagcatacatgggagatgacttcatgttccagctttttgggaagtaccgtgat
atggctttggctgtcaagaatccctgccaccttaacacggctgcatgtctgataaagctc
aagcgctatgaggatgccattatgcattgcagcattgtcctagctgaggatgaaaacaat
gtcaaagcactttacagacgaggaaaagcaagagcagaacttgggcaaacagaagcagca
cgggaggatctcctcaaggcgcgtaaatttgctcctgatgataaagccatcgccaaggag
ttgcgagtgattgccgaacatgaaaaggctgtctatcagaagcaaaaggagatgtacaaa
ggaatactgggacccagaccc
>PAFTOL004668
aaagagttggaagggctaggaattggtgtgtcccacatgaagtctggagaacgtgccttg
ttacrtgttggttgggaattaggctatggtaaagagggaagcttctctttcccaaatgtt
ccacccatggcagatattatatatgaggttgaactcattggatttgatgaaaccaaagaa
gggaaagcacgtggtgatatgactgttgaggaaagaattggtgcagcagatcgaagaagg
atggatggtaatgctttattcaaggaggaaaaacttgacgaggcaatgcaacagtatgaa
atggctgtagcatacatgggagatgacttcatgttccagctttttgggaartaccgtgat
atggctttggctgtcaagaatccctgccaccttaacatggctgcatgtctgataaagctc
aagcgctatgaggatgccatyatgcattgcrgcactgtcctagctgaggatgaaaacaat
gtcaaagcactttacagacgaggaaaagcaagagcagaacttgggcaaacagaagcagca
cgggaggatctcctcaaggcgcgtaaatttgctccygatgayaaagccatcgccaaggag
ttgcgagtgattgccgaacatgaaaaggctgtctatcagaagcaaaaggagatgtacaaa
ggaatactgggacccagaccc
>PAFTOL005024
aaagagttggaagggctaggaattggtgtgtcccacatgaagtctggagaacgtgccttg
ttacatgttggttgggaattaggctatggtaaagagggaagcttctctttcccaaatgtt
ccacccatggcagatattatatatgaggttgaactcattggatttgatgaaaccaaagaa
gggaaagcacgtggtgatatgactgttgaggaaagaattggtgcagcagatcgaagaagg
atggatggtaatgctttattcaaggaggaaaaacttgacgaggcaatgcaacagtatgaa
atggctgtagcatacatgggagatgacttcatgttccagctttttgggaagtaccgtgat
atggctttggctgtcaagaatccctgccaccttaacatggctgcatgtctgataaagctc
aagcgctatgaggatgccattatgcattgcagcactgtcctagctgaggatgaaaacaat
gtcaaagcactttacagacgaggaaaagcaagagcggaacttgggcaaacagaagcagca
cgggaggatctcctcaaggcgcgtaaatttgctcccgatgataaagccatcgccaaggag
ttgcgagtgattgctgaacatgaaaaggctgtctatcagaagcaaaaggagatgtacaaa
ggaatactgggacctagaccc
>PAFTOL005025
aaagcgttggaagggctaggaattggtgtgtcccacatgaagtctggagaacgtgccttg
ttacatgttggttgggaattaggctatggtaaagagggaagcttctctttcccaaatgtt
ccacccatggcagatattatatatgaggttgaactcattggatttgatgaaaccaaagaa
gggaaaccacgcagtgatatgactgttgaggaaagaattggtgcagcagatcgaagaagg
atggatggtaatgctttattcaaggaggaaaatcttgacgaggcaatgcaacagtatgaa
atggctgtagcatacatgggagatgacttcatgttccagctttttgggaagtaccgtgat
atggctttggctgtcaagaatccctgccaccttaacatggccgcatgtctgataaagctc
aagcgctacgaggatgccattatgcattgcagcattgtcctagctgaggatgaaaacaat
gtcaaagcactttacagacgaggaaaagcaagagctgaacttgggcaaacagaagcagca
cgggaggatcttctcaaggcgcgtaaatttgctcccgatgataaagccatcgccaaggag
ttgcgagtgattgctgaacatgaaaaggctgtctatcagaagcaaaaggagatgtacaaa
ggaatactgggacccagaccc
>PAFTOL005026
aaagagttggaagggctaggaattggtgtgtcccacatgaagtctggagaacgtgccttg
ttacatgttggttgggaattaggctatggtaaagagggaagcttctctttcccaaatgtt
ccacccatggcagatattatatatgaggttgaactcattggatttgatgaaaccaaagaa
gggaaamcacgtrgtgatatgactgttgaggaaagaattrgtgcagcagatcgaagaagg
atggatggyaatgctttattcaaggaggaaaaacttgacgaggcaatgcaacagtatgaa
atggctgtagcatacatgggagatgacttcatgttccagctttttgggaagtaccgtgat
atggctttggctgtcaagaatccctgccaccttaacatggctgcatgtctgataaagctc
aagcgctacgaggatgccattatgcattgcagcattgtcctagctgaggatgaaaacaat
gtcaaagcactttacagacgaggaaaagcaagagcwgaacttgggcaaacagaagcagca
cgggaggatcttctcaaggcgcgtaaatttgctcccgatgataaagccatcgccaaggag
ttgcgagtgattgctgaacatgaaaaggctgtctatcagaagcaaaaggagatgtacaaa
ggaatactgggacccagaccc
>PAFTOL005035
aaagagttggaagggctaggaattggtgtgtcccacatgaagtctggagaacgtgccttg
ttacatgttggttgggaattaggctatggtaaagagggaagcttctctttcccaaatgtt
ccrcccatggcagatattatatatgaggttgaactcattggatttgatgaaaccaaagaa
gggaaaacacgtggtgatatgactgttgaggaaagaattagtgcagcagatcgaagaagg
atggatggcaatgctttattcaaggaggaaaaacttgacgaggcaatgcaacagtatgaa
atggctgtagcatacatgggagatgacttcatgttccagctttttgggaagtaccgtgat
atggctttggctgtcaagaatccctgccaccttaacatggctgcatgtctgataaagctc
aagcgctatgaggatgccattatgcactgcagcattgtcctagctgaggatgaaaacaat
gtcaaagcactttacagacgaggaaaagcaagagcagaacttgggcaaacagaagcagca
cgggaggatctyctcaaggcgcgtaaatttgctcccgatgataaagccatcgccaaggag
ttgcgagtgattgccgaacatgagaaggctgtctatcagaagcaaaaggagatgtacaaa
ggaatactgggacccagaccc
>PAFTOL005042
aaagagttggragggctaggaattggtgtgtcccacatgaagtctggagaacgtgccttg
ttacatgttggttgggaattaggctatggtaaagagggaagcttctctttcccaaatgtt
ccacccatggcagatattatatatgaggttgaactcattggatttgatgaaaccaaagaa
gggaaascacgtagtgatatgactgttgaggaaagaattggtgcagcagatcgaagaagg
atggatggtaatgykttattcaargaggaaaarcttgacgaggcaatgcaacagtatgaa
atggctgtagcatacatgggagatgacttcatgttccagctttttgggaagtaccgtgat
atggctttggctgtcaagaatccctgccaccttaacatggctgcatgtctgataaagctc
aagcgctatgaggatgccatwatgcattgcagcattgtcctagctgaggatgaaaacaat
gtcaaagcactttacagacgaggaaaagcaagagcagaacttgggcaaacagaagcagca
crggaggatctcctcaaggcrcgtaaatttgcyccygatgataaagccatcgccaaggag
ttgcgagtgattgcygaacatgaraaggctgtctatcagaagcaaaaggagatgtacaaa
ggaatactgggacccagaccc
>PAFTOL005043
aaagagttggaagggctaggaattggtgtgtcccacatgaagtctggagaacgtgccttg
ttacatgttggttgggaattaggctatggtaaagagggaagcttctctttcccaaatgtt
ccacccatggcagatattatatatgaggttgaactcattggatttgatgaaaccaaagaa
gggaaagcacgtagtgatatgactgttgaggaaagaattggtgcagcagatcgaagaagg
atggatggtaatgctttattcaaggaggaaaagcttgacgaggcaatgcaacagtatgaa
atggctgtagcatacatgggagatgacttcatgttccagctttttgggaagtaccgtgat
atggctttggctgtcaagaatccctgccaccttaacatggctgcatgtctgataaagctc
aagcgctatgaggatgccataatgcattgcagcattgtcctagctgaggatgaaaacaat
gtcaaagcactttacagacgaggaaaagcaagagcagaacttgggcaaacagaagcagca
caggaggatctcctcaaggcgcgtaaatttgctcctgatgataaagccatcgccaaggag
ttgcgagtgattgccgaacatgagaaggctgtctatcagaagcaaaaggagatgtacaaa
ggaatactgggacctagaccc
>PAFTOL005047
aaagagttggaagggctaggaattggtgtgtcccacatgaagtctggagaatgtgccttg
ttacatgttggttgggaattaggctatggtaaagagggaagcttctctttcccaaatgtt
ccacccatggcagatattatatatgaggttgaactcattggatttgatgaaaccaaagaa
gggaaaccacgtagtgatatgactgttgaggaaagaattggtgcagcagatcgaagaagg
atggatggtaatgcgttattcaaggaggaaaaacttgacgaggcaatgcaacagtatgaa
atggctgtagcatacatgggagatgacttcatgttccagctttttgggaagtaccgtgat
atggctttggctgtcaagaatccctgccaccttaacatggctgcatgtctgataaagctc
aagcgctatgaggatgccattatgcattgcagcattgtcctagctgaggatgagaacaat
gtcaaagcactttacagacgaggaaaagcaagagcagaacttgggcaaacagaagcagca
cgggaggatctcctcaaggcacgraaatttgcccccgatgataaagccatcgccaaggag
ttgcgagtgattgctgaacatgaaaaggctgtctatcagaagcaaaaggagatgtacaaa
ggaatactgggacccagaccc
>PAFTOL005169
aaagagttggaagggctaggaattggtgtgtcccacatgaagtctggagaacgtgccttg
ttacatgttggttgggaattaggctatggtaaagagggaagcttctctttcccaaatgtt
ccacccatggcagatattatatatgaggttgaactcattggatttgatgaaaccaaagaa
gggaaaccacgtagtgatatgactgttgaggaaagaattggtgcagcagatcgaagaagg
atggatggtaatgctttattcaaggaggaaaaacttgacgaggcaatgcaacagtatgaa
atggctgtagcatacatgggagatgacttcatgttccagctttttgggaagtaccgtgat
atggctttggctgtcaagaatccctgccaccttaacatggctgcatgtctgataaagctc
aagcgctatgaggatgctattatgcattgcggcattgtcctagctgaggatgaaaacaat
gtcaaagcactttacagacgaggaaaagcaagagcagaacttgggcaaacagaagcagca
cgggaggatctcctcaaggcgcgtaaatttgctcccgatgataaagccatcgccaaggag
ttgcgagtgattgccgaacatgaaaaggctgtctatcagaaacaaaaggagatgtacaaa
ggaatactgggacccagaccc
>PAFTOL007498
aaagagttggaagggctaggaattggtgtgtcccacatgaagtctggagaacgtgccttg
ttacatgttggttgggaattaggctatggtaaagagggaagcttctctttcccaaatgtt
ccacccatggcagatattatatatgaggttgaactcattggatttgatgaaaccaaagaa
gggaaaccacgtagtgatatgactgttgaggaaagaattggtgcagcagatcgaagaagg
atggatggtaatgctttattcaaggaggaaaaacttgacgaggctatgcaacagtatgaa
atggctgtagcatacatgggagatgacttcatgttccagctttttgggaagtaccgtgat
atggcwttggctgtcaagaatccttgccaccttaacatggctgcgtgtttgataaagctc
aagcgctatgaggatgcyawtatgcattgcagcattgtcctagctgaggatgaaaacaat
gtcaaagcactttacagacgaggaaaagcaagagctgaacttgggcaaacagaagcagca
caggaggatctactcaaggcgcgtaaatttgctcccgatgataaagccatcgccaaggag
ttgcgacwgatttccgaacatgaaaaggctgtctatcagaagcaaaaggagatgtacaaa
ggaatactaggacccagaccc
>PAFTOL008060
aaagagttggaagggctgggaattggtgtgtcccacatgaagtctggagaacgtgccttg
ttacatgttggttgggaattaggctatggtaaagagggaagcttctctttcccaaatgtt
ccacccatggcagatattatatatgaggttgaactcattggatttgatgaaaccaaagaa
gggaaagcacgtggtgatatgactgttgaggaaagaattagtgcagcagatcgaagaagg
atggatggcaatgctttattcaaggaggaaaaacttgacgaggcaatgcaacagtatgaa
atggctgtagcatacatgggagatgacttcatgttccagcttttygggaagtaccgtgat
atggctttggctgtcaagaatccctgccaccttaacatggctgcatgtctgataaagctc
aagcgctatgaggatgccattatgcattgcagcattgtcctagctgaggatgaaaacaat
gtcaaagcactttacagacgaggaaaagcaagagcagaacttgggcaaacagaagcagca
cgrgaggatctcctcaaggcgcgtaaatttgctcccgatgataaagccatcgccaaggag
ttgcgagtgattgccgaacatgaraaggctgtctatcagaagcaaaaggagatgtacaaa
ggaatactgggacccagaccc
>PAFTOL008062
aaagagttggaagggctaggaattggtgtgtcccacatgaagtctggagaacgtgccttg
ttacatgttggttgggaattaggctatggtaaagagggaagcttctctttcccaaatgtt
ccacccatggcagatattatatatgaggttgaactcattggatttgatgaaaccaaacaa
gggaaagcacgyggtgatatgactgttgaggaaagaattagtgcagcagatcgaagaagg
atggatggcaatgctttattcaaggaggaaaaacttgacgaggcaatgcaacagtatgaa
atggctgtagcatacatgggagatgacttcatgatccagctttttgggaagtaccgtgat
atggctttggctgtcaagaatccctgccaccttaacatggctgcatgtctgataaagctc
aagcgctatgaggatgccatyatgcattgcagcattgtcctagctgaggatgaaaacaat
gtcaaagcactttacmgacgaggaaaagcaagagcagaacttgggcaaacagaagcagca
cgggaggatctcctcaaggcgcgtaaatttgctcccgatgataaagccatagccaaggag
ttgcgagtgattgccgaacatgaaaaggctgtctatcagaagcaaaaggaratgtacaaa
ggaatactgggacccagaccc
>PAFTOL008063
aaagagttggaagggctaggaattggtgtgtcccacatgaagtctggagaacgtgccttg
ttacatgttggttgggaattaggctatggtaaagagggaagcttctctttcccaaatgtt
ccacccatggcagatattatatatgaggttgaactcattggatttgatgaaaccaaagaa
gggaaagcacgtggtgatatgactgttgaggaaagaattagtgcagcagatcgaagaagg
atggatggcaatgctttattcaaggaggaaaaacttgacgaggcaatgcarcagtatgaa
atggctgtagcatacatgggagatgacttcatgttccagctttttgggaagtaccgtgat
atggctttggctgtcaagaatccctgccaccttaacatggctgcatgyctgataaagctc
aagcgctatgaggatgccrttatgcattgcagcattgtcctagctgaggatgaaaacaat
gtcaaagcactttacagacgaggaaaagcaagagcagaacttgggcaaacagaagcagca
cgggaggatctcctcaaggcgcgtaaatttgctccysatgataaagccatmgccaaggag
ttgcgagtgattgccgaacatgaaaaggctgtctatcagaagcaaaaggagatgtacaaa
ggwatactgggacccagaccc
>PAFTOL008084
aaagagttggaagggcttggaattggtgtgtcccacwtgaagtctggagaacgtgccttg
ttacatgttggctgggaattagcctatggtaaagagggaagcttctctttcccaaatgtt
ccacccacggcagatatcatatatgaggttgaactgmttggatttgatgaaaccaaagar
gggaarccacggagtgacatgactgttgaggaaagaattggtgcggcagatcgaagragg
atrgatggcaatgctttattcaaggaggaaaaacttgacgaggctatgcaacagtatgaa
atggccatagcatacatgggagatgactttatgttccagctttttgggaagtaccgtgat
atggctttggctgtcaagaatccctgycaccttaacatggctgcgtgtttgataaagctc
aagcgctatgaggatgccattatgcattgcagcattgttcttgccgaggaygaaaacaat
gtcaaagcactttacagaagaggaaaagcragagcagaactcgggcaaacagaagcagca
cgggaggatmtagtcaaggcgcgtaaatttgcccctgatgataaagccattgcyaaggag
ttgcgagtgattgccgaacatgaaaaggctgtgtatcaraagcaaaaggagatgtacaaa
ggaatactgggacccagacct
>PAFTOL008417
aaagagttggaagggctaggaattggtgtgtcccacatgaagtctggagaacgtgccttg
ttacatgttggttgggaattaggctatggtaaagagggaagcttctctttcccaaatgtt
ccacccatggcagatattatatatgaggttgaactcattggatttgatgaaaccaaagaa
gggaaagcacgtggtgatatgactgttgaggaaagaattagtgcagcagatcgaagaagg
atggatggcaatgctttattcaaggaggaaaaacttgacgaggcaatgcaacagtatgaa
atggctgtagcatacatgggagatgacttcatgttccagctttttgggaagtaccgtgat
atggctttggctgtcaagaatccctgccaccttaacatggctgcatgtctgataaagctc
aagcgctatgaggatgccattatgcattgcagcattgtcctagctgaggatgaaaacaat
gtcaaagcactttacagacgaggaaaagcaagagcagaacttgggcaaacagaagcagca
caggaggatctcctcaaggcgcgtaaatttgctcccgatgataaagccatagccaaggag
ttgcgagtgattgccgaacatgaaaaggctgtctatcagaagcaaaaggagatgtacaaa
ggaatactgggacccaga---
>PAFTOL008419
aaagagttggaagggctaggaattggtgtgtcccacatgaagtctggagaacgtgccttg
ttacatgttggttgggaattaggctatggtaaagagggaagcttctctttcccaaatgtt
ccacccatggcagatattatatatgaggttgaactcattggatttgatgaaaccaaagaa
gggaaagcacgtggtgatatgactgttgaggaaagaattggtgcagcagatcgaagaagg
atggatggtaatgctttattcaaggaggaaaaacttgacgaggcaatgcaacagtatgaa
atggctgtagcatacatgggagatgacttcatgttccagctttttgggaagtaccgtgat
atggctttggctgtcaagaatccctgccaccttaacatggctgcatgtctgataaagctc
aagcgctatgaggatgccattatgcattgcagcactgtcctagctgaggatgaaaacaat
gtcaaagcactttacagacgaggaaaagcaagagcggaacttgggcaaacagaagcagca
cgggaggatctcctcaaggcgcgtaaatttgctcccgatgataaagccatcgccaaggag
ttgcgagtgattgccgaacatgaaaaggctgtctatcagaagcaaaaggagatgtacaaa
ggaatactgggacccagaccc
>PAFTOL008421
aaagagttggaagggctaggaattggtgtgtcccacatgaagtctggagaacgtgccttg
ttacatgttggttgggaattaggctatggtaaagagggaarcttctctttcccaaatgtt
ccacccrtggcagatattatatatgaggttgaactcatcggatttgatgaaaccaaacaa
gggaaagcacgtagtgacatgactgttgaggaaagaattggtgcagcagatcgaagaagg
atggatggtaatgctttattcaaggaggaaaaacttgacgaggcaatgcaacagtatgaa
atggctgtagcatacatgggagatgacttcatgttccagctttttgggaagtaccgtgat
atggctttggctgtcaagaatccctgccaccttaacatggctgcatgtctgataaagcts
aagcgctatgaggatgccattatgcattgcagcattgtcctagctgaggatgaaaacaat
gtcaaagcactttacagacgaggaaaagcaagagcagaactcgggcaaacagaagcagca
caggaggatctccgcaaggcacgtaaatttgctcctgatgataaagccatcgccaaggag
ttgcgagtgattgccgaacatgaaaaggctgtctatcagaagcaaaaggagatgtacaaa
ggcattctgggacccagaccc
>PAFTOL008422
aaagagttggaagggctaggaattggtgtgtcccacatgaagtctggagaacgtgccttg
ttacatgttggttgggaattaggctatggtaaagagggaagcttctctttcccaaatgtt
ccacccatggcagatattatatatgaggttgaactcattggatttgatgaaaccaaagaa
gggaaagcacgtagtgacatgactgttgaggaaagaattggtgcagcagatcgaagaagg
atggatggtaatgctttattcaaggaggaaaaacttgacgaggcaatgcaacagtatgaa
awggctgtagcatacatgggagatgacttcatgttccagctttttgggaagtaccgtgat
atggctttggctgtcaagaatccctgccaccttaacatggctgcatgtctgataaagctc
aagcgctatgaggatgccattatgcattgcagcattgtgctagctgaggatgaaaacaat
gtcaaagcactctacagacgaggaaaagcaagagcagaactcgggcaaacagaagcagca
cgggaggatctcctcaaggcgcgtaaatgtgctcccgatgataaagccatcgccaaggag
ttgcgagtgattgccgaacatgaaaaggctgtctatcagaagcaaaaggagatgtacaaa
ggaatactgggacccagaccc
>PAFTOL008423
aaagagttggaagggctaggaattggtgtgtcccacatgaagtctggagaacgtgccttg
ttacatgttggttgggaattaggctatggtaaagagggaagcttctctttcccaaatgtt
ccacccatggcagatattatatatgaggttgaactcattggatttgatgaaaccaaagaa
gggaaaccacgtagtgatatgactgttgaggaaagaattggtgcagcagatcgaagaagg
atggatggtaatgcgttattcaaggaggaaaaacttgacgaggcaatgcaacagtatgaa
atggctgtagcatacatgggagatgacttcatgttccagctttttgggaagtaccgtgat
atggctttggctgtcaagaatccctgccaccttaacatggctgcatgtctgataaagctc
aagcgctatgaggatgccattatgcattgcagcattgtcctagctgaggatgaaaacaat
gtcaaagcactttacagacgaggaaaagcaagagcagaacttgggcaaacggaagcagca
cgggaggatctcctcaaggcacgtaaatttgcccctgatgataaagccatcgccaaggag
ttgcgagtgattgctgaacatgaaaaggctgtctatcagaagcaaaaggagatgtacaga
ggaatactgggacccagaccg
>PAFTOL008436
aaagagtyggaagggctaggaattggtgtgtcccacatgaagtctggagaacgtgccttg
ttacatgttggttgggaattaggctatggtaaagagggaagcttctctttcccaaatgtt
ccacccatggcagatattrtatatgaggttgaactcattggatttgatgaaaccaaagaa
gggaaaccacgtagtgatatgactgttgaggaaagaattggtgcagcagatcgaagaagg
atggatggtaatgctttattcaaggaggaaaaacttgacgaggcaatgcaacagtatgaa
atggctgtagcatacatgggagatgacttcatgttccagctttttgggaagtaccgtgat
atggctttggctgtcaagcatccctgccaccttaacatggctgcatgtctgataaagctc
aagcgctatgaggatgccattatgcattgcagcattgtcctagctgaggatgaaaacaat
gtcaaagcactttacagacgaggaaaagcaagagcagaacttgggcaaacagaagcagca
cgggaggatcttctcaaggcgcgtaaatttgctcctgatgataaagccatcgccaaggag
ttgcgagtgattgccgaacatgaaaaggctgtctatgagaagcaaaaggagatgtacaaa
ggaatwctgggacccagaccc
>PAFTOL008439
aaagagttggaagggytaggaattggtgtatcccacatgaagtctggagaacgtgccttk
ttacacrttggttgggaattaggctatggtaaagagggaagcttctctttcccaaatgtt
ccacccatggccgatrtwatatatgaggttgaactcattggatttgatgaaaccaaagaa
gggaaaccacgtagtgacatgactgttgaggaaagaattggtgcagcagatcgaagaagg
atggatggyaatgctttattcaaggaggaaaaacttgacgaggctatgcaacagtatgaa
atggctgtagcatacatgggagatgayttcatgttccagctttttgggaagtaccgtgat
atggctttggctgtcaagaatccctgccaccttaacatggctgcgtgtttgataaagcts
aagcgctatgaggatgccattatgcattgcagcattgtcctagctgaggatgaaaacaat
gtcaaagcactttacagacgaggaaaagcaagagcagaacttgggcaaacagaagcagca
cgggaggatctcctcaaggcrcgtaaattkgctccsgatgataaagcsattgccaaggag
ttgcgagtgattgccgaacacgaaaaggctgtctatsagaagcaaaaggagatgtacaaa
ggaatactgggacccagaccc
>PAFTOL008881
aaagagttggaaggrctaggaattggtgtgtcccacatgaagtctggagaacgtgccttg
ttacatgttggttgsgaattaggctayggtaaagagggaagcttctcwttcccaaatgtt
ccacccatggcagatattatatatgargttgaactcattggatttgatgaaaccaaagaa
gggaaaccacgtagtgatatgactgttgaggaaagaattggtgcagcagatcgaagaagg
atggatggtaatgctttattcaaggaggaaaaacttgacgaggctatgcaacagtatgaa
atggctgtagcatacatgggagaygacttcatgttccagctttttgggaagtaccgtgat
atggctttggctgtcaagaatccctgccacctyaacatggctgcgtgtttgataaagctc
aagcrctatgaggatgccattatgcattgcagcattgtcctagctgaggatgaaaacaat
gtcaaagcactktacagacgaggaaaagcaagagcagaactygggcaaacagaagcagca
cgggaggatcttctcaaggcgcgtaaattygctcccgatgataaagccatcrccaaggag
ttgcgagtkattgcygaacatgaaaaggctgtctatcagaagcaaaaggagatgtacaaa
ggaatactgggacccagaccc
>PAFTOL009175
---------------------------------cacatgaagtctggagaacgtgccytg
ttacatgttggttsggaattaggctatggtaaagagggaagcttctctttcccaaatgtt
ccacccatggcagatattatatatgaggttgaactcattggatttgatgaaaccaaagaa
gggaaaccacgtagtgatatgactgttgaggaaagaattggtgctgcagatcgaagaagg
atggatggtaatactttattcaaggaggaaaaacttgatgaggcaatgcaacagtatgaa
atggctgtagcatacatgggagatgayttcatgttccagctttttgggaagtaccgtgat
atggctttggctgtcaagmatccctgccaccttaayatggctgcatgtctgataaagctc
aagcaccttaacagtagtttcgaaattt---ctgttagtcaatccaaggatgaaaacaat
gtcaaagcactttacagacgaggaaaagcaagagcagaacttgggcaaacagaagcagca
cgggaggatcttctcaaggcgcgtaaatttgctcctgatgataaagccatcgccaaggag
ttgcgagtgattgccgaacatgaaaaggctgtctatgagaagcaaaaggagatgtacaaa
ggaatactgggacccagaccc
>PAFTOL009179
aaagagttggaagggctaggaattggtgtgtcccacatgaagtctggagaacgtgccttg
ttacatgttggttgggaattaggctatggtaatgagggaagcttctctttcccaaatgtt
ccacccatggcagatattatatatgaggttgaactcattggatttgatgaaaccaaagaa
------------------------------------------------------------
------------------------------------------------------------
------------------------------------------------------------
------------------------------------------------------------
---------------------------tgcaatcaggtcctagctgaggatgaaaacaat
gtcaaagcactttacagacgaggaaaagcaagagcagaactggggcaaacagaakcagca
cgggaggatctcctcaaggcgcgtaaatttgctcccgatgataaagccatcgccaaggag
ttgcgagtgattgccgaacatgaaaaggctgtctatcagaagcaaaaggagatgtacaaa
ggaatactgggacccagaccc
>PAFTOL009181
aaagagttggaagggctaggaattggtgtgtcctacatgaagtctggagaacgtgccctg
ttacatgttggttgggaattaggctatggtaaagagggaagcttctctttcccaaatgtt
ccacccatggcmgatattatatatgaggttgaactcattggatttgatgaaaccaaagaa
gggaaagcacgtggtgatatgactgttgaggaaagaattggtgcagcagatcgaagaagg
atggatggtaatgctttattcaaggaggaaaaacttgacgaggcaatgcaacagtatgaa
atggctgtagcatacatgggagatgacttcatgttccagctttttgggaagtaccgtgat
atggctttggctgtcaagaatccctgccaccttaacatggctgcatgtctgataaagctc
aagcgctatgaggatgccattatgcattgcagcactgtcctagctgaggatgaaaacaat
gtcaaagcactttacagacgaggaaaagcaagagcggaacttgggcaaacagaagcagca
cgggaggatctcctcaaggcacgtaaatttgctcccgatgataaagccatcgccaaggag
ttgcga------------------------------------------------------
---------------------
>PAFTOL009183
aaagagttggaagggctaggaattggtgtgtcccacatgaagtctggagaacgtgccttg
ttacatgttggttgggaattaggctatggtaaagagggaagcttctctttcccaaatgtt
ccatccatggcagatattatatatgaggttgaactcattggatttgatgaaaccaaagaa
gggaaaacacgtggtgatatgactgttgaggaaagaattggtgcagcagatcgaagaagg
atggatggtaatgctttattcaaggaggaaaaacttgacgaggcaatgcaacagtatgaa
atggtaat----------------------------------------------------
------------------------------------------------------------
--------------------------ctgccatcaggtcctagctgaggatgaaaacaat
gtcaaagcactttacagacgaggaaaagcaagagcagaacttgggcaaacagaagcagca
cgggaggatctcctcaaggcgcgtaaatttgctcccgatgataaagccatcgccaaggag
ttgcgagtgattgccgaacatgaaaaggctgtctatcagaagcagaaggagatgtacaaa
ggaatactgggacccaggccc
>PAFTOL009185
aaagagttggaaggactaggaattggtgtgtcccacatgaagtctggagagcgtgccttg
ttacatgttggttgggaattaggctatggtaaagagggaagcttctctttcccaaacgtt
ccacccacggcagatattatatatgaggttgaactcattggatttgatgaaaccaaagar
gggaaaccacgtagtgatatgactgttgaggaaagaattggtgcagcagatcgaagaagg
atggatggtaatgctttattcaaggaggaaaaacttgacgaggctatgcaacagtatgaa
atggctgtagcatacatgggagatgacttcatgttccagctttttgggaagtaccgtgat
atggctttggctgtcaagaatccctgccaccttaacatggctgcgtgtctgataaagctc
aagcgctatgaggatgccattatgcattgcagcattgtcctagctgaggatgaaaacaat
gtcaaagcactttacagacgaggaaaagcaagagcagaacttgggcaaacagaagcagca
cgggaggatctcctcaaggcacgtaaatttgctcccgatgataaagccattgccaaggag
ttgcgagtgattgccgaacatgaaaaggcggtctatcagaagcagaaggagatgtacaaa
ggaatactgggacccagaccc
>PAFTOL009187
aaagagttggaagggctaggaattggtgtgtcccacatgaagtctggagaacgtgccttg
ttacatgttggttgggaattagtmtatggtaaagagggaagcttctctttcccaaatgtt
ccacccatggcagatattatatatgaggttgaactcattggatttgatgaaaccaaagar
gggaaaacacgtagtgatatgactgttgaggaaagaattggtgcagcagatcgaagaagg
atggatggtaatgcgttattcaaggaggaaaaacttgacgaggcaatgcaacagtatgaa
atggctgtagcatacatgggagatgacttcatgttccagctttttgggaagtaccgtgat
atggctttggctgtcaagaatccctgccaccttaacatggctgcatgtctgataaagctc
aagcgctatgaggatgccattatgcattgcagcattgtcctagctgaggatgaaaacaat
gtcaaagcactttacagacgaggaaaagcaagagcagaacttgggcaaacagaagcagca
cgggaggatctcctcaaggcrcgtaaatttgcccccgatgataaagccatcgcgaaggag
ttgcgagtgattgctgaacatgaaaaggctgtctatcagaagcaaaaggagatgtacaaa
ggaatactgggacccagaccc
>PAFTOL009189
aaagagttggaagggctaggaattggtgtgtcccacatgaagtctggagaacgtgccttg
ttacatgttggttgggaattaggctatggtaaagagggaagcttctctttcccaaatgtt
ccacccatggcagatattatatatgaggttgaactcattggatttgatgaaaccaaagaa
gggaaagcacgtggtgatatgactgttgaggaaagaattggtgcagcagatcgaagaagg
atggatggtaatgctttattcaaggaggaaaarcwtgacgaggcaatgcaacagtatgaa
atggctgtagcatacatgggagatgacttcatgttccagctttttgggaagtaccgtgat
atggctttggctgtcaagaatccctgccaccttaacatggctgcatgtctgataaagctc
aagcgctatgaggatgccatwatgcattgcagcactgtcctagctgaggatgaaaacaat
gtcaaagcactttacagacgaggaaaagcaagagcrgaacttgggcaaacagaagcagca
cgggaggatctcctcaaggcgcgtaaatttgctccygatgataaagccatcgccaaggag
ttgcgagtgattgccgaacatgaaaaggctgtctatcagaagcaaaaggagatgtacaaa
ggaatactgggacccagaccc
>PAFTOL009191
aaagagttggaagggctaggaattggtgtgtcccacatgaagtctggagaacgtgccttg
ttgcatgttggttgggaattaggctatggtaaagagggaagcttctctttcccaaatgtt
ccacccatggcagatattatatatgaggttgaactcattggatttgatgaaaccaaagaa
gggaaagcacgtggtgatatgactgttgaggaaagaattggtgcagcagatcgaagaagg
atggatggcaatgctttattcaaggaggaaaaacttgacgaggcaatgcaacagtatgaa
atggctgtagcatacatgggagatgacttcatgttccagctttttgggaagtaccgtgat
atggctttggctgtcaagaatccctgccaccttaacatggctgcatgtctgataaagctc
aagcgctatgaggatgccattatgcattgcagcattgtcctagctgaggatgaaaacaat
gtcaaagcactttacagacgaggaaaagcaagagcrgaacttgggcaaacagaagcagca
cgggaggatctcctcaaggcgcgtaaatttgctyccgatgataaagccatcgccaaggag
ttgcgagtgattgccgaacatgaaaaggctgtctatcagaagcaraaggagatgtacaaa
ggaatactgggacctagaccc
>PAFTOL009193
aaagagttggkagggctaggaattggggtgtcccacatgaagtctggagaacgtgccttg
ttacatgttggttgggaattaggctatggtaaagagggaagcttctctttcccaaatgtt
ccacccatggcrgatattatatatgaggttgaactcattggatttgatgaaaccaaagaa
gggaaagcacgtagtgacatgactgttgaggaaagaattggagcagcagatcgaagaagg
atggatggtaatgctttattcaaggaggaaaaacttgacgaggcaatgcaacagtatgaa
atggctgtagcatacatgggagatgatttcatgttccagctttttgggaagtaycgtgat
atggctttggctgtcaagaatccctgccaccttaatatggctgcatgtctgataaagctc
aagcgctatgaggatgccatwatgcattgcggcattgtcctagctgaggatgaaaacaat
gtcaaagcactttacagacgaggaaaagcaagagcagaactcgggcaaacagaagcagca
cgggaggatctcctcaaggcgcgtaaatttgctcccgatgataaagccatcgccaaggag
ttgcgagtgattgccgaacatgaaaaggctgtctatcagaagcaaaaggagatgtacaaa
ggaatactgggacccagaccc
>PAFTOL009195
aaggagttggaagggctaggaattggtgtstcccacatgaaggctggagaacgtgccttg
ttacatgttggttgggaattaggctatggtaaagagggaagcttctctttcccaaatgtt
ccacccatggcagatattatatgtgaggttgaactcattggatttgatgaaaccaaagaa
gggaaagcacgtggtgatatgactgttgaggaaagaattggtgcagcagatcgaagaagg
atggatggtaatgctttattcaaggaggaaaagcttgacgaggcaatgcaacagtatgaa
atggctgttgcatacatgggagatgacttcatgttccagctttttgggaagtaccgtgat
atggctttggctgtcaagaatccctgccaccttaacatggctgcatgtctgataaagctc
aagcgctatgaggatgccataatgcattgcagcattgtcctagctgaggatgaaaacaat
gtcaaagcactttacagacgaggaaaagcaagagcagaacttgggcaaacagaagcagca
cgggaggatctcctcaaggcccgtaaatttgctcctgatgataaagccatcgccaaggag
ttgcgagtgattgccgaacatgaaaaggctgtctatcagaagcaaaaggagatgtacaaa
ggaatactgggacccagaccc
>PAFTOL009197
aaagagttggaagggctaggaattggtgtgtcccacatgaagtctggagaacgtgccttg
ttacatgttggttgggaattaggctatggtaaagagggaagcttctctttcccaaatgtt
ccacccatggcagatattatatacgaggttgaactcattggatttgatgaaaccaaagaa
gggaaagcacgtggtgatatgactgttgaggaaagaattggttcagcagatcgaagaagg
atggatggcaatgctttattcaaggaggaaaaacttgacgaggcaatgcaacagtatgaa
atggctgtagcatacatgggagatgacttcatgttccagctttttgggaagtaccgtgat
atggctttggctgtcaagaatccctgccaccttaayatggctgcatgtctgataaagctc
aagcgctatgaggatgccattatgcattgcagcattgtcctagctgaggatgaaaacaac
gtcaaagcactttacagacgaggaaaagcaagagcagaacttgggcaaacagaagcagca
cgggaggatctcctcaaggcgcgtaaatttgctcctgatgataaagccatagccaaggag
ttgcgggtgattgccgaacatgaaaaggctgtctatcagaagcaaaaggagatgtacaaa
ggaatactgggacccagaccc
>PAFTOL009199
---------------------------------------------------------ttg
ttacatgttggttgggaattaggctatggtaaagagggaagcttctctttcccaaatgtt
ccacccatggcagatattatatatgaggttgaactcattggatttgatgaaaccaaagaa
gggaaagcacgtggtgatatgactgttgaggaaagaattagtgcagcagaccgaagaagg
atggatggcaatgctttattcaaggaggaaaaacttgacgaagcaatgcaacagtatgaa
atggctgtagcatacatgggagatgacttcatgttccagctttttgggaagtaccgtgat
atggctttggctgtcaagaatccctgccaccttaacatggctgcatgtctgataaagctc
aagcgctatgaggatgccattatgcattgcagcattgtcctagctgaggatgaaaacaat
gtcaaagcactttacagacgaggaaaagcaagagcagaacttgggcaaacagaagcagca
cgggaggatctcctcaaggcgcgtaaatttgctcccgatgataaagcaatcgccaaggag
ttgcgagtgattgccgaacatgagaaggctgtctatcagaagcaaaaggagatgtacaaa
ggaatactgggacccagaccc
>PAFTOL009203
aaagagytggaagggctaggaattggtgtgtcccacatgaagtctggagaacgtgccttg
ttacatgttggttgggaattaggctatggtaaagagggaagcttctctttcccaaatgtt
ccacccatggcagatattatatatgaggttgaactcattggatttgatgaaaccaaagar
gggaaagcacgtggtgatatgactgttgaggaaagaattggtgcagcagatcgaagaagg
atggatggtaatactttattcaaggaggaaaagcttgatgaggcaatgcaacagtatgaa
atggctgtagcatacatgggagatgacttcatgttccagctttttgggaagtaccgtgat
atggctttggctgtcaagaatccctgccaccttaacatggctgcatgtctgataaagctc
aagcgctatgaggatgccataatgcattgcagcattgtcctagctgaggatgaaaacaat
gtcaaagcactttacagacgaggaaaagcaagagcagaacttgggcaaacagaagcagca
cgggaggatctccacaaggcgcgtaaatttgctcctgatgataaagccatcgccaaggag
ttgcgagtgattgccgaacatgaaaaggctgtctatcagaagcaaaaggagatgtacaaa
ggaatactgggacctagaccc
>PAFTOL009205
aaagagttggaagggctaggaattggtgtgtcccacatgaagtctggagaacgtgccttg
ttacatgttggttgggaattaggctatggtaaagcgggaagcttctctttcccaaatgtt
ccacccatggcagatattatatatgaggttgaactcattggatttgatgaaaccaaagaa
gggaaaccacgtagtgatatgactgttgaggaaagaattggtgcagcagatcgaagaagg
atggatggtaatgctttattcaaggaggaaaaacttgacgaggcaatgcaacagtatgaa
atggctgtagcatacatgggagatgacttcatgttccagctttttgggaagtaccgtgat
atggctttggctgtcaagaatccctgccaccttaacatggctgcatgtctgataaagctc
aagcgctacgaggatgccattatgcattgcagcattgtcctagctgaggatgaaaacaat
gtcaaagcactttacagacgaggaaaagcaagagctgaacttgggcaaacagaagcagca
cgggaggatcttctcaaggcgtgtaaatttgctcccgatgataaagccatcgccaaggag
ttgcgagtgattgctgaacatgaaaaggctgtctatcagaagcaaaaggagatgtacaaa
ggaatactgggacccagaccc
>PAFTOL009207
aaagagttggaaggacttggaattggtgtgtcccacatgaagtctggagaacgtgccttg
ttacatgttggctgggaattagcctatggtaaagagggaagcttctctttcccaaatgtt
ccacccacggcagatatcatatatgaggttgaactgattggatttgatgaaaccaaagaa
gggaaaccaygsagtgacakgactgttgaggaaagaattggtgcggcagatcgaaggagg
atggatggcaatgctttattcaaggaggaaaaacttgacgaggctatgcaacagtatgaa
atggccatagcatacatgggagatgactttatgttccagctttttgggaagtaccgtgat
atggctttggctgtcaagaatccctgccaccttaacatggctgcgtgtttgataaagctc
aagcgctatgaggatgccattatgcattgcagcattgttcttgccgaggaygaaaacaat
gtcaaagcactytacagaagaggaaaagcgagagcagaactcgggcaaacagaagcagca
cgggaggatctagtcaaggcgcgtaaatttgcccctgatgataaagccattgccaaggag
ttgcgagtgattgccgaamatgaaaaggctgtgtatcagaagcaaaaggagatgtacaaa
ggaatactgggacccagacct
>PAFTOL009209
aaagagttggaagggctaggaattggtgtgtcccacatgaagtctggagaatgtgccttg
ttacatgttggttgggaattaggctatggtaaagagggaagcttctctttcccaaatgtt
ccacccatggcagatattatatatgaggttgaactcattggatttgatgaaaccaaagaa
gggaaaccacgtagtgacatgactgttgaggaaagaattggtgcagcagatcgaagaagg
atggatggcaatgcgttattcaaggaggaaaaacttgacgaggcaatgcaacagtatgaa
atggctgtagcatacatgggagatgacttcatgttccagctttttgggaagtaccgtgat
atggctttggctgtcaagaatccctgccaccttaacatggctgcatgtctgataaagctc
aagcgctatgaggatgccattatgcattgcagcattgtcctagctgaggatgaaaacaat
gtcaaagcactttacagacgaggaaaagcaagagcagaacttgggcaaacggaagtagca
cgggaggatctcctcaaggcacgtaaatttgcccctgatgataaagccatcgccaaggag
ttgcgagtgattgctgaacatgaaaaggctgtctatcagaagcaaagggagatgtacaaa
ggaatactgggacccagaccc
>PAFTOL009215
aaagagttggaagggctaggaattggtgtgtcccacatgaagtctggagaacgtgccttg
ttacatgttggttgggaattaggctatggtaaagagggaagcttctctttcccaaatgtt
ccacccatggcagatattatatatgaggttgaacttattggatttgatgaaaccaaagaa
gggaaagcacgtggtgatatgactgttgaggaaagaattagtgcagcagatcgaagaagg
atggatggcaatgctttattcaaggaggaaaaacttgacgaggcaatgcaacagtatgaa
atggctgtagcatacatgggagatgacttcatgttccagctttttgggaagtaccgtgat
atggctttggctgtcaagaatccctgccaccttaacatggctgcatgtctgataaagctc
aagcgctatgaggatgccattatgcattgcagcattgtcctagctgaggatgaaaacaac
gtcaaagcactttacagacgaggaaaagcaagagcagaacttgggcaaacagaaccagca
cgggaggatctcctcaaggcgcgtaaatttgctcccgatgataaagccatcgccaaggag
ttgcgagtgattgccgaagatgagaaggctgtctatcagaagcaaaaggagatgtacaaa
ggaatactgggacccagaccc
>PAFTOL009217
aaagagttggaagggctaggaattggtgtgtcccacatgaagtctggagaacgtgccttg
ttacatgttggttgggaattaggctatggtaaagagggaagcttctctttcccaaatgtt
ccacccatggcagatattatatatgaggttgaactcattggatttgatgaaaccaaagar
gggaaagcacgtggtgatatgactgttgaggaaagaattagtgcagcagatcgaagaaag
atggatggcaatgctttattcaaggaggaaaaacttgacgaggcaatgcaacagtatgaa
atggctgtagcatacatgggagatgacttcatgttccagctttttgggaagtaccgtgat
atggctttggctgtcaagaatccctgccaccttaacatggctgcatgtctgataaagctc
aagcgctatgaggatgccattatgcattgcagcattgtcctagctgaggatgaaaacaac
gtcaaagcactttacagacgaggaaaagcaagagcagaacttgggcaaacagaagcagca
cgggaggatctcctcaaggcgcgtaaatttgctcctgatgataaagccatcgccaaggag
ttgcgggtgattgccgaacatgaaaaggctgtctatcagaagcaaaaggagatgtacaaa
ggaatactgggacccagaccc
>PAFTOL009219
aaagagttggaagggctaggaattggtgtgtcccacatgaagtctggagaaygtgccttg
ttacatgttggttgggaattaggctatggtaaagagggaagcttctctttcccaaatgtt
ccacccatggcagatattatatatgaggttgaactcattggatttgatgaaaccaaagar
gggaaagcacgtggtgatatgactgttgaggaaagaattrgtgcagcagatcgaagragg
atggatggcaatgctttattcaaggaggaaaaacttgacgaggcaatgcaacagtatgaa
atggctgtagcatacatgggagatgacttcatgttccagctttttgggaagtaccgtgat
atggctttggctgtcaagaatccctgccaccttaacatggctgcatgtctgataaagctc
aagcgctatgaggatgccattatgcattgcagcattgtcctagctgaggatgaaaacart
gtcaaagcactttacagacgaggaaaagcaagagcagaacttgggcaaacagaagcagca
cgrgaggatctcctcaaggcgygtaaatttgctcccgatgataaagccatcgccaaggag
ytgcgagtgattgccgaacatgaraaggctgtctatcagaagcaaaaggagatgtacaaa
ggaatactgggacccagaccc
>PAFTOL009221
aaagagttggaagggctaggaattggtgtgtccmacatgaagtctggagaacgtgccttg
ttacatgttggttgggaattaggctatggtaaagagggaagcttctctttcccaaatgtt
ccacccatggcagatattatatatgaggttgaactcattggatttgatgaaaccaaagaa
gggaaaccacgtagtgatatgactgttgaggaaagaattggtgcagcagatcgaagaagg
atggatggtaatgctttattcaaggaggaaaaacttgacgaggcaatgcaacaktatgaa
atggctgtagcatacatgggagatgacttcatgttccagctttttgggaagtaccgtgat
atggctttggctgtcaagaatccctgccaccttaacatggctgcatgtctgataaagctc
aagcgctatgaggatgctattatgcattgcggcattgtcctagctgaggatgaaaacaat
gtcaaagcactttacagacgaggaaaagcaagagcagaacttgggcaaacagaagcagca
cgggaggatctcctcaaggcgcgtaaatttgctcccgatgataaagccatcgccaaggag
ttgcgagtgattgccgaacatgaraaggctgtctatcagaaacaaaaggagatgtacaaa
ggaatactgggacccagaccc
>PAFTOL009223
aaagagttggaagggctaggaattggtgtgtcccacatgaagtctggagaacgtgccttg
ttacatgttggttgggaattaggctatggtaaagagggaagcttctctttcccaaatgtt
ccacccatggcagatattatatatgaggttgaactcattggatttgatgaaaccaaagaa
gggaaagcacgtggtgatatgactgttgaggaaagaattagtgcagcagatcgaagaagg
atggatggcaatgctttattcaaggaggaaaaacttgacgaagcaatgcaacagtatgaa
atggctgtagcatacatgggagatgacttcatgttccagctttttgggaagtaccgtgat
atggctttggctgtcaagaatccctgccascttaacatggctgcatgtctgataaagctc
aagcgctatgaggatgccattatgcattgcagcattgccctagctgaggatgaaaacaat
gtcaaagcactttacagacgaggaaaagcaagagcagarcttgggcaaacagaagcagca
cgagaggatctcctcaaggcgygtaaatttgctcccgatgataaagccatcgccaaggag
ttgcgagtgattgccgaacatgaaaaggctgtctatcrgaagcaaaaggagatgtacaaa
ggaatactgggacccagaccc
>PAFTOL009225
aaagagttggaagggctaggaattggtgtgtcccacatgaagtctggagaacgtgccttg
ttacatgttggttgggaattaggctatggtaaagagggaagcttctctttcccaaatgtt
ccacccatggcagatattatatatgaggttgaactcattggatttgatgaarccaaagaa
gggaaagcacgtggtgatatgactgttgaggaaagaattagtgcagcagatcgaagaagg
atggatggcaatgctttattcaaggaggaaaaacttgacgaagcaatgcaacagtatgaa
atggctgtagcatacatgggagatgacttcatgttccagctttttgggaagtaccgtgat
atggctttggctgtcaagaatccctgccaccttaacayggctgcatgtctgataaagctc
magcgctatgaggatgccattatgcattgcagcattgtcctagctgaggatgaaaacaat
gtcaaagcactttacagacgaggaaaagcaagagcagaacttgggcaaacagaagcagca
cgagaggatctcctcaaggcrcgyaaatttgctcccgatgataaagccatcgccaaggag
ttgcgagtgattgccgaacatgaaaaggctgtctatcagaagcaaaaggagatgtacaaa
ggaatactgggacccagaccc
>PAFTOL009227
aaagagttggaagggctaggaattggtgtgtcccacatgaagtctggagaacgtgccttg
ttacatgttggttgggaattaggctatggtaaagagggaagcttctctttcccaaatgtt
ccacccatggcagatattatatatgacgttgaactcattggatktgatgaaaccaaagaa
gkgaaagcacgtggtgatatgactgttgaggaaagaattggtgcagcagatcgaagaagg
atggatggtaatgctttattcaaggaggaaaagcttgacgaggcaatgcaacagtatgaa
atggctgtagcatacatgggagatgacttcatgttccagctttttgggaagtaccgtgat
atggctttggctgtcaagaatccctgccaccttaacatggctgcatgtctgataaagctc
aagcgctatgaggatgccataatgcattgcagcattgtcctagctgaggatgaaaacaat
gtcaaagcactttacagacgaggaaaagcaagrgcagaacttgggcaaacagaagcagca
cgggaggatctccwcaaggcscgtaaatttgctcctgatgataaagccatcgccaaggag
ttgcgagtgattgccgaacatgaraaggctgtctatcagaagcaaaaggagatgtacaaa
ggaatactgggaccyagaccc
>PAFTOL009229
aaagagttggaagggctaggaattggtgtgtcccacatgaagtctggagaacgtgccttg
ttacatgttggctgggaattaggctatggtaaagagggaagcttctctttcccaaatgtt
ccacccatggcagatattatatatgaggttgaactcattggatttgatgaaaccaaagaa
gggaaaccacgtagtgatatgactgttgaggaaagaattggtgcagcagatcgaagaagg
atggatggtaatgctttattcaaggaggaaaaacttgacgaggcratgcaacagtatgaa
atggctgtagcatacatgggagatgacttcatgttccagctttttgggaagtaccgtgat
atggctttggctgtcaagaatccctgccaccttaacatggctgcatgtctgataaagctc
aagcgctatgaggatgccattatgcattgcagcattgtcctagctgaggatgaaaacaat
gtcaaagcgctttacagacgaggaaaagcaagagcagaactcgggcaaacagaagcagca
cgggaggatctcctcaaggcgcgtaaatttgctcccgatgataaagccatcgccaaggag
ttgcgagtgattgcygaacatgaaaaggctgtctatcagaagcaaaaggagatgtacaaa
ggaatrctgggacccagaccc
>PAFTOL009231
------------------------------------------------------------
------------------------------------------------------------
------------------------------------------------------------
gggaaaccacgtagtgatatgactgttgaggaaagaattggtgcagcagatcgaagaagg
atggatggtaatgctttattcaaggaggaaaaacttgacgaggcaatgcaacagtatgaa
atggctgtagcatacatgggagatgacttcatgttccagctttttgggaagtaccgtgat
atggctttggctgtcaagaatccctgccaccttaacatggctgcatgtctgataaagctc
aagcgctatgaggatgccattatgcattgcagcattgtcctggctgaggatgaaaacaat
gtcaaagcactttacagacgaggaaaagcaagagcagaactcgggcaaacagaagcagca
cgggaggatctcctcaaggcgcgtaaatttgctcccgatgataaagccatcgccaaggag
ttgcgagtgattgccggacatgaaaaggctgtctatcagaagcaaaaggagatgtacaaa
ggaatactgggacccagaccc
>PAFTOL009233
aaagagctggaagggctaggaattggtgtgtcccacatgawgtctggagaacgtgccttg
ttacatgttggttgggaattagggtatggtaaagagggaagcttctctttcccaaatgtt
ccacccatggcagatattatatatgaggttgaactcattggatttgatgaaaccaaagaa
gggaaaccacgtagtgatatgactgttgaggaragaattggtgctgcagatcgaagaagg
atggatggtaatgccttattcaaggaggaaaaacttgacgaggcaatgcaacagtatgaa
atggctgtagcatacatgggagatgacttcatgttccagctgtttgggaagtaccgtgat
atggctttggctgtcaagaatccctgccaccttaacatggctgcatgtctgataaagctc
aagcgctatgaggatgccattatgcattgcggcattgtcctaactgaggatgaaaacaat
gtcaaagcactgtacagacgaggaaaagcaagagcagaacttgggcaaacagaagcagca
cgtgaagatctcctcaaggcgcgtaaatttgctcctgatgayaaagccatcgccaaggag
ttgcgagtgattgctgaagatgaaaaggctgtctatcagaagcaaagggagatgtataaa
ggaatactaggacccagaccc
>PAFTOL009235
aaagagttggaagggattggaattggtgtgtcccacatgaagtctggagaacgtgccttg
ttacatgttggctgggaattagcctatggtaaagagggaagcttctctttcccaaatgtt
ccacccacggcagatatcatatatgaggttgaactgattggatttgatgaaaccaaagaa
gggaaaccacggagtgacatgactgttgaggaaagaattggtgcggcagatcgaagacgg
atggatggcaatgctttattcaaggaggaaaaacttgatgaggctatgcaacagtatgaa
atggccatagcatacatgggagatgactttatgttccagctttttgggaagtaccgtgat
atggctttggctgtcaagaatccctgccaccttaacatggctgcgtgtttgataaagctc
aagcgctatgaggatgccattatgcattgcagcattgtwcttgccgaggatgaaaacaat
gtcaaagcactttacagaagaggaaaagcgagagcagaactcgggcaaacagaagcagca
cgggaggatctactcaaagcgcgtaaatttgcccctgatgataaagccattgccaaggag
ttgcgagtgattgccgaacatgaaaaggctgtgtatcagaagcaaaaagagatgtacaaa
ggaatactgggacccagacct
>PAFTOL009237
---------------------------------------------ggagaacgtgcctta
ttacatgttggctgggaattagcctatggtaaagagggaagcttctctttcccaaatgtt
ccacccacagcagatatcatatatgaggttgaactgattggatttgatgaaaccaaagaa
gggaaaccacggagtgacatgactgttgaggaaagaattggtgcggcagatcgaagaaga
atggatggcaatgctttattcaaggaggaaaaacttgatgaggctatgcaacagtatgaa
atggccatagcatacatgggagatgactttatgttccagctttttgggaagtaccgtgat
atggctttggctgtcaagaatccctgccaccttaacatggctgcgtgtttgataaagctc
aagcgctaygaggatgccattatgcattgcagcattgtatgtacc---------------
------------------------------------------------------------
--------tcttctca--------------------------------------------
------------------------------------------------------------
-----------gcggagattg
>PAFTOL009239
aaagagtcggaagggctaggaattggtgtgtcccacatgaagtctggagaacgtgccttg
ttacatgttggttgggaattaggctatggtaaagagggaagcttctctttcccaaatgtt
ccacccatggcagatattatatatgaggttgaactcattggatttgatgaaaccaaagaa
gggaaaccacgtagtgatatgactgttgaggaaagaattggtgcagcagatcgaagaagg
atggatggtaatgctttattcaaggaggaaaaacttgatgaggctatgcaacagtatgaa
atggctgtagcatacatgggggatgacttcatgttccagctttttgggaagtaccgtgat
atggctttggctgtcaagaatccctgccaccttaacatggctgcgtgtttgataaagctc
aagtgctatgaggatgccattatgcattgcagcattgtcctagctgaggatgaaaacaat
gtcaaagcactttacagacgagggaaagcaagagcagaacttgggcaaacagaagcagca
cgggaggatctcctcaaggcgcgtaaatttgctcccgatgataaagccatcgccaaggag
ttgcgagtgattgccgaacatgaaaaggctgtctatcagaagcaaaaggagatgtacaaa
ggaatactgggacccagaccc
>PAFTOL009241
aaagagttggaagggctaggaattggtgtgtcccacatgaagtctggagaacgtgccttg
ttacatgttggttgggaattaggctatggtaaagagggaagcttctctttcccaaatgtt
ccacccatggcagatattatatatgaggttgaactcattggatttgatgaaaccaaagaa
gggaaagcacgtggtgatatgactgttgaggaaagaattagtgcagcagatcgaagaagg
atggatggcaatgctttattcaaggaggaaaaayttgacgaagcaatgcaacagtatgaa
atggctgtagcatacatgggagatgacttcatgttccagctttttgggaagtaccgtgat
atggctttggctgtcaagaatccctgccaccttaacatggctgcatgtctgataaagctc
aagcgctatgaggatgccattatgcattgcagcattgccctagctgaggatgaaaacaat
gtcaaagcactttacagacgaggaaaagcaagagcagaacttgggcaaacagaagcagca
cgagaggatctcctcaaggcgcgtaaatttgctccygatgataaagccatcgccaaggag
ttgcgagtgattgcygaacatgaaaaggctgtctatcagaagcaaaaggagatgtacaaa
ggaatactgggacccagaccy
>PAFTOL009243
aaagagttggaagggctaggaattggtgtgtcccacatgaagtctggagaacgtgccttg
ttacatgttggttgggaattaggctatggtaaagagggaagcttctctttcccaaatgtt
ccacccatggcagatattatatatgaggttgaactcattggatttgatgaaaccaaagaa
gggaaaccacgtagtgatatgactgttgaggaaagaattggtgcagcagatcgaagaagg
atggatggtaatgctttgttcaaggaggaaaaacttgatgaggcaatgcaacagtatgaa
atggctgtagcatacatgggagatgacttcatgttccagctttttgggaagtaccgtgat
atggctttggctgtcaagaatccctgccaccttaacatggctgcatgtctgataaagctc
aagcgctatgaggatgccattatgcattgcagcattgtccttgctgaggatgaaaacaat
gtcaaagcactttacagacgaggaaaagcaagagcagaacttgggcaaacagaagcagcg
cgggaggatctcctcaaggcgcgtaaatttgctcccgatgatagagccatcgccaaggag
ttgcgagtgattgccgaacatgaaaaggctgtctatcagaagcaaaaggagatgtacaaa
ggaatactgggacccagaccc
>PAFTOL009245
aaagagttggaagggctaggaattggtgtgtcccacatgaagtctggagaacgtgccttg
ttacatgttggttgggaattaggctatggtaaagagggaagcttctctttcccaaatgtt
ccacccatggcagatattatatatgaggttgaactcattggatttgatgaaaccaaagaa
gggaaaccacgtagtgatatgactgttgaggaaagaattggtgcagcagatcgaagaagg
atggatggtaatgcgttattcaaggaggaaaaacttgacgaggcaatgcaacagtatgaa
atggctgtagcatacatgggagatgacttcatgttccagctttttgggaagtaccgtgat
atggctttggctgtcaagaatccctgccaccttaacatggctgcatgtctgataaagctc
aagcgctatgaggatgccattatgcattgcagcattgtcctatctgaggatgaaaacaat
atcaaagcactttacagacgaggaaaagcaagagcagaacttgggcaaacagaagcagca
cgggaggatctcctcaaggcacgtaaatttgctcccgatgataaagccatcgccaaggag
ttgcgagtgattgctgaacatgaaaaggctgtctatcagaagcaaaaggagatgtacaaa
ggaatactgggacccagaccc
>PAFTOL009249
aaacagttggaagggctaggaattggtgtgtcccacatgaagtctggagaacgtgccttg
ttacatgttggttgggagttaggctatggtaaagagggaagcttctctttcccaaatgtt
ccacccatggcagatattatatatgaggttgaactcattggatttgatgaaaccaaagaa
gggaaaccacgtagtgatatgactgttgaggaaagaattggtgcagcagatcgaagaagg
atggatggtaatgcgttattcaaggrggaaaaacttgacgaggcaatgcaacagtatgaa
atggctgtagcatacatgggagatgacttcatgttccagctttttgggaagtaccgtgat
atggckttggctgtcaagaatccctgccaccttaacatggctgcgtgtctgataaagstc
aagcgctatgaggaygccattatgcattgcagcattgta---------------------
------------------------------------------------------------
------------------------------------------------------------
------------------------------------------------------------
---------------------
>PAFTOL009251
aaagagttggaagggctaggaattggtgtgtcccacatgaagtctggagaacgtgccttg
ttacatgttggttgggaattaggctatggtaaagagggaagcttctctttcccaaatgtt
ccacccatggcagatattatatatgaggttgaactcattggatttgatgaaaccaaagaa
gggaaaccacgtagtgatatgactgttgaggaaagaattggtgcagcagatcgaagaagg
atggatggtaatgcgttattcaaggaggaaaaacttgacgaggcaatgcaacagtatgaa
atggctgtagcatacatgggagatgacttcatgttccagctttttgggaagtaccgtgat
atggctttggctgtcaagaatccctgccaccttaacatggctgcatgtctgataaagctc
gagcgctatgaggatgccattatgcattgcagcattgta---------------------
------------------------------------------------------------
------------------------------------------------------------
------------------------------------------------------------
---------------------
>PAFTOL009253
aaagagttggaagggcttggaattggtgtgtcccacatgaagtctggagaacgtgccttg
ttacatgttggctgggaattagcctatggtaaagagggaagcttctctttcccaaatgtt
ccacccacagcagatatcatatatgaggttgaactgattggatttgatgaaaccaaagar
gggaaaccacggagtgacatgactgttgaggaaagaattggtgcggcagatcgaagaagg
atggatggcaatgctttattcaaggaggaaaaacttgatgaggctatgcaacagtatgaa
atggccatagcatacatgggagatgactttatgttccagctttttgggaagtaccgtgat
atggctttggctgtcaagaatccctgccaccttaacatggctgcgtgtttgataaagctc
aagcgctatgaggatgccattatgcattgcagcattgttcttgccgaggatgaaaacaat
gtcaaagcactttacagaagaggaaaagcgagagcagaactcgggcaaacagaagcagca
cgggaggatctactcaaggcgcgtaaatttgcccctgatgataaagccattgccaaggag
ttgcgagtgattgccgaacatgaaaaggctgtgtatcagaagcaaaaagagatgtacaaa
ggaatactgggacccagacct
>PAFTOL009255
aaattgttggaagggctaggaattggtgtgtcccacatgaagtctggagaacgtgccttg
ttacatgttggttgggaattaggctatggtaaagagggaagcttctctttcccaaatgtt
ccacccatggcagatattatatatgaggttgaactcattggatttgatgaaaccaaagar
gggaaaccacgtagtgatatgactgttgaggaaagaattggtgcagcagatcgaagaagg
atggatggtaatgctttgttcaaggaggaaaaacttgatgaggcaatgcaacagtatgaa
atggctgtagcatacatgggagatgacttcatgttccagctttttggaaagtaccgtgat
atggctttggctgtcaagaatccctgccaccttaacatggctgcatgtctgataaagctc
aagcactatgaggatgccattatgcattgcagcattgtcctagctgaggatgaaaacaat
gtcaaagcactttacagacgaggaaaagcaagagcagaacttgggcaaacagaagcagca
cgggaggatctcctcaaggctcgtaaatttgctcccgatgataaagccatcggcaaggag
ttgcgagtgattgccgaacatgaaaaggctgtctatcagaagcaaaaggagatgtacaaa
ggaatactgggacccagaccc
>PAFTOL009257
aaattgttggaagggctaggaattggtgtgtcccacatgaagtctggagaacgtgccttg
ttacatgttggttgggaattaggctatggtaaagagggaagcttctctttcccaaatgtt
ccacccatggcagatattatatatgaggttgaactcattggatttgatgaaaccaaagaa
gggaaaccacgtagtgatatgactgttgaggaaagaattggtgcagcagatcgaagaagg
atggatggtaatgctttgttcaaggaggaaaaacttgatgaggcaatgcaacagtatgaa
atggctgtagcatacatgggagatgacttcatgttccagctttttgggaagtaccgtgat
atggctttggctgtcaagaatccctgccaccttaacatggctgcatgtctgataaagctc
aagcgctatgaggatgccattatgcattgcagcattgtcctagctgaggatgaaaacaat
gtcaaagcactttacagacgaggaaaagcaagagcagaacttgggcaaacagaagcagca
cgggaggatctcctcaaggctcgtaaatttgctcccgatgataaagccatcggcaaggag
ttgcgagtgattgccgaacatgaaaaggctgtctatcagaagcaaaaggagatgtacaaa
ggaatactgggacccagaccc
>PAFTOL009259
aaagagttggaagggctaggaattggtgtgtcccacatgaagtctggagaacgtgccttg
ttacatgttkgttgggaattaggctatggtaaagagggaagcttctctttcccaaatgtt
ccacccatggcagatattatwtatgaggttgaactcattggatttgatgaaaccaaagar
gggaaaccacgtagtgatatgactgttgaggaaagaattggtgcagcagatcgaagaagg
atggatggtaatgctttattcaaggaggaaaaacttgacgaggctatgcaacagtatgaa
atggctgtagcatacatgggagatgacttcatgttccagctttttgggaagtaccgtgat
atggctttggctgtcaagaatccytgccaccttaacatggctgcgtgtttgataaagctc
aagcgctatgasgatgcyattatgcattgcagcattgtcctagctgaggatgaaaacaat
gtcaaagcactttacagacgaggaaaagcaagagctgaacttgggcaaacagaagcagca
caggaggatctactcaaggcgcgtaaatttgctcccgatgataaagccatcgccaaggag
ttgcgacwgatttccgaacatgaaaaggctgtctatcagaagcaaaaggagatgtacaaa
ggaatactaggacccagaccc
>PAFTOL009261
aaagagttggaagggctaggaattggtgtgtcccacatgaagtctggagaacgtgccttg
ttacatgttggttgggaattaggctatggtaaagagggaagcttctctttcccaaatgtt
ccacccatggcagatattatatatgaggttgaactcattggatttgatgaaaccaaagar
gggaaagcacgtagtgacatgactgttgaggaaagaattggtgcagcagatcgaagaagg
atggatggtaatgctttattcaaggaggaaaaacttgacgaggcaatgcaacagtatgaa
atggctgtagcatacatgggagatgacttcatgttccagctttttgggaagtaccgtgat
atggctttggctgtcaagaatccctgccaccttaacatggctgcatgtctgataaagctc
aagcgctatgaggatgccattatgcattgcagcattgtcctagctgaggatgaaaacaat
gtcaaagcactttacaggcgaggaaaagcaagagcagaactcgggcaaacagaagctgca
cgggaggatctcctcaaggcgcgtaaatttgctcctgatgataaagccatagccaaggag
ttgcgagtgattgccgaacatgaaaaggctgtctat------------------------
---------------------
>PAFTOL009263
aaagagttggaagggctaggaattggtgtgtcccacatgaagtctggagaacgtgccttg
ttacatgttggttgggaattaggctatggtaaagagggaagcttctctttcccaaatgtt
ccacccatggcagatattatatatgaggttgaactcattggatttgatgaaaccaaagaa
gggaaaccacgtagtgatatgactgttgaggaaagaattggtgcagcagatcgaagaagg
atggatggtaatgcgttattcaaggaggaaaaacttgatgaggcaatgcaacagtatgaa
atggctgtagcatacatgggagatgacttcatgttccagctttttgggaagtaccgtgat
atggctttggctgtcaagaatccctgccacctgaacatggctgcatgtctgataaagctc
aagcgctatgaggatgccattatgcattgcagcattgtcctagctgaggatgaaaacaat
gtcaaagcactttacagaagaggaaaagcaagagcagaacttgggcaaacagaagcagca
cgggaggatctcctcaaggcacgtaaaattgcccccgatgataaagccatcgccaaggag
ttgcgggtgattgctgaacatgaaaaggctgtctatcagaagcaaaaggagatgtacaaa
ggaatactgggacccagaccc
>PAFTOL009265
aaagagttggaagggctaggaattggtgtgtcccacatgaagtctggagaacgtgccttg
ttacatgttggttgggaattakgctatggtaaagagggaagcttctctttcccaaatgtt
ccmcccatggcagatattatrtatgaggttgaactcattggatttgatgaaaccaaagar
gggaaaccacgtagtgatatgactgttgaggaaagaattggttcagcagatcgaagaagg
atggatggtaatgcrttattcaaggaggaaaaacttgacgaggcaatgcaacagtatgaa
atggctgtagcatacatgggagatgacttcatgttccagctgtttgggaagtaccgtgat
atggctttggctgtcaagaatccctgccaccttaacatggctgcatgtctgataaagctc
aagcgctatgaggatgccattatgcattgcagcattgtcctagctgaggatgaaaacaat
gccaaagcactttacagacgaggaaaagcaagagcagaacttgggcaaacagaagccgca
cgggaggatctcctcaaggcacgtaaatttgcccccgatgataaagccatcgccaaggag
ttgcgagtgattgctgaacatgaaaaggctgtctatcagaagcaaaaggagatgtacaaa
ggaatactgggacccagacct
>PAFTOL009267
aaagagttggaagggcttggaattggtgtgtcccacatgaagtcyggagaacgtgccttg
ttacatgttggctgggaattagcctatggtaaagagggaagcttctctttcccaaatgtt
ccacccacagcagatatcatatatgaggttgaactgattggatttgatgaaaccaaagaa
gggaaaccacggagtgacatgactgttgaggaaagaattggtgcrgcrgatcgaagaagg
atggatggcaatgctttattcaaggaggaaaaacttgacgaggctatgcaacagtatgaa
atggccatagcatacatgggagatgactttatgttccagctttttgggaagtaccgtgat
atggctttggctgtcaagaatccctgccaccttaacatggctgcgtgtttgataaagctc
aagcgctatgaggaygccattatgcattgcagcattgttcttgccgaggatgaaaacaat
gtcaaagcactttacagaagaggaaaagcgmgagcagaactcgggcaaacagaagcagca
cgggaggatctagtcaaggcgcgtaaatttgcccctgatgataaagcyattgccaaggag
ttgcgagtgattgccgaacatgaaaaggctgtgtatcagaagcaaaaggagatgtacaar
ggaatactgggacccagacct
>PAFTOL009269
aaagagttggaagggcttggaattggtgtgtcccatatgaagtctggagaacgtgccttg
ttacatgttggctgggaattagcctatggtaaagagggaagcttctctttcccaaatgtt
ccacccatggcagatatcatatatgaggttgaactgattggatttgatgaaaccaaagaa
gggaaaccacggagtgacatgactgttgaggaaagaattggtgcggcagatcgaagaagg
atggatggcaatgctttattcaaggaggaaaaacttgatgaggctatgcaacagtatgaa
atggccatagcatacatgggagatgactttatgttccagctttttgggaagtaccgtgat
atggctttggctgtcaagaatccctgccaccttaacatggctgcrtgtttgataaagctc
aagcgctatgaggatgccattatgcattgcagcattgttcttgccgaggatgaaaacaat
gtcaaagcactttacagaagaggaaaagcgagagcagaactcgggcaaacagaagcagca
cgggaggatctagtcaaggcgcgtaaatttgcccctgatgataaagccattgccaaggag
ttgcgagtgattgccgaacatgaaaaggctgtgtatcagaagcaaaaggagatgtacaaa
ggaatactgggacccagacct
>PAFTOL009271
aaagagttggaagggctaggaattggtgtgtcccacatgaagtctggagaacgtgccttg
ttacatgttggttgggaattaggctatggtaaagagggaagcttctctttcccaaatgtt
ccacccatggcagatattatatatgaggttgaactcattggatttgatgaaaccaaagaa
gggaaagcacgtagtgacatgactgttgaggaaagaattggtgtagcagatcgaagaagg
atggatggtaatgctttattcaaggaggaaaaacttgacgaggcaatgcaacagtatgaa
atggctgtagcatacatgggagatgactttatgttccagctttttgggaagtaccgtgat
atggctttggctgtcaagaatccctgccaccttaacatggctgcatgtctgataaagctc
aagcgctatgaggatgccattatgcattgcagcattgtcctagctgaggatgaaaacaat
gtcaaagcactttacagacgaggaaaagcaagagcagagctcgggcaaacagaagcagca
cgggaggatctcctcaaggcgcgtaaatttgctcccgatgataaagccatagccaaggag
ttgcgagtgattgccgaacatgaaaaggctgtctatcagaagcaaaaggagatgtacaaa
ggcatactgggacccagaccc
>PAFTOL009279
aaagagttggaagggctaggaattggtgtgtcccacatgaagtctggagaacgtgccttg
ttacatgttggttgggaattaggctatggtaaagagggaagcttctctttcccaaatgtt
ccacccatggcagatattatatatgaggttgaactcattggatttgatgaaaccaaagaa
gggaaagcacgtggtgatatgactgttgaggaaagaattggtgcagcagatcgaagaagg
atggatggtaatgctttattcaaggaggaaaaacttgacgaggcaatgcaacagtatgaa
atggctgtagcatacatgggagatgacttcatgttccagctttttgggaagtaccgtgat
atggctttggctgtcaagaatccctgccacctaaacatggctgcatgtctgataaagctc
aagcgctatgaggatgccattatgcattgcagcactgtcctagctgaggatgaaaacagt
gtcaaagcgctttacagacgaggaaaagcaagagcagaacttgggcaaacagaggcagca
cgggaggatctcctcaaggcgcgtaaatttgctcccgatgataaagccatcgccaaggag
ttgcgagtgattgccgaacatgaaaaggctgtctatcagaagcaaaaggagatgtacaaa
ggaatactgggacccagaccc
>PAFTOL009281
aaagagttggaagggctaggaattggtgtgtcccacatgaagtctrgggaacgtgccttg
ttacatgttggttgggaactaggctayggtaaagagggaagcttctctttcccaaatgtt
ccrcccatggcrgatattatatatgaggttgaactcattggatttgatgaaaccaaagaa
gggaaagcacgtagtgatatgactgttgaggaaagaattggtgcagcagatcgaagaagg
atggatggtaatgttttattcaaggaggaaaaacttgatgaggcaatgcaacagtatgaa
atggctgtagcatacatgggagatgacttcatgttccagctttttgggaagtaccgtgat
atggctttggctgtcaagaatccctgccaccttaacatggctgcatgtctgataaagctc
aaacgctatgaggatgccattatgcattgcagcattgtcctagctgaggatgaaaacaat
gtcaaagcactttacagacgaggaaaagcaagagcagaacttgggcaaacagaagcagca
cgggaggatctccttaaggcgcgtaaatttgctcctgatgataaagccatcgccaaggag
ttgcgagtgattgctgaacatgaaaaggctgtctatcagaagcaaaaggagatgtataaa
ggaatactgggacccagaccc
>PAFTOL009283
aaagagttggaagggctaggaattggtgtgtcccacatgaagtctggagaacgtgccttg
ttacatgttggttgggaattaggctatggtaaagagggaagcttctctttcccaaatgtt
ccacccatggcagatattatatatgaggttgaactcattggatttgatgaaaccaaagaa
gggaaagcacgtggtgatatgactgttgaggaaagaattagtgcagcagatcgaagaagg
atggatggcaatgctttattcaaggaggaaaaacttgacgaggcaatgcagcagtatgaa
atggctgtagcatacatgggagatgacttcatgttccagctttttgggaagtaccgtgat
atggctttggctgtcaagaatccctgccaccttaacatggctgcatgtctgataaagctc
aagcgctatgaggatgccattatgcattgcagcattgtcctagctgaggatgaaaacaat
gtcaaagcactttacagacgaggaaaagcaagagcagaacttgggcaaacagaagcagca
cgagaggatctcctcaaggcgcgtaaatttgctcccgatgataaagccatcgccaaggag
ttgcgagtgattgccgaacatgaaaaggctgtctatcagaagcaaaaggagatgtacaaa
ggaatactgggacccagaccc
>PAFTOL009285
aaagagttggaagggcttggaattggtgtgtcccacttgaagtctggagaacgtgccttg
ttatatgttggctgggaattagcctatggtaaagagggaagcttctctttcccaaatgtt
ccacccacggcagatatcatatatgaggttgaactgattggatttgatgaaaccaaagaa
gggaaaccacggagtgacatgactgttgaggaaagaattggtgcggcagatcgaagaagg
atggatggcaatgctttattcaaggaggaaaaacttgacgaggctatgcaacagtatgaa
atggccatagcatacatgggagatgactttatgttccagctttttgggaagtaccgtgat
atggctttggctgtcaagaatccctgccaccttaacatggctgcgtgtttgataaagctc
aagcactatgaggatgccattatgcattgcagcattgtwcttgccgaggatgaaaacaat
gtcaaagcactttacagaagaggaaaagcgagagcagaactcgggcaaacagaagcagca
cgggaggatctagtcaaggcgcgtaaatttgcccctgatgataaagccattgccaaggag
ttgcgagtgattgccgaacatgaaaaggctgtgtatcagaagcaaaaggagatgtacaaa
ggaatactgggacccagacct
>PAFTOL009287
aaagagytggaagggctaggaattggtgtgtcccacatgaagtctggagaacgtgccytg
ttacatgttggttgggaattaggctatggtaaagagggaagcttctctttcccmaatgtt
ccacccatggcagatattatatatgaggttgaactcattggatytgatgaaaccaaagaa
gkgaaagcacgtggtgatatgactgttgaggaaagaattggkgcagcagatcgaagaagg
atggatggtaatgctttattcaaggaggaaaagcttgacgaggcaatgcaacagtatgaa
atggctgtagcatacatgggagatgacttcatgttccagctttttggraagtaccgtgat
atggctttggctgtcaagaatccctgccaccttaacatggctgcatgtctgataaagctc
aagcgctatgaggrtgccataatgcattgcagcattgtcctagctgaggatgaaaacaat
gtcaaagcactttacagacgaggaaaagcaagagcagaacttgggcaaacagaagcagca
crggaggatctcctcaaggcccgtaaatttgctcctgatgataaagccatcgccaaggag
ttgcgagtgattgccgracatgaaaaggctgtctatcagaagcaaaaggagatgtacaaa
ggaatactgggaccyagaccc
>PAFTOL009289
aaagarttggaagggctaggaattggtgtgtcccacatgaagtctggagaatgtgccttg
ttacatgttggttgggaattaggctatggtaaagagggaagcttctctttcccaaatgtt
ccacccatggcagatattatwtatgaggttgaactcattggatttgatgaaaccaaagar
gggaaaccacgtagtgatatgactgttgaggaaagaattggtgcagcagatcgaagaagg
atggatggtaatgcattattcaaggaggaaaaacttgacgaggcaatgcaacagtatgaa
atggctgtagcatacatgggagatgacttcatgttccagctttttgggaagtaccgtgat
atggctttggctgtcaagaatccctgccaccttaacatggctgcatgtctgataaagctc
aagcgctatgaggatgccattatgcattgcagcattgtcctarctgaggatgagaacaat
gtcaaagcactttacagrcgaggaaaagcaagagcagaacttgggcaaacagaagcagca
cgggaggatctcctcaaggcacgaamatttgcccccgatgataaagccatcgccaaggag
ttgcgagtgattgctgaacatgaaaaggctgtctatcagaagcaaaaggagatgtacaaa
ggaatactgggacccagaccc
>PAFTOL009291
aaagagctggaagggctaggaattggtgtgtcccacatgaagtctggagaacgtgccttg
ttacatgttggttgggawttaggctatggtaaagagggaagcttctctttcccaaatgtt
ccacccatggcagatattatatatgaggttgaactcattggatttgatgaaaccaaagaa
gggaaagcacgtggtgatatgactgttgaggaaagaattggtgcagcagatcgaagaagg
atggatggtaatgctttattcaaggaggaaaagcttgacgaggcaatgcaacagtatgaa
atggctgtagcatacatgggagatgacttcatgttccagctttttgggaagtaccgtgat
atggctttggctgtcaagaatccttgccaccttaacatggctgcatgtctgataaagctc
aagcgctatgaggatgccataatgcaytgcagcattgtcctagctgaggatgaaaacaat
gtcaaagcactttacagacgaggaaaagcaagagcagaacttgggcaaacagaagcagca
caggaggatctcctcaaggcccgtaaatttgctcctgatgataaagccatcgccaaggag
ttgcgagtgattgccgaacatgaaaaggctgtctatcagaagcaaaaggagatgtacaaa
ggaatactgggacctagaccc
>PAFTOL009293
aaagagttggaagggctaggaattggtgtgtcccacatgaagtctggagaacgtgccttg
ttacatgttggttgggaattaggctatggtaragagggaagcttctctttcccaaatgtt
ccacccatggcagatattatatatgaggttgaactcattggatttgatgaaaccaaagaa
gggaaagcacgtggtgatatgacygttgaggaaagaattagtgcagcagatcgaagaagg
atggatggcaatgctttattcaaggaggaaaaacttgacgargcaatgcaacagtatgaa
atggctgtagcatacatgggagatgacttcatgttccagctttttgggaagtaccgtgat
atggctttggctgtcaagaatccctgccaccttaacatggctgcatgtctgataaagctc
ragmgctatgaggakgccattatgcattgcagcattgtcctagctgaggatgaaarcaay
gtcaaagcactttacagacgaggaaaagcaagagcagaacttgggcaaacagaagcagca
cgggaggatctcctcaaggcgygtaaatttgctccygatgataaagccatcgccaaggag
ttgcgrgtgattgccgaacatgaraaggctgtctatcagaagcaaaaggagatgtacaaa
ggaatactgggacccagaccc
>PAFTOL009295
aaagagttggaagggctaggaattggtgtgtcccacatgaagtctggagaacgtgccttg
ttacatgttggttgggaattaggctatggtaaagagggaagcttctctttcccaaatgtt
ccacccatggcagatattatatatgaggttgaactcattggatttgatgaaaccaaagaa
gggaaagcacgtggtgatatgactgttgaggaaagaattagtgcagcagatcgaagaagg
atggatggcaatgctttattcaaggaggaaaaacttgatgaggcaatgcaacagtatgaa
atggtaat----------------------------------------------------
------------------------------------------------------------
--------------------------ctgccatcaggtcctagctgaggatgaaaacaat
gtcaaagcactttacagacgaggaaaagcaagagcagaacttgggcaaacagaagcagca
cgagaggatctcctcaaggcgcgtaaatttgctcccgatgataaagccatcgccaaggag
ttgcgggtgattgccgaacatgaaaaggctgtctatcagaagcaaaaggagatgtacaaa
ggaatactgggacccagaccc
>PAFTOL009297
aaagagttggaagggctaggaattggtgtgtcccacatgaagtctggagaacgtgccttg
ttacatgttggttgggaattaggctatggtaaagagggaagcttctctttcccaaatgtt
ccacccatggcagatattatatatgaggttgaactcattggatttgatgaaaccaaagaa
gggaaaccacgtagtgatatgactgttgaggaaagarttggtgcagcagatcgaagaagg
atggatggtaatgctttattcaagraggaaaaacttgacgaggctatgcarcagtatgaa
atggctgtagcatacatgggagatgacttcatgttccagctttttgggaagtaccgwgat
atggctttggctgtcaagaatccctgccaccttaacatggctgcgtgtttgataaagctc
aagtgctatgaggatgccrttatgcattgcagyattgtcctagctgaggatgaaaacaat
gtcaaagcactttacagacgaggaaaagcaagagctgaacttgggcaaacagaagcagca
cgggaggatctactcaaggcgcgtaaatttgctcccgatgataaagccatcaccaaggag
ttgcgagtgatttccgaasatgaaaaggctgtctatcagaagcaaaaggagatgtacaaa
ggaatactgggacccagaccc
>PAFTOL009299
aaagagttggaagggctaggaattggtgtgtcacacatgaagtctggagaacgtgccttg
ttacatgttggttgggaattaggctatggtaaagagggaagcttctctttcccaaatgtt
ccacccatggcagatattatatatgaggttgaactcattggatttgatgaaaccaaagaa
gggaaaccacgtagtgatatgactgttgaggaaagaattggtgcagcagatcgaagaagg
atggatggtaatgcgttattcaaggaggaaaaacttgacgaggcaatgcaacagtatgaa
atggctgtagcatacatgggagatgacttcatgttccagctttttgggaagtaccgtgat
atggctttggctgtcaagaatccctgccaccttaacatggctgcatgtctgataaagctc
gagcgctatgaggatgccattatgcattgcagcattgtcctatctgaggatgaaaacaat
atcaaagcactttacagacgaggaaaagcaagagcagaacttgggcaaacagaagcagca
cgggaggatctcctcaaggcacgtaaatttgcccccgatgataaagccattgccaaggag
ttgcgagtgattgctgaacatgaaaaggctgtctatcagaagcaaaaggagatgtacaaa
ggaatactgggacccagacct
>PAFTOL009301
aaacagttggaagggctaggaattggtgtgtcccacatgaagtctggagaacgtgccttg
ttacatgttggttgggagttaggctatggtaaagagggaagcttctctttcccaaatgtt
ccacccatggcagatattatatatgaggttgaactcattggatttgatgaaaccaaagaa
gggaaaccacgtagtgatatgactgttgaggaaagaattggygcagcagatcgaagaagg
atggatggtaatgcgttattcaaggaggaaaaacttgacgaggcaatgcaacagtatgaa
atggctgtagcatacatgggagatgacttcatgttccagctttttgggaagtaccgtgat
atggctttggctgtcaagaatccctgccaccttaacatggctgcgtgtctgataaagctc
aagcgctatgaggatgccattatgcattgcagcattgtcctagctgaggatgaaaacaat
gtcaaagcactttacagacgaggaaaagcamgagcagaacttgggcaaacagaagcagca
cgggaggatctcctcaaggcrcgtaaatttgcyccmgatgatamagccatcgccaaggag
ttgcgagtgattgcygaacatgaaaaggctgtctatcagaagcaraaggagatgtacaaa
ggaatactgggacccagaccc
>PAFTOL009303
aaagagttggaagggctaggaattggtgtgtcccacatgaagtctggagaacgtgccttg
ttacatgttggttgggaattaggctatggtaaagagggaagcttctctttcccaaatgtt
ccacccatggcagatattatatatgaggttgaactcattggatttgatgaaaccaaagaa
gggaaaccacgtagtgatatgactgttgaggaaagaattggtgcagcagatcgaagaagg
atggatggtaatgcgttattcaaggaggaaaaacttgacgaggcaatgcaacagtatgaa
atggytgtagcatacatgggagatgacttcatgttccagctttttgggaaataccgtgat
atggctttggctgtcaagaatccctgccaccttaacatggctgcatgtctgataaagctc
aagcgctatgaggatgccattatgcattgcagcattgtcctagctgaggatgaaaacaat
gtcaaagcactttacagacgaggaaaagcaagagcagaacttgggcaaacagaagcagca
cggaaggatctcctcaaggcacgtaaatttgcccccgatgataaagccatcgcgaaggag
ttgcgagtgattgctgaacatgaaaaggctgtctatcagaggcaaaaggagatgtacaaa
ggaatactgggacccagaccc
>PAFTOL009313
aaagagatggaagggttaggaattggtgtatcccacatgaggtctggagaacatgctcta
ttacgygttggttgggagttgggatatggtaaagagggaagcttctcgttcccaaatgtt
ccacccatggcagatattctatttgaggttgagctcattgggtttgatgaaaccaaagaa
gggaaaccacgtagtgacatgactgtcgaggaaagaattggtgctgsagatcgaaggagg
atggatggcaatgctttattcaaggaggagaaactccaggaggctatgcaacagtatgaa
atggccatagcatacatgggagatgactttatgttccagctktttggaaagtatcgygat
atggctttggctgtcaagaatccctgccacctcaacatggctgcatgtttgataaagctc
aagcgctatgaggatgccattatgcaatgtartacagtcctagcygaggatgaaaacaat
gtgaaagcactgtacagaagaggaaaagcaaaagcagaactcgggcaaacagaagcagca
cgagaggatcttctcaaggctcgtaaatttgctccygatgataaagcaattgccaaggag
ctgcgggtgmttgctgaacatgaaaaggcggtctataggaagcaaaaggagatgtacaaa
ggaatactggggcccagaccc
>PAFTOL009315
---------------------------------cacatgaagtctggagaacgtgcccta
ctacatgttggttgggaattaggttatggtaaagagggaagcttctctttcccaaatgtt
cctcccatggcagatattatatatgaggttgaactcattgggtttgatgaaaccaaagaa
gggaaaccacgtagtgacatgactgttgaggaaagaattggtgcagcagatcgaagaagg
atggatggcaatgccttattcaaggaggaaaaactcgaggaggctatgcaacagtatgaa
atggccatagcatacatgggtgatgacttcatgttccagctatttggaaagtaccgtgat
atggctttggctgttaagaatccctgccacctcaacatggctgcatgtttgataaagctc
aaacgctatgaggatgccattatgcattgtagcattgtcctcgctgaggatgaaaacaat
gctaaagcactttacagacgaggaaaagcaaaagcagaacttggacaaacagaagcagca
cgggaggatcttctcaaggctcgcaaatttgctcccgaggataaagccgttgccaaagag
ttgcgagtgattgcagaacatgaaaaggctgtctaccagaagcaaaaggagatgtacaag
ggaatactgggacccagaccc
>PAFTOL013501
aaggagttggaagggctaggaattggtgtgtcccacatgaagtctggagaacgtgccttg
ttacrtgttggytgggaattaggctatggtaaagagggaagcttctctttcccaaatgtt
ccacccatggcagatattatatatgaggttgaactcattggatttgatgaaaccaaagaa
gggaaagcacgtggtgatatgactgttgaggaaagaattggtgcagcagatcgaagaagg
atggatggyaatgctttattcaaggaggaaaawcttgacgaggcaatgcaacagtatgaa
atggctgtagcatacatgggagatgacttcatgttccagctttttgggaagtaccgtgat
atggctttggctgtcaagaatccctgccaccttaacatggctgcatgtctgataaagctc
aagcgctatgaggatgccattatgcattgcagcattgtcctagctgaggatgaaaacaat
gtcaaagcactttacagacgaggaaaagcaagagcrgaacttgggcaaacagaagcagca
mgggaggatctcctcaaggcgcgtaaatttgctccygaygataaagccatcgccaaggag
ttgcgagtrattgccgarcatgaaaaggcwgtctatcagaagcaaaaggagatgtacaaa
ggaatactgggacctagaccc
>SRR5036296
aaagagttggaagggctaggaattggtgtctcccacatgaagtctggagaacgtgccttg
ttacatgttggttgggaattaggctatggtatagagggaagcttctctttcccaaatgtt
ccacccatggcagatattatatatgaggttgaactcattggatttgatgaaaccaaagaa
gggaaaccacgtagtgatatgactgttgaggaaagaattggtgcagcagatcgaagaagg
atggatggtaatgcgttattcaaggaggaaaaacttgacgaggcaatgcaacagtatgaa
atggctgtagcatacatgggagatgacttcatgttccagctttttgggaagtaccgtgat
atggctttggctgtcaagaatccctgccaccttaacatggctgcatgtctgataaagctc
aagcgctgtgaggatgccattatgcattgcagcattgtcctcgctgaggatgaaaacaat
gtcaaagcactttacagacgaggaaaagcaagagcagaacttgggcaaacagaagcagca
cgggaggatctcgtcaaggcacgtaaatttgcccccgatgataaagccatcgccaaggag
ttgcgagtgattgctgaacatgaaaaggctgtctatcagaagcaaaaggagatgtacaaa
ggaatactgggacccagaccc
>SRR5137211
aaagagttggaagggctaggaattggtgtgtcccacatgaagtctggagaacgtgccttg
ttacatgttggttgggaattaggctatggtaaagagggaagcttctctttcccaaatgtt
ccacccatggcagatattatatatgaggttgaactcattggatttgatgaaaccaacgaa
gggaaaccacgtagtgatatgactgttgaggaaagaattggtgcagcagatcgaagaagg
atggatggtaatgcgttattcaaggaggaaaaacttgacgaggcaatgcaacagtatgaa
atggctgtagcatacatgggagatgacttcatgttccagctttttgggaagtaccgtgat
atggctttggctgtcaagaatccctgccaccttaacatggctgcatgtctgataaagctc
aagcgttatgaggatgccattatgcattgcagcattgtcctatctgaggatgaaaacaat
atcaaagcactttacagacgaggaaaagcaagagcagaacttgggcaaacagaagcagca
cgggaggatctcctcaaggcacgtaaatttgctcccgatgataaagccatcgccaaggag
ttgcgagtgattgctgaacatgaaaaggctgtctatcagaagcaaaaggagatgtacaaa
ggaatactgggacccagaccc
>SRR5137212
aaagagttggaagggctaggtattggcgtgtcccacatgaagtctggagaacgtgccttg
ttacatgttggttgggaattaggctatggtaaagaaggaagcttctctttcccgaatgtt
ccacccatggcagatattatatatgaggttgaactcattggatttgatgaaaccaaagaa
gggaaaccacgtagtgacatgactgttgaggaaagaattggtgcggcagatcgaagaagg
atggatggcaatgctttattcaaggaggaaaaacttgatgaggctatgcaacagtatgaa
atggccatagcatacatgggagatgacttcatgttccagctttttgggaagtaccgtgat
atggctttggctgtcaagaatccctgccaccttaacatggctgcgtgtttgataaagctc
aagcgctatgaggatgccattatgcattgcagcattgta---------------------
------------------------------------------------------------
------------------------------------------------------------
------------------------------------------------------------
---------------------
>SRR5137213
aaacagttggaagggctaggaattggtgtgtcccacatgaagtctggagaacgtgccttg
ttacatgttggttgggagttaggctatggtaaagagggaagcttctctttcccaaatgtt
ccacccatggcagatattatatatgaggttgaactcattggatttgatgaaaccaaagaa
gggaaaccacgtagtgatatgactgttgaggaaagaattggtgcagcagatcgaagaagg
atggatggtaatgcgttattcaaggaggaaaaacttgacgaggcaatgcaacagtatgaa
atggctgtagcatacatgggagatgacttcatgttccagctttttgggaagtaccgtgat
atggctttggctgtcaagaatccctgccaccttaacatggctgcgtgtctgataaagctc
aagcgctatgaggatgccattatgcattgcagcattgtcctagctgaggatgaaaacaat
gtcaaagcactttacagacgaggaaaagcaagagcagaacttgggcaaacagaagcagca
cgggaggatctcctcaaggcacgtaaatttgcccccgatgatacagccatcgccaaggag
ttgcgagtgattgctgaacatgaaaaggctgtctatcagaagcaaaaggagatgtacaaa
ggaatactgggacccagaccc
>SRR7905849
aaagagttggaagggctaggaattggtgtgtcccacatgaagtctggagaacgtgccygg
ttacatgttggttgggaattagggtatggtaaagagggaagcttctctttcccaaatgtt
ccacccatggcagatattatatatgaggttgaactcattggatttgatgaaaccaaagaa
gggaaaccacgtagtgacatgactgttgaggaaagaattggtacagcagatagaagaagg
atggatggtaatgctttattcaaggaggaaaaacttgacgaggctatgcaacagtatgaa
atggctgtagcatacatgggagatgacttcatgttccagctttttgggaagtaccgtgat
atggctttggctgtcaagaatccctgccaccttaacatggctgcgtgtttgataaagctc
aagcgctatgaggatgccattatgcattgcagcattgtcctggctgaggatgaaaacaat
gtcaaagcactttacagacgaggaaaagcaagagcagaacttgggcaaacagaagcagca
cgggaggatcttctcaaggcgcgtaaatttgctcctgatgataaagccattgccaaggag
ttgcgagtgattgctgaacatgaaaaggctgtctatcagaagcaaaaggagatgtacaaa
ggaatactgggacccagaccc
>SRR7905861
aaagagttggaagggctaggaattggtgtgtcccacatgaagtctggagaacgtgccttg
ttacatgttggttgggaattaggctatggtaaagagggaagcttctctttcccaaatgtt
ccacccatggcagatattatatatgaggttgaactcattggatttgatgaaaccaaagaa
gggaaaccacgtagtgatatgactgttgaggaaagaattggtgcagcagatcgaagaagg
atggatggtaatgcgttatttaaggaggaaaaacttgacgaggcaatgcaacagtatgaa
atggctgtagcatacatgggagatgacttcatgttccagctttttgggaagtaccgtgat
atggctttggctgtcaagaatccctgccaccttaacatggctgcatgtctgataaagctc
aagcgctatgaggatgccattatgcattgcggcattgtcctagctgaggatgaaaataat
gtcaaagcactttacagacgaggaaaagcaagagcagaacttgggcaaacagaagcagca
cgggaggatctcctcaaggcacgtaaatttgcccctgatgacaaagccatcgccaaggag
ttgcgggtgattgctgaacatgaaaaggctgtctatcagaagcaaaaggagatgtacaaa
ggaatactgggacccagaccc
>SRR7905862
aaagagttggaagggcttgggattggtgtgtcccacatgaagtctggagaacgtgccttg
ttacatgttggctgggaattagcctayggtaaagagggaagcttctctttcccaaatgtt
ccaccyatggcagatatcatataygagrttgaactgattggatttgatgaaaccaaagar
gggaaaccacggagtgacatgactgttgaggaaagaattggtgcagcagatcgaagaagg
atggatggcaatgctttattcaaggaggaaaaacttgacgaggctatgcaacagtatgaa
atggccatagcatacatgggagatgactttatgttccagctttttgggaagtaccgtgac
atggctttggctgtcaagaatccctgccaccttaacatggctgcgtgtttgataaagctc
aagcgctatgaggatgccattatgcattgcagcattgttcttgccgaggatgaaaacaat
gtcaaagcactttacagaagaggaaargcgagagcagaactcgggcaaacagaagcagca
cgggaggatctactcaaggcgcgtaaatttgcccctgatgataaagccattgccaaggag
ttgcgagtgattgccgaacatgaaaaggctgtgtatcagaagcaaaaggagatgtacaaa
ggaatactggggcccagacct
>SRR8327214
aaagagttggaagggctaggaattggtgtgtcccacatgaagtctggagaatgtgccttg
ttacatgttggttgggaattaggctatggtaaagagggaagcttctctttcccaaatgtt
ccacccatggcagatattatwtatgaggttgaactcattggatttgatgaaaccaaagaa
gggaaaccacgtagtgatatgactgttgaggaaagaattggtgcagcagatcgaagaagg
atggatggtaatgcrttattcaaggaggaaaaacttgacgaggcaatgcaacagtatgaa
atggctgtagcatacatgggagatgacttcatgttccagctttttgggaagtaccgtgat
atggctttggctgtcaagaatccctgccaccttaacatggctgcatgtctgataaagctc
aagcgctatgaggatgccattatgcattgcagcattgtcctarctgaggatgagaacaat
gtcaaagcactttacagacgaggraaagcaagagcagaacttgggcaaacagaagcagca
cgggaggatctcctcaaggcacgraaatttgcccccgatgataaagccatcgccaaggag
ttgcgagtgattgctgaacatgaaaaggctgtctatcagaagcaaaaggagatgtacaaa
ggaatactgggacccagaccc
