# Supplementary material for: Phylogenomics and classification of Cactaceae based on hundreds of nuclear genes
Source: Plant Syst Evol. 2025 Aug 11;311(5):28. doi: 10.1007/s00606-025-01948-z (PMC12339657; doi:10.1007/s00606-025-01948-z)
Supplement: Supplementary file 4 — Online Resource 4: Containing alignments and RAxML gene trees for all included loci and all phylogenetic datasets (ZIP 10372 KB) [file 606_2025_1948_MOESM4_ESM.zip › de Vos et al_ESM_4/ESM_data_alignments/QCP/5271_consensus.mafft.fasta]

>PAFTOL004547
------------------------------------------------------------
------------------------------------------------------------
------attttccacagaactgatgggattgggctctcggctccccaagtaggtgttaat
gttcagctcatggtcttcaaccctgccggtgaacgtggtgaaggggaagaaattgtcgtc
ataaacccaagagttaacaagtattcgcaaaagattacactttttgatgagggttgttta
tcatttcctaagatatatggtgatgttcag------------------------------
------------------------------------------------------------
------------------------------------------------------------
------------------------------------------------------------
------------------------------------------------------------
---------------------------------------------------------
>PAFTOL004551
gctgacttgcatttcgagccgcctctgaaagttgtggagtatccggaccccagacttaga
gctaagaacaagcggatwgatacctttgatgataacttgaagaagttggttgatgaaatg
tttgatgtcatgtacaaaactgaygggattgggctctcggctccccaagtaggtgttaat
gttcagctcatggtcttcaatcctgctggtgaacgtggtgaaggggaagaaattgtcctc
ataaacccaagagttaacaagtattcgcaaaagattacactttttgaggaaggatgttta
tcatttcctaagatatatggcgatgttcagagacctgagtcagttaaaattgatgccagg
gatgtcacaggtgcaaggttcacagttagtttatcaggtctcccagcccgggtgttccag
catgaatttgaccatttgcag---------------------------------------
------------------------------------------------------------
------------------------------------------------------------
---------------------------------------------------------
>PAFTOL004552
------------------------------------------------------------
------------------------------------------------------------
------attttccacagaacwgatggggttgggctctcggctccccaagtaggtgttaat
gttcagctcatggtcttcaaccctgctggtgaacgtggtgaaggtgaagaaattgtcctc
ataaacccaagagttaacaagtattcgcaaaagattacactttttgaggagggatgttta
tcatttcctamgatatatggtgatgttcaggtatattctccttataccttgtctagaatg
gatatt-------cagttattgcaattt--------------------------------
------------------------------------------------------------
------------------------------------------------------------
------------------------------------------------------------
---------------------------------------------------------
>PAFTOL004553
------------------------------------------------------------
------------------------------------------------------------
------attttccacagaactgatgggattgggctctcggctccccaagtaggtgttaat
gttcaggtcatggtcttcaaccctgccggtgaacgtggtgaaggggaagaaattgtcatc
ataaacccaagagttaacaagtattcgcaaaagattacacttttcaatgagggttgttta
tcatttcctaagatatatggtgatgttcaggtatcttatcctcatagcttgtctagaatg
gatatt-------caattattgcaattt--------------------------------
------------------------------------------------------------
------------------------------------------------------------
------------------------------------------------------------
---------------------------------------------------------
>PAFTOL004554
gccgacttgcatttcgaggcgcccctaaaagttgtggagtatccggaccccaggcttaga
gctaagaacaagcggattgatacctttgatgataacctgaagaagttggttgttgaaatg
tttgatgtcatgtacaaaactgatgggrttgggctctcggctccccaagtaggtgttaat
gttcagctcatggtcttcaaccctgctggtgaacgyggtgaaggtgaagaaattgtcctc
ataaacccaagagttaacaagtattcgcaaaagattacactttttgaggagggatgttta
tcatttcctaagatatatggtgatgttcaggtatattctccttataccttgtctagaatg
gatatt-------cagttattgcaattt--------------------------------
------------------------------------------------------------
------------------------------------------------------------
------------------------------------------------------------
---------------------------------------------------------
>PAFTOL004555
------------------------------------------------------------
------------------------------------------------------------
------attttccacagaactgatgggattgggctytcggctccccaagtaggtgttaat
gttcagctcatggtcttcaaccctrccggtgaacgtggtgaaggggaagaaattgtcrtc
ataaacccaagagttaacaagtattcgcaaaagattacacttttcaatgagggttgttta
tcatttcctaagatatatggtgatgttcaggtatcttctcctcataccttgtctagaatg
gatatt-------caattattgcaattt--------------------------------
------------------------------------------------------------
------------------------------------------------------------
------------------------------------------------------------
---------------------------------------------------------
>PAFTOL004556
------------------------------------------------------------
------------------------------------------------------------
------gttttccacagaactgatgggattgggctctcggctccccaagtaggcattaac
gttcagctcatggtcttcaatcctgctggtgaacgtggtgaaggggaagaaattgtcctt
ataaacccaagagttaacaagtattcgcaaaagagtacacttttcgaggaaggttgttta
tcatttcctaggatatatggcgatattcaggtatcttctccttataccttgtctagaatg
gatatt-------caatgattgcaattt--------------------------------
------------------------------------------------------------
------------------------------------------------------------
------------------------------------------------------------
---------------------------------------------------------
>PAFTOL004560
gctgacttgcatttcgagccgcccctgaaagttttggaatatccggaccccaggcttaga
gctaagaacaagcggattgatacctttgatgataacctgaagaagttggttgatgaaatg
tttgatgtcatgtacaaaactgatggaattgggctctcggctccccaagtaggtgttaat
gttcagctgatggtcttcaaccctgctggtgaacgtggtgaaggggaagaaattgtcctc
ataaacccaagagttaacaagtattcgcaaaagattacactttttgaggagggatgttta
tcatttcctaagatatatggtgatgttcag------------------------------
------------------------------------------------------------
------------------------------------------------------------
------------------------------------------------------------
------------------------------------------------------------
---------------------------------------------------------
>PAFTOL004561
gccgacttgcatttcgagccgcctctgaaagttgtggagtatccagaccccagacttaga
gctaagaacaagcggattgrtacctttgatgataacttgaagaagttggttgatgaaatg
kttgatgtcatgtacaraactgatgggattgggctctccgctccccaagtaggtgttaat
gttcagctcatggtcttcaatcctgctggtgaacgtggtgaaggggaagaaattgtcctc
ataaacccaagagttaacaagtattcacaaaagattacacttttcgaggaaggatgctta
tcatttcctaagatatatggcgatgttcagagacctgagtcagttaaaattgatgccagg
gatgtcacaggtgcaaggttcacagttagtttatcaggtctcccagcccgggtgtttcag
catgaatttgaccatttgcag---------------------------------------
------------------------------------------------------------
------------------------------------------------------------
---------------------------------------------------------
>PAFTOL004562
gctgacttgcatttcgagccgcccctgaaagttgtggagtatccggaccccaggcttaga
gctaagaacaagcggattgatacctttgatgataacctgaagaagttggttgatgaaatg
tttgatgtcatgtacaraactgatgggattgggctctcggctccccaagtaggtgttaat
gttcagctcatggtcttcaaccctgctggtgaacgtggtgaaggggaagaaattgtcctc
ataaacccaagagttaacaagtattcgcaaaagattacaccttttgaggagggatgttta
tcatttcctaagatatatggtgatgttcaggtatattctccttataccttgtctagaatg
gatatt-------caattattgcaattt--------------------------------
------------------------------------------------------------
------------------------------------------------------------
------------------------------------------------------------
---------------------------------------------------------
>PAFTOL004563
gcagacttgcatttcgagcagcccctgaaagttgtggagtatccggaccccaggcttaga
gctaagaacaagcggattgatacctttgatgataacttgaagaagttggttgatgaaatg
tttgatgtcatgtacaaaactgatgggattgggctctcggctccccaagtgggtgttaat
gttcagctcatggtcttcaaccctgcyggtgaacgtggtgaaggggaagaaattgtcctc
ataaacccaagagttaacaagtattcgcaaaagattacacttttcgaggagggatgttta
tcatttcctaagatacatggtgatgttcag------------------------------
------------------------------------------------------------
------------------------------------------------------------
------------------------------------------------------------
------------------------------------------------------------
---------------------------------------------------------
>PAFTOL004564
gctgacttgcatttcgagccgcctctgaaagttgtggagtatccggaccccagacttaga
gctaagaacaagcggattgatacctttgatgataacttgaagaagttggttgatgaaatg
tttgatgtcatgtacaaaactgatgggattgggctctcggctccccaagtaggtgttaat
gttcagctcatggtcttcaatcctgctggtgaacgtggtaaaggggaagaaattgtcctc
ataaacccaagagttaacaagtattcgacaaagattacactttttgaggaaggatgttta
tcatttcctaagatatatggcgatgttcag------------------------------
------------------------------------------------------------
------------------------------------------------------------
------------------------------------------------------------
------------------------------------------------------------
---------------------------------------------------------
>PAFTOL004565
------------------------------------------------------------
------------------------------------------------------------
------gttttccacagaactgatgggattgggctctcagctccccaagtaggcattaat
gttcagctcatggtcttcaatcctgccggtgaacgtggtgaaggggaagaaattgtcctc
ataaacccaagagttaacaagtattcgcaaaagattacacttttcgaggaaggatgttta
tcctttcctaggatatatggcgatgttcag------------------------------
------------------------------------------------------------
------------------------------------------------------------
------------------------------------------------------------
------------------------------------------------------------
---------------------------------------------------------
>PAFTOL004567
gccgacttgcatttcgagccgcccctgaaagttgtgcagtatccggaccccaggcttaga
gctaagaacaagcggattgatacctttgatgatatcttgaagaagttggttgatgaaatg
tttgatgtcatgtacaraactgatgggattgggctctcggctccccaagtaggtgttaat
gttcagctcatggttttcaacccttccggtgaacgtggcgaaggggaagaaattgtcctc
ataaacccaagagttaacaagtattcgcaaaagattacactttttgaggagggatgttta
tcatttcctaagatatatggtgatgttcagagacctgagtcagtcaaaattgatgccagg
gatatcacaggtgcaaggttcacagttagtttgtcaggtcttccagcccgggtgttccag
catgaatttgaccatttgcag---------------------------------------
------------cgataagaattccttgaaattttcttctcaaatttgtttggcatagac
actatacgcgctgactt------acaggccttagaaaagaagtatgaagagaacatggga
cttccaagccctgaaaagatagaaactcggaaaagaaaaggagcagctgttggcttt
>PAFTOL004568
gccgacttgcatttcgagccgcccctgaaagttgtggagtatccggaccccaggcttaga
gctaagaacaagcggattgatacctttgatgataacctgaagaagytggttgatgaaatg
tttgatgtcatgtacaraactaatgggattgggctctcggctccccaagtrggtgttaat
gttcagctcatggtcttcaacccttccggtgaacgtggcgaaggggaagaaattgtcctc
ataaacccaagagttaacaagtattcrcaaaagatcacaatttttgakgagggatgttta
tcatttcctaagatttatggtgatgttcagagacctgagtcagtcaaaattgatgccagg
gatatcacaggtgcaaggttcacagttagtttatcaggtcttccagcccgggtgttccag
catgaatttgaccatttgcag---------------------------------------
---------------at-------------------------------------------
-----------------------tcaggccttagaaaagaagtatgaagagaatacgaga
cttccaagccccgaaaagatcgaaactcgaaaa------------------------
>PAFTOL004571
gctgacttgcatttcgagccgcctctgaaagttgtggagtatccggacgccagacttaga
gctaagaacaagcggattgatacctttgatgataacttgawgaagttggttgatgaaatg
tttgatgtyatgtacaraactgatgggattgggctctcggctccccaagtaggtgttaat
gttcagctcatggtcttcaatcctgctggtgaacgtggtgaaggggaagaaattgtcctc
ataaacccaagagttaacaagtattcgcaaaagattacacttttcgaggaaggatgttta
tcatttcctaagatatatggcgatgttcagagacccgagtcagttaaaattgatgccagg
gatgtcacaggtgcaaggttcacagtcagtttatcaggtctcccagcccgggtgttccag
catgaatttgaccatttgcag---------------------------------------
------------------------------------------------------------
------------------------------------------------------------
---------------------------------------------------------
>PAFTOL004572
gccgacttgcatttcgagccgcccctgaaagttgtggagtatccggaccccaggcttaga
gctaagaacaagcggattgatacctttgatgataacttgaagcagttggttgatgaaatg
tttgatgtcatgtacaraactgatggggttgggctctcagctccccaagtaggcattaac
gttcagctcatggtcttcaatcctgctggtgaacgtggtgaaggggaagaaattgtcctc
ataaacccaagagtcaacaagtattcgcaaaagattacacttttcaaggaaggatgttta
tcatttcctaggatatatggcgatgttcagagacctgagtcagycaaaattgatgccagg
gatatcacaggtgcaaggttcacrgttagtttatcaggtcttccagsycgggtgttccwg
catgaatttgaccatttacag---------------------------------------
---------------rt-------------------------------------------
-----------------------tcaggccttagaaaagaagtatgaagagaataaggga
cttccaagccctgaaaagatcgaaactcggaaaagaaaaagagcagcagttggcttt
>PAFTOL004574
gccgacttgcatttcgagccgcccctgaaagttgtggagtatccggaccccaggcttaga
gctaagaacaagcggattgatacctttgatgataatctgaagaagttggttgatgaaatg
tttgatgtcatgtacaraactgatgggattgggctctcggctccccaagtaggtgttaat
gttcagctcatggtcttcaaccctgccggtgaacgtggtgaaggggaagaaattgtcctc
ataaacccaagagttaacaagtattcgcaaaagattacacttttcgaggagggttgttta
tcatttcctaagatttatggtgatgttcagagacctgagtcagtcaaaattgatgccagg
gatatcacaggtgcaaggttcacagttagtttatcaggtcttccagcccgggtgttccag
catgaatttgaccatttgcag---------------------------------------
---------------rt-------------------------------------------
-----------------------tcaggccttagaaaagaaatatgaagagaatatggga
cttccaagccctgaaaagatcgaaactcggaaaagaaaaagagcagctgttggcttt
>PAFTOL004577
gccgacttgcatttcgagccgcccctaaaagttgtggagtatccggaccccaggcttaga
gctaagaacaagcggattgatacctttgatgataacctgaagaagttggtygatgaaatg
tttgatgtcatgtacaraactgatggaattgggctctcggctccccaagtaggtgttaat
gttcagctgatggtcttcaaccctgctggtgaacgtggtgaaggggaagaaattgtcctc
ataaacccaagagttaacaagtattcgcaaaagattacactttttgaggagggatgttta
tcatttcctaagatatatggtgatgttcagagacctgagtcagtcaaaattgatgccagg
gatatcacaggtgcaaggttcacagttagtttatcaggtcttccagcccgggtgttccag
catgaatttgaccatttgcag---------------------------------------
---------------gt-------------------------------------------
-----------------------tcatattctg---------------------------
---------------------------------------------------------
>PAFTOL004578
gccgacttgcatttcgagccgcccctgaaagttgtggagtatccggaccccaggcttaga
gctaagaacaagcggattgatacctttgatgataacttgaagcagttggttgatgaaatg
tttgatgtcatgtacaraactgatgggattgggctttcagctccccaagtgggcattaat
gttcagctcatggtcttcaatcctgccagtgaacgtggtgaaggggaagaaattgtcctc
ataaacccaagagttaacaagtattcgcaaaagattacactttttgaggaaggatgttta
tcatttcctaggatatatggcaatgttcagagacctcagttagtcaaaattgaygccagg
gatayca---gtgcaaggttcayagtyagtttatyaggtcttccagsccgggtgttccag
catgaatttgaccatttggag---------------------------------------
---------------at-------------------------------------------
-----------------------tcaggccctagaaaagaagtatgaagagaatacggga
cttccaagccccgaaaagatcgaaacttggaaaagaaaaagagcagctgttggcttt
>PAFTOL004582
gccgacttgcatttcgagccgcccctgaaaattgtggagtatccggaccccaggcttaga
gctaagaacaagcggattgatacctttgatgataacttgaagcagttggttgatgaaatg
tttgatgtcatgtacaraactaatgggattgggctctcggctccccaagtaggagttaac
gttcagctcatggtcttcaatcctgctggtgaacgtggtgaaggggaagaaattgtcctc
ataaacccaagagttaacaagtattcgcaaaagattacacttttcaaggaaggatgttta
tcatttcctaggatatatggcgatgttcagagacctaagtcastcaaaattgatgcyagg
gatatcacaggtgcaaggttcacagttagtttatcaggtcttccagsccgggtgttccag
catgaatttgaccatttgcag---------------------------------------
---------------at-------------------------------------------
-----------------------tcaggccttagaaaagaagtatgaagagaakacggga
cttccaagccctgaaaagatcgaaactcggaaaagaaaaagagcagctgttggcttt
>PAFTOL004583
gccgacttgcatttcgagcmgcccctgaaagttgtggagtatccggaccccaggcttaga
gctaagaacaagcggattaatacctttgatgataacctgaagaagttggttgatgaaatg
tttgatgtcatgtacaraactgatgggattgggctctcggctccccaagtaggtgttaat
gttcaggtcatggtcttcaaccctgccggtgaacgtggtgaaggggaagaaattgtcatc
ataaacccaagagttaacaagtattcgcaaaagattacwcttttcaatgagggttgttta
tcatttcctaagatatatggtgatgttcagagacctgagtcagtcaaaattgatgccagg
gatatcacaggtgcaaggttcacagttagtttatcaggtcttccagcccgggtgttccag
catgaatttgaccatttgcag---------------------------------------
---------------at-------------------------------------------
-----------------------gcaggccttagaaaagaagtatgaagagaatatggga
cttccaagccctgaaaagatagaaactcggaaaagaaaaagagcagctgttggcttt
>PAFTOL004584
gccgacttgcatttcgagccgcccctaaaagttgtggagtatccggaccccaggcttaga
gctaagaacaagcggattgatacctttgatgataacctgaagaagttggttgatgaaatg
tttgatgtcatgtacaraactgatgggattgggctctcggctccccaagtaggtgttaat
gttcagctcatggtcttcaaccctgcyggtgaacgtggtgaaggggaagaaattgtcctc
ataaacccaagagttaacaagtattcgcaaaagattacactttttgaggagggatgttta
tcatttcckaagatatatggtgatgttcagagacctgagtcagtcaaaattgatgccagg
gatatcacaggtgcaaggttcacagttagtttatcaggtcttccagcccgggtgttccag
catgaatttgaccatttgcag---------------------------------------
------------------------------------------------------------
------------------------------------------------------------
---------------------------------------------------------
>PAFTOL004585
gctgacttggatttcgagccgcctctgaaagttgtggagtatccggaccccagacttaga
gctaagaacaagcggattgatacctttgatgataacttgaagaagttggttgatgaaatg
tttgatgtaatgyacaraactgatgggattgggctctcggctccccaagtaggtattaat
gttcagctcatggtcttcaatcctgctggtgaacgtggtgaaggggaagaaattgtcctc
ataaacccaagagttaacaagtattcgcaaaagattacacttttcgaggaaggatgttta
tcatttcctaagatatatggcaatgttcagagacctgagtccgttaaaattgatgccagg
gatatcacaggtgcaaggttcacagttagtttatcaggtctcccagcccgggtgttccag
catgaatttgaccatttgcag---------------------------------------
---------------at-------------------------------------------
-----------------------tcaggccttagaaaagaaatatgaagagaatacggga
cttccaagccctgaaaaggttgaaactcggaaaggaaaaagagcagctgttggcttt
>PAFTOL004587
gccgacttgcatttcgagccgcccctgaaagttgyggagtatccggaccccaggcttaga
gctaagaacaagcggattgatacctttgatgataatctgaagaagttggttgatgaaatg
tttgatgtcatgtacaaaactaatgggattgggctctcggctccccaagtaggtgttaat
gttcagatcwtggtcttcaaccctgccggtgaacgtggtgaaggggaagaaattgtcctc
ataaacccaagagttaacaagtattcgcaaaagattacacttttygaggagggttgttta
tcatttcctaagatatatggtgaygttcagagacctgagtcaatcaaaattgatgccagg
gatgtcacaggtgcaaggttcacagttagtttatcaggtcttccagcccgggtgttccag
catgaatttgaccatttgcag---------------------------------------
---------------at-------------------------------------------
-----------------------tcaggccttagaaaagaagtatgaagaaaatatggga
cttccaagccctgaaaagatcgaaacttggaaaagaaaaagagcagctgttggcttt
>PAFTOL004590
gccgacttgcatttcgaggcgcccctaaaagttgtggagtatccggaccccaggcttaga
gctaagaacaagcggattgatacctttgatgataacctgaagaagttggttgttgaaatg
tttgatgtcatgtacaraactgatgggrttgggctctcggctccccaagtaggtgttaat
gttcagctsatggtcttcaaccctgctggtgaacgtggtgaaggkgaagaaattgtcctc
ataaacccaagagttaacaagtattcgcaaaagattacactttttgaggagggatgttta
tcatttcctaagatatatggtgatgttcagagacctgagtcagtcaaamttgatgccagg
gatatcasaggtgcaaggttcacwgttagtttatcaggtcttccagcccgggtkttccag
catgaatttgaccatttgcag---------------------------------------
---------------at-------------------------------------------
-----------------------tcaggccttagaaaagaagtatgaagagaatatggga
cttccaagccctgaaaaggtcgaaacttggagaagaaaaggagcagctgttggc---
>PAFTOL004591
gccgacttgcatttcgaggcgcccctaaaagttgtggagtatccggaccccaggcttaga
gctaagaacaagcggattgatacctttgatgataacctgaagaagttggttgttgaaatg
tttgatgtcatgtacaraactgatgggrttgggctctcggctccccaagtaggtgttaat
gttcagctcatggtcttcaaccctgctggtgaacgtggtgaaggtgaagaaattgtcctc
ataaacccaagagttmacaagtattcgcaaaagattacactttttgaggagggatgttta
tcatttcctaagatatatggtgatgttcagagacctgagtcagtcaaaattgatgccagg
gatatcagaggtgcaaggttcactgttagtttatcaggtcttccagcccgggtgttccag
catgaatttgaccatttgcag---------------------------------------
------------------------------------------------------------
------------------------------------------------------------
---------------------------------------------------------
>PAFTOL004593
gccgacttgcatttcgagccgcccctgaaagttgtggagtatccggaccccaggcttaga
gctaagaacaagcggattgatacctttgatgataatctgaagaagttggttgatgaaatg
tttgatgtcatgtacaraactgatgggattgggctctcggctccccaagttggtgttaat
gttcagctcatggtcttcaaccctgccggtgaacgtggtgaaggggaagaaattgtcctc
ataaacccaagagttaacaactattcgcaaaagattacacttttcgaggagggttgttta
tcatttcctaagatttatggtgatgttcagagacctgagtcagtcaaaattgatgccagg
gatatcacaggtgcaaggttcacagttagtttatcaggtcttccagcccgggtgttccag
catgaatttgaccatttgcag---------------------------------------
---------------gttcatattctgtcaaccatgtcttccatatataaa------gcc
acaaataaagttgaaat------tcaggccttagaaaagaagtatgaagagaatatggga
cttccaagccctgaaaagatcgaaactcggaaaagaaaaagagcagctgttggcttt
>PAFTOL004594
gccgacttgcatttcgagccgcccctaaaagttgtggagtatccggaccccaggcttaga
gctaagaacaagcggattgatacctttgatgataacctgaagaagttggttgttgaratg
tttgatgtcatgtacaraactgatgggrttgggctctcggctccccaagtaggtgttaat
gttcagctcatggtcttcaaccctgctggtgaacgtggtgaaggtgaagaaattgtcctc
ataaacccaagagttaacaagtattcgcaaaagattacactttttgaggagggatgttta
tcatttcctaagatatatggtgatgttcagagacctgagtcagtcaaaattgatgccagg
gatatcagaggtgcaaggttcactgttagtttatcaggtcttccagcccgggtgttccag
catgaatttgaccatttgcag---------------------------------------
------------------------------------------------------------
------------------------------------------------------------
---------------------------------------------------------
>PAFTOL004596
gccgacttgcatttcgagccgcctctgaaagttgtggagtatccggaccccaggcttaga
gctaagaacaagcggattgatacctttgatgataacttgaggcagttggttgatgaaatg
tttgatgtcatgtacaraactgatgggattgggctttcagctccccaagtgggcattaat
gttcagctcatggtcttcaatcctgccggtgaacgtggtgaaggggaagaaattgtcctc
ataaacccaagagttaacaagtattcgcaaaagattacactttttgaggaaggatgttta
tcatttcctaggatatatggcgatgttcagagacccgagtcagtcaaaattgacgccagg
gatatcactggtgcaaggttcacagtcagtttatcaggtcttccaggccgggtgttccag
catgaatttgaccatttgcag---------------------------------------
------------------------------------------------------------
------------------------------------------------------------
---------------------------------------------------------
>PAFTOL004597
gccaacttgcatttcgagccgcccctgaaagttgtggagtatccrgaccccaggcttaga
gctaagaacaagyggattratacytttgaygataacctgaagaagttggttgatgaaatg
tttgatgtcatgtacaraactgatgggattgggctctcggctccccaagtaggtgttaat
gttaaggtcatggtcttcaaccctgccggtaaacgtggtgaaggggaagaaattgtcatc
ataaacccaagagttaacaagtattcgctaaagattacacttttcaatgagggttgttta
tcatttcctaakatatatggtgatgttcagagacctgagtcagtcaaaattgatgccagg
gatatcacaggtgcaaggttcacagttagtttatcaggtcttccagcccgggtgttccag
catgaatttgaccatttgcag---------------------------------------
---------------at-------------------------------------------
-----------------------gcaggccttagaaaagaagtatgaagagaatatggga
cttccaagccctgaaaagatagaaactcggaaaagaaaaagagcagctgttggcttt
>PAFTOL004598
gccgacttgcatttcgagccgcccctaaaagttgtggagtatccggaccccaggcttaga
gctaagaacaagcggattgacacctttgatgataacctgaagaagttggttgttgaaatg
tttgatgtcatgtacaraactgatgggattgggctctcggctccccaagtaggtgttaat
gttcagctcatggtcttcaaccctgctggtgaacgtggtgaaggggaagaaattgtcctc
ataaacccaagagttaacaagtattcgcaaaagattacactttttgaggagggatgttta
tcatttcctaagatatatggtgatgttcagagacctgagtcagtcaaaattgatgccagg
gatatcacaggtgcaaggttcacagtttgtttatcaggtcttccagcccgggtgttccag
catgaatttgaccatttgcag---------------------------------------
------------------------------------------------------------
------------------------------------------------------------
---------------------------------------------------------
>PAFTOL004599
gccgacttgcatttcgagccgcccytaaaagttgtggagtatccggaccctaggcttaga
gctaagaacaagccgattgatacctttgatgataacctgaagaagttggttgatgaaatg
tttgatgtcatgtacaraactgatgggattgggctctcggctccccaagtaggtgttaat
gttcagctcatggtcttcaaccctgctggtgaacgtggtgaaggggaagaaattgtcctc
ataaacccaagagttaacaagtattcgcaaaagattacactttttgaggagggatgttta
tcatttcctaagatatatggtgatgttcagagacctgagtcagtcaaaattgatgccagg
gatattagaggtgcaaggttcactgttagtttatcaggtcttccagccagggtgttccag
catgaatttgaccacttgcag---------------------------------------
---------------gttcatattctgtcaaccatgtcttccatatataaa------gcc
acaaatatagttgaaatca---ttcaggccttagaaaagaagtatgaagagaatatggga
cttccaagtcctgaaaagatcgaaacttggaaaaggaaaggagcagctgttggc---
>PAFTOL004600
gccgacttgcatttcgagccscccctaaaagttgtggagtatccggaccccaggcttaga
gctaagaacaagcggattgatacctttgatgataacctgaagaagttggttgttgaaatg
tttgatgtcatgtacaraactgatgggattgggctctcggctccccaagtaggtgttaat
gttcagctcatggtcttcaaccctgctggtgaacgtggtgaaggtgaagaaattgtcctc
ataaacccaagagttaacaagtattcgcaaacgatyacactttttgaggagggatgttta
tcatttcctaagatatatggtgatgttcagagacctgagtcagtcaaaattgatgccagg
gatatcagaggtgcaaggttcactgttagtttatcaggtcttccagcccgggtgttccag
catgaatttgaccatttgcag---------------------------------------
------------------------------------------------------------
------------------------------------------------------------
---------------------------------------------------------
>PAFTOL004601
gccgacttgcatttcgagccgcccctgaaagttgtggagtatccggaccccaggcttaga
gctaagaacaagcggattaatacctttgatgataacctgaagaagttggttgatgaaatg
tttgatgtcatgtacaraactgatgggattgggctctcggctccccaagtaggtgttaat
gtycagctcatggtcttcaaccctaccggtgaacgtggtgaaggggaagaaattgtcgtc
ataaacccaagagttaacaagtattcgcaaaagattacacttttcaatgagggttgttta
tcatttcctaagatatatggtgatgttcagagacctgaggcagtcaaaattgatgccagg
gatatcacaggtgcaaggttcasagttrgtttatcaggtcttccagcccgggtgttccag
catgaatttgaccatttgcag---------------------------------------
------------------------------------------------------------
---------------------------------catcagaagtatgaagagaatatggga
cttccaagccctgaaaagatagaaactcggaaaagaaaaagagcagctgttggcttt
>PAFTOL004603
gccgacttgcatttcgmgccgcccctgaaagttgtggagtatccggaccccaggcttaga
gctaagaacaagcggattgatacctttgatgataacttgaagaagttggttgatgaaatg
tttgatgtcatgtacaraactgatgggattgggctctcggctccccaagtaggtsttaat
gttcagctcatggtcttcaaccctgccggtgaacgtggcgaaggggaagawattgtcctc
ataaacccaagagttaacaagtattcgcaaaagattacactttttgaggagggatgttta
tcatttcctaagatatatggtgatattcagagacctgagtcagtcaaaattgatgccagg
gatatcacaggtgcaaggttcacagttagtttatcaggtcttccagcccgggtgttccag
catgaatttgaccatttgcag---------------------------------------
------------------------------------------------------------
------------------------------------------------------------
---------------------------------------------------------
>PAFTOL004605
gccgacttgcatttcgagccgcccctgaaagttgtggagtatccggaccccaggcttaga
gctaagaacaagcggattaatacctttgatgataacctgaagaagttggttgatgaaatg
tttgatgtcatgtacaraactgmtgggattgggctctcggctccccaagtaggtgttaat
gttcaggtcatggtcttcaaccctgccggtgaacgtggtgaaggggaagaaattgtcatc
ataaacccaagagttaacaagtattcgcaaaagattacacttttcaatgagggttgttta
tcatttcctaagatatatggtgatgttcagagacctgagtcagtcaaaattgatgccagg
gatatcacaggtgcaagcttcacagttagtttatcaggtcttccagcccgggtgttccag
catgaatttgaccatttgcag---------------------------------------
------------------------------------------------------------
------------------------------------------------------------
---------------------------------------------------------
>PAFTOL004608
gccgacttgcatttcgagccgcccctgaaagttgtggagtatccggaccccaggcttaga
gctaagaacaagcggattgatacctttgatgataacttgaagcagttggttgatgaaatg
tttgatgtcatgtacaraactgatgggattgggctctcggctccccaagtaggcattaac
gttcagctcatggtcttcaatcctgccggtgaacgtggtgaaggggaagaaattgtcctc
ataaacccaagagttaacaagtattcgcaaaagattacacttttcgaggaaggatgttta
tcatttcctaggatatatggcgatgttcagagacctgagtcagtcaaaattgatgccagr
gatrtcacaggtgcaaggttcacagttagtttatcaggtcttccagscygggtgttccag
catgaatttgaccatttgcag---------------------------------------
---------------at-------------------------------------------
-----------------------tcaggccttagaaaagaagtatgaagagaatacggga
cttccaagccctgaaaagatcgaaactcggaaaagaaaaagagcagctgttggcttt
>PAFTOL004609
gccgacttgcatttcgaaccgcccctgaaagttgtggagtatccggaccccaggcttaga
gctaagaacaagcggattgatacctttgatgataacttgaagcagttggttgatgaaatg
tttgatgtcatgtacaraactgatgggattgggctctcagctccccaagtaggcattaat
gttcagctcatggtcttcaatcctgctggtgaacgtggtgaaggggaagaaattgtcctc
ataaacccaagagttaacaagtattcgcaaaagatcacacttttcaaggaaggatgttta
tcatttcctaggatatatggtgatgttcagagacctgagtcagtcaaaattgatgcyagg
grtrtcacaggtgcaaggttcasagttagtttatcaggtcttsyarcycgggtgttccag
catgaatttgaccatttgcag---------------------------------------
---------------at-------------------------------------------
-----------------------tcaggccttagaaaagaagtatgaagagaatacggga
cttccaagccctgaaaagatcgaaacttggaaaagaaaaagagcagctgttggcttt
>PAFTOL004610
gctgacttgcatttcgagccgcctctgaaagttgtggagtatccagaccccagacttaga
gctaagaataagcggattgatacctttgatgataacttgaagaagttggttgatgaaatg
tttgatgtcatgyacaraactgatgggattgggctctccgctccccaagtaggtgttaat
gttcagctcatggtcttcaatcctgctggtgaacgtggtgaaggggaagaaatygtcctc
ataaacccaagagttaacaagtattcgcaaaarattacacttttcgaggaaggatgttta
tcatttcctaagatatatggcgatgttcagagacctgagtcagttcaaattgatgccagg
gacgtcacaggtgcaaggttcacagttagtttatcaggtctcccagcccgggtgttccag
catgaatttgaccatttgcag---------------------------------------
------------------------------------------------------------
------------------------------------------------------------
---------------------------------------------------------
>PAFTOL004611
gctgacttgcatttcgagccgcctctgaaagttgtggagtatccagaccccagacttaga
gctaagaataagcggattgatacctttgatgataacttgaagaagttggttgatgaaatg
tttgatgtcatgyacaraactgatgggattgggctctccgctccccaagtaggtgttaat
gttcagctcatggtcttcaatcctgctggtgaacgtggtgaaggggaagaaatygtcctc
ataaacccaagagttaacaagtattcgcaaaagattacacttttcgaggaaggatgttta
tcatttcctaagatatatggcgatgttcagagacctgagtcagttcaaattgatgccagg
gacgtcacaggtgcaaggttcacagttagtttatcaggtctcccagcccgggtgttccag
catgaatttgaccatttgcag---------------------------------------
------------------------------------------------------------
------------------------------------------------------------
---------------------------------------------------------
>PAFTOL004613
gccgacttgcatttcgagccgcccctgaaagttgtgaagtatccggaccccaggcttaga
gctaagaacaagcggattgatacctttgatgataacctgaagaagttggttgatgaaatg
tttgatgtcatgtacaaaactaatgggattgggctctcggctccccaagtaggtgttaat
gttcarctcatggtcttcaaccctgctggtgaacgtggtgaaggggaagaaattgtcctc
ataaacccaagagttaacaagtattcgcaaaagattacactttttgaggaggggtgttta
tcatttcctaagatatatggtgatgttcagagacctgaggcagtcaaaattgatgccagg
gatatcacaggtgcaaggttcacagttagtttatcaggtcttccggcccgggtgttccag
catgaatttgaccatttgcag---------------------------------------
------------------------------------------------------------
------------------------------------------------------------
---------------------------------------------------------
>PAFTOL004617
gccgacttgcatttcgaggcgcccctaaaagttgtgttgtatccggaccccaggcttaga
gctaagaacaagcggattgatacctttgatgataacctgaagaagttggttgatgaaatg
tttgatgtcatgtacaraactgatggaattgggctctcggctccccaagtaggtgttmat
gttcagctgatggtcttcaaccctgctrgcgaacgtggtgaaggggaagaaattrtccty
ataaacccaagagttaacaagtattcgcaaaagattacactttttgaggagggatgttta
tcatttcctaagatatatggtgacgttcagagacctgagtcagtcaaaattgatgccagg
gatatcacaggtgcaaggttcacagttagtttatcaggtcttccagcccgggtgttccag
catgaatttgaccatttgcag---------------------------------------
------------------------------------------------------------
------------------------------------------------------------
---------------------------------------------------------
>PAFTOL004618
gccgacttgcatttcgagccgcccctgaaagttgttgagtatccggaccccaggcttaga
gctaagaacaagcggattgatacctttgatgataacttgaagcagttggttgatgaaatg
tttgatgtcatgtacaaaactgatgggattgggctctcagctccccaagtaggcattaat
gttcagctcatggtcttcaatcctgccggtgaacgtggtgaaggggaagaaattgtcctc
ataaacccaagagttaacaattattcgcaaaagattacacttttcgaggaaggatgttta
tcatttcctaggatatatggcgatgttcagagaccygagtcagtyaaaattgatgccagg
gatatcacaggtgcaaggttcacagttagttyatcaggtcttccagscygggtgttccag
catgaatttgaccatttgcag---------------------------------------
------------------------------------------------------------
------------------------------------------------------------
---------------------------------------------------------
>PAFTOL004619
gccgacttgcatttcgagccgcccctgaaagttgtggagtatccggacccgagacttaga
gctaagaacaagcggattgatacctttgatgataacttgaagaagttggttgatgaaatg
tttgatgtcatgtacaraactgatgggattgggctctcggctccccaagtaggcgttaat
gttcagctcatggtcttcaatcctgctggtgaacgtggtgaaggggaagaaattgtcctc
ataaacccaagagttaacaaatattcgcaaaagattacacttttcgaggaaggatgttta
tcatttcctaagatatatggggatgttcagagacccgagtcagttaagattgatgccagg
gatatcacaggtgcaaggttcacagtcagtttgtcaggtcttccagcccgggtgttccag
catgaatttgaccatttgcag---------------------------------------
------------ggcatccttttctttgacagaatgacggatgaagtactt------gac
actatacgcgcagactt------actggccctagaaaagaagtatgaagagaatacggga
cttccaagccctgaaaagatcgaaactcggaaaagaagaacagcagctgttggcttt
>PAFTOL004623
gccgacttgcatttcgagccgcccctgaaaattgtggagtatccggaccctaggcttaga
gctaagaacaagcggattgatacctttgatgatagcttgaagcaattggttgatgaaatg
tttgacgtcatgtacaraaccgatgggattgggctctcagctccccaagtaggcattaac
gttcagctcatggtcttcaatcctgccggtgaacgtggtgaaggggaagaaattgtcctc
ataaacccaagagttaacaagtattcgcaaaagattacacttttcgaggaaggatgttta
tcatttcctaggatatatggcgatgttcagagaccysagtcmrtcaaaattgatgccagg
gatatcayaggtgcaaggttcacagtkagtttatcaggtcttcyagscsgrgtgttccag
catgaatttgaccatttgcag---------------------------------------
---------------rt-------------------------------------------
-----------------------tcaggccttggaaaacaagtatgaagagaatactgga
cttccaagccctgaaaagattgaaactcggaaaagaaaaagagcagctgttggcttt
>PAFTOL004624
gccgacttgtatttcgaggcgcccctaaaagttgtggagtatccggaccccaggcttaga
gctaagaacaagcggattgatacctttgatgataacgtgaagaagttggttgttgaaatg
tttgatgtcatgtacaraactgatgggattgggctctcagctccccaagtaggtgttaat
gttcagctcatggtcttcaaccctgctggtgaacgtggtgaaggtgaagaaattgtcctc
ataaacccaagagttaacaagtattcgcaaaagattacactttttgaggagggatgttta
tcatttcctaagatatatggtgatgttcagagacctgagtcagtcaaaattgatgccagg
gatatcagaggtgcaaggttcactgttagtttatcaggtcttccagcccgggtgttccag
catgaatttgaccatttgcag---------------------------------------
------------------------------------------------------------
------------------------------------------------------------
---------------------------------------------------------
>PAFTOL004625
gctgacttgcatttcgagccgcccctraaagttgtggagtatccggaccccaggcttaga
gctaagaacaagcggattgatacctttgatgataacctgaagaagttggttgatgaaatg
tttgatgtcatgtacaraactgatgggattgggctctcggctccccaagtaggtgttaat
gttcagctcatggtcttcaaccctgctggtgaacgtggtgaaggggaagaaattgtcctc
ataaacccaagagttracaagtattcgcaaaagattacactttttgaggagggatgttta
tcatttcctaagatatatggtgatgttcagagacctgagtcagtcagaattgatgccagg
gatatcacaggtgcaaggttcacagttagtttatcaggtcttccagcccgggtgttccag
cacgaatttgaccatttgcag---------------------------------------
------------------------------------------------------------
------------------------------------------------------------
---------------------------------------------------------
>PAFTOL004626
gccgacttgcatttcgagccgcccctgaaagttgtggagtatccggaccccaggcttaga
gctaagaacaagcggattaatacctttgatgataacctgaagaagttggttgatgaaatg
tttgatgtcatgtacaaaactgatgggattggactctcggctccccaagtaggtgttaat
gttcaggtcatggtcttcaaccctgccggtgaaygtggtgaaggggaagaaattgtcatc
ataaacccaagagttaacaagtattcgcaaaagattacacttttcaatgagggttgttta
tcatttcctaagatatatggtgatgttcagagacctgagtcagtcaaaattgatgccagg
gatatcacaggtgcaaggttcacagttagtttatcaggtcttccagcccgggtgttccag
catgaatttgaccatttgcag---------------------------------------
---------------at-------------------------------------------
-----------------------gcaggccttagaaaagaagtatgaagagaatttgrga
cttccaagccccgaaaagatagaaactcggaaaagaaaaagagcagctgttggcttt
>PAFTOL004627
gccgacttgcatttcgagccgcccctgaaaattgtggagtatccggatcccaggcttaga
gctaagaacaagcggattgatacctttgatgataacttgaagcaattggttgatgaaatg
tttgatgtcatgtacaraactgatggggttgggctttcagctccccaagtaggcattaat
gttcagctcatggtcttcaatcctgccggtgaacgtggtgaaggggaagagatggtcctc
ataaacccaagagttaacaagtattcgcaaaagattacacttttcgaggaaggatgttta
tcatttcctagaatatatggcgatgttcagagacccgagtcagtcaaaattgatgccagg
gatatcayaggygcaaggttcacagttagtttatcaggtctkccrgsysgrgtgttccag
catgaatttgaccatttgcag---------------------------------------
---------------at-------------------------------------------
-----------------------tcaggccttagaaaagaagtatgaagagaatacggga
cttccaagccctgaaaagatcgaaactcggagaagaaaaagagcagctgttggcttt
>PAFTOL004629
gccgacgtgcatttcgagccgcccctgaaagttgtggagtatccggaccccaggcttaga
gctaagaacaagcggattgatacctttgatgataacttcaagaagttggttgatgaaatg
ttggatgtcatgtacaaaactgatgggtttgggctctcggctccccaagtaggtgttaat
gttcagctcatggtcttcaaccctgccggtgaacgtggcgaaggggaagaaattgtcctc
ataaacccaagagttaacaagtattcgcaaaagattacactttttgaggagggatgttta
tcatttcctaagatatatggtgatgttcagagacctgagtcagtcaaaattgatgccagg
gatatcacaggtgcaaggttcacagttagtttatcaggtcttccagcccgggtgttccag
catgaatttgaccatttgcag---------------------------------------
---------------at-------------------------------------------
-----------------------ccaggccttagaaaagaagtatgaagagaatatggga
cttccaagccctgaaaagatcgaaacttggaaaagaaaaagagcagctgttggcttt
>PAFTOL004631
gccgacttgcatttcgaggcgcccctaaaagttgtggagtatccggaccccaggcttaga
gctaagaacaagcggattgatacctttgatgataacctgaagaagttggttgttgaaatg
tttgatgtcatgtacaraactgatggggttgggctctcggctccccaagtaggtgttaat
gttcagctcatggtcttcaaccctgctggtgaacgtggtgaaggtgaagaaattgtcctc
ataaacccaagagttaacaagtattcgcaaaagattacactttttgaggagggatgttta
tcatttcctaagatatatggtgatgttcagagacctgagtcagtcaaaattgatgccagg
gatatcagaggtgcaaggttcactgttagtttatcaggtcttccagcccgggtgttccag
catgaatttgaccatttgcag---------------------------------------
------------ggcatccttttcttt---------------------------------
---------------------------------gaaagaatgacggacgaagttctcgac
actatacgtgctga-----------cttacag-------------------------
>PAFTOL004632
gccgacttgcatttcgagcggcccctgaaagttgtggagtatccggaccccaggcttaga
gctaagaacaagcggattaatacctttgatgataacctgaagaagttggttgatgaaatg
tttgatgtcatgtacaraactgatgggattgggctctcggctccccaagtaggtgttaat
gttcaggtcatggtcttcaaccctgccggtgaacgtggtgaaggggaagaaattgtcatc
ataaacccaagagttaacaagtattcgcaaaagattacacttttcaatgagggttgttta
tcatttcctaagatatatggtgatgttcagagacctgagtcagtcaaaattgatgccagg
gatatcacaggtgcaaggttcacagttagtttatcaggtcttccagcccgggtgttccag
catgaatttgaccatttgcag---------------------------------------
---------------at-------------------------------------------
-----------------------gcaggccttagaaaagaagtatgaagagaatatggga
cttccaagcgctgaaaagatagaaactcggaaaagaaaacgagcagctgttggcttt
>PAFTOL004633
gccgatttgcatttcgagccacccctgaaagttgtggagtatccggaccccaggcttaga
gctaagaacaagcggattgatacctttgatgataatctgaagaagttggttgatgaaatg
tttgatgtcatgtacaraactgatgggattgggctttcggctccccaagtaggtgttaat
gytcagctcatggttttcaacccttccggtgaacgtrgcgaaggggaagaaattgtcctc
ataaacccaagagttaacaagtattcgcaaaagattacactttttgaggagggatgttta
tcatttcctaagatatatggtgatgtccagagacctgagtcagtcaaaattgatgccagg
gatatcacaggtgcaaggttcacagttagtttatcaggtcttccagcccgggtgttccag
catgaatttgaccatttgcag---------------------------------------
---------------gttcagattctgtcaaccatgtcttccatatataaa------gcc
acaaataaagttgaaaa------taaagccttagaaaagaagtatgaggagaatatggga
cttccaagccccgaaaagatcgaaactcggaaaagaaaaggagcagctgttggcttt
>PAFTOL004634
gccgacttgcatttcgagccgcccctgaaagttgtgsagtatccggaccccaggcttaga
gctaagaacaagcggattgatacctttgatgataacctgaagaagttggttgatgaaatg
tttgatgtcatgtacaaaaccaatgggattgggctctcggctccccaagtaggtgttaat
gttcagctcatggtcttcaacccttcyggtgaacgtggcgaaggggaagaaattgtcctc
ataaayccaagagttaataagtattcgcaaaagattacaatttttgaggagggatgttta
tcatttcctaagatttatggtgatgttcagagacctgagtcagtcaaaattgatgccagg
gatatcacaggtgcaaggttcacagttagtttatcaggtcttccagcccgggtgttccag
catgaattcgaccatttgcag---------------------------------------
---------------gttcatattctgtcaaccatgtcttccatatataaa------gct
acaaataaagttgaaaataaactaaacgccttagaaaagaagtatgaagagaatacgagg
cttccaagccctgaaaagatcgaaactcggaaaagaaaaggagcagctgttgggttt
>PAFTOL004635
------------------------------------------------------------
------------------------------------------------------------
------attttccacagaactaatgggattgggctctcggctccccaagtaggtgttaat
gttcagctcatggtcttcaacccttccggtgaacgtggcgaaggggaagaaattgtcctc
ataaacccaagagttaacaagtactcgcaaaagrttacactttttgargagggatgttta
tcatttcctaagatttatggtgatgttcaggtatcttctccttataccttgtctagaatg
gatatt-------caattattgcaattt--------------------------------
------------------------------------------------------------
------------------------------------------------------------
------------------------------------------------------------
---------------------------------------------------------
>PAFTOL004636
gccgacttgcatttcgagccgcccctgaaaattgtggagtatccggaccccaggcttaga
gctaagaacaagcggattgatacctttgatgataacttgaagcaattggttgatgaaatg
tttgatgtcatgtacaraactgatggtgttgggctctcagctccccaagtaggcattaat
gttcagctcatggtcttcaatcctgcgggtgaacgtggtgaaggggaagaaattgtcctc
ataaacccaagagttaacaagtattcgcaaaaggttacactttttgaggaaggatgttta
tcatttcctaggatatatggcgatgttcagagacccgagtcagtcaaaattgatgccagg
gatatcacaggtgcaaggttcacagttagtttatcaggtcttccaggtcgggtgttccag
catgaatttgaccatttgcag---------------------------------------
---------------gt-------------------------------------------
-----------------------tcaggccttagaaaagaagtatgaagagaatacggga
cttccaagccctgaaaagatcgaaactcggaaaagaaagagagcagctgttggcttt
>PAFTOL004637
gcggacttgcatttcgagccgcccctgaaagttgtggagtatccggaccccaggcttaga
gctaagaacaagcggattgatacctttggtgataacttgaagaagttggttgmtgaaatg
tttgatgtcatgtacaraactgatgggattgggctctcggctccccaagtaggcattaat
gttcagctcatggtcttcaatcctgccggtgaacgtggtgaagggsaagaaattgtcctc
ataaacccaagagttaacaagtattcgcaaaagattacacttttcgaggaaggatgttta
tcatttcctaagatatatggcgatgttcagagacccgagtcagttaagattgatgccagg
gatatcacaggtgcaaggttcacagttagtttatcaggtcttccagcccgggtgttccag
catgaatttgaccatttgcag---------------------------------------
------------ggcatcctcttctttgagagaatgacagacgaagttctt------gac
actatacgtgaagactt------acaggccttagaaaaaaagtatgaagagaatacggga
ctcccaagccctgaaaagatcgaaactcggaaaagaagaaaagcagcagttggcttt
>PAFTOL004638
gccgacttgcatttcgagccgcccctaaaagttgtggagtatccggaccccaggcttaga
gctaagaacaagcggattgatacctttgatgataacctgaagaagttggttgatgaaatg
tttgawgtcatgtacaraactgatgggattgggctctcggctccccaagtaggtgttaat
gttcagctcatggtcttcaaccctgctggtgaacgtggtgaaggggaagaaattgtcctc
ataaacccaagagttaacaagtattcgcaaaagattacactttttgaggagggatgttta
tcatttcctaagatatatggtgatgttcagagacctgagtcagtcaaaattgatgccagg
gatatcacaggtgcaaggttcacagttagtttatcaggtcttccagcccgggtgttccag
catgaatttgaccatttgcag---------------------------------------
------------------------------------------------------------
------------------------------------------------------------
---------------------------------------------------------
>PAFTOL004639
gccgacttgcatttcgagccgcccctgaaagttgtggagtatccggaccccaggcttaga
gctaagaacaagcggattaatacctttgatgataacctgaagaagttggttgatgaaatg
tttgatgtcatgtacaraactgatgggattgggctctcggctccccaagtaggtgttaat
gttcaggtcatggtcttcaaccctgccggtgaacgtggtgaaggggaagaaattgtcatc
ataaacccaagagttaacaagtattcgcaaaagattacacttttcaatgagggttgttta
tcatttcctaagatatatggtgatgttcagagacctgagtcagtcaaaattgatgccagg
gatatcacaggtgcaaggttcacagttagtctatcaggtcttccagcccgggtgttccag
catgaatttgaccatttgcag---------------------------------------
---------------at-------------------------------------------
-----------------------gcaggccttagaaaagaagtatgaagagaatatggga
cttccaagccccgaaaagatagagactcggaaaagaaaaggagcagctgttggcttt
>PAFTOL004640
gccgacttgcatttcgagccgcccctgaaagttgtggagtatccggaccccaggcttaga
gcgaagaacaagcggattaatacctttgatgataacctgaagaagttggttgacgaaatg
tttgatgtcatgtacaraactgatgggattgggctctcggctccccaggtaggtgttaat
gttcaactcatggtcttcaaccctgccggtgaacgtggtgaaggggaagaaattgtcctc
ataaacccaagagttaacaagtatttgcaaaagattacatttttcagggagggttgttta
tcatttcctaagatatatggtgatgttcagagacctgagtcagtcaaaattgatgccagg
gatatcacaggtgcgaggttcacagttagtttatcaggtcttccagccagggttttccag
catgaatttgaccatttgcag---------------------------------------
------------------------------------------------------------
------------------------------------------------------------
---------------------------------------------------------
>PAFTOL004642
gccgacttgcatttcgagccgcccctgaaagttgtgcagtatccggaccccaggcttaga
gctaagaacaagcggattgatacctttgatgataacctgaagaagttggttgttgaaatg
tttgatgtcatgtacaraactgatggggttgggctctcggctccccaagtaggtgttaat
gttcagctcatggtcttcaacccttctggtgaacgtggtgaaggggaagaaattgtcctc
ataaacccaagagttaacaagtattcgcaaaagattacactgtttgaggagggatgttta
tcatttcctaagatatatggtgatgttcagagacctgagtcagtcaaaattgatgccagg
gatatcacaggtgcaaggttcacagttagtttatcaggtcttccagcccgggtgttccag
catgaacttgaccatttgcag---------------------------------------
------------ggcatccttttctttgaaagaatgacggacgaagttctt------gac
actatacgtgctgactt------acaggtaat----------------------------
--------------------------------------------------------t
>PAFTOL004644
gccgacttgcatttcgagccgcccctgaaagtcgtggagtatccggaccccaggcttaga
gctaagaacaagcggattgatacctttgatgataacttgaagaagttggttgatgaaatg
tttgatgtcatgtacaraactgatgggattgggctctcggctccccaagtgggtgttaat
gttsagctcatggtcttcaaccctgccggtgaacgtggtgaaggggaagaaattgtcctc
ataaacccaagagttaacaagtattcgcaaaagattacacttttcgaggagggatgttta
tcatttcctaagatacatggtgatgttcagagacctgagtcagtcaaaattggtgccagg
gatatcacaggtgcaaggttcacagttagtttatcaggtcttccagcccgggtattccag
catgaatttgaccatttgcag---------------------------------------
------------ggcatccttttctttgaaagaatgacggacgaagttctt------gac
actatacgcgctgactt------acaggccttagaaaagatgtatgaggagaatacggga
cttccaagccctgaaaagatagaaactcggaaaagaaaaggagcagctgttggcttt
>PAFTOL004646
gccgacttgcatttcgaggcgcccctaaaagttgtggagtatccggaccccaggcttaga
gctaagaacaagcggattgatacctttgatgataacctgaagaagttggttgttgaaatg
tttgatgtcatgtacaraactgatgggattgggctctcggctccccaagtaggtgttaat
gttcagctcatggtcttcaaccctgctggtgaacgtggtgaaggtgaagaaattgtcctc
ataaacccaagagttaacaagtattcgcaaaagattacactttttgaggagggatgttta
tcatttcctaagatatatggtgatgttcagagacctgagtcagtcaaaattgatgccagg
gatatcagaggtgcaaggttcactgttagtttatcaggtcttccagcccgggtgttccag
catgaatttgaccatttgcag---------------------------------------
------------------------------------------------------------
------------------------------------------------------------
---------------------------------------------------------
>PAFTOL004647
gccgacttgtatttcgagccgcccctgaaagttgtgcagtatccggaccctaggcttaga
gctaagaacaagcggattgatacctttgatgatagcttgaagcagttggttgatgaaatg
tttgatgtcatgtacaaaactgatgggattgggctctcggctccccaagtaggcattaay
gttcagctcatggtcttcaatcctgctggtgaacgtggtgaaggggaagaaattgtcctt
ataaacccaagagttaacaagtattcgcaaaagagtacacttttcgaggaaggttgttta
tcatttcctaggatatatggcgatattcagagacctgagtcggtcgaaattgatgccaga
gatatcacaggtgcaaggttcacagttagtttatcaggtcttccagcccaggtgttccag
catgaatttgactatttgcag---------------------------------------
------------ggcatccttttctttgaaagaatgacggaaaaagttctt------gac
actatacgtgcagactt------acaggccttagagaagaagtatgaagagaatacggga
cttccaagccctgaaaagattgaaactcggaaaagaaaaagagcagctgttggcttt
>PAFTOL004648
gccgacttgcatttcgagccgcccctgaaagttgtggagtatccggaccccaggcttaga
gctaagaacaagcggattaatacctttgatgataacctgaagaagttggttgatgaaatg
tttgatgtcatgtacaraactgatgggattgggctctcggctccccaagtaggtgttaat
gttcagctcatggtcttcaaccctaccggtgagcgtggtgaaggggaagaaattgtcgtc
ataaacccaagagttaacaagtattctcaaaagattacacttttcaatgagggttgttta
tcatttcctaagatatatggtgatgttcagagacctgagtcagtcaaaattgatgccagg
gatatcacaggtgcaaggttcacagttagtttatcaggtcttccagcccgggtgttccag
catgaatttgaccatttgcag---------------------------------------
------------------------------------------------------------
------------------------------------------------------------
---------------------------------------------------------
>PAFTOL004649
gccgacttgcatttcgagccgcccctgaaagttgtggagtatccggaccccaggcttaga
gctaagaacaagcggattgatacctttgatgataacttgaagcagttggttgatraaatg
tttgatgtcatgtacaraactgatgggattgggctctcagctccccaagtaggcattaat
gttcagctcatggtcttcaatcctgccggtgaacgtggtgaaggggaagaaattgtcctc
ataaacccaagggttaacaagtattcgcaaaagattacacttttcgaggaaggatgttta
tcatttcctaggatatatggtgatgttcagagaccygagtyagtcaaaattgatgcyagg
gatatyacaggtgcaaggttcacagttwgtttatcaggycttsyakkccggrtgttccag
catgaatttgaccatttgcag---------------------------------------
------------ggcatccttttctttgaaagaatgacagacgaagttctt------gac
actatacgtgcggactt------acaggccttagaaaagaagtacgaagagaacacggga
cttccaagccctgaaaagatcgaaacttggaaaagaaaaagagcagctgttggcttt
>PAFTOL004652
gccgacttgcatttcgagccgcccctaaaagttgtggagtatccggaccccaggcttaga
gctaagaacaagcggattgatacctttgatgataacctgaagaagttggttgatgaaatg
tttgatgtcatgtacaaaactgatgggattgggctctcggctccccaagtaggtgttaat
gtccagctgatggtcttcaaccctgctggtgaacgtgatgaaggggaagaaattgtcctc
ataaacccaagagttaacaagtattcgcaaaagattacactttttgaggagggatgttta
tcatttcctaagatatatggtgatgttcagagacctgagtcagtcaaaattgatgccagg
gatatcacaggtgcaaggttcacagttagtttatcaggtcttccagctcgggtgttccag
catgaatttgaccatttgcag---------------------------------------
------------ggcat-------------------------------------------
-----------------------ccttttctttgaaagaatgacggacgaagttcttgac
actatacgtgctgacttacaggtaatt------------------------------
>PAFTOL004653
gccgacttgcatttcgaagcgcccctaaaagttgtgaagtatccggaccccaggctcaga
gctaagaacaagcggattgatacctttgatgataacctgaagaagttggttgatgaaatg
tttgatgtcatgtacaraactgatgggatcgggctctcagctccccaagtaggtgttaat
gttcagctcatggtcttcaaccctgctggtgaacgtggtgaaggggaagaaattgtcctc
ataaacccaagagttaacaagtattcgcaaaagattacactttttgaggagggatgttta
tcatttcctaagatatatggtgatgttcagagacctgagtcagtcaaaattgatgccagg
gatatcagaggtgcaaggttcacagttagtttatcaggtcttccagcccgggtgttccag
catgaatttgaccatttgcag---------------------------------------
------------ggcatccttttctttgaaagaatgacggacgaagttctt------gac
actatacgtgctgactt------acaggccttagagaagaagtatgaagagaatatggga
cttccaagtcctgaaaagatcgaaacttggaaaagaaaaggagcagctgttggc---
>PAFTOL004657
gctgacttggatttcgagccgcctctgaaagttgtggagtatccggaccccagacttaga
gctaagaacaagcggattgatacctttgatgataacttgaagaagttggttgatgaaatg
tttgatgtaatgtacaraactgatgggattgggctctcggctccccaagtaggtattaat
gttcagctcatggtcttcaatcctgctggtgaacgtggtgaaggggaagaaattgtcctc
ataaacccaagagttaacaagtattcgcaaaagattacacttttcgaggaaggatgttta
tcatttcctaagatatatggcaatgttcagrgacctgagtccgttaaaattgatgccagg
gatatcacaggtgcaaggttcacagttagtttatyaggtctcccagcccgggtgttccag
catgaatttgaccatttgcag---------------------------------------
---------------at-------------------------------------------
-----------------------tcaggccttagaaaagaaatatgaagagaatacggga
cttccaagccctgaaaagattgaaactcggaaaggaaaaagagcagctgttggcttt
>PAFTOL004660
------------------------------------------------------------
------------------------------------------------------------
------gttttccacagaactgatgggattgggctctcagctccccaagtaggcattaat
gttcagctcatggtcttcaatcctgccggtgaacgtggtgaaggggaagaaattgtcctc
ataaacccaagagttaacaagtattcgcaaaagattacacttttcgaggaaggatgttta
tcatttcctaggatatatggcgatgttcaggtatcttctccgtataccttgtctagaatg
gatatt------------------------------------------------------
------------------------------------------------------------
------------------------------------------------------------
------------------------------------------------------------
---------------------------------------------------------
>PAFTOL004661
gctgacttgcatttcgagccgcctctgaaagttgtggagtatccggaccccagacttaga
gctaagaacaagcggattgatacctttgatgataacttgaagaagttggttgatgaaatg
tttgatgtaatgtacaraactgatgggattgggctctcggctccccaagtaggtgttaat
gttcagctcatggtcttcaatcctgctggtgaacgtggtgaaggggaagaaattgtcctc
ataaacccaagagttaacaagtattcgcaaaagattacacttttcgaggaaggatgttta
tcatttcctaagatatatggcgatgttcagagacctgagtccgttaaaattgatgccagg
gacatcagaggtgcaaggttcacagttagtttatcaggtctcccagcccgggtgttccag
catgaatttgaccatttgcag---------------------------------------
------------------------------------------------------------
------------------------------------------------------------
---------------------------------------------------------
>PAFTOL004662
gccgacttgcatttcgagccgcctctgaaagttgtggagtatccggaccccaggcttaga
gctaagaacaagcggattgatacctttgatgataacttgaagcagttggttgatgaaatg
tttgatgtcatgtacaaaactgatggggttgggctctcagctccccaagtaggcattaat
gttcagctcatggtcttcaatcctgccggtgaacgtggtgcaggggaagaaattgtcctc
ataaacccaagagttaacaagtattcgcaaaagattacacttttcgaggaaggatgttta
tcatttcctaggatatatggcgatgttcaggtatcttctccatataccttgtctagaatg
gatatt-------caatggttgcaattt--------------------------------
------------------------------------------------------------
------------------------------------------------------------
------------------------------------------------------------
---------------------------------------------------------
>PAFTOL004664
gccgacttgcatttcgagscgcccctaaaagttktggagtatccggaccccaggcttaga
gctaagaacaagcrgattgatacctttgatgataacctgaagaagttggttgwtgaaatg
tttgatgtcatgtacaaaactgatgggrttgggctctcggctccccaagtaggtgttaat
gttcagctcatggtcttcaaccctgctggtgaacgtggtgaaggtgaagaaattgtcctc
ataaacccaagagttaacaagtattcgcaaaagattacactttttgaggagggatgttta
tcatttcctaagatatatggtgatgttcaggtatattctccttataccttgtctasaatg
ratatt-------cagttattgcaattt--------------------------------
------------------------------------------------------------
------------------------------------------------------------
------------------------------------------------------------
---------------------------------------------------------
>PAFTOL004665
gccgacttgcatttcgagccgcccctgaaagttgtgttgtatccggacgccaggcttaga
gctaagaacaagcggattaatagctttgatgataacctgaagaagttggttgatgaaatg
tttgatgtcatgtacaaaactgatgggattgggctctcggctccccaagtaggtgttaat
gttcagatcatggtcttcaaccctgccgttgaacgtggtgaaggggaagaaattgtcatc
ataaacccaagagttaacaagtattcgcaaaagattacacttttcaatgagggttgttta
tcatttcctaagatatatggtgatgttcagagacctgagtcagtcaaaattgatgccagg
gatatcacaggtgcaaggttcacagttagtttatcaggtcttccagcccgggtgttccag
catgaatttgaccatttgcag---------------------------------------
------------------------------------------------------------
------------------------------------------------------------
---------------------------------------------------------
>PAFTOL004666
gccgacttgcatttcgaggcgcccctaaaagttgtgcagtatccggaccccaggcttaga
gctaagaacaagcggattgatacctttgaygataacctgaagaagttggttgatgaaatg
tttgatgtcatgtacaaaactgatggagttgggctctcggctccccaagtaggtgttaat
gttcagctgatggtcttcaaccctgctggtgaacgtggtgaaggggaagaaattgtcctc
ataaacccaagagttaacaagtattcgcaaaagattacactttttgaggagggatgttta
tcatttcctaagatatatggtgatgttcag------------------------------
------------------------------------------------------------
------------------------------------------------------------
------------------------------------------------------------
------------------------------------------------------------
---------------------------------------------------------
>PAFTOL004667
------------------------------------------------------------
------------------------------------------------------------
------attttccacagaactgatggagttgggctctcggctccccaagtaggtgttaat
gttcagctgatggtcttcaaccctgctggtgaacgtggtgaaggggaagaaattgtcctc
ataaacccaagagttaacaagtattcgcaaaagattacactttttgaggagggatgttta
tcatttcctaagatatatggtgatgttcag------------------------------
------------------------------------------------------------
------------------------------------------------------------
------------------------------------------------------------
------------------------------------------------------------
---------------------------------------------------------
>PAFTOL004668
gccgacttgcatttcgaggcgcccctaaaagttgtgcagtatccggaccccaggcttaga
gctaagaacaagcggattgatacctttgatgataacctgaagaagttggttgatgaaatg
tttgatgtcatgtacaraactgatgggattgggctctcggctccccaagtaggtgttaat
gttcagctcatggtcttcaacccygctggtgaacgtggtgaaggggaagaaattgtcctc
ataaacccaagagttaacaagtattcgcaaaagattacgctttttgaggagggatgttta
tcatttcctaagatatatggtgatgttcagagacctgagtcagtcaaaattgatgccagg
gatgtcacaggtgcaaggttcacagttagtttatcaggtcttccagcccgggtgttccag
catgaatttgaccatttgcag---------------------------------------
------------------------------------------------------------
------------------------------------------------------------
---------------------------------------------------------
>PAFTOL005024
gccgacttgcatttcgagctgcccctaaaagttgtgaagtatccggaccccaggcttaga
gctaagaacaagcggattgatacctttgatgataacctgaagaagttggttgatgaaatg
tttgatgtcatgtacaraactgatggaattgggctctcggctccccaagtaggtgttaat
gttcagctgatggtcttcaaccctgctggtgaacgtggtgaaggggaagaaattgtcctc
ataaacccaagagttaacaagtattcgcaaaagattacactttttgaggagggatgttta
tcatttcctaagatatatggtgatgttcaggtacattctccttataccttttctggaatg
gatatt-------ccattattgcaattt--------------------------------
------------------------------------------------------------
------------------------------------------------------------
------------------------------------------------------------
---------------------------------------------------------
>PAFTOL005025
------------------------------------------------------------
------------------------------------------------------------
------attttccacagaactgatgggattgggctctcggctccccaagtaggtgttaat
gttcagctcatggtcttcaaccctgccggtgaacgtggtgaagggggagaaattgtcctc
ataaacccaagagttaacaagtattcgcaaaagattacacttttcgaggagggttgttta
tcatttcctaagatatatggtgatgttcagagacctgagtcagtcaaaattgatgccagg
gatatcrcaggtgcaaggttcacagttagtttatcaggtcttccagcccgggtgttccag
catgaatttgaccatttgcag---------------------------------------
---------------gttcatattctgtcaaccatgcctttcatatataaa------gcc
acaaataaagttgaaattgtcattcaggccttagaaaagaagtatgaagagaatatggga
cttccaagccctgaaaagatcgaagctcggaaaagaaatagggcagctgttggcttt
>PAFTOL005026
gccgacttgcakttcgagccgcccctraaagttgtggagtatccggaccccaggcttaga
gctaagaacaagcggattgatacctttgatgataacctgaagaagttggttgatgaaatg
tttgatgtcatgtacaraactgatgggattgggctctcggctccccaagtaggtgttaat
gttcagctcatggtcttcaaccctgccggtgaacgtggtgaagggggagaaattgtcctc
ataaacccaagagttaacaagtattcgcaaaagattacacttttcgaggagggwtgttta
tcatttcctaagatatatggtgatgttcagagacctgagtcagtcaaaattkatgccagg
gatatcacaggtgcaaggttcacagttagtttatcaggtcttccagcccgggtgttccag
catgaatttgaccatttgcag---------------------------------------
------------------------------------------------------------
------------------------------------------------------------
---------------------------------------------------------
>PAFTOL005035
gccgacttgcatttcgagccgcccctaaaagttgtggagtatccggaccccaggcttaga
gctaagaacaagcggattgatacctttgatgataacctgaagaagttggttgatgaaatg
tttgatgtcatgtacaaaactgatgggattgggctctcggctccccaagtaggtgttaat
gttcagctcatggtcttcaaccctgctggtgaacgtggtgaaggtgaagaaattgtcctc
ataaacccaagagttaacaagtattcgcaaaagattacactttttgaggagggatgttta
tcatttcctaagatatatggtgatgttcaggtatattctccttatacyttgtctagaatg
gatatt-------cagttattgcaattt--------------------------------
------------------------------------------------------------
------------------------------------------------------------
------------------------------------------------------------
---------------------------------------------------------
>PAFTOL005042
------------------------------------------------------------
------------------------------------------------------------
------attttccacagaactgatggrattgggctctcggctccccaagtaggtgttaat
gttcagstsatggtcttcaaccctgcyggtgaacgtggtgaaggggaagaaattgtcmtc
ataaacccaagagttaacaagtattcgcaaaagattacacttttyaatgarggttgttta
tcatttcctaagatatatggtgatgttcagagacctgagtcagtcaaaattgatgccagg
gatatcacaggtgcaaggttcacagttagtttatcaggtcttccagcccgggtgttccag
catgaatttgaccatttgcag---------------------------------------
------------------------------------------------------------
------------------------------------------------------------
---------------------------------------------------------
>PAFTOL005043
gctgacttgcatttcgagccgcccctgaaagttgtggagtatccggaccccaggctgaga
gctaagaacaagcggattgatacctttgatgatgacctgaagaagttggttgatgaaatg
tttgatgtcatgtacaaaactgatggaattgggctctcggctccccaagtaggtgttaat
gttcagctgatggtcttcaaccctgctggtgaacgtggtgaaggggaagaaattgtcctc
ataaacccaagagttaacaagtattcgcaaaagattacactttttgaggagggatgttta
tcatttcctaagatatatggtgatgttcagagacctgagtcagtcaaaattgatgccagg
gatatcacaggtgcaaggttcacagttagtttatcaggtcttccagcccgggtgttccag
catgaatttgaccatttgcag---------------------------------------
------------------------------------------------------------
------------------------------------------------------------
---------------------------------------------------------
>PAFTOL005047
gccgacttgcatttcgagccgcccctgaaagttgtggagtatccggaccccaggcttaga
gctaagaacaagcggattaatacctttgatgataacctgaagaagttggttgatgaaatg
tttgatgtcatgtacaraactgatgggattgggctctcggctccccaagtaggtgttaat
gttcagctcatggtcttcaaccttaccggtgagcgtggtgaaggggaagaaattgtcatc
ataaacccaagagttaacaagtattcgcaaaagattacacttttcaatgagggttgttta
tcatttcctaagatatatggtgatgttcaggtatcttctcctcataccttgtctagaatg
gatatt-------caattattgcaattt--------------------------------
------------------------------------------------------------
------------------------------------------------------------
------------------------------------------------------------
---------------------------------------------------------
>PAFTOL005169
------------------------------------------------------------
------------------------------------------------------------
------attttccacagaactgatgggattggcctctcggctccccaggtaggtgttaat
gttcagctcatggtcttcaaccctgccggtgaacgtggcgaaggggaagaaattgtcctc
ataaacccaagagttaacaagtattcgcaaaagattacactttttgaggagggatgttta
tcatttcctaagatatatggtgatgttcaggtatcttctccttataccttgtctagaatg
gatatt-------caattattgcaattt--------------------------------
------------------------------------------------------------
------------------------------------------------------------
------------------------------------------------------------
---------------------------------------------------------
>PAFTOL007498
gccgacttgcatttcgagccgcccctgaaagttgtggagtatccggaccccaggcttaga
gctaasaacaagcggattgatacctttgatgataacttgaagaagttggttgatgaaatg
tttgatgtcatgtacagaactgatgggattgggctctccgctccccaagtgggtgttaat
gttcagctcatggtcttcaaccctgccggtgaacrtggtgaaggggaagaaattgtcctc
ataaacccaagagttaacaagtattcgcaaaagattacacttttcgaggagggatgttta
tcatttcctaagatacatggtgatgttcagagacctgagtcagtcaaaattgatgccagg
gatatcacaggtgcaaggttcacagttagtttatcaggtcttccagcccgggtgttccag
catgaatttgaccatttgcag---------------------------------------
------------------------------------------------------------
------------------------------------------------------------
---------------------------------------------------------
>PAFTOL008060
gccgacttgcatttcgaggcgcccctaaaagttgtgragtatccggaccccaggcttaga
gctaagaacaagcggattgatacctttgatgataacctgaagaagttggttgttgaaatg
tttgatgtcatgtacaraactgatgggrttgggctctcggctccccaagtaggtgttaat
gttcagctcatggtcttcaaccctgctggtgaacgtggtgaaggtgaagaaattgtcctc
ataaacccaagagttaacaagtattcgcaamagattacactttttgaggagggatgttta
tcatttcctaagatatatggtgatgttcagagacctgagtcagtcaaaattgatgccagg
gatatcagaggtgcaaggttcactgttagtttatcaggtcttccagcccgggtgttccag
catgaatttgaccatttgcag---------------------------------------
------------------------------------------------------------
------------------------------------------------------------
---------------------------------------------------------
>PAFTOL008062
gccgacttgcatttcgagscgcccctaaaagttgtggagtatccggaccccaggcttaga
gctaagaacaagcggattgatacctttgatgataacctgaagaagttggttgttgaaatg
tttgatgtcatgtacaraactgatgggattgggctctcggctccccaagtaggtgttaat
gttcagctcatggtcttcaaccctgctggtgaacgtggtgaaggtgaagaaattgtcctc
ataaacccaagagttaacaagtattcgcaaacgattacactttttgaggagggatgttta
tcatttcctaagatatatggtgatgttcagagacctgagtcagtcaaaattgatgccagg
gatatcagaggtgcaaggttcactgttagtttatcaggtcttccagcccgggtgttccag
catgaatttgaccatttgcag---------------------------------------
------------------------------------------------------------
------------------------------------------------------------
---------------------------------------------------------
>PAFTOL008063
gctgacttgcatttcgagccgcccctaaaagttgtggagtatccggaccccaggcttaga
gctaagaacaagcggattgatacctttgatgataacctgaagaagttggttgttgaaatg
tttgatgtcatgtacaraactgatgggattgggctctcggctccccaagtaggtgttaat
gttcagctcatggtcttcaaccctgctggtgaacgtggtgaaggtgaagaaattgtcctc
ataaacccaagagtcaacaagtattcgcaaacgattacactttttgaggagggatgttta
tcatttcctaagatatatggtgatgttcagagacctgagtcagtcaaaattgatgccagg
gatatcagaggtgcaaggttcactgttagtttatcaggtcttccagcccgggtgttccag
catgaatttgaccatttgcag---------------------------------------
------------ggcatccttttcttt---------------------------------
---------------------------------gaaagaatgacggacgaagttctcgac
actatacgtgctga-----------cttacag-------------------------
>PAFTOL008084
ggtgacttgcatttcgagccgcctctgaaagttgtggagtatccggaccccagacttaga
gctaagaacaagcggattgatacctttgatgataacttgaagaagttggttgatgaaatg
tttgatgtcatgtacaraactgatgggattgggctctcggctccccaagtaggtgttaat
gttcagctcatggtcttcaatcctgctggtgaacgtggtgaaggggaagaaattgtcctc
ataaacccaagagttaacaagtattcgcaaaagattacacttttcgaggaaggatgttta
tcatttcctaagatatatggcgatgttcagagacctgagtcagttaaaattgatgccagg
gatgtcacaggtgcaaggttcacagttagtttatcaggtctcccagcccgggtgttccag
catgaatttgaccatttgcag---------------------------------------
---------------gttcatatkctgtcaaccatgccttctatatgtaaa------gcc
acaaataaaatagaaaa---gaaccaggccttagaaaagaaatatgaagagaagacggga
cttccaagccctgaaaagattgaaacttggaaaagaaaaagagcagctgttggcttt
>PAFTOL008417
gccgacttgcatttcgagccgcccctaaaagttgtggagtatccggaccccaggcttaga
gctaagaacaagcggattgatacctttgatgataacctgaagaagttggttgacgaaatg
tttgatgtcatgtacaraactgatgggattgggctctcagctccccaagtaggtgttaat
gttcagctcatggtcttcaaccctgctggtgaacgtggtgaaggtgaagaaattgtcctc
ataaacccaagagttaacaagtattcgcaaaagattacactttttgaggagggatgttta
tcatttcctaagatatatggtgatgttcaggtatattctccttataccttgtctagaatg
gatatt-------cagttattgcaattt--------------------------------
------------------------------------------------------------
------------------------------------------------------------
------------------------------------------------------------
---------------------------------------------------------
>PAFTOL008419
gccgacttgcatttcgaggcgcccctaaaagttgtggagtatccggaccccaggcttaga
gctaagaacaagcggattgatacctttgatgataacctgaagaagttggttgatgaaatg
tttgatgtcatgtacaraactgatggrattgggctctcggctccccaagtaggtgttaay
gttcagctgatggtcttcaaccctgctggtgaacrtggtgaaggggaagaaattgtcctc
ataaacccaagagttaacaagtattcgcaaaagattacactttttgaggagggatgttta
tcatttcctaagatatatggtgatgttcaggtatattctccttataccttktctagaatg
gatatt-------cmattattgcaattt--------------------------------
------------------------------------------------------------
------------------------------------------------------------
------------------------------------------------------------
---------------------------------------------------------
>PAFTOL008421
gccgacttgcatttcgagccgcccctgaaaattgtgcagtatccggaccccaggcttaga
gctcagaacaagcggattgatacctttgatgataacttgaagcaattggttgatgaaatg
tttgatgtcatgtacaraactgatgggattgggctctcagctcctcaagtaggcattaac
gttcagctcatggtcttcaatcctgccggtgaacgtggtgaaggggaagaaattgtcctc
ataaacccaagagttaacaagtattcgcaaaagattgcactttttgaggaaggatgttta
tcatttcctaggatatatggcgatgttcagagacccgagtcagtcaaaattgatgccagg
gatatcacaggtgcaaggttcacagttagtttatcaggtcttccaggccgggtgttccag
catgaatttgaccatttgcag---------------------------------------
---------------at-------------------------------------------
-----------------------tcaggccttagaaaagaagtatgaagagaatacggga
cttccaagccctgaaaagatcgaaactcggaaaagaaaaagagcagctgttggcttt
>PAFTOL008422
gccgacttgcatttcgagcsgcccctgaaaattgtggagtayccggaccccaggcttaga
gctaagaacaagcggattgatacctttgatgataacttgaagcagttggttgatgaaatg
tttgatgtcatgtacaraactgatgggattgggctctcagctccccaagtaggcattaay
gttcagctcatggtcttcaatcckgccggtgaacgtggtgaaggggaagaaattgtcctc
ataaacccaagagttaacaagtattcgcaaaagattacacttttcgaggaaggatgttta
tcatttcctaggatttatggcgatgttcagagacctgagtcagtcaaaattgatgccagg
gatatcacaggtgcaaggttcacagttagtttatcaggtcttccaggccgggtgttccag
catgaatttgaccatttgcag---------------------------------------
------------------------------------------------------------
------------------------------------------------------------
---------------------------------------------------------
>PAFTOL008423
gccgacttgcatttcgagccgcccctgaaagttgtggagtatccggaccccaggcttaga
gctaagaacaagcggattaatacctttgatgataacctgaagaagttggttgatgaaatg
tttgatgtcatgtacaaaactgatgggattgggctttcggctccccaagtaggtgttaat
gttcagctcatggtcttcaaccctaccggtgaacgtggtgaaggggaagaaattgtcgtc
ataaacccaagagttaacaagtattcgcaaaagattacacttttcaatgagggttgttta
tcatttcctaagatatatggtgatgttcagagacctgagtcggtcaaaattgatgccagg
gatatcacaggtgcaaggttcacagttagtttatcaggtcttccagcccgggtgttccag
catgaatttgaccatttgcag---------------------------------------
---------------at-------------------------------------------
-----------------------gcaggccttagaaaagaagtatgaagagaatatggga
cttccaagccctgaaaagatagaaactcggaaaagaaaaagagcagctgttggcttt
>PAFTOL008436
gccgacttgcatttcgagccgcccctgaaagttgtggagtatccggaccccaggcttaga
gctaagaacaagcggattgatacctttgatgataatctgaagaagttggttgatgaaatg
tttgatgtcatgtacaraaccgatgggattgggctctcggctccccaagtaggtgttaat
gttcagctcatggtcttcaaccctgccggtgaacgtggtgaaggggaagaaattgtcctt
ataaacccaagagttaacaagtattcgcaaaagattacacttttcgaggagggttgttta
tcatttcctaagatatatggtgatgttcagagacctgagtcagtcaaaattgatgccagg
gatatcacaggtgcaaggttcacagttagtttatcaggtcttccagcccgggtgttccag
catgaatttgaccatttgcag---------------------------------------
------------------------------------------------------------
------------------------------------------------------------
---------------------------------------------------------
>PAFTOL008439
gccgacttgcatttcgagccgcccctgaaagttgtcgagtatccggaccccaggcttaga
gctaagaacaagcggattgatacctttgatgataacttgaagaagttggttgatgaaatg
tttgatgtcatgtacaraactgatgggrttgggctctcggctccccaagtaggcgttaat
gttcagctcatggtcttcaatcctgccggtgaacgtggtgaaggggaagaaattgttctc
atraacccmagagttaacaagtattcgcaaaagattacasttttcgaggaaggatgttta
tcattycctragatatatggcgatrttcagagacccgagtcagttaaaattgatgccagg
gatatcaaaggtgcaaggttcacagttagtttatcaggtcttccagcccgggtattccag
catgaatttgaccatttgcag---------------------------------------
---------------rt-------------------------------------------
-----------------------tcaggccctagaaaagaagtatgaagagaatayggga
cttccaagccctgaaargatcgaarctcggaaaaggaaaagagcagctgttggcttt
>PAFTOL008881
gccgacttgcatttcgagccgcccctgaaagttgtggagtatccggaccccaggcttaga
gctaagaacaagcggattgatatctttgatgataacttgaagaagttggttgatgaaatg
tttgatgtcatgtacaraactgatgggattgggctctcggctccccaagtaggcgttaac
gttcagctcatggtcttcaatcctgccggtgaacgtggtgaaggggaagaaattgtcctc
ataaacccaagagttaacaagtattcgcaaaggattatacttttcgaggaaggatgttta
tcatttcctaagatatatggcaatgttcagagacccgagtcagttaaaatcgatgccaag
gatatcacaggtgcaaggttcacagttagtttatcaggtcttccagcccgggtgttccag
catgaatttgaccatttgcag---------------------------------------
---------------at-------------------------------------------
-----------------------tcaggcgttagaaaagaagtatgaagagaatacggga
cttccaagccctgaaaagatcgaaactcggaaaagaaaaagagcagctgttggcttt
>PAFTOL009175
gccgacttgcatttcgagccgcccctgaaagttgtggagtatccggaccccaggcttaga
gctaagaacaagcggattgatacctttgatgataatctgaagaagttggttgatgaaatg
tttgatgtcatgtacaaaactgatgggattgggctctcggctccccaagtaggtgttaat
gttcagctcatggtcttcaaccctgccggtgaacgtggtgaaggggaagaaattgtcctc
ataaacccaagagctaacaagtattcgcaaaagattacacttttcgaggagggttgttta
tcatttcctaagatatat------------------------------------------
------------------------------------------------------------
------------------------------------------------------------
------------------------------------------------------------
------------------------------------------------------------
---------------------------------------------------------
>PAFTOL009179
gccgacttgcatttcgagccgcccctgaaagttgtggagtatccggaccccaggcttaga
gctaagaacaagcggattgatacgtttgatgataacctgaagaagttggttgatgaaatg
tttgatgtcatgtacaagattcagg-----------------------------------
------------------------------------------------------------
------------------------------------------------------------
------------------------------------------------------------
------------------------------------------------------------
------------------------------------------------------------
------------------------------------------------------------
----------------------------ccttagaaaagaagtatgaagagaatatggga
cttccaagtcctgaaaagatcgaaacttggaaaagaaaaggagcacctgttggc---
>PAFTOL009181
------------------------------------------------------------
------------------------------------------------------------
------attttccacagaactgatggrrttgggctctcggctccccaagtaggtgttaat
gttcagctsatggtcttcaaccctrctggtgaacgtggtgaaggggaagaaattgtcctc
ataaayccaagagttaacaagtattcgcaaaagattacactttttgaggagggatgttta
tcatttcctaagatatatggtgatgttcaggtatattctccttataccttktctagaatg
gatatt-------cmattattgcaattt--------------------------------
------------------------------------------------------------
------------------------------------------------------------
------------------------------------------------------------
---------------------------------------------------------
>PAFTOL009183
------------------------------------------------------------
------------------------------------------------------------
------attttccacagaactgatggrrttgggctytcggctccccaagtaggtgttaat
gttcagctsatggtcttcaaccctgctggtgaacgtggtgaaggggaagaaattgtcctc
ataaayccaagagttaacaagtattcgcaaaagattacactttttgaggagggatgttta
tcatttcctaagatatatggtgatgttcag------------------------------
------------------------------------------------------------
------------------------------------------------------------
------------------------------------------------------------
------------------------------------------------------------
---------------------------------------------------------
>PAFTOL009185
gccgacttgcttttcgggccgcctctgaaagttgtggagtatccggaccccaggcttaga
gctaagaacaagcggattgatacctttgatgataacctgaagaagttggttgatgaaatg
tttgatgtcatgtacaraactgatgggattgggctctcggctccccaagtaggtattaat
gttcagctcatggtcttcaaccctgctggtgaacgtagtgaaggggaagaaattgtcctc
ataaacccaagagttaacaagtattcgcaaaagattacactttttgaggagggatgttta
tcatttcctaagatatatggtgatgttcaggtatcttctccttataccttgtctagaatg
gatatt-------caatgattgcaattt--------------------------------
------------------------------------------------------------
------------------------------------------------------------
------------------------------------------------------------
---------------------------------------------------------
>PAFTOL009187
gccgacttgcatttcgagccgcccctgaaagttgtggagtatccggaccccaggcttaga
gctaagaacaagcggattaatacctttgatgataacctgaagaagttggttgatgaaatg
tttgatgtcatgtacaraactgatgggattgggctctcggctccccaagtaggtgttaak
gttcaggtcatggtcttcaaccctgccggtgaacgtggtgaaggggaagaaattgtcatc
ataaacccaagagttaacaagtattcgcaaaagattacacttttcaatgagggttgttta
tcatttcctaagatatatggtgatgttcagagacctgagttagtcaaarttgatgccagg
gatatcacaggtgcaaggttcacagttagtttatcaggtcttccwgcccgggtgttccag
catgaatttgaccatttgcag---------------------------------------
------------------------------------------------------------
------------------------------------------------------------
---------------------------------------------------------
>PAFTOL009189
gccgacttgcatttcgagccgcccctaaaagttgtgaagtatccggaccccaggcttaga
gctaagaacaagcggattgatacctttgatgataacctgaagaagttggttgatgaaatg
tttgatgtcatgtacaraactgatgggattgggctctcggctccccaagtaggtgttaat
gttcagctcatggtcttcaaccctgctggtgaacgtggtgaaggggaagaaattgtcctc
ataaacccaagagttaacaagtattcgcaaaagattacactttttgaggagggatgttta
tcatttcccaagatatatggtgatgttcagagacctgagtcagtcaaaattgatgccagg
gatatcacaggtgcaaggttcacagttagtttatcaggtcttccagcccgggtgttccag
catgaatttgaccatttgcag---------------------------------------
------------------------------------------------------------
------------------------------------------------------------
---------------------------------------------------------
>PAFTOL009191
gtcgacttgcatttcgaggcgcccctaaaagttgtggagtatccggaccccaggcttaga
gctaagaacaagcggattgatacctttgatgataacctgaagaagttggttgatgaaatg
tttgatgtcatgtacaaaactgatggaattgggctctcggctccccaagtaggtgctaat
gttcagctgatggtcttcaaccctgctggtgaacgtggtgaaggggaagaaattgtcctc
ataaacccaagagttaacaagtattcgcaaaagattacactttttgaggagggatgttta
tcatttcctaagatatatggtgatgttcagagacccgagtcagtcaaaattgatgccagg
gatatcagaggtgcaaggttcacagttagtttatcaggtcttccagcccgggtgttccag
catgaatttgaccatttgcag---------------------------------------
------------------------------------------------------------
------------------------------------------------------------
---------------------------------------------------------
>PAFTOL009193
gccgacttgcatttcgagccgcccctgaaaattgtggagtatccggaccccaggcttaga
gctaagaacaagcggattgatacctttgatgataatttgaagcagttggttgatgaaatg
tttgatgtcatgtacaraactgatggggttgggctctcagcyccccaagtaggcattaac
gttcagctcatggtcttcaatcctgctggtgaacgtggtgaaggggaagaaattgtcctc
ataaacccaagagtcaacaagtattcgcaaaagattacacttttcgaggaaggatgttta
tcatttcctaggatatatggcgatgttcagagaccygagtcagycaaaattgatgccagg
gatatcmyargtgcaaggttcacagttagtttatcagrtcttccagsysgrgtgttcyag
catgaatttgaccatttgcag---------------------------------------
---------------at-------------------------------------------
-----------------------tcaggccttagaaaagaagtatgaagagaatacggga
cttccaagccctgaaaagatcgaaactcggaaaagaaaargagcagctgttggcttt
>PAFTOL009195
gccgacttgcatttcgaggcgcccctaaaagttgtggagtatccggaccccaggcttaga
gctaagaacaagcggattgatacctttgatgataacctgaagaagttggttgatgaaatg
tttgatgtcatgtacaaaactgatggaattgggctctcggctccccaagtaggtgttaat
gttcagctgatggtcttcaaccctgctggtgaacgtggtgaaggggaagaaattgtcctc
ataaacccaagagttaacaagtattcgcaaaagattacactttttgaggagggatgttta
tcatttcctaagatatatggtgatgttcagagacctgagtcagtcaaaattgatgccagg
gatatcacaggtgcaaggttcacagttagtttatcaggtcttccagcccgggttttccag
catgaatttgaccatttgcag---------------------------------------
------------ggcat-------------------------------------------
-----------------------ccttttctttgaaagaatgacggacgaagttcttgac
actatacgtgctgacttacaggtaatt------------------------------
>PAFTOL009197
------------------------------------------------------------
------------------------------------------------------------
------attttccacagaactgatgggattggcctctcggctccccaagtaggtgttaat
gttcagctgatggtcttcaaccctgctggtgaacgtggtgaaggggaagaaattgtcctc
ataaacccaagagttaacaagtattcgcaaaagattacactttttgaggagggatgttta
tcatttcctaagatatatggtgatgttcag------------------------------
------------------------------------------------------------
------------------------------------------------------------
------------------------------------------------------------
------------------------------------------------------------
---------------------------------------------------------
>PAFTOL009199
gccgacttgcatttcgaggcgtccctaaaagttgtggagtatccggaccccaggcttaga
gctaagaacaagcggattgatacctttgatgataacctgaagaagttggttgttgaaatg
tttgatgtcatgtacaraactgatgggattgggctctcggctccccaagtaggtgttaat
gttcagctcatggtcttcaaccctgctggtgaacgtggtgaaggtgaagaaattgtcctc
ataaacccaagagttaacaagtattcgcaaaagattacactttttgaggagggatgttta
tcatttcctaagatatatggtgatgttcagagacctgagtcagtcaaaattgatgccagg
gatatcagaggtgcaaggttcactgttagtttatcaggtcttccagcccgggtgttccag
catgaatttgaccatttgcag---------------------------------------
------------------------------------------------------------
------------------------------------------------------------
---------------------------------------------------------
>PAFTOL009203
gctgacttgcatttcgagccgcccctgaaagttgtggagtatccggaccccaggcttaga
gctaagaacaagcggattgatacctttgatgataacctgaagaagttggttgatgaaatg
tttggtgtcatgtacaaaactgatggaattgggctttcggctccccaagtaggtgttaat
gttcagctgatggtcttcaaccctgctggtgaacgtggtgaaggggaagaaattgtcctc
ataaacccaagagttaacaagtattcgcaaaagattacactttttgaggagggatgttta
tcatttcctaagatatatggtgatgttcagagacctgagtcagtcaaaattgatgccagg
gatatcacaggtgcaaggttcacagttagtttatcaggtcttccagcccgggtgttccag
catgaatttgaccatttgcag---------------------------------------
------------------------------------------------------------
------------------------------------------------------------
---------------------------------------------------------
>PAFTOL009205
gccgacttgcagttcgagccgcccctgaaagttgtggagtatccggaccccaggcttaga
gctaagaacaagcggattgatacctttgatgataacctgaagaagttggttgatgaaatg
tttgatgtcatgtacaraactgatgggattgggctctcggctccccaagtaggtgttaat
gttcagctcatggtcttcaaccctgccggtgaacgtggtgaagggggagaaattgtcctc
ataaacccaagagttaacaagtattcgcaaaagattacacttttcgaggagggttgttta
tcatttcctaagatatatggtgatgttcagagacctgagtcagtcaaaattgatgccagg
gatatcacaggtgcaaggttcacagttagtttatcaggtcttccagcccgggtgttccag
catgaatttgaccatttgcagcatttaataagatcatttctcattgtttgaccaatcttt
tcctgcatttctgtcat-------------------------------------------
-----------------------tcaggccttagaaaagaagtatgaagagaatatggga
cttccaagccctgaaaagatcgaaactcggaaaagaaatagggcagctgttggcttt
>PAFTOL009207
gctgacttgcatttcgagccgcctctgaargttgtggagtatccggacccyagacttaga
gctaagaacaagcggattgatacctttgatgataacttgaagaagttggttgatgaaatg
tttgatgtcatgtacaraactgatgggattgggctctcggctccccaagtaggtgttaat
gttcagctcatggtcttcaatcctgctggtgaacgtggtgaaggggaagaaattgtcctc
ataaacccaagagttaacaagtattcgcaaaagattacacttttygaggaaggatgttta
tcatttcctaagatatatggcgatgttcagagacctgagtcagttaaaattgatgccagg
gatgtcacaggtgcaaggttcacagttagtttatcaggtctcccagcccgggtgttccag
catgaatttgaccatttgcag---------------------------------------
---------------gttcatattctgtcaaccatgtcttctatatgtaaa------gcc
acaaataaagtagaaaagaagaaccaggccttagaaaagaaatacgaagagaaggaggga
cttccaagccctgaaaagattgaaacttggaaaagaaaaagagcagctgttggcttt
>PAFTOL009209
gccgacttgcatttcgagccgcccctgaaagttgtggagtatccggaccccaggcttaga
gctaagaacaagcggattaatacctttgatgataacctgaagaagttggttgatgaaatg
tttgatgtcatgtacaraactgatgggattgggctctcggctccccaagtaggtgttaat
gttcagctcatggtcttcaaccctgccggtgaacgtggtgaaggggaagaaattgtcatc
ataaacccaagacttaacaagtattcgcaaaagattacacttttcaatgagggttgttta
tcatttcctaagatatatggtgatgttcagagacctgagtcagtcaaaattgatgccagg
gatatcacaggtgcaaggttcacagctagtttatcaggtcttccagcccgggtgttccag
catgaatttgaccatttgcag---------------------------------------
---------------gttcatattctgtcaaccatgtcttccatatataaa------gcc
acaaataaagcatttat------gcaggccttagaaaagaagtatgaagagaatatggga
cttccaagccctgaaaagatagaaactcggaaaagaaaaagagcagctgttggcttc
>PAFTOL009215
gccgacttgcatttcgaggcgcccctaaaagttgtggagtatccggaccccaggcttaga
gctaagaacaagcggattgatacctttgatgataacctgaagaagttggttgttgaaatg
tttgatgtcatgtacaaaactgatgggattgggctctcggctccccaagtaggtgttaat
gttcagctcatggtcttcaaccctgctggtgaacgtggtgaaggtgaagaaattgtcctc
ataaacccaagagttaacaagtattcgcaaacgattacactttttgaggagggatgttta
tcatttcctaagatatatggtgatgttcagrgacctgagtcagtcaaaattgatgccagg
gatatcagaggtgcaaggttcactgttagtttatcaggtcttccagcccgggtgttccag
catgaatttgaccatttgcag---------------------------------------
------------------------------------------------------------
------------------------------------------------------------
---------------------------------------------------------
>PAFTOL009217
------------------------------------------------------------
------------------------------------------------------------
------attttccacagaactgatgggattgggctctcggctccccaagtaggtgttaat
gttcagctcatggtcttcaaccctgccggtgaacgtggtgaaggggaagaaattgtcctc
ataaacccaagagttaacaagtattcgcaaaagattacactttttgaggagggatgttta
tcatttcctaagatatatggtgatgttcaggtatattctccttgtaccttgtctagaatg
gatatt-------gaataattgcaattt--------------------------------
------------------------------------------------------------
------------------------------------------------------------
------------------------------------------------------------
---------------------------------------------------------
>PAFTOL009219
gccgacttgcatttcragccgcccctaaaagttgtggwgtatccggaccccaggcttaga
gctaagaacaagcggattgatacctttgatgataacctgaagaagttggttgttgaaatg
tttgatgtcatgtacaraactgatgggattgggctctcggctccccaagtaggtgttaat
gttcagctcatggtcttcaaccctgctggtgaacgtggtgaaggtgaagaaattgtcctc
ataaacccaagagttaacaagtattcgcaaacgattacactttttgaggagggatgttta
tcatttcctaagatatatggtgatgttcagagacctgagtcagtcaaaattgatgccagg
gatatcagaggtgcaaggttcactgttagtttatcaggtcttccagcccgggtgttccag
catgaatttgaccatttgcag---------------------------------------
------------------------------------------------------------
------------------------------------------------------------
---------------------------------------------------------
>PAFTOL009221
gccgacttgcatttcgagccgcccctgaaagttgtagagtatccggaccccaggcttaga
gctaagaacaagcggattgatacctttgatgataacttgaagaagttggtcgatgaaatg
tttgatgtcatgtacaraactgatgggattgggctctcggctccccaattaggtgttaat
gttcagctcatggtcttcaaccctgccggtgaacgtggcgaaggggaagaaattgtcctc
ataaacccaagagttaacaagtattcgcaaaaggttacactttttgaggagggatgttta
tcatttcctaagatatatggtgatgttcagagacctgagtcagtcaaaattgatgccagg
gatatcacaggtgcaaggttcacagttagtttatcaggtcttccagcccgggtgttccag
catgaatttgaccatttgcag---------------------------------------
---------------rt-------------------------------------------
-----------------------tcakgccttagaaaagaactatgaagagaacatggga
cttccaagmcctgaaaagatcgaaactcggaaaagaaaaggagcagctgttggcttt
>PAFTOL009223
gccgacttgyatttcgaggcgcccytaaaagttgtggagtatccggaccccaggcttaga
gctaagaacaagcggattgatacctttgatgataacctgaagaagttggttgttgaaatg
tttgatgtcatgtacaraactgatgggattgggctctcggctccccaagtaggtgttaat
gttcagctcatggtcttcaaccctgctggtgaacgtggtgaaggtgaagaaattgtcctc
ataaacccaagagttaacaagtattcgcaaaagattacwctttttgaggagggatgttta
tcatttcctaagatatatggtgatgttcaggtatattctccttataccttgtctagaatg
gatatt-------cagttattgcaattt--------------------------------
------------------------------------------------------------
------------------------------------------------------------
------------------------------------------------------------
---------------------------------------------------------
>PAFTOL009225
gccgacttgcatttcgaggcgcccytaaaagttgtggagtatccsgaccccaggcttaga
gctaagaacaagcggattgatacctttgatgataacctgaagaagttggttgttgaaatg
tttgatgtcatgtacaaaactgatgggattggrctctcggctccccaagtaggtgttaat
gttcagctcatggtcttcaaccctgctggtgaacgtggtgaaggtgaagaaattgtcctc
ataaacccaagagttaacaagtattcgcaaaagattacactttttgaggagggatgttta
tcatttcctaagatatatggtgatgttcaggtatattctccttataccttgtctagaatg
gatatt-------cagttattgcaattt--------------------------------
------------------------------------------------------------
------------------------------------------------------------
------------------------------------------------------------
---------------------------------------------------------
>PAFTOL009229
gtcgacttgcatttcgagccgcccctgaaagttgtggagtatccggaccccaggcttaga
gctaagaacaagcggattgatacctttgatgataacttgaagcagttggttgatgaaatg
tttgatgtcatgtacaraactgatgggattgggctctcagctccccaagtaggcattaat
gttcagctcatggtcttcaatcctgcyggtgaacgtggtgarggggaagaaattgtcctc
ataaacccaagagttaacaagtattcgcaaaagattacacttttcgaggaaggatgttta
tcatttcctaggatatatggcgatgttcaggtatcttctycttataccttgtctagaatg
gatakt-------caatggttgcaattt--------------------------------
------------------------------------------------------------
------------------------------------------------------------
------------------------------------------------------------
---------------------------------------------------------
>PAFTOL009231
------------------------------------------------------------
------------------------------------------------------------
------gttttccacagaactgatgggattgggctctcagctccccaagtaggcattaat
gttcagctcatggtcttcaatcctgccggtgaacgtggtgaaggggaagaaattgtcctc
ataaacccaagagttaacaagtattcgcaaaagattacacttttcgaggaaggatgttta
tcatttcctaggatatatggcgatgttcagagacytgagtcagtcaaaattratgccagg
gatatcacaggtgcaaggttcacagttagtttatcaggtcttgcagccygggtgttccag
catgaatttgaccatttgcag---------------------------------------
------------------------------------------------------------
------------------------------------------------------------
---------------------------------------------------------
>PAFTOL009235
gctgacttgcatttcgagccgcctctgaaagttgtggagtatccagaccccagacttaga
gctaagaataagcggattgatacctttgatgataacttgaagaagttggttgatgaaatg
tttgatgtcatgyacaraactgatgggattgggctctccgctccccaagtaggtgttaat
gttcagctcatggtcttcaatcctgctggcgaacgtggtgaaggggaagaaattgtcctc
ataaacccaagagttaacaagtattcgcaaaagattacacttttcgaggaaggatgttta
tcatttcctaagatatatggcgatgttcagagacctgagtcagttcaaattgatgccagg
gacgtcacaggtgcaaggttcacagttagtttatcaggtctcccagcccgggtgttccag
catgaatttgaccatttgcag---------------------------------------
------------------------------------------------------------
------------------------------------------------------------
---------------------------------------------------------
>PAFTOL009237
------------------------------------------------------------
------------------------------------------------------------
------attttgcacagaactgatgggattgggctctcggctccccaaataggtgttaat
gttcagctcatggtcttcaatcctgctggtgaacgtggtgaaggggaagaaattgtcctc
ataaatccaagagtyaacaagtattcgcaaaagattacacttttcgaggaaggatgttta
tcatttcctaagatatatggcgatgttcaggtatcttctccttattccttatctagaatg
gatatt------------------------------------------------------
------------------------------------------------------------
------------------------------------------------------------
------------------------------------------------------------
---------------------------------------------------------
>PAFTOL009239
gccgacttgcatttcgagccgcccctgaaagttgtggagtatccggaccccaggcttaga
gctaagaacaagcggattgatacctttgatgataacttgaagaagttggttgatgaaatg
tttgatgtcatgtacaraactgatgggattgggctctcggctccccaagtgggtgttaat
gttcrgctcatggtcttcaaccctgccggtgaacgtggtgaaggggaagraattgtcctc
ttaaatccaagagttaacaagtattcgcaaaagattacacttttcgaggagggatgttta
tcatttcctaagatacatggtgatgttcagrgacctgagtcagtcaaaattgatgccagg
gatatcacaggtgcaaggttcacagttagtttatcaggtcttccagcccgggtgttccag
catgaatttgaccatttgcag---------------------------------------
------------------------------------------------------------
------------------------------------------------------------
---------------------------------------------------------
>PAFTOL009241
gccgacttgtatttcgaggcgcccttaaaagttgtggagtatccggaccccaggcttaga
gctaagaacaagcggattgatacctttgatgataacctgaagaagttggttgttgaaatg
tttgatgtcatgtacaraactgatgggattgggctctcggctccccaagtaggtgttaat
gttcagctcatggtcttcaaccctgctggtgaacgtggtgaaggtgaagaaattgtcctc
ataaacccaagagttaacaagtattcgcaaaagattacactttttgaggagggatgttta
tcatttcctaagatatatggtgatgttcaggtatattctccttataccttgtctagaatg
gatatt-------cagttattgcaattt--------------------------------
------------------------------------------------------------
------------------------------------------------------------
------------------------------------------------------------
---------------------------------------------------------
>PAFTOL009243
gccgacttgcatttcgagccgcccctgaaagttgtggagtatccggaccccaggcttaga
gctaagaacaagcggattgatacctttgatgataatctgaagaagttggttgatgaaatg
tttgatgtcatgtacaaaactgatgggattgggctctcggctccccaagttggtgttaat
gttcagctcatggtcttcaaccctgctggtgaacgtggtgaaggggaagaaattgtcctc
ataaacccaagagttaacaagtattcgcaaaagattacacttttcgaggagggttgttta
tcatttcctaagatttatggtgatgttcaggtatcttctcctcataccttgtctagamtg
gatatt-------caattattgcaatttgt------------------------------
------------------------------------------------------------
------------------------------------------------------------
-----------------------tcaggccttagaaaagaagtatgaagagaatatggga
cttcccagccctgaaaagatcgaaactcggaaaagaaaaagagcagctgttggcttt
>PAFTOL009245
gccgacttgcatttcgagccgcccctgaaagttgtggagtatccggaccccaggcttaga
gctaagaacaagcggattaatacctttgatgataacctgaagaagttagttgatgaaatg
tttgatgtcatgtacaraactgatgggattgggctctcggctccccaagtaggtgttaat
gttcaggtcatggtcttcaaccctgccggtgaacgtggtgaaggggaagaaattgtcatc
ataaacccaagagttaacaagtattcgcaaaagattacacttttcaatgagggttgttta
tcatttcctaagatatatggtgatgttcagagacctgagtcagtcaaaattgatgccagg
gatatcacaggtkcaaggttcacagttagtttatcaggtcttccagcccgggtgttccag
catgaatttgaccatttgcag---------------------------------------
---------------at-------------------------------------------
-----------------------gcaggccttagaaaagaagtatgaagagaatatggga
cttccaagccccgaaaagatagaaactcggaaaagaaaaagagcagctgttggcttt
>PAFTOL009249
------------------------------------------------------------
------------------------------------------------------------
------attttccacagaactgatgggattgggctttcggctccccaagtaggtgttaat
gttcaggtcatggtcttcaaccctgccggtgaacgtggtgaaggggaagaaattgtcatc
ataaacccaagagttaacaagtattcgcaaaagattacacttttcaatgagggttgttta
tcatttcctaagatatatggtgatgttcaggtatcttctcctcrtaccttgtctagaatg
gatatt-------caattattgcaattt--------------------------------
------------------------------------------------------------
------------------------------------------------------------
------------------------------------------------------------
---------------------------------------------------------
>PAFTOL009251
------------------------------------------------------------
------------------------------------------------------------
------attttccacagaactgatgggattgggctctcggctccccaagtaggtgttaat
gttcaggtcatggtcttcaaccctgccggtgaacgtggtgaaggggaagaaattgtcatc
ataaacccaagagttaacaagtattcgcaaaagattacacttttcaatgagggttgttta
tcatttcctaagatatatggtgatgttcaggtatcttctcctcataccttgtctagaatg
gatatt-------caattattgcaattt--------------------------------
------------------------------------------------------------
------------------------------------------------------------
------------------------------------------------------------
---------------------------------------------------------
>PAFTOL009253
gctgacttgcatttcgagccgcctctgaaagttgtgaagtatccagaccccagacttaga
gctaagaacaagcggattgatacctttgatgataacytgaagaagttggttgatgaaatg
tttgatgtcatgtacaaaactgatgggattgggctctcrgctccccaagtaggtgttaat
gttcagctcatggtcttcaatcctgctggtgaacgtggtgaagggraagaaattgtcctc
ataaacccaagagttaacaagtattcgcaaaagattacacttttygaggaaggatgttta
tcatttcctaagatatatggcgatgttcaggtatcttctccttataccttgtctagaatg
gatatt------------------------------------------------------
------------------------------------------------------------
------------------------------------------------------------
------------------------------------------------------------
---------------------------------------------------------
>PAFTOL009255
gccgacttgcatttcgagccgcccctgaaagttgtggagtatccggaccccaggcttaga
gctaagaacaagcggattgatacctttgatgataacttgaagaagttggttgatgaaatg
tttgatgtcatgtacaraactgatgggattgggctctcggctccccaagtaggtgttaat
gttcagctcatggtcttcaaccctgctggtgaacgtggtgaaggggaagaaattgtcctc
ataaacccaagagttaacaagtatttgcaaaagattacactttwcgaggagggatgttta
tcatttcctaagatatatggtgatgttcagagacctgagtcagtcaaaattgatgccagg
gatatcacaggtgcaaggttcacagttagtttatcaggtcttccagcccgggtgttccag
catgaatttgaccatttgcag---------------------------------------
---------------at-------------------------------------------
-----------------------tcaggccctagaaaagaagtatgaagagaatatggga
cttccaagccctgaaaagatcgaaacttggaaaagaaaaagagcagctcttggcttt
>PAFTOL009257
gccgacttgcatttcgagccgcccctgaaagttgtggagtatccggaccccaggcttaga
gctaagaacaagcggattgatacctktgatgataatctgaagaagttggttgatgaaatg
tttgatgtcatgtacaraactgatgggattgggctctcggctccccaagtaggtgttaay
gttcagctcatggtcttcaaccctgctggtgaacgtggtgaaggggaagaaattgtcctc
ataaacccaagagttaacaagtattcrcaaaagattacacttttcgaggagggatgttta
tcatttcctaagatrtatggtgatgttcagagacctgagtcagtcaaaattgatgccagg
gatatcacaggtgcaaggttcacagttagtttatcaggtcttccagcccgggtgttccag
catgaatttgaccatttgcag---------------------------------------
---------------at-------------------------------------------
-----------------------tcaggcgttagaaaagaagtatgaagagaatacggga
cttccaagccctgaaaagattgaaactcggaaaagaaaaagagcagctgttggcttt
>PAFTOL009259
gccgacttgcatttcgagccgcccctgaaagttgtggagtatccggaccccaggcttaga
gctaagaacaaccggattgatacctttgatgataacttgaagaagttggttgatgaaatg
tttgatgtcatgtacaraactgatgggatcgggctctccgctccccaagtgggtgttaat
gttcagctcatggtcttcaaccctgccggtgaacgtggtgaaggggaagaaattgtcctc
ataaacccaagagttaacaagtattcgcaaaagattacacttttcgaggagggatgttta
tcatttcctaagatacatggtgatgttcagagacctgagtcagtcaaaattgatgccagg
gatatcacaggtgcaaggttcacagttagtttatcaggtcttccagcccgggtgttccag
catgaatttgaccatttgcag---------------------------------------
---------------gttcatattctgtcaaccatgtcttctatatataaa------gcc
acaaataaagttgaattag---gaaaaactaatgaaaagaagtatgaagagaatacagga
cttccaagccccgaaaagatagaaactcggaaaagaaaacgagca------------
>PAFTOL009261
------------------------------------------------------------
------------------------------------------------------------
------gtttttcacagaactgatgggattgggctctcrgctccccaagtaggcattaay
gttcagctcatggtcttcaatcctgctggtraacgtggtgaaggggaagaaattgtyctc
ataaacccaagagttaacaagtattcgcaaaagattacacttttcgaggaaggatgttta
tcatttcctaggatatatggcgatattcag------------------------------
------------------------------------------------------------
------------------------------------------------------------
------------------------------------------------------------
------------------------------------------------------------
---------------------------------------------------------
>PAFTOL009263
gccgacttgcatttcgagccgcccctgaaagttgtggagtatccggaccccaggcttaga
tctaagaacaagcggattaatacctttgatgataacctgaagaagttggttgatgaaatg
tttgatgtcatgtacaaaactgatgggattgggctctcggctccccaagtaggtgttaat
gttcaggtcatggtcttcaaccctgccggtgaacgtggtgaaggggaagaaattgtcgtc
ataaacccaagagttagcaagtattcgcaaatgattacacttttcaatgagggttgttta
tcatttcctaagatatatggtgatgttcagagacctgagtcagtcaaaattgatgccagg
gatatcacaggtgcaaggttcacagttagtttatcaggtcttccagcccgggtgttccag
catgaatttgaccatttgcag---------------------------------------
------------------------------------------------------------
------------------------------------------------------------
---------------------------------------------------------
>PAFTOL009265
------------------------------------------------------------
------------------------------------------------------------
------attttccacagaactgatgggattgggctctcrgctccccaagtaggtgttaat
gttcagctcatggtcttcaaccctgccggtgaacgtggtgaaggggaagaaattgtcatc
ataaacccaagagttaacaagtattcacaaaagattacacttttcaatgagggttgttta
tcatttcctaagatatatggtgatgttcaggtatcttctcctcataccttgtctagaatg
gatatt-------cagttattgcaattt--------------------------------
------------------------------------------------------------
------------------------------------------------------------
------------------------------------------------------------
---------------------------------------------------------
>PAFTOL009267
gcggacttgcatttcgagccgcctctgaaagttgtggagtatccggaccccagacttaga
gctaagaacaagcggattgatacctttgatgataacttgaagaagttggttgatgaaatg
tttgatgtcatgtacaraactgatgggattgggctctcggctccccaagtaggtgttaat
gttcagctcatggtcttcaatcctgctggtgaacgyggtgaaggggaagaaatygtcctc
ataaacccaagagttaacaagtattcrcaaaagattacagttttygaggaaggatgttta
tcatttcctaagatatatggcgatgttcagagacctgagtcagttaaaattgatgccagg
gatgtcacaggtgcaaggttcacagttagtttatcaggtctcccagsccgggtgttccag
catgaatttgaccatttgcag---------------------------------------
------------------------------------------------------------
------------------------------------------------------------
---------------------------------------------------------
>PAFTOL009269
gctgacttgcatttcgagccgcctctgaaagttgtggagtatccggaccccaggcttaga
gctaagaacaagcggrttgatacctttgatggtagcttgaagaagttggttgatgaaatg
tttgatgtcatgyacaraactgatgggattgggctctcggctccccaagtaggtgttaat
gttcagctcatggtcttcaatcctgctggtgaacgtggtgaaggggaagaaattgtcctc
ataaacccaagagttaacaagtattcgcaaaagattacacttttcgaggaaggatgttta
tcatttcctaagatatatggtgatgttcagagacctgaatcagttaaaattgatgccagg
gatgtcacaggtgcaaggttcacagttagtttatcaggtctcccagcccgggtgttccag
catgaatttgaccatttgcag---------------------------------------
------------ggcatccttttctttgaaagaatgacggaccaagttctt------gac
actatacgcgcagattt------acaggccttagaaaagaaatatgaagagaagacggga
cttccaagccctgaaaagattgaaacttggaaaagaaaaagagcagctgttggcttt
>PAFTOL009271
gccgacttgcatttcgagccgcccctgaaagttgtggagtatccggaccccaggcttaga
gctaagaacaagcggattgatacctttgatgataacttgaagcagttggttgatgaaatg
tttgatgtcatgtacaraactgatggggttgggctctcagctccccaagtaggcattaat
gttcagctcatggtcttcaatcctgccggtgaacgtggtgaaggggaagaaattgtcctc
ataaacccaagagttaacaagtattcgcaaaagattacacttttcgaggaaggatgttta
tcatttcctaggatatatggcgatgttcagagacccgagtccgtcaaaattgatgccagg
gatatcacaggtgcaaggttyacagttastttatcaggtcttccaggcagggtgttccag
catgaatttgaccatttgcag---------------------------------------
------------------------------------------------------------
------------------------------------------------------------
---------------------------------------------------------
>PAFTOL009279
gtcgacttgcatttcgaggcgcccctaaaagttgtgcagtatccggaccccaggcttaga
gctaagaacaagcggattgatacctttgatgataacgtgaagaagttggttgatgaaatg
tttgatgtcatgtacaraactgatggagttgggctctcggctccccaagtaggtgttaat
gttcagctgatggtcttcaaccctgctggtgaacgtggtgaaggggaagaaattgtcctc
ataaacccaagagttaacaagtattcgcaaaagattacactttttgaggagggatgttta
tcatttcctaagatatatggtgatgttcag------------------------------
------------------------------------------------------------
------------------------------------------------------------
------------------------------------------------------------
------------------------------------------------------------
---------------------------------------------------------
>PAFTOL009281
------------------------------------------------------------
------------------------------------------------------------
------attttccacagaactgatgggattgggctctcggctccccaagtaggtgttaat
gttcagctcatggtcttcaaccccgccggtgaacgtggtgaaggggaagaaattgtcctc
ataaacccaagagttaacaagtattcgcaaaagataacactttttgaggagggatgttta
tcatttcctaagatatatggtgatgttcaggtatcttctcctaataccttgtctagaatg
gatatt------------------------------------------------------
------------------------------------------------------------
------------------------------------------------------------
------------------------------------------------------------
---------------------------------------------------------
>PAFTOL009283
gccgacttgcatttcgaggcgcccctaaaagttgtggagtatccggaccccaggcttaga
gctaagaacaagcggattgatacctttgatgataacctgaagaagttggttgttgaaatg
tttgatgtcatgtacaraactgatgggattgggctctcggctccccaagtaggtgttaat
gttcagctcatggtcttcaaccctgctggcgaacgtggtgaaggtgaagaaattgtcctc
ataaacccaagagttaacaagtattcgcaaaagattacactttttgaggagggatgttta
tcatttcctaagatatatggtgatgttcagagacctgagtcagtcaaaattgatgccagg
gatatcagaggtgcaaggttcactgttagtttatcaggtcttccagcccgggtgttccag
catgaatttgaccatttgcag---------------------------------------
------------------------------------------------------------
------------------------------------------------------------
---------------------------------------------------------
>PAFTOL009285
ggtgacttgcatttcgagccgcctctgaaagttgtcgagtatccggaccccagactaaga
gctaagaacaagcggattgatacctttgatgataacttgaagaagttggttgatgaaatg
tttgatgtcatgtacaraactgatgggattgggctctcggctccccaagtaggtgttaat
gttcagctcatggtcttcaatcctgctggtgaacgtgatgaaggggaagaaattgtcctc
ataaacccaagagtcaacaagtattcgcaaaagattacaattttcgaggaaggatgttta
tcatttcctaagatatatggcgatgttcagagacctgagtcagttaaaattgatgccagg
gatgtcacaggtgcaaggttcacagttagtttatcaggtctcccagcccgggtgttccag
catgaatttgaccatttgcag---------------------------------------
------------------------------------------------------------
------------------------------------------------------------
---------------------------------------------------------
>PAFTOL009287
gctgacttgcatttcgagccgcccctaraagttgtgaagtatccggaccccaggcttaga
gctaagaacaagcggattgatacctttgatgataacctgaagaagttggttaatgaaatg
tttgatgtcatgtacagaactgatgggattgggctctcggctccccaagtaggtgttaac
gttcagctcatggtcttcaaccctgctggkgaacgtggtgaaggggaagaaattgtcctc
ataaacccaagagttaacaagtattcgcaaaagattacactttttgaggagggatgttta
tcatttcctaagatatatggtgatgttcagagacctgagtcagtcaaaattgatgccagg
gatatcacaggtgcaaggttcacagttagtttatcaggtcttccagcccgggtgttccag
catgaatttgaccatttgcag---------------------------------------
------------------------------------------------------------
------------------------------------------------------------
---------------------------------------------------------
>PAFTOL009289
gccgacttgcatttcgagccgcccctgaaagttgtggagtatccggaccccaggcttaga
gctaagaacaagcggattaatacctttgatgataacctgaagaagttggttgatgaaatg
tttgatgtcatgtacaaaactgatgggattgggctctcggctccccaagtaggtgttaat
gttcagctcatggtcttcaaccctaccggtgagcgtggtgaagggcaagaaattgtcgtc
ataaacccaagagttaacaagtattcgcaaaagattacacttttcaatgagggttgttta
tcatttcctaagatatatggtgatgttcaggtatcttctcctcataccttgtctagaatg
gatatt-------caattattgcaattt--------------------------------
------------------------------------------------------------
------------------------------------------------------------
------------------------------------------------------------
---------------------------------------------------------
>PAFTOL009291
gctgacttgcatttcgagcygcccctaaaagttgtgaagtatccggaccccaggcttaga
gctaagaacaagcggattgatacctttgatgataacctgaagaagttggttgatgaaatg
tttgatgtcatgtacaraactgatgggattgggctctcggctccccaagtaggtgttaay
gttcagctcatggtcttcaaccctgctggtgaacgtggtgaaggggaagaaattgttctc
ataaacccaagagttaacaagtattcrcaaaagattacactttttgaggagggatgttta
tcatttcctaagatatatggtgatgttcagagaccygagtcagtcaaaattgatgccagg
gatatcacaggtgcaaggttcacagttagtttatcaggtcttccagcccgggtgttccag
catgaatttgaccatttgcag---------------------------------------
------------ggcat-------------------------------------------
-----------------------ccttttctttgaaagaatgacggacgaagttcttgac
actatacgtgctgacttacaggtaatt------------------------------
>PAFTOL009293
gccgacttgcatttcgagscgcccctaaaagttgtggagtatccggaccccaggcttaga
gctaagaacaagcrgattgatacctttgatgataacctgaagaagttggttgttgaaatg
tttgatgtcatgtacaaaactgatgggrttgggctctcggctccccaagtaggtgttaat
gttcagctcatggtcttcaaccctgctggtgaacgtggtgaaggtgaagaaattgtcctc
ataaacccaagagttaacaagtattcgcaaaagattacactttttgaggagggatgttta
tcatttcctaagatatatggtgatgttcagagacctgagtcagtcaaaattgatgccagg
gatatcagaggtgcaaggttcactgttagtttatcaggtcttccagcccgggtgttccag
catgaatttgaccatttgcag---------------------------------------
------------------------------------------------------------
------------------------------------------------------------
---------------------------------------------------------
>PAFTOL009295
------------------------------------------------------------
------------------------------------------------------------
------attttccacagaactgatgggrttggrctctcggctccccaagtaggtgttaat
gttcagctcatggtcttcaaccctgctggtgaacgtggtgaaggtgaagaaattgtcctc
ataaacccaagagttaacaagtattcgcaaaagattgcatgttttgaggagggatgttta
tcatttcctaagatatttttgcatgttccctaacctgagtcagtcaaaattgatgccagg
gatatcagaggtgcaaggttcactgttagtttatcaggtcttccagcccgggtgttccag
catgaatttgaccatttgcag---------------------------------------
------------------------------------------------------------
------------------------------------------------------------
---------------------------------------------------------
>PAFTOL009297
------ttgcatttcgmgccgcccctgaaagttgtggagtatccggaccccaggcttaga
gctaagaacaagcggattgatacctttgatgataayttgaagaacttggttgatgamatg
tttgatgtcatgtacaraactgatgggattgggctctcrgctccccaagtgggtgttaat
gttcagctcatggtcttcaaccctgccggtgaacgtggtgaaggggaagaaattgtcctc
ataaacccaagagttaacaagtattcgcaaaagattacactttttgaggagggatgytta
tcatttcctaagatacatggtgatgttcagagacctgagtcagtcaaaattgatgccagg
gatatcacaggtgcaaagttcacagttagtttatcaggtcttccagcccgggtgttccag
catgaatttgaccatttgcag---------------------------------------
---------------at-------------------------------------------
-----------------------tcaggccttagaaaagaagtatgaagagaatacagga
cttccaagccctgaaaagatagaaactcggaaaagaaaaagagcagctgttggcttt
>PAFTOL009299
gccgacttgcatttcgagccgcccctgaaagttgtggagtatccggaccccaggcttaga
gctaagaacaagcggattaatacctttgatgataacctgaagaagttagttgatgaaatg
tttgatgtcatgtacaaaactgatggrattgggctctcggctccccaggtaggtgttaat
gttcaggtcatggtcttcaaccctgccggtgaacgtggtgaagggsaagaaattgtcatc
ataaacccaagagttaacaagtattcgcaaaagattacacttttcaatgagggttgttta
tcatttcctaagatatacggtgatgttcagagacctgagtcagtcaaaattggtgccagg
gatatcacaggtgcaaggttcacagttagtttatcaggtcttccagcccgggtgttccag
catgaatttgaccatttgcag---------------------------------------
------------------------------------------------------------
------------------------------------------------------------
---------------------------------------------------------
>PAFTOL009301
gccgacttgcatttcgagccgcccctgaaagttgtggagtatccggaccccaggcttaga
gctaagaacaagcggattaatacctttgatgataacctgaagaaattggttgatgaaatg
tttgatgtcatgtacaraactgatgggattgggctctcagctccccaagtaggtgttaat
gttcaggtcatggtmttcaaccctgccggtgaacgtggtgaaggrgaagaaattgtcatc
ataaacccaagagttaacaagtattcgcaaaagattgcacttttcaatgagggttgttta
tcatttcctaagatatatggtgatgttcagagacctgagtcagtcaaaattgatgccagg
gatatcacaggtgcaaggttcacagttagtttatcaggtcttccagcccgggtgttccag
catgaatttgaccatttgcag---------------------------------------
------------------------------------------------------------
------------------------------------------------------------
---------------------------------------------------------
>PAFTOL009303
gccgacttgcatttcgagcggcccctgaaagttgtggagtatccggaccccaggcttaga
gctaagaacaagcggattaatacctttgatgataacctgaagaagttggttgatgaaatg
tttgatgtcatgtacaaaactgatgggattgggctctcggctccccaagtaggtgttaat
gttcaggtcatggtcttcaaccctgccggtgaacgtggtgaaggggaagaaattgtcatc
ataaacccaagagttaacaagtattcgcaaaagattacacttttcaatgagggttgttta
tcatttcctaagatatatggtgatgttcag------------------------------
------------------------------------------------------------
------------------------------------------------------------
------------------------------------------------------------
------------------------------------------------------------
---------------------------------------------------------
>PAFTOL009311
------------------------------------------------------------
------------------------------------------------------------
------attttccacagaactgaaggtattgggctctctgctccccaagtaggcattaat
gttcagctcatggtctycaatcctgctggtgaacgtggtgaaggggaagaaattgtcctc
ataaatccaagagttagcaagtactcgcaaaggattacayttttcgaggaaggatgttta
tcatttcctaagatatatggygacgttcagagacccgaatctgttaagattgatgccagg
gatgtcacrggtgckaggttcacagtttctttatcargtcttcaggcccgagtgttccag
catgaatttgaccatttgcak---------------------------------------
---------------at-------------------------------------------
-----------------------tcaggccttagaaacgaagtatgaagagaatacrgga
ctcycaagccccgaaaagatcgaaactcggaaaagaagaaaagcagyygttggcttt
>PAFTOL009313
gttgatttgcagttcgtgccgcccctgaaaattgtggagtatccggaccccaggcttagg
gctaagaacaagcggattgatacctttgatgataacttgaagatgttggtgcatgaaatg
ttcgaygtcatgtacaraactgatgggattgggctctcggctccscaagtaggtgttaat
gttcagctcatggtcttcaatgctkccggtgaacgcggtgaaggtgaagaaatcgtcctt
ataaacccaagagttagcaagtattcgcaraaggttaaacttttcgaagaaggatgttta
tcgtttcctggaatatatggtgatgttcaggtactttcaactgataccttgtctggaacg
gatgtg------------------------------------------------------
------------------------------------------------------------
------------------------------------------------------------
------------------------------------------------------------
---------------------------------------------------------
>PAFTOL009315
gctgacttgcatttcgagccaccactgaaagttatggagtacccggatcccaggcttaga
gctaagaacaagcggattaatacttttgatgatgatttgaagaagttggttgctgaaatg
tttgattgcatgtacaaaactgatggaattgggttgtcagctccccaagtaggcattaat
gttcagctgatggtcttcaatcctgccggggaacgcggtgaaggggaagaaattgtcctc
attaatccaagagttaacaagtattcacaaaggattatacttttcgaggaaggatgttta
tcatttcctaag------------------------------------------------
------------------------------------------------------------
------------------------------------------------------------
------------------------------------------------------------
------------------------------------------------------------
---------------------------------------------------------
>PAFTOL009319
gctgatttgcatttcgaaccaccactgaaagttgtggagtacccggatcccaggcttaga
gctaagaacaagcggattaatagttttgatgatgacttgaagaagttggttgctgaaatg
tttgatgttatgtacagaactgatggaattgggctggcagctccccaagtaggcattaat
attcagctgatggtcttcaatcctgccggggaacgcggtgaaggggaagaaattgtcctc
ataaacccaagagttaacaagtattcacaaaagattacactttttgaggaaggatgttta
tcatttcctaatatatatggtgatgttgagagacctgagtcagttaagattgatgccatg
gatatcactggtgcaagattcacagttaaattatcaggtcttccagcccgggtgttccag
catgaatttgaccatttgcag---------------------------------------
------------------------------------------------------------
------------------------------------------------------------
---------------------------------------------------------
>PAFTOL009321
gctgacttgcatttcgagccgcctctgaaagttgtagagtacccggatccaaggcttaga
gctaagaacaagcggattaatacttttgatgatgacctgaagaagttggttgctgaaatg
tttgatgtcatgtacagaactgatggaattgggctgtcagctccccaagtaggcattaat
gttcagctcatggtcttcaatcctgccggggaacacggtgaaggggaagaaattgtcctc
ataaacccaagagtcagcaagtattcgcaaaggattataccttttgaggaaggatgttta
tcatttcctaagatatatggtgatgttttgagacctgagtcagtcaagattgatgccatg
gatatcactggtgcaaggttcacagttaatttatcaggtcttccagcccgggtgttccag
catgaatttgatcatttgcag---------------------------------------
------------ggcatcctcttcttcgagagaatgacggacgaagttctt------gac
actaaacgtgcagactt------gcaggtaatc---------------------------
---------------------------------------------------------
>PAFTOL013501
gccgacttgcatttcgagccgcccctaaaagttgtggagtatccggaccccaggcttaga
gctaagaacaagcggattgatacctttgatgataacctgaagaagttggttgatgaaatg
tttgatgtcatgtacaaaactgatgggattgggctttcggctccccaagtaggtgttaat
gttcagctcatggtcttcaaccctgctggtgaacgtggtgaaggggaagaaattgtcctc
ataaacccaagasttaacaagtattcgcaaaagattacactttttgaggagggatgttta
tcatttcctaagatatatggtgatgttcaggtatattctccttataccttgtctagaatg
gatatt-------caattattgcaattt--------------------------------
------------------------------------------------------------
------------------------------------------------------------
------------------------------------------------------------
---------------------------------------------------------
>SRR5036296
------------------------------------------------------------
------------------------------------------------------------
------attttccacagaactgatgggattgggctctcggctccccaagtaggtgttaat
gttcacgtcacggtcttcaaccctgccggtgaacgtggtgaaggggaagaaattgtcatc
ataaacccaagagttaacaagtattcgcaaaagattacacttttcaatgagggttgttta
tcatttcctaagatatatggtgatgttcaggtatcttctcctcataccttgtctagaatg
gatatt-------caattattgcaatttcagtatctgcaattccag--------------
------------------------------------------------------------
------------ggcatccttttctttgaaagaatgacggacgaagttctt------gac
agtatatgcgctgactt------acaggtaatt---------------------------
---------------------------------------------------------
>SRR5137211
gccgacttgcatttcgagccgcccctgaaagttgtggggtatccggaccccaggcttaga
gctaagaacaagcggattaatacctttgatgataacctgaagaagttagttgatgaaatg
tttaatgtcatgtacaaaactgatgggattgggctctcggctccccaagtaggtgttaat
gttcaggtcatggtcttcaaccctgccggtgaacgtggtgaaggggaagaaattgtcatc
ataaacccaagagttaacaagtattcgcaaaagattacacttttcaatgagggttgttta
tcatttcctaagatatatggtgatgttcagagacctgagtcagtcaaaattgatgccagg
gatatcacaggtgcaaggttcacagttagtttatcaggtcttccagcccgggtgttccag
catgaatttgaccatttgcag---------------------------------------
------------ggcatccttttctttgaaagaatgacggacgaagttctt------gac
agtatatgggctgactt------acaggccttagaaaagaagtatgaagagaatatggga
cttccaagccccgaaaagatagaaactcggaaaagaaaaggagcagctgttggcttt
>SRR5137212
gctgacttgcatttcgtgccgcccctgaaagttacggagtatccggaccccaggcttaga
gctaagaacaagcggattgatacgtttgatgataaattgaagaagttggttgatgaaatg
tttgatgtcatgtacaaaactgatgggattgggctctcggctccccaagtaggcattaat
gttcagctcatggtcttcaatcctgccggtgaacgtggtgaaggggaagaaattgtcctc
ataaacccaagagttaacaagtattcgcaaaagattacacttttcgaggaaggatgttta
tcatttcctaagatatatggcgatgttcagagacccgagtcagttaagattgatgccagg
gatatcacaggtgcaaggttcacagttagtttatcaggtcttccagcccgggtgttccag
catgaatttgaccatttgcag---------------------------------------
---------------gttcatattctgtcaaccatgtcttctatatataaa------gct
acaaatagagttgtcat------tcaggccttagaaaaaaagtatgaagagaatacggga
ctcccaagccctgaaaagattgaaactcggaaaagaagaaaagcagcagttggcttt
>SRR5137213
------------------------------------------------------------
------------------------------------------------------------
------attttccacagaactgatgggattgggctctcagctccccaagtaggtgttaat
gttcaggtcatggtcttcaaccctgctggtgaacgtggtgaaggggaagaaattgtcatc
ataaacccaagagttaacaagtattcgcaaaagattacacttttcaatgagggttgttta
tcatttcctaagatatatggtgatgttcaggtatcttctcctcataccttgtctagaatg
gatatt-------caattattgcaattt--------------------------------
------------------------------------------------------------
------------------------------------------------------------
------------------------------------------------------------
---------------------------------------------------------
>SRR7905849
gctgacttgcatttcgagccacctctgaaagttgtggagtatccggatcccaggcttaga
gctaagaacaagcggattgatacctttgatgataacttgaagaagttggttgatgaaatg
tttgatgtcatgtacaaaactgatgggattgggctctcggctcctcaagtaggcattaat
gttcagctcatggttttcaatcctgccggtgaacgtggtgaaggggaagaaattatcctc
ataaacccaagagttaacaagtattcgcaaaaaattgcacttttcgaggaaggatgttta
tcatttcctaagatatatggcgatgttcagaggcccgratcagttaaaattgatgccagg
gatatcacaggtgcaaggttcacagttagtttatctggccttccagcccgggtgttccag
catgaatttgaccatttgcag---------------------------------------
------------ggcatcctcttctttgagagaatgaccgaygaagttctt------gac
accatacgtgaagactt------mcaggccttagaaaaaaagtatgaacagaatacggga
ctcccaagccctgaaaagattgaaactcggaaaagaaaagcagcagttg---gcttt
>SRR7905861
gccgacttgcatttcgagcygcccctgaaagttgtggagtatccggaccccaggcttaga
gctaagaacaagcggattaatacctttgaygataacctgaagaagttggttgatgaaatg
tttgatgtcatgtacaaaactgatgggattgggctctcggctccccaagtaggtgttaat
gttcagctcatggtcttcaaccctgcaggtgaacgtggtgaaggggaagaaattgtcgtc
ataaacccaagagttaayaagtattcgcaaaagattacacttttcgatgagggttgttta
tcatttcctaagatatatggtgatgttcagagacctgagtcagtcaaaattgatgccarg
gatattacaggtgcaaggttcacagttagtttatcaggtcttccagcgcgggtgttccag
catgaatttgaccatttgcag---------------------------------------
------------ggcatccttttctttgaaagaatgacggacgaagttctt------gac
actatacgcgctgactt------acaggccttagaaaagaagtatgaagagaatatggga
cttccaagccctgaaaagatagaaactcggaaaagaaaaagagcagctgttggcttt
>SRR7905862
gctgacttgcatttcgagccgcctctgaaagttgtggagtatccggaccccagrcttaga
gctaagaacaagcggattgatacctttgatgatarcttgaagaagttggttgaygaaatg
tttgatktaatgtacaaaactgatgggattgggctctcggctccccaagtaggtgttaat
gttcagctcatggtcttcaatcctgctggtgaacgtggtgaaggggaagaaattgtcctc
ataaacccaagagttaacaagtattcgcaaaagattacccttttygaggaaggatgttta
tcatttcctaagatatatggcaatgttcagagacctgagtccgttaaaattgatgccagg
gatatcacaggtgcaaggttcacagytagtttatcaggtctcccagcccgggtgttccag
catgaatttgaccatttgcag---------------------------------------
------------ggcatycttttctttgaaagaatgacggaccaagtyctt------gac
actatayrcgyggactt------acaggccttagaaaagaaatatgaagagaakacggga
cttccaagccctgaaaagattgaaactcggaaaggaaaaagagcagctgttggcttt
>SRR8327214
accgacttgcatttcgagccgcccctgaaagttgtggagtatccggaccccaggcttaga
gctaagaacaagcggattaatacctttgatgataacctgaagaagttggttgatgaaatg
tttgatgtcatgtacaaaactgatgggattgggctctcggctccccaagtaggtgttaat
kttcagctcatggtcttcaaccctaccggtgagcgyggtgaagggcaagaaattgtcrtc
ataaacccaagagttaacaagtattcgcaaaagattacacttttcaatgagggttgttta
tcatttcctaagatatatggtgatgttcagagacctgagtcagtcaaaattgatgccagg
gatatcacaggtgcaaggttcacagttagtttatcaggtcttccagcccgggtgttccag
catgaatttgaccatttgcag---------------------------------------
------------ggcatccttttctttgaaagaatgacggacaaagttctt------gac
actattcgcgctgactt------acaggccttagaaaagaagtatgaagagaatatggga
cttccaagccctgaaaagatagaaactcsgaaaagaaaaagagcagctgttggcttt
