# Supplementary material for: Phylogenomics and classification of Cactaceae based on hundreds of nuclear genes
Source: Plant Syst Evol. 2025 Aug 11;311(5):28. doi: 10.1007/s00606-025-01948-z (PMC12339657; doi:10.1007/s00606-025-01948-z)
Supplement: Supplementary file 4 — Online Resource 4: Containing alignments and RAxML gene trees for all included loci and all phylogenetic datasets (ZIP 10372 KB) [file 606_2025_1948_MOESM4_ESM.zip › de Vos et al_ESM_4/ESM_data_alignments/QCP/5422_consensus.mafft.fasta]

>PAFTOL004551
atttcgtcgaacatgttgtgggcagacctaagagcggcaattgggcagcgactcaattgc
gaaggcatagtctcctccgccaaagtcattgtcaaagaccacaatctagccgtaccccac
ctcaccgtccccgatgtacggtggatcaattggcctgagctccgaagaagaggttttcat
ggcgtagtattcgacaaagacaacaccttaactctgccttactctttgaccttgtgggca
------------------cctctcaaaccctctctagaacgctgcagggccgaatttggg
gacgacaatgtggcggtattcagcaatacrgcggggctctacgagttcgacggagatggg
tcgaaggcgaggsaattggaaagggaaattgggatcaaagtgataaggcataaggtgaag
aaaccagctgggaatgcagtggagatagagaagcattttgsgtgccctgcgtcaatgctg
gttatggtaggagatcgccatttcactgatgttgtttatgggaatcgaaatgggtttctg
actgttttgactcagccattgagtgtcaaagaggagcctgttattgtgaggctagtgagg
aagtttgaaagtgctcttgttaatagrtggagtgagaaaggtttgaacccaattgggcat
agtttattgggtgacaggcac
>PAFTOL004553
------------------------------------------------------------
------------------------------------------------------------
------------------------------------------cgaagaagaggatttcat
ggcgtagtattcgacaaagacaacaccttaactctgccttactctttgacctcgtgggca
------------------cctctcaaaccctctctagaacgctgcaaggccgaatttggg
gacgacaatgtggcggtattcagcaatacagcggggctcttcgagttcgacccagatggg
ttgaaggccaggcagttggagagagaaattgggatcaaagtaataaggcataaggcgaag
aaaccagctgggaatgcagaggagatagagaagcattttgggtgccctgcgtcaatgctg
gttatggtgggagatcgccatttcactgatgttgtttatgggaatcgaaatgggtttctg
ackgtttggactcagccattgagtgtgaagggggagcctgttgttgtgaggctagtgagg
aggtttgaaagtgctcttgtaaataggtggagtaagaaaggtttgaagcctattgggcat
agtttgttgggtgatagg---
>PAFTOL004555
------------------tgggcagacctaagagcggcaattgggcagcgactcaattgc
gaaggcataatctcctccgccaaagtcattgttaaggaccactgtctcgccatcccccac
cttagcgttcccgatatacggtggatcaattggtctgagctccgaagaagaggctttcat
ggcgtaatattcgacaaagacaacaccttaactctgccttactctctgaccttgtgggca
------------------cctctcaaaccctctctagaacgttgcaaggccgaatttggg
gacgacaatgtggcggtactcagcaatacagcggggctcttcgagttcgacccagatggg
tcgaaggcgagggagttggagagagaaatcgggatcaaagtgataaggcataaggtgaag
aaaccagctgggaatgcagaggagatagagaagcattttgggtgccctgcgtcaatgctg
gttatggtgggtgatcgccatttcactgatgttgtttatgggaatcgaaatgggtttctg
actgtttggrctcagccattgagtgtgaagggggagcctgttgttgtgaggctagtgagg
aggtttgaaagtgctcttgtaaataggtggagtaagaaaggtttgaagcctattgggcat
agtttgttgggtgataggcac
>PAFTOL004561
------------------------------------------------------------
---------------------------------------cacaatctcgccatcccccac
ctcaccgtccccgatatacggtggatcaattggtctgagctccgaagaagaggttttcgt
ggcgtagtattcgacaaagacaacaccttaactcggccttactctttgaccttgtgggca
------------------cctctcaaaccctctctagaacgctgcaaggccgaatttggg
gaggacaatgtggcggtattcagcaatacagcggggctttacgagttcgacggagatggc
tcgaaggcgagggaattggaaagggaaattgggatcaaagtgataaggcataaggtgaag
aaaccagctgggaatgcagaggagatagagaagcattttgggtgccctgcgtcaatgctg
gttatggtaggagatcgctatttcactgatgttgtttatgggaatcgaaatgggtttctg
actgttttgactcagccattgaatgtcaaaggggagcctgttgttgtgaggctagtgagg
aagtttgaaaatgctcttgttaataggtggagtaagaaaggtttgaagccaatt------
---------------------
>PAFTOL004566
------------------------------------------------------------
------------------------------------------------------------
------------------------------------------------------------
---------------aaagacaacaccttaactctgccttactctttgaccttgtgggca
------------------cctctcaaaccctctctagaacgctgcaaggccgaatttggg
gacgacaatgtggccgtattcagcaatacagcggggctctacgagttcgacggagatggg
tcgaaggcgagggaattggaaagggaaattgggatcaaagtgataaggcataaggtgaag
aaaccagctgggaatgcagaggagatagagaagcattttgggtgccctgcgtcaatgctg
gttatggtaggagatcgccatttcactgatgttgtttatgggaatcgaaatgggtttctg
actgttttgactcagccattgagtgtcagaggggagcctgttgttgtgaggctagtgagg
aagtttgaaagtgctcttgttaataggtggagtaagaaaggtttgaagccaattgggcat
agtttattg------------
>PAFTOL004567
------------------------------------------------------------
---------------------------------------------ctcgccatcccccac
cttagcgttcccgatatacggtggatcaattggyctgagctccgaagaagaggwtttcat
ggcgtagtattcgacaaagacaacacyttaactctgccttactytttgaccttgtgggca
------------------cctctcaaaccctctctagaacgctgtaaggccgaatttggg
gacgacaatgtggcggtattcagcaatacagcggggctcttcgagttcgacccagatggg
tcgaaggccaggcagttggagagagaaattgggatcaaagtaataaggcataaggcgaag
aaaccagctgggaatgcagaggagatagagaagcattttgggtgccttgggtcaatgctg
gttatggtgggagatcgccatttcactgatgttgtttatgggaatcgaaatgggtttctg
actgttttgactcagccattgagtctgaagggggagcctgttgttgtgaggctagtgagg
aggtttgaaagtgctcttgttcataggtggagtaagaaaggtttgaagcctactgggcat
agtttattgggtgat------
>PAFTOL004568
------------------------------------------------------------
------------------------------------------------------------
---------------------------------------------agaaggggatttcat
ggcgtagtattcgacaaagacaacaccttaactctgccttactcgttgaccttgtgggca
------------------cctctcaaacactctctagaatgctgcaaggccgaatttggg
gacgacaatgtggcgrtattcagcaatacagcggggctcttcgagttcgacccagatggg
tcgaaggccaggcagttggagagagaaattgggatcaaagtaataaggcataagscraag
aaaccagctgggaatgcagaggagatagagaagcattttgggtaccctgcgtcaatgctg
gttatggtgggagatcgccatttcactgatgttgtttatgggaatcgaaatgggtttctg
actgttttgactcagccattgagtgtgaagggggagcctgttgttgtgaggctagtgagg
aggtttgaaartgctcttgttcataggtggagtaagaaaggtttgaagcctattgggcat
cgtttattgggtgat------
>PAFTOL004571
atttcgtcgaacatgtggtgggcagacctaagggcggcaattgggcagcgactcaattgc
gaaggcatagtctcctccgccaaagtcattgtcaaagaccacaatctcgccatcccccac
ctcaccgtccccgatatacggtggatcaattggcctgagctccgaagaagaggttttcat
ggcgtagtattcgacaaagacaacaccttaactctgccttactctttgaccttgtgggca
------------------cctctcaaaccctctctagaacgctgcaaggccgaatttggs
gacgacaatgtggcggtattcagcaatacagcsgggctctrcgagttcgacggagatggg
tcgaaggcgagggrattggaaagggaaattgggatcaaagtgataaggcataaggtgaag
aaaccagctgggaatgcagaggagatagagaagcatttcgggtgccctgcgtcaatgctg
cttatggtgggagatcgccatttcactgatgttgtttatgggaatcgaaatgggtttctg
actgttttgactcagccattgaatgtcaaaggggagcctgttgttgtgaggctagtgagg
aagtttgaaagtgctcttgttaataggtggagcaagaaaggtttgaagccaattgggcat
agtttattgggtgayagtcac
>PAFTOL004572
------------------------------------------------------------
------------------------------------------------------------
------------------------------------------------------------
---------------aaagacaacaccttaactctgccttactctttgacattgtgggca
------------------cctctcaaaacctctctagaacgctgcaaggctgaatttggg
gacaacaacgtggcgatatttagcaatacagcggggctcttcgagttcgacccagatggg
tcgaaggcgaggcagttggagagagaaattgggatcaaagtaatatggcataaggcgaag
aaaccagctgggaatgcagaggagatagagaagcattttgggtgccctgcgtcaatgctg
gttatggtgggagatcgccatttcactgatgttgtttatgggaatcgaaatgggtttctg
accgttttgacccagccattgagtgtgaagggggagcctgttgctgtgaggttagtaagg
aggtttgaaagtgctcttgttaataggtggagtaagaaaggtttgaagcctattgggcat
agtttgttgggtgataggcac
>PAFTOL004573
atttcgtcgaacatgttgtgggcagacataagagcggcaattgggcagcggctcaattgc
gaaggcataatctcctccgccaaagtcattgttaaggaccacaatctcgccatcgcccac
cttagtgtcgccgatatacggtggatcaattggtttgagctccgtagaagaggatttcat
ggcgtagtattcgacaaagacaacaccttaactctgccttactctttgacattgtgggcc
------------------cctctcaaaacctctctagaacgctgcaaggccgaatttggg
gacgacaatgtggcgatatttagcaatacagcggggctcttcgagttcgacccasatggg
tcgaaggcgaggcagttggagagagaaattgggagcaaagtcataaggcataaggcgaag
aaaccagctgggaatgcagaggagatagagaagcattttgggtgccctgcgtcaatgctg
gttatggtgggagatcgccatttcactgatgttgtttatgggaatcgaaatggrtttctg
accgttttgacccagccattgagtgtgaagggggagcctgttgttgtgaggctagtaagg
aggtttgaaagtgctcttgttagtaggtggagtaagaaaggtttg---------------
---------------------
>PAFTOL004574
atttcgtcgaacatgttgtgggcagacgtaagagcggcaattgggcagcgactcaattgc
gaagggataatctcctccgccagagtcattgttaaggaccacaatctcggcatcccccac
cttagcgttcccgatatacggtggatcaattggtctgagctccgaagaagaggctttcat
ggcgtagtattcgacaaagacaacactttaactctgccttactctatgaccttgtgggcg
------------------cctctcaaaccctctctagaacgctgcaaggccgaatttggg
gacgacaatgtggcggtattcagcaatacagcgggtctctacgagttcgacccagatggg
tcgaaggcgagggagttggagagagaaattgggatcaaagtgatcaggcataaggtgaag
aaaccagctgggaatgcagaggagatcgagaagcattttgggtgccctgcgtcaatgctg
gttatggtgggagatcgccatttcactgatgttgtttatgggaatcgaaatgggtttctg
actgttttgactcagccattgagtgtgaagggggagcctgttgttgtgaggctagtgagg
aggtttgaaagtgctcttgttcataggtggagtaagaaaggtttgaagcctattgggcat
agtttgttgggtgagaggcac
>PAFTOL004577
------------------------------------------------------------
------------------------------------------------------------
---------------atacggtggatcaattggtctgagctccgaagaagaggatttcat
ggcgtagtattcgacaaagacaacaccttaactctgccttactctttgaccttgtgggca
------------------cctctcaaaccctctctagagcgctgcaagtccgaatttgga
gacgacaatgtggcggtattcagcaatacggcggggctcttcgagttcgacccagatggg
tcgaaggccaggcagttggagagagaaattgggatcaaagtaataaagcataaggcgaag
aaacctgctgggaatgcagaggagatagagaagcattttgggtgccytgcttcaatgctg
gttatggtgggagatcgccatttcactgatgttgtttatgggaatcgaaatgggyttctg
actgttctgactcagccattgagtgtgaagggggaaccygttgttgtgaggctagtgagg
aggtttgaaagtgctcttgttcataggtggagtaagaaaggtttgaagcctattgggcat
agtttattgggtgataggcac
>PAFTOL004582
atttcgtcgaacatgttgtgggcagacataagagcggcaattgggcagcgactcaattgc
gaaggcataatctcctccgccaaagtcattgttaaggaccacaatctcgccatcccccac
cttagcgtccccgatatacggtggatcaattggtttgagctccgaagaagaggatttcat
ggcgtggtattcgacaaagacaacaccttaactctgccttactctttgacattgtgggca
------------------cctctcaaaacctctctagaacgctgcaaggccgaatttggg
gacgacaatgtggcggtattcagcaatacagcggggctcttcgagttcgacccagatggg
tcgaaggcgaaggagttggagagagaaattgggatcaaagtaataaggcataaggcgaag
aaaccagctgggaatgcagaggagatagagaagcattttgggtgccctgcgtcaatgctg
gttatggtgggggatcgccatttcactgatgttgtttatgggaatcgaaatgggtttctg
actgttttgactcagccattgagtgtgaagggggagcctgttgttgtgaggctagtaagg
atgtttgaaagtgctcttgttaataggtggagtaagaaaagtttgaagcctattgggcat
agtttgttgggtgataggcac
>PAFTOL004583
atttcgtcgaacatgttgtgggcagacctaagagcggcaattgggcagcgactcaattgc
gaaggcataatctcctccgccaaagtcattgttaagaaccacagtctcgccatccccmac
cttagcgttcccgatatacggtggatcaattggtctgagctccgaagaagaggatttcat
ggcgtagtattcgacaaagacaacaccttaactctgccttactctttgaccttgtggcta
------------------cctctcaaaccctctctagaacgctgcaaggccgaatttggg
gacgacaatgtggcggttttcagcaatacagcggggctcttcgagttcgacccagatggg
ttgaaggccaggcagttggagagagaaattgggatcaaagtaataaggcataaggcgaag
aaaccagctgggaatgcagaggagatagagaagcattttgggtgccctgcgtcaatgctg
gttatggtgggagatcgccatttcactgatgttgtttatgggaatcgaaatgggtttctg
actgtttggactcagccattgagtgtgaagggggagcctgttgttgtgaggctagtgagg
aggtttgaaagtgctcttgtaaataggtggwgtaagaaaggtttgaagcctattgggcat
agtttgttgggtgataggcac
>PAFTOL004584
------------------------------------------------------------
------------------------------------------------------------
------------gatatacggtggatcaattggtctgagctccgaagaagaggatttcat
ggcgtagtattcgacaaagacaacaccttaactctgccttactctttgaccttgtgggca
------------------cctctcaaaccctctctagagcgctgcaaatccgaatttgga
gacgacaatgtggcggtattcagcaatacggcggggctcttcgagttcgacccagatggg
tcgaaggtcaggcagttggagagagaaattgggatcaaagtaataaagcataaggcgaag
aaacctgctgggaatgcagaggagatagagaagcattttgggtgccctgcttcaatgctg
gttatggtgggagatcgccatttcactgatgttgtttatgggaatcgaaatgggtttctg
actgttctgactcagccattgagtgtgaagggggagcctgttgttgtgaggctagtgagg
aggtttgaaagtgctcttgttcataggtggagtacgaaaggtttgaagcctattgggcat
agtttattgggtgataggcac
>PAFTOL004585
------------------------------------------------------------
------------------------------------------------gccatcccccac
ctcaccgtccccgatatacggtggatcaattggcctgagctccgaagaagaggttttcat
ggcgtagtattcgacaaagacaacaccttaactctgccttactctttgaccttgtgggca
------------------cctctcaaaccctctctagaacgctgcaaggccgaatttggg
gacgacaatgtggccgtattcagcaatacagcggggctctacgagttcgacggagatggg
tcgaaggcgagggaattggaaagggaaattgggatcaaagtgataaggcataaggtgaag
aaaccagctgggaatgcagaggagacagagaagcattttgggtgccctgcgtcagtgctg
gttatggtaggagatcgccatttcactgatgttgtttatgggaatcgaaatgggtttctg
actgttttgactcagccattgagtgtcagaggggagcctgttgttgtgaggctagtgagg
aagtttgaaagtgctcttgttaataggtggagtaagaaaggtttgaagccaattgggcat
agtttattgggtgataggcac
>PAFTOL004587
atttcatcgaacatgtggtgggcagacctaagagcggcaattgggcagcgactcaattgc
gaaggcattatctcctccgccaaagtcattgttaaggaccacaatctcgccatcccccac
cttagcgttcccgatatacggtggatcaattggtctgagctccgaagaagaggctttcat
ggcgtagtattcgacaaagacaacactttaactctgccttactctttgaccttgtgggcg
------------------cctctcaaaccctctctagaacgctgcaaggccgaatttggg
gacgacaatgtggcggtattcagcaatacagcgggtctctacgagttcgacctagatgag
tccaaggcgagggagttggagagagaaattcggatcaaagtgatcaggcataaggtgaag
aaaccagctgggaatgcggaggagatcgagaagcattttgggtgccctgcgtcaatgctg
gtcatggtgggagatcgccatttcactgatgttgtttatgggaatcgaaatgggtttctt
actgttttgactcagccattgagtgtgaagggggagcctgttgttgtgaggctagtgagg
aggttygaaagtgctcttgtaaataggtggagtgagaaaggtttgaagcctattgggcat
agtttgttgggtgataggcac
>PAFTOL004590
------------------------------------------------------------
------------------------------------------------------------
---------------------------aattggtctgagctccgaagaagaggatttcat
ggcgtagtattcgacaaagacaacaccttaactctgccttactctttgaccttgtgggca
------------------cctctcaaaccctctctagagcgctgcaaggtcgaatttggg
gacgacaatgtggcggtattcagcaatacagcggggctcttcgagttcgacccagatggg
tcgaaggccaggctgttggagagagaaattgggatcaaagtaataaagcataaggcgaag
aaacctgctgggaatgcagaggagatagagaagcattttgggtgccctgcttcaatgctc
gttatggtgggagatcgccatttcactgatgttgtttatgggaatcgaaatgggtttctg
actgttttgactcagccattgagtgtgaagggggagcctgttgttgtgaggctagtgagg
cggtttgaaagtgctcttgttcacaggtggagtaagaaaggtttgaagcctattgggcac
agtttattgggtgataggcac
>PAFTOL004591
------------------------------------------------------------
------------------------------------------------------------
------------------------------------------------------------
------------------------------------------------------------
------------------------------------------------------------
---------------gtattcagcaatacagcggggctcttcgagttcgacccagatggg
tcgaaggccaggcagttggagagagaaattgggatcaaagtaataaagcataaggcgaag
aaacctgctgggaatgcagaggagatagagaagcattttgggtgccctgcttcaatgctc
gttatggtgggagatcgccatttcactgatgttgtttatgggaatcgaaatgggtttctg
actgttttgactcagccattgagtgtgaagggggagcctgttgttgtgaggctagtgagg
aggtttgaaagtgctcttgttcacaggtggagtaagaaaggtttgaagcctattgggcac
agtttattgggtgat------
>PAFTOL004593
------------------tgggcagacctaagagcggcaattgggcagcgactcaattgc
gaaggcattatctcctccgccaaagtcattgttaaggaccacaatctcgccatcccccac
gttagcgtccccgatatacggtggatcaattggactgagctccgaagaagaggatttcat
ggcgtagtattcgacaaagacaacaccttaacgctgccttactctttgaccttgtgggca
------------------cctctcaaaccctctctagaacgctgcaaggccgaatttggg
gacgacaatgtggcggtattcagcaatacggcggggctctgcgagttcgacccagatggg
tcgaaggcgagggagttggagagagaaattgggatcaaagtaatwaggcataaggcgaag
aaaccagctggtaatgcagaggagatagagaagcattttgggtgccctgcgtcaatgctg
gttatggtgggagatcgctatttcactgatgttgtttatgggaatcgaaatgggtttctg
actgttttgactcagccattgagtgtgaagggggagcctgctgttgtgaggctagtgagg
aggtttgaaagtgctcttgtaaataggtggagtaagaaaggtttgaagcctattgggcat
agtttg---------------
>PAFTOL004596
------------------------------------------------------------
------------------------------------------------------------
------------------------------------------------------------
---gtcgtattcgacaaagacaacaccttaactctgccttactctttgacattgtgggca
------------------cctctcaaaacctctctagaacgctgyaaggccgaatttggg
gacgacaatgtggcggtatttagcaatacagcggggctcttcgagttcgacccagatggg
tcgaaggcgagggagttggagagagaaattgggatcaaagtaataaggcataaggcgaag
aaaccagctgggaatgcagaggagatagagaagcattttgggtgccctgcgtcaatgctg
gttatggtgggagatcgccatttcactgatgttgtttatgggaatcgaaatgggtttctg
accgttttgacccagccattgagtgtgaagggggagcctgttgttgtgaggctagtraga
aggtttgaaagtgctcttgttaataggtggggtaagaaaggtttgaagcctattgggcat
agtttgttgggtgataggcac
>PAFTOL004597
atttcgtcgaacatgttgtgggcagacctaagagcggcaattgggcagcgactcaattgc
gagggcataatctcatccgccaaagtcattkttaaggaccacagtctcgccatcccccac
cttagcgttcccgatatacggtggatcaattggtctgagctccgaggaagaggctttcat
ggcgtaatattcgacaaagacaacaccttaactctgccttacactctgaccttgtgggca
------------------cctctcaaaccctctctagaacgttgcaaggccgaatttggg
gacgacaatgtggcggtactcagcaatacagcggggctcttcgarttcgacccagatggg
tcgaaggcgagagagttggagagagaaatcggtatcaaagtgataaggcataaggtgaag
aaaccagctgggamtgcagaggagatagagaagcattttgggtgccctgcgtcaatgctg
gttatggtgggtgatcgccatttcactgatgttgtttatgggaatcgaaatgggtttctg
actgtttggactcagccattgagtgtgaagggggagcctcttgttgtgaggttagtgagg
aggtttgaaagtgcgcttgtaaataggtggagtaagaaaggtttgaagcctmttgggcat
agtttgttgggtgataggcac
>PAFTOL004601
atttcgtcgaacatgttgtgggcagacctaagagcggcaattgggcagcggctcaattgc
gaaggcataatctcctccgccaaagtcattgttaaggaccactgtctcgccatcccccac
cttagcgttcccgatatacggtggatcaattggtctgagctccgaagaagaggctttcat
ggcgtaatattcgacaaagacaacaccttaactctgccttactctctgaccttgtgggca
------------------cctctcaaaccctctctagaacgttgcaaggccgaatttggg
gatgacaatgtggcggtactcagcaatacagcggggctcttcgagttcgacccagatggg
tcgaaggcgagggagttggagagagaaatcgggatcaaagtgataaggcataaggtgaag
aaaccagctggggatgcagaggagatagagaagcattttgggtgccctgcgtcaatgctg
gttatggtgggtgatcgccatttcactgatgttgtttatgggaatcgaaatgggtttctg
actgtttggactcagccattgagtgtgaagggggagcctgttgttgtgaggctagtgagg
aggtttgaaagtgctcttgtaaataggtggagtaagaaaggtttgaagcctattgggcat
agtttgttgggtgataggcac
>PAFTOL004603
atttcgtcgaacatgttgtgggcagacctaagagcggcaattgggcagcgactcaattgc
gaaggcataatctcctccgccaaagtcattgttaaggaccacagtctcgccattccccac
cttagcgttcccgatatacggtggatcaattggtctgagctccgaagaagaggatttcat
ggcgtagtattcgacaaagacaacaccttaactctgccttactccttgaccttgtgggca
------------------cctctcaaaccctctctagaacgctgcaaggccgagtttggc
gacgacagtgtggcggtattcagcaatacagcggggctcttcgagttcgacccagatggg
tcgaaggccaggctgttggagagagaaattgggatcaaagtaataaggcataaggcgaag
aaaccagctgggaatgcagaggagatagagaagcattttgggtgccctgcgtcaatgctg
gttatggtgggagatcgccatttcactgatgttgtttatgggaatcgaaatgggtttctg
actgttttgactcagccattgagtgtgaagggggagcatgttgttgtgaggctagtgagg
aggttygaaagtgctcttgttcataggtggagtaagaaaggtttgaagcctattaggcat
agtttattgggtgataggcac
>PAFTOL004604
------------------------------------------------------------
---------------------------------------------------------cac
ctgagcgttcccgatatacggtggatcaattggtctgagctccgaagaagaggatttcat
ggcgtagtattcgacaaagacaacaccttaactctgccttactctttgaccttgtgggca
------------------cctctcaaaccctccctagaacgctgcaaggccgaatttggc
ggcgacaatgtggcggtattcagcaatacagcagggctcttcgagttcgacccagatggg
tcgaaggccaggcagttggagagagaaattgggatcaaagtaataaggcataaggcaaag
aaaccagctgggtatgcagaggagatagagaagcattttgggtgccctgcgtcaatgctg
gttatggtgggagatcgccatttcactgatgttgtttatgggaatcgaaatgggtttctg
actgttttgactcagccattgartgtgaatggggagcctgttgttgtgaggctagtgagg
aggttcgaaagtgctcttgttcataggtggagtaagaaaggtttgaagcctattgggcat
agtttattgggtgataggcac
>PAFTOL004605
atttcgtcgaacatgttgtgggcagacctaagagcggcaattgggcagcgactcaattgc
gaaggcataatctcctccgccaaagtcattgttaaggaccacagtctcgccatcccccac
cttagcgttcccgatatacggtggatcaattggtctgagctccgaagaagaggatttcat
ggcgtagtatttgacaaagacaacaccttaactctgccttactctttgaccttgtgggca
------------------cctctcaaaccctctctagaacgctgcaaagccgaatttggg
gacgacaatgtggcggttttcagcaatacagcggggctcttcgagttcgacccagatggg
tcgaaggccaggcagttggagagagaaattgggatcaaagtaataaggcataaggcgaag
aaaccagctgggaatgcagaggagatagagaagcattttgggtgccctgcgtcaatgctg
gttatggtgggagatcgccatttcactgatgttgtatatgggaatcgaaaygggtttctg
actgttttaactcagccattgagtgtgaagggggagcctgttgttgtgaggctagtgagg
aggtttgaaagtgctcttgtaaacaggtggagtaagaaaggtttgaagcctattgggcat
agtttgttgggtgataggcac
>PAFTOL004608
------------------------------------------------------------
---------------------------------------cacaatctcgccatcccccac
cttagcgtccccgatatacggtggatcaattggtttgagctccgaagaagaggatttcat
ggcgtggtattcgacaaagacaacaccttaactctgccttactctttgacattgtgggca
------------------cctctcaaaacctctctagaacgctgcaaggccgaatttggg
gacgacaatgtggcggtattcagcaatacagcggggctcttcgagttcgacccagatggg
tcgaaggcgaaggagttggagagagaatttgggatcaaagtaataaggcataaggcgaag
aaaccagctggraataaagaggagatagagaagcattttgggtgccctgcgtcaatgctg
gttatggtgggggatcgccatttcactgatgttgtttatgggaatcgaaatgggtttctg
actrttttgactcagccattgagtgtgaagggggagcctgttgttgtgaggctagtaagg
aggtttgaaagtgctcttgttaataggtggastragaaaagtttgaagcctgttgggcat
agtttgttgggtgataggcac
>PAFTOL004610
atttcgtcgaacatgttgtgggcagacctaagagcggcaattgggcagcgacttaattgc
gaaggcataatctcctccgccaaagtcattgtcaaagaccacaatctcgccatcccccac
ctcaccgtccccgatatacggtggatcaattggcctgagctccgaagaagaggttttcgt
ggcgtagtattcgacaaagacaacaccttaactcggccttactctttgaccttgtgggca
------------------cctctcaaaccctctctagaacgctgcaaggccgaatttggg
gacgacaatgtggccgtattcagcaatacagcggggctttacgagttcgacggagatggc
tcgaaggcgagggaattggaaagggaaattgggatcaaagtrataaggcataaggtgaag
aaaccagctgggaatgcagaggagatagagaagcattttgggtgccmtgcgtcaatgctg
gtyatggtaggagatcgccatttcactgatgttgtttatgggaatcgaaatggrtttctg
actgttttgactcagccattgagtgtyaaaggggagcctgttgttgtgaggctagtgagg
aagtttgaaaatgctcttgttaataggtggagtaagaaaggtttgaagccaattgggcay
agtttattgggtgacaggcac
>PAFTOL004611
atttcgtcgaacatgttgtgggcagacctaagagcggcaattgggcagcgacttaattgc
gaaggcataatctcctccgccaaagtcattgtcaaagaccacagtctcgccatcccccac
ctcaccgtccccgatatacggtggatcaattggcctgagctccgaagaagaggttttcgt
ggcgtagtattcgacaaagacaacaccttaactcggccttactctttgaccttgtgggca
------------------cctctcaraccctctctagaacgctgcaaggccgaatttggg
gacgacaatgtggccgtattcagcaatacagcggggctttacgagttcgacggagatggc
tcgaaggcgagggaattggaaagggaaattgggatcaaagtgataaggcataaggtgaag
aaaccagctgggaatgcagaggagatagagaagcattttgggtgccctgcgtcaatgctg
gtyatggtaggagatcgccatttcactgatgttgtttatgggaatcgaaatgggtttctg
actgttttgactcagccattgagtgtcaaaggggagcctgttgttgtgaggctagtgagg
aagtttgaaaatgctcttgttaataggtggagtaagaaaggtttgaagccaattgggcac
agtttattgggtgacaggcac
>PAFTOL004613
------------------------------------------------------------
------------------------------------------------------------
------------------------------------------------------------
------------------------accttaactctgccttackctttgaccttgtgggca
------------------cctctcaaaccctctctagagggctgcaagtccgaatttggr
gacgacaatgtggcggtattcagcaatacggcggggctcttcgagttcgacccagatggg
tcgaaggccaggcagttggagagasaaattgggatcaaagtaataaagcayaaggcgaag
aaacctgctgggaatgcggaggagatagagaagcattttgggtgccctgcttcaatgctg
gttatggtgggagatcgccatttcactgatgttgtttatgggaatcgaaatgggtttctg
actgttttgactcagccattgaktgtgaagggggagcctgttgttgtgaggctagtgagg
aggtttgaaagtgctcttgttcataggtggagtaagaaaggtttgaagccyattgggcat
agtttattgggtgataggcac
>PAFTOL004617
------------------------------------------------------------
------------------------------------------------------------
------------------------------------------------------------
------------------------------------------------------------
------------------------------tctctagagcgctgcaaggccgaatttggg
gacgacaatgtggcggttttcagcaatacagcggggctcttcgagttcgacccagatgtg
tcgaaggccaggcagttggagagagaaattgggatcaaagtaataaagcataaggcgaag
aaacctgctgggaatgcagaggagatagagaagcattttgggtgccctgcttcaatgctg
gttatggtgggagatcgccatttcactgatgttgtttatgggaatcgaaatgggtttctg
actgttttgactcagccattgagtgtgaagggggagcctgttgttgtgaggctagtgagg
aggtttgaaagtgctctcgttcataggtgg------------------------------
---------------------
>PAFTOL004618
------------------------------------------------------------
------------------------------------------------------------
------------------------------------------cgtagaagagggtttcat
ggcgtagtattcgacaaagacaacaccttaactctgccttactctttgacattgtgggcg
------------------cctctcaaaacctctctagaacgctgcaaggccgaatttggg
gacgacaatgtggcggtatttagcaatacagcggggctcttcgagttcgacccagatggg
tcgaaggcgaggcagttggagagagaaattgggatcaaagtaataaggcataaggcgaag
aaaccagctgggaatgcagaggagatagagaagcattttggrtgccctkcgtcaatgctg
gttatggtgggagatcgccatttcactgatgttgtttatgggaatcgaaatgggtttctg
accgttttgacccagccattgagtgtgaaggrggagcctgttgttgtgaggctagtaagg
aggtttgaaagtgctcttgttaataggtggagtaagaaaggtttgaagcctattgggcat
agtttgttgggtgataggcac
>PAFTOL004619
------------------------------------------------------------
---------------------------------------cacaatcttgccatccctcac
ctctgcgtccccgatataaggtggatcaattggtcggagctccaaagaagaggctttcat
ggcgtagtattcgacaaagacaacaccttaaccttgccttactctttgactttgtgggca
------------------cctctcaaaccctctctagaatgctgcaaggccgagtttggg
gacgacaatgtggcggttttaagcaayacatctgggctctaccagttcgacccagatggg
tctaaggccagggagttggagagagaaattgggrtcaaagtgataaggcataaggtgaar
aagccagctgggaatgcagtggagatagagaagcattttgggtgccctgctacaatgctg
gttatggtgggagatcgccatttcactgatgttgtttatgggaatcgaaatgggtttctg
actgttttgactcagccactgagtgtgaagggagagcctgtcgttgtgaggctagtcagg
aagtttgaaagtgctcttgttaataggtggattaagaaaggtttgaagccaattgggcat
agtttgttgggtgatgggcac
>PAFTOL004620
------------------------------------------------------------
---------------tccgccaaagtcattgttaaggaccgcaatctcgccatcgcccac
cttagtgtccccgatatacggtggatcaattggtttgagctccgtagaagaggatttcat
ggcgtagtattcgacaaagacaacaccttaactctgccttactctttgacattgtgggca
------------------cctctcaaaacctctctagaacgctgcaaggccgaatttggg
gacgacaatgtggcgatatttagcaatacagcggggctcttcgagttcgacccagatggg
tcgaaggcgaggcagttggagagagaaattgggatcgaagtaataaggcataaggcgaag
aaaccrgctgggaatgcarcggagatagagaagcattttgggtgccctgcgtcaatgctg
gttatggtrggagatcgccatttcactgatgttgtttatgggaatcgaaatgggtttctg
accgttttgacccagccattgagtgtgaagggggagcctgttgttgtgaggctagtaagg
aagtttgaaagtgctcttgttaatacgtggagtaagaaaggtttgaagcctattgggcat
---------------------
>PAFTOL004623
------------------------------------------------------------
------------------------------------------------------------
---------------------------------------------------ggatttcat
ggcgtagtattcgacaaagacaacaccttaactctgccttactctttgacattgtgggca
------------------cctctcaaatcctctctagaacgctgcaaggccgaatttggg
gacgacaatgtggcgatatttagcaatacatcggggctcttcgagttcgacccagatggg
tcgaaggcgaggcagttggagagagaaattgggatcaaagtaataaggcataaggcgaag
aaaccagctgggaatgcagaggagatagagaagcattttgggtgccctgcgtcaatgctg
gttatggtgggagatcgccatttcactgatgttgtttatgggaatcgaaatgggtttctg
accgttttgacccagccattgagcgtgaagggggagcctgttgttgtgaggctagtaagg
aggtttgaaagtgctcttgttaataggtggagtaagaaaggtttgaagcctcttgggcat
agtttgttgggtgatagg---
>PAFTOL004624
------------------------------------------------------------
------------------------------------------------------------
------------------------------------------------------------
------------------------------------------------------------
------------------------------------------------------------
------------------------------------------------------------
---------aggcagttggagagagaaattgcgatcaaagtaataaagcataaggcgaag
aaacctgctgggaatgcagaggagatagagaagcattttgggtgccctgcttcaatgctc
gttatggtgggagatcgccatttcactgatgttgtttatgggaatcgaaatgggtttctg
actgttttgactcagccattgagtgtgaagggggagcctgttgttgtgaggctagtgagg
aggtttgaaagtgctcttgttcacaggtggagtaagaaaggtttgaagcctattgggcat
agtttattgggtgataggcac
>PAFTOL004625
------------------------------------------------------------
---------------------------------------cacaatctcgccataccccac
cttagcgttcccgatatacggtggatcaattggtctgagctccgaagaagaggatttcat
ggcgtagtattcgacaaagacaacaccttaactctgccttactctttgaccttgtgggca
------------------cctctcaaaccctctctagagcgctgcaagtccgaatttgga
gacgacaatgtggcggtattcagcaatacggcggggctcttcgagttcgacccagatggg
tcgaaggccaggcagttggagagagaaattgggatcaaagtaataaagcataaggcgaag
aaacctgctgggaatgcagaggagatagagaagcattttgggtgccctgcttcaatgctg
gttatggtgggagatcgccatttcactgatgttgtttatgggaatcgaaatgggtttctg
actgttttgactcagccattgagtgtgaagggggagcctgttgttgtgaggctagtgagg
aggtttgaaagtgctcttgttcttaggtggagtaagaaaggtttgaagcctattgggcat
agtttattgggtaataggcac
>PAFTOL004626
------------------------------------------------------------
---------------------------------------------ctcgccatcccccac
cttagcgttcccgatatacggtggatcaattggtctgagctccgaagaagaggatttcat
ggcgtagtattcgacaaagacaacaccttaactctgccttactctttgaccttgtgggca
------------------cctctccaaccctctctagaacgctgcaaggccgaatttggg
gacgacaatgtggcggtattcagcaatacagcggggcttttcgagttcgatccagatggg
tcgaaggccaggcwgttggagagagaaattgggatcaaagtaataaggcataaggcgaag
aaaccagctgggaatgcagaggagatagagaagcattttgggtgccctgcgtcaatgctg
gttatggtgggagatcgccatttcactgatgttgtatatgggaatcgaaatgggtttctg
actgttttaactcagccattgagtgtgaagggggagcctgttgttgtgaggctagtgagg
aggtttgaaagtgctcttgtaaacaggtggagtaagaaaggtttgaagcctattgggcat
agtttgttgggtgataggcac
>PAFTOL004627
------------------------------------------------------------
------------------------------------------------------------
------------------------------------------------------------
------gtattcgacaaagacaacaccttaactctgccttactctttgacattgtgggca
------------------cctctcaaaacctctctagaacgctgcaaggctgaatttggg
gacgacaacgtggcgatatttagcaatacagcggggctcttcgagttcgacccagatggg
tcgaaggcgaggcaattggagagagaaattgggatcaaagtaatatggcataaggcgaag
aaaccagctgggaatgcagaggagatagagaagcattttgggtgccctgcgtcaatgctg
gttatggtgggagatcgccatttcactgatgttgtttatgggaatcgaaatgggtttctg
accgttttgacccagccattgagtgtgaagggggagcctgttgctgtgaggttagtaagg
aggtttgaaagtgctcttgttaataggtgg------------------------------
---------------------
>PAFTOL004629
atatcgtcgaacatgttgtgggcagacctaagagcggcgattgggcagcgactcaattgc
gaaggcataatctcctccgccaaagtcataattaaggaccacagtctcgccatcccccac
cttatcgttcccgatatacggtggatcaattggtctgaactccgaagaagaggatttcat
ggcgtagttttcgacaaagacaacaccttaactctgccttactcgttgaccttgtgggca
------------------cctctcaaaccctctctagaacgctgcaaggccgaatttggg
gacgacaatatggcggtattcagcaatacagcggggctcttcgagtttgacccagatggg
tcgaaggccaggcagttggagagagaaattgggatcaaagtaataaggcataaggcgaag
aaaccagctgggaatgcagaggagatagagaagcattttgggtgccctgcgtcaatgctg
gttatggtcggagatcgccatttcactgatgttgtttatgggaatcgaaatgggtttctg
actgttttgactcagccattgagtgtgaagggggagcctgttgttgtgaggctagtgagg
aggtttgaaagtgctcttgttcagaggtggagtaagaaaggtttgaagcctgttgggcat
agtttattgggtgataggcac
>PAFTOL004631
------------------------------------------------------------
------------------------------------------------------------
------------------------------------------------------------
---------ttcgacaaagacaacaccttaactctgacttactctttgaccttgtgggca
------------------cctctcaaaccctctctagagcgctgcaaggccgaatttggg
gacgacaatgtggcggtattcagcaatacagcggggctcttcgagttcgacccagatggg
tcgaaggccaggcagttggagagagaaattgggatcaaagtaataaagcataaggcgaag
aaacctgctgggaatgcagaggagatagagaagcattttgggtgccctgcttcaatgctc
gttatggtgggagatcgccatttcactgatgttgtttatgggaatcgaaatgggtttctg
actgttttgactcagccattgagtgtgaagggggagcctgttgttgtgaggctagtgagg
aggtttgaaagtgctcttgttcacaggtggagtaagaaaggtttgaagcctattgggcat
agtttattgggtgataggcac
>PAFTOL004632
------------------------------------------------------------
---------------------------------------------ctcgccatcccccac
cttagcgttcccgatatacggtggatcaattggtctgagctccgaagaagaggctttcat
ggcgtaatattcgacaaggacaacaccttaactctgccttactctctgaccttgtgggca
------------------cctctcataccctctctagaacgttgcaaggccgaatttggg
gacgacaatgtggcggtactcagcaatacagcggggctcttcgagttcgacccagatggg
tcgaaggcgagggaattggagagagaaatcgggatcaaagtgataaggcataaggtgaag
aaaccagctgggaatgcagaggagatagagaagcattttgggtgccctgcgtcaatgctg
gttatggtgggtgatcgccatttcactgatgttgtttatgggaatcgaaatgggtttctg
actgtttgcactcagccattgagtgtgaagggggagcctgttgttgtgaggctagtgagg
aggtttgaaagtgctcttgtaaacaggtggagtaagaaaggtttgaagcctattgggcat
agtttgttgggtgataggcac
>PAFTOL004633
atttcgtcgaacatgttgtgggcagacctaagagcggcaattgggcagcgactcaattgc
gaaggcataatctcctccgccaaagtcattgttagggaccacagtctcgccatcccccac
cttcgcgttcccgatgtacggtggatcaattggtctgagctccgaagaagaggatttcat
ggcgtagtattcgacaaagacaacaccttaactctgccttactctttcaccttgtgggca
------------------cctctcaaaccgtctctagaacgctgcaaggccgaattcggg
gacgacaatgtggcggtattcagcaatacagcggggctcttcgagttcgacccagatggg
tcgaaggccaggcagttggagagagaaattgggatcaaagtaataaggcataaggcgaag
aaaccagctgggaatkcagaggagatagagaagcattttgggtgccctgcgtcaatgctg
gttatggtgggagatcgccatttcactgatgttgtttatgggaatcgaaatgggtttctg
actgttttgactcagccattgwgtgtgaagggggagcctgttgttgtgaggctggtgagg
aggtttgaaagtgctcttgttcataggtggagtaagaaaggtttgaagcctattgggcat
agtttattgggtgacaggcac
>PAFTOL004636
------------------------------------------------------------
---------------------------------------cacaatctcgccatcgcccac
cttagtgtccccgacatacgatggatcaattggtttgagctccgtcgaagaggatttcat
ggcgtagtcttcgacaaagataacaccttaactctgccttactctttgacattgtgggca
------------------cctctcaaaacgtctctagaacgctgcaaggccgaatttggg
gacgataatgtggcggtatttagcaatacagcagggctcttcgagttygacccagatggg
tctaaggcgaggcagttggagagagaaattgggataaaagtmataaggcataaggcgaag
aaaccagctgggaatgcagaggagatagagaagcattttgggtgccctgcgtcaatgctg
gttatagtgggagatcgccatttcactgatgttgtttatgggaatcgaaatgggtttctg
accgttttgacccagccattgagtgtgcagggggagcctgttattgtgaggctagtaagg
aagtttgaaagtgctcttgttaataggtggagtaagaaaggtttgaagcctattgggcat
---------------------
>PAFTOL004637
atttcgtcgaacatgttgtgggcagacctaagagcggcaattgggcagcgactcaactgc
gaaggcataatctcgtctgccaaagtcattgtcaaagaccacaatctcgccatcccccac
ctcagcgtccccgatatagggtggatcaattggtctgagctccgtagaagaggctttcat
ggcgtagtgttcgacaaagacaacaccttaactttgccttactctttgaccttgtgggca
------------------cctctcaaaccctctgtagaacgctgcagagccgagtttgga
gacgataatgtggcagttttcagcaacactgctgggctttacgaattcgacccagatggg
tcgaaggccagggagttggagagagaaattgggatcaaagtgataaggcataaggtgaag
aaaccagctgggaatgcagaggagatagagaagcattttgggtgccctgcgtcaatgctg
gttatggtgggagatcgccatttcactgatgttgtttatgggaatcgaaatgggtttctg
actgttttgactcagccattgagtgtcaagggggagcctgttgttgtgaggctagtgagg
aagtttgaaagtgctcttgttaataggtggagtaagaaaggtttgaagcctattgggcat
agtttattgggtgatgggcac
>PAFTOL004639
------------------------------------------------------------
------------------------------------------------------------
------------------------atcaattggtctgagctccgaagaagaggatttcat
ggcgtagtattcgacaaagacaacaccttaactctgccttactctttgaccttgtgggca
------------------cctctccaaccctctctagaacgctgcaaggccgaatttggg
gacgacaatgtggcggtattcagcaatacagcggggcttttcgagttcgatccagatggg
tcgaaggccaggcagttggagagagaaattgggatcaaagtaataaggcataaggcaaag
aaaccagctgggaatgcagaggagatagagaagcattttgggtgccccgcgtcaatgctg
gttatggtgggggatcgccatttcactgatgttgtttatgggaatcgaaatgggtttctg
actgttttgactcagccattgagtgtgaagggggagcctgttgttgtgaagctagtgagg
aggtttgaaagtgctcttgtaaacaggtggagtaagaaaggtttgaagcctattgggcat
agattgttgggagataggcac
>PAFTOL004640
atttcgtcgaacatgttgtgggcagacctaagagcggcaattgggcagcgactcaattgc
gaagggataatctcctccgccaaagtcattgttaaggaccacaatctcgccatcccccac
cttggcgttcccgatatacggtggatcaattggtctgagctccgaagaagaggctttcat
ggcgtagtattcgacaaagacaacaccttaactctgccttactctttgaccttgtgggca
------------------cctctcaaaccctytctagaacgctgcaaggccgaatttggg
gacgacaatgtggcgatattcagcaatacagcggggctcttcgagttcgacccagatggg
tcgaaggcgagggagttggagagagaaatcgggatcaaagtgatgaggcataaggtgaag
aaaccagctgggaatgcagaggagatagagaagcattttgggtgccctgcgtcaatgctg
gttatggtgggagatcgccatttcactgatgttgtttatgggaatcgaaatgggtttctg
actgtttggactcagcccttgagtgtgaagggggagcctgttgttgtgaggctagtgagg
aggtttgaaagtgctcttgtaaataggtggagtaagaaaggtttgaagcctattgggcat
agtttgttgggtgataggcac
>PAFTOL004644
------------------------------------------------------------
------------------------------------------------------------
------------------------------------------------------------
---------------------------------gtgccttactctttgaccttgtgggca
------------------cctctcaaacgctctctagaacgctgcaaggccgaatttggg
gacgayaatgtggcgrtattcagcaayacarcggggctcktcgagttcgacccagatggg
tcgaaggccaggcwgttggagagagaaattgggatmaaagtaataaggcataaggcgaag
aaaccagctgggaatgcagaggagatagagaagcattttgggtgccctgcgtcaatgctg
gttatggtgggagatcgccatttcactgatgttgtttatgggattcgaaatgggtttctg
actgttttgactcagccattgactgtggagggggagcctgttgttgtgaggctagtgagg
aggtttgaaagtgctcttgttcgtaggtggagtaagaaaggcttgaagcctattgggcat
agtttattggctgataggcac
>PAFTOL004646
atttcgtcgaacatgttgtgggcagacctaagagcggcaattgggcagcgactcaattgc
gaaggcataatctcctccgcgaaagtcattgttaaggaccacagcctcgccatcccccac
cttagcgttcccgatatacggtggatcaattggtctgagctccgaagaagaggatttcat
ggcgtagtattcgacaaagacaacaccttaactctgccctactctttgaccttgtgggca
------------------cctctcaaaccctctctagagcgctgcaaggccgaatttggg
gacgacaatgtggcggtattcagcaatacagcggggctcttcgagttcgacccagatggg
tcgaaggccaggcagttggagagagaaattgggatcaaagtaataaagcataaggcgaag
aaacctgctgggaatgcagaggagatagagaagcattttgggtgccctgcttcaacgctc
gttatggtgggagatcgccatttcactgatgttgtttatgggaatcgaaatgggtttctg
actgttttgactcagccattgagtgtgaagggggagcctgttgttgtgaggctagtgagg
aggtttgaaagtgctcttgttcacaggtggagtaagaaaggtttgaagcctattgagcat
agtttattgggtgataggcac
>PAFTOL004647
---------------------------ataagagcggcaattgggcagcgactcaatggc
gaaggcataatctcctcggccaaagtcattgttaaagaccagaatcttgccatcccycac
cttagcgtccccgatatacggtggatcaattggtttgagctccgaagaagaggatttcat
ggcgtagtattcgacaaagacaacaccttaactctgccttactctttgacattatgggca
------------------cctctcaaaayctctctagaacgctgcaaggccgaatttggg
gacgacaatgtagcggtattcagcaattcagcggggctcttcgagttcgacccagatggg
tcgaaggcragggagttggagagagaaattcggatcaaagtaataaggcataaggcgaag
aaaccagctgggaatgcagaggagatagagaagcattttggrtgccctgcrtcaatgctg
gttatggtgggagatcgccattttactgatgttgtttatggcaatcgaaatgggtttctg
actgttttgactcagccattgaatgtgaagggggaccctgttgttgtgaggctagtaagg
agttttgaaagtgctcttgttaataggtggagtacgaaaggtttgaag------------
---------------------
>PAFTOL004648
atttcgtcgaacatgttgtgggcagacctaagagcggcaattgggcaacgactcaattgc
gaaggcataatctcctccgccaaagtcattgttaaggaccactgtctcgccatcccccac
cttagcgttcccgatatacggtggatcaattggtctgagctccgaataagaggctttcat
ggcgtaatattcgacaaagacaacaccttaactctgccttactctctgaccttgtgggca
------------------cctctcaaaccctctctagaacgttgcaaggccgaatttggg
gacgacaaygtggcggtactcagcaatacagcggggctcttcgagttcgacccagatggg
tcgaaggcgagggagttggagagagaaatcgggatcaaagtgataaggcataaggtgaag
aaaccrgctgggaatgcagaggagatagagaagcattttgggtgccctgcgtcaatgctg
gttatggtgggtgatcgccatttcactgatgttgtttatgggaatcgaaatgggtttctg
actgtytggackcagccattgartgtgaagggggagcctgtygttgtgaggctagtgagg
aggtttgaaagtgctcttgtaaataggtggagtaagaaaggtttgaagcctrttgggcat
agtttgttgggtgataggcac
>PAFTOL004649
------------------------------------------------------------
---------------------------------------cacaatctcgccatcgctcac
cttagcgtccccgatatacggtggatcaattggtttgagctccgtagaagaggattttat
ggcgtagtattcgacaaagacaacaccttaactctgccttactctttgacattgtgggca
------------------cctctcaaarcctctctagaacgctgcaaggcsgaatttggr
gacgacaatgtggcggtatttagcaatacagcggggctcttcgagttcgacccagatggg
tcgaaggcgaggcagttggagagggaaattgggatcaaagtaataaggcataaggcgaag
aaaccagctgggaatgcagaggagatagagaagcattttgggtgccctgcrtcratgctg
gttatggtgggagatcgccatttcactgatgttgtttatggsaatcgaaatgggtttctg
accgttgtgacccagccmttgagtgtgragggggagcctgttgttgtgaggctagtaagg
aggtttgaaagtgctcttgttaakaggtggagtaagaaaggtttgaagcctattgggcat
agtttgttgggtgataggcac
>PAFTOL004652
------------------------------------------------------------
------------------------------------------------------------
------------------------------------gagctccgaagaagaggatttcat
ggcgtagtattcgacaaagacaacaccttaactctgccttactctttgaccttgtgggca
------------------cctctcaaaccctctctagagcggtgcaagtccgaatttgga
gacgacaatgtggcggtattcagcaatacggcggggctcttcgagttcgactcagatggg
tckaaggccaggcmgttggagagagaaattgggatcaaagtaataaagcataaggcgaag
aaacctgctgggaatgcagaggagatagagaagcattttgggtgccctgcttcaatgctg
gttatggtgggagatcgccatttcactgatgttgtttatgggaatcgaaatgggtttctg
actgttctgactcagccattgagtgtgaagggggagcctgttgttgtgaggctagtgagg
aggtttgaaagtgctcttgttcataggtggagtaagaaaggtttgaagcctattgggcat
agtttattgggtgataggcac
>PAFTOL004653
------------------------------------------------------------
------------------------------------------------------------
------------------------------------------------------------
------------------------------------------------------------
------------------------------tctctagagcgctgcaaggccgaatttggg
gacgacaatgtggcggttttcagcaatacagcggggctcttcgagttcgacccagatggg
tcgaaggccaggcagttggagagagaaattgggatcaaagtaataaagcataaggcgaag
aaacctgctgggaatgcggaggagatagagaagcattttgggtgccctgcttcartgctg
gttatggtgggagatcgccatttcactgatgttgtttatgggaatcgaaatgggtttctc
actgttttgactcagccattgagtgtgaagggggagcctgttgttgtgaggctagtgagg
aggtttgaaagtgctcttgttcataggtggagtaagaaaggtttgaagcctattgggcat
agtttattgggtgataggcac
>PAFTOL004654
------------------------------------------------------------
---------------------------------------cacaatctcgccatcgcccac
cttagcgtccccgatatacggtggatcaattggtttgagctccgtagaagaggatttcat
ggcgtagtattcgacaaagacaataccttaactctgccttactctttgacattgtgggca
------------------cctctcaaaagctctctagaacaatgcaaggccgaatttggg
gacgacaatgtggcgatatttagcaatacagcggggctcttcgagttcgacccagatggg
tcgaaggcgaggcagttggagagagaaattgggatcaaagtaataaggcataaggcgaag
aaaccagctgggaatgcagaggagatagagaagcatattgggtgccctgcgtcaatgctg
gttatggtgggagaccgccatttcactgatgttgtttatgggaatcgaaatgggtttctg
accgttttgrcccagccattgagtgtgaagggggagcctgttgttgtaaggctagtaagg
aggtttgaaagtgctcttgttaacaggtggagtaagaaaggtttgaagcctattgggcat
agtttgttgggtgataggcac
>PAFTOL004657
atttcgtcgaacatgttgtgggcagacctgagagctgcaattgggcagcgactcaattgc
gaaggcataatctcctccgccaaagtcattgtcaaagaccacaatcaagccatcccccac
ctcaccgtccccgatatacggtggatcaattggcctgagctccggagaagaggttttgat
ggcgtagtattcgacaaagacaacaccttaactctgccttactctttgaccttgtgggca
------------------cctctcaaaccctctctagaacgctgcaaggccgaatttggg
gacgacaatgtggccgtattcagcaatacagcggggctctacgagttcgacggagatggg
tcgaaggcgagggaattggaaagggaaattgggatcaaagtgataaggcataaggtgaag
aaaccagctgggaatgcagaggagatagagaagcattttgggtgccctgcgtcartgctg
gttatggtaggagatcgccatttcactgaygttgtttatgggaatcgaaatgggtttctg
actgttttgactcagccattgagtgtcagaggggagcctgttgttgtgaggctagtgagg
aagtttgaaagtgctcttgttaataggtggagtaagaaaggtttgaagccaattgggcat
agtttattgggtgacaggcac
>PAFTOL004658
------------------------------------------------------------
---------------------------------------cacaatctcgccatcgcccac
cttagcgtccccgatatacggtggatcaattggtttgagctccgtagaagaggatttcat
ggcgtagtattcgacaaagacaacaccttaactctgccttactctttgacattgtgggca
------------------cctctcaatgcctctctagaacgctgcaaggccgaatttggg
gaygacaatgtggcggtrtttagcaatacagcgggkctcttcgagttcgayccagatggr
tcgaaggcgaggcagttggagagagaaattgggatcaaagtaataaggcataaggcgaag
aaaccagctgggaatgcagaggakatagagaagcattttgggtgccctgcctcaatgctg
gttatggtgggagatcgccatttcactgatgttgtttatgggaatcgaaatgggtttctg
accgttttgacccagccattgagtgtgaaaggggagcctgttgttgtgaggctagtaagg
aggtttgaaagtgctcttgttaat------------------------------------
---------------------
>PAFTOL004660
------------------------------------------------------------
------------------------------------------------------------
------------------------------------------------------------
------------------gacaacaccttaactctgccttactctttgacattgtgggca
------------------cctctcaaagcctctctagaacgctgcaaggccgaatttggg
gacgacaatgtggcggtgtttagcaatacagcggggctcttcgagttcgacccagatggg
tcgaaggcgaggcagttggagagagaaattgggatcaaagtaataaggcataaggcgaag
aaaccagctgggaatgcagaggatatagagaagcattttgggtgccctgcctcaatgctg
gttatggtgggagatcgccatttcactgatgttgtttatgggaatcgaaatgggtttctg
accattttgacccagccattgagtgtgaaaggggagcctgttgttgtgagg---------
------------------------------------------------------------
---------------------
>PAFTOL004661
atttcttcgaacatgttgtgggcagacctaagagcggcaattgggcagcgactcaattgc
gaaggcataatctcctccgccaaagtcattgtcaaagaccacaatcaagccatcccccac
ctcaccgtccccgatatacggtggatcaattggcctgagctccgaagaagaggttttcat
ggcgtagtattcgacaaagacaacaccttaactctgccttactctttgaccttgtgggca
------------------cctctcaaaccctctctagaacgctgcaaggccgaatttggg
gacgacaatgtggccgtattcagcaatacagcggggctctacgagttcgacggagatggg
tcgaaggcgagggaattggaaagggaaattgggatcaaagtgataaggcataaggtgaag
aaaccagctgggaatgcagaggagatagagaagcattttgggtgccctgcatcaatgctg
gttatggtaggagatcgccatttcactgatgttgtttatgggaatcgaaatgggtttctg
actgttttgactcagccattgagtgtcagaggggagcctgttgttgtgaggctagtgagg
aagtttgaaagtgctcttgttaataggtggagtaagaaaggtttgaagccaattgggcat
tgtttattgggtgataggcac
>PAFTOL004662
------------------------------------------------------------
------------------------------------------------------------
---------------------------------------------------ggatttcat
ggcgtagtattcgacaaagacaacactttaactctgccttactctttgacattgtgggca
------------------cctctcaaaagctctctagaacgctgtaaggccgaatttggg
gacgacaatgtggcgatatttagcaatacagcgggactcttcgagttcgacccagatggg
tcgaaggcgaggcagttggagagagaaattgggatcaaagtaataaggcataaggtgaag
aaaccagctgggaatgcagaggagatagagaagcattttgggtgctctgcatcaatgctg
gttatggtgggagatcgccatttcactgatgttgtttatgggaatcgaaatgggtttctg
accgttttgacccagccattgagtgtgaagggggagcctgttgttgtgaggctagtaagg
aggtttgaaagtgctcttgttaatagttggagtaagaaaggtttgaagcctattgggcat
agtttgttgggtgataggcac
>PAFTOL004665
------------------------gacctaagagcggcaattgggcagcgactcaactgc
gaaggcataatctcctccgccaaagtcattgttaaggaccactgtctcgccatcccccac
ctgagcgttcccgatatacggtggatcaattggtctgagctccgaagaagaggctttcat
ggcgtaatattcgacaaagacaacacgttaactctgccttactctctgagcttgtgggca
------------------cctctcaaaccctctctagaacgttgcaaggccgaatttggg
gacgacaatgtggcggtactcagcaatacagcggggctcttcgagttcgacccagatggg
tcgaaggcgagggagttggagagagaaatcgggatcaaagtgataaggcataaggtgaag
aaaccagctgggaatgcagaggagatagagaagcattttgggtgccctgcgtcaatgctg
gttatggtgggtgatcgccatttcactgatgttgtttatgggaatcgaaatgggtttctg
actgtttggactcagccattgagtgtgaagggggagcctgttgttgtgaggctagtgagg
aggtttgaaagtgctcttgtaaataggtggagtaagaaaggtttgaagcctattgggcat
agtttgttgggtgataggcac
>PAFTOL005024
------------------------------------------------------------
---------------------------------------cacaatctcgtcatcccccac
cttagcgttcccgatatacggtggatcaattggtctgagctccgaagaagaggatttcat
ggcgtagtattcgacaaagacaacaccttaactctgccttactctttgaccttgtgggca
------------------cctctcaaaccctctctcgagcgctgcaagtccgaatttgga
gacgacaatgtggcggtattcagcaatacggcggggctcttcgagttcgacccagatggg
tcgaaggccaggcagttggagagagaaattgggatcaaagtaataaagcataaggcgaag
aaacctgctgggaatgcagaggagatagagaagcattttgggtgcactgcttcaatgctg
gttatggtgggagatcgccatttcactgatgttgtttatgggaatcgaaatgggtttctg
actgttttgactcagccattgagtgtgaagggggagcctgttgttgtgaggctagtgagg
aggtttgaaagtgctcttgttcataggtggagtaagaaaggtttgaagcctattgggcat
agtttattgggtgataggcac
>PAFTOL005025
------------------------------------------------------------
------------------------------------------------------------
---------------atacggtggatcaattggactgaactccgaagaagaggatttcat
ggcgtagtattcgacaaagacaacaccttaacgctgccttactctttgaccttgtgggca
------------------cctctcaaaccctctctagaacgctgcaaggccgaatttggg
gacgacaatgtggcggtattcagcaatacagcggggctctacgagttcgacccagatggg
tcgaaggcgagggagttggagagagaaattgggatcaaagtaataaggcataaggcgaag
aaaccagctgggaatgcagaggagatagagaagcattttgggtgccctgcgtcgatgctg
gttatggtgggagatcgccatttcactgatgttgtttatgggaatcgaaatgggtttctg
actgttttgactcagccattgagtgtgacgggggagcctgctgttgtgaggctagtgagg
aggtttgaaagtgctcttgtaaataggtggagtaagaaaggtttgaagcctattgggcat
agtttgttgggtgataggcac
>PAFTOL005026
------------------------------------------------------------
---------------------------------------cacaatctcgccatcccccac
cttagcgtccccgatatacggtggatcaattggactgaactccgaagaagaggatttcat
ggcgtagtattcgacaaagacaacaccttaacgctgccttactctttgaccttgtgggca
------------------cctctcaaaccctctctwgaacgctgcaaggccgaatttggg
gacgacaatgtggcggtattcagcaatacagcggggctctacgagttcgacccagatggg
tcgaasgcgaggsagttggagagagaaattgggatcaaagtrataaggcataaggygaag
aaaccagckgggaatgcagaggagatagagaagcattttgggtgccctgcgtcratgctg
gttatggtgggagatcgccatttcactgatgttgtttatgggaatcgaaatggktttctg
actgttttgactcagccattgagtgtgacgggggagcctgytgttgtgaggctagtgagg
aggtttgaaagtgctcttgtwaataggtggagcaagaaaggtttgaagcctattgggcat
agtttattgggtgataggcac
>PAFTOL005042
atttcgtcgcacatgttgtgggcagacctaagagcggcaattgggcagcgactcaattgc
gaaggcataatctcctccgccaaagtcattgttaaggaccacagtcttgccatgccccac
cttagcgttcccgatatacggtggatcaattggtctgagctccgaagaagaggatttcat
ggcgtagtattcgacaaagacaacaccttaactctgccttactatttgacctcgtgggca
------------------cctctcaaaccctctctagaacgctgcaaggccgaatttggg
gacgacaatgtggcggtattcagcaatacagcggggctcttcgagttcgacccagatggg
tkgaaggccaggcagttggagagagaaattgggatcaaagtaataaggcataaggcgaag
aaaccagctgggaatgcagaggagatagagaagcattttgggtgccctgcgtcaatgctg
gttatggtgggagatcgccatttcactgatgttgtttatgggaatcgaaatgggtttctg
actgtttggactcagccattgagtgtgaagggggagcctgttgttgtgaggctagtgagg
aggtttgaaagtgctcttgtaaataggtggagtaagaaaggtttgaagcctattgggcat
agtttgttaggtgataggcac
>PAFTOL005047
atttcgtcgaacatgttgtggccagacctaagagcggcaattgggcagcgactcaattgc
gaaggcataatctcctccgccaaagtcattgttaaggaccactgtctcgccatcccccac
cttagcgttcccgatatacggtggatcaattggtctgagctccgaagaagaggctttcat
ggcgtaatattcgacaaagacaacaccttaactctgccttactctctgaccttgtgggca
------------------cctctcaaaccctctctagaacgttgcaaggccgaatttggg
gacgacaatgtggcggtactcagcaatacagcggggctcttcgagttcgacccagatggg
tcgaaggcgagggagttggagagagaaatcgggatcaaagtgataaggcatcaggtgaag
aaaccagctgggaatgcagaggagatagagaagcattttgggtgccctgcgtcaatgctg
gttatggtgggtgatcgccatttcactgatgttgtttatgggaatcgaaatgggtttctg
actgtttggactcagccattgagtgtgaagggggagcctgttgttgtgaggctagtgagg
aggtttgaaagtgctcttgtaaataggtggagtaagaaaggtttgaagcctattgggcat
agtttgttgggtgataggcac
>PAFTOL007498
atttcgtcgaacatgttgtgggcagacctaagagcggcaattgggcagcgactcaattgc
gaaggcataatctcctccgccaaagtcattgttaaggaccacggtctcgccatcccccag
ctgagcgttcccgatatacggtggatcaattggtctgagctccgaagaagaggatttcat
ggygtagtattcgacaaagacaacacsttaactctgccttactctttgaccttgtgggca
------------------cctctcaaaccctctctagaacgctgcaaggcggaatttggg
gacgacaatgtggcggtattcagcaatacagcggggctcttcgagttcgacccagatggg
tcgaaggccaggcagttggagagagaaattgggatcaaagtaataaggcataaggcgaag
aaaccagctgggaatgcagaggagatagagaagcattttgggtgccctgcgtcaatgctg
gttatggtgggagatcgccatttcactgatgttgtttatgggattcgaaatgggtttctg
actgttttgactcagccattgactctggagggggagcctgttgttgtgaggctagtgagg
aggtttgaaagtgctcttgttcataggtgg------------------------------
---------------------
>PAFTOL008060
------tcgaacatgttgtgggcagacctaagagcggcaattgggcagcgactcaattgc
gaaggcataatctcctccgcgaaagtcattgttaaggaccacagtctcgccatcccccac
cttagcgttcccgatatacggtggatcaattggtctgagctccgaggaagaggatttcat
ggcgtagtatttgacaaagacaacaccttaactctgccttactctttgaccttgtgggca
cctctcaaaccctcttcgcctctcaaaccctctctagagcgctgcaaggccgaatttggg
gacgacaatgtggcggtattcagcaatacagcggggctcttcgagttcgacccagatggg
tcgaaggccaggcagttggagagagaaattgggatcaaagtaataaagcataaggcgaag
aaacctgctgggaatgcagaggagatagagaagcattttgggtgccctgcttcaatgctc
gttatggtgggagatcgccatttcactgatgttgtttatgggaatcgaaatgggtttctg
actgttttgactcagccattgagtgtgaagggggagcctgttgttgtgaggctagtgagg
aggtttgaaagtgctcttgttcacaggtggagtaagaaaggtttgaagcctattgggcat
---------------------
>PAFTOL008062
------------------------------------------------------------
------------------------------------------------------------
------------------------------------------------------------
------------------------------------ccttactctttgaccttgtgggca
------------------cctctcaaatcctctctacagcgctgcaaggccgaatttggg
gacgacaatgtggcggtattcagcaatacagcggggctcttcgagttcgacccagatggg
tcgaaggccaggcagttggagagagaaattgggatcaaagtaataaagcataaggcgaag
aaacctgctgggaatgcagaggagatagagaagcattttgggtgccctgcttcagcgctc
gttatggtgggagatcgccatttcactgatgttgtttatgggaatcgaaatgggtttctg
actgttttgactcagccattgagtgtgaagggggagcctgttgttgtgaggctagtgagg
aggtttgaaagtgctcttgttcacaggtggagtaagaaaggtttgaagcctattggg---
---------------------
>PAFTOL008063
atttcgtcgaacatgttgtgggcagacctaagagcggcaattgggcagcgactcaattgc
gaaggcataatctcctccgcgaaagtcattgttaaggaccacagtctcgccatcccccac
cttagcgttcccgatatacggtggatcaattgttctgagctccgaagaagaggatttcat
ggcgtagtattcgacaaagacaacaccttaactctgccttactctttgaccttgtgggca
------------------cctctcaaatcctctctagagcgctgcaaggccgaatttggg
gacgacaatgtggcggtattcagcaatacagcggggctcttcgagttcgacccagatggg
tcgaaggccaggcagttggagagagaaattgggatcaaagtaataaagcataaggcgaag
aaacctgctgggaatgcagaggagatagagaagcattttgggtgccctgcttcagcgctc
gttatggtgggagatcgccatttcactgatgttgtttatgggaatcgaaatgggtttctg
actgttttgactcagccattgagtgtgaagggggagcctgttgttgtgaggctagtgagg
aggtttgaaagtgctcttgttcacaggtggagtaagaaaggtttgaagcctattgggcat
agtttattgggtgataggcac
>PAFTOL008084
atttcgtcgaacatgttgtgggcagacctaagagcggcaattgggcagcgactcaattgc
gaaggcatagtctcctccgccaaagtcattgtcaaagaccacaatctagccgtcccccac
ctcaccgtccccgatgtacggtggatcaattggcctgagctccgaagaagaggttttcat
ggcgtagtattcgacaaagacaacaccttaactctgccttactctttgaccttgtgggca
------------------cctctcaaaccctctctagaacgctgcaaggccgaatttggg
gacgacaatgtggcggtattcagcaatacrgcggggctctacgagttcgacggagatggc
tcgaaggcgagggaattggaaagggaaattgggatcamagtgataaggcataaggtgaag
aaaccagctgggaatgcagtggagatagagaagcattttgggtgccctgcgtcaatgctg
gttatggtaggagatcgccatttcactgatgttgtttatgggaatcgaaatgggtttctg
actgttttgactcagccattgagtgtcaaagaggagcctgttattgtgaggctagtgagg
aagtttgaaagtgctcttgttaataggtggagtaagaaaggtttgaagccaattgggcat
agtttattgggtgacaggcac
>PAFTOL008419
------------------------------------------------------------
------------------------------------------------------------
------------------------------------------------------------
------------------------------------------------------------
---------------------ctcaaaccctctctagagcgctgcaaggccgaatttggg
gacgacaatgtggcggtattcagcaatacagcggggctcttcgagttcgacccagatggg
tcgaaggccaggcagttggagagagaaattgggatcaaagtaataaagcataaggcgaag
aaacctgctgggaatgcagaggagatagagaagcattttgggtgccctgcttcaatgctg
gttatggtgggagatcgtcatttcactgatgttgtttatgggaatcaaaatgggttt---
------------------------------------------------------------
------------------------------------------------------------
---------------------
>PAFTOL008421
------------------------------------------------------------
------------------------------------------------------------
------------------------------------------------------------
------------------------------------------------------------
------------------------------------------------------------
---gacaacgtggcgatacttagcaatacagcggggctcttcgagttcgacccagatggg
tcgaaggcgaggcagttggagagtgaaattgggatcaaagtaatatggcataaggcgaag
aaaccagctgggaatgcagaggagatagagaagcattttgggtgccctgcgtcaatgctg
gttatggtgggagatcgccatttcactgatgttgtttatgggaatcgaaatgggtttctg
accgttttgacccagccattgagtgtgacgggggagcctgttgctgtgaggttagtaagg
aggtttgaaagtgctcttgttaataggtggagtaagaaaggtttgaagcctattgggcat
agtttgttgggtgataggcac
>PAFTOL008423
------------------------------------------------------------
------------------------------------------------------------
---agcgttcccgatatacggtggatcaattggtctgagctccgaagaagaggctttcat
ggcgtaatattcgacaaagacaacaccttaacgctgccttactctctgaccttgtgggca
------------------cctctcaaaccctctctagaacgttgcaaggccgaatttggg
gacgacaatgtggcggtactcagcaatacagcggggctcttcgagttcgacccagatggg
tcgaaggcgagggagttggagagagaaatcgggatcaaagtgataaggcataaggtgaag
aaaccagctgggaatgcagaggagatagagaagcattttgggtgccctgcgtcaatgctg
gttatggtgggtgatcgccatttcactgatgttgtttatgggaatcgaaatgggtttctg
actgtttggactcagccattgagtgtgaagggggagcctgttgttgtgaggctagtgagg
aggtttgaaagtgctcttgtaaataggtggagtaagaaaggtttgaagcctattgggcat
agtttgttgggtgataggcac
>PAFTOL008436
atttcgtcgaacatgctgtgggcagacctaagagcggcaattgggcagcgactcaattgc
gaaggcattatctcctccgccaaagttattgttaaggaccacaatctcgccatcccccac
cttagcgtctccgatatacggtggatcaattggtctgagctccgaagaagaggatttcat
ggcgtagtattcgacaaagacaacaccttaactctgccttactctttgaccttgtgggca
------------------cctctcaaaccctctctagaacgctgcaaggccraatttggr
gacgacaatgtggcggtattcagcaatacagtggggctcttcgagtttgacccagatggg
tcgaaggcgagggagttcgagagagaaatcgggatcaaagtgataaggcataaggtgaag
aaaccagctgggaatgcagaggagatagagaagcattttgggtgccctgcgtcaatgctg
gttatggtgggagatcgccatttcactgatgttgtttatgggaatcgaaatgggtttctg
actgtttkgactcagccattgagtgtgaagggggagcctgttgttgtgaggctagtgagg
aggwttgaaagtgctcttgttaataggtggagtaagaaaggtttgaagcctattgggcat
agtttgttgggtgataggcac
>PAFTOL008439
atttcgtcgaacatgttgtgggcagacctaagagcggcaattgggcagcgactcaattgc
gaaggcattatctcctccgccaaagtcattgtcaaggaccacaatctcgccatcccccac
cttagcgtccccgatatacggtggatcaattggtctgagctccgaagaagaggatttcat
ggmgtagtattcgacaaagacaayaccttaactctgccttactctttgaccttgtgggca
------------------cctctmaaaccctctctagaacgctgcaaggccgaatttggg
gacgacaatgtggcggtattcagcaatacagcgggtctctacgagttcgacccagatggg
tcgaaggcgaggcagttggagagagaaattgggatcaaagtggtaaggcataaggtgaag
aaaccagctgggaatgcagaggagatagagaagcattttgggtgccctgygtcaatgctg
gttatggtgggagatcgccatttcactgatgttktttatgggaatcgaaatggrtttctg
actgttttgactcagccattgagtgtgaagggggagcctgttgttgtgaggctagtgagg
aggtttgaaagtgctcttgttcataggtggagtgagaaaggtttgaagcctattgggcat
agattattgggtgatgggcac
>PAFTOL008881
------------------------gatctaagagcggcaattgggcagcgactcaattgc
gaaggcataatctcctccgccaaagtcattgttaaggaccacaatctcgccatcccccac
cttagcgttcccgatatacggtggatcaattggtstgagctccgaagaagaggctttcat
ggmgtagtattcgacaaagacaacaccttractctgccttactctttgaccttgtgggca
------------------cctctcaaaccctctctagaacgctgcaaggccgaatttggg
gacgacaatgtggcggtattcagcaatacagcggggctcttcgagttcgacccagatggg
tcgaaggcgagggagttggagagagaaatcgggatcaaagtgataaggcataaggtgaag
aaaccagctgggaatgcagaggagatagagaagcattttgggtgccctgcgtcaatgctg
gttatggtgggagatcgccatttcactgatgttgtttatgggaatcgaaatgggtttctg
actgttttgactcagccattcagtgtgaagggggagcctgttgttgtgaggctagtgagg
aggtttgaaagtgctcttgttcataggtggagtaagaaaggtttgaagcctattgggcat
agtttattgggtgatagg---
>PAFTOL009185
atttcgtcgaacatgttgtgggcagacctaagagcggcaattgggcagcgactcaattgc
gaaggcataatctcctccgccaaagtcattgttaaggaccacaatctcgccatcccccac
cttagcgttcccgatatacggtggatcaattggtctgagctccgaagaagaggctttcat
ggcgtagtattcgacaaagacaacaccttaactctgccttactctttgaccttgtgggca
------------------cctctcaaaccctctctagaacgctgcaaggccgaatttggg
gacgacaatgtggcgctgttcagcaatacagcggggctcttcgagttcgacccggatggg
tcgaaggcgagggagttggagagagaaatcgggatcaaagtgataaggcacaaggtgaag
aaaccagctgggaatgcagaggagatagagaagcattttgggtgccctgcgtcaatgctg
gttatggtgggagatcgccatttcactgatgttgtttatgggaatcgaaatgggtttctg
actgttttgactcagccattgagtgtgaatggggagcctgttgttgtgaggctagtgagg
aggtttgaaagtgctcttgttcataggtggagtaagaaaggtttgaagcctattgggcat
agtttattgggtgataggcac
>PAFTOL009187
atttcgtcgaacatgttgtgggcagacctaagagcggcaattgggcagcgactcaattgc
gaaggcataatctcctccgccaaagtcattgttaaggaccacaatctcgccatcccccac
cttagcgttcccgatatacggtggatcaattggtctgagctccgaagaagaggatttcat
ggcgtagtattcgacaaagacaacaccttaactctgccttactctttgacctcgtgggcg
------------------cctctcaaaccctctctagaacgctgcaaggccgaatttggg
gacgacaatgtggcggtattcagcaatacagcggggctcttcgagttcgacccagatggg
ttgaaggccaggcagttggagagagaaattgggatcaaagtaataaggcataaggcgaag
aaaccagctgggaatgcagaggagatagagaagcattttgggtgccctgcgtcaatgctg
gttatggtgggagatcgccatttcactgatgttgtttatgggaatcgaaatgggtttctg
actgtttggactcagccattgagtgtgaagggggagcctgttgttgtgaggctagtgagg
aggtttgaaagtgctcttgtaaataggtggagtaagaaaggtttgaagcctattgggcat
agtttgttgggtgataggcac
>PAFTOL009195
------------------------------------------------------------
---------------------------------------cacaatctcgccatcccccac
cttagcgttcccgatatacggtggatcaattggtctgagctccgaaggagaggatttcat
ggcgtagtattcgacaaagacaacaccttaactctgccttactctttgaccttgtgggca
------------------cctctcaaaccctctctagagcgctgcaagtccgaatttgga
gacgacaatgtggcggtattcagcaatacggcggggctcttcgagttcgacccagatggg
tcgaaggccaggcagttggagagagaaattgggatcaaagtaataaagcataaggcgaag
aaacctgctgggaatgcggaggagatagagaagcattttgggtgccctgcttcaatgctg
gttatggtgggagatcgccatttcactgatgttgtttatgggaatcgaaatgggtttctg
actgttttgactcagccattgagtgtgaagggggagcctgttgttgtgaggctagtgagg
aggtttgaaagtgctcttgttcataggtggagtaagaaaggtttgaagcctattgggcat
agtttattgggtgataggcac
>PAFTOL009199
------------------------------------------------------------
------------------------------------------------------------
------------------------------------------------------------
ggcgtagtattcgacaaagacaacaccttaactctgccttactctttgaccttgtgggca
------------------cctctcaaaccctctctagagcgctgcaaggccgaatttggg
gacgacaatgtggcggtattcagcaatacagcggggctcttcgagttcgacccagatggg
tcgaaggccaggcagttggagagagaaattgggatcaaagtaataaagcataaggcgaag
aaacctgctgggaatgcagaggagatagagaagcattttgggtgccctgcttcaatgctc
gttatggtgggagatcgccatttcactgatgttgtttatgggaatcgaaatgggtttctg
actgttttgactcagccattgagtgtgaagggggagcctgttgttgtgaggctagtgagg
aggtttgaaagtgctcttgttcacaggtggagtaagaaaggtttgaagcctattgggcac
agtttattgggtgat------
>PAFTOL009203
------------------------------------------------------------
---------------------------------------cacaatctcgccatcccccac
cttagcgttcccgatatacggtggatcaattggtctgagctccgaagaagaggatttcat
ggcgtagtattcgacaaagacaacaccttaactctgccttactctttgaccttgtgggca
------------------cctctcaaaccctctctagagcgctgcaagtccgaatttgga
gacgacaatgtggcggtattcagcaatacggcggggctcttcgagttcgacccagatggg
tcgaaggccaggcagttggagagagaaattgggatcaaagtaataaagcataaggcgaag
aaacctgctgggaatgcagaggagatagagaagcattttgggtgccctgcttcaatgctg
gytatggtgggagatcgccatttcactgatgttgtttatgggaatcgaaatgggtttctg
actgttttgactcagccattgagtgtgaagggggagcctgttgttgtgaggctagtgagg
aggtttgaaagtgctcttgttcacaggtggagtaagaaaggtttgaagcctattgggcat
agtttattgggtgataggcac
>PAFTOL009205
------------------------------------------------------------
------------------------------------------------------------
---------cccgatatacggtggatcaattggactgaactccgaagaagaggatttcat
ggcgtagtattcgacaaagacaacaccttaacgctgccttactctttgaccttgtgggca
------------------cctctyaaaccctctctagaacgctgcaaggccgaatttggg
gacgacaatgtggcggtattcagcaatacagmggggctctacgagttcgacccagatggg
tcgaaggcgaggcagttggagagagaaattgggatcaaagtgataaggcataaggtgaag
aaaccagcggggaatgcagaggagatagagaagcattttgggtgccctgcgtcaatgctg
gttatggtgggagatcgccatttcactgatgttgtttatgggaatcgaaatggttttctg
actgttttgactcagccattgagtgtgacgggggagcctgttgttgtgaggctagtgagg
aggtttgaaagtgctcttgttaataggtggagcaagaaaggtttgaagcctattgggcat
agtttattgggtgataggcac
>PAFTOL009207
------------------------------------------------------------
---------------------------------------cacaatctagccgtcccccac
ctcaccgtccccgatgtacggtggatcaactggcctgagctccgaagaagaggttttcat
ggcgtagtattcgacaaagacaacaccttaactctgccttactctttgaccttgtgggca
------------------cctctcaaaccctctctagaacgctgcarggccgaatttggg
gacsacaatgtggcggtattcagcaatacagcggggctctacgagttcgacrgagatggs
tcgaaggcgagggarttggaaagggaaattgggatcaaagtgataaggcataaggtgaag
aaaccagctgggaatgcagtggagatagagaagcattttgggtgccctgcgtcaatgctg
gttatggtaggagatcgccayttcactgatgttgtttatgggaatcgaaatgggtttctg
actgttttgactcagccattgagtgtcaaagaggagcctgttattgtgaggctagtaagg
aagtttgaaagtgctcttgttaataggtggagtaagaaaggtttgaaaccaattgggcat
agtttattgcgtgacaggcac
>PAFTOL009209
atttcgtcgaacatgttgtgggcagacctaagagcggcaattgggcagcgactcaattgc
gaaggcataatctcctccgccaaagtcattgttaaggaccactgtctcgccatcccccac
cttagcgttcccgatatacggtggatcaattggtctgagctccgaagaagaggctttcat
ggcgtaatattcgacaaagacaacaccttaactctgccttactctctgaccttgtgggca
------------------cctctcaaaccctctctagaacgttgcaaggccgaatttggg
gacgacaatgtggcggtactcagcaacacagcggggctcttcgagttcgacccagatggg
tcgaaggcgagggagttggagagagaaatcgggatcaaagtgataaggcataaggtgaag
aaaccagctgggaatgcagaggagatagagaagcattttgggtgccctgcgtcaatgctg
gttatggtgggtgatcgccatttcactgatgttgtttatgggaatcgaaatgggtttctg
actgtttggactcagccattgagtgtgaagggggagcctgttgttgtgaggctagtgagg
aggtttgaaagtgctcttgtaaataggtggagtaagaaaggtttgaagcctattgggcat
agtttgttgggtgataggcac
>PAFTOL009219
------------------------------------------------------------
------------------------------------------------------------
------------------------------------------------------------
---------------aaagacaacaccttaactctgccttactctttgaccttgtgggca
------------------cctctcaaatcctctctagagcgctgcaaggccgaatttggg
gacgacaatgtggcggtattcagcaatacagcggggctcttcgagttcgacccagatggg
tcgaaggccaggcagttggagagagaaattgggatcaaagtaataaagcataaggcgaag
aaacctgctgggaatgcagaggagatagagaagcattttgggtgccctgcttcagcgctc
gttatggtgggagatcgccatttcactgatgttgtttatgggaatcgaaatggatttctg
actgttttgactcagccattgagtgtgaagggggagcctgttgttgtg------------
------------------------------------------------------------
---------------------
>PAFTOL009221
atttcgtcgaacatgttgtgggcagacctgagagcggcaattgggcagcgactcaattgt
gaaggcattgtctcctccgccaaagtcattgttaaggaccacaatctcgccatcccccac
cttagcgtccccgatatacggtggatcaattggactgagctccgaagaagaggatttcat
ggcgtagtattcgacaaagacaacaccttaactctgccttactctttgaccttgtgggca
------------------cctctcawactttctctagaacgctgcaaggccgaatttggg
gacgacaatgtggcggtattcagcaatacagcggggctcttcgagttcgacccagatggg
tcgaaggccaggcagttggagagagaaattgggatcaaagtaataaggcataaggcgaag
aaaccagctgggaatgcagaggagatagagaagcattttgggtgccctgcgtcaatgctg
gtcatggtgggagatcgccatttcactgatgttgtttatgggaatcgaaatgggtttctg
actgttttgactcarccattgagtgtgaatggggagcctgttgttgtgaggctagtgagg
aggtttgaaagtgctcttgttcatagatggggtaagaaa---------------------
---------------------
>PAFTOL009227
------tcgaacatgatgtgggcagacctaagagcggcaattgggcagcgactcaattgc
gaaggcataatctcctccgccaaagtcattgttaaggaccacaatctcgccatcccccac
cttagcgttcccgatatacggtggatcaattggtctgagctccgaagaagaggatttcat
ggcgtagtattcgacaaagacaacaccttaactctgccttactctttggccttgtgggca
------------------cctctcaaaccctctctagagcgctgcaagtccgaatttgga
gacgacaatgtggcggtcttcagcaatacggcagggctcttcgagttcgacccagatggg
tcgaaggccaggcagttggagagagaaattgggatcaaagtaataaagcataaggcgaag
aaacctgctgggaatgcagaggagatagagaagcattttgggtgccctgcttcaatgctg
gttatggtgggagatcgccatttcactgatgttgtttatgggaatcgaaatgggtttctg
actgttttgactcagccattgagtgtgaagggggagcctgttgttgtcaggctagtgagg
aggtttgaaagtgctcttgttcataggtggagtaagaaaggtttgaagcctattgggcat
agtttattgggtgataggcac
>PAFTOL009229
---------------------------------------attgggcagcgattcaattgc
gaaggcataatctcctccgccaaagtcattgttaaggaccacaatctcgccatcgcccac
cttagcgtccccgatatacggtggatcaattggtttgagctccgtagaagaggatttcat
ggcgtagtattcgacaaagacaacaccttaactctgccttactctttgacattgtgggcg
------------------cctctcaagacctctctagaacgctgcaaggccgaatttggg
gacgacaatgtggcggtatttagcaatacagcggggctcttcgagttcgacccagatggg
tcgaaggcgaggcagttggagagagaaattgggatcaaagtaataaggcataaggcgaag
aaaccagctgggaatgcagaggagatagagaagcattttgggtgccctgcgtcaatgctg
gttatggtgggagatcgccatttcactgatgttgtttatgggaatcgaaatgggtttctg
accgttttgacccagccattgagtgtgaggggggagcctgttgttgtgaggctagtaagg
aggtttgaaagtgctyttgttaataggtggagtgagaaaggtttgaagcctattgggcat
agtttgttgggtgataggcac
>PAFTOL009231
------------------------------------------------------------
------------------------------------------------------------
------------------------------------------------------------
------------------------------------------------------------
------------------------------------------------------------
------aatgtggcggtatttagcaatacagcggggctcttcgagttcgacccagatgrg
tcgaaggcgaggcrgttggagagagaaattgggatcaaagtaataaggcataaggcgaag
aaaccagctgggaatgcagaggagatagagaagcattttgggtgccctgcgtcaatgctg
gttatggtkggagatcgccatttcactgatgttgtttatgggaatcgaaatgggtttctg
acsgttttgacccagccattgagtgtgaagggggagcctgttgttgtgaggctggtaagg
aggtttgaa---------------------------------------------------
---------------------
>PAFTOL009233
------------------------------------------------------------
------------------------gtcattgttaaggaccacaatcttgccatcccgcac
ctcagcgttcccgatatacggtggatcaattggtctgagctgcgaagaagaggatttcat
ggcgtagtattcgacaaagacaacaccttgactttgccttactcgttgaccttgtgggca
------------------cctctcaaaccctctctagagcgctgcaaggccgaatttggg
gacgacaatgtggtggtattcagcaatacagcggggctcttcgagttcgacccagatggg
tcgaaggcgagggagttggagagagaaatgggaatcaaagtgataaggcataaagtgaag
aaaccagctgggaatgcagaggagacagagaagcattttgggtgccctgcgtcaatgttg
gttatggtgggagatcgccatttcactgatgttgtctatgggaatcgaaatgggtttctg
actgttttgactcrgccattgagtgtgaagggggagcctgttgttgtcaggctagtgagg
aggtttgaaagtgctcttgttcatgggtggactaggaaaggtttgaagcctattgggcat
aggctattgggtgat------
>PAFTOL009235
---------aacatgttgtgggcagacctaagagcggcaattgggcagcgacttaattgc
gaaggcataatctcctccgccaaagtcattgtcaaagaccacaatctcgccatcccccac
ctcaccgtccccgatatacggtggatcaattggcctgagctccgaagaagaggttttcgt
ggcgtagtattcgacaaagacaacaccttaactcggccttactctttgaccttgtgggca
------------------cctctcaaaccctctctagaacgctgcaaggccgaatttggg
gacgacaatgtggccgtattcagcaatacagcggggctttacgagttcgacggagatggc
tcgaaggcsagggaattggaaagggaaattgggatcaaagtgataaggcataaggtgaag
aaaccagctgggaatgcagaggagatagagaagcattttgggtgccctgcgtcaatgctg
gttatggtaggagatcgccatttcactgatgttgtttatgggaatcgaaatgggtttctg
actgttttgactcagccattgagtgtcaaaggggagcctgttgttgtgaggctagtgagg
aagtttgaaaatgctcttgttaataggtggagtaagaaaggtttgaagccamttgggcat
agtttattgggtgacaggcac
>PAFTOL009241
atttcgtcgaacatgttgtgggcagacctaagagcggcaattgggcagcgactcaattgc
gaaggcataatctcctccgcgaaagtcattgttaaggaccacagtctcgccatcccccac
cttagcgttcccgatatacggtggatcaattggtctgagctccgaagaagaggatttcat
ggcgtagtattcgacaaagacaacaccttgactctgccttactctttgaccttgtgg---
------------------------------------------------------------
------------------------------------------------------------
------------------------------------------------------------
------------------------------------------------------------
------------------------------------------------------------
------------------------------------------------------------
------------------------------------------------------------
---------------------
>PAFTOL009243
atttcgtcgaacatgttgtgggcagacctaagagcggcaattgggcagcgactcaattgc
gaaggcattatctcctccgccaaagtcattgttaaggaccacaatctcgccatcccccac
cttagcatccccgatatacggtggatccattggactgagctccgaagaagaggatttcat
ggcgtagtattcgacaaagacaacaccttaacgctgccttactctttgaccttgtgggca
------------------cctctcaaaccctctctagaacgctgcaaggccgaatttggg
gacgacaatgtggcggtcttcagcaatacggcggggctctgcgagttcgacccagatggg
tcgaaggcgagggagttggagagagaaattggaatcaaagtaataaggcataaggcgaag
aaaccagctggtaatgcagaggagatagagaagcattttgggtgccctgcgtcaatgctg
gttatggtgggagatcgccatttcactgatgttgtttatgggaatcgaaatgggtttctg
actgttttgactcagccattgagtgtgaagggggagcctgctgttgtgaggctagtcagg
aggtttgaaagtgctcttgtaaataggtggagtaagaaaggtttgaagcctattgggcat
agtttgttgggtgataggcac
>PAFTOL009245
------------------------------------------------------------
------------------------------------------------------------
---------------------tggatcaattggtctgagctccgaagaagaggatttcat
ggcgtagtattcgacaaagacaacaccttaactctgccttactctttgacctcgtgggca
------------------cctctcaaaccctctctagaacgctgcaaggccgaatttggg
gacgacaatgtggcggtattcagcaatacagcggggctcttcgagttcgacccagatggg
ttgaaggccaggcagttggagagagaaattgggatcaaagtaataaggcataaggcgaag
aaaccagctgggaatgcagaggagatagagaagcattttgggtgccctgcgtcaatgctg
gttatggtgggagatcgccatttcactgatgttgtttatgggaatcgaaatgggtttctg
actgtttggactcagccattgagtgtgaagggggagcctgttgttgtgaggctagtgagg
aggtttgaaagtgctcttgtaaataggtggagtaagaaaggtttgaagcctattggtcat
agtttgttgggtgataggcac
>PAFTOL009253
------------------------------------------------------------
------------------------------------------------------------
------------------------------------------------------------
------------------------accttaactcggccttactctttgaccttgtgggca
------------------cctctcaaaccctctctagaacgctgcaaggccgaatttggg
gacgacagtgtggccgtattcagcaatacagcggggctttacgagttcgacggagatggc
tcgaaggcgagggaattggaaakggaaattgggatcaragtgataaggcataaggtgaag
aaaccagctgggaatgcagaggagatagagaagcattttgggtgccctgcgtcaatgctg
gttatggtaggagatcgccatttcactgatgttgtttatgggaatcgaaatgggtttctg
actgttttgactsagccattgagtgtcaaaggggagcctgttgttgtgaggctagtgagg
aagtttgaaaatgcgcgtgttaataggtggagtaagaaaggttttaagccaattgggcat
agtttattgggtgacaggcac
>PAFTOL009255
------------------------------------------------------------
------------------------------------------------------------
------gttcccgatatacggtggatcaaatggtctgagctccgaagaagaggctttcat
ggcgtaatattcgacaaagacaacaccttaactctgccttactctttggcmttgtgggca
------------------cctctgaaaacctctctagaaagctgcaaggccgaatttggg
gacgacaatgtggcggtattcagcaatacagcgggtctctacgagttcgacccagatggg
tcgaaggcgaggcagttggagagagaaattgggatcaaagtggtaaggcataaggtgaag
aaaccagctgggaatgcagaggagatagagaagcattttgggtgccctgcgtcaatgctg
gttatggtgggagatcgccatttcactgatgttgtttatgggaatcgaaatgggtttctg
actgttttgactcagccattgagtgtgaagggggagcctgttgttgtgaggctagtgagg
aggtttgaaagtgctcttgttcacaggtggagtaagaaaggtttgaagcctattgggcat
agtttgttgggtgataggcac
>PAFTOL009257
------------------------------------------------------------
---------------------------------------cacaatctcgccatcccccac
cttagcgttcccgatatacggtggatcaattggtctgagctccgaagaagaggctttcat
ggcgtaatattcgacaaagacaacaccttaactctgccttacactttggccttgtgggca
------------------cctctgaaaacgtctctagaacgctgcaaggtcgaatttggg
gacgacaatgtggcggtattcagcaatacagcgggtctctacgagttcgacccagatggg
tcgaaggcgaggcagttggagagagaaattgggatcaaagtggtaaggcataaggtgaag
aaaccagctgggaatgcagaggagatagagaagcattttgggtgccctgcgtcaatgctg
gttatggtgggagatcgccatttcactgatgttgtttatgggaatcgaaatgggtttctg
actgttttgactcagccattgagtgtgaagggggagcctgttgttgtgaggctagtgagg
aggtttgaaagtgctcttgttcacaggtggagtaagaaaggtttgaagcctattgggcat
agtttgttgggtgataggcac
>PAFTOL009259
------------------------------------------------------------
------------------------------------------------------------
------------------------------------------------------------
---------------aaagacaacaccttaactctgccttactmtttgaccttgtgggca
------------------cctctcaaaccctccctagaacgctgcaaggcggaatttggg
gacgacaatgtggcggtattcagcaatacagcggggctcttcgagttcgacccagatggg
tcgaaggccaggcagttggagagagaaattgggatcaaagtaataaggcataaggcgaag
aaaccagctgggaatgcagaggagatagagaagcattttgggtgccctgcgtcaatgctg
gttatggtgggagatcgccatttcactgatgttgtttatgggattcgaaatgggtttctg
actgttttgactcagccattgactctggagggggagcctgttgttgtgaggctagtgagg
aggtttgaaagtgctcttgttcataggtggagtaagaaaggtttgaagcctattgggcat
agtttattgggtgataggcac
>PAFTOL009267
------------------------------------------------------------
------------------------------------------------------------
------------------------------------------------------------
------------------gacaacaccttaactctrccttactctttgaccttgtgggca
------------------cctctcaaaycctctctagaacgctgcaaggccgaattcggk
gacgacaatgtggccgtattcagcaatacagcggggctstacgagttcgacggagatggg
tcgaaggcgagggagttggaaagggaaattgggatcaaagtgataaggcataaggtgaag
aaaccagctgggaatgcagaggagatagagawgcattttggctgccctgygtcaatgctg
sttatggtaggagatcgccatttcactgatgttgtttatgggaatcgaaatgggtttctg
actgttttgactcagccattgagtgtcaaagaggagcctgttgttgtgaggttagtgagg
aggyttgagagtgctcttgttaataggtggagtaagaaaggtttgaagccaatt------
---------------------
>PAFTOL009269
atttcgtcgaacatgttgtgggcagacctaagagcggcaatcgggcagcgactcaattgc
gaaggcatagtctccgctgctaaagtcattgtcaaagaccacaatctcgccatcccccac
ctcagcgtccccgatatacggtggatcaattggcgtgagctccgaagaagaggttttcat
ggcgtcgtattcgacaaagacaacaccttaactctgccttactctttgaccttgtggcca
------------------cctctcaaaccctctctagaacgctgcaagtccgaatttggg
gacgacaatgtggcggtattcagcaatacagcggggctctacgagttcgacggagatggg
tcgaaggcgagggagttggaaagggaaattggggtcaaagtgataaggcataaggtgaag
aaaccagctgggaatgcagaggagatagagaagcattttgggtgccctgmgtcgatgctg
gttatggtaggagatcgccatttcactgatgttgtttatgggaatcgaaatgggtttctg
actgttttgactcagccattgagcgtcaaagaggagcctgttgttgtgaggttagtgagg
aggtttgaaagtgctcttgttaataggtggagtaagaaaggtttgaagccaattgggcat
agtttattgggtgacaggcac
>PAFTOL009271
atttcgtcgaacatgttgtgggcggacataagagcggcaattgggcagcggctcaattgc
gaaggcataatctcctccgtcaaagtcattgtgaaggaccacaatctcgccatcgcccac
cttagtgtccccgatatacggtggatcaattggtttgagctccctagaagaggatttcat
ggcgtagtattcgacaaagacaacactttaactctgccttactctttgacattgtgggca
------------------cctctcaaaagctctctagaacgctgtaaggccgaatttggg
gacgacaatgtggcgatatttagcaatacagcgggactcttcgagttcgacccagatggg
tcgaaggcgaggcagttggagagagaaattgggatcaaagtaataaggcataaggtgaag
aaaccagctgggaatgcagaggagatagagaagcattttgggtgccctgcatcaatgctg
gttatggtgggagatcgccatttcactgatgttgtttatgggaatcgaaatgggtttctg
accgttttgacccagccattgagtgtgaagggggagcctgttgttgtgaggctagtaagg
aggtttgaaagtgctcttgttaataggtggagtaagaaaggtttgaagcctattgggcat
agtttgttgggtgataggcac
>PAFTOL009283
------------------------------------------------------------
------------------------------------------------------------
------------------------atcaatcggtctgagctccgaagaagaggatttcat
ggcgtagtattcgacaaagacaacaccttaactctgccttactctttgaccttgtgggca
------------------cctctcaaaccctctctagagcgctgcaaggccgaatttggg
gacgacaatgtggcggtattcagcaatacagcggggctcttcgagttcgacccagatggg
tcgaaggccaggcagttggagagagaaattgggatcaaagtaataaagcataaggcgaag
aaacctgctgggaatgcagaggagatagagaagcattttgggtgccctgcttcaatgctc
gttatggtgggagatcgccatttcactgatgttgtttatgggaatcgaaatgggtttctg
actgttttgactcagccattgagtgtgaagggggagcctgttgttgtgaggctagtgagg
aggtttgaaagtgctcttgttcacaggtggagtaagaaaggtttgaagcctattgggcat
agtttattgggtgctagg---
>PAFTOL009285
atttcgtcgaacatgttgtgggcagacctaagagcggcaattgggcagcgactcaattgc
gaaggcatagtctcctccgccaaagtcattgtcaaagaccacaatctagccgtcccccac
ctcaccgtccccgatgtamggtggatcaattggcctgaactccgaagaagaggttttcat
ggcgtagtattcgacaaagacaacaccttaactctgccttactctttgaccttgtgggca
------------------cctctcaaaccctctctagaacgctgcaargccgaatttggg
gacgacaatgtggcggtattcagcaatacagcggggctctacgagttcgacggagatggc
tcgaaggcgagggagttggaaagggaaattgggatcaaagtgataaggcataaggtgaag
aaaccagctgggaatgcagtggagatagagaagcattttgggtgccctgcgtcaatgctg
gttatggtaggagatcgccatttcactgatgttgtttatgggaatcgaaatgggtttctg
actgttttgactcagccattgagtgtcaaagaggagcctgttattgtgaggctagtgagg
aagtttgaaagtgctcttgttaataggtggagtaagaaaggtttgatgccaattgggcat
agtttattgggtgacaggcac
>PAFTOL009287
------------------------------------------------------------
---------------------------------------cacaatctcgccatcccccac
cttggcgttcccgatatacggtggatcaattggtctgagctccgaagaagaggatttcat
ggcgtagtattcgacaaagacaacaccttaactctgccttactctttgaccttgtgggca
------------------cctctcaaaccctctctagagcgctgcaagtccgaatttgga
gacgacaatgtggcggtattcagcaattcggcggggctcttcgagttcgacccagatggg
tcgaaggccaggcagttggagagagaaattgggatcaaagtaataaagcataaggcgaag
aaacctgctgggaatgcagaggagatagagaagcattttgggtgccctgcttcaatgctg
gttatggtgggagatcgccatttcactgatgttgtttatgggaatcgaaatgggtttctg
actgttttgactcagccattgagtgtgaagggggagcctgttgttgtgaggctagtgagg
aggtttgaaagtgctcttgttcataggtggagtaagaaaggtttgcagcctattgggcat
agtttattgggtgataggcac
>PAFTOL009289
atttcgtcgaacatgttgtgggcagacctaagagcggcaatcgggcaacgactcaattgc
gaaggcataatctcctccgccaaagtcattgttaaggaccactgtctcgccatcccccac
cttagcgttcccgatatacggtggatcaattggtctgagctccgaagaagaggctttcat
ggcgtaatattcgacaaagacaacaccttaactctgccttactcwytgaccytgtgggca
------------------cctctcaaaccctctctagaacgttgcaaggccgaatttggg
gacgacaatgtggcggtactcagcaatacagcggggctcttcgagttcgacccagatggg
tcgaaggcgagggagttggagagagaaatcgggatcaaagtgataaggcataaggtgaag
aaaccagctgggaatgcagaggagatagagaagcattttgggtgccctgcgtcaatgctg
gttatggtgggtgatcgccatttcactgatgttgtttatgggaatcgaaatgggtttctg
actgtttggactcagccattgagtgtgaagggggagcctgttgttgtgaggctagtgagg
aggtttgaaagtgctcttgtaaataggtggagtaagaaaggtttgaagcctattgggcat
agtttgttgggtgataggcac
>PAFTOL009291
------------------------------------------------------------
---------------------------------------cacaatctcgccatcccccac
cttagcgttcccgatatacggtggatcaattggtctgagctccgaagaagaggatttcat
ggtgtagtattcgacaaagacaacaccttaactctgccttactctttgaccttgtgggca
------------------cctctcaaaccctctctagagcgctgcaagtccgaatttgga
gacgacaatgtggcggtattcagcaatacggcggggctcttcgagttcgacccagatggg
tcgaaggccaggcagttggagagagaaattgggatcaaagtaataaagcataaggcgaag
aaacctgctgggaatgcagaggagatagagaagcattttgggtgccctgcttcaatgctg
gttatggtgggagatcgccatttcactgatgttgtttatgggaatcgaaatgggtttctg
actgttttgactcagccattgaatgtgaagggggagcctgttgttgtgaggctagtgagg
aggtttgaaagtgctcttgttcgtaggtggagtaagaaaggtttgaagcctattgggcat
agtttattgggtgataggcac
>PAFTOL009293
------------------------------------------------------------
------------------------------------------------------------
------------------------------------------------------------
------------------------------------------------------------
------------------------------tctctagagcgctgcaaggccgaatttgcg
gacgacaatgtggcggtattcagcaatacagcggggctcttcgagttcgacccagatggg
tcgaaggccaggcagttggagagagaaattgggatcaaagtaataaagcataaggcgaag
aaacctgctgggaatgcagaggagatagagaagcattttgggtgccctgcttcaatgctc
gttatggtgggagatcgccatttcactgatgttgtttatgggaatcsaaatgggtttctg
actgttttgactcagccattgagtgygaagggggagcctgttgttgtgaggctagtgagg
aggtttgaaagtgctcttgttcac------------------------------------
---------------------
>PAFTOL009297
------------------------------------------------------------
---------------------------------------------ctcgccatcccccac
cttagcgttcccgatatacggtggatcaattggtctgagctccgaagaagaggatttcat
ggcgtagtattcgacaaagacaacacmttaactctgccttactctttgaccttgtgggca
------------------cctctcaaaccctctctagaacgctgcaaggccgaatttggg
gacgacaatgtggcggtattcagcaatacagcggggctctttgagttcgacccagatggg
tcgaaggccaggcagttggagagagaaattgggatcaaagtaataaggcataaggcgaag
aaaccagctgggaatgcagaggagatagagaagcatcttgggtgccctgcgtcaatgctg
gttatggtgggagatcgccatttcactgatgttgtttatgggattcgaaatgggtttctg
actgttttgactcagccattgactgtggagggggagcctgttgttgtgaggctagtgagg
aggtttgaaagtgctcttgttcataggtggagtaagacaggtttgaagcctcttgggcat
agtttattg------------
>PAFTOL009301
------------------------------------------------------------
------------------------------------------------------------
------------------------------------------------------------
---------------------------------------------ttgaccttgtggaca
------------------cctctcaaaccctctctagaacgctgcaaggccgaatttggg
gacgacaatgtggcggttttcagcaatacagcggggctcttcgagttcgacccagatggg
tcgaaggccaggcacttggagagagaaattgggatcaaagtaataaggcataaggcgaag
aaaccagctgggaatgcagaggagatagagaagcattttgggtgccctgcgtcaatgctg
gttatggtgggagatcgccatttcactgatgttgtatatgggaatcgaaatgggtttctg
acttgtttaactcagccattgagtgtgaagggggagcctgttgttgtgaggctagtgagg
agg---------------------------------------------------------
---------------------
>PAFTOL009303
------------------------------------------------------------
------------------------------------------------------------
------------------------------------------------------------
------------------------------------------------------------
------------------------------------------------------------
gacgacaatgtggcggtactcagcaatacagcggggctcttcgagttcgacccagatggg
tcgaaggcgagggaattggagagagaaatcgggatcaaagtgataaggcataaggtgaag
aaaccagctgggaatgcagaggagatagagaagcattttgggtgccctgcgtcaatgctg
gttatggtgggtgatcgccatttcactgatgttgtttatgggaatcgaaatgggtttctg
actgtttgcactcagccattgagtgtgaagggggagcctgtcgttgtgaggctagtgagg
aggtttgaaagtgctcttgtaaacaggtgg------------------------------
---------------------
>PAFTOL009311
atttcttcgaacatgttgtgggcagacctcagagcggcaattggtcagagactcaactgt
gaaggcataatctcctccgccaaggtcatcgctaaagaccacaaccttgccctcccccac
gtctcggtgcgtgatatccggtggatcaattggtcggagctccgaagaagaggcttcaat
ggcgtaatctttgacaaagacaacaccttaactttgccttactctttraccttgtgggca
------------------cctctcaaaccttctatagaacgctgcaaggctgaatttggg
grtgacaatgtrgcggttwtcagcaacacagctgggctytttgagttcgayccrgatggc
tcgaaagcgagggaattggagagagaaaytgggataaaagtgataaggcataaggtgaag
aaaccagctgggaatgcagaggagrtagagaagcattttgggtgcccttcatcaatgctg
gttatggtgggggatcgtcattttactgatgttgtttatgggaatcgaaatgggtttctt
actgttttgactcagccattgggtgtgaagggggaacctgtcgttgtgaggctagtgagg
aagtttgaaagtgctcttgttaataggtggagtaggaaaggtttgaagccaattgggcat
agtttgttgggtgatgggcac
>PAFTOL009313
------------------------------------------------------------
------------------------------------------------------------
------------------------gtcaactggtcggagctccgacgaagaggcttttat
ggkgttgtcttcgacaaagacaacaccttgactttgccttactctttggctttgtgggca
------------------cctctcagaccttctctagaaygctgcaaggctgagtttggg
gacgacaatgtcgcggttttcagcaatagtgctgggctttttgagtttgacccggatgga
tcgaaggcccgggagttggagagagaaattgggatcaaagtgataaggcataaggtgaag
aaaccagctgggaatgctgaggagatagagaagcattttgggtgctccgcgtcgatgttg
rttatggtgggggatcggcattttactgatattgtttatgggaatcgaaacgggtttcta
actgttttcactcaaccgttgggtgtgaaaggggagaatgttgctgtgaggctagtgagg
aagttagaaaatgcycttgttgggaggtggagtaggaaaggtttgaagccaattgggcat
gstttgttgggtgatggccac
>PAFTOL009315
------------------------------------------------------------
------------------------------------------------------------
------------------------------------------------------------
------------------------------------------------------------
---------------------ctcaaaccctctctagaacgatgcatagccgagtttggg
gacgataatgtggcggtattcagcaacacagctgggctttacgagtttgacccagatggg
ttgaaggccagggaggtggagagaaaaattgggatcaaagtgctaaggcataaggcgaag
aaaccagctgggaatgcagaggagatagagaagcagtttgggtgttcttcatcaacgttg
gttatggtgggagataggcattttactgatgttgtttatgggaatcgaaatgggtttctt
actgttttgacgcagccattgagtggaaagggggagcctgttgttgttaggctagtcagg
aaatttgaaactgctcttgttaataggtggattaagaaaggcttgaagccaattgagcat
agtttgttggatgat------
>PAFTOL009319
atttcggcgaacatgttgtgggcagacctgagagcagcaattgggcaacgagtcaactgt
gaaggcgtaatctgctccgccaaagtcatcgccaaagacaacaatcttgccatcccccac
ctcagtgtccctgatatacggtggataaactggtcggagcttcgaaggagaggcttcaat
ggcgtagtcttcgacaaagacaacaccttaactttgccttactctttagcgttgtgggca
------------------cctctcaaatcctctctagaacgatgcaaagccgagtttggg
gacgataatgtggcggtattcagcaacacagctgggctttgcgagtttgacccagatggg
ttgaaggccagggagttggagagagaaattgggatcaaagtgctaaggcataaggcgaag
aaaccagctgggaatgcagaggagatagagaagcattttgggtgttcttcatcaacgttg
gttatggtgggagataggcattttactgatgttgtttatgggattcgaaatgggtttctt
actgttttgactcagccattgagtggggagggggagcctgttgtagtgaggctagtcaga
aaattcgaaactgctcttgttaaaaggtggattaagaaaggcttgaagccaattgagcat
agtttgttggatgat------
>PAFTOL009321
------------------------------------------------------------
------------------------------------------aatcttgccatcccccac
ctcagtgttcccgatatacggtggatcaactggtcggagyttcgaagaagaggcttcaat
ggcgtagtcttcgataaagacaacaccttaactttgccttactmtttaactttatgggca
------------------cctctcaaaccctctctagaacgatgcaaagccgaatttgga
gacgataatgtggcrgtattcagcaacacagctgggctttacgagtttgacccagatggg
ttaaaggccagggtgttggagagagaaattgggatcaaagtgcttaggcataaggcgaag
aaaccagctgggaacgcagaggagatagagaagcattttgggtgttcttcatcaactttg
gttatggtgggagataggcattttactgatgttgtttatggaaatcgaaatgggtttctt
actgttttgactcagccattgagtggggagggggagcytgttattgtcaggctagtcagg
gagtttgaaactgctyttgttaataggtggattaataaaggtttgaagccaattgagcat
agtttgttgggtgatgggcat
>SRR5036296
------------------------------------------------------------
---------------------------------------------ctcgccatcccccac
cttagcgttcccgatatacggtggatcaattggtctgagctccgaagaagaggatttcat
ggcgtagtattcgacaaagacaacaccttaactctgccttactctttgaccttgtggcca
------------------cctctcaaaccctctctagaacgctgcaaggcggaatttggg
gacgacaatgtggcggttttaagcaatacagcggggctcttcgagttcgacccagatggg
ttgaaggccaggcagttggagagagaaattgggatcaaagtaataaggcataaggcgaag
aaaccagctgggaatgcagaggagatagagaagcattttgggtgccctgcgtcaatgctg
gttatggtgggagatcgccatttcactgatgttgtttatgggaatcgaaatgggtttctg
actgtttggactcagccattgagtgtgaagggggagcctgttgttgtgaggctggtgagg
aggtttgaaagtgctcttgtaaataggtggagtaagaaaggtttgaaggctattgggcat
agtttgttgggtgataggcac
>SRR5137211
atttcgtcgaacatgttgtgggcagacctaagagcggcaattgggcagcgactcaattgc
gaaggcataatctcctccgccaaagtcattgttaaggaccacattcttgccatcccccac
cttagcgttcccgatatacgktggatcaattggtctgagctccsaagaagaggatttcat
ggcgtagtattcgacaaagacaacaccttaactctgccttactctttgacctcgtgggca
------------------cctctcaaaccctctctagaacgctgcaaggcsgaatttggg
gacgacaatgtggcggtattcagcaatacagtggggctcctcgagttcgacccagatggg
ttgaaggccaggcagttggagagagaaattgggatcaaagtaataaggcataaggcgaag
aaaccagctgggaatgcagaggagatagagaagcattttgggtgccctgcgtcaatgctg
gttatggtgggagatcgccatttcactgatgttgtttatgggaatcgaaatgggtttctg
actgtctggactcagccattgagtgtgaagggggagcctgttgttgtgaggctagtgagg
aggtttgaaagtgctcttgtaaataggtggagtaagaaaggtttgaagcctattggtcat
agtttgttgggtgataggcac
>SRR5137212
------------------tgggcaaacctaaaagcggcaattgggcagcgactcaattgc
aaaggcatagtctcctccgccaaagtcattgtcaaagacmacaatctcgccatcccccac
ctcagcrtccccgatatayggtggatcaattggtctgagctymgtagaagaggctttcmt
rgygtagtattygacaaagacaacaccttaactytgycttactctttgaccttstgggca
------------------cctctcaaaccctctctagagcattgcag-------------
-----------aacggttttcaacaacactgctgggctctacgarttcgacccagatggg
tcgaaggcgagggagttggaragagaaattgggatcaaagtgataaggcataaggtgaag
aaaccagytgggaatgcagaggagatagagaagcattttrggtgccmtrcatcaayrctg
rttatggtgggagatcgccatttcactgatgttgtttatgggaatcgaaatgggtttctg
actgttttgactcagccattgagtgtgaagggggagcctgtygttgtgaggctagtgagg
aagtttgaaagtgctcttgccaataggtggagtaagaaaggtttgaagccaattgggcat
aggttactgggtgataggcac
>SRR7905849
atttcgtcgaacatgttgtgggcagacgtaagagcggcaattgggcagcgactcaattgc
gaagggataatctcctctgccaaagtcattgtcaaagaccacaatctccccatcccccac
cttagcgtccccgatatacggtggatcaattggtctgagctccgaagaagaggctttcat
ggcgtagtattcgacaaagacaacaccttaactctgccttactctttgaccttgtgggca
------------------cccctcaaaccctctctagaacgctgcaaggccgaatttggg
gacgacaatgtggcggtattcagcaatacagcggggctctacgagttcgacccagatggg
tcgaaggcgagggagctggagagagaaattgggatcaaagtgataaggcataaggtgaag
aaaccagctgggaatggagaggagatcgagaagcattttgggtgccctgcgtcaatgctg
gttatggtgggagatcgccatttcactgatgttgtttatgggaatcgaaatgggtttctg
accgtttggactcagccattgagtgtgaagggggagcctgttgttgtgaggctagtgagg
aggtttgaaagtgctcttgttaataggtggagtaagaaaggtttgaagcctattgggcat
agtttattgggtgattggcac
>SRR7905861
atttcgtcgaacatgttgtgggcagacctaagagcggcaattgggcagcgactcaattgc
gaaggcataatctcctccgccaaagtcattgttaaggaccacagtctcgccatcccccac
cttagcgttcccgatatacggtggatcaattggtctgagctccgaagaagaggctttcat
ggcgtaatattcgacaaagacaacaccttaactctgccttactctctgaccttgtgggca
------------------cctctcaaaccctctctagaacgttgcaaggctgaatttggg
gacgacaatgtggcggcactcagcaatacagcggggctcttcgagttcgacccagatggg
tcgaaggcgagggagttggagagagaaatcgggatcaaagtgataaggcataaggtgaag
aaaccagctgggaatgcagaggagatagaraagcattttgggtgccctgcgtcaatgctg
gttatggtgggtgatcgccatttcactgatgttgtttatgggaatcgaaatgggtttctg
actgtttggactcagccattgagtgtgaagggggagcctgttgttgtgaggctagtgagg
aggtttgaaagtgctcttgtaaataggtggagtaagaaaggtttgaagcctattgggcat
agtttgttgggtgac------
>SRR7905862
---------aacatgttgtgggcagacctaagagcggcaattggtcagcgactcaattgc
gaaggcataatctcctccgccaaagtcattgtcaaagaccacaatcaagccatcccccac
ctcaccgtccccgatatacggtggatcaattggcctgagctccgaagaagaggttttcat
ggcgtagtattcgacaaagacaacaccttaactctgccttactctttgaccttgtgggca
------------------cctctcaaaccctctctagaacgctgcaaggccgaatttggg
racgacaatgtggccgtattcagcaatacagcsgggctctaygagttcgacggagatggg
tcgaaggcgagggaattggaaagggaaattgggatcaaagtgataaggcataaggtgaag
aaaccagctgggaatgcagaggagatagagaagcattttgggtgccctgcgtcaaygctg
gttatggtaggagatcgccatttcactgatgttgtttatgggaatcgaaatgggtttctg
actgttttgactcagccattgwgtatcagaggggagcctgttgttgtgaggctagtgagg
argtttgaaagtgctcttgtkaataggtggagtaagaaaggtttgaagccaattgggcat
agtttattg------------
>SRR8327214
---------aacatgttgtgggcggacctaagagcggcaattgggcagcgactcaattgc
gaaggcataatctcctccgccaaagtcattgttaaggaccactatctcgccatcccgcac
cttagcgttcccgatatacggtggatcaattggtctgagctccgaagaagaggctttcat
ggcgtaatattcgacaaagacaacaccttaactccgccttactcattgaccttgtgggca
------------------cctctcaaaccgtctctagaacattgcaaggccgaatttggg
gacgacaatgtggcggtactcagcaatacagcggggctcttcgagttcgacccagatggg
tcgaaggcgagggagttggagagagaaatcgggatcaaagtgataaggcataaggtgaag
aaaccagctgggaatgcagaggagatagagaagcattttgggtgccctgcgtcaatgctg
gttatggtgggtgatcgccatttcactgatgttgtttwtgggaatcgaaatgggtttctg
actgtttggactcagccattgagtgtgaagggggagcctgttgttgtgaggctagtgagg
aggtttgaaagtgctcttgtaaataggtggagtaagaaaggtttgaagcctattgggcat
agtttgttg------------
