# Supplementary material for: Phylogenomics and classification of Cactaceae based on hundreds of nuclear genes
Source: Plant Syst Evol. 2025 Aug 11;311(5):28. doi: 10.1007/s00606-025-01948-z (PMC12339657; doi:10.1007/s00606-025-01948-z)
Supplement: Supplementary file 4 — Online Resource 4: Containing alignments and RAxML gene trees for all included loci and all phylogenetic datasets (ZIP 10372 KB) [file 606_2025_1948_MOESM4_ESM.zip › de Vos et al_ESM_4/ESM_data_alignments/QCP/6393_consensus.mafft.fasta]

>PAFTOL004551
------------------------------------------------------------
--------------------------ttagctaa--------------------------
--tatacctcaatt----------------------------------------------
------------------------------------------------------------
--------a--tcagtttatgaagggaccaaatccttttataaagaggaggatgaagctt
gtccagyaaatgtttatggaaaatctaaactggaagcggagaagctcatttctrcaaagt
atccaaactttgcaattttgagaagcagtatcatatatgggccacagacaatatctccrg
ttccaaagtcccttccgatacagtggattgacagtgttctagcaaaagggaacagggtgg
atttcttttatgacgagtttcgctgcccggtgtatgtaaaggatgttgtgactgtcatcc
aagtcttggcaacaagatgggttacagagtctactccaatgcgactgctgttaaatgttg
gtggacctgatagggtttcccgtgttcagatggctgagaccgtagcagaaatcaaaggat
atgatacctctttgatcaatccygtttctgcatcatcggtt-------------------
------------------------------------------------------------
--------------------------------------
>PAFTOL004552
------------------------------------------------------------
------------------------------------------------------------
------------------------------------------------------------
------------------------------------------------------------
-----------tcagtttatgaagggaccaaatccttttataaagaggaagatgaagctc
gtccagtaaatgtttatggaaaatctaaactggaagcagagaagctcatttctgcaaggt
gctcaaactttgyaattttgagaagcagcatcatatatgggccacagacaatatcacctg
ttccaaagtcccttccaatacag-------------------------------------
------------------------------------------------------------
--------------------------gagtctacgccaatgcgactgctgttaaatcttg
gtggacctgatagggtttcccgtgttcagatggctgagaccgtagcagaaatcaggggrt
atgatmcctctttgatcaatccagtttctgcatcatcggtt-------------------
------------------------------------------------------------
--------------------------------------
>PAFTOL004553
------------------------------------------------------------
------------------------------------------------------------
---------------------------------------atgttagctgatatacc----
------------------------------------------------------------
----tcaattatcagtttatgaagggactaaatccttttataaagaggaagatgaagttc
gtccagtaaatgtttatggaaaatctaaactggaagcagagaagctcatttctgcaaggt
gctcaaacttcgcaattttgagaagcagcatcatatatgggccacagacaatatcacctg
ttccaaagtcccttccaatacag-------------------------------------
------------------------------------------------------------
------------------------------------------------------------
------------------------------------------------------------
------------------------------------------------------------
------------------------------------------------------------
--------------------------------------
>PAFTOL004554
------------------------------------------------------------
------------------------------------------------------------
------------------------------------------------------------
------------------------------------------------------------
-----------tcagtttatgaagggaccaaatccttttataaagaggaagatgaagctc
rtccagtaaatgtttatggaaaatctaaactggaagcagagaagctcatttctgcaaggt
gctcaaactttgcaattttgagaagcagcatcatatatgggccacagacaatatcacctg
ttccaaagtcccttccaatacag-------------------------------------
------------------------------------------------------------
------------------------------------------------------------
------------------------------------------------------------
------------------------------------------------------------
------------------------------------------------------------
--------------------------------------
>PAFTOL004555
------------------------------------------------------------
------------------------------------------------------------
------------------------------------------------------------
------------------------------------------------------------
-----------tcagtttatgaagggactaaatccttttataaagaggaagatgaagttc
gtccagtaaatgtttatggaaaatctaaactggaagcagagaagctcatttctgcaaggt
gctcaaactttgcgattttgagaagcagcatcatatatgggccacagacaatatcacctg
ttycaaagtcccttccaatacag-------------------------------------
------------------------------------------------------------
--------------------------gagtctacaccaatgcgactgctgttaaatcttg
gtggacctgatagggtttcccgtgttcagatggctgagaccgtagcagaaatcaggggat
atgatatctctttgatcaatccagtttctgcatcatcggtt-------------------
------------------------------------------------------------
--------------------------------------
>PAFTOL004560
------------------------------------------------------------
------------------------------------------------------------
------------------------------------------------------------
------------------------------------------------------------
-----------tcagtttatgaagggaccaaatccttttatcaagaggaagatgaagctc
gtccagtaaatgtttatggaaaatctaaactggaagcagagaagctcatttctgcaaggt
gctcaaactttgcaattttgagaagcagcatcatatatgggccacagacaatatcacctg
ttccaaagtcccttccaatacag-------------------------------------
------------------------------------------------------------
------------------------------------------------------------
------------------------------------------------------------
------------------------------------------------------------
------------------------------------------------------------
--------------------------------------
>PAFTOL004561
------------------------------------------------------------
--------------------------ttagctaa--------------------------
--tatacctcaatt----------------------------------------------
------------------------------------------------------------
--------a--tcagtttatgaagggaccaaatccttttataaagaggaggatgaagctt
gtccggtaaatgtttatggagaatctaaactggaagcggagaagctcatttctgaaaagt
gtccaaactttgcaattttgagaagcagtatcatatatgggccacagacaatatcaccgg
ttccaaagtcccttccgatacag-------------------------------------
------------------------------------------------------------
--------------------------gagtctacgccagtgcgactgctgttaaatgttg
gtggacctgatagggtttcccgtgttcagatggctgagaccgttgcagaaatcaaaggat
atgacacctctttgatcaatccagtttctgcatcatcggtt-------------------
------------------------------------------------------------
--------------------------------------
>PAFTOL004562
------------------------------------------------------------
------------------------------------------------------------
------------------------------------------------------------
------------------------------------------------------------
-----------tcagtttatgaagggaccaaatccttttataaagaggaagatgaagctc
gtccagtaaatgtttatggaaaatctaaactggaagcagagaagctcatttctgcaaggt
gctcaaactttgcaattttgagaagcagcatcatatatgggccacagacaatatcacctg
ttccaaagtcccttccaatacag-------------------------------------
------------------------------------------------------------
--------------------------gagtctacgccaatgcgactgctgttaaatcttg
gtggacctgatagggtttcccgtgttcagatggctgagmcygtagcagaaatcaggggat
atgatacctctttgatcaatscagtttctgcatcgtcggtt-------------------
------------------------------------------------------------
--------------------------------------
>PAFTOL004563
------------------------------------------------------------
------------------------------------------------------------
------------------------------------------------------------
------------------------------------------------------------
-----------tcagtttatgaagggaccaaatccttttataaagaggaggatgaagctc
gtccagtaaatgtctatggaaaatctaaactggaagcagagaagctcatttctgctaagt
gctcaaactttgcaattttgagaagcagcatcatatatgggccacagacaatatcacctg
ttccaaagtcccttccaatacag-------------------------------------
------------------------------------------------------------
------------------------------------------------------------
------------------------------------------------------------
------------------------------------------------------------
------------------------------------------------------------
--------------------------------------
>PAFTOL004564
------------------------------------------------------------
------------------------------------------------------------
------------------------------------------------------------
------------------------------------------------------------
-----------tcagtttatgcagggaccaaatccttttataaagaggaggatgaagctt
gtccagtaaatgtttatggaaaatctaaactggaagcagagaagctcatttctgcaaagt
gcccaaactttgcaatattgagaagcagtatcatatatgggccacagacaatatcactgg
ttccaaagtcccttccgatacagtggattgacagtgtgctagcaaaagagaacaaggtgg
atttcttttatgatgagtttcgctgcccggtgtatgtaaaggatattgtgactgtcatcc
aagtcttggcaacaagatgggttacagagtctacgccaatgcaactgctgttaaatcttg
gtggacctgatagggtttcccgtgttcagatggctgagactgtagcagaaatcaaaggat
atgatacctctttgatcaatccagtttctgcatcatcggtt-------------------
------------------------------------------------------------
--------------------------------------
>PAFTOL004567
------------------------------------------------------------
---------------------------cagccagatgtggttgtgaattgtgctgctctc
tctgtgcctcgggcatgcgaggtggatcctgaggctgctatgtctatcaatgtgcccact
tctctagtgaactggttgttgagtttta---aggagaaaagcacccttttgatccacctt
tccactgat--cmagtttatgaagggaccaaatctttttataaagaggaggatgaagctc
gtccagtaaatgtctatggaaaatctaaactggaagcagagaagctcatttctgctaagt
gctcaaactttgcaattttgagaagcagcatcatatatgggccacagacaatatcacctg
ttccaaagtcccttccaatacagtggattgacagtgtgctagcaaaagggaacaaggtgg
atttcttttatgatgagtttcgctgcccggtgtgtgtaaaggatgttgtgactgtcatcc
aagtcttggcaaccagatgggctacagagtctatgcccatgcgactgctgttaaatcttg
gtggacctgatagggtttcccgtgttcagatggctgagaccgtagcagaaatcaggggat
atgatatccctttgatcaatccagtttctgcatcatcggtt-------------------
------------------------------------------------------------
--------------------------------------
>PAFTOL004568
------------------------------------------------------------
---------------------------cagccagatgtggttgtgaattgtgctgctctc
tctstgcctcgggcatgcgaggtggatcctgaggctgctctstctatcaatgkgcccact
tctctagtgaactggttgttgagtttta---aggagagaartactcttttgatccacctt
tccactgat--caagtttatgaagggaccaaatccttttataaagaggrggatgmagcty
ktccagtaaatgtatatggaaaatctaaactggaagcagagaagctcatttctgctaast
gctcaaactttgcaattttgagaagcagcatcatataygggccacagacaatatcacctg
ttccaaagtcccttccaatacagtggattgacagtgtgctagcaagagggaacaaagtgg
atttcttttgtgatgagtttcgctgcccggtgtgtgtaaaggatgttgtgactgttatcc
aagtcttggcaacaagatgggttacagagtctacgcaaatgcaactgctgttaaatcttg
gtggacctgatagggtttcccgcgttcagatggctgagaccgtggcagaaatcaggggat
atgatrkctctttgatcaatccagttcctgcatcatcggtt-------------------
------------------------------------------------------------
--------------------------------------
>PAFTOL004572
------------------------------------------------------------
---------------------------cagccagatgtggttgtgaattgtgctgctctc
tctgtgcctcgggcatgcgaggtggatcctgaggctgctatgtctatcaatgtgcccacc
tctctagtgacgtggttgttgagttttg---aggagaaaagtacccttttgatccacctt
tccactgat--caagtttatgaagggaccaaatccttttataaagaggaagatgaagctc
gtccagtaaatgtttatggaaaatctaaactggaagcagagaagctcatttctgcaaggt
gctcaaactttgcgattttgagaagcagcatcatatatgggccacagacawtatcacctg
ttccaaagtcccttccaatacagtggattgacagtgtgctagcaaaagggaacaaggtgg
atttgtttgatgatgagtttcgctgcccggtgtatgtaaaggatgttgtggctgtcatcc
aagtcttggcaacaagatgggttacagagtctacaccaatgcaactgctgttaaatcttg
gtggacctgatagggtttcccgtgttcagatggctgagactgtggcagaaatcatgggat
atgatacctcttttatcaatccagtttctgcatcatcggtt-------------------
------------------------------------------------------------
--------------------------------------
>PAFTOL004573
------------------------------------------------------------
---------------------------cagccagatgtggttgtgaattgtgctgctctt
tctgtgcctcgggcatgcgaggtggatcctgacgctgctatgtctatcaatgtgcccact
tctctagtgaactggttgttgggtttta---aggagaaaagtacccttttgatccacctt
tccactgat--caagtttatgaagggaccaaatccttttataaagaggaggatgaagctc
gtccrgtaaatgtatatggaaagtctaaactggaagcagagaagctyatttctgctgagt
gctcaaactttgcaattttgagaagcagcatcatatatgggccacagacaatatcacctg
ttccaaagtcccttccaatacag-------------------------------------
------------------------------------------------------------
------------------------------------------------------------
------------------------------------------------------------
------------------------------------------------------------
------------------------------------------------------------
--------------------------------------
>PAFTOL004574
------------------------------------------------------------
---------------------------cagccagatgtggttgtgaattgtgctgctctc
tctgtgcctcgggcatgcgaggtggatcctgaggctgctatgtctatcaatgtgcccact
tctctagtgaactgggtgttgagtttta---aggagaaaagtacccttttgatccacctt
tccactgat--caagtttatgaagggaccaaatccttttataaagaggaggatgaagctc
gtccagtaaatgtctatggaaaatctaaactggaagcagagaagctgatttctgctaagt
gctcaaactttgcaattttgagaagcagcatcatatatggggcacagacaatatcacctg
ttccaaagtcccttccaatacagtggattgacagtgtgctagcaaaagggaacaaggtgg
atttcttttatgatgagtttcgctgcccggtgtatgtaaaggatgttgtggctgtcatcc
aagtcctggcaacaagatgggtaacagagtctacaccaatgcgactgctgataaatcttg
gtggacctgatagggtttcccgtgttcagatggctgagaccgtttcagaaatcaggggat
atgatacctctttgatcaatccagtttctgcatcatcggtt-------------------
------------------------------------------------------------
--------------------------------------
>PAFTOL004577
------------------------------------------------------------
---------------------------cagccagatgtggttgtgaattgtgctgccctc
tctgtgcctcgggcatgcgaggtggatcctgaggctgctaattctatcaatgtgcccacc
tctctagtgacgtggttgtcgagttttg---aggagaaaagtacccttttgatccagctt
tccactgat--caagtttatgaagggaccaaatccttttataaagaggaagatgaagctt
gcccagtgaatgtttatggaaaatctaaactggaagcagagaagctcatttctgcaaggt
gctcaaactttgcaattttgagaagcagcatcatatatgggccacagacaatatcacctg
ttccaaagtcccttccaatacagtggattgacagtgtgctagcaaaagggaacraggtgg
atttcttttatgatgagtttcgctgcccagtgtatgtaaaggatgttgtggctgtcatcc
aagtcttggcaacaagatgggctacagagtctacgccaatgcgactgctgttaaatcttg
gtggacctgatagggtttcccgtgttcagatggctgagaccgtagcagaaatcaggggat
atgaaacctctttgatcaatccagtttctgcattgtcggtt-------------------
------------------------------------------------------------
--------------------------------------
>PAFTOL004578
------------------------------------------------------------
------------------------------------------------------------
------------------------------------------------------------
------------------------------------------------------------
-----------tcagtttatgaagggaccaaatccttttataaagaggaagaagaagctc
gtccagtaaatgtttatggaaaatctaaactggamgcagagaagctcatttctkcaaggt
gctcaaactttgtgattttgagaagcagcatcatatatgggccacagacaatatcacctg
ttccaaagtcccttccaatacagtggattgacagtgtgctagcaaaagggaacaaggtgg
atttgttttatgatgagtttcgctgcccggtgtatgtaaaggatgttgtggctgtcatcc
aagtcttggcaacaagatgggttacagagcctacaccaatgcgactgctgttaaatcttg
gtggacctgatagggtttcccgtgttcagatggctgagaccgtagcagaaatcatgggat
atgatacctcttttatcaatscagtttctgcatcatcggtt-------------------
------------------------------------------------------------
--------------------------------------
>PAFTOL004582
------------------------------------------------------------
---------------------------cagccagatgtggttgtgaattgtgctgctctc
tctgtgcctcgggcatgcgaggtggatcctgaggctgctatgtctrtcaatgtgcccrcc
tctctagtgacgtggttgytgagttttg---aggagaaaagtacccttttgatccacctt
tccactgat--caagtttatgaagggaccaaatccttttataaagaggaagatgaagctc
gtycagtaaatgtttatggaaaatctaaactggaagcagagaagctcatttctgcaaggt
gctcaaactttgcgattttgagaagcagcatcatatgtgggccacagacaatatcacctg
ttccaaagtcccttccaatacagtggattgacagtgtgctagcaaaagggaacaagstgg
atttgttttatgatgagtttcgctgcccggtgtatgtaaaggatgttgtggctgtcatcc
aagtcttggcaacaagatgggttacagagtctacaccaatgcgactgctgttaaatcttg
gtggacctgatagggtttcccgtgttcagatggctgagaccgtagcagaaatcakgggat
atgatacctcttttatcaatccagtttctgcatcatcggtt-------------------
------------------------------------------------------------
--------------------------------------
>PAFTOL004583
------------------------------------------------------------
---------------------------cagccagatgtggttgtgaattgtgctgctctc
tctgtgcctcgggcatgcgaggtggatcctgaggctgctatgtctatcaatgtgcccacc
tctctagtgaagtggttgttgagtttta---aagagaaaagtacccttttgatccacctt
tccactgat--caagtttatgaagggactaaatccttttataaagaggaagatgaagttc
gtccagtaaatgtttayggaaaatctaaactggaagcggagaagctcatttctgcraggt
gctcaaactttgcgattttgagaagcagcatcatatatgggccacagacaatatcacctg
ttccaaagtcccttccaatacagtggattgacagtgtgctagcaaaagggaacaaggtgg
atttcttttatgatgagtttcgctgcccggtgtatgtaaaagatgttgtggctgtcatcc
aagtcttggcracaagatgggtcacagagtctacaccaatgcgactgctgttaaatcttg
gtggacctgatagggtttcccgtgttcagatggctgagaccgtagcagaaatcaggggat
atgatatctctttgatcaatccagtttctgcatcatcggtt-------------------
------------------------------------------------------------
--------------------------------------
>PAFTOL004584
------------------------------------------------------------
---------------------------cagccagatgtggttgtgaattgcgctgctctc
tctgtgcctcgggcatgcgaggtggatcctgaggctgctaattctatcaatgtgcccacc
tctctagtgacgtggttgtcgagttttg---aggagaaaagtacccttttgatccacctt
tccactgat--caagtttatgaagggaccraatccttttataaagaggaagatgaagctc
gtccagtaaatgtttatggaaaatctaaactggaagcagagaagctcatttctgcaaggt
gctcaaactttgcaattttgagaagcagcatcatatatgggccacagacaatatcacctg
ttccaaagtcccttccaatacagtggattgacagtgtgctagcaaaagggaacaaggtgg
atttcttttatgatgagtttcgctgcccagtgtatgtaaaggatgttgtggctgtcatcc
aagtcttggcaacaagatgggctacagagtctacgccartgcgactgctgttaaatcttg
gtggacctgatagggtttcccgtgttcagatggctgagaccgtagcagaaatcaggggat
atgatacctctttgatcaatccagtttctgcatcgtcggtt-------------------
------------------------------------------------------------
--------------------------------------
>PAFTOL004585
---------------cctcacgctctttccttctctgttgatctgcgatctggtgccggg
ttcgattctatctccgcttcatttggtcagccagatgtggttgtgaattgtgctgctcta
tctgtacctcgggcttgcgaggtcgatcctgaggctgctatgtctatcaatgtgcccact
tctctagtgaactggttgttgagtttta---aggagaaaagtacctttttgatccacctt
tccactgat--cmagtttatgaagggatcaaatccttttataaagaggaggatgaagctt
gtccagtaaatgtttatggaaaatctaaactggaagcagagaagctcatttctgcaaagt
gtccaaactttgcaattttgagaagcagtatcatatatgggccacagacaatatcaccgg
ttccaaagtcccttcccatacagtggattgacagtgtgctagcaaaagggaacaaggtgg
atttcttttatgatgagtttcgctgcccggtgtatgtaaaggatgttgtgactgtcatcc
aagtcttggcaacaagatgggttacagagtctacgccaatgcgactgctgttaaatgttg
gtggacctgatagggtttcccgtgttcaaatggctgagaccttagcagaaatcaaaggat
ttgatacctctttgatcaatccagtttctgcatca-------------------------
------------------------------------------------------------
--------------------------------------
>PAFTOL004587
------------------------------------------------------------
---------------------------cagccagatgtggttgtgaattgtgctgctttc
tctgtgcctcgggcatgcgaggtggatcctgaggctgctatgtctatcaatgtgcccact
tctctagtgacgtggttgttgagtttta---aggagaaaagtacccttttgatccacctt
tccactgat--cmagtttatgaagggacaaaatccttttataaagaggaggatgaagctc
atccagtaaatgtctatggaaaatctaaactggaagcagagaagctcatttctgctgagt
gctcaaactttgcaattttgagaagcagcatcatatatgggccacagacaatatcacctg
ttccaaagtcccttccaatacagtggattgacagtgttctagcaagagggaacaaggtgg
atttcttttatgatgagtttcgctgcccggtgtgtgtaaaggatgttgtgactgtcatcc
aagtcttggcaacaagatgcgttacagagtctacgccaatgcgactgctgttaaatcttg
gtggacctgatagggtttcccgtgttcagatggctgagagcatagcagaaataaggggat
atgatatctctttggtcaatccagtttctgcatcatcggtt-------------------
------------------------------------------------------------
--------------------------------------
>PAFTOL004590
------------------------------------------------------------
---------------------------cagccagatgtggttgtgaattgtgctgctctc
tctgtgcctcgggcatgcgaggtggatcctgaggctgctaattctatcaatgtgcccacc
tctctagtgacgtggttgtcgagttttg---aggagaaaagtacccttttgatccacctt
tccactgat--cmagtttatgaagggaccaaatccttttataaagaggaagatgaagctc
gtccagtaaatgtttatggaaaatctaaactggaagcagagaagctcatttctgcaaggt
gctcaaactttgcaattttgagaagcagcatcatatatgggccacagacaatatcacctg
ttccaaagtcccttccaatacagtggattgacagtgtgctagcaaaaggggacaaagtgg
atttcttttatgatgagtttcgctgcccagtgtatgtaaaggatgttgtggctgtcatcc
aagtcttggcaacaaggtgggctacagagtctacgccaatgcgactgctgttaaatcttg
gtggacctgatagggtttcccgtgttcagatggctgagaccgtagcagaaatcaggggat
atgatccctctttgatcaatccagtttctgcatcatcggtt-------------------
------------------------------------------------------------
--------------------------------------
>PAFTOL004591
------------------------------------------------------------
---------------------------cagccagatgtggttgtgaattgcgcggctctc
tctgtgcctcgggcatgcgaggtggatcctgaggctgctaattctatcaatgtgcccacc
tctctagtgacgtggttgtcgagttttg---aggagaaaagtacccttttgatccacctt
tccactgat--caagtttatgaagggaccaaatccttttataaagaggaagatgaagctc
gtccagtaaatgtttatggaaaatctaaactggaagcagagaagctcatttctgcaagrt
gctcaaactttgcaattttgagaagcagcatcatatatgggccacagacaatatcacctg
ttccaaagtcccttccaatacagtggattgacagtgtgstagcaaaagggaacaaggtgg
atttcttttatgatgagtttcgctgcccagtgtatgtaaaggatgttgtggctgtcatcm
aagtcttggcaacaagrtgggctacagagtctacgccaatgcgactgctgttaaatcttg
gtggacctgatagggtttcccgtgttcagatggctgagaccgtagcagaaatcaggggat
atgatccctctttgatcaatccartttctgcatcatcggtt-------------------
------------------------------------------------------------
--------------------------------------
>PAFTOL004593
------------------------------------------------------------
---------------------------cagccagatgtggttgtkaattgtgctgctctc
tctgtgcctcgggcatgcgaggtggatcctgaggctgcyatgtctatcaatgtgcccacc
tctctagtgaagtggtttttgagtttta---agsagaaaagtacccttttgatccacctt
tsctctgat--caagtttatgaagggaccaaatccttttataaagaggaggatgaagctc
gtccagtaaatgtttatggaaaatctaaactggaagcagagaakctcatttctgyaaggt
gctcaaactttgcaattttgagaagcagcatcatatatggsccacagacaatatcacctg
ttccaaagtcccttccaatacagtggattgacagtgtgctagcaaaagggaacaaggtgg
atttcttttatgatgagtttcgctgcccagtgtatgtaaaggatgttgtagctgtcatcc
aagtcttggcaacaagatgggttacagagtctacgccaatgcgactgctgttaaatcttg
gtggacctgatagggtttcccgtgttcacatggctgagaccgtagcagaaatcaggggat
atgatacctctttgatcaatccagtttctgcatcatcggtt-------------------
------------------------------------------------------------
--------------------------------------
>PAFTOL004594
------------------------------------------------------------
---------------------------cagccagatgtggttgtgaattgcgctgctctc
tctgtgcctcgggcatgcgaggtggatcctgaggctgctaattctatcaatgtgcccacc
tctctagtgacgtggttgtcgagttttg---aggagaaaagtacccttttgatccacctt
tccactgat--caagtttatgaagggacyaaatccttttataaagaggaagaygaagctc
gtccagtaaatgtttatggaaaatctaaactggaagcagagaagctcatttctgcaaggt
gctcaaactttgcaattttgagaagcagcatcatatatgggccacagacaatatcacctg
ttccaaagtcccttccaatacagtggattgacagtgtgctagcaaaagggaacaaggtgg
atttcttttatgatgagtttcgctgcccggtgtatgtaaaggatgttgtggctgtcatca
aagtcttggcaacaagatgggctacagagtctaygccaatgcgactgctgttaaatcttg
gtggacctgakagggtttcccgygttcagatggctgagacygtagcagaaatcaggggat
atgatmcstctttgatcaatccagtttctgcatcatcggtt-------------------
------------------------------------------------------------
--------------------------------------
>PAFTOL004596
------------------------------------------------------------
---------------------------cagccagatgtggttgtgaattgtgctgctctc
tctgtgcctcgggcatgcgagttggatcctgaggctgctatgtgtatcaatgtgcccacc
tctctagtgacgtggttgttgagttttg---aggagaaaagtacccttttgatccacctt
tccactgat--caagtttatgaagggaccaaatccttttataaagaggaagaagaagctc
gtccagtaaatgtttatggaaaatctaaattggaagcagagaagctcatttctgcaaggt
gctcaaactttgcgattttgagaagcagcatcatatatgggccacagacaatatcacctg
ttccaaagtcccttccaatacagtggattgacagtgtgctagcaaaagggaacaaggtgg
atttgttttatgatgagtttcgctgcccggtctatgtaaaggatgttgtggctgtcatcc
aagtcttggcaacaagatgggttmcagagtctacaccaatgcgactgctgttaaatcttg
gtggacctgatagggtttcccgtgttcagatggctgagaccgtagcagaaatcatgggat
atgatacctcttttatcaatccagtttctgcatcatcggtt-------------------
------------------------------------------------------------
--------------------------------------
>PAFTOL004597
ctcctcgatgccctccctcactctctctccttctctgttgatctgtgttctggatctcgg
tttggttccatctccgcttcatttggtcagccagaygtggttgtgaattgtgctgctctc
tctgtgcctcgggcatgcgaggtggatcctgaggctgctatgtctatcaatgtgcccacc
tctctastgaaktggttgttgagtttta---aggagaaaagtacccttttgatccacctt
tccactgat--cmagtttatgaagggactaaatccttttataaagaggaagatgaagttc
gtccagtaaatgtttatggaaaatctaaactggaagcagagaagctcatttctgcaaggt
gctcaaactttgcaattttgagaagcagcatcatatatgggccacagrcaatatcacctg
ttccaaagtcccttccaatacagkggattcasagtgtgctagcaaaagggaasaaggtgg
atttcttttatgatgagtttcgctgcccggtgtatgtaaaagatgttgtggctgtcatcc
aagtcttrgcaacaagatgggtcmcagagtctacaccaatgcgactgctgttaaatcttg
gtggacctgatagggtttcccgtgttcagatggctgagaccgtagcagaaatcaggggat
atgatatctctttgatcaatccagtttctgcatcatcggtt-------------------
------------------------------------------------------------
--------------------------------------
>PAFTOL004598
------------------------------------------------------------
---------------------------cagccagatgtggttgtgaattgtgctgctctc
tctgtgcctcgggcatgcgaggtggatcctgaggctgctaattctatca-----------
------------------------------------------------------------
-------at--tcagtttatgaagggaccaaatccttttataaagaggaagaygaagctc
gtccagtaaatgtttatggaaaatctaaactggaagcagagaagctcatttctgcaaggt
gctcaaactttgyaattttgagaagcagcatcatatatgggccacagacaayatcacctg
ttccaaagtcccttccaatacag-------------------------------------
------------------------------------------------------------
--------------------------gagtctacgccaatgcgactgctgttaaatcttg
gtggacctgatagggtttcccgcgttcagatggctgagacygtagcagaaatcaggggat
atgatccctctttgatcaatccagtttctgcatcatcggtt-------------------
------------------------------------------------------------
--------------------------------------
>PAFTOL004599
------------------------------------------------------------
------------------------------------------------------------
------------------------------------------------------------
------------------------------------------------------------
-----------tcagtytatgaagggaccaaatccttttataaagaggaagttgaagctc
gtccagtaaatgtttatggaaaatctaaactggaagcagagaagctcatttctgcaaggt
gctcaaactttgcaattttgagaagcagcatcatatatgggccacagacaatatcacctg
ttccaaagtcccttccaatacagtggattgacagtgtgctagcaaaagggaacaaggtgg
atttcttttatgatgagtttcgctgcccagtgtatgtaaaggatgttgtggctgtcatca
aagtcttggcaacaagatgggctacagagtctacgccaatgcgactgctgttaaatcttg
gtggacctgatagggtttcccgtgttcagatggctgagaccgtagcagaaatcaggggat
atgatacctctttgatcaatccagtttctgcatcatcggtt-------------------
------------------------------------------------------------
--------------------------------------
>PAFTOL004600
------------------------------------------------------------
---------------------------cagccagatgtggttgtgaattgtgctgctctc
tctgtgcctcgggcatgcgaggtggatcctgaggctgctaattctatcaatgtgcccacc
tctctagtgacgtggttgtcgagttttg---aggagagatcaaacaytttagctgatrta
cctcaatta--tcagtttatgaagggaccaaatccttttataaagaggaagatgaagctc
gtccagtaaatgtttatggaaaatctaaactggaagcagagaagctcatttctgcaaggt
gctcaaactttgcaattttgagaagcagcatcatatatgggccacagacaatatcacctg
ttccaaagtcccttccaatacagtggattgacagcgtgctagcaaaagggaacaaggygg
atttcttttatgatgagtttcgctgcccagtgtatgtaaaggatgttgtggctgtcatca
aagtcttggcaacaagatgggctacagagtctacgccaatgcgactgctgttaaatcttg
gtggacctgatagggtttcccgtgttcagatggctgagaccgtagcagaaatcaggggat
atgatmcctctttgatcaatccagtttctgcatcatcggtt-------------------
------------------------------------------------------------
--------------------------------------
>PAFTOL004601
------------------------------------------------------------
------------------------------------------------------------
------------------------------------------------------------
------------------------------------------------------------
-----------tcagtttatgaagggactaaatccttttataaagaggaagatgacattc
gtccagtaaatgtttatggaaaatctaaactggaagcagagaagctcatttctgcaaggt
gctcaaactttgcgattttgagaagcagcatcatatatgggccacagacaatatcacctg
ttccaaagtcccttccaatacagtggattgacagtgtgctagcaaaagggaacaaggtgg
atttctttgatgatgagtttcgctgcccggtgtatgtaaaagatgttgtggctgtcatcc
aagtcttggcaacaagatgggtcmcagagtctacaccaatgcgactgctgttaaatcttg
gtggacctgatagggtttcccgtgttcagatggctgagaccgtagcagaaatcaggggat
atgatatctctttgatcaatccagtttctgcatcatcggtt-------------------
------------------------------------------------------------
--------------------------------------
>PAFTOL004603
------------------------------------------------------------
---------------------------cagccagatgtagttgtgaattgtgctgctctc
tctgtgcctcgggcatgcgaggtggatcctgaggctgctatgtctatcaatgtgcccact
tctctagtgaactggttgttgagtttta---aggagaraagtacccttttgatccacctt
tccactgat--caagtttatgaagggaccaaatccttttataaagaggasgatgaagcty
gtccagtaaatgtctatggaaaatctaaastggaagcagagaagctcatttctgctaart
gctcaractttgcaattttgagaagcagcatcatatatgggccacagacaatatcacctg
ttccaaagtcycttccartacagtggattgacagtgtgctagcaagagggaacaaggtgg
atttcttttatgatgagtttcgctgcccggtgtgtgtaaaggatgttgtgactgtcatcc
aagttttggcaacaagatgggttacagagtctacgccattgcaactgctgttaaatcttg
gtggacctgatagggtttctcgtgttcagatggctgagaccgtagcagaaatcaggggac
atgatatctctttgatcaatccagtttctgcatcatcggtt-------------------
------------------------------------------------------------
--------------------------------------
>PAFTOL004604
------------------------------------------------------------
---------------------------cagccagatgtagttgtgaattgtgctgctctc
tctgtgcctcgggcatgcgaggtggatcctgaggctgctatgtctatcaatgtgcccact
tctctagtgaactggttgttgagtttta---aggagaaaagtacccttttgatccacctt
tccactgat--caagtttatgaagggaccaaatccttttataaagaggaggatgaagctc
gtccagtaaatgtctatggaaaatctaaactggaagcagagaagctcatttctgctaagt
gctcaaactttgcaattttgagaagcagcatcatatatgggccacagacaatatcacctg
ttccaaagtcccttccattacagtggattgacagtgtgctagcaagagggaacaaggtgg
atttcttttatgatgagtttcgctgcccggtgtgtgtaaaggatgttgtgactgtcatcc
aagttttggcaacaagatgggttacagagtctacgccaatgcaactgctgttaaatcttg
gtggacctgatagggtttctcgtgttcagatggctgagaccgtagcagaaatcaggggat
atgatatctctttgatcaatccagtttctgcatcatcggtt-------------------
------------------------------------------------------------
--------------------------------------
>PAFTOL004605
------------------------------------------------------------
---------------------------cagccagatgtggttgtgaattgtgctgctctc
tctgtgcctcgggcatgcgaggtggatcctgaggctgctatgtctattaatgtgcccacc
tctctagtgaagtggttgttgagtttta---aggagaaaagtacccttttgatccacctt
tccactgat--caagtttatgaagggactaaatccttttataaagaggaagatgaagttc
gtccagtaaatgtttatggaaaatctaaactggaagcagagaagctcatttctgcaaggt
gctcaaactttgcgattttgagaagcagcatcatatatgggccacagacaatatcacctg
ttccaaagtcccttccaatacagkggattgacagtgtgctagcaaaagggaacaaggtgg
atttcttttatgatgagtttcgctgcccggtgtatgtaaaggatgttgtggctgtcatcc
aagtcttggcaacaagatgggtcacagagtctacaccaatgcgaytgctgttaaatcttg
gtggacctgatagggtttcccgtgttcagatggctgagaccgtagcagaaawcaggggat
atgatatctctttgatcaatccagtttctgcatcatcggtt-------------------
------------------------------------------------------------
--------------------------------------
>PAFTOL004608
------------------------------------------------------------
---------------------------cagccagatgtggttgtgaattgtgctgctctc
tctgtacctcgggcatgcgaggtggatcctgaggctgctatgtctatcaatgtgcccacc
tctctagtgacgtggttgttgagttttg---aggagaaaagtacccttttgatccacctt
tccactgat--caagtttatgaagggaccaaatccttttataaagaggaagatgaagctc
gtccagtaaatgtttatggaaaatctaaactggaagcagagaagctcatttctgcaaggt
gctcaaactttgcgattttgagaagcagcatcatatatgggccacagacaatatcacctg
ttccaaagtcccttccaatacagtggattgacagtgtgctagcaaaagggaacaaggtgg
atttgttttatgatgagtttcgctgcccggtgtatgtaaaggatgttgtggctgtcatcc
aagtcttcgcaacaagatgggttacagagtctacaccaatgcgactgctgttaaatcttg
gtggacctgatagggtttcccgcgttcaaatggctgagaccgtagcagaaatcaggggat
atgatacctcttttatcaatccagtttctgcatcatcggtt-------------------
------------------------------------------------------------
--------------------------------------
>PAFTOL004609
------------------------------------------------------------
---------------------------cagccagatgtggttgtgaattgtgctgctctc
tctgtgcctcgggcatgcgaggtggatcctgatgctgctatgtctatcaatgtgcccacc
tctctagtgacgtggttgttgagttttg---aggagaaaaggacccttttgatccacctt
tcctctgat--caagtttatgaagggaccaaatccttttataaagaggaagatgaagctc
gtccagttaatgtttatggaaaatctaaactggaagcagagaagctcatttctgcaaggt
gctcaaactttgcaattttgagaagcagcatcatatatgggccacagacaatatcacctg
ttccaaagtcccttccaatacagtggattgacagtgtgctagcaaaagggaacaaggtag
atttgttttatgatgagtttcgctgcccggtgtatgtaaaggatgttgtagctgtcatcc
aagtcttggcaacaagatgggttacagagtctacaccaatgcractgctgttaaatcttg
gtggacctgatagggtttcccgtgttcagatggctgagaccgtagcagaaatcatgggat
atgatacctcttttatcaatccagtttctgcatcatcggtt-------------------
------------------------------------------------------------
--------------------------------------
>PAFTOL004610
---------------------------------------------------------ggg
ttcgattctatctccgcttcatttggtcagccagatgtggttgtgaattgtgctgctctc
tctgtgcctcgggcttgcgaggtcgatcctgaggctgctatgtctatcaatgtgcccact
tctctagtgaactgggtgttgagtttta---aggagaaaagtacctttttgatccacctt
tccactgat--caagtttatgaagggaccaaatccttttataaagaggaggatgaagctt
gtccagtaaatgtttatggaaaatctaaactggaagcggagaagctcatttctgaaaagt
gtccaaactttgcaattttgagaagcagtatcatatatgggccacagacaatatcaccgg
ttcccaagtcccttccgatacagtggattgacagtgtgctagcaaaagggaacaaggtgg
atttcttttatgacgagtttcgctgcccggtgtatgtaaaggatgttgtgactgtcatcc
aagtcttggcaacaagatgggatacagagtctacgccaatgcgactgctgttaaatgttg
gtggacctgatagggtttcccgtgttcagatggctgagaccgtagcagaaatcaaaggat
atgatacctctttgatcaatccagtttctgcatcatcggtcaatcggggcgtgaaatctc
cggcagatatatccatggacatcagcaagctagttaaaaca-------------------
--------------------------------------
>PAFTOL004611
------------------------------------------------------------
ttcgattctatctccgcttcatttggtcagccagatgtggttgtgaattgtgctgctctc
tctgtgcctcgggcttgcgaggtcgatcctgaggctgctatgtctatcaatgtgcccact
tctctagtgaactggttgttgagtttta---aggagaaaagtacctttttgatccacctt
tccactgat--caagtttatgaagggaccaaatccttttataaagaggaggatgaagctt
gtccagtaaatgtttatggaaaatctaaactggaagcggagaagctcatttctgaaaagt
gcccaaactttgcaattttgagaagcagtatcatatatgggccacagacaatatcaccgg
ttccaaagtcccttctgatacagtggattgacagtgtgctagcaaaagggaacaaggtgg
atttcttttatgacgagtttcgctgcccggtgtatgtaaaggatgttgtgactgtcatcc
aagtcttggcaacaagatgggatacagagtctacgccaatgcgactgctgttaaatgttg
gtggacctgatagggtttcccgtgttcagatggctgagaccgtagcagaaatcaaaggat
atgatacctctttgatcaatccagtttctgcattatcggtt-------------------
------------------------------------------------------------
--------------------------------------
>PAFTOL004613
------------------------------------------------------------
---------------------------cagccagatgtggttgtgaattgcgctgctctc
tctgtgcctcgggcatgcgaggtggatcctgaggctgctaattctgtcaatgtgcccacc
cccctagtgacgtggttgtcgagttttg---aggagaaaagtacccttttgatccacctt
tccactgat--caagtttatgaagggaccaaatccttttataaagaggaagatgaagctc
gtccagtaaatgtttatggaaaatctaaactggaagcagagaagctcatttctgcaaggt
gctcaaactttgcaattttgagaagcagcatcatatatgggccacagacaatatcacctg
ttccaaagtcccttccaatacagtggattgacagtgtgctagcaaaagggaacaaggggg
atttcttttatgatgagtttcgctgcccagtgtatgtaaaggatgttgtgtctgtcatcc
aagtcttggcaacaagatgggctacagagtctacgccaatgcgactgctgttaaatcttg
gtggmcctgatagggtttcccgtgttcagatggctgagaccgtagcagaaatcaggggat
atgatacctctttgatcaatccagtttctgcatcatcggtt-------------------
------------------------------------------------------------
--------------------------------------
>PAFTOL004617
------------------------------------------------------------
------------------------------------------------------------
------------------------------------------------------------
------------------------------------------------------------
-----------tcagtttatgaagggaccaaatccttttataaagaggaagatgaagctc
gtccagtaaatgtttatggaaaatctaaactggaagcagagaagctaatttctgcaaggt
gctcaaactttgcaattttgagaagcagcatcatatatgggccacagacaatatcccctg
ttccaaagtcccttccaatacagtggattgacattgtgctagcaaaagggaacaagatgg
atttcttttatgatgagtttcgctgcccagtttatgtaaaggatgttgtggctgtcatcc
aagtcttggcaacaagatgggctacagagtctacrccaatgcgactgctgttaaatcttg
gtggacctgatagggtttcccgtgttcagatggctgagaccgtagcagaaatcaggggat
gtgatacctctttgatcaatccagtttctgcatcgtcggtt-------------------
------------------------------------------------------------
--------------------------------------
>PAFTOL004618
------------------------------------------------------------
---------------------------cagccagatgtggttgtgaattgtgctgctctc
tctgtgcctcgggcatgcgaggtggatcctgaggctgctatgtctatcaatgtgcccacc
tctctagtgacgtggttgttgagttttg---aggagaaaarkacccttttgatccayctt
tccactgat--cmagtttatgaagggaccaaatccttttataaagaggaagatgaagctc
gtccagtwaatgtttatggaaaatctaaactggaagcagagaagctcatttctgcaaggt
gctcaaactttgcrattttgagaagcagcatcatatatgggccacagacratatcacctg
ttccaaagtcccttccaatacagtggattgacagtgtgctagcaaaagggaacaaggtgg
atttgttttatgatgagtttcgctgcccggtgtatgtaaaggatgttgtggctgtcatcc
aagtcttggcaacaagatgggttacagagtctacaccaatgcgactgctgttaaatcttg
gtggacctgatagggtttcccgtgttcagatggctgagaccgtagcagaaatcatgggat
atgatacctcttttatcaatccagtttctgcatcatcggtt-------------------
------------------------------------------------------------
--------------------------------------
>PAFTOL004619
------------------------------------------------------------
---------------------------cagccagatgtggttgtaaattgtgctgctctc
tctgtgcctcgggcatgcgaggtggatcctgaggctgctatgtctatcaatgtgcccact
tctctagtcaactggttgttgagtttta---aggagaaaaatacccttttgatccaccta
tccactgat--caagtttatgaagggaccaaatccttttacaaggaggaagatgaagctt
gtccagtaaatgtttatggaaagtctaaactcgaagcagagaagctaatttcttctaagt
gctcaaactttgcaattttgagaagcagcatcatatatgggccacagacgatatcacctg
ttccaaagtcccttccaatacagtggattgatagtgtacttgcaaaaggaaacaaggtgg
atttcttttacgatgaatttcgctgcccagtgtatgtaaaggatgttgtgactgtcattc
aagtcttggcaacgagatgggttacagagtctatcccaatggaactgctgttaaatcttg
gcggacctaatagggtttcccgtgttcagatggctgagagtgtagcagaaatcagaggat
atgacacctctttgatcaatcaagtgtctgcatcatcggtcaatcggggcgtgaaatctc
cagcagatatatccatggacattagcaaactggttaaaacattgaatatatctcctatct
cattcaaagatggtgtcaagtcgacactcgcagtgcca
>PAFTOL004620
------------------------------------------------------------
------------------------------------------------------------
------------------------------------------------------------
------------------------------------------------------------
-----------tcagtttatgaagggaccaaatccttttataaagaggaagatgaagctt
gtccrgtaaatgtttatggaaaatctaaactggaagcagagaagctcatttctgcaaggt
gytcaaactttgckattttgagaagcagcatcatatatgggccacagacaatatcacctg
ttccgaagtcccttccaatacagtggattgacagtgtgctagcaaaagggaacaaggtgg
atttgttttatgatgagtttcgctgcccggtgtatgtaaaggatgttgtggctgtcatcc
aagtcttggcaacaagatgggttacagaggctacaccaatgcgactgctgttaaatcttg
gtggacctgatagggtttcccgtgttcagatggctgagaccgtagcagaaatsaggggat
atgatacctcttttatcaatccagtttctgcwtcatcggtt-------------------
------------------------------------------------------------
--------------------------------------
>PAFTOL004623
------------------------------------------------------------
---------------------------cagccagatgtggttgtgaattgtgctgctctc
tctgtgcctcgggcatgcgaggtggatcctgaggctgctatgtctgtcaatgtgcccact
tctctagtgaactggttgttgagtttta---aggagaaaagtacccttttgatccacctt
tccactgat--cmagtttatgaagggaccaaatccttttataaagaggaggatgaagctc
atccagtaaatgtatatggaaagtctaaactggaagcagagaagctcatttctgctgagt
gctcaaactttgcaattttgagaagcagcatcatatatgggccacagacaatatcacctg
ttccaaagtcccttccaatacagtggattgacagtgtgctagcaagagggaataaggtgg
atttctttcatgatgagtttcgctgcccggtgtgtgtaaaggatgttgtgactgtcatcc
aagtcttggcaacaacatgggttaca----------------------------------
------------------------------------------------------------
------------------------------------------------------------
------------------------------------------------------------
--------------------------------------
>PAFTOL004624
------------------------------------------------------------
------------------------------------------------------------
------------------------------------------------------------
------------------------------------------------------------
--------------gtttatgaagggagcaaatccttttataaagaggaagatgaagctc
gtccagtaaatgtttatggaaaatctaaactggaagcagagaagctcatttctgcaaggt
gctcaaactttgcaattttgagaagcagcatcatatatgggccacagacaatatcacctg
ttccaaagtcccttccaatacagtggattgacagtgtgctagcaaaagggaacaaggtgg
atttcttttatgatgagtttcgmtgcccagtgtatgtaaaggatgttgtggctgtcatca
aagtcttggcaacaagatgggctmcagagtctacgccaatgcgactgctgttaaatcttg
gtggacctgatagggtttcccgtgttcagatggctgagaccgtagcagaaatcaggggat
atgatccctctttgatcaatctaatttctgcatca-------------------------
------------------------------------------------------------
--------------------------------------
>PAFTOL004625
------------------------------------------------------------
---------------------------cagccagatgtggttgtgaattgcgctgctctc
tctgtgcctcgggcatgcgaggtggatcctgaggctgctaattctatcaatgtgcccacc
tctctagtgacatggttgtcgagttttg---aggagaaaagtacccttttgatccacctt
tccactgat--caagtttatgaagggaccaaatccttttataaagaggaagatgaagctc
ttccagtaaatgtttatggaaaatctaaactgaaagcagagaagctcatttctgcaaggt
gctcaaactttgcaattttgagaagcagcatcatatatgggccacagacaatatcacctg
ttccaaagtcccttccaatacagtggattgacagtgtgctagtgaaagggaacaaggtgg
atttcttttatgatgagtttcgctgcccagtgtatgtaaaggatgttgtggctgtcatcc
aagtcttggcaacaagatgggctacagagtctacgccaatgcgactgctgttaaatcttg
gtggacctgatagggtttcccgtgttcagatggctgagaccgtagcagaaatcaggggat
atgatacgtctttgatcaatccagtttctgcatcgtcggttgatcggggtgtgaaatctc
cagcagatatatccatggacattagcaagctagttaaaacgtcgaatgtatctcctatct
cattcaaagatggtgtcaaattgacactagcagaacca
>PAFTOL004626
------gatagtcatgctgacatgatgt--------------------------------
-------------------------gccagccagatgtggttgtgaattgtgctgctctc
tctgtgcctcgggcatgcgaggtggatcctgaggctgctatgtctatcaatgtgcccacc
tctctagtgaagtggttgttgagtttta---aggagaaaagtacccttttgatccacctt
tccactgat--caagtttatgaagggactaaatccttttataaagaggaagatgaagttc
gtccagtaaatgtttatggaaaatctaaactggaagcagagaagctcatttctgcaaggt
gctcaaactttgcgattttgagaagcagcatcatctatgggccacagacaatatcacctg
ttccaaagtcccttccaatacagtggattgacagtgtgctagcaaaagggaacaaggtgg
atttcttttatgatgagtttcgctgcccggtgtatgtaaaagatgttgtggctgtcatcc
aagtcttggcaacaagatgggtcacagggtctacaccaatgcgactgctgttaaatcttg
gtggacctgatagggtttcccgtgttcagatggctgagaccgtagcagaaatcaggggat
atgatatctctktgatcaatccagtttctgcatcatcggtt-------------------
------------------------------------------------------------
--------------------------------------
>PAFTOL004627
ctcctcgatgctctccctcactctctctccttctccgtcgatctgcgctctggttctggg
ttcgattccatctccgcttcatttggtcaggtatttttggttttgttttctgttgctctc
tctgtgcctygggcatgcgaggtggatcstgagrytgctatgtctatcaatgtgcccact
tctctagtgmaytrgytgttgagtttta---aggagaaaagtacccttttgatmcacmtt
tccrctgat--caagtttatgaagggaccaaatccttttataaagaggaggatgaagctc
gtccagtaaatgtatatggaaagtctaaactggaagcagagaagctcatttctgctgagt
gcacaaactttgcaattttgagaagcagcatcatatatgggccacagacaatatcacctg
ttccaaagtcccttccaatacagkggattgacagtgtgctagcaagagggaataaggygg
atttctttkatgatgagtttcgctgcccggtgtgtgtaaaggatgttgtgactgtcatcc
aartyttggcaacaacatgggttgcaggtgggcaccttatctcatgtttgttgcaggtag
atcggggtgtgaaatctccagcagatatatccatggacattagcaagctggttaaaacat
tgaatgtatctcctatc-------------------------------------------
-----------------------------------------------------------t
cattcaaagatggtgtcaaattgacactaccagaacca
>PAFTOL004629
------------------------------------------------------------
---------------------------cagccagatgtggttgtgaattgtgctgctctc
tctgtgcctcgggcatgcgagatggatcctgaggctgctatgtctatcaatgtgcccact
tctctagtgaactggttgttgagtttta---aggggaaaagtacccttttgatccatctt
tccactgat--caagtttatgaagggaccaaatccttttataaagaggaggatgaagctc
gtccagtaaatgtatatggaaaatctaaactggaagcagagaagctcatttctgctaagt
gctcaaactttgcaattttgagaagcagcatcatatatgggccacagacaatatcacctg
ttccaaagtcccttccaatacagtggattgacagtgtgctagcaagagggaacaaggtgg
atttcttttatgatgagtttcgctgcccggtgtgtgtaaaggatgttgtgactgtcatcc
aagtcttggcaacaagatgggttacagagtctacgccaatgcaactgctgttaaatcttg
gtggacctgatagggtttcccgtgttcagatggctgagatcgtagcagaaatcaggggat
gtgatatctctttgatcaatccagtttctgcatcattggtcgatcggggcgtgaaatctc
cagctgatatatccatggacattagcaagctagttaaaacattgaatgtatctcctatct
cattcaaagatggtgtcaaattgacactagcagaacca
>PAFTOL004631
------------------------------------------------------------
------------------------------------------------------------
------------------------------------------------------------
------------------------------------------------------------
-----------tcagtttatgaagggaccaaatccttttataaagaggaagatgaagctc
gtccagtaaatgtttatggaaaatctaaactggaagcagagaagctcatttctgcaaggt
gctcaaactttgcaattttgagaagcagcatcatatatgggccacagacaatatcacctg
ttccaaagtcccttccaatacagtggattgacagtgtgctagcaaaagggaacaaggtgg
atttcttttatgatgagtttcgctgcccagtgtatgtaaaggatgttgtggctgtcatca
aagtcttggcaacaagatgggctacagagtctacgccaatgcgactgctgttaaatcttg
gtggacctgatagggtttcccgtgttcagatggctgagaccgtagcagaaatcaggggat
atgatacctctttgatcaatccagtttctgcatcatcggtt-------------------
------------------------------------------------------------
--------------------------------------
>PAFTOL004632
------------------------------------------------------------
---------------------------cagccagatgtggttgtgaattgtgctgctctc
tctgtgccttgggcatgcgaggtggatcctgaggctgctatgtctatcaatgtgcccacc
tctctagtgaagtggttgttgagtttta---aggagaaaagtacccttttgatccacctt
tccactgat--caagtttatgaagggactaaatccttttataaagaggaagatgaagttc
gtccggtgaatgtttatggaaaatctaaactggaagcagagaagctcatttctgcaaggt
gctcaaactttgcgattttgagaagcagcatcatatatgggccacagacaatatcacctg
ttccaaagtcccttccaatacagtggattgacagtgtgctagcaaaaggggacaaggtgg
atttcttttatgatgagtttcgctgcccggtgtatgtaaaagatgttgtggctgtcatcc
aagtcttggcaacaagatgggtcacagagtctacacctatgcgactgctgttaaatcttg
gtggacctgatagggtttcccgtgttcaaatggctgagaccgtagcacaaatcaggggat
atgatatctctttgatcaatccagtttctgcatcatcggttgatcgtggtgtgaaatctc
cggcagatatatccatggacattggcaagctagttaaaacattgaatgtatctcctatct
catttaaagatggtttcaaattgacactagcagaacca
>PAFTOL004633
------------------------------------------------------------
---------------------------cagccagatgtggttgtgaattgtgccgctctc
tctgtgcctcgggcgtgcgagttggatcctgaggctgctatgtctatcaatgtgccaact
tctctagtgaactggttgttgagtttta---aggagaaaagcacccttttgatccacctc
tccactgat--caagtttatgaagggrccaaatccttttacaaagaggaggatgaagctc
gtccagtaaatgtctatggaaaatctaaactggaagcagagaagctcattkctgctaagt
gctcaaactttgcaattttgagaagcagcatcatatrtgggccacagacagtaycacctg
ttccaaagtcycttccaatacagtggattgacagtgtgctagcaagagggaacaaggtgg
atttcttttatgatgagtttcgctgcccggtatgtgtaaaggatgttgtgactgtcatcc
aagttttggcaacaagatgggttacagagtctacgccaatgcaactgctgttaaatcttg
gtggacctgatagggtctcccgtgttcagatggctgagaccgtagcagaaatcaggggrt
atgatatctctttgatcaatccagtttctgcatcatcggtt-------------------
------------------------------------------------------------
--------------------------------------
>PAFTOL004634
------------------------------------------------------------
------------------------------------------------------------
------------------------------------------------------------
------------------------------------------------------------
-----------tcagtttatgaagggaccaaatctttttataaagaggaggatgaagctc
gtccagtaaatgtctatggaaaatctaaactggaagcagagaagctcatttctgctaagt
gctcaaactttgcaattttgagaagcagcatyatatatgggccacagacaatatcacctg
ttccaaagtcccttccaatacagtggattgacagtgtgctagcaaaagggaacaaggtgg
atttcttttatgatgagtttcgctgcccggtgtgtgtaaaggatgttgtgacttgcatcc
aagtcttggcaacgagatgggttmcagagtctacgcaaatgcaactgctgttaaatcttg
gtggacctgatagggtttcccgtgttcagatggctgagaccgtggcagaaatcaggggat
atgatatctctttgatcaatccagttcctgcatcatcggtt-------------------
------------------------------------------------------------
--------------------------------------
>PAFTOL004636
------------------------------------------------------------
---------------------------cagccagatgtggttgtgaattgtgytgctctc
tctgtgcctcgggcatgygaggtggatcctgaggctgctatgtctatyaatgtgcccact
tctctagtgaactggwtgttgagtttta---argasaaaagtacccttttgatmcacmtt
tccaytgat--caagtttatgaagggaccaaatccttttataaagaggaggatgaagctt
gtccagtwaatgtatatggaaagtctaaactggaagcagagaagctcatttctgctaagt
gctcaaactttgcaattttgagaagcagcatcatatatgggccacagacaatatcacctg
ttccaaagtcccttccaatacagkggattgacagtgtgctagcaagagggaataaggtgg
atttcttttatgatgagtttcgctgcccggtgtgtgtaaaggatgttgtgactgtcatcc
tagtcttggcaacaacatgggttacaggtgggcaccttatctcatgtttgttg-------
------------------------------------------------------------
------------------------------------------------------------
------------------------------------------------------------
--------------------------------------
>PAFTOL004637
------------------------------------------------------------
---------------------------cagccagatgtggttgtgaattgtgctgctctc
tctgtgcctcgggcgtgcgagttggatcctgaggctgctatgtctatcaatgtgcccact
tctctagtgaactggttgttgagtttta---aggagaaaagtacccttctgatccacctt
tccactgat--caagtttatgaagggaccaaatccttttataaagaggaggatgaagctc
gtccagtaaatgtttatggaaaatccaaactagaagcagagaagcttatttctgcaaagt
gctcaaactttgcaattttgagaagcagcatcatatatgggctacagacaatatcacctg
ttccaaagtcccttccgatacagtggattgacagtgtgctagcaaaaggaaacaaggtgg
atttcttttatgatgagtttcgctgcccggtgtatgtaaaggatgttgtgactgtcatcc
aagtcttggcaacaagatgggttacagagtctacaccaatgcaactgctgttaaatcttg
gcggacctgatagggtttcccgtattcagatggctgagactgtagcagaaatcaaaggat
atgactcctctttgatcaatccagtgtcagcatcatcggtt-------------------
------------------------------------------------------------
--------------------------------------
>PAFTOL004638
------------------------------------------------------------
---------------------------cagccagatgtggttgttaattgcgctgctctc
tctgtgcctcgggcatgcgaggtggatcctgaggctgctaattctatcaatgtgcccacc
tctctagtgacgtggttgttgagttttg---aggagaaaagtacccttttgatccacctt
tccactgat--caagtttatgaagggaccaaatccttttataaagagggagaygaagctc
rtccagtaaatgtttatggaaaatctaaactggaagcagagaagctcatttctgcaaggt
gctcaaactttgcaattttgagaagcagcatcatatatgggccacagacaatatcacctg
ttccaaagtcccttccaatacagtggattgacagtgtgctagcaaaagggagcaaggtgg
atttcttttatgatgagtttcgctgcccagtgtatgtaaaggatgttgtggctgtcatcc
aagtcttggcaacaagatgggctmcagagtctasgccaatgcgactgctgttaaatcttg
gtggacctgatagggtttcccgtgttcagatggctgagaccgtagcagaaatcaggggat
atgatacctctttgatcaatccagtttctgcatcgtcggtt-------------------
------------------------------------------------------------
--------------------------------------
>PAFTOL004639
------------------------------------------------------------
------------------------------------------------------------
------------------------------------------------------------
------------------------------------------------------------
-----------tcagtttatgaagggactaaatccttttataaagaggaagatgaagttc
gtccagtaaatgtttatggaaaatctaaactggaagcagagaagctcatttctgcaaggt
gctcaaactttgcgattttgagaagcagcatcatatatgggccacagacaatatcacctg
ttccaaagtcccttccaatacagtggattgacagtgtgctagcaaaagggaacaaggtgg
atttcttttatgatgagtttcgctgcccggtgtatgtaaaagatgttgtggctgtcatcc
aagtcttggcaacaagatgggtcacagagtctacaccaatgcgactgctgttaaatcttg
gtggacctgatagggtttcccgtgttcagatggctgagaccgtagcagaaatcaggggat
atgatatctctttgatcaatccagtttctgcatcatcggtt-------------------
------------------------------------------------------------
--------------------------------------
>PAFTOL004640
------------------------------------------------------------
---------------------------cagccagatgtggttgtgaattgtgctgctctc
tctgtgcctcgggcatgcgaggtggatcctgaggctgctgtgtctatcaatgtgcccact
tctctagtgaactggttgttgagttttg---aggagaaaagtacccttctgatccacctt
tccactgat--ccagtttatgaagggaccaaatccttttataaagaggaggatgaagctc
gtccagtgaatgtatatggaaaatctaaactggaagcagagaagctcatttctgctaact
gctcgaactttgcaattttgagaagcagcatcatatatgggccacagacaatatcacctg
ttccaaagtcccttccaatacagtggattgacagtgtgctagcaagagggaacaaggtga
atttcttttatgatgagtttcgctgcccggtgtgtgtaaaggatgttgtcactgtcatcc
aagtcttggcaacaagatggattacagagtctacgccaatgcgactgctgttaaatcttg
gtggacctgatagggtttcccgtgttcagatggctgagaccgtagcagaaatcaggggat
atgatatctctttgatgaatccagtttctgcatcatcggtt-------------------
------------------------------------------------------------
--------------------------------------
>PAFTOL004642
------------------------------------------------------------
---------------------------cagccagatgtggttgtgaattgcgctgctctc
tctgtgcctcgggcatgcgaggtggatcctgaggctgctaattctatcaatgtgccctcc
tctctagtgacgtggttatcgagtttta---aggagaaaagtacccttttgatccacctt
tccactgat--cmagtttatgaagggaccaaatccttttataaagaggaagatgaagctc
gtccagtaaatgtttatggaaaatctaaactggaagcagagaagctcatttctgcaaggt
gctcaaactttgcgattttgagaagcagcatcatatatgggccacagacaatatcacctg
ttccaaagtcccttccaatacagtggattgacagtgtgctagcaaaaggggacaaggtgg
atttcttttatgatgagtttcgctgcccagtgtatgtaaaggatgttgtggctgtcatcc
aagtcttggcaacaagatgggctacagagtctacaccaatgcgactgctgttaaatcttg
gtggacctgatagggtttcccgtgttcagatggctgagaccgtagcagaaatcaggggat
atgatacctctttgatcaatccagtttctgcatcatcggtt-------------------
------------------------------------------------------------
--------------------------------------
>PAFTOL004644
------------------------------------------------------------
------------------------------------------------------------
------------------------------------------------------------
------------------------------------------------------------
-----------tcagtttatgaagggaccaaatccttttataaagaggaggatgaagctc
gtccagtaaatgtctatggaaaatctaaactggaakcagagaagctcatttctgctaagt
gctcaaactttgcaattttgagaagcagcatcatatgtgggccacagacaatatcacctg
ttccgaagtcccttccaatacagtggattgacagtgtgctagcaaaagggaacaargtgg
atttcttttatgatgagtttcgctgcccggtgtatgtaaaggatgttgtggcwgtcatcc
aagtcttggcaaccagatgggttacagagtctacaccaatgcgactgctgttaaatcttg
gtggacctgatagggtttcccgtgttcagatggctgagaccgtagcagaaatcaggggat
atratacctctttgatcaatccagtttctgcatcatcggtt-------------------
------------------------------------------------------------
--------------------------------------
>PAFTOL004646
------------------------------------------------------------
---------------------------cagccagatgtggttgtgaattgcgctgctctc
tctgtgcctcgggcatgcgaggtggatcctgaggctgctaattctatcaatgtgcccacc
tctctagtgacgtggttgtcgagttttg---aggagaaaagtacccttttgatccacctt
tccactgat--cmagtttatgaagggaccaaatccttttataaagaggaagatgaagctc
gtccagtaaatgtttatggaaaatctaaactggaagcagagaagctcatttctgcaaggt
gctcaaactttgcaattttgagaagcagcatcatatatgggccacagacaatatcacctg
ttccaaagtcccttccaatacagtggattgacagtgtgctagcaaaagggaacaaggtgg
atttcttttatgatgagtttcgctgcccagtgtatgtaaaggatgttgtggctgtcatca
aagtcttggcaacaagatgggctacagagtctacgccaatgcgactgctgttaaatcttg
gtggacctgatagggtttcccgtgttcagatggctgagaccgtagcagaaatcaggggat
atgatacctctttgatcaatccagtttctgcatcatcggtt-------------------
------------------------------------------------------------
--------------------------------------
>PAFTOL004647
------------------------------------------------------------
---------------------------cagccagatgtggttgtgaattgtgctgctctc
tctgtgcctcgggcatgcgaggtggatcctgaggctgctatgtctgtcaatgtgcccact
tctctagtgaactggttgttgagtttta---aggagaaaagtacccttttgatccacctt
tccactgat--caagtttatgaagggatcaaatccttttataaagagggggatgaagctc
gtccagtaaatgtatatggaaaatctaaactggaagcagagaagctcatttctgctaagt
gctcaaactttgtgattttgagaagcagcatcatatatgggccacagacaatatcacctg
ttccaaagtcccttccaatacagtggattgacagtgtgctagcaagagggaacaaggtgg
atttcttttatgatgagtttcgctgcccggtgtgtgtaaaggatgttgtgactgtcatcc
aagtcttggcaacaacatgggttacaggtgggcaccttatctcatgtttgttg-------
------------------------------------------------------------
------------------------------------------------------------
------------------------------------------------------------
--------------------------------------
>PAFTOL004648
------------------------------------------------------------
---------------------------cagccagatgtggttgtgaattgtgctgctctc
tctgtgcctcgggcatgcgaggtggatcctgaggctgctatgtctatcaatgtgcccacc
tctctagtgaagtggttgttgagtttta---aggagaaaagtacccttttgatccacctt
tccactgat--caagtttatgaagggaktaaatccttttataaagaggaagatgaagtty
gtccagtaaatatttatggaaaatctaaactggaagcagagaagctcatttctgcaaggt
gctcaaactttgcgattttgagaagcagcatcatatacgggccacagacaatatcacctg
ttccaaagtcccttccaatacagtggattgacagtgtgctagcaaaagggaacaaggtgg
atttcttttatgatgagtttcgctgcccggtgtatgtaaaagatgttgtggctgtcatcc
aagtcttggcaacaagatgggtcmcagagtctacaccaatgcgactgctgttaaatcttg
gtggacctgatagggtttcccgtgttcagatggctgagaccgtagcagaaatcargggat
atgatatctctttgatcaatccagtttctgcatcatcggtt-------------------
------------------------------------------------------------
--------------------------------------
>PAFTOL004649
------------------------------------------------------------
---------------------------cagccagatttggttgtgaattgtgctgctctc
tctgtgcctcgggcatgcgaggtggatcctgaggctgctatgtctatcaatgtgcccacc
tctctagtgacgtggttgttgagttttg---aggagaaaagtacccttctgatccacctt
tccactgat--caagtttatgaagggaccaaatccttttataaagaggaagatgaagctc
gtccagtaaatgtttatggaaaatctaaactggaagcagagaagctcatttctgcaaggt
gctcaaactttgcgattttgagaagcagcatcatatatgggccacagacaatatcacctg
ttccaaagtcccttccaatacagtggattgacagtgtgctagcaaaaggaaacaaggtgg
atttgttttatgatgagtttcgctgcccggtgtatgtaaaggatgttgtggctctcatcc
aagtcttggcaacaagatgggttacagagtctacaccaatgcgactgctgttaaatcttg
gtggacctgatagggtttcccgtgttcagatggctgagaccgtagcagaaatcatgggat
atgatacctcttttatcaatccagtttctgcatcatcggtt-------------------
------------------------------------------------------------
--------------------------------------
>PAFTOL004652
------------------------------------------------------------
---------------------------cagccagatgtggttgtgaattgcgctgctctc
tctgtgcctcgggcatgcgaggtggatcctgaggctgctaattctatcaatgtgcccacc
tctctagtgacgtggttgtcgagttttg---aggagaaaagtacccttttgatccacctt
tccactgat--caagtttatgaagggaccaartccttttataaagaggaagatgaagctc
gtccagtaaatgtttatggaaaatctaaactggaagcagagaasctcatttctgcaaggt
gctcaaactttgcaattttgagaagcagcatcatatatgggccacagacaatatcacctg
ttccaaagtcccttccaatacagtggattgacagtgtgctagcaaaagggaacaaggtgg
atttcttttatgatgagtttcgctgcccagtgtatgtaaaggatgttgtggctgtcatcc
aagtcttggcaacaagatgggctacagagtctacgccaatgcgactgctgttaaatcttg
gtggacctgatagggtttcccgtgttcagatggctgagaccgtagcagaaatcaggggat
atgatacctctttgatcaatccagtttctgcatcgtcggtt-------------------
------------------------------------------------------------
--------------------------------------
>PAFTOL004653
------------------------------------------------------------
---gattccatatcagcgtcatttggtcagccagatgtggttgtgaattgtgctgctctc
tctgtgcctcgggcatgcgaggtggatcctgaggctgctaattctatcaatgtgcccacc
tgtctagtgacgtggttgtcatgttttg---aggagaaaagtacccttttgatccacctt
tccactgat--cmagtttatgaagggaccaaatccttttataaagaggaagatgaagctc
gtccagtaaatgtttatggaaaatctaaactggaagcagagaaactcatttctgcaaggt
gctcaaactttgcaattttgagaagcagcatcatatatgggccacagacaatatcacctg
ttccaaagtcccttccaatacagkggattgacggtgtgctagcaaaagggaacaaggtgg
atttcttttatgatgagtttcgctgcccagtgtatgtaaaggatgttgtggctgtcatcc
aagtcttggcaacaagatgggctacagagtctacgccaatgcgactgctgttaaatcttg
gtggacctgatagggtttcccgtgttcagatggctgagaccgtagccgaaattaggggat
atgatacctctttgatcaatccagtttctgcgtcatcggtt-------------------
------------------------------------------------------------
--------------------------------------
>PAFTOL004654
------------------------------------------------------------
---------------------------cagccagatgtggttgtgaattgtgctgctcty
tctgtgcctcgggcatgcgaggtggatcctgaggctgctatgtctatcaatgtgcccact
tctctagtgamgtggttgttgagttttg---aggagaaaagtacccttttgatccacctt
tccacygat--cmagtttatgaagggaccaaatccttttataaagaggaagatgaagctc
gtccagtaaatgtttatggaaaatctaaactggaagcagagaatctcatttgtgcaaggt
gctcaaactttgcgattttgagaagcagcatcatatatgggccacagacaatatcacctg
ttccaaagtcccttccaatacagtggattgayagtgtgctrgcaaaagggaacaaggtgg
atttgttttatgatgagtttcgctgcccggtgtatgtaaaggatgttgtsgctgtcatcc
aagtcttggcaacaagatgggttacagagtctacaccgatgcgactgctgttraatcttg
gtggacctgatagggtttcccgtgttcagatggctgagaccgtmgcagaaatcaggggat
atgatacctcttttatcaatccagttagtgcttcatcggtt-------------------
------------------------------------------------------------
--------------------------------------
>PAFTOL004658
------------------------------------------------------------
------------------------------------------------------------
------------------------------------------------------------
------------------------------------------------------------
-----------tcagtttatgaagggaccaaatccttttataaagaggaagatgaagctc
gtccagttaatgtttatggaaaatctaaactggaagcagagaagctcatttctgcaaggt
gctcaaactttgcaattttgagaagcagcatcatatatgggccacagacaatatcacctg
ttccaaagtcccttccaatacag-------------------------------------
------------------------------------------------------------
--------------------------gagtctacaccaatgcgactgctgttaaatcttg
gwggacctgatagggtttcccgtgttcagatggctgagaccgtagcagaaatcatgggat
atgatacctcttttatcaatccagtttctgcatcatcggtt-------------------
------------------------------------------------------------
--------------------------------------
>PAFTOL004660
------------------------------------------------------------
------------------------------------------------------------
------------------------------------------------------------
------------------------------------------------------------
------------------------------------------------------------
------------------------------------------------------------
------------------------------------------------------------
------------------------------------------------------------
------------------------------------------------------------
--------------------------gagtctacaccaatgcractgctgttaaatcttg
gtggacctgatagggtttcccgtgttcagatggctgagacygtagcagaaatcatgggat
atgatacctcttttatcaatccagtttctgcatcatcggtt-------------------
------------------------------------------------------------
--------------------------------------
>PAFTOL004661
------------------------------------------------------------
--------------------------ttagctaa--------------------------
--tatacctcaatt----------------------------------------------
------------------------------------------------------------
--------a--tcagtttatgaagggaccaaatccttttataaagaggaggatgaagctt
gtccagtaaatgtttatggaaaatctaaactggaagcggagaagctcatttctgcaaagt
gcccaaactttgcaattttgagaagcagtatcatatatgggccacagacaatatcaccgg
ttccaaagtcccttccgatacagtgggttgacagtgtgctagcaaaagggaacaaggtgg
atttcttttatgacgagtttcgctgcccggtgtatgtaaaggatgttgtgactgtcatcc
aagtcttgkcaacaagatgggttacagagtctacaccaatgcgactgctgttaaatgttg
gtggacctgatagggtttcycgtgttcagatggctgagaccgtagcagaaatcaaaggat
atgatacctctttgatcaatccagtttctgcatcatcggtt-------------------
------------------------------------------------------------
--------------------------------------
>PAFTOL004662
------------------------------------------------------------
------------------------------------------------------------
------------------------------------------------------------
------------------------------------------------------------
-----------tcagtttatgaaggkaccaaatccttttataaagaggaagatgaagctc
gtccagtaaatgtttatggaaaatcyaaactggaagcagagaarctcatttctgcaagrt
gctcaaactttgcrattttgagaagcagcatcatatatgggccacagacratatcacctg
ttccaaagtcccttccaatacag-------------------------------------
------------------------------------------------------------
--------------------------gagtctacaccgatgcgactgctgttaaatcttg
gtggccctgatagggtttcccgtgttcagatggctgagaccgtagcagaaatcaggggat
atgatacctcttttatcaatccagtttctgcatcatcggtt-------------------
------------------------------------------------------------
--------------------------------------
>PAFTOL004664
------------------------------------------------------------
------------------------------------------------------------
------------------------------------------------------------
------------------------------------------------------------
-----------tcagtttatgaagggaccaaatccttttataaagaggaagatgaagctc
gtccagtaaatgtttatggaaaatctaaaytggaagcagagaagctcatttctgcaaggt
gctcaaactttgcaattttgagaagcagcatcatatatgggccacagacaatatcacctg
ttccaaagtcccttccaatacagtggattgacagtgtgctagcaaaagggaacaaggtgg
atttcttttatgatgagtttcgctgcccagtgtatgtaaaggatgttgtggctgtcatcc
aagtcttggcaacaaggtgggctacagagtctacgccaatgcgactgctgttaaatyttg
gtggacctgatagggtttcccgtgttcagatggctgagaccgtagcagaaatcaggggat
atgatccctctttgatcaatccagtttctgcatcatcggtt-------------------
------------------------------------------------------------
--------------------------------------
>PAFTOL004665
------------------------------------------------------------
------------------------------------------------------------
------------------------------------------------------------
------------------------------------------------------------
-----------tcagtttatgaagggactaaatccttttataaagaggaagatgaagttc
gtccagtaaatgtttatggagaatctaagctggaagcagagaagctcatttctgcaaggt
gctcaaactttgcaattttgagaagcagcatcatatatgggccacagacaatatcacctg
ttccgaagtcccttccgatacagtggattgacaatgtgctggcaaaaggtaacaaggtgg
atttcttttatgatgagtttcgctgcccggtgtatgtaaaagatgttgtggctgtcatcc
aagtcttggcaacaagatgggtcacagagtctacaccaatgcgactgctgttaaatcttg
gtggacctgatagggtttcccgtgttcagatggctgagactgtagcagaaatcaggggat
atgatatctctttgatcaatccagtttctgcatcatcggtt-------------------
------------------------------------------------------------
--------------------------------------
>PAFTOL004666
------------------------------------------------------------
------------------------------------------------------------
------------------------------------------------------------
------------------------------------------------------------
-----------tcagtttatgaagggaccaaatccttttctaaagaggaagatgaagctc
gtccagtaaatgtttatggaaaatctaaactggaagcagagaagctcatttctgcaaggt
gctcaaactttgcaattttgagaagcagcatcatatatgggccacagacaatatcacctg
ttccaaagtcccttccaatacagtggattgacagtgtgctagcaaaagggaacaaggtgg
atttcttttatgatgagtttcgctgcccagtgtatgtaaaggatgttgtggctgtcatcc
aagtcttggcaacaagatgggctmcagagtctacgccaatgcgactgctgttaaatcttg
gtggacctgatagggtttcccgtgttcagatggctgagaccgtagcagaaatcaggggat
atgatacctccttgatcaatccagtttctgcatcatcggtt-------------------
------------------------------------------------------------
--------------------------------------
>PAFTOL004667
------------------------------------------------------------
------------------------------------------------------------
------------------------------------------------------------
------------------------------------------------------------
-----------tcagtttatgamgggaccaaatccttttataaagaggaagatgaagctc
gtccagtaaatgtttatggaaaatctaaactggaagcagagaagctcatttctgcaaggt
gctcaaactttgcaattttgagaagyagcatcatatatgggccacagacaatatcacctg
ttccaaagtcccttccaatacag-------------------------------------
------------------------------------------------------------
--------------------------gagtcyacgccaatgckactgctgttaaatcttg
gtggacctgatagggtttcccgtgttcagatggctgagaccgtagcagaaatcagggrat
atgatacctctttgatcaatccagtytctgcatcatcggtt-------------------
------------------------------------------------------------
--------------------------------------
>PAFTOL004668
------------------------------------------------------------
------------------------------------------------------------
------------------------------------------------------------
------------------------------------------------------------
-----------tcagtttatgaagggaccaaatccttttataaagaggaagatgawgcty
gtccagtaaatgtttatggaaamtctaaactggaagcagagaagctcatttctgcaaggt
gctcaaacttygcaattttgagaagcagcatcatatatgggccacagacaatwtcaccyg
ttccaaagtcccttccaatacag-------------------------------------
------------------------------------------------------------
--------------------------gagtctacgccaatgcgactgctgttaaatcttg
gtggacctgatagggtttcccgtgttcagatggctgagaccgtagcagaaatcaggggat
atgatacctctttgatcaatccagtttctgcatcatcggtt-------------------
------------------------------------------------------------
--------------------------------------
>PAFTOL005024
------------------------------------------------------------
------------------------------------------------------------
------------------------------------------------------------
------------------------------------------------------------
-----------tcagtttatgaagggaccaaatccttttataaagaggaagatgatgctt
gtccagtaaatgtttatggaaaatctaaactggaagcagagaagctcatttctgcaaggt
gctcaaacttcgcaattttgagaagcagcatcatatatgggccacagacaatttcacccg
ttccaaagtcccttccaatacagtggattgacagtgtgctagcaaaagggaacaaggtgg
atttcttttatgatgagtttcgctgcccagtgtatgtaaaggatgttgtggctgtcatcc
aagtcttggcaacaagatgggctacagagtctaygccaatgcgactgctgttaaatcttg
gtggacctgatagggtttcccgtgttcagatggctgagaccgtagcagaaatcaggggat
atgatacctctttgatcaatccagtttctgcatcgtcggtt-------------------
------------------------------------------------------------
--------------------------------------
>PAFTOL005025
------------------------------------------------------------
------------------------------------------------------------
------------------------------------------------------------
------------------------------------------------------------
-----------tcagtttatgaagggatcaaatccttttataaagaggaggatgaagctc
gtccagtaaatgtctatggaaaatctaaactggaagcggagaagctcatttctgctgagt
gctcaaactttgcaattttgagaagcagcatcatatatgggccacagacaatatcacctg
ttccaaagtcccttccaatacag-------------------------------------
------------------------------------------------------------
--------------------------gagtctacgccaatgcgactgctgttaaatcttg
gtggacctgatagggtttcccgtgttcagatggctgagaccgtagcagaaatcaggggat
atgatatctctttgatcaatccagtttctgcatcatcggtt-------------------
------------------------------------------------------------
--------------------------------------
>PAFTOL005026
------------------------------------------------------------
------------------------------------------------------------
------------------------------------------------------------
------------------------------------------------------------
-----------tcagtttaygaagggatcaaatccttttataaagaggaggatgaagctc
gtccagtaaatgtctatggaaaatctaaactggaagcwgagaagctyatttctgctgagt
gctcaaactttgcaattttgagaagcagcatcatatatgggccacagacaatatcacctg
ttccaaagtcccttccaatacagtggattgacagtgtgctagcaagagggaacaaggtgg
atttcttttatgatgagtttcgctgcccggtgtgtgtaaaggatgttgtgactgtcatcc
aagtcttggcaacaagatgggttacagagtctacgccaatgcgastgctgttaaatcttg
gtggacctgatagggtttcccgtgttcagatggctgagaccgtagcagaaatcaggggat
atgatatctctttgatcaatccagtttctgcatcatcggtt-------------------
------------------------------------------------------------
--------------------------------------
>PAFTOL005035
------------------------------------------------------------
------------------------------------------------------------
------------------------------------------------------------
------------------------------------------------------------
-----------tcagtttatgaagggrccamatccttttataaagaggaagatgaagctc
gtccagtmaatgtttatggaaaatctaaactggaagcagagaagctcatttctgcaaggt
gctcaaactttgcaattttgagaagcagcatcatatatgggccacagacaatatyacctg
ttccaaagtcccttccaatacag-------------------------------------
------------------------------------------------------------
--------------------------gagtctacgccaatgcgactgctgttaaatcttg
gtggacctgatagggtttcccgtgttcagatggctgagaccgtagcagaaatcaggggat
atgatacctctttgatcaatccagtttctgcatcgttggtt-------------------
------------------------------------------------------------
--------------------------------------
>PAFTOL005042
------------------------------------------------------------
------------------------------------------------------------
------------------------------------------------------------
------------------------------------------------------------
-----------tcagtttatgaagggacyaaatccttttataaagaggaagatgaagytc
gtccagtaaatgtttatggaaaatctaaactggaagcrgagaagctcatttctgcaaggt
gctcaaactttgcrattttgagaagcagcatcatatatgggccacagacaatatcacctg
ttccaaagtcccttccaatacagtggattgacagtatgctagcaaaagggaacaaggtgg
atttcttttatgatgagtttcgctgcccggtgtatgtaaaagatgttgtggctgtcatcc
aagtcttggcaacaagatgggtcacagagtctacaccaatgcgactgctgttaaatcttg
gtggacctgatagggtttcccgtgttcagatggctgagaccgtagcagaaatcaggggat
atgatatctctttgatcaatccagtttctgcatcatcggtt-------------------
------------------------------------------------------------
--------------------------------------
>PAFTOL005043
------------------------------------------------------------
------------------------------------------------------------
------------------------------------------------------------
------------------------------------------------------------
-----------tcagtttatgaagggaccaaatccttttataaagaggaagatgaagctc
gtccagtaaatgtttatggaaaatctaaactggaagcagagaagctcatttctgcaaggt
gctcaaactttgcaattttgagaagcagcatcatatatgggccacagacaatatcacctg
ttccaaagtcccttccaatacagtggattgacagtgtgctagcaaaagggagcaaggtgg
atttcttttatgatgagtttcgctgcccagtgtatgtaaaggatgttgtggctgtcatcc
aagtcttggcaacaagatgggctacagagtctacgccaatgcgactgctgttaaatcttg
gtggacctgatagggtttcccgtgttcagatggctgagaccgtagcagaaatcaggggat
atgatacctctttgatcaatccagtttctgcatcgtcggtt-------------------
------------------------------------------------------------
--------------------------------------
>PAFTOL005047
------------------------------------------------------------
------------------------------------------------------------
------------------------------------------------------------
------------------------------------------------------------
-----------tcagtttatgaagggactaaatccttttataaagaggaagatgaagttc
gtccagtaaatgtttatggaaaatctaaactggaagcagagaggctcatttctgcaaggt
gctcaaactttgcgattttgagaagcagcatcatatatgggccacagacaatatcacctg
ttccaaagtcccttccaatacagtggattgacaatgtgctagcaaaagggaacaaggtgg
atttcttttatgatgagtttcgctgcccggtgtatgtaaaagatgttgtggctgttatcc
aagtcttggcaacaagatgggtcacagagtctacaccaatgcgactgctgttaaatcttg
gtggacctgatagggtttcccgtgttcagatggctgagaccgtagcagaaatcaagggat
atgatatctctttgatcaatccagtttctgcatcatcggtt-------------------
------------------------------------------------------------
--------------------------------------
>PAFTOL005169
------------------------------------------------------------
------------------------------------------------------------
------------------------------------------------------------
------------------------------------------------------------
-----------tcagtttatgaagggaccaaatccttttataaagaggaggatgaagctc
gtccagtaaatgtttatggaaaatctaaactggaagcagagaagctcatttctgctaagt
gctcaaactttgcaattttgagaagcagcatcatatatgggccacagacaatatcacctg
ttccaaagtcccttccaatacag-------------------------------------
------------------------------------------------------------
------------------------------------------------------------
------------------------------------------------------------
------------------------------------------------------------
------------------------------------------------------------
--------------------------------------
>PAFTOL007498
------------------------------------------------------------
---------------------------cagccagatgtggttgtgaattgtgctgctctc
tctgtgcctcgggcatgcgaggtggatgctgaggctgctatgtctatcaatgtgcccact
tctctagtgaactggttgttgagtttta---aggagaaaagtacccttttgatccacctt
tccactgat--caagtttatgaagggaccaaatccttttataaagaggaggatgaagctc
gtccagtaaatgtctatggaaaatctaaactggaagcagagaagctcatttctgctaagt
ggtccaactttgcaattttgagaagcagcatcatatatgggccacagacaatatcacctg
ttccaaagtcccttccaatacagtggattgacagtgtgctagcaaaagggaacaaggtgg
atttcttttatgatgagtttcgctgcccggtgtatgtaaaggatgttgtggctgtcatcc
aagtcttggcaacaagatgggttmcagagtctacaccaatgcgactgctgttaaatcttg
gtggacctgatagggtttcccgtgttcagatggctgagactgtagcagaaatcaggggat
atgatacctctttgatcaatccagtttctgcatcgtcggtt-------------------
------------------------------------------------------------
--------------------------------------
>PAFTOL008060
------------------------------------------------------------
---------------------------cagccagatgtggttgtgaattgcgctgctctc
tstgtgcctcrggcatgcgagstggatcctgaggctgctaattctatcaatgtgcccacc
tctctagtgacgtggttgtcgagttttg---aggagaaaagtacccttttgactgatata
cctcaatta--tcagtttatgaagggaccaaatccttttataaagaggaagatgaagctc
gtccagtaaatgtttatggaaaatctaaactggaagcagagaagctcatttctgcaaggt
gctcaaactttgcaattttgagaagcrgcatcatatatgggccacagacaatatcacctg
ttccaaagtcccttccaatacagtggattgacagtgtgctagcaaaagggaacaaggtgg
atttcttttatgatgagtttcgctgcccagtgtatgtaaaggatgttgtggctgtcatca
aagtcttggcaacaagatgggctacagagtctacgccaatgcgactgctgttaaatcttg
gtggacctgatagggtttcccgtgttcagatggctgagaccgtagcagaaatcaggggat
atgatacctctttgatcaatccagtttctgcatcatcggtt-------------------
------------------------------------------------------------
--------------------------------------
>PAFTOL008062
------------------------------------------------------------
------------------------------------------------------------
------------------------------------------------------------
------------------------------------------------------------
-----------tcagtttatgaagggaccaaatccttttataaagaggaagatgaagctc
gtccagtaaatgtttatggaaaatctaaactggaagcagagaagctcatttctgcaaggt
gctcaaactttgcaattttgagaagcagcatcatatatgggccacagacaatatcacctg
ttccaaagtcccttccaatacagtggattgacagcgtgctagcaaaagggaacaaggtgg
atttcttttatgatgagtttcgctgcccagtgtatgtaaaggatgttgtggctgtcatca
aagtcttggcaacaagatgggctacagagtctacgccaatgcgactgctgttaaatcttg
gtggacctgatagggtttcccgtgttcagatggctgagaccgtagcagaaatcaggggat
atgatgcctctttgatcaatccagtttctgcatcatcggtt-------------------
------------------------------------------------------------
--------------------------------------
>PAFTOL008063
------------------------------------------------------------
---------------------------cagccagatgtggttgtgaattgcgctgctctc
tctgtgcctcgggcatgcgaggtggatcctgaggctgctaattctatcaatgtgcccacc
tctctagtgacgtggttgtcgagttttg---aggagaaaagtacccttttgatccacctt
tccactgat--caagtttatgaagggaccraatccttttataaagaggaagatgaagctc
gtccagtaawtgtttatggaaaatctaaactggaagcagagaagctcatttctgcaaggt
gctcaaactttgcaattttgagaagcagcatcatatatgggccacagacaatatcacctg
ttccaaagtcccttccaatacagtggattgacagcgtgctagcaaaagggaacaaggtgg
atttcttttatgatgagtttcgctgcccagtgtatgtaaaggatgttgtggctgtcatca
aagtcttggcaacaagatkggctacagagtctacgccaatgcgactgctgttaaatcttg
gtggacctgatagggtttcccgtgttcagatggctaagaccgtagcagaaatcaggggat
atgatccctctttgatcaatccagtttctgcatcatcggtt-------------------
------------------------------------------------------------
--------------------------------------
>PAFTOL008084
------------------------------------------------------------
---------------------------cagccagatgtggttgtgaattgtgctgctctm
tctgtrcctcggscytgcgaggtcgatcctgaggctgctatgtctatcaatgtgcccact
tctctagtgaaytggttgttgagtttta---aggagaraagtacctttttgatccaccwt
tccactgat--caagtttatgaagggaccaaatccttttataaagaggaggatgaagctt
gtccagtaaatgtttatggaaaatctaaactggaagcagagaagctcatttctgcraagt
rtccaaactttgcaattttgagaagcagtatcatatatgggccacagacaatatctccgg
ttccaaagtcccttccratacagtggatcgacagtgtgctagcaaaagggaacaaggtgg
atttcttttatgacgagtttcgctgcccggtgtatgtaaaggatgttgtgactgtcatcc
aagtcttggcaacaagatgggttacagagtctactccaatgcgactgctgttaaatgttg
gtggacctgatagggtttcccgtgttcagatggctgagaccgtagcagaaatcaaaggat
atgatacctctttgatcaatcccgtttctgcatcatcggtt-------------------
------------------------------------------------------------
--------------------------------------
>PAFTOL008417
------------------------------------------------------------
------------------------------------------------------------
------------------------------------------------------------
------------------------------------------------------------
-----------tcagtttatgaagggaccaaatccttttataaagaggaagatgaagctc
gtccagtaaatgtttatggaaaatctaaactggaagcagagaagctcatttctgcaaggt
gctcaaactttgyaattttgagaagcagcatcatatatgggccacagacaatatcacctg
ttccaaagtcccttccaatacagtggattgacagtgtgctagcaaaagggaacaaggtgg
atttcttttatgatgagtttcgctgcccagtgtatgtaaaggatgttgtggctgtcatca
aagtcttggcaacaagatgggctacagagtctmcgccaatgcgactgctgttaaatcttg
gtggacctgatagggtttcccgtgttcagatggctgagaccgtagcagaaatcaggggat
atgatccctctttgatcaatccaatttctgcatcatcggtt-------------------
------------------------------------------------------------
--------------------------------------
>PAFTOL008419
------------------------------------------------------------
------------------------------------------------------------
------------------------------------------------------------
------------------------------------------------------------
-----------tcagtttatgatgggaccaaatccttttataaagaggaagatgaagctc
gtccagtaaatgtttatggaaaatctaaactggaagcagagaagctcatttctgcaaggt
gctcaaactttgcaattttgagaagcagcatcatatatgggccacagacaatatcacctg
ttccaaagtcccttccaatacag-------------------------------------
------------------------------------------------------------
--------------------------gagtctacgccaatgcgactgctgttaaatcttg
gtggacctgatagggtttcccgtgttcagatggctgagaccgtagcagaaatcaagggat
atgatacctctttgatcaatccagtttctgcatcattggtt-------------------
------------------------------------------------------------
--------------------------------------
>PAFTOL008421
------------------------------------------------------------
---------------------------cagccagatgtggttgtgaattgtgctgctctc
tctgtgcctcgggcatgcgaggtggatcctgaggctgctatgtctatcaatgtgccaact
tctctagtgaactgggtattgagtttta---aggagaaaagtacccttttgatccacctt
tccactgat--caagtttatgaagggatcaaatccttttataaagaggaggatgaagctc
gtccagtaaatgtatatggaaaatctaaactggaagcagagaagctcatttctgctacgt
gctcaaactttgcaattttgagaagcagcatcatatatgggccacagacaatatcacctg
ttccaaagtcccttccaatacagkggattgacagtgtgctagcaagagggaacaaggtgg
atttcttttatgatgaatttcgctgcccggtgtgtgtaaaggatgttgtgactgtcatcc
aagtcttggcaacagcatgggttacaggtgggcacctcatctcatgtttgttgcaggtag
atcggggtgtgaaatctccagcagatatatccatggacattagcaagctggttaaaacat
tgaatgtatctcctatc-------------------------------------------
-----------------------------------------------------------t
cattcaaagatggtgtcaaattaacactagcagaacca
>PAFTOL008422
------------------------------------------------------------
------------------------------------------------------------
------------------------------------------------------------
------------------------------------------------------------
-----------tcagtttatgaagggatcaaatccttttataaagaggaggatgaagctc
gtccagtaaatgtatatggaaaatctaaactggaagcagagaagctcatttctgctaagt
gctcaaactttgcaattttgagaagcagcatcatatatgggccacagacaatatcacctg
ttccaaagtcccttccaatacagtggattgacagtgtgctagcaagagggaacaaggtgg
atttcttttatgatgagtttcgctgcccggtgtgtgtaaaggatgttgtgactgtcatcc
aagtcttggcaacagcatggattacagagtctacgccaatgcaactgctgttaaatcttg
gtggacctgatagggtttcccgtgttcacatggctgagaccgtagcagaaattaggggat
atgatatctctttgatcaatccagtttctgcatcatcggtt-------------------
------------------------------------------------------------
--------------------------------------
>PAFTOL008423
------------------------------------------------------------
---------------------------cagccagatgtggttgtgaattgtgctgctctt
tctgtgcctcgggcatgcgagatggatcctgaggctgctatgtctatcaatgtgcccacc
tctctagtgaagtggttgttgagtttta---aggagaaaagtacccttttgatccacctt
tccactgat--caagtttatgaagggactaaatccttttataaagaggaagatgaagttt
gtccggtaaatgtttatggaaaatctaaactggaagcagagaagctcatttctgcaaggt
gctcaaactttgcgattttgagaagcagcatcatatatgggccacagacaatatcacctg
ttccaaagtcccttccaatacagtggattgacagtgtgctagcaaaagggaacaaggtgg
atttctttgatgatgagtttcgctgcccggtgtatgtaaaagatgttgtggctgtcatcc
aagtcttggcaacaagatgggtcacagagtctacaccaatgcaactgctgttaaatcttg
gtggacctgatagggtttcccgtgttcagatggctgagaccgtagcagaaatcaggggat
atgatatctctttgatcaatccagtttctgcatcatcggtt-------------------
------------------------------------------------------------
--------------------------------------
>PAFTOL008436
------------------------------------------------------------
---------------------------cagccagatgtggttgtgaattgtgctgctgtc
tctgtgcctcgggcrtgcgaggtggatcctgaggctgctatgtctatcaatgtgcccact
tctctagtgaactggttgttgagttttg---aggagaaaagtacccttttgatccacctt
tccactgat--caagtttatgaagggaccaaatccttttataaagaggaagatgaagctc
gcccagtaaatgtttatggaaaatctaaactggaagcagagaagctcatttctgmwaggt
gctcaaactttgcgattttgagaagcagcatcatatatgggccacagacaatatcacctg
ttccaaagtyccttccratacagkggattgacagtgtgctagcaaaagggaacaaggtgg
atttcttttatgatgagtttcgctgcccggtgtatgtaaaagatgttgtggctgtcatcc
aagtcttggcaacaagatgggttacagagtctacaccaaggcgactgctgttaaatcttg
gtggacctgatagggtttcccgtgttcagatggctgagactgtggcagaaatcaggggat
atgatacctctttgatcaatccagtttctgcatcattggtt-------------------
------------------------------------------------------------
--------------------------------------
>PAFTOL008439
------------------------------------------------------------
------------------------------------------------------------
------------------------------------------------------------
------------------------------------------------------------
-----------tcagtttatgaagggaccaaatccttttataargaggaggatgaagctc
gtccagtaaatgtttatggaaaatctaaactggaagcagaramgctcatttctgcrawgt
gctcaaactttgcaattttgagaagcagcatcatatatgggccacagacaatatcacctg
ttccaaagtcccttccaatacagtggrttgacagtgtgctascaaaagggaacaaggtgg
atttcttttatgacgagtttcgctgcccggtgtatgtaaaggatgttgtgactgtcatcc
acgtcttggcaacaagatgggttacagagtctacaccaatgcrastgctgttaaatcttg
gtggacctgatagggtttcccgtgttcagatggctgagactgtagcagaaatcargggat
atgatacctctttgatcaryccagtttctgcatcatcggtt-------------------
------------------------------------------------------------
--------------------------------------
>PAFTOL008881
------------------------------------------------------------
---------------------------cagccagatgtggttgtgaattgtgctgctctc
tctgtgcctcgggcatgygaggtggatcctgaggctgctatgtctgtcaatgtgcccacc
tctctagtgacgtggttgttgagtttta---aggagaaaagtacccttttgatccacctt
tccactgat--caagtttatgaagggaccaaatccttttataaagaggaagatgaagctc
rtccggtaaatgtttatggaaaatctaaactggargcrgagaagctcatttctgcaaggt
gctcaaactttgcaacyttgagaagcagcatcatatatgggccacagacaatrtcacctg
ttccaaagtcccttccaatacagtggattgacagtgtgctagcaaaagggaacaaggtgg
atttcttttatgatgagtttcgctgcccggtgtatgtaaaggatgttgtggctgtcatcc
aagtcttggcaacaagatgggttacagagtctacaccaatgcgactgctgttaaatcttg
gtggaccagayaggggttcccgtgttcagatggctgagaccgtrgcagaawtcaggggat
aygatacctctttgatcaatccagtttctgcatcwtcggtt-------------------
------------------------------------------------------------
--------------------------------------
>PAFTOL009175
------------------------------------------------------------
------------------------------------------------------------
------------------------------------------------------------
------------------------------------------------------------
-----------tcagtttatgaagggacyaaatccttttataaagaggaagatgaagytc
gyccagtaaatgtttatggaaaatctaaactggaagcagagaagctcatttctgctaggt
gctcaaactttgcaattttgagaagcagcatcatatatgggccacagacaatatcacctg
ttccaaagtcccttccaatacag-------------------------------------
------------------------------------------------------------
--------------------------gagtctacaccaaggcgactgctgttaaatcttg
gtggacctgatagggtttcccgtgttcagatggctgagaccgtggcagaaatcaggggat
atgatacctctttgatcaatccagtttctgcatca-------------------------
------------------------------------------------------------
--------------------------------------
>PAFTOL009179
------------------------------------------------------------
------------------------------------------------------------
------------------------------------------------------------
------------------------------------------------------------
-----------tcagtttatgaagggaccaaatccttttataaagaggaagatgaagctc
gtccagtaaatgtttatggaaaatctaaactggaagcagagaagctcatttctgcaaggt
gctcaaactttgtgattttgagaagcagcatcatatatgggccacagacaatatcacctg
ttccaaagtcccttccaatacagtggattgacagtgtgctagcaaaagggaacaaggtgg
atttcttttatgatgagtttcgctgcccagtgtatgtaaaggatgttgtggctgtcatca
aagtcttggcaacaagatgggctacaggtgggaaccttatctcatgtttgttg-------
------------------------------------------------------------
------------------------------------------------------------
------------------------------------------------------------
--------------------------------------
>PAFTOL009181
------------------------------------------------------------
------------------------------------------------------------
------------------------------------------------------------
------------------------------------------------------------
------------------------------------------------------------
------------------------------------------------------------
------------------------------------------------------------
------------------------------------------------------------
------------------------------------------------------------
--------------------------gagtctacgccaatgcgactgctgttaaatcttg
gtggacctgatagggtttcccgtgttcagatggctgagaccgtagcagaaatcaggggat
atgatacctctttgatcaatccagtttctgcatcatcggtc-------------------
------------------------------------------------------------
--------------------------------------
>PAFTOL009183
------------------------------------------------------------
------------------------------------------------------------
------------------------------------------------------------
------------------------------------------------------------
-----------tcagtttatgaagggaccaaatccttttataaagaggaagatgaagctc
gtccggtaaatgtttatggaaaatctaaactggaagcagagaagctcatttctgcaaggt
gctcaaactttgtgattttgagaagcagcatcatatatgggccacagacaatatcacctg
ttccaaagtcccttccaatacag-------------------------------------
------------------------------------------------------------
--------------------------gagtctacgccaatgcgactgctgttaaatcttg
gtggacctgatagggtttcccgtgttcagatggctgagaccgtagcagaaatcaggggat
atgatacctctttgatcaatccagtttctgcatcaacggtt-------------------
------------------------------------------------------------
--------------------------------------
>PAFTOL009185
------------------------------------------------------------
------------------------------------------------------------
------------------------------------------------------------
------------------------------------------------------------
-----------tcagtttatgaagggaccaaatcctttyataargaggaagatgaagctc
gtccagtaaatgtttatggaaaatctaaactggaagcagagaagctcatttctgcaaggt
gctcaaacttygcaattttgagaagcagcatcatatatgggccacagacaatatcacctg
ttccaaagtcccttccaatacag-------------------------------------
------------------------------------------------------------
--------------------------gagtctacaccaatgcgactgctgttaaatcttg
gtggaccagataggggttcccgtgttcagatggctgagaccgtagcagaaatcaggggat
atgatacctctttgatcaatccagtttctgcatcatcggtt-------------------
------------------------------------------------------------
--------------------------------------
>PAFTOL009187
------------------------------------------------------------
------------------------------------------------------------
---------------------------------------atgttagctgatatacc----
------------------------------------------------------------
----tcaattatcagtttatgaagggactaaatccttttataaagaggaagatgaagttc
gtccagtaaatgtttatggaaaatctaaactggaagcagagaagctcatttctgcaaggt
gctcaaacttcgcgattttgagaagcagcatcatatatgggccacagacaatatcacctg
ttccaaagtcccttccaatgcagtggattgacagtgtgctagcaaaagggaacaaggtgg
atttcttttatgatgagtttcgctgcccggtgtatgtaaaagatgttgtggctgtcatcc
aagtcttggcaacaagatgggtcacagagtctacaccaatgcgactgctgttgaatcttg
gtggacctgatagggtttcccgtgttcagatggctgagaccgtagcagaaatcaggggat
atgatatctctttgatcaatccagtttctgcattatcggtt-------------------
------------------------------------------------------------
--------------------------------------
>PAFTOL009189
------------------------------------------------------------
------------------------------------------------------------
------------------------------------------------------------
------------------------------------------------------------
-----------tcagtttatgaagggaccaaatccttttataaagaggaagatgatgcty
gtccagtaaatgtttatggaaaatctaaactggaagcagagaakctcatttctgcaaggt
gctcaaacttygcaattttgagaagcagcatcatatatgggccacagacaatttcacccr
ttccaaagtcccttccaatacag-------------------------------------
------------------------------------------------------------
------------------------------------------------------------
------------------------------------------------------------
------------------------------------------------------------
------------------------------------------------------------
--------------------------------------
>PAFTOL009191
------------------------------------------------------------
------------------------------------------------------------
------------------------------------------------------------
------------------------------------------------------------
-----------tcagtttatgaagggaccaaatccttttataaagaggaagatgaagctc
gtccagtaaatgtttatggaaaatctaaactggaagcagagaagctcatttctgcaaggt
gctcaaactttgcaattttgagaagcagcatcatatatgggccacagacaatatcacctg
ttccaaagtcccttccaatacagtggattgacagtgtgctagcaaaagggaacaaggtgg
atttcttttatgatgagtttcgctgcccagtgtatgcaaaggatgttgtggctgtcatcc
aagtcttggcaacaaggtgggctgcagagtctacgccaatgcgactgctgttaaatcttg
gtggacctgatcgggtttcccgtgttcagatggctgagaccgtagcagaaatcaggggat
atgatacctctttgatcaatccagtttctgcatcgtcggtt-------------------
------------------------------------------------------------
--------------------------------------
>PAFTOL009193
------------------------------------------------------------
------------------------------------------------------------
------------------------------------------------------------
------------------------------------------------------------
-----------tcagtttatgaagggaccaaatccttttataaagaggaagatgaagctt
gtccagtaaatgtttayggaaaatctaaactggaagcagagaagctcatttctgcaaggt
gctcaaactttgcgattttgagaagcagcatcatatatgggccacagacaatatcacctk
ttccgaagtcccttccaatacag-------------------------------------
------------------------------------------------------------
--------------------------gaggctacaccaatgcgactgctgttaaatcttg
gtggacctgatagggtttcccgtgttcagatggctgagaccgtagcagaaatcaggggat
atgatacctcttttatcaatccagtttctgcatcatcggtt-------------------
------------------------------------------------------------
--------------------------------------
>PAFTOL009195
------------------------------------------------------------
------------------------------------------------------------
------------------------------------------------------------
------------------------------------------------------------
-----------tcagtttatgaagggaccaaatccttttataaagaggaagatgaagctc
gtccagtaaatgtttatggaaaatctaaactggaagcagagaagctcatttctgcaaggt
gctcaaactttgcaattttgagaagcagcatcatatatgggccacagacaatatcacctg
ttccaaagtcccttccaatacagtggattgacagtgtgctagcaaaagggaacaaggtgg
atttcttttatgatgagtttcgctgcccagtgtatgtaaaggatgttgtggctgtcatcc
aagtcttggcaacaagatgggctacagagtctacgccaatgcgactgctgttaaatcttg
gtggacctgatagggtttcccgtgttcagatggctgagaccgtagcagaaatcaggggat
atgatacctctttgatcaatccagtttctgcatcgtcggtt-------------------
------------------------------------------------------------
--------------------------------------
>PAFTOL009197
------------------------------------------------------------
------------------------------------------------------------
------------------------------------------------------------
------------------------------------------------------------
-----------tcagtttatgaagggaccaaatccttttataaagaggaagatgaagctc
rtccagtaaatgtttatggaaaatctaaackggaagcagagaagctcatttctgcaaggt
gctcaaactttgyaattttgagaagcagcatcatatatgggccacagacaatatcacctg
ttccaaagtcccttccaatacag-------------------------------------
------------------------------------------------------------
------------------------------------------------------------
------------------------------------------------------------
------------------------------------------------------------
------------------------------------------------------------
--------------------------------------
>PAFTOL009199
------------------------------------------------------------
------------------------------------------------------------
------------------------------------------------------------
------------------------------------------------------------
-----------tcagtttatgaagggaccaaatccttttataaagaggaagatgaagctc
gtccagtaaatgtttatggaaaatctaaactggaagcagagaagctcatttctgcaaggt
gctcaaactttgcaattttgagaagcagcatcatatatgggccacagacaatatcacctg
ttccaaagtcccttccaatacaggttcgtwtctrcagatttgggagtgtggcatcattat
agttttcagtagagcggtatgcggtaccaataaatttggctgayggttagacaaaccttg
tgaaktttagcagtagaaacttaaaatagtctacgccaatgcgactgctgttaaatcttg
gtggacctgatagggtttcccgtgttcagatggctgagaccgtagcagaaatcaggggat
rtgatmcctctttgatcaatccagtttctgcatcatcggtt-------------------
------------------------------------------------------------
--------------------------------------
>PAFTOL009203
------------------------------------------------------------
------------------------------------------------------------
------------------------------------------------------------
------------------------------------------------------------
-----------tcagtttatgaagggaccaaatccttttataaagaggaagatgaagctc
gtccagtaaatgtttatggaaaatctaaactggaagcagagaagctcatttctgctaggt
gctcaaactttgcaattttgagaagcagcatcatatatgggccacagacaatatcacctg
ttccaaagtcccttccaatacagtggattgacagtatgctagcaaaagggaacaaggtgg
atttcttttatgatgagtttcgctgcccagtgtatgtaaaggatgttgtggctgtcatcc
aactcttggcaacaagatgggctacagagtctacgccaatgcgactgctgttaaatcttg
gtggacctgatagggtttcccgtgttcagatggctgagaccgtagcagaaatcagggatt
atgatacctctttgatcaatccagtttctgcattgtcggtt-------------------
------------------------------------------------------------
--------------------------------------
>PAFTOL009205
------------------------------------------------------------
------------------------------------------------------------
------------------------------------------------------------
------------------------------------------------------------
-----------tcagtttaygaagggatcaaatccttttataaagaggaggatgawgctc
gtccagtaaatgtctatggaaaatctaaactggaagcwgagaagctcatttctgctgagt
gctcaaactttgcaattttgagaagcagcatcatatatgggccacagacaatatcacctg
ttccaaagtcccttccaatacagtggattgacagtgtgctagcaagagggaacaaggtgg
atttcttttatgatgagtttcgctgcccggtgtgtgtaaaggatgttgtgactgtcatcc
aagtcttggcaacaagatgggttacagagtctacgccaatgcgastgctgttaaatcttg
gtggacctgatagggtttcccgtgttcagatggctgagaccgtagcagaaatcaggggat
atgatatctctttgatcaatccagtttctgcatcatcggtygatcggggtgtgaaatctc
cagcagatatatccatggacattagcaagctagttaaaacattgaatgtatctcctatct
catttaaagatggtgtcaaattgacactagcagaacca
>PAFTOL009207
------------------------------------------------------------
--------------------------ttagctaa--------------------------
--tatacctcaatt----------------------------------------------
------------------------------------------------------------
--------a--tcagtttatgaagggaccaaatccttttataaagaggaggatgaagctt
gtycagtaaatgtttatggaaaatctaaactggaagcrgagaagctcatttctgcaaagt
rtccaaactttgcaattttgagaagcagtatcatatatgggccacagacaatatytccgg
ttccaaagtcccttccgatacagtggattgacagtgtgctagcaaaagggaacaaggtgg
atttcttttatgacgagtttcgctgcccggtgtatgtaaaggatgttgtgactgtcatcc
aagtcttggcaacaagatgggttacagagtctactccaatgcgactgctgttaaatgttg
gtggacctgatagggtttcccgtgttcagatggctgagaccgtagcagaaatcaaaggat
atgatacctctttsatcaatccygtttctgcatcatcggtt-------------------
------------------------------------------------------------
--------------------------------------
>PAFTOL009209
------------------------------------------------------------
---------------------------cagccagatgtggttgtgaattgtgctgctctt
tctgtgcctcgggcatgcgagatggatcctgaggctgctatgtctatcaatgtgcccacc
tctctagtgaagtggttgttgagtttta---aggagaaaagtacccttttgatccacctt
tccactgat--caagtttatgaagggactaaatccttttataaagaggaagatgaagtty
gtccagtaaatgtttatggaaaatctaaactggaagcagagaagctcatttctgcaaggt
gctcaaactttgcgattttgagaagcagcatcatatatgggccacagacaatatcacctg
ttccaaagtcccttccaatacagtggattgacagtgtgctagcaaaagggaacaaggtgg
atttctttgatgatgagtttcgctgcccggtgtatgtaaaagatgttgtggctgtcatcc
aagtcttggcaacaagatgggtcacagagtctacaccaatgcgactgctgttaaatcttg
gtggacctgatagggtttcccgtgttcagatggctgagaccgtagcagaaatcaggggat
atgatatctctttgatcaatccagtttctgcatcatcggtt-------------------
------------------------------------------------------------
--------------------------------------
>PAFTOL009215
------------------------------------------------------------
------------------------------------------------------------
------------------------------------------------------------
------------------------------------------------------------
-----------tcagtttatgaagggaccaaatccttttataaagaggaagatgaagctc
gtccagtaaatgtttatggaaaatctaaactggaagcagagaagctcatttctgcaaggt
gctcaaactttgcaattttgagaagcagcatcatgtatgggccacagacaatatcacctg
ttccaaagtcccttccaatacagtttttcttacgtgtgctagcaaaagggaacaaggtgg
atttcttttatgatgagtttcgctgcccagtgtatgtaaaggatgttgtggctgtcatca
aagtcttggcaacaagatgggctacagagtctacgccaatgcaactgctgttaaatcttg
gtggacctgatagggcttcccgtgttcagatggctgagaccgtagcagaaatcaggggat
atgatccctctttgatcaatccaatttctgcatcatcggtt-------------------
------------------------------------------------------------
--------------------------------------
>PAFTOL009217
------------------------------------------------------------
------------------------------------------------------------
------------------------------------------------------------
------------------------------------------------------------
-----------tcagtttatgaagggaccaaatccttttataaagaggaagacgaagctc
atccagtaaatgtttatggaaaatctaaactggaagcagagaagctcatttctgcaaggt
gctcaaactttgcaattttgagaagcagcatcatatatgggccacagacaatatcacctg
ttccgaagtcccttccaatacag-------------------------------------
------------------------------------------------------------
--------------------------gagtctacgccaatgcgactgctgttaaatcttg
gtggacctgatagggtttcccgtgttcagatggctgagaccgtagcagaaatcaggggat
atgatccctctttgatcaatccagtttctgcatcatcggtt-------------------
------------------------------------------------------------
--------------------------------------
>PAFTOL009219
------------------------------------------------------------
---------------------------cagccagatgtggttgtgaattgcgctgctctc
tctgtgcctcgggcatgcgaggtggatcctgaggctgctaattctatcaatgtgcccacc
tctstagtgacgtggttgtcgagttttg---aggagaaaagtacccttttgatccacctt
tccactgat--cmagtttatgaagggaccaaatccttttataaagaggaagatgaagctc
gtccagtaaatgtttatggaaaatctaaactggaagcagagaagctcatttctgcaaggt
gctcaaactttgcaattttgagaagcagcatcatatatgggccacagacaatatcacctg
ttccaaagtcccttccaatacag-------------------------------------
------------------------------------------------------------
--------------------------gagtctacgccaatgcractgctgytaaatcttg
gtggacctgatagggtttcccgtgttcagatggctgagaccgtagcagaaatcagrggat
atgatrcctctttgatcaatccagtttctgcrtcatcggtt-------------------
------------------------------------------------------------
--------------------------------------
>PAFTOL009221
------------------------------------------------------------
---------------------------cagccagatgtagttgtgaattgtgctgctctc
tctgtgcctcgggcatgcgaggtggatcctgaggctgctatgtctatcaatgtgcccact
tctctagtgaactggttgttgagtttta---aggacaaaagtacccttttgatccacctt
tccactgat--caagtttatgaagggaccaaatccttttataaagaggcggatgaagctc
ttccagtaaatgtctatggaaaatctaaactggaagcagagaagctcatttcygctaagt
gctcaaactttgcaattttgagaagcagcatcatatacgggccacagacaatatcacctg
ttccaaagtcccttccaatacagtggattgacagtgtgctagcaagagggamcaaggtgg
atttcttttatgatgagtttcgctgcccggtgtgtgtaacggatgttgtgggtgwcatcc
aagttttggcaacaagatgggttacagagtctacgccaatgcaactgctgttaaatcttg
gtggacctgatagggtttctcgtgttcagatggctgagaccgtagcagaaatcaggggat
atgatatctctttcatcaatccagtttctgcatcatcggtt-------------------
------------------------------------------------------------
--------------------------------------
>PAFTOL009223
------------------------------------------------------------
------------------------------------------------------------
------------------------------------------------------------
------------------------------------------------------------
-----------tcagtttatgaagggaccaaatccttttataaagaggaagatgaagctc
gtccagtaaatgtttatggaaaatctaaactggaagcagagaagctcatttctgcaaggt
gctcaaactttgcaattttgagaagcagcatcatatatgggccmcagacaatatcacctg
ttccaaagtcccttccaatacag-------------------------------------
------------------------------------------------------------
--------------------------gagtctacgccaatgcgactgctgttaaatcttg
gtggacctgatagggtttcccgtgttcagatggctgagaccgtagcagaaatcaggggat
atgatccctctttgatcaatccaatttctgcatcatcggtt-------------------
------------------------------------------------------------
--------------------------------------
>PAFTOL009225
------------------------------------------------------------
------------------------------------------------------------
------------------------------------------------------------
------------------------------------------------------------
-----------tcagtttatgaagggaccaaatccttttataaagaggaagatgaagctc
gtccagtaaatgtttatggaaaatctaaactggaagcagagaagctcatttctgcaaggt
gctcaaactttgcaattttgagaagcagcatcatatatgggccacagacaatatcacckg
ttccaaagtcccttccaatacagtggattgacagtgtgctggcaaaagggaacagggtgg
atttcttttatgatgagtttcgctgcccagtgtatgtaaaggatgttgtggctgtcatca
aagtcttggcaacaagatgggctacagagtctacgccaatgcgactgctgttaaatcttg
gtggacctgatagggtttcccgtgttcagatggctgagaccrtagcagaaatcaggggat
atgatccctctttgatcaatccaatttctgcatcatcggtt-------------------
------------------------------------------------------------
--------------------------------------
>PAFTOL009227
------------------------------------------------------------
------------------------------------------------------------
------------------------------------------------------------
------------------------------------------------------------
-----------tcagtttatgaagggaccaaatccttttataaagatgaagatgaagctc
gtccagtaaatgtttatggaaaatctaaactggaagcagagaagctcatttctgcaaggt
gctcaaactttgcaattttgagaagcagcatcatatatgggccrcagacaatatcacctg
ttcccaagtcccttccaatacag-------------------------------------
------------------------------------------------------------
--------------------------gagtctacgccaatgcgactgctgttaaatcttg
gtggacctgatagggtttcccgtgttcagatggctgagaccgtagcagaaatcaggggat
atgatacctctttgatcaatccagtttctgcatcgtcggtt-------------------
------------------------------------------------------------
--------------------------------------
>PAFTOL009229
------------------------------------------------------------
---------------------------cagccagatgtggttgtgaattgtgctgctctc
tctgtgcctcgggcatgcgaggtggatcctgaggctgctatgtctatcaatgtgcccacc
tctctagtgacgtggttgttgagttttg---aggagaaaaggacccttttgatccacctt
tccactgat--caagtttatgaagggaccaaatccttttataaagaggaagatgaagctc
gtccagttaatgtttatggaaaatctaaactggaagcagagaagctcatttctgcaaggt
gctcaaactttgcaattttgagaagcagcatcatatatgggccacagacaatatcacctg
ttccaaagtcccttccaatacagtggattgacagtgtgctagcaaaagggaacaaggtgg
atttgttttatgatgagtttcgctgcccggtgtatgtaaaggatgttgtggctgtcatcc
aagtcttggcaacaagatgggttacagagtctacaccaatgcgactgctgttaaatcttg
gtggacctgatagggtttcccgtgttcagatggctgagaccgtagcagaaatcatgggat
atgatacctcttttatcaacccagtttctgcatcattggtt-------------------
------------------------------------------------------------
--------------------------------------
>PAFTOL009231
------------------------------------------------------------
------------------------------------------------------------
------------------------------------------------------------
------------------------------------------------------------
-----------tcagtttatgaagggaccaaatccttttataaagaggaagatgaagctc
gtccagtaaatgtttatggaaaatctaaactggaagcagagaagctcatttctgcaaggt
gctcaaactttgcgattttgagaagcagcattatatatgggccacagacaatgtcactcc
tt---------tgtgttgtgcagtggattgacagtgtgctagcaaaagggaacaaggtgg
atttgttttatgatgagtttcgctgcccggtgtatgtaaaggatgttgtggctgtcatcc
aagtcttggcaacaagatgggttacagagtctacaccaatgcgactgctgttaaatcttg
gtggacctgatagggtttcccgtgttcagatggctgagaccgtagcagaaatcatgggat
atgatacctcttttatcaatctagtttctgcatcatcggtt-------------------
------------------------------------------------------------
--------------------------------------
>PAFTOL009233
------------------------------------------------------------
---------------------------cagccagatgtggttgtgaattgtgctgctctc
tcggtgcctcgggcatgcgaagtggatcctgaggctgctatgtctatcaatgtgcctact
tctttagtgaactggttgttgagtttca---aggagaaaagtacccttttgatccacctt
tccactgat--caagtttatgaagggaccaaatccttttataaagaggaagatgaagctt
gtccagtaaatgtctatggaaaatctaaactggaagcagagaggctcatttctgctaagt
gctcaaattttgcaattttgagaagcagcatcatatatgggccacagacaatatcacctg
ttccaaagtcccttccaatacag-------------------------------------
------------------------------------------------------------
------------------------------------------------------------
------------------------------------------------------------
------------------------------------------------------------
------------------------------------------------------------
--------------------------------------
>PAFTOL009235
------------------------------------------------------------
---------------------------cagccagatgtggttgtgaattgtgctgctctc
tctgtgcctcgggcttgcgaggtcgatcctgaggctgctatgtctatcaatgtgcccact
tctctagtgaactggttgttgagtttta---aggagaaaagtacctttttgatccacctt
tccactgat--caagtttatgaagggaccaaatccttttataaagaggaggatgaagctt
gtccagtaaatgtttatggaaaatctaaactggaagcrgagaagctcatttctgaaaagt
gtccaaactttgcaattttgagaagcagtatcatatatgggccacagacaatatcaccgg
ttccaaagtcccttccgatacagtggattgacagtgtgctagcaaaagggaacaaggtgg
atttcttttatgacgagtttcgctgcccggtgtatgtaaaggatgttgtgactgtcatcc
aagtcttggcaacaagatgggttmcagagtctacgccaatgcgactgctgttaaatgttg
gtggacctgatagggtttcccgtgttcagatggctgagaccgtagcagaaatcaaaggat
atgatacctctttgatcaatccagtttctgcatcrtcggtt-------------------
------------------------------------------------------------
--------------------------------------
>PAFTOL009241
------------------------------------------------------------
------------------------------------------------------------
------------------------------------------------------------
------------------------------------------------------------
-----------tcagtttatgaagggaccaaatccttttataaagaggaagatgaagctc
gtccagtaaatgtttatggaaaatctaaactggaagcagagaagctcatttctgcaaggt
gctcaaactttgcaattttgagragcagcatcatatatgggccacagacaatatcacctg
ttccaaagtcccttccaatacagtggattgacagtgtgctggcaaaagggaacagggtgg
atttcttttatgatgagtttcgctgcccagtgtatgtaaaggatgttgtggctgtcatca
aagtcttggcaacaagatgggctacagagtctacgccaatgcgactgctgttaaatcttg
gtggacctgatagggtttcccgtgttcagatggctgagaccrtagcagaaatcaggggat
atgatccctctttgatcaatccaatttctgcatcatcggtt-------------------
------------------------------------------------------------
--------------------------------------
>PAFTOL009243
------------------------------------------------------------
------------------------------------------------------------
------------------------------------------------------------
------------------------------------------------------------
-----------tcagtttatgaagggaccaaatccttttataaagaggaggatgaagctc
gtccagtaaatgtttatggaaaatctaaactggaagcagagaatctcatttctgcaaggt
gctcaaactttgcaattttgagaagcagcatcatatatgggccacagacaatatcacctg
ttccaaagtcccttccaatacag-------------------------------------
------------------------------------------------------------
------------------------------------------------------------
------------------------------------------------------------
------------------------------------------------------------
------------------------------------------------------------
--------------------------------------
>PAFTOL009245
ctcctggatgctctccctcactctctctccttctccgttgatctgcgctctggttctggg
ttcgattccatctccgcttcatttggtcagccagatgtggttgtgaattgtgctgctctc
tctgtgcctcgggcatgcgaggtggatcctgaggctgctatgtctatcaatgtgcccacc
tctctagtgaagtggttgttgagtttta---aggagaaaagtacccttttgatccacctt
tccactgat--caagtttatgaagggactaaatccttttataaagaggaagatgaagttc
gtccagtaaatgtttatggaaaatctaaactggaagcagagaagctcatttctgcaaggt
gctcaaactttgcgattttgagaagcagcatcatatatgggccacagtcaatatcacctg
ttccaaagtcccttccaatacagtggattgacagtgtgctagcaaaagggaacaaggtgg
atttcttttatgatgagtttcgctgcccggtgtatgtaaaagatgttgtggctgtcatcc
aagtcttggcaacaagatgggtcacagagtctacaccaatgcgactgctgttaaatcttg
gtggacctgatagggtttcccgtgttcagatggctgagaccatagcagaaatcaggggat
atgatatctctttgatcaatccagtttctgcatcatcggtt-------------------
------------------------------------------------------------
--------------------------------------
>PAFTOL009249
------------------------------------------------------------
------------------------------------------------------------
------------------------------------------------------------
------------------------------------------------------------
-----------tcagtttatgaagggactraatccttttataaagaggaagatgaagttc
gtccastaaatgtttatggaaaatctaaactggaagcagagaagctcatttctgcaaggt
gctcaaactttgcaattttgagaagcagcatcatatatgggccacagacaatatcacctg
ttccaaagtcccttccaatacag-------------------------------------
------------------------------------------------------------
--------------------------gagtctacaccaatgcgactgctgttaaatcttg
gtggacctgatagggtttcccgtgttcagatggctgagaccgtagcagaaatcaggggat
atgatatctctttgatcaatccagtttctgcatcatcggtt-------------------
------------------------------------------------------------
--------------------------------------
>PAFTOL009251
------------------------------------------------------------
------------------------------------------------------------
------------------------------------------------------------
------------------------------------------------------------
-----------tcagtttatgaagggactaaatccttttataaagaggaagatgamgttc
gtccagtaaatgtttatggaaaatctaaactggaagcagagaagctcatttctgcaaggt
gctcaaactttgcgattttgagaagcagcatcatatatgggccacagacaatatcacctg
ttccaaagtcccttccaatacag-------------------------------------
------------------------------------------------------------
------------------------------------------------------------
------------------------------------------------------------
------------------------------------------------------------
------------------------------------------------------------
--------------------------------------
>PAFTOL009253
------------------------------------------------------------
--------------------------ttagctaa--------------------------
--tatacctcaatt----------------------------------------------
------------------------------------------------------------
--------a--tcagtttatgaagggaccaaatccttttatraagaggaggatgaagctt
gtccagtaaatgtttatggaaaatctaaactggaagcagagaagctcatttctgaaaagt
gtccaaactttgcaattttgagaagcagtatcatatatgggccrcagacaatatcaccgg
ttccaaagtcccttccgatacag-------------------------------------
------------------------------------------------------------
------------------------------------------------------------
------------------------------------------------------------
------------------------------------------------------------
------------------------------------------------------------
--------------------------------------
>PAFTOL009255
------------------------------------------------------------
---------------------------cagccagatgtggttgtgaattgtgctgctctc
tctgtgcctcgggcatgcgaggtggatcttgaggctgctatgtctatcaatgtgcccacc
tctctagtgatgtggttgtcgagttttg---aggagaaaagtacccttttgatccacctt
tccactgat--caagtttatgaagggaccaaatccttttataaagaggaagatgaagctc
gtccagtaaatgtttatggaaaatctaaactggaagcagagaagctcatttctgcaaggt
gctcaaactttgcaattttgagaagcagcatcatatatgggccacagacaagatcacctg
ttccaaagtcccttccaatacagtggattgacagtgtgctagcagaagggaacaaggcgg
atttcttttatgatgagtttcgctgcccggtgtatgcaaaggatgttgtggctgtcatcc
aagtcttagcaacaagatgggttacagagtctacaccaatgcgactgctgttaaatcttg
gtggacctgataggatttcccgtgttcagatggctgagaccatagcagaaatcaggggat
atgatatctctttgatcaatccagtttctgcatcatcggtt-------------------
------------------------------------------------------------
--------------------------------------
>PAFTOL009257
------------------------------------------------------------
------------------------------------------------------------
------------------------------------------------------------
------------------------------------------------------------
-----------tcagtttatgargggaccaaatccttttataaagaggaagatgaagctc
gtccagtaaatgtttatggaaaatctaaactggaagcagagaagctcatttctgcaaggt
gctcaaactttgcaattttgagaagcagcatcatatatggrccacagacaagatcacctg
ttccaaagtcccttccaatacagtggattgacagtgtgctagcagaagggaacaaggcgg
atttcttttatgatgagtttcgctgcccggtgtatgcaaaggatgttgtggctgtcatcc
aagtcttagcaacaagatgggttacagagtcwacaccaatgcgactgctgttaaatcttg
gtggacctgataggatttcccgtgttcagatggctgagaccatagcagaaatcaggggat
atgatatctctttgatcaatccagtttctgcatcatcggtt-------------------
------------------------------------------------------------
--------------------------------------
>PAFTOL009259
------------------------------------------------------------
---------------------------cagccagatgtggttgtgaattgtgctgctctc
tctgtgcckcgggcatgcgaggtggatgctgaggctgctatgtctatcaatgtgcccact
tctctagtgaactggttgttgagtttta---aggagaaaagtacgcttttgatccacctt
tccactgat--caagtttatgaagggaccaaatccttttataaagaggaggatgaagctc
gtccagtaaatgtctatggaaaatctaaactggaagcagagaagctcatttctgctaagt
gstcmaactttgcaattttgagaagcagcatcatatatgggccacagacaatatcacctg
ttccaaagtcccttccaatacagtggattgacagtgtgctagcaaaagggaacaaggtgg
atttcttttatgatgagtttcgctgcccggtgtatgtaaaggatgttgtggctgtcatcc
aagtcttggcaacaagatgggttacagagtctacaccaatgcgactgctgttaaatcttg
gtggacctgatagggtttcccgtgttcagatggctgagaccgtagcagaaatcaggggat
atgatacctctttgatcaatccagtttctgcatcgtcggtt-------------------
------------------------------------------------------------
--------------------------------------
>PAFTOL009261
------------------------------------------------------------
------------------------------------------------------------
------------------------------------------------------------
------------------------------------------------------------
-----------tcagtttatgaagggatcaaatccttttataaagaggaggatgaagctc
gtccagtaaatgtatatggaatatctaaactggaagcagagaagctcatttctgctaagt
gctcaaactttgtaattttgagaagcagcatcatatatgggccacagacaatatcacctg
ttccaaagtcccttccaatacag-------------------------------------
------------------------------------------------------------
------------------------------------------------------------
------------------------------------------------------------
------------------------------------------------------------
------------------------------------------------------------
--------------------------------------
>PAFTOL009263
------------------------------------------------------------
------------------------------------------------------------
------------------------------------------------------------
------------------------------------------------------------
-----------tcagtttatgaagggactaaatccttttataaagaggaagatgaagttc
gtccagtaaatgtctatggaaaatctaaactggaagcagagaagctcatttctgcaaggt
gctcaaactttgcgattttgagaagcagcatcatatatgggccacagacaatatcacctg
ttccaaagtcccttccaatacagtggattgacagtgtgctagcaaaagggaacaaggtgg
atttcttttatgatgagtttcgctgcccggtgtatgtaaaggatgttgtggctgtcatcc
aagtcttggcaacaagatgggtcacagagtctacaccaatgcgactgctgttaaatcttg
gtggacctgatagggtttcccgtgttcagatggctgagcccgtagcagaaatcaggggat
atgatatctctttgatcaatccagtttctgcatcatcggtt-------------------
------------------------------------------------------------
--------------------------------------
>PAFTOL009265
------------------------------------------------------------
------------------------------------------------------------
------------------------------------------------------------
------------------------------------------------------------
-----------tcagtttatgaagggactaaatccttttataaagargaagatgaagttc
gtccrgtaaatgtttatggaaaatctaaactggaagcagagaagctcatttctgcaaggt
gctcaaactttgygattttgagaagcagcatcatatatgggccacagacaatatcacctg
ttccaaagtcccttccaatacag-------------------------------------
------------------------------------------------------------
------------------------------------------------------------
------------------------------------------------------------
------------------------------------------------------------
------------------------------------------------------------
--------------------------------------
>PAFTOL009267
------------------------------------gttgatctgcgatctggagccgga
ttcgattctatccccgcttcatttggtcagccagatgtggttatgaattgtgctgctctc
tctgtgcctcgggcttgcgaggtcgatcctgaggctgctatgtctatcaatgtgcccact
tctctagtgaactggttgttgagtttta---aggagaaaagtacctttttgatccacctt
tccactgca--ttttgctttgaagggaccaaatccttttctaaagaggaggatgaagctt
gtccagtaaatgtttatggaaaatctaaactggaagcagagaagstcatttctgcwaagt
gtccaaactttgcaattttgagaagcagtatcatatatgggccacagacaatatcaccgg
ttccaaagtcccttccgatacag-------------------------------------
------------------------------------------------------------
--------------------------gattctacgccaatgcgactgctgttaaatgttg
gtggacctgatagggtttcccgtgttcagatggctcagaccgtagcagaaatcgaaggat
atgatacctctttgatcaatccagtttctgcatcatcggtt-------------------
------------------------------------------------------------
--------------------------------------
>PAFTOL009271
------------------------------------------------------------
------------------------------------------------------------
------------------------------------------------------------
------------------------------------------------------------
-----------tcagtttatgaagggaccaaatccttttataaagaggaagatgaagctc
gtccagtaaatgtttatggaaaatctaaactggaagcagagaaattcatttctgcaaggt
gctcaaactttgcgattttgagaagcagcatcatatatgggccacagacaatatcacctg
ttccaaagtcccttccaatacagtggattgacagtgtgctagcaaaagggaacaaggtgg
atttgttttatgatgagtttcgctgcccggtgtatgtaaaggatgttgtggctgtcatcc
aggtcttggcaacaacatgggttacagagtctacaccaatgcggctgctgttaaatcttg
gtggccctgatagggtttcccgtgttcagatggctgagaccgtagcagaaatcaggggat
atgatacctcttttatcaatccagtttctgcatcatcggtt-------------------
------------------------------------------------------------
--------------------------------------
>PAFTOL009281
------------------------------------------------------------
------------------------------------------------------------
------------------------------------------------------------
------------------------------------------------------------
-----------tcagtttatgaagggaccaaatctttttatgaagaggaagatgaagctc
gtccagtaaatgtttatggaaactctaaactggaagcagagaagctcatttctgcaaggt
gctcaaactttgcaattttgagaagcagcatcatatatgggccacagacaatatcacctg
ttccaaagtcccttccaatacag-------------------------------------
------------------------------------------------------------
------------------------------------------------------------
------------------------------------------------------------
------------------------------------------------------------
------------------------------------------------------------
--------------------------------------
>PAFTOL009283
------------------------------------------------------------
------------------------------------------------------------
------------------------------------------------------------
------------------------------------------------------------
-----------tcagtttatgaagggaccaaatccttttataaagaggaagatgaagctc
gtccagtaaatgcttatggaaaatctaaactggaagcagagaagctcatttctgcaaggt
gctcaaactttgcagttttgagaagcagcatcatatatggaccacagacaatatcacctg
ttccaaagtcccttccaatacag-------------------------------------
------------------------------------------------------------
--------------------------gagtctacgccaatgcgactgctgttaaatcttg
gtggacctgatagggtttcccgtgttcagatggctgagaccgtagcagaaatcaggggat
atgatccctctttgatcaatccagtttctgcatcatcggtt-------------------
------------------------------------------------------------
--------------------------------------
>PAFTOL009287
------------------------------------------------------------
---------------------------cagccagatgtggttgtgaattgcgctgctctc
tctgtgcctcgggcatgcgaggtggatcctgaggctgctaattctatcaatgtgcccacc
tctctagtggcgtggttgtcgagttctg---aggagaaaagtacccttttgatccacctt
tccactgat--cmagtttatgaagggaycaaatccttttataaagaggaagatgaagctc
gtccagtmaatgtttatggamaatctaaactggaagcagagaagctcatttctgcaaggt
gctcaaactttgcaattttgagaagcagcatcatatatgggccacagacaatatcacctg
ttccaaagtcccttccaatacagtggattgacagtgtgctagcaaaagggaacaaggtgg
atttcttttatgatgagtttcgctgcccagtgtatgtaaaggatgttgtggctgtcatcc
aagtcttggcmasaagatgggctacagagtctacrccaatgcgactgctgttaaatcttg
gtggacctgatagggtttcccgtgttcagatggctgagaccgtagcagaaatcaggggat
atgatacctctttgatcaatccagtttctgcatcgtcggtt-------------------
------------------------------------------------------------
--------------------------------------
>PAFTOL009289
------------------------------------------------------------
------------------------------------------------------------
------------------------------------------------------------
------------------------------------------------------------
-----------tcagtttatgaagggactaaatccttttgtaaagaggaagatgaagttc
gtccagtaaatatctatggaaaatctaaactggaagcagagaagctcatttctgcaaggt
gctcgaactttgtgattttgagaagcagcatcatatacgggccacagacaatatcacctg
ttccaaagtcccttccaatacag-------------------------------------
------------------------------------------------------------
--------------------------gagtctacaccaatgcgactgctgttaaatcttg
gtggacctgatagggtttcccgtgttcagatggctgagaccgtagcagaaatcaggggat
atgatatctctttgatcaatccagtttctgcatcatcggtt-------------------
------------------------------------------------------------
--------------------------------------
>PAFTOL009291
ctccttgatgctctycctcactctctctccttctccgttgatttgcgctctrgttctrgg
tttgattccatatcagcgtcatttggtcagccagatgtggttgtgaattgcgctgctctc
tctgtgcctcgagcatgcgaggtggatcctgaggctgctaattctatcaatgtgcccacc
tctctagtgacgtggttgtcgagttttg---aggagaaaagtacccttttgatccacttt
tccactgat--caagtttatgaagggactaaatccttttataaagaggaagatgaagctc
gtccagtaaatgtttatggacaatctaaactggaagcagagaagctcatttctgcaaggt
gctcaaacttygcaattttgagaagcagcatcatatatgggccacagacaatatcacctg
ttccaaagtcccttccaatacagtggattsacagtgtgctagcaaaagggaacaaggtgg
atttcttttatgatgagtttcgctgcccagtgtatgtaaaggatgttgtggctgtcatcc
aagtcttggcaacaagatgggctacagagtctacgccaatrcggcggctgttaaatcttg
gtggacctgatagggtttcccgtgttcaaatggctgagaccrtagcagaaatcaggggat
atgatacctctttgatcaatccagtttctgcatcgttggttgatcggggtgtgaaaycgc
cagcagatatatccatggacattagcwagctagttaaaacttygaatgtgtctcctatct
cattcaaagatggtgtyaaattgacactagcagaacca
>PAFTOL009293
------------------------------------------------------------
---------------------------cagccagatgtggttgtgaattgtgctgctctc
tctgtgcctcgggcatgcgaggtggatcctgaggctgctaattctatcaatgtgcccacc
tctctagtgacgtggttgtcgagttttg---aggagaaaagtacccttttgatccacctt
tccactgat--caagtttatgaagggaccaaatccttttataaagaggaagatgaagctc
gtccagtaaatgtttatggaaaatctaaactggaagcagagaagctcatttctgcaaggt
gctcaaactttgcaattttgagaagcagcatcatatatgggccacagacaatatcacctg
ttccaaagtcccttccaatacagtggattgacagtgtgctagcaaaagggaacaaggtgg
atttcttttatgatgagtttcgctgcccagtgtatgtaaaggatgttgtggctgtcatcc
aagtcttggcaacaaggtgggctacagagtctacgccaatgcractgctgttaaatcttg
gtggacctgatagggtttcccgtgttcagatggctgagaccgtagcagaaatcaggggat
atgatccctctttgatcaatccagtttctgcatcatcggtt-------------------
------------------------------------------------------------
--------------------------------------
>PAFTOL009295
------------------------------------------------------------
------------------------------------------------------------
------------------------------------------------------------
------------------------------------------------------------
--------------gtttatgaagggaccaaatccttttataaagaggaagatgaagctc
gtccagtaaatgtttatggaaaatctacactggaagcagagaagctcatttctgcaaggt
gctcaaactttgcaattttgagaagcagcatcatatatgggccacagacaatatcacctg
ttccaaagtcccttccaatacag-------------------------------------
------------------------------------------------------------
------------------------------------------------------------
------------------------------------------------------------
------------------------------------------------------------
------------------------------------------------------------
--------------------------------------
>PAFTOL009297
------------------------------------------------------------
------------------------------------------------------------
------------------------------------------------------------
------------------------------------------------------------
-----------tcagtttatgaagggacmraatccttytataaagaggaggatgaagctc
gtccagtaaatgtctatggaaaatctaaactggaagcagagaagctcatttctgctaagt
gctcaaactttgcaattttgmgaagcagcatcatatatgggccacagacaatatcacctg
ttccaaagtcccttccaatacagtggattgacagtgtgctagcaaaagggaacaaggtgg
atttcttttatgatgagtttcgctgcccggtgtatgtaaaggatgttgtggctrtcatcc
aagtcttggcaacaagatgggttacagagtctacaccaatgcgactgctgttaaatcttg
gtggacstgatagggtttcccgtgttcaratggctgagaccgtagcagaaatcaggggat
atgatacctctttgatcaatccagtttctgcatcatyggtt-------------------
------------------------------------------------------------
--------------------------------------
>PAFTOL009299
------------------------------------------------------------
------------------------------------------------------------
------------------------------------------------------------
------------------------------------------------------------
-----------tcagtttatgaagggactaaatccttttataaagaggamgatgaagtty
gtccagtaaatgyttatggaaaatctaaactggaagcagagaagctcatttctgcaaggt
gctcaaactttgcgattttgagaagcagcatcatatatgggccacagacaatatcacctg
ttccaaagtcccttccaatacag-------------------------------------
------------------------------------------------------------
--------------------------gagtctacaccaatgcgactgctgttaaatcttg
gtggacctgatagggtttcccgtgttcagatggctgagaccatagcagaaatcaggggat
atgatatctctttgatcaatccagtttctgcatca-------------------------
------------------------------------------------------------
--------------------------------------
>PAFTOL009301
------------------------------------------------------------
---------------------------cagccagatgtggttgtgaattgtgctgctctc
tctgtgcctcgggcatgcgaggtggatcctgaggctgctatgtctattaatgtgcccacc
tctctagtgaaatggttgttgagtttta---aggagaaaagtacccttttgatccacctt
tccactgat--cmagtttatgaagggactaaatccttttataaagaggaagatgaagttc
gtccagtaaatgtttatggaaaatctaaactggaagcagagaagctcatttctgcaaggt
gctcaaactttgcgattttgagaagcagcatcatatatgggccacagacaatatcacctg
ttccaaagtcccttccaatacag-------------------------------------
------------------------------------------------------------
--------------------------gagtctrcaccaatgcgactgctgttaaatcttg
gtggacctgatagggtttcccgtgttcagatggctgagaccgtagcagaaatcaggggat
atgatatctctttgatcaatccagtttcygcatcatcggtt-------------------
------------------------------------------------------------
--------------------------------------
>PAFTOL009303
------------------------------------------------------------
---------------------------cagccagatgtggttgtgaattgtgctgctctc
tctgtgccttgggcatgcgaggtggatcctgaggctgctatgtctatcaatgtgcccacc
tctctagtgaagtggttgttgagtttta---aggagaaaagtacccttttgatccacctt
tccactgat--caagtttatgaagggactaaatccttttataaagaggaagatgaagttc
gtccggtgaatgtttatggaaaatctaaactggaagcagagaagctcatttctgcaaggt
gctcaaactttgcgattttgagaagcagcatcatatatgggccacagacaatatcacctg
ttccaaagtcccttccaatacag-------------------------------------
------------------------------------------------------------
------------------------------------------------------------
------------------------------------------------------------
------------------------------------------------------------
------------------------------------------------------------
--------------------------------------
>PAFTOL009311
------------------------------------------------------------
------------------------------------------------------------
------------------------------------------------------------
------------------------------------------------------------
-----------tcagtttatgaagggaccaaatccttttacaaagaggaggatgaagctc
atccagtaaatgtttatgggaaatctaaactagaagcagagaagcttatttctgcaaact
gctcaaacttttcaattttgaggagcagtatcatctatgggccacagacaatctcacctg
ttccgaagtcccttccaattcag-------------------------------------
------------------------------------------------------------
--------------------------gagtctacaccaatgcaactactgttaaatcttg
gtggaccggacagggtttcccgtgttcagatggctgaggctgtagctgaagtcaaaggat
atgatacctctttaatcaatcctgtgtctgcatcatcggtt-------------------
------------------------------------------------------------
--------------------------------------
>PAFTOL009313
------------------------------------------------------------
---------------------------------------------------------att
tctgtgcctcgagcatgygaggtggatcctgatgctgctatgtctatcaatgtgccaact
tctcttgtcaactggttgttgagcaata---aggagaaractacccttttgatccacctt
tctaccgat--cmagtttatgaaggaactaaatccttttacaaagaggaggatgaagctc
atccagtaaatgtttatggaaaatctaaactggaagcagagaagctcatttctgcgaact
gttcaaactttgcaattttgagaagcagcatcatctatgggccacaracgatatcacctg
ttccaaagtctcttccaattcagtggattgatagcgtactagccaagggagagaaggtga
atttcttttatgatgagtttcgctgcccagtgtatgtaaaggatgttgtgactgttatac
aagctttgacaacgagatgggttacagaatccacaccaatggaattgctattaaatcttg
gcggaccggatagggtttctcgtgttcagatggctgagactgtagcagaaatcaaaggat
acgatatgtcattaatcaatccagtgtcttcatcatcggtt-------------------
------------------------------------------------------------
--------------------------------------
>PAFTOL009321
------------------------------------------------------------
---------------------------cagccagatgtggttgtgaactgtgctgctctc
tctgtgcctcggccatgtgaggtggatcctgaagctgctatgtctatcaatgtgccaacc
tctctagtcaactggttgttgagctttaaggaggagaaaaatacccttttggtccacctt
tccaccgat--caagtttatgaagggatcaaatccttttacaaagaggaggatgaagctc
gacctgtaaatatctatggaaaatctaaactggaagcagagaagctcatttctgcaaagt
gctcaaactttgcaattttaagaagcagcatcatctatgggccacagacaatatcacctg
tcccaaaatcccttccgatacagtggatggacagtgtactagccaaaggaaacaaggtgg
atttcttttatgatgagtttcgctgcccggtgtatgtaaaggatgttgtaactgctatcc
aagtcttggcaacaagatgggttacagagtcaaagccaatgcacctgctgttaaatcttg
gtggacctgatagggtttcccgtgttcagatggctgagactgtagcagaaatcagaggat
atgataaatctttgatcaatccggtgtctgcatcatctgtygaccgaggcgtgaaatctc
cagcagatatatctatgaacattagcaagctggttaaaacattgaatgtatttcctttct
cattcaaaagtggtgtcaaattgacactagaagaacca
>PAFTOL013501
------------------------------------------------------------
------------------------------------------------------------
------------------------------------------------------------
------------------------------------------------------------
-----------tcagtttatgaagggaccaaatccttttataaagaggaagatgaagctc
gtccagtaaatgtttatggaaaatctaaactggaagcagagaagctcatttctgcaaggt
gctcaaactttgcaattttgagaagcagcatcatatatgggccacagacaatatcacctg
ttccaaagtcccttccaatacag-------------------------------------
------------------------------------------------------------
--------------------------gagtccacgccaatgcgactgctgttaaatcttg
gtggacctgatagggtttcccgtgttcagatggctgagaccgtagcagaaatcaggggat
gtgatacctctctgatcaatccagtttctgcatcgtcggtt-------------------
------------------------------------------------------------
--------------------------------------
>SRR5137211
------------------------------------------------------------
---------------------------cagccagatgtggttgtgaattgtgctgctctc
tctgtgcctcgggcatgcgaggtggatcctgaggctgctatgtctatcaatgtgcccaac
tctctagtgaagtggttgttgagtttta---aggagaaaagtacccttttgatccacctt
tccactgat--caagtttatgaagggactaaatccttttataaagaggaagatgaagttc
gtccggtaaatgtttatggaaaatctaaactggaagcagagaagctcatttctgcaaggt
gctcaaactttgcgattttgagaagcagcatcatatatgggccacagacaatatcacctg
ttccaaagtcccttccaatacagtggattgacaatgtgctagcgaaagggaacgaggtgg
atttcttttatgatgagtttcgctgcccggtgtatgtaaaagatgttgtggctgtcatcc
aagtcttggcaacaagatgggtcacagagtctacaccaatgcgactgctgttaaatcttg
gtggacctggtagggtttcccgtgttcagatggctgagaccatagcagaaatcaggggat
atgatatctctttgatcaatccagtttctgcatcatcggtcaatcgtggtgtgaaatctc
cggcagatatatccatggacattagcaagctagttaaaacattgaatgtatctcctatct
catttaaagatggtgtcaaattgacactagcagaacca
>SRR5137212
------------------------------------------------------------
------------------------------------------------------------
------------------------------------------------------------
------------------------------------------------------------
-----------tcagtttatgaagggaccaaatccttttataaggaggaggatgaagctt
gtccagtaaatgtttatggaaaatctaaactggaagcagagaagctcatttctgcaaagt
gctcaaactttgcaattttgagaagcagcatcatatatgggccacagacaatatcacctg
ttccaaagtcccttccgatacag-------------------------------------
------------------------------------------------------------
------------------------------------------------------------
------------------------------------------------------------
------------------------------------------------------------
------------------------------------------------------------
--------------------------------------
>SRR5137213
ctcctcgatgctctccctcactctctctccttctccgttgatctgcgctctggatctggg
ttcgattccatctccgcttcatttggtcagccagatgtggttgtgaattgtgctgctctc
tctgtgcctcgggcatgcgaggtggatcctgaggctgctatgtctattaatgtgcccacc
tctctagtgaaatggttgttgagtttta---aggagaaaagtacccttttgatccacctt
tccactgat--caagtttatgaagggactaaatccttttataaagaggaagatgaagttc
gtccagtaaatgtttatggaaaatctaaactggaagcagagaagctcatttctgcaaggt
cctcaaactttgcgattttgagaagcagcatcatatatgggccacagacaatatcacctg
ttccaaagtcccttccaatacagtggattgacagtgtgctagcaaaagggaacaaggtgg
atttcttttatgatgagtttcgctgcccggcgtatgtaaaggatgttgtggctgtcatcc
aagtcttggcaacaagatgggtcacagagtctacaccaatgcgactgctgttaaatcttg
gtggacctgatagggtttcccgtgttcagatggctgagaccgtagcagaaatcaggggat
atgatatctctttgatcaatccagtttctgcatcatcggtcgatcgtggcgtgaaatctc
cggcagatatatccatggacattagcaagctagttaaaacattgaatgtatctcctatct
catttaaagatggtgtcaaattgacactagcagaacca
>SRR7905849
ctcctcgatgctctccctcattctctctccttctccgttgatctgcgctctggctctggg
ttcgactccgtctccgcttcatttggtcagccagatgtggttgtaaattgtgctgctctc
tctgtgcctcgggcgtgtgaggtggatcatgaggctgctatgtctatcaatgtgcccact
tctctagtgaattggttgttgagtttta---aggagaaaagtacccttttgatccacctt
tccactgat--caagtctwtgaagggaccaaatccttttataaagaggaggatgaagcty
rtccagtaaatgtttatggaaaatctaaactggaagcagagaagctcatttctgcmaagt
gctcaaactttgcaattttgagaagcagcatcatatatgggccacagacaatatcacctg
ttccaaagtcccttccaatacagtggatcgacagtatgctagcaaaagggaacaaggtgg
atttcttttatgatgagtwtcgctgcccggtgtatgtaaaggatgttgtgactgtcatcc
aagtcttggcaacaagatgggttacagagtctacgccaatgcgactgctgttagatcttg
gtggacctgatagggtttcccgtgttcagatggctgagaccgtagcagaaatcaggggat
atgatacctctttgatcaatccagtttctgcgtcatcggtcgatcggggcgtgaaatctc
cggcagacatatccatggacattagcaagctagttaaaacattgaatgtgtctcctatct
catttaaagatggtgtcaaattgacactagcagaacca
>SRR7905861
ctcctcgatgctctccctcactctctctccttccccgttgatctgcgctctggttctggg
ttcgattccatctccgcttcatttggtcagccagatgtggttgtgaattgtgctgctctc
tctgtgccttgggcatgcgaggtggatcctgaggctgctatgtctatcaatgagcccacc
tctctagtgaagtggttgttgagtttta---aggagaaaagtacccttttgatccacctt
tccactgat--caagtttatgaagggactaaatccttttataaagaggaagatgaagttc
gtccagtaaatgtttatggaaaatctaaactggaagcagagaacctcatttctgcaaggt
gctcaaactttgcgattttgagaagcagcatcatatatgggccacagacaatatcacctg
ttccaaagtcccttccaatacagtggattgacagtgtgctagccaaagggaacaaggtgg
atttcttttatgatgagtttcgctgcccggtgtctgtaaaagatgttgtggctgtcatcc
aagtcttggcaacaagatgggtcacagagtctacaccaatgcgactgctgttaaatcttg
gtggacctgataggatttcccgtgttcagatggctgagaccgtagcagaaatcaggggat
atgatatctctttgatcaatccagtttctgcatcatcggtcgatcgtggcgtgaaatctc
cggcagatatatccatggacattagcaagctagctaaaacagtgaatgtatctcctatct
catttaaagatggtgtcaaattgacactagcagaacca
>SRR8327214
ctcctcgatgctctccctcactctctctccttctccgttgatctgcgctctggttctggg
ttcgattccatctcsgcttcatttggtcagccagatrtggttgtgaattgtgctgctctc
tctgtgcctcgggcatgcgaggtggatcctgaggctgctatgtctatcaatgtgcccacc
tctctagtgaagtggttgttgagttttr---aggagmaaartacccttttgatccacctw
tccactgat--caagtttatgaagggactaaatcctttcataaagaggaagatgaagttc
gtccagtaaatatttatggaaaatctaaactggaagcagagaagctcatttcttcaaggt
gctcaaactttgcgattttgagaagcagcatcatatacgggccacagacaatatcacctg
ttccaaagtcccttccaacacagtggattgacagtgtgctagcaaaagggaacaaggtgg
atttcttttatgatgagtttcgctgcccggtgtatgtaaaagatgttgtggctgtcatcc
aagtcttggcaacaagatgggtcacagagtctacaccaatgcgactgctgttaaatcttg
gtggacctgatagggtttcccgtgttcagatggctgagaccgtagcagaaatcaggggat
atgatatctctttgatcaatccagtttctgcatcatcggtcgatcgtggcgtgaaatctc
cggcagatatatccatggacattagcaagctagttaaaacagtgaatgtatctcctatct
catttaaagatggtgtcaaattgacactagcagaacca
