# Supplementary material for: Phylogenomics and classification of Cactaceae based on hundreds of nuclear genes
Source: Plant Syst Evol. 2025 Aug 11;311(5):28. doi: 10.1007/s00606-025-01948-z (PMC12339657; doi:10.1007/s00606-025-01948-z)
Supplement: Supplementary file 4 — Online Resource 4: Containing alignments and RAxML gene trees for all included loci and all phylogenetic datasets (ZIP 10372 KB) [file 606_2025_1948_MOESM4_ESM.zip › de Vos et al_ESM_4/ESM_data_alignments/QCP/5949_consensus.mafft.fasta]

>PAFTOL004547
------------------------------------------------------------
------------------------------------------------------------
------------------------------------------------------------
------------------------------------------------------------
------------------------------------------------------------
------------------------------------------------------------
------------------------------------------------------------
---------atgcaggtgaacttttatatccgtggaccccatggaggcgggaaagtctat
tgtgagatgttcaaagacaaagcagagaaccagtggaagtacatgtatttgattgtcgac
attctccaacctgctccaaaa
>PAFTOL004551
------------------------------------------------------------
------------cagggaaagaaagagatctctacagtggaggatccctttgattcccct
acataccatatcccagagaaacctgtcacatttacggagggtgcatcttacagcattgtc
atcctcgcaggccttggaatagctggagctgctgcctatgctgtgtttaaagagctaata
tttgaaccaaaagagtacaaaatctttagcaaggcattggaa------------------
------------------------------------------------------------
------------------------------------------------------------
---------atgcaggtgaacttttatatccgtggaccscatggaggtgggaaagtctat
tgtgagatgttcaaagacaaagcagagaaccagtggaaatacatgtatttgattctcgac
attctccaacctgctccaaaa
>PAFTOL004552
------------------------------------------------------------
------------cagggaaaaaaagagatatctacagtggaagatccctttgattccccc
acataccatatcccagagaaacctgtcacatttacagaaggcgcatcttacggcattgta
attctcgcaggccttggaatagctggagctgcagcttatgctgtctttaaagaactaata
tttgaaccaaaagagtacaaagtctttagcaaggcattggaaaggatt---caga-----
-atgacagt---gaggttaga---------------------------------------
------------------------------------------------------------
------------------------------------------------------------
------------------------------------------------------------
---------------------
>PAFTOL004553
------------------------------------------------------------
------------------------------------------------------------
------------------------------------------------------------
------------------------------------------------------------
------------------------------------------------------------
---------------gtcagggtgaggattggatctcctattaaaggatatggtcaggag
agtagaaatcgtgctgctcgccagagaattccgcacagggtatggactgatgaagatggc
gtggagcatattgaggtgaatttttatatycgtggaccccatggaggcgggaaagtctat
tgtgagatgttcaaagacaaagcrgagaaccagtggaaatacatgtatttgattgtcgac
attctacaacctgctccaaaa
>PAFTOL004554
------------------------------------------------------------
------------cagggaaaaaaagagatatctacagtggaagatccctttgattccccc
acataccatatcccagagaaacctgtcacatttacagaaggcgcatcttacggcattgta
attctcgcaggccttggaatagctggagctgcagcttatgctgtctttaaagaactaata
tttgaaccaaaagagtacaaagtctttagcaaggcattggaaaggatt---caga-----
-atgacagt---gaggtcagggtgagaattggatctcctattaaaggatatggtcaggag
agyagaaatcgtgctgctcgccagagaattccgcacaggatatggactgatgaagatggc
gtggagcrtattgaggtgaacttttatatccgtggaccccatggaggcgggaaagtctat
tgtgagatgttcaaagacaaagcagagaaccagtggaaatacatgtatttgattgtcgac
attctccaacctgctccaaaa
>PAFTOL004555
------------------------------------------------------------
------------------------------------------------------------
------------------------------------------------------------
------------------------------------------------------------
------------------------------------------------------------
---------------gtcagggtgagaattggatcgcctgttaaaggatatggtcaggag
agtagaaatcgtgctgctcgccagagaattccgcacaggatatggactgatgaagatggc
gtggagcatattgaggcgaatttttatatccgtggaccccatggaggcgggaaagtctat
tgtgagatgttcaaagacaaagcagagaaccagtggaagtacatgtatttgattgtcgac
attctccaacctgctccaaaa
>PAFTOL004556
------------------------------------------------------------
------------cagggaaaaaaagagatatctacaatggaagatccctttgattctcct
acataccatatcccagagaaacctgtcacatttacagagggtgcatcttacagcattgta
attctcgcaggccttggaatagctggagctgcagcttatgctgtctttaaagaactaata
tttgagccgaaa------------------------------------------------
------------gaggtcagggtgagaataggatctcctattaaaggatatggtcaggag
agtagaaatcgtgctgctcgccagagaattccgcacaggatatggactgatgaagatggc
gtggagcatattgaggtaagt---------------------------------------
------------------------------------------------------------
---------------------
>PAFTOL004560
------------------------------------------------------------
------------------------------------------------------------
------------------------------------------------------------
------------------------------------------------------------
------------------------------------------------------------
------------------------------------------------------------
------------------------------------------------------------
---------------gtgaacttttatatccgtggaccccatggaggcgggaaagtctat
tgtgagatgttcaaagacaaagcagagaaccagtggaaatacatgtatttgattgtcgac
attctccaacctgctccaaag
>PAFTOL004561
------------------------------------------------------------
------------cagggaaagaaagagatctctacagtggaggatccctttgattcccct
acataccatatcccagagaaacctgtcacatttacggagggtgcatcttacagcattgtc
atcctcgcaggccttggagtagctggagctgctgcctatgccgtgtttaaagagctaata
tttgaaccaaaagagtacaaaatctttagcaaggcattggaaaggatt---caga-----
-atgatagt---gaggtcagagtgagaattggatctcctattaaaggatacgggcaggag
agtagaaatcgtgctgctcgccagaggattccgcacagggtatggacggatgaagacggt
gtggagcatgttgaggtgaacttttatatccgtggaccccatggaggtgggaaagtctat
tgtgagatgttcaaagacaaagcagagaaccagtggaaatacatgtatttgattgtggac
attctccaacctgctccaaaa
>PAFTOL004562
------------------------------------------------------------
------------cagggaaaaaaagagatatctacagtggaagatccctttgattccccc
acataccatatcccagagaaacctgtcacatttacagaaggtgcatcttacggcgttgta
attctcgcaggccttggaatagctggagctgcagcttatgctgtctttaaagaactaata
ttcgaaccaaaagagtacaaagtctttagcaaggcattggaaaggatt---caga-----
-atgacagt---gaggtcagggtgagaattggatctcctattaaaggatatggccaggag
agtagaaatcgtgctgctcgccagagaattccgcacaggatatggactgatgaagatggc
gtggagcatattgaggtaaacttttatatccgtggaccccatggaggcgggaaagtctat
tgtgagatgttcaaagacaaagcagagaaccagtggaaatacatgtatttgattgtcgac
attctccaacctgctccaaaa
>PAFTOL004563
------------------------------------------------------------
------------------------------------------------------------
------------------------------------------------------------
------------------------------------------------------------
------------------------------------------------------------
------------------------------------------------------------
------------------------------------------------------------
---------------gtgaacttttatatccgtggaccccatggaggcgggaaagtctat
tgtgagatgttcaaagacaaagcagagaaccagtggaaatacatgtatttgattgctgac
attctccaacctgctccaaaa
>PAFTOL004564
------------------------------------------------------------
------------cagggaaagaaagagatctctacggtggaggatccctttgattcccct
acataccatatcccagagaaacctgtcacatttacggagggtgcatcttacagcattgtc
atcctcgcaggccttggaatagctggcgctgctgcctatgctgtgtttaaagagctaata
tttgaaccaaaagag---------------------------------------------
------------------------------------------------------------
------------------------------------------------------------
------------------------------------------------------------
------------------------------------------------------------
---------------------
>PAFTOL004565
------------------------------------------------------------
------------------------------------------------------------
------------------------------------------------------------
------------------------------------------------------------
------------------------------------------------------------
------------------------------------------------------------
------------------------------------------------------------
---------------gtgaatttttatttccgtggaccccatggaggcgggaaagtctat
tgtgagatgttcaaagacaaagcagacaaccagtggaaatacatgtatttgattgtcgac
attctccaacctgctccaaag
>PAFTOL004566
------------------------------------------------------------
------------------------------------------------------------
------------------------------------------------------------
------------------------------------------------------------
------------------------------------------------------------
------------------------------------------------------------
------------------------------------------------------------
---------atgcaggtgaacttttatatccgtggaccccatggaggtgggaaagtctat
tgtgagatgttcaaagacaaagcagagaaccagtggaaatacatgtatttgattgtcgac
attctccaacctgctccaaaa
>PAFTOL004567
------------------------------------------------------------
------------cagggaaaaaaagagatatctacggtggaagatccctttgattcccct
acataccatatcccagagaaacctgtcacatttacagagggtgcatcttacagcattgta
attctcgcaggccttggaatagctggagctgcagcttatgctgtctttaaagaactaata
tttgaaccgaaagaatacaaagtctttagcaaggcattggaaaggatt---caga-----
-atgacagt---kaggtcagggtgagaattggatctccaattaaaggatacggtcaggag
agtagaaatcgtgctgctcgccagaggattccgcacaggatatggactgatgaagatggc
gtggagcatattgaggtgaatttttatatccgtggatcccatggaggcgggaaagtctat
tgtgagatgttcaaagacaaagcagacaaccagtggaaatacatgtatttgattgccgac
attctccaacctgctccaaaa
>PAFTOL004568
------------------------------------------------------------
------------cagggaaaaaaagagatatctrcagtggaagatccctttgattcccct
acataccatatcccagagaaacctgtcacatttacagagggtgcatcttacagcattgta
attctcgcaggccttggaatagcaggagcggcagcwtatgctgtctttaaagaattaata
tttgaaccgaaagagtamaaggtctttagcaaggcattggaaaggatt---caga-----
-atgacagt---gaggtcagggtgagaattggatctcctattaaaggatatggtcaggag
agtagaaatcgtgctgctcgccagagaattccgcatagggtatggactgacgaagatggc
gtggagcatattgaggtgaatttttatatccgtggaccccatggaggcgggaaagtctac
tgtgagatgttcaaagacaaagcagacaaccagtggaaatacatgtatttgattgccgac
attctccaacctgctccaaaa
>PAFTOL004571
------------------------------------------------------------
------------cagggaaagaaagagatctctacagtggaggatccctttgattcccct
acataccatatcccagagaaacctgtcacatttacggagggtgcatcttacagcattgtc
atcctcgcaggccttggagtagctggagctgctgcstatgctgtgtttaaagagctaata
tttgaaccaaaagagtacaaaatctttagcaagkcattggaaaggatt---caga-----
-atgacagt---gaggtcagagtgagaattggatctcctattaaaggatacgggcaggag
agtagaaatcgcgctgctcgccagmggattccgcacagggtatggacggatgaagacggt
gtggagcatattgaggtgaacttttatatccgtggaccccatggaggtgggaaagtctat
tgtgagatgttcaaagacaaagcagagaaccagtggaagtacatgtatttgattgtcgac
attcttcaacctgstccaaaa
>PAFTOL004572
------------------------------------------------------------
------------cagggaaaaaaagagatatctacagttgaagatccctttgattcccct
acataccatatcccagagaaacctgtcacatttacagagggtgcatcttacagcattgta
attctcgcagggcttggaatagctggagctgcagcttatgctgtctttaaagaactaata
tttgaacctaaggagtacaaagtctttagcaaggcattggaaaggatt---caga-----
-atgacagt---gaggtcagggtgagaattggatctcctattaaaggatatggtcaggag
agtagaaatcgtgctgctcgccagagaattccgcayaggatatggactgatgaagatggc
gtggagcatattgaggtgaatttttatttccgtggaccccatggaggcgggaaagtctat
tgtgagatgttcaaagacaaagcagacaaccagtggaaatacatgtatttgattgtcgac
attctccaacctgctccaaaa
>PAFTOL004573
------------------------------------------------------------
------------cagggaaaaaaagagatatctacagtggaagatccctttgattcccct
acataccatatccccgagaaacctgtcacatttacagagggtgcatcttacagcattgta
attctcgcaggccttggaatagctggagctgcagcttatgccgtctttaaagaactaata
tttgaaccgaaagagtaaatagtgatgctgaaaaaaagatttgtgctt---tttt-----
-tttccttc---taggtcagggtgagaattggatctcctattaaaggatatggtcaggag
agtagaaatcgtgctgctcgccagagaattccgcacaggatatggactgatgaagatggc
gtggagcatattgaggtgaatttttatttccgtggaccccatggaggcgggaaagtctat
tgygagatgttcaaagacaaagcagacaaccagtggaaatacatgtatttgattgttgac
attctccaaccwgctccaaaa
>PAFTOL004574
------------------------------------------------------------
------------cagggaaaaaaggagatatctacagtggaagatccctttgattcccct
acataccacatcccagagaaacctgtcacatttacagagggtgcatcttacagcattgta
attctcgcaggccttggaatagctggagctgcagcttatgctgtctttaaagaactaata
tttgaaccaaaagagtamaaagtctttagcaaggcattggaaaggatt---caga-----
-atgacagt---gaggtcagggtgagaattggatctcctattaaaggatatggtcaggag
agtagaaatcgtgctgctcgccagagaattccgcacaggatatggactgatgaagatggc
gtggagcatattgaggtgaacttttatatccgtggatccaatggaggcgggaaagtctat
tgtgagatgttcaaagacaaagcagagaaccagtggaaatacatgtatttgattgtcgac
attctccaacccgctccaaaa
>PAFTOL004577
------------------------------------------------------------
------------cagggaaaaaaagagatatctacagtggaagatccctttgattccscc
acataccatatcccagagaaacctgtcacatttacagaaggcgcatcttacggcattgta
attctcgcgggccttggaatagctggagctgcagcttatgctgtctttaaagaactaata
tttgaaccaaaagagtamaaagtatttagcaaggcattggaaaggatt---caga-----
-atgacagt---gaggtcagggtgagaattggatctcctattaaaggatatggtcaggag
agtagaaatcgtgctgctcgccagagaattccgcacaggatatggactgatgaagatggc
gtggagcatatygaggtaaacttttatatccgtggaccccatggaggcgggaaagtctat
tgtgagatgttcaaagacaaagcagagaaccagtggaaatacatgtatttgattgtcgac
attctccaacctgctccaaaa
>PAFTOL004578
------------------------------------------------------------
------------cagggaaaaaaagagatatctacagtggaagatccctttgattcccct
acataccatatcccagagaaacctgtcacatttacagagggtgcatcttacggcattgta
attctcgcaggccttggaatagctggagctgcagcttatgctgtctttaaagaactaata
tttgaaccggaagcccttaatttttagagtgatgctgaaaaaagattt---gtgc-----
-atttttttttctaggtcagggtgagaattggatctcctattaaaggatatggtcaggag
agtagaaatcgtgctgctcgccagagaattccgcacaggatatggactgatgaagatggc
gtggagcatattgaggtgaatttttatattcgtggacctcatggaggcgggaaagtctat
ggtgagatgttcaaagacaaagcagacaaccartggaaatacatgtatttgattgtggac
attctccaacctgctccaaag
>PAFTOL004582
------------------------------------------------------------
------------cagggaaaaaaagagatatctacagtggaagatccctttgattcccct
acataccatatcccagagaaacctgtcacatttacagagggtgcatcttacagcattgta
attctcgcaggccttggaatagctggagctgcagcttatgctgtctttaaagaactaata
tttgaaccgaaagagtacaaagtctttagcaaggcattggaaaggatt---caga-----
-atgacagt---gaggtcagggtgaggattggatctcctattaaaggatatggtcaggag
agtagaaatcgtgctgctcgccagagaattccgcacaggatatggactgatgaagatggc
gtggagcatattgaggtgaatttttatttccgtggaccccatggaggcgggaaagtctat
tgtgagatgttcaaagacaaagcagasaaccagtggaaatacatgtatttgattgtcgac
attctccaacctgctccaaaa
>PAFTOL004583
------------------------------------------------------------
------------cagggaaaaaargagatatctacagtggaagatccctttgattcccct
acataccatatcccagagaaacctgtcacatttacggagggtgcatcttacagcattgta
attcttgcaggccttggaatagctggagctgcagcttatgctgtctttaaagaactaata
tttgaaccaaaagagtamaaagtctttagcaaggcattggaaaggatt---caga-----
-atgacagt---gaggtcagggtgagaattggatctcctrttaaaggatayggtcaggag
agtagaaatcgtgctgctcgccagagaattccgcacaggatatggactgatgaagatggc
gtggagcatattgaggtgaatttttatatccgtggaccccatggaggcgggaaagtctat
tgtgagatgttcaaagacaaagcwgagaaccagtggaaatacatgtatttgattgtcgac
attctacaacctgctccaaaa
>PAFTOL004584
------------------------------------------------------------
------------cagggaaaaaaagagatatctacagtggaagatccctttgattccccg
acataccatatcccagagaaacctgtcacatttacagaaggtgcatcttacggcattgta
attctcgcaggccttggaatagctggagctgcagcttatgctgtctttaaagaactaata
tttgaaccaaaagagtamaaagtctttagcaaggcattggaaaggatt---caga-----
-atgacagt---gaggtcagggtgagaattggatctcctattaaaggatatggtcaggag
agtagaaatcgtgctgctcgccagcgaattccgcacaggatatggactgatgaagatggc
gtggagcatattgaggtgaacttctatatccgtggaccccatggaggcgggaaagtctat
agtgagatgttcaaagacaaagcagagaaccagtggaaatacatgtatttgattgtcgac
attctccaacctgctccaaaa
>PAFTOL004585
------------------------------------------------------------
------------cagggaaagaaagagatctctacagtggaggatccctttgattcccct
acataccatatcccagagaaacctgtcacatttacggagggtgcatcttacagcattgtc
atcctcgcaggccttggaatagctggagctgctgcctatgctgtgtttaaagagctaata
tttgaaccaaaagagtacaaaatctttagcaaggcattggaaaggatt---caga-----
-atgacagt---gaggtcagagtgagaattggatctcctattaaaggatacgggcaggag
agtagaaatcgtgctgctcgccagaggattccgcacagggtatggacggatgaagacggt
gtggagcatattgaggtgaacttttatatccgtggaccccatggaggtgggaaagtctat
tgtgagatgttcaaagacaaagcagagaaccagtggaaatacatgtatttgattgtcgac
attctccaacctgctccaaaa
>PAFTOL004587
------------------------------------------------------------
------------cagggaaaaaaggagatatctacagtggaagatccctttgattcccct
acataccacatcccagagaaacctgtcacatttacagagggtgcatcttacagcattgta
attctygcaggccttggaatagctggagctgctgcttatgctgtctttaaagaactaata
tttgaaccaaaagagtacaaagtctttagcaaggcattggaaaggatt---caga-----
-atgacagt---gaggtcagggtgagaattggatctcctattaaaggatatggtcaggag
agtagaaatcgtgctgctcgccagagaattccgcacaggatatggactgatgaagatggc
gtggagcatattgaggtgaacttttatatccgtggaccccatggaggcgggaaagtctat
tgtgagatgttcaaagacaaagcagagaaccagtggaaatacatgtatttgattgccgac
attctccaacctgctccaaaa
>PAFTOL004590
------------------------------------------------------------
------------cagggaaaaaaagagatatctacagtggaagatccctttgattccccc
acataccatatcccagagaaacctgtcacatttacagaaggtgcatcttacggcattgta
attctcgcaggccttggaatagctggagctgcagcttatgctgtctttaaagaactaata
tttgaaccaaaagagtacaaagtctttagcaaggcattggaaaggatt---caga-----
-atgacagt---gaggtcagggtgagaattggatctcctattaaaggatatggtcaggag
agcagaaatcgtgctgctcgccagagaattccgcacagaatatggactgatgaagatggc
gtggagcatattgaggtgaacttctatatccgtggaccccatggaggcgggaaagtctat
tgtgagatgttcaaagacaaagcagagaaccagtggaaatacatgtatttgattgtcgac
attctccaacctgctccaaaa
>PAFTOL004591
------------------------------------------------------------
------------cagggaaaaaaagagatatctgcagtggaagatccctttgattccccc
acataccatatcccagagaaacctgtcacatttacagaaggcgcatcttacggcattgta
attctcgcaggccttggaatagctggagctgcagcttatgctgtctttaaagaactaata
tttgaaccaaaagagtacaaagtctttagcaaggcattggaaaggatt---caga-----
-gtgacagt---gaggtcagggtgagaattggatctcctattaaaggatatggtcaggag
agcagaaatcgtgctgctcgccagagaattccgcacaggatatggactgatgaagatggc
gtggagcatattgaggtgaacttttatatccgtggaccccatggaggtgggaaagtctat
tgtgagatgttcaaagacaaagcagagaaccagtggaaatacatgtatttgattgtcgac
attctccaacctgctccaaaa
>PAFTOL004593
------------------------------------------------------------
------------cagggaaaaaaagagatatctacagtggaagatccctttgattcccct
acataccatatcccagagaagcctgtcacatttacggagggtgcatcttacagcattgta
attcttgcaggccttggaatagctggagctgcagcttatgctgtctttaaagaactaata
tttgaaccaaaagagtacaaagtctttagcaaggcattggaaaggatt---caga-----
-atgacagt---gaggtcagggtgagaattgggtctcctattaaaggatatggtcaggag
agtagaaatcgtgccgctcgccagagaattccacacaggatatggactgatgaagatggc
gtggagcatattgaggtgaacttttatatccgtggaccccatggaggcgggaaagtctat
tgtgagatgttcaaagacaaagcagagaaccagtggaaatacatgtatttgattgtcgac
attctccaacctgctccaaaa
>PAFTOL004594
------------------------------------------------------------
------------cagggaaaaaaagagatatctacagtggaagatccctttgattccccc
acataccatatcccagagaaacctgtcacatttacagaaggcgcatcttacggcattgta
attctcgcaggccttggwatagctggagctgcagcttatgctgtctttaaagaactaata
tttgaaccaaaagagtamaaagtctttagcaaggcattggaaaggatt---caga-----
-atgacagt---gaggtcagggtgagaattggatctcctattaaaggatatggtcaggag
agtagaaatcgtgctgctcgacagagaattccgcacaggatatggactgatgaagatggc
gtggagcatattgaggtgaacttttatatccgtggatcccatggaggcgggaaagtctat
tgtgagatgttcaaagacagagcagagaaccagtggaaatacatgtatttgattgtcgac
attctccaacctgctccaaaa
>PAFTOL004596
------------------------------------------------------------
------------cagggaaaaaaagagatatctacagtggaagatccctttgattcccct
acataccatatcccagagaaacctgtcacatttacagagggtgcatcttacagcattgta
attctcgcaggccttggaatagctggagctgcagcttatgctgtttttaaagaactaata
tttgaaccgaaagagtacaaagtctttagcaaggcattggaaaggatt---caga-----
-atgacagt---gaggtcagggtgagaattggatctcctattaaaggatatggtcaggag
agtagaaatcgtgctgctcgccagagaattccgcacaggatatggactgatgaagatggc
gtggagcatattgaggtgaatttttatattcgtggaccccatggaggggggaaagtctat
ggtgagatgttcaaagacaaagcagacaaccagtggaaatacatgtatttgattgtggac
attctccaacctgctccaaag
>PAFTOL004597
------------------------------------------------------------
------------cagggaaaaaaggagatatctacagtggaagayccctttgattcccct
acataccatatcccagagaaacctgtcacatttacggagggtgcatcttacagcattgta
attcttgcaggccttggaatagctggagctgcagcttatgctgtctttaaagaactaata
tttgaaccaaaagagtacaaagtctttagcaaggcattggaaaggatt---caga-----
-atgacagt---gaggtcagggtgagaattggatctcctattaagggatatggtcaggag
agtagaaatcgtgctgctcgccagagaattccgcacagggtatggactgatgaagatggc
gtggagcacatckaggtgaatttttatatccgtggaccccatggaggcgggaaagtctat
tgtgagatgttcaaagacaaagcagagaaccagtggaaatacatgtatttgattgccgac
attctacaacctgctccaaaa
>PAFTOL004598
------------------------------------------------------------
------------cagggaaaaaaagagatatctacagtggaagatccctttgattccccc
acataccatatcccagagaaacctgtcacatttacagaaggcgcatcttacggcattgta
attctcgcaggccttggaatagctggagctgctgcttatgctgtctttaaagaactaata
tttgaaccaaaagagtacaaagtctttagcaaggcattggaaaggatt---caga-----
-atgacagt---gaggtcagggtgagaattggatctcctattaaaggatatggtcaggag
agcagaaatcgtgctgctcgccagagaattccgcacaggatatggactgatgaagatggc
gtggagcatattgaggtgaacttttatatccgtggaccccatggaggcgggaaagtctat
tgtgagatgttcaaagacaaagcagagaaccagtggaaatacatgtatttgattgtcgac
attctccaacctgctccaaaa
>PAFTOL004599
------------------------------------------------------------
------------cagggaaaaaaagagatatctacaatggaagatccctttgattccccc
acataccatatcccagagaaacctgtcacatttacagaaggcgcatcttacggcattgta
attctcgcaggccttggaatagctggagctgcagcttatgctgtctttaaagaactaata
tttgaaccaaaagagtacaaagtrtttagcaaggcattggaaaggatt---caga-----
-atgacagt---gaggtcagggtgagaattggatctcctattaaaggatatggtcaggag
agtagaaatcgtgctgctcgccagagaattccgcacaggatatggactgatgaagatggc
gtggagcatattgaggtgaacttttatatccgtggaccccatggaggcgggaaagtctat
tgtgagatgttcaaagacaaagcagagaaccagtggaaatacatgtatttgattgtcgac
attctccaacctgctccaaaa
>PAFTOL004600
------------------------------------------------------------
------------cagggaaaaaaagagatatctacaatggaagatccctttgattccccc
acataccatatcccagagaaacctgtcacatttacagaaggcgcatcttacggcattgta
attctcgcaggccttggaatagctggagctgcagcttatgctgtctttaaagaactaata
tttgaaccaaaagagtamaaagtctttagcaaggcattggaaaggatt---caga-----
-atgacagt---gaggtcagggtgagaattggatctcctattaaaggatatggtcaggag
agcagaaatcgtgctgctcgccagagaattccgcacagggtatggactgatgaagatggt
gtggagcatattgaggtgaacttttatatccgtggaccccatggaggcgggaaagtctat
tgtgagatgttcaaagacaaagcagagaaccagtggaaatacatgtatttgattgtcgac
attctccaacctgcyccaaaa
>PAFTOL004601
------------------------------------------------------------
------------cagggaaaaaaagagatatctacagtggaagatccctttgattcccct
acataccatatcccagagaaacctgtcacatttacggagggtgcatcttacggcattgta
attcttgcaggccttggaatagctggagctgcagcttatgctgtctttaaagaactaata
tttgaaccaaaagagtacaaagtctttagcaaggctttggaaaggatt---caga-----
-atgacagt---kaggtcagggtgagaattggatctcctattaaaggatatggtcaggag
agtagaaatcgtgctgctcgccagagaattccgcacaggatatggactgatgaagatggc
gtggagcatattgaggtgaatttttatatccgtggaccccatggaggcgggaaagtctat
ggtgagatgttcaaagacaaagcagagaaccagtggaagtacatgtatttgattgtcgac
gttctccaacctgctccaaaa
>PAFTOL004603
---------------ttctacttgtcaatttcttyattgcagatctcatcgttttcttca
tcttttccttgacagggaaaaaaagagatatctgcagtggaagatccctttgattcccct
acataccatatcccagagaaacctgtcacatttacagagggtgcatcttacagcatagta
attctcgcaggccttggaatagcgggagctgcagcttatgctgtctttaaagaactaata
tttgaaccgaaagagtacaaagtctttagcaaggcattggaaaggatt---caga-----
-atgacagt---gaggtcagggtgagaattgggtctcctattaaaggatatggtcaggag
agtagaaatcgtgctgctcgccagagaattccgcacaggatatggactgatgaagatggc
gtggagcatattgaggtgaatttttatatccgtggaccccatggaggcgggaaagtctat
tgtgaaatgttcaaagacaaagcagacaaccagtggaaatacatgtatttgattgccgac
attctccaacctgctccaaaa
>PAFTOL004604
------------------------------------------------------------
------------cagggraaaaaagagatatctrcagtggaagatccctttgattcccct
acataccatatcccagagaaacctgtcacatttacagagggtgcatcttacagcattgta
attctcgcaggccttggagtagcgggagctgcagcttatgctgtctttaaagaactaata
tttgaaccgaaagagtacaaagtctttagcaaggcattggaaaggatt---caga-----
-aygacagt---gaggtcagggtgagaattgggtctcctattaaaggatatggtcaggag
agtagaaatcgtgctgctcgccagagaattccgcacaggatatggactgatgaagatggc
gtggagcatattgaggtgaatttttatatccgtggaccccatggaggcgggaaagtctat
tgtgagatgttcaaagacaaagcagacaaccagtggaaatacatgtatttgattgccgac
attctccaacctgctccaaaa
>PAFTOL004605
------------------------------------------------------------
------------cagggaaaaaaagagatatctacagtggaagatccctttgattcccct
acataccatatcccagagaaacctgtcacatttacggagggtgcatcttacagcattgta
attcttgcagggcttggcatagctggagctgcagcttatgctgtctttaaagaactaata
tttgaaccaaaagagtacaaagtctttagcaaggcattggaaaggatt---caga-----
-atgacagt---gaggtcagggtgagaattggatctcctattaaaggatacggtcaggag
agtagaaatcgtgctgctcgccagagaattccgcacaggatatggactgatgaagatggt
gtggagcatattgaggtgaatttttatatccgtggaccccatggaggcgggaaagtctat
tgtgagatgttcaaagacaaagcagagaaccagtggaaatacatgtatttgattgtcgac
attctacaacctgctccaaaa
>PAFTOL004608
------------------------------------------------------------
------------cagggaaaaaaagagatatctacagtggaagatccctttgattcccct
acataccatatcccagagaaacctgtcacatttacagagggtgcatcttacagcattgta
attctygcaggccttggaatagctggagctgcagcttatgctgtctttaragaactaata
tttgaaccgaaagagtacaaagtctttagcaaggcattggaaaggatt---caga-----
-atgacagt---gaggtcagggtgaggattggatctcctattaaaggatatggtcaggag
agtagaaatcgtgctgctcgccagagaattccgcacaggatatggactgatgaagatggc
gtggagcatatygaggtgaatttttatttccgtggaccccatggaggcgggaaagtctat
tgtgagatgttcaaagacaaagcagacaaccagtggaaatacatgtatttgattgtcgac
attctccaacctgctccgaaa
>PAFTOL004609
------------------------------------------------------------
------------cagggaaaaaaagagatatctacaatggaagatccctttgattcccct
acataccatatcccagagaaaccagtcacatttacagagggtgcatcttacagcattgta
attctcgcaggccttggaatagctggagctgcagcttatgctgtctttaaagaactaata
tttgaaccgaaagagtacaaagtctttagcaaggcattggaaaggatt---caga-----
-atgacagt---gaggtcagggtgagaattggatctcctattaaaggatatggtcaggag
agtagaaatcgtgctgctcgccagagaattccgcacaggatatggactgatgaagatggc
gtggagcatattgaggtgaatttttatttccgtggaccccatggaggcgggaaagtctat
tgtgagatgttcaaagacaaagcagacaaccagtggaaatacatgtatttgattgtcgat
attctccaacctgctccaaaa
>PAFTOL004610
------------------------------------------------------------
------------cagggaaagaaagagatctctacagtggaggatccctttgattcccct
acataccatatcccagagaaacctgtcacatttacggagggtgcatcttacagcattgtc
atcctcgcaggccttggaatagctggagctgctgcctatgccgtgtttaaagagctaata
tttgaaccaaaagagtacaaaatcttcagcaaggcattggaaaggatt---caga-----
-atgatagt---gaggtcagagtgagaattggatctcctattaaaggatacgggcaggag
agtagaaatcgtgctgctcgccagaggattccgcacagggtatggacggatgaagacggt
gtggagcatattgaggtgaacttttatatccgtggaccccatggaggtgggaaagtctat
tgtgagatgttcaaagacaaagcagagaaccagtggaaatacatgtatttgattgtggac
attctccaacctgctccaaaa
>PAFTOL004611
------------------------------------------------------------
------------cagggaaagaaagagatctctacagtggaggatccctttgattcccct
acataccatatcccagagaaacctgtcacatttacggagggtgcatcttacagcattgtc
atcctcgcaggccttggaatagctggagctgctgcctatgccgtgtttaaagagctaata
tttgaaccaaaagagtacaaaatcttcagcaaggcattggaaaggatt---caga-----
-atgatagt---gaggtcagagtgagaattggatytcctattaaaggatacgggcaggag
agtagaaatcgtgctgctcgccagaggattccgcacagggtatggacggatgaagacggt
gtggagcatattgaggtgaacttttatatccgtggaccccatggaggtgggaaagtctat
tgtgagatgttcaaagacaaagcagagaaccagtggaaatacatgtatttgattgtggac
rttctccaacctgctccaaaa
>PAFTOL004617
------------------------------------------------------------
------------cagggaaaaaaagagatatctacagtggaagatccctttgattccccc
acatatcatatcccagagaaacctgtcacatttacagaaggtgcatcttacggcattgta
attctcgcaggccttggaatagctggagctgcagcttatgctgtctttaaagaactaata
ttcgaaccaaaagagtacaaagtctttagcaaggcattggaaagggtt---caga-----
-atgacagt---gaggtcagggtgagaattggatctcctattaaaggatatggtcaggag
agtagaaatcgtgctgctcgccagagaattccacacaggatatggactgatgaagatggc
gtggagcatattgaggtaaacttttatatccgtggaccccatggaggcgggaaagtctat
tgcgagatgttcaaagacaaagcagagaaccagtggaaatacatgtatttgattgtcgac
attctccaacctgctcccaaa
>PAFTOL004618
------------------------------------------------------------
------------cagggaaaaaaagagatatctacagtggaagatccctttgattctcct
acataccatatcccagagaaacctgtcacatttacagagggtgcatcttacagcattgta
attctcgcaggccttggaatagctggagctgcagcttatgctgtctttaaagaactaata
tttgaaccgaaagagtacaaagtctttagcaaggcattggaaaggatt---caga-----
-atgacagt---gaggtcagggtgagaattggatctcctattaaaggatatggtcaggag
agtagaaatcgtgctgctcgccagagaattccgcacaggatatggactgatgaagatggy
gtggagcatattgaggtgaatttttatttccgtggaccccatggaggcgggaaagtctat
tgtgagatgttcaaagasaaagcagacaaccagtggaaatacatgtatttgattgtcgac
attctccaacctgctccaaaa
>PAFTOL004619
------------------------------------------------------------
------------cagggcaagaaagatatatctacagtggaagatccctttgattcccct
acataccacatcccagagaaacctgtcacatttacagagggtgcatcttacagcattgta
attctcgcaggccttggaatagctggagctgcagcttatgctgtttttaaagagctaata
tttgaaccaaaagagtacaaagtctttagcaaggcattggaaaggatt---caga-----
-atgamagt---gaggtcaggttgagaattggctctcctattaaaggatatggtcaggag
agtagaaatcgtgctgctcgtcagagaattccacacaggatatggactgatgaagatggt
gtggagcatattgaggtgaacttttatatccgtggacctcatggaggcgggaaagtctat
tgtgagatgttcaargacaaagcagacaaccattggaaatacatgtatttgattgtcgac
attctccaaccttctccaaaa
>PAFTOL004620
------------------------------------------------------------
------------cagggaaaaaaagagatatctacagttgaagatccctttgattcccct
acataccatatcccagagaaacctgtyacatttacagagggtgcatcttacagcattgta
attctcgcaggccttggaatagctggagctgcagcttatgctgtctttaaagaactaata
tttgaacctaaggagtacaaagtctttagcaaggcattggaaaggatt---caga-----
-atgacagt---gaggtcagggtgagaattggatctcctattaaaggatatggtcaggag
agtagaaatcgtgctgctcgccagagaattccgcacaggatatggacygatgaagatggc
gtggagcatattgaggtgaatttttatttccgtggaccccatggaggcgggaaagtctat
tgtgagatgttcaaagacaaagcagacaaccagtggaaatacatgtatttgattgtcgac
attctccaacctgctccaaaa
>PAFTOL004623
------------------------------------------------------------
------------cagggaaaaaaagagatatctrcagtggaagatccctttgattcccct
acataccatatcccagagaaacctgtctcatttacagagggtgcatcttacagcattgta
attctcgcaggccttggaatagctggagctgcrgcytatgctgtctttaaagaactaata
tttgaaccgaaagagtacaaagtctttagcaaggcattggaaaggatt---caga-----
-atgacagt---kaggtcagggtgagaattggatctcctattaaaggmtatggtcaggar
agtagaaatcgtgctgctcgccagagaattccgcacaggrtatggactgatgaagatggc
gtggagcatatcgaggtgaatttttatttccgtgggccccatggaggcgggaaagtctat
tgtgagatgttcaaagacaaagcagacaaccagtggaaatacatgtatttgattgtcgac
attctccaacctgctccaaag
>PAFTOL004624
------------------------------------------------------------
------------cagggaaaaaaagagatatctacagtggaagatccctttgattccccc
acataccatatcccagagaaacctgtcacatttacagaaggcgcatcttacggcattgta
attctcgcaggccttggaatagctggagctgcagcttatgctgtctttaaagaactaata
tttgaaccaaargagtacaaagtctttagcaaggcattggaaaggatt---caga-----
-atgacagt---gaggtcagggtgagaattggatctcctattaaaggatatggtcaggag
agcagaaatcgtgctgctcgccagagaattccgcacaggatatggactgatgaagatggc
gtggagcatattgaggtgaacttttatatccgtggaccccatggaggcgggaaagtctat
tgtgagatgttcaaagacaaagcagagaaccagtggaaatacatgtatttgattgtcgac
attctccaacctgctccaaaa
>PAFTOL004625
------------------------------------------------------------
------------cagggaaaaaaagagatatctacagtggaagatccctttgattccccc
acataccatatcccagagaaacctgtcacatttacagaaggtgcatcttacggcattgta
attctcgcaggccttggaatagctggagctgcagcttatgctgtctttaaagaactaata
ttcgaaccaaaagagtacaaagtctttagcaaggcattggaaagggtt---caga-----
-atgacagt---gaggtcagggtgagaattggatctcctattaaaggatatggtcaggag
agtagaaatcgtgctgctcgccagagaattccgcacaggatatggactgatgaagatggc
gtggagcatattgaggtgaacttttatatccgtggaccccatggaggcgggaaagtctat
tgtgagatgttcaaagacaaagcagagaaccagtggaaatacatgtatttgattgtcgac
attctccaacctgctccaaaa
>PAFTOL004626
------------------------------------------------------------
------------cagggaaaaaaagagatatctacagtggaagatccctttgattcccct
acataccatatcccagagaaacctgtcacatttacggagggtgcatcttacagcattgta
attcttgcaggccttggcatagctggagctgcagcttatgctgtctttaaagaactaata
tttgaaccaaaagagtacaaagtctttagcaaggcattggaaaggatt---caga-----
-atgacagt---gaggtcagggtgagaattggatctcctattaaaggatacggtcaggag
agtagaaatcgtgccgctcgccagagaattccgcacagggtatggactgatgaagatggt
gtggagcatattgaggtgaatttttatatccgtggaccccatggaggcgggaaagtctat
tgtgagatgttcaaagacaaagcagagaaccagtggaaatacatgtatttgattgtcgac
attctacaacctgctccaaaa
>PAFTOL004627
------------------------------------------------------------
------------cagggaaaaaaagagatatctacagtggaagatccctttgattcccct
acataccatatcccagagaaacctgtctcatttacagagggtgcatcttacagcattgta
attctcgcaggccttggaatagctggagctgcagcttatgctgtctttaaagaactaata
tttgaaccgaaagagtamaaagtctttagcaaggcattggaaaggatt---caga-----
-atgacagt---gaggtcagggtgaggattggatctcctattaaaggatatggtcaggag
agtagaaatcgtgctgctcgccagagaattccgcacaggatatggactgatgaagatggc
gtggagcatattgaggtgaatttttatttccgtggaccccatggaggcgggaaagtctat
tgtgagatgttcaaagacaaaggagacaaccagtggaaatacatgtatttgattgtcgac
attctccaacctgctccaaaa
>PAFTOL004629
------------------------------------------------------------
------------caggggaaaaaagagatatctacaatggaagatccctttgattcccct
acataccatatcccagagaaacctgtcacatttacagagggtgcatcttacagcatygta
attctcgcaggccttggaatagcaggagctgcagcttatgctgtctttaaagaactaata
tttgaaccgaaagagtamaaagtctttagcaaggcattggaaaggatt---caga-----
-atgacagt---gaggtcagggtgagaattggatctccaattaaaggatacggtcaggag
agtagaaatcgtgctgctcgccagagaattccgcacaggatatggactgatgaagatggc
gtggagcatattgaggtgaatttttatatccgtggatcccatggaggcgggaaagtctat
tgtgagatgttcaaagacaaagcagacaaccagtggaaatacatgtatttgattgccgac
attctccaacctgctccaaaa
>PAFTOL004631
------------------------------------------------------------
------------cagggaaaaaaagagatatctacagtggaagatccctttgattccccc
acataccatatcccagagaaacctgtcacatttacagaaggcgcatcttacggcattgta
attctcgcaggccttggaatagctggagctgcagcttatgctgtctttaaagaactaata
tttgaaccaaaagagtacaaagtctttagcaaggcattggaaaggatt---caga-----
-atgacagt---gaggtcagggtgagaattggatctcctattaaaggatatggtcaggag
agcagaaatcgtgctgctcgccagagaattccgcacaggatayggactgatgaagatggc
gtggagcatattgaggtgaacttttatatccgtggaccccatggaggcgggaaagtctat
tgtgagatgttcaaagacaaagcagagaaccagtggaaatacatgtatttgattgtcgac
attctccaacctgctccaaaa
>PAFTOL004632
------------------------------------------------------------
------------cagggaaaaaaagagatatctacagtggaagatccctttgattcccct
acataccatatcccagagaaacctgtcacatttacggagggtgcatcttacagcattgta
attcttgcaggccttggaatagctggagctgccgcttatgctgtctttaaagaactaata
tttgaaccaaaagagtacaaagtctttagcaaggcattggaaaggatt---caga-----
-atgacagt---gaggtcagggtgagaattggatctcctattaaaggatatggtcaggrg
agtagaaatcgtgctgctcgccagagaattccgcataggatatggactgatgaagatggc
gtggagcatattgaggtgaatttttatatccgtggaccccatggaggcgggaaagtctat
tgtgagatgttcaaagacaaagcagagaaccagtggaaatacatgtatttgattgtcgac
attctacaacctgctccaaaa
>PAFTOL004633
------------------------------------------------------------
------------cagggaaaaaaagagatatctacagtggaagatccctttgattcccct
acataccatatcccagagaaacctgtcacatttacagagggtgcatcttacagcattgta
atcctcgcaggccttggaatagcaggagctgcagcttatgctgtctttaaagaactaata
tttgaaccgaaagagtamaaagtctttagcaaggcattggaaaggatt---caaa-----
-atgacagt---gaggtcagggtgagaattggatctccaattaaaggatacggtcaagag
agtagaaatcgtgctgctcgccagagaattccgcacaggatatggactgatgaagatggc
gtggagcatattgaggtgaatttttatatccgtggaccccacggaggcgggaaagtctat
tgtgagatgttcaaagacaaagcagacaaccagtggaaatacatgtatttgattgcygac
attctccaacctgctccaaaa
>PAFTOL004634
------------------------------------------------------------
------------cagggaaaaaaagagatatctacagtggaagatccctttgattcccct
acataccatatcccagaaaaacctgtcacatttacagagggcgcatcttacagcattgta
attctcgcaggccttggaatagcaggagcggcagcttatgctgtctttaaagaactaata
tttgaaccgaargagtacaaggtctttagcaaggcattggaaaggatt---caga-----
-atgacagt---gaggtcagggtgagaattggatctcctattaaaggatatggtcaggag
agtagaaatcgtgctgctcgccagagaattccacataggatatggactgacgaagacggc
gtggagcatattgaggtcaatttttayatccgtggaccccatggaggygggaaagtttac
tgtgagatgttcaaagacaaagcagacaaccagtggaartacatgtatttgattgccgac
attctccaacctgctccaaaa
>PAFTOL004635
------------------------------------------------------------
------------cagggcaaaaaagagatatctacagtggaagatccctttgattcccct
acataccatatcccagagaaacctgtcacgtttacagagggtgcatcttacagcattgta
attctcgcaggccttggggtagcaggagctgcagcttatgcagtctttaaagaactaata
tttgaaccgaaagagtacaaagtctttagcaaggcattggaaaggatt---caga-----
-atgacagt---gaggttaga---------------------------------------
------------------------------------------------------------
------------------------------------------------------------
------------------------------------------------------------
---------------------
>PAFTOL004636
------------------------------------------------------------
------------cagggaaaaaaagagatatctacagtggaagatccctttgattcccct
acataccatatcccagagaaacctgtctcgtttacagagggtgcatcttacagcattgta
attctcgcaggccttggaatagctggagctgcagcttatgctgtctttaaagaactaata
tttgaaccaaaagagtamaaagtctttagcaaggcgttggaaaggatt---caga-----
-atgacagt---gaggtcagagtgagaattggatctcctattaaaggatatggtcaggag
agtagaaatcgtgctgctcggcagagaattccgcacaggatatggactgatgaagatggc
gtggagcatattgaggtgaatttttatttccgtgggccccatggaggcgggaaagtttat
tgtgagatgttcaaagacaaagcagacaaccagtggaaatacatgtatttgattgtcgac
attctccaacctgctccaaaa
>PAFTOL004637
------------------------------------------------------------
------------cagggaaagaaagagatatctacagtggaagatccctttgattcccct
acataccatatcccagagaaacctgtcacatttacggagggtgcatcttacagcattgta
attctcgcaggccttggaatagctggagctgcagcttatgctgtttttaaagagctaata
tttgaaccaaaagagtacaaagtcttcagcaaggcattagaaaggact---caga-----
-atgacagt---kaggtcagggtgaggattggatctcctattaaaggatatggtcaggag
agtagaaatcgtgctgctcgccagagaattccgcacaggatatggaccgatgaagatggt
gtggagcatattgaggtgaactttcatatccgtggaccccatggaggcgggaaagtctat
tgtgagatgttcaaagacaaagcagacaaccagtggaaatacatgtatttgattgtcgac
attctccaacctgctccaaaa
>PAFTOL004638
------------------------------------------------------------
------------cagggaaaaaaagagatatctacagtggaagatccctttgattcccca
acataccatatcccagagaaacctgtcacatttacagaaggtgcatcttacggcattgta
attctcgcaggccttggaatagctggagctgcagcttatgctgtctttaaagaactaata
tttgaaccaaaagagtacaaagtctttagcaaggcattggaaaggatt---caga-----
-atgacagt---gaggtcagggtgagaattggatctcctattaaaggatatggtcaggag
agtagaaatcgtgctgctcgccagagaattccgcacaggatatggactgatgaagatggc
gtggagcatattgaggtaaacttttatatccgtggaccccatggaggcgggaaagtctat
tgtgagatgttcaaagacaaagcagagaaccagtggaaatacatgtatttgattgtcgac
attctccaacctgctccaaaa
>PAFTOL004639
------------------------------------------------------------
------------cagggaaaaaaagagatatctacagtggaagatccctttgattcccct
acataccatatcccagagaaacctgtcacatttacggagggkgcatcttacagcattgta
attcttgcaggccttggcatagctggagctgcagcttatgctgtctttaaagaactaata
tttgaaccaaaagagtacaaagtctttagcaaggcattggaaaggatt---caga-----
-atgacagt---gaggtcagggtgagaattggatctcctattaaaggatacggtcaggag
agtagaaatcgtgcygctcgccagagaattccgcacagggtatggactgatgaagatggt
gtggagcatattgaggtgaatttttatatccgtggaccccatggaggcgggaaagtmtat
tgtgagatgttcaaagacaaagcagagaaccartggaaatacatgtatttgattgtcgac
attctacaacctgctccaaaa
>PAFTOL004640
------------------------------------------------------------
------------cagggaaaaaaagagatatctacagtggaagatccctttgattcccct
acataccatatcccagagaaacctgtcacatttacagagggtgcatcttacggcattgta
attctcgcaggccttggaatagctggagctgcagcttatgctgtctttaaagaactaata
tttgaaccaaaagagtacaaagtctttagcaaggcattggaaaggatt---caga-----
-atgacagt---gaggtcagggtgagaattgggtctcctattaaaggttatggtcaggag
agcagaaatcgtgctgctcgccagagaattccgcacagggtatggactgatgaagatggc
gtggagcatattgaggtgaatttttatatccgtggaccccatggaggcgggaaagtctat
tgtgagatgttcaaagacaaagcagagaaccagtggaaatacatgtatttgattgccgac
attctccaacctgctccaaaa
>PAFTOL004642
------------------------------------------------------------
------------cagggaaaaaaagagatatctacaatggaagatccctttgattccccc
acataccatatcccagagaaacctgtcacatttacagaaggcgcatcttacggcgttgta
attctcgcaggccttgggatagctggagctgcagcttatgctgtctttaaagaactaata
tttgaaccaaaagagtacaaagtctttagcaaggcattggaaaggatt---caga-----
-atgacagt---gaggtcagggtgagaattggatctcctattaaaggatatggtcaggag
agtagaaatcgtgctgctcgccagagaattccgcacaggatatggactgatgaagatggc
gtggagcatattgaggtgaacttttatatccgtggaccccatggaggtgggaaagtctat
tgtgagatgttcaaagacaaagcagagaaccagtggaaatacatgtatttgattgtcgac
attctccaacctgctccaaaa
>PAFTOL004644
------------------------------------------------------------
------------cagggaaaaaaagagatatctacagtggaagatccctttgattcccct
acataccatatcccagagaaacctgtcacatttacagagggtgcatcttacggcattgta
attctcgcaggccttggagtagctggagctgcagcttatgctgtctttaaagaactaata
tttgaaccaaaagagtacaaagtctttagcaaggcattggaaaggatt---caga-----
-atgacagt---gaggtcagggtgagaattggatctcctattaaaggatatggtcaggag
agtagaaatcgtgctgctcgccagagaattccgcacagggtatggactgatgaagatggc
gtggarcatattgaggtgaatttttatatccgtggaccccatggaggcgggaaagtctat
tgtgagatgttcaaagacaaagcagacaaccagtggaaatacatgtatttgattgccgac
attctccaacctgctccaaaa
>PAFTOL004646
------------------------------------------------------------
------------cagggaaaaaaagagatatctacagtggaagatccctttgattccccc
acataccatatcccagagaaacctgtcacatttacagaaggtgcatcttacggcattgta
attctcgcaggccttggaatagctggagctgcagcttatgctgtctttaaagaactaata
tttgaaccaaaagagtacaaagtctttagcaaggcattggaaaggatt---caga-----
-atgacagt---gaggtcagggtgagaattggatctcctattaaaggatatggtcaggag
agtagaaatcgtgctgctcgccagagaattccgcacagggtatggactgatgaagatggc
gtggagcatattgaggtgaacttttatatccgtggaccccatggaggcgggaaagtctat
tgtgagatgttcaaagacaaagcagagaaccagtggaaatacatgtatttgattgtcgac
attctccaacctgctccaaaa
>PAFTOL004647
------------------------------------------------------------
------------cagggaaaaaaagagatatctacaatggaagatccctttgattctcct
acataccatatcccagagaaacctgtcacatttacagagggtgcatcttacagcattgta
attctcgcaggccttggaatagctggagctgcagcttatgctgtctttaaagaactaata
tttgagccgaaagagtacaaagtctttagcaaggcgttggataggatc---caga-----
-atgacagt---gaggtcagggtgagaataggatctcctattaaaggatatggtcaggag
agtagaaatcgtgctgctcgccagagaattccgcacaggatatggactgatgaagatggc
gtggagcatattgaggtgaatttttatttccgtggaccccatggaggcgggaaagtctac
tgtgagatgttcaaagacaaagcagacaaccagtggaaatacatgtatttgattgtcgac
attctccaacctgctccaaaa
>PAFTOL004648
------------------------------------------------------------
------------cagggaaaaaaagagatatctacagtggaagatccctttgattcccct
acataccatatcccagagaaacctgtcacatttacagagggcgcatcttacagcattgta
attcttgcaggccttggaatagctggagctgcagcttatgctgtctttaaagaactaata
tttgaaccaaaagagtacaaagtctttagcaaggcattggaaaggatt---caga-----
-atgacagt---gaggtcagggtgagaattggatcgcctgttaaaggatatggtcaggag
agtagaaatcgtgctgctcgccagagaattccrcacaggatatggactgatgaagatggc
gtggagcatattgaggtgaatttttatatccgtggaccccatggaggcgggaaagtctat
tgtgagatgttcaaagacaaagcagagaaccagtggaagtacatgtatttgattgtcgac
attctmcaacctgctccaaaa
>PAFTOL004649
------------------------------------------------------------
------------cagggaaaaaaagagatatctacagtggaagatccctttgattcccct
acrtaccatatcccagagaaacctgtcacatttacagagggtgcatcttacggcattgta
attctcgcaggccttggaatagctggagctgcagcttatgctgtctttaaagaaytaata
tttgarccgaaagagtamaaagtctttagcaaagcattggaaaggatt---caga-----
-atgacagt---gaggtcagggtgagaattggatctcctattaaaggatatggacaggag
agtagaaatcgtgctgctcgccagagaattccgcacagggtatggactgatgaagatggc
gtggagcatattgaggtgaatttttatttccgtggaccccatggaggcgggaaagtctat
tgtgagatgttcaaagacaaagcagacaaccagtggaaatacatgtatttgattgtcgat
attctccaacctgctccaaaa
>PAFTOL004652
------------------------------------------------------------
------------cagggaaaaaaagagatatctacagtggaagatccctttgattccccc
acataccatatcccagagaagcctgtcacatttacagagggcgcatcttacggcattgta
attctcgcaggccttggaatagctggagctgcagcttatgctgtctttaaagaactaata
tttgaaccaaaagagtacaaagtatttagcaaggcattggaaaggatt---caga-----
-atgacagt---gaggtcagagtgagaattggatctcctattaaaggatatggtcaggag
agtagaaatcgtgctgctcgccagagaattccgcacaggatatggactgatgaagatggc
gtggagcatattgaggtgaacttttatatccgtggaccccatggaggcgggaaagtctat
tgtgagatgttcaaagacaaagcagagaaccagtggaaatacatgtatttgattgtcgac
attctccaacctgctccaaaa
>PAFTOL004653
------------tgtttctacttgtcaatttctttattgcaggtctcatcgttttcttca
tcttttccttgacagggaaaaaaagagatatctacagtggaagatccctttgattccccc
acataccatatcccagagaaacctgtcacatttacggaaggtgcatcttatggcattgta
attctcgcaggccttggaatagctggagctgcagcttatgctgtctttaaagaactaata
tttgaaccaaaagagtacaaagtctttagcaaggcattggaaaggatt---caga-----
-atgacagt---gaggtcagggtgagaattggatctcctattaaaggatacggtcaggaa
agtagaaatcgtgctgctcgccagagaattccgcacaggatatggactgatgaagacggc
rtggagcatattgaggtcaacttttatatccgtggaccccatggaggcgggaaagtctat
tgtgagatgttcaaagacaaagtagagaaccagtggaaatacatgtatctgattgtcgac
attctccaacctgctccaaaa
>PAFTOL004654
------------------------------------------------------------
------------cagggaaaaaaagagatatctacagtggaagatccctttgattcgcct
acataccatatcccagagaaacctgtcacatttacagagggtgcatcttacagcattgta
attctcgcaggccttggaatagctggagctgcagcttatgccgtctttaaagaactaata
tttgaaccgaaagagtacaaagtctttagcaaggcattggaaaggatt---caga-----
-atgacagt---gaggtcagggtgagaattggatctcctattaaaggatatggtcaggag
agtagaaatcgtgctgctcgccagagaattccgcacaggatatggactgatgaagatggc
gtggagcatattgaggtgaatttttatttccgtggaccccatggaggcgggaaggtctat
tgtgagatgttcaaagacaaagcagacaaccagtggaaatacatgtatttgattgtcgac
attctccaacctgctccaaaa
>PAFTOL004657
------------------------------------------------------------
------------cagggaaagaaagagatctctacartggaggatccctttgattcacct
acataccatatcccagagaaacctgtcacatttacggagggtgcatcttacagcattgtc
atcctcgcaggccttggaatagctggagctgctgcctatgctgtgtttaaagagctaata
tttgaaccaaaagagtacaaaatctttagcaaggcattggaaaggatt---caga-----
-atgacagt---gaggtcagagtgagaattggatctcctattaaaggatacgggcaggag
agtagaaatcgcgctgctcgccagaggattccgcacagggtatggacggatgaagacggt
gtggagcatattgaggtgaacttttatatccgwggaccccatggaggtgggaaagtctay
tgtgagatgttcaaagacaaagcagagaaccagtggaaatacatgtatttgattgtcgac
attctccaacctgctccaaaa
>PAFTOL004658
------------------------------------------------------------
------------cagggaaaaaaagagatatctacagtggaagatccctttgattcccct
acataccatatcccagagaaacctgtcacatttacagagggtgcatcttacagcattgta
attctcgcaggccttggaatagctggagctgcagcttatgctgtctttaaagaactaata
tttgaaccgaaa------------------------------------------------
------------------------------------------------------------
------------------------------------------------------------
------------gaggtgaatttttatttccgtggaccccatggaggcgggaaagtctat
tgtgagatgttcaaagacaaagcagacaaccagtggaaatacatgtatttgattgtcgat
attctccaacctgctccaaaa
>PAFTOL004660
------------------------------------------------------------
------------cagggaaaaaaagagatatctacagtggaagatccctttgattctcct
acataccatatcccagagaaacctgtcacatttacagagggtgcatcttacagcattgta
attctcgcaggccttggaatagctggagctgcagcttatgctgtctttaaagaactaata
tttgaaccgaaagagagaaggcttcctacgttagtaaattgatttacg---ttac-----
-agatgagc---ggcatcagggtgagaattggatctcctattaaaggatatggtcaggag
agtagaaatcgtgctgctcgccagagaattccgcacaggatatggactgatgaagatggc
gtggagcatattgaggtgaatttttatttccgtggaccccatggaggcgggaaagtctat
tgtgagatgttcaaagacaaagcagacaaccagtggaaatacatgtatttgattgtcgac
attctccaacctgctccaaaa
>PAFTOL004661
------------------------------------------------------------
------------cagggaaagaaagagatctctacagtggaggatccctttgattcccct
acataccatatcccagagaaacctgtcacatttacggagggtgcatcttacagcattgtc
atcctcgcaggccttggaatagctggagctgctgcctatgctgtgtttaaagagctaata
tttgaaccaaaagagtacaaaatctttagcaaggcattggataggatt---caga-----
-atgacagt---gaggtcagagtgagaattggatctcctattaaaggatacgggcaggag
agtagaaatcgcgctgctcgccagaggattccgcacagggtatggacggatgaagacgtt
gtggagcatattgaggtgaacttttatatccgtggaccccatggaggtgggaaagtctat
tgtgagatgttcaaagacaaagcagagaaccagtggaaatacatgtatttgattgtcgac
attctccaacctgctccaaaa
>PAFTOL004662
------------------------------------------------------------
------------cagggaaaaaaagagatatctacagtggaagatccctttgattccccw
acataccatatcccagagaaacctgtcacatttacagagggtgcatcttacagcattgta
attctcgcaggccttggaatagctggagctgcagcttatgccgtctttaaagaactaata
tttgaaccgaaagagtacaaagtctttagcaaggcattggaaaggatt---caga-----
-atgacagt---gaggtcagggtgagrattggatctcctattaaaggatatggtcaggag
agtagaaatcgtgctgctcgccagagaattccgcacaggatatggactgatgaagatggy
gtggagcatattgaggtgaatttttatttccgtggaccscatggaggcgggaaggtgtat
tgygagatgttcaaagacaaagcagacaaccagtggaaatacatgtatttgattgtcgac
attctccaacctgctccaaaa
>PAFTOL004664
------------------------------------------------------------
------------cagggaaamaaagagatatctacagtggaagatccctttgattccccc
acataccatatcccagagaaacctgtsacatttacagaaggcgcatcttayggcattgta
attctcgcaggccttggaatagctggagctgcagcttatgctgtctttaaagaactaata
tttgaaccaaaagagtacaaagtatttagcaaggcattggaaaggatt---caga-----
-atgacagt---gaggtcagggtgagaattggatctcctattaaaggatatggtcaggag
agtagaaatcgtgctgctcgccagagaattccgcacaggatatggactgatgaagatggc
gtggagcatattgaggtgaacttttatatccgtggaccccatggaggcgggaaagtctat
tgtgagatgttcaaagacaaagcagagaaccagtggaaatacatgtatttgattgtcgac
attctccaacctgctccaaaa
>PAFTOL004665
------------------------------------------------------------
------------cagggaaaaaaagagatatctacagtggaagatccctttgattcccct
acatatcatatcccagagaaacctgtcacatttacagagggcgcatcttacagcattgta
attctcgcaggccttggaatagctggagctgcagcttatgctgtctttaaagaactaata
tttgaaccaaaagagtacaaagtctttagcaaggcattggaaaggatt---caga-----
-atgacagt---gaggtcagggtgagaattggatcgcctattaaaggatatggtcaggag
agtagaaatcgtgctgctcgccagagaattccgcatagggtatggactgatgaagatggc
gtggagcatattgaggtgaatttttatatccgtggaccccatggaggcgggaaagtctat
tgtgagatgttcaaagacaaagcagagaaccagtggaagtacatgtatttgattgtggac
attctccaacctgctccaaaa
>PAFTOL004666
------------------------------------------------------------
------------cagggaaaaaaagagatatctacagtggaagatccctttgattccccc
acataccatatcccagagaaacctgtcacatttacagaaggtgcatcttacggcattgta
attctcgcaggccttggaatagctggagctgcagcttatgctgtctttaaagaactaata
tttgaaccaaaagagtacaaagtctttagcaaggcattggaaaggatt---caga-----
-atgacagt---gaggtcagggtgagaattggatctcctattaaaggatatggtcaggag
agtagaaatcgtgctgctcgccagagaattccgcacaggatatggactgatgaagatggc
gtggagcatattgaggtgaacttttatatccgtggaccccatggaggcgggaaagtctat
tgtgagatgttcaaagacaaagcagagaaccagtggaaatacatgtatttgattgccgac
attctccaacctgctccaaaa
>PAFTOL004667
------------------------------------------------------------
------------------------------------------------------------
------------------------------------------------------------
------------------------------------------------------------
------------------------------------------------------------
---------------gtcagggtgagaattggatctcctattaaaggatatggtcaggag
agtagaaatcgtgctgctcgccagagaattccgcacaggatatggactgatgaagatggc
gtggagcatattgaggtgaacttttatatccgtggagcccatggaggcgggaaagtctat
tgtgagatgttcaaagacaaagcagagaaccagtggaaatacatgtatttgattgtcgac
attctccaacctgctccaaaa
>PAFTOL004668
------------------------------------------------------------
------------cagggaaaaaaagagatatctacagtggaagatccctttgattccccc
acataccatatcccagagaaacctgtcwcatttacagaaggtgcatcttayggcattgta
attctcgcaggccttggaatagctggagctgcagcttatgctgtctttaaagaactaata
tttgaaccaaaagagtacaaagtctttagcaaggcattggaaaggatt---caga-----
-atgacagt---gaggtcagggtgagaattggatctcctattaaaggatatggycaggag
agtagaaatcgtgctgctcgccagagaattccgcacaggrtatggactgatgaagatggc
gtggagcatattgaggtgaacttttatatccgtggaccccatggaggcgggaaagtctat
tgtgagatgttcaaagacaaagcagagaaccagtggaaatacatgtatttgattgccgac
attctccaacctgctccaaaa
>PAFTOL005024
------------------------------------------------------------
------------cagggaaaaaaagagatatctacagtggaagatccctttgattccccc
acataccatatcccagagaaacctgtcacatttacagaaggtgcatcttatggcattgta
attctcgcaggccttggaatagctggagctgcagcttatgctgtctttaaagaactaata
tttgaaccaaaagagtacaaagtctttagcaaggcattggaaagggtt---caga-----
-atgacagt---gaggtcagggtgagaattggatctcctattaaaggatatggccaggag
agtagaaatcgtgctgctcgccagagaattccgcacmggrtatggactgatgaagatggc
gtggagcatattgaggtaaayttttatatccgtggaccccatggaggcgggaaagtctat
tgtgagatgttcaaagacaaagcagagaaccagtggaaatacatgtatttgattgtcgac
attctccaacctgctccaaaa
>PAFTOL005025
------------------------------------------------------------
------------cagggaaaaaaagagatatctacagtggaagatccctttgattcccct
acataccatatcccagagaaacctgtcacatttacagagggtgcatcttacggcattgta
attcttgcaggccttggaatagctggagctgcagcttatgctgtctttaaagaactaata
tttgaaccaaaagagtacaacgtctttagcaaggcatt----------------------
--------------ggtcagggtgagaattggatctcctattaaaggatatggtcaggag
agtagaaatcgtgctgctcgccagagaattccgcacaggatatggactgatgaagatggc
gtggagcatattgaggtgaatttttatatccgtggaccccatggaggcgggaaagtctat
tgtgagatgttcaaagacaaagcagagaaccagtggaaatacatgtatttgattgccgac
attctccaacctgctccaaaa
>PAFTOL005026
------------------------------------------------------------
------------cagggaaaaaaagagatatctacagtggaagatccctttgattccccy
acataccatatcccagagaaacctgtcacatttacagagggtgcatcttacggcattgta
attctcgcaggccttggaatagctggagctgcagcttatgctgtctttaaagaactaata
tttgaaccaaaagagtacaaagtctttagcaaggcattggaaaggatt---caga-----
-atgacagt---gaggtcagggtgagaattggatctcctattaaaggatatggtcaggag
agtagaaatcgtgctgctcgmcagagaattccgcacagggtatggactgatgaagatggc
gtggagcatattgaggtgaatttttatatccgtggaccccatggaggcgggaaggtctat
tgtgagatgttcaaagacaaagcagagaaccagtggaaatacatgtatttgattgccgac
attctccaacctgctccaaaa
>PAFTOL005035
------------------------------------------------------------
------------cagggraaaaaagagatatctacagtggaagatccctttgattccccc
acataccatatcccagagaaacctgtcacatttacagarggtgcatcttacggcattgta
attctcgcaggccttggaatagctggagctgcagcttatgctgtctttaaagaactaata
tttgaaccaaaagagcccttaatttttagagtgatgctgaaaaagatt---tgtgcattt
ttttttctc---taggtcagagtgagarttggatyycctattaaaggatatggtcaggag
agtagaaatcgtgctgctcgmcagagaattccgcacaggatatggactgatgaagatggc
gtggagcatattgaggtgaacttttacatccgtggaccccatggaggcgggaaagtctat
tgtgagatgttcaaagacaaagcagagaaccagtggaaatacatgtatttgattgtcgac
attctccaacctgctccaaaa
>PAFTOL005042
------------------------------------------------------------
------------------------------------------------------------
------------------------------------------------------------
------------------------------------------------------------
------------------------------------------------------------
------------------------------------------------------------
------------------------------------------------------------
---------------gtgaatttttatatccgtggaccccatggaggcgggaaagtctat
tgtgagatgttcaaagacaaagcagagaaccagtggaaatacrtgtatttgattgtcgac
attctmcaacctgctccaaaa
>PAFTOL005043
------------------------------------------------------------
------------cagggaaaaaaagagatatctacagtggaagatccctttgattccccc
acayaccatatcccagagaaacctgtcwcatttacagaaggtgcatcttacggcattgta
attctcgcaggccttggartagctggagctgcagcttatgctgtctttaaagaactaata
tccataccaaaagagtacaaagtctttagcaaggcattggaaaggatt---caga-----
-atgacagt---gaggtcagggtgagaattggatctcctattaaaggatatggtcaggag
agtagaaatcgtgctgctcgccagagaattccgcacaggatatggactgatgaagatggc
gtggagcatattgaggtaaacttttatatccgtggaccccatggaggcgggaaagtctat
tgtgagatgttcaaagacaaagcagagaaccagtggaaatacatgtatttgattgtcgac
rttctccaacctgctccaaaa
>PAFTOL005047
------------------------------------------------------------
------------cagggaaaaaaagagatatctacagtggaagatccctttgattcccct
acataccatatcccagagaaacctgtcacatttacagagggcgcatcttacggcattgta
attcttgcaggccttggagtagctggagctgcagcttatgctgtctttaaagaactaata
tttgaaccaaaagagtacaaagtctttagcaaggcattggaaaggatt---caga-----
-atgacagt---gaggttagggtgagaattggatcgcctgttaaaggatatggtcaggag
agtagaaatcgtgctgctcgccagagaattccgcacaggatatggactgatgaagatggc
gtggagcatattgaggtgaatttttatatccgtggaccccatggaggcgggaaagtctat
tgtgagatgttcaaagacaaagcagagaaccagtggaagtacatgtatttgattgtcgac
attctacaacctgctccaaaa
>PAFTOL005169
------------------------------------------------------------
------------caggggaaaaaagagatatctacagtggaagatccctttgattcccct
acataccatatcccagagaaacckgtcacatttacagagggtgcwtcttacagcattgta
attctcgcaggccttggaatagcgggagctgcagcttatgctgtctttaaagaactaata
tttgaaccggaagcccttaatttttagagtgatgctgaaaaaagatttgtgcaat-----
-tttttttc---taggtcagggtgagaattggatctcctattaaaggatatggtcaggag
agtagaaatcgtgctgctcgccagagaattccgcacaggatatggactgatgaagatggc
gtggagcatattgaggtaagt---------------------------------------
------------------------------------------------------------
---------------------
>PAFTOL007498
------------------------------------------------------------
------------cagggaaaaaaggagatatctacagtggaagatccctttgattcccct
acataccatatcccagagaaacctgtcacatttacagagggtgcatcttacggcattgta
attctcgcaggccttggaatagctggagctgcagcttatgctgtctttaaagaactaata
tttgaaccaaaagagtacaaagtctttagcaaggcattggcctaagtt---agta-----
-aattgact---tacgtcagggtgagaattggatctcctattaaaggatatggtcaggag
agtagaaatcgcgctgctcgccagagaattccgcacagggtatggactgatgaagatggc
gtggagcatattgaggtgaacttttatatccgtggaccccatggaggcgggaaagtctat
tgtgagatgttcaaagacaaagcagagaaccagtggaaatacatgtatttgattgctgac
attctccaacctgctccaaaa
>PAFTOL008060
------------------------------------------------------------
------------cagggaaaaaaagagatatctacagtggaagatccctttgattccccc
acataccatatcccagagaaacctgtcacatttacagaaggcgcatcttacggcattgta
attctcgcaggccttggaatagctggagctgcagcttatgctgtctttaaagaactaata
tttgaaccaaaagagtamaaagtctttagcaaggcattggaaaggatt---caga-----
-atgacagt---gaggtcagggtgagaattggatctcctattaaaggatatggtcaggag
agcagaaatcgtgctgctcgccagagaattccrcacaggatatggactgatgaagatggc
gtggagcatattgaggtgaacttttatatccgtggaccccatggaggcgggaaagtctat
tgtgagatgttcaaagacaaagcagagaaccagtggaaatacatgtatttgattgtcgac
attctccaacctgmtccaaaa
>PAFTOL008062
------------------------------------------------------------
------------cagggaaaaaaagagwtatctrcagtggaagatccctttgattccccc
acataccatatcccasagaaacctgtcacatttacagaaggcgcatcttacggcattgta
attctcgcaggccttggaatagctggagctgcagcttatgctgtctttaaagaactaata
tttgaaccaaaagagtacaaagtctttagcaaggcattggaaaggatt---caga-----
-atgacagt---gaggtcagggtgagaattggatctcctattaaaggatatggtcaggag
agyagaaatcgtgctgctcgmcagagaattccgcacaggatatggactgatgaagatggc
gtggagcatattgaggtgaacttttatatccgtggaccccatggaggtgggaaagtctat
tgtgagatgttcaaagacaaagcagagaaccagtggaaatacatgtatctgattgtcgac
attctccaacctgctccaaaa
>PAFTOL008063
------------------------------------------------------------
------------cagggaaaaaaagagatatctacagtggaagatccctttgattccccc
acataccatatcccagagaaacctgtcacatttacagaaggcgcatcttacggcattgta
attctcgcaggccttggaatagctggagctgcagcttatgctgtctttaaagaactaata
tttgaaccaaaagagtacaaagtctttagcaaggcattggaaaggatt---caga-----
-atgacagt---gaggtyagggtgagaattggatctcctattaaaggatatggtcaggag
agcagaaatcgtgctgctcgccagagaattccgcacagggtatggactgatgaagatggt
gtggagcatattgaggtgaacttttatatccgtggaccccatggaggcgggaaagtctat
tgtgagatgttcaaagacaaagcagagaaccagtggaaatacatgtatttgattgtcgac
attctccaacctgccccaaaa
>PAFTOL008084
------------------------------------------------------------
------------cagggaaagaaagagatctctacagtggaggatccctttgattcccct
acataccatatcccagagaaacctgtcacatttacggagggtgcatcttayagcattgtc
atcctcgcaggccttggaatagctggagctgctgcctatgctgtgtttaaagagctaata
tttgaaccaaaagagtacaaaatctttagcaaggcattggaaaggatt---cara-----
-atgacagt---gaggtcagagtgagaattggatctcctattaaaggatacggscaggag
agtagaaatcgcgctgctcgccagaggattcygcacagggtatggacggatgaagacggt
gtggagcatattgaggtgaacttttatatccgtggaccccatggaggtgggaaagtctat
tgtgagatgttcaaagacaaagcagagaaccagtggaaatacatgtatttgattctcgac
attctccaacctgctccaaaa
>PAFTOL008417
------------------------------------------------------------
------------cagggaaaaaaagagatatctacagtggaagatccctttgattccccc
acataccatatcccagagaaacctgtcacrtttacagaaggcgcatcttacggcattgta
attctcgcaggccttggaatagctggagctgcagcttatgctgtctttaaagaactaata
tttgaaccaaaagagtamaaagtctttagcaaggcattggaaaggatt------------
------------------------------------------------------------
------------------------------------------------------------
---------------gtgaacttttatatccgtggaccccatggaggcgggaaagtctat
tgtgagatgttcaaagacaaagcagagaaccagtggaaatacatgtatttgattgtcgac
attctccaacctgctccaaaa
>PAFTOL008419
------------------------------------------------------------
------------cagggaaaaaaagagatatctacagtggaagatccctttgattccccc
acataccatatcccagagaaacctgtcacatttacagaaggcgcatcttacggcattgta
attctcgcaggccttggaatagctggagctgcagcttatgctgtctttaaagaactaata
tttgaaccaaaagagtacaaagtctttagcaaggcattggaaaggatt---caga-----
-ctgacagt---gaggtcagggtgagaattggatctcctattaaaggatatggtcaggag
agtagaaatcgtgctgctcgccagagaattccgcacaggatatggactgatgaagatggc
atggagcatattgaggtgaacttttatatccgtggaccccatggaggcgggaaagtctat
tgtgagatgttcaaagacaaagcagagaaccagtggaaatacatgtatttgattgtcgac
attctccaacctgctccaaaa
>PAFTOL008421
------------------------------------------------------------
------------cagggaaaaaaagagatatctacagtggaagatccctttgattcccct
acataccatatcccagagaaacctgtctcatttacagagggtgcatcttacagcattgta
attctcgcaggccttggaatagctggagctgcagcttatgctgtctttaaagaactaata
tttgaaccaaaagagtacaaagtctttagcaaggcattggaaaggatt---caga-----
-atgacagt---gaggtcagggtgagaattggatctcctattaaaggatatggtcaggag
agtagaaatcgtgctgctcgccagagaattccgcacagggtatggactgatgaagatggc
rtggagcatattgaggtgaatttttatttccgtgggccccatggaggcgggaaagtttat
tgtgagatgttcaaagacaaagcagacaaccagtggaaatacatgtatttgattgtcgac
attctccaacctgctccaaaa
>PAFTOL008422
------------------------------------------------------------
------------cagggaaaaaaagagatatctacagtggaagatccctttgattcccct
acataccatatcccagagaaacctgtcacatttacagagggtgcatcttacagcattgta
attctcgcaggccttggaatagctggagctgcagcttatgctgtctttaaagaactaata
tttgaaccaaaagagtacaaagtctttagcaaggcataactaagttcc---caaa-----
-cttttgga---tcatcatcggtgagaattggatctcctattaaaggatatggtcaggag
agtagaaatcgtgctgctcgccagagaattccgcacaggatatggactgatgaagatggc
gtggagcatattgaggtgaatttttatttccgtggaccccatggaggcgggaaagtctat
tgtgagatgttcaaagacaaagcagacaaccagtggaaatacatgtatttgattgtcgac
attcttcaacctgctccaaaa
>PAFTOL008423
------------------------------------------------------------
------------cagggaaaaaaagagatatctacagtggaagatccctttgattcccct
acataccatatcccacagaaacctgtcacatttacagagggcgcatcttacagcattgta
attctcgcaggccttggaatagctggagctgcagcttatgctgtctttaaagaactaata
tttgaaccaaaagagtacaaagtctttagcaaggcattggaaaggatt---caga-----
-atgacagt---gaggtcagggtgagaattggatcgcctgttaaaggatatggtcaggag
agtagaaatcgtgctgctcgccagagaattccgcacaggatatggactgatgaagatggc
gtggagcatattgaggcgaatttttatatccgtggaccccatggaggcgggaaagtctat
tgtgagatgttcaaagacaaagcagagaaccagtggaagtacatgtatttgattgtcgac
attctccaacctgctccaaaa
>PAFTOL008436
------------------------------------------------------------
------------cagggaaaaaaggaggtatctacagtggaagatccctttgattcccct
acataccatatcccagagaaacctgtcacatttacagagggtgcatcttacagcattgta
attctcgcaggccttggaatagctggagctgcagcttatgctgtctttaaagaactaata
tttgaaccaaaagagtacaaagtctttagcaaggcattggaaaggatt---caga-----
-atgacagt---gaggtaagggtgagaattggatctcctattaaaggatatggtcaggag
agtagaaatcgtgctgctcgccagagaattccgcgcagratatggactgatgaagatggc
gtgsagcatatcgaggtgaacttttatatccgtggaccccatggaggcgggaaagtctat
tgtgagatgttcaaagacaaagcagacaaccagtggaaatacatgtatttgattgccgac
attctccaacctgctccaaaa
>PAFTOL008439
------------------------------------------------------------
------------cagggaaagaaagagatatctacagtggaagatccctttgattcccct
acataccatatcccagagaaacctgtcacatttacrgagggtgcatcttacagcattgta
attctcgcaggccttggaatagctggagctgcagcttatgctgtctttaaagagctrata
tttgaaccraaagagtacaaagtctttagcaaggcattggaaaggatt---caga-----
-atgacagt---gaggtcagggtgaggattggatctcctattaaaggatatggtcaagag
agtagaaatcgtgctgctcgccagagaattccgcacaggatatggaccgacgaagatggc
gtggatcatattgaggtgaatttttatatccgtggatccaacggaggcggcaaagtctat
tgtgagatgttcaaagacaaagcagagaaccagtggaaatacatgtatttgattgtcgac
attctccaacctgctccaaaa
>PAFTOL008881
------------------------------------------------------------
---------------ggaaaaaaagagatatctacagtggaagatccctttgattcccct
acataccatatcccagagaaacctgtcacatttacagagggtgcatcttacggcattgta
attctcgcaggccttggaatagctggagctgcagcttatgctgtctttaaagaactaata
tttgaaccaaaagagtacaaagtctttagcaaggcattggaaaggatt---caga-----
-atgacagt---gaggtcagggtgagaattggatctcctattaaaggatatggtcaggag
agtagaaatcgtgctgctcgccagagaattccgcacaggatatggactgatgaagatggc
gtggagcatattgaggtgaacttttatatccgtggaccccatggaggcgggaaagtctat
tgtgagatgttcaaagacaaagcagacaaccagtggaaatacatgtatttgattgccgac
attctccaacctgctccaaaa
>PAFTOL009175
------------------------------------------------------------
------------------------------------------------------------
------------------------------------------------------------
------------------------------------------------------------
------------------------------------------------------------
---------------gtcagggtgagaattggatctcctattaaaggatatggtcaggag
agyagaaatcgtgctgctcgccagagagttccgcacaggatatggactgatgaagatggc
gtggagcatattgaggtaagt---------------------------------------
------------------------------------------------------------
---------------------
>PAFTOL009181
------------------------------------------------------------
------------caggggaaaaaagagatatctacagtggaagatccctttgattccccc
acataccatatcccagagaaacctgtcacatttacagaaggtgcatcttacggcattgta
attctcgcaggccttggagtagctggagctgcagcttatgctgtctttaaagaactaata
tttgaaccaaaagag---------------------------------------------
------------------------------------------------------------
------------------------------------------------------------
------------------------------------------------------------
------------------------------------------------------------
---------------------
>PAFTOL009185
------------------------------------------------------------
------------cagggaaaaaargagatatctacagtggaagatccctttgattcccct
acataccatatcccagagaaacctgtcacatttacagagggtgcatcttacagcattgta
attctcgcaggccttggaatagctggagctgcagcttatgctgtctttaaagaactaata
tttgaaccgaaagagtacaaagtctttagcaaggcattggaaaggatt---caga-----
-atgacagt---gaggtcagggtgagaattggatctcctattaaaggatatggtcaggag
agtagaaatcgtgctgctcgccagagaattccrcacaggacatggactgatgaagatggc
gtggagcatattgaggtgaatttttatatccgtggaccccatggaggcgggaaagtctat
tgtgagatgttcaaagacaaagcagagaaccagtggaaatacatgtatttgattgtcgac
attctccaacctgcttcaaaa
>PAFTOL009187
------------------------------------------------------------
------------cagggaaaaaaagagatatctacagtggaagatccctttgattcccct
acataccatatcccagagaaacctgtcacatttacggagggtgcatcttacagcattgta
attcttgcaggccttggaatagctggagctgcagcttatgctgtctttaaagaactaata
tttgaaccaaaagagtacaaagtctttagcaaggcgaactaag---------aaa-----
-aagaagcc---ttcgtcagggtgagaattggatctcctattaaaggatatggtcaggag
agtagaaatcgtgctgctcgccagagaattccgcacagggtatggactgatgaagatggc
gtggagcatattgaggtgaatttttatatccgtggaccccatggaggcgggaaagtctat
tgtgagatgttcaaagacaaagcagagaaccagtggaaatacatgtatttgattgtcgac
attctacaacctgctccaaaa
>PAFTOL009189
------------------------------------------------------------
------------cagggaaaaaaagagatatctacagtggaagatccctttgattccccc
acataccatatcccagagaaacctgtcacatttacagaaggtgcatcttatggcattgta
attctcgcaggccttggaatagctggagctgcagcttatgctgtctttaaagaactaata
tttgaaccaaaa------------------------------------------------
------------gaggtcagggtgagaattggatctcctattaaaggatatggccaggag
agtagaaatcgtgctgctcgccagagaattccgcacmggrtatggactgatgaagatggc
gtggagcatattgaggtgaacttttacatccgtggaccccatggaggcgggaaagtttat
tgtgagatgttcaaagacaaagcagagaaccagtggaaatacatgtatttgattgtcgac
attctccaacctgctccaaaa
>PAFTOL009191
------------------------------------------------------------
------------cagggaaaaaaagagatatctacagtggaagatccctttgattccccc
acataccatatcccagagaaacctgtcacatttacagaaggtgcatcttatggcattgta
attctcgcaggccttggaatagctggagctgcagcttatgctgtctttaaagaactaata
tttgaaccaaaagagtamaaagtctttagcaaggcgttggaaaggatt---caga-----
-atgacagt---gaggtcagggtgagaattggatctcctattaaaggatatggccaggag
agtagaaatcgtgctgctcgccagagaattccgcacaggatatggactgatgaagatggc
gtggagcatattgaggtgaacttttatattcgtggaccccatggaggcgggaaagtctat
tgtgagatgttcaaagacaaagcagagaaccagtggaaatacatgtatttgattgtcgac
attctccaacctgctccaaaa
>PAFTOL009193
------------------------------------------------------------
------------cagggaaaaaaagagatatctacagtkgaagatccctttgattcycct
acataccatatcccagagaaacctgtcacatttacagagggtgcatcttacagcattgta
attctcgcaggccttggaatagctggagctgcagcttatgctgtytttaaagaactaata
tttgaacckaaa------------------------------------------------
------------gaggtcagrgtgagaattggatctcctattaaaggatatggtcaggag
agtagaaatcgtgctgctcgccagagaattccgcacaggatmtggactgatgaagatggc
gtggagcatattgaggtgaatttytatttccgcggaccccatggaggcgggaaagtctat
tgtgagatgttcaaagacaaagcagacaaccagtggaaatacatgtatttgattgtcgac
attctccaacctgctccaaaa
>PAFTOL009195
------------------------------------------------------------
------------cagggaaaaaaagagatatctacagtggaagatccctttgattccccc
acataccatatcccagagaaacctgtcacatttacagaaggtgcatcttacggcattgta
attctcgcaggccttggaatagctggagctgcagcttatgctgtctttaaagaactaata
ttcgaaccaaaagagtacaaagtctttagcaaggcattggaaagggtt---caga-----
-atgacagt---gagatcagggtgagagttggattycctattaaaggatatggtcaggag
agtagaaatcgtgctgctcgccagagaattccgcacaggatatggactgatgaagatggc
gtggagcatattgaggtaaacttttatatccgtggaccccatggaggcgggaaagtctat
tgtgagatgttcaaagacaaagcagagaaccagtggaaatacatgtatttgattgtcgac
attctccaacctgctccaaaa
>PAFTOL009199
------------------------------------------------------------
------------cagggaaaaaaagagatatctacagtggaagatccctttgattccccc
acataccatatcccrgagaaacctgtcacatttacagaaggtgcatcttacggcattgta
attctcgcaggccttggaatagctggagctgcagcttatgctgtctttaaagaaytaata
tttgaaccaaaagagtacaaagtctttagcaaggcattggaaaggatt---caga-----
-atgacagt---gaggtcagggtgagaattggatctcctattaaaggatatggtcaggag
agtagaaatcgtgctgctcgccagagaattccgcacagggtatggactgatgaagatggc
gtggagcatattgaggtgaacttttatatccgtggaccccatggaggcgggaaagtctat
tgtgagatgttcaaagacaaagcagagaaccagtggaaatacatgtatttgattgtcgac
attctccaacctgctccaaaa
>PAFTOL009203
------------------------------------------------------------
------------------------------------------------------------
------------------------------------------------------------
------------------------------------------------------------
------------------------------------------------------------
---------------gtcagggtgagaattggatctcctattaaaggatatggtcaggag
actagaaatcgtgctgctcgccagagaattccgcacaggatatggactgatgaagatggc
gtggagcatattgaggtgaacttttatatccgtggaccccatggaggcgggaaagtctat
tgtgagatgttcaaagacaaagcagagaaccagtggaaatacatgtatttgattgtcgac
gttctccaacctgctccaaaa
>PAFTOL009205
------------------------------------------------------------
------------cagggaaaaaaagagatatctacagtggaagatccctttgattcccct
acataccatatcccagagaaacctgtcacatttacagagggtgcatcttacggcattgta
attctcgcaggccttggagtagctggagctgcagcttatgctgtctttaaagaactaata
tttgaaccaaaagagtacaaagtctttagcaaggcattggaaaggatt---caga-----
-atgacagt---gaggtcagggtgagaattggatctcctattaaaggatatggtcaggag
agtagaaatcgtgctgctcgccagagaattccgcacagggtatggactgatgaagatggc
gtggagcatattgaggtgaatttttatatccgtggaccccatggaggcgggaaagtctat
tgtgagatgttcaaagacaaagcagagaaccagtggaaatacatgtatttgattgccgac
attctccaacctgctccaaaa
>PAFTOL009207
------------------------------------------------------------
------------cagggaaagaaagagatctctacagtggaggatccctttgattcccct
acataccatatcccagagaaacctgtcacatttacggagggtgcatcttacagcattgtc
atcctcgcaggccttggaatagctggagctgctgcctatgctgtgtttaaagagctaata
tttgaaccaaaagagtacaaaatctttagcaaggcattggaaaggatt---caga-----
-atgacagt---gaggttagggttgcattaccctcccc----------------------
------------------------------------------------------------
--------catgcaggtgaacttttatatccgtggaccccatggaggtgggaaagtctat
tgtgagatgttcaaagacaaagcagagaaccagtggaaatacatgtatttgattctcgac
attctccaacctgctccaaaa
>PAFTOL009209
------------------------------------------------------------
------------cagggaaaaaaagagatatctacagtggaagatccctttgattcccct
acataccatatcccacagaaacctgtcacatttacagagggcgcatcttacagcattgta
attctcgcaggccttggaatagctggagctgcagcttatgctgtctttaaagaactaata
tttgaaccaaaagagtacaaagtctttagcaaggcattggaaaggatt---caga-----
-atgacagt---gaggtcagggtgagaattggatcgcctgttaaaggatatggtcaggak
agtagaaatcgtgctgctcgccagagaattccgcacaggatatggactgatgaagatggc
gtggagcatattgaggcgaatttttatatccgtggaccccatggaggcgggaaagtctat
tgtgagatgttcaaagacaaagcagagaaccagtggaagtacatgtatttgattgtcgac
attctccaacctgctccaaaa
>PAFTOL009215
------------------------------------------------------------
------------cagggaaaaaaagagatatctacagtggaagatccctttgattccccc
acataccatatcccagagaaacctgtcacatttacagaaggcgcatcttacggcattgta
attctcgcaggccttggaatagctggagctgcagcttatgctgtctttaaagaactaata
tttgaaccaaaagagtacaaagtctttagcaaggcattggaaaggatt---caga-----
-atgacagt---gaggtcagggtgagaattggatctcctattaaaggatatggtcaggag
agcagaaatcgtgctgctcgccagagaattccgcacagggtatggactgatgaagatggt
gtggagcatattgaggtaagt---------------------------------------
------------------------------------------------------------
---------------------
>PAFTOL009217
---------------ttctacttgtcaatttcttcattgcagttctcatcgttttcttca
tcttttccttgacagggaaaaaaagagatatctacagtggaagatccctttgattccccc
acataccatatcccagagaaacctgtcacatttacagaaggcgcatcttacggcattgta
attctcgcaggccttggaatagctggagctgcagcttatgctgtctttaaagaactaata
tttgaaccaaaagagtacaaagtctttagcaaggcattggaaaggatt---caga-----
-atgacagt---gaggtcagggtgagaattggatctcctattaaaggatatggtcaggag
agtagaaatcgtgctgctcgacagagaattccgcacaggatatggactgatgaagatggc
gtggagcatattgaggtgaacttttatatccgtggacctcatggaggcgggaaagtctat
tgcgagatgttcaaagacaaagcagagaaccagtggaaatacatgtatttgattgtcgac
attctccaacctgctccaaaa
>PAFTOL009219
------------------------------------------------------------
------------cagggaaaaaaagagatatctacaatggaagatccctttgattccccc
acataccatatcccagagaaacctgtcacatttacagaaggcgcatcttacggcattgta
attctcgcaggccttggaatagctggagctgcagcttatgctgtctttaaagaactaata
tttgaaccaaaagagtamaaagtctttagcaaggcattggaaaggatt---caga-----
-atgacagt---gaggtcagggtgagaattggatctcctattaarggatatggtcaggag
agcagaaatcgtgctgctcgccagagaattccgcacagggtatggactgatgaagatggt
gtggagcatattgaggtgaacttttatatccgtggaccccatggaggcgggaaagtctat
tgtgagatgttcaaagacaaagcagagaaccagtggaaatacatgtatttgattgtcgac
attctccaacctgctccaaaa
>PAFTOL009221
------------------------------------------------------------
------------cagggaaaaaaagagatatctacagtggaagatccctttgattcccct
acataccatatcccagagaaacctgtcacatttacagagggtgcatcttacagcattgta
attctcgcaggccttggaatagcgggagctgcagcttatgctgtctttaaagaactaata
tttgaaccgaaagagtacaaagtctttagtaaggcattggaaaggatt---caga-----
-atgacagt---gaggtcagggtgagaattggatctcctattaaaggatatggtcaggag
agtagaaatcgtgctgctcgccagagaattccgcacaggatatggactgatgaagatggc
gtggagcatattgaggtgaacttttatatccgtggaccccatggaggcgggaaagtctat
tgtgagatgttcaaagacaaagcagacaaccagtggaaatacatgtatttgattgccgac
attctccaacctgctccaaaa
>PAFTOL009223
------------------------------------------------------------
------------cagggaaaaaaagagatatctacwgtggaagatccctttgattccccc
acataccatatcccagagaaacctgtcacatttacagaaggcgcatcttacggcattgta
attctcgcaggccttggaatagctggagctgcagcttatgctgtctttaaagaactaata
tttgaaccaaaagagtacaaagtctttagcaaggcattggaaaggatt---caga-----
-atgacagt---gaggtcagggtgagaattggatctcctattaaaggatatggtcaggag
agcagaaatcgtgctgctcgccagagaattccgcacaggatatggactgatgaagatggt
gtggagcatattgaggtgaayttttatatccgtggaccccatggaggcgggaaagtctat
tgtgagatgttcaaagacaaagcasagaaccagtggaaatacatgtatttgattgycgac
attctccaacctgctccaaaa
>PAFTOL009225
------------------------------------------------------------
------------cagggaaaaaaagagatatctacagtggaagatccctttgattccccc
acataccatatcccagagaaacctgtcacatttacagaaggcgcatcttacggcattgta
attctcgcaggccttggaatagctggagctgcagcttatgctgtctttaaagaactaata
tttgaaccaaaagagtacaaagtctttagcaaggcattggaaaggatt---caga-----
-atgacagt---gaggtcagggtgcgaattggatctcctattaaaggatatggtcaggag
agcagaaatcgtgctgctcgccagagaattccgcacaggatatggactgatgaagatggc
gtggagcatattgaggtgaacttttatatccgtggaccccatggaggcgggaaagtctat
tgtgagatgttcaaagacaaagcagagaaccagtggaaatacatgtatttgattgtcgac
attctccaacctgctccaaaa
>PAFTOL009227
------------------------------------------------------------
------------cagggaaaaaaagagatatctacagtggaagatccctttgattccccc
acataccatatcccagagaaacctgtcacatttwcagaaggcgcatcttacggcattgta
attctcgcaggccttggaatagctggagctgcagcttatgctgtctttaaagaactaata
tttgaaccaaaagagtacaaagtatttagcaaggcattggaaaggatt---caga-----
-atgacagt---gaggtcagggtgagaattggatctcctattaaaggatatggtcaggag
agtagaaatcgtgctgctcgccagagaattccgcacaggatatggactgatgaagatggc
gtggagcatattgaggtgaacttttatatccgtggaccccatggaggcgggaaagtctat
tgtgagatgttcaaagacaaagcagagaaccagtggaaatacatgtatttgattgtcgac
attctccaacctgctccaaaa
>PAFTOL009229
------------------------------------------------------------
------------------------------------------------------------
------------------------------------------------------------
------------------------------------------------------------
------------------------------------------------------------
---------------gtcagggtgagaattggatctcctattaaaggatatggtcaggag
agtagaaatcgtgctgctcgccagagaattccgcacaggatatggacggatgaagatggc
gtggagcatattgaggtgaatttttatttccgtggaccccatggaggcgggaaagtctat
tgtgagatgttcaaagacaaagcagacaaccagtggaaatacatgtatttgattgtcgac
attctccaacctgctccaaaa
>PAFTOL009231
------------------------------------------------------------
------------cagggaaaaaaagagatatctacaatggaagatccctttgattcccct
acataccatatcccagagaaacctgtcacatttacagagggtgcatcttacagtattgta
attctcgcaggccttggaatagctggagctgcagcttatgctgtctttaaagaactaata
tttgaaccgaaagagtacaaagtctttagcaaggcattggaaaggatt---caga-----
-atgacagt---gatgtcagggtgagaattggatctcctattaaaggatatggtcaggag
agtagaaaccgtgctgctcgccagagaattccgcacaggatatggactgatgaagatggc
gtggagcatattgaggtgaatttttatttccgtggaccccatggaggcgggaaagtctat
tgtgagatgttcaaagacaaagcagacaaccagtggaaatacatgtatttgattgtcgac
attctycaacctgctccaaaa
>PAFTOL009233
------------------------------------------------------------
------------cagggaagaaaagagatatctacagtggaagatccctttgattcccct
acataycatatcccagagaaacctgtcacatttacagagggtgcatcttacagcattgta
attctygcaggccttggagtagctggagctgcagcttatgctgtctttaaagaactaata
tttgaaccaaaagagtacaaagtctttagcaaggcattggaaaggatt---caga-----
-atgacagt---gaggtcagggtgagaattggatcycctattaaaggatatggtcaggag
agtagaaatcgcgctgctcgccagagaattccgcacagggtatggactgatgaagatggc
gtggagcatattgaggtgaatttttatatccgtggaccccatggaggcgggaaagtttac
tgtgagatgttcaaagacaaagcagacaaccagtggaaatacatgtatttgattgccgac
attctccaacctgctccaaaa
>PAFTOL009235
------------------------------------------------------------
------------cagggaaagaaagagatctctacagtggaggatccctttgattcccct
acataccatatcccagagaaacctgtcacatttacggagggtgcatcttacagcattgtc
atcctcgcaggccttggaatagctggagctgctgcctatgccgtgtttaaagagctaata
tttgaaccaaaagagtacaaaatcttcagcaaggcattggaaaggatt---caga-----
-atgatagt---gaggtcagagtgagaattggatctcctattaaaggatacgggcaggag
agtagaaatcgtgctgctcgccagaggattccgcacagggtatggacggatgaagacggt
gtggagcatattgaggtgaacttttatatccgtggaccccatggaggtgggaaagtctat
tgtgagatgttcaaagacaaagcagagaaccagtggaaatacatgtatttgattgtggac
attctccaacctgctccaaaa
>PAFTOL009239
------------------------------------------------------------
------------cagggaaaaaaagagatatctactgtggaagatccctttgattcccct
acataccatatcccagagaaacctgtcacatttacggagggtgcatcttacggcattgta
attctcgcaggccttggaatagctggagctgcagcttatgctgtctttaaagaactaata
tttgaaccaaaagagtacaaagtctttagcaaggcattggaaaggatt---caga-----
-atgacagt---gaggtcagggtgagaattggatctcctattaaaggatatggtcaggag
agtagaaatcgtgctgctcgccagagaattccgcacagggtatggactgatgaagacagc
gtggagcatattgaggtgaacttttatatccgtggaccccatggaggcgggaaagtctat
tgtgagatgttcaaagacaaagcagagaaccagtggaaatacatgtatttgattgctgac
attctccaacctgctccaaaa
>PAFTOL009241
------------------------------------------------------------
------------cagggaaaaaaagagatatctacagtggaagatccctttgattccccc
acataccatatcccagagaaacctgtcacatttacagaaggcgcatcttacggcattgta
attctcgcaggccttggaatagctggagctgcagcttatgctgtctttaaagaactaata
tttgaaccaaaagagtacaaagtctttagcaaggcattggaaaggatt---caga-----
-atgacagt---gaggtcaggrtgagaattggatctcctattaaaggatatggtcaggag
agcagaaatcgtgctgctcgccagagaattccgcacaggayatggactgatgaagatggc
gtggagcatattgaggtgaacttttatatccgtggaccccatggaggcgggaaagtctat
tgtgagatgttcaaagacaaagcagagaaccagtggaaatacatgtatttgattgtcgac
attctccaacctgctccaaaa
>PAFTOL009243
------------------------------------------------------------
------------cagggaaaaaaagagatatctacagtggaagatccctttgattcccct
acataccatatcccagagaagcctgtcacatttacggagggtgcatcttacagcattgta
attcttgcaggccttggaatagctggagctgcagcttatgctgtctttaaagaactaata
tttgaaccaaaagagtacaaagtctttagcaaggcattggaaaggatt---caga-----
-atgacagt---gaggtcagggtgagaattggatctcctattaaaggatatggtcaggag
agtagaaatcgtgccgctcgccagagaattccacacaggatatggactgatgaagatggc
gtggagcatattgaggtgaacttttatatccgtggaccccatggaggcgggaaagtctat
tgtgagatgttcaaagacaaagcagagaaccagtggaaatacatgtatttgattgtcgac
attctccaacctgctccaaaa
>PAFTOL009245
------------------------------------------------------------
------------cagggaaaaaaagagatatctacagtggaagatccctttgattcccct
acataccatatcccagagaaacctgtcacatttacggagggtgcatcttacagcattgta
attcttgcaggccttggaatagctggagctgcagcttatgctgtctttaaagaactaata
tttgaaccaaaagagtacaaagtctttagcaaggcattggaaaggact---caga-----
-atgacagt---gaggtcagggtgagaattggatctcctattaaaggatatggtcaggag
agtagaaaccgtgctgctcgccagagaattccgcacagggtatggactgatgaagatggc
gtggagcatattgaggtgaatttttatatccgtggaccccatggaggcgggaaagtctat
tgtgagatgttcaaagacaaagcaaagaaccagtggaaatacatgtatttgattgtcgac
attctacaacctgctccaaaa
>PAFTOL009249
------------------------------------------------------------
------------------------------------------------------------
------------------------------------------------------------
------------------------------------------------------------
------------------------------------------------------------
---------------gtcggggtgagaattggatctcctattaaaggatacggtcaggag
agtagaaatcgtgctgctcgccagagaattccgcacagggtatggactgatgaagatggt
gtggagcatattgaggtgaatttttatatccgtggaccccatggaggcgggaaagtctat
tgtgagatgttcaaagacaaagcagagaaccagtggaaatacatgtatttgattgtcgac
attctacaacctgctccaaaa
>PAFTOL009251
------------------------------------------------------------
------------------------------------------------------------
------------------------------------------------------------
------------------------------------------------------------
------------------------------------------------------------
------------------------------------------------------------
------------------------------------------------------------
---------------gtgaatttttatatccgtggaccccatggaggcgggaaagtctat
tgtgagatgttcaaagacaaagcagagaaccagtggaaatacatgtacttgattgtcgac
attctacaacctgctccaaaa
>PAFTOL009253
------------------------------------------------------------
------------------------------------------------------------
------------------------------------------------------------
------------------------------------------------------------
------------------------------------------------------------
------------------------------------------------------------
------------------------------------------------------------
---------atgcaggtgaacttttatatccgtggaccccayggaggtgggaaagtctat
tgtgagatgttcaaggacaaagcagagaaycagtggaaatacatgtatttgattgtagac
attctccaacctgctccaaaa
>PAFTOL009255
------------------------------------------------------------
------------cagggaaaaaaagagatatctacagtggaagatccctttgattcccct
acataccatatcccagagaaacctgtcacatttacagagggtgcatcttacggcattgta
attctcgctggccttggaatagctggagctgcagcttatgctgtctttaaagaactaata
tttgaaccaaaagagtacaaagtctttagcaaggcattggaaaggatt---caga-----
-atgacagt---gaggtcagggtgagaattggatctcctattaaaggatatggtcaggag
agtagaaatcgtgctgctcgccagagaattccgcacaggatatggactgatgaagatggc
gtggagcatattgaggtgaatttttatatccgtggaccccatgggggcgggaaagtctat
tgtgagatgttcaaagacaaagcagagaaccagtggaaatacatgtatttgattgccgac
attctccaacctgctccaaaa
>PAFTOL009257
------------------------------------------------------------
------------cagggaaaaaaagagatatctacagtggaagatccctttgattcccct
acataccatatcccagagaaacctgtcacatttacagagggtgcatcttacggcattgta
attctcgctggccttggagtagctggagctgcwgcttatgctgtctttaaagaactaata
tttgaaccaaaagagtamaaagtctttagcaaggcattggaaaggatt---caga-----
-atgacagt---gaggtcagggtgagaattggatctcctattaaaggatatggtcaggag
agtagaaatcgtgctgctcgccagagaattccacacaggatatggactgatgaagatggc
gtggagcatattgaggtgaatttttatatccgtggaccccatggaggcgggaaagtctat
tgtgagatgttcaaagacaaagcagagaaccagtggaaatacatgtatttgattgccgac
attctccaacctgctccaaaa
>PAFTOL009259
------------------------------------------------------------
------------cagggaaaaaaggagatmtctacagtggaagatccctttgattcccct
acataccatatcccagagaaacctgtcacatttacagagggtgcatcttacggcattgta
attctcgcaggccttggaatagctggagctgcagcttatgctgtctttaaagaactaata
tttgaaccaaaagagtacaaagtctttagcaaggcattggaaaggcct---gaat-----
-gtcattttttcwaggtcagggtgagaattggatctcctattaaaggatatggtcaggag
agtagaaatcgygctgctcgccagagaattccgcacagggtatggrctgatgaagatggc
gtggagcatattgaggtgaacttttatatccgwggaccccatggaggcgggaaagtctat
tgtgagatgttcaaagacaaagcagagaaccagtggaaatacatgtatttgattgctgac
attctccaacctgctccaaaa
>PAFTOL009261
------------------------------------------------------------
------------------------------------------------------------
------------------------------------------------------------
------------------------------------------------------------
------------------------------------------------------------
------------------------------------------------------------
------------------------------------------------------------
---------------gtgaatttttatttccgtggaccccatggaggcgggaaagtctac
tgtgagatgttcaaagacaaagcagacaaccagtggaaatacatgtatttgattgtcgac
attctccaacctgctccaaaa
>PAFTOL009263
------------------------------------------------------------
------------cagggaaaaaaagagatatctacagtggaagatccctttgattcccct
acataccatatcccagagaaacctgtcacatttacggagggtgcatcttacagcattgta
attcttgcaggccttggcatagctggagctgcagcttatgctgtctttaaagaactaata
tttgaaccaaaagagtacaaagtctttagcaaggcattggaaaggatt---caga-----
-atgacagt---gaggtcagggtgagaattggatctcctattaaaggatatggtcaggag
agtagaaatcgtgctgctcgccagagaattccgcacagggtatggactgatgaagatggc
gtggagcatattgaggtgaatttttatatccgtggaccccatggaggcgggaaagtctat
tgtgagatgttcaaagacaaagcagagaaccagtggaaatacatgtatttgattgtcgac
attctacaacctgctccaaag
>PAFTOL009265
------------------------------------------------------------
------------------------------------------------------------
------------------------------------------------------------
------------------------------------------------------------
------------------------------------------------------------
---------------gtcagggtgagaattggatctcctattaaaggatacggtcaggag
agtagaaatcgtgctgctcgccagagaattccgcacaggatatggactgatgaagatggc
gtggagcatattgaggtaagt---------------------------------------
------------------------------------------------------------
---------------------
>PAFTOL009267
------------------------------------------------------------
------------cagggaaagaaagagatctctacagtggaggatccctttgattctcct
acataccatatcccagagaaacctgtcacatttacagagggtgcatcttacagcattgtc
atcctcgcrggccttggaatagctggagctgctgcctatgctgtgtttaaagagctaata
tttgaaccaaaagagtamaaaatctttagcaaggcattggaaaggatt---caga-----
-atgacagt---gaggtcagagtgagaattggatctcctattaaaggatacgggcaggag
agtagaaatcgtgctgctcgccagaggattccgcacagggtatggacggatgaagacggt
gtggagcatattgaggtgaacttttayatccgtggaccccatggaggtgggaaagtctat
tgtgagatgttcaaagacaaagcagagaaccactggaaatacatgtatttgattgtcgac
attctccaacctgctccaaaa
>PAFTOL009269
------------------------------------------------------------
------------cagggaaagaaagagatctctacagtggaggatccctttgattctcct
acataccatatcccagagaaacctgtcacatttacggagggtgcatcttacagcattgtc
atcctcgcaggccttggaatagctggagctgctgcctatgctgtgtttaaagagctaata
tttgaaccaaaagagtacaaaatctttagcaaggcattggaaaggctt---caga-----
-atgacagt---gaggtcagagtgagaattggatctcctattaaaggatacgggcaggag
agtagaaatcgtgctgctcgccagagaattccacacagggtatggacagatgaagacggt
gtggagcatattgaggtgaacttttatatccgtggaccccatggaggtgggaaagtctat
tgtgagatgttcaaaggcaaagcagagaaccagtggaaatacatgtatttgattgtcgac
attctccaacctgctccaaaa
>PAFTOL009271
------------------------------------------------------------
---------gaacagggaaaaaaagagatatctacagtggaagatccctttgattcccct
acataccatatcccagagaaacctgtcacatttacagagggtgcatcttacagcattgta
attctcgcaggccttggaatagctggagctgcagcttatgctgtctttaaagaactaata
tttgaaccgaaagagtamaaagtctttagcaaggcattggaaaggatt---caga-----
-atgacagt---gaggtcagggtgagaattggatctcctattaaaggatatggtcaggag
agtagaaatcgtgctgctcgccagagaattccgcacaggatatggactgatgaagatggc
gtggagcatattgaggtgaatttttatttccgtggaccccatggaggcgggaaggtgtat
tgtgagatgttcaaagacaaagcagacaaccagtggaaatacatgtatttgattgtcgac
attctccaacctgctccaaaa
>PAFTOL009279
------------------------------------------------------------
------------cagggaaaaaaagagatatctacagtggaagatccctttgattccccc
acataccatatcccagagaaacctgtcacatttacagaaggtgcatcttacggcattgta
attctcgcaggccttggaatagctggagctgcagcttatgctgtctttaaagaactaata
tttgaaccaaaagagtacaaagtctttagcaaggcattggaaaggatt---caga-----
-atgacagt---gaggtcagggtgagaattggatctcctattaaaggatatggtcaagag
agtagaaatcgtgctgctcgccagagaattccgcacaggatatggactgatgaagatggc
gtggagcatattgaggtgaacttttatatccgtggaccccatggaggcgggaaagtctat
tgtgagatgttcaaagacaaagcagagaaccagtggaaatacatgtatttgattgccgac
attctccaacctgctccaaaa
>PAFTOL009281
------------------------------------------------------------
------------------------------------------------------------
------------------------------------------------------------
------------------------------------------------------------
------------------------------------------------------------
------------------------------------------------------------
------------------------------------------------------------
---------------gtgaatttttatacccgtggaccccatggaggcgggaaagtctat
tgtgagatgttcaaagacaaagcagacaaccagtggaaatacatgtatttgattgccgac
attctccaacctgctccaaaa
>PAFTOL009283
------------------------------------------------------------
------------cagggaaaaaaagagatatctacagtggaagatccctttgattccccc
acataccatatcccagagaaacctgtsacatttacagaaggcgcatcttacggcattgta
attstcgcaggccttggaatagctggagctgcagcttatgctgtctttaaagaactaata
tttgaaccaaaagagtacaaagtmtttagcaaggcattggaaaggatt---caga-----
-atgacagt---gaggtcagrgtgagaattggatctcctattaarggatatggtcaggag
agyagaaatcgtgctgctcgccagagaattccgcacaggatatggactgatgaagatggc
rtggagcatattgaggtgaacttttatatccgtggaccccatggaggcgggaaagtctat
tgtgagatgttcaaagacagagcagagaaccagtggaaatacatgtatttgattgtcgac
attctccaacctgctccaaaa
>PAFTOL009285
------------------------------------------------------------
------------cagggaaagaaagagatctctacagtggaggatccctttgattcccct
acataccatatcccagagaaacctgtcacatttacggagggtgcatcttacagcattgtc
atcctcgcaggccttggaatagctggagctgctgcctatgctgtgtttaaagagctaata
tttgaaccaaaagagtacaaaatctttagcaaggcattggaaaggatt---caga-----
-atgac---------gtcagagtgagaattggatctcctattaaaggatacgggcaggag
agtagaaatcgcgctgctcgccagaggattccgcacmgggtatggacggatgaagacggt
gtggagcatattgaggtgaacttttatatccgtggaccccatggaggtgggaaagtctat
tgtgagatgttcaaagacaaagcagagwaccagtggaaatacatgtatttgattctcgac
attctccaacctgctccaaaa
>PAFTOL009287
------------------------------------------------------------
------------cagggaaaaaaagagatatctacagtggaagatccctttgattccccg
acataccatatcccagagaaacctgtcacatttacagaaggtgcatcttacggcattgta
attctcgcaggccttggaatagctggagctgcagcttatgctgtctttaaagaactaata
tttgaaccaaaagagtacaaagtctttagcaaggcattggaaaggatt---caga-----
-atgacagt---gaggtcagggtgagaattggatctcctattaaaggatatggtcaggar
agtagaaatcgtgcygctcgccagagaattccgcacaggatatggactgatgaagatggc
gtrgagcatattgaggtaaacttttatatccgtggaccccatggaggcgggaaagtctat
tgtgagatgttcaaagacaaagcagagaaccagtggaaatacatgtatttgattgtcgac
attctccaacctgctccaaaa
>PAFTOL009289
------------------------------------------------------------
------------cagggaaaaaaagagatatctacagtggaagatccctttgattcccct
acataccatatcccagagaaacctgtcacatttacagagggcgcatcttatggcattgta
attcttgcaggccttggagtagctggagctgcagcttatgctgtctttaaagaactaata
tttgaaccaaaa------------------------------------------------
------------------------------------------------------------
------------------------------------------------------------
------------gaggtgaatttttatatccgtggaccccatggaggcgggaaagtctat
tgtgagatgttcaaagacaaagcagagaaccagtggaagtacatgtatttgatwgtcgac
attctccaacctgctccaaaa
>PAFTOL009291
------------------------------------------------------------
------------cagggaaaaaaagagatatctacagtggaagatccytttgattccccg
acataccatatcccagagaaacctgtcacatttacagaaggtgcatcttacggcattgya
attctcgcaggccttggaatagctggagctgcagcttatgctgtctttaaagaactaata
tttgaaccaaaagagtamaaagtctttagcaaggcattggaaaggatt---caga-----
-atgacagt---gaggtcagggtgagaattggatctcctattaaaggatatggtcaggag
agtagaaatcgtgctgctcgccagagaattccgcacaggatatggactgatgaagatggc
gtggagcatattgaggtgaacttttatatccgtggaccccatggaggcgggaaagtctat
tgtgagatgttcaaagacaaagcagagaaccagtggaaatacatgtatttgattgtcgac
attctccaacctgctccaaaa
>PAFTOL009293
------------------------------------------------------------
------------cagggaaaaaaagagatatctacagtggaagatccctttgattccccc
acataccatatcccagagaaacctgtsacatttacagaaggcgcatcttayggcattgta
attctcgcaggccttggaatagctggagctgcagcttatgctgtctttaaagaactaata
tttgaaccaaaagagtacaaagtctttagcaaggcattggaaaggact---caga-----
-atgacagt---gaggtcagrgtgagaattggatctcctattaaaggatatggtcaggag
agyagaaatcgtgctgctcgccagagaattccgcacaggatatggactgatgaagatggc
gtggagcatattgaggtgaacttttatatccrtggaccccatggaggcgggaaagtctat
tgtgagatgttcaaagacaaagcagagaaccagtggaaatacatgtatttgattgtcgac
attctccaacctgctccaaaa
>PAFTOL009295
------------------------------------------------------------
------------cagggaaaaaaagagatatctacagtggaagatccctttgattccccc
acataccatatcccagagaaacctgtcacatttacagaaggcgcatcttacggcattgta
attctcgcaggccttggaatagctggagctgcagcttatgctgtctttaaagaactaata
tttgaaccaaaagag---------------------------------------------
------------------------------------------------------------
------------------------------------------------------------
------------------------------------------------------------
------------------------------------------------------------
---------------------
>PAFTOL009297
------------------------------------------------------------
---------caacagggaaaaaaagagatatctacagtggaagatccctttgattcccct
acataccatatcccagagaaacctgtgacatttacagagggtgcatcttatggcattgta
attctcgcaggccttggaatagctggagctgcagcttatgctgtctttaaagaactaata
tttgaaccaaaagagtacaaagtctttagcaaggcattggaaaggatt---caga-----
-acgacagt---gaggtcagggtgagaattggatctcctattaaaggatatggtcaagag
agtagaaatcgtgctgctcgccagagaattccgcacagggtatggactgatgaagatggc
gtggagcatattgaggtgaacttttatatccgtggaccccatggaggcgggaaagtctat
tgtgagatgttcaaagacaaagcagagaaccagtggaaatacatgtatttgattgctgac
attctccaacctgctccaaaa
>PAFTOL009299
------------------------------------------------------------
------------cagggaaaaaaagagatatctacagtggaagatccctttgattcccct
acataccatatcccagagaaacctgtcacatttacggagggtgcatcttacagcattgta
attcttgcaggccttggaatagctggagctgcagcttatgctgtctttaaagaactaata
tttgaaccaaaagagtacaaagtctttagcaaggcactggaaaggatt---caga-----
-atgacaat------gtcagggtgagaattggatctcctattaaaggatatggtcaggag
agtagaaatcgtgctgctcgccagagaattccgcacagggtatggactgatgaagatggc
gtggagcatattgaggtaagt---------------------------------------
------------------------------------------------------------
---------------------
>PAFTOL009301
------------------------------------------------------------
------------cagggaaaaaaagagatatctacggtggaagacccctttgattcccct
acataccatatcccagagaaacctgtcacatttacggagggtgcatcttacggcattgta
attcttgcaggccttggcatagctggagctgcagcttatgctgtctttaaagaactaata
tttgaaccaaaa------------------------------------------------
------------kaggtcagggtgagaattggatctcctattaaaggatacggtcaggag
agtagaaatcgtgctgctcgccagagaattccgcacaggttatggactgatgaagatggt
gtggagcatattgaggtaagt---------------------------------------
------------------------------------------------------------
---------------------
>PAFTOL009303
------------------------------------------------------------
------------cagggaaaaaaagagatatctacagtggaagatccctttgattcccct
acataccatatcccagagaaacctgtcacatttacggagggtgcatcttacagcattgta
attcttgcaggccttggaatagctggagctgccgcttatgctgtctttaaagaactaata
tttgaa------------------------------------------------------
------------------------------------------------------------
------------------------------------------------------------
------------------------------------------------------------
------------------------------------------------------------
---------------------
>PAFTOL009311
------------------------------------------------------------
------------cagggaaagaaagatatatctacagtggaggatccctttgattcccct
acataccatatcccagaaaaacctgtcacatttacggagggtgcatcttacagcattgtc
attcttgcaggccttggaatagctggggctgcagcttatgctgtttttaaagagctaata
tttgaaccaaaa------------------------------------------------
------------gaggtcagggtgaggattggatctcctattaaaggatatggccaggag
agtagaaatcgtgctgctcgccagaggattccacatagggtatggactgatgaagatgga
acggagcatattgaggtaagc---------------------------------------
------------------------------------------------------------
---------------------
>PAFTOL009313
------------------------------------------------------------
---------tcacagggaaagaaagatgtttctacygtggaggatccctttgattcccct
acttaccatattccagagaaacctgtcacctttacrgagggtgcrtcctacagcattgtc
attcttgcwggccttggaattgccggcgctgctgcttatgcggtttttaaagagctgata
tttgaaccaaaagagtacaaagtctttaacaaggcattggaaagggtt---caga-----
-atgacagt---kaggtcagrgtgaggattggatctcctattaaaggatatggccaggag
actcgaaatcgtgctgctcgccaaaggattccacatagggtgtggactgatgaagatggg
gtggagcatgttgaggtgaattttctaatccgkgggccccakggarscggtaaagtctat
tctgagatgttcaaagacaaggcggacaaccaatggaaatatatgtatttgatggtggac
attctccagccttctccaaag
>PAFTOL009315
------------------------------------------------------------
------------------------------------------------------------
------------------------------------------------------------
------------------------------------------------------------
------------------------------------------------------------
---------------gtcagggtgaggattggatcacctattaaaggatatggccaggag
agtagaaatcgtgctgctcgccagaggattccgcatagggtatggactgatgaagatggt
gttgagcatgttgaggtaagttcattggtgtttcgtggtcatttgcagggcacacgctgg
tgt---------------------------------------------------------
---------------tcactc
>PAFTOL009319
------------------------------------------------------------
---------------ggaaagaaagagatatctacagtggaggatccctttgattcccct
acataccatatcccagagaaacctgtctcatttacagagggtgcatcttacagcattgtc
attcttgcgggtcttggagtagctggggctgcagcttatgctgtgttcaaagagcttata
tttgaaccaaaagagtacaaaatctttagcatggcattggaaaggatt---caaa-----
-atgacagt---gaggtcagagtgaggattggatcacctattaaaggatatggccaggag
agtagaaatcgtgctgctcgccagcgtattccacatagggtatggactgatgaagatggt
gttgagcatgttgaggtgaacttttttatccgtggacctcatggaggtgggaaagtctac
tgtgaaatgttcaaagacaaagcagacaaccagtggaaatacatgtatttggtcgtcgat
atactccaaccttctccaaaa
>PAFTOL009321
------------------------------------------------------------
---------aaacagggaaagaaagagatatctacagtggaggatccctttgattcccct
acataccatatcccagagaaacctgtcactttcacagagggtgcatcttacagcattgtc
attctcgccggtcttgggatagctggggctgcagcttatgccgtgttcaaagagcttata
tttgaaccgaaagagtataaaatctttagcaaggcattggaaagggca---gaga-----
-tagtgttc---ccagtcagggtgaggattggatcacctattaaaggctatggccaggag
agtagaaatcgcgctgctcgccagaggattccgcatagggtatggactgatgaagatggt
gttgagcatgtggaggtgaacttttatatccgtggacctcatggtggtgggaaagtctat
tgtgaaatgttcaaagacaaagcagacaaccagtggaaatacatgtatttggtcgtcgat
atactccaaccttctccgaaa
>PAFTOL013501
------------------------------------------------------------
------------cagggaaaaaaagagatatctacagtggaagatccctttgattccccc
acataccatatcccagagaaacctgtcacatttacagaaggtgcatcttacggcattgta
attctcgcaggccttggaatagctggagctgcagcttatgctgtctttaaagaactaata
tttgaaccaaaagagtacaaagtctttagcaaggcattggaaagggtc---attt-----
-aattttta---atttttagggtgagaattggatctcctattaaaggatatggtcaggag
agtagaaatcgtgctgctcgccagagaattccacacaggatatggactgatgaagatggc
gtggagcatattgaggtgaacttttatatccgtggaccccatggaggcgggaaagtctat
tgtgagatgttcaaagacaaagcagagaaccaatggaaatacatgtatttgattgtcgac
attctccaacctgctccaaaa
>SRR5036296
------------------------------------------------------------
------------------------------------------------------------
------------------------------------------------------------
------------------------------------------------------------
------------------------------------------------------------
---------------gtcagggtgagaattggatctcctattaaaggatatggtcaggag
agtagaaatcgtgctgctcgccagagaattccgcacagggtatggactgatgaagatggc
gtggagcatattgaggtaagt---------------------------------------
------------------------------------------------------------
---------------------
>SRR5137211
------------------------------------------------------------
------------cagggaaaaaaagagatatctacagtggaagatccctttgattcccct
acataccatatcccagagaaacctgtcacatttacggagggtgcatcttacagcattgta
attcttgcaggccttggaatagctggagctgcagcttatgctgtctttaaagaactaata
tttgaaccaaaagagtacaaagtctttagcaaggcattggaaaggact---caga-----
-atgacagt---gaggttaga---------------------------------------
------------------------------------------------------------
------------------------------------------------------------
------------------------------------------------------------
---------------------
>SRR5137212
------------------------------------------------------------
------------cagggaaagaaagagatatctacagtggaagatccctttgattcccct
acataccatatcccagagaaacctgtcacatttacggagggtgcatcttacagcattgta
attctcgcaggccttggaatagctggggctgcagcttacgctgtttttaaagagctaata
tttgaaccaaaagagtacaaagtctttagcaaggcattggaaaggatt---caga-----
-atgacagt---gaggttaga---------------------------------------
------------------------------------------------------------
------------------------------------------------------------
------------------------------------------------------------
---------------------
>SRR5137213
------------------------------------------------------------
------------cagggaaaaaaagagatatctacagtggaagatccctttgattcccct
acataccatatcccagagaaacctgtcacatttacggagggtgcatcttacagcattgta
attcttgcaggccttggcatagctggagctgcagcttatgctgtctttaaagaactaata
tttgaaccaaaagagtacaaagtctttagcaaggcattggaaaggatt---caga-----
-ctgacagt---gaggttaga---------------------------------------
------------------------------------------------------------
------------------------------------------------------------
------------------------------------------------------------
---------------------
>SRR7905849
caagggactcattgcttttgtcgaccctttgcatctagtgccgcatcagagccacctagg
cagaaacagtcacagggaaagaaagagatatctacagtggaagatccctttgattctcct
acataccatatcccagaaaaacctgtcacatttacggagggtgcatcttatagcattgta
attctcgcaggccttggagtagctggggctgcagcttatgctgtctttaaagagctaata
tttgaaccaaaagagtacaaagtctttagcaaggcattggaaagggtt---caga-----
-atgacatt---gaggtcagggtgaggattggatctcctattaaagggtatggtcaggag
agtagaaatcgtgctgctcgccagagaattccgcacagggtatggaccgatgaagatggt
gtggagcatattgaggtgaacttttttatccgtggaccccatggaggcggaaaagtctat
tgtgagatgttcaaagacaaagccgacaaccagtggaaatacatgtatttgattgtcgac
attctccaacctgctccaaaa
>SRR7905861
caaggaactcattgcttttgtcgaccctttgcatctagtgccgcrtcagagccacctggg
cagaaacagtcacaggggaaaaaagagatatctacagtggaagatccctttgattcccct
acataccatatmccagagaaacctgtcacatttacagagggygcatcttacggcattgta
attctcgcaggccttggaatagctggagctgcagcttatgctgtctktaaagaactaata
tttgaaccaaaagagtacaaagtctttagcaaggcattggaaaggatt---caga-----
-atgacagt---gaggtcagggtgagaattggatygcctattaaaggatatggtcaggag
agtagaaatcgtgctgctcgccagagaattccgcataggatatggactgatgaagatggt
gtggagcatattgaggtgaatttttatatccgtggaacccatggaggcgggaaagtctat
tgtgagatgttcaaagacaaagcagagaaccagtggaagtacatgtatttgattgtcgac
attctccaacctgctccaaaa
>SRR7905862
cgagcgacttattgcttttataraccctttgcatctagtgctgcatcagagccaccaggg
cagaaacagtcacagggaaagaaagagatctctacagtggaggatccytttgattcccct
acataccatatmccagakaaacctgtcacatttacggagggtgcatcttacagcattgtc
atcctcgcaggccttggaatagctggagctgctgcctatgctgtgtttaaagagctaata
tttgaaccaaaagagtacaaaatctttagcaaggcattggaaaggatt---caga-----
-atgacagt---gaggtcagagtgagaattggatctcctattaaaggatacgggcaggag
agtagaaatcgcgctgcccgccagaggattccgcacagggtatggacggatgaagacggt
gtggagcatattgaggtgaacttttatatccgtggaccccatggaggtgggaaagtctat
tgtgagatgttcaaagacaaagcagagaaccagtggaaatacatgtatttgattgtcgac
attctccaacctgctccaaaa
>SRR8327214
caaggaactcattgcttttgtcgaccctttgcatctagtgccgcatcagagccacctggg
cggaaacagtcacagggaaaaaaagagatatctacagtggaagatccctttgattcccct
acrtaccatatcccagagaaacctgtcacatttacagagggcgcatcttatggcattgta
attcttgcaggccttggagtagctggagctgcagcttatgctgtctttaaagaactaata
tttgaaccaaaagagtacaaagtctttagcaaggcattggaaaggatt---caga-----
-atgacagt---gaggtcagggtgagaattggatcgcctgttaaaggatatggtcaggag
agtagaaatcgtgctgctcgccagagaattccgcacaggatatggactgatgaagatggc
gtggagcatattgaggtgaatttttatatccgtggaccccatggaggcgggaaagtctat
tgtgagatgttcaaagacaaagcagagaaccagtggaagtacatgtatttgatagtcgac
attctccaacctgctccaaaa
