# Supplementary material for: Phylogenomics and classification of Cactaceae based on hundreds of nuclear genes
Source: Plant Syst Evol. 2025 Aug 11;311(5):28. doi: 10.1007/s00606-025-01948-z (PMC12339657; doi:10.1007/s00606-025-01948-z)
Supplement: Supplementary file 4 — Online Resource 4: Containing alignments and RAxML gene trees for all included loci and all phylogenetic datasets (ZIP 10372 KB) [file 606_2025_1948_MOESM4_ESM.zip › de Vos et al_ESM_4/ESM_data_alignments/QCP/6791_consensus.mafft.fasta]

>PAFTOL004551
------------------------------------------------------------
------------------------------------------------------------
------------------------------------------------------------
-------------------------------------------cagataaaaagagatga
caaatctcctc--aagtttgggatct------gg------------attctactcttg--
-----catttccatctccgctagcagcttatatagctgaaacttttcatccatcatttca
actcttttctgagtaccgaagattttaccgaattgtgcatgctcctattttcctccgcca
ttttgcatctgatagaaggcacatgaaagattctgacgggaactggactgtgcaaccgcc
ctcttatgatcccatagttgct
>PAFTOL004553
------------------------------------------------------------
------------------------------------------------------------
----------------------------attccactttggcatcagaaagccagccatag
ggctgatggggttattctctgggactaccatgtaatctgtgtgcaggtgaggcttgat--
------------------------------------------------------------
------------------------------------------------------------
------------------------------------------------------------
------------------------------------------------------------
----------------------
>PAFTOL004554
------------------------------------------------------------
------------------------------------------------------------
------------------------------------------------------------
------------------------------------------------------------
------------------------------------------------------------
-------------tctccgctagcatcttatgtagctgaaacttttcgtccatcatttca
actattttctgagtaccaaagattttaccgaattgtacatggtcccattttcctccgtca
ttttgcatctgatagaaggcacatgaaagattctgatgggaactggactgcgcaaccgcc
ctcttatgatcccatcgtcgct
>PAFTOL004561
------------------------------------------------------------
------------------------------------------------------------
------------------------------------------------------------
------------------------------------------------------------
------------------------------------------------------------
------------------------------------------------------------
-------------------agattttaccgaatcgtacatgctcccattttcctccacca
ttttgcatctgatagaaggcacatgaaagattctgacgggaactggactgcgcaaccacc
ctcttatgatcccatagttgct
>PAFTOL004562
------------------------------------------------------------
------------------------------------------------------------
----------------------------attccactttggcatcagaaagccagccatag
ggcagatggggttattctctgggactaccatgtaatctgcgtgcaggtgagggttgat--
------------------------------------------------------------
------------------------------------------------------------
-------------------agattttaccgaattgtacatggtcccattttcctccgtca
ttttgcatctgatagaaggcacatgaaagattctgatgggaactggactgcgcaaccgcc
ctcttatgatcccatcgtcgct
>PAFTOL004566
-------------------------------------------gaggagaatgtgtacag
gctttgcaagaaactctctttggctgggattgcagatagggaggcctccgatctctatgt
tgtctttatttctaacgataagaaacaggt------------------------------
------------------------------------------------------------
---atgtttga--acacgtgggatct------gg------------attctactcttg--
-----catttccatctccgctagcatcttatatagctgaaacttttcatccatcatttca
actcttttctgagtaccaaagattttaccgaattgtacatgctcccattttcctccgccg
ttttgcatctgatagaaggcacatgaaagattctgacgggaactggactgcgcaaccgcc
ctcttatgatcccatagttgct
>PAFTOL004567
------------------------------------------------------------
------------------------------------------------------------
----------------------------gttccactttggcatcagaaagccagccatag
ggctgatggggttattctctgggactaccatgtaatctgcgtgcagataaaaagagatga
caaatctcctc--aagtttgggatct------gg------------attctactcttg--
-----cgtttccatctccattagcatcttatatcgctgaaactttttgtccatcatttca
actcttttctgagtaccaaagattttaccgaattgtacatggtcccattttcctccgcca
ctttgcatctgacagaaggcacatgaaagattctgatgggaactggactgcgcaaccacc
ctctcatgatcccattgtcgct
>PAFTOL004568
------------------------------------------------------------
----------------------gctgggctcgcagatagggattcctctgatctctatgt
tgttttcatttctaacgataagaaacagattccactttggcatcagaaagccagccatag
ggctgatggggttattctctgggactaccatgtaatctgcgtgcagataaaaagagatga
caaatctgctc--aagtttgggatct------gg------------attctactcttg--
-----cgtttccatctccgctagcatcttatgtagctgaaactttttgtccatcatttca
actcttttctgagtaccaaagattttaccgaattgtacatggtcccattttcctccgtca
ttttgcatctgacagaaggcacatgaaagattctgatgggaactggactgcgcaaccgcc
ctctcatgatcccattgtcgca
>PAFTOL004572
------------------------------------------------------------
------------------------------------------------------------
----------------------------attccactttggcatcagaaagccagccatag
ggctgatggggttattctctgggactaccatgtaatctgtgtgcaggtgtgttgattttc
tctcaaatttc--tagttaatgatag------agaacat-------tgtttatatgca--
-----aatgatcatttgaggctgtttcttggtttatcgacaagatgaagtgactttattt
tcttgtct-----ttctttagattttaccgaattgtacatggtcccattttcctccgcca
ttttgcatctgacagaaggcacatgaaagattctgatgggaactggactgtgcatccgcc
gtcttatgatcccatcgtcgct
>PAFTOL004573
----------------------------------ttttgtagcgaggagaatgtgtacag
actttgcaagaaactctctttagctgggatcgcagatagggaggcctctgatctctatgt
tgttttcatttctaatgataagaaacagattccactttggcatcagaaagccagccatag
ggctgatggggttattctgtgggactaccatgtaatctgcgtgcaggtgagggttgat--
------------------------------------------------------------
------------------------------------------------------------
------------------------------------------------------------
------------------------------------------------------------
----------------------
>PAFTOL004574
------------------------------------------------------------
------------------------------------------------------------
----------------------------attccactttggcatcagaaagccagccatag
ggctgatggggttattctctgggactaccatgtaatctgcgtgcagataaaaagagatga
caaatctcctc--aagtttgggatct------gg------------attctactcttg--
-----cgtttccatctccgctagcatcttatatagctgaaactttttgtccatcatttca
actcttttctgagtaccaaagattttaccgaattgtacatggtcccattttcctccgtca
ttttgcatctgatagaaggcacatgaaagattctgatgggaactggactgcacagccgcc
ctcttatgatcccatcgtcgct
>PAFTOL004577
----------------------------------ttttatagcgaggagaatgtgcacag
actttgcaagaaactctctttagctgggatcacagataaggaggcctctgatctctatgt
tgttttcatttctaacgataagaaacagattccactttggcatcagaaagccagccatag
ggctgatggggttattctctgggactaccatgtaatctgcgtgcagaaaaaaagagatga
caaatctcctc--aagtttgggatct------gg------------attctactcttg--
-----cgtttccatctccgctagcatcttatgtagctgaaacttttcgtccatcatttca
actcttttctgagtaccaaagattttaccgaattgtacatggtcccattttcctccgtca
ttttgcatctgatagaaggcacatgaaagattctgatgggaactggactgcgcaaccgcc
ctcttatgatcccatcgtcgct
>PAFTOL004578
----------------------------------ttttgtagcgaggagaatgtgtacag
actttgcaagaaactctcttyagctggratygcagatagggaggcctctgatctctatgt
tgttttcatttctaacgataagaaacaggttccactttggcatcagaaagccagccatag
ggctgatggggttattctctgggactaccatgtaatctgcgtgcaggtgagggttgattc
ttgtgttatacgtaaattaatgatag------agaacatt-----g--tttatatgca--
-----catgatcatttgagggcatttcttggtttatcgacaagatgaagtgactttattt
tctgttttta----ctttcagattttaccgaattgtacatggtcccattttcctccgcca
ttttgcatctgacagaaggcacatgaaagattctgatgggaactggactgtgcaaccgcc
ctcttatgatcccatcgtcgct
>PAFTOL004582
----------------------------------ttttgcagcgaggagaatgtgtacag
actttgcaagaaactctctttagctgggatcgcagatagggaggcctctgatctctatgt
tgttttcatttctaacgataagaaacagattccactttggcatcagaaagccagccatag
ggctgatggggttattctctgggactaccatgtaatctgcgtgcagaaaatggaatatga
caaatctcctc--aagtttgggatct------gg------------attctactcttg--
-----cgtttccatctccactagcgtcttatatagctgaaacttttcgtccatcatttca
gctcttttctgagttccaaagattttaccgaattgtacatggtcccattttcctccgcca
ttttgcatctgacagaaggcacatgaaagattctgatgggaactggactgcgcaaccgcc
ctcttatgatcccatcgttgct
>PAFTOL004583
----------------------------------ttttgtagcgaggagaatgtgtacag
actttgcaagaaactctctttagctgggatcgcagatagggaggcctctgatctctatgt
tattttcatttctaacgataaaaaacagattccactttggcatcagaaagccagccatag
ggctgatggggttattctctgggactaccatgtaatctgtgtgcaggtgaggcttgat--
------------------------------------------------------------
------------------------------------------------------------
------------------------------------------------------------
------------------------------------------------------------
----------------------
>PAFTOL004584
------------------------------------------------------------
------------------------------------------------------------
----------------------------attccactttggcatcagaaagccagccacag
ggctgatggggttattctctgggactaccatgtaatctgcgtgcagataaaaagagatga
caaatctcctc--aagtttgggatct------gg------------attctactcttg--
-----cgtttccatctccactagcatcttatgtagctgaaactttttgtccatcatttca
actcttttccgagtaccaaagattttaccgaattgtacatggtccaattttcctccgtca
ttttgcatctgatagaaggcacatgaaagattctgatgggaactggactgcgcaaccgcc
ctcttatgatcccatcgtcgct
>PAFTOL004585
-------------------------------------------gaggagaatgtgtacag
gctttgcaagaaactctctttggctgggattgcagatagggaggcctctgatctctatgt
tgtctttatttctaacgataagaaacagattccactttggcatcagaaagccagccatag
ggctgatgggattattctctgggactaccatgtaatctgtgtgcagataaaaagagatga
caaatctcctc--aagtttgggatct------gg------------attctactcttg--
-----catttccatctccgctagcatcttatatagctgaaacctttcatccatcatttca
actcttttctgagtaccaaagattttaccgaattgtacatgctcccattttcctccgccg
ttttgcatctgatagaaggcacatgaaagattctgacgggaactggactgcgcaaccgcc
ctcttatgatcccatagttgct
>PAFTOL004587
------------------------------------------------------------
------------------------------------------------------------
----------------------------attccactttggcatcagaaagccagccatag
ggctgatggggttattctctgggactaccatgtaatctgcgttcagataaaaagagatga
caaatctcatc--aagtttgggatct------gg------------attctactcttg--
-----cgtttccatctccgctagcatcttatatagctgaaactttttgtccatcatttca
actcttttctgagtaccaaagattttaccgaattgtacatggtccccttttcctccgtca
ttttgcatctgatagaaggcacatgaaagattctgatgggacctggactgcacagccgcc
cttttatgattccatcgtcgct
>PAFTOL004590
----------------------------------ttttgtagcgaggagaatgtgtacag
actttgcaagaaactctctttagctgggatcgcagatagggaggcctctgatctctatgt
tgttttcatttctaacgataagaaacagattccactttggcatcagaaagccagccatag
ggctgatggggttattctctgggactaccatgtgatctgcgtgcagataaaaagagatga
caaatctcctc--aagtttgggatct------gg------------attctactcttg--
-----cgtttccatctccgctagcatcttatgtagctgaaacttttcgtccatcatttca
actcttttctgagtaccaaagattttaccgaattgtacttggtcccattttcctccgtca
ttttgcatctgatagaaggcacatgaaagattctgatgggaactggactgcgcaaccacc
ctcttatgatcccatcgtcgct
>PAFTOL004591
----------------------------------ttttgtagcgaggagaatgtgtacag
actttgcaagaaactctctttagctggggtcacagataaggaggcctctgatctctatgt
tgttttcatttctaacgataagaaacagattccactttggcatcagaaagccagccatag
ggctgatgggattattctctgggactaccatgtaatctgcgtgcagacaatttggcctga
cttgccggtga--ttttgtgggatct------gg------------attctactcttg--
-----cgtttccatctccgctatcatcttatgtagctgaaacttttcgtccatcatttca
actcttttctgagtaccaaagattttaccgaattgtacttggtcccattttcctccgtca
ttttgcatctgatagaaggcacatgaaagattctgatgggaactggactgcgcaaccacc
ctcttatgatcccatcgtcgct
>PAFTOL004593
------------------------------------------------------------
------------------------------------------------------------
----------------------------attccactttggcatcagaaagccagccatag
ggctgatggggttattctctgggactaccatgtaatctgcgtgcagttcaaaagagatga
caaatctcctc--aagtttgggatct------gg------------attctactcttg--
-----cgtttccatctccgctagcatcttatatagctgaaactttttgtccatcatttca
actcttttctgagtaccaaagattttaccgaattgtacatggtcccattttcctccgtca
ttttgcatctgatagaaggcacatgaaagattctgatgggaactggactgcacagccgcc
ctcttatgatcccatcgtc---
>PAFTOL004594
----------------------------------ttttgtagcgaggagaatgtgtacag
actttgcaagaaactctctttagctgggatcgcagataaggaggcctctgatctctatgt
tgttttcatttctaacgataagaaacagattccactttggcatcagaaagccagccatag
ggctgatggggttattctctgggactaccatgtaatctgcgtgcagataaaaagagatga
caaatctcctc--aagtttgggatct------gg------------attctactcttg--
-----cgtttccatctccgctagcatcttatgtagctgaaacttttcgtccatcatttca
actcttttctgagtaccaaagattttaccgaattgtacatggtcccattttcctccgtca
ttttgcatctgatagaaggcacatgaaagattctgatgggaactggactgcgcaacctcc
ctcttatgatcccatcgtcgct
>PAFTOL004596
----------------------------------ttttgtagcgaggagaatgtgtacag
actttgcaagaaactctctttagctgggatcgcagatagggaggcctctgatctctatgt
tgttttcatttctaacgataagaaacagattccactttggcatcagaaagccagccatag
ggctgatggggttattctctgggactaccatgtaatctgcgtgcaggtgtgttgattttc
tctcaagtttc--cagttaatgatag------agaacat-------tgtttatatgca--
-----catgatcatttgagggcgtttcttggtttatcgacaagatgaagtgactttattt
tctttttt-----tacttcagattttaccgaattgtacatggtcccattttcctccgcca
ttttgcatctgacagaaggcacatgaaagattctgatgggaactggactgtgcaaccgcc
ctcttatgatcccatcgtcgct
>PAFTOL004597
----------------------------------ttttgtagcgaggagaatgtgtacag
actttgcaagaaactctctttagctgggatcgcagatagggaggcctctgatctctatgt
tattttcatttctaacgataaaaaacagattccactttggcatcagaaagccagccatag
ggctgatggggttattctctgggaytaccatgtaatctgtgtgcaggtgaggcttgat--
------------------------------------------------------------
------------------------------------------------------------
------------------------------------------------------------
------------------------------------------------------------
----------------------
>PAFTOL004598
----------------------------------ttttgtagcgaggagaatgtgtacag
actttgcaagaaactctctttagctgggatcgcagataaggaggcctctgatctctatgt
tgttttcatttctaacgataagaaacagattccactttggcatcagaaagccagccacag
ggctgatggggttattctctgggactaccatgtaatctgcgtgcagggtttaaaaagtat
aaacccccccc--cctcataaatagg------gt------------tctgttgtccaa--
-----aggtattttttacgctcagaaaagctgtaagctgttcttttcgtccatcatttca
actcttttctgagtaccaaagattttaccgaattgtacatgktcccattttcctccgtca
ttttgcatctgatagaaggcacatgaaagattctgatgggaactggactgcgcaaccgcc
ctcttatgatcccatcgtcgct
>PAFTOL004599
----------------------------------ttttgtagcgaggagaacgtgtacag
actttgcaagaaactctctttagctgggatcgcagataaggaggcctctgatctctatgt
tgttttcatttctaatgataagaaacagattccactttggcatcagaaagccagccatag
ggctgatggggttattctctgggactaccatgtaatctgcgtgcagatacaaagagatga
caaatctcctc--aagtttgggatct------gg------------attctactcttg--
-----cgtttccatctccgctagcatcttatgtagctgaaacttttcgtccatcatttca
actcttttctgagtaccaaagattttaccgaattgtacatggtcccattttcctccgtca
ttttgcatctgatagaaggcacatgaaagattctgatgggaactggactgcgcaaccgcc
ctcttatgatcccatcatcgct
>PAFTOL004600
------------------------------------------------------------
------------------------------------------------------------
----------------------------attccactttggcatcagaaagccagccatag
ggctgatggggttattctctgggactaccatgtaatctgcgtgcaggt---------tta
caaatctcctc--aagtttgggatct------gg------------attctactcttg--
-----cgtttccatctccgctagcatcttatgtagctgaaacttttcgtccatcatttca
actattttctgagtaccaaagattttaccgaattgtacatggtcccattttcctccgtca
ttttgcatctgatagaaggcacatgaaagattctgatgggaattggactgcgcaaccgcc
ctcttatgatcccatcgtc---
>PAFTOL004601
------------------------------------------------------------
------------------------------------------------------------
----------------------------attccactttggcatcagaaagccagccatag
ggctgatggggtcattctctgggactaccatgtaatctgtgtgcaggtgaggcttgat--
------------------------------------------------------------
------------------------------------------------------------
------------------------------------------------------------
------------------------------------------------------------
----------------------
>PAFTOL004603
------------------------------------------------------------
------------------------------------------------------------
----------------------------attccactttggcatcagaaagccagccatag
ggctgatggggttattctctgggactaccatgtaatctgcgtgcaggtgagggttgat--
------------------------------------------------------------
------------------------------------------------------------
------------------------------------------------------------
------------------------------------------------------------
----------------------
>PAFTOL004604
----------------------------------ttttgtagcgaggagaatgtgtacag
actttgcaagaaactctctttaggtgggatagcagagagggaggcctctgatctctatgt
tgttttcatttctaatgataagaaacagattccactttggcatcagaaagccagccatag
ggctgatggggttattctctgggactaccatgtaatctgcgtgcagrtaaaaagagatga
caaatctcctc--aagtttgggatct------gg------------attctactcttg--
-----cgtttccatctccgctagcatcttatatagctgaaacttttcgtccatcatttca
actcttttctgagtaccaaagattttaccgaattgtacatggtcccattttcctccgcca
ttttgcatctgatagaaggcacatgaaagattctratgggaactggactgcgcaaccacc
ctcttatgatcccatcgtcgct
>PAFTOL004605
----------------------------------ttttgtagcgaggagaatgtgtacag
actttgcaagaaactctctttagctgggatcgcagatagggaggcctctgatctctatgt
tatgttcatttctaacgataaaaaacagattcccctttggcatcagaaagccagccatag
ggctgatggggttattctctgggactaccatgtaatctgtgtgcagataaaaatagatga
caaatctcctc--aagtttgggatct------gg------------attctactcttg--
-----cgtttccatctccg-----------------------------------------
------------------------------------------------------------
------------------------------------------------------------
----------------------
>PAFTOL004608
----------------------------------ttttgtagcgaggagaatgtgtacag
actttgcaagaaactctctttggctgggatcgcagatagggaggcctctgatctctatgt
tgttttcatttctaacgataagaaacagattccactttggcatcagaaagccagccatag
ggctgatggggttattctctgggactaccatgtaatctgcttgcagataaaaagagatga
caaatctcctc--aagtttgggatct------gg------------attctactcttg--
-----tgtttccatctccggtagcatcttatatagatgaaacttttcgtccatcatttca
gctgttttctgagttccaaagattttaccgaattgtgcatggtcccattttcctccgcca
ttttgcatctgacagaaggcacatgaaagattctgatgggaactggactgcgcaaccgcc
ctcttatgatcccatcgtcgct
>PAFTOL004609
----------------------------------ttttgtagcgaggagaatgtgtacag
actttgcaagaaactctctctagctgggatcgcagatagggaggcctctgatctctatgt
tgttttcatttctaacgataagaaacagattccactttggcatcagaaagccagccatag
ggctgatggggttattctctgggactaccatgtaatctgcgtgcagatcaaaagagatga
ta----------------------------------------------------------
------------------------------------------------------------
-----------------agagattttaccgaattgtacatggtcccattttccttcgcca
ttttgcatctgacagaaggcacatgaaagattctgatgggaactggactgcgcaaccacc
atcttatgatcccatcgttgct
>PAFTOL004610
------ctccctcaattcttattcagct-atcttctttgtagtgaggagaatgtgtacag
gctttgcaagaaactctctttgactgggattgcagatagggaggcctctgatctctatgt
tgtctttatttctaacgataagaaacagattccactttggcatcagaaagccagccatag
ggctgatgggattattctctgggactaccatgtaatctgtgtgcagataaacagagatga
caaatctcctc--aagtttgggatct------gg------------attctactcttg--
-----catttccatctacgctagcatcttatatagctgaaacttttcgtccatcatttca
actcttttctgagtaccaaagattttaccgaatcgtacatgctcccattttcctcyacca
ttttgcatctgatagaaggcacatgaaagattctgrcgggaactggactgcgcaaccgcc
ctcttatgatcccatagttgct
>PAFTOL004611
------ctccctcaattcttattcagct-atcttctttgtagtgaggagaatgtgtacag
gctttgcaagaaactctctttgactgggattgcagatagggrggcctctgatctctatgt
tgtctttatttctaacgataagaaacagattccactttggcatcagaaagccagccatag
ggctgatgggattattctctgggactaccatgtaatctgtgtgcagttaaacagagatga
caaatctcctc--aagtttgggatct------gg------------attctactcttg--
-----catttccatctacgctagcatcttatatagctgaaacttttcgtccatcatttca
actcttttctgagtaccaaagattttaccgaatcgtacatgctcccattttcctccacca
ttttgcatctgatagaaggcacatgaaagattctgrcgggaactggactgcgcaaccgcc
ctcttatgatcccatagttgct
>PAFTOL004613
----------------------------------ttttgtagcgaggagaatgcgtacag
actttgcaagaaactctctttagctgggatcgcagataaggaggcctctgatctctatgt
tgttttcatttctaatgataagaaacagattccactttggcatcagaaagccagccatag
ggctgatggggttattctctgggactaccatgtaatctgcgtgcagataaaaagagatga
caaatctcctc--aagtttgggatct------gg------------attctactcttg--
-----cgtttccatctccgctagcatcttatgtagctgaaacctttcgtccatcatttca
actcttttctgagtaccaaagattttaccgaattgtacatggtcccattttcctccgtca
ttttgcatctgatagaaggcatatgaaagattctgatgggaactggactgcrcaaccgcc
ctcttatgatcccatcgtcgct
>PAFTOL004617
----------------------------------ttttgtagcgaggagaatgtgtacag
actttgcaagaaactttctttagctgggatcgcagataaggaggcctctgatctctatgt
tgttttcatttctaacgataagagacagattccactttggcatcagaaagccagccatag
ggctgatggggttattctctgggactaccatgtgatctgcgtgcaggtgattttggataa
taaatctcctc--aagtttgggatct------gg------------attctactcttg--
-----cgtttccatctctgctagcatcttatgtagctgaaactttttgtccatcatttca
actcttttccgagtaccaaagattttaccgaattgtacatggtcccattttcctccgtca
ttttgcatctgatagaaggcacatgaaagattctgatgggaactggactgcgcaaccgcc
ctcttatgatcccatcgtcgct
>PAFTOL004618
----------------------------------ttttgtagcgaggagaatgtgtacag
actttgcaagaaactctctttagctgggatcgcagatagggaggcctctgatctctatgt
tgttttcatttctaacgataagaaacagattccactttggcatcagaaagccagccatag
ggctgatggggttattctctgggactaccatgtaatctgcgtgcagataaaaagagatga
caaatctcctc--aagtttgggatct------gg------------attctactcttg--
-----cgtttccatctccactagcatgttatatagctgaaacttttcgtccatcatttca
gctcttttctgagttccaaagattttaccgaattgtacatggtcccattttcctccgcca
ttttgcatctgatagaaggcacatgaaagattctgatgggaactggactgcgcaaccgcc
ctcttatgatcccatcgttgct
>PAFTOL004619
----------cttaattcttattcaactgctttattttgtagcgaggagaatgtgtacag
gctttgcaaaaaactctctgcatctgggattgcagatagagaggccgctgatctctacgt
tgtttttatttctaatgataagaaacagattccactttggcatcagaaagccagccatag
ggctgatggagttattctttgggactaccacgtaatctgcgtgcaggtgaga--------
------------------------------------------------------------
------------------------------------------------------------
------------------------------------------------------------
------------------------------------------------------------
----------------------
>PAFTOL004620
----------------------------------ttttgtagcgaggagaatgtgtacag
actttgcaagaaactctctttagctgggatygcagatagggaggcctctgatctctatgt
tgttttcatttctaacgataagaaacagattccactttggcatcagaaagccagccatag
ggctgatggggttattctctgggactaccatgtaatctgcgtgcaggtgagggttgat--
------------------------------------------------------------
------------------------------------------------------------
------------------------------------------------------------
------------------------------------------------------------
----------------------
>PAFTOL004623
------------------------------------------------------------
------------------------------------------------------------
----------------------------attcctctttggcatcagaaagccagccatag
ggctgatggggttattctgtgggactaccatgtaatctgcgtgcaggtgagggttgat--
------------------------------------------------------------
------------------------------------------------------------
------------------------------------------------------------
------------------------------------------------------------
----------------------
>PAFTOL004624
----------------------------------ttttgtagcgaggagaatgtgtacag
actttgcaagaaactctctttagctgggatcgcagataaggaggcctctgatctctatgt
tgttttcatttctaacgataagaaacagrttccactttggcatcagaaagccagccatag
ggctgatggggttattctctgggactaccatgtaatctgcgtgcagataaaaagagatga
caaatctcctc--aagtttgggatct------gg------------attctactcttg--
-----cgtttccatctccgctagcatcttatgtagctgaaacttttcgtccatcatttca
actattttctgagtaccaaagattttaccgaattgtacatggtcccattttcctccgtca
ttttgcatctgatagaaggcacatgaaagattctgatgggaactggactgcgcaaccgcc
ctcttatgatcccatcgtcgct
>PAFTOL004625
------------------------------------------------------------
------------------------------------------------------------
----------------------------attccactttggcatcagaaagccagccatag
ggctgatggggttattctctgggactaccatgtaatctgcgtgcagataaaaagagagga
caaatctcctc--aagtttgggatct------gg------------actctactcttg--
-----cgtttccatctctgctagcatcttatatagctgaaactttttgcccatcatttca
actcttttccgagtaccaaagattttaccgaattgtacatggtcccattttcctccgtca
ttttgcatctgatagaaggcacatgaaagattctgatgggaactggactgcgcaaccgcc
ctcttatgatcccattgtcgct
>PAFTOL004626
----------------------------------ttttgtagcgaggagaatgtgtacag
actttgcaagaaactctctttagctgggatcgcagatagggaggcctctgatctctatgt
tatgttcatttctaacgataaaaaacagattccactttggcatcagaaagccagccatag
ggctgatggggttattctctgggactaccatgtaatctgtgtgcaggtaaggcttgat--
------------------------------------------------------------
------------------------------------------------------------
------------------------------------------------------------
------------------------------------------------------------
----------------------
>PAFTOL004627
----------------------------------ttttgtagcgaggagaatgtrtayag
actttgcaagaaactctctttagctgggatcgcagatagggaggcctctgatctctatgt
tgttttcatttcyaaygataagaagcagattccactttggcatcagaaagccagccatag
ggctgatggggttattctctgggactaccatgtaatctgcgtgcaggtgtgtcgattttc
tctcaagtttc--cagttaatgatag------agaacattgtttatactttatatgca--
-----catgatcatgtgagggcgtttcttggtttatcaacaagatgaa---------ktt
attttcttttttcactttcagattttaccgaattgtacatggtcccattttcctccgcca
ttttgcatctgatagaaggcacatgaaagattctgatgggaactggactgcacaaccgcc
ctcttatgatcccattgttgct
>PAFTOL004629
------------------------------------------------------------
------------------------------------------------------------
----------------------------attccactttggcatcagaaagccagccatag
ggctgatggggttattctctgggactaccatgtaatctgcgtgcaggtgagggttgat--
------------------------------------------------------------
------------------------------------------------------------
------------------------------------------------------------
------------------------------------------------------------
----------------------
>PAFTOL004631
----------------------------------ttttgtagcgaggagaatgtgtacag
actttgcaagaaactctctttagctgggatcgcagataaggaggcctctgatctctatgt
tgttttcatttctaacgataagaaacagattccactttggcatcagaaagccagccatag
ggctgatggggttattctatgggactaccatgtaatctgcgtgcagggaataaatgcatt
ttgctcccctt--tactttccgctgc------gt------------gggattatattg--
-----cgtttccatctccgctagcatcttatgtagctgaaacttttcgtccatcatttca
actmttttctgagtaccaaagattttaccgaattgtacatggtcccattttcctccgtca
ttttgcatctgatagaaggcacatgaaagattctgatgggaactggactgcgcaaccgcc
ctcttatgatcycatcgtcgct
>PAFTOL004632
----------------------------------ttttgtagcgaggagaatgtgtacag
actttgcaagaaactctctttagctgggatcgcagatagggaggcctctgatctctatgt
tattttcatttctaacgataaaaaacagattccactttggcatcagaaagccagccatag
ggctgatggggttattctctgggactaccatgtaatctgtgtgcagataaaaagagatga
caaatctcctc--aagtttgggatct------gg------------attctactcttg--
-----cgtttccatctccgctagcatcttacgta--------------------------
------------------------------------------------------------
------------------------------------------------------------
----------------------
>PAFTOL004633
------------------------------------------------------------
------------------------------------------------------------
----------------------------attccactttggcatcagaaagccagccatag
ggctgatggggttattctctgggactaccatgtaatctgcgtgcagcgtgggattatata
tgtttgctgac--aagtttgggatct------gg------------attctactcttg--
-----cgtttccatctccgctagcatcttatatagctgaaacttttcgtccatcatttca
actctttttggagtaccaaagattttaccgaattgtacatggtcccattttcctccgcca
ttttgcatctgacagaaggcacatgaaagattctgatgggaamtggactgcacaaccgcc
ctctcatgatcccattgtcgct
>PAFTOL004634
------------------------------------------------------------
------------------------------------------------------------
----------------------------attccactttggcatcagaaagccagccatag
ggctgatggggttattctctgggactaccatgtaatctgcgtgcagataaaaagagaaga
caaatctgctc--aagtttgggatct------gg------------attctactctcg--
-----cgtttccatctccgctagcatcttatgtagctgaaactttttgtccatcatttca
actcttttctgagtaccaaaggtgt---------gttaatgttctc--------------
------------------------------------------------------------
----------------------
>PAFTOL004636
----------------------------------tttcgtagtgaggagaacgtgtacag
actttgcaagaaactctctttggctgggatcgcagatagggaggcctctgatctctatgt
tgttttcatttctaacgataagaaacagattccactttggcatcagaaggccagccatag
ggctgatggggttattctctgggactaccatgtaatatgcgtgcaggtgagggttgat--
------------------------------------------------------------
----------------------------------------------aaatcatcatttca
gctcttttctgagttccaaagattttaccgaattgtacatggtcccattttcgtccgcca
ttttgcatctgatagaaggcacatgaaagattctgatggaaactggactgcgcaaccgcc
ctcttatgatcccatcgttgct
>PAFTOL004637
tc----tcttcttgattcttattcaactgtcttcttttgtagcgaggagaatgtgtacag
gctttgcaaaaaactctctgcagctgggattgcagatagagaggcctctgatctctatgt
tgtttttatttctaatgataagaaacagattccgctttggcatcagaaagccagccatag
ggctgatggagttattctctgggactaccacgtaatctgcgtgcaggtgagagatgat--
------------------------------------------------------------
------------------------------------------------------------
-------------------agattttatcgaattgtacatgctcccattttcctccgcca
ttttgcgtctgatagaaggcacatgaaagattctgatgggaactggactgcacaaccgcc
cccttatgatcccatagtcgct
>PAFTOL004639
----------------------------------ttttgtagcgaggagaatgtgtacag
actttgcaagaaactctctttagctrggatcgcagatagggaggcctctgatctctatgt
tatgttcatttctaacgataaaaaacagattccactttggcatcagaaagccagccatag
ggctgatggggttattctctgggactaccatgtaatctgtgtgcaggtgaggcttgat--
------------------------------------------------------------
------------------------------------------------------------
------------------------------------------------------------
------------------------------------------------------------
----------------------
>PAFTOL004640
------------------------------------------------------------
------------------------------------------------------------
----------------------------attccactttggcatcagaaagccagccatag
ggctgatggggttattctctgggactaccacgtaatctgtgtgcaggtgaggcttgat--
------------------------------------------------------------
------------------------------------------------------------
-------------------agattttaccgaattgtacatggtcccattttgctccgtca
ttttgcatctgacagaaggcacatgaaagattctgatgggaactggattgcgcaaccacc
ctcttatgatcccattgtcgct
>PAFTOL004642
----------------------------------ttttgtagcgaggagaatgtgtacag
actttgcaagaaactctctttagctgggatcgcagataaggaggcctctgatctctatgt
tgttttcatttctaacaataagaaayagattccactttggcatcagaaagccagccatag
ggctgatggggttattctctgggactaccatgtaatctgcgtgcagataaaaagagatga
caaatctcctc--aagtttgggatct------gg------------attctactcttg--
-----cgtttccatctccgctagcatcttatgtagctgaaacttttcgtccatcatttca
actcttttctgagtaccaaagattttaccgaattgtacatggtcctattttcctccgtca
ttttgcatctgatagaaggcacatgaaagattctgatgggaactggactgcgcaaccgcc
ctcttatgatcccatcgtcgct
>PAFTOL004644
----------------------------------ttttgtagcgaggagaatgtgtacag
actttgcaagaaactctctttagctgggatcgcagatagggaggcctctgatctctatgt
tgttttcatttctaacgataagaaacagattccactttggcatcagaaagccagccatag
agctgatggggttattctctgggactaccatgtaatctgcgtgcagataaaaagagatga
caaatctcctc--aagtttgggatct------gg------------attctactcttg--
-----cgtttccatctccgctagcatcttatatagctgaaacttttcgtccttcaaaagg
tgggttgattttctctcaagcattttaccgaattgtacatggtcccattttcctccgcga
ttttgmatctgatagaaggcacatgaaagattctgatgggaactggactgcgcaaccgcc
ctcttatgatcccatcgtcgct
>PAFTOL004646
----------------------------------ttttgtagcgaggagaatgtgtacag
actttgcaagaaactctctttagctgggatcgcagataaggaggcctctgatctctatgt
tgttttcatttctaacgataagaaacagattccactttggcatcagaaagccagccatag
ggctgatggggttattctctgggactaccatgtaatctgcatgcagtgcgtgggattata
tatgttcgctg--aagtttgggatct------gg------------attctactcttg--
-----cgtttccatctccgctagcatcttatgtagctgaaacttttcgtccatcatttca
actcttttctgagtaccaaagattttaccgaattgtacatagtcccattttcctccgtca
ttttgcatctgatagaaggcacatgaaagattctgatgggaactggactgcgcaaccgcc
ctcttatgatcccatcgtcgct
>PAFTOL004647
----------------------------------ttttgtagcgaggagaatgtgtacag
actttgcaagaaactctgtttagctgggatcgcagatagggaggcctctgatctctatgt
tgttttcatttctaacgataagaaacagattccactttggcatcagaaagccagccatag
ggctgatggggttattctctgggactaccatgtaatctgcgtgcagataaaaagagatga
caaatctcctc--aagcttgggatct------gg------------attctactcttg--
-----cgtttccatctctgctagcatcttatatagctgaaacttttcgtccatcatttca
gctcttttctgagttccaaagattttaccgaattgtacatggtcccattttcctccgcca
ttttgcatctgacagaaggcacatgaaagattctgatgggaactggactgcgcaaccgcc
ctcttatgatcccatcgtcgct
>PAFTOL004648
------------------------------------------------------------
------------------------------------------------------------
----------------------------attccactttggcatcagaaagccagccatag
ggctgatggggtcattctctgggactaccatgtaatctgcgtgcaggtgaggcttgat--
------------------------------------------------------------
------------------------------------------------------------
------------------------------------------------------------
------------------------------------------------------------
----------------------
>PAFTOL004649
----------------------------------ttttgtagcgaggagaatgtgtacag
actttgcaagaaactctctttagctgggatcgcagatagggaggcctctgatctctatgt
tgttttcatttctaacgataagaaacagattccactttggcatcagaaagccagccatag
ggctgatggggttattctctgggactaccatgtaatctgcgtgcaggtgagggttgat--
------------------------------------------------------------
----------------------------cattttgctgaaactttttgtccatcatttca
gctcttttctgagttccamagattttaccgrattgtacatggtcccattttcctccgcca
ttttgcatctgatagaaggcacatgaaagattctgatgggaactggactgcgcaaccgcc
ctcttatgatcccatcgttgct
>PAFTOL004652
----------------------------------ttttgtagcgaggagaatgtgyacag
actttgcaagaaactctctttagctgggatcgcagataaggaggcctctgatctctatgt
tgttttcatttctaacgataagaaacagattccactttggcatcagaaagccagccatag
ggctgatggggttattctctgggactaccatgtaatctgcgtgcagaaaaaaagagatga
caaatctcctc--aagtttgggatct------gg------------attctactcttg--
-----cgtttccatctccgctagcatcttatgtagctgaaacttttcgtccatcgtttca
actcttttctgagtaccaaagattttaccgaattgtacatggtcccattttcctccgtca
ttttgcatctgatagaagrcacatgaaagattctgatgggaactggactgcgcaaccgcc
ctcttatgatcccatcrtcgct
>PAFTOL004653
----------------------------------ttttgtagcgaggagaatgcgtacag
actttgcaagaaactctctttagctgggatcgcagatagggaggcctctgatctttwtgt
tgttttcatttctaatgataagaaacagattccactttggcatcagaaagccagccatag
ggctgatggggttattctctgggactaccatgtaatctgcgtgcagataaaaagagatga
c---tctcctc--aagtttgggatct------gg------------attctactcttg--
-----cgtttccatctccgctagcatcttatgtagctgaaacttttcgtccatcatttca
actcttttctgagtaccaaagattctaccgaattgtacatggtcccattttcctccgtca
ttttgcatctgatagaaggcatatgaaagattctgmtgggaactggactgcgcaaccgcc
ctcttatgatcccatcgtcgct
>PAFTOL004654
----------------------------------ttttgtagcgaggagaatgtgtacag
actttgcaagaaactctctttagctgggatcgcagatagggaggcctctgatctctatgt
tgttttcatttctaacgataagaaacagattccactttggcatcagaaagccagccatag
ggctgatggggttattctctgggactaccatgtaatckgcgtgcagataaaaagagatga
caagtctcctc--aagtttgggatct------gg------------attctactcttgag
tttc-cgtttccatctccgctggcatcttacatagctgaaacttttcgtccatcatttaa
gctcttttctgagttccaaagattttaccgaattgtacatggtcccattttcctccgcca
ttttgcatctgacagaaggcacatgaaagattctgatgggaactggactgcggagccgcc
gtcttatgatcccattgttgct
>PAFTOL004657
-------------------------------------------gaggagaatgtgtacag
gctttgcaagaaactctctttggctgggattgcagatagggaggcctccgatctctatgt
tgtctttatttctaacgataagaaacagattccactttggcatcagaaagccagccatag
ggctgatgggattattctctgggactaccatgtaatctgtgtgcagataaaaagagatga
caaatctcctc--aagtttgggatct------gg------------attctactcttg--
-----catttccatctccgctagcatcttatatagctgaaacctttcatccatcatttca
actcttttctgagtaccaaagattttaccgaattgtacatgctcccattttcctccgccg
ttttgcatctgatagaaggcacatgaaagattctgacgggaactggactgcgcaaccgcc
ctcttatgatcccatagttgct
>PAFTOL004661
-------------------------------------------gaggagaatgtgtacag
gctttgcaagaaactctctttggctgggattgcagatagggaggcctccgatctctatgt
tgtctttatttctaacgataagaaacaggt------------------------------
------------------------------------atgtttgcagataaaaagagatga
caaatctcctc--aagtttgggatct------gg------------attctactcttg--
-----cttttccatctccgctagcatcttatatagctgaaacttttcatccatcatttca
actcttttctgagtaccaaagattttaccgaatagtacatgctcccattttcctccgccg
ttttgcatctgatagaaggcacatgaaagattctgacgggaactggactgcgcaaccgcc
ctcttatgatcccatagttgct
>PAFTOL004664
------------------------------------------------------------
------------------------------------------------------------
----------------------------attccactttggcatcagaaagccagccatag
ggctgatggggttattctctgggactaccatgtratctgcgtgcaggtgagggttgat--
------------------------------------------------------------
------------------------------------------------------------
------------------------------------------------------------
------------------------------------------------------------
----------------------
>PAFTOL004665
------------------------------------------------------------
------------------------------------------------------------
----------------------------attccactttggcatcagaaagccagccatag
ggctgatggggtcattctctgggactaccatgtaatctgtgtgcaggtgaggcttgat--
------------------------------------------------------------
------------------------------------------------------------
------------------------------------------------------------
------------------------------------------------------------
----------------------
>PAFTOL004666
------------------------------------------------------------
------------------------------------------------------------
------------------------------------------------------------
-------------------------------------------cagatacaaagagatga
caaatctcctc--aagtttgggatct------gg------------attctactcttg--
-----cgtttccatctccgctagcatcttatgtagctgaaacttttcgtccatcgtttca
gctcttttctgagtaccaaagattttaccgaattgtacatggtcccattttcctccgtca
ttttgcatctgatagaaggcacatgaaagattctgatgggaactggactgcgcaaccgcc
ctcttatgatcccatcgtcgct
>PAFTOL004668
------------------------------------------------------------
------------------------------------------------------------
----------------------------attccactttggcatcagaaagccagccatag
ggctgatggggttattctctgggactaccatgtaatctgcgtgcaggtgagggttgat--
------------------------------------------------------------
------------------------------------------------------------
------------------------------------------------------------
------------------------------------------------------------
----------------------
>PAFTOL005024
------------------------------------------------------------
------------------------------------------------------------
----------------------------attccactttggcatcagaaagccagccatag
ggctgatggggttattctctgggactaccatgtaatctgcatgcagataaaaagagatga
caaatctcctc--aagtttgggatct------gg------------attctactcttg--
-----cgtttccatctccgctagcatcttatgtagctgaaacttttcgtccatcatttca
actattctctgagtaccaaagattttaccgaattgtacatggtcccattttcctccgtca
ttttgcatctgatagaaggcacatgaaagattctgatgggaactggactgcgcaaccgcc
ctcttatgatcccatcgtcgct
>PAFTOL005025
------------------------------------------------------------
------------------------------------------------------------
----------------------------attccactttggcatcagaaagccagccatag
ggctgatggggttattctctgggactaccatgtaatctgcgtgcaggtgagggttgat--
------------------------------------------------------------
------------------------------------------------------------
------------------------------------------------------------
------------------------------------------------------------
----------------------
>PAFTOL005026
------------------------------------------------------------
------------------------------------------------------------
----------------------------attccactttggcatcagaaagccagccatag
ggctgatggggttattctctgggactaccatgtaatctgcgtgcaggtgagggttgat--
------------------------------------------------------------
------------------------------------------------------------
------------------------------------------------------------
------------------------------------------------------------
----------------------
>PAFTOL005042
------------------------------------------------------------
------------------------------------------------------------
----------------------------attccactttggcatcagaaagccagccatag
ggctgatggggttattctctgggactaccatgtaatttgtgtgcaggtgaggcttgat--
------------------------------------------------------------
------------------------------------------------------------
------------------------------------------------------------
------------------------------------------------------------
----------------------
>PAFTOL005043
------------------------------------------------------------
------------------------------------------------------------
------------------------------------------------------------
----------------------------------------------------agagatga
caaatctcctc--aagtttgggatct------gg------------attctactcttg--
-----cgtttccatctccgctagcatcttatgtagctgaaacttttcgtccatcgtttca
actcttttctgagtaccaaagattttaccgarttgtacatggtcccattttcctccgtca
ttttgcatctgatagaaggcacatgaaagattctgatgggaactggactgcgcaaccgcc
ctcttatgatcccatygtcgct
>PAFTOL007498
----------------------------------ttttgcagcgaggagaatgtgtacag
actttgcaagaaactctctttagctgggatcgcagatagggaggcctctgatctctatgt
tgttttcatttctaacgataagaaacagattccactttggcatcagaaagccagccatag
agctgayggggttattctctgggactaccatgtaatctgcgtgcaggtgagggttgat--
------------------------------------------------------------
------------------------------------------------------------
-------------------agattttaccgaattgtacatggtcccagtttcctccgcca
ttttgcatctgatagaaggcacatgaaagattctgatgggaactggactgcgcaaccgcc
ctcttatgatcccatcgtcgct
>PAFTOL008060
----------------------------------ttttgtagcgaggagaatgtgtacag
actttgcaagaaactctctttagctgggatcgcagataaggaggcctctgatctctatgt
tgttttcatttctaacgaaagcaaacaaattccactttggcatcagaaagccagccatag
ggctgatggggttattctctgggactaccatgtaatctgcgtgcagtttaaaaagtataa
ctcaagtgttc--cagttaatgatag------agaacat-------tgtttatatgca--
-----catgatcatttgagggtgtttcttagtttatcgacaagatgaagtgactttattt
tcttttct-----ttcttcagattttaccgaattgtacatggtcccattttcctccgtca
ttttgcatctgatagaaggcacatgaaagattctgatgggaactggactgcgcaaccgcc
ctcttatgatcccatcgtcgct
>PAFTOL008062
----------------------------------ttttgtagcgaggagaatgtgtacag
actttgcaagaaactctctttagctgggatcgcagataaggaggcctctgatctctatgt
tgttttcatttctaacgataagaaacagattccactttggcatcagaaagccagccatag
ggctgatggggttattctctgggactaccatgtaatctgcgtgcaggtgagggttgattc
aaaagctgtaa--gctgttggttactttagacaa------------tttggcctgact--
-----tgccggtgactccgctagcatcttatgtagctgaaacttttcgtccatcatttca
cctcttttctgagtaccaaagattttaccgaattgtacatggtcccattttcctccgtca
ttttgcatctgatagaaggcacatgaaagattctgatgggaaytggactgcgcaaccgcc
ctcttatgatcccatcgtcgct
>PAFTOL008063
----------------------------------ttttgtagcgaggagaatgtgtacag
actttgcaagaaactctctttagctgggattgcagataaggaggcctctgatctctatgt
tgttttcatttctaacgataagaaacagattccactttggcatcagaaagccagccatag
ggctgatggggttattctctgggactaccatgtaatctgcgtgcagataaaaagagatga
caaatctcctc--aagtttgggatct------gg------------attctactcttg--
-----cgtttccatctccgctagcatcttatgtagctgaaactttccgtccatcatttca
actcttttctgagtaccaaagattttaccgaactgtacatggtcccattttcctccgtca
ttttgcatctgatagaaggcacatgaaagattctgatgggaactggactgcgcaaccacc
ctcttatgatcccatcgtcgct
>PAFTOL008084
-------------------------------------------gaggagaatgtgtacag
gctttgcaagaaactctctgtggctgggattgcagatagggaggcctccgatctctatgt
tgtctttatttcyaaygataagaaacagattccactttggcatcagaaagccagccatag
ggctgatgggattattctctgggactaccatgtaatctgtgtgcagataaaaagagatga
caaatctcctc--aagtttgggatct------gg------------attctactcttg--
-----catttccatctccgctagcatcttatatagctgaaacttttcgtccatcatttca
actcttttctgagtaccaaagattttaccgaattgtacatgctcccattttcctccgcca
ttttgcatctgatagaaggcacatgaaagattctgacgggaactggactgcgcaaccrcc
ctcttatgaycccatagttgct
>PAFTOL008417
----------------------------------ttttgtagcgaggagaatgtgtacag
actttgcaagaaactctctttagctgggatcgcagataaggaggcctctgatctctatgc
tgttttcatttctaacgataagaaacaggt------------------------------
------------------------------------------------------------
------------------------------------------------------------
------------------------------------------------------------
------------atgtctgagattttaccgaattgtacatggtgccattttcctccgtca
ttttgcatctgatagaaggcacatgaaagattctgatgggaactggactgcgcaaccgcc
ctcttatgatcccattgtcgct
>PAFTOL008419
------------------------------------------------------------
------------------------------------------------------------
----------------------------attccactttggcatcagaaagccagccatag
ggctgatggggttattctctgggactaccatgtaatctgcgtgcaggtgagggttgat--
------------------------------------------------------------
------------------------------------------------------------
------------------------------------------------------------
------------------------------------------------------------
----------------------
>PAFTOL008421
------------------------------------------------------------
------------------------------------------------------------
----------------------------attccactttggcatcagaaagccagccatag
ggctgatggggttattctctgggactaccatgtaatatgcgtgcagataaaaagagatga
caattctcctc--aagtttgggatct------gg------------attctactcttg--
-----cgtttccatctccactagcatcttatatagctgaaacgtttcgtccttcatttca
gctcttttctgagttccaaagattttaccgaattgtacatggtcccattttcctccgcca
ttttgcatctgatagaaggcacatgaaagattctgatgggaactggwctgcgcaaccgcc
ctcttatgatcctgtcgttgct
>PAFTOL008422
------------------------------------------------------------
------------------------------------------------------------
----------------------------attccactttggcatcagaaagccagccatag
ggctgatggggttattctctgggactaccatgtaatatgcgtgcaggtgagggttgat--
------------------------------------------------------------
------------------------------------------------------------
------------------------------------------------------------
------------------------------------------------------------
----------------------
>PAFTOL008423
------------------------------------------------------------
------------------------------------------------------------
----------------------------attccactttggcatcagaaagccagccatag
ggctgatggggtcattctctgggactaccatgtaatctgtgtgcagatacaaagagataa
caaatatcctc--aagtctgtgatct------gg------------attctacacttg--
-----cgtttccatct--------------------------------------------
------------------------------------------------------------
------------------------------------------------------------
----------------------
>PAFTOL008436
------------------------------------------------------------
------------------------------------------------------------
----------------------------gttccactttggcatcagaaagccagccatag
ggctgatggggttattctctgggactaccatgtaatctgtgtgcaggtgaggcttgat--
------------------------------------------------------------
------------------------------------------------------------
------------------------------------------------------------
------------------------------------------------------------
----------------------
>PAFTOL008439
----------------------------------ttttgtagcgaggagaatgtgtacag
actttgcaagaaactctctttagctggrattgcagatagggaggcctctgatctctatgt
tgttttcatttctaaygacaagaaacagattccactttggcatcagaaagccagccatag
ggctgatggggttattctctgggactaccatgtaatctgcgtgcagataaaaagagatga
caaatctcctc--aagtttgggatct------gg------------attctactcttg--
-----cgtttccatctccgctagcatcttatatagctgaaacttttcgtccatcatttca
actcttttctgagtaccaaagattttaccgaattgtacatggtcccattttcctcygcca
ttttgcatctgatagaaggcacatgaaagattctgatgggaactggactgcgcaaccrcc
ctctyatgatcccatcgtcgct
>PAFTOL008881
----------------------------------ttttgtagcgaggagaatgtgtacag
actttgcaagaaactctctttagctgggatcgcagatagggaggcctctgatctctatgt
tgttttcatttctaacgataagaaacagattccactttggcatcagaaagccagccatag
ggctgatggggttattctctgggactaccatgtaatctgcgtgcaggtgagggttgat--
------------------------------------------------------------
------------------------------------------------------------
------------------------------------------------------------
------------------------------------------------------------
----------------------
>PAFTOL009175
------------------------------------------------------------
------------------------------------------------------------
-------------------------------------------------------tatat
ggtcgctgaa------------------------------tttcagataaaaagagatga
caaatctcctc--aagtttgggatct------gg------------attctactcttg--
-----cgtttccatctccgctagcatcttatatagctgaaacttttcgtccatcatttca
gctcttttctgagttccaaagg--------------------------------------
------------------------------------------------------------
----------------------
>PAFTOL009185
----------------------------------ttttgtagcgaggagaatgtgtacag
actttgcaagaaactctctttagctgggatcgcagatagggaggcctctgatctctatgt
tgttttcatttctaacgataagaaacagattccactttggcatcagaaagccagccatag
ggctgatggggttattctctgggactaccatgtaatctgcgtgcagataaaaagagatga
caaatctcctc--aagtttgggatct------gg------------attctactcttg--
-----cgtttccatctccgctagcatcttatatagctgaaacttttcgtccatcatttca
actcttttctgagtaccaaagattttaccgaattgtacatggtccgattttcctccgcca
ttttgcatctgatagaaggcacatgaaagattctgatgggaactggactgcgcaaccgcc
ctcttatgatcccatcgtcgct
>PAFTOL009187
------------------------------------------------------------
------------------------------------------------------------
----------------------------attccactttggcatcagaaagccagccatag
ggctgatggggttattctctgggactaccatgtaatctgtgtgcagataaaaagagatga
caaatctcctc--aagtttgggatct------gg------------attctactcttg--
-----cgtttccatctccgctagcatcttatatagctgaaacttttcgtccatcatttca
gctcttttctgagttccaaagg--------------------------------------
------------------------------------------------------------
----------------------
>PAFTOL009189
------------------------------------------------------------
------------------------------------------------------------
----------------------------attccactttggcatcagaaagccagccatag
ggctgatggggttattctctgggactaccatgtaatctgcatgcaggtgagggttgat--
------------------------------------------------------------
------------------------------------------------------------
-------------------agattttaccgaattgtacatggtcccattttcctccgtca
ttttgcatctgatagaaggcacatgaaagattctgatgggaactggactgcgcaaccgcc
ctcttatgatcccatcgtcgct
>PAFTOL009191
------------------------------------------------------------
------------------------------------------------------------
----------------------------attccactttggcatcagaaagccagccatag
ggctgatggggttattctctgggactaccatgtaatctgcgtgcagataaaaagagatga
caaatctcctc--aagtttgggatct------gg------------attctactcttg--
-----cgtttccatctccgctagcatcttatgtagctgaaacttttcgtccatcatttca
actattttctgagtaccaaagattttaccgaattgtacatggtcccattttcctccgtca
ttttgcatctgatagaaggcacatgaaagattctgatgggaactggactgcgcaaccgcc
ctcttatgatcccatcctcgct
>PAFTOL009193
------------------------------------------------------------
------------------------------------------------------------
----------------------------attccactttggcatcagaaagccagccatag
ggctgatggggttattctctgggactaccatgtaatctgcgtgcaggtgagggttgat--
------------------------------------------------------------
------------------------------------------------------------
------------------------------------------------------------
------------------------------------------------------------
----------------------
>PAFTOL009195
------------------------------------------------------------
------------------------------------------------------------
----------------------------attccactttggcatcagaaagccagccatag
ggctgatggggttattctctgggactaccatgtaatctgcgtgcaggttcgctgaattta
caaatttcctc--aagtttgggatct------gg------------attctactcttg--
-----cgtttccatctccgctagcatcttatgtagatgagacttttcgtccatcatttca
actcttttctgagtacgaaagattttaccgaattgtacatggtcccattttcctccgtca
ttttgcatctgatagaaggcacatgaaagattctgatgggaactggactgcgcaaccgcc
ctcttatgatcccatcgtcgct
>PAFTOL009199
------------------------------------------------------------
------------------------------------------------------------
----------------------------attccactttggcatcagaaagccagccatag
ggctgatggggttattctctgggactaccatgtaatctgcgtgcagataaaaagagatga
caaatct-----------------------------------------------------
------------------------------------------------------------
-------------------agattttaccgaattgtacatggtcccattttcctccgtca
ttttgcatctgatagaaggcatatgaaagattctgatgggaattggactgcacaaccacc
ctcttatgatcccatcgtcgct
>PAFTOL009205
----------------------------------ttttgtagcgaggagaatgtgtacag
actttgcaagaaactctctttagctgggatcgcagatagggaggcctctgatctctatgt
tattttcatttctaacgataaaaaayagattccactttggcatcagaaagccagccatag
ggctgatggggttattctctgggactaccatgtaatctgcgtgcagataaaaagagatga
caaatctcctc--aagtttgggatct------gg------------attctactcttg--
-----cgtttccatctccgctagcatcttatatagctgaaactttt--------------
------------------------------------------------------------
------------------------------------------------------------
----------------------
>PAFTOL009207
------------------------------------------------------------
------------------------------------------------------------
------------------------------------------------------------
----------------------------------------------------agagatga
caaatctcctc--aagtttgggatct------gg------------attctactcttg--
-----catttccatctccgctagcatcttatatagctgaaacttttcatccatcatttca
actcttttctgagtaccaaagattttaccgaattgtrcatgctccyattttcctccgcca
ttttgcatctgatagaaggcacatgaaagattctgacgggaactggactgygcaaccgcc
ctcttatgatcccatagttgct
>PAFTOL009209
------------------------------------------------------------
------------------------------------------------------------
----------------------------attcctctttggcatcagaaagccagccatag
ggctgatggggtcactctctgggactaccatgtaatctgtgtgcaggtgaggcttgat--
------------------------------------------------------------
------------------------------------------------------------
------------------------------------------------------------
------------------------------------------------------------
----------------------
>PAFTOL009215
------------------------------------------------------------
------------------------------------------------------------
----------------------------attccactttggcatcagaaagccagccatag
ggctgatggggttattctctgggactaccatgtaatctgcgtgcagcttcaataacatct
taaacctgaaa--gggttaaaagtat------aa------------aaccacccctcata
aatagggttctgttgtccaaaagtatttttcacgcacagaaaagctgtatgactttattt
tcttttctt----tctttcagattttaccgaactgtacatggtcccattttcctccgtca
ttttgcatctgatagaaggcacatgaaagattctgatgggaactggactgcgcaaccacc
ctcttatgatcccatcgtcgct
>PAFTOL009217
------------------------------------------------------------
------------------------------------------------------------
----------------------------attccactttggcatcagaaagccagccatag
ggctgatggggttattctctgggactaccatgtaatctgcgtgcaggtgagg--------
------------------------------------------------------------
------------------------------------------------------------
------------------------------------------------------------
------------------------------------------------------------
----------------------
>PAFTOL009219
------------------------------------------------------------
------------------------------------------------------------
----------------------------attccactttggcatcagaaagccagccatag
ggctgatggggttattctctgggactaccatgtaatctgcgtgcaggtgagg--------
------------------------------------------------------------
------------------------------------------------------------
-------------------agattttaccgaactgtacatggtcccattttcctccgtca
ttttgcatctgatagaaggcacatgaaagattctgatgggaactggactgcgcaaccgcc
ctcttatgatcccatcgttgct
>PAFTOL009221
----------------------------------ttttgtagcgaggagaatgtgtacag
actttgcaagaaactctctttaggtgggatagcagagagggaggcctctgatctctatgt
tgttttcatttctaatgataagaaacagattccactctggcatcagaaagccagccatag
ggctgatggggttattctctgggactaccatgtaatctgcgtgcaggtgagggttgat--
------------------------------------------------------------
----------------------------------------------------tcatttca
actcttttctgagtaccaaagattttaccgaattgtacatggtcccattttcctccccca
ttttgcatctgatagaaggcacatgaaagattctgatgggaactggactgcgcaaccgcc
ctcttatgatcccatcgtcgct
>PAFTOL009223
------------------------------------------------------------
------------------------------------------------------------
----------------------------attccactttggcatcagaaagccagccatag
ggctgatggggttattctctgggactaccatgtaatctgcgtgcaggtgagggttgat--
------------------------------------------------------------
------------------------------------------------------------
------------------------------------------------------------
------------------------------------------------------------
----------------------
>PAFTOL009225
----------------------------------ttttgtagcgaggagaatgtgtacag
actttgcaagaaactctctttagctgggatcgcagataaggaggcctctgatctctatgt
tgttttcatttctaatgataagaaacagattccactttggcatcagaaagccagccatag
ggctgatggggttattctctgggactaccatgtaatctgcgtgcaggtgagggttgattc
gtttgggatct--gggtttgggatct------gg------------attctactcttg--
-----cgtttccatctccgctagcatcttatgtagctgaaacttttcgtccatcatttca
actcttttctgagtaccaaagattttaccgaattgtacatggtcccattttcctccgtca
ttttgcatctgatagaaggcacatgaaagattctgatgggaactggactgcgcaaccgcc
ctcttatgatcccatcgtcgct
>PAFTOL009227
------------------------------------------------------------
------------------------------------------------------------
----------------------------attccactttggcatcagaaagccagccagag
ggctgatggggttattctctgggactaccatgtaatctgcgtgcagataaaaagagatga
caaatctcctc--aagtttgggatct------gg------------attctactcttg--
-----cgtttccatctccgctagcatcttatgtagctgaaactttttgtccatcatttca
actcttttctgagtaccaaagattttaccgaattgtacatggtcccattttcctccatca
ttttgcatctgatagaaggcacatgaaagattctgatgggaactggactgcgcaaccgcc
cttttatgatcccatcgtcgct
>PAFTOL009229
------------------------------------------------------------
------------------------------------------------------------
----------------------------attccactttggcatcagaaagccagccatag
ggctgatggggttattctctgggactaccatgtaatctgcgtgcaggtgagggttgat--
------------------------------------------------------------
------------------------------------------------------------
------------------------------------------------------------
------------------------------------------------------------
----------------------
>PAFTOL009231
------------------------------------------------------------
------------------------------------------------------------
----------------------------attccactttggcatcagaaagccagccatag
ggctgatggggttattctctgggactaccatgtaatctgcgtgcag--------------
------------------------------------------------------------
------------------------------------------------------------
------------------------------------------------------------
------------------------------------------------------------
----------------------
>PAFTOL009235
------ctccctcaattcttattcagct-atcttctttgtagtgaggagaatgtgtacag
gctttgcaagaaactctctttgactgggattgcagatagggaggcctctgatctctatgt
tgtctttatttctaacgataagaaacaggt------------------------------
------------------------------------------------------------
------------------------------------------------------------
------------------------------------------------------------
------------------aagattttaccgaatcgtacatgctcccattttcctccacca
ttttgcatctgatagaaggcacatgaaagattctgacgggaactggactgcgcaaccgcc
ctcttatgatcccatagttgct
>PAFTOL009239
------------------------------------------------------------
------------------------------------------------------------
----------------------------attccactttggcatcagaaagccagccatag
agctgatggggttattctctgggactaccatgtaatctgcrtgcagataaaaagagatga
caaatctcctc--aagtttgggatct------gg------------attctactcttg--
-----cgtttccatctccgctagcatcttatatagctgaaacttttcgtccttcatttca
actcttttctgagtaccaaagattttaccgaattgtacatggtcccattttcctccgcca
ttttgcatctgatagaaggcacatgaaagattctgatgggaactggactgcgcaaccgcc
ctcttatgatcccatcgtcgct
>PAFTOL009241
------------------------------------------------------------
------------------------------------------------------------
----------------------------attccactttggcatcagaaagccagccatag
ggctgatggggttattctctgggactaccatgtaatctgcgtgcaggtgagggttgat--
------------------------------------------------------cttg--
-----cgtttccatctccgctagcatcttatgtagctgaaacttttcgtccatcatttca
actcttttctgagtaccaaagattttaccgaattgtacatggtcccattttcctccatca
ttttgcatctgatagaaggcacatgaaagattctgatgggaactggactgcgcaaccgcc
ctcttatgatcccatcgtcgct
>PAFTOL009243
------------------------------------------------------------
------------------------------------------------------------
----------------------------attccactttggcatcagaaagccagccatag
ggctgatggggttattctctgggactaccatgtaatctgcgtgcagataaaaagagatga
caaatctcctc--aagtttgggatct------gg------------attctactcttg--
-----cgtttccatctccgctagcatcgtatatagctgaaactttttgtccatcatttca
actcttttctgagtaccaaagattttaccgaattgtacatggtcccattttcctccgtca
ttttgcatctgatagaaggcacatgaaagattctgatgggaactggactgcacagccgcc
ctcttatgatcccatcgtcgct
>PAFTOL009245
----------------------------------ttttgtagcgaggagaatgtgtacag
actttgcaagaaactctctttagctgggatcgcagataaggaggcctctgatctctatgt
tatgttcatttctaacgataaaaaacagattccactttggcatcagaaagccagccatag
ggctgatggggttattctctgggactaccatgtaatctgtgtgcaggtgaggcttgat--
------------------------------------------------------------
------------------------------------------------------------
------------------------------------------------------------
------------------------------------------------------------
----------------------
>PAFTOL009247
-------------------------------------------gaggagaatgtgtacag
actttgcaagaaactctctttagctgggattgcagatagagaggcctctgatctctatgt
tgtttttatttctaatgataagaaacaggt------------------------------
------------------------------------------------------------
------------------------------------------------------------
------------------------------------------------------------
------------------------------------------------------------
----gtgtctg-------------------------------------------------
----------------------
>PAFTOL009253
------------------------------------------------------------
------------------------------------------------------------
------------------------------------------------------------
------------------------------------------------------------
------------------------------------------------------------
------------------------------------------------------------
-------------------agattttaccgaatcgtacatgctcccattttcctccacca
ctttgcatctgatagaaggcacatgaaagattctgacgggaactggactgcgcaaccgcc
ctcttatgatcccatagttgct
>PAFTOL009255
------------------------------------------------------------
------------------------------------------------------------
----------------------------attccactttggcatcagaaagccagccatag
ggctgatggggttattctctgggactaccatgtaatctgcgtgcaggtgagggttgat--
------------------------------------------------------------
------------------------------------------------------------
------------------------------------------------------------
------------------------------------------------------------
----------------------
>PAFTOL009257
----------------------------------ttttgtagcgaggagaatgtgtacag
actttgcaagaaactctctttagctgggatcgcagatagggaggcctctgatctctatgt
tgttttcatttctaacgataagaaacagattccactttggcatcagaaagccagccatag
ggctgatggggttattctctgggactaccatgtaatctgcgtgcaggtgagggttgat--
------------------------------------------------------------
------------------------------------------------------------
------------------------------------------------------------
------------------------------------------------------------
----------------------
>PAFTOL009259
----------------------------------ttttgcagcgaggagaatgtgtacag
actttgcaagaaactctctttagctgggatcgcagatagggaggcctctgatctctatgt
tgttttcatttctaacgataagaaaca---------------------------------
------------------------------------------------------------
------------------------------------------------------------
------------------------------------------------------------
------------------gagattttaccgaattgtacatggtcccagtttcctccgcca
ttttgcatctgatagaaggcacatgaaagattctgatgggaactggactgcgcaaccgcc
ctcttatgatcccatcgtcgct
>PAFTOL009263
------------------------------------------------------------
------------------------------------------------------------
----------------------------------------catcagaaagccagccatag
ggctgatggggttattctctgggactaccatgtaatctgtgtgcaggtgaggcttgattc
ttgtgttatacg------------------------------------------------
------------------------------------------------------------
----------------------------taaagtgtataggct-----------------
------------------------------------------------------------
---------------------t
>PAFTOL009267
-------------------------------------------gaggagaatgtgtacag
gctttgcaagaaactctctgttgctgggattgcagatagggaggcctccgatctctatgt
tgtctttatttctaacgataagaaacaggt------------------------------
------------------------------------------------------------
---atgtttga--gagttggggatct------gg------------attctactcttg--
-----catttccatctccgctagcatcttatatatctgaaacttttcgtccatcatttca
actcttttctgagtaccaaagattttaccgaattgtacat--------------------
------------------------------------------------------------
----------------------
>PAFTOL009269
-------------------------------------------gaggagaatgtgtacag
gctttgcaagaaactctctgtggctgggattgcagatagggaggcctccgatctctatgt
tgtctttatttctaatgataagaaacarattccactttggcatcagaaagccagccatag
ggctgatgggattattctctgggactaccatgtaatctgtgtgcagttgaccagagatga
caaatctcctc--aagtttgggatct------gg------------attctactcttg--
-----catttccatctccgctagcatcttatatagctgaaacttttcgtccatcatttca
actcttttctgagtaccamagattttaccgaattgtacatgctgccattttcctccgcca
ttttgcatctgatagaaggcacatgaaagattctaacgggaactggactgcgcaaccgcc
ctcttatgatcccatagttgct
>PAFTOL009271
----------------------------------ttttgtagcgaggagaatgtgtacag
actttgcaagaaactctctttagctgggatcacagatagggaggcctctgatctctatgt
tgttttcatttctaatgataagaaacagattccactttggcatcagaaagccagccatag
ggctgatggggttattctctgggactaccatgtaatctgcgtgcaggtgagggttgat--
------------------------------------------------------------
------------------------------------------------------------
------------------------------------------------------------
------------------------------------------------------------
----------------------
>PAFTOL009279
------------------------------------------------------------
------------------------------------------------------------
------------------------------------------------------------
------------------------------------------------------------
------------------------------------------------------------
------------------------------------------------------------
-------------------agattttaccgaattgtacatggtcccattttcctccgtca
ttttgcatctgatagaaggcacatgaaagattctgatgggaactggactgcgcaaccgcc
ctcttatgatcccatcgtcgct
>PAFTOL009283
----------------------------------ttttgtagcgaggagaatgtgtacag
actttgcaagaaactctctttagctgggatcgcagataaggaggcctctgatctctatgt
tgttttcatttctaacgataagaaacagattccactttggcatcagaaagccagccatag
ggctgatggggttattctctgggactaccatgtaatctgcgtgcagataaaaagagatga
caaatctcctc--aagtttgggatct------gg------------attctactcttg--
-----cgtttgcatctccgctagcatcttatgtagctgaaacttttcgtccgtcatttca
actcttttctgagtaccaaagrttttaccgaattgtacatggtcccattttcctccgtca
ttttgcatctgatagaaggcacatgaaagattctgatgggaactggactgcgcaaccgcc
ctcttatgatcccatcgtcgct
>PAFTOL009285
------------------------------------------------------------
------------------------------------------------------------
----------------------------attccactttggcatcagaaagccagccatag
ggctgatgggattattctctgggactaccatgtaatctgtgtgcaggtgagagatgat--
------------------------------------------------------------
------------------------------------------------------------
------------------------------------------------------------
------------------------------------------------------------
----------------------
>PAFTOL009287
----------------------------------ttttgtagcgaggagaatgtgtacag
actttgcaagaaactctctttagctgggatcgcagataaggaggcctctgatctctatgt
cgttttcatctctaacgataagaaacagattccactttggcatcagaaagccagccatcg
ggctgatggggttattctctgggactaccatgtaatctgcgtgcagataaaaagagatga
caaatctcctc--aagtttgggatct------gg------------attctactcttg--
-----cgtttccgtctccgctagcatcttatgtagctgaaacttttcgtccatcatttca
actcttttctgagtaccaaagattttaccgaattgtacatggtcccattttcctccgtca
ttttgcatctgatagaaggcacatgaaagattctgatgggaactggactgcgcagccgcc
ctcttatgatcccatcattgct
>PAFTOL009291
----------------------------------ttttgtagcgaggagaatgtgtacag
actttgcaagaaactctctttagctgggatcgcagataaggaggcctctgatctctatgt
tgttttcatttctaatgataagaaacaaattccactttggcatcagaaagccagccatcg
ggctgatggggttattctctgggactaccatgtaatctgcgtgcagataaaaagagatga
caaatctcctc--aagtttgggatct------gg------------attctactcttc--
-----cgtttccatctccgctagcatcttatgtagctgaaacttttcgtccatcatttca
acycttttccgagtaccaaagattttaccgaattgtacatggtcccattttcctccgtca
ttttgcatctgatagaaggcacatgaaagattctgatgggaactggactgcgcaaccgcc
ctcttatgatcccatcgtcgct
>PAFTOL009293
----------------------------------ttttgtagcgaggagaatgtgtacag
actttgcaagaaactctctttagctgggatcgcagataaggaggcctctgatctctatgt
tgttttcatttctaacgataagaaacagattccactttggcatcagaaagccagccatag
ggctgatggggttattctctgggactaccatgtratctgcrtgcaggtgagggttgattc
ttgtggtgttc--cagttaatgatag------agaacatt-----g--tttatatgca--
-----catgatcatttgagggtgtttcttagtttatcgacaagatgaagtgactttattt
tct-tttctt----tcttcagattttaccgaattgtacwtggtcccattttcctccgtca
ttttgcatctgatagaaggcacatgaaagattctgatgggaactggactrcgcaaccrcc
ctcttatgatcccatcgtcgct
>PAFTOL009297
------------------------------------------------------------
------------------------------------------------------------
----------------------------attccactttggcatcagaaagccagccacag
agctgatggggttattctctgggactatcatgtaatctgcgtgcaggtgagggttgat--
------------------------------------------------------------
------------------------------------------------------------
-------------------agattttaccgaattgtacatggtcccattttcctccgcca
ttttgcatctgatagaaggcacatgaaagattctgatgggaactggactgcgcaaccgcc
ctcttatgatcccatcgtcgct
>PAFTOL009301
------------------------------------------------------------
------------------------------------------------------------
----------------------------attccactttggcatcagaaagccagccatag
ggctgatggggttattctctgggactaccatgtaatctgtgtgcagataaaaagagatga
caaatctcctc--aagtttgggatct------gg------------attctactcttg--
-----cgtttccatgtccgctagcatcttatatagctgaaactttt--------------
------------------------------------------------------------
------------------------------------------------------------
----------------------
>PAFTOL009303
------------------------------------------------------------
------------------------------------------------------------
----------------------------------------catcagaaagccagccatag
ggctgatggggttattctctgggactaccatgtaatctgtgtgcaggtgaggcttgattc
t-----------------------------------------------------------
------------------------------------------------------------
------------------------------------------------------------
------------------------------------------------------------
----------------------
>PAFTOL009313
------------------------------------------------------------
------------------------------------------------------------
----------------------------------------catcagaaagccagccatag
ggctgatggggtgattctctgggactaccacgttatttgtgtacagttc-----------
------------------------------------------------------------
------------------------------------------------------------
---ctttct----cttttcagattttaccgagttgtacatgctcctgycttcctccgcca
tttcgcatctgatagaagscacatgaaagattctaatgggaactggaytgcggaaccacc
tgcttatgatctgatagtttct
>PAFTOL009315
------------------------------------------------------------
------------------------------------------------------------
------------------------------------------------------------
------------------------------------------------------------
------------------------------------------------------------
------------------------------------------------------------
-cttttctttccttctttcagattttaccgaattgtacatgctcccattttcctccggca
ttttgcatctgatagaaggcacatgaaagattctgatgggaactggacagcacaaccacc
cccttataatcccatagttgcc
>PAFTOL009319
----------------------------------ttttatagtgaggagaatgtgtacag
gctatgcaagaaactctctgcagctggtattgcagattgggaggcctctgatctctatgt
tgtttttatttctaatgataagaaat----------------------------------
-----------------------------------------tacagaaaaaaagaaatga
caaatctccaa--gagtttgggatct------gg------------attctacgctag--
-----catttccatctccactagcattttatgtggacgaaacttttcgtccatcatttca
actcttttctgagtaccaaagattttaccgaattgtgcatgctcccattttcctccggca
ttttgcatctgatagaaggcacatgaaagattctgatggtaactggacagcacaaccacc
ctcttatgatcccatagttgcc
>PAFTOL009321
------------------------------------------------------------
------------------------------------------------------------
------------------------------------------------------------
------------------------------------------------------------
------------------------------------------------------------
------------------------------------------------------------
-------------------agattttacagaattgtacatgctcccattttcctccggca
ttttgcatctgatagaaggcacatgaaagat-----------------------------
----------------------
>PAFTOL013501
------------------------------------------------------------
------------------------------------------------------------
----------------------------attccactttggcatcagaaagccagccatag
ggctgatggggttattctctgggactaccatgtaatctgygtgcaggtgagagtcgat--
------------------------------------------------------------
------------------------------------------------------------
------------------------------------------------------------
------------------------------------------------------------
----------------------
>SRR5036296
------------------------------------------------------------
------------------------------------------------------------
----------------------------attccactttggcatcagaaagccagccatag
ggctgatggggttattctctgggactaccatgtaatctgtgtgcagataaaaagagatga
caaatctcctc--aagtttgggatct------gg------------attctactcttg--
-----cgtttccatctccgctagcatcttatatagctgaaacttttcgtccatcatttca
gctattttctgagttccaaagattttaccgaattgtacatggtcccattttgctccgcca
ctttgcatctgacagaaggcacatgaaagattctgatgggaactggactgcgcaaccacc
ctcttatgatcccattgtcgct
>SRR5137211
----------------------------------ttttgtagtgaggagaatgtgtacag
actttgcaagaaactctctttagctgggatcgcagataacgaggcctctgatctctatgt
tatgttcatttctaacgataaaaaacagattccactttggcatcagaaagccagccatag
ggctgatggggttattctctgggactaccatgtaatctgtgtgcagataaaaagagatga
caagtctcctc--aagtttgggatct------gg------------attctactcttg--
-----cttttccatctccactagcatcttatatagctgaaacttttcgtccatcatttca
gctattttctgagttccaaagattttaccgaattgtacatggtcccattttgctccgcca
ctttgcatctgacagaaggcacatgaaagattctgatgggaactggactgcgcaaccacc
ctcttatgatcccattgtcgcg
>SRR5137212
----------------------------------ttttgtagcgaggagaatgtgtacag
gctttgcaaaaaactctctgcagctgggattgcagatagagaagcctctgatctctatgt
tgtttttatttctaatgataagaaa---------------cagcagaaagccagccatag
ggctgatggagttattctctgggactaccacgtaatctgcgtgcaggtgagagatgat--
------------------------------------------------------------
------------------------------------------------------------
------------------------------------------------------------
------------------------------------------------------------
----------------------
>SRR5137213
------------------------------------------------------------
------------------------------------------------------------
----------------------------attccactttggcatcagaaagccagccatag
ggctgatggggttattctctgggactaccatgtaatctgtgtgcagataaaaagagatga
caaatctcctc--aagtttgggatct------gg------------attctactcttg--
-----cgtttccatctccgctagcatcttatatagcggaaacttttcgtccatcatttca
gctattttctgagttccaaagattttaccgaattgtacatggtcctgttttgctccgcca
ctttgcatctgacagaaggcacatgaaagattctgatgggaactggaatgcgcaaccacc
ctcttatgatcccattgtagct
>SRR7905849
tctcagttgcctcagttc---gatcact-cccctcattactgcgaggagaatgtgtacag
actttgcaagaaactctctttagctgggattgcagatagagaggcctctgatctctatgt
tgtttttatttctaatgataagaaacagatcccactttggcatcagaaagccagccatag
ggctgatggggttattctctgggactaccacgtaatctgtgtgcagataaaaagagatga
caaatctcctc--aagtttgggatct------gg------------attctactcttg--
-----cgtttccatctccgctagcatcttatatagctgaaactttttgtccatcatttca
actcttttctgagtaccaaagattttaccgaattgtacatgctcccattttcctccgcca
ttttgcatctgatagaaggcacatgaaagattctgatgggaactggactgcgcatccgcc
ctcttatgatcccatcatcgct
>SRR7905861
tctcagttgcckcagttc---gatcact-ccccttattactgcgaggagaatgtgtatag
actttgcaagaaactctctttagctgggattgcagatagggaggcctcygatctctatgt
tattttcatttctaacgataaaaaacagattccactttggcatcagaaagccagccatag
ggctgatggggttattctctgggactaccatgtaatctgtgtgcagataaaaagagatga
caaatctcctc--aagtttgggatct------gg------------attctactcttg--
-----cgtttccatctccgctagcrtcttatatagctgaaacttttcgtccatcatttca
gctcttttctgagttccaaagattttaccgaattgtacatggtcccattttgctccgcca
ctttgcatctgacagaaggcacatgaaagattctgatgggaactggactgcgcaaccacc
ctcttatgatcccattgtcgct
>SRR7905862
---cacttgcctcagttc---gaccact-cscctaattactgcgaggagaatgtgtacag
gctttgcaagaarctctctttggctgggattgcagatagggaggcctccgatctctaygt
tgtctttatttctaacgataagaaacagattccactttggcatcagaaagccagccatag
ggctgatgggattattctctgggactaccatgtaatctgtgtgcagataaaaagagatga
caaatctcctc--aagtttgggatct------gg------------attctactcttg--
-----cwtttccatctccgctagcatcttatatagctgaaacttttcatccatcatttca
actcttttctgagtaccaaagattttaccgaattgtacatgctcccattttcctccgccg
ttttgcatctgatagaaggcacatgaaagattctgacgggaactggactgygcaaccgcc
ctcttatgatcccatagttgct
>SRR8327214
tctcagttgcctcagttc---gatcact-ccccctattactgtgaggagaacgtgtacaa
actttgcaagaaactctctttagctgggatcgcagatagggaggcctctgatctctatgt
tattttcatttctaacgataagaaacagattccactttggcatcagaaagccagccatag
ggctgatggggtcattctctgggactaccatgtaatctgtgtgcagataaaaagagatga
caaatctcctc--aagtttgggatct------gg------------attctactcttg--
-----cgtttccatctccgctagcatcttatatagctgaaacttttcgtccatcatttca
gctcttttctgagttccaaagattttgccgaattgtacatggtcccattttgctctccca
ttttgcatctgacagaaggcacatgaaagattctgatgggaactggactgcgcaaccacc
ctcttatgatcccattgtcgct
