# Supplementary material for: Phylogenomics and classification of Cactaceae based on hundreds of nuclear genes
Source: Plant Syst Evol. 2025 Aug 11;311(5):28. doi: 10.1007/s00606-025-01948-z (PMC12339657; doi:10.1007/s00606-025-01948-z)
Supplement: Supplementary file 4 — Online Resource 4: Containing alignments and RAxML gene trees for all included loci and all phylogenetic datasets (ZIP 10372 KB) [file 606_2025_1948_MOESM4_ESM.zip › de Vos et al_ESM_4/ESM_data_alignments/QCP/6226_consensus.mafft.fasta]

>PAFTOL004547
------------------------------------------------------------
------------------------------------------------------------
------------------------------------------------------------
------------------------------------------------------------
------------------------------------------------------------
------------------------------------------------------------
------------------------------------------------------------
------------------------------------------------------------
------------------------------------------------------------
------------------------------------gactgggcagatttatggcgtcct
gagcttgcaggaaggattgcaatggttgattctccaagagaggttgttggagcagtctta
aagtatatgggagcatcttataatactgatgatatcagaaaagatattccrggtgggata
agtgccgtgcagctgaatctagctctgctcgcaaagcag------------gtcctatta
ttcgacagcacaagttatctcagggctttttat------gtcggtgatgcatgggtagcg
gttggatggagtagtgacgtcctgcccgctgccaagcgaatgtcaggtgttgccgttgtt
gttccgaagtctggagctagtttatgggcagatctatgg---------------------
------------------------------------------------------------
------------------------------------------------------------
------------------------------------------------------------
---------
>PAFTOL004551
------------------------------------------------------------
------------------------------------------------------gatttt
attcaatctcaaggaaggagatctaagttaagcatccaaccacgtggaactcttgaaagc
atattttct------gaacttttgaggcccttgaagaaagctgaggcctcaaaatctgct
attacagctgatctcatcactcttggtgactcctggcttgatcttgccattggcaatgct
gtcattgagccaatgcaaggcgcagaagaccacgattggttcaggggtctgacagagaag
tggaaggtttatttgcgt------------------------------------------
---------------------------------aggaacaatgaagggaagatygwccct
gagggtaggatatgggctgttccatatcgatggggaagcatggttatagcctacaagaag
agcaaatttgataagctcggacttgccccagtggaagactgggcrgatttatggcgtcct
gagcttgcaggaaggattgtgatggttgattctccaagagaggttgttggagcagtctta
aagtatatgggagcatcttataataccgatgatatcagaaaagatattcctggygggata
agtgccgtacagcagaatctagctctgctcacaaagcag------------gtcctattg
tttgacagcrgaagttatctcaaggctttttat------gtcggtgatgcatgggtagcg
gttggatggagcaatgatatcctgcctaccgccaagcgaatgtcaggtgttgctgttgtt
gttccgaagtctggagctagtttatgggcagatctgtgg---------------------
------------------------------------------------------------
------------------------------------------------------------
------------------------------------------------------------
---------
>PAFTOL004552
------------------------------------------------------------
------------------------------------------------------------
------------------------------------------------------------
------------------------------------------------------------
------------------------------------------------------------
------------------------------------------------------------
---caggtttatttgcat------------------------------------------
---------------------------------aggaacaatgaagggaagattgatcct
gagggyaggatatgggctgttccatatcgatggggaagcatggttatagcatacaagaag
agcaaatttgataggcttggacttcgcscagtggaggactgggcagatttatggcgtcct
gagcttgcaggaaggattgcaatggttgattctccaagagaggttgttggagcagtmtta
aagtatatgggagcatcctataatactgatgatatcagaaaagatattccaggtgggata
agtgccrtgcagctgaatctagctctgctygcaaagcag------------gtcctgtta
tttgacagcgcaagttatctcagggctttttat------gtyggtgatgcatgggtagcg
gttggatggagtagtgacatcctgcctgctgccaagcgaatgtcaggtgttgctgttgtt
gttccraagtctggagctagtttatgggcagatctatgg---------------------
------------------------------------------------------------
------------------------------------------------------------
------------------------------------------------------------
---------
>PAFTOL004553
------------------------------------------------------------
------------------------------------------------------------
------------------------------------------------------------
------------------------------------------------------------
------------------------------------------------------------
------------------------------------------------------------
---caggtttatttgcat------------------------------------------
---------------------------------aggaacaatgaagggaagattgatcct
gagggtaggctatgggctgttccatatcgatggggaagcatggttatagcatacaagaag
agcaaatttgataggcttggactyygcccagtggaggactgggcagatttatggcgtcct
gagcttgcaggaaggattgcaatggttgattctccaagagaggtkgttggagcagtctta
aagtatatgggagcatcttataatactgatgatatcaggaaagatattccaggtgggata
agtgccgtgcagctgaatctagctctgctcgcaaaacag------------gtcctatta
tttgacagcacaagttatctcagggctttttat------gtcggtgatgcatgggtagcg
gttggatggagtagtgacatcctgcccgctgccaagcgaatgtcaggtgttgccgttgtt
gttccaaagtctggagctagtttatgggcagatctatgg---------------------
------------------------------------------------------------
------------------------------------------------------------
------------------------------------------------------------
---------
>PAFTOL004555
------------------------------------------------------------
------------------------------------------------------------
------------ggacggagatcaaagttaggcatccaaccacgtggaactcatgaaagc
atattttct------gaactattgaggcccttgaagaaagctgaggcttcaagatctgct
attacagctgatctcatcactcttggtgactcctggcttgatgttgccattggcaatgct
gtcattgagccaatgcaaggtgcagaagaccaggactggttcaggggtctgacagaaaag
tggaaggtttatttgcat------------------------------------------
---------------------------------aggaacaatgaagggaagattgatcct
gagggtaggatatgggctgttccatatcgatggggaagcatggttatagcatacaagaag
agcaaatttgataggcttggacttcgcccagtggaggactgggcagatttatggcgtcct
gagcttgcaggaaggattgcaatggttgattctccaagagaggttgttggagcagtctta
aagtatatgggagcatcttataatactgatgatatcagaaaagatattccaggtgggata
agttccgtgcagctgaatctagctctgctcgcaaagcag------------gtcctatta
tttgacagcacaagttatctcagggctttttat------gtcggtgatgcatgggtagcg
gttggatggagtagtgacatcctgcccgctgccaagcgaatgtcaggtgttgccgttgtt
gttccgaagtctggagctagtttgtgggcagatctatgg---------------------
------------------------------------------------------------
------------------------------------------------------------
------------------------------------------------------------
---------
>PAFTOL004556
------------------------------------------------------------
------------------------------------------------------gatttt
attcaatctcaaggacggagatcaaagttatgcatccaaccacgtggaactcatgaaagc
atattttct------gaactattgaggcccttgaagaaagctgaggcttcaaaatctgct
attacagctgatctcatcactcttggtgactcctggcttgatcttgccattcgcaatgcc
gtcattgagcctatgcaaggtgcagaagaccaggattggttcaggggtctgacacaaaag
tggaaggtttatttgcat------------------------------------------
---------------------------------aggaacaatgaagggaagattgatcct
gacggtaggatatgggctgttccatatcgatggggaagcatggttatagcatacaagaag
agcaaatttgataggcttgggcttcggccagtggaggactgggcagatttatggcgtcct
gagcttgcaggaagaattgcaatggttgattctccaagagaggttgttggagcagtctta
aagtatatgggagcatcttataatacggatgatatcagaaaaaatattccaggtgggata
agtgccgtgcagctgaatctagctctgctcgcaaagcag------------gtcctatta
tttgacagcacaagttatctcagggctttttat------gtcggtgatgcatgggtagcg
gttggatggagtagtgacatcctgcctgctgccaagcgaatgtcaggtgttgctgtggtt
gttccaaartctggagctagtttatgggcagatctatgg---------------------
------------------------------------------------------------
------------------------------------------------------------
------------------------------------------------------------
---------
>PAFTOL004560
------------------------------------------------------------
------------------------------------------------------------
------------------------------------------------------------
------------------------------------------------------------
------------------------------------------------------------
------------------------------------------------------------
---caggtttatttgcat------------------------------------------
---------------------------------aggaacaatgaagggaagattgatcct
gagggtaggatatgggctgttccatatcgatggggaagcatggttatagcatacaagaag
agcaaatttgataggcttggacttcgcccagtggaggactgggcagatttatggcgtcct
gagcttgcaggaagrattgcaatggttgattctccaagagaggttgttggagcagtctta
aagtatatgggagcatcctataatactgatgatatcataaaagatgttccaggtgggata
agtgccgtgcagctgaatctagctctgctcgcaaagcag------------gtcctatta
tttgacagcacaagttatctcagggctttttat------gycggtgatgcatgggtagcg
gttggatggagtagtgacatcctgcctgctgccaagcgaatgtcaggtgttgctgttgtt
gttccgaagtctggagctagtttatgggcagatctatgg---------------------
------------------------------------------------------------
------------------------------------------------------------
------------------------------------------------------------
---------
>PAFTOL004561
------------------------------------------------------------
------------------------------------------------------gatttt
attcaatctcaaggaaggagatctaagttaagaatccaaccacgtggaactcttgaaagc
atattttct------gaacttttgaggcccttgaagaaagctgaggcttcaaaatctgct
attacagctgatctcatcactcttggtgactcctggcttgatcttgccattggcaatgct
gtcattgagccaatgcaaggcgcagaagaccacgattggttcaggggtctgacagagaag
tggaaggtttatttgcgt------------------------------------------
---------------------------------aggaacaatgaagggaagatcgactct
gagggtaggatatgggctgttccatatcgatggggaagcatggttatagcctacaagaag
agcaaatttgataagcttggacttaccccagtggaagactgggcagatttatggcgtcct
gagcttgcaggacggattgcgatggttgattctccaagagaggttgttggagcagtctta
aagtatatgggagcatcttataataccgatgatatcagaaaagatattcctggcgggata
agtgccgtacagcagactctagctctgctcacaaagcag------------gtcctattg
ttcgacagcagaagttatctcaaggctttttat------gtcggtgatgcatgggtagcg
gttggatggagcaatgatgtcctacctaccgccaagcgaatgtcaggtgttgctgttgtt
gttccgaagtctggagctagtttatgggcagatctgtgg---------------------
------------------------------------------------------------
------------------------------------------------------------
------------------------------------------------------------
---------
>PAFTOL004562
------------------------------------------------------------
------------------------------------------------------gatttt
gttcaatctcaaggacggagatcaaagttatgcatccaaccacgtggaactcatgaaagc
atattttct------gaactattgaggccattgaagaaagctgaggtttcaaaatctgct
attacagctgatctcatcactcttggtgactcctggcttgatcttgccattggtaatgct
gtcattgagccaatgcaaggtgcagaagaccaggattggttcaggggtctgacggaaaag
tggaaggtttatttgcat------------------------------------------
---------------------------------aggaacaatgaagggaaaattgatcct
gagggtagaatatgggctgttccatatcgatggggaagcatggtcatagcatacaagaag
agcaaatttgataggcttggacttcgcccagtggaggactgggcagatttgtggcgtcct
gagcttgcaggaaggattgcaatggttgattctccaagagaggttgttggagcagtctta
aagtacatgggagcatcctataatactgatgatatcagaaaagatattccaggtgggata
agtgccgtgcagctgaatctagctctgctcgcaaagcag------------gtcctatta
tttgacagcacaagttacctcagggctttttat------gtcggtgatgcatgggtagcg
gttggatggagtagtgacatcctgcctgctgccaagcgaatgtcaggtgttgctgttgtt
attccgaagtctggagctagtttatgggcagatctatgg---------------------
------------------------------------------------------------
------------------------------------------------------------
------------------------------------------------------------
---------
>PAFTOL004563
------------------------------------------------------------
------------------------------------------------------------
------------------------------------------------------------
------------------------------------------------------------
------------------------------------------------------------
------------------------------------------------------------
---caggtttatttgcat------------------------------------------
---------------------------------aggaacaatgaagggaagattgatcct
gagggtaggatatgggctgttccatatcgatggggaagcatggttatagcatacaaaaag
agcaaatttgataggcttggacttcgcccagtggaggactgggcagatttatggcgtcct
gagcttgcaggaaggattgcaatggttgattctccaagagaggttgttggagcagtctta
aagtatatgggagcatcttataatactgatgatatcagaaaagaaattccaggtgggata
agtgccgtgcagctgaatctagctctgctcgcaaagcag------------gtcctatta
tttgacagcacaagttatctcagggctttttat------gtcggtgatgcatgggtagcg
gttggrtggagtagtgacatcctgcctgctgccaagcgaatgtcgggagttgccgttgtt
gttccgaagtctggagctagtttatgggcagatctatgg---------------------
------------------------------------------------------------
------------------------------------------------------------
------------------------------------------------------------
---------
>PAFTOL004564
------------------------------------------------------------
------------------------------------------------------------
------------------------------------------------------------
------------------------------------------------------------
------------------------------------------------------------
------------------------------------------------------------
---caggtttatttgcgt------------------------------------------
---------------------------------aggaacaatgaagggaagatcgaccct
gagggtaggatatgggctgttccatatcgatggggaagcatggttatagcctacaagaaa
agcaaatttgataagcttggacttgccccagtggaagactgggcagatttatggcgtcct
gagcttgcaggaaggattgcgatggttgattctccaagagaggttgttggagcagtctta
aagtatatgggagcatcttataat------------------------------------
---------------------------------------------------gtcctattg
tttgacagcggaagttatctcaaggctttttat------gttggtgatgcatgggtagcg
gttggatggagcaatgatatcctgcctatcgccaagcgaatgtcaggtgttgctgttgtt
gttccgaagtctggagctagtttatgggcagatctgtgg---------------------
------------------------------------------------------------
------------------------------------------------------------
------------------------------------------------------------
---------
>PAFTOL004565
------------------------------------------------------------
------------------------------------------------------------
------------------------------------------------------------
------------------------------------------------------------
------------------------------------------------------------
------------------------------------------------------------
---caggtttatttgcgt------------------------------------------
---------------------------------aggaacaatgaagggaagattgatcct
gagggtaggatatgggctgttccatatcgatggggaagcatggttatagcatacaagaag
agcaaatttgataggcttggacttcgcccagtggaggactgggcagatttatggcgtcct
gagcttgcaggaaggattgcaatggttgattctccaagagaggttgttggagcagtctta
aagtatatgggagcatcttataatactgatgatatcagaaaagatattccaggtgggata
agtgctgtgcagctgaatctagctctgctcgcgaagcag------------gtcctattg
tttgacagcacaagttatctcagggctttttat------gtcggtgatgcatgggtagcg
gttggatggagtagtgacatcctgcctgctgccaagcgaatgtcaggtgttgctgttgtt
gttccgaagtctggagctagtttatgggcagatctatgg---------------------
------------------------------------------------------------
------------------------------------------------------------
------------------------------------------------------------
---------
>PAFTOL004566
------------------------------------------------------------
------------------------------------------------------------
------------------------------------------------------------
------------------------------------------------------------
------------------------------------------------------------
------------------------------------------------------------
------gtttatttgcgt------------------------------------------
---------------------------------aggaacaatgaagggaagatygaccct
gagggtaggatatgggctgttccgtatcgatggggaagcatggttatagcatacaagaag
agcaaatttgataagcttggacttgcccctgtggacgactgggcagatttatggcgtcct
gagcttgcaggaaggattgcgatggttgattctccaagagaggttgttggagcrgtctta
aagtatatgggagcatcttataataccgatgatatcagaaaagatattcctggtgggata
agtgccgtacagcagaatctagctctgctcacaaagcag------------gtcctactg
tttgacagcagaagttatctcaaggctttttat------gtcggtgatgcatgggtagcg
gttggatggagcagtgatatcctgcctaccgccaagcgaatgtcaggtgttgctgttgtt
gttccgaagtctggagctagtttatgggcagatctgtgg---------------------
------------------------------------------------------------
------------------------------------------------------------
------------------------------------------------------------
---------
>PAFTOL004567
------------------------------------------------------------
------------------------------------------------------gatttt
attcaatctcaaggacggagatcaaagttatgcatccaaccacgtggaactcatgaaagc
atattttct------gaattgttgaggcccttgaagaaagctgaggcttccaaatctgct
attacagctgatctcatcactcttggtgactcctggcttgatcttgccattggaaatgct
gtcattgagccaatgcaaggtgcagaagaccaggattggttcaggggtctgacagaaaag
tggaaggtttatttgcat------------------------------------------
---------------------------------aggaacaatgaagggaagattgatcct
gagggtaggatatgggctgttccatatcgatggggaagcatggttatagcatacaagaag
agcaaatttgataggcttggacttcgcccagtggaggactgggcagatttatggcgtcct
gagcttgcaggaaggattgcaatggttgattctccaagagaggttgttggagcagtctta
aagtacatgggagcatcttataatactgatgatatcagaaaagatattccaggtggtata
agtgccgtgcagctgaatctagctctgcttgcaaagcag------------gtcctattg
tttgacagcacaagttatctcagggctttttat------gtcggtgatgcatgggtagcg
gttggatggagtagtgacatcctgcctactgccaagcgaatgtcaggtgttgctgttgtt
gttccgaagtctggagctagtttatgggcagatctatgg---------------------
------------------------------------------------------------
------------------------------------------------------------
------------------------------------------------------------
---------
>PAFTOL004568
------------------------------------------------------------
------------------------------------------------------gatttt
attcagtctcaaggacggagatcaaagttatgcatccaaccacgwggaactcatgaaagc
atattttct------gaattattgaggcccttgaagaaatatgaggcttcaaaatctgct
attacagctgatctcatcactcttggtgactcctggcttgatattgccattggtaatgct
gtcattgagccaatgcaaggtgcagaagaccaggattggttcaggggtctgacagaaaag
tggaaggtttatttgcat------------------------------------------
---------------------------------aggaacaatgaaggkaagattgatcct
gagggwaggatatgggctgttccatatcgatggggaagcatggttatagcgtacaagaag
agcaaatttgataggcttggacttcgcccagtggaggactgggcagatttatggcgtcct
gagcttgcgggaaggattgcaatggttgattctccaagagaggttgttggagcagtctta
aagtatatgggagcatcttataatac---tgagatcagaaaagatattccaggtgggatc
agtgccgtgcagctgaatctagctctgctcgcaaagcag------------gtmctattg
tttgacagcacaagttatctyagggctttttat------gtcggtgaygcatgggtagcg
gttggatggagtagtgacatcctgcctgctgccaagcgaatgtcaggtgttgctgttgtt
gttccgaagtctggagctagtttatgggcagatctatgg---------------------
------------------------------------------------------------
------------------------------------------------------------
------------------------------------------------------------
---------
>PAFTOL004571
------------------------------------------------------------
---------------------------------------------------caggatttt
attcaatctcaaggaaggagatctaagctragcatccaaccacgyggaactcttgaaagc
atattttct------gaacttttgaggcccttgaagaaatctgaggcttcaaaatctgct
attacagctgatctcatcactcttggtgactcctggcttgatcttgccattggcaatgct
gtcattgagccaatgcaaggcgcggaagaccacgattggttcaggggtctgacagagaag
tggaaggtttatttgcgt------------------------------------------
---------------------------------aggaacaatgaaggraagatcgaccct
gagggtaggatatgggctgttccatatcgatggggaagcatggttatagcatacaagaag
agcaaatttgataagcttggacttgccccagtggaagactgggcagatttatggcgtcct
gagcttgcaggaaggatagcgatggttgattctccaagagaggttgttggagcagtstta
aagtatatgggagcatcttataataccgatgatatcagaaaagatattcctggcgggata
agtgccrtacagcagaatctagctctgctcacaaagcag------------gtcctattg
tttgacagcasaagttatctcaaggctttttat------gttggtgatgcatgggtagcg
gttggatggagcaatgatatcctgcctaccgccaagcgaatgtcaggtgttgctgttgtt
gttccaaagtctggagctagtttatgggcagatctgtgg---------------------
------------------------------------------------------------
------------------------------------------------------------
------------------------------------------------------------
---------
>PAFTOL004572
------------------------------------------------------------
------------------------------------------------------gatttc
attcaatctcaaggacggagatcaaagttatgcatccaaccacgtggaagtcatgaaagc
atattttct------gaactattgaggcccttgaagaaagctgaggcttcaaaatctgct
attacagctgatctcatcactcttggtgactcctggcttgatcttgccattggcaatgct
gtcattgagccaatgcgaggtgcagaagaccaggattggttcaggggtctgacagaaaag
tggaaggtttatttgcat------------------------------------------
---------------------------------aggaacaatgaagggaagattgatcct
gacggtaggatatgggctgttccatatcgatggggaagcatggttatagcatacaagaag
agcaaatttgataggcttggactttgcccagtggaggactgggcagatttatggcgtcct
gagcttgcaggaagaattgcaatggttgattctccaagagaggttgttggagcagtctta
aagtatatgggagcatcttataatactgatgatatcagaaaaaatattccaggtgggata
agtgccgtgcagctgaatctagctctgctcgcaaagcag------------gtcctatta
tttgacagcacaagttatctcagggctttttat------gtcggtgatgcatgggtagcg
gttggatggagtagtgacatcctgcctgctgccaagcgaatgtcaggtgttgctgttgtt
gttccaaagtctggagctagtttatgggcagatctatgg---------------------
------------------------------------------------------------
------------------------------------------------------------
------------------------------------------------------------
---------
>PAFTOL004573
------------------------------------------------------------
------------------------------------------------------gatttc
attcaatctcaaggacggagatcaaagttatgcatccaaccatgtggaactcatgaaagc
atattttct------gaactattgaggcccttgaagaaagctgaggcttcaaaatctgct
attacagctgatctcatcactcttggtgactcctggcttgatcttgccattggcaatgct
gtcattgagccaatgcaaggtgcagaagaccaggattggttcaggggtctgacagaaaag
tggaaggtttatttgcat------------------------------------------
---------------------------------aggaacaatgaagggaagattgatsct
gagggtaggatatgggctgttccatatcgatggggaagcatggttatagcatacaagaag
agcaaatttgataggcttggacttcgcccagtggaggactgggcagatttatggcgtcct
gagcttgcaggaaggattgcaatggttgattctccaagagaggttgttggagcagtctta
aagtayatgggagcatcttataatactgatgatatcagaaaagakatyccmggtgggata
agtgccgtrcagckgaatctagctctgctcgcaaagcag------------gtcctatta
tttgacagcacaarttatctcagggctttttat------gtcggtgatgcatgggtagcs
gttggatggagtagtgacatcctgcctgctgccaagcgwatgtcaggtgttgctgttgtt
gttccraagtctggagctagtttatgggcagatctatgg---------------------
------------------------------------------------------------
------------------------------------------------------------
------------------------------------------------------------
---------
>PAFTOL004574
------------------------tttgaaaaatggaaatcaaaaatctacccgttgacc
gtcccaataagagttgttgctttaaaagactctgtaccacctgcatggatcaaggatttt
attcaatctcaaggacggagatcaaagttatgcatccaaccacgtggaactcatgaaagc
atattttct------gaactattgaggcccttgaagaaagctgaggcttcaaaatctgct
attacagctgatctcatcactcttggtgactcctggcttgatcttgccattggcaatgck
gtaattgagccaatgcaaggtgcagaagaccaggattggttcaggggtctgacagaaaag
tggaaggtttatttgcat------------------------------------------
---------------------------------aggaacaatgaagggaagattgatcct
gagggtaggatatgggctgttccatatcgatggggaagcatggttatagcatacaagaag
agcaaatttgataggcttggacttcgcccagtggaggactgggcagatttatggcgtcct
gagcttgcaggaaggattgcaatggttgactctccaagagaagttgttggagcagtctta
aagtatatgggagcatcttataatactgatgatatcagaaaagatattccaggtgggata
agtgccatgcagctgaatctagctctgctcgcaaagcag------------gtcctatta
tttgacagcacaagttatctcagggctttttat------gtcggtgatgcatgggtagcg
gttggatggagtagtgacatcctgcctgctgccaagcgaatgtcaggtgttgctgttgtt
gttccgaagtctggagctagtttatgggcagatctatgggctatcccagctactaataga
tgcccatcaatggaggaagccggagggcgaattagagggccatctccactaatccaccag
tggttagagttttgccttcaacctgctcgagagcttccattcaagcagggtgtgttttcc
ggggcctccccctctgcctta---------------------------------------
---------
>PAFTOL004577
------------------------------------------------------------
---------agagttgttgctttaaaagactctgtaccacctgcatggatcaaggatttt
gttcaatctcaaggacggagatcaaagttatgcatccaaccacgtggaactcatgaaagc
atattttct------gaactattgaggcccttgaagagagctgaggcttcraaatctgct
attacagctgatctcatcactcttggtgactcctggctygatcttgccattggcaatgct
gtcattgagccaatgcaaggtgcagaagaccaggattggttcaggggtctgacagaaaag
tggaaggtttatttgcat------------------------------------------
---------------------------------aggaacaatgaagggaagattgatcct
gagggtaggatatgggctgttccatatcgatggggaagcatggttatagcatacaagaag
agcaaatttgatagacttggacttcgtccagtggaggactgggcagatttatggcgtcct
gagcttgcargaaggattgcaatggttgattctccaagagaggttgttggagcagtctta
aagtatatgggagcatcctataatactgatgatatcagaaaagatattccaggtgggata
agtgccgtgcagctgaatctagctctgctcgcaaagcag------------gtcctatta
tttgacagcacaagttatctcagggctttttay------gtcggtgatgcatgggtmgcg
gttggatggagtagtgacatcctgcctgctgccaagcgaatgtcaggtgttgctgttgtt
gttccgaagtctggagctagtttatgggcagatctatgg---------------------
------------------------------------------------------------
------------------------------------------------------------
------------------------------------------------------------
---------
>PAFTOL004578
caagatgagcagttagatgaagcatttgaaaaatggaaatcaaaaatctacccgttgact
gtcccactaagaattgttgctttaaaagactctgtaccacctgcatggatcaaggatttt
attcaatctcaaggacrgagatcaaagttatgcatccaaccacgtggaactcatgaaagc
atattttct------garctattgaggcccttgaagaaasctgaggcttcaaaatctgct
attacagctgatctcatcactcttggtgactcctggcttgatcttgccattggmaatgct
gtcattgagcccatrcaaggtgcagaagaccaggattggttcargggtctgacagaaaag
tggaaggtttatttgcat------------------------------------------
---------------------------------aggaacaatgaagggaagattgatcct
gagggtaggatatgggctgttccatatcgatggggaagcatggttatagcatacaagaag
agcaaatttgataggcttggacttcgcccagtggaggactgggcagatttatggcgtcct
gagcttgcaggaaggattgcaatggttgattctccaagagaggtggttggagcagtttta
aaatatatgggagcatcttatgatactgatgatatcagaaaagatattccaggtgggata
agtgctgtgcagctgaatctagctctactcgcaaagcag------------gtcctattg
tttgacagcacaagttatctcagggctttttat------gtcggtgatgcatgggtagcg
gttggatggagtagtgacatcctgcctgctgccaagcgaatgtcaggtgttgctgttgtt
gttccgaagtctggagctagtttatgggcagatctatgggctatcccagctactaataga
tgcccaccaatggaggaagtcggagggcgaattagagggccatctccactaatccaccag
tggttagagttttgccttcagcctgctcgagagcttccattcaagcagggtgtgttttct
ggggcctcaccatctgcttta---------------------------------------
---------
>PAFTOL004582
------------------------------------------------------------
------------------------------------------------------gatttt
attcaatctcaaggacggagatcaaagttatggatccaaccacgtggaactcatgaaagc
atattttct------gaactattgaggcccttgaagaaagctgaggcttcaaaatctgct
attacagctgatctcatcactcttggtgactcctggcttgatcttgccattggcaatgct
gtcattgagccaatgcaaggtgcagaagaccaggattggttcaggggtctgacagaaaag
tggaaggtttatttgcat------------------------------------------
---------------------------------aggaacaatgaagggaagattgatcct
gagggtaggatatgggctgttccatatcgatggggaagcatggttatagcgtacaagaag
agcaaatttgataggcttggacttcgcccagtggaggactgggcagatttatggcgtccg
gagcttgcaggaaggattgcaatggttgattctccaagagaggttgttggagcagtctta
aagtatatgggagcatcttacaatactgatgatatcagaaaagatattccaggtgggata
agtgccgtgcagctgaatctagctgtgctcgcaaagcag------------gtcctatta
tttgacagcacaagttatctcagggctttttat------gtcggtgatgcgtgggtagcg
gttggatggagtagtgacatcctgcctgctgcgaagcgaatgtcaggtgtcgctgttgtt
gttccgaagtctggagctagtttatgggcagatctatgg---------------------
------------------------------------------------------------
------------------------------------------------------------
------------------------------------------------------------
---------
>PAFTOL004583
------------------------------------------aaaatctatccgttgact
gtcccactaagagttgttgctttaaaagactctgtaccacctgcatggatcaaggatttt
attcaatctcaaggacggagatcaaagttatgcatccaaccacgtggaactcatgaaagc
atattttct------gaactattgaggcccttgaagaaagctgaggcttcaagatctgct
attacagctgatctcatcactcttggtgactcctggcttgatcttgccattggcaatgct
gtcattgagccaatgcaaggtgcagaagaccaggactggttcaggggtctgacagaaaag
tggaaggtttatttgcaw------------------------------------------
---------------------------------aggaacaatgaagggaagattgatcct
gagggtaggatatgggctgttccatatcgatggggaagcatggttatagcatacaagaag
agcaaatttgataggcttggacttcgcccagtggaggactgggcagatttatggcgtcct
gagcttgcaggaaggattgcaatggttgattctccaagagaggttgttggagcagtctta
aagtatatgggagcatcttataatactgatgatatcagaaaagatattccaggtgggata
agtgccgtgcagctgaatctagctctgctcgcaaagcag------------gtcctatta
tttgacagcacaagttatctcagggctttttat------gtcggtgatgcatgggtagcg
gttggatggagtagtgacatcctgcccgctgccaagcgaatgtcaggtgttgccattgtt
gttccgaagtctggagctagtttatgggcagatctatgg---------------------
------------------------------------------------------------
------------------------------------------------------------
------------------------------------------------------------
---------
>PAFTOL004584
---gatgagcagttagatgaagcatttgaaaaatggaaatcaaaaatctacccgttgact
gtcccactgagagttgttgctttaaaagagtctgtaccacctgcatggatcaaggatttt
gttcaatctcaaggacggagatcaaagttatgcatccaaccacgtggaagtcatgaaagy
atattttct------gaactattgaggcccttgaagagagctgaggcttcaaaatctgct
attacagctgatctcatcactcttggtgactcctggcttgatcttgccattggcaatgct
gycattgagccaatgcaaggtgcagaagaccaggattggttcaggggtctgacagaaaag
tggaaggtttatttgcat------------------------------------------
---------------------------------aggaacaatgaagggaagattgrtcct
ragggtaggatatgggctgttccatatcgatggggaagcatggttatagcatacaagaag
agcaaatttgataggcttggacttcgyscagtggaggactgggcagatttatggcgtcct
gagcttgcaggaaggattgcaatggttgattctccaagagaggttgttggagcagtctta
aagtatatgggagcatcctataatactgatgatatcagaaaagatattccaggtgggatr
agtgccgtgcagctgaatctagctctgctcgcaaagcag------------gtcctatta
tttgacagcgcaagttatctcagggctttttat------gtcggtgatgcatgggtagcg
gttggatggagtagtgacatcctgcctgttgccaagcgaatgtcaggtgttgctgttgtt
gttccgaagtctggagctagtttatgggcagatctatgg---------------------
------------------------------------------------------------
------------------------------------------------------------
------------------------------------------------------------
---------
>PAFTOL004585
------gagaagttggaggaagagtttgaaaaatggaaatctaaagtctatccattgacc
gtcccgttaagagttgttgctttaaaagactctgtgccgcctgcgtggatcaaggatttt
attcaatcccaaggaaggagatctaagttaagcatccaaccacgtggaactcttgaaagc
atattttct------gaacttttgaggcccttgaagaaagctgaggcttcaagatctgct
attacagctgatctcatcactcttggtgactcctggcttgatcttgccgttggcaatgct
gtcattgagccaatgcaaggcgcagaagaccatgattggttcaggggtctgacagagaag
tggaaggtttatttgcgt------------------------------------------
---------------------------------aggaacaatgaagggaagatcgaccct
gagggtaggatatgggctgttccatatcgatggggaagcatggttatagcatacaagaag
agcaaatttgataagcttggacttgccccagtggatgactgggcagatttatggcgtcct
gagcttgcaggaaggattgcgatggttgattctccaagagaggttgttggagcagtctta
aagtatatgggagcatcttataatactgatgatatcagaaaagatattcctggtgggata
agtgccgtacagcagaatctagctctgctcacaaagcag------------gtcctactg
tttgacagcagaagttatctcaaggctttttat------gtcggtgatgcatgggtagcg
gttggatggagcaatgatatcctgcctaccgccaagcgaatgtcaggtgttgctgttgtt
gttccaaagtctggagctagtttatgggcagatctgtgg---------------------
------------------------------------------------------------
------------------------------------------------------------
------------------------------------------------------------
---------
>PAFTOL004587
---gatgagcagttagatgaagcatttgaaaaatggaaatcaaaaatctacccgttgacc
gtcccactaagagttgttgctttaaaagactctgtacctccggcatggatcaaggatttt
attcaatctcaaggacggagatcaaagttatgcatccaaccacgtggaactcatgaaagc
atattttct------gaactattgaggcccttgaagaaagctgaggcttcaaaatctgct
attacagctgatctcatcactcttggtgactcctggcttgatcttgccattggcaatgct
gtcattgagccaatgcaaggtgcagaagaccaggactggttcaggggtctgacagaaaag
tggaaggtttatttgcat------------------------------------------
---------------------------------aggaacaatgaagggaagattgatcct
gcgggtaggatatgggctgttccatatcgatggggaagcatggttatagcatacaagaag
agcaaatttgataggcttgggcttcgcccagtggaggactgggcagatttatggcgtcct
gagcttgcgggaaggattgcaatggttgattctccaagagaggttgttggagcagtctta
aagtatatgggagcatcttataatactgatgatatcagaaaagatattccaggtgggata
agtgccgtgcagctgaatctagctctgctcgcaaagcag------------gtcctatta
tttgacagcacaagttatctcagggctttttat------gtcggtgatgcatgggtagcg
gttggatggagtagtgacatcctgcctgctgccaagcgaatgtcaggtgttgcygttgtt
gttccgaagtctggagctagtttatgggcagatctatgg---------------------
------------------------------------------------------------
------------------------------------------------------------
------------------------------------------------------------
---------
>PAFTOL004590
------------------------------------------------------------
---ccactaagagttgttgctttaaaagactctgtaccacctgcatggatcaaggatttt
gttcaatctcaaggacggagatcaaagttatgcatccaaccacgtggagctcatgaaagc
atattttct------gaactattgaggcccttgaagagagctgaggcttcaaaatctgct
attacagctgatctcatcactcttggtgactcctggcttgatcttgccattggcaatgct
gtcattgagccaatgcaaggtgcagaagaccaggattggttcaggggtctgacagaaaag
tggaaggtttatttgcat------------------------------------------
---------------------------------aggaacaatgaagggaagattgatcct
gagggcaggatatgggctgttccatatcgatggggaagcatggttatagcatacaagaag
agcaaatttgataggcttggacttcgcccagtggaggactgggcagatttatggcatcct
gagcttgcaggaaggattgcaatggttgattctccaagagaggttgttggagcagtctta
aagtatatgggagcatcctataatactgatgatatcagaaaagatattccaggtgggata
agtgccgtgcagctgaatctagctctgctcgcaaagcag------------gtcctgtta
tttgacagcgcaagttatctcagggctttttat------gttggtgatgcatgggtagcg
gttggatggagtagtgacatcctgcctgttgccaagcgaatgtcaggtgttgctgttgtt
gttccgaagtctggagctagtttatgggcagatctatgg---------------------
------------------------------------------------------------
------------------------------------------------------------
------------------------------------------------------------
---------
>PAFTOL004593
------------------------------------------------------------
------------------------------------------------------gatttt
attcaatctcaaggacggagatcaaagttatgcatccaaccatgtggaactcatgaaagc
atattttct------gaactattgaggcccttgaagaaagctgaggcttcaagatctgct
attacagctgacctcatcactcttggtgactcctggcttgatcttgccattggcaatgct
gtcattgagccaatgcaaggtgcagaagaccaggattggttcaggggtctgactgaaaag
tggmaggtttatttgcat------------------------------------------
---------------------------------aggaacaatgaagggaagattgatcct
gagggtaggatatgggctgttccatatcgatggggaagcatggttatagcatacaagaag
agcaaatttgataggcttggactttgcccagtggaggactgggcagatttatggcgtcct
gagctcgcaggaaggattgcaatggttgattctccaagagaggttgttggagcagtctta
aagtatatgggagcatcttataatgctgatgatatcagaaaagatattcctggtgggata
agtgctgtacagctgcatctatctctgctcgcaaagcag------------gtcctatta
tttgacagcacaagttatctcagggctttttat------gtcggtgatgcatgggtagcg
gttggatggagtagtgacatcctgcctgctgccaagcgaatgtcaggtgttgccgttgtt
gttccgaagtctggagctagtttatgggcagacctatgggctatcccagctactaataga
tgcccatcaatggaggaagtcggagggcgaattagagggccatctccactaatccaccag
tggttagagttttgccttcaacctgctcgagagcttccattcaagcagggtgtgttttcc
gggkcctccccatctgctttg---------------------------------------
---------
>PAFTOL004594
---gatgagcagttagatgaagcatttgaaaaatggaaatcaaaaatctacccgttgact
gtcccagtaagagttgttgctttaaaagactctgtaccacctgcatggatcaaggatttt
gttcaatctcaaggacggagatcaaagttatgcatccaaccacgtggaactcatgaaagc
atattttct------gaactattgaggccattgaagaaagctgaggcttcaaaatctgct
attacagctgatctcatcactcttggtgactcctggcttgatcttgccattggtaatgct
gtcattgagccaatgcaaggtgcagaagaccaagattggttcaggggtctgacagaaaag
tggaaggtttatttgcat------------------------------------------
---------------------------------aggaacaatgaagggaagattgatcct
gagggtagaatatgggctgttccatatcgatggggaagcatggtcatagcatacaagaag
agcaaatttgataggcttggacttgcccctgtgcaggactgggcagatttatggcgtcct
gagcttgcagcaagaattgcaatggttgactctgcaagagaggttattggagcagtctta
aagtatatgggagcatcttataataccgatgatatcagaaaagatattcctggcggtata
agtgctgtgcagcagaatctagctctgctcgcaaagcag------------gtcctatta
tttgacagcacaagttatctcagggctttttat------gtcggggatgcatgggtagcg
gttggatggagtagtgacatcctgcctgctgccaagcgaatgtcaggtgttgctgttgtt
gttccgaagtctggagctagtttatgggcagatctatgg---------------------
------------------------------------------------------------
------------------------------------------------------------
------------------------------------------------------------
---------
>PAFTOL004596
------------------------------------------------------------
------------gttgttgctttaaaagactctgtaccccctgcatggatcaaggatttt
attcaatctcaaggacggagatcaaagttatgcatccaaccacgtggaactcatgaaagc
atattttct------gaactattgaggcccttgaagaaagctgaggcttcaaaatctgct
attacagctgatcttatcactcttggtgactcctggcttgatcttgccattggcaatgct
gtcattgagccaatgcaaggtacagaagaccaggattggttcaggggtctgacagaaaag
tggaaggtttatttgcat------------------------------------------
---------------------------------aggaacaatgaagggaagattgatcct
gagggtaggatatgggctgttccatatcgatggggaagcatggttatagcatacaagaag
agcaaatttgataggcttggacttcgcccagtggaggactgggcagatttatggcgtcct
gagcttgcaggaaggattgcaatggttgattctccaagagaggttgttggagcagtctta
aagtatatgggagcatcttataatactgatgatatcagaaaagatattccaggtgggata
agtgctgtgcagctgaatctagctctgctcgcaaagcag------------gtcctattg
tttgacagcacaagttatctcagggctttttat------gtcggtgatgcatgggtagcg
gttggatggagtagtgacatcctgcctgctgccaagcgaatgtcaggtgttgctgttgtt
gttccgaagtctggagctagtttatgggcagatctatgg---------------------
------------------------------------------------------------
------------------------------------------------------------
------------------------------------------------------------
---------
>PAFTOL004597
------------------------------------------------------------
------------------------------------------------------gatttt
attcaatctcaaggacggagatcaaagttatgcatccaaccacgtggaactcatgaaagc
atattttct------gaactattgaggcccttgaagaaagctgaggcttcaagatctgct
attacagctgatctcatcactcttggtgactcctggcttgatcttgccattggcaatgcc
gtcattgagccaatgcaaggtgcagaagaccaggactggttcaggggtctgacagaaaag
tggaaggtttatttgcat------------------------------------------
---------------------------------aggaacaatgaagggaagattgatcct
gagggtaggatatgggctgttccatatcgatggggaagcatggttatagcatacaagaag
agcaaatttgataggcttggacttcgcccaktggaggactgggcagatttatggcktcct
gagcttgcaggaaggattgcmatggttgattctccaagagaggttgttggagcagtctta
amgtatatgggagcatcttataatactgatgatatcagaaaagatattccaggtgggatr
agtgccgtgcagctgaatctagctctgcttgcaaagcag------------gtcctattr
tttgacagcacaagttatgtcagggctttttat------gtcggtgatgcatgggtagcg
gttggatggagtagtgacatcctgcccgctgccaagcgaatgtcaggtgttgccgttgtt
gttccgaagtctggagctagtttatgggcagatctatgg---------------------
------------------------------------------------------------
------------------------------------------------------------
------------------------------------------------------------
---------
>PAFTOL004598
------------------------------------------------------------
------------------------------------------------------gatttt
gttcaatctcaaggacggagatcaaagttatgcatccaaccacgtggaactcatgaaagc
atattttct------gaactattgaggccattgaagaaagctgaggcttcaaaatctgct
attacagctgatctcatcactcttggtgactcatggcttgatcttgctattggtaatgct
gtcattgagccaatgcaaggtgcagaagaccaggattggttcaggggtctgacagaaaag
tggaaggtttatttgcat------------------------------------------
---------------------------------aggaacaatgaagggaagattgatcct
gagggtagaatatgggctgttccatatcgatggggaagcatggtcatagcgtacaagaag
agcaaatttgataggcttggacttgcccctgtgcaggactgggcagatttatggcgtcct
gagcttgcagcaaggattgcaatggttgactctgcaagagaggttattggagcagtctta
aagtatatgggagcatcttataataccgatgatatcagaaaagatattcctggcggtata
agtgctgtgcagcagaatctagctctgctcgcaaagcag------------gtcctatta
tttgacagcacaagttatctcagggctttttat------gtcggggatgcatgggtagcg
gttggatggagtagtgacatcctgcctgctgccaagcgaatgtcaggtgtcgctgttgtt
gttccgaagtctggagctagtttatgggcagatctatgg---------------------
------------------------------------------------------------
------------------------------------------------------------
------------------------------------------------------------
---------
>PAFTOL004599
------------------------------------------------------------
------------------------------------------------------gatttt
gttcaatctcaaggacggagatcaaagttatgcatccaaccacgtggaactcatgaaagc
atattttct------gaactattgaggcccttgaagagagctgaggcttcaaaatctgct
attacggctgatctcatcactcttggtgactcctggcttgatcttgccattggcaatgct
gtcattgagccaatgaaaggtgcagaagaccaggattggttcaggggtctgacagaaaag
tggaaggtttatttgcat------------------------------------------
---------------------------------aggaacaatgaagggaagattgatcct
gagggtaggatatgggctgttccatatcgatggggaagcatggttatagcatacaagaag
agcaaatttgatagacttggacttcgcccagtggaggactgggcagatttatggcgtcct
gagcttgcaggaaggattgcaatggttgactctccaagagaggttgttggagcagtctta
aagtatatgggagcatcctataatactgatgatatcagaaaagatattccaggtgggata
agtgccgtgcagctgaatctagctctgctcgcaaagcag------------gtcctatta
tttgacagcacaagttatctcagggctttttat------gtcggggatgcatgggtagcg
gttggatggagtagtgacatcctgcctgctgtcaagcgaatgtcaggtgttgctgttgtt
gtkccgaagtctggagctagtttatgggcagatctatgg---------------------
------------------------------------------------------------
------------------------------------------------------------
------------------------------------------------------------
---------
>PAFTOL004600
------------------------------------------------------------
------------------------------------------------------gatttt
rttcaatctcaaggacggagatcaaagttatgcatccaaccacgtggaactcatgaaagc
atattttct------gaactattgaggcccttgaagaragctgaggcttcaaaatctgct
attacagctgatctcatcactcttggtgactcctggcttgatcttgccattggcaatgct
gtcattgagccaatgcaaggtgcagaagaccaggattggttcaggggtctgacagaaaag
tggmaggtttatttgcat------------------------------------------
---------------------------------aggaacaatgaagggaagattgatcct
gagggcaggatatgggctgttccatatcgatggggaagcatggttatagcatacaagaag
agcaaatttgataggcttggacttcgcccagtggaggactgggcagatttatggcgtcct
gagcttgcaggaaggattgcaatggttgattctccaagagaggttgttggagcagtctta
aagtatatgggagcatcctataatactgatgatatcagaaaagatattccaggtgggata
agtgccgtgcagctgaatctagctctgctcgcaaagcag------------gtcctgtta
tttgacagcgcaagttatctcagggctttttat------gttggtgatgcatgggtagcg
gttggatggagtagtgacatcctgcctgctgccaagcgaatgtcaggtgttgctgttgtt
gttccgaagtctggagctagtttatgggcagatctatgg---------------------
------------------------------------------------------------
------------------------------------------------------------
------------------------------------------------------------
---------
>PAFTOL004601
------------------------------------------------------------
------------------------------------------------------gatttt
attcaatctcaaggacggagatcaaakttaggcatccaaccacgtggaactcatgaaagc
atattttct------gaactattgaggcccttgaagacagctgaggcttcaagatctgct
attacagctgatctcatcactcttggtgactcctggcttgatcttgccattggcaatgct
gtcattgagccaatgcaaggtgcagaagaccaggactggttcaggggtctgacagaaaag
tggmaggtttatttgcat------------------------------------------
---------------------------------aggaacaatgaagggaagattgatcct
gagggtaggatatgggctgttccatatcgatggggaagcatggttatagcatacaagaag
agcaaatttgataggcttggacttcgcccagtggaggactgggcagatttatggcgtcct
gagcttgcaggaaggattgcaatggttgattctccaagagaggttgttggagcagtctta
aagtatatgggagcatcttataatactgatgatatcagaaaagatattccaggtgggata
agtgccgtgcagctgaatctagctctgctcgcaaagcag------------gtmctatta
tttgacagcacaagttatctcagggctttttat------gtcggagatgcatgggtagcg
gttggatggagtagtgacatcctgcccactgccaagcgaatgtcaggtgttgccgttgtt
gttccgaagtctggagctagtttgtgggcagatctatgg---------------------
------------------------------------------------------------
------------------------------------------------------------
------------------------------------------------------------
---------
>PAFTOL004603
------------------------------------------------------------
------------------------------------------------------gatttt
attcaatctcaaggacggagatcaaagttatgcatccaaccacgtggaactcatgaaagc
atattttct------gaactattgaggcccttgaagaaagctgaggcttcaaaatctgct
attacagctgatctcatcactcttggtgactcctggcttgatcttgccattggcaatgct
gtcattgagccaatgcaaggtgcagaagaccaggrttggttcagggatctgacagaaaag
tggaaggtttatttgcat------------------------------------------
---------------------------------aggaacaatgaagggaagattgatcct
gagggtaggatatgggctgttccatatcgatggggaagcatggttatagcatacaagaag
agcaaatttgataggcttggacttcgcccagtggaggactgggcagatttatggcgtcct
gagcttgcaggaaggattgcaatggttgattctccaagagaggttgttggagcagtctta
aagtacatgggagcatcttataatactgatgatatcagaaaagatattccaggtgggata
ggtgccgtgcagctgaatctagctctgctcgcaaagcag------------gtcctattr
tttgacagcacaagttatctcagggctttttat------gtyggtgatgcatgggtagcg
gttggatggagtagtgacatcctgcctactgccaagcgaatgtcaggtgttgccgttgtt
gttccgaagtctggagctagtttatgggcagatctatgg---------------------
------------------------------------------------------------
------------------------------------------------------------
------------------------------------------------------------
---------
>PAFTOL004604
---------------------------gaaaaatggaaatcaaaaatctacccgttgact
gtcccactaagagttgttgctgtaaaagactctgtaccacctgcatggatcaaggatttt
attcaatctcaaggacggagatcaaagttatgcatccaaccacgtggaactcatgaaagc
atattctct------gaactattgaggcccttgaagaaagctcaggcttcaaaatctgct
attacagctgatctcatcactcttggtgactcctggcttgatcttgccattggcaatgct
gtcattgagccaatgcaaggtgcagaagaccaggattggttcagggatctgacagaaaag
tggaaggtttatttgcat------------------------------------------
---------------------------------aggaacaatgaagggaagattgatcct
gasggtaggatatgggctgttccatatcgatggggaagcatggttatagcatacaagaag
agcaaatttgataggcttggacttcgcccagtggaggactgggcagatttatggcgtcct
gagcttgcaggaaggattgcaatggttgattctccaagagaggttgttggagcagtctta
aagtacatgggagcatcttataatactgatgacatcagaaaagatattccaggtgggata
ggtgccgtgcagctgaatctagctctgctcgcaaagcag------------gtcctatta
tttgacagcamaagttatcttagggctttttat------gtcggtgatgcatgggtagcg
gttggatggagtagtgacatcctgcctactgccaagcgaatgtcaggtgttgccgttgtt
gttccgaagtctggagctagtttatgggcagatctatgg---------------------
------------------------------------------------------------
------------------------------------------------------------
------------------------------------------------------------
---------
>PAFTOL004605
------------------------------------------------------------
------------------------------------------------------gatttt
attcaatctcaaggacggagatcaaagttatgcatccaaccacgtggaaatcatgaaagc
atattttct------gaactattgaggcccttgaagaaagctgaggcttcaagatctgct
attacagctgatctcatcactcttggtgactcctggcttgatcttgccattggcaatgct
gtcattgagccaatgcaaggtgcagaagaccaggactggttcaggggtctgacagaaaag
tggaaggtttatttgcat------------------------------------------
---------------------------------aggaacaatgaagggaagattgatcct
gagggtaggatatgggctgttccatatcgatggggaagcatggttatagcatacaagaag
agcaaatttgataggcttggacttcgcccwgtggaggactgggcagatttatggcgtcct
gagcttgcaggaaggattgcaatggttgattcttcaagagaggttgttggagcagtctta
aagtatatgggagcatcttataatacagatgatatcagaaaagatattccaggtgggata
agtgccgtgcagctgaatctagctctgctcgcaaagcag------------gtcctatta
tttgacagcacaagttatctcagggctttttat------gtcggtgatgcatgggtagcg
gttggatggagtagtgacatcctgcccgctgccaagcgaatgtcaggtgttgccgttgtt
gttccgaagtctggagctagtttatgggcagatctatgg---------------------
------------------------------------------------------------
------------------------------------------------------------
------------------------------------------------------------
---------
>PAFTOL004608
------------------------------------------------------------
------------------------------------------------------gatttt
attcaatctcaaggacggagatcaaagttatgcatccaaccacgtggaacttatgaaagc
atattttct------gaactattgaggcccttgaagaaagctgaggcttcaaaatctgct
attacrgctgatctcatcactcttggtgactcttggcttgatcttgccattggcaatgct
gtcattgagccaatgcaaggtgcagaagaccaggattggttcaggggtctgacagaaaag
tggaaggtttatttgcat------------------------------------------
---------------------------------aggaacaatgaagggaagattgatcct
gacggtaggatatgggctgttccatatcgatggggaagcatggttatagcatacaagaag
mgcaaatttgataggcttggacttcgcccagtggaggactgggcagatttatggcgtcct
gagcttgcaggaaggattgcaatggttgattctccaagagaggttgttggagcagtctta
aagtatatgggagcatcttataatactgatgatatcagaaaaaatattccaggtgggata
agtgccgtgcagctgaatctagctctgctcgcaaagcag------------gtcctatta
tttgacagcacaagttatctcagggctttttat------gtcggtgatgcatgggtagcg
gttggatggagtagtgacatcctgcctgctgccaagcgaatgtcaggtgttgctgtggtt
gttccaaagtctggagctagtttatgggcagatctatgg---------------------
------------------------------------------------------------
------------------------------------------------------------
------------------------------------------------------------
---------
>PAFTOL004609
------------------------------------------------------------
---------------------------------gtaccacctgcatggatcaaggatttc
attcaatctcaaggacggagatcaaagttatgcatccaaccacgtggaactcatgaaagc
atatttttt------gaactattgaggcccttgaagaaagctgaggcttcaaaatctgct
attacagctgatctcatcactcttggtgactcctggcttgatcttgccattggcaatgct
gtcattgagccaatgcaaggtgcagaagaccaggattggttcaagggtctgacagaaaag
tggaaggtttatttgcat------------------------------------------
---------------------------------aggaacaatgaagggaagattgatcct
gagggtaggatatgggctgttccatatcgatggggaagcatggttatagcatacaagaag
agcacatttgataggcttggacttcgcccagtggaggactgggcagatttatggcgtcct
gagcttgcaggaaggattgcaatggttgattctccaagagaggttgttggagcagtctta
aagtatatgggagcatcttataatactgatgatatcagaaaagatattccaggtgggata
agtgctgtgcagctgaatctagctctgctcgcaaagcag------------gtmctattg
tttgacagcacaagttatctcagggctttttat------gtcggtgatgcatgggtagcg
gttggatggagtagtgacatcctgcctgctgccaagcgaatgtcaggtgttgctgttgtt
gttccaaagtctggagctagtttatgggcagatctatgg---------------------
------------------------------------------------------------
------------------------------------------------------------
------------------------------------------------------------
---------
>PAFTOL004610
---gatgagaagttggaggaagcatttgaaaaatggaaatctaaagtctacccattgacc
atcccattaagagttgttgctttaaaagactctgtgccgcctgcgtggatcaaggatttt
attcaatctcaaggaaggagatctaagttaaggatccaaccacgtggaactcttgaaagc
atattttct------gaacttttgaggcccttgaagaaagctgaggcttcaaaatctgct
attacagctgatctcatcactcttggtgactcctggcttgatcttgccattggcaatgct
gtcattgagccaatgcaaggcgcagaagaccacgattggttcaggggtctgacagagaag
tggaaggtttatttgcgc------------------------------------------
---------------------------------aggaacaatgaagggaagatcgactct
gagggtaggatatgggctgttccatatcgatggggaagcatggttatagcctacaagaag
agcaaatttgataagcttggacttgccccagtggaagactgggcagatttatggcgtcct
gagcttgcaggacggattgcgatggttgattctccaagagaggttgttggagcagtctta
aagtatatgggagcatcttataatactgatgatatcagaaaagatattcctcgcgggatw
agtgccgtacagcagaatctagctctgctcataaagcag------------gtcctattg
tttgacagcagaagttatctcaaggctttttat------gtcggtgatgcatgggtagcg
gttggatggagcaatgatgtcctacctaccgccaagcgaatgtcaggtgttgctgttgtt
gttccgaagtctggagctagtttatgggcagatctctgg---------------------
------------------------------------------------------------
------------------------------------------------------------
------------------------------------------------------------
---------
>PAFTOL004611
------gagaagttggaggaagcatttgaaaaatggaaatctaaagtctaccctttgacc
atcccattatgagttgttgctttaaaagactctgtgccgcctgcgtggatcaaggatttt
attcaatctcaaggaaggagatctaagttaaggatccaaccacgtggaactcttgaaagc
atattttct------gaacttttgaggcccttgaagaaagctgaggcttcaaaatctgct
attacagctgatctcatcactcttggtgactcctggcttgatcttgccattggcaatgct
gtcattgagccaatgcaaggcgcagaagaccacgattggttcaggggtctgacagagaag
tggmaggtttatttgcgc------------------------------------------
---------------------------------aggaacaatgaagggaagatcgactct
gagggtaggatatgggctgttccatatcgatggggaagcatggttatagcctacaagaag
agcaaatttgataagcttggacttgccccagtggaagactgggcagatttatggcgtcct
gagcttgcaggacggattgcratggttgattctccaagagaggttgttggagcagtctta
aagtatatgggagcatcttataatactgatgatatcagaaaagatattcctcgcgggata
agtgccgtacarcagaatctagctctgctcataaagcag------------gtcctattg
tttgacagcagaagttatctcaaggctttttat------gtcggtgatgcatgggtagcg
gttggatggagcaatgatgtcctacctaccgccaagcgaatgtcaggtgttgctgttgtt
gttccgaagtctggagctagtttatgggcagatctctgg---------------------
------------------------------------------------------------
------------------------------------------------------------
------------------------------------------------------------
---------
>PAFTOL004613
---gatgagcagttagatgaagcatttgaaaaatggaaatcaaaaatctacccgttgact
gtcccactaagagttgttgctttaaaagactctgtaccacctgcatggatcaaggatttt
gttcaatctcaaggacggagatcaaagttatgcatccaaccacgtggaagtcatgaaagt
atattttct------gaactattgaggcccttgaagagagctgaggcttcaaaatctgct
attacagctgatctcatcactcttggtgactcctggcttgatcttgccattggsaatgct
gtcattgagccaatgcaaggtgcagaagaccaggattggttcaggggtctgacagaaaag
tggaaggtttatttgcat------------------------------------------
---------------------------------aggaacaatgaagggaagattgatcct
aagggtaggatatgggcygttccatatcgatggggaagcatggttatagcatacaagaag
agtaaatttgataggcttggacttcgcccagtggaggactgggcagatttatggcgtcct
gagcttgcaggaaggattgcaatggttgattctccaagrgaggtkgttggagcagtctta
aartatatgggagcatcctataatactgatgatatcagaaaaaatattccaggtgggata
agtgccgtgcagctgaatctagctctkctcgcaaagcag------------gtcctatta
tttgacagcrcaagttatctcagggctttttat------gtcggtgatgcatgggtagcg
gttggatggagtagtgacatcctgcctgctgccaagcgaatgtcaggtgttgctgttgtt
gttccgaagtctggagctagtttatgggcagatctatgg---------------------
------------------------------------------------------------
------------------------------------------------------------
------------------------------------------------------------
---------
>PAFTOL004617
---aatgagcagttagatgaagcatttgaaaaatggaaatcaaaaatctacccgttgact
gtcccactaagagttgttgctttaaaagactctgtaccacctgcatggatcaaggatttt
gttcaatctcaaggacagagatcaaagttatgcatccaaccacgtggaactcatgaaagc
atattttct------gaactattgaggcccttgaagagagctgaggcttcaaamtctgct
attacagctgatctcatcactsttggtgactcctggcttgatcttgccattggcaaygct
gtcattgagccaatgcaaggtgcagaagaccaggattggttcaggggtctgacrgaaaag
tggaaggtttatttgcat------------------------------------------
---------------------------------aggaacaatgaagggaagattgatcct
gagggtaggatatgggctgttccatatcgatggggaagcatggttatagcatacaagaag
agcaaatttgataggcttggacttcgcccagtggaggactgggcagatttatggcgtcct
gagcttgcaggaaggattgcaatggttgattctccaagagaggttgttggagcagtctta
aagtatatgggagcatcctataatactgatgatatcagaaaagatattccaggtgggata
agtgccgtgcagctgaatcttgctctgctcgcaaagcag------------gtcctatta
tttgacagcacaagttatctcagggctttttat------gtcggtgatgcatgggtagcg
gttggatggagtagtgacatcctgcctgctgccaagcgaatgtcaggtgtttctgttgtt
gttccgaagtctggagctagtttatgggcagatctatgg---------------------
------------------------------------------------------------
------------------------------------------------------------
------------------------------------------------------------
---------
>PAFTOL004618
---gatgagcagttagatgaagcatttgaaaaatggaaatcaaaaatctacccgttgact
gtcccactaagagttgttgctttaaaagactctgtaccacctgcatggatcaaggatttc
attcaatctcaaggacggagatcaaagttatgcatccaaccacgtggaactcatgaaagc
atattttct------gaactattgaggcccttgaagaaagctgaggcttcaaaatctgct
attacagctgatctcatcactcttggtgactcctggcttgatcttgcsattggcaatgct
gtcattgagccaatgcaaggtgcagaagaccaggattggttcaagggtctgacagaaaag
tggaaggtttatttgcat------------------------------------------
---------------------------------aggaacaatgaagggaagattgatcct
gagggtaggatatgggctgttccatatcgatggggaagcatggttatagcatacaagaag
agcaaatttgataggcttggacttcgcccagtggaggactgggcagatttatggcgtcct
gagcttgcaggaaggattgcaatggtcgattctccaagagaggttgttggagcagtctta
aagtatatgggagcatcttataatactgatgatatcagaaaagatattccaggtgggata
agtaccgtgcagctgaatctagctctgctcgcaaagcag------------gtmctatta
tttgacagcacaagttatctcagggctttctat------gtcggtgatgcatgggtagcg
gttggatggagtagtgacatcctgcctgctgccaagcgaatgtcaggtgttgctgttgtt
gttccgaagtctggagctagtttatgggcagatctatgg---------------------
------------------------------------------------------------
------------------------------------------------------------
------------------------------------------------------------
---------
>PAFTOL004620
------------------------------------------------------ttgact
gtcccactaagagttgttgctttaaaagactctgtaccacctgcatggatcaaggatttc
attcaatctcaaggacggagatcaaagttatgcgtccaaccacgtggaagtcatgaaagc
atattttct------gaactattgaggcccttgaagaaagctgaggcttcaaaatctgct
attacagctgatctyatcactcttggtgactcctggcttgatctcgccattggcaatgct
gtcatkgagccaatgcaaggtgcagaagaccaggattggttcaggggtctgacagaaaag
tggaaggtttatctgcat------------------------------------------
---------------------------------aggaacaatgaagggaagattgatcct
gagggtaggatatgggctgttccatatcgatggggaagcatggttatagcatacaagaag
agcaaatttgataggcttggacttcgcccagtgaaggactgggcagatttrtggcgccct
gagcttgcaggaaggattgcaatggttgattctccaagagaggttgttggagcagtcyta
aagtatatgggagcatcttataatactraygatatcagaaaagatattccaggtgggata
agtgccgtgcagctgaatctagctctgctcgcaaagcag------------gtcctattr
tttgacagcacaagttatctcagggctttttat------gtcggtgatgcatgggtagca
gttggatggagtagtgacatcctgcctgctgccaagcgaatgtcaggtgttgctgttgtt
gttccgaagtctggagctagtttatgggcagatctatgggctatcccagctactaataga
tgcccaccaatggaggaagtcggagggcgaatcagagggccatctccactaatccgccgg
tggttagagttttgccttcagcctgctcgagagcttccattcaagcagggtgtgttttcc
ggggcctccccatctgcttta---------------------------------------
---------
>PAFTOL004623
------------------------------------------------------------
---------------gttgctttaaaagactctgtaccacctgcatggatcaaggatttt
attcaatctcaaggacggagatcaaagttatgcatccaaccacgtggaactcatgaaagc
atattttct------gaactattgaggcccttgaagaaagctgaggcttcaaaatctgct
attacagctgatcttatcactcttggtgactcctggsttgatcttgccattggcaatgct
ttcattgagccaatgcagggtgcagaagaccaggattggttcaagggtctgacagaaaag
tggaaggtttatttgcat------------------------------------------
---------------------------------aggaacaatgaagggaagattgatcct
gagggtaggatatgggctgttccatatcgatggggaagcatggttatagcatacaagaag
agcaaatttgataggcttggacttcgcccagtggaggactgggcagatttatggcgtcct
gagcttgcaggaaggattgcaatggttgattctccaagagaggttgttggagcagtcttg
aagtatatgggagcatcttataatactgatgatatcagaaaagatattccaggtgggata
agtgccgtgcagcrgaatctagctctgctcgcaaagcag------------gtcctatta
tttgacagcacaagttatctcagggctttttrt------gtcggtgatgcatgggtagcg
gttggatggagtagtgacatcctgcctgctgccaagcgaatgtcaggtgttgctgttgtt
gttccgaagtctggagctagtttatgggcagatctatgg---------------------
------------------------------------------------------------
------------------------------------------------------------
------------------------------------------------------------
---------
>PAFTOL004624
------------------------------------------------tacccgttgact
gtcccactaagagttgttgctttaaaagactctgtaccacctgcatggatcaaggatttt
gttcaatctcaaggacggagatcaaagttatgcatccaaccacgtggaactcatgaaagc
atattttct------gaactattgaggcccttgaagagagctgaggctgcaaaatctgct
attacggctgatctcatmactcttggtgactcctggcttgatcttgccattggcaatgct
gtcattgagcccatgcaaggtgcagaagaccaggattggttcaggggtctgacagaaaag
tggaaggtttatttgcat------------------------------------------
---------------------------------aggaacaatgaagggaagattgatcct
gagggtaggatatgggctgttccatatcgatggggaagcatggttatagcatacaagaag
agcaaatttgataggcttggacttcgcccagtggaggactgggcagatttatggcgtcct
gagcttgcaggaaggattgcaatggttgattctccaagagaggttgttggagcagtctta
aagtatatgggagcatcctataatactgatgatatcagaaaagatattccaggtgggata
agtgccatgcagctgaatctagctctgcttgcaaagcag------------gtcctatta
tttgacagcgcaagttatctcagggctttttat------gtcggtgatgcatgggtagcg
gttggatggagtagtgacatcctgcctgctgccaagcgaatgtcaggtgttgctgttgtt
gttccgaagtctggagctagtttatgggcagatctatgg---------------------
------------------------------------------------------------
------------------------------------------------------------
------------------------------------------------------------
---------
>PAFTOL004625
---gatcagcaattagatgaagcatttgaaaaatggaaatcaaaaatctacccgttgact
gtcccactaagagttgttgctttaaaagactctgtaccacctgcatggatcaaggatttt
gttcaatctcaaggacggagatcaaagttatgcatccaaccacgtggaactcatgaaagc
atattttct------gaactattgaggcccttgaagagagctgaggcttcaaaatctgct
attacagctgatctcatcactcttggtgactcctggcttgatcttgccattggcaatgct
gtcattgagccaatgcaaggtgcagaagaccaggattggttcaggggtctgacagaaaag
tggaaggtttatttgcat------------------------------------------
---------------------------------aggaacaatgaagggaagattgatcct
gagggtaggatatgggctgttccatatcgatggggaagcatggttatagcatacaagaag
agcaaatttgatagacttggacttcgtccagtggaggactgggcagatttatggcgtcct
gagcttgcaggaaggattgcaatggttgattctccgagagaggttgttggagcagtctta
aagtatatgggagcatcctataatactgatgatatcagaaaagatattccaggtgggata
agtgcygtgcarctgaatctagctctgctcgcaaagcag------------gtcctatta
tttgacagcacaagttacctcagggctttttat------gtcggtgatgcatgggtagcg
gttggatggagtagtgacatcstgcctgctgccaagcgaatgtcaggtgttgctgttgtt
attccgaagtctggagctagtttatgggcagatctatgg---------------------
------------------------------------------------------------
------------------------------------------------------------
------------------------------------------------------------
---------
>PAFTOL004626
------------------------------------------------------------
------------------------------------------------------gatttt
attcaatctcaaggacggagatcaaagttatgcatccaaccacgtggaactcatgaaagc
atattttct------gaactattgaggcccttgaagaaagctgaggcttcaagatctgct
attacggctgatctcatcactcttggtgactcctggcttgatcttgccattggcaatgct
gtcattgagccaatgcaaggtgcagaagaccaggactggttcaggggtctgacagaaaag
tggaaggtttatttgcat------------------------------------------
---------------------------------aggaacaatgaagggaagattgatcct
gagggtaggatatgggctgttccatatcgatggggaagcatggttatagcatacaagaag
agcaaatttgataggcttggacttcgcccagtggaggactgggcagatttatggcgtcct
gagcttgcaggaaggattgcaatggttgattctccaagagaggttgttggagcagtctta
aagtatatgggagcatcttataatactgatgatatcagaaaagatattccaggtgggata
agtgccgtgcagctgaatctagctctgctcgcaaagcag------------gtcctatta
tttgacagcacaagttatctcagggctttttat------gtcggtgatgcatgggtagcg
gttggatggagtagtgacatcctgcccgctgccaagcgaatgtcaggtgtttccgttgtt
gttccgaagtctggagctagtttatgggcagatctatgggctatcccagctactaataga
tgcccgccaatggaggaagtcggagggcgaattagagggccatctccactaatacaccaa
tggttggagttctgccttcaaactgctcgagagcttccattcaagcagggtgtgttttcc
ggggcctccccctctgcttta---------------------------------------
---------
>PAFTOL004627
------------------------------------------------------------
------------------------------------------------------------
------------------------------------------------------------
------------------------------------------------------------
------------------------------------------------------------
------------------------------------------------------------
---caggtttatttgcat------------------------------------------
---------------------------------aggaacaatgaagggaagattgatcct
gagggtaggatatgggctgttccatatcgatggggaagcatggttatagcatacaagaag
agcaaatttgataggcttggacttcgcccrgtggaggactgggcagatttatggcgtcct
gagcttgcaggaaggattgcaatggttgattctccaagagaggttgttggagcagtctta
aagtatatgggagcatcttataatactgatgatatcagaaaagatattccaggtgggata
agcgccgtgcagcggaatctagctctgctcgcaaagcag------------gtcctatta
tttgacagcacaagttatctcagggctttttat------gtcggtgatgcatgggtagcg
gttggatggagtagtgacatcctgcctgctgccaagcgaatgtcaggtgttgctgttrtt
gttcckaagtctggrgctagtttatgggcagatctatgg---------------------
------------------------------------------------------------
------------------------------------------------------------
------------------------------------------------------------
---------
>PAFTOL004629
------------------------------------------------------------
------------------------------------------------------gatttt
attcaatctcaaggacggagatcaaagttatgcatccaaccacgtggaactcatgaaagc
atattttct------gaactgttgaggcccttgaagaaagctgaggcttcaaaatctgct
attacagctgatctcatcactcttggtgactcctggcttgatcttgccattggaagtgct
gtcattgagccaatgcaaggtgcagaagaccaggattggttcaggggtctgacagaaaag
tggaaggtttatttgcat------------------------------------------
---------------------------------aggaacaatgaagggaagattgatcct
gagggtaggatatgggctgttccatatcgatggggaagcatggttatagcatacaagaag
agcaaatttgatacgcttggacttcgcccagtggaggactgggcagatttatggcgtcct
gagcttgcaggaaggattgcaatggttgattctccaagagaggttgttggagcagtctta
aagtatatgggagcatcttataatactgatgatatcagaaaagatattccaggtgggata
agtgccgtgcagctgaatctagctctgctcgcaaagcag------------gtcctattg
tttgacagcacaagttatctcagggctttttat------gtcggtgatgcatgggtagcg
gttggatggagtagtgacatcctgcctactgccaagcgaatgtcaggtgttgccgttgtt
gttccaaagtctggagctagtttatgggcagatctatgg---------------------
------------------------------------------------------------
------------------------------------------------------------
------------------------------------------------------------
---------
>PAFTOL004631
------------------------------------------------------------
------------------------------------------------------gatttt
gttcaatctcaaggacggagatcaaagttatgcatccaaccacgtggaactcatgaaagc
atattttct------gaactattgaggcccttgaagagagctgaggcttcaaaatctgct
attacagctgatctcatcactcttggtgactcctggcttgaycttgccattggcaatgct
gtcattgagccaatgcaaggtgcagaagaccaggattggttcaggggtctgacagaaaag
tggaaggtttatttgcat------------------------------------------
---------------------------------aggaacaatgaagggaagattgatcct
gagggcaggatatgggctgttccatatcgatggggaagcatggttatagcatacaagaag
agcaaatttgataggcttggacttcgcccagtggaggactgggcagatttatggcgtcct
gagcttgcaggaaggattgcaatggttgattctccaagagaggttgttggagcagtctta
aagtatatgggagcatcctataatactgatgatatcagaaaagatattccaggtgggata
agtgccgtgcagctgaatctagctctgctcgcaaagcag------------gtcctgtta
tttgacagcgcaagttatctcagggctttttat------gttggtgatgcatgggtagcg
gttggatggagtagtgacatcctgcctgttgccaagcgaatgtcaggtgttgctgttgtt
gttccgaagtctggagctagtttatgggcagatctatgg---------------------
------------------------------------------------------------
------------------------------------------------------------
------------------------------------------------------------
---------
>PAFTOL004632
---------------------------------tggaaatcaaaaatctatcctttgact
gtcccactaagagttgttgctttaaaagactctgtaccacctgcatggatcaaggatttt
attcratctcaaggacggagatcaaagttwtgcatccaaccacgtggaactcatgaaagc
atattttct------gaactattgaggcccttgaagaaagctgaggyttcaagatctgct
attacagctgatctcatcactcttggygactcctggcttgatcttgccattggcaatgct
gtsattgagccaatgcaaggtgcagaagaccaggactggttcaggggtctgacagaaaag
tggaaggtttatttgcat------------------------------------------
---------------------------------aggaacaatgaagggaagattgatcct
gagggtaggatatgggctgttccatatcgatggggaagcrtggttatagcatacaagaag
agcaaatttgataggcttggacttcgcccagtggaggactgggcagatttatggcgtcct
gagcttgcaggaaggattgcaatggttgattctccaagagaggttgttggagcagtctta
aagtatatgggagcatcttataatactgatgatatcagaaaagatattccaggtgggata
agtgccrtgcagctgaatctagctctgctcgcaaagcag------------gtcctatta
tttgacagcacaagttatctcagggctttttat------gtcggtgatgcatgggtagcg
gttggatggagtagtgacatcctgcccgctgccaagcgaatgtcaggtgttgccgttgtt
gttccgaagtctggagctagtttatgggcagatctatgggytatcccagctactaataga
tgcccgccaatggaggaagttggagggcgaattagagggccatctccactaatacaccaa
tggttggagttctgccttcaacctgctcgagagcttccattcaagcagggtgtgttttcc
ggggcctccccagctgcttta---------------------------------------
---------
>PAFTOL004633
------------------------------------------------------------
------------------------------------------------------gatttt
attcaatctcaaggacggagatcaaagttrtgcatccaaccacgtggaactcatgaaagc
atattttct------gaactattgaggcccttgaagaaagctgaggcttcaaaatctgct
attacagctgatcttatcactcttggtgmctcctggcttgatcttgccattggcaatgct
gtcattgagccaatgcaaggtgcagaagaccacgattggttcaggggtctgacagaaaag
tggaaggtttatttgcat------------------------------------------
---------------------------------aggaacaatgaagggaagattgatcct
gagggtaggatatgggctgttccatatcgatggggaagcatggttatagcatacaagaag
agcaaatttgataggcttggacttcgcccagtggaggwctgggcagatttatggcgtcct
gagcttgcaggaaggattgcaatggttgattctccaagagaggttgttggagcagtctta
aagtacatgggagcatcttataatactgatgatatcagaaaagatattccaggtgggata
agtgccgtgcagctgaatctggctctgctcgcaaagcag------------gtcctatta
tttgacagcacaagttacctcagggctttttat------gttggtgatgcatgggtagcg
gttggatggagtagtgacatcctgcctgctgccaagcgaatgtcaggcgttgctgttgtt
gttccgaagtctggagctagtttatgggcagatctgtgg---------------------
------------------------------------------------------------
------------------------------------------------------------
------------------------------------------------------------
---------
>PAFTOL004634
------------------------------------------------------------
------------------------------------------------------gatttt
attcaatctcaaggacggagaacaaagttatgcatccaaccacgtggaactcatgaaagc
atattttct------gaactattgaggcccttgaagaaagatgaggcttcaaaatctgct
attacagctgatctcatcactcttggtgactcgtggcttgatattgccattagtaatgct
gtcattgagccaatgcaaggtgcagaagaccaggattggttcaggggtctgacagaaaag
tggaaggttyatttgcat------------------------------------------
---------------------------------aggaacaakgaagggaagattgatcct
gagggtaggatatgggctgttccrtatcgatggggaagcatggttatagcrtacaagaag
agcaaatttgayaggcttggacttcgsccagtggaggactggscagatttatggcgtcct
gagcttgcgggaaggattgcaatggttgattctccaagagaggttgttggagcagtctta
aagtatatgggagcatcttataatrc---tgatatcagaaaagatattccaggtgggatc
agtgctgtgcagctgaatctagctctgctcgcaaagcag------------gtmctattg
tttgacagcacaagttatctcagggctttttat------gtcggtgatgcatgggtagcg
gttggatggagtagtgacatcctgcctgctgccaarcgaatgtcaggtgttgctgttgtt
gttccgaagtctggygctagtttatgggcagatctatgggccatcccagctaccaataga
tgcccacgaatggaggaagtcggagggcgaattagagggccatctccactcatccaccag
tggttagagttttgccttcaacctgctcgagagcttccattcaagcagggtgtgttttcc
ggggcctccccatctgcttta---------------------------------------
---------
>PAFTOL004635
------------------------------------------------------------
------------------------------------------------------------
------------------------------------------------------------
------------------------------------------------------------
------------------------------------------------------------
------------------------------------------------------------
---caggtttatttgcat------------------------------------------
---------------------------------aggaacaatgaagggaagattgatcct
gagggtaggatatgggccgttccatatcgatggggaagcatggttatagcatacaagaag
agcaaatttgataggcttggacttcgaccagtggaggactgggcagatttatggcgtcct
gaacttgcaggaaggattgcaatggttgattctccaagagagattgttggagcagtttta
aagtatatgggagcatcttataatgc---tgatatcagaaaagatattccaggtgggatc
------------------------------------------------------------
------------------------------------------------------------
------------------------------------------------------------
------------------------------------------------------------
------------------------------------------------------------
------------------------------------------------------------
------------------------------------------------------------
---------
>PAFTOL004636
------------------------------------------------------------
------------------------------------------------------gatttt
attcaatctcaaggacggagatcaaagttatgcattcagccacgtggaacttatgaaagc
atattttct------gagctattaaggcccttgaagaaagctgaggcttcaaaatctgct
attacagctgatctcatcactcttggtgactcctggcttgatcttgcgattggcaatgct
gtcattgagccaatgcaaggtgcagaagggcaggattggttcaggggtctgacagaaaag
tggaaggtttatttgcat------------------------------------------
---------------------------------aggaacaatgaagggaagatcgatcct
gagggtaggatatgggctgttccatatcgatggggaagcatggttatagcatacaagaag
agcaaatttgataggcttggacttcgcccagtggaggactgggcagatttatggcgtcct
gagcttgcaggaagaattgcaatggttgattctccaagagaggttgttggagcagtctta
aagtatatgggagcatcgtataayactgatgatatcagaaaaaatattccaggtgggata
agtgccgtgcagctgaatctagctctactcgcaaagcag------------gtcctatta
tttgacagcacaagttatctcagggctttttat------gtcrgtgatgcatgggtagck
gttggatggagtagtgacatcctgcctgctgccaagcgaatgtcaggtgtcgctgtggtt
gttccaaagtctggagctagtttatgggcagatctatgg---------------------
------------------------------------------------------------
------------------------------------------------------------
------------------------------------------------------------
---------
>PAFTOL004637
------------------------------------------------------------
---------------------ttaaaagactctgtaccacctgcatggatcaaggatttt
attcaatctcaaggaaggagatcaaagttaagcatccaaccacgtggaactcttgaaagc
atattttct------gaacttttgaggcccttgaagaaagctgaggcttcaagatctgca
attacagctgatctcatcactcttggtgactcctggcttaagcttgccattggcaatgct
gtcattgagccaatgcaaggtgcagaagatcaggattggttcaggggtctgacagaaaaa
tggaaggtttatttgcgt------------------------------------------
---------------------------------aggaacaatgaagggaagattgatcct
gagggtagaatatgggctgttccatatcgatggggaagcatggttatagcatacaagaag
agcaaatttgataggcttggacttgccccagtggaggactgggcagatttatggcatcct
gagcttgcaggaaggattgcaatggttgattctccaagagaggttgttggagcagtttta
aagtatatgggagcatcttataataccaatgatatcagaaaagatattcckggtgggata
agtgccgtgcagcagaatctagctctgctcgcaaagcag------------gtmctatta
tttgacagcacmagttatctcagggctttttat------gtcggtgatgcatgggtagcg
gttggatggagtrstgatatccttcctgctgccaagcgaatgtcaggtgtcgccgttgtt
gttccgaagtctggagctagtttatgggcagatctatgg---------------------
------------------------------------------------------------
------------------------------------------------------------
------------------------------------------------------------
---------
>PAFTOL004638
------------------------------------------------------------
------------------------------------------------------gatttt
gttcaatctcaaggacggagatcaaagttatgcatccaaccacgtggaactcatgaaagc
atattttct------gaactattgaggcccttgaagagagctgaggcttcaaaatctact
attacggctgatctcatcactcttggtgactcctggcttgatcttgccattggcaatgct
gtcattgagccaatgcaaggtgcagaagaccaggattggttcaggggtctgacagaaaag
tggaaggtttatttgcat------------------------------------------
---------------------------------aggaacaatgaagggaagattgatcct
gagggtaggatatgggctgttccatatcgatggggaagcatggttatagcatacaagaag
agcaaatttgataggcttggacttcgcccagtggaggactgggcagatttatggcgtcct
gagcttgcaggaaggattgcaatggttgattctccaagagaggttgttggagcagtctta
aagtatatgggagcatcctataatactgatgatatcagaaaagatattccaggtgggata
agtgccgtgcagctgaatctagctctgctcgcaaagcag------------gtcctatta
tttgacagcacaagttatctcagggctttttat------gtcggtgatgcatgggtagcg
gttggatggagtagtgacatcctgcctgctgccaagcgaatgtcaggtgttgctgttgtt
gttccgaagtctggagctagtttatgggcagatctatgg---------------------
------------------------------------------------------------
------------------------------------------------------------
------------------------------------------------------------
---------
>PAFTOL004639
------------------------------------------------------------
---ccactgagagttgttgctttaaaagactctgtaccacctgcatggatcaaggatttt
attcaatctcaaggacggagatcaaagttatgcatccaaccacgtggaactcctgaaagc
atattttct------gaactattgaggccgttgaagaaagctgaggcttcaagatctgct
attacagctgatctcatcactcttggtgactcctggcttgatcttgccattggcaatgct
gtcattgagccaatgcaaggtgcagaagaccaggactggttcaggggtctgacagaaaag
tggaaggtttatttgcat------------------------------------------
---------------------------------aggaacaatgaagggaagattgatcct
aagggtaggatatgggctgttccatatcgatggggaagcatggttattgcatacaagaag
agcaaatttgataggcttggacttcgcccagtggaggactgggcagacttatggcgtcct
gagcttgcaggaaggattgcaatggttgatkctccaagagaggttgttggagcagtctta
aagtatatgggagcatcttataatactaatgatatcagaaaagatattccaggtgggata
agtgccgtgcagctgaatctagctctgctcgcaaagcag------------gtcctatta
tttgacagcacaagttatctcagggctttttat------gtcggtgatgcatgggtagcg
gttggatggagtagtgacatcctgcycgctgccaagcgaatgtcaggtgttgccgttgtt
gttccgaagtctggagcyagtttatgggcagatctatgg---------------------
------------------------------------------------------------
------------------------------------------------------------
------------------------------------------------------------
---------
>PAFTOL004640
------------------------------------------------------------
------------------------------------------------------gatttt
attcaatctcaaggaccaagatcaaagttatgcatccaaccacgtggaactcatgaaagc
atattttct------gagctattgaggcccttgaagaaagctgaggcttcaaaatctgct
attacagctgatctcatcactcttggtgactcctggcttgatcttgccattggcaatgct
gtcattgagccaatgcaatgtgcagaagaccaggattggttcaggggtctgacagaaaag
tggaaggtttatttgcat------------------------------------------
---------------------------------aggaacaataaagggaagattgatcct
gaaggtatgatatgggctgttccatatcgatggggaagcatggttatagcatacaagaag
agcaaattcgataggcttggacttcggccagtgsaggactgggcagatttatggcgtcct
gagcttgcaggaaggattgcaatggttgattctccaagagaggttgttggagcagtctta
aaatacatgggagcatcttataatactgatgatatcggaaaagatattccaggtgggata
agtgccgtgcagctgaatctagctctgctcgcaaagcag------------gtcctatta
tttgacagcacaagttatctcagggctttttat------gtcggtgatgcatgggtggcg
gttggatggagtagtgacatcctgcccgctgccaagcgaatgtcaggtgttgccgttgtt
gttccgaagtctggagctagtttatgggcagatctatgg---------------------
------------------------------------------------------------
------------------------------------------------------------
------------------------------------------------------------
---------
>PAFTOL004642
------------------------------------------------------ttgact
gtcccactaagagttgttgctttaaaagactctgtaccacctgcatggatcaaggatttt
gttcaatctcaaggacggagatcaaagttatgcatccaaccacgtggaagtcatgaaagc
atattttct------gaactattgaggcccttgaagagagctgaggcttcgaaatctgct
attacagctgatctcatcactcttggtgactcctggcttgatcttgccattggcaatgct
gtcattgagccaatgcaaggtgcagaagaccaggattggttcaggggtctgacagaaaag
tggaaggtttatttgcat------------------------------------------
---------------------------------aggaacaatgaagggaagattgatcct
gagggtagaatatgggctgttccatatcgatggggaagcatggtcatagcatacaagaag
agcaaatttgataggcttggacttcgcccagtggaggactgggcagatttatggcgtcct
gagcttgcagcaaggattgcaatggtcgactctgcaagagaggttattggagcagtctta
aagtatatgggagcatcttataataccgatgatatcagaaaagatgttcctggtggtata
agtgctgtgcagcagaatctagctctgctcgcaaagcag------------gtcctatta
tttgacagcacaagttatctcagggctttttat------gtcggggatgcatgggtagcg
gttggatggagtagtgacatcctgcctgctgccaagcgaatgtcaggtgttgctgttgtt
gttccgaagtctggagctagtttatgggcagatctatgggctatcccagctactaataga
tgcccaccaatggaggcagtcggagggcgaattagagggccatctccactaatacaccag
tggttagagttttgccttcaacctgctcgagagcttccattcaagcagggtgtg------
------------------------------------------------------------
---------
>PAFTOL004644
------------ttagatgaagcttttgaaaaatggaaatcaaaaatctacccgttgact
gtcccacttagagttgttgctttaaaagactctgtaccacctgcatggatcaaggatttt
attcaatctcaaggacggagatcaaagttatgcatccaaccacgtggaactcatgaaagc
atattttct------gaactattgaggcccttgaagaaagctgaggcttcaaaatctgct
attacagctgatctcatcactcttggtgactcctggcttgatcttgccattggcaacgct
gtcattgagccaatgcaaggtgcagaagaccaggattggttcaggggtctgacagaaaag
tggaaggtttatttgcat------------------------------------------
---------------------------------aggaacaatgaagggaagattgatcct
gagggtaggatatgggctgttccatatcgatggggaagcatggttatagcatacaaaarg
agcaaatttgataggcttggacttcgcccggtggaggactgggcagatttatggcgtcct
gagcttgcaggaaggattgcaatggttgattctccaagagaggttgttggagcagtctta
aagtatatgggagcatcttataatactgatgatataagaaaagatattccaggtgggata
agtgccgtgcagctgaatctagctctgctcrcaaagcag------------gtcctatta
tttgacagcacaagttatctcagggctttttat------gtcggtgatgcatgggtagcg
gttggatggagtagtgacatcctgcctgctgccaagcgaatgtcaggtgttgctgttgtt
gttccaaagtctggagctagtttatgggcagatctatgg---------------------
------------------------------------------------------------
------------------------------------------------------------
------------------------------------------------------------
---------
>PAFTOL004646
---gatgagcacttagatgaagcatttgaaaaatggaaatcaaaaatctaccagttgact
gtcccactaagagttgttgctttaaaagactctgtaccacctgcatggatcaaggatttt
gttcaatctcaaggacggagatcaaagttatgcatccaaccacgtggaactcatgaaagc
atattttct------gaactattgaggccattgaagaaagctgaggcttcaaaatctgct
attacagctgatctcatcactcttggtgactcctggcttgatcttgctattggtaatgct
gtcattgagccaatgcaaggtgcagaagaccaggattggttcaggggtctgacagaaaag
tggaaggtttatttgcat------------------------------------------
---------------------------------aggaacaatgaagggaagattgatcct
gagggtagaatatgggctgttccatatcgatggggaagcatggtcatagcatacaagaag
agcaaatttgataggcttggacttgcccctgtgcaggactgggcagatttatggcgtcct
gagcttgcagcaaggattgcaatggttgactctgcaagagaggttattggagcagtctta
aagtatatgggagcatcttataataccgatgatatcagaaaagatattcctggcggtata
agtgctgtgcagcagaatctagctctgctcgcaaagcag------------gtcctatta
tttgacagcacaagttatctcagggctttctat------gttggtgatgcatgggtagcg
gttggatggagtagtgacatcctgcctgctgccaagcgaatgtcaggtgttgctgttgtt
gttcccaagtctggagctagtttatgggcagatctatgg---------------------
------------------------------------------------------------
------------------------------------------------------------
------------------------------------------------------------
---------
>PAFTOL004647
------------------------------------------------------------
------------------------------------------------------gatttt
gttcaatctcaaggacggagatcaaagttatgcatccaaccacgtggaactcatgaaagc
atattttct------gaactattgaggcccttgaagaaagctgaggcttcaaaatctgct
attacagctgatctcatcactcttagtgactcctggcttgatcttgccattggcaatgct
gtcattgagccaatgcaaggtgcagaagaccagggttggttcaggggtctgacagaaaag
tggaaggtttatttgcat------------------------------------------
---------------------------------aggaacaatgaaggraagattgatcct
gayggtaggatatgggctgttccatatcgatggggaagcatggttatagcatacaagaag
agcaaatttgataggcttgggcttcggccagtggaggattgggcagatttatggcgtcct
gagcttgcaggaagaattgcaatggttgattctccaagagaggttgttggagcagtctta
aagtatatgggagcatcttataatactaatgatatcagaaaaaatattccaggtgggata
agtgccgtgcagctgaatctagctctgctcacaaagcag------------gtsctatta
tttgacagcacaagttatctcagggctttttat------gtcggtgatgcatggrtagcg
gttggatggagtagtgacatcctgcctgctgccaagcgaatgtcaggtgttgctgtggtt
gttccaaartctggagctagtttatgggcagatctatgg---------------------
------------------------------------------------------------
------------------------------------------------------------
------------------------------------------------------------
---------
>PAFTOL004648
------------------------------------------------tatccattgact
gtcccactaagagttgttgctttaaaagactctgtaccacctgcatggatcaaggatttt
attcaatctcaaggacggagatcaaagttaggcatccaaccacgtggaactcatgaaagc
atattttct------gaactattgaggcccttgaagaaagctgaggcttcaagatctgct
attacagctgatctcatcactcttggtgactcctggcttgatctkgccattggcaatgct
gtcattgagccaatgcaaggtgcagaagaccaggactggttcaggggtctgacagaaaag
tggaaggtttatttgcrt------------------------------------------
---------------------------------aggaacaatgaagggaagattgatcct
gagggtaggatatgggctgttccatatcgatggggaagcatggttatagcatacaagaag
agcaaatttgataggcttggacttcgcccagtggaggactgggcagatttatggcgtcct
gagcttgcaggaaggattgcaatggttgattctccaagagaggttgttggagcagtctta
aagtatatgggagcatcttataatactgatgatatcagaaaagatattmcaggtgggata
agtgccgtgcagctgaatctagctctgctcgcaaagcag------------gttctatta
tttgacagcacaagttatctcagggctttttat------gtcggtgatgcatgggtagcg
gttggatggagtagtgacatcctgcccgctgccaagcgaatgtcaggtgttgcygttgtt
gttccgaagtctggagctagtttgtgggcagatctatgggctatcccagctactaataga
tgcccaccaatggaggaagtcggagggcgaattagagggccatctccactaatacaccaa
tggttggagttctgccttcagcctgctcgagagcttccattcaagcagggtgtgttttcc
ggggcctccccctctgcttta---------------------------------------
---------
>PAFTOL004649
------------------------------------------------------------
------------------------------------------------------gatttc
attcaatctcaaggacggagawyaaagttatgcatccaaccacgtggaactcatgaaagc
atattttct------gaactattgaggcccttgaagaaagctgaggcttcaaaatctgct
attacagctgatctcatcactcttggtgactcctggcttgatcttgccattggcaatgct
gtcattgagccaatgcaaggtgcagaaraccaggattggttcaagkktctgacagaaaag
tggaaggtttatttgcat------------------------------------------
---------------------------------aggaacaatgaagggaagattgatcct
gagggtaggatatgggctgttccatatcgatggggaagcatggttatagcatacaagaag
agcaaatttgataggcttggacttcgcccagtgkaggactgggcmgatttatggcgtcck
gagcttgcaggaaggattgcaatggttgattctccaagagaggttgttggagcagtctta
aagtatatgggagcatcttayaatactgatgatatcagaaaagatattccaggtgggata
agtgccgtgcagctgaatctagctctgctcgcaaagcag------------gtcctatta
tttgacagcacaagttatctsagggctttttat------gtcggtgatgcatgggtagcg
gttggatggagtagtgacatcctgcctgctgccaagcgaatgtcaggtgttgctgttgtt
gttccgaagtctggagctagtttatgggcagatctatgggctatcccagctactaataga
tgcccaccaatggaggaagtcggagggcgaattagagggccatctccactaatccaccag
tggttagagttttgccttcaacctgctcgagagcttccattcaagcagggtgtgttttcc
ggggcctccccatctgcttta---------------------------------------
---------
>PAFTOL004652
------------------------------------------------------------
------------gttgttgctttaaaagactctgtaccacctgcatggatcaaggatttt
gttcaatctcaaggacggagatcaaagttatgcatccaaccacgtggaactcatgaaagc
atattttct------gaactattgaggcccttgaagagagctgaggcttcaaaatctgct
attacagctgatctcatcactcttggtgactcctggcttgatcttgccattggcaatgct
gtcattgagccaatgcaaggtgcagaagaccaggattggttcargggtctgacagaaaag
tggaaggtttatttgcat------------------------------------------
---------------------------------aggaacaatgaagggaagattgatcct
gagggtaggatatgggctgttccatatcgatggggaagcatggttatagcatacaagaag
agcaaatttgatagacttggacttcgtccagtggaggactgggcagatttatggcgtcct
gagcttgcaggaaggattgcaatggttgattctccaagagaggttgttggagcagtctta
aagtatatgggagcatcctataatactgatgmtatcagaaaagatattccaggtgggata
agtgccgtgcagctgaatctagctctgctcgcaaagcag------------gtcctatta
tttgacagcacaagttatctcagggctttttat------gtcggtgatgcatgggtagcg
gttggatggagtagtgacatcctgcctgctgccaagcgaatgtcaggtgttgctgttgtt
gttccgaagtctggagctagtttatgggcagatctatgg---------------------
------------------------------------------------------------
------------------------------------------------------------
------------------------------------------------------------
---------
>PAFTOL004653
------------------------------------------------------------
------------------------------------------------------gatttt
gttcaatctcaaggacggagatcaaagttatgcatccaaccgcgtggaactcatgaaagc
atattttct------gaactattgaggcccttgaagagagctgaggcttcaaaatctgct
attacagctgatctcatcactctaggtgactcctggcttgatcttgccattggcaatgct
gtcattgagccaatgcaaggtgcagaagaccaggattggttcaggagtctgacrgaaaag
tggaaggtttatttgcat------------------------------------------
---------------------------------aggaacaatgaagggaagattgatcct
gagggtaggatatgggctgttccatatcgatggggaagcatggttatagcatacaagaaa
agcaaatttgataggcttggacttcgcccagtggaggactgggcagatttatggcgtcct
gagcttgcaggaaggattgcaatggttgattctccaagagaggttgttggagcagtctta
aagtatatgggagcatcctataatactgatgatatcagaaaagatattccaggtgggata
agtgccgtgcagctgaatcttgctctgctcgcaaagcag------------gtcctatta
tttgacagcacaagttatctcagggctttttat------gtcggtgatgcatgggtagcg
gttggatggagtagtgacgtcctgcctgctgccaagcgaatgtcaggtgttgctgttgtt
gttccgaaatctggagctagtttrtgggcagatctatgggytatcccagctactaataga
tgcccaccaatggaggaagtcggagggcgaattagagggccatctccactaatacaccag
tggttagagttctgccttcaacctgctcgagagcttccattcaagcagggtgtgttttcc
ggggcctccccatctgcttta---------------------------------------
---------
>PAFTOL004654
------------------------------------------------------ttgact
gtcccactaagagttgttgctttaaaagactctgtaccacctgcatggatcaaggatttc
attcaatctcaaggacggagatcaaagttatgcatccaaccacgtggaagtcatgaaagc
atattttct------gaactattgaggcccgtgaagaaagctgaggcttcaaaatctgct
attacagctgatcttatcactcttggtgactcctggcttgatcttgccattggcaatgct
gtcattgagccaatgcaaggtgcagaagaccaggattggttcaggggtctgacagaaaag
tggaaggtttatttgcrt------------------------------------------
---------------------------------aggaacaatgaagggaasaytgatcst
gagggtaggatatgggctgttccatatcgatggggaagcatggttatagcatacaagaag
agcaaatttgataggcttggacttcgcccagtggaggactgggcagatttatggcgtcct
gagcttgcaggaaggattgcaatggttgattctccaagagaggttgttggagcagtctta
aagtatatgggagcatcttataatactgatgatatcagaaaagakattccaggtgggata
agtgccgtgcagctgaatctagmtctgctcgcaaagcag------------gtcctatta
tttgacagcacaagttatctcagggctttttat------gtcggtgatgcatgggtagcg
gttggatggagtagtgacatcctgcctgctgccaagcgaatgtcaggtgttgctgttgtt
gttccgaagtctggagctagtttatgggsagatctatgg---------------------
------------------------------------------------------------
------------------------------------------------------------
------------------------------------------------------------
---------
>PAFTOL004657
---gatgagaagttggaggaagcgtttgaaaaatggaaatctaaagtctatccattgacc
gtcccgctaagagttgttgctttaaaagactctgtgccgcctgcgtggatcaaggatttt
attcaatctcaaggaaggagatctaagttaagcatccaaccacgtggaactcttgaaagc
atattttct------gaacttttgaggcccttgaagaaagctcaggcttcaagatctgct
attacagctgatctcatcactcttggtgactcctggcttgatcttgccattggcaatgct
gtcattgagccaatgcaaggcgcagaagcccacgattggttcaggggtatgacagagaag
tggaaggtttatttgcgt------------------------------------------
---------------------------------aggaacaatgaagggaagatcgaccct
gagggtaggatatgggctgttccgtatcgatggggaagcatggttatagcatacaaaaag
agcaaatttgataagcttggacttgccccagtggacgactgggcagatttatggcgtcct
gagcttgcaggaaggattgtgatggttgattctccaagagaggttgttggagcagtctta
aagtatatgggagcatcttataataccgatgatatcagaaaagatattcctggtgggata
agtgccgtacagcagaatctagctctgctcacaaagcag------------gtmctactg
tttgacagcagaagttatctcaaggctttttat------gtcggtgatgcatgggtagcg
gttggatggagcaatgatatcctgcctaccgccaagcgaatgtcaggtgttgctgttgtt
gttccgaagtctggagctagtttatgggcagatctgtgg---------------------
------------------------------------------------------------
------------------------------------------------------------
------------------------------------------------------------
---------
>PAFTOL004658
------------------------------------------------------------
------------------------------------------------------------
------------------------------------------------------------
------------------------------------------------------------
------------------------------------------------------------
------------------------------------------------------------
---caggtttatttgcat------------------------------------------
---------------------------------aggaacaatgaagggaagattgatcct
gagggcaggatatgggctgtcccatatcgatggggaagcatggttatagcatacaagaag
agcaaatttgataggcttggacttcgcccagtggaggactgggcagatttatggcgtcct
gagcttgcaggaaggattgcaatggttgattctccaagagaggttgttggagcagtctta
aagtatatgggagcatcttataatactgatgatatcagaaaagatattccaggtgggata
agtgccgtgcagctgaatctagctctgctcgcaaagcag------------gtcctatta
tttgacagcacaagttatctcagggctttttat------gtcggtgatgcatgggtagcg
gttggatggagtagtgacatcctgcctgctgccaagcgaatgtcaggtgttgctgttgtt
gttccgaagtctggagctagtttatgggcagatctatgg---------------------
------------------------------------------------------------
------------------------------------------------------------
------------------------------------------------------------
---------
>PAFTOL004660
------------------------------------------------------------
------------------------------------------------------------
------------------------------------------------------------
------------------------------------------------------------
------------------------------------------------------------
------------------------------------------------------------
---caggtttatttgcat------------------------------------------
---------------------------------aggaacaatgaagggaagattgatcct
gagggtaggatatgggctgtcccatatcgatggggaagcatggttatagcatacaagaag
agcaaatttgatgggcttggacttcgcccagtggaggactgggcagatttatggcgtcct
gagcttgcaggaaggattgcaatggttgattctccaagagaggttgttggagcagtctta
aagtatatgggagcatcttataatactgatgatatcagaaaagrtattccaggtgggata
agtgccgtgcagctgaatctagctctgctcgcaaagcag------------gtcctatta
tttgacagcacaagttatctcagggctttttat------gtcggtgatgcatgggtagcg
gttggatggagtagtgacatcctgcctgctgccaagcgaatgtcaggtgttgctgttgtt
gttcckaagtctggagctagtttatgggcagatctatgg---------------------
------------------------------------------------------------
------------------------------------------------------------
------------------------------------------------------------
---------
>PAFTOL004661
------------------------------------------------------------
------------------------------------------------------gatttt
attcaatctcaaggaaggagatctaagttaagcatccaaccacgtggaactcttgaaagc
atattttct------gaacttttgaggcccttgaagaaagctgaggcttcaagatctgct
attacagctgatctcatcactcttggtgactcctggcttgatcttgccattggcaatgct
gtcattgagccaatgcaaggcgcagaagaccacgattggttcagggccctgacagagaag
tggwaggtttatttgcgt------------------------------------------
---------------------------------aggaacaatgaagggaagatcgaccct
gagggtaggatatgggctgttccgtatcgatggggaagcatggttatagcatacaagaag
agcaaatttgataagcttggacttgccccagtggatgactgggcagatttatggcgtcct
gagcttgcaggaaggattgcgatggttgattctccaagagaggttgttggagcagtctta
aagtatatgggagcatcttataattccgatgatatcagaaaagatattcctggtgggata
agtgctgtacagcagaatctagctctgctcacaaagcag------------gtcctactg
tttgacagcagaagttatctcaaggctttttat------gtcggtgatgcatgggtagcg
gttggatggagcaatgatatcctgcctaccgccaagcgaatgtcaggtgttgctgttgtt
gttccgaagtctggagctagtttatgggcagatctgtgg---------------------
------------------------------------------------------------
------------------------------------------------------------
------------------------------------------------------------
---------
>PAFTOL004662
------------------------------------------------------------
------------------------------------------------------------
------------------------------------------------------------
------------------------------------------------------------
------------------------------------------------------------
------------------------------------------------------------
---caggtttatttgcat------------------------------------------
---------------------------------aggaacaatgaagggaagattgatcct
gagggtaggatatgggctgttccatatcgatggggaagcatggttatagcatacaagaag
agcaaatttgataggcttgggcttcgcccrgtggaggactgggcagatttatggcgtcct
gagcttgcaggaaggattgcaatggttgattctccwagggaggtygttggagcagtcttr
aagtatatgggsgcgtcttataatactgatgatatcagaaaagatattccaggtgggata
agtgccgtgcagctgaatctagctctgctcgcraagcag------------gtcctatta
tttgacagcacaagttatctcagggctttctat------gtcrgtgatgcatgggtagcg
gttggctggagtagtgacatcctgcctgctgccaagcgaatgtcaggtgttgctgttgtt
gttccgaagtctggagctagtttgtgggcagatctatgg---------------------
------------------------------------------------------------
------------------------------------------------------------
------------------------------------------------------------
---------
>PAFTOL004664
------------------------------------------------------------
------------------------------------------------------gatttt
gttcaatctcaaggacggagatcaaagttatgcatccaaccacgtggaactcatgaaagc
atattttct------gaaytattgaggcccttgaagagagctgaggcttcaaaatctgct
attacrgctgatctcatcactcttggtgactcctggcttgatcttgccattggcaatgct
gtcattgagccmatgcaaggtgcagaagaccaggattggttcaggggtctgacagaaaag
tggaaggtttatttgcat------------------------------------------
---------------------------------aggaacaatgaagggaagattgatcct
gagggyaggatatgggctgttccatatcgatggggaagcatggttatagcatacaagaag
agcaaatttgatagrcttggacttcgyccagtggaggactgggcagatttatggcgtcct
gagcttgcaggaaggattgcaatggttgattctccaagagaggttgttggagcagtctta
aagtatatgggagcatcctataatactgatgatatcagaaaagatattccaggtgggata
agtgccrtgcagctgaatctagctctgctygcaaagcag------------gtccwatta
tttgacagcrcaagttatctcagggctttttat------gtyggtgatgcatgggtagcg
gttggatggagtagtgacatcctgcctgctgccaagcgaatgtcaggtgttgctgttgtt
gttccgaagtctggagctagtttatgggcagatctatgg---------------------
------------------------------------------------------------
------------------------------------------------------------
------------------------------------------------------------
---------
>PAFTOL004665
------------------------------------------------------------
------------------------------------------------------------
------------------------------------------------------------
------------------------------------------------------------
------------------------------------------------------------
------------------------------------------------------------
---caggtttatttgcat------------------------------------------
---------------------------------aggaacaatgaagggaagattgatcct
gasggtaggatatgggctgttccatatcgatggggaagcatggttatagcatacaagaag
agcaaatttgayaggcttggacttcgcccagtggaggactgggcagatttatggcgtcct
gagcttgcaggaaggattgcaatggttgattctccaagagaggttgttggagcagtmtta
aagtatatgggagcatcttataatactgatgatatcagaaaagatattccaggtgggata
agtgccgtgcagctgaatctagctctgctcgcaaagcag------------gtcctatta
tttgacagcacaagttatctcagggctttttat------gtcggtgatgcatgggtagcg
gttggatggagtagtgacatcctgcccgctgccaagcgaatgtcaggtgttgccgttgtt
gttccgaagtctggagctagtttgtgggcagatctatgg---------------------
------------------------------------------------------------
------------------------------------------------------------
------------------------------------------------------------
---------
>PAFTOL004666
------------------------------------------------------------
------------------------------------------------------gatttt
gttcaatctcaaggtcggagatcaaagttatgcatccaaccacgtggaactcatgaaagc
atattttct------gaactattgaggcccttgaagagagctgaggcttcaaaatctgct
gtcactgctgatctcatcactcttggtgactcttggcttgatcttgccattggcaatgct
gtcattgagccaatgcaaggtgcagaagaccaggattggttcaggggtctgacagaaaag
tggaaggtttatttgcat------------------------------------------
---------------------------------aggaacaatgaagggaagattgatcct
gagggtaggatatgggctgttccatatcgatggggaagcatggttatagcatacaagaag
agcaaatttgataggcttggacttcgcccagtggaggactgggcagatttatggcgtcct
gagcttgcaggaaggattgcaatggttgattctccaagagaggttgttggagcagtctta
aagtatatgggagcatcctataatactgatgatatcaaaaaagatattccaggtgggata
agtgccgtgcagctgaatctagctctgctcgcaaagcag------------gtcctatta
tttgacagcacaagttatctcagggctttttat------gtcggtgatgcatgggtagcg
gttggatggagtagtgacatcctgcctgctgccaagcgaatgtcaggtgttgctgttgtt
gttccgaagtctggagctagtttatgggcagatctatgg---------------------
------------------------------------------------------------
------------------------------------------------------------
------------------------------------------------------------
---------
>PAFTOL004667
---gatgagcagttagatgaagcatttgaaaaatggaaatcaaaaatctacccgttgact
gtcccactaagagttgttgctttaaaagactctgtaccacctgcatggatcaaggatttt
gttcaatctcaaggacggagatcaaagttatgcatccaaccacgtggaactcatgaaagc
atattttct------gaacwattgaggcccttgaagagagctgaggcttcaaaatctgct
rttacagctgatctcatcactcttggtgactcctggcttgatcttgccattggcaaygct
gtcattgagycaatgcaaggtgcagaagaccaggattggttcaggggtctgacagaaaag
tggaaggtttatttgcat------------------------------------------
---------------------------------aggaacaatgaagggaagattgatcct
gagggtagratatgggctgttccatatcgatggggaagcatggttatagcatacaagaag
agcaaatttgatagrcttggacttcgcccagtggaggactgggcagatttatggcgtcct
gagcttgcaggaaggattkcaatgrttgattctccaagagaggttgttggagcagtctta
aagtatatgggagcatcctataatactgatgatatcagaaaagatrttccaggtgggata
agtgccgtgcagctgaatctagctctgctsgcaaagcag------------gtcctatta
tttgacagcacaagttatctcagggctttttat------gtcggtgatgcatgggtagcg
gttggatggagtagtgacatcctgcctgctgccaagcgaatgtcaggtgttgctgttgtt
gttccgaagtctggagctagtttatgggcagatctatgg---------------------
------------------------------------------------------------
------------------------------------------------------------
------------------------------------------------------------
---------
>PAFTOL004668
------------------------------------------------------------
------------------------------tctgtaccacctgcatggatcaaggatttt
gttcaatctcaaggacggagatcaaagttatgcatccaaccacgtggaactcatgaaagc
rtattttct------gaactattgaggcccttgaagagagctgaggcttcaaaatctgct
atkacagctgatctcatcastcttggtgactcctggcttgatcttgccattggcaatgct
gtcattgagccaatgcaaggtgcagaagaccaggattggttcaggrgtctgacagaaaag
tggaaggtttatttgcat------------------------------------------
---------------------------------aggaacaatgaagggaagattgatcct
gagggtaggatatgggctgttccatatcgatggggaagcatggttatagcatacaagaag
agcaaatttgatagrcttggacttcscccagtggaggactgggcagatttatggcgtcct
gagcttgcaggaaggattgcaatggttgattctccragagaggttgttggagcagtctta
aagtatatgggagcatcctataatactgatgatatsagaaaagatattccaggtgggata
agtgccrtgcagctgaatctagctctgctcgcaaagcag------------gtcctatta
tttgacagcacaagttatctcagggctttttat------gtcggtgatgcatgggtagcg
gttggatggagtagtgacatcctgcctgctgccaagcgaatgtcaggtgttgctgttgtt
gttccgaagtctggagctagtttatgggcagatctatgg---------------------
------------------------------------------------------------
------------------------------------------------------------
------------------------------------------------------------
---------
>PAFTOL005025
------------------------------------------------------------
------------------------------------------------------gatttt
attcaatctcaaggacggagattaaagttatgcatccaaccacgtggaactcatgaaagc
atattttct------gaactattgaggcccttgaagaaagctgaggcttcaaaatctgct
attacagctgatctcatcactcttggtgactcctggcttgatcttgccattggcaatgct
gtcattgagccaatgcaaggtgcagaagaccaggattggttcaggggtctgacagaaaag
tggmaggtttatttgcat------------------------------------------
---------------------------------aggaacaatgaagggaagattgatcct
gagggaaggatatgggctgttccatatcgatggggaagcatggttatagcatacaagaag
agcaaatttgatgggcttggacttcgcccagtggaggactgggcagatttatggcgtcct
gagcttgcaggaaggattgcaatggttgattctccaagagaggttgttggagtagtctta
aagtatatgggagcatcttataatactgatgatatcagaaaagatattccaggtgggatg
agtgccgtgcagctgaatctagctctgcttgcaaagyag------------gtcctatta
tttgacagcacaagttatctcagggctttttat------gtcagtgatgcatgggtagcg
gttggatggagtagtgacatcctgcctgctgccaagcgaatgtcaggtgttgctgttgtt
gttccgaagtctggagctagtttatgggcagatctatgg---------------------
------------------------------------------------------------
------------------------------------------------------------
------------------------------------------------------------
---------
>PAFTOL005026
------------------------------------------------------------
------------------------------------------------------gatttt
attcaatctcaaggacggagattaaagttatgcatccaaccacgtggaactcatgaaagc
atattttct------gaactattgaggcccttgaagaaagctgaggcttcaaaatctgct
attacagctgatctcatcactcttggtgactcctggcttgatcttgccattggcaatgct
gtcattgagccaatgcaaggtgcagaagacsaggattggttcaggggtctgacagaaaag
tggaaggtttatttgcat------------------------------------------
---------------------------------aggaacaatgaagggaagattgatcct
garggaaggatatgggctkytccatatcgatggggaagcatggttatagcatacaagaag
agcaaatttgataggcttggacttcgcccagtggaggactgggcagatttatggcgtcct
gagcttgcaggaaggattgcaatggttgattctccaagagaggttgttggagcagtctta
aagtatatgggagcatcttataatactgatgatatcagaaaagatattccaggtgggata
agtgccgtgcagctgaatctagctctgctcgcaaagcag------------gtcctatta
tttgacagcasaagttatctcagggctttttat------gtcrgkgatgcatgggtagcg
gttggatggagtagtgacatcctgcctgctgccaagcgaatgtcaggtgttgctgttgtt
gttccraagtctggagctagtttatgggcagatctatgg---------------------
------------------------------------------------------------
------------------------------------------------------------
------------------------------------------------------------
---------
>PAFTOL005035
------------------------------------------------------------
------------------------------------------------------------
------------------------------------------------------------
---------------------------------------------gcttcaaaatctgct
attacggctgatctcatcactcttggtgactcctggcttgatcttgccattggcaatgct
gtcattgagccaatgcaaggtgcagaagaccaggattggttcaggggtctgacagaaaag
tggaaggtttatttgcat------------------------------------------
---------------------------------aggaacaatgaagggaagattgatcct
gagggtaggatatgggctgttccatatcgatggggaagcatggttatagcatacaagaag
agcaaatttgataggcttggacttcgcccagtggaggactgggcagatytatggcgtcct
gagcttgcaggaaggattgcaatggttgattctccaagagagkttgttggagcwgtcyta
aagtatatgggagcatcctataatactgatgayattagaaaagatattccwggtgggata
agtgccgtgmagctgaatctagctctgctcgcaaagcag------------gtcctatta
tttgacagcasaagttatctcagggctttttat------gtcggkgatgcatgggtagcg
gttggatggagtagtgacatcctgcctgctgccaagcgaatgtcwggtgttgctgttgtt
gttccraagtctggagctagtttatgggcagatctatgg---------------------
------------------------------------------------------------
------------------------------------------------------------
------------------------------------------------------------
---------
>PAFTOL005042
------------------------------------------------------------
------------------------------------------------------gatttt
attcaatctcaaggacggagatcaaagttatgcatccaaccacgtggaactcatgaaagc
atattttct------gaactattgaggcccttgaagaragctgaggcttcaaratctgct
attacagctgatctcatcactcttggtgactcctggcttgatcttgccattggcaatgct
gtcattgagccaatgcaaggtgcagaagaccaggaytggttcaggggtctgacagaaaag
tggaaggtttatttgcat------------------------------------------
---------------------------------aggaacaatgaagggaagattgatcct
gagggtaggatatgggctgttccatatcgatggggaagcatggttatagcrtacaagaag
agcaaatttgatagrcttggacttcgyccagtggaggactgggcagatttatggcgtcct
gagcttgcaggaaggattgcratggttgattctccaagagaggttgttggagcagtctta
aagtatatgggagcatcytataataytratgatatcagaaaagatattccaggtgggata
agtgccgtgcagctgaatctagctctgctcgcaaagcag------------gtcctatta
tttgacagcacaagttatctcagggctttttat------gtcggtgatgcatgggtagcg
gttggatggagtagtgacatcctgccygctgccaagcgaatgtcaggtgttgcygttgtt
gttccgaagtctggagctagtytatgggcagatctatgg---------------------
------------------------------------------------------------
------------------------------------------------------------
------------------------------------------------------------
---------
>PAFTOL005043
------------------------------------------------------------
------------------------------------------------------gatttt
gttcaatctcaaggacggagatcaaagttaygcatccaaccacgtggaastcatgaaagc
atattttct------gaactattgaggcccttgaagagagctgaggcttcraaatctgcy
attacagctgatctcatcactcttrgtgactcctggcttgatcttgccattggcaatgct
gtcattgagccaatgcaaggtgcagaagaccaggattggttcaggggtctgacagaaaag
tggaaggtttatttgcat------------------------------------------
---------------------------------aggaacaatgaagggaagattgatcct
gagggtaggatatgggctgttccatatcgatggggaagcatggttatagcatacaagaag
agcaaatttgatagrcttggacttcgyccagtggaggactgggcagatttatggcgtcct
gagcttgcaggaaggattgcaatggttgattctccragagaggttgttggarcagtctta
aagtatatgggagcatcctataataytgatgatatcagaaaagatattccaggtgggata
agtgccgtgcagctgaatctagctctgctcgcaaagcag------------gtcctatta
tttgacagcacaagttatctcagggctttttat------gtcggtgatgcatgggtagcg
gttggatggagtagtgacatcctgcctgctgccaagcgaatgtcaggtgttgctgttgtt
gttccgaagtctggagctagtttatgggcagatctatgg---------------------
------------------------------------------------------------
------------------------------------------------------------
------------------------------------------------------------
---------
>PAFTOL005047
------------------------------------------------------------
------------------------------------------------------gatttt
attcaatctcaaggacggagatcaaagttaggcatcctaccacgtggaactcatgaaagc
atattttct------gaactattgaggcccttgaagaaagctgaggcttcaagatctgct
attacagctgatctcatcactcttggtgactcctggcttgatcttgccattggcaatgct
gtcattgagccaatgcaaggtgcagaagaccaggactggttcaggggtctgacagaaaag
tggaaggtttatttgcat------------------------------------------
---------------------------------aggaacaatgaagggaagattgatcct
gagggtaggatatgggctgttccctatcgatggggaagcatggttatagcatacaagaag
agcaaatttgataggcttggacttcgcccagtggaggactgggcagatttatggcgtcct
gagcttgcaggaaggattgcaatggttgattctccaagagaggttgttggagcagtctta
aagtatatgggagcatcttataatactgatgatatcagaaaagatattccaggtgggata
agtgccgtgcagctgaatctagctctgctcgcaaagcag------------gtcctatta
tttgacagcacaagttatctcagggctttttat------gtcggtgatgcatgggtagcg
gttggatggagtaatgacatcctgcccgctgccaagcgaatgtcaggtgttgccgttgtt
gttccgaagtctggagctagtttgtgggcagatctatgg---------------------
------------------------------------------------------------
------------------------------------------------------------
------------------------------------------------------------
---------
>PAFTOL005169
------------------------------------------------------------
------------------------------------------------------------
------------------------------------------cgtggaactcatgaaagc
atattttct------gaactkttgaggcccttgaagaaagctgaggcttcaaaatctgct
attacagctgatctcwtcactcttggtgactcctggcttgatcttgccattggaaatgct
gtcattgagccaatgccaggtgcagaagaccaggattggttcaggggtctgacagaaaag
tggaaggtttatttgcat------------------------------------------
---------------------------------aggaacaatgaagggmagattgatcct
gagggtaggatatgggctgttccatatcgatggggaagcatggttatagcatacaagaag
agcaaatttgataggcttggacttcgcccagtggaggactgggcagatttatggcgtcct
gagcttgcaggaaggattgcaatggttgattctccaagagaggttgttggagcagtctta
aagtatatgggagcatcttataatactgatgatatcagaaaagatattccaggtgggata
agtgccgtgcagctgaatctagctctgctcgcaaagcag------------gtcctattg
tttgacagcacaagttatctcagggctttttat------gtcggtgatgcatgggtagcg
gttggatggagtagtgacatcctgcctgctgccaagcgaatgtcaggtgttgctgttgtt
gttccgaagtctggagctagtttatgggcagatctatgg---------------------
------------------------------------------------------------
------------------------------------------------------------
------------------------------------------------------------
---------
>PAFTOL007498
------------------------------------------------------------
------------------------------------------------------gatttt
attcaatctcaaggacggagatcaaagttatgcatccaaccatgtggaactcatgaaagc
atattttct------gaactattgaggcccttgaagaaagctgaggcttcaaaatctgct
attacagctgatctcatcactcttggtgactcctggcttgatcttgccatcggcaatgct
gtcattgagccaatgcaaggtgcagaagaccaggattggttcaggggtctgacagaaaag
tggaaggtttatttgcat------------------------------------------
---------------------------------aggaacaatgaagggaagattgatcct
gagggtaggatatgggctgctccatatcgatggggaagcatggttatagcatacaagaag
agcaaatttgataggcttggacttcgcccagtggaggactgggcagatttatggcgtcct
gagcttgcaggaaggattgcaatggttgattctccaagagaggttgttggagcagtctta
aagtatatgggagcatcttataatactgatgatatcagaaaagatattccaggtgggata
agtgccgtgcagctgaatctagctctgctcgcaaagcag------------gtcctatta
tttgacagcacaagttatctcagggctttttat------gtcggtgatgcatgggtagcg
gttggatggagtagtgacatcctgcckgctgccaagcgaatgtcagatgttgctgttgtt
gttccraagtctggagctagtttatgggcagatctatgg---------------------
------------------------------------------------------------
------------------------------------------------------------
------------------------------------------------------------
---------
>PAFTOL008060
------------------------------------------------------------
------------------------------------------------------gatttt
gttcaatctcaaggacggagatcaaagttatgcatccaaccacgtggaactcatgaaagc
atattttct------gaactattgaggcccttgaagagagctgaggctgcaaaatctgct
attacggctgatctcatcactcttggtgactcctggcttgatcttgccattggcaatgct
gtcattgagcccatgcaaggtgcagaagaccaggattggttcakgggtctgacagaaaag
tggaaggtttatttgcat------------------------------------------
---------------------------------aggaacaatgaagggaagattgatcct
gagggtaggatatgggctgttccatttcgatggggaagcatggttatagcatacaagaag
agcaaatttgataggcttggacttcgcccagtggaggwctgggcagatttatggcgtcct
gagcttgcaggaaggattgcaatggttgattctccaagagaggttgttggagcagtctta
aagtatatgggagcatcctataatactgatgatatcagaaaagatattccaggtgggata
agtgccatgcagctgaatctagctctgcttgcaaagcag------------gtcctatta
tttgacagcgcaagttatctcagggctttttat------gtcggtgatgcatgggtagcg
gttggatggagtagtgacatcctgcctgctgccaagcgaatgtcaggtgttgctgttgtt
gttccgaagtctggagctagtttatgggcagatctatgggctatcccagctactaataga
tgcccaccaatggaggaagtcggagggcgaattagagggccatctccactaatacaccag
tggttagagttttgccttcaacctgctcgagagcttccattcaagcagggtgtgttttcc
ggggcctccccatctgcttta---------------------------------------
---------
>PAFTOL008063
------------------------------------------------------------
---------------gttgctttaaaagactctgtaccacctgcgtggatcaaggatttt
gttcaatctcaaggacggagatcaaagttatgcatccaaccacgtggaactcatgaaagc
atattttct------gaactattgargcccttgaagagagctgaggcttcaaaatctgct
attacrgctgatctcatcactcttggtgactcctggcttgatcttgccattggyaatgct
gtyattgagccaatgcaaggtgcagaagaccasgattggttcaggggtctgacagaaaag
tggaaggtttatttgcat------------------------------------------
---------------------------------aggaacaatgaagggaagattgatcct
gagggyagratatgggctgttccatatcgatggggaagcatggtyatagcatacaagaag
agcaaatttgataggcttggacttgcccctgtgcaggactgggcagatttatggcgtcct
gagcttgcaggaaggattgcaatggttgattctccaagagaggttgttggagcagtctta
aagtatatgggagcatcctataatactgatgayatcagaaaagatattccaggtgggata
agtgccgtgcagctgaatctagctctgctcrcaaagcag------------gtcctrtta
tttgacagcrcaagttatctcagggctttttat------gtyggtgatgcatgggtagcg
gttggatggagtagtgacatcctgcctgctgccaagcgaatgtcaggtgttgctgttgtt
gttccgaagtctggagctagtttatgggcagatctatgg---------------------
------------------------------------------------------------
------------------------------------------------------------
------------------------------------------------------------
---------
>PAFTOL008084
------------------------tttgaaaaatggaaatctaaagtctacccattgacc
gtcccgttaagagttgttgctttaaaagactctgtkccgcctgcgtggatcaaggatttt
attcaatctcaaggaaggagatctaagttragcatccaaccacgtggaactcttgaaagc
atattttct------gaacttttgaggcccttgaagaaagctgagscmtcaaaatctgct
attacagctgatctcatcactcttggtgactcctggcttgatcttgccattggcaaygct
gtcattgagccaatgcamggcgcagaagaccacgaytggttcaggggtctgacagagaag
tggaaggtttatttgcgt------------------------------------------
---------------------------------aggaacamtgaagggaagatcgaccct
gagggtaggatatgggctgttccatatcgatggggaagcatggttatagcctacaagaag
agcaaatttgataagctcggacttgccccagtggaagwctgggcagatttatggcgtgct
gagcttgcaggaaggattgtgatggttgattctccaagagaggttgttggagcagtctta
aagtatatgggagcatcttataataccgatgatatcagaaaagacattcctggygggata
agtgcygtacagcagaatctagctctgctcacaaagcag------------gtcctattg
tttgacagcagaagttatctcaaggctttttat------gtcggtgatgcatgggtagcg
gttggatggagcratgatatcctgcctwccgccaagcgaatgtcaggtgttgctgttgtt
gttccgaagtctggagctagtttatgggcagatctgtgg---------------------
------------------------------------------------------------
------------------------------------------------------------
------------------------------------------------------------
---------
>PAFTOL008417
------------------------------------------------------------
------------------------------------------------------gatttt
gttcaatctcaaggacggagatcaaagttatgcatccaaccacgtggaactcatgaaagc
atattttct------gaactattgaggcccttgaagagagctgaggcttcaaaatctgct
attacagctgatctcatcactcttggtgactcctggcttgatcttgccattggcaatgct
gtcattgagccaatgcaaggtgcagaagaccaggattggttcaggggtctgacagaaaag
tggmaggtttatttgcat------------------------------------------
---------------------------------aggaacaatgaagggaagattgatcct
gagggcaggatatgggctgttccatatcgatggggaagcatggttatagcatacaagaag
agcaaatttgataggcttggacttcgcccagtggaggactgggcagatttatggcgtcct
gagcttgcaggaaggattgcaatggttgattctccaagagaggttgttggagcagtctta
aagtatatgggagcatcctataatactgatgatatcagaaaagatattccaggtgggata
agtgccgtgcagctgaatctagctctgctcgcaaagcag------------gtcctgtta
tttgacagcgcaagttatctcagggctttttat------gttggtgatgcatgggtagcg
gttggatggagcagtgacatcctgcctgctgccaagcgaatgtcaggtgttgctgttgtt
gttccmaagtctggagctagtttatgggcagatctatgg---------------------
------------------------------------------------------------
------------------------------------------------------------
------------------------------------------------------------
---------
>PAFTOL008419
------------------------------------------------------------
------------------------------------------------------gatttt
gttcaatctcaaggacggagatcaaagttatgcatccaaccacgtggaacycatgaaagc
atattttct------gaactattgaggcccttgaagagagctgargcttcaaaatctgct
attacagctgatctcatcactcttggtgactcctggcttgatcttgccattggcaatgct
gtcattgagccaatgcaaggtgcagaagaccaggattggttcagggrtctgacagaaaak
tggaaggtttatttgcat------------------------------------------
---------------------------------aggaacaatgaagggaagattgatcct
ragggtaggatatgggctgttccatatcgatggggaagcatggttatagcatacaagaag
agcaaatttgataggcttggacttcgcccagtggaggactgggcagatttatggcgtcct
gagcttgcasgaaggattgcaatggttgattctccaagagaggttgttggagcagtctta
aagtatatgggagcatcctataatactgatgatatcagaaaagayattccaggtgggata
agtgccgtgcagctgaatctagctctgctcgcaaagcag------------gtcctatta
tttgacagcacaagttatctcagggctttttat------gtcggtgatgcatgggtagcg
gttggatggagtagtgacatcctgcctgctgccaagcgaatgtcaggtgttgctgttgtt
gttccgaagtctggagctagtttatgggcagatctatgg---------------------
------------------------------------------------------------
------------------------------------------------------------
------------------------------------------------------------
---------
>PAFTOL008421
---------------------------gaaaaatggaaatcaaaaatctacccattgact
gtcccactaagagttgttgctttaaaagactcagtaccaccggcatggatcaaggatttt
attcaatctcaaggacggagagcaaagttatgcatccaaccacgtggaactcatgaaagc
atattttct------gaactattgaggcccttgaagaaagctgagtcttcaaaatctgct
attacagctgatctcatcactcttggtgactcctggcttgatcttgccattggcaatgct
gtcattgagccaatgcaakgtgcagaagaccaggattggttcaggggtctgacagaaaag
tggaaggtttatttgcat------------------------------------------
---------------------------------aggaacaatgaagggaagatcgatcct
gagggtaggatatgggctgttccatatcgatggggaagcatggttatagcwtacaagaag
agcaaatttgataggcttggacttcgcccagtggaggactgggcagatttatggcgtcct
gagcttgcaggaagaattgcaatggttgattctccaagagaggttgttggagcagtctta
aagtatatgggagcatcgtataatactgatgatatcagaaaaagtattccaggtgggata
attgccgtgcagctgaatctagctctactcacaaagcag------------gtcctatta
tttgacagcacaagttatctcagggctttttat------gtcggtgatgcatgggtagcg
gttggatggagtagtgacatcctgcctgctgccaagcgaatgtcaggtgtcgctgtggtt
gttccaaggtctggagctagtttatgggcagatctatgg---------------------
------------------------------------------------------------
------------------------------------------------------------
------------------------------------------------------------
---------
>PAFTOL008422
------------------------------------------------------------
------------------------------------------------------------
------------------------------------------------------------
------------------------------------------------------------
------------------------------------------------------------
------------------------------------------------------------
---caggtttatttgcgt------------------------------------------
---------------------------------aggaacaatgacgggaagattgatcct
gcgggtaggatatgggctgttccatatcgatggggaagcatggttatagcatacaagaag
agcaaatttgataggcttggacttcgcccagtggaggactgggcagatttatggcgtcct
gagcttgcaggaaggattgcaatggttgattctccaagagaggttgttggagcagtctta
aagtatatgggagcatcttataatactgatgatatcagaaaagatattccaggtgggata
agcgccgtgcagctgaatctagcgctgctcacaaagcag------------gtcctatta
tttgacagcacaagttatctcagggctttttat------gtcggtgatgcatgggtagcg
gttggatggagtagtgacatcctgcctgctgccaagcgaatgtcaggtgtagctgttgtt
gttccgaagtctggagctagtttatgggcagatctatgg---------------------
------------------------------------------------------------
------------------------------------------------------------
------------------------------------------------------------
---------
>PAFTOL008423
gaagacgaggagttagatgaagcatttgaaaaatggaaatcaaaaatctatccattgact
gtcccactaagagttcttgctttaaaagactctgtaccacctgcatggatcaaggatttt
attcaatctcaaggacggagatcaaagttaggcatccaaccacgtggaactcatgaaagc
atattttct------gaactattgaggcctttgaagaaagctgaggcttcaagatctgct
attacagctgatctcatcactcttggtgactcctggcttgatgttgccattggcaatgct
gtcattgagccaatgcaaggtgcagaagaccaggactggttcaggggtctgacagaaaag
tggaaggtttatttgcat------------------------------------------
---------------------------------aggaacaatgaagggaagattgatcct
gagggtaggatatgggctgttccatatcgatggggaagcatggttatagcatacaagaag
agcaaatttgataggcttggacttcgcccagtggaggactgggcagatttatggcgtcct
gagcttgcaggaaggattgcaatggttgattctccaagagaggttgttggagcagtctta
aagtatatgggagcatcttataatactgatgatatcagaaaagatattccaggtgggata
agttccgtgcagctgaatctagctctgctcgcaaagcag------------gtcctatta
tttgacagcacaagttatctcagggctttttat------gtcggtgatgcatgggtagcg
gttggatggagtagtgacatcctgcccgctgccaagcgaatgtcaggtgttgccgttgtt
gttccgaagtctggagctagtttgtgggcagatctatgg---------------------
------------------------------------------------------------
------------------------------------------------------------
------------------------------------------------------------
---------
>PAFTOL008436
---------cagttagatgaagcatttgaaaaatggaaatcaaaaatctacccattgact
gtcccactaagagttgttgctttaaaagactctgtaccgcctgcatggatcaaggatttt
attcaatctcaaggacggagatcaaagttatgcatccaaccacgtggaactcatgaaagc
atattttct------gaactattgaggcccttgaagaaagctgaggcttcaaaatctgct
attacagctgatctcatcactcttggtgactcctggcttgatcttgccattggcaatgct
gtcattgagccaatgcaaggtgcagaagaccaggattggttcaggggtctgacagaaaag
tggaaggtttatttgcat------------------------------------------
---------------------------------aggaacaatgaagggaagattgatcct
gagggtaggatatgggctgttccatatcgatggggaagcatggttatagcatacaagaag
agcaaatttgataggcttggacttcgcccagtgkaggactgggcagatttatggcgtcct
gagcttgcaggaaggattgcaatggttgattctccaagagaggttgttggagcagtctta
aagtatatgggagcatcttataatactgatgatatcagaaaagatattcctggtgggata
agtgccgtgcagctgaatctagctctgctcgcaaagcag------------gtmctctta
tttgacagcacaagttacctcagggctttttat------gtcggtgatgcatgggtagcg
gttggatggagtagtgacatcctgcctgctgccaagcgaatgtcaggtgttgccattgtt
gttccgaagtctggagctagtttatgggcagatctatgg---------------------
------------------------------------------------------------
------------------------------------------------------------
------------------------------------------------------------
---------
>PAFTOL008439
------------------------------------------------------------
------------gttgttgctttaaaagactctgtaccacctgcatggatcaaggatttt
attcaatctcaaggacggagatcaaagttaagcatccaaccacgtggaactcttgaaagc
atattttct------gaacttttgaggcccttgaagaaagcggaggcttcaagatctgct
attactgctgatctcatcactgttggtgactcctggcttgatgttgccattggcaatgct
gtcattgagccaatgcaaggtgcagaagaccaggattggttcaggggtctgacagaaaag
tggmaggtttatttgcac------------------------------------------
---------------------------------aggaacaatgaagggaagattgatcct
gagggtwsgatatgggctgttccatatcgatggggaagcatggttatagcatacaagaag
agcaaatttgataggcttggacttgctgcagtggaggactgggcrgatatrtggcgtcct
gagcttgcaggaaggattgcaatggttgattctccaagagaggttgttggagcagtctta
aagtatatgggagcatcttataatactgatgatatcagaaaagatattcctggtgggata
agtgcsgtgcagcagaatctagctctgcttgcgaagcag------------gtcctattt
tttgacagcacaagttatctcagggctttttat------gtyggtgatgcatgggtagcg
rtaggatggagtagtgatatcctgcctactgccaagcgaatgtcaggtgttgctgttgtt
gttccgaagtccggagctagtttatgggcagatctatgg---------------------
------------------------------------------------------------
------------------------------------------------------------
------------------------------------------------------------
---------
>PAFTOL008881
------------------------------------------------------------
------------------------------------------------------------
---------------------------------------------ggaactcttgaaagc
atattttct------garctattgaggcccttgaagaaagctgaggcttcaaaatctgct
attacwgctgatctcatcactcttggtgcctcctggcttgatcttgccattkgcaatgct
gtcattgagccagtgcaaggtgcagaagaccaggattggttcaggggtctgacagaaaag
tggaaggtttatttgcat------------------------------------------
---------------------------------aggaacaatgaagggaagattgatcct
gagggtaggatatgggctgttccatatcgatggggaagcatggtcatagcatacaagaag
agcaaatttgataggcttggacttgccccagtgcaggactgggcagatttatggcgtcct
gagcttgcaggaaggattgcaatggttgattctccaagagaggttgttggagcagtctta
aagtatatgggagcatsttataatactgatgatatcagaaaagatattcctggmggtata
agtgcygtgcagcagaatctagctctgctcgcaaagcag------------gtcctatta
tttgacagcacaagttatmtcagggctttttat------gtcggtgatgcatgggtagcg
gttggatggagtagtgacrtcctgcctgctgccaagcgaatgtcaggtgttgccgttgtt
gttccgaagtctggagctagtttgtgggcagatctatgg---------------------
------------------------------------------------------------
------------------------------------------------------------
------------------------------------------------------------
---------
>PAFTOL009175
---gatgagcagttagatgaagc-------------------------------------
------------------------------------------------------------
-----atttgaaaaatggaaatcaaaa------atctacccattgactgtcccactaaga
gttgttgctttaaaagactctgtaccgcctgcatggatcaaggaggcttcaaaatctgcc
attacagctgatctcatcactcttggtgactcctggcttgatcttgccattggcaatgct
gtcattgagscartgcaaggtgcagaagacmaggattggttcaggggtctracagaaaag
tggaaggtttatttgcat------------------------------------------
---------------------------------aggaacaacgaagggaagattgatcct
gagggtaggatatgggctgttccatatcgatggggaagcatggttatagcatacaagaag
agcaaatttgataggcttggacttcgcccagtggaggactgggcagatttatggcgtcct
gagcttgcaggaaggattgcaatggttgattctccaagagaggttgttggagcagtctta
aagtatatgggagcatcttataatactaaagatatcagaaaagatattcctggtgggata
agtgccgtgaagctgaatctagctctgctcgcaaagcaggtattagaattcgtcctctta
tttgacagcacaagttacctcagggctttttat------gtcagtgatgcatgggtagcg
gttggatggagtagtgacatcctgcctgctgccaagcgaatgtcaggtgttgccgttgtt
gttccgaagtctggagctagtttatgggcagatctatgg---------------------
------------------------------------------------------------
------------------------------------------------------------
------------------------------------------------------------
---------
>PAFTOL009179
------------------------------------------------------------
------------------------------------------------------------
------------------------------------------------------------
------------------------------------------------------------
------------attgtatctcttggtgacacgtgggttaaatttgcaattagcaagaaa
ctaatagaacccataaaaggggtggagggccaagattggtttaacaaactaagtgacaag
tggaaggtttatytgcrt------------------------------------------
---------------------------------aggaacamtgaagggaagattgatycy
ragggtaggatatgggctgttccrtatcgatggggmagcatggttatagcatacaagaag
agcaaatttgata-----------------------------------------------
----------------------------attctccaagagaggttgttggagcagtctta
aagtatatgggagcatcctataatactgatgatatcagaaaagatattccaggtgggata
agtgccgtgcagctgaatctagctctgctcgcaaagcag------------gtattagaa
ttc---------------------------------------------------------
------------------------------------------------------------
------------------------------------------------------------
------------------------------------------------------------
------------------------------------------------------------
------------------------------------------------------------
---------
>PAFTOL009181
------------------------------------------------------------
------------------------------------------------------------
------------------------------------------------------------
------------------------------------------------------------
------------------------------------------------------------
------------------------------------------------------------
---caggtttatttgcat------------------------------------------
---------------------------------aggaacaatgaagggaagattgatccy
gagggtaggatatgggctgttccatatcgatggggaagcatggttatagcatacaagaar
agcaaatttgatagrcttggacttcgcccagtggaggactgggcagatytatggcgtcct
gagcttgcaggaaggattgcaatggttgattctccaagagaggttgttggagcagtctta
aagtatatgggagcatcctataatactgatgatatcagaaaagatattccaggtgggata
agtgccgtgcagctgaayctagctctgctcgcaaagcag------------gtcctatta
tttgacagcacaagttatctcagggctttttat------gtcggtgatgcatgggtagcg
gttggrtggagtagtgacatcctgcctgctgycaagcgaatgtcaggtgttgctgttgtt
gttccgaagtctggagctagtttatgggcagatctatgg---------------------
------------------------------------------------------------
------------------------------------------------------------
------------------------------------------------------------
---------
>PAFTOL009183
------------------------------------------------------------
------------------------------------------------------------
------------------------------------------------------------
------------------------------------------------------------
------------------------------------------------------------
------------------------------------------------------------
---caggtttatttgcat------------------------------------------
---------------------------------aggaacaatgaagggaagattgatcct
gagggtaggatatgggctgttccatatcgatggggaagcatggttatagcatacaagaag
agcaaatttgataggcttggacttcgcccagtggaggactgggcagatttatggcgtcct
gagcttgcaggaaggattgcaatggttgattctccaagagaggttgttggagcagtctta
aagtatatgggagcatcctayaatactgatgatatcagaaaagatattccaggtgggata
agtgccgtgcagctgaatctagctctgctcgcaaagcag------------gtcctatta
tttgacagcacaagttatctcagggctttttat------gtcggtgatgcatgggtagcg
gttggatggagtagtgacatcctgcctgctgccaagcgaatgtcaggtgttgctgttgtt
gttccgaagtctggagctagtttatgggcagatctatgg---------------------
------------------------------------------------------------
------------------------------------------------------------
------------------------------------------------------------
---------
>PAFTOL009185
------------------------------------------------------------
------------------------------------------------------gatttt
attcagtctcaaggacggagatcaaagttatgcatccaaccacgtggaactcatgaaacc
atattttct------gaactattgaggcccttgaagacagctgaggcttcaagatctgct
attacagctgatctcatcactcttggtgactcctggcttgatcttgccattggcaatgct
gtcattgagccaatgcaaggtgcagaagaccaggattggttcaggggtctgacagaaaag
tggaaggtttatttgcat------------------------------------------
---------------------------------aggaacaatgaagggaagattgatcct
gagggtaggatatgggctgttccatatcgatggggaagcatggttatagcatacaagaag
agcaaatttgataggcttggacttcgcccagtggaggactgggcagatttatggcgtcct
gagcttgcaggaaggattgcaatggttgattctccaagagaggttgttggagcagtctta
aagtatatgggagcatcttataatactgatgatatcagaamagatattccaggtgggata
agtgccgtgcagctaaatctagctctgctcgcaaagcag------------gtcctatta
tttgacagcacaagttatcttagggctttttat------gtcggtgatgcatgggtagcg
gttggatggagtagtgacatcctgcctgctgccaagcgaatgtcaggtgttgccgttgtt
gttccgaagtctggagctagtttatgggcagatctatgg---------------------
------------------------------------------------------------
------------------------------------------------------------
------------------------------------------------------------
---------
>PAFTOL009187
------------------------------------------aaaatctatccgttgact
gtcccactaagagttgttactttaaaagactctgtaccacctgcatggatcaaggatttt
attcaatctcaaggacggagatcaaagttatgcatccaaccacgtggaactcatgaaagc
atattttct------gaactattgaggcccttgaagaaagctgaggcttcaagtgctgct
attacagctgatctcatcactcttggtgactcctggcttgatcttgccattggcaatgct
gtcattgagccaatgcaaggtgcagaagaccaagactggttcaggggtctgacagaaaag
tggaaggtttatttgcat------------------------------------------
---------------------------------aggaacaatgaagggaagattgatcct
gagggtaggctatgggctgttccatatcgatggggaagcatggttatagcatacaagaag
agcaaatttgataggcttggacttcgcccagtggaggactgggcagatttatggcgtcct
gagcttgcaggaaggattgcaatggttgattctccaagagaggttgttggagcagtctta
aagtatatgggagcatcttataatactgatgatatcagaaaagatattccaggtgggata
agtgccatgcagctgaatctagctctgctcgcaaagcag------------gtcctatta
tttgacagcacaagttatctcagggctttttat------gtcggtgatgcatgggtagcg
gttggatggagtagtgacatcctacccgctgccaagcgaatgtcaggtgttgccgttgtt
gttccaaagtctggagctagtttatgggcagatctatgg---------------------
------------------------------------------------------------
------------------------------------------------------------
------------------------------------------------------------
---------
>PAFTOL009189
------------------------------------------------------------
------------------------------------------------------------
------------------------------------------------------------
------------------------------------------------------------
------------------------------------------------------------
------------------------------------------------------------
---caggtttatttgcat------------------------------------------
---------------------------------aggaacaatgaagggaggattgatcct
gagggtaggatatgggctgttccatatcgatggggaagcatggttatagcatacaagaag
agcaaatttgatagacttggacttcgtccagtggaggactgggcagatttatggcgtcct
gagcttgcaggaaggattgcaatggttgattctccragagaggtwgttggagcagtctta
aagtatatgggagcatcctayaatactgatgatatcagaaaagatattccaggtgggata
agtgcygtgcagctgaatctagctctgctcgcaaagcag------------gtcctatta
tttgacagcasaagttayctcagggctttttat------gtcggtgatgcatgggtagcg
gttggatggagtagtgacatcctgcctgctgccaagcgaatgtcaggtgttgctgttgtt
gttccsaagtctggagctagtttatgggcagatctatgg---------------------
------------------------------------------------------------
------------------------------------------------------------
------------------------------------------------------------
---------
>PAFTOL009191
------------------------------------------------------------
------------------------------------------------------gatttt
gttcaatctcaaggacggagatcaaagttatgcatccaaccacgtggaactcatgaaagc
atattttct------gaactattgaggcccttgaagagagctggggcttcaaaatctgct
attacagctgatctcatcactattggtgactcctggcttgatcttgccattggcaatgyt
gtcattgagccaatgcaaggtgcagaagaccaggattggttcaggggtctgacagaaaag
tggaaggtttatttgcat------------------------------------------
---------------------------------aggaacaatgaagggaagattgatcct
gagggtaggatatgggctgttccctatcgatggggaagcatggttatagcatacaagaag
agcaaatttgataggcttggacttcgcccagtggaggactgggcagatttatggcgtcct
gagcttgcaggaaggattgcaatggttgattcyccaagagaggtagttggagcagtctta
aagtatatgggagcatcctataatactgatgatatcagaaaagatattccaggtgggata
agtgccgtgcagctgaatctagctgtgctcgcaaagcag------------gtcctatta
tttgacagcacaagttatctcagggctttttat------gtcggtgatgcatgggtagcg
gttggatggagtagtgacatcctgcctgctgccaagcgaatgtcaggtgttgctgttgtt
gttccgaagtctggagctagtttatgggcagatctatgg---------------------
------------------------------------------------------------
------------------------------------------------------------
------------------------------------------------------------
---------
>PAFTOL009193
------------------------------------------------------------
------------------------------------------------------------
------tctcaaggacggaggtcaaagttatgcatccaaccacgtggaagtcatgaaagc
atattttct------gaactattgaggcccttgaagaaagctgaggcttcaaaatctgct
attacagctgatctcatcactmttggtgactcctggcttgatcttgccattggcaatgct
gtcattgaggcagtgcaaggtgcagaagaccaggattggttcaggggtctaacagaaaag
tggaaggtttatttgcat------------------------------------------
---------------------------------aggaacaatgaagggaagattgatcct
gagggtaggatatgggctgtyccatatcgatggggaagcatggttatagcatacaagaag
agcaaatttgataggcttggacttcgcccagtggaggactgggcagatttatggcgtcct
gagcttgcaggaaggattgcaatggttgattctccaagagaggtkgttggagcagtcttr
aagtatatgggagcatcttataatactgatgatatcasaaaagatattccaggtgggata
agtgcygtgcagctgaatctagctctgctyrcaaagcag------------gtcctatta
tttgacagcacaagttatctcagggctttttat------gtcggtgatgcatgggtagcg
gttggatggagtagtgacatcctgcctgctgccaagcgaatgtcaggtgttgctgtkgtt
gttccraagtctggagctagtttatgggcagatctatgg---------------------
------------------------------------------------------------
------------------------------------------------------------
------------------------------------------------------------
---------
>PAFTOL009195
------------------------------------------------------------
------------------------------tctgtaccacctgcatggatcaaggatttt
gttcaatctcaaggacggagatcaaagttatgcatccaaccacgtggaactcatgaaagc
atattttct------gaactattgaggcccttgaagagagctgaggcttcaaaatctgct
attacagctgatctcatcactcttggtgactcctggcttgatcttgccattggcaatgct
gtcattgagccaatgcaaggtgcagaagaccaggattggttcaggggtctgacagacaag
tggaaggtttatttgcat------------------------------------------
---------------------------------aggaacaatgaagggaagattgatcct
gagggtaggatatgggctgttccatatcgatggggaagcatggttatagcatacaagaag
agcaaatttgatagacttggacttcgtccagtggaggactgggcagatttatggcgtcct
gagcttgcaggaaggattgcaatggttgattctccgagagaggttgttggagcagtctta
aagtatatgggagcatcctataatactgatgatatcagaaaagatattccaggtgggata
agtgccgtgcagctgaatctagctctgctcgcaaagcag------------gtcctatta
tttgacagcacaagttacctcagggctttttat------gtcggtgatgcatgggtagcg
gttggatggagtagtgacatcctgcctgctgccaagcgaatgtcaggtgttgctgttgtt
attccgaagtctggagctagtttatgggcagatctatgg---------------------
------------------------------------------------------------
------------------------------------------------------------
------------------------------------------------------------
---------
>PAFTOL009197
------------------------------------------------------------
------------------------------------------------------------
------------------------------------------------------------
------------------------------------------------------------
------------------------------------------------------------
------------------------------------------------------------
---caggtttatttgcat------------------------------------------
---------------------------------aggaacaatgaagggaagattgatcct
gagggcaggatgtgggctgttccatatcgatggggaagcatggttatagcatacaagaag
agcaaatttgataggcttggacttcgcccagtgkaggactgggcagatttatggcgtcct
gagcttgcaggaaggattgcaatggttgattctccaagagaggttgttggagcagtctta
aagtatatgggagcatcctataatactgwtgatgtcagaaaagatattccaggtgggata
agtgcygtgcagctgaatctagctctgctcgcaaagcag------------gtcctgtta
tttgacagcgcaagttatctcagggctttttat------gttggtgatgcatgggtagcg
gttggatggagtagtgacatcctgcctgttgccaagcgaatgtcaggtgttgctgttgtt
gttccgaagtctggagctagtttatgggcagatctatgg---------------------
------------------------------------------------------------
------------------------------------------------------------
------------------------------------------------------------
---------
>PAFTOL009199
------------------------------------------------------------
---------------gttgctttaaaagactctgtaccacctgcatggatcaaggatttt
gttcaatctcaaggacggagatcaaagttatgcatccaaccacgtggaactcatgaaagc
atattttct------gaactattgaggccattgaagaaagctgaggcttcaaaatctgct
attacagctgatctcatcactcttggtgactcctggcttgatcttgctattggtaatgct
gtcattgagccaatgcaaggtgcagaagaccaggattggttcaggggtctgacagaaaag
tggaaggtttatttgcat------------------------------------------
---------------------------------aggaacaatgaagggaagattgatcct
gagggtagaatatgggctgttccatatcgatggggaagcatggtcatagcatacaagaag
agcaaatttgataggcttggacttgcccctgtgcaggaytgggcagatttatggcgtcct
gagcttgcagcaaggattgcaatggttgactctgcaagagaggttattggagcagtctta
aagtatatgggagcatcttataataccgatgatatcagaaaagatattcctggcggtata
agtgctgtgcagcagaatctagctctgctcgcaaagcag------------gtcctatta
tttgacagcacaagttatctcagggctttttat------gtcggggatgcatgggtagcg
gttggrtggagtagtgacatcctgcctgctgccaagcgaatgtcaggtgttgctgttgtt
gttccgaagtctggagctagtttatgggcagatctatgg---------------------
------------------------------------------------------------
------------------------------------------------------------
------------------------------------------------------------
---------
>PAFTOL009203
------------------------------------------------------------
------------------------------------ccacctgcatggatcaaggatttt
gttcaatctcaaggacggagatcaaagttatgcatccaaccacgtggaactcatgaaagc
atattttct------gaactattgaggcccttgaagagagctgaggcttcaaaatctgct
attacagctgatctcatcactcttggtgactcctggcttgatcttgccattggcaatgct
gtcattgagccaatgcaaggtgcagaagaccaggattggttcaggggtctgacagaaaag
tggaaggtttatttgcat------------------------------------------
---------------------------------aggaacaatgaagggaagattgatccc
gagggtaggatatgggctgttccatatcgatggggaagcatggttatagcatacaagaag
agcaaatttgataggcttggacttcgcccagtggaggactgggcagatctatggcgtcct
gagcttgcaggaaggattgcaatggttgattctccaagagaggttgttggagcagtctta
aagtatatgggagcatcctataatactgatgatatcacaaaagatattccaggtgggata
agtgccgtgcagctgaatctagctctgctcgcaaagcag------------gtcctatta
tttgacagcgcaagttatctcagggctttttat------gtcggtgatgcatgggtagcg
gttggatggagtagtgacatcctgcctgttgccaagcgaatgtcaggtgttgctgttgtt
gctccgaagtctggagctagtttatgggcagatctatgg---------------------
------------------------------------------------------------
------------------------------------------------------------
------------------------------------------------------------
---------
>PAFTOL009205
------------------------------------------------------------
------------------------------------------------------gatttt
attcaatctcaaggacggagattaaagttatgcatccaaccacgtggaactcatgaaagc
atattttct------gaactattgaggcccttgaagaaagctgaggcttcaaaatctgct
attacagctgatctcatcactcttggtgactcctggcttgatcttgccattggcaatgct
gtcattgagccaatgcaaggtgcagaagaccaggattggttcaggggtctgacagaaaag
tggmaggtttatttgcat------------------------------------------
---------------------------------aggaacaatgaagggaagattgatcct
gagggaaggatatgggctgttccatatcgatggggaagcatggttatagcatacaagaag
agcaaatttgataggcttggacttcgcccagtggaggactgggcagatttatggcgtcct
gagcttgcaggaaggattgcaatggttgattctccaagagaggttgttggagcagtctta
aagtatatgggagcatcttataatactgatgatatcagaaaagatattccaggtgggata
agtgccgtgcagctgaatctagctctgcttgcaaagcag------------gtcctatta
tttgacagcacaagttatctcagggctttttat------gtcagtgatgcatgggtagcg
gttggatggagtagtgacatcctgcctgctgccaagcgaatgtcaggtgttgctgttgtt
gttccgaagtctggagctagtttatgggcagatctatgg---------------------
------------------------------------------------------------
------------------------------------------------------------
------------------------------------------------------------
---------
>PAFTOL009207
------------------------------------------------------------
--------------------------------------------------------tttt
attcaatctcaaggaa-gagatctaagttaagcatccaaccacgtggaactcttgaaagc
atattttct------gaacttttgaggcccttgaagaaagctgaggcctcaaaatctgct
attacggctgatctcatcactcttggtgactcctggcttgatcttgccattggcaatgct
gtcattgagccaatgcaaggcgcagaagaccacgattggttcaggggtctgacagagaag
tggaaggtttatttgcgt------------------------------------------
---------------------------------aggaacaatgaagggaagatcgtccct
gagggtaggatatgggctgttccatatcgatggggaagcatggttatagcctacaagaag
agcaaatttgataagctcggacttgccccagtggaagactgggcagatttatggcgtcct
gagcttgcaggaaggattgtgatggttgattctccaagagaggttgttggagcagtctta
aagtatatgggagcatcttataataccgatgatatcagaaaagatattcctggcgggata
agtgccgtacagcagaatctagctctgctcacaaagcag------------gtcctattg
tttgacagcggaagttatctcaaggctttttat------gtcggtgatgcatgggtagcg
gttggatggagcaatgatatcctgcctaccgccaagcgaatgtcaggtgttgctgttgtt
gttccgaagtctggagctagtttatgggcagatctgtgg---------------------
------------------------------------------------------------
------------------------------------------------------------
------------------------------------------------------------
---------
>PAFTOL009209
------------------------------------------------tatccattgact
gtcccactaagagttgttgctttaaaagactctgtaccacctgcatggatcaaggatttt
attcaatctcaaggacggagatcaaagttaggcatccaaccacgtggaactcatgaaagc
atattttct------gaactattgaggcccttgaagaaagctgaggcttcaagatctgct
attacagctgatctcatcactcttggtgactcctggcttgatgttgccattggcaatgct
gtcattgagccaatgcaaggtgcagaagaccaggactggttcaggggtctgacagaaaag
tggaaggtttatttgcat------------------------------------------
---------------------------------aggaacaatgaagggaagattgatcct
gagggtaggatatgggctgttccatatcgatggggaagcatggttatagcatacaagaag
agcaaatttgataggcttggacttcgcccagtggaggactgggcagatttatggcgtcct
gagcttgcaggaaggattgcaatggttgattctccaagagaggttgttggagcagtctta
aagtatatgggagcatcttataatactgatgatatcagaaaagatattccaggtgggata
agttccgtgcagctgaatctagctctgctcgcaaagcag------------gtcctatta
tttgacagcacaagttatctcagggctttttat------gttggtgatgcatgggtagcg
gttggatggagtagtgacatcctgcccgctgccaagcgaatgtcaggtgttgccgttgtt
gttccraagtctggagctagtttgtgggcagatctatgggctatcccagctactaataga
tgcccaccaatggaggaagtcggagggcgaattagagggccatctccactaatacaccaa
tggttggagttctgccttcaacctgctcgagagcttccattcaagcagggtgtgttttcc
ggggcctccccatctgcttta---------------------------------------
---------
>PAFTOL009215
------------------------------------------------------------
---------------gttgctttaaaagactctgtaccacctgcatggatcaaggatttt
gttcaatctcaaggacgggtatcaaagttatgcatccaaccacgtggaactcatgaaagc
atattttct------gaactattgaggccattgaagaaagctgaggcttcaaaatctgct
attacagctgatctcatcactcttggtgactcctggcttgatcttgctattggtaatgct
gtcattgagccaatgcaaggtgcagaagaccaggattggttcaggggtctgacagaaaag
tggaaggtttatttgcat------------------------------------------
---------------------------------aggaacaatgaagggaagattgatcct
gagggtagaatatgggctgttccatatcgatggggaagcatggtcatagcgtacaagaag
agcaaatttgataggcttggacttgcccctgtgcaggactgggcagatttatggcgtcct
gagcttgcagcaaggattgcaatggttgactctgcaagagaggttattggagcagtctta
aagtatatgggagcatcttataataccgatgatatcagaaaagatattcctggcggtata
agtgctgtgcaggagaatctagctctgctcgcaaagyag------------gtcctatta
tttgacagcacaagttatctcagggctttttat------gtcggggatgcatgggtagcg
gttggatggagtagtgacatcctgcctgctgccaagcgaatgtcaggtgtcgctgttgtt
gttccgaagtctggagctagtttatgggcagatctatgg---------------------
------------------------------------------------------------
------------------------------------------------------------
------------------------------------------------------------
---------
>PAFTOL009217
------------------------------------------------------------
------------------------------------------------------------
------------------------------------------------------------
------------------------------------------------------------
------------------------------------------------------------
------------------------------------------------------------
---caggtttatttgcat------------------------------------------
---------------------------------aggaacaatgaagggaagattgatcct
gagggtaggatatgggctgttccatatcgatggggaagcatggttatagcatacaagaaa
agcaaatttgataggcttggacttcgcccagtggaggactgggcagatctatggcgtcct
gagcttgcaggaaggattgcaatggttgattctccaagagaggttgttggagcagtctta
aagtatatgggagcatcctataatactgatgatatcagaaaagatattcctggtgggata
agtgccgtgcagctgaatctagctctgctcgcaaagcag------------gtcctatta
tttgacagcacaagttatctcagggctttttat------gtcggtgatgcatgggtagcg
gttggatggagtagtgacatcctgcctgctgccaagcgaatgtcaggtgttgctgttgtt
gttccaaagtctggagctagtttatgggcagatctatgg---------------------
------------------------------------------------------------
------------------------------------------------------------
------------------------------------------------------------
---------
>PAFTOL009219
------------------------------------------------------------
------------------------------------------------------gatttt
gttcaatctcaaggacgtagatcaaagttatgcatccaaccacgtggaactcatgaaagc
atattttct------gaactattgaggccattgaagaaagctgaggcttcaaaatctgct
attacagctgatctcatcactcttggtgactcctggcttgatcttgctattggtaatgct
gtcattgagccaatgcaaggtgcagaagaccaggattggttcaggggtctgacagaaaag
tggmaggtttatttgcat------------------------------------------
---------------------------------aggaacaatgaagggaagattgatcct
gagggtagaatatgggctgttccatatcgatggggaagcatggtcatagcgtacaagaag
agcaaatttgataggcttggacttgcccctgtgcaggactgggcagatttatggcgtcct
gagcttgcagcaaggattgcaatggttgactctgcaagagaggttattggagcagtctta
aagtatatgggagcatcttataataccgatgatatcagaaaagatattcctggcggtata
agtgctgtgcagcagaatctagctctgctcgcaaagcag------------gtcctatta
tttgacagcacaagttatctcagggctttttat------gtcggggatgcatgggtagcg
gttggatggagtagtgacatcctgcctgctgccaagcgaatggcaggtgtcgctgttgtt
gttccgaagtctggagctagtttatgggcagatctatgg---------------------
------------------------------------------------------------
------------------------------------------------------------
------------------------------------------------------------
---------
>PAFTOL009221
------------------------------------------------------------
------------------------------------------------------------
---------------cggagatcaaagttwtgcatccaaccacgtggaactcatgaaagc
atattttct------gaactattgaggcccttgaagaaagctgaggcttcaaaatctgct
attacagctgatctcatcactcttggtgactcctggcttgatcttgccattggctatgct
gtcattgagccaatgcaaggtgcagaagaccaggattggttcagggatctracagaaaag
tggaaggtttatttgcat------------------------------------------
---------------------------------aggaacaatgaagggaagattgatcct
gagggtaggatatgggctgttccatatcgatggggaagcatggttatagcatacaagaag
agcaaatttgataggcttggacttcgcccagtggaggactgggcagatttatggcgtcct
gagcttgcaggaaggattgcaatggttgattctccaagagaggttgttggagcagtctta
aagtacatgggagcatcttataatactgatgatatcagaaaagatattccaggtgggata
ggtgccgtgcagctraatctagctctgctcgcaaagcag------------gtcctattr
tttgacagcacaagttatctcagggctttttat------gtcggtgatgcatgggtagcg
gttggatggagtagtgacatcctgcctrctgccaagcgaatgtcaggtgttgcygttgtt
gttccgaagtctggagctagtttatgggcagatctatgg---------------------
------------------------------------------------------------
------------------------------------------------------------
------------------------------------------------------------
---------
>PAFTOL009223
------------------------------------------------------------
------------------------------------------------------gatttt
gttcaatctcaaggacggagatcaaagttatgcatccaaccacgtggaactcatgaaagc
atattttct------gaactattgaggcccttgaagagagctgaggcttcaaaatctgct
attacggctgatctcatcactcttggtgactcctggcttgaccttgccattggcaatgct
gtcattgagcccatgcaaggtgcagaagaccaggattggttcaggggtctgacagaaaag
tggaaggtttatttgcat------------------------------------------
---------------------------------aggaacaatgaagggaagattgatcct
gagggtaggatatgggctgttccatatcgatggggaagcatggttatagcatacaagaag
agcaaatttgataggcttggacttcgcccagtggaggactgggcagatttatggcgtcct
gagcttgcaggaaggattgcaatggttgattctccaagagaggttgttggagcagtctta
aagtatatgggagcatcctataatactgatgatatcagaaaagatattccaggtgggata
agtgccgtgcagctgaatctagctctgctcgcaaagcag------------gtcctgtta
tttgacagcgcaagttatctcagggctttttat------gttggtgatgcatgggtagcg
gttggatggagtagtgacatcctgcctgctgccaagcgaatgtcaggtgttgctgttgtt
gttccgaagtctggagctagtttatgggcagatctatgg---------------------
------------------------------------------------------------
------------------------------------------------------------
------------------------------------------------------------
---------
>PAFTOL009225
------------------------------------------------------ttgact
gtcccactaagagttgttgctttaaaagactctgtaccacctgcatggatcaaggatttt
gttcaatctcaaggacggagttcaaagttatgcatccaaccacgtggaactcatgaaagc
atattttct------gaactattgaggcccttgaagagagctgaggcttcaaaatctgct
attacagctgatctcatcactcttggtgactcctggcttgatcttgccattggcaatgct
gkcattgagccaaygcaaggtgcagaagaccaggattggttcaggggtctgacagaaaag
tggaaggtttatttgcat------------------------------------------
---------------------------------aggaacaatgaagggaagattgatcct
gagggcagkatatgggctgttccatatcgatggggaagcatggttatagcatacaagaag
agcaaatttgataggcttggacttcgcccagtggaggactgggcagatttatggcgtcct
gagcttgcaggaaggattgcaatggttgattctccaagagaggttgttggagcagtctta
aagtatatgggagcatcctataatactgatgatatcagaaaagatattccaggtgggata
agtgccgtgcagctgaatctagctctgctcgcaaagcag------------gccctgtta
tttgacagcgcaagttatctcagggctttttat------gttggtgatgcatgggtagcg
gttggatggagtagtgacatcctgcctgctgccaagcgaatgtcaggtgttgctgttgtt
gttccraagtctggagctagtttatgggcagatctatgg---------------------
------------------------------------------------------------
------------------------------------------------------------
------------------------------------------------------------
---------
>PAFTOL009227
------------------------tttgaaaaatggaaatcaaaaatctacccgttgact
gtcccactaagaggtgttgctttaaaagcctctgtaccacctgcatggatcaaggattct
gttcaatctcaaggacggakatcaaagttatgcatccaaccacgtggaagtcatgaaagc
atattttct------gaactattgaggcccttgaagagagctgaggcttcgaaatctgct
attacagctgatctcatcactcttagtgactcctggcttgatcttgccattggcaatrct
gtcattgagccaatgcaaggtgcagaagaccaggattggttcaggggtctgacagaaaag
tggaaggtctatttgcat------------------------------------------
---------------------------------aggaacaatgaagggaagattgatcct
gagggtaggatatgggctgttccatatcgatggggaagcatggttatagcatacaagaag
agcaaatttgataggcttggacttcgcccrgtggaggactgggcagatttatggcgtcct
gagcttgcaggaaggattgcaatggttgattctccgagagaggttgttggagctgtctta
aagtatatgggagcatcctataatactgatgatatcagaaaagatattccaggtgggata
agtgccgtgcagctgaatctagctctgctcgcaaagcag------------gtcctatta
tttgacagcacaagttacctcagggctttttat------gtcggtgatgcatgggtagcg
gttggatggagtagtgacatcctgcctgctgccaagcgaatgtcaggtgttgctgttgtt
gttccgaagtctggrgctagtttatgggcagatctatgg---------------------
------------------------------------------------------------
------------------------------------------------------------
------------------------------------------------------------
---------
>PAFTOL009229
------------------------------------------------------------
------------------------------------------------------gatttc
attcaatctcaaggacggagatcaaagttatgcatccaaccacgtggaactcatgaaagc
atattttct------gaactattgaggcccttgaagaaagctgaggcttcaaaatctgct
attacagctgatctcatcactcttggtgactcctggcttgatcttgccattggcaatgct
gtcattgagccaatgcaaggtgcagaagaccaggattggttcaagggtctgacagaaaag
tggaaggtttatttgcat------------------------------------------
---------------------------------aggaacaatgaagggaagattgatcct
gagggtaggatatgggctgttccatatcgatggggaagcatggttatagcatacaagaag
agcaaatttgataggcttggacttcgcccagtggaggactgggcagatttatggcgtcct
gagcttgcaggaaggattgcaatggttgattctccaagagaggttgttggagcagtctta
aagtatatgggagcattttataatactgacgatatcagaaaagatattccaggtgggata
agtgccgtgcagctgaatctagctctgctcgcaaagcag------------gtcctatta
tttgacagcacaagttatctcagggctttttat------gtcggtgatgcatgggtagcg
gttggatggagtagtgacatcctgcctgctgccaagcgaatgtcaggtgttgctgttgtt
gttccgaagtctggagctagtttatgggcagatctatgg---------------------
------------------------------------------------------------
------------------------------------------------------------
------------------------------------------------------------
---------
>PAFTOL009231
------------------------------------------------------------
------------------------------------------------------------
------------------------------------------------------------
------------------------------------------------------------
------------------------------------------------------------
------------------------------------------------------------
---caggtttatttgcat------------------------------------------
---------------------------------aggaacaatgaagggaagattgatcct
gagggtaggatatgggctgttccatatcgatggggaagcatggttatagcatacaagaag
agcaaatttgataggcttggacttcgcccagtggaggactgggcagatttatggcgtcct
gagcttgcaggaaggattgcaatggttgattctccaagagaggttgttggagcagtctta
aagtatatgggagcatcttataatactgatgatatcagaaaagatattccaggtgggata
agtgccgtgcagctgaatctagctctgctcgcaaagcag------------gtatta---
------------------------------------------------------------
------------------------------------------------------------
------------------------------------------------------------
------------------------------------------------------------
------------------------------------------------------------
------------------------------------------------------------
---------
>PAFTOL009233
------------------------------------------------------------
------------------------------------------------------------
---------------cggagatcaaagttatgcatccaaccacgtggaactcatgaaagc
atattttct------gaactattgaggcccttgaagaaagctgaggcttcaaaatctgct
attacagctgatctcatcactcttggtgactcttggcttgatcttgccattggcaaggct
gtcattgagccaatgcaasgtgcagaagaccaggattggttcaggggtctcacagaaaag
tggaaggtttatttgcat------------------------------------------
---------------------------------aggaacaatgaagggaagattgatcct
gagggtaggatatgggctgttccatatcgatggggaagcatggttatagcatacaagaag
agcaaatttgataggcttggactttgcccagtgkaggactgggcagatttatggcgtcct
gagcttgcaggaaggattgcaatggttgattctccaagggaggttgttggagcagtctta
aagtacatgggagcatcttataatactgatgatatcagaaaagatattgcaggtgggata
agtgctgtgcagctgaatctarctctgctcgcaaagcag------------gtmctatta
tttgacagcacaagttatctcaaggcttttaat------gtcgatgatgcatgggtggcg
gttggatggagcagtgacatcctacctgctgccaagcgaatgtcaggtgttgctgtcgtc
gttccaaagtccggggctagtttatgggcagatctatgg---------------------
------------------------------------------------------------
------------------------------------------------------------
------------------------------------------------------------
---------
>PAFTOL009235
------------------------------------------------------ttgacc
atcccattaagagttgttgctttaaaagactctgtgccgcctgcgtggatcaaggatttt
attcaatctcaaggaaggagatctaagttaaggatccaaccacgtggaactcttgaaagc
atattttct------gaacttttgaggcccttgaagaaagctgaggcttcaaaatctgct
attacagctgatctcatcactcttggtgactcctggcttgatcttgccattggcaatgct
gtcattragccaatgcaaggcgcagaagaccacgattggttcaggggtctgacagagaag
tggaaggtttatttgcgc------------------------------------------
---------------------------------aggaacaatgaagggaagatcgactct
gagggtaggatatgggctgttccatatcgatggggaagcatggttatagcctacaagaag
agcaaatttgataagcttggacttgccccagtggaagactgggcagatttatggcgtcct
gagcttgcaggacggattgcgatggttgattctccaagagaggttgttggagcagtctta
aagtatatgggagcatcttataatmctgatgatatcagaaaagatattcctcgcgggata
agtgccgtacagcagaatctagctctgctcataaagcag------------gtcctattg
tttgacagcagaagttatctcaaggctttttat------gtcggtgatgcatgggtagcg
gttggatggagcaatgatgtcctacctaccgccaagcgaatgtcaggtgttgctgttgtt
gttccgaagtctggagctagtttatgggcagatctctgg---------------------
------------------------------------------------------------
------------------------------------------------------------
------------------------------------------------------------
---------
>PAFTOL009237
------------------------------------------------------------
------------------------------------------------------------
------------------------------------------------------------
------------------------------------------------------------
------------------------------------------------------------
------------------------------------------------------------
---caggtttatttgcgt------------------------------------------
---------------------------------aggaacaatgaagggaagatcgactct
gagggtaggatatgggctgttccatatcgatggggaagcatggttatagcctacaagaag
agcaaatttgataagcttggacttgccccagtggaagactgggcagatttatggcgtcct
gagcttgcaggaaggattgcratggttgattctccaagrgaggttgttggagcagtctta
aagtatatgggagcatcttataataccgatratatcagaaaagatattcctggcgggata
agtgccgtacagcagaacctagctctgctcacaaagcag------------gtcctattg
tttgacagcagaagttatctcaaggctttttat------gtcggtgatgcatgggtagca
gttggatggagcaatgatgtcctacctaccgccaagcgaatgtcaggtgttgctgttgtt
gttccgaagtctggagctagtttatgggcagatctgtgg---------------------
------------------------------------------------------------
------------------------------------------------------------
------------------------------------------------------------
---------
>PAFTOL009239
------------------------------------------------------------
------------------------------------------------------gatttt
attcaatctcaaggacggagatcaaagttatgcatccaaccatgtggaactcatgaaagc
atattttct------gaactattgaagcccttgaagaaagctgaggcttcaaaatctgct
attacagctgatctcttcactcttggtgactcctggcttgatcttgccattggcaatgct
gtcattgagccaatgcaaggtgcagaagaccaggattggttcaggggtctgacagaaaag
tggaaggtttatttgcat------------------------------------------
---------------------------------aggaacaatgaagggaagattgatcct
gagggtaggatatgggctgttccatatcgatggggaagcatggttatagcmtacaagaag
agcaaatttgataggcttggacttcgcccagtggaggactgggcagatttatggcgtcct
gagcttgcaggaaggattgcaatggttgattctccaagagaggttgttggagcagtctta
aagtatatgggagcatcttataatactgatgatatcagaaaagatattccaggtgggata
agtgccgtgcagctgaatctagctctgctcgcaaagcag------------gtcctrtta
tttgacagcacaagttatctcagggctttttat------gtcggtgatgcatgggtagcg
gttggatggagtagtgacatcctgcctgctgccaagcgaatgtcaggtgttgctgttgtt
gttccraagtctggagctagtttatgggcagatctatgg---------------------
------------------------------------------------------------
------------------------------------------------------------
------------------------------------------------------------
---------
>PAFTOL009241
------------------------------------------------------------
------------------------------------------------------gatttt
gttcaatctcaaggacggagatcaaagtyatgcatccaaccacgtggaactcatgaaagc
atattttct------gaactattgaggcccttgaagagagctgaggcttcaaaatctgct
attacrgctgatctcatcactcttggtgactcctgkcttgatcttgccattggcaatgct
gtcattgagccmatgcaaggtgcagaagaccaggattggttcaggggtctgacagaaaag
tggmaggtttatttgcat------------------------------------------
---------------------------------aggaacaatgaagggaagattgatcct
gagggyaggatatgggctgttccatatcgatggggaagcatggttatagcatacaagaag
agcaaatttgataggcttggacttcgcccagtggaggactgggcagatttatggcgtcct
gagcttgcaggaaggattgcaatggttgattctccaagagaggttgttggagcagtctta
aagtatatgggagcatcctataatactgatgatatcagaaaagatattccaggtgggata
agtgccgtgcagctgaatctagctctgctcgcaaagcag------------gtcctgtta
tttracagcgcaagttatctcagggytttttat------gttggtgatgcatgggtagcg
gttggatggagtagtgacatcctgcctgctgccaagcgaatgtcaggtgttgctgttgtt
gttccaaagtctggagctagtttatgggcagatctatgg---------------------
------------------------------------------------------------
------------------------------------------------------------
------------------------------------------------------------
---------
>PAFTOL009243
------------------------------------------------------------
------------------------------------------------------------
attcaatctcaaggacggagatcaaagttatgcatccaaccacgtggaactcatgaaagc
atattttct------gaactattgaggcccttgaagaaagctgagggttcaagatctgct
attaccgctgacctcatcactcttggtgactcctggcttgatcttgccattggcaatgct
gtcattgagccaatgcaaggtgcagaagaccaggattggttcaggggtctgacagaaaag
tggaaggtttatttgcat------------------------------------------
---------------------------------aggaacaatgaagggaagattgatcct
gagggtaggatatgggctgttccatatcgatggggaagcatggttatagcatacaagaag
agcaaatttgataggcttggacttcgcccartgkaggactgggcagatttatggcgtcct
gagctygcaggaaggattgcaatggttgattctccaagagaggttgttggagcrgtctta
aagtatatgggagcatcttataatgctgatgatatcagaaaagatattcctggtgggata
agtgctgtacagctgcatctatcyctgctcgcaaagcag------------gtcctatta
tttgacagcacaagttatctcagggctttttat------gtcggtgatgcatgggtagcg
gttggatggagtagtgacatcctgcctgctgccaagcgaatgtcaggtgttgccgttgtt
gttccgaagtctggagctagtttatgggcagatctatgg---------------------
------------------------------------------------------------
------------------------------------------------------------
------------------------------------------------------------
---------
>PAFTOL009245
------------------------------------------------------------
------------------------------------------------------gatttt
attcaatctcaaggacggagatcaaagttatgcatccaaccacgtggaactcatgaaagc
atattttct------gaactattgaggcccttgaagaaagctgaggcttcaagatctgct
attacagctgatctcatcactcttggtgactcctggcttgatcttgccattggcaatgct
gtcattgagccaatgcaaggtgcagaagaccaggactggttcaggggtctgtcagaaaag
tggaaggtttatttgcat------------------------------------------
---------------------------------aggaacaatgaagggaagattgatcct
gagggtaggatatgggctgttccatatcgatggggaagcatggttatagcgtacaagaag
agcaaatttgataggcttggacttcgcccagtggaggactgggcagatttatggcgtcct
gagcttgcaggaaggattgcaatggttgattctccaagagaggttgttggagcagtctta
aagtatatgggagcatcttataatactgatgatatcagaaaagatattccaggtgggata
agtgccgtgcagctgaatctagctctgcttgcaaagcag------------gtcctatta
tttgacagcacaagttatcttagggctttttat------gtcggtgatgcatgggtagcg
gttggatggagtagtgacatcctgcccgctgccaagcgaatgtcaggtgttgccgttgtt
gttccgaagtctggagctagtttatgggcagatctatgggctatcccagctactaataga
tgcccgccaatggaggaagccggagggcgaattagagggccatctccactaatacaccaa
tggttggagttctgccttcaacctgctcgagagcttccattcaagcagggtgtgttttcc
ggggcctccccatctgcttta---------------------------------------
---------
>PAFTOL009247
------------------------------------------------------------
------------------------------------------------------------
------------------------------------------------------------
------------------------------------------------------------
------------------------------------------------------------
------------------------------------------------------------
------------------------------------------------------------
------------------------------------------------------------
------------------------------------------------------------
------------------------------------gactgggcagatttatggcgtcct
gagcttgcaggaaagattgcaatggttgattctccaagagaggttgttggagcagtctta
aagtatatgggagcatcttataatactgatgatatcagaaaagatattccaggtgggata
agtgccgtgcagctgaatctagctctgctcgcaaagcaa------------gtcctatta
tttgacagcacaagttatctcagggctttttat------gtcagtgatgcatgggtagcg
gttggatggagtagtgatatcctgcctgctgccaagcgaatgtcaggtgttgccgttgtt
gttccgaagtctggagct------------------------------------------
------------------------------------------------------------
------------------------------------------------------------
------------------------------------------------------------
---------
>PAFTOL009249
------------------------------------------------------------
------------------------------------------------------------
------------------------------------------------------------
------------------------------------------------------------
------------------------------------------------------------
------------------------------------------------------------
tttcaggtttatttgcat------------------------------------------
---------------------------------aggaacaatgaagggaagattgatcct
ragggtaggatatgggctgttccatatcgatggggaagcatggttatagcatacaagaag
agcaaatttgataggcttggacttcgcccagtggaggactgggcagatttatggcgtcct
gagcttgcaggaaggattgcaatggttgattctccaagagaggttgttggagcagtctta
aagtacatgggagcatcttataatactaatgatatcagaaaagatattccaggtgggata
agtgccgtgcagctgaatctagctctgctcgcaaagcag------------gtattagaa
ttc---------------------------------------------------------
------------------------------------------------------------
------------------------------------------------------------
------------------------------------------------------------
------------------------------------------------------------
------------------------------------------------------------
---------
>PAFTOL009251
------------------------------------------------------------
------------------------------------------------------------
------------------------------------------------------------
------------------------------------------------------------
------------------------------------------------------------
------------------------------------------------------------
---caggtttatttgcat------------------------------------------
---------------------------------aggaacaatgaagggaagattgatcct
gagggtaggatatgggctgttccatatcgatggggaagcatggttatagcatacaagaag
agcaaatttgataggcttggacttcgcccagtgkaggactgggcagatttatggcgtcct
gagcttgcaggaaggattgcaatggttrattctccaagagaggttgttggagcagtctta
aagtatatgggagcatcttataatactgatgatatcagaaaagatattccaggtgggata
agtgccgtgcagctgaatctagctctgcttgcaaagcag------------gtcctatta
tttgacagcacaagttatctcagagctttttat------gtcggtgatgcatgggtagcg
gttggatggagtagtgacatcctgcccgctgccaagcgaatgtcaggtgttgccgttgtt
gttccgaagtctggagctagtttatgggcagatctatgg---------------------
------------------------------------------------------------
------------------------------------------------------------
------------------------------------------------------------
---------
>PAFTOL009253
------------------------------------------------------------
------------------------------------------------------------
------------------------------------------------------------
------------------------------------------------------------
------------------------------------------------------------
------------------------------------------------------------
---caggtttatttgcgt------------------------------------------
---------------------------------aggaacaatgaagggaagatcractct
gagggtaggatatgggctrttccatatcgatggggaagcatggttatagcctacaagaag
agcaaatttgataagcttggacttgccccagtggaagactgggcagatttatggcgtcct
garcttgcaggaaggattgcgatggttgattctccaagagaggttgttggagcagtctta
aagtatatgggagcatcttataataccgatgatatcagmaaagatattcctggsgggata
agtgccgtacagcagaatctagctctgctcacaaagcag------------gtcctattg
tttgacagcagaagttatctcaaggctttttat------gtcggtgatgcatgggtagcg
gttggatggagcagtgatgtcctacctaccgccaagcgaatgtcaggtgttgctgttgtt
gttccgaagtctggagctagtttatgggcggatctgtgg---------------------
------------------------------------------------------------
------------------------------------------------------------
------------------------------------------------------------
---------
>PAFTOL009255
------------------------------------------------------------
------------------------------------------------------gatttt
attcaatctcaaggacggagatcaaagttatgcatccaaccacgtggaactcatgaaagc
atattttct------gaactgttgaggcccttgaagaaagctgaggcttcaaaatctgct
attacagctgatctcatcactcttggtgactcctggcttgatcttgccattggcaatgct
gtcattgagccaatgcaaggtgcagaagaccaggattggttcaggggtctgacagaaaag
tggmaggtttatttgcat------------------------------------------
---------------------------------aggaacaatgaagggaagattgatcct
gagggtaggatatgggctgttccatatcgatggggaagcatggttatagcatacaagaag
agcaaatttgataggcttggacttcgcccagtggaggactgggcagatttatggcgtcct
gagcttgcaggaaggattgcaatggttgattctccaagagaggttgttggagcagtctta
aagtatatgggagcatcttataacactgatgatatcagaaaagatattccaggtgggata
agtgccgtgcagctgaatctagctctgctcgcaaagcag------------gtcctatta
tttgacagcacaagttatctcagggctttttat------gttggtgatgcatgggtagcg
gttggatggagtagtgacatcctgcctgctgccaagcgaatgtcaggtgttgtggttgtt
gttccgaagtctggagctagtttatgggcagatctatgg---------------------
------------------------------------------------------------
------------------------------------------------------------
------------------------------------------------------------
---------
>PAFTOL009257
------------------------------------------------------------
------------------------------------------------------gatttt
attcaatctcaaggacggagatcaaagttatgcatccaaccacgtggaactcatgaaagc
atattttct------gaactgttgaggcccttgaagatagctgaggcctcaaaatctgct
attacagctgatctcatcactcttggtgactcctggcttgatcttgccattggcaatgct
gtcattgagccaatgcaaggtgcagaagaccaggattggttcaggggtctgacagaaaag
tggaaggtttatttgcat------------------------------------------
---------------------------------aggaacaatgaagggaagattgatcct
gagggtaggatatgggctgttccatatcgatggggaagcatggttatagcatacaagaag
agcaaatttgataggcttggacttcgcccagtggaggactgggcagatttatggcgtcct
gagcttgcaggaaggattgcaatggttgattctccaagagaggttgttggagcagtctta
aagtatatgggagcatcttataacactgatgatatcagaaaagatattccaggtgggata
agtgccgtgcagctgaatctagctctgctcgcaaagcag------------gtcctatta
tttgacagcacaagttatctcagggctttttat------gttggtgatgcatgggtagcg
gttggatggagtagtgacatcctgcctgctgccaagcgaatgtcaggtgttgtggttgtt
gttccgaagtctggagctagtttatgggcagatctatgg---------------------
------------------------------------------------------------
------------------------------------------------------------
------------------------------------------------------------
---------
>PAFTOL009259
------------------------------------------------------------
------------------------------------------------------------
------------------------------------------------------gaaagc
atattttct------gaactattgaggcccttgaagaaagcygaggcttcaaaatctgcw
attacagctgatctcatcactcttggtgactcctggcttgatcttgccatcggcaatgct
gtcattgagccaatgcaaggtgcagaagaccaggattggttcaggggtctgacagaaaag
tggaaggtttatttgcat------------------------------------------
---------------------------------aggaacaatgaagggaagattgatcct
gagggtaggatatgggctgctccatatcgatggggaagcatggttatagcatacaagaag
agcaaatttgataggcttggacttcgcccrgtgkaggactgggcagatttatggcgtcct
gagcttgcaggaaggattgcaatggttgattctccaagagaggttgttggagcagtctta
aagtatatgggagcatcttataatactgatgatatcagaaaagatattccaggtgggata
agtgccgtgcagctgaatctagctctgctcgcaaagcag------------gtcctatta
tttgacagcacaagttatctcagggctttttat------gtcggtgatgcatgggtagcg
gttggatgkagtartgacatcctgcctgctgccaagcgaatgtcagatgttgctgttgtt
gttccgaagtctggagctagtttatgggcagatctatgg---------------------
------------------------------------------------------------
------------------------------------------------------------
------------------------------------------------------------
---------
>PAFTOL009261
------------------------------------------------------------
------------------------------------------------------------
------------------------------------------------------------
------------------------------------------------------------
------------------------------------------------------------
------------------------------------------------------------
---caggtttatttgcat------------------------------------------
---------------------------------aggaacaatgaagggaagattgatcct
gacggtaggatatgggctattccatatcgatggggaagcatggttatagcatacaagaag
agtaaatttgataggcttgggcttcrgccggtggaggactgggcagatttatggcgtcct
gagcttgcaggaagaattgcaatggttgattctccaagagaggttgttggagcagtctta
aagtatatgggagcatcttataacactgatgatatcagaaaaaatattccaggtgggata
agtgccgtgcagctgaatctagctctgctcgcaaagcag------------gtcctatta
tttgacagcacaagttatctcagggctttttat------gtcggtgatgcatgggtagcg
gttggatggagtagtgacatcctgcctgctgccaagcgaatgtcaggtgttgctgtggtt
gttccaaaatctggagctagtttatgggcagatctatgg---------------------
------------------------------------------------------------
------------------------------------------------------------
------------------------------------------------------------
---------
>PAFTOL009263
------------------------------------------------------------
------------------------------------------------------gatttt
attcaatctcaaggacggagatcaaagttatgcatccaaccacgtggaactcatgaaagc
atattttct------gaactattgaggccgttgaagaaagctgaggcttcaagatctgct
attacagctgatctyatcactcttggtgactcctggcttgatcttgccattggcaatgct
gtcattgagccaatgcaaggtgcagaagaccaggactggttcaggggtctgacagaaaag
tggaaggtttatttgcat------------------------------------------
---------------------------------aggaacaatgaagggaagattgatcct
aagggtaggatatgggctgttccatatcgatggggaagcatggttattgcatacaagaag
agcaaatttgataggcttcgacttcgcccagtggaggactgggcagatttatggcgtcct
gagcttgcaggaaggattgcaatggttgattctccaagagaggttgttggagcagtctta
aagtatatgggagcatcttataatactaatgatatcagaaaagatattccaggtgggata
agtgccgtgcagctgaatctagctctgctcgcaaagcag------------gtcctattg
tttgacagcacaagttatctcagggctttttat------gtcggtgatgcatgggtatct
gttggatggcgtagcgacatcctgcccgctgccaagcgaatgtcaggtgttgctgttgtt
gttccgaagtctggagctagtttgtgggcagatctatgg---------------------
------------------------------------------------------------
------------------------------------------------------------
------------------------------------------------------------
---------
>PAFTOL009265
------------------------------------------------------------
------------------------------------------------------------
------------------------------------------------------------
------------------------------------------------------------
------------------------------------------------------------
------------------------------------------------------------
---caggtttatttgcat------------------------------------------
---------------------------------aggarcaatgaagggaagattgatcct
sagggtaggmtatgggctrttccatatcgatggggaagcatggttatagcatacaagaag
agcaaatttgataggcttggacttcgcccagyggaggactgggcagatttatggcgtcct
gagcttgctggaaggattgcaatggttgattctccaagagaggttgttggagcagtctta
aagtatatgggagcatcttataataytgatgatatcagaaaagatattccaggtgggata
agtgccgtgcagctgaatctagctctgctcrcaaagcag------------gtcctatta
tttgacagcacaagttatctcaaggctttttat------gtcggtgatgcatgggtagcg
gttggatggagtagtgacatcctgcccgctgccaagcgaatgtcaggtgttgccgttgtt
gttccgaagtctggagctagcttatgggcagatctatgg---------------------
------------------------------------------------------------
------------------------------------------------------------
------------------------------------------------------------
---------
>PAFTOL009267
------------------------------------------------------------
------------------------------------------------------gatttt
attcagtctcaaggaaggagatctaagttaagcatccaaccacgtggaactcttgaaagc
atattttct------gaacttttgaggcccttgaagaaagctgaggcttcaaaatctgct
attacagctgacctcatcactcttggtgactcctggcttgatcttgccattggcaatgct
gtcattgagccaatgcaaggcgcagaagaccacgattggttcaggggtctgacagagaag
tggaaggtttatttgcgt------------------------------------------
---------------------------------aggaacaatgaagggaagrtcraccct
gagggtaggatatgggctgttccatatcgatggggaagcatggtkatagcatacaagaag
agcaaatttgataagcttggacttgccscagtggaagactggrcagatttatggcgtcct
gagcttgcaggaaggattgcgatggttgattctccaagagaggttgttggagcagtctta
aagtatatgggagcatcttataatacygatgatatcagaaaagatattcctggcggrata
agtgcsgtacagcagaatctagctctgctcacaaagcag------------gtmctattg
tttgacagcagaagttatctyaaggctttttat------gttggtgatgcatgggtagca
gttggatggagcaatgatatmctgcctaccgccaagcgaatgtcaggtgtygctgttgtt
gttccraagtctggagctagtttatgggcagatctgtgg---------------------
------------------------------------------------------------
------------------------------------------------------------
------------------------------------------------------------
---------
>PAFTOL009269
------------------------------------------------------------
------------------------------------------------------------
------------------agatctaagttaagcatccaaccacgtggaactcttgaaagc
atattttct------gaacttttgaggcccttgaagaaaggtgaggcttcaaaatctgct
attacagctgatctcatcactcttggtgactcctggcttgatcttgccattggcaatgct
gtcattgagccaatgcaaggcacagaagaccacgattggttcaggggtctgacagagaag
tggaaggtttatttgcgt------------------------------------------
---------------------------------aggaacaatgaagggaagaacgaccct
gagggtaggatatgggctgttccatatcgatggggaagcatggttatagcctacaagaag
agcaaatttgataagcttggacttgcgccagtggargactgggcagatttatggcgtcct
gagcttgcaggaaggattgtgatggttgattctccaagagaggttgttggagcagtctta
aagtatatgggagcatcttataataccgatgatatcagaaaagatattcctggcgggata
agtgccgtacagcagaatctagctctgctcacaaagcag------------gtcctactg
tttgacagcagaagttatctcaaggctttttat------gttggtgatgcatgggtagca
gttggatggagcaatgatatcctgcctaccgccaagcgaatgtcaggtgttgctgttgtt
gttccgaagtctggagctagtttatgggcagatctgtgg---------------------
------------------------------------------------------------
------------------------------------------------------------
------------------------------------------------------------
---------
>PAFTOL009271
------------------------------------------------------------
------------------------------------------------------------
---caatctcaaggacggagatcaaagttatgcgtccaaccacgtggaactcatgaaagc
atattttct------gaactattgaggcccttgaagaaagctgaggcttcaaaatctgct
attacagctgatctcatcacccttggtgactcctggcttgatcttgccattggcaatgct
gtcattgagccaatgcaaggtgcagaagaccaggattggttcaggggtctgacagaaaag
tggaaggtttatttgcat------------------------------------------
---------------------------------aggaacaatgaagggaagattgatcct
gagggtaggatatgggctgttccatatcgatggggaagcatggttatagcatacaagaag
agcaaatttgataggcttgggcttcgcccagtggaggactgggcagatttatggcgtcct
gagcttgcaggaaggattgcaatggttgattctccaagggaggttgttggagcagtcttg
aagtatatgggcgcgtcttataatactgatgatatcagaaaagatattccaggtgggata
agtgccgtgcagctgaatctagctctgctcgcaaagcag------------gtcctatta
tttgacagcacaagttatctcagggctttctat------gtcggtgatgcatgggtagcg
gttggctggagtagtgacatcctgcctgctgccaagcgaatgtcaggtgttgctgttgtt
gttccgaagtctggagctagtttgtgggcagatctatgg---------------------
------------------------------------------------------------
------------------------------------------------------------
------------------------------------------------------------
---------
>PAFTOL009279
------------------------------------------------tacccgttgact
gtcccactaagagttgttgctttaaaagactctgtaccacctgcatggatcaaggatttt
gttcaatctcaaggacggagatcaaagttatgcatccaaccacgtggaactcatgaaagc
atattttct------gaactattgaggcccttgaagagagctgaggcttcaaaatctgct
attacagctgatctcatcactcttggtgactcctggcttgatcttgccattggcaatgct
gtcattgagccaatgcaaggtgcagaagaccaggattggttcaggggtctgacagaaaag
tggaaggtttatttgcat------------------------------------------
---------------------------------aggaacaatgaagggaagattgatcct
gagggtaggatatgggctgttccatatcgatggggwagcatggttatagcatacaagaag
agcaaatttgatagrcttggrcttcgcccagtggaggactgggcagatttatggcgtcct
gagcttgcaggaaggattgcaatgrttgattctccaagagagrttgttggagcagtctta
aagtatatgggagcatcctataatactgatgatatcagaaaagatattccaggtgggata
agtgccgtgcagctgaatctagctctgctcgcaaagcag------------gtcctatta
tttgacagcacaagttatctcagggctttttat------gtcggtgatgcatgggtagcr
gttggatggagtagtgacatcctkcctgctgccaagcgaatgtcaggtgttgctgttgtt
gytccgaagtctggagctagtttatgggcagatctatgg---------------------
------------------------------------------------------------
------------------------------------------------------------
------------------------------------------------------------
---------
>PAFTOL009281
------------------------------------------------------------
------------------------------------------------------------
------------------------------------------------------------
------------------------------------------------------------
------------------------------------------------------------
------------------------------------------------------------
---caggtttatttgcat------------------------------------------
---------------------------------aggaataatgaagggaagattgatcct
gagggtaggatgtgggctgttccatatcgatggggaagcatggttatagcatacaagaag
agcaaatttgataagcttggacttcgcccagtggaggactgggcagatttatggcgtcct
gagcttgcaggaaggattgcaatggttgattctccaagagaggttgttggagcagtctta
aagtatatgggagcatcttataatattgatgatatcagaaaagatattccaggtgggata
aatgccgttcagctgaatctagctctgctcgcaaagcag------------gtattaaaa
ttc---------------------------------------------------------
------------------------------------------------------------
------------------------------------------------------------
------------------------------------------------------------
------------------------------------------------------------
------------------------------------------------------------
---------
>PAFTOL009283
------------------------------------------------------------
------------------------------------------------------gatttt
gttcaatctcaaggacggagatcaaagttatgcatccaaccacgtggagctcatgaaagc
atattttct------gaactattgaggcccttgaagagagctgaggcttcaaaatctgct
attacagctgatctcatcactcttggtgactcctggcttgatcttgccattggcaatgct
gtcattgagccaatgcaaggtgcagaagaccaggattggttcaggggtctgacagaaaag
tggaaggtttatttgcat------------------------------------------
---------------------------------aggaacaatgaagggaagattgatcct
gagggcaggatatgggctgttccctatcgatggggaagcatggttatagcatacaagaag
agcaaatttgataggcttggacttcgcccagtggaggactgggcagatttatggcgtcct
gagcttgcaggaaggattgcaatggttgattctccaagagaggttgttggagcagtctta
aagtatatggragcatcctataatactgatgatatcagaaaagatattccaggtgggata
agtgccgtgcagctgaatctagctctgctcgcaaagcag------------gtcctgtta
tttgacagcgcaagttatctcagggctttttat------gttggtgatgcatgggtagcg
gttggatggagtagtgacatcctgcctgttgccaagcgaatgtcaggtgttgctgttgtt
gttccgaagtctggagctagtttatgggcagatctatgg---------------------
------------------------------------------------------------
------------------------------------------------------------
------------------------------------------------------------
---------
>PAFTOL009285
------------------------------------------------------------
------------------------------------------------------gatttt
attcaatctcaaggaaggagatctaagttgagcatccaaccacgtggaactcttgaaagc
atattttct------gaacttttgaggcccttgaagaaagctgaggcctcaaaatctgct
attacagctgatctcatcactcttggtgactcctggcttgatcttgccattggcaatgct
gtcattgagccaatgcacggcgcagaagaccacgattggttcaggggtctgacagagaag
tggmaggtttatttgcgt------------------------------------------
---------------------------------aggaacactgaagggaagatcgaccct
gagggtaggatatgggctgttccatatcgatggggaagcatggttatagcctacaagaag
agcaaatttgataagctcggacttgccccagtggaagwctgggcagatttatggcgtgct
gagcttgcaggaaggattgtgatggttgattctccaagagaggttgttggagcagtctta
aagtatatgggagcatcttataataccgatgatatcagaaaagacattcctggtgggata
agtgccgtacagcagaatctagctctgctcacaaagcag------------gtcctattg
tttgacagcagaagttatctcaaggctttttat------gtcggtgatgcatgggtagcg
gttggatggagcaatgatatcctgcctactgccaagcgaatgtcaggtgttgctgttgtt
gttccgaagtctggagctagtttatgggcagatctgtgg---------------------
------------------------------------------------------------
------------------------------------------------------------
------------------------------------------------------------
---------
>PAFTOL009287
------------------------------------------------------------
---------agagttgttgctttaaaagactctgtaccacctgcatggatcaaggatttt
gttcaatctcaaggacggagatcaaagttatgcatccaaccacgtggaactcatgaaagc
atattttct------gaactattgaggcccttgaagagagctgaggcttcaaaatctgct
attacagctgatctcatcactcttggtgactcctggcttgatcttgccattggcaatgct
gtcattgaaccaatgcaaggtgcagaagaccaggattggttcaggggtctgacagaaaag
tggaaggtttatttgcat------------------------------------------
---------------------------------aggaacaatgaagggaagattgatcct
gagggtaagatatgggctgttccatatcgatggggaagcatggttatagcatacaagaag
agcaaatttgataggcttggacttcgcccagtggaggactgggcagatttatggcgtcct
gagcttgcaggaaggattgcaatggttgattctccaagagaggttgttggagcagtccta
aagtatatgggagcatcctataatactgatgatatcagaaaagatattccaggtgggata
agtgccgtgcagctgaatctagctctgctcgcaaagcag------------gtcctatta
tttgacagcacaagttatctcagggctttttat------gtcggtgatgcatgggtagcg
gttggatggagtagtgacatcctccctgctgccaagcgaatgtcaggtgttgctgttgtt
gttccgaagtctggagctagtttatgggcagatctatgg---------------------
------------------------------------------------------------
------------------------------------------------------------
------------------------------------------------------------
---------
>PAFTOL009289
------------------------------------------------------------
------------------------------------------------------gatttt
attcaatctcaaggacggagatcaaagttaggcatccaaccacgtggaactcatgaaagc
atattttct------gaactattgaggcccttgaagaaagctgaggcttcaagatctgct
attacagctgatctcatcactcttggtgactcctggcttgatcttgccattggcaatgct
gtcattgagccaatgcaaggtgcagaagaccaggactggttcaggggtctgacagaaaag
tggaaggtttatttgcat------------------------------------------
---------------------------------aggaacaatgaagggaagattgatcct
gagggtaggatatgggctgttccatatcgatggggaagcatggttatagcatacaagaag
agcaaatttgataggcttggacttcgcccagtggaggactgggcagatttatggcgtcct
gagcttgcaggaaggattgcaatggttgattctccaagagaggttgttggagcagtctta
aagtatatgggagcatcttataatactgatgatatcagaaaagatattccaggtgggata
agtgccgtgcagctgaatctagctctgctcgcaaagcag------------gtcctatta
tttgacagcacaagttatatcagggctttttat------gtcggtgatgcatgggtagcg
gttggatggagtagtgacatcctgcccgctgccaagcgaatgtcaggtgttgccgttgtt
gttccgaagtctggagctagtttgtgggcagatctatgg---------------------
------------------------------------------------------------
------------------------------------------------------------
------------------------------------------------------------
---------
>PAFTOL009291
------------------------------------------------------------
------ctaagagttgttgctttaaaagactctgtaccacctgcatggatcaaggatttt
gttcaatctcaaggacggagatcaaagttatgcatccaaccacgtggaactcatgaaagc
atattttct------gaactattgaggcccttgaagagagctgaggcttcaaaatctgct
attacagctgatctcatcactcttggtgactcmtggcttgatcttgccattgrcaatgct
gtcattgagccaatgcaaggtgcagaagaccaggattggttcaggggtctgacagaaaag
tggaaggtttatttscat------------------------------------------
---------------------------------aggaacaatgaagggaakattgatcct
gasggtrggatatgggctgttccmtatcgatggggaagcatggttatagcatacaagaag
agcaaatttgatagrcktggacttcgyccagtggaggactgggcagatttatggcgtcct
gagcttgcaggaaggattgcaatggttgattctccragagaggttgttggagcagtcyta
aagtatatgggagcatcctataatactgatgatatcagaaaagatatyccaggtgggata
agtgccgtgcagctgaatctagctctgctcgcaaagcag------------gtcctatta
tttgacagcacaagttatctcagggctttttat------gtcggtgatgcatgggtagcg
gttggatggagtagtgacatcctccctgctgccaagcgaatgtcaggtgttgctgttgtt
gttccgaagtctggagctagtttatgggcagatctatgggytatcccagctactaataga
tgcccatcaatggaggaagtcggagggcgaattagagggccatctccactaatacaccag
tggttagagttttgccttcaacctgctcgagagcttccattcaagcagggtgtgttttcc
ggggcctccccctctgcttta---------------------------------------
---------
>PAFTOL009293
------------------------------------------------------------
------------------------------------------------------gatttt
gttcaatctcaaggacggagatcaaagttatgcatccaaccacgtggaactcatgaaagc
atattttct------gaactattgaggcccttgaagagagctgaggcttcaaaatctgct
attacagctgatctcatcactcttggtgactcctggcttgatcttgccattggcaatgct
gtcattgagccaatgcaaggtgcagaagaccaggattggttcaggggtctgacagaaaag
tggaaggtttatttgcat------------------------------------------
---------------------------------aggaacaatgaagggaagattgatcct
gagggyaggatatgggctgttccatatcgatggggaagcatggttatagcatacaagaag
agcaaatttgataggcttggacttcgcccagtggaggactgggcagatttatggcgtcct
gagcttgcagsaaggattgcaatggttgaytctscaagagaggtwrttggagcagtctta
aagtatatgggagcatcytataatacygatgatatcagaaaagatattccaggtgggata
agtgccgtgcagctgaatctagctctgctcgcaaagcag------------gtcctrtta
tttgacagcrcaagttatctcagggctttttat------gtyggkgatgcatgggtagcg
gttggatggagtagtgacatcctgcctgctgccaagcgaatgtcaggtgttgctgttgtt
gttccgaagtctggagctagtttatgggcagatctatgggytatcccagctactaataga
tgcccaccaatggaggaagtcggagggcgaattagagggccatctccactaatacaccag
tggttagagttttgccttcaacctgctcgagagcttccattcaagcagggtgtgtttccc
ggggcctccccatctgcttta---------------------------------------
---------
>PAFTOL009295
------------------------------------------------------------
------------------------------------------------------------
------------------------------------------------------------
------------------------------------------------------------
------------------------------------------------------------
------------------------------------------------------------
---caggtttatttgcat------------------------------------------
---------------------------------aggaacaatgaagggaagattgatcct
gagggcaggatatgggctgttccatatcgatggggaagcatggttatagcatacaagaag
agcaaatttgataggcttggacttcgcccagtgkaggactgggcagatttatggcgtcct
gagcttgcaggaaggattgcaatggttgattctccaagagaggttgttggagcagtcyta
aagtatatgggagcatcctataatactgatgatatcagaaaagatattccaggtgggata
agtgccrtgcagctgaatctagctctgctcgcaaagcag------------gtattagaa
ttc---------------------------------------------------------
------------------------------------------------------------
------------------------------------------------------------
------------------------------------------------------------
------------------------------------------------------------
------------------------------------------------------------
---------
>PAFTOL009299
------------------------------------------------------------
------------------------------------------------------gatttt
attcaatctcaaggacggagatcaaagttatgcatccaaccacgtggaactcatgaaagc
atattttct------gaactattgaggcccttgaagaaagctgaggcttcaaggtctgct
gttacagctgatctcatcactcttggtgactcctggcttgatcttgccattggcaatgct
gtcattgagccaatgcaaggtgcagaaaaccaggactggttcaggggtctgacagaaaag
tggaaggtttatttgcat------------------------------------------
---------------------------------aggaacaatgaagggaagattgatcct
gagggtaggatatgggctgttccatatcgatggggaagcatggttatagcatacaagaag
agcaaatttgataggcttggacttcgcccagtgkaggactgggcagatttatggcgtcct
gagcttacaggaaggattgcaatggttgattctccaagagaggttgttggagcagtctta
aagtatatgggagcatcttataatactgatgatatcagaaaagatattccaggtgggata
agtgccgtgcagctgaatctagctctgctcgcaaagcag------------gtcctatta
tttgacagcacaagttatctcagggctttttat------gtcggtgatgcatgggtagcg
gttggatggagtagtgacatcctgcccgctgccaagcgaatgtcaggtgttgctgttgtt
gttccgaagtctggagccagtttatgggcagatctatgg---------------------
------------------------------------------------------------
------------------------------------------------------------
------------------------------------------------------------
---------
>PAFTOL009301
------------------------------------------------------------
------------------------------------------------------gatttt
attcaatctcaaggacagagatcaaagttatgcatccaaccacgtggaactcatgaaagc
atattttct------gaattattgaggcccttgaagaaagctgaggcttcaagatctgct
attacagctgatctcatcactcttggtgactcctggcttgatcttgccattggcaatgct
gtcattgagccaatgcaaggtgcagaagaccaggactggttcaggggtctgacagaaaag
tggaaggtttatttgcat------------------------------------------
---------------------------------aggaacaatgaagggaaaattgatcct
gagggtaggatatgggctgttccatatcgatggggaagcatggttatagcatacaagaag
agcaaatttgataggcttggacttcgcccagtggaggactgggcagatctatggcgtcct
gagcttgcaggaaggattgcaatggttgattctccaagagaggttgttggagcagtctta
aaatatatgggagcakcttataatactaatgatatcagaaaagatattccaggtgggata
agtgccgtgcagctgaatctagctctgctcgcaaagcag------------gtcctatta
tttgacagcacaagttatctcagggctttttat------gtcggtgatgcatgggtagcg
gttggatggagtagtgacatcctgcccgctgccaagcgaatgtcaggtgttgccgttgtt
gttccgaagtctggagctagtttatgggcagatctatgg---------------------
------------------------------------------------------------
------------------------------------------------------------
------------------------------------------------------------
---------
>PAFTOL009303
------------------------------------------------------------
------------------------------------------------------------
------------------------------------------------------------
------------------------------------------------------------
------------------------------------------------------------
------------------------------------------------------------
---caggtttatttgcat------------------------------------------
---------------------------------aggaacaatgaagggaagattgatcct
gagggtaggatatgggctgttccatatcgatggggaagcatggttatagcatacaagaag
agcaaatttgataggcttggacttcgcccagtggaggactgggcagatttatggcgtcct
gagcttgcaggaaggattgcaatggttgattctccaagagaggttgttggagcagtctta
aagtatatgggagcatcttataatactgatgatatcagaaaagatattccaggtgggata
agtgccrtgcagctgaatctagctctgctcgcaaagcag------------gtcctatta
tttgacagcacaagttatctcagggctttttat------gtcggtgatgcatgggtagcg
gttggatggagtagtgacatcctgcccgctgccaagcgaatgtcaggtgttgccgttgtt
gttccgaagtctggagctagtttatgggcagatctatgg---------------------
------------------------------------------------------------
------------------------------------------------------------
------------------------------------------------------------
---------
>PAFTOL009311
------------------------------------------------------------
------------------------------------------------------------
------------------------------------------------------------
------------------------------------------------------------
------------------------------------------------------------
------------------------------------------------------------
---caggtttatttgcgt------------------------------------------
---------------------------------aggaacaatgaagggaagattgatcct
gagggtaggatatgggctgttccttatcgatggggaagcatggttatagcatacaagaag
agcaagtttgacaagcttggacttgctccaatagaggactgggcagatttatggcgtcct
gagcttgcagggaggatttctatggttgattctccgagagagattattggagctgtctta
aaatatatgggagcatcttataataccaatgatatcagcaaagagattcctggtgggatg
aatgctgttcagcagaatctagctttgctcgcaaaacag------------gtcctctta
tttgacagcacaacttatctcaaggcttttggtgttggcgttggtgatgcgtgggtagca
gttggatggagtagtgatatccttcccgctgccaagcgaatgtcaggtgttgcagtagtt
gttccgaagtctggtgctagtttatgggcagacctatgg---------------------
------------------------------------------------------------
------------------------------------------------------------
------------------------------------------------------------
---------
>PAFTOL009313
------------------------------------------------------------
------------------------------------------------------------
------------------------------------------------------------
------------------------------------------------------------
------------------------------------------------------------
------------------------------------------------------------
---caggtttatctgcgt------------------------------------------
---------------------------------aggaacactgaagggaagattgattcc
ragggtaggatatgggctgttccgtatcgatggggcagcatggttatagcatacaaraag
agcaaatttgacaggcttggtcttgctccaatcgaggattgggcagatttatggcgtcct
gagcttgcaggaaggatttcaatggtcgattctccaagagaggtcgttggagcagtctta
aagtacatgggagcatcttataatacctctgatatcagraaagagattcctggtgggata
aatgctgtccagcagaatctagctctgcttgcaaagyag------------gtcctgttg
tttgacagcacgagttacttaaaggcttttggt------gtgggtgattcatgggtggct
gttggatggagtagtgacatccttcctgctgccaagcgcatgtcaggcgttgtggtggtt
gttccaaaatctggagccagtttatgggctgatctatgg---------------------
------------------------------------------------------------
------------------------------------------------------------
------------------------------------------------------------
---------
>PAFTOL009315
------------------------------------------------------------
------------------------------------------------------------
---------------------------------------------------cttgaaagc
atattttct------gaacttttgaggcctttgaagaaagctgaggcttcgagatctgct
ataacggctgatctcatcactcttggtgactcctggcttgatcttgccattggcaacgct
accattgagccaatgcaaggggtagaagaccaagattggttcaggggtttgacagaaaag
tggaaggtttatttgcgt------------------------------------------
---------------------------------aggaacaatgaagggaagattgatcat
gacggtaggatatgggctgttccatatcgatggggaagcttggttatagcatacaagaag
agcaaatttgacaagcttggccttgccccagtagagaagtgggctgatctgtggcgtcct
gagctaacaggaaggatttcaatggttgattctccgagagaggttgttggagcagtccta
aagtatatgggagcatcttataataccaatgacattagaagcgatattcctggtgggatt
agcgccgtgcagcagaatctagctctgcttgcaaagcag------------gtcctagta
tttgactgcacaagttatctcagggctttcagt------gttggtgatgcttgggtagca
gttggatggagtagtgacatcattccagctgccaagcggctgtcaggtgttgctgttgtc
gttccaaagtctggaactagcttatgggcggatttatgg---------------------
------------------------------------------------------------
------------------------------------------------------------
------------------------------------------------------------
---------
>PAFTOL009319
------------------------------------------------------------
------------------------------------------------------gatttt
attcaatctcaaggaaggagatcaaagctgagcattcaaccacgtgcagctcttgaaagc
atatttttt------gaacttttgaggcctttgaagaaagctgaggcttcaagatctgct
gtgacggctgatctcatcactcttggtgactcatggcttgatcttgccattggcaatgct
atcattgagccaatgcaaggggtagaagaccaagattggttcaggggtttgacagaaaag
tggaaggtttatttgcgt------------------------------------------
---------------------------------aggaacaaagaaggaaagattgatcct
gaaggtaggatatgggctgttccatatcgatggggaagcatggtcattgcatacaagaag
agcaaatttgacaagcttggacttgctccaatagaggactgggcagatttgtggcgtcct
gagctggcgggaaggatttcaatggttgattctccgagagaggttgttggagcagtccta
aagtatatgggagcgtcttataataccaatgacattagaagcgatattcctggtgggata
agcgctgtgcagaagaatctagatgtgcttgcaaagcag------------g------ta
ttttatggaagaagttacaac---------------------------------------
------------------------------------------------------------
------------------------------------------------------------
------------------------------------------------------------
------------------------------------------------------------
------------------------------------------------------------
---------
>PAFTOL009321
------------------------------------------------------------
------------------------------------------------------gatttt
attcaatctcaaggaaggagatcaaagttgaacattcaaccacatgcaactcttgaaagc
atattttct------gaacttttaaggcctttgaaaaaagctgaggcttcgagatctgct
attacagcggatctcatcactcttggtgactcctggcttaatcttgccattggcaatgct
atcattgagccaatgcaaggggcagaagaccaagattggttcaggggtttgacagaaaag
tggaaggtwtatttgcgt------------------------------------------
---------------------------------aggaacaatgaagggaagattgatcct
gagggtaggatatgggctgttccatatcgatggggaagcatggttatagcatacaaaaag
agcaaatttgacaagcttggacttgccccagtagaggactgggcagatttgtggcgtcct
gagctagctggaaggatttctatggttgactctccaagagaggttgttggagcagtctta
aagtatatgggagcatcttataataccgatgatatcagaagcaatattcctggtgggata
agtgcagtgcagcagaatctagctctgcttgcaaagcag------------gtmctggta
tttgacagcacaagttatcttagggctttcagt------gttggtgatgcatgggtagcg
gttggatggagtagtgacatcattccagctgccaagcgactgtcaggtgttgctgttgtc
gctccaaagtctggagctagcttatgggcggatttatgg---------------------
------------------------------------------------------------
------------------------------------------------------------
------------------------------------------------------------
---------
>PAFTOL013501
------------------------------------------------------------
------------------------------------------------------------
------------------------------------------------------------
------------------------------------------------------------
------------------------------------------------------------
------------------------------------------------------------
---caggtttatttgcat------------------------------------------
---------------------------------aggaacaatgaagggaagattgatcct
gagggtaggatatgggctgttccatatcgatggggaagcatggttatagcatacaagaag
agcaaatttgataggcttggacttcgcccagtggaggactgggcagatttatggcgtcct
gagcttgcaggaaggattgcaatggttgaytctccaagagaggttgttggagcagtctta
aagtatatgggagcatcctataatgctgatgatatcagaaaagatattccaggtgggata
agtgccgtgcagctgaatctagcgctgctcgcaaagcag------------gtcctatta
tttgacagcacaagttatctcagggctttttat------gtcggtgatgcatgggtagcg
gttggatggagtagtgacatcctgcctgctgccaagcgaatgtcaggtgttgctgttgtt
gttccgaagtctggagctagyttatgggcagatctatgg---------------------
------------------------------------------------------------
------------------------------------------------------------
------------------------------------------------------------
---------
>SRR5036296
---------gagttagatgaagcatttgaaaaatggaaatcaaaaatctatccgttgact
gtcccactaagagttgttgctttaaaagactctgtaccacctgcatggatcaaggatttt
attcaatctcaaggacggagatcaaagttatgcatccaaccacgtggaactcatgaaagc
atattttct------gaactattgaggcccttgaagaaagctgaggcttcaagatctgct
attacagctgatctcatcactcttggtgactcctggcttgatcttgccattggcaatgct
gtcattgagccagtgcaaggtgcagaagaccaggactggttcaggggtctgacagaaaag
tggaaggt----------------------------------------------------
------------------------------------------------------------
------------------------------------------------------------
-----------------------------------agactgggcagatttatggcgtcct
gagcttgcaggaaggattgcaatggttgattctccaagagaggttgttggagcagtctta
aagtatatgggagcatcttataatactaatgatatcagaaaagatattccaggtgggata
agtgccgtgcagctgaatctagctctgctcgcaaagcag------------gtcctatta
tttgacagcacaagttatctcagggctttttat------gtcggtgatgcgtgggtagcg
gttggatggagtagtgacatcctgcccgctgccaagcgaatgtcaggtgttgccgttgtt
gttccgaagtctggatctagtttatgggcagatctatgg---------------------
------------------------------------------------------------
------------------------------------------------------------
------------------------------------------------------------
---------
>SRR5137211
------gaggagttagatgaagcatttgaaaaatggaaatcaaaaatctatccgttgact
gtcccactaagagttgttgctttaaaagactctgtaccacctgcatggatcaaggatttt
attcaatctcaagggcggagatcaaagttatgcatccaaccacgtggaactcatgaaagc
atattttct------gaactattgaggcccttgaagaaagctgaggcttcaagatctrct
attacagctgatctcatcactcttggtgactcctggcttgatcttgccattggcaatgct
gtcattgagccaatgcaaggtgcagaagaccaggactggttcaggggtctgacagaaaag
tggaaggtttatttgcat------------------------------------------
---------------------------------aggaacaatgaagggaagattgatcct
gagggtaggatatgggctgttccatatcgatggggaagcatggttatagcgtacaagaag
agcaaatttgataggcttggacttcgcccagtggaggactgggcagatttatggcgtcct
gagcttgcaggaaggattgcaatggttgattctccaagagaggttgttggagcagtctta
aagtatatgggagcatcttataataccgatgatatcagaaaagatattccaggtgggata
agtgctgtgcagctgaatctagctctgcttgcaaagcag------------gtcctatta
tttgacagcacaagttatctcagggctttttat------gtcggtgatgcatgggtagcg
gttggatggagtagtgacatcctgcccgctgccaagcgaatgtcaggtgttgccgttgtt
gttccgaagtctggagctagtttatgggcagatctatgggctatcccagctactaataga
tgcccgccaatggaggaagccggagggcgaattagagggccatctccactaatacaccaa
tggttggagttctgccttcaacctgctcgagagcttccgttcaagcagggtgtgttttcc
ggggcctccccatctgcttta---------------------------------------
---------
>SRR5137212
---gatgagcagttggatgaagcatttgaaaaatggaaatctaaaatctacccattgacc
gtcccattaagagttgttgctttaaaagactctgtaccacctgcatggatcaaggatttt
attcaatctcaaggaaggagatcaaagttaagcatccaaccacgtggaactcttgaaagc
atattttct------gaacttttgaggcccttgaagaaagctgaggcttcaagatctgca
attacagctgatctcatcactcttggtgactcctcgctcaatcttgctattggcaatgct
gtcattgagccaatgctaggtgcagaagaccaggattggttcaggggtctgacagaaaag
tggaaggtttatttgcgt------------------------------------------
---------------------------------aggaacaatgaagggaagattgatcct
gggggtaggatatgggctgttccatatcgatggggaagcatggttatagcatacaagaag
agcaaatttgataggcttggacttgccccagtggaggactgggcagatttatggcgtcct
gagcttgcaggaaggattgcaatggttgattctccaagagaggttgttggagcagtctta
aagtatatgggtgcatcttataataccgatgatatcagaaaagatattcctggtgggata
agtgccgtgcagcagaatctagctctgctcgcaaagcag------------gtcctatta
tttgacagcacaagttatctcagggctttttat------gtcggtgatgcatgggtagcg
gttggatggggtagtgatatcctgcctgctgccaagcgaatgtcaggtgttgccgttgtt
gttccgaagtctggagctagtttatgggcagatctatgg---------------------
------------------------------------------------------------
------------------------------------------------------------
------------------------------------------------------------
---------
>SRR5137213
---gacgaggagttagatgaagcatttgaaaaatggaaatcaaaaatctatccgttgact
gtcccactaagagttgttgctttaaaagactctgtaccacctgcatggatcaaggatttt
attcaatctcaaggacggagatcaaagttatgcatccaaccrcgtggaactcatgaaagc
atattttct------gaactattgaggcccctgaagaaagctgaggcttcaagatctgct
attacagctgatctcatcactcttggtgactcctggcttgatcttgccattggcaatgct
gtcattgagccaatgcaaggtgcagaagaacaggactggttcaggggtctgacagaaaag
tggaaggt----------------------------------------------------
------------------------------------------------------------
------------------------------------------------------------
-----------------------------------agactgggcagatttatggcgtcct
gagcttgcaggaaggattgcaatggttgattctccaagagaggttgttggagcagtctta
aagtacatgggagcatcttataatactaatgatatcagaaaagatattccaggtgggata
agtactgtgcagctgaatctagctctgctcgcaaagcag------------gtcctatta
tttgacagcacaagttatctcagggctttttat------gtcggtgatgcatgggtagcg
gttggatggagtagtgacatcctgcccgctgccaagcgaatgtcaggtgttgccgttgtt
gttccgaagtctggagctagtttatgggcagatctatgggctatcccagctactaataga
tgcccaccaatggaggaagtcggagggcgaattagagggccatctccactaatacaccaa
tggttggagttctgccttcaacctgctcgagagcttccattcaagcagggtgtgttttcc
ggggcctccccatctgctttaactgactatgatggtttaataacttctcaagcttctgaa
gatcttccc
>SRR7905849
---gatgagcagttggatgaagcatttgaaaaatggaaatctaaaatctacccattgact
gtcccattaagagttgttgctttaaaagactctgtaccacctgcatggatcaaggatttt
attcaatctcaaggaaggagatcaaagttaagcatccaaccacgtggaactcttgaaagc
atattttct------gaacttttgaggcccttgaagaaagctgaggcttcaagatctgct
attacagctgatctcatcactcttggtgactcctggcttaatcttgccattggcaatgct
gtcgttgagccaatgcaaggtgcagaagaccaggattggttcaggggtctgacagaaaaa
tggaaggtttatttgcgt------------------------------------------
---------------------------------aggaacaatgaagggaagattgatcct
gagggtaggatatgggctgttccatatcgatggggaagcatggttatagcatacaagaag
agcaaatttgataggcttggacttgccccagtggaggactgggcagatttatggcgtcct
gagcttgcaggaaagattgcaatggttgattctccaagagaggttgttggagcagtctta
aagtatatgggagcatcttataatactgatgatatcagaaaagatattcctggtgggata
agtactgtacagcagaatctagctctgctcgcaaagcag------------gtcctatta
tttgacagcacaagttatctcagggctttttat------gtcagtgatgcatgggtagcg
gttggatggagtagtgatatcctgcctgctgccaagcgaatgtcaggtgttgccgttgtt
gttccgaagtctggagctagtttatgggcagatctatgggctatcccagccacaactaga
tgcccaccaatggaggaagtcggagggcgaattagagggccatctccacttatacaccag
tggttagagttttgccttcaacctgctcgagagcttccattcaagcagggggtgttttcc
ggggcctccccatctgctttgactgacgatgatggtttaataacttctcaagcttctgaa
gatcttccc
>SRR7905861
aaagacgaggagttagatgaagcatttgaaaaatggaaatcaaaaatctatccattgact
gtcccactaagagttgttactttaaaagactctgtaccacctgcgtggatcaaggatttt
atycaatctcaaggacggagatcaaagttatgcatccaacmacgtggaactcatgaaagc
atattttct------gaactattgaggcccctgaaraaagctgaggcttcaagatctgct
attacagctgatctcatcactcttagtgactcctggcttgatcttgccattggcaatgct
gtcattgagccaatgcaaggtgcagaagaccaggactggttcaggggtctgacagaaaag
tggaaggtttatttgcat------------------------------------------
---------------------------------aggaacaatgragggaagattgatcct
gagggtaggatatgggctgttccatatcgatggggaagcatggttatagcatacaagaag
agcaaatttgataggcttggacttcgcccagtggaggactgggcagatttatggcgtcct
gagcttkcgggaaggattgcaatggttgattctycaagagaggttgttggagcagtctta
aagtatatgggagcatcttataatactgatgatatcagaaaagatattccaggtgggata
agtgccgtgcagctgaatctagctctgctcgcaaagcag------------gtcctatta
ttcgacagcacaagttatctcagggctttttat------gtcggtgatgcatgggtagcg
gttggatggagtagtgacgtcctgcccgctgccaagcgaatgtcaggtgttgccgttgtt
gttccgaagtctggagctagtttatgggcagatctatgggctatcccagctactaayaga
tgcccaccaatggaggaagtcggagggcgaattagagggccatctccactaatacaccaa
tggttggagttctgccttcaacctgctcgagagmttccattcaagcagggtgtgttttcc
ggggcctccccatctgctttaactgac---------------------------------
---------
>SRR7905862
aaagatgagaagttggaggaagcrtttgaaaaatggaaatctaaagtctatccattgacc
gtcccgttaagagttgttgctttaaaagactctgtgccgcctgcrtggatcaaggatttt
attcaatctcaaggaaggagatctaagttaagyatccaaccacgtggaactcttgaaagc
atattttct------gaacttttgaggcccttgaagaaagctgaggcttcaagatctgct
mttacagctgatctcatcactcttggtgactcctggcttgatcttgccattggcaatgct
gtcattgagccaatgcaaggcgcagaagaccacgattggttcaggggtctgacagagaag
tggaaggtttatttgcgtaggaacaatgaagggaagatcgaccctgagggtaggatatgg
gctgttccgtatca------------------gaggaacaatgaagggaagatcgaccct
gagggtaggatatgggctgttccgtatcgatggggaagcatggttatagcatacaagaag
agcaaatttgataagcttggacttgcccctgtggacgactgggcagatttatggcgtcct
gagcttgcaggaaggattgcgatggttgattctccaagagaggttgttggagcagtctta
aagtatatgggagcatcttataataccgatgatatcagaaaagatattcctggtgggata
agtgccgtacagcagaatctagctctgctcacaaagcag------------gtcctactg
tttgacagcagaagttatctcaaggctttttat------gtcggtgatgcatgggtagcg
gttggatggagcartgatatcctgcctaccgccaagcgaatgtcaggtgttgctgttgtt
gttccgaartctggagctagtttatgggcagatctgtgggctatcccagccacaacgagw
tgcccaccaatgaaggaagtcggygggcgaattagagggccatctccattaatacaccag
tggttagagttytgccttcagcctgctcgagagcttccattcaagcagggggtattttcc
ggggcc------------------------------------------------------
---------
>SRR8327214
---gacgaggagctaaatgaagcatttgaaaaatggaaatcaaaaatctatccattgact
gtcccactaagagttgttgctttaaaagactctgtaccacctgcatggatcaaggatttt
attcaatctcaaggacggagatcaaagttaggcatccaaccacgtggaactcatgaaagc
atattttct------gaactattgaggcccttgaagaaagctgaggcttcaagatctgct
attacagctgatctcatcactcttggtgactcctggcttgatcttgccattggcaatgct
gtcattgagccaatgcaaggtgcagaagaccaggactggttcaggggtctgacagaaaag
tggaaggtttatttgcataggaacaatgaagggaagattgatcctgagggtaggatatgg
gctgttccatatcgatggggaagcatggttataaggaacaatgaagggaagattgatcct
gagggtaggatatgggctgttccatatcgatggggaagcatggttatagcatacaagaag
agcaaatttgataggcttggacttcgcccagtggaggactgggcagatttatggcgtcct
gagcttgcaggaaggattgcaatggttgattctccaagagaggttgttggagcagtctta
aagtatatgggagcatcttataatactgatgatatcagaaaagatattccaggtgggata
agtgccgtgcagctgaatctagctctgctcgcaaagcag------------gtcctatta
tttgacagcacaagttatatcagggctttttat------gtcggtgatgcatgggtagcg
gttggatggagtagtgacatcctgcccgctgccaagcgaatgtcaggtgttgccgttgtt
gttccgaagtctggagctagtttgtgggcagatctatgggctatcccagctactaataga
tgcccaccaatggaggaagtcggagggcgaattagagggccatctccactaatacaccaa
tggttggagttctgccttcagcctgctcgagagcttccattcaagcagggtgtgttttcc
ggggcctccccatctgcttta---------------------------------------
---------
