# Supplementary material for: Phylogenomics and classification of Cactaceae based on hundreds of nuclear genes
Source: Plant Syst Evol. 2025 Aug 11;311(5):28. doi: 10.1007/s00606-025-01948-z (PMC12339657; doi:10.1007/s00606-025-01948-z)
Supplement: Supplementary file 4 — Online Resource 4: Containing alignments and RAxML gene trees for all included loci and all phylogenetic datasets (ZIP 10372 KB) [file 606_2025_1948_MOESM4_ESM.zip › de Vos et al_ESM_4/ESM_data_alignments/QCP/6865_consensus.mafft.fasta]

>PAFTOL004551
------------------------------------------------------------
---------agttctctggacctggttatcagctgcttaggattgcactggacaaatgat
ctccccggagccatgatacagtgtagattggcattgaaacctgacgggctttttttagct
gctattcttggcggagaaacattgarggagctgagaatagcatgtaccgtagcacaaatg
gaacgcgaaggtggcattagcccacgtctatctcctttggcacaagta------------
------------------------------------------------------------
------------gctttgca----------------------------------------
-----------------gctgattgaacatcttcgatcaatgggtgaaaccaatgctctt
gtacagaggaacaatctcttaaagagagagacggcactggcaacagctgctgtatatcag
tcaatgtttggagcagaagatggcactgttcctgctacattccaggttatctatatgacg
ggttggagagagcacccatctcaacagaaggcaaaaaggagaggatcagccrytgtatcc
ttccaggacattcagaragagtttggggcc
>PAFTOL004552
------------------------------------------------------------
---------agttctcaggacctgattatcagctgcttaggattacactggacaaatgat
ctccctggagccatgatacagtgtagattggcattgaaaccygatgggctttttttggct
gctattcttggyggagaaacgttgaaagagctgagaatagcatgtactgttgctcaaatg
gaacgtgaaggtggcattagcccacgtctatctcctttggcacaagta------------
------------------------------------------------------------
------------------------------------------------------------
------------------------------------------------------------
------------------------------------------------------------
------------------------------------------------------------
------------------------------------------------------------
------------------------------
>PAFTOL004553
------------------------------------------------------------
------------------------------------------------------------
------------------------------------------------------------
------------------------------------------------------------
------------------------------------------------------------
------------------------------------------------------------
------------------------------------------------------------
------------------------------------------------------------
------------------------------------------------------------
------------------------------------actctgcaggttatctatatgact
ggttggagagagcacccatctcaacagaaggcgaaaaggagaggatcagccactgtatcc
ttccaggaccttcagaaacagtttgga---
>PAFTOL004554
------------------------------------------------------------
------------------------------------------------------------
------------------------------------------------------------
------------------------------------------------------------
------------------------------------atgatggaggtaagagatgcagga
aacctcttgacaagggcaggcttcacacttccaggagttgatgtagatgaatatactgtg
aagtatgaaaatgctttgca----------------------------------------
-----------------gctgattgaacatcttcgatcaatgggtgaaactaatgccctt
gtgcagaggaacaatctcttaaagagagagacagcactggcaacagctgctgtctatcag
tcaatgtttggagcagaagatggcactgttcctgcaacattccaggtg------------
------------------------------------------------------------
------------------------------
>PAFTOL004555
------------------------------------------------------------
---------agttctcaggacctgattatcagctgcttaggattacactggacaaatgat
ctccctggagccatgatacagtgtaggttggcattgaaacctgatgggctttttttggct
gctattcttggaggagaaacgttgaaagagctgagaatagcatgtactgttgcacaaatg
gaacgtgaaggtggcattagcccacgtctatctcctttggcacaagta------------
------------------------------------------------------------
------------------------------------------------------------
------------------------------------------------------------
------------------------------------------------------------
------------------------------------------------------------
------------------------------------------------------------
------------------------------
>PAFTOL004556
------------------------------------------------------------
------------------------------------------------------------
------------------------------------------------------------
------------------------------------------------------------
---------------------------ttttctttgatgatggaggtaagagatgcagga
aacctcttgacaagggcaggcttcacacttccaggtgttgatgtagatgaatacactgtg
aagtatgaaaatgctttgca----------------------------------------
-----------------gctgattgaacatcttcgatcaatgggtgaaactaatgctctt
gtgcagaggaacaatctcttaaagagagagacagcactggcgacggctgctgtctatcag
tcaatgtttggagcagaagatggcactgttcctgcaacattccaggtgaacggagatatt
tcttggaataaacat---------------------------------------------
------------------------------
>PAFTOL004560
------------------------------------------------------------
---------agttctcaggacctgattatcagctgcttaggattacactggacaaatgat
ctccctggagccatgatacagtgtagattggcattgaaacccgatgggctgtttttggct
gctattcttggcggagaaacgttgaaagagctgagaatagcatgtactgttgcacaaatg
gaacgtgaaggtggcattagcccacgtctatctcctttggcacaagtaagagatgcagga
aacctcttgacaagggcaggcttcacacttccaggagttgatgtagatgaatatactgtg
aagtatgaaaatgctttgca----------------------------------------
-----------------gctgattgaacatcttcgatcaatgggtgaaactaatgctctt
gtgcagaggaacaatctcttaaagagagagacagcactggcaacagctgctgtctatcag
tcaatgtttggagcagaagatggcactgttcctgcaacattccaggtg------------
------------------------------------------------------------
------------------------------
>PAFTOL004561
------------------------------------------------------------
---------agttctctggacctggttatcagctgcttaggtttacactggacgaatgat
ctccctggagccatgatacagtgtagattggcattgaaacctgacgggctttttttagct
gctattcttggcggagaaacattgaaagagctgagaatagcatgtacaatagcacaaatg
gaacgtgaaggaggcattagcccacgtctatctcctttggcacaagtaagagatgcagga
aacctcttgacaagggcagggttcacacttccaggtgttgatgtagatgaatatactgta
aagtatgaaaatgctttgca----------------------------------------
-----------------gctgattgaacatcttcgatcaatgggtgaaaccaatgccctt
gtacagaggaacaatctcttaaagagagacackgcactggcaacagctgctgtatatcag
tcaatgtttggagcagaagatggcactgttcctgctacgttccaggttatctatatgacg
ggttggagagagcacccatctcaacagaaggcaaaaaggagaggatcagccactgtatcc
ttccaggacattcagaargagtttgga---
>PAFTOL004562
------------------------------------------------------------
---------agttctcaggacctgattatcagctgcttaggattacactggacaaatgat
ctccctggagccatgatacagtgtagattggcattgaaacccgatgggctttttttggct
gctattcttggcggagaaacgttgaaagagctgagaatagcatgtactgttgcacaaatg
gaacgggaaggtggcattagcccacgtctatctcctttggcacaagta------------
------------------------------------------------------------
------------gctttgca----------------------------------------
-----------------gctgattgaacatcttcgatcaatgggtgaaactaatgctctt
gtgcagaggaacaatctcttaaagagagagacagcactggcaacagctgctgtctatcag
tcaatgtttggagcagaagatggcactgttcctgcaacattccaggtg------------
------------------------------------------------------------
------------------------------
>PAFTOL004563
------------------------------------------------------------
------------------------------------------------------------
------------------------------------------------------------
------------------------------------------------------------
------------------------------------------------------------
------------------------------------------------------------
------------gctttgca----------------------------------------
-----------------gctgattgaacatcttcgatcaatgggtgaaactaatgctctt
gtgcagaggaacaatctcttaaagagagagacagcactggcaacagctgctgtctatcag
tcaatgtttggagcagaagatggcactgttcctgcaacattccaggtg------------
------------------------------------------------------------
------------------------------
>PAFTOL004564
------------------------------------------------------------
------------------------------------------------------------
------------------------------------------------------------
------------------------------------------------------------
------------------------------------atgacacaggtaagagatgcagga
aacctcttgacaagggcaggcttcacacttccaggtgttgatgtagatgaatatactgta
aagtatgaaaatgctttgca----------------------------------------
-----------------gctgattgaacatcttcgatcaatgggtgaaaccaatgccctt
gtacagaggaacaatgttctgaagagagagacggcactggcaacagctgctgtatatcag
tcaatgtttggagcagaagatggcactgttcctgctacgttccaggtg------------
------------------------------------------------------------
------------------------------
>PAFTOL004565
------------------------------------------------------------
------------------------------------------------------------
------------------------------------------------------------
------------------------------------------------------------
------------------------------------------------------------
------------------------------------------------------------
------------gctttgca----------------------------------------
-----------------gctgattgaacatcttcgatcaatgggtgaaactaatgctctt
gtgcagaggaacaatctcttaaagagagatacagcactggcaacagctgctgcctatcag
tcaatgtttggagcagaagatggcactgttcctgcaacattccaggttatctatatgacc
ggttggagagagcacccatctcaacagaaagcgaaaaggagaggatcagccaccgtatcc
ttccaggaccttcagagacagtttgga---
>PAFTOL004566
------------------------------------------------------------
---------agttctctggacctggttatcagctgcttaggattgcactggacaaatgat
ctccccggagccatgatacagtgtagattggcattgaaacctgacggkctttttttagct
gctattctcggtggagaaacattgaaggagctgagaatagcatgtaccgtagcacaaatg
gaacgcgaaggtggcattagcccacgtctatctcctttggcacaagtaagagatgcagga
aacctcttgacaagggcaggcttcacacttccaggtgttgacgtagatgaatatactgtg
aagtatgaaaat------------------------------------------------
------------------------------------------------------------
------------------------------------------------------------
------------------------------------------------------------
------------------------------------------------------------
------------------------------
>PAFTOL004567
------------gagaacgttgaaacattttttgttgtcggtgatgaagagttcctaccg
gttagagaaagttctcaggacttgattatcagctgcttaggattacactggatcaatgat
ctccctggagccatgatacagtgtagattggcgttgaaacctgatgggctttttttggct
gctattcttggaggagaaacgttgaaagagctgagaatagcatgtactgttgcacaaatg
gaacgtgaaggtggcattagcccacgtctatctcctttggcacaagtaagagatgcagga
aacctcttgacaagggcaggcttcgcacttccaggtgttgatgtagatgaatatactgtg
aagtatgaaaatgctttgca----------------------------------------
-----------------gctgattgaacatcttcgatcaatgggtgaaacgaatgctctt
gtgcagaggaacaatctcttaaagagagagacagcactggcaacagcagctgtctatcag
tcaatgtttggagcagaagatggcactgttcctgcaacattccaggttatctacatgact
ggttggagagagcacccatctcaacagaaggccaaaaggagagggtcaggcactgtatcc
ttccaggaccttcagaaggagtttggagct
>PAFTOL004568
------------------------------------------------------------
---------agttctcaggacctgattatcacctgcttaggattacactggacaaatgat
ctccttggagccatgatacagtgtagattggcawtgaaacctgatgggctttttttggct
gctattcttggcggagaaacrttgaaagagctgagaatagcatgtactgttgcacaaatg
gaacgtgaaggtggcgtcagcccacgtctatctcctttggcacaagtaagagatgctgga
aacctcttgacaagggcaggcttcacacttccaggtgttgatgtagatgartatactgtg
aagtatgaaaatgctttgca----------------------------------------
-----------------gctaattgaacatytgcgatcaatgggtgaaactaatgctctt
gtgcagaggaacaatctcttaaagagagacacagcactggcaacagcagctgtctatcag
tcaatgtttggagcagaagatggcactgttcctgcaacattccaggttrtctacatgact
ggttggagggagcacccatctcaacagaragcgaaaaggagaggatcagccactgtatcc
ttccaggaccttcaaarggagtttgga---
>PAFTOL004571
------------------------------------------------------------
---------agttctctggacctggttatcagctgcttaggattacactggacgaatgat
ctccctggagccatgatacagtgtagattggcattgaaacctgacgggctttttttagct
gctattcttggyggagaaacattgaaagagctgagaatagcatgtaccgtagcacaratg
gaacgtgaaggtggcattagcccacgtctatctcctttggcacargtaagagatgcagga
aacctcttgacaagggcaggcttcacrcttccaggtgttgatgtagatgaatatactgta
aagtatgaaaatgctttgca----------------------------------------
-----------------gctgattgaacatcttcgatcaatgggtgaaaccaatgccctt
gtacagaggaacaatctcttaaagagagagacggcactggcaacagctgctgtatatcag
tcaatgtttggagcagaagatggcactgttcctgctacgttccaggttatctatatgacg
ggttggagagagcacycrtctcaacagaaggcaaaaaggagaggatcagccactgtatcc
ttccaggacgttcagaaagagtttgga---
>PAFTOL004572
------------------------------------------------------------
---------agttctcaggacctgattatcagctgyttaggattacactggacaaatgay
ctycctggagccatgatacagtgtagattrgcattgaarcctgatgggctttttttggct
gctattcttggcggagaaacgttgaaagagctgagaatagcatgtactgttgcacaaatg
gaacgtgaaggtggcattagcccacgtctgtctcctttggcacaagtaagagatgcagga
aacctcttgacragggcaggcttcacacttccaggtgttgatgtagatgaatatactgtg
aagtatgaaaatgctttgca----------------------------------------
-----------------gctgattgaacatcttcgatcaatgggtgaaactaatgctctt
gtgcagaggaacaatctcttaaaaagagagacagcactggcaacagctgctgtctatcag
tcaatgtttggakcagaagatggcacwgttcctgcaacattccaggttatctatatgacc
ggttggagagagcacccatctcaacagaaagcgaaaaggagaggatcagccactgtaacc
ttccaggaccttcagaaacagtttggg---
>PAFTOL004573
------------------------------------------------------------
---------agttctcaggacctgattatcagctgcttaggattacactggacaaatgat
ctccctggagccatgatacagtgtaggttggcattgaaacctgatgggctttttttggct
gctattcttggtggagaaacgttgaaagagctgagaatagcatgtactgttgcacaaatg
gaacgtgaaggtggcattagcccacgtctgtctcctttggcacaagtcagagatgcggga
aacctcttgacaagggcaggcttcacacttccaggtgttgatgtagatgaatatactgtg
aagtatgaaaatgctttgca----------------------------------------
-----------------gctgattgaacatcttcgatcaatgggtgaaactaatgctctt
gtgcagaggaacaatctcttaaagagagagacagcattggcgacagctgctgtctatcag
tcaatgtttggagcagaagatggcactgttcctgcaacattccaggttatctatatgacc
ggttggagagagcacccatctcaacagaaagcgaaaaggagaggatcagccactgtatcc
ttccaggaccttcagaaacagtttgga---
>PAFTOL004574
------------------------------------------------------------
---------agttctcaggacttgattatcagttgcttaggattacactggacaaatgat
ctccctggagccatgatacagtgtagattggcattgaaacctgatgggctttttttggct
gctattcttggaggagaaacgttgaaagagctgagaatagcatgtactgttgcacaaatg
gaacgtgaaggtggcattagcccacgtctatctcctttggcacaagtaagagatgcagga
aacctcttgacaagggcaggcttcacacttccgggtgttgatgtagatgaatatactgtg
aagtatgaaaatgctttgca----------------------------------------
-----------------gctgattgaacatcttcgatcaatgggtgaaactaatgctctt
gtgcagaggaacaatctcttaaagagagagacagcactggcaacagctgctgtctatcag
tcaatgtttggagcagaagatggcactgttcctgcaacattccaggttatctatatgact
ggttggagagagcacccatctcaacagaaggcgaaaaggagaggatcagccayrgtatcc
ttccaggaccttcagaaacagtttgga---
>PAFTOL004577
------------------------------------------------------------
---------agttctcaggacctgattatcagckgcttaggattacactggacaaatgat
ctccctggagccatgatacagtgtagattggcattgaaacccgatgggctttttttggct
gctattcttggcggagaaacgttgaaagagctgagaatagcatgtactgttgcacaaatg
gaacgtgaaggtggcattagcccacgtctatcwcctttggcacaagtaagagatgcagga
aacctcttgacaagggcaggcttcacacttccaggagttgatgtagatgaatatactgtg
aagtatgaaaatgctttgca----------------------------------------
-----------------gctgattgaacatcttcgatcaatgggtgaaactaatgctctt
gtgcagaggaacaatctcttaaagagagagacagcactggcaacagctgctgtctatcag
tcaatgtttggagcagaagatggcactgttcctgcaacattccaggttatctatatgact
ggttggagagagcacccatctcaacagaaggcgaaaaggagaggatcagctactgtatcc
ttccaggaccttcagaagcagtttgga---
>PAFTOL004578
------------------------------------------------------------
---------agttctcaggacctgattatcagctgcttaggattacactggacaaatgat
ctccctggagccatgatacagtgtcgattggcattgaaacctgatgggctttttttggct
gctattcttggaggagaaacgttgaaagagctgagaatagcatgtactgttgcacaaatg
gaacgtgaaggtggcattagcccgcgtctatctcctttggcacaagtaagagatgcagga
aacctcttgacaaggggaggcttcacacttccaggtgttgatgtggatgaatatactgtg
aagtatgaaaatgctttgca----------------------------------------
-----------------gctgattgaacatcttcgatccatgggtgaaactaatgctctt
gtgcaaaggaacaatctcttaaagagagagacagcactggcaacagctgctgtctatcag
tcaatgtttggagcagaagatggcactgttcctgcaacattccaggttatctatatgact
ggttggagagagcacccatctcaacagaaggcgaaaaggagaggatcagcsactgtatcc
ttccaggaccttcagaaacagtttgga---
>PAFTOL004582
------------------------------------------------------------
---------agttctcaggacctgattatcagctgcttaggattacactggacaaatgat
ctccctggagccatgatacagtgtagattggcattgaaacctgatgggctttttttggct
gctattcttggtggagaaacgttgaaagagctgagaatagcgtgtactgttgcacaaatg
gaacgcgaaggtggcattagcccacgtctatctcctttggcacaagtaagagatgcagga
aacctcttgacaagggcaggcttcacacttccaggtgttgatgtagatgaatatactgtg
aagtatgaaaatgctttgca----------------------------------------
-----------------gctgattgaacatcttcgatcaatgggtgaaactaatgctctt
gtgcagaggaacaatctcttaaagagagagacagcactggcaacagctgctgtctatcag
tcaatgtttggagcagaagatggcactgttcatgcaacattccaggttatctatatgacc
ggttggagagagcacccatctcaacagaaagcgaaaaggagaggatcagccactgtatcc
ttccaggaccttcagaracagtttgga---
>PAFTOL004583
gatgcaactgatgagaacgttgaaacattttttgttgtcggtgatgaagagttcctacca
gttagagaaagttctcaggacctgattatcagctgcttaggattacactggacaaatgat
ctccctggagccatgatacagagtagattggcattgaaacctgatgggcttttcttggct
gctattcttgggggagaaacgttgaaagagctgagaatagcatgtactgttgcacaaatg
gaacgtgaaggtggcattagcccacgtctatctcctttggcacaagtaagagatgcagga
aacctcttgacaaggacaggcttcacacttccaggtgttgatgtggatgaatatactgtg
aagtatgaaaatgctttgca----------------------------------------
-----------------gctgattgaacatcttcgatccatgggtgaaactaatgctctt
gtgcagaggaacaatctcttaaagagagagacagcactggcaacagctgctgtctatcag
tcaatgtttggagcagaagatggcactgttcctgcaacattccaggttatctatatgact
ggttggagagagcacccatctcaacagaaggcgaaaaggagaggatcagccactgtatcc
ttccaggaccttcagaaacagtttgga---
>PAFTOL004584
------------------------------------------------------------
---------agttctcaggacctgattatcagctgcttaggattacactggacaaatgat
ctccctggagccatgatacagtgtagattggcactgaaacccgatgggctttttttggct
gctattcttggcggagaaacgttgaaagagctgagaatagcatgtactgttgcacaaatg
gaacgtgaaggtggcattagcccgcgtctatctcctttggcacaagtaagagatgcagga
aacctcttgacaagggcaggcttcacacttccaggagttgatgtmgatgaatatactgtg
aagtatgaaaatgctttgca----------------------------------------
-----------------gctgattgaacatcttcgatcaatgggtgaaactaatgctctt
gtgcagaggaacaatctcttaaagagagasacagcactggcaacagctgctgtctatcag
tcaatgtttggagcagaagatggcactgttcctgcaacattccaggttatctatatgact
ggttggagagagcacccatctcaacagaaggcgaaaaggagaggatcagctactgtatcc
ttccaggaccttcagaagcagyttgga---
>PAFTOL004585
------------------------------------------------------------
---------agttctctggacctggttatcagctgcttaggattgcactggacaaatgat
ctccccggagccatgatacagtgtagattggcattgaaacctgacgggctttttttagct
gctattcttggcggagaaacattgaaggagctgagaatagcatgtactgtagcacaaatg
gaacgcgaaggtggcattagcccacgtctatctcctttggcacaagtaagagatgcagga
aacctcttgacaagggcaggcttcacacttccaggtgttgacgtagatgaatatactgtg
aagtatgaaaatgctttgca----------------------------------------
-----------------gctgattgaacatcttcgatcaatgggtgaaaccaatgctctt
gtacagaggaacaatctcttaaagagagagacggcactggcaacagctgctgtatatcag
tcaatgtttggagcagaagatggcactgttcctgctacattccaggttatctatatgacg
ggttggagagagcacccatctcaacagaaggcaaaaaggagaggatcagccactgtatcc
ttccaggacattcagaaagagtttgga---
>PAFTOL004587
------------------------------------------------------------
---------agttctcaggacttgattatcagttgcttaggattacactggacaaatgat
ctccctggagccatgatacagtgtagattggcattgaaacctgatgggctttttttggct
gctattcttggaggagaaacgttgaaagagctgagaatagcatgtactgttgcacaaatg
gaacgtgaaggtggcattagcccacgtctatctcctttggcrcaagtaagagatgcagga
aacctcttgacaagggcaggcttcacacttccgggtgttgatgtagatgaatatactgtg
aagtatgaaaatgctttgca----------------------------------------
-----------------gctgattgaacatcttcgatcaatgggtgaaactaatgctctt
gtgcagaggaacaatctcttaaagagagagacagcactggcaacagctgctgtctatcag
tcaatgtttggagcagaagatggcactgttcctgcaacattccaggttatcyatatgact
ggttggagagagcacccatctcaacagaaggcgaaaaggagaggatcagccacwgtatcc
ttccaggaccttcagaaacrgtttgga---
>PAFTOL004590
------------------------------------------------------------
---------agttctcaggacctgattattagctgcttaggattacactggacaaatgat
ctacctggagccatgatacagtgtagattggcattgaaacccgatgggctttttttggct
gctattcttggcggagagacgttgaaagagctgagaatagcatgtactgttgcacaaatg
gaacgtgaaggtggcattagcccacgtctatctcctttggcacaagtaagagatgcagga
aacctcttgacaagggcaggcttcacacttcctggagttgatgtagatgaatatactgtg
aagtatgaaaatgctttgca----------------------------------------
-----------------gctgattgaacatcttcgatcaatgggtgaaactaatgctctt
gtgcagaggaacaatctcttgaagagagagacagcactggcaacagctgctgtctatcag
tcaatgtttggagcagaagatggcactattcctgcaacattccaggttatctatatgact
ggttggagagagcacccatctcaacagaaggcgaaaaggagaggatcagctactgtatcc
ttcgaggaccttcagaagcagtttgga---
>PAFTOL004591
------------------------------------------------------------
---------agttctcaggacctgattattagctgcttaggattacactggacaaatgat
ctccctggagccatgatacagtgtagattggcattgaaacccgatgggctttttttggct
gctattcttggcggagagacgttgaaagagctgaggatagcatgtactgttgcacaaatg
gaacgtgaaggtggcattagcccacgtctatctcctttggcacaagtaagagatgcagga
aacctcttgacaagggcaggcctcacacttcctggagttgatgtagatgaatatactgtg
aagtatgaaaatgctttgca----------------------------------------
-----------------gctgattgaacatcttcgatcaatgggtgaaactaatgctttt
gtgcagaggaacaatctcttgaagagagagacagcactggcaacagctgctgtctatcag
tcaatgtttggagcagaagatggcactgttcctgcaacattccaggttatctatatgact
ggttggagagagcacccatctcaacagaaggcgaaaaggagaggatcagctactgtatcc
ttygaggaccttcagaagcagtttgga---
>PAFTOL004594
------------------------------------------------------------
---------agttctcaggacctgattatcagctgcttaggattacactggacaaatgat
ctccctggagccatgatacagtgtagattggcattgaaacccgatgggctttttttggct
gctattcttggcggagaaacgttgaaagagctgagaatagcatgtactgttgcacaaatg
gaacgcgaaggtggcattagcccacggctatctcctttggcacaagtaagagatgcagga
aacctcttgacaagggcaggcttcacacttccaggagttgatgtagatgartatactgtg
aagtatgaaaawgctttgca----------------------------------------
-----------------gctgattgaacatcttcgatcaatgggtgaaactaatgctctt
gtgcagaggaacaatstcttaaagagagagacagcactggcaacagctgctgcctatcag
tcaatgtttggagcagaagatggcactgttcctgcaacattccaggttatctatatgact
ggttggagagagcacccatctcaacagaaggcgaaaaggagaggatcagctactgtatcc
ttcgaggaccttcagaaacagtttgga---
>PAFTOL004596
------------------------------------------------------------
---------agttctcaggacctgattatcagctgcttaggattacactggacaaatgat
ctccctggagccatgatacagtgtagattggcattgaaacctgatgggctytttttggct
gctattcttggaggagaaacgttgaaagagctgagaatagcatgtactgttgcacaaatg
gaacgtgaaggtggcatyagcccacgtctatctcctttggcacaagtaagagatgcagga
aacctcttgacaaggggaggcttcacacttccaggtgttgatgtggatgaatatactgtg
aagtatgaaaatgctttrca----------------------------------------
-----------------gctgattgaacatcttcratcmatggrtgaaactaatgctctt
gtgcagaggaacaatctcttaaagagagagacagcactggcaacagctgctgtctatcag
tcaatgtttggagcrgaagatggcactgttcctgcaacattccaggttatctatatgact
ggttggagagagcacccatctcaacaraaggcraaaaggagaggatcagccactgtatcc
ttccaggaccttcagaaacagtttgga---
>PAFTOL004597
------------------------------------------------------------
---------agttctcaggacctgattatcagctgcttaggattacactggacaaatgat
ctccctggagccatgatacagtgtagattggcattgaaacctgatgggcttttcttggct
gctattcttggaggagaaacgttgaaagagctgagaatagcatgtactgttgcacaaatg
gaacgtgaaggtggcattagcccacgtctatctcctttggcacaagtaagagatgcagga
aacctcttgacaagggcaggctttacacttccaggtgttgatgtggatgaatatactgtg
aagtatgaaaatgctttgca----------------------------------------
-----------------gctgattgaacatcttcgatccatgggtgaaactaatgctctt
gtgcagaggaacaatctcttaaagagagagacagcactggcaacagctgctgtctatcag
tcaatgtttggagcagaagatggcactgttcctgcaacattccaggttatctatatgact
ggttggaragagcacccatctcaacagcaggcgaaaaggagaggatcagccacagtatcc
ttccaggaccttcagaaacagtttgga---
>PAFTOL004598
------------------------------------------------------------
---------agttctcaggacctgattatcagctgcttaggattacactggacaaatgat
ctccctggagccatgatacagtgtagattggcattgaaacccgatgggctttttttggct
gctattcttggcggagaaacattgaaagagctgagaatagcatgtactgttgcacaaatg
gaacgtgaaggtggcattagcccacgtctatctcctttggcacaagtaagagatgcagga
aacctcttgacaagggcaggcttcacacttccaggagttgatgtagatgaatatactgtg
aagtatgaaaatgctttgca----------------------------------------
-----------------gctgattgaacatcttcgatcaatgggtgaaactaatgctctt
gtgcagaggaacaatctcttaaagagagagacagcactggcaacagctgctgtctatcag
tcaatgtttggagcagaagatggcactgttcctgcaacattccaggtg------------
------------------------------------------------------------
------------------------------
>PAFTOL004599
------------------------------------------------------------
---------agttctcaggacctgattatcagctgcttaggattacactggacaaatgat
ctccctggagccatgatacagtgtagattggcattgaaacccgatgggctttttttggct
gctattcttggyggagaaacgttgaaagagctgagaatagcatgtactgttgcacaaatg
gaacgtgaaggtggcattagcccacggctatctcctttggcacaagtaakagatgcagga
aacctcttgacaagggcaggcttcacacttccaggagttgatgtagatgaatatactgtg
aagtatgaaaatgctttgca----------------------------------------
-----------------gctgattgaacatcttcgatcaatgggtgaaactaatgctctt
gtgcagaggaacaatctcttgaagagagagacagcactggcaacagctgctgtctatcag
tcaatgtttggagcagaagatggcactgttcctgcaacattccaggttatctatatgact
ggttggagagagcacccatctcaacagacggcgaaaaggagaggatcagctactgtatcc
ttccaggaccttcagaagcagtttgga---
>PAFTOL004600
------------------------------------------------------------
---------agttctcaggacctgattatcagctgcttaggattacactggacaaatgat
ctccctggagccatgatacagtgtagattggcattgaaacctgatgggctttttttggct
gctattcttggcggagaaacgttgaragagttgagaatagcatgtactgttgcacaaatg
gaacgtgaaggtggcattagcccacgtctatctcctttggcacaagtaagagatgcagga
aacctcttgacaagggcaggcttcacacttccaggcgttgatgtagatgaatatactgtg
aagtatgaaaatgctttgca----------------------------------------
-----------------gctgattgaacatcttcgatcaatgggtgaaactaatgctctt
gtgcagaggaacaatctcttaaagagagagacagcactggcaacagctgctgtctatcag
tcaatgtttggagcagaagatggcactgttcctgcaacattccaggttatctatatgact
ggttggagagagcacccatctcaacagagggcgaaaaggagaggatcagctactgtatcc
ttccaggaccttcagaaggagtttgga---
>PAFTOL004601
------------------------------------------------------------
---------agttctcaggacctgattatcagctgcttaggattacactggacaaatgat
ctccctggagccatgatacagtgtaggttggcattgaaacctgatgggctttttttggct
gctattcttggaggagaaacgttgaaagagctgagaatagcatgtactgttgcacaaatg
gaacgtgaaggtggcattagcccacgtctatctcctttggcacaagta------------
------------------------------------------------------------
------------rctttgca----------------------------------------
-----------------gctgattgaacatcttcgatcaatgggcgaaactaatgctctt
gtgcagaggaacaatctcttaaagagagagacagcactggcaacagctgctgtctatcag
tcaatgtttggagcagaagatggcactgttcctgcaacattccaggttatctatatgact
ggttggagagagcacccatctcaacagaaggcaaaaaggagaggatcagccactgtatcc
ttccaggaccttcagaaacagtttgga---
>PAFTOL004603
------------------------------------------------------------
---------agttctcaggacctgattatcagctgcttaggattacactggacaaatgat
ctccctggagccatgatacag---------------------------------------
------------------------------------------------------------
------------------------------------atgatggagataagagatgcagga
aacctcttgacaagggcaggcttcacacttccaggtgttgatgtrgatgaatatactgtg
aagtatgaaaatgccttgca----------------------------------------
-----------------gctgattgaacatcttcgatcaatgggtgaaactaatgctctt
gtgcagaggaacaatctcttaaagagagagacagcactggcaacagcagctgtctatcag
tcaatgtttggagcagaagatggcactgttcctgcaacattscaggttatctatatgact
ggttggagagagcacccatctcaacagaaggcgaaaaggagaggatcagccactgtatcc
ttccaggaccttcagaaa------------
>PAFTOL004604
------------------------------------------------------------
---------agttctcaggacctgattatcagctgcttaggrttacactggacaaatgat
ctccctggagccatgatacagtgtagattggcattgaaacctgatgggctgtttttggct
gctattcttggaggagaaacgttgaaagagctgagaatagcatgtactgttgcacaaatg
gaacgtgaaggtggcattagcccacgtctatctcctttggcacaagtaagagatgcagga
aacctcttgaccagggcaggcttcacacttccaggtgttgatgtagatgaatatactgtg
aagtatgaaaatgctttgca----------------------------------------
-----------------gctgattgaacatcttcgatcaatgggtgaaactaatgctctt
gtgcagaggaacaatctcttgaagagagagacagcactggcaacagcagctgtctatcag
tcaatgtttggagcagaagatggcactgttcctgcaacattccaggttatctatatgact
ggttggagagagcacccatctcaacagaaggcgaaaaggagaggatcagccactgtatcc
ttccaggaccttcagaaagagttt------
>PAFTOL004605
------------------------------------------------------------
---------agttctcaggacctgattatcagctgcttaggattacactggacaaatgat
ctccctggagccatgatacagggtagattggcattgaaacctgatgggcttttcttggct
gctattcttggaggagaaacgttgaaagagctgagaatagcatgtactgttgcacaaatg
gaacgtgaaggtggcattagcccacgtctatctcctttggcacaagtaagagatgcagga
aacctcttgacaagggcaggcttcacacttccaggtgttgatgtggatgaatatactgtg
aagtatgaaaatgstttgca----------------------------------------
-----------------gctgattgaacatcttcgatccatgggtgaaactaatgctctt
gtgcagaggaacaatctcttaaagagagagacagcactggcaacagctgctgtctatcag
tcaatgtttggagcagaagatggcactgttcctgcaacattccaggttatctrtatgact
ggttggagagagcacccatctcaacagaaggcgaaarggagagratcagccactgtatcc
ttccaggaccttcagaaacagtttgga---
>PAFTOL004608
------------------------------------------------------------
---------agttctcaggacctgattatcagctgcttaggattacactggacaaatgat
ctccctggagccatgatacagtgtagattggcattgaaacctgatgggctttttttggct
gctattcttggcggagaaacgttgaaagagctgagaatagcatgtactgttgcacaaatg
gaacgcgaaggtggcattagcccacgwctatctcctttggcacaagtaagagatgcagga
aacctcttgacaagggcaggcttcacacttccaggtgttgatgtagatgaatatactgtg
aagtatgaaaatgctttgca----------------------------------------
-----------------gctgattgaacatcttcgatcaatgggtgaaactaatgctctc
gtgcagagaaacaatctcttaaagagagagacagcactggcaacagctgctgtctatcag
tcaatgtttgaagcagaagatggcactgttcctgcaacattccaggttatctatatgacc
ggttggagagagcacccatctcaacagaaagcgaaaagaagaggatcagccactgtatcc
ttccaggaccttcagaaacagtttgga---
>PAFTOL004609
------------------------------------------------------------
---------agttctcaggacctgattatcagctgcttaggattacactggacaaatgat
ctccctggagccatgatacagtgtagattggcattgaaacctgatgggctttttttggct
gctattcttggaggagaaacgttgaaagagctgagaatagcgtgtactgttgcacaaatg
gaacgtgaaggtggcattagcccacgtctatctcctttggcacaagtaakagatgcagga
aacctcttgacaaggggaggcttcacacttccaggtgttgatgtggatgaatatactgtg
aagtatgaaaatgctttgca----------------------------------------
-----------------gctgattgaacatcttcgatccatgggtgaaactaatgctctt
gtgcagaggaacaatctcttaaagagagagacagcactggcaacagctgctgtctatcag
tcaatgtttggagcagaagatggcactgttcctgcaacattccaggttatctatatgact
ggttggagagagcacccatctcaacagaaggcaaaaaggagaggatcagccactgtatcc
ttccaggaccttcagaaacagcttgga---
>PAFTOL004610
------------------------------------------------------------
---------agttctctggacctggttatcagctgcttaggtttacactggacgaatgat
ctccctggagccatgatacagtgtagattggcattgaaacctgacgggctttttttagct
gctattcttggcggagaaacattgaaagagctgagaatagcatgtacaatagcacaaatg
gaacgtgaaggaggcattagcccacgtctatctcctttggcacaagtaakagatgcagga
aacctcttgacaagggcagggttcacacttccaggtgttgatgtagatgaatatactgta
aagtatgaaaatgctttgca----------------------------------------
-----------------gctgattgaacatcttcgatcaatgggtgaaaccaatgccctt
gtacagaggaacaatctcttaaagagagagacagcactggcaacagctgctgtatatcag
tcaatgtttggagcagaagatggcactgttcctgctacgttccaggttatctatatgacg
ggttggagagagcacccatctcaacagaaggcaaaaaggagaggatcagccactgtatcc
ttccaggacattcagaaagagtttgga---
>PAFTOL004611
------------------------------------------------------------
---------agttctctggacctggttatcagctgcttaggtttacactggacgaatgat
ctccctggagccatgatacagtgtagattggcattgaaacctgacgggctttttttagct
gctattcttggtggagaaacattgaaagagctgagaatagcatgtacaatagcacaaatg
gaacgtgaaggaggcattagcccacgtctatctcctttggcacaagtaagagatgcagga
aacctcttgacaagggcagggttcacacttccaggtgttgatgtagatgaatatactgta
aagtatgaaaatgctttgca----------------------------------------
-----------------gctgattgaacatcttcgatcaatgggtgaaaccaatgccctt
gtacagaggaacaatctcttaaagagagagacggcactggcaacagctgctgtatatcag
tcaatgtttggagcagaagatggcactgttcctgcwacgttccaggttatctatatgrcg
ggttggagagagcaccyatctcaacagaaggcaaaaaggagaggatcagccactgtatcc
ttccaggacattcagaragagtttgga---
>PAFTOL004613
------------------------------------------------------------
---------agttctcaggacctgattatcagctgcttaggattacattggacaaatgat
ctccctggagccatgatacagtgtagattggcattgaaacccgatgggctttttttggct
gctattcttggcggggaaacgttgaaagagctgagaatagcatgtactgttgcacagatg
gaacgtgaaggtggcattagcccacgtctatctcctttggcacaagtaagagatgcagga
aacctcttgacaagggcaggcttcacacttccaggcgttgatgtagatgaatatactgtg
aagtatgaaaatgctttgca----------------------------------------
-----------------gctgattgaacatcttcgatcaatgggtgaaactaatgctctt
gtgcagaggaacaatctgttaaagagagagacagcactggcaacagctgctgtctatcag
tcaatgtttggagcagaagatggcactgttcctgcaacattccaggttatctatatgact
ggttggagagagcacccatctcaacagacggcgaaaaggagaggatcagctactgtatcc
ttcgaggaccttcagaagcaatttgga---
>PAFTOL004617
------------------------------------------------------------
---------agttctcaggacctgattatcagctgcttaggattacactggacaaatgat
ctccctggagccatgatacagtgtagattggcattgaaacccgatgggmtttttttggct
gctattcttggtggagaaacgttgaaagagctgagaatagcatgcactgttgcacaaatg
gaacgtgaaggtggcattagcccacgtctatctcctttggcacaagtaagagatgcagga
aacctcttgacaagggcaggcttcacacttccaggagttgatgtagatgaatatactgtg
aaatatgaaaatgctttkca----------------------------------------
-----------------gctgattgaacatcttcgatcaatgggtgaaactaatgctctt
gtgcagaggaacaatctcttaaagagagagaccgcactggcaacagctgctgtctatcag
tcaatgtttggagcagaagatggcactgttcctgcaacattccaggttatctatatgact
ggttggagagagcacccgtctcaacagaaggcgaaaaggagaggatcagctactgtatcc
ttccaggaccttcagaagcagtttgga---
>PAFTOL004618
------------------------------------------------------------
---------agttctcaggacctgattatyagctgcttaggattacactggacaaatgat
ctccctggagccatgatacagtgtagattggcattgaaacctgatgggctttttttggct
gctattcttggaggagaaacgttgaaagagctgagaatagcatgtactgttgcacaaatg
gaacgtgarggtggcattagcccacgtctatctcctttggcacaagtaagagatgcagga
aacctcttgacaaggggaggcttcacacttccaggtgttgatgtggatgaatatactgtg
aagtatgaaaatgctttgca----------------------------------------
-----------------gctgattgaacatcttcgatccatgggtgaaactaatgctctt
gtgcagaggaacaatctcttaaagagagagacagcactggcaacagctgctgtctatcag
tcaatgtttggagcagaagatggcactgttcctgcaacattycaggtkatctatatgacw
ggttggagagagcacccatctcaacagaaggcgaaaaggagaggatcagccactgtatcc
ttccaggaccttcagaaacagcttggagct
>PAFTOL004619
------------------------------------------------------------
---------agttcactagacctgattatcagctgcttaggactacattggacaaatgat
cttcctggagctatgatacagtgtagattggctctgaagcctgatgggctgtttttagct
gctattcttggaggagaaacattgaaagagctgagaatagcatgtactgtagcacaaatg
gaacgtgaaggtggcattagtccacgtctatcacctttggcacaagtgagagatgcagga
aaccttttgacaagggcaggcttcatgcttccaggtgttgatgtagatgaatatactgtg
aagtatgaaaatgctttgca----------------------------------------
-----------------gctgattgaacatcttcggtcaatgggtgaaactaatgctctt
gtgcagagggacagtatcttaaagagagagacagcacttgcaacggctgcagtctatcag
tcaatgtttggagcggaagatggcactgttcctgctacattccaggttatctatatgaca
ggttggcgagaacacccatctcaacagaaggcgaaaaggaggggatcagctactgtgtcc
tttcaggacattcagaagcagtttggagct
>PAFTOL004620
------------------------------------------------------------
---------agttctcaggacctgattatcagytgyttaggattrcactggacaaatgay
ctycctggagccatgatacagtgtagattggcattgaaacctgatggsctttttttggct
gctattcttggcggagaaacgttgaaagagctgagaatagcatgtactgttgcacaaatg
gaacgtgaaggtggcattagcccacgtctgtctcctttggcacaagtaagagatgcagga
aacctcttgacragggcaggcttcacacttccaggtgttgatgtagatgaatataytgtg
aagtatgaaaatgctttgca----------------------------------------
-----------------gctgattgaacatcttcgatcaaygggtgaaactaatgctctt
gtgcagaggaacaatctcttaaagagagagacagcactggcaacagctgctgtctatcag
tcaatgtttggagcagaagatggcacwgttcctgcaacattccaggttatctatatgacc
ggktggagagagcacccatctcaacagaaagcgaaaaggagaggrtcagccactgtatcc
ttccaggaccttcagaaacagtttggagct
>PAFTOL004623
------------------------------------------------------------
---------agttctcaggacctgattatcagctgcttgggattacactggacaaatgat
ctccctggagccatgatacagtgtagattggcattgaaacctgatgggctttttttggct
gctattcttggcggagaaacgttgaaagagctgagaatagcatgtactgttgcacaaatg
gaacgtgaaggtggcattagcccacgtctatctcctttggcacaagtaagagatgcagga
aacctcttgacaagggcaggcttcacacttccaggtgttgatgtagaygaatatactgtg
aaatatgaaaatgctctgca----------------------------------------
-----------------gctgattgaacatcttcgatcaatgggtgagactaatgctctt
gtgcagaggaacaatctcttaaagagagacacagcastggcaacagctgctgcctatcag
tcaatgtttggagcagaagatggcactgttcctgcaacattccaggttatctatatgacc
ggytggagagagcacccatctcaacagaaagcgaaaaggagaggatcagccactgtatcc
ttccaggaccttcagaaacagtttgga---
>PAFTOL004624
------------------------------------------------------------
---------agttctcaggacctgattatcagctgcttaggattacactggacaaatgat
ctccctggagccatgatacagtgtagattggcattgaaacccgatgggctttttttggct
gctattcttggcggagaaacgttgaaagagctgagaatagcatgtactgttgctcaaatg
gaacgtgaaggtggcattagcccacgtctatctcctttggcacaagtaagagatgcagga
aacctcttgacaagggcaggcttcacacttccaggagttgatgtagatgaatatactgtg
aagtatgaaaatgctttgca----------------------------------------
-----------------gctgattgaacatcttcgatcaatgggtgaaactaatgccctt
gtgcagaggaacaatctcttaaagagagagacagcactggcaacagctgctgtctatcag
tcaatgtttggagcagaagatggcactgttcctgcaacattccaggttatctatatgact
ggttggagagagcacccatctcaacagagggcgaaaaggagaggatcagctactgtatcc
ttccaggaccttcagaagcagtttgga---
>PAFTOL004625
gatgtgactgatgagaacgttgaaacattttttgttgtcggtgatgaagagttcctaccg
gttggggaaagttctcaggacctgattatcagctgcttaggattacactggacaaatgat
ctccctggagccatgatacagtgtagattggcattgaaacccgatgggctttttttggct
gctattcttggcggagaaacrttgaaagagctgagaatagcatgtactgttgcacaaatg
gaacgtgaaggtggcattagcccacgtctatctcctttggcacaggtaagagatgcagga
aacctcttgacaagggcaggcttcacacttccaggagttgatgtagatgaatatactgtg
aagtatgaaaawgctttgca----------------------------------------
-----------------gctgattgaacatcttcgatcaatgggtgaaactaatgctctt
gtgcagaggaacaatctcttaaagagagagacagcactggcaacagctgctgtctatcag
tcaatgtttggagcagaagatggcactgttcctgcaacattccaggttatctatatgact
ggttggagagagcacccatctcaacagaaggcgaaaaggagaggatcagctactgtatcc
ttccaggaccttcagacgcagtttgga---
>PAFTOL004626
------------------------------------------------------------
---------agttctcaggacctgattatcagctgcttaggattacactggacaaatgat
ctccctggagccatgatacagtgtagattggcattgaaacctgatgggcttttcttggct
gctattcttggaggagaaacgttgaaagagctgagaatagcatgtactgttgcacaaatg
gaacgtgaaggtggcattagcccacgtctatctcctttggcacaagtaagagatgcagga
aacctcttgacaagggcaggcttcacgcttccaggtgttgatgtggatgaatatactgtg
aagtatgaaaatgctttgca----------------------------------------
-----------------gctgatagaacatcttcgatcaatgggtgaaactaatgctctt
gtgcagaggaacaatctcttaaagagagagacagcactggcaacagctgccgtctatcag
tcaatgtttggagcagaagatggcactgttcctgcaacattccaggttatctatatgact
ggttggagagagcacccatctcaacagaaggcgaaaaggagaggatcagccactgtatcc
ttccaggaccttcagaaagagtttgga---
>PAFTOL004627
------------------------------------------------------------
---------agttctcaggacctgattatcagctgcttaggattacactggacaaatgat
ctccctggagccatgatacagtgtagattggcattgaaacctgatgggctttttttggct
gctattcttggcggagaaacgttgaaagagctgagaatagcatgtactgtkgcacaaatr
gaacgtgaaggtggcattagcccacgtctgtctcctttggcacaggtaagagatgcagga
aacctcttgacaagggcaggcttcacacttccwggtgttgatgtagatgaatatactgtg
aagtatgaaaatgctttgca----------------------------------------
-----------------gctgattgaacatcttcgatcaatgggtgaaactaatgctctt
gtgcagaggaacaatctcttaaagagagagacagcactggcracagctgctgtctatcag
tcaatgtttggagcagaagatggcactgttcctgcaacattccaggttatctatatgacc
ggttggagagagcacccatctcaacagaaagcaaaaaggagaggatcagccactgtatcc
ttccaggaccttcagaaacagtttggaagt
>PAFTOL004629
------------------------------------------------------------
---------agttctcaggacctgattatcagctgcttaggattacactggacaaatgat
ctccctggggccatgatacagtgtagattggcattgaaacctgatgggctttttttggct
gctattcttggcggagaaacgttgaaagagctgagaatagcatgyactgttgcacaaatg
gaacgtgaaggtggcattagcccacgtctatctcctttggcacaagtaagagatgcagga
aacctcttgacaagggcaggcttcacacttccaggtgttgatgtagatgaatatactgtg
aagtatgaaaatgctttgca----------------------------------------
-----------------gctgattgaacatcttcgatcaatgggtgaaactaatgctctt
gtgcagaggaacaatctcttaaagagagagacagcactggcaacagctgctgtctatcag
tcaatgtttggagcagaagatggcactgttcctgcaacattscaggttatctatatgact
ggttggagagagcayycatctcaacagaaggcgaaaaggagaggatcagccactgtatcc
ttccaggaccttcagaaacagtttgga---
>PAFTOL004631
------------------------------------------------------------
---------agttctcaggacctgattatcagctgcttaggattacactggacaaatgat
ctccctggagccatgatacagtgtagattggcattgaaacccgatgggctttttttggct
gctattcttggcggagaaacgttgaaagagctgagaatagcatgtactgttgctcaaatg
gaacgtgaaggtggcattagcccacgtctatctcctttggcacaagtaagagatgcagga
aacctcttgacaagggcaggcttcacacttccaggagttgatgtagatgaatatactgtg
aagtatgaaaatgstttgca----------------------------------------
-----------------gctgattgaacatcttcgatcaatgggtgaaactaatgccctt
gtgcagaggaacaatctcttaaagagagagacagcactggcaacagctgctgtctatcag
tcaatgtttggagcagaagatggcactgttcctgcaacattccaggttatctatatgact
ggttggagagagcacccatctcaacagagggcgaaaaggagaggatcagctactgtatcc
ttccaggaccttcagaagcagtttgga---
>PAFTOL004633
------------------------------------------------------------
---------agttctcaggacctgattatcagctgcttaggattacactggacaaatgat
ctccctggagccatgatacagtgtagattggcattgaaacctgatgggctttttttggct
gctattcttggaggagaaacgttgaaagagctgagaatagcatgtactgttgcacaaatg
gaacgtgaaggtggcattagcccacgtctatctcctttggcacaagtaagagatgcagga
aacctcttgacaagggcgggcttcacacttccaggtgttgatgtagatgaatatactgtg
aagtatgaaaatgctttgca----------------------------------------
-----------------gctgattgaacatcttcgatcaatgggtgaaactaatgctctt
gtgcagaggaacaatctcttaaagagagagacagcactggcaacagcagctgtctatcag
tcaatgtttggagcagaagatggcacggttcctgcaacattccaggttatctatatgact
ggttggagagagcacccatcgcaacagaaggcgaaaaggagaggatcagccactgtatcc
ttccaggaccttcagaaggagtttggagct
>PAFTOL004634
------------------------------------------------------------
---------agttctcaggacctgattatcagctgcttaggrttacactggacaaatgat
ctccctggagccatgatacagtgtagattggcattgaaacctgatgggcttttcttggct
gctattcttggaggagaaacgttgaaagagctgagaatagcatgtactgttgcacaaatg
gaacgtgaaggtggcattagcgcacgtctatctcctttggcacaggtgagagatgcagga
aacctcttaacaagggcaggcttcacacttccaggtgttgatgtagatgaatatactgtg
aagtatgaaaatgctttgca----------------------------------------
-----------------gctgattgaacatcttcgatcaatgggtgaaactaatgctctt
gtgcagagaaacaatctcttaaagagagagacagcaytggcaacagcagctgtctatcag
tcaatgtttggagcrgaagatggcactattcctgcaacattccaggtkatytacatgact
ggttggagggagcacccatctcaacagaaggcgaaaaggagaggatcggccactgtatcc
ttccaggaccttcagaaggagtttggagct
>PAFTOL004636
------------------------------------------------------------
---------agttctcaggacctgattatcagctgtttaggattacactggacaaatgat
ttccctggagccatgatacagtgtagattggcattgaaacctgatgggctttttttggct
gctattcttggtggagaaacgttgaaagagctgagaatagcatgtactgttgcacaaatg
gaacgtgaaggtggcattagcccatgtctgtctcctttggcacaagtaagagatgcggga
aacctcttgacaagggcaggcttcacacttccaggtgttgatgtagatgaatatactgtg
aagtatgaaaatgctttgca----------------------------------------
-----------------gctgattgaacatcttcgatcaatgggtgaaactaatgctctt
gtgcagaggaacaatctcttaaagagagagacagcactggcagcagctgctgtgtatcag
tcaatgtttggagcagaagatggcactgttcctgcaacattccaggttatctatatgacc
ggttggagagagcacccatctcaacagaaagcgaaaaggagaggatcagccactgtatcc
ttccaggaccttcagaaacagtttgga---
>PAFTOL004638
------------------------------------------------------------
---------agttctcaggacctgattatcagctgcttaggattacactggacaaatgat
ctccctggagccatgatacagtgtagattggcattgaaacccgatgggctgtttttggct
gctattcttggcggagaaacgttgaaagagctgagaatagcatgtactgttgcacaaatg
gaacgtgaaggtggcattagcccacgtctatctcctttggcacaagtaakagatgcagga
aacctcttgacaagggcaggcttcacacttccaggagttgatgtagatgaatatactgtg
aagtatgaaaatgctttgca----------------------------------------
-----------------gctgattgaacatcttcgatcaatgggtgaaactaatgctctt
gtgcagaggaacaatctcttaaagagagagacagcactggcaacagctgctgtctatcag
tcaatgtttggagcagaagatggcactgttcctgcaacattccaggttatctatatgact
ggttggagagagcacccatctcaacagaaggcgaaaaggagaggatcagctactgtaacc
ttccaggaccttcagaagcagtttgga---
>PAFTOL004639
------------------------------------------------------------
---------agttctcaggacctgattatcagctgcttaggattacactggacaaatgat
ctccctggagccatgatacagtgtagattggcattgaaacctgatgggcttttcttggct
gctattcttggaggagaaacgttgaaagagctgagaatagcatgtactgttgcacaaatg
gaacgtgaaggtggcattagcccacgtctatctcctttggcacaagtaagagatgcagga
aacctcttgacaagggcaggcttcacacttccaggtgttgatgtggatgaatatactgtg
aagtatgaaaatgctttgca----------------------------------------
-----------------gctgattgaacatcttcgatccatgggtgaaactaatgctctt
gtgcagaggaacaatctcttaaagagagagacagcactggcaacagctgctgtctatcag
tcaatgtttggagcagaagatggcactgttcctgcaacattccaggttatctrtatgact
ggttggagagagcacccatctcaacagaaggcgaaarggagagratcagccactgtatcc
ttccaggaccttcagaaacagtttgga---
>PAFTOL004642
------------------------------------------------------------
---------agttctcaggacctgattatcagctgcttaggattacactggacaaatgat
ctccctggagccatgatacagtgtagattggcattgaaacccgatgggctttttttggcg
gctattcttggcggagaaacgttgaaagagctgagaatagcatgtactgttgcgcaaatg
gaacgcgaaggtggcattagcgcacgtctatctcctttggcacaagtaagagatgcagga
aacctcttgacaagggcaggcttcacacttccaggcgttgatgtagatgagtatactgtg
aagtatgaaaatgctttgca----------------------------------------
-----------------gctgattgaacatcttcgatcaatgggtgaaactaatgctctt
gtgcagaggaacaatctcttaaagagagagacagcactggcaacagctgctgtctatcag
tcaatgtttggagcagaagatggcactgttcctgcaacattccaggttatctatatgact
ggttggagagagcacccatctcaacagaaggcgaaaaggagaggatcagctgctgtatcc
ttccaggaccttcagaagcagtttgga---
>PAFTOL004644
------------------------------------------------------------
---------agttctcaggacctgattatcagctgcttaggattacactggacaaatgat
ctccctggagccatgatacagtgtagattggcattgaaacctgacgggctttttttggct
gctattcttggcggagaaacgttgaaagagctgagaatagcatgtactgttgcrcaaatg
gaacgtgaaggtggcattagcccacgtctatctcctttggcacaagtaagagatgcagga
aacctcttgacaagggcaggcttcacactyccaggtgttgatgtagatgaatatactgtg
aagtatgaaaatgctttgca----------------------------------------
-----------------gctgattgaacatcttcgatcaatgggtgaaactaatgctctt
gtgcakaggaacaatctcttaaagagagagacagcactggcaacagctgctgtctatcag
tcaatgtttggagcagaagatggcactgttcctgcaacattccaggttatctatatgact
ggttggagagagyacccatctcaasagaagtcgaaaaggaggggatcagccactgtatcc
ttccaggaccttcagaaacagtttgga---
>PAFTOL004646
------------------------------------------------------------
---------agttctcaggatctgattatcagctgcttaggattacactggacaaatgat
ctccctggagccatgatacagtgtagattggcattgaaacccgatgggctttttttggct
gctattcttggcggagaaacgttgaaagagctgagaatagcatgtactgttgcacaaatg
gaacgtgaaggtggcattagcccacgtctatctcctttggcacaagtaagagatgcagga
aacctcttgacaagggcaggcttcacacttccaggagttgatgtagatgaatatactgtg
aagtatgaaaatgctttgca----------------------------------------
-----------------gctgattgaacatcttcgatcaatgggtgaaactaatgccctt
gtgcagaggaacaatctcttaaagagagagacagcactggcaacagctgctgtctatcag
tcaatgtttggagcagaagatggcactgttcctgcaacattccaggttatctatatgact
ggttggagagagcacccatctcaacagagggcgaaaaggagaggatcagctactgtatcc
ttccaggaccttcagaagcagtttgga---
>PAFTOL004647
---------------------------------------------gaagagttcctacca
gttagagaaagttctcaggacctgattatcagctgcttaggattacactggacaaatgat
ctccctggagccatgatacagtgtagattggcmttgaaacctgatgggctttttttggct
gctattcttggcggagaaacgttgaragagctgagaatrgcatgtactgttgcacaaatg
gaacgtgaaggtggcattagcccacgtctatctcctttggcacaagtaagagatgcagga
aacctcttgacaagggcaggcttcacacttccaggtgttgatgtagatgaatatactgtg
aagtatgaaagtgctttgca----------------------------------------
-----------------gctgattgaacatcttcgatcaatgggtgaaactaatgctctt
gtgcagaggaacaatctcttaaagagagagacagcactggcaacggctgctgtctatcag
tcaatgtttggagcagaagatggcactgttcctgcaacattccaggttatctatatgacc
ggttggagagagcacccatctcaacagaaagcgaaaaggagaggatcagccactgtatcc
ttcgaggaccttcagaaacagtttgga---
>PAFTOL004648
------------------------------------------------------------
---------agttctcaggacctgattatcagctgcttaggattacactggacaaatgat
ctccctggagccatgatacagtgtaggttggcattgaaacctgatgggctttttttggct
gctattcttggaggagaaacrttgaaagagctgagaatagcatgtactgttgcacaaatg
gaacgtgaaggyggcgttagcccacgtctatctcctttggcacaagtaakagatgcagga
aacctcttaacaagggcaggtttcacacttccaggtgttgatgtggatgaatatgctgtg
aagtatgacaatgctttgca----------------------------------------
-----------------gctgattgaacatcttcgatcaatgggcgaaactaatgctctt
gtgcagaggaacaatctcttaaagagagagacggcactggcaacagctgctgtctatcag
tcaatgtttggagcagaagatggcactgttcctgcaacattccaggttatctatatgact
ggttggagagagcactcatctcaacagaaggcgaaaaggagaggatcagccactgtatcc
ttccaggaccttcagaaacagtttgga---
>PAFTOL004649
------------------------------------------------------------
---------agttcycaggacctgattatcagctgtttaggattacactggacaaatgat
ctccctggagccatgatacagtgtagattggcattgaaacctgatgggctttttttggct
gctattcttggaggagaaacgttgaaagagctgagaatagcatgtactgttgcacaaatg
gaacgtgaaggtggcattagcccacgtctatctccattggcacaagtaagagatgcagga
aacctcttgacaaggggaggcttcacacttccaggtgttgatgtggatgaatatactgtg
aagtatgaaaawgctttgca----------------------------------------
-----------------gctgattgaacatcttcgatccatgggtgaaactaatgctctt
gtgcagaggaacaatctcttaaagagagagacagcactggcaacagctgctgtctatcag
tcaatgtttggagcagaagatggcactgttcctgcaacattccaggttatctatatgact
ggttggagagagcacccatctcaacagaaggcgaaaaggagaggatcagccactktatcc
ttccaggaccttcagaaacagcttgga---
>PAFTOL004652
------------------------------------------------------------
---------agttctcaggacctgattatcagctgcttaggattacactggacaaatgat
ctccctggagccatgatacagtgtagattggcattgaaacccgatgggctttttttggct
gctattcttggcggagaaacgttgaaagagctgagaatagcatgtactgttgcacaaatg
gaacgtgaaggtggcattagcccacgtctmtctcccttggcacaagtaagagatgcagga
aacctcttgacaagggcaggcttcrcacttccaggagttgatgtagatgaatatactgtg
aagtatgaaaatgctttgca----------------------------------------
-----------------gctgattgaacatcttcgatcaatgggtgaaactaatgctctt
gtgcagaggaacaatctcttaaagagagagacagcactggcaacagctgctgtctatcag
tcaatgtttggagcagaagatggcactgttcctgcaacattccaggttatctatatgact
ggttggagagagcacccatctcaacagaaggcgaaaaggagaggatcagctactgtrtcc
ttccaggaccttcagaagcagtttgga---
>PAFTOL004653
------------------------------------------------------------
---------agttctcaggacctgattatcagctgcttaggattacactggacaaatgat
ctccctggggccatgatacagtgtagattggcattgaaacctgatgggctttttttggct
gctattcttggcggagaaacgttgaaagagttgagaatagcatgtactgttgcacaaatg
gaacgtgaaggtggcattagcccacgtctatctcctttggcacaagtaagagatgcagga
aacctcttgacaagggcaggcttcacacttccaggtgttgatgtagatgaatatactgtg
aagtatgaaaatgctttgca----------------------------------------
-----------------gctgattgaacatcttcgatcaatgggtgaaactaatgctctt
gtgcagaggaacaatctcttaaagagagagacagcactggcaacagctgctgtctatcag
tcaatgtttggagcagaagatggcactgttcctgcaacattccaggttatctatatgact
ggttggagagagcacccatctcaacagaaggcgaaaaggagaggatcagctactgtatcc
ttccaggaccttcagaagcagtttgga---
>PAFTOL004654
--------------ttaccttga----ttkttt---------------------------
---------agttctcaggacctgattatcagctgcytaggattacactggacaaatgat
ctccctggagccatgatacagtgcagattggcattgaaacctgatgggctttttttggct
gctattcttggyggagaracgttgaaagagctgagaatagcatgtacygttgcacaaatg
gaacgtgaaggtggcattagcccacgtctrtctcctttggcacaagtaagagatgcagga
aacctcttgacaagggcaggcttcacwcttccaggtgttgatgtagatgaatatactgtg
aartatgaaaatgcttggca----------------------------------------
-----------------gctgattgaacatcttcgatcaatgggtgaaactaatgctctt
gtgcagaggaacaatctcttaaagagagagacagcactggcaacagctgctgtctatcag
tcaatgtttggagcagaagatggcactgtycctgcaacattccaggtkatctatwtgacy
ggttggagagagcaccyatctcaacagaaagcgaaaaggagaggatcagccactgtatcc
ttccaggaccttcagaaacagtttggg---
>PAFTOL004657
gatatgactgatgagaacattgaaacatcttttgttgtcggtgatgaagagttcctgccg
gtgagagaaagttcgctggacgtggttatcagctgcttaggattgcactggacaaatgat
ctccccggagccatgatacagtgtagattggcattgaaacctgacgggctttttttagct
gctattcttggcggagaaacattgaaggagctgagaatagcatgtaccgtagcacaaatg
gaacgcgaaggtggcattagcccacgtctatctcctttggcacaagtaakagatgcagga
aacctcttgacaagggcaggcttcacacttccaggtgttgacgtagatgaatatactgtg
aagtatgaaaatgctttgca----------------------------------------
-----------------gctgattgaacatcttcgatcaatgggtgaaaccaatgctctt
gtacagaggaacaatctcttaaagagagagacggcactggcaacagctgctgtatatcag
tcaatgtttggagcagaagatggcactgttcctgctacattccaggttatctatatgacg
ggttggagagagcacccatcacaacagaaggcaaaaaggagaggatcagccactgtatcc
ttccaggacattcagaaagagtttgga---
>PAFTOL004658
------------------------------------------------------------
------------------------------------------------------------
---cctggagccatgatacagtgtagattggcattgaaacctgatgggctttttttggct
gctattcttggaggagaaacgttgaaagagctgagaatagcatgtactgttgcacaaatg
gaacgtgaaggtggcattagcccacgtctatctcctttggcacaagta------------
------------------------------------------------------------
------------gctttgca----------------------------------------
-----------------gctgattgaacatcttcgatccatgggtgaaactaatgctctt
gtgcagaggaacaatctcttaaagagagagacagcactggcaacagctgctgtctatcag
tcaatgtttggagcagaagatggcactgttcctgcaacatttcaggtg------------
------------------------------------------------------------
------------------------------
>PAFTOL004661
------------------------------------------------------------
---------agttctctggacctggttatcagctgcttaggattgcactggacaaatgat
ctccccggagccatgatacagtgtagattggcattgaaacctgacgggctttttttagct
gctattctcggtggagaaacattgaaggagctgagaatagcatgtaccgtagcacaaatg
gaacgcgaaggtggcattagcccacgtctatctcctttggcacaagtaagagatgcagga
aacctcttgacaagggcaggcttcacacttccaggtgttgacgtagatgaatatactgtg
aagtatgaaaatgctttgca----------------------------------------
-----------------gctgattgaacatcttcgatcaatgggtgaaaccaatgctctt
gtacagaggaacaatctcttaaagagagagacggcactggcaacagctgctgtatatcag
tcaatgtttggagcagaagatggcactgttcctgctacattccaggttatctatatgacg
ggttggagagagcacccatctcaacagaaggcaaaaaggagaggatcagccactgtatcc
ttccaggacattcagaatgagtttgga---
>PAFTOL004662
------------------------------------------------------------
---------agttctcaggacctgattatcagctgcttaggattacattggacaaatgat
ctccctggagccatgatacagtgtagattggcattgaaacctgatggactttttttggct
gctattcttggtggagagacgttgaaagagctgagaatagcatgtactgttgcacaaatg
gaacgtgaaggtggcattagcccacgtctatctcctttggcacaagtaagagatgcagga
aacctcttgacaagggcaggcctcactcttccgggtgttgatgtagatgaatatactgtg
aaatatgaaaatgcttggca----------------------------------------
-----------------gctgattgaacatcttcgatcaatgggtgaaactaatgctctt
gtgcagaggaacaatctcttaaagagagagacagcactggcaacagctgctgtctatcag
tcaatgtttggagcagaagatggcactgttcctgcaacattccaggttatctatatgacc
ggttggagagagcacccatctcaacagaaagcgaaaaggagaggatcagccactgtatcc
ttccaggaccttcagaaacagtttgga---
>PAFTOL004664
------------------------------------------------------------
---------agttctcaggacctgattatyagctgcttaggattacactggacaaatgat
ctccctggagccatgatacagtgtagattggcattgaaacccgatgggctttttttggct
gctattcttggcggagagacgttgaaagagctgagaatagcatgtactgttgcacaaatg
gaacgtgaaggtggcattagcccacgtctatctcctttggcacaagta------------
------------------------------------------------------------
------------------------------------------------------------
------------------------------------------------------------
------------------------------------------------------------
------------------------------------------------------------
------------------------------------------------------------
------------------------------
>PAFTOL004665
------------------------------------------------------------
---------agttctcaggacctgattatcagttgcttaggattacactggacaaatgat
ctccctggagccatgatacagtgtagattggcattgaaacctgatgggctttttttggct
gctattcttggaggagaaacgttgaaagagctgagaatagcatgtactgctgcacaaatg
gaacgtgaaggtggcattagcccacgtctatctcctttggcacaagtaagagatgcagga
aacctcttgacaagggcaggcttcacacttccaggtgttgatgtggatgaatatactgtg
aagtatgaaaatgctttgca----------------------------------------
-----------------gctgattgaacatcttcgatccatgggtgaaactaatgctctt
gtgcagaggaacaatctcttaaagagagagacagcactggcaacagctgctgtctatcag
tcaatgtttggagcagaagatggcactgttcctgcaacattccaggttatctatatgact
ggttggagagagcacccatctcaacagaaggcgaaaaggagaggatcagccactgtatcc
ttccaggaccttcagaaacagtttgga---
>PAFTOL004666
------------------------------------------------------------
---------agttctcaggacctgattatcagctgcttaggattacactggacaaatgat
ctccctggagccatgatacagtgtagattggcattgaaacctgatgggctttttttggct
gctattcttggcggagaaacgttgaaagagctgagaatagcatgtactgttgcacagatg
gaacgtgaaggtggcattagcccacgtctatctcctttggcacaagtaagagatgcagga
aacctcttgacgagggcaggcttcacacttccaggcgttgatgtagatgaatatactgtg
aagtatgaaaatgctttgca----------------------------------------
-----------------gctgattgaacatcttcgatcaatgggtgaaactaatgctctt
gtgcagaggaacaatctcttaaaaagagagacagcactggcaacggctgctgtctatcag
tcaatgtttggagcagaagatggcactgttcctgcaacattccaggttatctatatgact
ggttggagagagcatccatctcaacagaaggcaaaaaggagaggatcagcttctgtatcc
ttccaggaccttcagaaacagtttgga---
>PAFTOL004667
------------------------------------------------------------
---------agttctcaggacctgattatcagttgcttaggattacactggacaaatgat
ctccctggagccatgatacagtgtagattggcattgaaacctgatgggctttttttggct
gctattcttggcggagaaacrttgaaagagctgagaatagcatgtactgttgcacaaatg
gaacgtgaaggtggcattagcccacgtctatctcctctggcacaagta------------
------------------------------------------------------------
------------gctttgca----------------------------------------
-----------------gctgattgaacatcttcgatcaatgggtgaaactaatgctctt
gtgcagaggaacaatctcttaaagagagagacagcactggcaacagctgctgtctatcag
tcaatgtttggagcagaagatggcactgttcctgcaacattccaggtg------------
------------------------------------------------------------
------------------------------
>PAFTOL004668
------------------------------------------------------------
---------agttctcaggacctgattatcagctgcttaggattacactggacaaatgat
ctccctggagccatgatacagtgtagattggcattgaaacccgatgggctttttttggct
gctattcttggcggagaaacgttgaaagagctgagaatagcatgtactgttgcacaaatg
gaacgtgaaggtggcattagcccacgtctatctcctttggcacaagta------------
------------------------------------------------------------
------------gctttgca----------------------------------------
-----------------gctgattgaacatcttcgatcaatgggtgaaactaatgctctt
gygcagaggaacaatctcttaaagagagagacagcactggcaacggctgctgtctatcag
tcaatgtttggagcagaagatggcactgttcctgcaacattccaggtg------------
------------------------------------------------------------
------------------------------
>PAFTOL005024
------------------------------------------------------------
---------agttctcaggacctgattatcagctgcttaggattacactggacaaatgat
ctccctggagccatgatacagtgtagattggcattgaaacctgatgggctttttttggct
gctattcttggcggagaaacgttgaaagagttgagaatagcatgtactgttgcacaaatg
gaacgtgaaggtggcattagcccacgtctatctcctttggcacaagtaagagatgcagga
aacctcttgacaagggcaggcttcacacttccaggcattgatgtagatgaatatactgtg
aagtatgaaaatgctttgca----------------------------------------
-----------------gctgattgaacatcttcgatcaatgggwgaaactaatgctctt
gtgcagaggaacaatctcttaaagagagagacagcactggcaacagctgctgtctatcag
tcaatgtttggagcagaagatggcactgttcctgcaacattccaggttatctatatgact
ggttggagagagcacccatctcaacagaaggcgaaaaggagaggatcagctactgtatcc
ttccaggaccttcagaarcagtttgga---
>PAFTOL005025
------------------------------------------------------------
---------agttctcaggacctgattatcagctgcttaggattacactggacaaatgat
ctccctggagccatgatacagtgtagattggcattgaaacctgatgggctttttttggct
gctattcttggaggagaaacgttgaaagagctgagaatagcatgtactgttgcacaaatg
gaacgtgaaggtggcattagcccacgtctatctcctttggcacaagtaagagatgcagga
aacctcttgacaagggcaggcttcacacttccaggtgttgatgtggatgaatatactgtg
aagtatgacaatgctttgca----------------------------------------
-----------------gctgattgaacatcttcgatcaatgggtgaaactaatgctctt
gtgcagaggaacaatctcttaaagagagagacagcactggcaacagctgctgtctatcag
tcaatgtttggagcagaagatggcactgttcctgcaacattccaggttatctatatgact
ggttggagagagcacccatctcaacagraggcraaaaggagaggatcagccactgtatcc
ttccaggaccttcagaaacagtttgga---
>PAFTOL005026
------------------------------------------------------------
---------agttctcaggacctgattatcagttgcttaggattacactggacaaatgat
ctccctggagccatgatacagtgtagattggcattgaaacctgatgggctttttttggct
gctattcttggaggagaaacgttgaaagagctgagaatagcatgtactgttgcacaaatg
gaacgtgaaggtggcattagcccacgtctatctcctttggcacaagta------------
------------------------------------------------------------
------------gctttgca----------------------------------------
-----------------gctgattgaacatcttcgatcaatgggtgaaactaatgctctt
gtgcagaggaacaatctcttaaagagagagacagcactggcaacagctgctgtctatcag
tcaatgtttggagcagaagatggcactgttcctgcaacattccaggttatctatatgact
ggttggrgagagcacccatctcaacagaaggcgaamaggagaggatcagccactgtatcc
ttccagraccttcagaaacagtttgga---
>PAFTOL005035
------------------------------------------------------------
------------------------------------------------------------
------------------------------------------------------------
------------------------------------------------------------
------------------------------------------------------------
------------------------------------------------------------
------------gctttgca----------------------------------------
-----------------gctgattgaacatcttcgatcaatgggtgaaactaatgctctt
gtgcagaggaacaatctgttaaagagagagacagcactggcaacagctgctgtctatcag
tcaatgtttggagcagaagatggcactgttcctgcaacattccaggttatctatatgact
ggttggagagagcacccatctcaacagaaggcgaaaaggagaggatcagctactgtatcc
ttcgaggaccttcagaaacagtttgga---
>PAFTOL005042
------------------------------------------------------------
---------agttctcaggacctgattatcagctgcttaggattacactggacaaatgat
ctccctggagccatgatacagagtagattggcattgaaaccygatgggcttttcttggct
gctattcttggaggagaaacgttgaaagagctgagaatagcatgtactgttgcacaaatg
gaacgtgaaggtggcattagcccacgtctatctcctttggcacaagtaagagatgcagga
aacctcttgacaagggcaggcttcacacttccaggtgttgatgtggatgaatatactgtg
aagtatgaaaatgctttgca----------------------------------------
-----------------gctgattgaacatcttcgatcmatgggtgaaactaatgctctt
gtgcagaggaacaatctcttaaagagagagacagcactggcaacagctgctgtctatcag
tcaatgtttggagcagaagatggcactgttcctgcaacattccaggttatctrtatgact
ggttggagagagcacccatctcaacagaaggcgaaarggakaggatcagccactgtatcc
ttccaggaccttcagaaacagtttgga---
>PAFTOL005043
------------------------------------------------------------
---------agttctcaggacctgattatcagctgcttaggattacactggacaaatgat
ctccctggagccatgatacagtgtagattggcattgaaacccgatgggctgtttttggct
gctattcttggcggagaaacgttgaaagagctgagaatagcatgtactgttgcacaaatg
gaacgtgaaggtggcattagcccacgtctatctcctttggcacaagta------------
------------------------------------------------------------
------------gctttgca----------------------------------------
-----------------gctgattgaacatcttcgatcaatgggtgaaactaatgctctt
gtgcagaggaacaatctcttaaagagagagacagcactggcaacagctgctgtctatcag
tcaatgtttggagcagaagatggcactgttcctgcaacattccaggttatctatatgact
ggttggagagagcacccatctcaacagaaggcgaaaaggagaggatcagctactgtaacc
ttccaggaccttcagaagcagtttgga---
>PAFTOL005169
------------------------------------------------------------
---------agttctcaggacctgattatcagctgcttaggattacactggacaaatgat
ctccctggagccatgatacagtgtagattggcattgaaacctgatgggctgtttttggct
gctattcttggaggagaaacgttgaaagagctgagaatagcatgtactgttgcacaaatg
gaacgtgaaggtggcattagcccacgtctatctcctttggcacaagtaagagatgcagga
aacctcttgacaagggcaggcttcacacttccaggtgttgatgtggatgaatatactgtg
aagtatgaaaatgctttgca----------------------------------------
-----------------gctgattgaacatcttcgatcaatgggtgaaactaatgctctt
gtgcagaggaacaatctcttaaagagagagacagcactggcaacagcagctgtctatcag
tcaatgtttggagcagaagatggcactgttcctgcaacattscaggttatctacatgact
ggttggagagagcacccatctcaacagaaggcgaaaaggagaggatcagccactgtatcc
ttccaggaccttcagaaagagttt------
>PAFTOL007498
------------------------------------------------------------
---------agttctcaggacctgattgtcagctgcttaggattacactggacaaatgat
ctccckggagccatgatacagtgtagattggcattgaaacctgacgggctttttttggct
gctattcttggaggagaaacgttgaaagagctgagaatagcatgcactgtggcacaaatg
gaacgtgaaggtggcattagcccacgtctatctcctttggcacaagtaagagatgcagga
aacctcttgacaagggcaggcttcacacttccaggtgttgatgtagatgaatatactgtg
aagtatgaaaatgctttgca----------------------------------------
-----------------gctgattgagcatcttcgatcaatgggtgaaactaatgctctt
gtgcagaggaacaakctcttaaagagagagacagcactggcaacagctgctgtctatcag
tcaatgtttggagcagaagatggaactgttcctgcaacattccaggttatctatatgact
ggttggacagagcacccatctcaacagaaggcgaaaaggagaggatcagccactgtatcc
ttccaggaccttcagaaacagtttggagct
>PAFTOL008060
------------------------------------------------------------
---------agttctcaggacctgattatcagctgcttaggattacactggacaaatgat
ctccctggagccatgatacagtgtagattggcattgaaacccgatgggctttttttggct
gctattcttggcggagaaacgttgaaagagctgagaatagcatgtactgttgctcaaatg
gaacgtgaaggtggcattagcccacgtctatctcctttggcacaagta------------
------------------------------------------------------------
------------gctttgca----------------------------------------
-----------------gctgattgaacatcttcgatcaatgggtgaaactaatgccctt
gtgcagaggaacaatctcttaaagagagagacagcactggcaacagctgctgtctatcag
tcaatgtttggagcagaagatggcactgttcctgcaacattccaggtg------------
------------------------------------------------------------
------------------------------
>PAFTOL008062
------------------------------------------------------------
---------agttctcaggacctgattatcagctgcttaggattacactggacaaatgat
ctccctggagccatgatacagtgtagattggcattgaaacctgatgggctttttttggct
gctattcttggcggagaaacgttgaaagagttgagaatagcatgtacygttgcacaaatg
gaacgtgaaggtggcattagcccacgtctatctcctttggcacaagtaagagatgcagga
aacctcttgacaagggcaggcttcacacttccaggcgttgatgtagatgaatatactgtg
aagtatgaaaatgctttgca----------------------------------------
-----------------gctgattgaacatcttcgatcaatgggygaaactaatgctctt
gtgcagaggaacaatctcttaaagagagagacagcactggcaacagctgctgtctatcag
tcaatgtttggagcagaagatggcactgttcctgcaacattccaggttatctatatgact
ggttggagagagcacccatctcaacagamggcgaaaaggagaggatcagctactgtatcc
ttcsaggaccttcagaarcagtttgga---
>PAFTOL008063
------------------------------------------------------------
---------agttctcaggacctgattatcagctgcttaggattacactggacraatgat
ctccctggagccatgatacagtgtagattggcattgaaacctgatgggctttttttggct
gctattcttggcggagaaacgttgaaagagttgagaatagcatgtaccgttgcacaaatg
gaacgtgaaggtggcattagcccacgtctatctcctttggcacaagtaagagatgcagga
aacctcttgacaagggcaggcttcacacttccaggcgttgatgtagatgaatatactgtg
aagtatgaaaatgctttgca----------------------------------------
-----------------gctgattgaacatcttcgatcaatgggcgaaactaatgctctt
gtgcagaggaacaatatcttaaagagagagacagcactggcaacagctgctgtctatcag
tcaatgtttggagcagaagatggcactgttcctgcaacattccaggttatctatatgact
ggttggagagagcacccatctcaacagagggcgaaaaggagaggatcagctactgtatcc
ttccaggaccttcagaaggagtttgga---
>PAFTOL008084
------------------------------------------------------------
---------agttctstggacctggttatcagctgcttaggattgcactggacraatgat
ctccccggagccatgatacagtgtagattggcattgaaacctgacgggctttttttagct
gctattcttggcggagaaacattgaaggagctgagaatagcatgtaccrtagcacaaatg
gaacgcgaaggtggcattagcccacgtctatctcctttggcacaagtaagagatgcagga
aacctcttgacaagggcaggcttcacacttccaggtgttgacgtagatgaatatactgtg
aagtatgaaaatgctttgca----------------------------------------
-----------------gctgatygaacatcttcgatcaatgggtgaaaccaatgctctt
gtacagaggaacaatctcttaaagagagagacggcrctggcaacagctgctgtatatcag
tcaatgtttggagcagaagatggcactgttcctgctacattccaggttatctatatgacg
ggttggagagagcacccatctcaacagaaggcramaaggagaggatcagccactgtatcc
ttccaggacattcagaaagagtttgga---
>PAFTOL008417
------------------------------------------------------------
---------agttctcaggacctgattattagctgcttaggattacactggacaaatgat
ctccctggagccatgatacagtgtagattggcattgaaacccgatgggctttttttggct
gctattcttggcggagagacgttgaaagagctgagaatagcatgtactgttgcacaaatg
gaacgtgaaggtggcattagcccacgtctatctcctttggcacaagtaagagatgcagga
aacctcttgacaagggcaggcttcacacttcctggagttgatgtagatgaatatactgtg
aagtatgaaaatgctttgca----------------------------------------
-----------------gctgattgaacatcttcgatcaatgggtgaaactaatgctctt
gtgcagaggaacaatctcttgaagagagagacagcactggcaacagctgctgtctatcag
tcaatgtttggagcagaagatggcactgttcctgcaacattccaggtg------------
------------------------------------------------------------
------------------------------
>PAFTOL008419
------------------------------------------------------------
---------agttctcaggacctgattatcagctgcttaggattacactggacaaatgat
ctccctggagccatgatacagtgtagattggcattgaaacccgatgggctttttttggct
gctattcttggcggagaaacgttgaaagagctgagaatagcatgtactgttgcacaaatg
gaacgtgaaggtggcattagcccacgtctatctcctttggcacaagta------------
------------------------------------------------------------
------------gctttgca----------------------------------------
-----------------gctgattgaacatcttcgatcaatgggtgaaactaatgctctt
gtgcagaggaacaatctcttaaagagagagacagcactggcaacagctgctgtctatcag
tcaatgtttggagcagaagatggcactgttcctgcaacattccaggttatctatatgact
ggttggagagagcatccatctcaacagaaggcaaaaaggagaggatcagctactgtatcc
ttccaggacgttcagaaacagtttgga---
>PAFTOL008421
------------------------------------------------------------
---------agttctcaggacctgattatcagctgcttaggattacactggacaaatgat
ctccctggagccatgatacagtgtagattggcattgaaacctgatgggctttttttggct
gctattcttggcggagaaacgttgaaagagctgagaatagcatgtactgttgcacaaatg
gaacgtgaaggtggcattagcccacgtctgtctcctttggcacaagtaagagatgcagga
aacctcttgacaagggcaggcttcacacttccaggtgttgatgtagatgaatatactgtg
aagtatgaaaatgctttaca----------------------------------------
-----------------gctgattgaacatcttcgatcaatgggtgaaactaatgctctt
gtgcagaggaacaatctcttaaacagagagacagcactggcaacagctgctgtctatcag
tcaatgtttggagcagaagatggcactgttcctgcaacattccaggttatctatatgacc
ggttggagagagcacccatctcaacagaaagcaaaaaggagaggatcagccactgtatcc
ttccaggaccttcagaaacagtttgcatct
>PAFTOL008423
------------------------------------------------------------
---------agttctcaggacctgattatcagctgcttagggttacactgggcaaatgat
ctccctggagccatgatacagtgtaggttggcattgaaacctgatgggctttttttggct
gctattcttgggggagaaacgttgaaagagctgagaatagcatgtactgttgcacaaatg
gaacgtgaaggtggcattagcccacgtctatctcctttggcacaagtaakagatgcagga
aacctcttgacaagggcaggtttcacacttccaggtgttgatgtggatgaatatactgtg
aagtatgacaatgctttgca----------------------------------------
-----------------gctgattgaacatcttcgatcaatgggcgaaactaatgctctt
gtgcagaggaacaatctcttaaagagagagacagcactggcaacagctgctgtctatcag
tcaatgtttggagcagaagatggcactgttcctgcaacattccaggttatctatatgact
ggttggagagagcacccatctcaacagaaggcgaaaaggagaggatcagccactgtatcc
ttccaggacgttcagaaacaatttgga---
>PAFTOL008439
------------------------------------------------------------
---------agttctcaggayctgattatcagctgcttagggttacactggacaaatgat
ctccctggagccatgatacagtgtagattggcattaaaaccwgacgggctttttttggct
gctattcttggcggagaaacgttgaaagagctgagaatagcatgtactgtggcacaaatg
gagcgtgaaggtggcattagcccacgtctatctcctttggyacaagtaagagatgcagga
aacctcttgacaagggcaggcttcacacttccaggtgttgatgtmgatgaatayactgta
aagtatgaaaatgctttgca----------------------------------------
-----------------gctgattgagcatcttcgatcaatgggtgaaactaatgctctt
gtgcagrggaacaatctcttaaagagagagacagcagtggcaacagctgctgtctatcag
tcaatgtttggagcagaagatggcacgrttcctgcaacattccaggttatctatatgact
ggttggagagagcacccatctcaacagaaggcgaaagggagaggatcagccactgtatct
ttccaggaccttcagaaacagtttgga---
>PAFTOL008881
------------------------------------------------------------
---------agttctcaggacctgattatcagctgcttaggattacactggacaaatgat
ttccctggggccatgatacagtgtagattggcattgaaacctgatgggctttttttggct
gctattcttggcrgagaaacgttgaaagagctgagaatagcatgtactgttgcacaaatg
gaacgygaaggtggcattagcccacgtctatctcctttggcacaagtaagagatgcagga
aacctcttgacaagggcaggcttcacacttccaggtgttgatgtagatgaatatactgtg
aagtatggaaatgctttgca----------------------------------------
-----------------gctgattgaacatcttcgatcaatgggtgaaactaatgctctt
gtgcagaggaacaatctcttaaagagagacacagcattggcaacagctgctgtctatcag
tcaatgtttggmgcagaagatggcactgttcctgcaacattccaggttatctatatgact
ggttggagagagcacccatctcaacagaaggcraaaaggagaggatcagcyactgtatcc
ttccaggaccttcagaaacagyttgga---
>PAFTOL009175
------------------------------------------------------------
---------agttctcaggacctgattatcagctgcttaggattacactggacaaatgat
ctccctggagccatgatacagtgtagattggcattgaaacctgacgggctttttttggct
gctattcttggaggagaaacgttga-----------------------------------
------------------------------------------------------------
------------------------------------------------------------
------------------------------------------------------------
----------------------------------------------agactaatgctctt
gtgcagaggaacaatctcttaaagagagagacagcactggcaacagctgctgtctatcag
tcaatgtttggagcagaagatggcactgttcctgcaacattccaggtgaacagggatatt
ccttggaataaa------------------------------------------------
------------------------------
>PAFTOL009179
------------------------------------------------------------
------------------------------------------------------------
------------------------------------------------------------
------------------------------------------------------------
------------------------------------atgatggaggtaagagatgcagga
aacctcttgacaagggcaggcttcacacttccaggagttgatgtagatgaatatactgtg
aagtatgaaaatgctttgca----------------------------------------
-----------------gctgattgaacatcttcgatcaatgggtgaaactaatgctctt
gtgcagaggaacaatctcttaaagagagagacagcactggcaacagctgctgtctatcag
tcaatgtttggagcagaagatggcactgttcctgcaacattccaggtg------------
------------------------------------------------------------
------------------------------
>PAFTOL009181
------------------------------------------------------------
------------------------------------------------------------
------------------------------------------------------------
------------------------------------------------------------
------------------------------------atgatggaggtaagagatgcagga
aacctcttgacaagggcaggcttcacacttccaggagttgatgtagatgaatatactgtg
aagtatgaaaatgctttgca----------------------------------------
-----------------gctgattgaacatcttcgatcaatgggtgaaactaatgctctt
gtgcagaggaacaatctcttaaagagagagacagcactggcaacagctgctgtttatcag
tcaatgtttggagcagaagatggcactgttcctgcaacattccaggtgaacgggaatatt
ccttggaataaa------------------------------------------------
------------------------------
>PAFTOL009183
------------------------------------------------------------
------------------------------------------------------------
------------------------------------------------------------
------------------------------------------------------------
------------------------------------------------------------
------------------------------------------------------------
------------------------------------------------------------
------------------------------------------------------------
------------------------------------------------------------
------------------------------------actctgcaggttatctatatgact
ggttggaaagagcacccatctcaacagaaggcgaaaaggagaggatcagctactgtatcc
ttccaggacgttcagaagcagtttgga---
>PAFTOL009185
------------------------------------------------------------
---------agttctcaggacctgattatcagctgcttaggattacactggacaaatgat
ctccctggagctatgatacagtgtagattggcattgaaacctgatgggctttttttggct
gctattcttggaggagaaacgttgaaagagctgagaatagcatgtactgttgcacaaatg
gaacgtgaaggtggcattagcccacgtctatctcctttggcgcaagtaagagatgcagga
aacctcttgacaagggcaggcttcacacttccaggtgttgatgtagatgaatatactgtg
aagtatgaaaatgctttgca----------------------------------------
-----------------gctgattgaacatcttcgatcaatgggtgaaactaatgctctt
gtgcagaggaacaatctcttaaagagagagacagcactggcaacagctgctgtctatcag
tcaatgtttggagcagaagatggcactgttcctgcaacattccaggttatctatatgact
ggttggagagagcacccatctcaacaaaaggcgaaaaggagaggatcagccactgtatcc
ttccaggaccttcagaaacagtttgga---
>PAFTOL009187
------------------------------------------------------------
---------agttctcaggacctgattatcagctgcttaggattacactggacaaatgat
ctccctggagccatgatacagtgtrgattggcattgaaacctgatgggcttttcttggct
gctattcttggaggagaaacgttgaaagagctgagaatagcatgtactgttgcacaaatg
gaacgtgaaggtggcattagccctcgtctwtctcctttggcacaagta------------
------------------------------------------------------------
------------gctttgca----------------------------------------
-----------------gctgattgaacatcttcgatcmatgggtgaaactaatgctctt
gtgcagaggaacaatctcttaaagagagagacagcactggcaacagctgctgtctatcag
tcaatgtttggagcagaagatggcactgttcctgcaacattccaggttatctatwtgact
ggttggagagascacccatctcaacagaaggcgaaaaggagaggatcagccactgtatcc
ttccaggaccttcagaaacagtttgga---
>PAFTOL009189
------------------------------------------------------------
---------tgtt-----------------------------------------------
-------------tactgcagtgtagattggcattgaaacctgatgggctttttttggct
gctattcttggcggagaaacgttgaaagagttgagaatagcatgtactgttgcacaaatg
gaacgtgaaggtggcattagcccacgtctatctcctttggcacaagtaagagatgcagga
aacctcttgacaagggcaggcttcacacttccaggcattgatgtagatgaatatactgtg
aagtatgaaaatgctttgca----------------------------------------
-----------------gctgattgaacatcttcgatcaatgggtgaaactaatgctctt
gtgcagaggaacaatctcttaaagagagagacagcactggcaacagctgctgtctatcag
tcaatgtttggagcagargatggcactgttcctgcaacattccaggttatctatatgact
ggttggagagagcacccatctcaacagaaggcgaaaaggagaggatcagctactgtatcc
ttccaggaccttcagaagcagtttgga---
>PAFTOL009191
------------------------------------------------------------
---------agttctcaggacctgattatcagctgcttaggattacactggacaaatgat
ctccctggagccatgatacagtgtagattggcattgaaacctgatgggctttttttggct
gctattcttggcggagaaacgttgaaagagttgagaatagcatgtactgttgcacaaatg
gaacgtgaaggtggcattagcccacgtctatctcctttggcacargtaagagatgcagga
aacctcttgacaagggcaggcttcacacttccaggcgttgatgtagatgaatatactgtg
aagtatgaaaatgctttgca----------------------------------------
-----------------gctgattgaacatcttcgatcaatgggtgaaactaatgctctt
gtgcagaggaacaatctcttaaagagagagaccgcactggcaacagctgctgtctatcag
tcaatgtttggagcagaagatggcactgttcctgcaacattccaggtkatctatatgact
ggttggagagagcacccatctcaacagaaggcgaaaaggagaggatcagctactgtatcc
ttccaggaccttcagaagcagtttgga---
>PAFTOL009193
------------------------------------------------------------
---------agttctcaggacctgattatcagctgtttaggrttacactggacaaatgat
cttmctggagccatgatacagtgtagattggcattgaaacctgatgggctttttttggct
gctattcttggcggagaaacgttgaragagctgagaatagcatgtactsttgcacaaatg
gaacgtgaaggtggcattagcccacgtctgtctcctttggcacaagtaagagatgcagga
aacctcttgacgagagcaggcttcacacttccgggtgttgatgtagatgaatatactgtg
aagtatgaaaatgctttgca----------------------------------------
-----------------gctgattgaacatcttcgatcaatgggtgaaactaatgctctt
gtgcagaggaacaatctcttaaagagagagacagcactggcaacagctgctgtctatcag
tcaatgtttggatcagaagatggcacagttcctgcaacattccaggttatctatatgacc
ggttggagagagcacccatctcaacagaaagcgaagaggagaggatcagccactgtaacc
ttccaggaccttcagaaacagtttggg---
>PAFTOL009195
------------------------------------------------------------
---------agttctcaggacctgattatcagctgcttaggattacactggacaaatgat
ctccctggagccatgatacagtgtagattggcattgaaacccgatgggctttttttggct
gctattcttggcggagaaacgttgaaagagctgagaatagcatgtactgttgcacaaatg
gaacgtgaaggtggcattagcccacgtctatctcccttggcacaagtaagagatgcagga
aacctcttgacaagggcaggcttcacacttccaggagttgatgtagatgaatatactgtg
aagtatgaaaatgctttgca----------------------------------------
-----------------gctgattgaacatcttcgatcaatgggtgaaactaatgctctt
gtgcagaggaacaatctcttaaagagagagacagcactggcaacagctgctgtctatcag
tcaatgtttggagcagaagatggcactgttcctgcaacattccaggttatctatatgact
ggttggagagagcacccatctcaacagaaggcgaaaaggagaggatcagctactgtatcc
ttccaggaccttcagaagcagtttggagct
>PAFTOL009197
------------------------------------------------------------
------------------------------------------------------------
------------------------------------------------------------
------------------------------------------------------------
------------------------------------------------------------
------------------------------------------------------------
------------gctttgca----------------------------------------
-----------------gctgattgaacatcttcgatcaatgggtgaaactaatgctctt
gtgcagaggaacaatctcttgaagagagagacagcactggcaacagctgctgtctatcag
tcaatgtttggagcagaagatggcactgttcctgcaacattccaggtg------------
------------------------------------------------------------
------------------------------
>PAFTOL009199
------------------------------------------------------------
---------agttctcaggacctgattattagctgcttaggattacactggacaaatgat
ctccctggagccatgatacagtgtagattggcattgaaacccgatgggctttttttggct
gctattcttggcggagagacgttgaaagagctgagaatagcatgtactgttgcacaaatg
gaacgtgaaggtggcattagcccacgtctatctcctttggcacaagtaagagatgcagga
aacctcttgacaagggcaggcttcacacttcctggagttgatgtagatgaatatactgtg
aagtatgaaaatgctttgca----------------------------------------
-----------------gctgattgaacatcttcgatcaatgggtgaaactaatgctctt
gtgcagaggaacaatctcttgaagagagagacagcactggcaacagctgctgtctatcag
tcaatgtttggagcagcagatggcactgttcctgcaacattccaggttatctatatgact
ggttggagagagcacccatctcaacagagggcgaaaaggagaggatcagctactgtatcc
ttcgaggaccttcagaaacagtttgga---
>PAFTOL009203
------------------------------------------------------------
---------agttctcaggacctgattatcagctgcttaggattacactggacaaatgat
ctccctggagccatgatacagtgtagattggcattgaaacccgatgggctgtttttggct
gctattcttggcggagaaacgttgaaagagctgagaatagcatgtactgttgcacaaatg
gaacgtgaaggtggcattagcccacgtctatctcctttggcacaagta------------
------------------------------------------------------------
------------gctttgca----------------------------------------
-----------------gctgattgaacatcttcgatcaatgggtgaaactaatgctctt
gtgcagaggaacaatctcttaaagagagagacagcactggcaacagctgctgtctatcag
tcaatgtttggagcagaagatggcactgttcctgcaacattccaggttatctacatgact
ggttggagagagcacccatctcaacagaaggcgaaaaggagaggatcagctactgtatcc
ttccaggaccttcagcagcagtttgga---
>PAFTOL009205
------------------------------------------------------------
---------agttctcaggacctgattatcagttgcttaggattacactggacaaatgat
ctccctggagccatgatacagtgtagattggcattgaaacctgatgggctttttttggct
gctattcttggaggagaaacgttgaaagagctgagaatagcatgtactgttgcacaaatg
gaacgtgaaggtggcattagcccacgtctatctcctttggcacaagtaagagatgcagga
aacctcttgacaagggcaggcttcacacttccgggtgttgatgtagatgaatatactgtg
aagtatgaaaatgctttgca----------------------------------------
-----------------gctgattgaacatcttcgatcaatgggtgaaactaatgctctt
gtgcagaggaacaatctcttaaagagagagacagcactggcaacagctgctgtctatcag
tcaatgtttggagcagaagatggcactgttcctgcaacattccaggttatctatatgact
ggttggagagagcacccatctcaacagaargcgaaaaggagaggatcagccactgtatcc
ttccaggaccttcagaaacagttt------
>PAFTOL009207
------------------------------------------------------------
---------agttctctggacctggttatcagctgcttaggattgcactggacaaatgat
ctccccggagccatgatacagtgtagattggcattgaaacctgacgggctttttttagct
gctattcttggcggagaaacattgaaggagctgagaatagcatgtaccgtagcacaaatg
gaacgcgaaggtggcattagcccacgtctatctcctttggcacaagtaagagatgcagga
aacctcttgacaagggcaggcttcacacttccaggtgttgacgtagatgaatatactgtg
aagtatgataatgctttgca----------------------------------------
-----------------gctgattgaacatcttcgatcaatgggtgaaaccaatgctctt
gtacagaggaacaatctcttaaagagagagacggcactggcaacagctgctgtatatcag
tcaatgtttggagcagaagatggcactgttcctgctacattccaggttatctatatgacg
ggttggagagagcacccatctcaacagaaggcaaaaaggagaggatcagccactgtatcc
ttscaggacattcagaaagagtttgga---
>PAFTOL009209
------------------------------------------------------------
---------agttctcaggacctgattatcagctgcttaggattacactgggcaaatgat
ctccctggagccatgatacagtgtaggttggcattgaaacctgatgggctttttttggct
gctattcttggaggagaaacgttgaaagagctgagaatagcatgtactgttgcacaaatg
gaacgtgaaggtggcattagcccacgtctatctcctttggcacaagtaagagatgcagga
aacctcttgacaagggcaggtttcacacttccaggtgttgatgcggatgaatatactgtg
aagtatgacaatgctttgca----------------------------------------
-----------------gctgattgaacatcttcgatcaatgggcgaaactaatgctctt
gtgcagaggaacaatctcttaaagagagagacagcactggcaacagctgctgtctatcag
tcaatgtttggagcagaagatggcactgttcctgcaacattccaggttatctatatgact
ggttggagagagcacccatctcaacagaaggcgaaaaggagaggatcagccactgtatcc
ttccaggacgttcagaaacaatttgga---
>PAFTOL009215
------------------------------------------------------------
---------agttctcaggacctgattatcagctgcttaggattacactggacaaatgat
ctccctggagccatgatacagtgtagattggcattgaaacctgatgggctttttttggct
gctattcttggcggagaaacgttgaaagagttgagaatagcatgcactgttgcacaaatg
gaacgtgaaggtggcattagcccacgtctatctcctttggcacaagta------------
------------------------------------------------------------
------------gctttgca----------------------------------------
-----------------gctgattgaacatcttcgatcaatgggtgaaactaatgctctt
gtgcagaggaacaatctcttaaagagagagacagcactggcaacagctgctgtctatcag
tcaatgtttggagcagaagatggcactgttcctgcaacattccaggtg------------
------------------------------------------------------------
------------------------------
>PAFTOL009217
------------------------------------------------------------
------------------------------------------------------------
------------------------------------------------------------
------------------------------------------------------------
------------------------------------------------------------
------------------------------------------------------------
------------gctttgca----------------------------------------
-----------------gctgattgaacatcttcgatcaatgggtgaaactaatgctctt
gtgcagaggaacaatctcttaaagagagagacagcactggcaacagctgctgtctatcag
tcaatgtttggagcagaagatggcactgttgctgcaacattccaggttatctatatgact
ggttggagagagcacccatctcaacagaaggcgaaaaggagaggatcagctactgtatcc
ttcgaggaccttcagaaacagtttgga---
>PAFTOL009219
------------------------------------------------------------
---------agttctcaggacctgattatcagctgcttaggattacactggacaaatgat
ctccctggagccatgatacagtgtagattggcattgaaacctgatgggctttttttggct
gctattcttggcggagaaacgttgaragagttgagaatagcatgtactgttgcacaaatg
gaacgtgaaggtggcattagcccacgtctatctcctttggcacaagtaagagatgcagga
aacctcttgacaagggcaggcttcacacttccaggcgttgatgtagatgaatatactgtg
aagtatgaaaatgctttgca----------------------------------------
-----------------gctgattgaacatcttcgatcaatgggtgaaactaatgctctt
gtgcagaggaacaatctcttaaagagagagacagcactggcaacagctgctgtctatcag
tcaatgtttggagcagaagatggcactgttcctgcaacattccaggttatctatatgact
ggttggagagagcacccatctcaacagaaggcgaaaaggagaggatcagctactgtatcc
ttcgaggaccttcagaaacagtttgga---
>PAFTOL009221
------------------------------------------------------------
---------agttckcaggacctgattatcagctgcttaggattacactggacaaatgat
ctccctggagccatgatacagtgtagattggcattgaaacctgatgggctttttttggct
gctattcttggmggagaaacgttgaaagagctgagaatagcatgtactgttgcacaaatg
gaacgtgaaggtggcattagcccacgtctatctcctttggcacaagtaagagatgcagga
aacctcttgacaagggcaggcttcacacttccaggtgttgatgtagatgaatatactgtg
aagtatgaaaatgctttgca----------------------------------------
-----------------gctgattgaacatcttcgatcaatgggtgaaactaatgctctt
gtgcagaggaacaatctcttaaagagagagacagcactggcaacagcagctgtctatcag
tcaatgtttggagcggaagatggcactgttcctgcaacattccaggttatctatatgact
ggttggagagagcacccatctcaacagaaggcgaaaaggagaggatcagccactgtatcc
ttccaggaccttcagaaagagttt------
>PAFTOL009223
------------------------------------------------------------
---------agttctcaggacctgattattagctgcttaggattacactggacaaatgat
ctccctggagccatgatacagtgtagattggcattgaaacccgatgggctttttttggct
gctattcttggcggagagacgttgaragagctgagaatagcatgtactgttgcacaaatg
gaacgtgaaggtggcattagcccacgtctatctcctttggcacaagtaagagatgcagga
aacctcttgacaagggcaggcttcacacttcctggagttgatgtagatgaatatactgtg
aagtatgaaaatgctttgca----------------------------------------
-----------------gctgattgaacatcttcgatcaatgggtgaaactaatgctctt
gtgcagaggaacaatstcttgaagagagagacagcactggcaacagctgytgtctatcag
tcaatgtttggagcagaagatggcactgttcctgcaacattccaggttatctatatgact
ggttggagagagcacccatctcaacagaaggcgaaaaggagaggatcagctactgtatcc
ttccaggaccttcagaagcagtttgga---
>PAFTOL009225
------------------------------------------------------------
---------agttctcaggacctgattattagctgcttaggattacactggacaaatgat
ctccctggagccatgatacagtgtagattggcattgaaacccgatgggctttttttggct
gctattcttggcggagagacgttgaaagagctgagaatagcatgtactgttgcacaaatg
gaacgtgaaggtggcattagcccacgtctatcycctttggcacaagtaagagatgcagga
aacctcttgacaagggcaggcttcacacttcctggagttgatgtagatgaatatactgtg
aagtatgaaaatgctttgca----------------------------------------
-----------------gctgattgaacatcttcgatcaatgggtgaaactaatgctctt
gtgcagaggaacaatctcttgaagagagagacagcactggcaacagctgctgtctatcag
tcaaygtttggagcagcagatggcactgttcctgcaacattccaggttatctatatgact
ggttggagagagcacccatctcaacagagggcgaaaaggagaggatcagctactgtatcc
ttccaggaccttcagaagcagtttgga---
>PAFTOL009227
------------------------------------------------------------
---------agttctcaggacctgattatcagctgcttaggattacactggacaaatgat
ctccctggagccatgatacagtgtagattggcattgaaacctgatgggctttttttggct
gctattcttggcggagaaacgttgaargagctgagaatagcatgtactgttgcacaaatg
gaacgtgaaggtggcattagcccacgtctatctcctttggcacaagtaagagatgcagga
aacctcttgacaagggcaggcttcacacttcccggagttgatgtagatgaatatactgtg
aagtatgaaaatgctttgca----------------------------------------
-----------------gctgattgaacatcttcgatcaatgggtgaaactaatgctctt
gtgcagaggaacaatctcttaaagagagagacagcactggcaacagctgctgtctatcag
tcaatgtttggagcagaagatggcactgttcctgcaacattccaggttatctatatgact
ggttggagagagcacccatctcaacagaaggcgaaaaggagaggatcagctactgtatcc
ttccaggaccttcaggagcagtttgga---
>PAFTOL009229
------------------------------------------------------------
---------agttctcaggacctgattatcagctgcttaggattacactggacaaatgat
ctccctggagccatgatacagtgtagattggcattgaaacctgatgggctttttttggct
gctattcttggaggagaaacgttgaaagagctgagaatagcatgtactgttgcacaaatg
gaacgtgaaggtggcattagcccacgtctatctcctttggcacaagta------------
------------------------------------------------------------
------------gctttgca----------------------------------------
-----------------gctgattgaacatcttcgmtccatgggtgaaactaatgctctt
gtgcagaggaacaatctcttaaagagagagacagcactggcaacagctgctgtctatcag
tcaatgtttggagcagaagatggcamtgttcctgcaacattccaggttatctatatgact
ggttggagagagcacccatctcaacagaaggcgaaaaggagaggatcagccactgtatcc
ttccatgaccttcagaaacagcttgga---
>PAFTOL009231
------------------------------------------------------------
---------agttctcaggacctgattatcagctgcttaggattacactggacaaatgat
ctccctggagccatgatacag---------------------------------------
------------------------------------------------------------
------------------------------------------------------------
------------------------------------------------------------
------------gctttgca----------------------------------------
-----------------gctgattgaacatcttcgatccatgggtgaaactaatgctctt
gtgcagagaaacaatctcttaaagagagagacagcactggcaacagctgctgtctatcag
tcaatgtttggagcagaagatggcactgttcctgcaacattccaggtg------------
------------------------------------------------------------
------------------------------
>PAFTOL009233
------------------------------------------------------------
---------agttctcaggacctgattatcagctgcttaggattgcactggacaaatgat
ctccctggagccatgatacagtgtagattggcattgaaacctgatggactttttttggct
gctattcttggaggagaaacgttgaaagagctgagaatagcatgtactgttgcacaaatg
gaacgtgaaggtggcattagccctcgtttatcacctttggcacaagtgagagatgcagga
aacctcttgacaagggcaggcttcacacttccaggtgttgatgtagatgaatatactgtg
aagtatgaaaatgctttgca----------------------------------------
-----------------gctgattgaacatcttcgatcaatgggtgaaaccaatgctctt
gtgcagaggaacaatctcttaaagagagagacagcactggcaacagctgctgtgtatcag
tcaatgtttggagcagaagatggcactgttcctgcaacattccaggttatctatatgact
ggatggacagagcacccatctcaacagaaggccaaaaggagaggatcagccactgtatcc
ttccaggaccttcagaaacagtttgga---
>PAFTOL009235
------------------------------------------------------------
---------agttctctggacctggttatcagctgcttaggtttacactggacaaatgat
ctccctggagccatgatacagtgtagattggcattgaaacctgacgggctttttttagct
gctattcttggcggagaaacattgaaagagctgagaatagcatgtacaatagcacaaatg
gaacgtgaaggaggcattagcccacgtctatctcctttggcacaagta------------
------------------------------------------------------------
------------gctttgca----------------------------------------
-----------------gctgattgaacatcttcgatcaatgggtgaaaccaatgccctt
gtacagaggaacaatctcttaaagagagagacggcactggcaacagctgctgtatatcag
tcaatgtttggagcagaagatggcactgttcctgctacgttccaggttatctatatgacg
ggttggagagagcacccatctcaacagaaggcaaaaaggagaggatcagccactgtatcc
ttccaggacattcagaaagagtttgga---
>PAFTOL009239
------------------------------------------------------------
---------agttctcaggacctgattatcagctgcttaggattacactggacaaatgat
ctccctggagccatgatacagtgtagattggcattgaaacctgacgggctttttttggct
gctattcttggaggagaaacgttgaaagagctgagaatagcatgcactgtggcacaaatg
gaacgtgaaggtggcattagcccacgtctatctcctttggcacaagtaagagatgcagga
aacctcttgacaagggcaggcttcacacttccaggtgttgatgtagatgaatatactgtg
aagtatgaaaatgctttgca----------------------------------------
-----------------gctgattgaacatcttcgatcaatgggtgaaactaatgctctt
gtgcagaggaacaatctcttaaagagagagacagcactggcaacagctgctgtctatcag
tcaatgtttggagcagaagatggcactgttcctgcaacattccaggttatctatatgact
ggttggacagagcacccatctcaacagaaggcgaaaaggagaggatcagccactgtatcc
ttccaggaccttcagaaacagtttggagct
>PAFTOL009241
------------------------------------------------------------
---------agttctcaggacctgattattagctgcttaggattacactggaccaatgat
ctccctggagccatgatacagtgtagattggcattgaaacccgatgggctttttttggct
gctattcttggcggagagacgttgaaagagctgagaatagcatgtactgttgcacaaatg
gaacgtgaaggtggcattagcccacgtctatctcctttggcacaagtaagagatgcagga
aacctcttgacaagggcaggcttcacacttcctggagttgatgtagatgaatatactgtg
aagtatgaaaatgctttgca----------------------------------------
-----------------gctgattgaacatcttcgatcaatgggtgaaactaatgctctt
gtgcagaggaacaatctcttgaagagagagacagcactggcaacagctgctgtctatcag
tcaatgtttggagcagaagatggcactgttcctgcaacattccaggttatctatatgact
ggttggagagagcacccatctcaacagaaggcgaaaaggagaggatcagctactgtatcc
ttccaggaccttcagaagcagtttgga---
>PAFTOL009243
------------------------------------------------------------
---------agttctcaggacttgattatcagttgctyaggattacactggacaaatgat
ctccctggagccatgatacagtgtagattggcattgaaacctgatgggctttttttggct
gctrttcttggaggagaaaygttgaaagagctgagaatagcatgtactgttgcacaaatg
gaacrtgaagstggcattagcccacgtctatctcctttggcacaagtaagagatgcagga
aacctcttgacaagggcaggcttcacacttccgggtgttgatgtagatgaatatactgtg
aagtatgaaaatgctttgca----------------------------------------
-----------------gctgattgaacatcttcgatcaatgggtgaaactaatgctctt
gtgcagaggaacaatctcttaaagagagagacagcactggcaacagctgctgtctatcag
tcaatgtttggagcagaagatggtactgttcctgcaacattccaggttatctatatgact
ggttggagagagcacccatctcaacagaaggcgaaaaggagaggatcagccacagtatcc
ttccaggaccttcagaaacagtttgga---
>PAFTOL009245
------------------------------------------------------------
---------agttcycaggacctgattatcagctgcttaggattacactggacaaatgat
ctccctggagccatgatrcagagtagattggcattgaaacctgatgggcttttcttggct
gctattcttggaggagaaacgttgaaagagctgagaatagcatgtactgttgcacaaatg
gaacgtgaaggtggcattagcccacgtctatctcctttggcacaagtaakagatgcagga
aacctcttgacaagggcaggcttcacacttccaggtgttgatgtggatgaatatactgtg
aagtatgaaaatgctttgca----------------------------------------
-----------------gctgattgaacatcttcgatccatgggtgaaactaatgctctt
gtgcagaggaacaatcttttaaagagagagacagcactggcaacagctgctgtctatcag
tcaatgtttggagcagaagatggcactgttcctgcaacattccaggttatctatatgact
ggttggagagagcacccatctcaacagaaggcgaaaaggagaggatcagccactgtatcc
ttccaggaccttcagaaacagtttgga---
>PAFTOL009253
------------------------------------------------------------
---------tgtt-----------------------------------------------
-------------tactgcagtgtagattggcattgaaacctgacgggctttttttagct
gctattcttggcggagaaacattgaaagagctgagaatagcatgtaccatagcacaaatg
gaacgtgaaggtggcattagcccacgtctatctcctttggcacaagta------------
------------------------------------------------------------
------------------------------------------------------------
------------------------------------------------------------
------------------------------------------------------------
------------------------------------------------------------
------------------------------------------------------------
------------------------------
>PAFTOL009255
------------------------------------------------------------
---------agttctcaggacctgattatcagttgcttaggattacactggacaaatgat
ctccctggagccatgatacagtgtagattggcattgaaacctgatgggctttttttggct
gctattcttggaggagaaacgttgaaagagctgagaatagcatgtactgttgcacaaatg
gaacgtgaaggtggcattagcccacgtctatctcctttggcacaagtaagagatgcagga
aacctcttgacaagggcaggcttcacacttccgggtgttgatgtagatgaatatactgtg
aagtatgaaaatgctttgca----------------------------------------
-----------------gctgattgaacatcttcgatcaatgggtgaaactaatgctctt
gtgcagaggaacaatctcttaaaaagagagacagcactggcaacagctgctgtctatcag
tcaatgtttggagcagaagatggcactgttcctgcaacattccaggtgatctatatgact
ggttggagagagcacccatctcaacagaaggcgaaaaggagaggatcagccactgtatca
ttccaggaccttcagaacgagtttgga---
>PAFTOL009257
------------------------------------------------------------
---------agttctcaggacctgattatcagttgcttaggattacactggacaaatgat
ctccctggagccatgatacagtgtagattggcattgaaacctgatgggctttttttggct
gctattcttggaggagaaacgttgaaagagctgagaatagcatgtactgttgcacaaatg
gaacgtgaaggtggcattagcccacgtctatctcctttggcacaagtaagagatgcagga
aacctcttgacaagggcaggcttcacacttccgggtgttgacgtagatgaatatactgtg
aagtatgaaaatgctttgca----------------------------------------
-----------------gctgattgaacatcttcgatcaatgggtgaaactaatgctctt
gtgcagaggaacaatctcttaaaaagagagacagcactggcaacagctgctgtctatcag
tcaatgtttggagcagaagatggcactgttcctgcaacattccaggttatctatatgact
ggttggagagagcacccatctcaacagaaggcgaaaaggagaggatcagccactgtatca
ttccaggaccttcagaacgagtttgga---
>PAFTOL009259
------------------------------------------------------------
---------agttctcaggacctgattrtcagctgcttaggattacactggacaaatgat
ctccctggagccatgatacagtgtrgattggcattgaaacctgacgggctttttttggct
gctattcttggaggagaaacgttgaaagagctgagaatagcatgcactgtggcacaaatg
gaacgtgaaggtggcattagcccrcgtctatctcctttggcacaagtaagagatgcagga
aacctcttgacaagggcaggcttcacacttccaggtgttgatgtagatgaatatactgtg
aagtatgaaaatgctttgca----------------------------------------
-----------------gctgattgarcatcttcgatcaatgggtgaaactaatgctctt
gtgcagaggaacaatstcttaaagagagagacagcactggcaacwgctgctgtctatcag
tcaatgtttggagcagaagatggmactgttcctgcaacattycaggttatctatatgact
ggttggasagagcacccatctcaacagaaggcgaaaaggagaggatcagccactgtatcc
ttccaggaccttcagaaacagtttggagct
>PAFTOL009263
------------------------------------------------------------
---------agttctcaggacctgattatcagctgcttaggattacactggacaaatgat
ctccctggagccatgatacagtgtagattggcattgaaacctgatgggcttttcttggct
gctattcttggaggagaaacgttgaaagagctgagaatagcatgtactgttgcacaaatg
gaacgtgaaggtggcattagcccacgtctatctcctttggcacaagtaagagatgcagga
aacctcttgacaagggcaggcttcacacttccaggtgttgatgtggatgaatatactgtg
aagtatgaaaatgctttgca----------------------------------------
-----------------gctgattgaacatcttcgatccatgggtgaaactaatgctctt
gtgcagaggaacaatctcttaaagagagagacagcactggcaacagctgctgtctatcag
tcaatgtttggagcagaagatggcrctgttcctgcaacattccaggttatctatatgact
ggttggagagagcacccatctcaacagaaggcgaaaaggagaggatcagccactgtatcc
ttccaggaccttcaggaacagtttgga---
>PAFTOL009267
------------------------------------------------------------
---------agttctctggacctggttatcagctgcttaggtttacactggacgaatgat
ctccctggagccatgatacagtgtagattggcattgaaacctgacgggctttttttagct
gctattcttggtggagaaacattgaaagagctgagaatagcatgtaccatagcacaaatg
gaacgtgaaggtggcattagcccacgtctatctcctttggcacaagtaakagatgcagga
aacctcttaacaagggcaggcttcacacttccaggtgttgatgtagatgagtatactgta
aagtatgaaaatgctttgca----------------------------------------
-----------------gctgattgaacatcttcgatcaatgggtgaaaccaatgccctt
gtacagaggaacaatctcttaaagagagagacggcactggcaacagctgctgtatatcag
tcaatgtttggagcagaagatggcactgttcctgctacgttccaggttatctatatgacr
ggttggagggagcacccatctcaacagaaggcaaaraggagaggatcagccactgtatcc
ttccaggacattcagaaagagtttgga---
>PAFTOL009269
------------------------------tttgttgtcggtgatgacgagttcctgccc
atgagagaacgttctctggacctggttatcagctgcttaggattgcactggacaaatgat
ctccccggagccatgatacagtgwagattggcattgaaacctgatgggctttttttagct
gctattcttggcggagaaacattgaaggagttgagaatagcatgtaccatagcacaaatg
gaacgcgaaggtggcattagcccacgtctatctcctttggcacaagtaagagatgcagga
aacctcttgacaagggcaggcttcacacttccaggtgttgacgtagatgaatatactgtg
aagtatgaaaatgctttgca----------------------------------------
-----------------gctgattgaacatcttcgatcaatgggtgaaaccaatgctctt
gtacagaggaacaatctcttaaagagagagacggcactggcaacagctgctgtatatcag
tcaatgtttggagcagaagatggcactgttcctgctacatttcaggtkatctatatgacg
ggttggagagagcacccatctcaacagaaggcaaaaaggaraggatcagcsactgtatcc
ttccaggacattcagaaagagtttgga---
>PAFTOL009271
------------------------------------------------------------
---------agttctcaggacctgattatcagctgcttaggattacattggacaaatgat
ctccctggagccatgatacagtgtagattggcattgaaacctgatggactttttttggct
gctattcttggtggagagacgttgaaagagctgagaatagcatgtactgttgcacaaatg
gaacgtgaaggtggcattagcccacgtctatctcctttggcacaagtaagagatgcagga
aacctcttgacaagggcaggcttcactcttccgggtgttgatgtagatgaatatactgtg
aaatatgaaaatgcttggca----------------------------------------
-----------------gctgattgaacatcttcgatcaatgggtgaaactaatgctctt
gtgcagaggaacaatctcttaaagagagagacagcactggcaacagctgctgtctatcag
tcaatgtttggagcagaagatggcactgttcctgcaacattccaggttatctatatgacc
ggttggagagagcacccatctcaacagaaagcgaagacgagaggatcagccactgtatcc
ttccaggaccttcagaaacagtttgga---
>PAFTOL009279
------------------------------------------------------------
---------agttctcaggacctgattatcagctgcttaggattacactggacaaatgat
ctccctggagccatgatrcagtgtagattggcattgaaacccgatgggctttttttggct
gctattcttggcggagaaacgttgaaagagctgagaatagcatgtactgttgcacaaatg
gaacgtgaaggtggcattagcccacgtctatctcctttggcacaagta------------
------------------------------------------------------------
------------gctttgca----------------------------------------
-----------------gctgattgaacatcttcgatcaatgggtgaaactaatgctctt
gtgcagaggaacaatctcttaaagagagagacagcactggcaacggctgctgtctatcag
tcaatgtttggagcagaagatggcactgttcctgcaacattccaggttatctatrtgact
ggctggagagagcactcatctcaacagaaggcgaaaaggagaggatcagctastgtatcc
ttccaggacmttcagaagcagtttgga---
>PAFTOL009281
------------------------------------------------------------
------------------------------------------------------------
------------------------------------------------------------
------------------------------------------------------------
------------------------------------------------------------
------------------------------------------------------------
------------gctttgca----------------------------------------
-----------------gctgattgaacatcttcgatcaatgggtgaaactaatgctctt
gtacagaggaacaatctcttaaagagagagacagcactggcaacagctgctgtctatcag
tcaatgtttggagcagaagatggcactgttcctgcaacattccaggtg------------
------------------------------------------------------------
------------------------------
>PAFTOL009283
------------------------------------------------------------
---------agttctcaggacctgattatcagctgcttaggattacactggacaaatgat
ctccctggagccatgatacagtgtagattggcattgaaacccgatgggctttttttggct
gctattcttggcggagaaacgttgaaagagctgagaatagcatgtactgttgctcaaatg
gaacgtgaaggtggcattagcccacgtctatctcctttggcacaggtaagagatgcagga
aacctcttgacaagggcaggcttcacacttccaggagttgatgtagatgaatatactgtg
aagtatgaaaatgctttgca----------------------------------------
-----------------gctgattgaacatcttcgatcaatgggtgaaactaatgccctt
gtgcagaggaacaatctcttaaagagagagacagcactggcaacagctgctgtctatcag
tcaatgtttggagcagaagatggcactgttcctgcaacattccaggtg------------
------------------------------------------------------------
------------------------------
>PAFTOL009285
------------------------------------------------------------
---------agttctgtggacctggttatcagctgcttaggattgcactggacaaatgat
ctcccyggagccatgatacagtgtagattggcattgaaacctgacgggctttttttagct
gctattcttggcggagaaacattgaaggagctgagaatagcatgtaccatagcacagatg
gaacgagaaggtggcattagcccacgtctatctcctttggcacaagtaagagatgcagga
aacctcttgacamgggcaggcttcacacttccaggtgttgacgtagatgaatatactgtg
aagtatgaaaatgctttgca----------------------------------------
-----------------gctgattgaacatcttcgatcaatgggtgaaaccaatgctctc
gtacagaggaacaatctcctaaagagagagacggcactggcaacagctgctgtatatcag
tcaatgtttggagcagaagatggcactgttcctgctacattccaggttatctatatgacg
ggttggagagagcacccatctcaacagaaggcraaaaggagaggatcagccaytgtatcc
ttccaggacattcagaragagtttgga---
>PAFTOL009287
------------------------------------------------------------
---------agttctcaggacctgattatcagctgcttaggattacactggacaaatgat
ctccctggagccatgatacagtgtagattggcattgaaaccggatgggctgtttttggct
gctattcttggyggagaaacgttgaaagagctgagaatagcatgtactgtcgcrcaaatg
gaacgtgaaggtggcattagcccacgtctatctcctttggcacaagtaagagatgcagga
aacctcttgacaagggctggcttcacacttccaggagttgatgtagatgaatatactgtg
aagtatgaaaatgctttgca----------------------------------------
-----------------gctgattgaacatcttcgatcaatgggtgaaactaatgctctt
gtgcagaggaacaatctcttaaagagagagacagcactggcaactgctgctgtctatcag
tcaatgtttggagcagaagatggcactgttcctgcaacattccaggttatctatatgact
ggttggagagagcacccatctcaacagaaggcgaaaaggagaggatcagctactgtatcc
ttccaggaccttcagaagcagtttgga---
>PAFTOL009289
------------------------------------------------------------
------------------------------------------------------------
------------------------------------------------------------
------------------------------------------------------------
------------------------------------------------------------
------------------------------------------------------------
------------gctttgca----------------------------------------
-----------------gctgattgaacatcttcgatcaatgggcgaaactaatgctctt
gtgcagaggaacaatctcttaaagagagagacagcactggcaacagctgctgtctatcag
tcaatgtttggagcagaagatggcactgttcctgcaacattccaggttatctatatgact
ggttggacagagcacccatctcaacagaaggcgaaaaggagaggatcagccactgtatcc
ttccaggaccttcagaawcagtttgga---
>PAFTOL009291
------------------------------------------------------------
---------agttctcaggacctgattatcagctgcttaggattacactggacaaatgat
ctccctggagccatgatacagtgtagattggcattgaaacccgatgggctttttttggca
gctattcttggcggagaaacgttgaaagagctgagaatagcatgtactgttgcacaaatg
gaacgtgaaggtggcattagcccacgtctatctcctttggcacaagtaagagatgcagga
aacctcttgacaagggcaggcttcacacttccaggagttgacgtagatgaatatactgtg
aagtatgaaaatgctttgca----------------------------------------
-----------------gctgattgaacatcttcgatcaatgggtgaaactaatgctctt
gtgcagaggaacaatctcttaaagagagagacagcactggcaacagctgctgtctatcag
tcaatgtttggagcagaagatggcactgttcctgcaacattccaggttatctatatgact
ggttggagagagcacccatctcaacagaaggcgaaaaggagaggatcagctactgtatcc
ttccaggaccttcagaaacagtttgga---
>PAFTOL009293
------------------------------------------------------------
---------agttctcaggayctgattatyagctgcttaggattacactggacaaatgat
ctccctggagccatgatacagtgtagattggcattgaaacccgatgggctttttttggct
gctattcttggcggagagacgttgaaagagctgagratagcatgtactgttgcacaaatg
gaacgtgaaggtggcattagcccacgtctatctcctttggcacaagtaagagatgcagga
aacctcttgacaagggcaggcytcacacttccwggagttgatgtagatgaatatactgtg
aagtatgaraatgctttgca----------------------------------------
-----------------gctgattgaacatcttcgatcaatgggtgaaactaatgcyctt
gtgcagaggaacaatctcttgaagagagasacagcactggcaacagctgctgtctatcag
tcaatgtttggagcagmagatggcactgttcctgcaacattccaggttatctatatgact
kgttggagagagcacccatctcaacagarggcgaaaaggagaggatcagctactgtatcc
ttcsaggaccttcagaarcagtttgga---
>PAFTOL009295
------------------------------------------------------------
------------------------------------------------------------
------------------------------------------------------------
------------------------------------------------------------
------------------------------------atgatggaggtaagagatgcagga
aacctctcgacaagggcaggcttcacacttccaggcgttgatgtagatgaatatactgtg
aagtatgaaaatgctttgca----------------------------------------
-----------------gctgattgaacatcttcgatcaatgggtgaaactaatgctctt
gtgcagaggaacaatctcttaaagagagagacagcactggcaacagctgctgtctatcag
tcaatgtttggagcagaagatggcactgttcctgcaacattccaggtg------------
------------------------------------------------------------
------------------------------
>PAFTOL009297
------------------------------------------------------------
---------agttctcaggacctgattatcagctgcttaggattacactggacaaatgat
ctccctggagccatgatacagtgtagattggcattgaaacctgacgggctttttttagct
gctattcttggaggagaaacgttgaaagagctgagaatagcatgcactgtggcacaaatg
gagcgtgaaggtggcattagcccacgtctatctcctttggcacaagtaagagatgcagga
aacctcttgacaagggcaggcttcacacttccaggtgttgatgtagatgaatatactgtg
aagtatgaaaatgctttgca----------------------------------------
-----------------gctgattgaacatcttcgatcaatgggtgaaactaatgctctt
gtgcagaggaacaatctcttaaagagagagacagcactggcaacagctgctgtctatcag
tcaatgtttggagcagaagatggcactgttcctgcaacattccaggttatctatatgact
ggttggagagagcacccatctcaacagaaggcgaaaaggagaggatcagccactgtatcc
ttccaggaccttcagaaacagtttggagct
>PAFTOL009299
------------------------------------------------------------
---------agttctcaggacctgattatcagctgcttaggattacactggacaaatgat
ctccctggagccatgatacagagtagattggcattgaaacctgatgggcttttcttggct
gctattcttggaggagaaacgttgaaagagctgagaatagcatgtactgttgcacaaatg
gagcgtgaaggtggcattagcccacgtctatctcctctggcacaagtaagagatgcagga
aacctcttgacaagggcaggcttcacacttccaggtgttgatgtggatgaatatactgtt
aagtatgaaaatgctttgca----------------------------------------
-----------------gctgattgaacatcttcgatccatgggtgaaaccaatgctctt
gtgcagaggaacaatstcttaaagagagagacagcactggcaacagctgctgtctatcag
tcaatgtttggagcagaagatggcactgttcctgcaacattccaggttatctatatgact
ggttggagagagcacccatctcaacagaaggcgaaaaggagaggatcggccactgtatcc
ttccaggaccttcagaaacagtttgga---
>PAFTOL009301
------------------------------------------------------------
---------agttctcaggacctgattatcagctgcttaggattacactggacaaatgat
ctccccggagccatgatacagagtagattggcattgaaacctgatgggcttttcttggct
gctattcttggaggagaaacgttgaaagagctgagaatagcatgtactgttgcacaaatg
gaacgtgaaggtggcattagcccacgtctatctcctttggcacaagtaagagatgcagga
aacctcttgacaagggcaggcttcacacttccaggtgttgatgtggatgaatatactgtg
aagtatgaaaatgctttgca----------------------------------------
-----------------gctgattgaacatcttcgatccatgggtgaaactaatgctctt
gtgcagaggaacaatctcttaaagagagagacagcactggcaacagctgctgtctatcag
tcaatgtttggagcagaagatggcactgttcctgcaacattccaggttatctatatgact
ggttggagagagcacccatctcaacagaaggcgaaaaggagaggatcagccactgtatcc
ttccaggaccttcagaaacagtttgga---
>PAFTOL009303
------------------------------------------------------------
------------------------------------------------------------
------------------------------------------------------------
------------------------------------------------------------
------------------------------------------------------------
------------------------------------------------------------
------------gctttgca----------------------------------------
-----------------gctgattgaacatcttcgatccatgggtgaaactaatgctctt
gtacagaggaacaatctcttaaagagagagacagcactggcaacagctgctgtctatcag
tcaatgtttggagcagaagatggcactgttcctgcaacattccaggtg------------
------------------------------------------------------------
------------------------------
>PAFTOL009311
------------------------------------------------------------
---------agttctctagatgtgattatcagctgcttaggactacactggacaaatgat
cttcctggagctatgatacagagtagattggctttgaaacctgatgggctttttttagct
gctattcttggaggagaaacattgaaagagctgagaattgcatgtactgtagcacaaatg
gaacgtgaaggtggcattagcccacgtctttcccctttggcacaagtaagagatgcagga
aacctcttgacaagggcaggcttcactcttccgggtgttgatgtagatgaatatactgta
aagtatgaaaatgctttgca----------------------------------------
-----------------gctaattgaacatcttcgatcgatgggtgaaactaatgctctt
gtgcagaggaacaatatcttgaacagagatacggcactggcaacagctgctgtctatcag
tcaatgtttggggcggaagatggcactgttcctgcgacattccaggttatctatatgacg
ggttggagagaacactcatctcaacagaaggcgaaaaggaggggatcagccactgtatcc
ttccaggacatccagaaacagtttggagcc
>PAFTOL009313
------------------------------------------------------------
---------agttcactagacctgattatcagctgcttaggactacactggacaaatgat
cttcctggagctatgatacagagtagattggcgttgaaaccagatgggctktttttagct
gctattcttgggggagaaacattgaaagagctgagaatatcatgtactgttgcacaaatg
gagcrcgaaggtggcattagtccacgtctatctcctttggcacaagtaakagatgctgga
aacctcttgacaagggcaggcttcactcttccaggtgttgatgtagatgaatatactgta
aagtacgaaaatgctttgca----------------------------------------
-----------------gctgattgaacatcttcgatcgatgggtgaaactaatgctctt
gtgcagaggaacaatctcttaaagagagaracggcgctagcaacagctgcrgtctatcag
tcaatgtttggagcagaagatggcactattcctgcaactttccaggtkatctatatgaca
ggttggagagagcatccawctcaacagaaggccaaaaggaggggatcagccactgtttcc
ttcggggacattcacaagcagtttggggct
>PAFTOL009315
------------------------------------------------------------
------------------------attatcagctgcttgggactacactggacaaacgat
cttcctggagccatgatacagtgtagatttgcattgaagcctgatgggctttttttatct
gcgattctcggaggagacgtgcttagagagctgagagtagcatgtactgtagcacaaatg
gaacgtgaaggtggaattagcccacgtctttctcctttggcacaagta------------
------------------------------------------------------------
------------gctttgca----------------------------------------
-----------------gctgattgaacatcttcgatcaatgggtgaaactaatgctctt
gtgcagcggaacaatctcttaaagagagacactgcgctggcaacagctgctgtctatcag
tcaatgtttggagcagaagatggcactgttcctgcaacattccaggttatatatatgacg
ggttggaaagagcacccatctcaacagaaggcgaaaaggaggggatcagcgactgtatca
ttccaggacattcagaaaaactttgga---
>PAFTOL009319
------------------------------------------------------------
---------agttctgtagacctgattatcagctgcttaggactacactggacaaacgat
cttcctggagccatgatacagtgtagattggcattgaaacctgatgggcttttcttagct
gctattcttggaggagaaacattgaaagagctgagaatagcatgtactgtagcacaaatg
gaacgtgaaggtggaattagcccacttctgtctcctttggcacaagtaagggatgcagga
aacctcttgacaagggcaggcttcactcttccaggtgtggatgtagatgaatatactgtg
aagtatgaaaatgctttgca----------------------------------------
-----------------gctgattgaacatcttcgatcaatgggtgaaactaatgctctt
gtgcagcggaacaatctcttaaagagagacacagcgctggcaacagctgctgtctatcag
tcaatgtttggagcagaagatggcactgttcctgcaacattccaggttatatatatgacg
ggctggaaagagcacccatctcaacagaaggcaaaaaggaggggatcagcgactgtatca
ttccatgaccttcagaaacagtttgga---
>PAFTOL009321
------------------------------------------------------------
---------agttctgtagacctgattatcagttgcttaggactacactggacaaacgat
cttcctggagccatgatacagtgtagattggcactgaagcctgacgggctttttttagcg
gctattcttggaggagaaacattgaaagagctgagaatagcatgtactgtagcacaaatg
gaacgtgaaggtggaattagcccacgtctgtctcctttggcacaagtaagagatgcagga
aacctcttgacaagggcaggcttcactcttccaggtgttgatgtagatgaatatactgtg
aagtatgaaagtgctttgca----------------------------------------
-----------------gctgattgaacatcttcgatcaatgggtgaaactaatgctctt
gtgcagcggaacaatctcttaaagagagacacagcactggcaacagctgctgtctaccag
tcaatgtttggagcagaagatggtactgttcctgcaacattccaggttatatatatgacc
ggttggaaggagcacccatctcaacagaaggcgaaaaggaggggatcagcgactgtatca
ttccaggacattcagaaacagtttgga---
>PAFTOL013501
------------------------------------------------------------
---------agttctcaggacctgattgtcagctgcttaggattacactggacaaatgat
ctccctggagccatgatacagtgtagattggcattgaaacctgatgggctttttttggct
gctattcttggcggagaaacgttgaaagagctgagaatagcatgtactgttgcacaaatg
gaacgtgaaggtggcattagcccacgtctatctcctctggcacaagtaagagatgcagga
aacctcttgacaagggcaggcttcacacttccaggcgttgatgtagatgaatatactgtg
aagtatgaaaatgctttgca----------------------------------------
-----------------gctgattgaacatcttcgatcaatgggtgaaactaatgctctt
gtgcagaggaacaatctcttaaagagagagacagcactggcaacagctgctgtctatcag
tyaatgtttggagcagaggatggcactgttcctgcaacattccaggtg------------
------------------------------------------------------------
------------------------------
>SRR5036296
gatgcaactgatgagaacattgaaacattttttgttgtcggtgatgaagagttcctacca
gttagagaaagttctcaggacctgattatcagctgcttaggattacactggacaaatgat
ctccctggagccatgatacagagtagattggcattgaaacctgatgggcttttcttggct
gctattcttggaggagaaacgttgaaggagctgagaatagcatgtactgttgcacaaatg
gaacgtgaaggtggcattagcccacgtctatctcctttggcacaagta------------
------------------------------------------------------------
------------gctttgca----------------------------------------
-----------------gctgattgaacatcttcgatccatgggtgaaactaatgctctt
gtgcagaggaacaatctcttaaagagagagacagcactggcaacagctgctgtctatcag
tcaatgtttggagcagaagatggcactgttcctgcaacattccaggtg------------
------------------------------------------------------------
------------------------------
>SRR5137211
gatgcaactgatgcgaacgttgaaacattttttgttgtcggtgatgaagagttcctacca
gttagagaaagttcccaggacctgrttatcagctgcttaggattacactggacaaatgat
ctccctggagccatgatacagagtagattggcattgaaacctgatgggcttttcttggct
gctattcttggaggagaaacgttgaaagagctgagaatagcatgtactgttgcacaaatg
gaacgtgaagrtggcattagcccacgtctatctcctttggcacaagtaagagatgcagga
aacctcttgacaagggcaggcttcacacttccaggtgttgatgtggatgaatatactgtg
aagtatgaaaatgctttgca----------------------------------------
-----------------gctgattgaacatcttcgatccatgggtgaaactaatgctctt
gtgcagaggaacaatcttttaaagagagagacagcactggcaacagctgctgtctatcag
tcaatgtttggagcagaagatggcactgttcctgcaacattccaggttatctatatgact
ggttggagagagcacccatctcaacagaaggcgaaaaggagaggatcagccactgtatcc
ttccaggaccttcagaaacagtttgga---
>SRR5137212
------------------------------------------------------------
------tcaagttctctggacctgattatcagctgcttaggattacactggacaaatgat
ctccctggagccatgatacagtgtagattggcattgaaacctgacggcctttttttagct
gctattcttggaggagaaacgttgaaagagctgagaatagcatgtactgtagcacaaatg
gaacgtgaaggtggcattagcccacgtctatctcctttggcacaagta------------
------------------------------------------------------------
------------gctttgca----------------------------------------
-----------------gctgattgaacatcttcgatcaatgggtgaaactaatgctctt
gtgcagaggaacaatctcttaaagagagagacggcactggcaacagctgctgtctatcag
tcaatgtttggagcagaagatggtactgttcctgcgacattccaggtg------------
------------------------------------------------------------
------------------------------
>SRR5137213
gatgcgactgatgggaacgttgaaacattttttgttgtcggtgatgaagagttcctacca
gttagagaaagttctcaggacctgattatcagctgcttaggattacactggacaaatgat
ctccctggagccatgatacagtgtagattggcattgaaacctgatgggcttttcttggct
gctattcttggaggagaaacgttgaaagagctgagaatagcatgtactgttgcacaaatg
gaacgtgaaggtggcattagcccacgtttatctcctttggcacaagta------------
------------------------------------------------------------
------------------------------------------------------------
------------------------------------------------------------
------------------------------------------------------------
------------------------------------------------------------
------------------------------------------------------------
------------------------------
>SRR7905849
gatgtgactgatgataacgttgaaacttcttttgttgttggtgatgaagagttcttaccg
gtgagaaaaagttctctggacctgattatcagctgcttaggattacactggacaaatgat
ctccctggagccatgatacaatgtagattggcattgaaacctgatgggcttttcttagca
gctattcttggaggagaaacgttgaaagagctgagaatagcatgtactgtagcacaaatg
gaacgtgaaggtggcattagcccacgtctatctcctttggcccaagtaagagatgcagga
aacctcttgacaagggcaggcttcacacttccaggtgttgatgtagatgaatatactgta
aagtatgaaaatgctttgcagctgattgaacatcttcgatcaatgggtgaaactaatgct
cttgtgcagaggaacatgctgattgaacatcttcgatcaatgggtgaaactaatgctctt
gtgcagaggaacaatctcttaaagagagagacggcactggcaacagctgctgtctatcag
tcaatgtttggagcagaagacggcactgttcctgcaacattccaggttatctatatgact
ggttggagagagcacccatctcaacagacggcgaaaaggagaggatcagccactgtatcc
ttccaggaccttcagaaagagtttgga---
>SRR7905861
gatgcgattgatgagaacgttgaaacatattttgttgttggtgatgaagagttcctacca
gttagagaaagttctcaggacctgattatcagctgcttaggattacactggacaaatgat
ctccctggagccatgatacagtgtaggttggcattgaaacctgatgggctttttttggct
gctattcttggaggagaaacattgaaagagctgagaatagcatgtactgttgcgcaaatg
gaacgtgaaggtggcattagcccacgtctatctcctttggcacaagtaagagatgcagga
aacctcttgacaagggcaggtttcacacttccaggtgttgatgtggatgaatacactgtg
aagtatgacaatgctttgca----------------------------------------
-----------------gctgattgaacatcttcgatcaatgggcgaaactaatgctctt
gtgcagaggaacaatctcttaaagagagagacagcactggcaacagctgctgtctatcag
tcaatgtttggagcagaagatggcactgttcctgcaacattccaggttatctatatgact
ggttggagagagcacccatctcaacagaaggcgaaaaggagaggatcagccactgtrtcc
ttccaggaccttcagaaacagtttgga---
>SRR7905862
gatatgactgatgagaacattgaaacatcttttgttgtcggtgatgaagagttcctgccg
gtgagagaaagttctctggacctggttatcagctgcttaggattgcactggacaaatgat
ctccccggagccatgatacagtgtagattggcattgaaacctgacgggctttttttagct
gctattcttggyggagaaacattgaaggagctgagaatagcatgtactgtagcacaaatg
gaacgcgaaggtggcattagcccacgtctatctcctttggcacaagtaagagatgcagga
aacctcttgacaagggcaggctttacacttccaggtgttgacgtagatgaatatactgtg
aagtatgaaaatgctttgca----------------------------------------
-----------------gctgattgaacatcttcgatcaatgggtgaaaccaatkctctt
gtacagaggaacaatctcttaaagagagagacggcactggcaacagctgctgtataccag
tcaatgtttggagcagaagatggcactgttcctgctacattccaggttatctatatgacg
ggttggagagagcacccatcycaacagaaggcaaaaaggagaggatcagccactgtatcc
ttccaggacattcagaatgagtttggaacc
>SRR8327214
gatgcrattgatgagaacrttgaaacatcttttgttgttggtgatgaagagttcctacca
gttagagaaagttctcaggacctgattatcagctgcttaggattacactggacaaatgat
ctccctggagccatgatacagtgtaggttggcattgaaacctgatgggctttttttggct
gctattcttggaggagaaacgttgaaagagctgagaatagcatgtactgttgcacaaatg
gaacgtgaaggtggcgttagcccacgtctatctcctttggcacaagtaagagatgcagga
aacctcttgacaagggcaggtttcacacttccmggtgttgatgtrgatgaatatactgtg
aagtatgacaatgctttgca----------------------------------------
-----------------gctgattgaacatcttcgatcaatgggcgaaactaatgctctt
gtgcagaggaacaatctcttaaagagagagacagcactggcaacagctgctgtctatcag
tcaatgtttggagcagaagatggcactgttcctgcaacattccaggttatctatatgact
ggttggasagagcacccatctcaacagaaggcgaaaaggagaggatcagccactgtatcc
ttccaggaccttcagaawcagtttgga---
