# Supplementary material for: Phylogenomics and classification of Cactaceae based on hundreds of nuclear genes
Source: Plant Syst Evol. 2025 Aug 11;311(5):28. doi: 10.1007/s00606-025-01948-z (PMC12339657; doi:10.1007/s00606-025-01948-z)
Supplement: Supplementary file 4 — Online Resource 4: Containing alignments and RAxML gene trees for all included loci and all phylogenetic datasets (ZIP 10372 KB) [file 606_2025_1948_MOESM4_ESM.zip › de Vos et al_ESM_4/ESM_data_alignments/QCP/5177_consensus.mafft.fasta]

>PAFTOL004547
ggctccgtctgcatcttcgacgtcgaccccttcgtcctcctgaagacggttccggtgcac
aagaaggccgtcaatgacctcgctgtgcacccctctgggaggcttggcttgacggtttcc
agagactcgcacttggctatggtgaacttggttaggggaaggaggagtttttgttgccgc
ctggagaaggaggcttctattatcaagtatagtttggatggagggaggtttttcatggct
tctaacgcgaaaatcaccgtacatgaagctgaggatgccagaatagttggggagcttgaa
agcaggaagcgggtgctgtgtgcggcacccagtgaggttggcttctctctgtct------
------------------------------------------------------------
------------------------------------------------------------
------------------------------------------------------------
------------------------------------------------------------
---
>PAFTOL004551
ggctccgtctgcatcttcgatgttgaccccttcgtccttctcaagacggtgccggtgcac
aagaaggccatcaatgacctcgctgtgcacccctctgggaggcttggmttgacagtgtcc
agagactcgcacttggctatggtgaatttggtcmggggaaggaggagctttttttgccgt
ttggagaaggaggcttctattatcaagtatagttcggatggagggaggtttttcatggct
tctcaggcgaaaatcactgtacatgaagctgaggatgccagaataattggagagcttgag
agcgccamgcgagtgctgtgtgcggcacccggtgagaatgggttgatttttactggtggt
gaggacygtgggatcacagcatgggacacactcagcgggaagattgctcacagaatagaa
aatgcacataaaasccgkgtgaaaggcattgttgtgctcactagagatggaaattctgat
gctgctgagaatccatttttagttgcgtctgcatcttcrgatggagtaataagtgtctgg
gatatcagatcaaccagcaaagatgaaccaaagccattatctacrgctgaaacaaagtca
agg
>PAFTOL004552
ggctccgtctgcatcttcgacgtcgaccccttcgtcctcctcaagacggtgccggtgcat
aagaaggccgtcaatgacctcgctgtgcacccctctgggaggcttggcttgacggtttcc
agagactcgcacttggctatggtgaatttggttaggggaaggaggagtttttgttgccgc
ttggagaaggaggcttctattatcaagtatagtttggatggagggaggttttttatggct
tctaacgcgaaaatcaccgtacatgaagctgaggatgccagaatagttggggagcttgaa
agcgccaagcgagtgctgtgtgcggcgcccaatgagaatgggctgattttcactggtggt
gaggactgtgggatcacggcatgggacacactcagcgggaaggttgctcacaggatagca
aatgcacataaaacccgtgtgaaaggcatagttgtgctcactagagatgggaattctggt
gctgctgagaatccatttttagtggcrtctgcatcttcagatggggtgataagtgtctgg
gatatcagatcaacaagcaaagatgagccaaagccgttatctatggccgaaacaaaatca
agg
>PAFTOL004553
ggctccgtctgcatcttcgacgtcgaccccttcgtcctcctcaagacggttccggtgcac
aagaaggccgtcaatgacctcgctgtgcacccctctgggaggcttggcttgacagtttcc
agagactcgcacttggctatggtgaatttggttaggggaaggaggagtttttgttgccgc
ctggagaakgaggcttctattatcaagtatagtttggatggagggaggtttttcatggct
tctaacgcgaaaatcaccgtacatgaagctgaggatgccagaatagttggggagcttgaa
agcaccaagcgagtgctgtgtgcggcgcccagtgagaatgggctgattttcactggtggt
gaggactgtgggatcacggcatgggacacactcagcgggaaggttgctcacaggatagca
aatgcrcatgaaacccgtgtaaaaggcatagttgtgctcactagagatggaaattctggt
gctgctgagaatccatttttagtggcatctgcatcttcagatggggtaataagtgtctgg
gatatcagatcaacaagcaaagataggccaaagccgttatctatggctgaaacaaaatca
agg
>PAFTOL004554
ggctccgtctgcatcttcgacgtcgaccccttcgtcctcctcaagacggtgccggtgcat
aagaaggccgtcaatgacctcgctgtgcacccctctgggaggcttggcttgacggtttcc
agagactcgcacttggctatggtgaatttggttaggggaaggaggagtttttgttgccgc
ttggagaaggaggcttctattatcaagtatagtttggatggagggaggtttttcatggct
tctaacgcgaaaatcaccgtacatgaagctgaggatgccagaatagttggggagcttgaa
agcgccaagcgagtgctgtgtgcggcgcccagtgagaatgggctggttttcactggtggt
gaggactgtgggatcacggcatgggacacactcagcgggaaggttgctcacaggatagca
aatgcacatgaaacccgtttgaaaggcatagttgtgctcactagagatcggaattctggt
gctgctgagaatccatttttagtggcgtctgcatcttcagatggggtgataagtgtctgg
gatatcagatcaacaagcaaagataagccaaagccgttatctatggctgaaacaaaatca
agg
>PAFTOL004555
ggctccgtctgcatcttcgasgtcgaccccttcgtcctcctcaagacggttccggtgcac
aagaaggccgtcaatgacctcgctgtgcacccctctgggasgcttggcttgacggtttcc
agagactcgcacttggctatggtgaatttggttaggggaaggaggagtttttgttgccgc
ctggagaaggaggcttctattatcaagtatagtttggatggagggaggtttttcatggct
tctaacgcgaaaatcaccgtacatgaagctgaggatgccagaatagttggggagcttgaa
agcaccaagcgagtgctgtgtgcggcgcccagtgagaatgggctgattttcactggtggt
gaggactgtgggatcacggcatgggacacactcagcgggaaggttgctcacaggatagca
aatgcacatgaaacccgtgtaaaaggcatagttgtgctcactggagatggaaattctggt
gctgctgagaatccatttttagtggcgtctgcatcttcagatggggtaataagtgtctgg
gatatcagatcaaccagcaaagataagccacagccgttatctatggctgaaacaaaatca
agg
>PAFTOL004556
ggctccgtctgcatcttcgacgtcgaccccttcgtcctcctcaagacagtgccggtgcat
aagaaggccgtcaatgacatcgctgtgcacccctctgggaggcttggcttgacggtttcc
agagactcgcacttggctatggtgaatttggttaggggaaggaggagtttttgttgccgc
ctggagaaggaggcttctattatcaagtatagtttggatggagggaagtttttcatggct
tctaacgcgaaaatcaccgtacatgaagctgaggatgccagaatagttggggagctygaa
agcgccaagcgagtgctgtgtgcagcgcccagcgagaatgggctgattttcaccggtggt
gaggactgtgggatcacagcatgggacacactcagcgggaaggttgcccacagtatagca
aatgcacataaaacccgtgtgaaaggcatagttgtgctcactagagatgggaattctggt
gctgctcagaatccatttttagtggcatctgcatcttcagatggagtaataagtgtctgg
gatatcagatcaacaagcaaagatgagccaaagccgttatctatggccgaaacaaaatca
agg
>PAFTOL004560
ggctccgtctgcatcttcgacgtcgaccccttcgtcctcctcaagacggtgccggtgcat
aagaaggccgtcaatgacctggccgtgcacccctctggaaggcttggcttgacggtttcc
agagactcgcacttggctatggtgaatttggttaggggacggaggagtttttgttgccgc
ttggagaaggaggcttctattatcaagtatagtttggatggagggaggtttttcatggct
tctaatgcgaaaatcaccgtacatgaagccgaggatgccagaatagttggggagcttgaa
agcgccaagcgagtgctgtgtgcggcacccagtgagaatgggctgattttcactggtggt
gaggactgtgggatcacggcatgggacacactcagcgggaaggttgctcacaggatagca
aatgcacatgaaacccgtgtgaaaggcatagttgtgctcactagagatgggaattctggt
gctgctgagaatccatttttagtggcgtctgcatcttcagatggggtgataagtgtctgg
gatatcagatcaacaagcaaagataagccaaagcctttatctatggtcgaaacaaaatca
agg
>PAFTOL004561
ggctccgtctgcatcttcgatgttgacccgtttgtccttctcaagacggtgccggtgcac
aagaaggccatcaatgacctcgctgtgcacccctctgggaggcttggattgactgtgtct
agagactcgcacttggctatggtgaatttggtcaggggaaggcggagcttttgttgccgt
ttggagaaggaggcttctattatcaagtatagttcggatggagggaagtttttcatggct
tctcaggcgaaaatcactgtacatgaagctgaggatgccagaataattggagagcttgag
agcgccaagcgagtgctgtgtgcggcacccggtgagaatgggttgctttttactggtggt
gaggactttgggatcacaacatgggacacactcagcgggaaggttgctcacagaatagaa
aatgcacataaaacccgtgtgaaaggcatagttgtgctcactagagatgggaattctgat
gctgatgagaatccgtttttagttgcatctgcatcttcggatggagtaataaatgtctgg
gatatcagatcaaccagcaaagataacccaaagccattatctacggctgaaacaaagtcc
agg
>PAFTOL004562
ggctccgtctgcatcttcgacgtcgaccccttcgtmctcctcaagatggtgccggtgcat
aagaaggccgtcaatgacctcgctgtgcacccctctggaaggcttggcttgacggtttcc
agagactcgcacttagctatggtgaatttggttaggggaaggaggagtttttgttgtcgc
ctggagaaggaggcttctattatcaagtatagcttggatggagggaggtttttcatgtct
tgtaacgcgaaaatcaccgttcatgaagctgaggacgccagaatagttggggagcttgaa
agcgccaagcgagtgctgtgtgcggcggccagtgagaatgggctgattttcactggtggt
gaggactgtgggatcacggcatgggacacactcagcgggaaggttgctcacaggatagca
aatgctcataaaacccgcgtgaaaggcatagttgtgctcactagagatgggaattctggt
gctgctgggaatccatttttagtggcgtctgcctcttcagatggcgtaataagtgtctgg
gatatcagatcaacaagcaaagatgagccaaagccgttatctatggccgaaacaaaatca
agg
>PAFTOL004563
ggctccgtctgcatcttcgacgtcgaccccttcgtcctcctcaagacggttccggtgcac
aagaaggccgtcaatgacatcgctgtgcacccctctggaaggcttggcttgactgtgtcc
agagactcgcacttggctatggtgaatttggttaggggaaggaggagtttttgttgccgc
ctggagaaggaggcttctattatcaagtatagtttggatggagggaggtttttcatggct
tctaactcgaaaatcaccgtacatgaagctgaggatgccagaatagttggggagcttgaa
agcgccaagcgagtgctgtgtgcggcgcccagtgaggttggtttctctctg---------
------------------------------------------------------------
------------------------------------------------------------
------------------------------------------------------------
------------------------------------------------------------
---
>PAFTOL004564
------------------------------------------------------------
------------------------------------------------------------
------tcgcacttggctatggtgaatttggtcaggggaaggaggagcttttattgccgt
ttggagaaggaggcttctattatcaagtatagttcggatggagggaggtttttcatggct
tcycaggcgaaaatcaccgtacatgaagctgaggatgccagaataattggagagcttgag
agcgccaagcgagtgctgtgtgcggcacccggtgaggttggtttctctct----------
-----------------------------------------------------------g
aatgcacataaaacccgtgtgaaaggcattgttgtactcactagagatgggaattctgat
gctgctgagaatccatttttagttgcatctgcatcttcggatggagtaataagtgtctgg
gatatcagatcaaccagcaaagataaaccaaagccattatctacggctgaaacaaagtca
agg
>PAFTOL004565
ggctccgtctgcatcttcgacgtcgaccccttcgtcctcctcaagacggtgccggtgcat
aaaaaggccgtcaatgacctcgctgtgcacccctctgggaggcttggcttgacggtttcc
agagactcgcacttggctatggtgaatttggttaggggaaggaggagtttttgttgccgc
ctggagacggaggcttctattatcaagtatagtttggatggggggaggtttttcatggct
tctaacgcgaaaatctccgtacatgaaactgaggatgccagaatagttggggagcttcaa
aacgctaagcgagtgctgtgcgcagcgcccagtgaggttggtttctctctg---------
------------------------------------------------------------
------------------------------------------------------------
------------------------------------------------------------
------------------------------------------------------------
---
>PAFTOL004566
ggctccgtctgcatcttcgatgttgaccccttcgtccttctcaagacggtgccggtgcac
aagaaggccatcaatgacctcgctgtgcacccctctgggaggcttggattgactgtgtcc
agagactcgcacttggctatggtgaatttggtcmggggaaggaggagctttttttgccgt
ttggagaaggaggcttctattatcaagtatagttcggrtggagggaggtttttcatggct
tctcaggsgaaaatcaccgtacatgaagctgaggatgccagaataattgragagcttgag
agcgccaagcgagtgytgtgtgcggcacccggtgagaatgggttgatttttactggtggt
gaggactgtgggatcacagcatgggacacactcagcgggaaggttgctcacagaatagaa
aatgcacataaaacccgtgtgaaaggcatagttgtgcttactagagatgggaattctgat
gctgctgagaatccatttttagttgcatctgcatcttcggatggagtaataagtgtctgg
gatatcagatcaaccagcaaagataacccaaagccaatatctatggctgaaacaaagtca
agg
>PAFTOL004567
ggcttcgtctgcatcttcgacgtcgaccccttcgtcctcctcaagacggtgccggtgcat
aagaaggccatcaatgacctcgctgtgcacccctctggaaggcttggcttgacggtttcc
agagactcgcacttggctatggtgaatttggttagaggaaggaggagtttttgttgccgc
ctggagaaggaggcttctattatcaagtatagtttggatggagggaggtttttcatggct
tctaacgcgaaaatcaccgtacatgaagctgaggatgccagaatagttggggagcttgaa
agcgccaagcgagtgctgtgtgcggcgcccagtgagaatgggctgattttcactggtggt
gaggactgtgggatcatggcatgggatacacgcagcgggaaagttgctcacaggatagca
aatgcacataaaacccgtgtgaaaggcatagttgtgctcactagagatgggaattctggt
gctgctgagaatccatttttagtggcgtctgcatcttcagatggggtaataagtgtctgg
gatatcagatcaacaagcaaagatgagccaaagccgttatctatggctgaaacaaaatca
agg
>PAFTOL004568
ggctccgtctgcatcttcgacgtcgaccccttcgtccttctcaagaccgtgcckgtgcat
aagaaggccgtcaatgacctcgctgtgcacccctctgggaggcttggcttgacggtttcc
agagactcgcacttggctatggtgaatttggttagaggaaggaggagtttttgctgccgc
ctggagaaggaggcttctattatcaagtatagtttggatggagggargtttttcatggct
kctaaygcgaaaatcactgtacatgaagctgaggatgccagaatagttggggagcttgaa
agcgccaagcgagtgctgtgcgcggcgcccggtgagaatgggctgattttcactggtggt
gaggactgtgggatcacggcatgggacacactyagcgggaaggttgctcacaggatagca
aatgcacataaaacccgtgtgaaaggcatagttgtgctcactagagatgggaattctggt
gctgctgagaatccatttttagtggcgtctgcatcttcagatggggtaataagtgtctgg
gatgtcagatcaaccagcaaagatgagccaaagccattgtctatggccgaaacaaaatca
agg
>PAFTOL004571
ggctccgtctgcatcttcgatgttgaccccttcgtccttctcaagacggtgccggtgcac
aagaaggcyatcaatgacctcgctgtgcacccctctgggaggcttggattgactgtgtcc
agagactcgcacttggctatggtgaatttggtcaggggaaggaggagcttttgttgccgt
ttggagaaggaggcttctattatcaagtatagttcggatggaggraggtttttcatggct
tctcaggcgaaaatcaccgtacatgaagctgaggatgccagaataattggagagcttgag
agcgccaagcgagtgctgtgtgcggcacccggtgagaatgggttgrtttttactggtggt
gaggactgtgggatcacagcatgggacacactcagcgggaaggttgctcacagaatagaa
aatgcacataaaacccgtgtgaaaggcattgttgtgctcactagagatgggaattctgat
gctgctgagaatccatytttagttgcatctgcatcttcggatggagtaataagtgtctgg
gatatcagatcaaccagaaaaggtgaaccaaagccattatctacggctgcaacaaagtca
agg
>PAFTOL004572
ggctccgtctgcatcttcgacgtcgaccccttcgtcctcctcaagacggtgtcggtgcat
aagaaggccgtcaatgacctcgctgtgcacccctctgggaggcttggcttgacggtttcc
agggactcgcacttggctatggtgaatttggttaggggaaggaggagyttttgttgccgc
ctggagaaggaggcttctattatcaagtatagtttggatggggggaggtttttcatggct
tctaatgcgaaaatcaccgtacatgaaactgaggatgccagaatagttggggagcttgaa
agcgccaagcgagtgctgtgtgcagcgcccagtgagaatgggctgattttcactggtggt
gaggaccgtgggatcacggcatgggacacactcagcgggaaggttgcccacagtatagca
aatgcgcatgaaacccgtgtgaaaggcatagttgtgctcactagagatgggaattctggg
gctgctgagaatccatttttagtggcgtctgcatcttcagatggagtaataagtgtctgg
gatatcaggtcaacaagtaaagataagccaaagccgttatctatggccgaaacaaaatca
agg
>PAFTOL004573
ggctccgtctgcatcttcgacgtsgaccccttcgtcctcctcaagacggtgccggtgcat
aagaaggccgtcaatgacctcgccgtgcacccctctgggaggcttggcttgacggtttcc
agagactcacacttggctatggtgaatttggttaggggaaggagaagcttttgttgccgc
ctggagaaggaggcttctattatcaagtatagtttggatggggggaggtttttcatggct
tctaacgcgaaaatcaccgtacatgaaactgaggatgccagaatagttggggagcttgaa
agcgccaagcgagtgctgtgtgcrgcgcccagtgagaatgggctgattttcactggtggt
gaggaccgtgggatcacggcatgggacacactcagcgggaaggytgcccacagtatagca
aatgcgcatgaaacccgtgtgaaaggcatagttgtgctcactagagatgggaattctggg
gctgctgagaatccatttttagtggcgtctgcatcttcagatggagtaataagtgtctgg
gatatcaggtcaacaagtaaagataagccaaagccgttatctatggccgaaacaaaatca
agg
>PAFTOL004574
ggctccctctgcgtcttcgacgtcgaccccttcgtcctcctcaagatggtgccggtgcat
aagaaggccgtcaatgacctcactgtgcacccctccgggaggcttggcttgacggtttcc
agagactcgcacttggctatggtgaatttggttaggggaaggaggagtttttgttgccgc
ctggagaaggaggcttctattatcaagtatagtttggatggagggaggtttttcatggct
tctaacgcgaaaatcaccgtacatgaagctgaggatgccagaatagttggggagcttgaa
agcaccaagcgagtgctgtgtgcggcgcccagtgagaatgggctgattttcactggtggt
gaggactgtgcgatcacggcatgggacacactcagcgggaaggttgctcacaggatagca
aatgcgcatgaaacccgtgtaaaaggcatagttgtgctcactagagatgggaattctggt
gctgctgagaatccatttttagtggggtctgcatcttcagatggggtaataagtgtctgg
gatatcagatcaacaagcaaagataagccaaagccgttatctatggctgaaacaaaatca
agg
>PAFTOL004577
ggctccgtctgcatcttcgacgtcgaccccttcgtcctcctcaagacggtgccggtgcat
aagaaggccgtcaatgacctggctgtgcacccctctggaaggcttggcttgacggtttcc
agagactcgcacttggctatggtgaatttggttaggggaaggaggagtttttgttgccgc
ttggagaaggaggcttctattatcaagtatagtttggatggagggaggtttttcatggct
tctaatgcgaaaatcaccgtacatgaagccgaggatgccagaatagttggggagcttgaa
agcgccaagcgagtgctgtgtgcggcgcccagtgagaatgggctgattttcactggtggt
gaggactgtgggatcacggcatgggacacagtcagcgggaaggttgctcacaggatagca
aatgcacatgaaacccgtgtgaaaggcatagttgtgctcactagagatgggaattctggt
gctgctgagaatccatttttagtggcgtctgcatcttcagatggggtgataagggtctgg
gatatcagatcaacaagcaaagataagtcaaagccrttatctatggccaaaacaaaatca
agg
>PAFTOL004578
ggctccgtctgcatcttcgacgtcgaccccttcgtcctcctcaaaacggtgccggtgcat
aagaaggccgtcaatgacctcgctgtgcacccctctgggaggcttggcttgacggtttcc
agagactcgcacttggctatggtgaatttggttaggggaaggaggagtttttgttgccgc
ctggagaaggaggcttctattatcaagtatagtttggatggagggaggtttttcatggct
tstaacgcgaaaatcaccatacatgaaactgaggatgccagaatagttggggagcttgaa
agcgccaagcgagtgctgtgtgcggcgcccagtgagaatgggctgattttcaccggtggt
gaggactgtgggatcacggcatgggacacactcagcgggaaggttgcccacagtatagca
aatgcacataaaacccgtgtgaaaggcatagttgtgctcactagagatgggaattctggt
gctgctgagaatccatttttagtggcatctgcatcttcagatggagtaataagtgtttgg
gatatcagatcaacaagcaaagacgaagcaaagccgttatctatggccgaaacaaaatca
agg
>PAFTOL004582
ggctccgtctgcatcttcgacgtcgaccccttcgtcctcctcaagacggtgccggtgcat
aagaaggccgtcaatgacctcgctgtgcacccctctgggaggcttggcttgacggtttcc
agagactcgcacttggctatggtgaatttggttaggggaaggaggagtttttgttgccgc
ctggagaaggaggcttctattatcaagtatagtttggatggggggaggtttttcatgtct
tctaacgcgaaaatcaccgtacatgaaactgaggatgccagaatagttggggagcttgaa
agcgccaagcgagtgctgtgtgcggcgcccagtgagaatgggctgattttcactggtggt
gaggactgtgggatcacggcatgggacacactcagcgggaaggttgcccacagtatagca
aatgcacataaaacccgtgtgaaaggcatagttgtgctcactagagatgggagttctggt
gctgttgagaatccatttttagtggcgtctgcctcttcagatggagtaataagtgtctgg
gatatcagatcaacaagcaaagataagccaaagccgttatctatggccgaaacaaaatca
agg
>PAFTOL004583
ggctccgtctgcatcttcgacgtcgaccccttcgtcctcctcaagacggttccggtgcac
aagaaggcagtcaatgacctsgctgtgcacccctctgggaggcttggcttgacggtttcc
agagactcgcacttggctatggtgaatttggttaggggaaggaggagtttttgttgccgc
ctggagaaggaggcttctattatcaagtatagtttggatggagggaggtttttcatggct
tctaacgcgaaaatcaccgtacatgaagctgaggatgccagaatagttggggagcttgaa
agcaccaagcgagtgctgtgtgcggcgcccagtgagaatgggctgattttcactggtggt
gaggactgtgggatcacrgcatgggacacactcagcgggaaggttgctcacaggatagca
aatgcacatgaaacccgtgtaaaaggcatagttgtgctcactagagatggaaattctggt
gctgctgagaatccatttttrgtggcatctgcatcttcagatggggtaataagtgtctgg
gatatcagatcaacaagcaaagataagccaaagccgttatctatggctgaaacaaaatca
agg
>PAFTOL004584
ggctccgtctgcatcttcgacgtcgaccccttcgtcctcctcaagatggtgccggtgcat
aagaaggccgtcaatgacctcgctgtgcacccctctggaaggcttggcttgacggtttcc
agagactcgcacttagctatggtgaatttggttaggggaaggaggagtttttgttgtcgc
ctggagaaggaggcttctattatcaagtatagcttggatggagggaggtttttcatgtct
tctgacgcgaaaatcaccgtacatgaagctgaggatgccagaatagttggggagcttgaa
agcgccaagcgagtgctgtgtgcggcggccagtgagaatgggctgattttcactggtggt
gaggactgtgggatcacggcatgggacacactcagcgggaaggttgctcacaggatagca
aatgctcatgaaacccgtgtgaaaggcatagttgtgctcactagagatgggaattctggt
gctgctgagaatccatttttagtggcgtctgcatcttcagatggggtaataagtgtctgg
gatatcagatcaacaagcaaagataagccaaagccgttatctatggccgaaacaaaatca
agg
>PAFTOL004585
ggctccgtctgcatcttcgatgttgaccccttcgtccttctcaagacggtgccggtgcac
aagaaggccatcaatgacctcgctgtgcacccctctgggaggcttggattgactstgtcc
agagactcgcacttggcaatggtgaatttggtcaggggaaggaggagctttttttgccgt
ttggagaaggaggcttctattatcaagtatagttcggatggagggaggtttttcatggct
tctcaggcgaaaatcaccgtacatgaagctgaggatgccagaataattggagagcttgag
agcgccaagcgagtgctgtgtgcggcacccggtgagaatgggttgatttttactggtggt
gaggactgtgggatcacagcatgggacacactcagcgggaaggttgctcrcagaatagaa
aatgcacataaaacccgtgtgaaaggcatagttgtccttactagagatgggaattctgat
gctgctgagaatccatttttagttgcatctgcatcttcggatggagtaataagtgtctgg
gatatcagatcaaccagcaaagataacccaaagccagtatctacggctgaaacaaagtca
agg
>PAFTOL004587
ggctccgtcttcatcttcgacgtcgaccccttcgtcctcctcaagacggtgccggtgcat
aagaaggccgtcaatgaccttgctgtgcacccctctgggaggcttggcttgacggtttcc
agagactcgcacttggctatggtgaatttggttaggggaaggaggagtttttgttgccgt
ctggagaaggaggcttctattatcaagtatagtttggatggagggagttttttcatggct
tctaacgcgaaaatcaccgtacatgaagctgaggatgccagaatagttggggagcttgaa
agcgccaagcgagtgttgtgtgcggcgcccagtgagaatgggctgattttcactggtggt
gaggactgtgggatcacagcatgggacacactcagcgggaaggttgctcacagtatagca
aatgcacatgaaacccgtgtgaaaggcatagttgtgctcactagagatgggaattctggt
gctgctgagaatccatttttagtggcgtctgcatcttcagatggggtagtaagtgtctgg
gatatcagatcaacaagcaaagataagccaaagccgatatctatggctgaaacaaaatca
agg
>PAFTOL004590
ggctccgtctgcatcttcgacgtcgaccccttcgtcctcctcaagacggtgccggtgcat
aagaaggccrtcaatgacctcgctgtgcacccctctgggaggcttggcttgacggtttcc
agagactcgcacttggctatggtgaatttggttaggggaaggaggagtttttgttgccgc
ttggagaaggaggcttctattatcaagtatagtttggatggagggaggtttttyatggct
tctaacgcgaaaatcaccgtacatgaagctgaggatgccagaatagttggggagcttgaa
agcgccaagcgagtgctgtgtgcggcgcccagtgagaatgggctgrttttcactggtggt
gaggactgtgggatcacggcatgggacacactcagcgggaaggtygctcacaggatagca
aatgcacatraaacccgtktgaaaggcatagttgtgctcactagagatsggaattctggt
gctgcygagaatccatttytagtggcgtctgcatcttcagatggggtgataagtgtctgg
gatatcagatcaacaagcaaagatragccaaagccgttatctatggcygaaacaaaatca
agg
>PAFTOL004591
ggctccgtctgcatcttcgacgtcgaccccttcgtcctcctcaagacggtgccggtgcat
aagaaggccgtcaatgacctcgctgtgcacccctctgggaggcttggcttgacggtttcc
agagactcgcacttggctatggtgaatttggttaggggaaggaggagtttttgttgccgc
ttggagaaggaggcttctattatcaagtatagtttggatggagggaggtttttcatggct
tctaacgcgaaaatcaccgtacatgaagctgaggatgccagaatagttggggagcttgaa
agcgccaagcgagtgctgtgtgcggcgcccagtgagaatgggctggttttcactggtggt
gaggactgtgggatcacggcatgggacacactcagcgggaaggttgctcacaggatagca
aatgcacatgaaacccgtgtgaaaggcatagttgtgctcactagagatcggaattctggt
gctgctgagaatccatttttagtggcgtctgcatcttcagatggggtgataagtgtctgg
gatatcagatcaacaagcaaagataagccaaagccgttatctatggctgaaacaaaatca
agg
>PAFTOL004593
gggtccgtctgcatcttcgacgtcgaccccttcgtcctcctcaagacggtgccggtgcat
aagaaggccgtcaatgacctcgctgtgcacccctctgggaggcttggcttgacggtttcc
agagactcgcacttggctatggtgaatttggttaggggaaggaggagttttggttgccgc
ctggagaacgaggcttctattgtcaagtatagtttggatggagggaggtttttcatggct
tctaacgcgaaaatcaccgtacatgaagctgaggatgccagaatggttggggagcttgaa
agcaccaagcgagtgctgtgtgcggcgcccagtgagaatggactgattttcactggtggt
gaggactgtgggatcacagcatgggacacactcagcgggaaggttgctcacaggatggca
aatgcacatgaaacccgtgtgaaaggcatagttgtgctcactagagatgggaattctggt
gctgctgagaatccatttttagtggcgtctgcatcttcagatggggtaataagtgtctgg
gatatcagatcaacaagcaaagataagccaaagccgttgtctatggctgaaacaaaatca
agg
>PAFTOL004594
ggctccgtctgcatcttcgacgtcgaccccttcgtcctcctcaagacggtgccggtgcat
aagaaggccgtcaatgacctcgctgtgcacccctctgggaggcttggcttgacggtttcc
agagactcgcacttggctatggtgaatttggttaggggaaggaggagtttttgttgccgc
ttggagaaggaggcttctattatcaagtatagtttggatggagggaggttttttatggct
tctaacgcgaaaatcaccgtacatgaagctgaggatgccagaatagttggggagcttgaa
agcgccaagcgagtgctgtgtgcggcgcccaatgagaatgggctgattttcactggtggt
gaggactgtgggatcacggcatgggacacactcagcgggaaggttgctcacaggatagca
aatgcacataaaacccgtgtgaaaggcatagttgtgctcactagagatgggaattctggt
gctgctgagaatccatttttagtggcgtctgcatcttcagatggggtgataagtgtctgg
gatatcagatcaacaagcaaagatgagccaaagccgttatctatggccgaaacaaaatca
agg
>PAFTOL004596
ggctccgtctgcatcttcgacgtcgaccccttcgtcctcctcaagacggtgccggtgcat
aagaaggccgtcaatgacctcgctgtgcacccctctgggaggcttggcttgacggtttcc
agagactcgcacttggctatggtgaatttggttaggggaaggaggagtttttgttgccgc
ctggagaaggaggcttctattatcaagtatagtttggatggagggaggtttttcatggct
tctaacgcgaaaatcaccgtacatgaaactgaggatgccagaatagttggggagcttgaa
agcgccaagcgagttctgtgtgcggcgcccagtgagaatgggctgattttcaccggcggt
gaggattgtgggatcacggcatgggacacactcagcggaaaggttgcccacagtatagca
artgcacataaaacccgtgtgaaaggcatagttgtgctcactagagatgggaattctggt
gctgctgagaatccatttttagtggcgtctgcatcttcagatggagtaataagtgtctgg
gatatcagatcaacaagcaaagatgaaccaaagccgttatctatggccgaaacaaaatca
agg
>PAFTOL004597
ggctccgtctgcatcttcgacgtcgaccccttcgtcctcctcaagacggttccggtgcac
aagaaggccgtcaatgacctcgctgtgcacccctctgggaggcttggcttgacggtttcc
agagactcgcacttggctatggtgaatttggttaggggaaggaggagtttttgttgccgc
ctggagaaggaggcttctattatcaagtatagtttggatggagggaggtttttcatggct
tctaacgcgaaaatcaccgtacatgaagctgaggatgccagaatagtkggggagcttgaa
agcaccaagcgagtgctgtgtgcggcgcccagtgagaatgggctgattttcactggtggt
gaggactgtgggattacggcatgggacacactcagcgggaatgttgctcacaggatagca
aatgcacataaaacccgtgtaaaaggcatagttgtggtcactagagatggaaattctggt
gctgctgagaatccatttttagtggcgtctgcatcytcagatggggtaataagtgtctgg
gatatcagatcaactagcaaagataagccaaagccgttatctatggctgaaacaaaatca
agg
>PAFTOL004598
ggctccgtctscatcttcgacgtcgaccccttcgtcctcctcaagacggtgccggtgcat
aagaaggccgtcaatgacctcgctgtgcacccctctggraggcttggcttgacggtttcc
agagactcgcacttggctatggtgaatttggttaggggaaggaggagtttttgttgccgc
ttggagaaggaggcttctattatcaagtatagtttggatggagggaggttttttatggct
tctaacgcgaaaatcaccgtacatgaagctgaggatgcsagaatagttggggagcttgaa
agcgccaagcgagtgctgtgtgcggcgcccaatgagaatgggctgattttcactggtggt
gaggactgtgggatcacggcatgggacacactcagcgggaaggttgctcacaggatagca
aatgcacataaaacccgtgtgaaaggcatagttgtgctcactagagatgggaattctggt
gctgctgagaatccatttttagtggcgtctgcatcttcagatggggtgataagtgtctgg
gatatcagatcaacaagcaaagatgagccaaagccgttatctatggccgaaacaaaatca
agg
>PAFTOL004599
ggctccgtctgcatcttcgacgtcgaccccttcgtcctcctcaagagggtgccggtgcat
aagaaggccgtcaatgacctcgctgtgcacccctctggaaggcttggcttgrcggtttcc
agagactcgcacttagctatggtgaatttggttaggggaaggaggagtttttgttgtggc
ctggagaaggaggcttctattatcaagtatagcttggatggagggaggtttttcatggtt
tctaacgcgaaaatcaccgtacatgaagctgaggatgccagaatagttggggagcttgaa
agcgccaagcgagtgctgtgtrcggcgcccagtgagaatgggctgattttcactggtggt
gaggactgtgggatcacggcatgggacacactcagcgggaaggttgctcacaggatagca
aatgctcatgaaacccgtgtgaaaggcatagttgtgctcactagagatgggaattttggt
gctgctgagaatccatttttagtggcrtctgcatcttcagatggggtaataagtgtctgg
gatatcagatcaacaagcaaagataagccaaagccattatctatggccgaaacaaaatca
aga
>PAFTOL004600
ggctccgtctgcatcttcgacgtcgaccccttcgtcctcctcaagacggtgccggtgcat
aagaaggccgtcaatgacctcgctgtgcacccctctgggaggcttggcttgacggtttcc
agagactcgcacttggctatggtgaatttggttaggggaaggaggagtttttgttgccgc
ttggagaaggaggcttctattatcaagtatagtttggatggagggaggttttttatggct
tctaacgcgaaaatcaccgtacatgaagctgaggatgccagaatagttggggagcttgaa
agcgccaagcgagtgctgtgtgcggcgcccaatgagaatgggctgattttcactggtggt
gaggactgtgggatcacggcatgggacacactcagcgggaaggttgctcacaggatagca
aatgcacataaaacccgtgtgaaaggcatagttgtgctcactagagatgggaattctggt
gctgctgagaatccatttttagtggcrtctgcatcttcagatggggtgataagtgtctgg
gatatcagatcaacaagcaaagatgagccaaagccgttatctatggccgaaacaaaatca
agg
>PAFTOL004601
ggctccgtctgcatcttcgacgtcgaccccttcgtcctcctcaagacggttccggtgcac
aagaaggccgtcaatgacctcgctgtgcacccctctgggaggcttggcttgacggtttcc
agagactcgcacttggctatggtgaatttggttaggggaaggaggagtttttgttgccgc
ctggagaaggaggcttctattatcaagtatagtttggatggagggaggtttttcatggct
tctaacgcgaaaatcaccgtacatgaagctgaggatgccagaatagtcggggagcttgaa
agcaccaagcgagtgctgtgtgcggcgcccagtgagaatgggctgattttcactggtggt
gaggactgtgggatcacggcatgggacacactcagcgggaaggttgctcacagggtagca
aatgcacatgaaacccgtgtaaaaggcatagttgtgctcactggagatggaaattctggt
gctgctgagaatccatttttagtggcgtctgcatcttcagatggggtaataagtgtctgg
gatatcagatcaaccagcaaagataagccaaagccgttatctatggctgaaacaaaatca
agg
>PAFTOL004603
ggctccgtctgcatcttcgacgtcgaccccttcgtcctcctcaagacggtgccggtgcat
aagaaggccgtcaatgacctcgctgtgcacccctctgggaggcttggcttgacggtttcc
agggactcgcacttggctatggtgaatttggttagaggaaggaggagtttttgttgccgc
ctggagaaggaggcttctattatcaagtatagtttggatggwgggagktttttcatggct
tctaacgcgaaaatcaccgtacatgaagctgaggatgccagaatagttggggagcttgaa
asykccaagcgagtgctgtgtgcggcgcccagtgagaatgggctgattttcactggtggt
gaggactgtgggatcacggcatgggatacactcagcgggraggttgctcacaggatagca
aatrcacataaaacacgtgtgaaaggcatagttgtgctcactagagatgggaattctggt
gctgctgagaatccatttttagtggcgtctgcatcttcagatggggtaataagtgtytgg
gatatcagatcaacaagcaaagataagccaaagccgttatctatggccgaaacaaaatca
agg
>PAFTOL004604
ggctccgtctgcatcttcgacgtcgaccccttcgtcctcctcaagacggtgccggtgcat
aagaaggccgtcaatgacctcgctgtgcacccctctgggaggcttggcttgacggtttcc
agggactcgcacttggctatggtgaatttggttagaggaaggaggagtttttgttgccgc
ctggagaaggaggcttctattatcaagtatagtttggatggagggaggtttttcatggct
tctaacgcgaaaatcaccgtacatgaagctgaggacgccagaagagttggggagcttgaa
agcgccaagcgagtgctgtgtgcggcgcccagtgagratgggctgattttcactggtggt
gaggactgtgggatcacagcatgggatacactcagcgggaaggttgctcacaggatagca
gatgcacataaaacacgtgtgaaaggcatagttgtgctcactagagatgggaattctggt
gctgctgagaatccatttttagtggcgtctgcatcttcagatggggtaataagtgtctgg
gatatcagatcaacaagcaaagataagccaaagccgttatctatggcygaaacaaaatca
agg
>PAFTOL004605
ggctccgtctacatcttcgacgtcgaccccttcgtcctcctcaagacggttccggtgcac
aagaaggccgtcaatgacctcgctgtgcacccctctgggaggcttggcttgacggtttcc
agagactcgcacttggctatggtgaatttggttaggggaaggaggagtttttgttgccgc
ctggagaaggaggcttctattatcaagtatagtttggatggagggacctttttcatggct
tctaacgcgaaaatcaccgtacatgaagctgaggatgccagaatagttggggagcttgaa
agcaccaagcgagtgctgtgtgcggcgcccagtgagaatgggctgattttcactggtggt
gaggactgtgggatcacggcatgggacacactcagcgggaaggtcgctcacaggatagca
aatgcacataaaacccgtgtaaaaggcatagttgtgctcactagagatggaaattctggt
gctgctgagaatccatttttagtggcgtctgcatcttcagatggggtaataagtgtctgg
gatatcagatcaacaagcaaagataagccaaagccgttatctatggctgaaacaaaatca
agg
>PAFTOL004608
ggctccgtctgcatcttggacgtcgaccccttcgtcctcctcaagacggtgccggtgcat
aagaaggccgtcaatgacctcgctgtgcacccctctgggaggctcggcttgacggtttcc
agagactcgcacttggctatggtgaatttggttaggggaaggaggagtttttgttgccgc
ctggagaaggaggcttctattatcaagtatagtttggatggagggaggtttttcatggct
tctaacgcgaaaatcaccgtacatgaaactgaggatgccagaatagttggggagctggaa
agctccaagcgagtgctgtgtgcggcgcccagtgagaatgggctgattttcactggtggt
gaggactgtgggatcacggcatgggacacactcagcgggaaggttgcccacagtatagca
aatgcacataaaacccgtgtgaaaggcatagttgtgctcactagagatgggaattctggt
gctgttgagaatccatttttagtggcatctgcctcttcagatggagtaataagtgtctgg
gatatcagatcaacaagcaaagataaggcaaagccattatctatggccgaaacaaaatca
agg
>PAFTOL004610
ggctccgtctgcatcttcgatgttgacccctttgtccttctcaagacggtgccggtgcac
aagaaggcsatcaatgacctcgctgtgcacccctctgggaggcttggattgactgtgtct
agagactcgcacttggctatggtgaatttggtcaggggaaggaggagcttttgttgccgt
ttggagaaggaggcttctattatcaagtatagttcggatggagggaagtttttcatggct
tctcaggcgaaaatcaccgtacatgaagctgaggatgccagaataattggagagcttgag
agcgccaagcgagtgctgtgtgcggcacccggtgagaatgggttgctttttactggtggt
gaggactttgggatcacagcatgggacacactcagcgggaaggttgctcacagaatagaa
aatgcacataaaacccgtgtgaaaggcatagttgtgctcactagagatgggaattctgat
gctgatgagaatccgtttttagttgcatctgcatcttcggatggagtaataaatgtctgg
gatatcagatcaaccagcaaagataacccaaagccattatctagggctaaaacaaagtcc
agg
>PAFTOL004611
ggctccgtctgcatcttcgatgttgacccctttgtccttctcaagacggtgccggtgcac
aagaaggccatcaatgacctcgctgtgcacccctctgggaggcttggattgactgtgtct
agagactcgcacttggctatggtgaatttggtcaggggaaggaggagcttttgttgccgt
ttggagaaggaggcttctattatcaagtatagttcggatggagggaagtttttcatggct
tctcaggcgaaaatcaccgtacatgaagctgaggatgccagaataattggagagcttgag
agcgccaagcgagtgctgtgtgcggcacccggtgagaatgggttgctttttactggtggt
gaggactttgggatcacagcatgggacacactcagcgggaaggttgctcacagaatagaa
aatgcacataaaacccgtgtgaaaggcatagttgtgctcactagagatgggaattctgat
gctgatgagaatccgtttttagttgcatctgcatcttcggatggagtaataaatgtctgg
gatatcagatcaaccagcaaagataacccaaagccattatctagggctaaaacaaagtcc
agg
>PAFTOL004613
ggctccgtctgcatcttcgacgtcgaccccttcgtcctcctcaagacggtgccggtgcat
aagaaggccgtcaatgacctcgctgtgcacccctctggaaggcttggcttgacggtttcc
agagactcgcacttagctatggtgaatttggttaggggaaggaggagtttttgttgtcgc
ttggagaaggaggcttctattatcaagtatagcttggatggagggaggtttttcatgtct
tctaacgcgaaaatcaccgtacatgaagctgaggatgccagaatagttggggagcttgaa
agcgccaggcgagtgctgtgtgcggcggccagtgagaatgggctgattttcactggtggt
gaggactgtgggatcacggcatgggacacactcagcgggaaggttgctcacaggatagca
aatgctcataaaacccgtgtgaaaggaatagttgtgctcactagagatgggaattctggt
gctgctgagaatccatttttagtggcgtctgcgtcttcagatggggtaataagtgtctgg
gatatcagatcaacaagcaaagatgagccaaagccattatctatggccgaaacaaaatca
agg
>PAFTOL004617
ggctccgtctgcatcttcgacgtcgaccccttcgtcctcctcaagayggtgccggtgcat
aagaaggccgtcaatgacctcgctgtgcacccctctggraggcttggcttgacggtttcc
agagactcgcacttrgctatggtgaatttggttaggggaaggaggagtttttgttgycgc
ctggagaaggaggcttctattatcaagtayagyttggatggagggaggtttttcatgkct
tctaacgcgaaaatcaccgtacatgaagctgaggatgccagaatagttggrgagcttgaa
agcrccaagcgagtgctgtgtgcggcgsycagtgagaatgggctgattttcactggtggt
gatgactgtgggatcacggcatgggacacactcagcgggaaggttgctcacaggatagca
aatgctcatgaaacccgtgtgaaaggcatagttgtgctcactagagatgggaattctggt
gctgctgagaatccatttttagtggcgtctgcatcttcagatggggtaataagtgtctgg
gatatcagatcaacaagcaaagataagccaaagccgttatctatggccgaaacaaaatca
agg
>PAFTOL004618
ggctccgtctgcatcttcgacgtcgaccccttcgtcctcctcaagacggtgccggtgcat
aagaaggccgtcaatgacctcgctgtgcacccctctgggaggcttggcttgacggtttcc
agagactcgcacttggctatggtgaatttggttaggggaaggaggagtttttgttgccgc
ctggagaaggaggcttctattatcaagtatagtttggatggggggaggtttttcatggct
tctgacgcgaaaatcaccgtacatgaaactgaggatgccagaatagttggggagcttgaa
agcgccaagcgagtgctgtgtgcggcgcccagtgagaatgggctgattttcaccggtggt
gaggactgtgggatcacggcgtgggacacactcagcgggaaggttgcccacagtatagca
aatgcacataaaacccgtgtgaaaggcatagttgtgctcactagagatgggaattctggt
gctgctgagaatccatttttagtggcgtctgcatcttcagatggagtaataagtgtctgg
gatatcagatcaacaagcaaagataagccaaagccgttatctatggccgaaacaaaatca
agg
>PAFTOL004619
ggcttcgtctgcatcttcgacgtcgaccccttcgtcctcctcaagacggtgccggtgcac
aagaaggccgtgaatgacctcgctgtgcacccctctgggaggcttggcttgactgtgtcc
agagactcgcacttggctatggtgaatttggtcaggggaaggaggagcttttgttgccgc
ctcgagaaggaggcttctattatcaagtatagtttagatggagggaggtttttcatggct
tctgaggggaaaatcaccgtacatgaggctgaggatgcaagaatagttggggagcttgag
agcgccaagcgagtgctgtgtgcggcccccggtgagaatgggctgattttcactggtggt
gaggactgtgggatcacagcatgggacacactcagcgggaaggttgctcacagagtagaa
aatgcacataatacccgtgtgaaaggcatagttgtgctcactagagatgggaattctggt
gctgctgagaatccattcttagtggcgtctgcatcatcagatggagtaattagtgtctgg
gatatcagatcaacaagcaaagataagccaaagccattatcyatggccgaaacaaaatca
agg
>PAFTOL004620
ggctccgtctgcatctgcgacgtcgaccccttcgtcctcctcaagacggtgtcggtgcat
aagaaggccgtcaatgacctcgctgtgcacccytctgggaggcttggcttgacggtttcc
agggactcgcacttggctatggtgaatttggttaggggaaggargagtttttgttgccgc
ctggagaaggaggcttctattatcaagtatagtttggatggggggaggtttttcatggct
tctaacgcgaaaatcaccgtacatgaaactgaggatgccagaatagttggggagcttgaa
agcgccaagcgagtgctgtgtgcagcgcccagtgagaatgggctgatyttcactggtggt
gaggaccgtgggatcacggcatgggacacactcagcgggaaggttgcccacagtatagca
aatgcgcatraagcccgtgtgaaaggcatagttgtgctcactagagatgggaattctggg
gctgctgagaatccatttttagtggcgtctgcatcttcagatggagtaataagtgtctgg
gatatcaggtcaacaagtaaagataagccaaagcctttatctatggccgaaacaaaatca
agg
>PAFTOL004623
ggctccgtctgcatcttcgacgtcgaccccttcgtcctcctcaagacggtgccggtgcat
aagaaggccgtcaatgacctcgctgtgcacccctctgggaggcttggcttgacggtttcc
agagactcgcacttggctatggtgaatttggttaggggaaggaggagtttttgttgccgc
ctgragaaggaggcttctattatcaagtatagtttggatggggggaggtttttcatggct
tctaacgckaaaatcaccgtacatgaaactgaggatgccagaatagttggggagcttgaa
agcgccaagcgagttctgtgtgcggcgcccagtgagaatgggctcattttcaccggtggt
gaggaccrtgggatcacggcatgggacacactgagcgggaaggttgcccacagtatarca
aatgckcataaaacccgtgtgaaaggcatagttgtgctcactagagatgggcattctggt
gctgctgagaatccatttttagtggcgtctgcatcttcagatggagtaataagtgtttgg
gatatcaggtcaacaggsaaagataagccaaagccgttatctatggccgaaacaaaatca
agg
>PAFTOL004624
ggctccgtctgcatcttcgacgtcgaccccttcgtcctcctcaagacggtgccggtgcat
aagaaggccgtcaatgacctcgctgtgcacccctctgggaggcttggcttgacggtttcc
agagactcgcacttggctatggtgaatttggttaggggaaggaggagtttttgttgccgc
ttggagaaggaggcttctattatcaagtatagtttggatggagggaggttttttatggct
tctaacgcgaaaatcaccgtacatgaagctgaggatgccagaatagttggggagcttgaa
agcgccaagcgagtgctgtgtgcggcgcccaatgagaatgggctgattttcactggtggt
gaggactgtgggatcacggcatgggacacactcagcgggaaggttgctcacaggatagca
aatgcacataaaacccgtgtgaaaggcatagttgtgctcactagagatgggaattctggt
gctgctgagaatccatttttagtggcgtctgcatcttcagatggggtgataagtgtctgg
gatatcagatcaacaagcaaagatgagccaaagccgttatctatggccgaaacaaaatca
agg
>PAFTOL004625
ggctccgtctgcatcttcgacgtcgaccccttcgtcctcctcaagacggtgcccgtgcat
aagaaggccgtcaatgacctggctgtgcacccctctggaaggcttggcttgacggtttcc
agagactcgcacttggctatggtgaatttggttaggggaaggaggagtttttgttgccgc
ttggagaaggaggcttctattatcaagtatagtttggatggagggaggtttttcatggct
tctaatgcgaaaatcaccgtacatgaagccgaggatgccagaatagttggggagcttgaa
agcgctaagcgagtgctgtgtgcggcrcccagtgagaatgggctgattttcactggtggt
gaggactgtgggatcacggcatgggacacactcagcgggaaggttgctcacaggatagca
aatgcacatgaaacccgtgtgaaaggcatagttgtgctcactagagatgggaattctggt
gctgctgagaatccatttttagtggcatctgcatcttcagatggggtgataagtgtctgg
gatatcagatcaacaagcaaagataagccaaagccgttatctatggccgaaacaaaatca
agg
>PAFTOL004626
ggctccgtctacatcttcgacgtcgaccccttcgtcctcctcaagacggttccggtgcac
aagaaggccgtcaatgacctcgctgtgcacccctctgggaggcttggcttgacggtttcc
agagactcgcacttggctatggtgaatttggttaggggaaggaggagtttttgttgccgc
ctggagaaggaggcttctattatcaagtatagtttggatggagggaggtttttcatggct
tctaacgcgaaaatcaccgtacatgaagctgaggacgccagaatagttggggagcttgaa
agcaccaagcgagtgctgtgtgcggcgcccagtgagaatgggctgattttcactggtggt
gaggactgtgggatcacggtatgggacacactcagcgggaaggttgctcacaggatagca
aatgcacataaaacccgtgtaaaaggcatagttgtgctcactagagatggaaattctggt
gctgctgagaatccatttttagtggcgtctgcatcttcagatggggtaataagtgtctgg
gatatcagatcaacaagcaaagataagccaaagccgttatctatggctgaaacaaaatca
agg
>PAFTOL004627
ggctccgtctgcatcttcgacgtcgaccccttcgtcctcctcaagacggtgtcggtgcat
aagaaggccgtcaatgacctcgctgtgcacccctctgggaggcttggcttgacggtttcc
agggactcgcacttggctatggtgaatttggttaggggaaggaggagtttttgttgccgc
ctggagaaggaggcttctattatcaagtatagtttggatggggggaggtttttcatggct
tctaaagcgaaaatcaccgtacatgaaactgaggatgccagaatagttggggagcttgaa
agcgccaagcgagtgctgtgtgcagcgcccagtgagaatgggctgattttcactggtggt
gaggaccgtgggatcacggcatgggacacactcagcgggarggttgcsyacagtatagca
aatgcgcatgaaacccgtgtgaaaggcatagttgtgctcactagagatgggaattctggg
gctgctgagagtccatttttagtggcgtctgcatcttccgatggagtaataagtgtctgg
gatatcaggtcaacaagtaaagataagccaaagccgttatctatggccgaaacaaaatca
agg
>PAFTOL004629
ggctccgtctgcatcttcgacgtcgaccccttcgtcctcctcaagacggtgccggtgcat
aagaaggccgtcaatgacctcgctgtgcacccctctgggaggcttggcttgacggtttcc
agagactcgcayttggctatggtgaatttggttaggggaaggaggagtttttgttgccgc
ctggagaaggaggcttctattatcaagtatagtttggatggagggaggtttttcatggct
tctaacgcgaaaatcaccgtacatgaaactgaggatgccagaatagttggggagcttgaa
agcgccaagcgagttctgtgtgcggcgcccagtgagaatgggctgattttcactggtggt
gaggactgtgggatcacagcatgggacacactcagcgggaaggttgctcacaggatagca
aatgcacatgaaacccgtgtgaaaggcatagttgtgctcactagagatgggaattctggt
gctgctgagaatccatttttagtggcgtctgcatcttcagatggggtaataagtgtctgg
gatatcagatcaacaagcatagatgagccgaagccgttgtctatggctgatacaaaatca
agg
>PAFTOL004631
ggctccgtctgcattttcgacgtcgaccccttcgtcctcctcaagacggtgccggtgcat
aagaaggccgtcaatgacctcgctgtgcacccctctgggaggcttggcttgacggtttcc
agagactcgcacttggctatggtgaatttggttaggggaaggaggagtttttgttgccgc
ttggagaaggaggcttctattatcaagtatagtttggatggagggaggtttttcatggct
tctaacgcgaaaatcaccgtacatgaagctgaggatgccagaatagttggggagcttgaa
agcgccaagcgagtgctgtgtgcggcgcccagtgagaatgggctggttttcactggtggt
gaggactgtgggatcacggcatgggacacactcagtgggaaggttgctcacaggatagca
aatgcacatgaaacccgtgtgaaaggcatagttgtgctcactagagatcggaattctggt
gctgctgagaatccatttttagtggcgtctgcatcttcagatggggtgataagtgtctgg
gatatcagatcaacaagcaaagataagccaaagccgttatctatggctgaaacaaaatca
agg
>PAFTOL004632
ggctccgtctgcatcttcgacatcgaccccttcgtcctcctcaagacggttccggtgcac
aagaaggccgtcaatgacctcgctgtgcacccctctgggaggcttggcttgacggtttcc
agagactcgcacttggcgatggtgaatttggttaggggaaggaggagtttttgttgccgc
ctggagaaggaggcttctattatcaagtatagtttggakggagggaggtttttcatggct
tctaacgcgaaaatcaccgtacatgaagctgaggatgccagaatagttggggagcttgaa
agcaccaagcgagtgctgtgtgcggcgcccagtgagaatgggctgattttcactggtggt
gaggactgtgggatcacggcatgggacacactcagtgggaaggttgctcacaggattgca
aatgcacatgaaacccgtgtaaaaggcatagttgtgctca---------------ctrgt
gctgctgagaatccatttttagtggcgtctgcatcttcagatggggtaataagtgtctgg
gatatcagatcaacaagcaaagataagccaaagccattatctatggctgaaacaaaatca
agg
>PAFTOL004633
ggctccgtctgcatcttcgacrtcgaccccttcgtcctcctcaagackgtgccggtgcat
aagaaggccgtcaatgacctcgctgtgcacccctctgggaggctgggcttgacggtttcc
agagactcgcacttggctatggtgaatttggtcagaggaaggaggagtttttgttgccgc
ctggagaaggaggcttctattatcaagtattgtttggatggagggaggtttttcatggct
tctaacgcgaaaatcaccgtacatgaagctgaggatgccaraatagttggggagcttgaa
agcgccaagcgagtgctgtgtgcggcgcccagtgagaatgggctgattttcactggtggt
gaggactgtgggatcacggcatgggacacactcagcgggaaggttgctcacaggatagca
aatgcacataaaactcgtgtgaaaggcatagttgtgytcactagagatgggaattctggt
gctgctgagartccatttttagtggcatctgcatcttcagatggggtaataaatgtctgg
gatgtcagatcaacaagcaaagatgagccaaagccgttatctatggccgatacaaaatca
agg
>PAFTOL004634
ggctccgtctgcatcttcgacgtcgaccccttcgtcctcctcaagaccgtgccsgtgcat
aagaaggccgtcaatgacctcgctgtgcacccctctgggaggcttggcttgacggtttcc
agagactcgcacttggctatggtgaatttggttagaggaaggaggagtttttgctgccgc
ctggagaaggaggcttctattatcaagtatagttcggatggaggkaggtttttcatggct
tctagckcgaaaatcactgtacatgaagctgaggatgccagaatagttggggagcttgaa
agcgccaagcgagtgctgtgcgcggcgcccagtgagaatgggctgattttcactggtggt
gaggactgtgggatcacggcatgggatacactywgcgggaaggttgctcacaggatagca
aatgcacataaaacccgtgtgaaaggcatagttgtgctcactagagatgggaattctggt
gctgctgagaatccatttttagtggcgtctgcatcttcagatggggtaataagtgtctgg
gatgtcagatcaacaagyaaagatgagccamagccgttatctatggcrgaaacaaaatca
agg
>PAFTOL004635
ggctccgtctgcatcttcgacgttgaccccttcgtcctcctcaagaccgtggcggtgcat
aagaaggccgtcaatgacctcgctgtgcacccctctgggaggcttggcttgacggtttct
agagactmgcacctggctatggtgaatttggtaagaggaaggaggagtttttgctgccgc
ctggagaaggaggcttctattatcaagtatagtttggatggagggagtttttttatggct
tctaacgcgaaaatcactgtacatgaagctgaggatgccagaataattggggagcttgaa
agcgccaagcgagtgctgtgcgcggcgcccagtgaggttggtctctctctg---------
------------------------------------------------------------
------------------------------------------------------------
------------------------------------------------------------
------------------------------------------------------------
---
>PAFTOL004636
ggctccgtctgcatcttcgacgtcgaccccttcgtcctcctcaagacggtgccggtgcat
aagaaagccgtcaatgacctcgctgtgcacccctctgggaggcttggcttgacggtttcc
agagactcgcacttggctatggtgaatttggttaggggaaggaggagtttttgttgccgc
ctggagaaggaggcttctattatcaagtatagtttggatggggggaggttcttcatggct
tctaatgcgaaaatcaccgtacatgaaactgaggatgccagaatagttgggcagcttgaa
agcgccaagcgagtgctgtgtgcggcgcccagtgagaacggactgattttcactggtggt
gaggaccgtgggatcacggcatgggacacactcagcgggaaggttgcccacagtatagca
aatgcgcatgaaacccgtgtgaaaggcatagttgtgctcactagagatgggaattctgga
gctgctgagaatccatttttagtggcgtctgcatcttcagatggagtaataagtgtctgg
gatatcaggtcaacaagtagagataagccaaagccgttatctatggccgaaacaaaatca
agg
>PAFTOL004637
ggttccgtctgcatcttcgacgtcgaccccttcgtcctcctcaagacggtgccggtgcac
aagaaggccgtcaatgacctcgctgtgcacccctctgggaggcttggcttgactgtgtcc
agagactcgcacttggctatggtgaatttggtcaggggaaggaggagcttttgttgccgc
ctggagaaggaggcttctattatcaagtatagtttggatggagggaggtttttcatggct
tctgaagcgaaaatcaccgtccatgaggctgaggatgccagaatagttggggaccttgag
agcgccaagcgagtgctgtgtgcggcgcccggcgagaatgggctgatattcactggtggt
gaggactgtgggatcacagcatgggacacactcagcgggaaggttgctcacagaatagaa
aatgcacataaaacccgtgtgaaaggcatagttgtgctcactagagatgggaattctggt
gctgctgagaatccatttttagtggcatctgcatcttcagatggagtaataagtgtctgg
gatatcagatcgacaagcaaagataagccaaagccattatctacggccgaaacaaagtct
agg
>PAFTOL004638
ggctccgtctgcatcttcgacgtcgaccccttcgtcctcctcaagacggtgccggtgcat
aagaaggccgtcaatgacctggctgkgcacccctctggaaggcttggcttgacggtttcc
agagactcgcacttggctatggtgaatttggttaggggaaggaggagtttttgttgccgc
ttggagaaggaagcttctattatcaagtatagtttggatggagggaggtttttcatggct
tctaatgcgaaaatcaccgtacatgaagccgaggatgccagaatagttggggagcttgaa
agcgccaagagagtgctgtgtgcggcgcccagtgagaatgggctgattttcactggtggt
gaggactgtgggatcacggcatgggacacactcagcgggaaggttgctcacaggatagca
aatgcacatgaaacccgtgtgaaaggcatagttgtgctcactagagatgggaattctggt
gctgctgagaatccatttttagtggcgtctgcatcttcagatggggtgataagtgtctgg
gatatcagatcaacaagcaaagatgagccaaagcctttatctatggctgaaacaaaatca
agg
>PAFTOL004639
ggctccgtctacatcttcgacgtcgaccccttcgtcctcctcaagacggttccggtgcac
aagaaggccgtcaatgacctcgctgtgcacccctctgggaggcttggcttgacggtttcc
agagactcgcacttggctatggtgaatttggttaggggaaggaggagtttttgttgccgc
ctggagaaggaggcttctattatcaagtatagtttggatggagggaggtttttcatggct
tctaacgcgaaaatcaccgtacatgaagctgaggatgccagaatagttggggagcttgaa
agcaccaagcgagtgctgtgtgcggcgcccagtgagaatgggctgattttcactggtggt
gaggactgtgggatcacggtatgggacacactcagcgggaaggttgctcacaggatagca
aatgcacataaaacccgtgtaaaaggcatagttgtgctcactagagatggaaattctggt
gctgctgagaatccatttttagtggcgtctgcatcttcagatggggtaataagtgtctgg
gatatcagatcaacaagcaaagataagccaaagccgttatctatggctgaaacaaaatca
agg
>PAFTOL004640
ggctccgtctgcgtcttcgacgtcgaccccttcgtcctcctcaagacggtgccggtgcat
aagaagaccgtcaatgacctcgctgtgcacccctctgggaggcttggcttgacggtttcc
agagactcgcacttggctatggtgaatttggttaggggaaggaggagtttttgttgccgc
ctggagaaggaggcttctattatcaagtatagtttggatggagggaggtttttcatggct
tctaacgcgaaaatcaccgtacatgaagctgaggatgccagaatagttggggagcttgaa
agcgccaagcgagtgctgtgtgcggcgcccagtgagaatggactgattttcagtggtggt
gaggactgtgggatcacggcatgggacacactcagcgggaaggttgctcacaggatagca
aatgcacatgaaacccgtgtgaaaggcatagttgtgcttactagagatgggaattctggt
gctgctgagaatccatttttagtggcgtctgcatcttcagatggggtaataagtgtctgg
gatatcagatcaacaagcaaagataagccaaagccgttatctatggccgacacaaaatca
agg
>PAFTOL004642
ggctccgtctgcatcttcgacgtcgaccccttcgtcctcctcaagacggtgccggtgcat
aagaaggccgtcaatgacctcgctgtgcacccctctggaaggcttggcttgacggtttcc
agagactctcacttggctatggtgaatttggttaggggaaggaggagtttttgttgccgc
ttggagaaggaggcttctattatcaagtatagtttggatggagggaggtttttcatggct
tctaacgcgaaaatcaccgtacatgaagctgaggatgccagaatagttggggagcttgaa
agcgccaagcgagtgctgtgtgcggcgcccagtgagaatgggctgattttcactggtggt
gaggactgtgggatcacggcatgggacacacgcagcgggaaggttgctcacaggatagca
aatgcacatgaaacccgtgtgaaaggcatagttgtgctcactagagatgggaattctggt
gctgctgagaatccatttttagtggcgtctgcatcttcagatggggtgataagtgtctgg
gatatcagatcaacaagcaaagatgagccgaagccgttatctatggccgaaacaaaatca
agg
>PAFTOL004644
ggctccgtctgcatcttcgacgtcgaccccttcgttctcctcaagacggttccggtgcac
aagaaggccgtcaatgacatcgctgtgcacccctctgggaggcttggcctgactgtgtcc
agagacttgcacttggctatggtgaatttggttaggggaaggaggagtttttgttgccgc
ctggagaaggaggcttctattatcaagtatagtttggatggagggaggtttttcatggct
tctaactcgaaaatcaccgtacatgaagctgaggatgccagaatagttggggagcttgaa
agcgccaagcgagtgctgtgtgcggcgcccagtgagaatgggctgattttcactggcggt
gaggactgtgggatcacggcatgggacacactcagcgggaaggttgctcacaggatagca
aatgcacatgaaacccgtgtgaaaggcatagttgtgctcactagagatgggaattctggt
gctgctgagaatccatttttagtggcgtctgcatcttcagatggggtaataagtgtctgg
gatatcagatcaacaagtaaagataagccaaagccattatctgtggccaaaacaaactca
agg
>PAFTOL004646
ggctccgtctgcatcttcgacgtcgaccccttcgtcctcctcaagacggtgccggtgcat
aagaaggccgtcaatgacctcgctgtgcacccctctgggaggcttggcttgacggtttcc
agagactcgcacttggctatggtgaatttggttaggggaaggaggagtttttgttgccgc
ttggagaaggaggcttctattatcaagtatagtttggatggagggaggtttttcatggct
tctaacgcgaaaatcaccgtacatgaagctgaggatgccagaatagttggggagcttgaa
agcgccaagcgagtgctgtgtgcggcgcccagtgagaatgggctggttttcactggtggt
gaggactgtgggatcacggcatgggacacactcagcgggaaggttgctcacaggatagca
aatgcacatgaaacccgtttgaaaggcatagttgtgctcactagagatcggaattctggt
gctgctgagaatccatttttagtggcatctgcatcttcagatggggtgataagtgtctgg
gatatcagatcaacaagcaaagataagccaaagccgttatctatggctgaaacaaaatca
agg
>PAFTOL004647
ggctccgtctgcatcttcgacgtcgaccccttcgtcctcctcaagacagtgccggtgcat
aagaaggccgtcaatgacatcgctgtgcacccctctgggaggcttggcttgacggtttcc
agagactcgcacttggctatggtgaatttkgttaggggaaggaggagtttttgttgccgc
ctggagaaggaggcttctattatcaagtatagtttggatggagggaagtttttcatggct
tctaacgcgaaaatcaccgtacatgaagctgaggatgccagaatagttggggagcttgaa
agcgccaagcgagtgctrtgtgcagcgcccagcgagaatgggctgattttcaccggtggt
gaggactgtgggatcacagcatgggacacactcagcgggaaggttgcccacagtatagca
aatgcacataaaacccgtgtgaaaggcattgttgtgctcactagagatgggaattctggt
gctgctcagaatccatttttagtggcatctgcatcttcagatggagtaataagtgtctgg
gatatcagatcaacaagcaaagatgagccaaagccgttatctatggccgaaacaaaatca
agg
>PAFTOL004648
ggctccgtctgcatcttcgaygtcgaccccttcgtcctcctcaagacggttccggtgcac
aagaaggccgtcaatgacctcgctgtgcacccctctgggaggcttggcttgacggtttcc
agagactcscacttggctatggtgaatttkgttaggggaaggaggagtttttgttgccgc
ctggagaaggaggcttctattatcaagtatagtttggatggagggaggtttttcatggct
tctaacgcgaaaatcaccgtacatgaagctgaggatgccagaatagttggggagcttgaa
agcaccaagcgagtgctgtgtgcggcgcccagtgagaatgggctgattttcactggtggt
gaggactgtgggatcacggcatgggacacactcagcgggaaggttgctcacaggatagca
aatgcacatgaaacccgtgtaaaaggcatagttgtgstcactggagatggaaattctggt
gctgctgagaatccatttttagtggcgtctgcatcttcagatggggtaataagtgtctgg
gatatcagatcaacgagcaaagataagccaaagccgktatctatggctgaaacaaaatca
agg
>PAFTOL004649
ggctccgtctgcatcttcgacgtcgaccccttcgtcctcctcaagacggtgccggtgcat
aagaaggccgtcaatgacctcgctgtgcacccctctgggaggcttggcttgacggtttcc
agagactcccacttggctatgstgaatttggttaggggaaggaggagtttttgttgccgc
ctggagaaggaggcttctattatcaagtatagtttggatggggggaggtttttcatggct
tctaacgcgaaaatcaccgtacatgaaactgaggatgccagaatagtyggggagcttgaa
agcgccaagcgagtgctgtgtgcggcgcccagtgagaatgggctgattttcaccggtggt
gaggactgtgggatcacggcgtgggacacacttagcgggaaggttgcccacagtatagca
aatgcacataaaacccgtgtgaaaggcatagttgtgcttactagagatgggawatctggt
gctgctgagaatccatttttagtggcstcykcatcttcagatggagtaataagtgtctgg
gatatcagatcaacaagcaaagatmagycaaagccgttatctatggccgaaacaaaatca
agg
>PAFTOL004652
ggctccgtctgcatcttcgacgtcgaccccttcgtcctcctcaagacggtgccggtgcat
aagamggccgtcaatgacctggctgtgcacccctctggaaggcttggcttgacggtttcc
agagactcgcacttggctatggtgaatttggttaggggaaggaggagtttttgttgccgc
ttggagaaggaggcttctattatcaagtatagtttggatggagggaggtttttcatggct
tctaatgcgaaaatcaccgtacatgaagcggaggatgccagaatagttggggagcttgaa
agcgccaagcgagtgctgtgtgcggcggccagtgagaatgggctgattttcactggtggt
gaggactgtggaatcacgacatgggacacagtcagcgggaaggttgctcacaggatagca
aatgcacatgaaacccgtgtgaaaggcatagttgtgctcactagagatgggaattctggt
gctgctgagaatccatttttagtggcgtctgcatcttcagatggggtgataagtgtctgg
gatatcagatcaacaagcaaagataagtcaaagccgttatctatggccaaaacaaaatca
agg
>PAFTOL004653
ggctccgtctgcatcttcgacgtcgaccccttcgtcctcctcaagacggtgccggtgcat
aagaaggccgtcaatgacctggctgtgcacccctctggaaggcttggcttgacggtttcc
agagacgcgcacttggctatggtgaatttggttaggggaaggaggagtttttgttgccgc
ttggagaaggaggcttctattatcaagtatagtttggatggagggaggtttttcatggct
tctaacgcgaaaattaccgtacatgaagctgaggatgccagaatagttggggagcttgaa
agcgccaagcgagtgttgtgtgcggcgcccagtgagaatggcctgattttcactggtggt
gaggactgtgggatcacggcatgggacacactcagcggcaaagttgctcacaggatagca
aatgcacatgaaacccgtgtgaaaggcatagttgtgctcactagagatgggaattctggt
gctgctgagaatccatttttagtggcgtctgcatcttcagatggggtgataagtgtctgg
gatatcagatcaacaagcaaagataagccaaaggtgttatctatggccgaaacaaaatca
agg
>PAFTOL004657
ggctccgtctgcatcttcgatgttgaccccttcgtccttctcaagacggtgccggtgcac
aagaaggccatcaatgacctcgctgtgcacccctctgggargcttggattgactgtgtcc
agagactcgcacttggcaatggtgaatttggtcaggggaaggaggagctttttttgccgt
ttggagaaggaggcttctattatcaagtatagttcggatggagggaggtttttcatggct
tcycaggcgaaaatcaccgtacatgaagctgaggatgccagaataattggagagcttgag
agcgccaagcgagtgctgtgtgcggcacccggtgagcatgggttgatttttactggtggt
gaggactgtgggatcacagcatgggacacactcagcgggaaggttgctcacagaatagaa
aatgcacataaaacccgtgtgaaaggcatagttgtgcttactagagatgggaattctgat
gctgctgagaatccatttttagttgcatctgcatcttcggatggagtaataagtgtctgg
gatatcagatcaaccagcaaagataacccaaagccagtatttatgkctgaaacaaagtca
agg
>PAFTOL004658
ggctccgtctgcatcttcgacgtcgaccccttcgtcctcctcaagacggtgccggtgcat
aagaaggccgtcaatgacctcgctgtgcacccctctgggaggcttggcttgacggtttcc
agagactcgcacttggctatggtgaatttggttaggggaaggaggagtttttgttgccgc
ctggagaaggaggcttctattatcaagtatagtttggatggggggaggtttttcatggct
tctaacgcgaaaatcaccgtacatgaaactgaggatgccagaatagttggggagcttgaa
agcgcyaagcgagtgctgtgtgcggcgcccagtgaggttggtttctctct----------
------------------------------------------------------------
------------------------------------------------------------
------------------------------------------------------------
------------------------------------------------------------
--g
>PAFTOL004660
ggctccgtctgcatcttcgacgtcgaccccttcgtcctcctcaagacggtgccggtgcat
aagaaggccgtcaatgacctcgctgtgcacccctctgggaggcttggcttgacggtttcc
agagactcgcacttggctatggtgaatttggttaggggaaggaggagtttttgttgccgc
ctggagaaggaggcttctattatcaagtatagtttsgatggggggaggtttktcatggct
tctaacgcgaaaatcaccgtacatgaaactgaggatgccagaatagttggggagcttgaa
agcgccaagcgagtgctgtgtgcggcgcccagtgaggttggtttctctct----------
------------------------------------------------------------
------------------------------------------------------------
------------------------------------------------------------
------------------------------------------------------------
--g
>PAFTOL004661
ggctccgtctccatcttcgatgttgaccccttcgtccttctcaagacggtgccggtgcac
aagaaggccatcaatgacctcgctgtgcacccctctgggaggcttgcattgactgtgtcc
agagactcgcacttggcaatggtgaatttggtcaggggaaggaggagctttttttgccgt
ttggagaaggaggcttctattatcaagtatagttcggatggagggaggtttttcatggct
tctcaggcgaaaatcaccgtacatgaagctgaggatgccagaataattggagagcttgag
agcgccaagcgagtgctgtgtgcggcacccggtgagaatgggttgatttttactggtggt
gaggactgtgggatcacagcatgggacacactcagcgggaaggttgctcacagaatagaa
aatgcacataaaacccgtgtgaaaggcatagttgtgcttactagagatgggaattctgat
gctgctgagaatccatttttagttgcatctgcatcttcggatggagtaataagtgtttgg
gatatcagatcaaccggcaaagataacccaaagccagtatctacggctgaaacaaagtca
agg
>PAFTOL004662
ggctccgtctgcatcttcgacgtcgaycccttcgtcctcctcaagacggtgccggtgcat
aagaaggccgtcaatgacctcgctgtgcacccctctgggaggcttggcttgacggtttcc
agagactcgcacttggckatggtgaatttgattaggggaaggaggagtttttgttgccgc
ytkgagaaggaggcttctattatcaagtatagtttggatggrgggaggtttttcatggct
tctaacgcgaaartcaccgtacatgaaactgaagatgccagaatagttggggagcttgaa
agcgccaagcgagtgctgtgtgcggcgcccagtgggaatgggctgattttcaccggtggt
gaggactgtgggatcacggcatgggacacactcagcgggaaggttgcccacagtatagca
aatgcgcataaaacccgtgtgaaaggcatagttgtgctcactagagatggaaattctggt
gctgctgagaatccatttttagtggcgtctgcatcttcagatggagtaataagtgtatgg
gatatcagatcaacaagcaaagataagccaaagccgttatctatggccgaaacaaaatca
agg
>PAFTOL004664
ggctccgtctgcatcttcgacgtcgaccccttcgtcmtcctcaagacggtgccrgtgcat
aagaaggccgtcaatgacctcgctgtgcacccctctgggaggcttggcttgacggtttcc
agagactcgcacttggctatggtgaatttggttaggggaaggaggagtttttgttgccgc
ttggagaaggaggcttctattatcaagtatagtttggatggagggaggtttttcatggct
tctaacgcgaaaatcaccgtacatgaagctgaggatgccagaatagttggggagcttgaa
agcgccaagcgagtgctgtgtgcggcgcccagtgagaatgggctggttttcactggtggt
gaggactgtgggatcacggcatgggacacactcagcgggaaggttgctcacaggatagca
aatgcacatgaaacccgtgtgaaaggcatagttgtgctcactagagatcggaattctggt
gctgctgagaatccatktttagtggcgtctgcatcttcagatggggtgataagtgtctgg
gatatcagatcaacaagcaaagataagccaaagccgttatctatggctgaaacaaaatca
agg
>PAFTOL004665
ggctccgtctgcatcttcgacgtcgaccccttcgtcctcctcaagacggttccggtgcac
aagaaggccgtcaatgacctcgctgtgcacccctctgggaggcttggcttgacggtttcc
agagactcgcacttggctatggtgaatttggttaggggaaggaggagtttttgttgccgc
ctggagaaggaggcttctattatcaagtatagtttggatggagggagctttttcatggct
tctaacgcgaaaatcaccgtacatgaagctgaggatgccagaatagttggggagcwtgaa
agcaccaagcgagtgctgtgtgcggcgcccagtgagaatgggctgattttcaccggtggt
gaggactgtgggatcacggcatgggacacactcagcgggaaggttgctcacaggatagca
aatgcacatgaaacccgtgtaaaaggcatagttgtgctcactggagatggaaattctggt
gctgctgagaatccatttttagtggcgtctgcatcttcagatggggtaataagtgtctgg
gatatcagatcaacaagcaaagataagccaaagccgttatctatggccgaaacaaaatca
agg
>PAFTOL004666
ggctccgtctgcatcttcgacgtcgaccccttcgttctcctcaagacggtgccggtgcat
aagaaggccgtcaatgacctcgctgtgcacccctccggaaggcttggcttgacggtttcc
agagactcgcacttggctatggtgaatttggttaggggaaggaggagtttttgttgccgc
ttggagaaggaggcttctattatcaagtatagtttggatggagggaggtttttcatggct
tctaacgcgaaaatcaccgtacatgaagctgaggatgccagaatagttggggagcttgaa
agcgccaagcgagtgctgtgtgcggcgcccagtgagaatgggctgattttcaccggtggt
gaggactgtgggatcacggcatgggacacactcagcgggaaggttgctcacaggatagca
aatgcacatgatacccgtgtgaaaggcatagttgtgctcactagagatgggaattctggt
gctgctgagaatccatttttagtggcgtctgcatcttcagatggggtgataagtgtctgg
gatatcagatcaacaagcaaagataagccaaagccgttatctatggccgaaacaaaatca
agg
>PAFTOL004667
ggctccgtctgcatcttcgacgtcgaccccttcgttctcctcaagacggtgccggtgcat
aagaaggccgtcaatgacctcgctgtgcacccctctggaaggcttggcttgacggtttcc
agagactcgcacttggctatggtgaatttggttaggggaaggaggagtttttgttgccgc
ttggagaaggaggcttctattatcaagtatagtttggatggagggaggtttttcatggtt
tctaacgcgaaaatcaccgtacatgaagctgaggatgccagaatagttggggagcttgaa
agcgccaagcgagtgctgtgtgcggcgcccagtgagaatgggcttattttcaccggtggt
gaggactgtgggatcacggcatgggacacactcagcgggaaggttgctcacaggatagca
aatgcacatgatacccgtgtgaaaggcatagttgtgctcactagagatgggaattctggt
gctgctgagaatccatttttagtggcgtctgcatcttcagatggggtgataagtgtctgg
gatatcagatcaacaagcaaagataagccaaagccgttatctatggccgaaacaaaatca
agg
>PAFTOL004668
ggctccgtctgcatcttcgacgtcgaccccttcgtyctcctcaagacggtgccggtgcat
aagaaggccgtcaatgacctsgctgtgcacccctctggaaggcttggcttgacggtttcc
agagactcgcacttggctatggtgaatttggttaggggaaggaggagtttttgytgccgc
ttggagaaggaggcttctattatcaagtatagtttggatggagggaggtttttcmtggct
tctaacgcgaaaatcaccgtacatgaagctgaggatgccagaatagttggggagcttgaa
agcgccaagcgagtgctgtgtgcggcgcccagtgagaatgggctgattttcacyggtggt
gaggactgtgggatcacggcatgggacacactcagcgggaaggttgctcacaggatagca
aatgcacatrawacccgtgtgaaaggcatagttgtgctcactagagatgggaattctggt
gctgctgagaatccatttttattggcgtctgcatcttcagatggggtgataagtgtctgg
gatatcagatcaacaagcaaagatgagccaaagccgttaactatggccgaaacaaaatca
agg
>PAFTOL005024
ggctccgtctgcatcttcgacgtcgaccccttcgtcctcctcaagacggtgccggtgcat
aagaaggccgtcaatgacctggctgtgcacccctctggaaggcttggcttgacggtttcc
agagactcgcacttggctatggtgaatttggttaggggaaggaggagtttttgttgccgc
ttggagaaggaggcttctattatcaagtatagtttggatggagggaggtttttcatggct
tctaatgcgaaaatcaccgtacatgaagccgaggatgccagaatagttggggagcttgaa
agcgccaagcgagtgctgtgtgcggcgcccagtgagaatgggctgattttcactggtggt
gaggactgtgggatcacggcatgggacacactcagcgggaaggttgctcacaggatagca
aatgcacataaaacccgtgtgaaaggcatagttgtgctcactagagatgggaattctggt
gctgctgagaatccatttttagtggcgtctgcttcttcagatggggtgataagtgtctgg
gatatcagatcaacaagcaaagatacgccaaagccattatctatggccgaaacaaaatca
agg
>PAFTOL005025
ggctccgtctgcatcttcgacgtcgaccccttcgtcctcctcaagacggttccggtgcac
aagaaggccgtcaatgacctcgctgtgcacccctctgggaggctgggcttgacggtttcc
agagactcgcacttggctatggtgagtttggttaggggaaggaggagtttttgttgccgc
ctggagaaggaggcttcaattatcaagtatagtttggatggagggaggtttttcatggct
tctaacgcgaaaataaccgtacatgaagctgaggatgccagaatagttggggaacttgaa
agctccaagcgagtgctgtgtgcggcgcccagtgagaatgggctgattttcactggtggt
gaggactgtgggatcacggcatgggacacactcagcgggaaggttgctcacaggatagca
aatgcacatgaaacccgtgtgaaaggcatagttgtgctcactagagatgggaattctggt
gcttctgagaatccatatttagtggcatctgcatcttcagatggggtaataagtgtctgg
gatatcagatcaacaagcaaagataagccaaagtcgttatctatggctgaaacaaaatca
agg
>PAFTOL005026
ggctccgtctgcatcttcgacgtcgaccccttcgtcctcctcaagacggtgccrgtgcat
aagaaggccgtcaatgacctcgctgtgcacccctctgggaggcttggcttgacggtttcc
agagattcgcacttggctatggtgaatttggttaggggaaggaggagtttttgttgccgc
ctggagaaggaggcttytattatcaagtatagtttggatggagggaggtttttcatggct
tctaacgcgaaaatcacsgtacatgaagctgaggatgccagaatagttggggagcttgaa
agcgccaagcgagtgctgtgtgcggcgcccagtgagaatgggctgattttyactggtggt
gaggactgtgggatcacggcatgggatacactcagtgggaaggttgctcacaggatagca
aatgcacatgaaacccgtgtgaaaggcatagttgtgctcactagagatgggaattctggt
gctgctgagaatccatttttagtggcgtctgcatcttcagatggggtaataagtgtctgg
gatatcagatcaacaagcaaagataagccaaagccgttatctatggccaaaacaaaatca
agg
>PAFTOL005035
ggctccgtctgcatcttcgacgtcgaccccttcgtcctcctcargacggtgccagtgcat
aagaaggccgtcamtgacctcgctgtgcacccctctgggaggcttggcttgacggtttcc
agagactcgcacttggctatggtgaatttggttaggggaaggaggagtttttgytgccgc
ttggagaaggaggcttytattatcaagtatagtttggatggagggaggtttttcatggct
tctaaygcgaaaatcacsgtacatgaagctgaggatgccagaatagttggggagcttgaa
agcgccaagcgagtgctgtgtgcggcgcccagtgagaatgggctggttttcactggtggt
gaggactgtgggatcacggcatgggacacactcagcgggaaggttgctcacaggatagca
aatgcacatgaaacccgtgtgaaaggcatagttgtgctcactagagatsggaattctggy
gctgctgagaatccatttttagtggcrtctgcatcttcagatggggtgataagtgtctgg
gatatcagatcaacaagcaaagataagccaaagccgttatctatggctgaaacaaaatca
agg
>PAFTOL005042
ggctcygtctgcatcttcgacgtcgacccyttcgtcctcctcaagacggtkccggtgcay
aagaaggccrtcaatgacctsgctgtgcacccctctggraggcttggcttgacggtttcc
agagactcgcacttggctatggtgaatttggttaggggaaggaggagtttttgttgccgc
ytggagaaggargcttctattatcaagtatagtttggatggagggaggtttttcatggct
tctaaygcgaaaatcaccgtacatgaagcygaggatgccagaatagtyggggagcttgaa
agcrccaagmgagtgctgtgtgcggcgcccagtgagaatgggctgattttcactggtggt
gaggactgtgggatcacggcatgggacacactcagcrggaaggttgctcacagkatagca
aatgcacatgaaacccgtgtraaaggcatagttgtgctcactagagrtggraattctggt
gctgctgagaatccatttttagtggcgtctgcatcttcagatggggtrataagtgtctgg
gatatcagatcaacaagcaaagataagccaaagcckttatctatggctgaaacaaaatca
agg
>PAFTOL005043
ggctccgtctgcatcttcgacgtcgaccccttcgtcctcctcaagacggtgccggtgcat
aagaaggccgtcaatgacctggctgtgcacccctctggaaggcttggcttgacggtttcc
agagactcgcacttggctatggtgaatttggttaggggaaggaggagtttttgttgccgc
ttggagaaggaagcttctattatcaagtatagtttggatggagggaggtttttcatggct
tctaatgcgaaaatcaccgtacatgaagccgaggatgccagaatagttggggagcttgaa
agcgccaagagagtgctgtgtgcggcgsccagtgagaatgggctgattttcactggtggt
gaggactgtgggatcacggcatgggacacactcagcrggaaggttgctcacaggatagca
aatgcacatgaaacccgtgtgaaaggcatagttgtgctcactagagatgggaattctggt
gctgctgagaatccatttttagtggcgtctgcatcttcagatggggtgataagtgtctgg
gatatcagatcaacaagcaaagataagccaaagcctttatctatggctgaaacaaaatca
agg
>PAFTOL005047
ggctccgtctgcatcttcgacgtcgaccccttcgtcctcctcaagacggttccggtgcac
aagaaggccgtcaatgacctcgctgtgcacccctctgggaggcttggcttgacggtttcc
agagactcgcacttggctatggtgaatttggttaggggaaggaggagtttttgttgccgc
ctggagaaggaggcttctattatcaagtatagtttggatggagggaggtttttcatggct
tctaacgcgaaaatcaccgtacatgaagctgaggatgccagaatagttggggagcttgaa
agcaccaagcgagtgctgtgtgcggcgcccagtgagaatgggctgattttcactggtggt
gaggactgtgggatcacagcatgggacacactcagcggsaaggttgctcacaggatagca
aatgcacatgaaacccgtgtaaaaggcatagttgtgctcactggagatggaaattctggt
gctgctgagaatccatttttagtggcgtctgcatcttcagatggggtaataagtgtctgg
gatatcagatcaacgagcaaagataagccaaagccgttatctatggctgaaacaaaatca
agg
>PAFTOL005169
ggctccgtctgcatctttgacgtcgaccccttcgtcctcctcaagacggtgccggtgcat
aagaaggccgtcaatgacctcgctgtgcacccctctgggaggcttggcttgacggtttcc
agagactcgcacttggctatggtgaatttggttagaggaaggaggagtttttgctgccgc
ctggagaaggaggcttctattatcaagtatagtttggatggagggaggtttttcatgtct
tctaacgcgaaaatcaccgtacatgatgctgaggatgccagaatagttggggagcttgaa
agcgccaagcgagtgctgtgtgcggcgcccagtgaggttggtctctctct----------
------------------------------------------------------------
------------------------------------------------------------
------------------------------------------------------------
------------------------------------------------------------
--g
>PAFTOL007498
ggctccgtctgcatcttcgacgtcgaccccttcgtcctcctcaagacggttccggtgcac
aagaaggccgtcaatgacatcgctgtgcacccctctgggaggcttggcttgactgtgtcc
agagactcgcacttggctatggtgaatttggttaggggaaggaggagtttttgttgccgc
ctggagaaggaggcttctattatcaagtatagtttggatggagggaggtttttcatggct
tctaactcgaaaatcaccgtacatgaagctgaggatgccagaatagttggggagcttgaa
agccccaagcgagtgctgtgtgcggcgcccagtgagaatgggctgattttcactggtggt
gaggactgtgggatcacggcatgggacacactcagtgggaaggttgctcacaggatagca
aatgcacatgaaacccgtgtgaaaggcatagttgtgctcactagagatgggaattctggt
gctgc---agattcatttttagtggcgtctgcatcttcagatggggtaataagtgtctgg
gatatcagatcaacaagcaaagataagccaaagccgttatctatggccaaaacaaactca
agg
>PAFTOL008060
ggctccgtctgcatcttcgacgtcgaccccttcgtcctcctcaagacggtgccggtgcat
aagaaggccgtcaatgacctcgctgtgcacccctctgggaggcttggcttgacggtttcc
agagactcgcacttggctatggtgaatttggttaggggaaggaggagtttttgttgccgc
ttggagaaggaggcttctattatcaagtatagtttggacggagggagrttttttatggct
tctaacgcgaaaatcaccgtacatgaagctgaggatgccagaatagttggrgagcttgaa
agcgccaagcgagtgctgtgtgcggcgcccaatgagaatgggctgattttcactggtggt
gaggactgtgggatcacggcatgggacacactcagygggaaggttgctcacaggatagca
aatgcacataaaacccgtgtgaaaggcatagttgtgctcactagagatgggaattctggt
gctgctgagaatccatttttagtggcgtctgcatcttcagatggggtgataagtgtctgg
gatatcagatcaacaagcaaagatgagccaaagccgttatctatggccgaaacaaaatca
agg
>PAFTOL008062
ggctccgtctgcatcttcgacgtcgaccccttcgtcctcctcaagacggtgccggtgcat
aagaaggccgtcaatgacctcgctgtgcacccctctgggaggcttggcttgacggtttcc
agagactcgcacttggctatggtgaatttggttaggggaaggaggagtttttgttgccgc
ttggagaaggaggcttctattatcaagtatagtttggatggagggaggttttttatggct
tctaacgcgaaaatcaccgtacatgaagcygaggatgccagaatagttggggagcttgaa
agcgccaagcgagtgctgtgtgccgcgcccaatgagaatgggctgattttcactggtggt
gaggactgtgggatcacrgcatgggacacactcagcgggaaggttgctcacaggatagca
aatgcacataaaacccgtgtgaaaggcatagttgtgctcactagagatgggaattctggt
gctgctgagaatccatttttagtggcgtctgcgtcttcagatggggtgataagtgtctgg
gatatcagatcaacaagcaaagatgagccaaagccgttatctatggccgaaacaaaatca
agg
>PAFTOL008063
ggctccgtctgcatcttcgacgtcgaccccttcgtcctcctcaagacggtgccggtgcat
aagaaggccgtcaatgacctcgctgtgcacccctctgggaggcttggcttgacggtttcc
agagactcgcacttggctatggtgaatttggttaggggaaggaggagtttttgttgccgc
ttggagaaggaggcttctattatcaagtatagtttggatggagggaggttttttatggct
tctaacgcgaaaatcaccgtacatgaagctgaggatgccagaatagttggggagcttgaa
agcgccaagcgagtgctgtgtgcggcgcccaatgagaatgggctgattttcactggtggt
gaggactgtgggatcacggcatgggacacactcagcgggaaagttgctcacaggatagca
aatgcacataaaacccgtgtgaaaggcatagttgtgctcactagagatgggaattcgggt
gctgctgagaatccatttttagtggcatctgcatcttcagatggggtgataagtgtctgg
gatatcagatcaacaagcaaagatgagccaaagccgttatctatggctgaaacaaaatca
agg
>PAFTOL008084
ggctccgtctgcatcttcgatgttgaccccttcgtccttctcaagacggtgccggtgcac
aagaaggccatcaatgacctcgctgtgcacccctctgggaggcttggattgactgtgtcc
agagactcgcacttggctatggtgaatttggccaggggaaggaggagctttttttgccgt
ttggagaaggaggcttctattatcaagtatagttcggatggagggaggttttttatggct
tctcaggygaaaatcactgtacatgaagctgaggatgccagaataattggagagcttgag
agcgccaagcgagtgctgtgtgcggcacccggtgagaatgggttgatttttactggtggt
gaggactktgggatcacagcgtgggacacactcagcgggaagattgctcaccgaatagaa
aatgcacataaaacccgtgtgaaaggcattgttgtgctcactagagatggaaattctgat
gctgctgagaatccatttttagttgcgtctgcatcttcggatggagtaataagtgtctgg
gatatcagatcaaccagcaaagatgaaccaaagccattatctacggctgaaacaaagtca
agg
>PAFTOL008417
ggctccgtctgcatcttcgacgtcgaccccttcgtcctcctcaagacggtgccggtgcat
aagaaggccgtcaatgacctcgctgtgcacccctctgggaggcttggcttgacggtttcc
agagactcgcacttggctatggtgaatttggttaggggaaggaggagtttttgttgccgc
ttggagaaggaggcttctattatcaagtatagtttggatggagggaggttttttatggct
tctaacgcgaaaatcaccgtacatgaagctgaggatgccagaatagttggggagcttgaa
agcgccaagcgagtgctgtgtgcggcgcccaatgagratgggctgattttcactggtggt
gaggactgtgggatcacggcatgggacacactcagcgggaaggttgctcacaggatagca
aatgcacataaaacccgtgtgaaaggcatagttgtgctcactagagatgggaattctgct
gctgctgagaatccatttttagtggcgtctgcatcttcagatggggtgataagtgtctgg
gatatcagatcaacaagcaaagatgagccaaagccgttatctatggccgaaacaaaatca
agg
>PAFTOL008419
ggctccgtctgcatcttcgacgtcgaccccttcgtcctcctcaagacggtgccggtgcat
aagaaggccgtcaatgacctcgctgtgcacccctctggaaggcttggcttgacggtttcc
agagactcgcacttggctatggtgaatttggttaggggaaggaggagtttttgttgccgc
ttggagaaggaggcttctattatcaagtatagtttggatggagggaggtttttcatggct
tctaacgcgaaaatcaccgtacatgaagctgaggatgccagaatagttggggagcttgaa
agcgccaggcgagtgstgtgtgcggcgcccagtgagaatgggctgattttcaccggtggt
gaggactgtgggatcacggcatgggacacactcagcgggaaggttgctcacaggatagca
aatgcacataaaacccgtgtraaaggcatagttgtgctcactagagatgggaattctggt
gctgctgagaatccatttttagtggcgtctgcatcttcagatggggtgataagtgtctgg
gatatcagatcaacaagcaaagatgagccaaagccgttatctatggccgaaacaaattca
agg
>PAFTOL008421
ggctccgtctgcatcttcgacgtcgaccccttcgtcctcctcaagacggtgtcggtgcat
aagaaggccgtcaatggcctagctgtgcacccctctgggaggcttggcttgacggtttcc
agggactcgcacttggctatggtgaatttggttaggggaaggaggagtttttgttgccgc
ctggagaaggaggcttctattatcaagtatagtttggatggggggaggtttttcatggct
tctaacgcgaaaatcaccgtacatgaaactgaggatgccagaatagttggggagcttgaa
agcgccaagcgagtgctgtgtgcagcgcccagtgagaatgggctgattttcactggtggt
gaggaccgtgggatcacggcatgggacacactcagcgggaaggttgcccacagtatagct
aatgcgcatgaaacccgtgtgaaaggcatagttgtgctcactagagatgggaattctggg
gctgctgagaatccatttttagtggcgtctgcatcttcagatggagtaataagtgtctgg
gatatcaggtcaacaagtaaagataagccaaagccattatctatggccgaaacaaaatcg
agg
>PAFTOL008422
ggctccgtctgcatcttcgatgtcgaccccttcgtactcctcaagacggtgtcggtgcat
aagaaggccgtcaatgacctcgctgtgcacccctctgggaggcttggcttgacggtttcc
agggactcgcacttggctatggtgaatttggttaggggaaggaggagtttttgttgccgc
ctggagaaggaggcttctattatcaagtatagtttggatgggggaaggtttttcatggct
tctaacgcgaaaatcaccgtacatgaaactgaggatgccagaatagttggggagcttgaa
agcgccaagcgagtgctgtgtgcagcgcccagtgagaatgggctgattttcactggtggt
gaggaccgtgggatcacggcatgggacacactcagcgggaaggttgcccacagtatagca
aatgcgcatgaaacccgtgtgaaaggcatagttgtgctcactagagatgggcattctggg
gctgctgagaatccatttttagtggcgtctgcatcttcagatggagtaataagtgtctgg
gatatcaggtcaacaagtaaagataatccaaagccgttatctatggccgaaacaaaatca
agg
>PAFTOL008423
ggctccgtctgcatcttcgaggtcgaccccttcgtcctcctcaagacggttccggtgcac
aagaaggccgtcaatgacctcgctgtgcacccctctgggaggcttggcttgacggtttcc
agagactcgcacttggctatggtgaatttggttaggggaaggaggagtttttgttgccgc
ctggagaaggaggcttctattatcaagtatagtttggatggagggaggtttttcatggct
tctaacgcgaaaatcaccgtacatgaagctgaggatgccagaatagttggggagcttgaa
agcaccaagcgagtgctgtgtgcggcgcccagtgagaatgggctgattttcactggtggt
gaggactgtgggatcacggcatgggacacactcagcgggaaggttgctcacaggatagca
aatgcacatgaaacccgtgtaaaaggcatagttgtgctcactggagatggaaattctggt
gctgctgagaatccatttttagtggcatctgcatcttcagatggggtaataagtgtctgg
gatatcagatcaaccagcaaagataagccacagccgttatctatggctgaaacaaaatca
agg
>PAFTOL008436
ggctccgtctgcatcttcgacgtcgaccccttcgtcctcctcaagacggtgccggtgcat
aagaaggccgtcaatgacctcgctgtgcacccctctgggaggcttggcttgacggtttcc
agagactcgcacttggctatggtgaatttggttaggggaaggaggagtttttgttgccgc
ctggagaaggaggcttctattatcaagtatagtttggatggagggacgtttttcatggct
tctaacgcgaaaatcaccgtacatgaagctgaggatgccagaatagttggggagcttgaa
agcgccaagcgagtgctgtgtgcggcgcccagtgagaatgggctgattttcactggtggt
gaggactgtgggatcaccgcatgggacacactcagcgggaaggttgctcacagtatagca
aatgcacatgaaacccgtgtgaaaggcatagttgtgctcactagagatgggaattctggt
gctgccgagaatycatttttagtrgcgtctgcatcttcagatggggtaataagtgtctgg
gatatcagatcaacaagcaaagatgagccaaagccgttatctatggcccaaacaaaatca
agg
>PAFTOL008439
ggatccgtctgcatcttcgacgtcgaccccttcgtcctcctcaagacggtgccggtgcac
aagaaggccgtcaatgacctcgctgtgcacccctctgggaggcttggtttgacggtttcc
agagactcgcacttggctatggtgaatttggtcaggggaaggaggagcttttgttgccgc
ctggagaaggaggcttctattatcaagtatagtttggatggagggagktttttcatggct
tctaacgcgaaaatcaccgtacatgaagctgaggatgccagaatagttggggagcttgaa
agcgccaagcgagtgctgtgtgtggcgcccagtgagcatgggctgattttcactggtggt
gaggactgtgggatcacagcatgggacacactcagcgggaaggtygcccacagtatacaa
aatgcacataaaatccgtgtgraaggcatagttgtgcttactagagatgggaattctggt
gctgctgagaatccatttttagtggygtctgcatcttcagatggggtaataagtgtctgg
gatataagatcaacaagcaaagaaaagycaaagccgttatctatggccgaaacaaattca
agg
>PAFTOL008881
ggctccgtctgcatcttcgacgtcgacccyttcgtcctcctcaagacggttccggtgcac
aagaaggccgtcaatgacctcgctgtgcacccctctgggaggcttggcctgactgtgtcc
agrgactcgcacttggctatggtgaatttggttaggggaaggaggagtttttgttgccgy
ctggagaaggaggcttctataatcaagtatagtttggatggagggagctttttcatggct
tctaacgcgaaaatcaccgtacatgaagctgaggatgccagaatagttggggagcttgaa
agcgccaagcgagtgctgtgtgcggcgcccagtgagaatgggctgattttcactggtggt
gaggactgtgggatcacggcatgggacacastcagcgggaaggttgctcacagtatagca
aatgcacataaaacccgtgtgaaaggcatagttgtgctcwctagagatgggaattctggt
gctgctgagaatccatttttagtggcgtctgcatcktcagatggggtaataagtgtctgg
gatatcagatcaacaagcaaagatgagccaaagccgttatctatggccgaaacaaaatca
agg
>PAFTOL009175
------------------------------------------------------------
------------------------------------------------------------
------------------------------------------------------------
------------------------------------------------------------
------------------------------------------------------------
---------------------------------cagaatgggctgattttcactggtggt
gaggactgtgggatcacggcatgggacacactcagcgggaaggttgctcataggatagct
aatgcacataaaacccgtgtgaaaggcatagttgtgctcactagagatgggaattctggt
gctgctgagaatccgtttttagtggcatctgcatcttcagatggggtaataagtgtctgg
gatatcagatcaacaagcaaagataagccaaagccgttatctatggccgaaacaaaatca
agg
>PAFTOL009179
---------------------------------------ctcaagacggtgccggtgcac
aggaaggcggtcaacgacgtagccgttcaccccaccggaaggctgggattgagtgtgggg
agagattcgcacttggcgatggtaaatttggtgcgaggaaggaggagyttttgttgccgs
ttggagaaggaggcttctattatcaagtacagtctggatggagggaggtttttcatggcc
tctgacgacaaaatcaccgtccatgaggctgagga-------------------------
--------------------------------ccagaatgggctgattttcactggtggt
gaggactgtgggatcacggcatgggacacactcagcaggaaggttgctcacaggatagca
aatgcacataaaacccgtgtgaaaggcatagttgtgctcactagagatgggaattctggt
gttgctgagaagccatttttagtggcgtctgcatcttcagatggggtgataagtgtctgg
gatatcagatcaacaagcaaagataagccaaagccgttatttatggccgaaacagaatca
agg
>PAFTOL009181
ggctccgtctgcatcttcgacgtcgaccccttcgtcctcctcaagacggtgccggtgcat
aagaaggccgtcaatgacctcgctgtgcacccctctggaaggcttggcttgacggtttcc
agagactcgcacttggctatggtgaatttggttaggggaaggaggagtttttgttgccgc
ttggagaaggaggcttctattatcaagtatagtttggatggagggaggtttttcrtggct
tctaacgcgaaaatcaccgtacatgaagctgatgatgccagaatagttggggagcttgaa
arcgccaagcgagtgctgtgtgcggcgcccagtgaggttgggctctctct----------
------------------------------------------------------------
------------------------------------------------------------
------------------------------------------------------------
------------------------------------------------------------
--g
>PAFTOL009183
ggctccgtctgcatcttcgacgtcgaccccttcgtcctcctcaagacggtgccggtgcat
aagaaggccgtcaatgacctcgctgtgcacccctctggaaggcttggcttgacggtttcc
agagactcgcacttggctatggtgaatttggttaggggaaggaggagtttttgttgccgc
ttggagaaggaggcttctattatcaagtatagtttggatggagggaggtttttcatggct
tctaacgcgaaaatcaccgtacatgaagctgatgatgccagaatagttggggagcttgaa
agcgccaagcgagtgctgtgtgcggcgcccagtgagratgggctgattttcactggtggt
gaggactgtgggatcacggcatgggacacactcagcgggaaggttgctcacaggatagca
aatgcacatgaaacccgtgtgaaaggcatagttgtgctcactagagatgggaattctggt
gctgctgagaatccatttttagtggcgtctgcatcttcagatggggtgataagtgtctgg
gatatcagatcaacaagcaaagataacccgaagccgttatctatggccgaaacaaaatca
agg
>PAFTOL009185
ggctccgtctgcatcttcgacgtcgaccccttcgtccttctcaagacggttccggtgcac
aagaaggccgtcaatgacatcgctgtgcacccctctggcaggcttggcttgactgtgtcc
agagactcgcacttggctatggtgaatttggttaggggaaggaggagtttttgttgccgc
ctggagaaggaggcttctattatcaagtatagtttggatggagggtggtttttcatggct
tccaacgcgaaaatcaccgtacatgaaactgaggatgccagaatagttggggagcttgaa
agcgccaagcgagtgctgtgtgcggcgcccagtgcgaatgggctgattttcactggtggt
gaggactgtgggatcacggcatgggacacactcagcgggaaggttgctcacagtatagca
aatgcacataaaacccgtgtgaaaggcatagttgtgctcactggagatgggaattctggt
gctgctgagaatccatttttagtggcttctgcatcttcagatggggtaataagtgtctgg
gatatcagatcaacaagcaaagatgagccaaagccgttatctatggccgaaacaaaatca
agg
>PAFTOL009187
ggctccgtctgcatcttygacgtcgaccccttcgtcctcctcaagacggttccggtgcac
aagaaggccgtcaatgacctcgctgtgcacccctctgggaggcttggcttgacagtttcc
agagactcgcacttggctatggtgaatttggttaggggaaggaggagtttttgttgccgc
ctggagaaggaggcttctattatcaagtatagtttggatggagggaggtttttcatggct
tctaacgcgaaaatcaccgtacatgaagctgaggatgccagaatagttggggagcttgaa
agcaccaagcgagtgctgtgtgcggcgcccagtgagaatgggctgattttcactggtggt
gaggactgtgggatcayggcatgggacacactyagcgggaaggttgctmacaggatagca
aatgcacatgaaacccgtgtaaaaggcatagttgtgctcactagagatggaaattctggt
gctgctgagaatccatttttagtggcatctgcatcttcagatggggtaataagtgtctgg
gatatcagatcaacaagcaaagataagccaaagccattatctatggctgaaacaaaatca
agg
>PAFTOL009189
ggctccgtctgcatcttcgacgtcgaccccttcgtcctcctcaagacggtgccggtgcat
aagaaggccgtcaatgacctggctgtgcacccctctggaaggcttggcttgacggtttcc
agagactcgcacttggctatggtgaatttggttaggggaaggaggagtttttgttgccgc
ttggagaaggaggcttctattatcaagtatagtttggatggagggaggtttttcatggct
tctaatgcgaaaatcaccgtacatgaagccgaggatgccagaatagttggggagcttgaa
agcgccaagcgagtgctgtgtgcggcgcccagtgagaatgggctgattttcactggtggt
gaggactgtgggatcacggcatgggacacactcagcgggaaggttgctcacaggatagca
aatgcacataaaacccgtgtgaaaggcatagttgtgctcactagagatgggaattctggt
gctgctgagaatccatttttagtggcgtctgcttcttcagatggggtgataagtgtctgg
gatatcagatcaacaagcaaagatacgccaaagccattatctatggccgaaacaaaatca
agg
>PAFTOL009191
ggctccgtctgcatcttcgacgtcgaccccttcgtcctcctcaagacggtgccggtgcat
aagaaggccgtcaatgacctggctgtgcacccctctggaaggcttggcttgacggtttcc
agagactcgcacttggctatggtgaatttggttaggggaaggaggagtttttgttgccgc
ttggagaaggaggcttctattatcaagtatagtttggatggagggaggtttttcatggct
tctaatgcgaaaatcaccgtacatgaagccgaggatgccagaatagttggggagcttgaa
agcgccaagcgagtgctgtgtgcggcgcccagtgagaatgggctgattttcactggtggt
gaggaatgtgggatcacggcatgggacacactcagcgggaaggttgctcacaggatagca
aatgcacataaaacccgtgtgaaaggcgtagttgtgctcactagagatgggaattctggt
gctgctgagaatccatttttagtggcgtctgcatcttcagatggggtgataagtgtctgg
gatatcagatcaacaagcaaagataagccaaagccattatctatggccgaaacaaatkca
agg
>PAFTOL009193
ggctccgtctgcatcttcgacgtcgaccccttcgtcctcctcaagacggtgtcggtgcat
aagaaggccgtcaatgacctmgctgtgcacccctctgggaggctyggcttgacggtttcc
agggactcgcacttggctatggtgaatttgrttaggggaaggaggagtttttgttgccgc
ctggagaaggaggcttctattatcaagtatagtttggatggggggaggtttttcatggct
tctaacgcgaaaatcaccgtacatgaaactgaggatgccagaatarttggggagcttgaa
agcgccaagcgagtgctgtgtgcagcgcccagtgagaatgggctgattttcactggtggt
gaggaccgtgggatcacrgcatgggacacactcagcgggaaggttgcccactgtatagca
aatgcgcatgaaacccgtgtgaaaggcatagttgtgctcactagagatgggaattytggg
gctgctgagaatccatttttagtggcgtctgcatcttcagatggagtaataagtgtctgg
gatatcaggtcaacaagtaaagataagccaaagccgttatctatggccgaaacaaaatca
agg
>PAFTOL009195
ggctctgtctgcatcttcgacgtcgaccccttcgtcctcctcaagacggtgccggtgcat
aagaaggccgtcaatgacctggctgtgcacccctctggaaggcttggcttgacggtttcc
agagactcgcacttggctatggtgaatttggttaggggaaggaggagtttttgttgccgc
ttggagaaggaggcttctattatcaagtatagtttggatggagggaggtttttcatggct
tctaatgcgaaaatcaccgtacatgaagccgaggatgccagaatagttggggagcttgaa
agcgccaagcgagtgctgtgtgcggcgcccagtgagaatgggctgattttcactggtggt
gaggactgtgggatcacggcatgggacacactcagcgggaaggttgctcacaggatagca
aatgcacatgaaacccgtgtgaaaggcatagttgtgctcactagagatgggaattctggt
gctgctgagaatccatttttagtggcgtctgcatcttcagatggggtgataagtgtctgg
gatatcagatcaacaagcaaagatcagccaaagccgttatctatggccgaaacaaaatca
agg
>PAFTOL009197
ggctccgtctgcatcttcgacgtcgaccccttcgtcctcctcaagacggtgccggtgcat
aagaaggccgtcaatgacctcgctgtgcacccctctgggaggcttggcttgacggtttcc
agagactcgcacttggctatggtgaatttggttaggggaaggaggagtttttgttgccgc
ttggagaaggaggcttctattatcaagtatagtttggatggagggaggtttttcatggct
tctaacgcgaaaatcaccgtacatgaagctgaggatgccagaatagttggggagcttgaa
agcgccaagcgagtgctgtgtgcggcgcccagtgaggttggtctc---------------
------------------------------------------------------------
------------------------------------------------------------
------------------------------------------------------------
------------------------------------------------------------
---
>PAFTOL009199
ggctccgtctgcatcttcgacgtcgaccccttcgtcctcctcaagacggtgccagtgcat
aagaaggccgtcaatggcctcgctgtgcacccctctgggaggcttggcttgacggtttcc
agagactcgcacttggctatggtgaatttggttaggggaaggaggagtttttgttgccgc
ttggagaaggaggcttctattatcaagtatagtttggatggagggaggtttttcatggct
tctaacgcgaaaatcaccgtacatgaagctgaggatgccagaatagttggggagcttgaa
agcgccaagcgagtgctgtgtgcggcgcccagtgagaatgggctggttttcactggtggt
gaggactgtgggatcacggcatgggacacactcagcgggaaggttgctcacaggatagca
aatgcacatgaaacccgtgtgaaaggcatagttgtgctcactagagatcggaattctggt
gctgctgagaatccatttttagtggcgtctgcatcttcagatggggtgataagtgtctgg
gatatcagatcaacaagcaaagataagccaaagccgttatctatggctgaaacaaaatca
agg
>PAFTOL009203
ggctccgtctgcatcttcgacgtcgaccccttcgtcctcctcaagacggtgccggtgcat
aagaaggccgtcaatgacctggccgtgcacccctctggaaggcttggcttgacggtttcc
agagactcgcacttggctatggtgaatctggttaggggacggaggagtttttgttgccgc
ttggagaaggaggcttctattatcaagtatagtttggatggagggaggtttttcatggct
tctaatgcgaaaatcaccgtacatgaagccgaggatgccagaatagttggggagcttgaa
agcgccaagcgagtgctgtgtgcggcacccagtgagaatgggctgattttcactggtggt
gaggactgtgggataacggcatgggacacactcagcgggaaggttgctcacaggatagca
aatgcacatgaaacccgtgtgaaaggcatagttgtgctcactagagatgggaattctggt
gctgctgagaatccatttttagtggcgtctgcatcttcagatggggtgataagtgtctgg
gatatcagatcaacaagcaaagataagccaaagcctttatctatggccaaaacaaaatca
agg
>PAFTOL009205
ggctccgtctgcatcttcgacgtcgaccccttcgtcctcctcaagacggtgccggtgcat
aagaaggccgtcaatgacctcgctgtgcacccctctgggaggcttggcttgacggtttcc
agagattcgcacttggctatggtgaatttggttaggggaaggaggagtttttgttgccgc
ctggagaaggaggcttctattatcaagtatagtttggatggagggaggtttttcatggct
tctaacgcgaaaatcaccgtacatgaagctgaggatgccagaatagttggggagcttgaa
agcgccaagcgagtgctgtgtgcggcgcccagtgagaatgggctgattttcactggtggt
gaggactgtgggatcacggcatgggatacactcagtgggaaggttgctcacaggatagca
aatgcacatgaaacccgtgtgaaaggcatagttgtgctcactagagatgggaattctggt
gctgctgagaatccatttttagtggcgtctgcatcttcagatggggtaataagtgtctgg
gatatcagatcaacaagcaaagataagccaaagccgttatctatggccaaaacaaaatca
agg
>PAFTOL009207
ggctcygtctgcatcttcgatgttgaccccttcgtccttctcaagacggtgccggtgcac
aagaaggccatcaatgacctcgctgtgcacccctctgggaggcttggattgacwgtgtcc
agagactcgcacttggctatggtgaatttggtcaggggaaggaggagctttttttgccgt
ttggagaaggaggcttctattatcaagtatagttcggatggagggaggtttttcatggct
tctcaggcgaaaatcactgtacatgaagctgaggatgccagaataattggagagcttgag
agcgccaagcgagtgctgtgtgcggcaccyggtgagaatgggytgatttttactggtggt
gaggacygtgggatcacagcatgggacacactcagcgggaagattgctcacagaatagaa
aatgcacataaaacccgtgtgaaaggcattgttgtgctcactmgagatggaaattctgat
gctgctgagaatccatttttagttgcgtctgcatcttcggatggagtaataagtgtctgg
gatatcagatcaaccagcaaagatgaaccaaagccattatctacggctgaaacaaagtca
agg
>PAFTOL009209
ggctccgtctgcatcttcgaggtcgaccccttcgtcctcctcaagacggttccggtgcac
aagaaggccgtcaatgacctcgctgtgcacccctctgggaggcttggcttgacggtttcc
agagactcgcacttggctatggtgaatttggttaggggaaggaggagtttttgttgccgc
ctggagaaggaggcttctattatcaagtatagtttggatggagggaggtttttcatggct
tctaacgcgaaaatcaccgtacatgaagctgaggatgccagaatagttggggagcttgaa
agcaccaagcgagtgctgtgtgcggcgcccagtgagaatgggctgattttcactggtggt
gaggactgtgggatcacggcatgggacacactcagcgggaaggttgctcacaggatagca
aatgcacatgaaacccgtgtaaaaggcatagttgtgctcactggagatggaaattctggt
gctgctgagaatccatttttagtggcatctgcatcttcagatggggtaataagtgtctgg
gatatcagatcaaccagcaaagataagccacagccgttatctatggctgaaacaaaatca
agg
>PAFTOL009215
ggctccgtctgcatcttcgacgtcgaccccttcgtcctcctcaagacggtgccggtgcat
aagaaggccgtcaatgacctcgctgtgcacccctctgggaggcttggcttgacggtttcc
agagactcgcacttggctatggtgaatttggttaggggaaggaggagtttttgttgccgc
ttggagaaggaggcttctattatcaagtatagtttggatggagggaggttttttatggct
tctaacgcgaaaatcaccgtacatgaagctgaggatgccagaatagttggggagcttgaa
agcgccaagcgagtgctgtgtgcggcgcccaatgagaatgggctgattttcactggtggt
gaggactgtgggatcacggcatgggacacactcagcgggaaggttgctcacaggatagca
aatgcacataaaacccgtgtgaaaggcatagttgtgctcactagagatgggaattctggt
gctgctgaaaatccatttttagtggcgtctgcatcttcagatggggtgataagtgtctgg
gatatcagatcaacaagcaaagatgagccaaagccgttatctatggctgaaacaaaatca
agg
>PAFTOL009217
ggctccgtctgcatcttcgacgtcgaccccttcgtcctcctcaagacggtgccggtgcat
aagaaggccgtcaatgagctcgctgtgcacccctctgggaggcttggcttgacggtttcc
agagactcgcacttggctatggtgaatttggttaggggaaggaggagtttttgttgccgc
ttggagaaggaggcttctattatcaagtatagtttggatggagggaggttttttatggct
tctaacgcgaaaatcaccatacatgaagctgaggatgccagaatagttggggagcttgaa
agcgccaagcgagtgctgtgtgcggctcccaatgagratgggctgattttcactggtggt
gaggactgtgggatcacgtcatgggacacactcagcgggaaggttgctcacaggatagca
aatgcacataaaacccgtgtgaaaggcatagttgtgctcactagagaagggaattctggt
actgctgagaatccatttttagtggcgtctgcatcttcagatggcgtgataagtgtctgg
gatatcagatcaacaagcaaagatgagccaaagccgttatctatggccgaaacaaaatca
agg
>PAFTOL009219
ggctccgtctgcatcttcgacgtcgaccccttcgtcctcctcaagacggtgccggtgcat
aagaaggccgtcaatgacctcgctgtgcacccctctgggaggcttggcttgacggtttcc
agagactcgcacttggctatggtgaatttggttaggggaaggaggagtttttgttgccgc
ttggagaaggaggcttcwattatcaagtatagtttggatggagggaggttttttatggct
tctaacgcgaaaatcaccgtacatgaagctgaggatgccagaatagttggggagcttgaa
agcgccaagcgagtgctgtgtgcggcgcccaatgagaatgggctgattttcactggtggt
gaggactgtgggatcacrgcatgggacacactcagcgggaaggttgctcacaggatagca
aatgcacataaaacccgtgtgaaaggcatagttgtgctcactagagatgggaattctggt
gctgctgagaatccatttttagtggcgtctgcatcttcagatggggtgataagtgtctgg
gatatcagatcaacaagcaaagatgagccaaagccgttatctatggctgaaacaaaatca
agg
>PAFTOL009221
ggctccgtctgcatcttcgacgtcgaccccttcgtcctcctcaagacggtgccggtgcat
aagaaggccgtcaaygacctcgctgtgcacccctctgggaggcttggcttgacggtttcc
agagactcgcacttggctatggtgaatttgcttagaggaaggaggagtttttgttgccgc
ctggagaaggaggcttctattatcaagtatagtttggatggagggaggtttttcatggct
tctaacgcgaaaatcaccgtacatgaagcygaggatgccagaatagttggggagcttgaa
agcgccaaacgagtgctgtgtgcggcgcccagtgagaatgggctgattttcactggtggt
gaggactgtgggatcacgggatgggatacactcagcgggaaagttgctcacaggatagca
aatgcacataaaacacgtgtgaaaggcatagttgtgctcactagagatgggaattctggt
gctgctgagaatccatttttagtggcggctgcatcttcagatggggtaataagtgtctgg
gatatcagatcaacaagcaaagataagccaaagccgttatctatggccgaaacaaaatca
agg
>PAFTOL009223
ggctctgtctgcatcttcgacgtcgaccccttcgtcctcctcaagacggtgccggtgcat
aagaaggccgtcaatgacctcgctgtgcacccctctgggaggcttggcttgacggtttcc
agagactcgcacttggctatggtgaatttggttaggggaaggaggagtttttgttgccgc
ttggagraggaggcttctattatcaagtatagtttggatggagggaggtttttcatggct
tctaacgcgaaaatcaccgtacatgaagctgaggatgccagaatagttggggagcttgaa
agcgccaagcgagtgctgtgtgcggcgcccagtgagaatgggctggttttcactggtggt
gaggactgtgggatcacggcatgggacacactcagcgggaaggtcgctcacaggatagca
aatgcacatgaaacccgtgtgaaaggcatagttgtgctcactagagatcggaattctggt
gctgctgagaatccatttttagtggcgtctgcatcttcagatggggtgataagygtctgg
gatatcagatcaacaagcaaagataagccaaagccgttatctatggctgaaacaaaatca
agg
>PAFTOL009225
ggctccgtctgcatcttcgacgtcgaccccttcgtcctcctcaagacggtgccggtgcat
aagaaggccgtcaatgacctcgctgtgcacccctctgggaggcttggcttgacggtttcc
agagactcgcacttggctatggtgaatttggttaggggaaggaggagtttttgttgccgc
ttggagaaggaggcttctattgtcaagtatagtttggatggagggaggtttttcatggct
tctaacgcgaaaatcaccgtacatgaagctgaggatgccagaatagttggggagcttgaa
agcgccaagcgagtgctgtgtgcggcgcccagtgagaatgggctggttttcactggtggt
gaggactgtgggatcacggcatgggacacactcagcgggaaggttgctcacaggatagca
aatgcacatgaaacccgtgtgaaaggcatagttgtgctcactagagatcggaattctggt
gctgctgagaatccatttttagtggcgtctgcatcttcagatggggtgataagtgtctgg
gatatcagatcaacaagcaaagatgagccaaagccgttatctatggctgaaacaaaatca
agg
>PAFTOL009227
ggctccgtctgcatcttcgacgtcgaccccttcgtcctcctcaagacggtgccggtgcat
aagaaggccgtcaatgacctggctgtgcacccctctggaaggcttggcttgaccgtttcc
agagactcgcacttggctatggtgaatttggttaggggaaggrggagtttttgttgccgc
ttggagaaggaggcttctattatcaartatagtttggatggagggaggtttttcatggct
tctwatgcgaaaatcaccgtacatgaagccgaggatgccagaatagttggggagcttgaa
agcgccaagcgagtgctgtgtgcrgcgcccagtgagaatgggctgattttcactggtggt
gaggactgtgggatcacggcatgggacacactcagcgggaaggttgctcacaggatagca
aatgcacatgaaacccgtgtgaaaggcatagttgtgctcactagagatgggaattctggt
gctgctgagaatccatttttagtggcgtctgcatcttcagatggggtgataagtgtctgg
gatatcagatcaacaagcaaagataagccaaagcctttatctatggctgaaacaaaatca
agg
>PAFTOL009229
ggctccgtctgcatcttcgacgtcgaccccttcgtcctcctcaagacggtgccggtgcat
aagaaggccgtcaatgacctcgctgtgcacccctctgggaggcttggcttgacggtttcc
agagactcccacttggctatggtgaatttggttaggggaaggaggagtttttgttgccgc
ctggagaaggaggcttctattatcaagtatagtttggatggggggaggtttttcatggct
tctaacgcgaaaatcaccgtacatgaaactgaggatgccagaatagttggggagcttgaa
agcgctaagcgagtgctgtgtgcggcgcccagtgagaatgggctgattttcaccggtggt
gaggactgtgggatcacggcgtgggacacactcagygggaaggttgcccacagtatagca
aatgcacataaaacccgtgtgaaaggcatagttgtgctcactagagatgggaattctggt
gctgctgagaatccatttttagtggcgtctgcatcttcagatggagtaataaatgtctgg
gatatcagatcaacaagcaaagataagccaaagccgttatctatggccgaaacaaaatca
agg
>PAFTOL009231
ggctccgtctgcatcttcgacgtcgaccccttcgtcctcctcaagacggtgccggtgcat
aagaaggccgtcaatgacctcgctktgcacccctctgggaggcttggcttgacggtttcc
agagactcgcacttggctatggtgaatttggttaggggaaggaggagtttttgttgccgc
ctggagaaggaggcttytattatcaagtatagtttggatggagggaggtttttcatggct
tctaacgcgaaaatcaccgtacatgaaactgaggatgccagaatagttggggagcttgaa
agcgccaagcgagtgctgtgtgcggcgcccagtgaggttggtttctctct----------
------------------------------------------------------------
------------------------------------------------------------
------------------------------------------------------------
------------------------------------------------------------
--g
>PAFTOL009233
ggctccgtytgcatcttcgacgtcgaccccttcgtcctcctcaagacggttccggtgaac
aagaaggccatcaatgacctcgctgtgcacccctctgggaggsttggcttgacggtttcc
agagactcgcacttggctatggtsaatttggttaggggaaggaggagtttttgttgccgc
ctggagaaggaggcttctattgtcaagtacagtttggatggagggaggtttttcatggct
tctaacgcgaaaatcaccgtacatgaagctgaggatgccagaatagttgggaagcttgaa
agcgccaagcgagtgctgtgtgcggcgtcsagtgagaatgggctgattttcactggtggt
gaggactgcgggatcacagcatgggacacactcagcgggaaggttgctcacagcatagca
aatgcacataaaacccgtgtgaaaggcatagttgtgctcactagagatgggaattctggt
gctgctgagaatccatttttartggcgtccgcatcttcagatggggtaataagtgtctgg
gatatcagatcaacaagcaaagataagccaaagccgttatctatggctgaaacagaatca
agg
>PAFTOL009235
ggctccgtctgcatcttcgatgttgacccctttgtcctyctcaagacggtgccggtgcac
aagaaggccatcaatgacctcgctgtgcacccctctgggaggcttggattgactgtgtct
agagactcgcacttggctatggtgaatttggtcaggggaaggaggagcttttgttgccgt
ttggagaaggaggcttctattatcaagtatagttcggatggagggaagtttttcatggct
tctcaggcgaaaatcaccgtacatgaagctgaggatgccagaataattggagagcttgag
agcgccaagcgagtgctgtgtgcggcacccggtgagaatgggttgctttttactggtggt
gaggactttgggatcacagcatgggacacactcagcgggaaggttgctcacagaatagaa
aatgcacataaaacccgtgtgaaaggcatagttgtgctcactagagatgggaattctgat
gctgatgagaatccgtttttagttgcatctgcatcttcggatggagtaataaatgtctgg
gatatcagatcaaccagcaaagataacccaaagccattatctacggctgaaacaaagtcc
agg
>PAFTOL009237
ggctccgtctgcatcttcgatgttgaccccttcgtccttctcaagacggtgccggtgcac
aagaaggccatcaatgacctcgctgtgcacccctctgggaggcttggattgactgtgtct
agagactcgcasttggctatggtgaatttggtcaggggaaggaggagcttttgttgccgt
ttggagaaggaggcttctgttatcaagtatagttcggatggagggaagtttttcatggct
tctcaggcgaaaatcaccgtacatgaagctgaggatgccagaataattggagagcttgag
agcgccaagcgagtgctgtgtgcggcacccggtgagaatgggttgctttttactggtggt
gaggactgtgggatcacagcatgggacacactcagcgggaaggttgctcacagaatagaa
aatgcacataaaacccgtgtgaaaggcatagttgtgctcactagagatgggaattctgat
gctgatgagaatccgtttttagttgcatctgcatcttcggatggagtaataaatgtctgg
gatatcagatcaaccagcaaagataacccaaatccattatctagggctgaaacaaagtca
agg
>PAFTOL009239
ggctccgtctgcatcttcgacgtcgaccccttcgtcctcctcaagacggttccggtgcac
aagaaggccgtcaatgacatcgctgtgcacccctctgggagrcttggcttgactgtgtsc
agagactcgcacttggctatggtgaatttggttaggggaaggaggagtttttgttgccgc
ctggagaaggaggcttctattatcaagtatagtttggagggagggaggtttttcatggct
tctaactcgaaaatcaccgttcatgaagctgaggatgccagaataattggggagcttgaa
agcgccaagcgagtgctgtgtgcggtgcccagtgagaatgggctgattttcactggtggt
gaggactgtgggatcacggcatgggacacactcagcgggaaggttgctcacaggatagca
aatgcacatgaaacccgtgtgaaaggtatagttgtgctcactagagatgggaattctggt
gctgctgagaatccatttttagtggcgtctgcatcttcagatggggtaataagtgtctgg
gatatcagatcaacaagcaaagataagccaaagccgttatctatggccaaaacaaactca
agg
>PAFTOL009241
ggctcygtctgcatcttcgacgtcgaccccttcgtcctcctcaagacggtgccggtgcat
aagaaggccgtcaatgacctcgctgtgcacccctctgggaggcttggcttgacggtttcc
agagactcgcacttggctatggtgaatttggttaggggaaggaggagtttttgttgccgc
ttggagaaggaggcttctattatcaagtatagtttggatggagggaggtttttcatggct
tctaacgcgaaaatcaccgtacatgaagctgaggatgccagaatagttggggagcttgaa
agcgccaagcgagtgctgtgtgcggcgcccagtgagaatgggctggttttcacyggtggt
gaggactgtgggatcacggcatgggacacactcagcgggaaggtygctcacaggatagca
aatgcacatgaaacccgtgtgaaaggcatagttgtgctcactagagatcggaattctggt
gctgctgagaatccatttttagtggcgtctgcatcttcagatggggtgataagtgtctgg
gatatcagatcaacmagcaaagatragccaaagccgttatctatggctgaaacaaaatca
agg
>PAFTOL009243
gggtccgtctgcatcttcgacgtcgaccccttcgtcctcctcaagacggtgccggtgcat
aagaaggccgtaaatgacctcgctgtgcacccctctgggaggcttggcttgacggtttcc
agagactcgcacttggctatggtgaatttggttaggggaaggaggagtttttgttgccgc
ctggagaacgaggcttctattgtcaagtatagtttggatggagggaggtttttcatggct
tctaacgcgaaaatcaccgtacatgaagctgaggatgccagaatagttggggagcttgaa
agcaccaagcgagtgctgtgtgcagcgcccagtgcgaatggactgattttcactggtggt
gaggactgtgggatcacagcatgggacacactcagcgggaaggttgctmacaggatggca
aatgcacatgaaacccgtgtgaaaggcatagttgtgctcactagagatgggaattctggt
gctgctgagaatccatttttagtggcgtctgcatcttcagatgggttaataagtgtctgg
gatatcagatcaacaagcaaagataagccaaagccgttgtctatggctgaaacaaaatca
agg
>PAFTOL009245
ggctccgtctgcatcctcgacgtcgaccccttcgtcctcctcaagacggttccggtgcac
aagaaggccgtcaatgacctcgctgtgcacccctctgggaggcttggcttgacggtttcc
agagactcgcacttggctatggtgaatttggttaggggaaggaggagtttttgttgccgc
ctggagaaggaggcttctattatcaagtatagtttggatggagggaggtttttcatggct
tctaacgcgaaaatcaccgtacatgaagctgaggatgccagaatagttggggagattgag
agcaccaagcgagtgctgtgtgcggcgcccagtgagaatgggctgattttcaccggtggt
gaggactgtgggatcacggcatgggacacactcagcgggaaggttgctcacaggatagca
aatgcacatgaaacccgtgtaaaaggcatagttgtgctcactggaggtggaaattctggt
gctgctgagaatccatttttagtggcgtctgcatcttcagatggggtaataagtgtctgg
gatatcagatcaacaagcaaagataagccaaagccgttatctatggctgaaacaaaatca
agg
>PAFTOL009249
ggctccgtctacatcttcgacgtcgaccccttcgtcctcctcaggacggttccggtgcac
aagaaggccgtcaatgacctcgctgtgcacccctctgggaggcttggcttgacggtttcc
agagactcgcacttggctatggtgaatttggttaggggaaggaggagtttttgttgccgc
ctggagaaggaggcttctattatcaagtatagtttggatggagggaggtttttcatggct
tctaacgcgaaaatcaccgtacatgaagctgaggatgccagaatagttggggagcttgaa
agcaccaagcgagtgctgtgtgcggcgcccagtgagaatgggctgattttcactggtggt
gaggactgtgggatcacggtatgggacacactcagcgggaaggttgctcacaggatagca
aatgcacataaaacccgtgtaaaaggcatagttgcgctcactagagatggaaattctggt
gctgctgagaatccatttttagtggcg---------------------------------
------------------------------------------------------------
---
>PAFTOL009251
ggctccgtctgcatcttcgacgtcgaccccttcgtcctcctcaagacggttccggtgcac
aagaaggccgtcaatgacctcgctgtgcacccctctgggaggcttggcttgacggtttcc
agagactcgcacttggctatggtgaatttggttaggggaaggaggagtttttcttgccgc
ctggagaaggaggcttctattatcaagtatagtttggatggagggaggtttttcatggct
tctaacgcgaaaatcaccgtacatgaagctgaggatgccagaatggttggggagcttgaa
agcaccaagcgagtgctgtgtgcggcgcccagtgaggttggcttctctctg---------
------------------------------------------------------------
------------------------------------------------------------
------------------------------------------------------------
------------------------------------------------------------
---
>PAFTOL009253
ggctccgtctgcatcttcgatgttgaccccttcgtccttctgaagacggtgccggtgcac
aagaaggccatcaatgacctcgctgtgcacccctctgggaggctkggattgactgtstct
agggactcgcacttggctatggtgaatttggtcaggggaaggaggagcttttgttgccgt
ttggagaaagaggcttctattatcaagtatagttcggatggagggaagtttttcatggct
tctcaggcgaaaatcaccgtacatgaagctgaggatgccagaataattggagagcttgag
agcgccaagcgagtgctgtgcgckgcacccggtgaggttggtttctctctg---------
------------------------------------------------------------
------------------------------------------------------------
------------------------------------------------------------
------------------------------------------------------------
---
>PAFTOL009255
ggctccgtctgcatcttcgacgtcgaccctttcgtcctcctcaagacggtgccggtgcat
aagaaggccgtcaatgacctcgctgtgcacccctctgggaggcttggcttgacggtttcc
agagactcgcacttggctatggtgaatttggttaggggaaggaggagtttttgttgccgc
ctggagaaggaggcttctattatcaagtatagtttggatggagggaggtttttcatggct
tctaacgcgaaaatcaccgtacatgaagctgaggatgccagaatagttggggagcttgaa
agcgccaagcgagtgctgtgtgcggcgcccagtgagaatgggctgattttcactggtggt
gaggactgtgggatcacagcatgggacacactcagtgggaaggttgctcacaggatagca
aatgcacatgaaacccgtgtgaaaggcatagttgtgctcactagagatgggaattctggt
gctgctgagaatccatttttagtggcgtctgcatcttcagatggggtaataagtgtctgg
gatatcagatcaacaagcaaagataagccaaagccgttatctatggccgaaacaaaatca
agg
>PAFTOL009257
ggctccgtctgcatcttcgacgtcgaccccttcgtcctcctcaagacggtgccggtgcat
aagaaggccgtcaatgacctcgctgtgcacccctctgggaggcttggcttgacggtttcc
agagactcgcacttggctatggtgaatttggttaggggaaggaggagtttttgttgccgc
ctggagaaggaggcttctattatcaagtatagtttggatggagggaggtttttcatggct
tctaacgcgaaaatcaccgtacatgaagctgaggatgccagaatagttggggagcttgaa
agcgccaagcgagtgctgtgtgcggcgcccagtgagaatgggctgattttcactggtggt
gaggactgtgggatcacggcatgggacacactcagtgggaaggttgctcacaggatagca
aatgcacatgaaacccgtgtgaaaggcatagttgtgctcactagagatgggaattctggt
gctgctgagaatccatttttagtggcgtctgcatcttcagatggggtaataagtgtctgg
gatatcagatcaacaagcaaagataagccaaagccgttatctatggccgaaacaaaatca
agg
>PAFTOL009259
ggctccgtcwgcatcttcgacgtcgaccccttcgtcctcctcaagacggttccggtgcac
aagaaggccgtcaatgacatcgctgtgcacccctctgggaggcttggcttgactgtgtcc
agagactcgcacttggctatggtgaatttggttaggggaaggaggagtttttgttgccgc
ctggagaaggaggcttctattatcaagtatagtttggatggagggaggtttttcatggct
tctaactcgaaaatcaccgtacatgaagctgaggatgccagaatagttggggagcttgaa
agccccaagcgagtgctgtgtgcggcgcccrgtgagaatgggctgattttcactggtggt
gaggactgtgggatcacggcatgggacacactcagcgggaaggttgctcacaggatagca
aawgcwcatgaaacccgtgtgaaaggcatagttgtgctcactagagatgggaattctggt
gctgc---agattcatttttagtggcgtctgcatcttcagatggggtaataagtgtctgg
gatatcagatcaacaagcaaagataagccaaagccgttatctatggccaaaacaaactca
agg
>PAFTOL009261
ggctccgtctgcatcttsgacgtcgaccccttcgttctcctcaagacagtgccggtgcat
aagaaggccgtcaatgacatcgctgtgcacccctctgggaggcttggcttgacggtttcc
agagactcgcacttggctatggtgaatttggttaggggaaggaggagtttttgttgccgc
ctggagaaggaggcttctattatcaagtatagtttggatggagggaggtttttcatggct
tctaactcgaaaatcaccgtacatgaagctgaggatgccagaatagttggcgagcttgaa
agcgccaagcgagtgctgtgtgcagcgcccagcgaggttggtttctctctg---------
------------------------------------------------------------
------------------------------------------------------------
------------------------------------------------------------
------------------------------------------------------------
---
>PAFTOL009263
ggctccgtctacatcttcgacgtcgaccccttcgtcctcctcaagacggttccggtgcac
aagaaggccgtcaatgacctcgctgtgcacccctctgggaggcttggcttgacggtttcc
agagactcgcacttggctatggtgaatttggttaggggaaggaggagtttttgttgccgc
ctggagaaggaggcttctattatcaagtatagtttggatggagggaggtttttcatggct
tctaacgcgaaaatcaccgtacatgaagctgaggatgccagaatagttggggagcttgaa
agcaccaagcgagtgctgtgtgcggcgcccagtgagaatgggctgattttcactggtggt
gaggactgtgggatcacggtatgggacacactcagcgggaaggttgctcacaggatagca
aatgcacataaaacccgtgtaaaaggcatagttgtgcttactagagatggaaattctggt
gctgctgagaatccatttttagtggcgtctgcatcttcagatggggtaataagtgtctgg
gatatcagatcaacaagcaaagataagccaaagccgttatctatggctgaaacaaaatca
agg
>PAFTOL009265
ggctccgtctgcatcttcgacgtmgaccccttcgtcctcctcaagacggttccggtgcac
aagaaggcygtcaatgacctcgctgtgcacccctctgggaggcttggcttgacggtttcc
agagactcgcacttggctatggtgaatttggttaggggaaggaggagtttttgttgccgc
ctggagaaggaggcttctattatcaagtatagtttggatggagggaggtttttcatggct
tctaacgcgaaaatcaccgtacatgaagctgaggatgccagaatagttggggagcttgaa
agcaccaagcgagtgctgtgtgyggcgcccagtgagaatgggctgattttcactggtggt
gaggactgtgggatcacggcatgggacacactcagcgggaaggttgctcacaggatagca
aatgcacatgaaacccgtgtaaaaggcatagttgtgctcactagagatggaaattctggt
gctgctgagaatccatttttagtggcgtctgcatct------------------------
------------------------------------------------------------
---
>PAFTOL009267
ggctccgtctgcatcttcgatgttgaccccttcgtccttctcaagacggtgccggtgcac
aagaaggccatcaatgacctagctgttcacccctctgggaggcttggattgactgtgtcc
agagactcgcacttggctatggtgaatttggtcaggggaaggaggagcttttgttgccgt
ttggagaaggaggcttctattatcaagtatagttcggatggagggaggtttttcatggct
tctcaggcgaaaatcaccgtacatgaagctgaggatgccagaataattggagagcttgag
agcgccaagcgagtgctgtgtgcggcacccggtgagaatgggttgatttttactggtggt
gaggactgtgggatcacagcatgggacacactcagcgggaaggttgctcacagaatagaa
aatgcacataaaacccgtgtgaaaggcattgttgtgctcactagagatgggaattctgat
gctgctgagaatccatttttagttgcatctgcatcttcggatggagtaataagtgcctgg
gatatcagatcaaccagcaaagataaaccaaagccattatctacggctgacacaaagtca
agg
>PAFTOL009269
ggctccgtctgcatcttcgatgttgaccccttcgtccttctcaagacggtgccggtgcac
aagaaggccatcaatgacctagctgtgcacccctctgggaggcttggattgactgtgtcc
agagactcgcacttggctatggtgaatttggtcaggggaaggagaagcttttgttgccgt
ttggagaaggaggcttctattatcaagtatagttcggatggtgggaggtttttcatggct
tctcaggcgaaaatcaccgtacatgaagctgaggatgccagaataattggagagcttgag
agcgccaagcgagtgctgtgtgcggcacccggtgagaatgggttgatttttactggtggc
gaggactgtgggatcacatcatgggacacactcagcgggaaggttgctcacagaatagaa
aatgcacataaaacccgtgtgaaaggcattgttgtgctcactagagatgggaattctgat
gctgctgagaatccatttttagttgcatctgcatcttcggatggagtaataagtgtctgg
gatatcagatcaaccagcaaagataaaccaaagccattatctacggctgaaacaaagtca
agg
>PAFTOL009271
ggctccgtctgcatcttcgacgtcgatcccttcgtcctcctcaagacggtgccggtgcat
aagaaggccgtcaatgacctcgytgtgcacccctctgggaggcttggcttgacggtttcc
agagacttgcacttggcgatggtgaatttgattaggggaaggaggagtttttgttgccgc
ttggagaaggaggcttctattatcaagtatagtttggatggggggaggtttttcatggct
tctaacgcgaaaatcaccgtacatgaaactgaagatgccagaatagttggggagcttgaa
agcgccaagcgagtgctgtgtgcggcgcccagtgagaatgggctgattttcaccggtggt
gaggactgtgggatcacggcatgggacacactcarcgggaaggttgcccacagtatagca
aatgcgcacaaaacccgtgtgaaaggcatagttgtgctcactagagatggaaactctggt
gctgctgagaatccatttttagtggcgtctgcatcttctgatggagtaataagtgtatgg
gatatcagatcaacaaggaaagataagccaaagccgttatctatggccgaaacaaaatca
agg
>PAFTOL009279
ggctccgtctgcatcttcgacgtcgaccccttcgttctcctcaagacggtgccggtgcat
aagaaggccgtcaatgacctcgctgtgcacccctccggaaggcttggcttgacggtttcc
agagactcgcacttggctatggtgaatttggttaggggaaggaggagtttttgttgccgc
ttggagaaggaggcttctattataaagtatagtttggatggagggaggtttttcatggct
tctaacgcgaaaatcaccgtacatgaagctgaggatgccagaatagttggggagcttgaa
agcgccaagcgagtgctgtgtgcggcgcccagtgagaatgggctgattttcaccggtggt
gaggactgtgggatcacggcatgggacacactcagcgggaaggttgctcacaggatagca
aatgcacatgatacccgtgtgaaaggcatagttgtgctcactagagatgggaattctggt
gctgctgagaatccatttttagtggcgtctgcatcttcagatggggtgataagtgtctgg
gatatcagatcaacaagcaaagataagccaaaaccgttatctatggccgaaacaaaatca
agg
>PAFTOL009281
ggctccgtctgcatcttcgacgtcgaccccttcgtcctcctcaagacggtgccggtgcat
aagaaggccgtcaatgacctcgctgtgcacccctctgggaggcttggcttgacggtttcc
agagactcgcacttggctatggtgaatttggttaggggaaggaggagtttttgttgccgc
ctggagaaggaggcttctattatcaagtatagtttggatggggggaggtttttcatggct
tctaacgcgaaaatcaccgtacatgaagctgaggatgccagaatagttggggagcttgaa
agcgccaagcgagtgctgtgtgcggcgcccagtgagratgggctgattttcactggtggt
gaggactgtgggatcacagcatgggacacactcagcgggaaggttgctcacaggatagca
aatgcacatgaaacccgtgtgaaaggcatagttgtgctcactagagatgggaattctggt
gctgctgagaatccatttttagtggcgtctgcatcttcagatggggtaataagtgtctgg
gatatcagatcaacaagcaaagatgagccaaagctgttgtctatggccgatacaaaatca
agg
>PAFTOL009283
ggctccgtctgcatcttcgacgtcgaccccttcgtcctcctcaagacggtgccggtgcat
aagaaggccgtcaatgacctcgctgtgcacccctctgggaggcttggcttgacggtttcc
agagactcgcacttggctatggtgaatttggttaggggaaggaggagtttttgttgccgc
ttggagaaggaggcttctattatcaagtatagtttggatggagggaggttttttatggct
tctaacgcgaaaatcaccgtacatgaagctgaggatgccagaatagttggggagcttgaa
agcgccaagcgagtgctgtgtgcggcgcccaatgagaatgggctgattttcactggtggt
gaggactgtgggatcacggcatgggacacactcagcgggaaggttgctcacaggatagca
aatgcacataaaacccgtgtgaaaggcatagttgtgctcactagagatgggaattctggt
gctgctgagaatccatttttagtggcgtctgcatcttcagatggggtgataagtgtctgg
gatatcagatcaacaagcaaagatgagccaaagccgttatctatggccgaaacaaaatca
agg
>PAFTOL009285
ggctccgtctgcatcttcgatgttgaccccttcgtccttctcaagacggtgccggtgcac
aagaaggccatcaatgacctcgctgtgcacccctctgggaggcttggattgactgtgtcc
agagactcgcacttggctatggtraatttggtcaggggaaggaggagctttttttgccgt
ttggagaaggaggcttctattatcaagtatagttcggatggagggaggtttttcatggct
tctcaggcgaaaatcactgtacatgaagctgaggatgccagaataattggagagcttgag
agcgccaagcgagtgctgtgtgcggcacccggtgagaatgggttgatttttactggtggt
gaggactgtgggatcacagcgtgggacacactcagcgggaagagtgctcaccgaatagaa
aatgcacataaaacccgtgtgaaaggcattgttgtgctcactagagatggaarttctgat
gcygctgagaatccatttttagttgcgtctgcatcttcggatggagtaataagtgtctgg
gatatcagatcaaccagcaaagatgaaccaaagccattatctacggctgaaacaaagtca
agg
>PAFTOL009287
ggctccgtctgcatcttcgacgtcgaccccttcgtcctcctcaagacggtgccggtgcat
aagaaggccgtcaatgacctggctgtgcacccctctggaaggcttggcttgacggtttcc
agagactcgcacttggctatggtgaatttggttaggggaaggaggagtttttgttgccgc
ttggagaaggaggcttctattatcaagtatagtttggatggagggaggtttttcatggct
tccaatgcgaaaatcaccgtacatgaagccgaggatgccagaatagttggggagcttgaa
agcgcccagcgagtgctgtgtgcggcgcccagtgagaatgggctgattttcactggtggt
gaggactgtgggatcacggcatgggacacactcagcgggaaggttgctcacaggatagca
aatgcacatgaaacccgtgtgaaaggcatagttgtgctcactagagatgggaattctggt
gctgctgagaatccatttttagtggcgtctgcatcttcagatggggtgataagtgtctgg
gatatcagatcaacaagcaaagataagccaaagccgttatctatggccgaaacaaaatca
agg
>PAFTOL009289
ggctccgtctgcatcttcgacgtcgaccccttcgtcctcctcaagacggttccggtgcac
aagaaggcygtcaatgacctcgctgtgcacccctctgggaggcttggcttgacggtttcc
agagactcgcacttggctatggtgaatttggttaggggaaggaggagtttttgttgccgc
ctggagaaggaggcttctattatcaagtatagtttggatggagggaggtttttcatggct
tctaacgcgaaaatcaccgtacatgaagctgaggatgccagaatagttggggagcttgaa
agcaccaagcgagtgctgtgtgcggcgcccagtgagaatgggctgattttcactggtggt
gaggactgtgggatcacggcatgggacacactcagcgggaaggttgctcacaggatagca
aatgcacatgaaacccgtgtaaaaggcatagttgtgctcactggagatggaaattctggt
gctgctgagaatccatttttagtggcgtctgcatcttcagatggggtaataagtgtctgg
gat---------------------------------------------------------
---
>PAFTOL009291
ggctccgtctgcatcttcgacgtcgaccccttcgtcctcctcaagacggtgccggtgcat
aagaaggccgtcaatgacctggctgtscacccctctggaaggcttggcttgacggtttcc
agggactcgcacttggctatggtgaatttggttaggggaaggaggagtttttgttgccgc
ttggagaaggaggcttctattatcaagtatagtttggatggagggaggtttttcatggct
tctaatgcgaaaatcaccgtacatgaagccgaggatgccagaatagttggggagcttgaa
agcgccaagcgagtgctgtgtgcggcgcccagtgagaatgggatgattttcactggtggt
gaggactgtgggatcacggcatgggacacactcagcgggaaggttgctcacaggatagca
aatgcacatgaaacccgtgtgaaaggcatagttgtgctcactagagatgggaattctggt
gctgctgagaatccatttttagtggcgtctgcatcttcagatggggtgataagtgtctgg
gatatcagatcaacaagcaaagataagccaaagccgttatctatggctggaacaaaatca
agg
>PAFTOL009293
ggctccgtctgcatcttcgacgtcgaccccttcgtcmtcctcaagacggtgccggtgcat
aagaaggccgtcaatgacctcgctgtgcacccctctgggaggcttggcttgackgtttcc
agagactcgcacttggctatggtgaatttggttaggggaaggaggagtttttgttgccgc
ttggagaaggaggcttctattatcaagtatagtttggatggagggaggtttttcatggct
tctaaygcgaaaatcaccgtacatgaagctgaggatgccagaatagttggggagcttgaa
agcgccaagcgagtgctgtgtgcggcgcccagtgagaatgggctggttttcactggtggt
gaggactgtgggatcacggcatgggacacactcagygggaaggttgctcacaggatagca
aatgcacatgaaacccgtgtgaaaggcatagttgtgctcactagagatcggaattctggt
gctgctgagaatccatttttagtggcgtctgcatcttcagatggggtgataagtgtctgg
gatatcagatcaacaagcaaagataagccaaagccgttatctatggctgaaacaaaatca
agg
>PAFTOL009295
ggctccgtctgcatcttcgacgtcgaccccttcgtcctcctcaagacggtgccggtgcat
aagaaggccgtcaatgacctcgctgtgcacccctctgggaggcttggcttgacggtttcc
agagactcgcacttggctatggtgaatttggttaggggaaggaggagtttttgttgccgc
ttggagaaggaggcttctattatcaagtatagtttggayggagggaggttttttatggct
tct---------------------------------------------------------
---------------------------------cagaatgggctgattttcactggtggt
gaggactgtgggatcacggcatgggacacactcagcgggaaggttgctcacaggatagca
aatgcacataaaacccgtgtgaaaggcatagttgtgctcactagagatgggaattctggt
gctgctgagaatccattt------------------------------------------
------------------------------------------------------------
---
>PAFTOL009297
ggctccgtctgcatcttcgacgtcgaccccttcgtcctcctcaagacggttccggtgcac
aagaaggccgtcaatgacatcgctgtgcacccctctgggaggcttggcttgactgtgtcc
agagactcgcacttggctatggtgaatttggttaggggaaggaggagtttttgttgccgc
ctggagaaggaggcttctattatcaagtatagtttggatggagggagatttttcatggct
tttaactcgaaaatcaccgtacatgaagytgaggatgccagaatagttggggagcttgaa
agcgccaagcgagtgctctgtgcggcgcctagtgagaatgggctgattttcactggyggt
gaggactgtgggatcacggcatgggacacactcagcgggaaggttgctcacaggatagca
aatgcacatgaaacccgtgtgaaaggcatagttgtgctcactagagatgggaattctggt
gctgctgagaacccatttttagtggcgtctgcatcttcagatggggtaataagtgtctgg
gatatcagatcaacaagcaaagataagccaaagccgttgtctatggccaaaacaaaatca
agg
>PAFTOL009299
ggctccgtctgcatcttcgacgtcgaccccttcgttctccttaagacggttccggtgcac
aagaaggccgtcaatgacctcgctgtgcacccctctgggaggcttggcttgacggtttcc
agagactcgcacttggctatggtgaatttggttaggggaaggaggagtttttgttgccgc
ctggagaaggaggcttctattatcaagtatagtttggatggagggaggtttttcatggct
tctaacgcgaaaatcaccgtacatgaagctgaggatgccagaatagttggggagcttgaa
agcaccaagcgagtgctgtgtgcggcgcccagtgagaatgggctgattttcactggtggt
gaggactgtgggatcacggcatgggacacactcagcgggaaggttgctcacaggatagca
aatgcacatgaaacccgtgtaaaaggcatagttgtgctcactagaggtggaagttctggt
gctgctgagaatccatttttagtggcgtctgcatcttcagatggggtaataagtgtctgg
gatatcagatcaacaagcaaagataagccaaagccgttatctatggctgaaacaaaatca
agg
>PAFTOL009301
ggctccgtctacatcttcgacgtcgaccccttcgtcctcctcaagacggttccggtgcac
aagaaggccgtcaatgacctcgctgtgcacccctctgggaggcttggcttgacggtttcc
agagactcgcacttggctatggtgaatttggttaggggaaggaggagtttttgttgccgc
ctggagaaggaggcttctattatcaagtatagtttggatggagggaggtttttcatggct
tctaacgcgaaaatcaccgtacatgaagctgaggatgccagaatagttggggagcttgaa
agcaccaagcgagtgctgtgtgcggcgcccagtgagaatgggctgattttcactggtggt
gaggactgtgggatcacggtatgggacacactcagcgggaaggttgctcacaggatagca
aatgcacataaaacccgtgtaaaaggcatagttgtgctcactagagatggaaattctggt
gctgctgagaatccatttttagtggcgtctgcatcttcagatggggtaataagtgtttgg
gatatcagatcaacaagcaaagataagccaaagccgtta---------------------
---
>PAFTOL009303
---------------------------------------------------------cac
aagaaggccgtcaatgacctcgctgtgcacccctctgggaggcttggcttgacggtttcc
agagactcgcacttggcgatggtgaatttggttaggggaaggaggagtttttgttgccgc
ctggagaaggaggcttctattatcaagtatagtttggatggagggaggtttttcatggct
tctaacgcgaaaatcaccgtacatgaagctgaggatgccagaatagttggggagcttgaa
agcaccaagcgagtg---------------------------------------------
------------------------------------------------------------
------------------------------------------------------------
------------------------------------------------------------
------------------------------------------------------------
---
>PAFTOL009311
ggctccgtctgcatcttcgacgttgaccctttcgtcctcctcaagaccgtgccagtgcac
aagaaggccgtcaatgacctcgctgttcacccctctgggaagcttggcttgtctgtgtca
agggactcgcatttggctatggtgaatctggtcaggggaaggaggagcttttgttgccgc
ttggagaaggaggcttctattgtcaactacagtttggatggagggacatttttcatggct
tctggggagaaaatcaccgtacatgaggctgaggatgccagattagttggggagtttggg
agctccaagcgggttctttgtgctgcgcctgccgaggttggt------------------
------------------------------------------------------------
------------------------------------------------------------
------------------------------------------------------------
------------------------------------------------------------
---
>PAFTOL009313
ggttccgtctgyatytttgatgtcgaccccttcgtccttctcaagacggtgccggtgcac
aggaaggcggtcaacgacgtagcygtycaccccaccggaaggctgggattgagtgtgggg
agagattcgcacttggcgatggtaaatttggtrcgaggaaggaggagcttttgttgccgg
ttggagaakgaggcttctattatcaagtacagtctggayggagggaggtttttcatggcc
tctgacgacaaaatcacygtccatgaggctgaggacgccaaattagtcggggagtttcag
agtgcgaagaaggttctctgtgcaacgccwggcgagaatggactgattctyacgggtggt
gaggaccgtgggatcacygcctgggactcactcagcgggaaggctgcttacaaaatartg
rgtgcgcataagacccgtgtgaaaggratagttgtgctaactagagatgggaattctggt
gctgccgwgaatccatttttagtggcatctgcatcttcagatggggttataagtgtctgg
gatatccgatcgtccagtaaagataagctagagccgttatctaaggccgatacaaaatcg
agg
>PAFTOL009315
ggttccgtatgcatcttcgacgtcgatcccttcgtcctcctgaagacggttccggtgcac
aagaaggccgtcaatgacatcgctgtgcacccttccgggaggctagggttgagtgtgtcg
agagattcgcatttggctatggtgaatttggtcagaggaaggaggagcttttgttgccgg
ctggagaaggaggcttctattatcaagtatagtttggatggaggaaggtttttcatggct
tctgaggcgaaaattactgtacatgaggctgaggatgccaaattagttggggaatttgat
ggcgcgaaacgggtgctttgtggtgcgcccgctgagaatgggctgattgtcactggtggc
gaggactgtgggatcacagcgtgggacacactcagcgggaaggttgcktacagaatagaa
aatgcacataaaacccgtgtgaaaggtgtagttgtactcacccgagrtggaaattctggt
gctgctgagaatccatttgtagtggcgtctggatcttcagatggagtaataagtgtctgg
gatataagatca------------------------------------------------
---
>PAFTOL009319
ggttccgtatgcatcttcgacgtcgaccccttcgtcctcctcaagacggtgccggtgcac
aagaaggccgtcaatgacattgctgtccacccctccggaagggtagggttgagtgtgtcc
agagactcgcatttggctatggtgaatttggtcagaggaaggaggagcttttgttgtcga
ttggagaaggaggcttctattatcaagtatagtttggatggaggaacgtttttcatggcg
tctgaggcaaaaattactgtacatgaggctgaggatgccaaattagttggggaatttgag
agcgcaaaacgggtgctttgtgctgcgcccgctgagaatgggctgattgtcactggtggt
gaggactgtgggatcacagcatgggacacactcagcgggaaggttgcttacagaatggaa
aatgcacataaaactcgtgtgaaaggtgtagttgtgctcactcgagatggaaattctggt
gctgctgacaatccatttgtagtggcatctggatcttcagatggagtaataagtgtctgg
gatataagatcaacaagcaaagataagccaacaccattatctacggctgaaacaaagtca
agg
>PAFTOL009321
ggttccgtatgcatcttcgacgtcgaccccttcgtcctcctcaagacggtgccggtgcac
aagaaagccgtcaataacatcgctgtgcacccctccgggaggctagggttgagtgtgtct
agagattcgcatttggctatggtgaatttggttagtggaaggaggagcttttgttgccag
ttggagagggaggcttctattatcaagtatagtttggatggaggaaggtttttcatggct
tctgaggcgaaaattacgttgcatgaggctgaggatgccaaattagtcggggaatttgag
agcgcgaaacgagtgctttgtgctgcgcccgctgagaatgggctgattgtcactggtggt
gaggactgtgggatcacagcgtgggacacactcagtgggaaggttgcttacagaatagaa
aatgcacataaaacccgtgtgaaaggtgtagtagtgctcactcgagatggaaactctggt
gctgctgagaatccatttgtagtggcatccggatcttcggatggagtaataagcatctgg
gatataagatcaacaagaaaagataacmcgacaccattatctacagctgaa---------
---
>PAFTOL013501
ggctccgtctgcatcttcgacgtggaccccttcgtcctcctcaagactgtgccggtgcat
aagaaggccgtcaatgacctcgctgtgcacccctctgggaggcttggcttgacggtttcc
agagactcgcacttggctatggtgaatttggttaggggaaggagkagtttttgttgccgc
ttggagaaggaggcttctattatcaagtatagtttggatggagggaggtttttcatggct
tctaacgcgaaaatcaccgtacatgaagctgaggatgccagaatagttggggagcttgaa
agcgccaagcgagtgctgtgtgcggcgcccagtgagaatgggctgattttcactggtggt
gaggactgtgggatcacggcatgggacacgctcagcggggaggttgctcacaggatagca
aatgcacatgaaacccgtgtgaaaggcatagttgtgctcactagagatgggaattctggt
gctgctgagaatccatttttagtggcgtctgcatcttcagatggggtgataagtgtctgg
gatatcagatcaacaagcaaagataagccaaagccgttatctatggccgaaacaaaatca
agg
>SRR5036296
ggctccgtctgcatcttcgacgtcgaccccttcgtcctcctcaagacggttccggtgcac
aagaaggccgtcaatgacctcgctgtgcacccctctgggaggcttggcttgacggtttcc
agagactcgcacttggctatggtgaatttggttaggggaaggaggagtttttgttgccgc
ctggagaaggaggcttctattatcaagtatagtttggatggagggaggtttttcatggct
tctaacgcgaaaatcaccgtacatgaagctgaggatgccagaatagttggggagcttgaa
agcaccaagcgagtgctgtgtgcggcgcccagtgagaatgggctgattttcactggtggt
gaggactgtgggatcacggcatgggacacactcagcgggaaggttgctcacaggatagca
aatgcacatgaaacccgtgtaaaaggcatagttgtgcttactagaggtggaaattctggt
gctgctgagaatccatttttagtggcgtctgcatcttcagatggggtaataagtgtctgg
gatatcagatcaacaagcaaagataagccaaagccgttatctatggctgaaacaaaatca
agg
>SRR7905849
ggctccgtctgcatcttcgacgtcgaccccttcgtcctcctcaagacggtgccggtgcac
aagaaggccgtcgttgacctcgctgtgcacccctctgggaggcttggcttgactgtgtcc
agagactcgcacttggctatggtgaatttggtcaggggaaggaggagcttttgttgccgc
ctggagaaggaggcttctatcatcaagtatagtttggatggagggaggtttttcatggct
tctgaggcgaaaatcaccgtacatgaggctgaggatgccaggatagttggggagcttgag
agcgccaagcgagtgctgtgtgcggcgccgggtgagaatgggttgattttcactggtggt
gaggactgtgggatcacagcatgggacacactcagcgggaaggttgctcacagaatagaa
aatgcacataaaacccgtgtgaaaggcattgttgtgctcactagagatgggaattctggt
tctgctgagaatccatttctagtggcatctgcatcttcagatggagtaataagtgtctgg
gatatcagatcaacaagcaaagataagccaaagccgttatctatggccgaaacaaagtca
agg
>SRR7905861
ggctccgtctgcatcttcgacgtcgaccccttcgtcctcctcaagacggttccggtgcac
aagaaggccgtmaatgacctcgctgtgcacccctctgggaggcttggcttgacggtttcc
agagaytcgcacttggctatggtgaatttggttaggggaaggaggagtttttgttgccgc
ctggagaaggaggcttctattatcaagtatagtttggatggagggaggtttttcatggct
tctaaygcgaaaatcaccgtacatgaagctgaggatgccagaatagttggggagcttgaa
agcactaagcgagtgctgtgtgcggcgcccagtgagaatgggctgattttcactggtggt
gaggaccgtgggatcacggcatgggacacactcagcgggaaggttgctcacaggatggca
aatgcacatgaaacccgtgtaaaaggcatagttgtgctyactagagatggaaattctggt
gctgctgagaatccatttttagtggcgtctgcatcttcagatggggtaataagtgtctgg
gatatcagatcaacaagcaaagataagccaaagccgttatctatggctgaaacaaaatca
agg
>SRR7905862
ggctccgtctgcatcttcgatgtygaccccttcgtccttctmaagacggtgccggtgcac
aagaaggccatcaatgacctcgctgtgcacccctctgggaggcttggattgactgtgtcc
agagactcgcacttggctatggtgaatttggtcaggggaaggaggagctttttttgccgt
ttggagaaggaggcttctattatcaagtatagttcggatggagggaggtttttcatggct
tctcaggcgaaaatcaccgtacatgaarctgaggatgccagaataattggagagcttgag
agcgccaagcgagtgctgtgtgcggcacccggtgagaatgggttgatttttactggtggt
gaggactgtgggatcacagcatgggacacactcagcgggaaggttgctcacagaatagaa
aatgcacataaaacccgtgtgaaaggcatagttgtgcttactagagatgggaattctgat
gctgctgagaatccatttttrgttgcatctgcatcttcggatggagtaataagtgtctgg
gatatcagawcaaccagcaaagataacccaaagccaatatctayrgctgaaacaaagtca
agg
>SRR8327214
ggctccgtctgcatcttcgacgtcgaccccttcgtcctcctcaagacggttccggtgcac
aagaaggctgtcaatgacctcgctgtgcacccctctgggaggcttggcttgacggtttcc
agagactcgcacttggctatggtgaatttggttaggggaaggaggagtttttgttgccgc
ctggagaaggaggcttctattatcaagtatagtttggatggagggaggtttttcatggct
tctaacgcgaaaatcaccgtacatgaagctgaggatgccagaatagttggggagcttgaa
agcaccaagcgagtgctgtgtgcggcgcccagtgagaatgggctgattttcactggtggt
gaggactgtgggatcacggcatgggacacactcagcggkaaggttgctcacaggatagca
aatgcacatgaaacccgtgtaaaaggcatagttgtgctcactggagatggaaattctggt
gctgctgagaatccatttttagtggcgtctgcatcttcagatggggtaataagtgtctgg
gatatcagatcaacgagcaaagataagccaaagccgttatctatggctgaaacaaaatca
agg
