# Supplementary material for: Phylogenomics and classification of Cactaceae based on hundreds of nuclear genes
Source: Plant Syst Evol. 2025 Aug 11;311(5):28. doi: 10.1007/s00606-025-01948-z (PMC12339657; doi:10.1007/s00606-025-01948-z)
Supplement: Supplementary file 4 — Online Resource 4: Containing alignments and RAxML gene trees for all included loci and all phylogenetic datasets (ZIP 10372 KB) [file 606_2025_1948_MOESM4_ESM.zip › de Vos et al_ESM_4/ESM_data_alignments/QCP/5866_consensus.mafft.fasta]

>PAFTOL004547
------------------------------------------------------------
------------------------------------------------------------
------------------------------------------------------------
------aggctattttgcactgttggtgtgcatccaactagatgcaatgaatttgaagag
agcgtggacccagaaaagcactttcaggaacttcttgcactagctaaggagggggttgag
aaaggaaaggta------------------------------------------------
------------------------------------------------------------
------------------------------------------------------------
------------------------------------------------------------
------------------------------------------------------------
------------------------------------------------------------
------------------------------------------------------------
------------------------------------------------------------
------------------------------------------------------------
------------------------------------------------------------
--
>PAFTOL004556
------------------------------------------------------------
------------------------------------------------------------
------------------------------------------------------------
------aggctattttgcactgttggtgtgcatccaactagatgcaatgagtttgaggag
agcggggacccagaaaagcactttcaggaacttcttgcactagctaaggacggggctgag
aaaggraaggttgtggcmattggtgaatgtggactggactaygayaggcttyacttttgt
ccagttgacgtccagaagaagtattttgagaagcaatttgaaytrgcatatgctttgaag
ctgccaatgttcttgcatatgcgtgacgcagcttcagacttttgtgaagtgtcagat---
------------------------------------------------------------
------------------------------------------------------------
------------------------------------------------------------
------------------------------------------------------------
------------------------------------------------------------
------------------------------------------------------------
------------------------------------------------------------
--
>PAFTOL004560
------------------------------------------------------------
------------------------------------------------------aatggg
ttttaggtgactggtggatctcttgaggactcaaaggaagctcttgcaattgctcaaact
gatggaaggctattttgcactgttggcgtgcatccaactagatgcaatgaatttgaggag
agcggggatccagaaaagcactttcaggaacttcttgcactagctaaggarggggttgag
aaaggraaggttgtggccattggtgaatgtggactggactacgacaggcttcacttttgt
ccagctgacatccagaagaagtattttgagaagcaatttgaactggcacatgctttgaag
ctgccaatgttcttgcacatgcgtgacgcagcttcagacttttgtgaaatcctggattgc
tataagagcaggtttctt------------------------------------------
------------------------------------------------------------
------------------------------------------------------------
------------------------------------------------------------
------------------------------------------------------------
------------------------------------------------------------
------------------------------------------------------------
--
>PAFTOL004561
------------------------------------------------------------
------------------------------------------------------------
------------------------------------------------------------
------aggctattttgcactgttggcgtgcatccaactagatgcaatgaatttgaggac
agtggggacccagaaaagcactttcaggaacttcttgcactagctaaggagggggttgag
aaaggraaggttgtggccattggtgaatgtggactggactacgacaggcttcacttttgc
tcagctgacgtccagaagaagtactttgagaagcaatttgaactagcgcatgctttgaag
cttccaatgttcttgcacatgcgtgaagcagcttcggacttctgtgacatcctggatagc
tctaagagcaggtttctt------------------------------------------
------------------------------------------------------------
------------------------------------------------------------
------------------------------------------------------------
------------------------------------------------------------
------------------------------------------------------------
------------------------------------------------------------
--
>PAFTOL004564
------------------------------------------------------------
------------------------------------------------------------
------------------------------------------------------------
---------------------------------------------aaggaatttgaagaa
agtggagatccagaaaggcattttcaagcccttctgtctttagctaaggagggcgtagag
aaaggaaaggttgtggcaattggtgaatgcggactggactatgataggctttacttttgc
ccagccgatatccaaaagaagtattttgagaagcaatttgaactagcgcatgctttgaag
ctgccaatgttcttgcacatgcgtgaagcagcttcggacttctgtgacatcctggatcgc
atcgctaggcaagtactt------------------------------------------
------------gaggtagttgcaggct--------------------------------
------------------------------------------------------------
------------------------------------------------------------
------------------------------------------------------------
---------------------------------------------------------gta
aaggtattgcagacctgaatcagctcggtgaaactttgtaccataatgcctgccgg----
--
>PAFTOL004567
gatatagcagtcaacttcactgatgggatgttcaagggaatctaccatggcaagcagtat
catgtcccagatattcaaactgttttgagtagggcttggagcgctggagta---gatag-
--------------------------------------------------------aatc
attgtaaggctattttgcactattggcgtgcatcctactagatgcaatgagtttgaggag
agcggggatccagaaaagcactttcaggaacttcttgcagtagctaagcagggggttgag
aaaggraaggttgtggccattggtgaatgtggactggactacgacaggcttcacttttgt
ccagctgacgtccagaagaagtattttgggaagcaatttgaactggcacatgctttgaag
ctgccaatgttcttgcacatgcgtgatgcagcttcagacttttgtgaaatcctggattgc
tataagagcaggtttctt------------------------------------------
------------------------------------------------------------
------------------------------------------------------------
------------------------------------------------------------
------------------------------------------------------------
------------------------------------------------------------
------------------------------------------------------------
--
>PAFTOL004568
------------------------------------------------------------
------------------------------------------------------------
------------------------------------------------------------
------aggctattttgcactattggcgtgcatccaactagatgcaatgaatttgaggag
accgggaatccagaaaaacactttcaggaacttcttgcactagctaagcggggggttgag
aaaggaaaggttgtggccattggtgaatgtggactggactatgacaggcttcacttttgt
ccagctgacgtccagaagaagtattttgaaaagcaatttgaactggcacatgctttgaag
ctgccaatgctcttgcacatgcgtgacgcagcttcagacttttgtgaaatcctggatcgc
tataagagcaggtttctt------------------------------------ctctgt
aggcaagtacttgaggtagttgcgggct--------------------------------
------------------------------------------------------------
------------------------------------------------------------
------------------------------------------------------------
---------------------------------------------------------gta
aagatattgcagacttaaatcagttgagtgaaactttgtaccataatacctgcagg----
--
>PAFTOL004571
------------------------------------------------------------
------------------------------------------------------------
------------------------------------------------------------
------aggctattttgtacagttggggtgcatccgactagatgtaargaatttgaagaa
agtggagatccagaaaggcattttcaagcccttytgtctttagctaaggagggcrtagag
aaaggaaaggttgtggccattggtgaatgtggactggactacgacaggcttcacttttgc
tcagctgacgtccagaagaagtattttgagaagcaatttgaactagcgcatgctctgaag
ctgccaatgttcttgcacatgcgtgaagcagcttyrgacttctgtgacatccttgatcgc
tataagagcaggtttctt------------------------------------ctctgt
aggcaagtacttgaggtagttgcaggct--------------------------------
------------------------------------------------------------
------------------------------------------------------------
------------------------------------------------------------
---------------------------------------------------------gta
aaggtattgcagacctcaatcagctcggtgaaactttgtaccataatgcctgccgg----
--
>PAFTOL004593
gatatagcagtcaacttcactgatgggatgttcaagggaatctaccatggcaagcagtat
catgtcccagatattcaaactgttttgagtagggcttggagcgctggagta---gataga
atcattgtgaccgggggttcccttgagggttcaacggaagctctcgcaattgcagaaact
gatggaagggtgttttccactgttggtgtgcatccaactagatgcaatgaatttgaggag
agcagggatccagaaaagcactttcaggaacttcttgcactagctaaggagggggttgag
aaaggraaggttgtggccrttggtgaatgtggattagactacgacaggcttcacttttgt
ccagctgacgtccagaagaagtattttgagaagcaatttgaactggcacatgctttgaag
ttgccaatgttcttgcacatgcgtgatgcagcttcagacttttgtgaaatcctggatcgc
tataagagcaggtttctt------------------------------------------
------------------------------------------------------------
------------------------------------------------------------
------------------------------------------------------------
------------------------------------------------------------
------------------------------------------------------------
------------------------------------------------------------
--
>PAFTOL004596
------------------------------------------------------------
------------------------------------------------------------
------------------------------------------------------------
------aggctattttgcactgttggtgtgcacccaactagatgcaakgaatttgaggaa
agtggggacccagaaaagcactttcaggaacttcttgcactagctaaggacggggctgag
aaaggraaggttgtggccattggtgaatgtggactggactacgacaggcttcacttttgt
ccagctgacgtccagaagaagtattttgagaagcaatttgaactggcacatgctttgaag
ctgccaatgttcttgcatatgcgtgacgcagcttcagacttttgtgaaatcctggatcgc
tatgagagcaggtttctt------------------------aatatctcatttcttttt
aggcaagtacttgaggtagttgcaggct--------------------------------
------------------------------------------------------------
------------------------------------------------------------
------------------------------------------------------------
---------------------------------------------------------ata
aagatattgcagacttaaatcagctgagtgaaactttgtaccagaatacctgcagg----
--
>PAFTOL004598
------------------------------------------------------------
------------------------------------------------------------
---------actggtggatctcttgaggactcaaaggaagctcttgcaattgcacaaact
gatggaaggctattttgcactgttggcgtgcatccaactagatgcaatgaatttgaggag
agtggggatccagaaaagcactttcaggaacttcttgcactagctaaggagggggttgag
aaaggraaggttgtggccattggtgaatgtggactggactaygayaggcttmacttttgt
ccagctgacgtccagaagaagtattttgagaagcaatttgaactggcacatgctttgaag
ctgccaatgttcttgcacatgcgtgacgcagcttcagacttttgtgaaatcctggatcgc
tataagagcaggtttctt------------------------------------------
------------------------------------------------------------
------------------------------------------------------------
------------------------------------------------------------
------------------------------------------------------------
------------------------------------------------------------
------------------------------------------------------------
--
>PAFTOL004600
gatatagcagtcaacttcacagatggtatgttcaagggaatctataatgggaagcaatgc
catgacccagatattcaagcagttttaagtagagcttggagcgctggggttaagaatggg
ttttaggtgaccggtggatctcttgaggactcaaaggaagctcttgcaattgcacaaact
gatggaaggctattttgcactgttggcgtgcatccaactagatgcaatgaatttgaggag
agtggggatccagaaaagcactttcaggaacttcttgcactagctaaggagggggttgag
aaaggraaggttgtggccattggtgaatgtggaytggactaygayargcttmwcttttgt
cmagctgacgtcyagaagaagtattttacgaagcagtttgaactggcccatgctttgaag
ctaccaatgttcttgcacatacatgaagcagctttagacttctgtgaa---ctggatcgc
tataagagcaggtttcttattggt------------gtagctaatatctcatttctctct
aggcaagtacttgaggtagttgcgggct--------------------------------
------------------------------------------------------------
------------------------------------------------------------
------------------------------------------------------------
---------------------------------------------------------gta
aagatattgcagacttaaatcagttaagtgaaaatttgtaccataatacctgcagg----
--
>PAFTOL004609
------------------------------------------------------------
------------------------------------------------------------
------------------------------------------------------------
------aggctattttgcactgttggtgtgcatccaactagatgcaatgaatttgaggag
agcggggacccagaaaggcactttcaggaacttcttgcactagctaaggatggggttgag
aaaggraaggttgtggcmattggtgaatgtggactggactaygayaggcttyacttttgy
ccagctgacgtccagaagaagtattttgagaagcaatttgaactggcacatactttgaag
ctgccaatgttcttgcatatgcgtgatgcagctgcagacttttgtgaaatcctggatcgc
tataagagcaggtttctt------------------------------------------
------------------------------------------------------------
------------------------------------------------------------
------------------------------------------------------------
------------------------------------------------------------
------------------------------------------------------------
------------------------------------------------------------
--
>PAFTOL004610
gatatagcagtcaattttacagatggtatgttcaagggaatctataatgggaagcaatgc
catgccycagatattcaagcagttttaagtagagcatggagtgctggggtt---gaccgt
ataattgtgactggtggatctcttgaggactcaaaggaagctcttgcaattgcacaaact
gatggaaggctattttgcactgttggcgtgcatccaactagatgcaatgaatttgaggag
agtggggacccagaaaagcactttcaggaacttcttgcactagctaaggaggggkttgag
aaaggraaggttgtggccattggtgaatgtggactggactacgacaggcttcacttttgc
tcagctgacgtccagaagaagtactttgagaagcaatttgaactagcgcatgctttgaag
cttcccatgttcttgcacatgcgtgaagcagcttcggacttctgtgacatcctggatagc
tctaagagcaggtttctt------------------------------------ctctgt
aggcaagtacttgaggtagttgcaggct--------------------------------
------------------------------------------------------------
------------------------------------------------------------
------------------------------------------------------------
---------------------------------------------------------gta
aaggtattgcagacgtgaatcagcttggtgagagtttgtaccataatgcctgccgg----
--
>PAFTOL004611
gatatagcagtcaattttacagatggtatgttcaagggaatctataatgggaagcaatgc
catgccccagatattcaagcagttttaagtagagcatggagtgctggggtt---gaccgt
ataattgt---------------------------agaagctcttgcaattgcacaaact
gatggaaggctattttgcactgttggcgtgcatccaactagatgcaatgaatttgaggag
agtggggacccagaaaagcactttcaggaacttcttgcactagctaaggagggggttgag
aaaggraaggttgtggccattggtgaatgtggactggactacgacaggcttcacttttgc
tcagctgacgtccagaagaagtactttgagaagcaatttgaactagcgcatgctttgaag
cttcccatgttcttgcacatgcgtgaagcagcttcggacttctgtgacatcctggatagc
tctaagagcaggtttctt------------------------------------ctctgt
aggcaagtacttgaggtagttgcaggct--------------------------------
------------------------------------------------------------
------------------------------------------------------------
------------------------------------------------------------
---------------------------------------------------------gta
aaggtattgcagacgtgaatcagcttggtgagagtttgtaccataatgcctgccgg----
--
>PAFTOL004613
------------------------------------------------------------
------------------------------------------------------aatggg
ttttaggtgactggtggatctcttgggggctcaaaggaagctcttgcaattgcacaaact
gatggaaggctattttgcactgttggcgtgcatccaactagatgcaakgaatttgaggag
agtggggatccagaaaagcactttcaggaacttcttgcactagctaaggagggggttgag
aaaggaaaggttgtggccattggtgaatgtggactggactacgacaggcttcacttttgt
ccagctgacgtccagaagaagtattttgaaaagcaatttgaactggcacatgstttgaag
ctgccaatgttcttgcacatgcgtgatgcagcttcagacttttgtgaaatcctggatcgc
tataagagcaggtttctt------------------------------------------
------------------------------------------------------------
------------------------------------------------------------
------------------------------------------------------------
------------------------------------------------------------
------------------------------------------------------------
------------------------------------------------------------
--
>PAFTOL004618
------------------------------------------------------------
------------------------------------------------------------
------------------tctcttgaggactcaaaggaagctcttgcaattgcacaaact
gatggaaggctattttgcactgttggtgtgcatccaactagatgcaatgaatttgaggag
agcggggacccagaaaggcactttcaggaacttcttgcwctagctaaggacggggttgag
aaaggraaggttgtggcmattggtgaatgtggactggactaygayaggcttyacttttgy
ccagctgacgtccagaagaagtattttgagaagcaatttgaactggcacatactttgaag
ctgccaatgttcttgcatatgcgtgatgcagctgcagacttttgtgaaatcctggatcgc
tataagagcaggtttctt------------------------aatatctcatttctctct
aggcaagtacttgaggtagtttctggct--------------------------------
------------------------------------------------------------
------------------------------------------------------------
------------------------------------------------------------
---------------------------------------------------------gta
aagatattgcagacttaaatcagctgagtgaaactttttaccagaatacctgcagg----
--
>PAFTOL004620
------------------------------------------------------------
------------------------------------------------------------
------------------------------------------------------------
---gaaaggctattttgcactgttggtgtgcatccaactagatgcaacgaatttgaggag
agcggggacccagaaaagcactttcaggaacttcttgctctagctaaggayggggttgag
aaaggraaggttgtggccattggtgaatgtggactggactacgacaggcttcrcttttgt
ccagctgacgtccagaagragtattttgagaagcaatttgaactggcacatactttgaag
ctgccaatgttcttgcatatgcgtcatgcagcttcagacttttgtgaaatcctggatcgc
tataagagcaggtttctt------------------------------------------
------------------------------------------------------------
------------------------------------------------------------
------------------------------------------------------------
------------------------------------------------------------
------------------------------------------------------------
------------------------------------------------------------
--
>PAFTOL004623
------------------------------------------------------------
------------------------------------------------------------
------------------------------------------cttgcaattgcacaaact
gatggaaggctattttgcactgttggtgtgcatccaactagatgcaatgaatttgaggag
agcggggacccagaaaagcactttcaggaacttcttgcgctagctaaggacggggtcgag
aaaggaaaggttgtggcmattggtgaatgtggactggactaygayaggcttyacttttgy
ccagctgacgtscagaagaagtattttgagaagcaatttgaactggcacatattttgaag
ctgccaatgttcttgcatatgcgtgatgcagcttcagacttttgtgaaatcctggattgc
tataagagcaggtttctt------------------------aatatctcatttctctct
aggcaagtacttgaggtagttgcgggct--------------------------------
------------------------------------------------------------
------------------------------------------------------------
------------------------------------------------------------
---------------------------------------------------------gta
aaaatattgcagacttaaatcagctgagtgaaactttgtaccagaatacctgcagg----
--
>PAFTOL004625
------------------------------------------------------------
------------------------------------------------------aatggg
ttttaggtgactggtggatctcttgaggactcaaaggaagctcttgcaattgcacaaact
gatggaaggctattttgcactgttggcgtgcatccaactagatgcaakgaatttgaggag
agcggggatccagaaaagcactttcaggaacttcttgcactagctaaggagggggttgag
aaaggraaggtwgtggccattggtgaatgtggactggactacgacaggcttcacttttgt
ccagctgacgtccagaagaagtattttgagaagcaatttgaactggcacatgctttgaag
ctgccaatgttcttgcacatgcgtgacgcagcttcagacttttgtgaaatcctggattgc
tataagagcaggtttctt------------------------aatatctcatttctctct
aggcaagtacttgaggtagttgcgggct--------------------------------
------------------------------------------------------------
------------------------------------------------------------
------------------------------------------------------------
---------------------------------------------------------gta
aaggtattgcagacataaatcagttaagtgaaaatttgtaccataatacctgcagg----
--
>PAFTOL004627
------------------------------------------------------------
------------------------------------------------------------
------------------------------------------------------------
------aggctattttgcactgttggtgtgcatccaactagatgcaakgaatttgcggag
agcggggacccagaagagcactttcaggaacttcttgcactagctaaggacggggttgag
aaaggaaaggttgtggccattggtgaatgtggactggactatgacaggcttcamttttgt
ccagctgacgtgcagaagaagtatkttgagaagcaatttgaactggcacatactttgaag
ctgccaatgttcttgcatatgcgtgatgcagcttcagacttttgtgaaatcctggatcgc
tataagagcaggtttctt------------------------------------------
------------------------------------------------------------
------------------------------------------------------------
------------------------------------------------------------
------------------------------------------------------------
------------------------------------------------------------
------------------------------------------------------------
--
>PAFTOL004631
------------------------------------------------------------
------------------------------------------------------------
------------------------------------gaagctcttgcaattgcacaaact
gatggaaggctattttgcactgttggcgtgcatccaactagatgcaatgaatttgaggag
agtggggatccagaaaagcactttcaggaacttcttgcactcgctaaggagggggttgag
aaaggraaggttgtggccattggtgaatgtggactggactacgacaggcttcacttttgt
ccagctgacgtccagaagaagtattttgagaagcaatttgaactggcacatgctttgaag
ctgccaatgttcttgcacatgcgtgacgcagcttcagacttttgtgaaatcctggatcgc
tataagagcaggtttctt------------------------------------------
------------------------------------------------------------
------------------------------------------------------------
------------------------------------------------------------
------------------------------------------------------------
------------------------------------------------------------
------------------------------------------------------------
--
>PAFTOL004632
gatatagcagtcaacttcacagatggkatgttcaagggaatctataatgggaagcaatgc
catgacccagatattcmagcagttttaagtagagcttggagtgctggggtt---aatcgt
ataattgtgactggtggctctcttgaggactcaaaggaagctcttgcaattgcacaaact
gatggaaggctgttttgcactgttggtgtgcatccaactagatgcaatgaatttgaggag
agcggggacccagaaaagcatttccaggaacttcttgcactagctaaggagggggttgag
aaagggaaggttgtggccgttggtgaatgtggattggactacgacaggcttcacttttgt
ccagctgacgtccagaagaagtattttgagaagcaatttgaactggcacatgctttgaag
ctgccaatgttcttgcatatgcgtgatgcagcttcagacttttgtgaaatcctggatcgc
tataagagcaggtttctt------------------------------------------
------------------------------------------------------------
------------------------------------------------------------
------------------------------------------------------------
------------------------------------------------------------
------------------------------------------------------------
------------------------------------------------------------
--
>PAFTOL004635
------------------------------------------------------------
------------------------------------------------------------
------------------------------------------------------------
---------------------------------------------aaggaattcgaggag
accgggaatccagaaaagcactttcaggaacttcttgcactagctaagcagggggttgag
aaaggaaaggtg------------------------------------------------
------------------------------------------------------------
------------------------------------------------------------
------------------------------------------------------------
------------------------------------------------------------
------------------------------------------------------------
------------------------------------------------------------
------------------------------------------------------------
------------------------------------------------------------
------------------------------------------------------------
--
>PAFTOL004636
------------------------------------------------------------
------------------------------------------------------------
------------------------------------------------------------
------aggctattttgcactgttggtgtgcatccaactagatgcaatgaatttgaggag
agcrgggacccagaaaagcactttcaggaacttcttgcactagctaaggacggggttgag
aaaggaaaggttgtggccattggtgaatgtggactggactaygayaggcttyacttttgy
ccagctgatrtccaraagaagtattttgagaagcaatttgaactggcacatactttgaag
ctgccaatgttcttgcatatgcgtgatgcagcttcagatttttgtgaaatcctggatcgc
tataagagcaggtttctc------------------------------------ctcttt
aggcaagtcctggaagtggttgctgagt--------------------------------
------------------------------------------------------------
------------------------------------------------------------
------------------------------------------------------------
---------------------------------------------------------gca
aatgtatttctgatatacatcagctgagtcgaagcctgtaccataatacctgcagg----
--
>PAFTOL004637
gatatagcggtcaacttcacagatggtatgttcaagggaatctataatgggaagcaatgc
catgccccagatattcaagcagttttaagtagagcttggagtgctggggtt---gatcgt
ataattgtgactggtggatctcttgaggactcaaaggaagctcttgcaattgcacaaact
aatggaaggctattttgcactgttggcgtgcatccaactagatgcaakgaatttgaggag
agcggcgacccagaaaagcactttcaggaacttcttgcactagctaaggagggggttgag
aaaggraaggttgtggcmattggtgaatgtggactggactatgayaggcttyacttttgc
ccagctgacgtccagaagaagtattttgagaagcaatttgaaytrgcryatgctwtgaag
ctkccaatgttcytgcacatgcgkgaagcagcttcagacttctgtgaaatcctcgatcgc
cataagagcaggtttctt------------------------aatatctcatttctctgt
aggcaagtacttgaggtagttgcgggct--------------------------------
------------------------------------------------------------
------------------------------------------------------------
------------------------------------------------------------
---------------------------------------------------------gta
aaggtattgcagacttaaatcagctcagtgaaactttgtaccataatacctgcagg----
--
>PAFTOL004644
---------------------gatggtatgttcaagggaatctataatgggaagcaatgc
catggcccagatattcaagcagttttaagtagagcttggagtgctggggtt---aatcgt
ataattgtgactggtggatctcttgaggactcaaaggaagctcttgcaattgcacaaact
gatggaaggctattttgcactgttggcgtgcatccaactagatgcaatgaatttgaggag
agcggggacccagaaaagcactttcaggaacttcttgcactagctaaggagggggttgag
aaaggraaggttgtggcmattggtgaatgtggactggactaygayaggcttyacttttgy
ccagctgacgtccagaagaagtattttgagaagcaatttgaactggcacatgckttgaag
ctgccaatgttcttgcacctgcgtgaagcarcttcagacttttgtgaaatcctggctcgc
tataagagcaggtttctt------------------------aatatctcatttctctct
aggcaagtacttgaggtagttgctggct--------------------------------
------------------------------------------------------------
------------------------------------------------------------
------------------------------------------------------------
---------------------------------------------------------gta
aagatattgcagacttaaatcagttgagtgaaactttgtaccataatacctgcagg----
--
>PAFTOL004647
------------------------------------------------------------
------------------------------------------------------aatggg
ttttaggtgactggtggatctcttgaggactcaaaggaagctcttgcaattgcacaaact
gatggaaggctattttgcactgttggtgtgcatccaactagatgcaatgagtttgaggag
agcggggacccagaaaagcactttcaggaacttcttgcactagctaaggacggggctgag
aaargraaggttgtggccattggtgaatgtggactggactacgacaggcttcacttttgt
ccagttgacgtccagaagaagtattttgagaagcaatttgaactggcacatgctttgaag
ctgccaatgttcttgcatatgcgtgccgcagcttcagacttttgtgaaatcctggatcgc
tataagagcaggtttctt------------------------------------------
------------------------------------------------------------
------------------------------------------------------------
------------------------------------------------------------
------------------------------------------------------------
------------------------------------------------------------
------------------------------------------------------------
--
>PAFTOL004652
gatatagcagtcaacttcactgatgggatgttcaagggaatctaccatggcaagcagtat
catgtaccagatattcaaactgttttgagtagggcttggagcgctggagta---gataga
atcattgtgaccgggggttcccttgagggttcaaaggaagctctcgcaattgcagaaact
gatggaaggctattytgyactgttggsgtgcatccaactagatgcaargaatttgaagaa
agtggagaaccagaaaggcattttcaatcacttctgtctttggctaaggagggagttgag
aaaggaaaggttgtggcmattggtgaatgtggactggactaygayaggcttyacttttgy
ccagctgatrtccaaaagaagtattttgagaagcaatttgaattagcatatgctatgaag
cttccaatgttcctgcacatgcgggcagcagcagcagatttctgtgaaattgtaaatcgc
aataaaagcaggtgtctt------------------------aatatctcatttctctct
aggcaagtactcgaggtagttgcgggct--------------------------------
------------------------------------------------------------
------------------------------------------------------------
------------------------------------------------------------
---------------------------------------------------------gta
aaggtattgcagacttaaatcagttaagtgaaaatttgtaccataatacctgcagg----
--
>PAFTOL004654
------------------------------------------------------------
------------------------------------------------------------
------------------------------------------------------------
------aggctattttgcactgttggtgtgcatccaactagatgcaacgaatttgaggag
agyggggacccagaaaggcactttcaggaacttcttgcactagctarggacggkgttgag
aaaggaaaggttgtggcmattggtgaatgtggactkgactaygayaggcttyacttttgt
ccaactgacgtccagaagaagtattttgagaagcaatttgaaytggcacatactttgaag
ctgccaatgttcttgcatatgcgtgatgcagcttcagacttttgtgaaatcctggatcgc
tacaagagcaggtttctt------------------------------------------
---caagtacttgaggtagttgcgggct--------------------------------
------------------------------------------------------------
------------------------------------------------------------
------------------------------------------------------------
---------------------------------------------------------gta
aaggtattgcagacttaaatcagctgagtgaaactttgtaccggaatacctgcagg----
--
>PAFTOL004658
------------------------------------------------------------
------------------------------------------------------------
------gtgactggtggatctcttgaggactcaaaggaagctcttgcaattgcacaaact
gatggaaggctattttgcactgttggtgtgcatccaactagatgcaatgaatttgaggag
agcggggacccagaaaggcactttcaggaacttcttgcactagctaaggacggggttgag
aaaggraaggttgtggcmattggtgaatgtggactggactaygayaggcttyacttttgy
ccagctgayatccaraagaagtattttgagaagcaatttgaactggcacatactttgaag
ctgccaatgttcttgcatatgcgtgatgcagctgcagacttttgtgaaatcctggatcgc
tataagagcaggtttctt------------------------------------------
------------------------------------------------------------
------------------------------------------------------------
------------------------------------------------------------
------------------------------------------------------------
------------------------------------------------------------
------------------------------------------------------------
--
>PAFTOL004667
------------------------------------------------------------
------------------------------------------------------aatggg
ttttaggtgactggtggatctcttgaggactcaaaggaagctcttgcaattgcacaaact
gatggaaggctattttgcactgttggcgtgcatccaactagatgcaatgaatttgaggag
agtggggatccagaaaagcactttcaggaacttcttgcactagctaaggagggggttgag
aaaggraaggttgtggccattggtgaatgtggactggactacgacaggcttcacttttgt
ccagctggcgtccagaagaagtattttgagaagcaatttgaactggcacatgctttgaag
ctgccaatgttcttgcacatgcgtgacgcagcttcagacttttgtgaaatcctggatcgc
tataagagcaggtttctt------------------------------------------
------------------------------------------------------------
------------------------------------------------------------
------------------------------------------------------------
------------------------------------------------------------
------------------------------------------------------------
------------------------------------------------------------
--
>PAFTOL005024
------------------------------------------------------------
------------------------------------------------------------
------------------------------------------------------------
---------------------------------------------aaggaatttgaagaa
agtggagatccagaaaggcattttcattcacttctgtctttagctaaggagggacttgag
aaaggaaaggttgtggccattggtgaatgtggactggactacgacaggcttcacttttgt
ccagctgacgtccagaagaagtattgtgagaagcaatttgaactggcacatgctttgaag
ctgccaatgttcttgcacatgcgtgacgcagcttcagacttttgtgaaatcctggattgc
tataagagcaggtttctt------------------------------------------
------------------------------------------------------------
------------------------------------------------------------
------------------------------------------------------------
------------------------------------------------------------
------------------------------------------------------------
------------------------------------------------------------
--
>PAFTOL005035
------------------------------------------------------------
------------------------------------------------------------
------------------------------------------------------------
------aggctattttgcactgttggcgtgcatccaactagatgcaatgaatttgaggag
agtggggatccagaaaagcactttcaggaacttcttgcactagctaaggagggggttgag
aaargaaaggttgtggccrttggtgaatgtggactggactacgacaggcttcacttttgt
ccagctgacgtccagaagaagtattttgagaagcaatttgaactggcacatgctttgagg
ctgccaatgttcttgcacatgcgtgacgcagcttcagacttttgtgaaatcctggatcgc
tataagagcaggtgg---------------------------------------------
------------------------------------------------------------
------------------------------------------------------------
------------------------------------------------------------
------------------------------------------------------------
------------------------------------------------------------
------------------------------------------------------------
--
>PAFTOL005042
gatatagcagtcaacttcacagatggtatgttcaagggaatctataatgggaagcaatgc
catgacccagatattccagcagttttaagtagagcttggagtgctggggtt---aatcgt
ataattgtgactggtggctctcttgaggactcaaaggaagctcttgcaattgctcaaact
gatggaaggctattttgcactgttggcgtgcatccaactagatgcaatgaatttgaagaa
agtggagawccagaaaggcattttcaatcacttctgtctttagctaaggagggagttgag
aaaggraaggttgtggcmattggtgaatgtggaytggactacracaggcttcacttttgt
cyagctracrtccagaagwagtattttgagaagcartttgaactggcayatgctttgaag
ytgccaatgttsttgcacatgcgtgaagtagttttagacttctgtgaaa-cttggatcgc
tataagaacaggtttctt------------------------a-----------------
------------------------------------------------------------
------------------------------------------------------------
------------------------------------------------------------
------------------------------------------------------------
------------------------------------------------------------
------------------------------------------------------------
--
>PAFTOL007498
---------------------gatggtatgttcaagggaatctataatgggaagcaatgc
catgacccagatattcaagcagttttaagtagagcttggagtgctggggtt---aatcgt
ataattgtgactggtggatctcttgaggactcaaaggaagctcttgcaattgcacaaact
gatggaaggctattttgcactgttggcgtgcatccaactagatgcaatgaatttgaggag
agcggggacccwgaaaagcactttmargaacttcttgcactasctaaggagggggttgag
aaaggraaggttgtggccattggtgaatgtggattggactacgacaggcttcacttttgt
ccagctgacgtccagaagaagtattttgagaagcaatttgaactggcacatgctttgaac
ctgccaatgttcttgcacatgcgtgacgcagcttcagacttttgtgaaatactggatcgc
tataagagcaggtttctt------------------------------------------
------------------------------------------------------------
------------------------------------------------------------
------------------------------------------------------------
------------------------------------------------------------
------------------------------------------------------------
------------------------------------------------------------
--
>PAFTOL008060
------------------------------------------------------------
------------------------------------------------------------
------------------------------------------------------------
---------------------------------------------aaggaatttgaggag
agtggggatccagaaaagcactttcaggaacttctggcactagctaaggagggggttgag
aaargraaggttgtggccattggtgaatgtggactggactacgacaggcttcatttttgt
ccagctgacgtccagaagaagtattttgagaagcaatttgaactggcacatgctttgaag
ctgccaatgttcttgcacatgcgtgacgcagcttcagacttttgtgaaatcctggatcgc
tataagagcaggtttctt------------------------------------------
------------------------------------------------------------
------------------------------------------------------------
------------------------------------------------------------
------------------------------------------------------------
------------------------------------------------------------
------------------------------------------------------------
--
>PAFTOL008419
------------------------------------------------------------
------------------------------------------------------------
------------------------------------------------------------
------aggctattttgcactgttggcgtgcatccaactagatgcaatgaatttgaggag
agtggggatccagaaaagcactttcaggaacttcttgcactagctaaggagggggttgag
aaaggraaggttgtggcmattggtgaatgtggactggactaygayaggcttyacttttgy
ccagctgacgtccagaagaagtattttgaaaagcaatttgaactggcacatgccttgaag
ctgccaatgttcttgcacatgcgtgacgcagcttcaaacttttgtgaaatcctggatcgc
tataagagcaggtttctt------------------------------------------
------------------------------------------------------------
------------------------------------------------------------
------------------------------------------------------------
------------------------------------------------------------
------------------------------------------------------------
------------------------------------------------------------
--
>PAFTOL008422
------------------------------------------------------------
------------------------------------------------------------
------------------------------------------------------------
------aggctattttgcactgttggtgtgcatccaactagatgcaatgaatttgaggag
agcggggacccagaaaagcactttcaggaacttcttgcattagctaaggacggggttgag
aaaggaaaggttgtggccattggtgaatgtggactggactacgacaggcttcacttttgt
ccagctgacgtccagcagaggtattttgagaagcaatttgaactggcacatactttgaag
ctgccaatgttcttgcatatgcgtgatgcagcttcagacttttgtgaaatcctggatcgc
tataagagcaggtttctt------------------------------------------
------------------------------------------------------------
------------------------------------------------------------
------------------------------------------------------------
------------------------------------------------------------
------------------------------------------------------------
------------------------------------------------------------
--
>PAFTOL008439
gatatagcagtcaacttcacagatggtatgttcaagggaatctataatgggaagcaatgc
catgccccagatattcaagcagttttaagtagagcttggagtgctggggtt---aatcgt
ataa---------------------------aaaaggaagctcttgcaattgcacaaact
gatggaaggctrttttgcactgttggtrtgcatccaactaratgcaakgaatttgaggag
aryggggacccagaaargcactttcaggaacttcttgcactagctacgaagggggttgag
aaaggraaggttgtggccattggtgaatgtggactggactaygacaggcttcacttttgt
ccarctgacgtccagaagaagtattttgagaagcaatttgaactggcacatgatttgaag
ctgccamtgttcttrcacatrcgtgaagcagcttcggacttctgtgaaatcctggattgc
tataagagcaggtttctt------------------------------------------
------------------------------------------------------------
------------------------------------------------------------
------------------------------------------------------------
------------------------------------------------------------
------------------------------------------------------------
------------------------------------------------------------
--
>PAFTOL009175
------------------------------------------------------------
------------------------------------------------------------
------------------------------------------------------------
---------------------------------------------aaggaatttgaggac
agcagggacccagaaaagcactttcaggaacttcttgcactagctaaggagggggttgag
ataggaaaggttgtggcaattggtgaatgtggactggactatgataggctttacttttgc
ccagctgatatccagcagaagtattttgagaagcaatttgaagtagcgtatgctatgaag
cttacaatattcctccacatgcgggcagcagcagcagatttctgtgaaattgtaaatcgc
aatagtaagaatgtgtat------------------------gtca--------------
------------------------------------------------------------
------------------------------------------------------------
------------------------------------------------------------
------------------------------------------------------------
---------------------------------------------------------aca
aaggacat----------------------------------------------------
--
>PAFTOL009181
------------------------------------------------------------
------------------------------------------------------aatggg
ttttaggtgactggtggatctcttgaggactcgaaggaagctcttgcaattgcacaaact
gatggaaggctattttgcactgttggcgtgcatccaactagatgcaatgaatttgaggag
agtggggatccaaaaaagcactttcaggaacttcttgcgctagctaaggagggggttgag
aaaggraaggttgtrgccattggtgaatgtggactggactacgacaggcttcacttttgt
ccagctgacgtccagaagaagtattttgagaagcaatttgaactggcacatgctttgaag
ctgccaatgttcttgcacatgcgtgacgcagcttcagacttttgtgaaatcctggatcgc
tataagagcaggtttctt------------------------------------------
------------------------------------------------------------
------------------------------------------------------------
------------------------------------------------------------
------------------------------------------------------------
------------------------------------------------------------
------------------------------------------------------------
--
>PAFTOL009187
---------------------gatggtatgttcaagggaatctataatgggaagcagtgc
catgacccagatattccagcagttttaagtagagcttggagtgctggggtt---aatcgt
ataattattgctggtggctctcttgaggactcaaaggaagctcttgcaattgcacaaact
gatggaaggctgttttgcactgttggtgtgcatccaactagatgcaakgaatttgaggag
agcggggatccagaaaagcactttcaggaacttcttgcactagctaaggagggggttgag
caaggraaggttgtggccgttggtgaatgtggattggactacgacaggcttcacttttgt
ccagctgacgtccagaagaagtattttgagaagcaatttgaactggcryatgctwtgaag
ctkccaatgttcytgcayatgcgtgatgcagcttcagacttctgtgaaatcctggatcgc
tataagagcaggtttctt------------------------------------------
------------------------------------------------------------
------------------------------------------------------------
------------------------------------------------------------
------------------------------------------------------------
------------------------------------------------------------
------------------------------------------------------------
--
>PAFTOL009189
------------------------------------------------------------
------------------------------------------------------------
------------------------------------------------------------
---------------------------------------------aaggaatttgaagaa
agtggagatccagaaaggcattttcattcacttctgtctttagctaaggagggacttgag
aaaggraaggttgtggccattggtgaatgtggactggactacgacaggcttcacttttgt
ccagctgacgtccagaagaagtattgtgagaagcaatttgaactggcacatgctttgaag
ctgccaatgttcttgcacatgcgtgacgcagcttcagacttttgtgaaatcctggattgc
tataagagcaggtttctt------------------------------------------
------------------------------------------------------------
------------------------------------------------------------
------------------------------------------------------------
------------------------------------------------------------
------------------------------------------------------------
------------------------------------------------------------
--
>PAFTOL009193
------------------------------------------------------------
------------------------------------------------------------
------------------------------------------------------------
------aggctattttgcactgttggtgtgcatccaactagatgcaatgaatttgaggag
agcggggacccagaaaagcactttcaggaacttcttgcactagctaaggacggggttgag
aaaggraaggttgtggccattggtgaatgtggactggactacgacaggcttcacttttgt
ccagctgatgtccagaagaagtattttgagaagcaatttgaactggcacatgctttgaag
ctgccaatgttcttgcatatgcgtgatgcagcttcagacttctgtgaaatcctggatcgc
tataagagcaggtttctt------------------------------------------
------------------------------------------------------------
------------------------------------------------------------
------------------------------------------------------------
------------------------------------------------------------
------------------------------------------------------------
------------------------------------------------------------
--
>PAFTOL009197
------------------------------------------------------------
------------------------------------------------------------
------gtgactggtggatctcttgaggactcaaaggaagctcttgcaattgcacaaact
gatgaaatgctattttgcactgttggcgtgcatccaactagatgcaatgaatttgaggag
agtggggatccagaaaagcactttcaggaacttcttgcactagctaaggagggggttgag
aaaggraaggttgtggccattggtgaatgtggactggactacgacaggcttcacttttgt
ccagctgacgtccagaagaagtattttgagaagcaatttgaactggcacatgctttgaag
ctgccaatgttcttgcacatgcgtgacgcagcttcagacttttgtgaaatcctggatcgc
tataagagcaggtttctt------------------------------------------
------------------------------------------------------------
------------------------------------------------------------
------------------------------------------------------------
------------------------------------------------------------
------------------------------------------------------------
------------------------------------------------------------
--
>PAFTOL009199
------------------------------------------------------------
------------------------------------------------------aatggg
ttttaggtgactggtggatctcttgaggactcaaaggaagctcttgcaattgcacaaact
gatggaaggctattttgcactgttggcgtgcatccaactagatgcaatgaatttgaggag
agtggggatccagaaaagcactttcaggaacttcttgcactagctaaggagggggttgag
aaaggraaggttgtggccattggtgaatgtggactggactacgacaggcttcacttttgt
cctgctgacgtccagaagaagtattttgagaagcaatttgaaytrgcayatgctwtgaag
ctkccaatgttcytgcacatgcgtgacgcagcttcagacttttgtgaaatcctggatcgc
tataagagcaggtttctt------------------------aatatctcatttctctct
aggcaagtacttgaggtagttkcgggct--------------------------------
------------------------------------------------------------
------------------------------------------------------------
------------------------------------------------------------
---------------------------------------------------------gta
aagatattgcagacttaaatcagttaagtgaaaatttgtaccataatacctgcagg----
--
>PAFTOL009215
------------------------------------------------------------
------------------------------------------------------------
------------------------------------------------------------
---ggaaggctattctgtactgttggggtgcatccaactagatgcaaagaatttgaagaa
agtggagatccagaaaggtattttcaatcacttctgtctttagctaaggagggagtcgag
aaaggaaaggttgtggccattggtgaatgtggattggattatgataagcttatcttttgt
caagctgacgtctagaagaagtattttgcggagcagtttgaactggcccatgctttgaag
ctaccaatgttcttgcacatacatgaagcagctttagacttctgtgaaa-cctggatcac
tataagagcaggtttctt------------------------attggttcttgtttatgt
gg---------------------taacc--------------------------------
------------------------------------------------------------
------------------------------------------------------------
------------------------------------------------------------
------------------------------------------------------------
------------------------------------------------------------
--
>PAFTOL009217
------------------------------------------------------------
------------------------------------------------------------
------gtgactggtggatctcttgaggactcaaaggaagctcttgcaattgcacaaact
gatggaaggctattttgcactgttggcgtgcatccaactagatgcaatgaatttgaggag
agtggggatccagaaaagcactttcaggaacttcttgcactagctaaggagggggttgag
aaaggraaggttgtggcmattggtgaatgtggactggactaygayaggcttyacttttgy
ccagctgacgtccagaagaagtattttgagaagcaatttgaaytrgcayatgckwtgaag
ctkccaatgttcytgcacatgcgcgacgcagcttcagacttttgtgaaatcctggatcgc
tataagagcaggtttctt------------------------------------------
------------------------------------------------------------
------------------------------------------------------------
------------------------------------------------------------
------------------------------------------------------------
------------------------------------------------------------
------------------------------------------------------------
--
>PAFTOL009229
------------------------------------------------------------
------------------------------------------------------------
---------------------------------aaggaagctcttgcaattgcacaaact
gatggaaggctattttgcactgttggtgtgcatccaactagatgcaatgaatttgaggag
agcggggacccagaaaggcactttcaggaacttcttgcactagctaaggacggggttgag
aaaggraaggttgtggccattggtgaatgtggactggactacgacaggcttcacttttgt
ccagctgacgtccagaagaagtattttgagaagcaatttgaactggcgcatactttgaag
ctgccaatgttcttgcatatgcgtgatgcagctgcagacttttgtgaaatcctggatcgc
tataagagcaggtttctt------------------------------------------
------------------------------------------------------------
------------------------------------------------------------
------------------------------------------------------------
------------------------------------------------------------
------------------------------------------------------------
------------------------------------------------------------
--
>PAFTOL009231
------------------------------------------------------------
------------------------------------------------------------
------------------------------------gaagctcttgcaattgcacaaact
gatggaaggctattttgcactgttggtgtgcatccaactagatgcaatgaatttgaggag
agcggggacccagaaaggcactttcaggaacttcttgcactagctaaggacggggttgag
aaaggraaggttgtggcmattggtgaatgtggactggactaygayaggcttyacttttgy
ccagctgacgtccagaagaagtatkttgggaagcaatttgaactggcacatactttgaag
ctgccaatgttcttgcatatgcgtgatgcagctgcagacttttgtgaaatcctagatcgc
tataagagcaggtttctt------------------------------------------
------------------------------------------------------------
------------------------------------------------------------
------------------------------------------------------------
------------------------------------------------------------
------------------------------------------------------------
------------------------------------------------------------
--
>PAFTOL009233
------------------------------------------------------------
------------------------------------------------------------
------------------------------------------------------------
------------ttttgcactgttggcgtgcatccaactagatgcaatgaatttgaggag
agcggggaccctgaaaagcactttcaggaacttcttgcactagctaaggacggggttgag
aaaggraaggttgtggccattggtgaatgtggactggactacgacaggcttcacttttgt
ccagctgacatccagaagaagtattttgagaagcaatttgaactggcacatgctttgaag
ctcccaatgttcttgcacatgcgtgaygcagcttcagacttttgtgaaatcctggatcgc
tggaagagcaggtttctt------------------------------------------
------------------------------------------------------------
------------------------------------------------------------
------------------------------------------------------------
------------------------------------------------------------
------------------------------------------------------------
------------------------------------------------------------
--
>PAFTOL009235
------------------------------------------------------------
------------------------------------------------------------
atttaggtgactggtggatctcttgaggactcaaaggaagctcttgcaattgcacaaact
gawggaaggytattttgcactgttggcgtgcatccaactagatgcaatgaatttgaggag
agtggggacccagaaaagcactktcaggaacttcttgcactagctaaggagggggttgag
aaaggraaggttgtggccattggtgaatgtggactggactacgacaggcttcacttttgc
tcagctgacgtccagaagaagtactttgagaagcaatttgaactagcgcatgctttgaag
cttccaatgttcttgcacatgcgtgaagcagcttcggacttctgtgacatcctggctagc
tctaagagcaggtttctc------------------------------------------
------------------------------------------------------------
------------------------------------------------------------
------------------------------------------------------------
------------------------------------------------------------
------------------------------------------------------------
------------------------------------------------------------
--
>PAFTOL009237
------------------------------------------------------------
------------------------------------------------------------
------------------------------------------------------------
------aggctattttgcactgttggcgtgcatccaactagatgcaatgaatttgaggag
agtggggacccagaaaagcactttcaggaacttcttgcactagctaaagagggggttgag
aaaggraaggttgtggccattggtgaatgtggactggactacgataggcttcacttttgc
tcagctgacgtccagaagaagtactttgagaagcaatttgaactagcgcatgctttgaag
cttccaatgttcttgcacatgcgtgaagcagcttcggacttctgtgacatcctggatggc
tctaagagcaggtttctt------------------------------------------
------------------------------------------------------------
------------------------------------------------------------
------------------------------------------------------------
------------------------------------------------------------
------------------------------------------------------------
------------------------------------------------------------
--
>PAFTOL009241
------------------------------------------------------------
------------------------------------------------------aatggg
ttttaggtgactggtggatctcttgaggactcaaaggaagctcttgcaattgcacaaact
gatggaaggctattttgcactgttggcgtgcatccaactagatgcaatgaatttgaggag
agtggggatccagaaaagcactttcaggaacttcttgcactagctaaggagggggttcag
aaaggraaggttgtggccattggtgaatgtggactggactaygayaggcttcacttttgt
ccagctgacgtccagaagaagtattttgagaagcaatttgaactggcacatgctttgaag
ctgccaatgttcttgcacatgcgtgacgcagcttcagacttttgtgaaatcctggatcac
tataagagcaggtttctt------------------------------------------
------------------------------------------------------------
------------------------------------------------------------
------------------------------------------------------------
------------------------------------------------------------
------------------------------------------------------------
------------------------------------------------------------
--
>PAFTOL009243
---------------------gatggtatgttcaagggaatctataatgggaagcaatgc
catgacccagatattcaagcagttttaaggagagcttggagtgctggagtt---aatcgt
ataattgtgactggtggctctcttgcggactcaaaggaagctcttgcaattgcacaaact
gatggaaggctgttttccactgttggtgtgcatccaactagatgcaakgaatttgaggag
agcggggatccagaaaagcactttcaggaacttcttgcactagctaaggagggggttgag
aaaggaaaggttgtggcaattggtgaatgtggactggactatgatagacttcacttttgc
ccagctgatatccaaaagatgtattttgagaagcaatttgaattagcgtatgctatgaag
cttccaatgttcctgcacatgcgggcagcagcagcagatttctgtgaaattgtaaatcgc
aataaaagcaggtgtctt------------------------------------------
------------------------------------------------------------
------------------------------------------------------------
------------------------------------------------------------
------------------------------------------------------------
------------------------------------------------------------
------------------------------------------------------------
--
>PAFTOL009247
------------------------------------------------------------
------------------------------------------------------------
------------------------------------------------------------
---------------------------------------------aaggaatttgaggag
agcggggacccagaaaagcactttcaggaacttcttgcactagctaaggagggggttgag
aaaggaaaggttgtggcaattggtgaatgtggactggactatgataggctttacttttgc
ccagctgatatccaaaagaagtacgtggttaggcataaagaaatg---------------
------------------------------------------------------------
------------------------------------------------------------
------------------------------------------------------------
------------------------------------------------------------
------------------------------------------------------------
------------------------------------------------------------
------------------------------------------------------------
------------------------------------------------------------
--
>PAFTOL009249
------------------------------------------------------------
------------------------------------------------------------
------------------------------------------------------------
---aggaggttgttttgcactattggtgtgcatccaacaagatgcaatgaatttgaggag
agtggggatccagaaaagcactttcaggaacttcttgcaytagctaaggaggggrttgag
aaaggraaggttgtggccgttggtgaatgtggaytggactacgacaggcttcacttttgt
ccagctgacgtccagaagaagtattttgagaagcaatttgaactggcacatgctttgaag
ctgccartgttcttgcacatgcgtgatgcggcttcagacttttgtgaaatcctggatcgc
tataagagcaggtttctt------------------------------------------
------------------------------------------------------------
------------------------------------------------------------
------------------------------------------------------------
------------------------------------------------------------
------------------------------------------------------------
------------------------------------------------------------
--
>PAFTOL009253
------------------------------------------------------------
------------------------------------------------------------
------------------------------------------------------------
---------------------------------------------aaggaatttgaagaa
agtggagatccagaaaggcattttcaggcccttctgtctttagctaaggagggcgtagag
aaaggaaaggttgtggccattggtgaatgtggactggactacgayaggcttcacttttgc
tcagctgaygtccagaagaagtactttgagaagcaatttgaactagcgcatgctttgaag
cttccaatgttcttgcacatgcgtgaagcagcttcggacttctgtgacatcctggatagc
tctaagagcaggtttctt------------------------------------------
------------------------------------------------------------
------------------------------------------------------------
------------------------------------------------------------
------------------------------------------------------------
------------------------------------------------------------
------------------------------------------------------------
--
>PAFTOL009261
------------------------------------------------------------
------------------------------------------------------------
------------------------------------------------------------
------aggctattttgcactgttggtgtgcatccaactagatgcaatgaatttgaggar
agyggggacccagaaaagcactttcaggaacttcttgcactagctaaggrcggggctgag
aaaggraaggttgtggccattggtgaatgtgggctggactaygacaggcttcacttttgt
ccagctgatgtccagaagaagtattttgagaagcaatttgaattagcatatgcgatgaag
cttccaatgttcctgcacatgcgggcagcagcagcagatttttgtggaattgtaaatcgc
aataaa------------------------------------------------------
------------------------------------------------------------
------------------------------------------------------------
------------------------------------------------------------
------------------------------------------------------------
------------------------------------------------------------
------------------------------------------------------------
--
>PAFTOL009279
------------------------------------------------------------
------------------------------------------------------aatggg
ttttaggtgactggtggatctcttgaggactcaacggaagctcttgcaattgcacaaact
gawggaaggctattttgcactgttggcgtgcatccaactagatgcaatgaattygaggag
agtggggatccagaaaagcactttcaggaacttcttgcactagctaaggagggggttgag
aaaggraaggttgtggccattggtgaatgtggactggactacaacaggcttcacttttgt
ccagctggcgtccagaagaagtattttgagaagcaatttgaactggcacatgctttgaag
ctgccaatgttcttgcacatgcgtgacgcagcttcagacttttgtgaaatcctggatcgc
tataagagcaggtttctt------------------------------------------
------------------------------------------------------------
------------------------------------------------------------
------------------------------------------------------------
------------------------------------------------------------
------------------------------------------------------------
------------------------------------------------------------
--
>PAFTOL009285
------------------------------------------------------------
------------------------------------------------------------
------gtgactggtggatctcttgaggactcaaaggaagctcttgcaattgcacaaact
gawggaaggctattttgcactgttggcgtgcatccaactagatgcaatgaatttgaggag
agtggggacccagaaaagcactttcaggaacttcttgcactagctaaggagggtgttgag
aaaggraaggttgtggccattggtgaatgtggactggactacgacaggcttcacttttgc
tcagctgacgtccagaagaagtattttgagaagcaatttgaactagcgcatgctttgaag
ctgccaatgttcttgcacatgcgtgaagcagcttcggacttctgtgacatcctggatcgc
tataagagcaggtttctt------------------------------------ctctgt
aggcaagtgcttgaggtagttgcaggct--------------------------------
------------------------------------------------------------
------------------------------------------------------------
------------------------------------------------------------
---------------------------------------------------------gta
aaggtattgcagacctcaatcagctcggtgaaactttgtaycataatgccagccgg----
--
>PAFTOL009287
------------------------------------------------------------
------------------------------------------------------aatggg
ttttaggtgactggtggatctcttgaggactcaaaggaagctcttgcaattgcacaaact
gatggaaggctattttgcactgttggcgtgcatccaactagatgcaatgaatttgaggag
agcggggatccagaaaagcactttcaggaacttcttgcactagctaaggagggggttgag
aaaggaaaggttgtggcmattggtgaatgcggactggactacgacaggcttcacttttgt
ccagctgacgtccagaagaagtattttgagaagcaatttgaaytrgcayatgctwtgaag
ctkccaatgttcytgcacatgcgtgacgcagcttcagacttttgtgaaatcctggattgc
tataagagcaggtttctt------------------------------------------
------------------------------------------------------------
------------------------------------------------------------
------------------------------------------------------------
------------------------------------------------------------
------------------------------------------------------------
------------------------------------------------------------
--
>PAFTOL009289
------------------------------------------------------------
------------------------------------------------------aatggg
ttttaggtgactggtggatctcttgaggactcaaaggaagctcttgcaattgcacaaact
gatggaaggctattttgcactgttggtgtgcatccaactagatgcaatgaatttgaagaa
agtggagatccagaaagacattttcaatcacttmtgtctttagctaaggagggagttgag
aaagggaacgttgtggccattggtraatgtggactggactacgacaggcttcacttttgt
ccagctgacgtccagaagwagtattttgagaagcagtttgaactggcacatgctttgaag
ttgccaatgctgttgcacatgcgtgaagtagctttagacttctatgaaa-cctggatcgc
tataagaacagggttctt------------------------a-----------------
------------------------------------------------------------
------------------------------------------------------------
------------------------------------------------------------
------------------------------------------------------------
------------------------------------------------------------
------------------------------------------------------------
--
>PAFTOL009291
---------ctaaattctgtagatgggatgttcaagggaatctaccatggcaagcagtat
catgtaccagatattcaaactgttttgagtagggcttggagcgctggagta---gataga
atcattgtgactggtggatcccttgaggactcaaaggaagctcttgcaattgcacaaact
gatggaaggctattttgcactgttggcgtgcatccaactagatgcaatgaatttgaggag
agcggggatccagaaaagcactttcaggaacttcttgcactagctaaggagggggttgag
aaaggaaaggttgtsgccattggtgaatgcggactggactacgacaggcttcacttttgt
ccagctgacgtccagaagaagtattttgagaagcaatttgaaytrgcayatgcrwtgaag
ctkccaatgttcytgcacatgcgtgacgcagcttcagacttttgtgaaatcctggattgc
tataagagcaggtttctt------------------------aatatctcatttctctct
aggcaagtacttgaggtagttgcgggct--------------------------------
------------------------------------------------------------
------------------------------------------------------------
------------------------------------------------------------
---------------------------------------------------------gca
aaggtattgcagacttaaatcagttaagtgaaaatttgtaccataatacctgcagg----
--
>PAFTOL009293
------------------------------------------------------------
------------------------------------------------------aatggg
ttttaggtgcctggtggatctcttgaggactcaaaggaagctcttgcaattgcacaaact
gatggaaggctattttgcactgttggcgtgcatccaactagatgcaakgaatttgaggag
agtggggatccagaaaagcactttcaggaacttcttgcactagctaaggagggggttgag
aaaggraaggttgtggccattggtgaatgtggactggactacgacaggcttcacttttgt
ccagctgacgtccagaagaagtattttgagaagcaatttgaactggcacatgctttgaag
ctgccaatgttcttgcacatgcgtgacgcagcttcagacttttgtgaaatcctggatcgc
tataagagcaggtttctt------------------------------------------
------------------------------------------------------------
------------------------------------------------------------
------------------------------------------------------------
------------------------------------------------------------
------------------------------------------------------------
------------------------------------------------------------
--
>PAFTOL009295
------------------------------------------------------------
------------------------------------------------------------
------------------------------------------------------------
---------------------------------------------aaggaatttgaggag
agtggggatccagaaaagcactttcaggaacttcttgcactagctaaggagggggttgag
aaagggaaggttgtggccattggtgaatgtggactggactacgacaggcttcacttttgt
ccagctgacgtccagaagaagtattttgagaagcaatttgaactggcacatgctttgaag
ctgccaatgttc------------------------------------------------
------------------------------------------------------------
------------------------------------------------------------
------------------------------------------------------------
------------------------------------------------------------
------------------------------------------------------------
------------------------------------------------------------
------------------------------------------------------------
--
>PAFTOL009297
------------------------------------------------------------
------------------------------------------------------------
------------------------------------------------------------
------aggctattttgcactgttggcgtgcatccaactagatgcaatgaatttgaggag
agcggggaccctgaaaagcactttcgggaacttcttgcactagctaaggagggggttgag
aaaggraaggttgtggccattggtgaatgtggattggactacgacaggcttcacttttgt
ccagctgamgtccagaagaagtattttgagaagcagtttgaattagcgtatgctatgaag
cttccaatgttcctgcacatgcgggcagcagcagcagatttttgtgaaattgtaaatcgc
aataaaagcaggtgtctt------------------------aatatctcatttctctcc
aggcaagtacttgaggtagttgckggct--------------------------------
------------------------------------------------------------
------------------------------------------------------------
------------------------------------------------------------
---------------------------------------------------------gta
aagatattgctgacttaaatcagctgagtgaagctttgtaccataatacctgcagg----
--
>PAFTOL009303
------------------------------------------------------------
------------------------------------------------------------
------------------------------------------------------------
---------------------------------------------aaggaatttgaggag
agcggggacccagaaaagcatttccaggaacttcttgcactagctaaggagggggttgag
aaagggaaggttgtggccgttggtgaatgtggattggactacgacaggcttcacttttgt
ccagctgacgtccagaagaagtat------------------------------------
------------------------------------------------------------
------------------------------------------------------------
------------------------------------------------------------
------------------------------------------------------------
------------------------------------------------------------
------------------------------------------------------------
------------------------------------------------------------
------------------------------------------------------------
--
>PAFTOL009311
------------------------------------------------------------
------------------------------------------------------------
------------------------------------------------------------
---ggaagactattttgcactgtcggcgtgcatccaactagatgcaatgaattcgaagag
agcggggatccagaaaagcactttcaggcacttctttcactagctaaggagggggttgag
aaaggraaggttgtggcaattggtgaatgtggactggactatgataggcttcacttttgc
ccagctgatgtccagaaaaagtattttgaaaagcaatttgaactagcgcatgctttaaag
ctgccaatgtttttgcacatgcgtgaagcagctgcagacttctgtgacatcttggatcgc
tataagagcaggtgcctt------------------------------------------
------------------------------------------------------------
------------------------------------------------------------
------------------------------------------------------------
------------------------------------------------------------
------------------------------------------------------------
------------------------------------------------------------
--
>PAFTOL009313
---------ctgaattctttagatggaatgtttaagggaatctaccatggcaagcaatac
catgtctcagatattcaaacagttctgagtagggcttggagcgctggcgtt---gatag-
--------------------------------------------------------aatt
attgtaaggttattttgtactgttggggtgcatccgactagatgcaaagaattygaagaa
agtggcgatccagaaaggcattttcaagaccttctatctttagctaaggagggagttsaa
aaaggaaaggttgtggcagttggtgaatgtggactggactatgacaggcttcacttttgt
ccwgctgacgtccagaagaaatattttgaaaagcaatttgaattggcaaatgcgttgaag
ctgcctatgttcctgcacatgcgtgaagcagctgcagacttctgtgacatcctagaccgc
aacaagagcaggtgactt------------------------agt---------ttgtgt
aggcaagtccttgaggtagttgctggct--------------------------------
------------------------------------------------------------
------------------------------------------------------------
------------------------------------------------------------
---------------------------------------------------------gta
aaggtcttgcrgakrtacaccagctcagtgaaacattgtaccataattcctgcaggtgat
tc
>PAFTOL009315
gatatagcagtcaacttcacagatggtatgttcaagggaatttacaatgggaagcaatgc
catgccccagatattcaagcagttttgagtagagcttggagtgctggggtt---gatcg-
------------------------------------------------------------
-----------------------------------aattattgtaawggaatttgaggag
agcggaaatccggaaaagcactttcaggaacttctcgctctagctagagagggggtggag
aagggaaaggtattgctgatc---------------------------------------
------------------------------------------------------------
------------------------------------------------------------
------------------------------------------------------------
------------------------------------------------------------
------------------------------------------------------------
------------------------------------------------------------
------------------------------------------------------------
------------------------------------------------------------
------------------------------------------------------------
--
>PAFTOL009319
gatatagcagccaacttcacagatgggatgttcaagggaatttaccatggcaagcagtat
catgtcccagatattcatactgttttgagtagggcttggagtgctggagtt---gataga
atcattgtgactggcggttcccttgagggttcaaaagaagctcttgcaattgctgaaact
gatggaaggctgttttgtactgttggggtgcatccgactaggtgtaargaatttgaagac
agtggagatccagaaagacattttcaagcccttctgtctctagctaaggagggagttgag
aaaggaaaggttgtggcaattggtgaatgtggactggactatgatagactttacttttgc
ccagcggatatccaaaagaagtattttcagaagcaatttgaattagcatctgctatgaag
ctgccaatgttcctacacatgcgggctgcagcagcagatttctgtgacattttcaatcaa
aataaaagcaggtgcctc------------------------a------------tctgc
aggcaagtccttgaggtagttgctggct--------------------------------
------------------------------------------------------------
------------------------------------------------------------
------------------------------------------------------------
---------------------------------------------------------gta
aaggtattacagacttaaatcagctcagtgaaactttgtaccataatacatgcaggtaat
tc
>PAFTOL009321
gatatagcagttaacttcactgatgggatgctcaagggaatctaccatggcaagcagtat
catgtcccagatattcacactgttttaagcagggcttggagtgctggagtt---gatag-
--------------------------------------------------------aatc
attgtaagattattttgcactgtcggcgtgcatccaactagatgcaakgaatttgaggag
agcggggacccagaaaagcactttcaggaacttcttgctttagctagagaaggggtggag
aagggaaaggttgtggccattggtgaatgtggactggactacgatagactttacttttgc
ccagcggatatccaaaaaaagtattttgagaagcaatttgaattagcatctgctatgaag
ctgccaatgttcctgcacatgcgggcagcagcagcagatttctgtgacattttcaatcgc
aataaaagcaggtgcctt------------------------------------------
---caagtccttgaggtagttgctggct--------------------------------
------------------------------------------------------------
------------------------------------------------------------
------------------------------------------------------------
---------------------------------------------------------gta
aaggtattgcagacataaatcagctcagtgagactttgtaccataatacatgcaggtaat
tc
>PAFTOL013501
------------------------------------------------------------
------------------------------------------------------aatggg
ttttaggtgactggtggatctcttgaggactcaaaggaagctcttgcaattgcacaaact
gatggaaggctattttgcactgttggcgtgcatccaactagatgcaatgaatttgagggg
agtggggatccagaaaagcactttcaggaacttcttgcactagctaaggagggggttgag
aaaggraaggttgtggccattggtgaatgtggactggactacgacaggcttcacttttgt
ccagctgacgtccagaagaagtattttgagaagcaatttgaactggcacatgctttgaag
ctgccaatgttcttgcacatgcgtgacgcagcttcagacttttgtgaaatcctggatcgc
tataagagcaggtttctgtgtattgttgtttacgtggtaaccaatatctcatttctctct
aggcaagtacttgaggtagttgcgggct--------------------------------
------------------------------------------------------------
------------------------------------------------------------
------------------------------------------------------------
---------------------------------------------------------gta
aagatattgcagacttaaatcagttaagcgaaaatttgtaccataatacctgcagg----
--
>SRR5036296
gatatagcagtcaacttcacagatggtatgttcaagggaatctatcatgggaagcaatgc
catgacccagatattccagcagttttaagtagagcttggagtgctggggtt---aatcgt
ataattgtgacgggtggctctcttgaggactcaaaggaagctcttgcaattgcacaaact
gatggaaggctgttttgcactgttggtgtgcatccaactagatgcaatgaatttgaggaa
agcggggatccagaaaagcactttcaggaacttcttgcactagctaaggagggggttgag
aaaggaaaggttgtggcaattggtgaatgtggactggactatgataggctttacttttgc
ccagctgatatccaaaagaagtattttgagaagcaatttgaattagcgtatgctatgaag
cttccaatgtttctgcacatgcgggcagcagcagcagatttctgtgaaattgtaaatcgc
aataaaagcaggtgtctttca---------------------------------------
--------------------------------------------atactaacaggaatca
atggstgctctctraagactgctgagaatcttgatgtggtgaaggaaattccaattgaga
ggatgatgattgagacagatgcaccatactgtgagataaaaaacactcatgcagggatta
aaatggttaagtcaacatggccgtctaaaaagaaagagaaatattatcccgagtgccttg
ttaaaggacg-----------------------------------------------aaa
tgaaccttgcttagtcaggtcagtt-----------------------------------
--
>SRR5137212
gatatagcagtcaacttcactgatggaatgttcaagggaatctaccatggcaagcagtat
catgtccctgatattcaaactgttttgagtagggcttggagcgctggagtt---gatagg
atcattgtgactgggggttcccttgagggttcaaaggaagctcttgcaattgcagaaact
gatggaaggctattttgtactgttggggttcatccgactagatgtaaagaatttgaagaa
agtggagatccagaaaggcattttcaagcccttctgtctttagctaaggagggagttaag
aaaggaaaggttgtggccattggtgaatgtggactggactacgacaggcttcacttttgc
ccagctgacgtccagaagaagtattttgagaagcaatttgaactggcacatgctttgaag
ctgccaatgttcttgcacatgcgtgaagcagcttcagacttctgtgaaatcctggattgc
tataagagcagattccttgcagg-------------------agttaccca-ttcattca
ctggaagtgcagaggatcgtgataagctactttctttcaataatatgtacataggggtca
atggstgctctctgaaaactgctsagaatcttgatgtagtgaggggaatcccagtggaaa
ggatgatgattgagacagattcaccatactgtgagattaagaacactcatgctggtatta
aaatggttaagtcgaaatggccgtcmmaaaagaaagagaaatatgayccwgagtgccttg
tyaaagggcg-----------------------------------------------aaa
tgagccttgcttagtgaggtcagtt-----------------------------------
--
>SRR5137213
---------------------gatggtatgttcaagggaatctataatgggaagcaatgc
catgacccagatattccagcagttttaagtagagcttggagtgctggggtt---aatcgt
ataattgtaactggtggctctcttgaggactcaaaggaagctcttgcaattgcacaaact
gatggaaggctgttttgcactgttggtgtgcatccaactagatgcaatgaatttgaggag
agtggggatccagaaaagcactttcaggaacttcttgcactagctaaggagggggttgag
aaaggaaaggttgtggcaattggtgaatgtggactggactatgataggctttacttttgc
ccagctgatatccaaaagaagtattttgagaagcaatttgaattagcgtatgctatgaag
cttccaatgttcctgcacatgcgggcagcagcagcagatttctgtgaaattgtaaatcgc
aataaaagcagattccttgcagg-------------------agttgccca-ttcattca
gtggaagtgcagaggatcgtgataagctactttctttcaataatatgtacataggaatca
atggctgctctctaaagactgctgagaatcttgatgtggtgaaggaaattccaattgaga
ggatgatgattgagacagatgcaccatactgtgagattaaaaacgctcatgcagggatta
aaatggttaagtcaacatggccgtctaaaaagaaagagaaatatgatcctgagtgccttg
ttaaaggacg-----------------------------------------------aaa
tgaaccttgcttagtcaggtcagtt-----------------------------------
--
>SRR7905849
gatatagcagtcaacttcacagatggcatgttcaagggaatctataatgggaagcaatgc
catgccccagatattcaagcagttttaagtagagcttggagtgctggggtt---aatcgt
ataattgtgactggtggatctcttaaggactcgaaggaagctcttgcaattgcagaaact
gatggaaggctattttgcactgttggcgtgcatccaactagatgcaatgaatttgaggag
agcggggacccagaaaagcactttcaggaacttcttgcactagctaaggagggggttgag
aaaggaaaggttgtggccattggtgaatgtggactggactacgacaggcttcacttttgt
ccagctgacatccagaagaagtattttgggaagcaatttgaactggcacatgctttgaag
ctgccaatgttcttgcacatgcgtgaagcagcttcagacttctgcgaaattctggatcgc
tataagagcagattcctagcagg-------------------agttgctca-ttctttta
caggaagtgcagaagatcgtgaaaagctactctccttccataatttgtacataggaatca
acggctgctctctaaagactgctgagaatcttcttgtggtgaaggaaattccaattgaga
ggatgatgattgagactgatgcaccatactgtgagattaaaaacactcatgcagggatta
acatggttaagtcaccatggccgtctaaaaagaaagagaaatatgaccctgagtgccttg
taaaaggacgaaatgaaccttgcttagtcaggcaagtacttgaggtagttgcgggctgta
aaggtatggcagacttaaatcagctcagtggaactttgtaccataatacctgcagggtct
tt
>SRR7905862
gatatagcagtcaattttacagatggcatgttcaagggaatctataatgggaagcaatgc
catgccccagatattcaagcagttttaagtagagcatggagtgctggggtt---gatcgt
ataattgtgactggtggatctcttgaggactcaaaggaagctcttgcgattgcacaaact
gatggwaggctattttgcactgttggygtgcatccaactagatgcaaygaatttgaaggg
agtggggayccagaaaagcactttcaggaacttcttgcactagctaaggagggggttgag
aaaggaaaggttgtggccattggtgaatgtggactggactaygayaggcttyacttttgc
ycagctgatrtccaraagaagtattttgagaagcaatttgaactagcgcatgctttgaag
ctgccaatgttcttgcacatgcgtgaagcagcttcagacttctgtgacatcctggatcgc
tataagagcagattcctagcagg-------------------agttgctca-ttcrttta
caggaagtgcaaaagatcgtgaaaagctactgtccttcagtaatttatacataggaatca
atggctgctctctaaagactgctgacaatcttgaagtggtgaaggaaattccaattgagc
ggatgatgattgaaactgattcaccgtactgygagattaaaaacactcatgckgggatta
aaatggttaagtcaacatggccgtctaaaaagaaagagaaatatgacccwgagtgccttg
tyaaagggcgaaatgarccttgcttagtcaggcaagtmcttgaggtagttgcaggctgta
arggcattgcagacctcratcagcttggtgaaactttgtaccataatgcctgccgggtct
tt
