# Supplementary material for: Phylogenomics and classification of Cactaceae based on hundreds of nuclear genes
Source: Plant Syst Evol. 2025 Aug 11;311(5):28. doi: 10.1007/s00606-025-01948-z (PMC12339657; doi:10.1007/s00606-025-01948-z)
Supplement: Supplementary file 4 — Online Resource 4: Containing alignments and RAxML gene trees for all included loci and all phylogenetic datasets (ZIP 10372 KB) [file 606_2025_1948_MOESM4_ESM.zip › de Vos et al_ESM_4/ESM_data_alignments/QCP/6459_consensus.mafft.fasta]

>PAFTOL004547
------------------------------------------------------------
------------------------------------------------------------
------------------------------------------------------------
---------------------------ctatatagcagagagaataaggctaaaaatgca
caactagctagacttgcaagagaagaaagcctctcagatcttaaagtccgcattgatgaa
aagaagaccattgctgttagttccttgagagggatcgctcgccttgtcatcctcgctggt
ccgggctccttcattgaggagtcctttaagcgtagtgaacctttcactgaaaagcttttg
gaacggggtgtgcttgtggttccatttgcaactgatggggagttccctaatcttgatttt
gatgagagccaagag---acgatggagtcaactaacaaaagaagacggctctggcagttg
gttcctttcaatgtttcagaatggtccaa---------------gtggatagatgagcag
a---aaaagctagcaaatgtctcttctgagtcccc--tgtgtatatgtccttgcgcatgg
atggtcgtgttcgcggaagtggagttggttacccaccgtggaatgcttttgttgcacagc
ttcctcctttaaagggcatgtggtcaggtgtcctggatggcatggatgggagagtt
>PAFTOL004551
gccaagatacgaagtgaggttctctctccttttcgttctgttcgaaggttcttctacctt
gctttcattgcaagtggctccctcggtggcctaatagcaatctcacaactgatcggtgct
ctagcgaatccagcaagagcagctgaagtcgccgacatactgaagggtgttggcatcgat
gttggggcagttaccacctttgcctttctttataccagagagaacaaggccaaaaatgca
caactagctagacttgcaagagaagaaagcctctcaaatcttaaagttcgcattgatgaa
aagaagaccattcctgttagttcattgagagggattgcccgccttgtcatccttgctggt
cctggctccttcatcgaggagtcctttaagcgyagtgaaccttttactgagaagcttttg
gaacgaggggtgcttgtggctccatttgcaactgatggggagttccctaatcttgatttt
gatgagagccaagacacaataacagagacaagtagtaaaagaagacgcctttggcagttg
gttcccttcaatgtttcagaatggtcgaa---------------gtggatagatgaacag
a---aaaagctggcaaatgtctcttctgagtcccc--tgtgtatatgtccttgcgcatgg
atggtcgtgttcgaggcagcggagttggttacccaccgtggaatgcttttgttgcgcagc
ttcctcctatraaaggcatgtggtcaggtctacttgatggcatggatgggagagtt
>PAFTOL004552
gccaagatacggagcgaggttctctctccttttcgttctgttcgaatgtgcttttacctt
gcttttattgcaagtggctccctgggtggcctgatagcgatctcacaacttagcggtgct
ctagccaatccagcaagggcagctgaaatcctcgacatgctcaagggtcttggcattgat
attggagcagttaccacctttgcctttctatatagcagagagaataaggctaaaaatgca
caactagctagacttgcaagagaagaaagcctctcagatcttaaagtccgcattgatgaa
aagaagaccattcctgttagttccttgagagggatcgctcgccttgtcatcctcgctggt
cctggctccttcattgacgagtcctttaagcgtagtgaacctttcactgaaaagcttttg
gaacgcggggtgcttgtggttccatttgcgactgatggagagttccctaatcttgatttt
gatgagagccaagat---atgacggagtcaactagcaaaagaagacggctctggcagttg
cttcctttcaatgtttcagaatggtccaa---------------gtggatagatgagcag
a---aaaagctagcaaatgtctcttctgagtaccc--tgtgtatatgtccttgcgcatgg
atggtcgtgttcggggaagtggagttggttacccaccgtggaatgcttttgttgcacagc
ttcctcctacaaagggcatgtggtcaggtgtcctggatggcatggatgggagagtt
>PAFTOL004553
gccaagatacggagcgaggttctctctccttttcgttctgttcgaatgttcttttacctt
gcttttattgcaagtggctccctgggtggcctaatagcgatctcacaacttattggtgct
ctagccaatccagcaagggcagctgaaatcctcgacatgctcaagggtcttggcattgat
attggagcagttaccacctttgcctttctatatagcagagagaataaggccaaaaatgca
caactagctagacttgcaagagaagaaagcctctcagatcttaaagtccgcattgatgaa
aagaagaccattcctgttagttccttgagagggatcgctcgccttgtcatcctcgctggt
cctggctccttcattgaggagtcctttaagcgtagtgaacctttcactgaaaaacttttg
gaacggggtgtgctcgtggttccatttgcaactgatggggagttccccaatcttgatttt
gatgagagccaagat---atgacagagtctactaacaaaagaagacggctctggcarttg
gttcctttcaatgtttcagaatggtccaa---------------gtggatagatgagcag
a---aaaagttagcaaatgtctcttctgagtcccc--tgtgtatatgtccttgcgcatkg
atggtcgtgttcgtggaagtggagttggttacccaccgtggaatgcttttgttgcacagc
ttcctcctttaaagggcatgtggtcaggtgtcctggatggcatggatgggagagtt
>PAFTOL004554
------------------------------------------------------------
---------------------------------------atctcacaacttagcggtgct
ctagccaatccagcaagggcagctgaaatcctcgacatgctcaagggtcttggcattgat
attggagcagttaccacctttgcctttctatatagcagagagaatgaggctaaaaatgca
caactagctagacttgcaagagaagaaagcctctcagatcttaaagtccgcattgatgaa
aagaagaccattcctgttggttccttgagagggatcgctcgccttgtcatcctcgctggt
cctggctccttcattgaggagtcctttaagcgtagtgaacctttcactgaaaagcttttg
gaacgcggggtgcttgtggttccatttgcgactgatggagagttccctaatcttgatttt
gatgagagccaagat---atgacggagtcaactagcaaaagaagacggctctggcagttg
cttcctttcaatgtttcagaatggtccaa---------------gtggatagatgagcag
a---aaaagctagcaaatgtctcttctgagtaccc--tgtgtatatgtccttgcgcatgg
atggtcgtgttcggggaagtggagttggttacccaccrtggaatgcttttgttgcacagc
ttcctcctacaaagggcatgtggkcaggtgtcctggatggcatggatgggagagtt
>PAFTOL004555
gccaagatacggagcgaggttctctctccttttcgttctgttcgaatgttcttttacctt
gcttttattgcaagtggctccctgggtggcctaatagcgatctcacaacttatcggtgct
ctagccaatccagccagggcagctgaaatcctcgacatgcttaagggtcttggcattgat
attggagcagttaccacctttgcctttctatatagcagagagaataaggctaaaaatgca
caactagctagacttgcaagagaagaaagcctctcagatcttaaagtccgcattgatgaa
aagaagaccattcctgttagttccttgagagggatcgctcgccttgtcatcctcgctggt
ccaggctccttcattgaggagtcctttaagcrtagtgaacctttcactgaaaagcttttg
gaacggggtgtgcttgtggttccatttgcaactgatggggagttccctaatcttgatttt
gatgagagccaagat---atgacggagtcaactaacaaaagaagacggctctggcagttg
gttcctttcaatgtttcagaatggtccaa---------------gtggatagatgagcag
a---aaaagttagcaaatgtctcttctgagtcccc--tgtgtatatgtccttgcgcatgg
atggtcgtgttcgcggaagtggagttggktacccaccgtggaatgcttttgttgcacagc
ttcctcctttaaagggcatgtggtcaggtgtcctggatggcatggatgggagagtt
>PAFTOL004556
gccaagatacggggcgaggttctcgctccttttcgttctgttcgaatgttcttttacgtt
gcttttattgcaagtggctcccttggtggcctaatagcaatctcacaacttatcggtact
ctagccaatcccgcgagggcagctgaaatccctgacatgctcaagggtcttggcattgat
attggagcagttaccacctttgcctttctatatagcagagagaacatggctaaaaatgca
caactagctagacttgcaagagaagaaagcctctcagatcttagagtccggattgataaa
aagaagaccattcctgttagttccttgagaggaattgctcgccttgtcatcctcgctggt
cctgtctccttcatcgaggagtcctttaagcgtagtgaacctttcactgaaaagcttttg
gaacggggggtgcttgtggtcccatttgcgactgatggggagttccctaatcttgatttt
gatgagatccaagat---atgacggagtcaactcgcaaaagaagacggctctggcagttg
gttcctttcaatgtttcagaatggtccaa---------------gtggatagatgagcag
a---aaaagctagcaaatgtctcttctgagtcccc--tgtgtatatgtccttgcgcatgg
acggtcgtgttcggggaagtggatttggttacccaccatggaatgcttttgttgcgcagc
ttcctcctataaagggcatgtggtcaggtgtcctggatggcatggatgggagagtt
>PAFTOL004560
------------agcgaggttctctctccttttcgttctgttcgaatgttcttttacctt
gcttttattgcaagtggctccctgggtggcctgatcgcgatctcacaacttagcggtgct
ctagccaatccagcaagggcagctgaaatcctcgacatgctcaagggtcttggcattgat
attggagcagttaccacctttgcctttctatatagcagagagaataaggctaaaaatgca
caactagctagacttgcaagagaagaaagcctctcagatcttaaagtccgcattgatgaa
aagaagaccattcctgttggttccttgagagggatcgctcgccttgtcatcctcgctggt
cctggctccttcattgaggagtcctttaagagtagtgaacctttcactgaaaagcttttg
gaacgcggggtgcttgtggttccatttgcgactgatggagagttccctaatcttgatttt
gatgagagacaagat---atgacggagtcaactagcaaaagaagacggctctggcagttg
cttcctttcaatgtttcagaatggtccaa---------------gtggatagatgagcag
a---aaaagctagcaaatgtctcttctgagtaccc--tgtgtatatgtccttgcgcatgg
atggtcgtgttcggggaagtggagttggttacccaccatggaatgcttttgttgcacagc
ttcctcctacaaagggcatgtggtcaggtatactggatggcatggatgggagagtt
>PAFTOL004561
gccaagatacgaagtgaggttctctctccttttcgttctgttcgaatgttcttttacctt
gctttcattgcaagtggctcccttggtggcctaatagcaatctcacaactgatcggtgct
ctagccaatccagcaagagcagctgaagtcgccgacatactgaagggtgttggcatcgat
gttggggcagttaycacctttgcctttctttataccagagagaacaaggccaaaaatgca
caactagctagacttgcaagagaagaaagcctctcaaatcttaaagttcgcattgatgya
aagaagatcattcctgttagttcattgagagggattgcccgcmttgtcatccttgctggt
cctggctccttcatcgaggagtcctttaagcgtagtgaaccttttacygagaagcttttg
gaacgaggagtgcttgtggttccatttgcaactgatggggagttccctaatcttgatttt
gatgagagccaagacacaataacagagacaactagtaaaagaagacggctttggcagttg
gttcccttyaatgtttcagaatggtcgaa---------------gtggataggtgaacag
a---aaaagctggcaaatgtctcttctgagtcccc--tgtgtatatgtccttgcgcatgg
atggtcgtgttcgaggcagcggagttggttacccaccgtggaatgcttttgttgtgcagc
ttcctcctataaaaggcatgtggtcaggtctccttgatggcatggatgggagagtg
>PAFTOL004562
gccaagatacggagcgaggttctctctccttttcgttctgttcgaatgttcttttacctt
gcttttattgcaagtggctccctgggtggcctgatagcgatctcacaacttagcggtgct
ctagccaatccagcaagggcagctgaaattctcgacatgctcaagggtcttggcattgat
attggagcagttaccacctttgcctttctatatggcagagagaataaggctaaaaatgca
caactagctagacttgcaagagaagaaagcctctcagatcttaaagtccgcattgatgaa
aagaagaccattcctgttggttccttgagagggatcgctcgccttgtcatcctcgctggt
cctggctccttcattgaggagtcctttaagcgtagtgaacctttcactgaaaagcttttg
gaacgcggggtgcttgtggtttcatttgtgactgatggagagttccctaatcttgatttt
gatsagagccaagat---atgacggagtcaactagcaaaagaagacggctctggcagttg
cttcctttcaatgtttcagaatggtccaa---------------ac---taaactgtagg
c---aacagcttatgcgcataccatttcttctctg--caggtatatgtccttgcgcatgg
atggtcgtgttcggggaagtggagttggttacccaccgtggaatgcttttgttgcacagc
ttccccctacaaagggcatgtggtcaggtgttctggatggcatggatgggagagtt
>PAFTOL004563
---------------------------------------------atgttcttttacctt
gcttttattgcaagtggctccctgggtggcctaatagcgatctcacaacttatcrgtgct
ctagccaatccagcaagggcagctgaaatcctcgacatgctcaagggtcttggcattgat
attggagcagttrgcayctttgcctttctatatagcagagagaataaggctaaaaatgca
caactagctagacttgcaagggaagaaagcctckcagatcttaaagtccgcattgatgaa
aagaagatcattcctgttagttccttgagagggatcgctcgccttgtcatcctcgctggt
cctggctccttcattgaggagtcatttaagcgtagtgaacctttcactgaaaagcttttg
gaamgrggagtgcttgtggttccatttgcgactgatggggagttccctaatcttkatttt
g------------------------------------aaagaagacggctctggcagttg
gttcctttcaatgtttcagaatggtccaa---------------gtggatagatgagcag
a---aaaagctagcaaatgtctcttytgagtcccc--tgtgtatatgtccttgcgcatgg
atggtcgtgttcggggaagtggagttggttacccaccgtggaatgcttttgttgcacagc
ttcctcctttaaagggyatgtggtcaggtgtcctggatggcatggatgggagagtt
>PAFTOL004564
gccaagatacgaagtgaggttctcgctccttttcgttctgttcgaatgttcttttacctt
gctttcattgcaagtggctccctcggtggcctaatagcaatctcacaactgatcggtgct
ctagcaaatccagcaagagcagctgaagttgctgacatactgaagggtgttggcatcgat
gttggggcagttaccacctttgcctttctttataccagagagaacaaggccaaaaatgca
caactagctagacttgcaagagaagaaagcctctcaaatcttaaagttcgcattgatgaa
aagaagaccattcctgttagttcattgagagggattgcccgccttgtcatccttgctggt
cctggctscttcattgaggagtcctttaagcgtagtgaaccttttactgagaagcttttg
gaacgaggggtgcttgtggttccatttgcaactgatggggagttccctaatcttgatttt
gatgggagccaagacacaacaacagagacaactagtaaaagaagaaggctttggcagttg
gttcccttcaatgtttcgcaatggtccaa---------------gtatgtg---------
------------------------------------------------------------
------------------------------------------------------------
--------------------------------------------------------
>PAFTOL004565
---------------------------------------------------ttttacgtt
gcttttattgcaagtggctcccttggtggcctaatagcgatctcacaacttatcggtact
ctagccaatccagcaagggcagctgaaatgcctgacatgctcaagggtcttggcattgat
attggagcagttaccacctttgcctttctatatggcagagagaacaaggctaaaaatgca
caactagctagacttgcaagagaagaaagcctctcagatcttagagtccggcttgatgaa
aagaagaccattcctgttagttccttgagagggatcgctcgccttgtcatccttgctggt
cctggctctttcatcaaggagtcctttaagcgtagtgaacctttcactgaagagcttttg
gaacggggggtgcttgtggtcccatttgcgactgatggggagttccctaatcttgatttt
gatgagagccaagat---atgacagagtcaactctcaaaagaagacggctttggcagttg
gttcctttcaatgtttcagaatggtccaa---------------gtggatagatgagcag
a---aaaagctagcaaatgtctcttctgagtcccc--tgtgtatatgtccttgcgcatgg
acggtcgtgttcggggaagtggagttggttacccaccgtggaatgcttttgttgcacagc
ttcctcctacaaagggcatgtggtcaggtgtcctggatggcatggatgggagagtt
>PAFTOL004566
gccaagatacgaagtgaggttctctctccttttcgttctgttcgaatgttcttttacctt
gctttcattgcaagtggctccctcggtggcctaatagcaatctcacaactgatcggtgct
ctagcaaatccagcaagagcagctgaagtygccgacatactgaagggtgttggcatcgat
gttggggcagttaccacctttkcctttctttataccagagagaacaaggccaaaaatgca
caactagctagacttgcaagagaagaaagcctctcaaatcttaaagttcgcattgaygaa
aagaagaccattcctgttagttcattgagagggattgcccgccttgtcatccttgctggt
cctggctccttcatcgaggagtcctttaagcgtagtgaaccytttactgagaagcttttg
gaacgaggggtgcttgtggttccatttgcaactgatggggagttccctaatcttgatttt
gatgagagccaagacacaacaacagagacaactagtaaaagaagaaggctttggcagttg
gttcccttcaatgtttcacaatggtccaa---------------gtggatagatgagcag
a---aaargctagcaaatgtctcttctgagtcccc--tgtgtatatgtccttgcgcatgg
atggtcgtgttcgaggcagcggagttggttacccaccgtggaatgcttttgttgyrcagc
ttcctcctataaagggcatgtggtcaggtctccwtgatggcatggatgggagagtt
>PAFTOL004567
---------------gaggttctctctccttttcgttccgttcgaatgttcttttacctt
gcttttattgcaagtggctccctgggtggcctgatagcgacctcacaacttatcggtgct
ctagccaatccagcaagggcagctgaaatcctcgacatgctcaagggtcttggcattgat
attggagcagttaccacctttgcctttctatatagcagagagaataaggctaaaaatgca
caactagctagacttgcaagagaagaaagcctctcagatcttaaagtccgcattgatgaa
aagaagaccattcctgttagttccttgagagggatcgctcgtcttgtcatcctcgctggt
actggctccttcattgaggagtcctttaagcgtagtgaacctttcactgaaaagcttttg
gaacgaggggtgcttgtggttccatttgcaactgatggggagttccctaatcttgatttt
gatgagagccaagat---atgacggagtcaactagcaaaagaagaaggctctggcagttg
gttcctttcaatgtttcagaatggtccaa---------------gtggatacatgagcag
a---aaaagctagcaaatgtctcttctgagtcccc--tgtgtatttgtccttgcgcatgg
atggtcgtgttcggggaagtggagttggttacccaccatggaatgcttttgttgcacagc
ttcctcctacaaagggcatgtggtcaggtgtcctggatggcatggatgggagagtt
>PAFTOL004568
gccaagatacggagcgaggttctctctccttttcgttccgttcgaatgttcttttacctt
gcttttattgcaagtggctccctgggtggcctgattgcgacctcacaacttatcggtgct
cttgccaatccagcaagggcggctgaaatcctcgacatgcttaagggtcttggcattgac
attggagcagttaccacctttgcctttctatatagcagagagaatmaggctaaaaatgca
caactagctagacttgcaagagaagaaagcctctcagatcttaaagtccgcattgatgaa
aagaagaccattcctgttagttccttgagagggatcgctcgccttgtcatcctcgcyggt
cctggctccttcattgaggagtcctttaagcgtagtgaacctttcactgaaaakcttttr
gaacggggggtgcttgtggttccatttgcaactgatggggagttccctagtcttgatttt
gatgtgagccaagat---atgacrgagtcaactagcaaaagacgacggctctggcagttg
gttcctttcaatgtttcagaatggtccaa---------------gtggatagatgaacag
a---aaaagctagcaaatgtttcttctgagtcccc--tgtgtatatgtccttgcgcatgg
atggtcgtgttcggggaagtggagttggttacccaccatggaatgcttttgttgcacarc
ttcctcctacaaagggcatgtggtcaggtgtcctggatggcatggatgggagagtt
>PAFTOL004571
gccaagatacgaagtgaggttctctctccttttcgttctgttcgaatgttcttttacctt
gctttcattgcaagtggctccctcggtggcctaatagcaatctcacaactkatcggtgct
ctagcaaatccagcaagagcagctgaagtcaccgacatactgaagggtgttggcatcgat
gttggggcagcmaccacctttgcctttctttataccagagagaacaaggccaaaaatgca
caactagctagacttgcaagagaagaaagcctctcaaatcttaaagttcgcattgatgaa
aagaagaccattcctgttagttcattgagagggattgcccgccttgtcatccttgctggt
cctggctccttcatcgaggagtcctttaagcgtagtgaaccttttactgagaagcttttg
gaacgaggggtgcttgtggttccatttgcaactgatggggagttccctaatcttgatttt
gatgagagccaagacacaacaacagag---actagtaaaagaagaaggctttggcagttg
gttcccttcaatgtttcacaatggtccaa---------------gtggatagatgagcag
a---aaaagctagcaaatgtctcttctgagtcccc--tgtgtatatgtccttacgcatgg
atggtcgtgttcgaggcagcggagttggttacccaccgtggaatgcttttgttgcacagc
ttcctcctataaagggcatgtggtcaggtctccttgatggcatggacgggagagtt
>PAFTOL004572
gccaagatacggagcgaggttcttgctccttttcgttctgtccgaatgttcttttacgtt
gcttttattgcaagtggctcccttggtggcctaatagcaatctcacaacttatcggtact
ctagccaatccagcaagggcagctgaaatccctgacatgctcaagggtcttggcattgat
attggagcagttaccacctttgccttgctatatagcrgagaggacaaggctagaaatgca
caactagstagacttgcaagagaagaaagcctctcagatcttagagtccggattgatgga
aagaagacaattcctgttagttccctgagagggatcgctcgccttgtcatcctcgctggt
cctggctccttcatcgaggagtcctttaagcgtagtgaacctttcactgaaaagcttttg
gaacggggggtgcttgtggtcccatttgcgactgatggggagttccctaatcttgatttt
gatgagagccaaggt---atgacggtgtcaactagccaaagaagacggctctggcagttg
gttcctttcaatgtttcagaatggtccaa---------------gtggatagatgagcag
a---aaaagctagcaaatgtctcttctgagtcccc--tgkgtatatgtccttgcgcatgg
acggtcgtgttcggggcagtggagttggttacccaccgtggaatgcttttgttgcgcagc
ttcctcctacaaagggcatgtggtcaggtgtcctggatggcatggatgggagagtt
>PAFTOL004573
gccaagatacggagcgaggttcttgctccttttcgttctgttcgaatgttcttttacgtt
gcttttattgcaagtggctcccttggtggcctaatagcgatctcacaacttatcggtact
ctagccagtccagcaagggcagctgaaatccctgacatgctcaaaggtcttggcattgat
attggagcagttaccacctttgcctttctatatagcagagagaacaaggccaaaaacgta
caactagctagacttgcaagagaagagagcctctcagatcttagagtgcggattgacgaa
aagaagaccattcctgttagttccttaagagggatcgctcgccttgtcatcctcgctggt
cctggctccttcatcgaggagtcctttaagcgtagtgagcctttcactgaaaagcttttg
gaacggggggtgcttgtggtctcatttgcgactgatggggagttccctaatcttgatttt
gatgagagccaagat---atgatggagtcaactagcaaaagaagacggctctggcagttg
gttcctttcaatgtttcagaatggtccaa---------------gtggatagatgagcag
a---aaaagctagcaaatgtctcttctgagtcccc--tgtgtatatgtccttgcgcatgg
acggtcgtgttcggggaagtggagttggttacccaccgtggaatgcttttgttgcgcagc
ttcctcctacaaagggcatgtggtcaggtgtcctggatggcatggatgggagagtt
>PAFTOL004574
gccaagatacggagcgaggttctctctccttttcgttctgttcgaatgttcttttacctt
gcttttattgcaagtggctccctgggtggcctaatagcgatctcacaacttatcggtgct
ctagccaatccagcaagggcagctgaaatcctcgacatgctcaagggtcttggcattgat
atcggagcagttaccacctttgcctttctatatagcagagagaataaggctaaaaatgca
caactagctagacttgcaagagaagaaagcctctcagatcttaaagtccgcattgatgaa
aagaagaccattcctgttagttccttgagagggatcgctcgccttgtcatcctcgctggt
cctggctccttcattgaagagtcctttaagcgtagtgaaccrttcactgaaaagcttttg
gaacggggtgtgcttgtggttccatttgcaactgatggggagttccctaatcttgatttt
gatgagaaccaagat---atgayagagtcaactagcaaaagaagacggctctggcagttg
gttcctttcaatgtttcagaatggtccaa---------------gtggatagatgagcag
a---aaaagctagcaaatgtctcttctgagtcccc--tgtttatatgtccttgcgcatgg
atggtcgtgttcggggaagtggagttggttacccaccatggaatgcttttgttgcacagc
ttcctcctttaaatggcatgtggtccggtgtcctggatggcatggatgggagagtt
>PAFTOL004577
gccaagatacggagcgaggttctctctccttttcgttctgttcgaatgttcttttacctt
gcttttattgcaagtggctccctgggtggcctgatcgcaatctcacaacttagcggtgct
ctagccaatccagcaagggcagctgaaatcctygacatgctcaagggtcttggcattgat
attggagcagttaccacctttgcctttctatatagcagagagaataaggctaaaaatgca
caactagctagacttgcaagagaagaaagcctctcagatcttaaagtccgcattgatgaa
aagaagaccattcctgttggttccttgagaggsatcgctcgccttgtcatcctcgctggt
cctggctccttcattgaggagtcctttaagcgtagtgaacctttcactgaaaagcttttg
gaacgcggggtgcttgtggttccatttgcgactgatggagagttccctaatcttgatttt
gatgagagccaagat---atgacggrgtcaactagcaaaagaagacggctctggcagttg
cttcctttcaatgtttcagaatggtccaa---------------gtggatagatgagcag
a---aaaagctagcaaatgtctcttctgagtaccc--tgtgtatatgtccttgcgcatgg
atggtcgtgttcggggaagtggagttggttacccaccgtggaatgcttttgttgcacagc
ttcctcctacaaagggcatgtggtcaggtgtcctggatggcatggatgggagagtt
>PAFTOL004578
------atacggagcgaggttctcgctccttttcgttctgttcgaatgttcttttacgtt
gcttttattgcaagtggctctcttggtggcctaatagcgatctcacaacttattggtact
ctagccaatccagcaagggcagctgaaatccctgacatgctcaagggtcttggcattgat
attggagcagttaccacctttgcttttctatatagcagagagaacaaggctaaaaatgca
caactagctagacttgcaagagaagaaagcctctcagatcttagagtccggattgatgaa
aagaagaccattcctgttagttccttgagagggatcgcccgccttgtcatccttgctggt
cctggctcctttattgaggagtcctttaagcgtagtgaacctttcactgaaaagcttttg
gaacggggggtggttgtggtcccatttgcgactgatggggagttccctaatcttgatttt
gatgagagccaagat---atgacggagtcaactagcaaaagaagacggctctggcagttg
gttcctttcaatgtttcagaatggtccaa---------------gtggatagatgagcag
a---aaaagctagcaaatgtctcctctgagtcccc--tgtgtatatgtccttgcgcatgg
acggtcgtgttcggggaagtggagtcggttacccgccgtggaatgcttttgttgcgcagc
ttcctcctataaagggcatgtggtcaggtgtcctggatggcatggatgggagagtt
>PAFTOL004582
gccaagatacggagcgaggttctcgctccttttcgttctgttcgaatgttcttttacgtt
gcttttattgcaagtggctcccttggtggcctaatagcgatctcacaacttatcggtact
ctagccaatccagcaagggcagctgaaatccctgacatgctgaagggtcttggcattgat
attggagcagttaccaccttcgcctttctatatagcagagagaacaaggctaaaaatgca
caactagccagacttgcaagagaagaaagcctctcagatcttagagtccggattgatgaa
aagaagaccattcctgttagttccttgagagggatcgctcgccttgtcatcctcgctggt
cctggctccttcatcgaggagtcctttaagcgtagtgaacctttcactgaaaagcttttg
gaacggggggtgcttgtggtcccatttgcgactgatggggagttccctaatcttgatttt
gatgagagccaagat---atgacggagtcaactagcaaaagaagacggctctggcagttg
gttcctttcaatgtttcmgaatggtccaa---------------gtggatagatgagcag
a---aaaagctagcaaatgtctcttctgagtcccc--tgkgtatatgtccttgcgcatgg
acggtcgtgttcggggaagtggagttggttacccaccgtggaatgcttttgttgcgcagc
ttcctcctataaagggcatgtggtcaggtgtcctggatggcatggatgggagagtt
>PAFTOL004583
gccaagatacggagcgaggttctstctccttttcgttctgttcgaatgttcttttacctt
gcttttattgcaagtggctccctgggtggcctaatagcgatctcacaacttatcggtgct
ctagccaatccagcaagggcagctgaaatcctcgacatgctcaagggtcttggcattgat
attggagcagttaccacctttgcctttctatatagcagagagaataaggctaaaaatgca
caactagctagacttgcaagagaagaatgcctctcagatcttaaagtccgcattgatgaa
aagaagaccattcctgttagttccttgagagggatcgctcgccttgtcatcctcgctggt
cctggctccttcattgaggagtcctttaagcgtagtgaacctttcactgaaaagcttttg
gaacggggtgtgctcgtggttccatttgcaactgatggggagttccctaatcttgatttt
gatgagagccaagat---atgatggagtcaactaacaaaagaagacggctctggcagttg
gttcctttcaatgtttcagaatggtccaa---------------gtggatagatgagcag
a---aaaagttagcaaatgtctcttctgagtcccc--tgtgtatatgtccttgcgcatgg
atggtcgtgttcgcggaagtggagttggttacccaccgtggaatgcttttgttgcacagc
ttcctcctttaaagggcatgtggtcaggtgtcctggatggcatggatgggagagtt
>PAFTOL004584
gccaagatacggagcgaggttctctctccttttcgttctgttcgaatgttcttttacctt
gcttttattgcaagtggctccctgggtggcctgatagcgatctcacaacttagcggtgct
ctagccaatccagcaagggcagctgaaatcctcgacatgctcaagggtcttggcattgat
attggagcagttaccacctttgcctttctatatagcagagagaataaggctaaaaatgcr
caactagctagacttgcaagagaagaaagcctctcagatcttaaagtccgcattgatgaa
aagaagaccattcctgttggttccttgagagggatcgctcgccttgtcatcctcgctggt
cctggctccttcattgaggagtcctttaagcgtagtgaacctttcactgaaaagcttttg
gaacgcggggtgcttgtggttccatttgcgactgatggagagttccctaatcttgatttt
gatgagagccaagat---atgatggagtcaactagcaaaagaagacggctctggcagttg
cttcctttcaatgtttcagaatggtccaa---------------gtagatagatgagcag
a---aaaagctagcaaatgtctcttctgagtaccc--tgtgtatatgtccttgcgcatgg
atggtcgtgttcggggaagtggagttggttacccaccgtggaatgcttttgttgcacagc
ttcctcctacaaagggcatgtggtcaggtgtcctggatggcatggatgggagagtt
>PAFTOL004585
gccaagatacgaagtgaggttctctctccttttcgttctgttcgaatgttcttttacctt
gctttcgttgcaagtggctccctcggtggcctaatagcaatmtcacaactgatyggtgct
ctagcaaatccagcaagagcagctgaagtcgccgacatactgaagggtgttggcatcgat
gttggggcagttaccacctttgcctttctttataccagagagaacaaggccaaaaatgca
caactagctagacttgcaagagaagaaagcctctcaaatcttaaagttcgcattgatgaa
aagaagaccattcctgttagttcattgagagggattgcccgccttgtcatccttgytggt
cctggctccttcatcgaggagtcctttaagcgtagtgaaccttttactgagaagcttttg
gaacgagggrtgcttgtggttccatttgcaactgatggggagttccctaatcttgatttt
gatgagagccaagacacaacaacagagacaactagtaaaagarggcggctttggcagttg
gttcccttcaatgtttcacaatggtccaa---------------gtggatagatgagcag
a---aaaagctagcaaatgtctcttctgagtcccc--tgtgtatatgtccttgcgcatgg
atggtcgtgttcgaggcagcggagttggttacccaccgtggaatgcttttgttgcacagc
ttcctcctataaagggcatgtggtcaggtctccttgatggcatggatgggagagtt
>PAFTOL004587
gccaagatacggagcgaggttctctctccttttcgttctgttcgaatgttcttttacctt
gcttttattgcaagtggctccctgggtggcctaatagcgatctcacaacttatcggtgct
ctagccaatccagcaagggcagctgaaatcctcgacatgytcaagggtcttggcattgat
attggagcagttatctcctttgcctttctatatagcagagagaatagggctaaaaatgca
caactagctagacttgcaagagaagaaagcctctcagatcttaaagtccgcattgatgaa
aagaagaccattcctgttagttccttgagagggatcgctcgccttgtcatcctcgctggt
cctggctccttcattgaggagtcctttaagcgtagtgaacctttcactgaaaagcttttg
gaacggggtgtgcttgtggttccatttgcaactgatggggagttccctaatcttgatttt
gatgagaaccaagat---atggcagagtcaactagcaaaagaagacggctctggcagttg
gttcctttcaatgtttcagaatggtccaa---------------gtggatagatgagcag
a---aaaagctagcaaatgtctcttctgagtcccc--tgtttatatgtccttgcgcatgg
atggtcgtgttcggggaagtggagttggttacccaccatggaatgcttttgttgcacagc
ttcctcctttaaagggcatgtggtcaggtgtcctggatggcatggatgggagagtt
>PAFTOL004590
gccaagatacggagcgaggttctctctccttttcgttctgttcgaatgttcttttacctt
gcttttattgcaagtggctccctgggtggcctgatagcgatctcacaacttagcggtgct
ctagccaatccagcaagggcagctgaaatcctcgacatgctcaagggtcttggcattgat
attggagcagttaccacctttgcctttctatatagcmgagagaataaggctaaaaatgca
caactagctagacttgcaagagaagaaagcctctcagatcttaaagtccgcattgatgaa
aagaagaccattcctgttggttccttgagagggatcgctcgccttgtcatcctcgctggt
cctggctccttcattgaggagtcctttaagcgtagtgaacctttcactgaaaagcttttg
gaacgcggggtgcttgtggttccatttgcgactgatggagagttccctaatctcgatttt
gatgagagccaagat---atgacggagtcaactagcaaaagaagacggctctggcrgttg
cttcctttcaatgtttcagaatggtccag---------------gtggatagatgagmag
a---aaaagctagcaaatgtctcttctgagtaccc--tgtgtatatgtccttgcgcatgg
atggtcgtgttcggggaagtggagttggttacccaccgtggaatgcttttgttgcrcagc
ttcctcctacaaagggcatgtggtcaggtgtcctggatggcatggatgggagagtt
>PAFTOL004591
gccaagatacggagcgaggttctctctccttttcgttctgttcgaatgttcttttacctt
gcttttattgcaagtggctccctgggtggcctgatagcgatctcacaacttagcggtgct
ctagccaatccagcaagggcagctgaaatcctcgacatgctcaagggtcttggcattgat
attggagcagttaccacctttgcctttctatatagcagagagaataaggctaaaaatgca
caactagctagacttgcaagagaagaaagcctctcagatcttaaagtccgcattgatraa
aagaagaccattcctgttggttccttgagagggatcgctcgccttgtcatcctcgctggt
cctggctccttcattgaggagtcctttaagcgtagtgaacctttcactgaaaagcttttg
gaaygcggggtgcttgtggttccatttgcgactgatggagagttccctaatctykatttt
gatgagagccaagat---atgacggagtcaactagcaaaagaagacggctctggcagttg
cttcctttcaatgtttcagaatggtccaa---------------gtggatagatgagcag
a---aaaagctagcaaatgtctcttctgagtaccc--tgtgtatatgtccttgcgcatgg
atggtcgtgttcggggaagtggagttggttacccaccgtggaatgcktttgttgcacagc
ttcctcctacaaagggcatgtggtcaggtgtcctggatggcatggatgggagagtt
>PAFTOL004593
gccaagatacggagcgaggttctctctccttttcgttctgttagaatgttcttttacctt
gcttttattgcaagtggctccctgggtggcctaatagcgatctcacaacttattggtgct
ctagccaatccagcaagggcagctgaaatcctcgacatgctcaagggtcttggcattgat
attggagcagttaccacctttgcctttctatatagcagagagaataaggctagaaatgca
caactagctagacttgcaagagaagaaagcctctcagatcttaaagtccgcattgatgaa
aagaagaccattcctgttagttccttgagagggatcgctcgccttgtcatcctcgctggt
cctggctccttcattgaggagtcctttaagcgtagtgaacctttcactgaaaagcttttg
gaacggggtgtgcttgtggttccatttgcaactgatggggagttccctaatcttgatttt
gatgagaaccaagat---atgacagagtcagctagcaaaagaagacggctctggcagttg
gttcctttcaatgtttcagaatggtccaa---------------gtggatagatgagcag
a---aaaagctagcaaatgtctcttctgagtcccc--tgtgtatatgtccttgcgcatgg
atggtcgtgttcggggaagtggagttggttacccaccgtggaatgcytttgttgcacagc
ttcctcctttaaagggcatgtggtcaggtgtcctggatggcatggatgggagagtt
>PAFTOL004594
gccaagatacggagcgaggttctctctccttttcgttctgttcgaatgttcttttaccta
gcttttattgcaagtggctccctgggtggcctgatagcgatctcccaacttagcagtgct
ctagccaatccagcaagggcagctgaaatcctcgacatgctcaagggtcttggcattgat
attggagcagttagcacctttgcctttctatatagcagagagaataaggctaaaaatgca
caactagctagacttgcaagagaagaaagcctctcagatcttaaagtccgcattgatgaa
aagaagaccattcctgttggttccttgagagggatcgctcgccttgtcatcctcgctggt
cctggctccttcattgaggagtcctttaagcgtagtgaacctttcactgaaaagcttttg
gaacgcggggtgcttgtggttccatttgcgactgatggagagttccctaatcttgatttt
gatgagagccaagat---atgacggagtcaactagcaaaagaagacggctctggcagttg
cttcctttcaatgtttcagaatggtccaa---------------gtggatagatgagcag
a---aaaagctagcaaatgtctcttctgagtaccc--tgtgtatatgtccttgcgcatgg
atggtcgtgttcggggaagtggagttggttacccaccrtggaatgcttttgttgcacagc
ttcctcctacaaagggcatgtggtcaggtgtcctggatggcatggatgggagagtt
>PAFTOL004596
gccaagatacggagcgaggttctcgctccttttcgttctgttcgaatgttcttttacgtt
gcttttattgcaagtggctcccttggtggcctaatagcgatctcacaacttatcggtact
ctagccaatccagcaagggcagctgaaatccctgacatgctcaagggtcttggcattgat
attggagcagttaccacctttgcctttctatatagcagagagaacaaggctaaaaatgca
caactagctagacttgcaagagaagaaagcctctcagatcttagagtccggattgatgaa
aagaagaccattcctgttagttccttgagagggatctctcgccttgtcatcctcgctggt
cctrgctccttcatcgaggagtcctttaagcgtagtgaacctttcactgaaaagcttttg
gaacggggggtgcttgtggtcccatttgcgactgatggggagttccctaatcttgatttt
gatgagagccaagat---atgacggagtcaactagcaaaagaagacggctctggcagttg
gttcctttcaatgtttcagaatggtccaa---------------gtggatagatgagcag
a---aaaagctagcaaatgtctcttctgagtcccc--tgtgtatatgtccttgcgcatgg
acggtcgtgttcggggaagtggagttggttacccgccatggaatgcttttgttgcgcaga
ttcctcctataaagggcatgtggtcaggtgtcctggatggcatggatgggagagtt
>PAFTOL004597
gccaagatacggagygaggttctctctccttttcgttctgttcgaatgttcttttacctt
gcttttattgcaagtggctccctgggyggcctaatagcgatctcacaacttatcggtgct
ctagccaatccagcaagggcagctgaaatcctcgacatgctcaagggtcttggcattgat
attggagcagttaccacctttgcctttctatatagcagagagaataaggctaaaaatgca
caactagctagrcttgcaagagaagaaagcctctcagatcttaaagtccgcattgatgaa
aagaagacyattcctgttagttccttgagagggatcgctcgccttgtcatcctcgctggt
ccaggctccttcattgaggagtcctttaagcgtagtgaacctttcactgaaaagcttttg
gaacggggtgtrcttgtggttccatttgcaactgatggggagttccctaatcttgatttt
gatgagakmcaagat---atgacagagtyaactaacaaaagaagacggctctggcagttg
gttcctttcaatgtttcagaatggtcyaa---------------gtggatagatgagcag
a---aaaagttagcaaatgtctcttctgagtcccc--tgtgtatatgtccttgcgcatgg
atggtcgygttcgyggaagtggagttggttacccaccgtggaatgcttttgttgcacagc
ttcctcctttaaagggcatgtggtcaggtgtcctggatggcatggatgggagagtt
>PAFTOL004598
---------------gaggttctctctccttttcgttctgttcgaatgttcttttacctt
gcttttattgcaagtggctccctgggtggcctgatagcgatctcccaacttagcggtgct
ctagccaatccagcaagggcagctgaaatcctcgacatgctcaagggtcttggcattgat
attggagcagttaccacctttgcctttctatatagcagagagaataaggctaaaaatgca
caactagctagacttgcaagagaagaaagcctctcagatcttaaagtccgcattgatgaa
aagaagaccattcctgttggttccttgagagggatcgctcgccttgtcatccttgctggt
cctggctctttcattgaggagtcctttaagcgtagtgaacctttcactgaaaagcttttg
gaacgcggggtgcttgtggttccatttgcgactgatggagagttccctaatcttgatttt
gatgagagccaagat---atgacagagtcaactagcaaaagaagacggctctggcagttg
cttcctttcaatgtttcagaatggtccaa---------------gtggatagatgagcag
a---aaaagctagcaaatgtctcttctgagtaccc--tgkgtatatgtccttgcgcatgg
atggtcgtgttcggggaagtggagttggttacccaccgtggaatgcttttgttgcacagc
ttcctcctacaaagggcatgtggtcaggtgtcctggatggcatggatgggagagtt
>PAFTOL004599
------------------------------------------------------------
---tttattgcaagtggctccctgggtggcctgatagcgatctcacaacttaccggtgct
ctagccaattcagcaagggcagctgaaatcctcgacatgctgaagggtcttggcattgat
attggagcagttaccacctttgcctttctatacagcagagagaacaaagctaaaaatgca
caactagctagacttgcaagagaagaaagcctctcagatcttaaagtccgcattgatgaa
aagaagaccattcctgttagttccttgagagggatcgctcgccttgtaatcctggctggt
cctggctccttcattgaggagtcctttaagcgtagtgaacctttcactraaaagcttttg
gaacggggggtgcttgtggttccatttgcgactgatggggagttccctaatcttgatttt
gatgagagccaagat---atgacagagtcaactagcaaaagaagacggctctggcagttg
gttcctttcagtgtttcagaatggtccaa---------------gtggatagatgagcag
a---aaaagctagcaaatgtctcttctgagtcccc--tgtgtatatgtccttgcgcatgg
atggtcgtgttcggggaagtggagttggttaccctccgtggaatgcttttgttgcacagc
ttcctcctacaaagggcatgtggtcaggtgtcctggatggcatggatgggagagtt
>PAFTOL004600
gccaagatacggagcgaggttctctctccttttcgttctgttcgaatgttcttttacctt
gcttttattgcaagtggctccctgggtggcctgatagcgatctcacaacttagcggtgct
ctagccaatccagcaagggcagctgaaatcctcgacatgctcaagggtcttggcattgat
attggagcagttascacctttgcctttctatatagcagagagaataaggctaaaaatgca
caactagctagacttgcaagagaagaaagcctctcagatcttaaagtccgcattgatgaa
aagaagaccattcctgttggttccttgagagggatcgctcgccttgtcatcctcgctggt
cctggctccttcattgaggagtcctttaagcgtagtgaacctttcactgaaaagcttttg
gaacgcggggtgcttgtggttccatttgcgactgatggagagttccctaatcttgatttt
gatgagagccaagat---atgacggagtcaactagcaaaagaagacggctctggcagttg
cttcctttcaatgtttcagaatggtccaa---------------gtggatagatgagcag
a---aaaagctagcaaatgtctcttctgagtaccc--tgtgtatatgtccttgcgcatgg
atggtcgtgttcggggaagtggagttggttacccaccgtggaatgcttttgttgcacagc
ttcctcctacaaagggcatgtggkcaggtgtcctggatggcatggatgggagagtt
>PAFTOL004601
gccaagatacggagcgaggttctctctccttttcgttctgttcgaatgttcttttacctt
gcttttattgcaagtggctccctgggtggcctaatagcgatctcacaacttatcggtgct
ctagccaatccagccagggcagctgaaatcctcgacatgctcaagggtcttggcattgat
attggagcagttaccacctttgcctttctatatagcagagagaataaggctaaaaatgca
caactagctagacttgcaagagaagaaagtctctcagatcttaaagtccgcattgatgaa
aagaagaccattcctgttagttccttgagagggattgctcgccttgtcatcctcgctggt
ccgggctccttcattgaggagtcctttaagcgtagtgaacctttcactgaaaagcttttg
gaacggggtgtgcttgtggttccatttgcaactgatggggagttccctaatcttgatttt
gatgagagccaagat---atgacggagtcaactaacaaaagaagacggctctggcagttg
gttcctttcaatgtttcagaatggtccaa---------------gtggatagatgagcag
a---aaaagttagcaaatgtctcttctgagtcccc--tgtgtatatgtccttgcggatgg
atggtcgtgttcgcggaagtggagttggttacccaccgtggaatgcttttgttgcacagc
ttcctcctttaaagggcatgtggtcaggtgtcctggatggcatggatgggagagtt
>PAFTOL004603
gccaagatacggagcgaggttctctctccttttcgttctgttcgaatgttcttttacctt
gcttttattgcaagtggctccctgggtggcctaatagcgatctcacaacttatcggtgct
ctagccaatccagcaagggcagctgaaatcctcgacatgctcaagggtcttggcattgat
attggagcagttactacctttgcctttctatatagcagagagaataaggctaaaaatgca
caactagctagacttgcaagagaagaaagcctctcagatcttaaagtccgcattgatgaa
aagaagacaattcctgttagttccttgagagggatcgctcgccttgtcatcctcgctggt
cctggctccttcattgaggagtcctttaagcgtagtgaacctttcactgaaaagcttttg
gaacggggtgtgcttgtggttccatttgcgactgatgggaagttccctaatcttgatttt
gatgagakccaagat---atgacggagtcaactagcaaaagaagacggctctggcagttg
gttcctttcaatgtttcagaatggtccaa---------------gtggatagatgagcag
a---aaaagctagcaaatgtctcttctgagtcccc--tgtgtatatgtccttgcgcatgg
atggccgtgttcggggaagtggagttggttacccaccgtggaatgcttttgttgcacagc
ttcctcctttamagggcatgtggtcaggtgtcctggatggcatggatgggagagtt
>PAFTOL004604
gccaagatacggagcgaggttctctctccttttcgttctgttcgaatgttcttttacctt
gcttttattgcaagtggctccctgggtggcctaatagcgatctcacaacttatcggtgct
ctagccaatccagcaagggcagctgaaatcctcgacatgctcaagggtcttggcattgat
attggagcagttactacctttgcctttctatatagcagagagaataaggctaaaaatgta
caactagctagacttgcaagagaagaaagcctctcagatcttaaagtccgcattgatgaa
aagaagacaattcctgttagttccttgagagggatcgctcgccttgtcatcctcgctggt
cctggctccttcattgaggagtcctttaagcgtagtgaaactttcactgaaaagcttctg
gaacggggtgtgcttgtggttccatttgcgactgatgggaagttccctaakcttgatttt
gatgagagccaagat---atgacggagtcaactagcaaaagaagacggctctggcagttg
gttcctttcaatgtttcagaatggtccaa---------------gtggatagatgagcag
a---aaaagctagcaaacgtctcttctgagtcccc--tgtgtatatgtccttgcgcatgg
atggccgtgttcggggaagtggagttggttacccaccgtggaatgcttttgttgcacagc
ttcctcctttaaagggcatgtggtcaggtgtcctggatggcatggatgggagagtt
>PAFTOL004605
gctaagatacggagcgaggttctctctccttttcgttctgttcgaatgttcttttacctt
gcttttattgcaagtggctcccttggtggcctaatagcgatctcacaacttatcggtgct
ctagccaatccagcaagggcagctgaaatcctcgacatgctcaagggtcttggcattgac
attggagcagttaccacctttgcctttctatatagcagagaggataaggctaaaaacgca
caactagctagacttgcaagagaagaaagcctctcagatcttaaagtccgcattgatgaa
aagaagaccattcctgttagctccttgagagggatcgctcgccttgtcatcctcgctggt
cctggctccttcattgaggagtcctttaagcgtagtgaacctttcactgaaaagcttttg
gaacggggtgtgcttgtggttccatttgcaactgatggggagttccctaatcttgatttt
gatgagaaccaagac---atgatggagtcaactaacaaaagaagacggctctggcagttg
gttcctttcaatgtttcagaatggtccaa---------------gtggatagatgagcag
a---aaaagttagcaaatgtctcttctgagtcccc--tgtgtatatgtccttgcgcatgg
atggtcgtgttcgcggaagtggagttggttacccaccgtggaatgcttttgttgcacagc
ttcctcctttaaagggcatgtggtcaggtgtcctggatggcatggatgggagagtt
>PAFTOL004608
gccaagatacggagcgaggttctcgctccttttcgttctgttcgaatgtttttttacgtt
gcttttattgcaagtggctcccttggtggcctaatagcgatctcacaacttatcggtact
ctagccaatccagcaagggcagctgaaatccctgacatgctgaagggtcttggcattgat
attggagcagttaccacctttgcctttctatatggcagagagaacaaggctaaaaatgca
caactagctagacttgcaagagaagaaagcctctcagatcttagagtccggattgatgaa
aagaagaccattcctgttagttccttgagagggatcgctcgccttgtcatcctcgctggt
cctggctccttcatcaaggagtcctttaagcgtagtgaacctttcactgaaaagcttttg
gaacggggggtgcttgtggtcccatttgcgactgatggggagttccctaatcttgatttt
gatgagagccaagat---atgacgaagtcaactagcaaaagaagacggctctggcagttg
gttcctttcaatgtttcagaatggtccaa---------------gtggatagatgagcag
a---aaaagctagcaaatgtctcttctgagtcccc--tgtgtatatgtccttgcgcatgg
acggtcgtgttcggggaagtggagttggttacccaccgtggaatgcttttgttgcgcagc
ttcctcctataaagggcatgtggtcaggtgtcctggatggcatggatgggagagtt
>PAFTOL004609
gccaagatacggagcgaggttctctctccttttcgttctgttcgaatgttcttttacctt
gcttttattgcaagtggctccctcggtggcctaatagcgacctcacaacttatcggtrct
ctagccaatccagyaagggcagctgaaatccctgacatgctyaagggtyttggcattgat
attggagcggttaccacctttgcctttctatatagcagagagaacaaggctaaaaatgca
caactagctagacttgcaagagaagaaagcctctcagatcttaaagtccggattgatgaa
aagargaccattcctgttagttccttgagagggatcgctcgccttgtcatcctcgctggt
cctggctccttcatygaggagtcctttaagcgtagtgaacctttcactgaaaagcttttg
gaacggggagtgcttgtggttccatttgcgastgatggsgaattccctaatcttgatttt
gatgagagccaagat---atgacggagtcaactagcaaaagaagacggctgtggcagttg
gttcctttcaatgtttcagaatggtccat---------------gtggatagatgagcag
a---aaaagctagcaaatgtctcttctgaktcccc--tgtgtatatgtccttgcgcatgg
ayggtcgtgttcggggaagtggagttggttacccaccrtggaatgcttttgttgcgcagc
tyccwcctataaagggcatgtggtcaggtgtcctggatggcatggatgggagagtt
>PAFTOL004610
gccaagatacgaagtgaggttctctctccttttcgttctgttcgaatgttcttttacctt
gctttcattgcaagtggctccctyggtggcctaatagcaatctcacaactgatcggtgct
ctmgccaatccagcaagagcagctgaagtcgcygacatactgaagggtgttggcatcgat
gttggggcagttaccacctttgcctttctttataccagagagaacaaggccaaaaatgca
caactagctagacttgcaagagaagaaagcctctcaaatcttaaagttcgcattgatgwa
aagaagatcattcctgttagttcattgagagggattgcccgccttgtcatccttgctggt
cctggctccttcatcgaggagtcctttaagcgtagtgaaccttttactgagaagcttttg
gaacgaggagtgcttgtggttccatttgcaactgatggggagttccctaatcttgatttt
gatgagagccaagacacaataacagagamaactagtaaaagaagacggctttggcagttg
gttcccttcaatgtttcagaatggtcgaa---------------gtggatagrtgaacag
a---aaaagctggcaaatgtctcttctgagtcccc--tgtgtatatgtccttgcgcatgg
atggtcgtgttcgaggcagcggagttggttacccaccgtggaatgcttttgttgtgcagc
ttcctcctataaaaggcatgtggtcaggtctccttgayggcatggatgggagagtg
>PAFTOL004611
gccaagatacgaagtgaggttctctctccttttcgttctgttcgaatgttcttttacctt
gctttcattgcaagtggctccctcggtggcctaatagcaatctcacaactgatcggtgct
ctcgccaatccagcaagagcagctgaagtcgccgacatactgaagggtgttggcatcgat
gttggggcagttaccacctttgcctttctttataccagagagaacaaggccaaaaatgca
caactagctagacttgcaagagaagaaagcctctcaaatcttaaagttcgcattgatgaa
aagaagatcattcctgttagttcattgagagggattgcccgccttgtcatccttgctggt
cctggctccttcatcgaggagtcctttaagcrtagtgaaccttttactgagaagcttttg
gaacgaggagtgcttgtggttccatttgcaactgatggggagttccctaatcttgatttt
gatgagagccaagasacaataacagagacaactagtaaaagaagacggctttggcagttg
gttcccttcaatgtttcagaatggtcgaa---------------gtggatagatgaacag
a---aaaagctggcaaatgtctcttctgagtcccc--tgtgtatatgtccttgcgcatgg
atggtcgtgttcgaggcagcggagttggttacccaccgtggaatgcttttgttgtgcagc
ttcctcctataaaaggcatgtggtcaggtctccttgatggcatggatgggagagtt
>PAFTOL004613
gccaagatacggagcgaggttctctctccttttcgttctgttcgaatgttcttttacctt
gcttttattgcaagtggctccctgggtagcctgatagcgatctcacaacttagcggtgct
ctagccaatccagcaagggcagctgaaatcctcgacatgctcaagggtcttggcattgat
attggagcagttaccacctttgcctttctatatagcagagagaataaggctaaaaatgca
caactagctagacttgcaagagaagaaagcctctcagatcttaaagtccgcattgatgaa
aagaagaccattcctgttagttccctgagagggatcgctcgccttgtcatcctcgctggt
cctggctccttcattgaggagtcctttaagcgtagtgaacctttcactgaaaagcttttg
gaacgcggggtgcttgtggttccatttgcgactgatggggagttccctaatcttgatttt
gatgagagtcaagat---atgatggagtcaactagcaaaagaagacggctctggcagttg
cttcctttcaatgtttcagaatggtccaa---------------gtggatagatgagcag
a---aaaagctagcaaatgtctcttctgagtaccc--tgkgtatatgtccttgcgcatgg
atggtcgtgttcggggaagtggagttggttacccaccgtggaatgcttttgttgcacagc
ttcctcctacaaagggcatgtggtcaggtgtcctggatggcatggatgggagagtt
>PAFTOL004617
gccaagatacggagcgaggttctctctccttttcgttctgttcgaatgttcttttacctt
gcttttattgcaagtggctccctgggtggcctgatagcgatctctcaacttagcggtgct
ctagccaatccagcaagggcagctgaaatcctcgacatgctcaagggtcttggcattgat
attggagcagttaccacctttgcctttctatatagcagagagaataaggctaaaaatgca
caactagctagacttgcaagggaagaaagcctctcagatcttaaagtccgcattgatgaa
aagaagaccattcctgttggttccttgagagggattgctcgccttgtcatccttgctggt
cctggctccttcattgaggagtcctttaagcgtagtgaacctttcactgaaaagcttttg
gaaygcggggtgcttgtggttccatttgtgactgatggagagttccctaatcttgatttt
gatgagagccaagat---atgacggagtcaactagcaaaagaagacggctctggcagttg
cttcctttcaatgtttcagartggtccaa---------------gtggatagatgagcag
a---aaaagctagcaaatgtctcttctgagtmccc--tgtgtataygtccttgcgcatgg
atggtcgcgttcggggaagtggagttggttacccaccgtggaatgcttttgttgcacagc
ttcctcctwyaaagggcatgtggtcaggtgtcctggatggcatggatgggagagtt
>PAFTOL004618
gccaagatacggagcgaggttctctctccttttcgttctgttcgaatgttcttttacctt
gcttttattgcaagtggctccctcggtggcctaatagcgacctcacaacttatcgktact
ctagycaatccagcaagggcagctgaaatccctgacatgctcaagggtcttggcattgat
attggagcggttaccacctttgcctttctatatagcagagagaacaaggctaaaaatgca
caactagctagacttgcaagagaagaaagcctctcagatcttaaagtccggattsatgaa
aagaagaccattcctgttagttccttgagagggatcgctcgccttgtcatcctyrctggt
cctggctccttcatcgaggagtcctttaagcgtagtgaacctttcactgaaaagcttttg
gaacggggagtgcttgtggttccatttgcgactgatggggaattccctaatcttgatttt
gatgagagccaagat---atgacggagtcmactagcaaaagaagacggctgtggcagttg
gttcctttcaatgtttcagaatggtccaa---------------gtggatagatgagcag
a---aaaagctagcaaatgtctcttctgagtcccc--tgtgtatatgtccttgcgcatgg
acggtcgtgttcggggaagtggagttggttacccaccgtggaatgcttttgttgcgcagc
ttcctcctataaagggcatgtggtcaggtgtcctggatggcatggatgggagagtt
>PAFTOL004619
gccaagatacggagcgaggttctctctccctttcgttctgttcgaatgttcttttatctt
gctttcattgcaagtggctccctgggtggcctgatagcgatctcacaacttatcggtgct
ctagccaatccagcaagggcagctgaaatccccaacatactcatgggtgttggcgttgat
gttggagcagttacaatctttgcctttctatatagcagagagaacaaggctaaaaatgca
caactagctagacttgcaagagaagaaagcctctcaaatcttaaagtccgcattgatgag
aagaagaccattcctgttagttccttgagagggattgcccgccttgtcatcctcgctggt
cctggttccttcatcaaggagtcctttaagcgtagtgaacctttcactgaaaagcttttg
gaacggggggtgcttgtggttccgtttgcaactgatggggagttccctaatcttgatttt
gatgagagccaagat---acaactgagttaactagcaaaagaagacggctctggcagttg
gttcctttcaatgtttcagaatggtccaa---------------atggatcgatgagcag
a---aaaaactagcaaatgtctcttctgagtcccc--tgkgtatatgtccttgcgcatgg
atggtcgtgttcgaggaagtggagttggttacccaccgtggaatgcttttgttgcacagc
ttcctcctatgaagggcatgtggtcaggtctctttgatggcatggatgggagagtt
>PAFTOL004620
gccaagatacggagcgaggttcttgctccttttcgttctgtccgaatgttcttttatgtt
gcttttattgcaagtggctcccttggtggcctaatagcaatctcacaacttatcggtact
ctagccaatccagcaagggcagctgaaatccctgacatgctcaagggtcttggcattgat
attggrgcagttaccacctttgcctttctatatagcmgagaggacaaggccaaaaatgca
caactagctagacttgcaagagaagaaagcctctcagatcttagagtccggattgatgaa
aagaagaccactmctgttagttccttgagagggatcgctcgccttgtcatcctcgctggt
cctggctccttcatcgaggagtcctttaagcgtagtgaacctttcactgaaaagcttttg
raacggggggtgcttgtggtcccatttgcgactgatggggagttccctaatcttgatttt
gatgagagccaagat---atgacrgagtcaactagcaaaagaagacggctctggcagttg
gttcctttcaatgtttcagaatggtccaa---------------gtggatagatgagcag
a---aaaagctagcaaatgtctcttctgagtcccc--tgtgtatatgtccttgcgcatgg
atggtcgtgttcgsggaagtggagttggttacccaccgtggaatgcttttgttgcgcagc
ttcctcctacaaagggcatgtggtcaggtgtcctggatggcatggatgggagaatt
>PAFTOL004623
---aagatacggagcgaggttcttgctccttttcgttckgttcgaatgttcttttacrtt
gcttttattgcaagtggctsccttggtggcctaatagcgatctcacaacttatcggtact
ctagccaatccagcaagggcagctgaaatgcctgacatgctcaagggtcttggcattgat
attggagcagttaccacctttgcctttctatatagcagagagaacaaggctaaaaatgca
caactagctagacttgcaagagaagaaagcctctcagatcttagagtcaggattgatgaa
aagaagaccattcctgttagttccttgagagggatcgctcgccttgtcatccttgctggt
cctggctccttcatcgaggagtcctttaarcgtagtgaacctttcactgawgagcttttg
gaacggggggtgcttgtggtcccatttgcgactgatggggagytccctaatcttgatttt
gatgagagccaagat---atgacggagtcaactcgcaacagaagacggctctggcagttg
gytcctttcaatgtttcagagtggtccaa---------------atggatagatgagcag
a---aaaagctagcaaatgtctcttctgagtcccc--tgkgtatatgtccttgcgcatgg
acggtcgtgttcggggaagtggagttggttacccaccgtggaatgcttttgttgcgcagc
ttcctcctacaaagggcatgtggtcaggtgtcctggatggcatggatgggagagtt
>PAFTOL004624
gccaagatacggagcgaggttctctctccttttcgttctgttcgaatgttcttttacctt
gcttttattgcaagtggctccctgggtggcctgatagcgatctcacaacttagcggtgct
ctagccaatccagcaagggcagctgaaatcctcgacatgctcaagggtcttggcattgat
attggagcagttaccacctttgcctttctatatagccgagagaataaggctaaaaatgca
caactagctagacttgcaagagaagaaagcctctcagatcttaaagtccgcattgatgaa
aagaagaccattcctgttggttccttgagagggatcgctcgccttgtcatcctcgctggt
cctggctccttcattgaggagtcctttaagcgtagtgaacctttcactgaaaagcttttg
gaacgcggggtgcttgtggttccatttgcgactgatggagagttccctaatcttgatttt
gatgagagccaagat---atgacggagtcaactagcaaaagaagacggctctggcagttg
cttcctttcaatgtttcagaatggtccaa---------------gtggatagatgagcag
a---aaaagctagcaaatgtctcttctgagtaccc--tgtgtatatgtccttgcgcatgg
atggtcgtgttcggggaagtggagttggttacccaccgtggaatgcttttgttgcacagc
ttcctcctacaaagggcatgtggtcaggtgtcctggatggcatggatgggagagtt
>PAFTOL004625
gccaagatacggagcgaggttctctctccttttcgttctgttcgaatgttcttttacctt
gcttttattgcaagtggctccctgggtggcctgatagcgatctcacaacttagcggtgct
ctagccaatccagcaagggcagctgaaatcctggacatgctcaagggtcttggcattgat
attggagcagttaccacctttgcctttctatatagcagagagaataaggctaaaaatgca
caactagctagacttgcaagagaagaaagcctctcagatcttaaagtccgcattggtgaa
aagaagaccattcctgttggttccttgagagggaycgctcgccttgtcatcctcgctggt
cctggctccttcattgaggagtcctttaagcgtagtgaacctttsactgaaaagcttttg
gaacgcggggtgcttgtggttccatttgcgactgatggagagttccctaatcttgatttt
gatgagagccaagat---atgacggagtcaactagcaaaagaagacggctctggcagttg
cttcctttcaatgtttcagaatggtccaa---------------gtggatagatgagcag
a---aaaagctagcaaatgtctcttctgagtaccc--tgkgtatatgtccttgcgcatgg
atggtcgtgttcggggaagtggagttggttacccaccgtggaatgcttttgttgcacagc
ttcctcctacaaagggcatgtggtcaggtgtcctggayggcatggatgggagagtt
>PAFTOL004626
gccaagatacggagcgaggttctctctccttttcgttctgttcgaatgttcttttacctt
gcttttattgcaagtggctccctcggtggcctaattgcgatctcacaacttatcggtgct
ctagccaatccagcaagggcagctgaaatcctcgacatgctcaagggtcttggcattgat
attggagcagttaccacctttgcctttctatatagcagagagaataaggctaaaaatgca
caactagctagacttgcaagagaagaaagcctctcagatcttaaagtccgcattgatgga
aagaagaccattcctgttagttcgttgagagggatcgctcgccttgtcatcctcgctggt
cctggctccttcattgaggagtcctttaagcgtagtgaacctttcactgaaaagcttttg
gaacggggtgtgcttgtggttccatttgcaactgatggggagttacctaatcttgatttt
gatgagagccaagat---acgatggagtcaactaacaaaagaaaacggctctggcagttg
gttcctttcaatgtttcagaatggtccaa---------------gtggatagatgagcag
a---aaaagttagcaaatgtctcttctcagtcccc--tgtgtatatgtccttgcgcatgg
atggtcgtgttcgcggaagtggagttggttacccaccgtggaatgcttttgttgtacagc
ttcctcctttaaagggcatgtggtcaggtgtcctggatggcatggatgggagagtt
>PAFTOL004627
gccaagatacgcagcgaggttcttgctccttttcgttctgttcgaatgttcttttacgtt
gcttttattgcaagtggctcccttggtggcctaatagcgatctcacaacttatcggtact
ctarccaatccagcaagggcagctgaaatccctgasatgmtcaagggtcttggcattgat
attggagcagttaccacytttgcctttctatatagcagagagaacaaggctaaaaatgca
caactagctagacttgcaagagaagaaagcctctcagatcttagagtccggattgatgaa
aagaagaccattcctgttagttccttgagagggatcgctcgccttgtcatccttgctggt
cctggctccttcatcgaggagtcctttaagcgtagtgaacctttcactgaaatgcttttg
gaacggggggtgctcgtggtcccatttgcgactgatggggagttccctaaccttgatttt
gatgagagccaagat---atgaccgagtcaactrgcaaaagaagacggctctggcagttg
gttcctttcaatgtttcagaatggtccaa---------------gtggatagatgagcag
a---aaaagctagcaaatgtctcttctgagtcccc--tgtgtatatgtccttgcgcatgg
acggtcgtgttcggggaagtggagttggttacccaccktggaatgcttttgttgcrcagc
ttccrcctacaaagggcatgtggtcaggtgtcctggatggcatggatgggagagtt
>PAFTOL004629
gccaagatacggagcgaggttctctctccttttcgttctgttcgaatgttcttttacctt
gcttttattgcaagtggctccctgggtggcctgatagcaatctcacaacttgtcggtgct
ctagccaatccagcaagggcagctgaaatcctcgacatgctcaagggtcttggcattgat
attggagcagttaccacgtttgcctttctatatagcagagagaataaggctaaaaatgca
caactagctagacttgcaagagaagaaagcctctcmgatcttaaagtccgcattgatgwa
aagaagaccattcctgttagttccttgagagggatcgctcgccttgtcatcctcgctggt
cctggctccttcattgaggagtcctttaagcgtagtgaacctttcactgaaaagcttttg
gaacggggggtgctygtggttccatttgcgactgatggggagttccctaatcttgatttt
gatgagagccaagat---atgatggartcaactagcaamagaagacggctctggcagttg
gtcccttttaatgtttcagaatggtccaa---------------gtggatagatgagcag
a---aaaagctagcaaatgtctcttctgagtcccc--tgtgtatatstccttgcgcatgg
atggtcgtgttcggggaagtggagttggttacccaccgtggaatgcttttgttgcacagc
ttcctcctacaaggggcatgtggtcaagtgtcctggatggcatggatgggagagtt
>PAFTOL004631
---------------------------------------gttcgaatgttcttttacctt
gcttttattgcaagtggctccctgggtggcctgatagcgatctcacaacttagyggtgct
ctagccaatccagcaagggcagctgaaatcctcgacatgctcaagggtcttggcattgat
attggagcagtyaccacctttgcctttctatatagcakagagaataaggctaaaaatgca
caactagctagacttgcaagagaagaaagcctctcagatcttaaagtccgcattgatgaa
aagaagacmattcctgttggttccttgagagggatygctcgccytgtcatcctcgctggt
cctggctccttcattgaggagtcctttaagcgtagtgaacctttcactgaaaagcttttg
gaacgcggggtgcttgtggttccatttgcgactgatggagagttycctaatcttgatttt
gatgagagccaagat---atgacggagtcaactagcaaaagaagacgrctstggcagttg
cttcctttcaatgtttcagaatggtccaa---------------gtggatagatgagcag
a---aaaagctagcaaatgtctcttmtgagtaccc--tgtgtatatgtccttgcgcatgg
atggtcgtgttcggggaagtggagttggttacccaccgtggaatgcttttgttgcacagc
ttcctcctacaaagggcatgtggtcaggtgtcctggatggcatggatgggagagtt
>PAFTOL004632
gccaagatacggagcgaggttctctctccttttcgttctgttcgaatgttcttttacctt
gcttttattgcaagtggctccctgggtggcctaatagcgatctcacaacttatcggtgct
ctagccaatccagcaagggcagctgaaatcctcgacatgctcaagggtcttggcattgat
attggagcagttaccacctttgcctttctatatagcagagagaataaggctaaaaatgca
caactagctagacttgcaagagaagaaagcctctcagatcttaaagtycgcattggtgaa
aagaagaccattcctgttagttccttgagagggatcgctcgccttgtcatcctcgctggt
cctggctccttcattgaggagtcctttaagcgtagtgaacctttcactgaaaagcttttg
gaacggggtgtgcttgtggttccatttgcaactgatggggagttccctaatcttgatttt
gatgagagccaagat---atgatggagtcaactaacaaaagaagacggctctggcagttg
gttcctttcaatgtttcagaatggtccaa---------------gtggatagatgagcag
a---aaaagttagcaaatgtctcttctgagtcccc--tgtgtatatgtccttgcgcatgg
atggtcgtgttcgcggaagtggagttggttacccaccgtggaatgcttttgttgcacagc
ttcctcctttaaagggcatgtggtcaggtgtcctggatggcatggatgggagagtt
>PAFTOL004633
gccaagatacggagcgaggttctctctccctttcgttccgttcgaatgttcttttacctt
gcttttattgcaagtggctccctgggtggcctgrtagcgacctcacaacttatcggtgct
ctagctaatccagcaagggcagctgaaatcctcgacatgctcaagggtcttggcattgat
attggagcagttaccacctttgcctttctatatagcagagagaataaggctaaaaatgca
caactagctagacttgcaagagaagaaagcctctcagatcttaaagtccgcattgatgaa
aagaagkccattcctgttrgttccttgagagggatcgctcgccttgtcatccttgctggt
cctggctccttcattgaggagtcctttaagcgtagtgaacctttcacrgaaaagcttttg
gaacggggggtgcttgtggttccatttgcaacggatggggagttccctaatcttgatttt
gatgagarccaaaat---atgacggagtcaactagcaaaagaagacggctctggcagttg
gttcctttcaatgtttcagaatggtccaa---------------gtggatagatgagcag
a---aaaagctagcaaatgtctcttctgagtcccc--tgtgtatatgtccttgcgcatgg
atggtcgtgttcggggaagtggagttggttacccaccatggaatgcttttgttgcacagc
ttcctcctacaaagggcatgtggtcaggtgtcctggatggcatggatgggagagtt
>PAFTOL004634
gccaagatacggagcgaggttctctctccttttcgttccgttcgaatgttcttttacctt
gcttttattgcaagtggctccctgggtggcctgatagcgacctckcaacttatcggtgct
ctagccaatccggcaagggaggctgaaatcctcgacatgctcaagggtcttggcattgat
attggagcagttaccacctttgcctttctatatagcagagagaataaggctaaaaatgca
caactagctagacttgcaagagaagaaagcctctcagatcttaaagtccgcattgatgaa
aagaagaccattcctrttagttccttgagagggatcgctcgccttgtcatcctcgctggt
cctggctccttcattgaggagtcctttaagcgtagtgaacctttcactgaaaagcttttg
gaacggggggtgcttgtggttccatttgcaactgatggggagttccctaatcttgatttt
gatgtgarccaagat---atgacggagtcaactagcaaaagaagacggctctggcagttg
gttcctttcaatgtttcrgaatggtccaa---------------gtggatagatgaacag
a---aaaagctagcaaatgtctcttctgagtcccc--tgtgtatatgtccttgcgcatgg
atggtcgtgttcggggaagtggagttggttacccaccatggaatgcttttgttgcacagc
ttcctcctacaaagggcatgtggtcwggygtccttgatggcatggatgggagagtt
>PAFTOL004635
------------------------------------------------------------
------------------------------------------------------------
---------------------------------gacatgctcaagggtcttggcattgat
attggagcagttaccacctttgcctttctatacagcagagagaataaggctaaaaatgca
caactagctagactcgcaagagaagaaagcctctcagatcttaaagtccgcattgatgaa
aagaagaccattcctgttagttccttgagagggatcgctcgccttgtcatcctcgctggt
cctggctccttcattgaggagtcccttaagcgtagtgaacctttcactgaaaagcttttg
gaacggggggtgcttgtggttccatttgcaactgatggggagttccctaatcttgatttt
gatgtgagccaagat---atgacagagtcaactagcaaaagaagacggctctggcagttg
gttcctttcaatgtttcagaatggtccaa---------------gtggatagatgaacag
a---aaaagctagcaaatgtctcttctgagtcccc--tgtgtatatgtccttgcgcatgg
atggtcgtgttcggggaagtggagttggttacccaccatggaatgcttttgttgcacagc
ttcctcctaccaagggcatgtggtcaggtgtcctggatggcatggatgggagagtt
>PAFTOL004636
gccaagatacggagcgaggttcttgctccttttcgttctgttcgaatgttcttttacgtt
gcttttattgcaagtggctcccttggtggcctaatagcgatctcacaacttattggtact
ctagccaatccagcaagggcagctgaaatccctgacatgcttaagggtcttggcattgat
attggagcagttaccacctttgcctttctatatagcagagagaacaaggctaaaaatgca
caactagctagacttgcaagagaagaaagcctctcagatcttagagtccggattgatgaa
aagaagaccattcctgttagttccttgagagggttcgctcgccttgtcatcctcgctggt
cctggctccttcatcgaggagtcctttaagagtagtgaacctttcactgaaatgcttttg
gaacggggggtgcttgtggtcccattcgcaactgatggggagttccctaatcttgatttt
gatgagagccaagac---atgaccgagtcaactagcaaaagaaggcggctctggcagttg
gttcctttcaatgtttcagaatggtccaa---------------gtggatagatgagcag
a---aaaagctagcaaatgtctcttctgagtcccc--tgtttatatgtccttgcgcatgg
acggtcgtgttcggggaagtggagttggttacccaccgtggaatgcttttgttgcrcagc
ttcctcctacaaagggcatgtggtcaggtgtcctggatggtatggatgggagagtt
>PAFTOL004637
gccaagatacgaagcgaggttctctctccttttcgttctgttcgaatgttcttttacctt
gctttcattgcaagyggctccctgggtggcctaatagcaatctcacaacttatcggtgct
ctagcyaatccagcaagagcarctgaagtccccgacatgctcaagggtcttggcattgat
gttggagcagtttccatctttgcctttctatatagcagagagaacaaggccaaawatgca
caactagctagacttgcaagagaagaaagcctctcaaatcttaaagtccgcattgatgaa
aagaagaccattcctgttagttcattgagagggattgcccgccttgtcatcctcgctggt
cctggctccttcatcgaggagtcctttaagcgtagtgaacctttcactgagaagcttttg
gaacgaggggtgcttgtggttccatttgcaactgatggggagttccctaatcttgatttt
gatgagagccaarat---accatggagacagctagcaaaagaagacggctttggcagttg
gttcctttcaatgtttcagaatggtccaa---------------gtggatagatgagcag
a---aaaagctagcaaatgtctcttctgagtcccc--tgtgtatatgtccttgcgcatgg
atggtcgtgttcgaggcagcggaattggttgcccaccgtggaacgcttttgttgctcagc
ttcctcctatgaagggcatgtggtcaggtcttcttgatggcatggatgggagagtt
>PAFTOL004638
gccaagatacggagcgaggttctctctccttttcgttctgttcgaatgttcttttacctt
gcttttattgcaagtggctccctgggtggcctgatygcaatctcacaacttagcggtgct
ctagccaatccagcaagggcagctgaaatcctcgacatgctcaagggtcttggcattgat
attggagcagttaccacctttgcctttctatatagcagagagaataaggctaaaaatgca
caactagctagacttgcaagagaagaaagcctctcagatcttaaagtccgcattgrtgaa
aagaagaccattcctgttggttccttgagagggatcgctcgccttgtcatcctcgctggt
cctggctccttcattgaggagtcctttaagcgtagtgaacctttcactgaaaagcttttg
gaacgcggggtgcttgtggttccatttgcgactgatggagagttccctaatcttgatttt
gatgagagccaagat---atgacggagtcaactagcaaaagaagacggctctggcagttg
cttcctttcaatgtttcagaatggtccaa---------------gtggatagatgagcag
a---aaaagctagcaaatgtctcttctgagtaccc--tgkgtatatgtccttgcgcatgg
atggtcgtgttcggggaagtggagttggttacccaccgtggaatgcttttgttgcacagc
ttcctcctacaaagggcatgtggtcaggtgtcctggatggcatggatgggagagtt
>PAFTOL004639
gccaagatacggagcgaggttctctctccttttcgttctgttcgaatgttcttttacctt
gcttttattgcaagtggctccctcggtggcctaatagcgatctcacaacttatcggtgct
ctagccaatccagcaagggcagctgaaatcctcgacatgctcaagggtcttggcattgac
attggagcagttaccacctttgcctttctatatagcagagaggataaggctaaaaatgca
caactagctagacttgcaagagaagaaagcctctcagatcttaaagtccgcattgatgaa
aagaagaccattcctgttagttccttgagagggatcgctcgccttgtcatcctcgctggt
cctggctccttcattgaggagtcctttaagcgtagtgaacctttcactgaaaagcttttg
gaacggggtgtgcttgtggttccatttgcaactgatggggagttccctaatcttgatttt
gatgagagccaagac---atgatggagtcaactaacaaaagaagacggctctggcagttg
gttcctttcaatgtttcagaatggtccaa---------------gtggatagatgagcag
a---aaaagttagcaaatgtctcttctgagtcccc--tgkgtatatgtccttgcgcatgg
atggtcgtgttcgcggaagtggagttggttacccaccgtggaatgcttttgttgcacagc
ttcctcctttaaagggcatgtggtcaggtgtcctggatggcatggatgggagagtt
>PAFTOL004640
gccaagatacggagcgaggttctctctccttttcgttctgttcgaatgttcttttacctt
gcttttattgcaagtggctccctgggtggcctaatagcgatctcacaacttatcggtgct
ctagccaatccagcaagggcagctgaaatcctcgacatgctcaagggtcttggcattgat
attggagcagttaccacctttgcctttctatatagcagagagaacaaggctaaaaatgca
caactagctagacttgcaagagaagaaagcctctcagatcttaaagtccgcattgatgaa
aagaagaccattcctgttagttccttgagagggattgctcgccttgtcatccttgctggt
cctggctccttcattgaggagtcctttaagcgtagtgaacctttcattgaaaagcttttg
gaacggggtgtgcttgtggttccatttgcgactgatggggagttccctaatcttgatttt
gatgagagccaagat---atgacagagtcaactagcaaaagaagacggctctggcagttg
gttcctttcaatgtttcagaatggtccaa---------------gtggatagatgagcag
a---aaaagctagcgaatgtctcttctgagtcccc--tgtgtatatgtccttacgcatgg
atggtcgtgttcggggaagtggaattggttacccaccgtggaatgcttttgttgcacagc
ttcctcctataaagggcatgtggtcaggtgtcctggatggcatggatgggagagtt
>PAFTOL004642
------------agcgaggttctctctccttttcgttctgttcgaatgttcttttacctt
gcttttattgcaagtggctccctgggtggcctgatagcgatctcacaacttagcggtgct
ctagccaattcagcaagggcagctgaaatcctcgacatgctcaagggtcttggcattgat
attggagcagttaccacctttgcctttctatatagcagagagaataaggctaaaaatgca
caactagctagacttgcaagagaagaaagcctctcagatcttaaagtccgcattgatgaa
aagaagaccattcctgttagttccttgagagggatcgctcgccttgtcatcctcgctggt
cctggctccttcattgaggagtcctttaagcgtagtgaacctttcactgaaaagcttttg
gaacgcggggtgcttgtggttccatttgcgactgatggggagttccctaaacttgatttt
gatgtgagccaagat---atgacggagtcaactagcaaaagaagacggctctggcagttg
cttcctttcaatgtttcagaatggtccaa---------------gtggatagatgagcag
a---aaaagctagcaaatgtctcttctgagtaccc--tgkgtatatgtccttgcgcatgg
atggtcgtgttcggggaagtggagttggttacccaccgtggaatgcttttgttgcacagc
ttcctcctacaaagggcatgtggtcaggtgtcctggatggcatggatgggagagtt
>PAFTOL004644
gccaagatacggagcgaggttctctctccttttcgttctgttcgaatgttcttttacctt
gcttttattgcaagtggctccctgggtggcctaatagcgatctcacaacttatcggtgct
ctagccaatccagcaagggcagctgaaatcctcgacakgctcaagggtcttggcattgat
attggagcagttagcacctttgcctttctatatagcagagagaataaggctaaaaatgca
caactagctagacttgcaagagaagaaagcctmtcagatcttaaagtccgcattgatgaa
aagaagatcattcctgttagttccttgagagggatcgctcgccttgtcatcctcgctggt
cctggctccttcattgaggagtcmtttaagmgtagtrracctttcactgaaaagcttttg
gaacggggagtgcttgtggttccatttgcgactgatggggagttccctaatcttgatttt
gatgagagccaagat---atgacggrgtcaactagcaaaagaagacggctctggcagttg
gttcctttcaatgtttcagaatggtccaa---------------gtggatagatgagcag
a---aaaagctagcaaatgtctcttctgagtcccc--tgkgtatatgtccttgcgcatgg
atggtcgtgtwcggggaagtggagttkgttacccaccgtggaatgcttttgttgcacagc
ttcctcctttaaagggcatgtggtcaggtgtcctggatggcatggatgggagagtt
>PAFTOL004646
gccaagatacggagcgaggttctctctccttttcgttctgttcgaatgttcttttacctt
gcttttattgcaagtggctccctgggtggcctgatagcgatctcacaacttagcggtgct
ctagccaatccagcaagggcagctgaaatcctcgacatgctcaagggtcttggcattgat
attggagcagttaccacctttgcctttctatatagcagagagaataaggctaaaaatgca
caactagctagacttgcaagagaagaaagcctctcagatcttaaagtccgcattgatgaa
aagaagaccattcctgttggttccttgagagggattgctcgccttgtcatcctcgctggt
cctggctccttcattgaggagtcctttaagcgtagtgaacctttcactgaaaagcttttg
gaacgcggggtgcttgtggttccatttgcgactgatggagagttccctaatcttgatttt
gatgagagccaagat---atgacggagtcaactagcaaaagaagacggctctggcagttg
cttcctttcaatgtttcagaatggtccaa---------------gtggatagatgagcag
a---aaaagctagcaaatgtctcttctgagtaccc--tgtgtatatgtccttgcgcatgg
atggtcgtgttcggggaagtggagttggttacccaccgtggaatgcttttgttgcacagc
ttcctcctacaaagggcatgtggtcaggtgtcctggatggcatggatgggagagtt
>PAFTOL004647
------------------------------------------------------------
------------------------------------------------cttatcggtact
ctagccaatccagcgagggcagctgaaatccctgacatgctcaagggtcttggcattgat
attggagcagttaccacctttgcctttctatatagcagagagaacatggctaaaaatgca
caactagctagacttgcaagagaagaaagcctctcagatcttagagtccggattgatgaa
aagaagaccattcctgttagttccttgagaggaatcgctcgccttgtcatcctcgctggt
cctgtctccttcatcgaggagtcctttaagcgtagtgaacctttcactgaaaagcttttg
gaacggggggtgcttgtggtcccatttgcgactgatggggagttccctaatcttgatttt
gatgagatccaagat---atgacggagtcaactcgcaaaagaagacggctctggcagttg
gttcctttcaatgtttcagaatggtccaa---------------gtggatagatgagcag
a---aaaagctagcaaatgtctcttctgagtcccc--tgtgtatatgtccttgcgcatgg
acggtcgtgttcggggaagtggagttggttacccaccatggaatgcttttgttgcgcagc
ttcctcctataaagggcatgtggtcaggtgtcctggatggcatggatgggagagtt
>PAFTOL004648
gccaagatacggagcgaggttctctctccttttcgttctgttcgaatgttcttttacctt
gcttttattgcaagtggctccctgggtggcctaatagcgatctcacaacttatcggtgct
ctagcaaatccagccasgacagctgaaatcctcgacatgctcaagggtcttggcattgat
attggagcagttaccacctttgcctttctatatagcagagagaataaggctaaaaatgca
caactagctagacttgcaagagaagaaagcctctcagatcttaaagtccgcattgatgaa
aagaagaccattcctgttagttccttgagagggatcgctcgccttgtcatcctygctggt
ccgkgctccttcattgaggagtcctttaagcgtagtgaacctttcactgaaaagcttttg
garcggggtgcgcttgtggttccatttgcaactgatggggagttccctaatcttgatttt
gatgagasccaagat---atgacggagtcaactaacaaaagaagacggctctggcagttg
gttcctttcaatgtttcagaatggtcmaa---------------gtggatagatgagcag
a---aaaagttagcaaatgtctcttctgagtcccc--tgtgtatatgtccttgcgcatgg
atggtcgtgttcgcggaagtggagttggttacccaccgtggaatgcttttgtcgcacagc
ttcctcctttaaagggcatgtggtcaggtgtcctggatggcatggatgggagagtt
>PAFTOL004649
gccaagatacggagcgaggttctctctccttttcgttctgttcgaatgttcttttacctt
gcttttattgcaagtggctccctgggtagcctaatagcgatctcacaacttaccggtact
ctagccaatccagcaagggtagctgaaatccctgacatgctcaagggtcttggcattgat
attggagcagytaccacctttgcctttctatacagcagagagaacaaggctaaaaatgca
caactagctagacttgcaagagaagaaagcctctcagatcttaaagtccggattgatcar
aagaagaccattcctgttagttccttgagagggatcgctcgccttgtcatccttgctggt
cctggctccttcatcgaggagtcctttaagcgtagtgaacctttcactgaaaagcttttg
gaacggggggtgcttgtggttccatttgctactgatggggagttccctaatcttgatttt
gwtgagagccaagat---atgacggagttaactagcaaaagaagacggctctggmagttg
gttcctttcaatgtttcggaatggtccaa---------------gtggatagatgagcag
a---aaaagctagcaaatgtctcttctgagtcccc--tgtgtatatgtccttgcgcatgg
acggtcgtgttcggggaagtggagttggktacccaccatggaatgcttttgttgcgcagc
ttcctcctataaagggcatgtggtcaggtgtcctggatggcatggatgggagagtt
>PAFTOL004652
---------cggagcgaggttctctctccttttcgttctgttcgaatgttcttttacctt
gcttttatygcaagtggctccctgggtggcctgatmgcratctcacaacttagcggtgct
ctagccaatccagcaagggcagctgaaatcctggacatgctcaagggtcttggcattgat
attggagcagttaccacctttgcctttctatatagcmgagagaataaggctaaaaatgca
caactagctagacttgcaagagaagaaagcctctcagatcttaaagtccgcattgatgaa
aagaagaccattcctgttggttccttgagagggatcgctcgccttgtcatcctcgctggt
cctggctccttcattgaggagtcctttaagcgtagtgaacctttcactgaaaagcttttg
gaacgcggggtgcttgtggttccattkgcgactgatggagagttccctaatcttgatttt
gatgagagccaagat---atgacggagtcaactagcaaaagaagacggctctggcagttg
cttcctttcaatgtttcagaatggtccaa---------------gtggatagatgagcag
a---aaaagctagcaaatgtctcttctgagtaccc--tgtgtatatgtccttgcgcatgg
atggtcgtgttcggggaagtggagttggttacccaccgtggaatgcttttgttgcacagc
ttcctcctacaaagggcatgtggtcaggtgtcctggatggcatggatgggagagtt
>PAFTOL004653
gccaagatacggagcgaggttctctctccttttcgttctgttcgaatgttcttttacctt
gcttttattgcaagtggctccctgggtggcatgatagcgatctcacaacttagcggtgct
ctggccaatccagcaagggcagctgaaatcctcgacatgctcaagggtcttggcattgat
attggagcggttaccacctttgcctttctatatagggcagagaataaggctaaaaatgca
caactagctagacttgcaagagaagaaagcctctcagatcttaaagtccgcattgatgaa
aagaagaccattcctgttagttccctcagagggatcgctcgccttgtcatccttgctggt
cctggctccttcattgaggagtcctttaagcgtagtgagcctttcactgaaaagcttttg
gaacgcggggtgcttgtggttccatttgcgactgatggggagttccctaatcttgatttt
gatgagagccaagat---atgacggagttaactaggaaaagaagacggctctggcagttg
cttcctttcaatgtttcagaatggtccaa---------------gtggatagatgagcag
a---aaaagctagcaaatgtctcctctgagtaccc--tgtgtatatgtccttgcgcatgg
atggtcgtgttcggggaagtggagttggttacccaccgtggaatgcttttgttgcacagc
ttcctcctacaaagggcatgtggtcaggtgtcctggatggcatggatgggagagtt
>PAFTOL004654
gccaagatacggrgcgaggttcttgctccttttcgttctgttcgaatgttcttttacgtt
gcttttattgcaagtggctcccttggtggcctaatagcgatctcacaacttatyggtact
ctagccaatccagcaagggcagctgaaatccctgacatgctcaagggtcttggcattgat
attggagcagttacyacctttgcctttctatatrgcagagagaacaaggctaaaaatgca
caactagctagacttgcaagagaagaaagcctctcagatcttagagtcyggattgatgaa
aggaagaccattcctgttagttccttaagagggatcgctcgccttgtcatcctcgctggt
cctggctccttcatcgaggagtcctttaagcrtagtgaacctttcactgaaaagcttttg
gaacggggggtgctcgtggtcccatttgcgactgatggggagttccctaatcttgatttt
gatgagagccaagat---atgacrgagtcaactagcaaaagaagacggctctggcagttg
gttcctttcaatrtttcwgaatggtccaa---------------gtggatagatgagcag
a---aaaagctagcaaatgtctcttctgagtcccc--tgtgtatatgtccttgcgcatgg
acggtcgtgttcgrggaagtggagttggttayccaccgtggaatgcttttgttgcgcagc
ttcctcckacaaarggcatgtggtcaggtgtcctggatggcatggatgggagagtt
>PAFTOL004657
gccaagatacgaagtgaggttctctctccttttcgttctgttcgaatgttcttttacctt
gctttcattgcaagtggctccctcggtggcctcatagcaatctcacaactgatcggtgct
ctagcaaatccagctagagcagctgaagtcaccgacatactgaagggtgttggcatcgat
gttggggcagttaccacctttgcctttctttataccagggagaacaaggccaaaaatgca
caactagctagacttgcaagagaagaaagcctctcaaatcttaaagttcgcattgatgaa
aagaagaccattcctgttagttcattgagagggattgcccggcttgtcatccttgctggt
cctggctccttcatcgaggagtcctttaagcgtagtgaaccttttactgagaagcttttg
gaacgaggggtgctcgtggttccatttgcaactgatggggagttccctaatcttgatttt
gatgagagccaagacacaacaacagagacaactagtaaaagaagaaggctttggcagttg
gttcccttcaatgtttcacaatggtccaa---------------gta-------------
-------------------------------------tgtgtatatgtccttgcgtatgg
atggtcgtgttcgaggcagcggagttggttacccaccgtggaatgcttttgttgcacagc
ttcctcctataaagggcatgtggtcaggtctccttgatggcatggatgggagagtt
>PAFTOL004658
gccaagatacggagcgaggttctctctccttttcgttctgttcgaatgttcttttacctt
gcttttattgcaagtggctccctcggtggcctaatagcgacctcacaacttatcggtgct
ctagccaatccagcaagggcagctgaaatccttgacatgctcaagggtcttggcattgat
attggagcggtgaccacctttgcctttctatatagcagagagaacaaggctaaaaatgca
caactagctagacttgcaagagaagaaagcctctcagatcttaaagtccggattgatgaa
aagaagaccattcctgttagttccttgagagggatcgctcgccttgtcatcctcgctggt
cctggctccttcatcgaggagtcctttaagcgtagtgaacctttcactgaaaaccttttg
gaacggggagtgcttgtggttccatttgcgactgatggg---------------------
------------gat---atgacggagtcaactagcaaaagaagacggctgtggcagttg
gttcctttcaatgtttcagaatggtccaa---------------gtggatagatgagcag
a---aaaagctagcaaatgtctcttctgagtcccc--tgtgtatatgtccttgcgcatgg
acggtcgtgttcggggaagtggagttggttacccaccgtggaatgcttttgttgcgcagc
ttcctcctataaagggcatgtggtcaggtgtcctggatggcatggatgggagagtt
>PAFTOL004660
------------------------------------------------------------
------------------------------------------------------------
ctagccaatccagcaagggcagctgaaatccctgacatgctcaagggtcttggcattgat
attggatcggttaccacctttgcctttctatatagcagagagaacaaggctaaaaatgca
caactagctagacttgcaagagaagaaagcctctcagatcttaaagtccggattgatgga
aagaagaccattcctgttagttccttgagagggatcgctcgccttgtcatcctcgctggt
cctggctccttcatcgaggagtcctttaagcgtagtgaacctttcactgaaaagcttttg
gaacggggagtgcttgtggttccatttgcgactgatggggaattcccgaatcttgatttt
gatgagagccaagat---atgacggagtcaactagcaaaagaagacggctgtggcagttg
gttcctttcaatgtttcagaatggtccaa---------------gtggatagatgagcag
a---aaaagctagcaaatgtctcttctgagtcccc--tgagtatatgtccttgcgcatgg
acggtcgtgttcggggaagtggagttggttacccaccgtggaatgcttttgttgcgcagc
ttcctcctataaagggcatgtggtcaggtgtcctggatggcatggatgggagagtt
>PAFTOL004661
gccaagatacgaagtgaggttctctctccttttcgttctgttcgaatgttcttttacctt
gctttcattgcaagtggctccctcggtggcctaatagcaatctcacaactgatcggtgct
ctagcaaatccagcaagagcagctgaagtcgctgacatactgaagggtgttggcatcgat
gttggggcagttaccacctttgcctttctttataccagagagaacaaggccaaaaatgca
caactagctagacttgcaagagaagaaagcctctcaaatcttaaagttcgcattgatgaa
aagaagaccattcctgttagttcattgcaagggattgcccgccttgtcatccttgctggt
cctggctccttcatcgaggagtcctttaagcgtagtgaaccttttactgagaagcttttg
gaacgaggggtgcttgtggttccatttgcaactgatggggagttccctaatcttgatttt
gatgtgagccaagacacaacaacagagacaactagtaaaagaagaaggctttggcagttg
gttcccttcaatgtttcacaatggtccaa---------------gtgacttaactatatg
c---aacagcttatgtgcgtactactt---ctctg--caggtatatgtccttgcgcatgg
atggtcgtgttcgaggcagcggagttggttacccaccgtggaatgcttttgttgcacagc
ttcctcctataaagggcatgtggtcaggtctccttgatggcatggatgggagagtt
>PAFTOL004662
---------------------------------cgttctgttcgaatgttcttttacgtt
gcttttattgcaagtggctcccttggtggcctaatagcgatctcacaacttatcggtact
ctagccaatccagtaagggcagctgaaatccctgacatgctcaagggtcttggcattgac
attggagcagttaccacctttgcctttctatatagcagagaggacaaggctaaaaatgca
cagctagctagacttgcaagagaagaaagcctctcagatcttagagtccggattgatgma
aagaagrccattcctgttagttccttaagagggatcgctcgccttgtcatcctcgctggt
cctggctccttcatcgaggagtcctttawgcgtagtgaacctttcackgaaaagcttttg
gaacggggggtgcttgtggtcccatttgcaactgatggggagttccctaatcttgatttt
gatgagagccaagat---atgacggagtcaactagcaaaagaagacggctctggcagttg
gttcctttcaatgtttcagaatggtccaa---------------gtggatagatgagcag
a---aaaagctagcaaatgtctcttctgagtcccc--tgtgtatatgtccttgcgcatgg
ayggtcgtgttcggggaagtggagttggttacccaccgtggaatgcttttgttgcrcagc
ttcctcctacaaagggcatgtggtcaggtgtcctggatggcatggatgggagagtt
>PAFTOL004664
------------------------tctccttttcgttctgttcgaatgttcttttacctt
gcttttattgcaagtggctccctgggtggcctgatagcgatctcacagcttagcggtgct
ctagccaatccagcaagggcagctgaaatcctcgacatgctcaagggtcttggcattgat
attggagcagttaccacctttgcctttctatatagcagagagaataaggctaaaaatgca
caactagctagacttgcaagagaagaaagcctctcagatcttaaagtccgcattgatgaa
aagaagaccattcctgttggttccttgagagggatcgctcgccttgtcatcctcgctggt
cctggctccttcattgaggagtcctttaagcgtagtgaacctttcactgaaaagcttttg
gaacgcggggtgcttgtggttccatttgcgactgatggagagttccctaatctygatttt
gatgagagccaakat---atgacggagtcaactagcaaaagaagacggctctggcagttg
cttcctttcaatgtttcagaatggtccag---------------gtggatagatgagcag
a---aaaagctagcaaatgtctcttctgagtaccc--tgtgtatatgtccttgcgsatgg
atggtcgtgttcggggaagtggagttggttacccaccgtggaatgcttttgttgcacagc
ttcctcctacaaagggcatgtggtcaggtgtcctggatggcatggatgggagagtt
>PAFTOL004665
gccaagatacggagcgaggttctctctccttttcgttctgttcgaatgttcttttacctt
gcttttattgcaagtggctccctgggtggcctaatagcggtttcacaacttatcggtgct
ctagccaatccagccagggcagctgaaatcctcgacatgctcaagggtcttggcattgat
attggagcagttaccacctttgcctttctatatagcagagagaataaagctaaaaatgca
caactagctagacttgcaagagaagaaagcctctcagatcttaaagtccgcattgatgaa
aaaaagaccattcctgttagttccttgagagggatcgctcgccttgtcatcctcgctggt
ccgggctccttcattgaggagtcctttaagcgtagtgaacctttcactgaaaagcttttg
gaacggggtgtgcttgtggttccatttgcaactgatggggagttccctaatcttgatttt
gatgagagccaagat---atgacggagtcaactaacaaaagaagacggctctggcagttg
gttcctttcaatgtttcagaatggtccaa---------------gtggatagatgagcag
a---aaaagttagcaaatgtctcttctgagtcccc--tgtgtatatgtccttgcgcatgg
atggtcgtgttcgcggaagtggagttggttacccaccgtggaatgcttttgttgcacagc
ttcctcctttaaagggcatgtggtcaggtgtcctggatggcatggatgggagagtt
>PAFTOL004666
gccaagatacggagcgaggttctctctccttttcgttctgttcgaatgttcttttacctt
gcttttattgcaagtggctccctgggtggcctgatagcgatctcacaacttagcggtgct
ctagccaatccagcaagggcacctgaaatcctcgacatgctcaagggtcttggcattgat
attggagcagttaccacctttgcctttctatatagcagagagaataaggctaaaaatgca
caactagctagacttgcaagagaagaaagcctctcagatcttaaagtccgcattgatgaa
aagaagaccattcctgttagttccttgagagggatcgctcgccttgtcatcctcgctggt
cctggctcctttattaaggagtcctttaagcgtagtgaacctttcactgaaaagcttttg
gaacgcggggtgcttgtggttccatttgcgactgatggggagttccctaatcttgatttt
gatgagagccaagat---atgatggagtcaactagcaaaagaagacggctctggaagttg
cttcctttcaatgtttcagaatggtccaa---------------gtggatagatgagcag
a---aaaagctagcaaatgtctcttctgagtaccc--tgtgtatatgtccttgcgcatgg
atggtcgtgttcggggaagtggagttggttacccaccgtggaatgcttttgttgcacagc
ttcctcctacaaagggcatgtggtcaggtgtcctggatggcatggatgggagagtt
>PAFTOL004668
gccaagatacggagcgaggttctctctccttttcgttctgttcgaatgttcttttacctt
gcttttattgcaagtggctccctgggtggcctgatagcgatctcacaacttagcggtgct
ctagccaatccagcaagggcagctgaaatcctcgacatgctcaagggtcttggcattgat
attggagcagttaccacctttgcstttctatatagcagagagaataaggctaaaaatgca
caactagctagacttgcaagagaagaaagcctctcagatcttraagtccgcattgatgaa
aagaagaccattcctgttrgttccttgagaggsatcgctcgccttgtcatcctcgctggt
cctggctccttcattraggagtcctttaagcgtagtgaacctttcactgaaaagcttttg
gaacgcggggtgcttgtggttccatttgcgactgatggrgagtwccctaatcttgatttt
gatgaragccaagat---atgatggagtcaactagyaaaagaagacggctctggaagttg
cttcctttcaatgtttcagaatggtccaa---------------gtggatagatgagcag
a---aaaagctagcaaatgtctcttctgagtaccc--tgtgtatatgtccttgcgcatgg
atggtcgtgttcggggaagtggagttggttacccaccgtggaatgcttttgttgcacagc
ttcctcctacaaagggcatgtggtcaggtgtcctggatggcatggatgggagagtt
>PAFTOL005024
gccaagatacggagtgaggttctctctccttttcgttctgttcgaatgttcttttacctt
gcttttattgcaagtggctccctgggtggcctgatagcgatctcacaacttagcggtgct
ctagccaatccagcaagggcagctgaaatcctcgacatgctcaagggtcttggcattgat
attggagcagttaccacctttgcctttctatatagcagagagaataaggctaaaaatgca
caactagctagacttgcaagagaagaaagcctctcagatcttaaagtccgcattgatgaa
aagaagaccattcctgttggttccttgagaggcatcgctcgccttgtcatcctcgctggt
cctggctccttcattgaggagtcctttaagcgtagtgaacctttcactgaaaagcttttg
gaacgcggggtgcttgtggttccatttgcgactgatggagagtaccctaatcttgatttt
gatgaaagccaagat---atgatggagtcaactagyaaaagaagacggctctggcagttg
cttcctttcaatgtttcagaatggtccaa---------------gtggatagatgagcag
a---aaaagctagcaaatgtctctcctgagtaccc--tgtgtatatgtccttgcgcatgg
atggtcgtgttcggggaagtggagttggttacccaccgtggaatgcttttgttgcacagc
ttcctcctacaaagggcatgtggtcaggtgtcctggatggcatggatgggagagtt
>PAFTOL005025
---------------------------------------------------ttttacgtt
gcttttattgcaagtggctccctgggtggcctaatagcgatctcacaacttatcggtgct
ctagccaatccagcaagggcagctgaaatcctcgagatgctcaagggtcttggcattgat
attggagcagttaccacctttgcctttctgtatagcagagagaataaggctaaaaatgta
caactagccagacttgcaagagaagaaagcctctcagatcttaaagtccgcattgatgaa
aagaagaccattcctgttagttccttgagagggatcgcacgccttgtcatcctcgctggt
cctggctccttcattgaggagtcctttaagcatagtgaacctttcactgaaaagcttttg
gaacggggggtgcttgtggttccatttgcgactgatggggagttccctaatcttgatttt
gatgagagccaagat---atgacggagtcaactagcaaaagaagacggctctggcagttg
gttcctttcaatgttttagaatggtccaa---------------gtggatagatgagcag
a---aaaggctagcaaatgtctcttctgagtcccc--tgtgtatatgtccttgcgcatgg
atggtcgtgttcggggaagtggagttggttacccaccatggaatgcttttgttgcacagc
ttcctcctataaagggcatgtggtcaggtgtcctggatggcatggatgggagagtt
>PAFTOL005026
gccaagatacggagcgaggttctctctccttttcgttctgttcgaatgttcttttacgtt
gcttttattgcaagtggctccctgggtggcctaatagcgatctcacaacttatcggtgct
ctagccaatccagcaagggcagctgaaatcctcgacatgctcaagggtcttggcattgat
attggagcagttaccacctttgcctttctatatagcagagagaataaggctaaaaatgca
caactagctagacttgcaagagaagaaagcctctcagatcttaaagtccgcattgatgaa
aagaagaccattcctgttagttccttgagagggatcgcacgccttgtcatcctcgctggt
cctggctccttcattgaggagtcctttaagcatagtgagcctttcactgaaaagcttttg
gaacggggggtgcttgtggttccatttgcgactgatggggagttccctaatcttgatttt
gatgagagccaagat---atgacggagtcaactagcaaaagaagacggctctggcagttg
gttcctttcaatgtttcagaatggtccaa---------------gtggatagatgagcag
a---aaaggctagcaaatgtctcttctgagtcccc--tgtgtatatgtccttgcgcatgg
atggtcgtgttcggggaagtggagttggttacccaccatggaatgcttttgttgcacagc
ttcctcctataaagggcatgtggtcaggtgtcctggatggcatggatgggagagtt
>PAFTOL005035
------------------------------------------------------------
------------------------------------------------------------
------------------gcagctgaaatcctcgacatgctcaagggtcttggcattgat
attggagcagttaccacctttgcctttctatatagcagagagagtaaggctaaaaatgca
caactagctagacttgcaagagaagaaagcctctcagatcttaaartccgcattgrtgaa
aagaagaccattcctgttggttccttgagrgggatcgctcgccttgtcatcctcgctggt
cctggctccttcattgaggagtcctttaagcgtagtgaacctttcactgaaaagcttttg
gaacgcggggtgcttgtggttccatttgcgactgatggagagttccctaatcttgatttt
gatgagagccaagat---atgacggagtcaactagcaaaagaagacggctctggcagttg
cttcctttcaatgtttcagaatggtccaa---------------gtggatagatgagcag
a---aacagctagcaaatgtctcttctgagtaccc--tgtgtatatgtccttgcgcatgg
atggycgtgttcggggaagtggagttggttacccaccgtggaatgcttttgttgcacagc
ttcctcctacaaagggcatgtggtcaggtgtcctggatggcatggatgggagagtt
>PAFTOL005042
gccaagatacggagcgaggttctctctccttttcgctctgttcgaatgttcttttacctt
gcttttattgcaagtggctccctgggtggcctaatagcgatctcacaacttgtcggtgct
ctagccaatccagcaagggcagctgaaatcctcgacatggtcaagggtcttggcattgat
attggagcagttaccacctttgcctttctatatagcagagagaataaggctaaaaatgca
caactagctagacttgcaagagaagaaagcctctcagatcttaaagtccgcattgatgaa
aagaagaccattcctgttagttccttgagagggatcgctcgccttgtcatcctcgctggt
cctggctccttcattgaggagtcctttaagcgtagtgaacctttcactgaaaagcttttg
gaacgsggkgtgctygtggttccatttgcractgatggrgagttccctaatcttgatttt
gatgagagccaagat---atgayggagtcaactarcaaaagaagacggctctggcagttg
sttcctttcaatgtttcagaatggtscaa---------------gtggatagatgagcag
a---aaaagttagcaaatgtctcttctgagtcccc--tgtgtatatgtccttgcgcatgg
atggtcgtgttcgcggaagtggagttggttacccaccgtggaatgcttttgttgcacagc
ttcctcctttaaagggcatgtggtcaggtgtcctggatggcatggatgggagagtt
>PAFTOL005043
gccaagatacggagcgaggttctctctccttttcgttctgttcgaatgttcttttacctt
gcttttattgcaagtggctccctgggtggcctgatcgcaatctcacaacttagcggtgct
ctagccaatccagcaagggcagctgaaatcctcgacatgctcaagggtcttggcattgat
attggagcagttaccacctttgcctttctatatagcagagagaataaggctaaaaatgca
caactagctagacttgcaagagaagaaagcctctcagatcttaaagtccgcattgatgaa
aagaagaccattcctgttggttccttgagagggatcgctcgccttgtcatcctcgctggt
cctggctccttcattgaggagtcctttaagcgtagtgaacctttcactgaaaagcttttg
gaacgcggggtgcttgtggttccatttgcgactgatggagagttccctaatcttgatttt
gatgagagccaagat---atgacggagtcaactagcaaaagaagacggctctggcagttg
cttcctttcaatgtttcagaatggtccaa---------------gtgkatagatgagcag
a---aaaagctagcaaatgtctcttctgagtaccc--tgtgtatatgtccttgcgcatgg
atggtcgtgttcggggaagtggagttggttacccaccgtggaatgcttttgttgcacagc
ttcctcctacaaagggcatgtggtcaggtgtcctggatggcatggatgggagagtt
>PAFTOL005047
gccaagatacggagcgaggttctctctccttttcgttctgttcgaatgttcttttacctt
gcttttattgcaagtggctccctgggtggcctaatagcgatctcacaacttatcggtgct
ctagcaaatccagccaggacagctgaaatcctcgacatgctcaagggtcttggcattgat
attggagcagttaccacctttgcctttctatatagcagagagaataaggctaaaaatgca
caactagctagacttgcaagagaagaaagcctctcagatcttaaagtccgcattgatgaa
aagaagaccattcctgttagttccttgagagggatcgctcgccttgtcatcctcgctggt
ccgggctccttcattgaggagtcctttaagcgtagtgaacctttcactgaaaagcttttg
gaacggggtgcgcttgtggttccatttgcaactgatggggagttccctaatcttgatttt
gatgagagccaagat---atgacggagtcaactaacaaaagaagacggctctggcagttg
gttcctttcaatgtttcagaatggtccaa---------------gtggatagatgagcag
a---aaaagttagcaaatgtctcttctgagtcccc--tgtgtatatgtccttgcgcatgg
atggtcgtgttcgcggaagtggagttggttacccaccatggaatgcttttgtcgcacagc
ttcctcctttaragggcatgtggtcaggtgtcctggatggcatggatgggagagtt
>PAFTOL005169
------------------------------------------------------------
---------------------------ggcctaatagcgatctcacaacttatcggtgat
ctagccaatccagcaagggcagctgaaatcctcgacatgctcaagggtcttggcattgat
attggagcagttactacctttgcctttctatatagcagagagaataaggctaaaaatgca
caactagctagacttgcaagagaagaaagcctctcagatcttaaagtccgcattgatgaa
aagaagacaattcctgttagttccttgagagggatcgctcgccttgtcatcctcgctggt
tctggctcctttattgaggagtcctttaagcgtagtgaacctttcactgaaaagcttgtg
gaacggggtgtgcttgtggttccatttgcgactgatggggagttccctaatcttgatttt
gacgagagccaagat---atgacggagccaactagcaaaagaagacgcctctggcagttg
gttcctttcaatgtttcagaatggtccaa---------------gtg--tgtatctttcg
t---atgaaccaccatttttttttaaaaaagcctcaacaggtatatgtccttgcgcatgg
atggccgtgttcggggaagtggagttggttacccaccgtggaatgcttttgttgcacagc
ttcctcctttaaagggcatgtggtcaggtgtcctggatggcatggatgggagagtt
>PAFTOL008060
------atacggagcgaggttctctctccttttcgttcttttcgaatgttcttttacctt
gcttttattgcaagtggctccctgggtggcctgatagcgatctcacaacttagcggtgct
ctagccaatccagcaagggcagctgaaatcctcgacatgctcaagggtcttggcattgat
attggagcagttaccacctttgcctttctatatagcagagagaataaggctaaaaatgca
caactagctagacttgcaagagaagaaagcctctcagatcttaaagtccgcattgatgaa
aagaagaccattcctgttggttccttgagagggatcgctcgccttgtcatcctcgytggt
cctggctccttcattgaggagtcctttaagcgtagtgaacctttcactgaaaagcttttg
gaacgcggggtgcttgtggttccatttgcgactgatggagagttccctaatcttgatttt
gatgagagccaagat---atgacggagtcaactagcaaaagaagacggctctggcagttg
cttcctttcaatgtttcagaatggtccaa---------------gtggatagatgagcag
a---aaaagctagcaaatgtctcttctgagtaccc--tgkgtatatgtccttgcgcatgg
atggtcgtgttcggggaagyggagttggttacccwccgtggaatgcttttgttgcacagc
ttcctcctacaaagggcatgtggtcaggtgtcctggatggcatggatgggagagtt
>PAFTOL008062
gccaagatacggagcgaggttctctctccttttcgttctgttcgaatgttcttttacctt
gcttttattgcaagtggctccctgggtggcctgatagcgatctcccaacttagcggtgct
ctagccaatccagcaagggcagctgaaatcctcgacatgctcaagggtcttggcattgat
attggagcagttaccacctttgcctttctatatagcagagagaataaggctaaaaatgca
caactagctagacttgcaagagaagaaagcctctcagatcttaaagtccgcattgatgaa
aagaagaccattcctgttggttccttgagagggatygctcgccttgtcatcctcgctggt
cctggctccttcattgaggagtcctttaagcgtagtgaacctttcactgaaaagcttttg
gaacgcggggtgcttgtggttccatttgcgactgatggagagttccctaatcttgatttt
gatgagagccaagat---atgacrgagtcaactagcaaaagaagacggctctggcagttg
cttcctttcaatgtttcagaatggtccaa---------------gtggatagatgagcag
a---aaaagctagcaaatgtctcttctgagtaccc--tgtgtatatgtccttgcgcatgg
atggtcgtgttcggggaagtggasttggttacccaccgtggaatgcttttgttgcacagc
ttcctcctacaaagggcatgtggtcaggtgtcctggatggcatggatgggagagtt
>PAFTOL008063
gccaagatacggagcgaggttctctctccttttcgttctgttcgaatgttcttttacctt
gcttttattgcaagtggctccctgggtggcctgatagcgatctcacaacttagcrgtgct
ctagccaatccagcaagggcagctgaaatcctcgacatgctcaagggtcttggcattgac
attggcgcagttaccacctttgcctttctatatagcagagagaataaggctaaaaatgca
caactagctagacttgcaagagaagaaagcctctcagatcttaaagtccgcattgatgaa
aagaagaccattcctgttagttccttgagagggattgctcgccttgtcatcctcgctggt
ccaggctccttcattgaggagtcctttaagcgtagtgaacctttcactgaaaagcttttg
gaacgcggggtgcttgtggttccatttgcgactgatggggagttcccgaatcttgatttt
gatgrgagccaagat---atgatggagtcaactagcaaaagaagacggctctggcagttg
cttcctttcaatgtttcagaatggtccaa---------------gtggatagatgagcag
a---aaaagctagcaaatgtctcttctgattaccc--tgtgtatatgtccttgcgcatgg
atggtcgtgttcggggaagtggagttggttacccaccgtggaatgcttttgttgcacagc
ttcctcctacaaagggcatgtggtcaggtgtcctggatggcatggatgggagagtt
>PAFTOL008417
------------agcgaggttctctctccttttcgttctgttcgaatgttcttttacctt
gcttttattgcaagtggctccctgggtggcctgatagcgatctcacaacttagcggtgct
ctagccaatccagcaagggcagctgaaatcctcgacatgctcaagggtcttggcattgat
attggagcagttaccacctttgcctttctatatagcagagagaataaggctaaaaatgca
caactagctagacttgcaagagaagaaagcctctcagatcttaaagtccgcattgatgaa
aagaagaccattcctgttggttccttgagagggatcgctcgccttgtcatcctcgctggt
cctggctccttcattgaggagtcctttaagcgtagtgaacctttcactgaaaagcttttg
gaacgcggggtgcttgtggttccatttgcgactgatggagagttccctaatcttgatttt
gatgagagccaaggt---atgacggagtcaactagcaaaagaagacggctctggcagttg
cttcctttcaatgtttcagaatggtccaa---------------gtggatagatgagcag
a---aaaagctagcaaatgtctcttctgagtaccc--tgtgtatatgtccttgcgcatgg
atggtcgtgttcggggaagtggagttggttacccaccgtggaatgcttttgttgcacagc
ttcctcctacaaagggcatgtggtcaggtgtcctggatggcatggatgggagagtt
>PAFTOL008419
gccaagatacggagcgaggttctctctccttttcgttctgttcgaatgttcttttacctt
gcttttattgcaagtggctccctgggtggcctgatagcgatctcacaacttagcggtgct
ctagccaatccagcaagggcagctgaaatcctcgacatgctcaagggtcttggcattgat
attggagcagttaccacctttgcctttctatatagcagagagaataaggctaaaaatgca
cagctagctagacttgcaagagaagaaagcctctcagatcttaaagtccgcattgatgaa
aagaagaccattcctgttagttccttgagagggatcgctcgccttgtcatcctcgctggt
cctggctccttcattgaggagtcctttaagcgtagtgaacctttcactgaaaagcttttg
gaacgcggggtgcttgtggttccatttgcgactgatggggagttccctaatcttgatttt
gatgagagccaagat---atgatggagtcaactagcaaaagaagacggctctggcagttg
cttcctttcaatgtttcagaatggtccaa---------------gtggatagatgagcag
a---aaaagctagcaaatgtctcctctgagtaccc--tgtgtatatgtccttgcgcatgg
atggtcgtgttcgggggagtggagttggttacccaccgtggaatgcttttgttgcacagc
ttcctcctacaaagggcatgtggtcaggtgtcctggatggcatggatgggagagtt
>PAFTOL008421
gccaagatacggagcgaggttcttgctccttttcgttctgttcgaatgttcttttacgtt
gcttttattgcaagtggctcccttggtggcctaatagcgatctcacaacttatcggtact
ctagccactccagcaagggcagctgaaatccctgacatgctcaagggtcttggcattgat
attggagcagttaccacctttgcctttctatatagcagagagaacaacgctaaaaatgca
caactagctagacttgtgagagaagaaagcctctcagatcttagagtccggattaatgaa
aggaggaccattcctgttagttccttgagagggatcgctcgccttgtcatccttgctggt
cctggctctttcatcgaggagtcctttaagcgtagtgaacctttcactgaaaagcttttg
gaacggggggtgcttgtggtctcatttgcgactgatggggagttccccaatcttgatttt
gatgagagccaagat---atgacggagtcaactagcaaaagaagacggctctggcagttg
gttcctttcaatgtttcagaatggtccaa---------------gtggatagatgagcag
a---aaaagttagcaaatgtctcttctgagtcccc--tgtgtatatgtccttgcgcatgg
acggtcgtgttcggggtagtggagttggttacccaccatggaatgcttttgttgcgcagc
ttcctcctacaaagggcatgtggtcaggtgtcctggacggcatggatgggagagtt
>PAFTOL008422
gccaagatacggagcgaggttcttgctccttttcgttctgttcgaatgttcttttacgtt
gcttttattgcaagtggctcccttggtggcctaatagcgatctcacaacttatcggtact
ctagccaatccagcaagggcagctgaaatgcctgacatgctcaagggtcttggcattgat
attggagcagttaccacctttgcctttctatatagcagagagaacaaggctaaaaatgca
caactagctagacttgcaagagaagaaagcctctcagatcttagagtccggattaatgaa
aagaagaccattcctgttagttccttgagagggatcgctcgccttgtcatccttgctggt
cctggctccttcatcgaggagtcctttaagcgtagtgaacctttcactgaagagcttttg
gaacggggggtgcttgtggtcccatttgcgactgatggggagttccctaatcttgatttt
gatgagagccaagat---atgacagagtcaactcgcaaaagaagacggctctggcagttg
gttcctttcaatgtttcagaatggtccaa---------------gtggatagatgagcag
a---aaaagctagcaaatgtctcttctgagtcccc--tgtgtatatgtccttgcgcatgg
acggtcgtgttcggggaagtggagttggttacccaccgtggaatgcttttgttgcgcagc
ttcctcctacaaagggtatgtggtcaggtgtcctggatggcatggatggtagagtt
>PAFTOL008423
gccaagatacggagcgaggttctctctccttttcgttctgttcgaatgttcttttacctt
gcttttattgcaagtggctccctgggtggcctaatagcgatctcacaacttatcggtgct
ctagccaatccagccagggcagctgaaatcctcgacatgctcaagggtcttggcattgat
attggagcagttaccacctttgcctttctatatagcagagagaataaggctaaaaatgca
caactagctagacttgcaagagaagaaagcctctcagatcttaaagtccgcattgatgaa
aagaagaccattcctgttagttccttgagagggatcgctcgccttgtcatcctcgctggt
ccaggctccttcattgaggagtcctttaagcgtagtgaacctttcactgaaaagcttttg
gaacggggtgtgcttgtggttccatttgcaactgatggggagttccctaatcttgatttt
gatgagagccaagat---atgacggagtcaactaacaaaagaagacggctctggcagttg
gttcctttcaatgtttcagaatggtccaa---------------gtggatagatgagcag
a---aaaagttagcaaatgtctcttctgagtcccc--tgtgtatatgtccttgcgcatgg
atggtcgtgttcgcggaagtggagttggttacccaccgtggaatgcttttgttgcacagc
ttcctcctttaaagggcatgtggtcaggtgtcctggatggcatggatgggagagtt
>PAFTOL008436
gccaagatacggagcgaggttctctctccttttcgttctgttcgaatgttcttttacctt
gcttttattgcaagtggctccctgggtggcctaatagcgatctcacaacttatcggtgct
ctagccaatccagcaagggcagctgaaatccttgacatgctcaagggtcttggcattgat
attggagcggttaccacctttgcctttctatatagcagagagaataaggctaaaaatgca
caactagctagacttgcaagagaagaaagcctctcagatcttaaagtccgcattgatgaa
aagaagaccattcctgttagttccttgagagggatcgcgcgccttgtcatcctcgctggt
cctggctccttcattgaggagtcctttaagcgtagtgaacctttcactgaaaagcttttg
gaacggggggtgcttgtggttccatttgcgactgatggggagttccctaatcttgatttt
gatgagagccaagat---atgacggagtcaactagcaaaagaagacggctctggcagttg
gttcctttcaatgtttcagaatggtccaa---------------gtggatagatgagcag
a---aaaagctagcamatgtctcttctgagtcccc--tgtgtatatgtccttgcgcctgg
atggtcgtgttcggggaagtggagttggttacccaccgtggaatgcttttgttgmacagc
ttcctcctttaaagggcatgtggtcaggtgccctggatggcatggatgggagagtt
>PAFTOL008439
gcccagatackgagcgaggttctctctccttttcgttctgttcgaatgttcttttacctt
gcttttattgcwagtggcwccctgggtggcctaatagcgatctcacaacttatyggtgct
ctagccaatccagcaaggrcagctgaaatcccygacatgctcaagggttttggcattgat
attggagcagtyaccacctttgcctttctrtatagcagagagaacaaggctaaaaatgca
carctagctagacttgcaagagaagaaagcctctcmgatcttaaagtccgcattgatgaa
aggaagaccattcctgttagttccttgagagggatcgctcgccttgtcatcctcgctggt
cctggctccttcatcgaggagtcctttaagcgtagtgaacctttcaccgaaaagcttttg
gaacggggggtgcttgtggttycayttgcgactgatkgggagtyccctaatcttgatttt
gatcagagccaagat---atgacrgagtcaactagcaaaagaagacggctctggcagttg
gttcctttcaatgtttyagaatggtccaa---------------gtggatagatgagcag
a---aaaagctagcaaatgtctcttctgagtcccc--tgtgtatatstccttgcgcatgg
atggtcgtgttcggggaagtggagttggttacccaccgtggaatgcttttgttgcacarc
ttcctmctataaagggcatgtggtcaggtgtmctggatggcatggatgggagagtt
>PAFTOL008881
gccaagatacggagcgaggttctctctccttttcgttctgtgcgaatgttcttttacctt
acttttatcgcaagtggctccctgggtggcctratagcgatctcacaacttatcggtgct
ctagccaatccagcaagggcagctgaaatcctcgacatgctcaagggtcttggcattgat
atyggagcagttagcacctttgcctttctatatagcagagagaataaggctaaaaatgca
caactagctagacttkcaagagaagaaagcctctcagatcttaaagtccgcattgatgga
aagaagaccattcctgttagttccttgagagggatcgctcgccttgtcatcctcgctggt
cctggctcyttcattgaggagtcctttaagcgtagtgaacctttcactgaaaagcttttg
garmggggggtgcttgtggttccatttgcgastgatrgggrgttccctaatcttgatttt
gatgagagccaagay---atgacggagtcaactagcaraagaagayggctctggcagttg
gttcctttcaatgtttcagaatggtccaa---------------gtggatagatgagcag
a---aaaagctagcaaatgtctcttctgagtcccc--tgkgtatatgtccttgcgcatgg
atggtcgtgttcggggaagtggagttggttacccaccgtggaatgcttttgttgcacagc
ttcctcctttaaagggcatgtggtcaggtgtcctggatggaatggatgggagagtt
>PAFTOL009179
gccaagatacggagcgaggttctctctccttttcgttctgttcgaatgttcttttacctt
gcttttattgcaagtggctccctgggtggcctgatagcgatctcacgacttagcggtgct
ctagccaatccagcaagggcagctgaaatactcgacatggtcaagggtcttggcattgat
attggagcagttaccacctttgcctttctatatagcagagagaataaggctaaaaatgca
caactagctagacttgcaagagaagaaagcctctcagatcttaaagtccgcattgatgaa
aagaagaccattcctgttagttccttgagagggatcgctcgccttgtcatcctcgctggt
cctggctccttcattgaggagtcctttaagcgyagtgaacctttcactgaaaagcttttg
gaacgcggggtgcttgtggttccatttgcaactgatggggagttccctaatcttgatttt
gatgagagccaagat---atgacggagtcaactagcaaaagaagacggctctggcagttg
cttcctttcaatgtttcagaatggtccaa---------------ac---taaactgtggg
c---aacagcttatgtgcataccatttcttctctg--caggtatatgtccttgcgcatgg
atggtcgtgttcggggaagtggagttggttacccgcagtggaatgcttttgttgcacagc
ttcctcctacaaagggcatgtggtcaggtgtcctggatggcatggatgggagggtt
>PAFTOL009181
gccaagatacggagcgaggttctctctccttttcgttctgttcgaatgttcttttacctt
gcttttattgcaagtggctccctgggtggcctgatagcgatctcacgacttagcggtgct
ctagccaatccagcaagggcagctgaaatcctcgacatggtcaagggtcttggcattgat
attggagcagttaccacctttgcctttctatatagcagagagaataaggctaaaaatgca
caactagctagacttgcaagagaagaaagcctctcagatcttaaagtccgcattkatgaa
aagaagaccattcctgttagttccttgagagggatcgctcgccttgtcatcctcgctggt
cctggctccttcattgaggagtcctttaagcrtagtgaacctttcactgaaaagcttttg
gaacgcggggtgcttgtggttccatttgcaactgatggggagttccctaatcttgatttt
gatgagagccaagat---atgacggagtcaactagcaaaagaagacggctctggcagttg
cttcctttcaatgtttcagamtggtccaa-------------------------------
----------------------------------------gtatatgtccttgcgcatgg
atggtcgtgttcggggaagtggagttggttacccaccgtggaatgcttttgttgcacagc
ttcctcctacaaagggcatgtggtcaggtgtcctggatggcatggatgggagagtt
>PAFTOL009183
------------------------------------------------------------
------------agtggctccctgggtggcctgatagcgatctcacgacttagcggtgct
ctagccaatccagcaagggcagctgaaatcctcgacatggtcaagggtcttggcattgat
attggagcagttaccacctttgcctttctatatagcagagagaataaggctaaaaatgca
caactagctagacttgcaagagaagaaagcctctcagatcttaaagtccgcattgatgaa
aagaagaccattcctgttagttccttgagagggatcgctcgccttgtcatcctcgctggt
cctggctccttcattgaggagtcctttaagcgtagtgaacctttcactgaaaagcttttg
gaacgcggggtgcttgtggttccatttgcaactgatggggagttccctaatcttgatttt
gatgagagccaagat---atgacggagtcaactagcaaaagaagacggctctggcagttg
cttcctttcaatgtttcagaatggtccaa---------------ac---taaactgtggg
c---aacagcttatgtgcataccatttcttctctg--caggtatatgtccttgcgcatgg
atggtcgtgttcggggaagtggagttggttacccaccgtggaatgcttttgttgcacagc
ttcctcctacaaagggcatgtggtcaggtgtcctggatggcatggatgggagagtt
>PAFTOL009185
gccaagatacggagcgaggttctctctccttttcgttctgttcgaatgttcttttacctt
gcttttattgcaagtggctccctgggtggcctaatagcgatctcacaacttattcttgct
ctagccaatccagcaagggcagctgaaatcctcgacatgctcaagggtcttggcattgat
attggagcagttaccacctttgcctttctatacagcagagagaataaggctaaaaatgca
caactagctagacttgcaagagaagaaagcctctcagatcttaaagtccgcattgatgaa
aagaagagcattcctgttagttccttgagagggattgctcgccttgtcatcctcgctggt
cctggctccttcatcaaggagtcctttaagcatagtgaacctttcactgaaaagcttttg
gaacggggggtgcttgtggttccatttgcgactgatgggaagttccctaatcttgatttt
gatgagagccaagat---atgacggagtcaactagcaaaagaagacggctctggcagctg
gttcctttcaatgtttcagaatggtccaa---------------gtggatagatgagcag
a---aaaagctagcaaatgtctcttctgagtcccc--tgtgtatttgtccttgcgcatgg
atggtcgtgttcggggaagtggagttggttacccaccgtggaatgcttttgttgcacagc
ttcctcctttaaagggcatgtggtcaggtgtcctggatggcatggatgggagagtt
>PAFTOL009187
gccaagatatggagcgaggttctctctccttttcgttctgttcgaatgttcttttacctt
gcttttattgcaagtggctccctgggtggcctaatagcgatctcacaacttatcggtgct
ctagccaatccagcaagggcagctgaaatcctcgacatgctcaagggtcttggcattgat
attggagcagttaccacctttgcctttctatatagcagagagaataaggctaaaaatgca
caactagctagacttgcaagagaagaaagcctctcagatcttaaagtccgcattgatgaa
aagaagaccattcctgttagttccttgagagggatcgctcgccttgtcatcctcgctggt
cctggctccttcattgaggagtcctttaagcgtagtgaacctttcactgaaaaacttttg
gaacggggtgtgctcgtggttccatttgcaactgatggggagttccctaatcttgatttt
gaygagagccaagat---atgacggagtcamctaacaaaagaagacggctstggcagttg
gttcctttcaatgtttyagaatggtccaa---------------gtggatagatgagcag
a---aaaagttagcaaatgtctcttctgagtcccc--tgtgtatatgtccttgcgcatgg
atggtcgtgttcgcggaagtggagtyggttacccaccgtggaatgcttttgttgcacagc
ttcctcctttaaagggcatgtggtcaggtgtcctggatggcatggatgggagagtt
>PAFTOL009189
------------------------------------tctgttcgaatgttcttttacctt
gcttttattgcaagtggctccctgggtggcctgatagcgatctcacaacttagcggtgct
ctagccaatccagcaagggcagctgaagtcctcgacatgctcaagggtcttggcattgat
attggagcagttaccacctttgcctttctatatagcagagagaataaggctaaaaatgca
caactagctagacttgcaagagaagaaagcctctcagatcttaaagtccgcattgatgaa
aagaagaccattcctgttggttccttgagaggcatcgctcgccttgtcatcctcgctggt
cctggctccttcattgaggagtcctttaagcgtagtgaacctttcactgaaaagcttttg
gaacgcggggtgcttgtggttccatttgcgactgatggagagtaccctaatcttgatttt
gatgaaagccaagat---atgacggagtcaactagcaaaagaagacggctctggcagttg
cttcctttcaatgtttcagaatggtccaa---------------gtggatagatgagcag
a---aaaagctagcaaatgtctctcctgagtaccc--tgtgtatatgtccttgcgcatgg
atggtcgtgttcggggaagtggagttggttacccaccgtggaatgcttttgttgcacagc
ttcctcctacaaagggcatgtggtcaggtgtcctggatggcatggatgggagagtt
>PAFTOL009191
gccaagatacggagcgaggttctctctccttttcgttctgttcgaatgttcttttacctt
gcttttattgcaagtggctccctgggtggcctgatagcgatctcacaacttagmggtgct
ctagccaatccagcaagggcagctgaaatcctcgacatgctcaagggtctgggcattgat
attggagcagttaccacctttgcctttctatatagcagagagaataaggctaaaaatgca
caactagctagacttgcaagagaagaaagcctctcagatcttaaagtccgcattgatgaa
aagaagaccattcctgttggttccttgagagggatcgctcgccttgtcatcctcgctggt
cctggctccttcattgaggagtcctttaagtgtagtgaacctttcactgaaaagcttttg
gaacgcggggtgcttgtggttccatttgcgactgatggagagttccctaatcttgatttt
gatgagagccaaggt---atgacggagtcaactagcaaaagaagacggctctggcagttg
cttcctttcaatgtttcagaatggtccaa---------------gtggatagatgagcag
a---aaaagctagcaaatgtctctcctgagtaccc--tgkgtatatgtccttgcgcatgg
atggtcgtgttcggggaagtggagttggttacccaccgtggaatgcttttgttgcacaac
ttcctcctacaaagggcatgtggtcaggtgtcctggatggcatggatgggagagtt
>PAFTOL009193
---------------------------------------------------------gtt
gcttttattgcaagtggatcccttggtggcctaatagcaatctcacaacttatcggtact
ctagccaatccagcaagggcagctgaaatccctgacatgctcaagggtcttggcattgat
attggagcagttaccacctttgcctttctatatagcagagaggacaaggctaaaaatgca
caactagctagacttgcaagagaagaaagcctctctgatcttagagtccggattgatgga
aagaagaccattcctgttagttccttgagagggatcgctcgccttgtcrtcctcgctggt
cctggctccttcatcgaggagtcctttaagcgtagtgaacctttcactgaaaagcttttg
gaacggggggtgcttgtggtcccatttgctactgatggggagttccctaatcttgatttt
gatgagagccaaggt---atgacggagtcaactagcaaaagaagacggctctggcagttg
gttcccttcaatgtttcagaatggtccaa---------------atggatagatgagcag
a---aaaagctagcaaatgtctcctctgagtcccc--tgtgtatatgtccttgcgcatgg
acggtcgtgttcggggaagtggagttggttacccaccgtggaatgcttttgttgcgcagc
ttcctcctacaaagggcatgtggtcaggtgtcctggatggcatggatgggagagtt
>PAFTOL009195
gccaagatacggagcgaggttctctctccttttcgttctgttcgaatgttcttttacctt
gcttttattgcaagtggctccctgggtggcctgatagcgatctcacaacttagcggtgct
ctagccaatccagcaagggctgctgaaatcctcgacatgcttaagggtcttggcattgat
attggagcagttaccacctttgcctttctatatagcagagagaataaggctaaaaatgca
caactagctagacttgcaagagaagaaagcctctcagatcttaaagtccgcattgatgaa
aagaagaccattcctgttggttccttgagagggatcgctcgccttgtcatcctcgctggt
cctggctccttcattgaggagtcctttaagcgtagtgaacctttcactgaaaagcttttg
gaacgcggggtgcttgtggttccatttgcgactgatggagagttccctaatcttgatttt
gatgagagccaagat---atgacggagtcaactagcaaaagaagacggctctggcagttg
cttcctttcaatgtttcagaatggtccaa---------------gtggatagatgagcag
a---aaaagctagcaaatgtctcttctgagtaccc--tgtgtatatgtccttgcgcatgg
atggtcgtgttcggggaagtggagttggttacccaccgtggaatgcttttgttgcacagc
ttcctcctacaaagggcatgtggtcaggtgtcctggatggcatggatgggagagtt
>PAFTOL009197
gccaagatacggagcgaggttctctctccttttcgttctgttcgaatgttcttttacctt
gcttttattgcaagtggctccctgggtggcctgatagcgatctcacaacttagcggtgct
ctagccaatccagcaagggcagctgaaatcctcgacatgctcaagggtcttggcattgat
attggagcagttaccacctttgcctttctatatagcagagagaataaggctaaaaatgca
caactagctagacttgcaagagaagaaagcctctcagatcttaaagtccgcattgatgaa
aagaagaccattcctgttggttccttgagagggatcgctcgccttgtcatcctcgctggt
cctggctccttcattgaggagtcctttaagcgtagtgaacctttcactgaaaagcttttg
gaacgcggggtgcttgtggttccatttgcgactgatggagagttccctaatcttgatttt
gatgagagccaagat---atgacggagtcaactagcaaaagaagacggctctggcagttg
cttcctttcaatgtttcagaatggtccaa---------------gtggatagatgagcag
atgcaacagcttatgtgcataccatttcttctctg--caggtatatgtccttgcgcatgg
atggtcgtgttcggggaagtggagttggttacccaccgtggaatgcttttgttgcacagc
ttcctcctacaaagggcatgtggtcaggtgtcctggatggcatggatgggagagtt
>PAFTOL009199
gccaagatacggagcgaggttctctctccttttcgttctgttcgaatgttcttttacctt
gcttttattgcaagtggctccctgggtggcctgatagcgatctcacaacttagcggtgct
ctagccaatccagcaagggcagctgaaatcctcgacatgctcaagggtcttggcattgat
attggagcagttaccacctttgcctttctatatagcagagagaataaggctaaaaatgca
caactagctagacttgcaagagaagaaagcctctcagatcttaaagtccgcattgatgaa
aagaagaccattcctgttggttccttgagagggatcgctcgccttgtcatcctcgctggt
cctggctccttcattgaggagtcctttaagcgtagtgaacctttcactgaaaagcttttg
gaacgcggggtgcttgtggttccatttgcgactgatggagagttccctaatcttgatttt
gatgagagccaagat---atgacggagtcaactagcaaaagaagacggctctggcagttg
cttcctttcaatgtttcagaatggtccaa---------------gtggatagatgagcag
a---aaaagctagcaaatgtctcttctgagtaccc--tgtgtatatgtccttgcgcatgg
atggtcgtgttcggggaagtggagttggttacccaccgtggaatgcttttgttgcacagc
ttcctcctacaaagggcatgtggtcaggtgtcctggatggcatggatgggagagtt
>PAFTOL009203
gccaagatacggagcgaggttctctctccttttcgttctgttcgaatgttcttttacctt
gcttttattgcaagtggctccctgggcggccttatcgcgatctcacaacttagcggtgct
ctagccaatccagcaagggcagctgaaatcctcgacatgctcaagggtcttggcattgat
attggagcagttaccacctttgcctttctctatagcagagagaataaggctaaaaatgca
caactagctagacttgcaagagaagaaagcctctcagatcttaaagtccgcattgatgaa
aagaagaccattcctgttggttccttgagagggatcgctcgccttgtcatcctcgctggt
cctggctccttcattgaggagtcctttaagagtagtgaacctttcactgaaaagcttttg
gaacgcggggtgcttgtggttccatttgcgactgatggagagttccctaatcttgatttt
gatgagagccaagat---atgacggagtcaactagcaaaagaagacggctctggcagttg
cttcctttcaatgtttcagaatggtccaa---------------gtggatagatgagcag
a---aaaagctagcaaatgtctcttctgagtaccc--tgtgtatatgtccttgcgcatgg
atggtcgtgttcggggaagtggagttggttacccaccgtggaatgcttttgttgcacagc
ttcctcctacaaagggcatgtggtcaggtatactggatggcatggatgggagagtt
>PAFTOL009205
gccaagatacggagcgaggttctctctccttttcgttctgttcgaatgttcttttacgtt
gcttttattgcaagtggctccctgggtggcctaatagcgatctcacaacttatcggtgct
ctagccaatccagcaagggcagctgaaatcctcgacatgctcaagggtcttggcattgat
attggagcagttaccacctttgcctttctatatagcagagagaataaggctaaaaatgca
caactagctagacttgcaagagaagaaagcctctcagatcttaaagtccgcattgatgaa
aagaagaccattcctgttagttccttgagagggatcgcacgccttgtcatcctcgctggt
cctggctccttcattgaggagtcctttaagcatagtgarcctttcactgaaaagcttttg
gaacggggggtgcttgtggttccatttgcgactgatggggagttccctaatcttgatttt
gatgagagccaagat---atgacggartcaactagcaaaagaagacggctctggcagttg
gttcctttcaatgtttcagaatggtccaa---------------gtggatagatgagcag
a---aaaggctagcaaatgtctcttctgagtcccc--tgtgtatatgtccttgcgcatgg
atggtcgtgttcggggaagtggagttggttacccaccatggaatgcttttgttgcacagc
ttcctcctataaagggcatgtggtcaggtgtcctggatggcatggatgggagagtt
>PAFTOL009207
gccaagatacgaagtgaggttctctctccttttcgttctgttcgaatgttcttttacctt
gctttcattgcaagtggctccctcggtggcctaatagcaatctcacaactgatcggtgct
ctagcraatccagcaagagcagctgaagtygccgacatactgaagggtgttggcatcgat
gttggggcagttaccacctttgcctttctttataccagagagaacaaggccaaaaatgca
caactagctagacttgcaagagaagaaagcctctcaaatcttaaagttcgcattgatgaa
aagaagaccattcctgttagttcattgagagggattgcccgccttgtcatccttgctggt
cctggctccttcatcgaggagtcctttaagcgyagtgaaccttttactgagaagcttttg
gaaygaggggtgcttgtggctccatttgcaactgatggggagttccctaatcttgatttt
gatgagagccaagacacaataacagagacaagtagtaaaagaagaygcytttggcagttg
gttcccttcaatgtttcagaatggtcgaa---------------gtggatagatgaacag
a---aaaagctggcaaatgtctcttctgagtcccc--tgtgtatatgtccttgcgcatgg
atggtcgtgttcgaggcagcggagttggttacccaccrtggaatgcttttgttgcgcagc
ttcctcctataaaaggcatgtggtcaggtctacttgatggcatggatgggrgagtt
>PAFTOL009209
gccaagatacggagcgaggttctctctccttttcgttctgttcgaatgttcttttacctt
gcttttattgcaagtggctccytgggtggcctaatagcgatctcacaacttatcggtgct
ctagccaatccagccagggcagctgaaatcctcgacatgctcaagggtcttggcattgat
attggagcagttaccacctttgcctttctatatagcagagagaataaggctaaaaatgca
caactagctagacttgcaagagaagaaagcctctcagatcttaaagtccgcattgatgaa
aagaagaccattcctgttagttccttgagagggatcgctcgccttgtcatcctcgctggt
ccaggctccttcattgaggagtcctttaagcgtagtgaacctttcactgaaaagcttttg
gaacggggtgtgcttgtggttccatttgcaactgatggggagttccctaatcttgatttt
gatgagagccaagat---atgacggagtcaactaacaaaagaagacggctctggcagttg
gttcctttcaatgtttcagaatggtccaa---------------gtggatagatgagcag
a---aaaagttagcaaatgtctcttctgagtcccc--tgtgtatatgtccttgcgcatgg
atggtcgtgttcgcggaagtggagttggttacccaccgtggaatgcttttgttgcacagc
ttcctcctttaaagggcatgtggtcaggtgtcctggatggcatggatgggagagtt
>PAFTOL009215
gccaagatacggagcgaggttctctctccttttcgttctgttcgaatgttcttttacctt
gcttttattgcaaatggctccctgggtggcctgatagcgatctcacaacttagcggtgct
ctagccaatccagcaagggcagctgaaatcctcgacatgctcaagggtcttggcattgat
attggagcagttaccacctttgcctttctatatagcagagagaataaggctaaaaatgca
caactagctagacttgcaagagaagaaagcctctcagatcttaaagtccgcattgatgaa
aagaagaccattcctgttggttccttgagagggatcgctcgccttgtcatccttgctggt
cctggctccttcattgaggagtcctttaagcgtagtgaacctttcactgaaaagcttttg
gaacgcggggtgcttgtggttccatttgcgactgatggggagttcccgaatcttgatttt
gatgagagccaagat---atgatggagtcaactagcaaaagaagacggctctggcagttg
cttcctttcaatgtttcagaatggtccaa---------------gtggatagatgagcag
a---aaaagctagcaaatgtctcttctgattaccc--tgtgtatatgtccttgcgcatgg
atggtcgtgttcggggaagtggagttggttacccaccgtggaatgcttttgttgcacagc
ttcctcctacaaagggcatgtggtcaggtgtcctggatggcatggatgggagagtt
>PAFTOL009217
------------------------------------------------------------
---tttattgcaagtggctccctgggtggcctgatagcgatctcccaacttagcggtgct
ctagccaatccagcaagggcagctgaaatcctcgacatgctcaagggtcttggcattgat
attggagcagttaccacctttgcctttctatatagcagagagaataaggctaaaaatgca
caactagctagacttgcaagagaagaaagcctctcagatcttaaagtccgcattgatgaa
aagaagaccattcctgttggttccttgagagggatcgctcgccttgtcatcctcgctggc
cctggctccttcattgaggagtcctttaagcgtagtgaacctttcactgaaaagcttttg
gaacgcggggtgcttgtggttccatttgcgactgatggagagttccctaatcttgatttt
gatgagagccaagat---atgacggagtcaactagcaaaagaagacggctctggcagttg
cttcctttcaatgtgtcagaatggtccaa---------------gtggatagatgagcag
a---aaaagctagcaaatgtctcttctgagtaccc--tgtgtatatgtccttgcgcatgg
atggtcgtgttcggggaagtggagttggttacccaccatggaatgcttttgttgcacagc
ttcctcctacaaagggcatgtggtccggtgtcctggatggcatggatgggagagtt
>PAFTOL009219
------------------------------------------------ttcttttacctt
gcttttattgcaagtggctccctgggtggcctgatagcaatctcacaacttagcggtgct
ctagccaatccagcaagggcagctgaaatcctcgacatgctcaagggtcttggcattgat
attggcgcagttaccacctttgcctttctatatagcagagagaataaggctaaaaatgca
caactagctagacttgcaagagaagaaagcctctcagatcttaaagtccgcattgatgaa
aagaagaccattcctgttagttccttgagagggattgctcgccttgtcatcctcgctggt
cctggctccttcattgaggagtcctttaagcgtagtgaacctttcactgaaaagcttttg
gaacgcggggtgcttgtggttccatttgcgactgatggggagttcccgaatcttgatttt
gatgagagycaagat---atgatggagtcaactagcaaaagaagacggctctggcagttg
cttcctttcaatgtttcagaatggtccaa---------------gtggatagatgagcag
a---aaaagctagcaaatgtctcttctgattaccc--tgtgtatatgtccttgcgcatgg
atggtcgtgttcggggaagtggagttggttacccaccgtggaatgcttttgttgcacagc
ttcctcctacaaagggcatgtggtcaggtgtcctggatggcatggatgggagagtt
>PAFTOL009221
gccaagatacggagcgaggttctctctccttttcgttctgttcgaatgttcttttacctt
gcttttattgcaagtggctccttgggtggcctaatagcgatctcacaacttatcggtgct
ctagccaatccagcaagggcagctgaaatcctcgacatgctcaagggtcttggcattgat
attggagcagttactacctttgcctttctatatagcagagagaataaggctaaaaatgca
caactagctagacttgcaagagaagaaagcctctcagatcttaaagtccgcattgatgaa
aagaagrcaattcctgttagttccttgagagggatcgctcgccttgtcatcctcgctggt
tctggctccttcattgaggagtcctttaagcgtagtgaacctttcactgaaaagcttttg
gaacggggtgtgcttgtggttccatttgcgactgatggggagttccctaatcttgatttt
gacgagagccaagat---atgacggagtcaactagcaaaagaagacgcctctggcagttg
gttcctttcaatrtttcagaatggtccaa---------------gtgkataaatgagcag
a---aaaagctagcaaatgtctcttctsagtcccc--tgtgtatatgtccttgcgcatgg
atggccgtgttcggggaagtggagttggttayccaccgtggaatgcttttgttgcacagc
ttcctcctttaaagggcatgtggtcaggtgtcctggatggcatggatgggagagtt
>PAFTOL009223
gccaagatacggagcgaggttctctctccttttcgttctgttcgaatgttcttttacctt
gcttttattgtaagtggctccctgggtggcctgatagcgatctcacaacttagcggtgct
ytagccaatccagcaagggcagctgaaatcctcgacatgctcaagggtcttggcattgat
attggagcagttaccacctttgcctttctatatagcagagagaataaggctaaaaatgca
caactrgctagacttgcaagagaagaaagcctctcagatcttaaagtccgcattgatgaa
aagaagaccattcctgttggttccytgagagggatcgctcgccttgtcatcctygctggt
cctggctcsttcattgaggagtcctttaagcgtagtgaacctttcactgaaaagcttttg
gaacgcggggtgcttgtggttccatytgcgactgatggagagttccctawtcttgatttt
gatgagagccaagat---atgacggagtcaactagcaaaagaagacggctctggcagttg
cttcctttcaatgtttcagaatggtccaa---------------gtggatagatgagcag
a---aaaagctagcaaatgtctcttctgagtaccc--tgtgtatatgtccttgcrcatgg
atggtcgtgttcggggaagtggagttggttacccaccgtggaatgcttttgttgcacagc
ttcctcctacaaagggcatgtggtcaggtgtcctggatggcatggatgggagagtt
>PAFTOL009225
gccaagatacggagcgaggttctctctccttttcgttctgttcgaatgttcttttacctt
gcttttattgcaagtggctccttgggtggcctgatagcgatctcacaacttagcagtgst
ctagccaatccagcaagggcagctgaaatcctcgacatgctcaagggtcttggcattgat
attggagcagttaccacctttgcctttctatatagcagagagaataaggctaaaaatgca
caactagctagacttgcaagagaagaaagcctctcagatcttaaagtccgcattgatgaa
aagaagaccattcctgttggttccttgagagggatcgctcgccttgtcatcctcgctggt
cctggctccttcattgaggagtcctttaagcgtagtgaacctttcactgaaaagcttttg
gaacgcggggtgcttgtggttccatttgcgactgatggagagttccctaatcttgatttt
gatgagagccaagat---atgacggagtcaactagcaaaagaagacggctctggcagttg
cttcctttcaatgtttcagaatggtccaa---------------gtggatagatgagcag
a---aaaagctagcaaatgtctcttctgagtaccc--tgtgtatatgtccttgcgcatgg
atggtcgtgttcggggaagtggagttggttacccaccgtggaatgcttttgttgcacagc
ttcctcctacaaagggcatgtggtcaggtgtcctggatggcatggatgggagagtt
>PAFTOL009227
gccaagatacggagcgaggttctctctccttttcgttctgttcgaatgttcttttacctt
gcttttattgcaagtggctccctgggtggcctgatagcgatctcacaacttagcggtgct
ctagccaatccagcaagggcagctgaaatcctggacatgctcaagggtcttggcattgat
attggagcagttaccacctttgcctttctatatagcagagagaataaggctaaaaatgca
caactagctagacttgcaagagaagaaagcctctcagatcttaaagtcygcattgatgaa
aagaagaccattcctgttggttccttgagagggatcgctcgccttgtaatcctcgctggt
cctggctccttcattgaggagtcctttaagcgtagtgaacctttcactgaaaagcttttg
gaacgcggggtgcttgtggttccatttgcgactgatggagagttccctaatcttgatttt
gatgagagccaagat---atgacggagtcaactaggaaaagaagacggctctggcagttg
cttcctttcaatgtttcagaatggtccaa---------------gtggrtagatgagcag
a---aaaagctagcaaatgtctcttctgagtaccc--tgtgtatatgtccttgcggatgg
atggtcgtgttcggggaagtggagttggttacccaccgtggaatgcttttgttgcacagc
ttcctcctacgaagggcatgtggtcgggtgtcctggatggcatggatgggagagtt
>PAFTOL009229
gccaagatacggagcgaggttctctctccttttmgttctgttcgaatgttcttttacctt
gcttttattgcaagtggctccctgggtggcctaatagcgatctcacaacttatcggtgct
ctagccaatccagaaagggcagctgaaatccctgacatgctcaagggtcttggcattgat
attggagcaattaccacctttgcctttctatacagcagagagaacaaggctaaaaatgca
caactagctagacttgcaagagargaaagcctctcagatcttaaagtccggattgatcaa
aagaagaccattcctgttagttccttgagagggatcgctcgccttgtcatccttgctggt
cctggctccttcatcgaggagtcctttaagcgtagtgaacctttcactgaaaagcttttg
gaacggggggtgcttgtggttccatttgctactgatggggagttccctaatcttgatttt
gatgagagccaagat---atgacggcgttaactagcaaaagaagacggctctggcagttg
gttcctttcaatgtttcagaatggtccaa---------------gtggatagatgaacag
a---aaaagctagcaaatgtctcttctgagtcccc--tgtgtatatgtccttgcgcatgg
acggtcgtgttcggggaagtggagttggttacccaccatggaatgcttttgttgcgcagc
ttcctcctataaagggcatgtggtcaggtgtcctggatggcatggatgggagagtt
>PAFTOL009231
------------------------------------------------------------
---tttattgcaagtagctccctcggtggcctcatagcgacctcacaacttatcggtgct
ctagccaatccagcaagggcagctgaaatccctgacatgctcaagggtcttggcattgat
attggagcggttaccacctttgcctttctatatagcagagagaacaaggctaaaaatgca
caactagctagacttgcaagagaagaaagcctctcagatcttaaagtccggattgttgaa
aagaagaccattcctgttagttccttgagagggatcgctcgccttgtcatcctcgctggt
cctggctccttcatcgaggagtcctttaagcatagtgaacckttcactgaaaagcttttg
gaacggggagtgcttgtggttccatttgcaactgatggggaattccctaatcttgatttt
gatgagagccaagat---atgacagagtcaactagcaaaagaagacggctgtggcagttg
gttcctttcaatgtttcagaatggtccaa---------------gtatgtatctttcgat
a---aattgagtgttcacgcctgacccttcaattt--agrgtatatgtccttgcgcatgg
acggtcgtgttcggggaagtggagttggttacccaccgtggaatgcttttgttgcgcagc
ttcctcctataaagggcatgtggtcaggtgtcctggatggcatggatgggagagtt
>PAFTOL009233
------------------------------------------------------------
gcttttattgcaagtggctccctgggtggcctaatagcgatttcacaacttatcggtgct
ctagccaatccagcaagggcagctgaaatccccgacatgttcaagggtcttggcattgat
attggagcsgctaccacctttgcctttctatatagcmgagagaacaaggctaaaaatgca
caactagctagacttgccagagaagaaagcctctcggatcttaaagtccgcattgatgaa
aagaagaccatccctgttagttccttgagaggggtcgctcgccttgtcatcctcgctggt
cctggctccttcattgaggagtcctttaagcgtagtgaacctttcactgaaagccttttg
gaacggggggtgctcgtggttacatttgcgactgatsgggagttccctaatcttgatttt
gatgagagccawgat---atgacggagtcaactagcaaaagaagacggctctggcagttg
gttccttttaatgtttcagaatggtccaa---------------gtggatagatgagcag
a---aaaagctagcaaatgtctcttctgagtcccc--tgtgtatatgtccttgcgcatgg
atggtcgtgttcggggragtggagttggttacccaccgtggaatgcttttgtcgcacagc
ttcctcctataaagggcatgtggtcaggtgtcctggatggcatggatgggagagtt
>PAFTOL009235
gccaagatacgaagtgaggttctctctccttttcgttctgttcgaatgttcttttacctt
gctttcattgcaagtggctccctcggtggcctaatagcaatctcacaactgatcggtgct
ctcgccaatccagcaagagcagctgaagtcgccgacatactgaagggtgttggcatcgat
gttggggcagttaccacctttgcctttctttataccagagagaacaaggccaaaaatgca
caactagctagacttgcaagagaagaaagcctctcaaatcttaaagttcgcattgatgaa
aagaagatcattcctgttagttcattgagagggattgcccgccttgtcatccttgctggt
cctggctccttcatcgaggagtcctttaagcgtagtgaaccttttactgagaagcttttg
gaacgaggcgtgcttgtggttccatttgcaactgatggggagttccctaatcttgatttt
gatgrgagccaagacacaataacagagacaactagtaaaagaagacggctttggcagttg
gttcccttcattgtttcagaatggtcgaa---------------gtggatagatgaacag
a---aaaagctggcaaatgtctcttctgagtcccc--tgtgtatatgtccttgcgcatgg
atggtcgtgttcgaggcagcggagttggttacccaccgtggaatgcttttgttgtgcagc
ttcctcctataaaaggcatgtggtcgggtctccttgatggcatggatgggagagtt
>PAFTOL009237
------------------------------------------------------------
------------------------------------------------------ggtgct
ctagccaatccagcaagagcagctgaagtcgccgacatactgaagggtgttggcatcgat
gttggggcagttaccacctttgcctttctttataccagagagaacagggcaaaaaatgca
caactggctagacttgcaagagaagaaagcctctcaaatcttaaagttcgcattgatgaa
aagaagatcattcctgttagttcattgagagggattgcccgccttgtcatccttgctggt
cctggctccttcatcgaggagtcctttaagcgtagtgaacctttyactgagaagcttttg
gaacgaggagtgcttgtggttccatttgcaactgatggggagttccctaatcttgatttt
gatgagagccaagacacaataacagagacaactagtaaaagaagacggctttggcagttg
gttcccttcaatgtttcagaatggtcgaa---------------gtggatagatgaacag
a---aaaagctggcaaatgtctcttcattctaaat--tgagtatatgtcmttgcgcatgg
atggtcgtgttcgaggcagcggagttggttacccaccgtggaatgcttttgttgtgcagc
ttcctcctataaaaggcatgtggtcaggtctccttgatggcatggatgggagagtt
>PAFTOL009239
------------------------------------------------------------
------------------------------------------tcacaacttatcggtgct
ctagccaatccagcaagggcagctgaaatcctcgacatgctcaagggtcttggcattgat
attggagcagttaccacctttgcctttctatatagcagagagaataaggctaaaaatgca
caactagctagacttgcaagagaagaaagcctctcagatcttaaagtccgcattgatgaa
aagaagaccattcctgttagttccttgagagggatcgctcgccttgtcatcctcgctggt
cctggctccttcattgaggagtcctttaagcgtagtgaacctttcactgaaaagcttttg
gaacggggtgtkcttgtggttccatttgcgactgatggggagttccctaatcttgatttt
gatgagagccaagat---atgacagagtcractagcagaagaagacggctctggcagttg
gttcctttcaatgtttcagaatggtccaa---------------gtggatagatgagcag
a---aaaagctagcaaatgtctcttctgagtcccc--tgkgtatatgtccttgcgcatgg
atggtcgtgttcggggaagcggagttggttacccwccrtggaatgcttttgttgcacagc
ttcctcctttgaagggcatgtggtcaggtgtcctggatggcatggatgggagagtt
>PAFTOL009241
---------------------------------------------------------ctt
gcttttattgcaagtggctccctgggtggcctgatagcgatctcacaacttagcggtgct
ctagccaatccagcaagggcagctgaaatcctcgacatgctcaagggtcttggcattgat
attggagcagttaccacctttgcctttctatatagcagagagaataaggctaaaaatgca
caactagctagacttgcaagagaagaaagcctctcagatcttaaagtccgcattgatgaa
aagaagaccattcctgttggttccttgagagggatcgctcgccttgtcatcctcgctggt
cctggctccttcattgaggagtcctttaagcgtagtgaacctttcactgaaaagcttttg
gaacgtggggtgcttgtggttccatttgcgactgatggagagttccctaatcttgatttt
gatgagagccaagat---atgacggagtcaactagcaaaagaagacggctctggcagttg
cttcctttcaatgtttcagaatggtccaa---------------gtggatagatgagcag
a---aaaagctagcaaatgtctcttctgagtaccc--tgkgtatatgtccttacgcatgg
atggtcgtgttcggggaagtggagttggttacccaccgtggaatgcttttgttgcacagc
ttcctcctacaaagggcatgtggtcaggtgtcctggatggcatggatgggagagtt
>PAFTOL009243
gccaagatacggagcgaggttctctctccttttcgttctgttcgaatgttcttttacctt
gcttttattgcaagtggctccctgggtggcctaatagcgatctcacaacttatcggtgct
ctagccaatccagcaagggcagctgaaatcctcgacatgctcaagggtcttggcattgat
attggagcagttaccacctttgcctttctatatagcagagagaataaggctaaaaatgca
caactagctagacttgcaagagaagaaagcctctcagatcttaaagtccgcattgatgaa
aagaagaccattcctgttagttccttgagagggatcgctcgccttgtcatcctcgctggt
cctggctccttcattgaggagtcctttaagcgtagtgaacctttcactgaaaagcttttg
gaacggggtgtgcttgtggttccatttgcaactgatggggagttccataatcttgatttt
gatgggaaccaagat---atgacagagtcaactagcaaaagaagacggctctggcagttg
gttcctttcaatgtttcagaatggtccaa---------------gtggatagatgagcag
a---aaaagctagcaaatgtctcttctgagtcccc--tgtgtatatgtccttgcgcatgg
atggtcgtgttcggggaagtggagttggttacccaccgtggaatgcttttgttgcacagc
ttcctcctttaaagggcatgtggtcaggtgtcctggatggcatggatgggagagtt
>PAFTOL009245
------------------------------------------------ttcttttacctt
gcctttattgcaagtggctccctgggtggcctaatagcgatctcacaacttatcggtgct
ctagccaatccagcaagggcagctgaaatcctcgacatggtcaagggtcttggcattgat
attggagcagttaccacctttgcctttctatatagcagagagaataaggctaaaaatgca
caactagctagacttgcaagagaagaaagcctctcagatcttaaagtccgcattgatgaa
aagaagaccattcctgttagttccttgagaggaatcgctcgccttgtcatcctcgctggt
cctggctccttcattgaggagtcctttaagcatagtgaacctttcactgaaaagcttttg
gaacggggtgtgctcgtggttccatttgcaactgatggggagttccctaatcttgatttt
gatgagagccaagat---atgatggagtcaactaacaaaagaagacggctctggcagttg
gttcctttcaatgtttcagaatggtgcaa---------------gtggatagatgagcag
a---aaaagttagcaaatgtctcttctgagtcccc--tgtgtatatgtccttgcgcatgg
atggtcgtgttcgcggaagtggagttggttacccaccttggaatgcttttgttgcacagc
ttcctcctttaaagggcatgtggtcaggtgtcctggatggcatggatgggagagtt
>PAFTOL009247
------------------------------------------------------------
------------------------------------------------------------
------------------------------------------------------------
------------------------------------------------------------
------------------------------------------------------------
------------cctgttaattccttgagagggatcgcccgccttgtcatcctcgctggc
cctggctccttcatcgaggagtcctttaagcgtagtgaacctttcaccgaaaagcttttg
gaacggggggtgcttgtggttccatttgcgactgatggggagttccctaatcttgatttt
gatgagagccaagat---acgacggagtcaactagcaaaagaagacggctctggcagttg
ctt---------------------------------------------------------
------------------------------------------------------------
------------------------------------------------------------
--------------------------------------------------------
>PAFTOL009249
------------------------------------------cgaatgttcttttacctt
gcttttattgcaagtggctccctcggtggcctaatagcgatctcacaacttatcggtgct
ctagccaatccagcaagggcagctgaaatcctcgacatgctcaagggtcttggcattgat
ataggagcagttaccacctttgcctttctatatagcagagaggataaggctaaaaatgca
caactagctagacttgcaagagaagaaagcctctcagatcttaaagtccgcattgatgaa
aagaagaccattcctgttagttccttgagagggatcgctcgccttgtcatcctcgctggt
cctggctccttcattgaggagtcctttaagcgtagtgaacctttcactgaaaagcttttg
gaacggggtgtgctcgtggttccatttgcaactgatggggagttccctaatcttgatttt
gatgagagccaagat---atgatggagtcaactaacaaaagaagacggctctggcagttg
gttcctttcaatgtttcagaatggtccaa---------------gtggatagatgagcag
a---aaaagttagcaaatgtctcttctgagtcccc--tgtgtatatgtccttgcgcatgg
atggtcgtgttcgcggaagtggagttggttacccaccgtggaatgcttttgttgcacagc
ttcctcctttaaagggcatgtggtcaggtgtcctggatggcatggatgggagagtt
>PAFTOL009251
------------------------------------------------------------
------------------tccctgggtggcctaatagcgatctcacaacttatcggtgct
ctagccaatccagcaagggcagctgaaatcctcgacatgttcaagggtcttggcattgat
attggagcagttaccacctttgcctttctatatagcagagagaataaagctaaaaatgca
caactagctagacttgcaagagaagaaagcctctcagatcttaaagtccgcattgatgaa
aagaagaccattcctgttagttccttgagagggatcgctcgccttgtcatcctcgctggt
cctggctccttcattgaggagtcctttaagcgtagtgaacctttcactgaaaagcttttg
gaacggggtgtgctcgtggctccatttgcaactgatggggagttccctaatcttgatttt
gatgagagccacgat---atgatggagtcaactaacaaaagaagacggctctggcagttg
gttcctttcaatgtttcagaatggtctct---------------tttttctgttgcaggt
g---gatagttagcaaatgtctcttctgagtcccc--tgtgtatatgtccttgcgcatgg
atggtcgtgttcgcggaagtggagttggttacccaccgtggaatgcttttgttgcacagc
ttcctcctttaaagggcatgtggtcaggtgtcctggatggcatggatgggagagtt
>PAFTOL009253
gccaagatacgaagtgaggttctctctccttttcgttctgttcgaatgttcttttacctt
gctttcattgcaagtggctccctcggtggcctaatagcaatctcacaactgatcggtgct
ctagccaatccagcaagagcagctgaagtcgccgacatactgaagggtgttggcatcgat
gttggggcagttaccacctttgcctttctttataccagagagaacaaggccaaaaatgca
caactagctagacttgcaagagaagaaagcctctcaaatcttaaarttcgcattgatgaa
aagaagatcattcctgtcagttcattgagagggattgcccgccttgtcatccttgctggt
cctggctccttcatcgaggagtcctttaagcgtagtgaaccttttactgagaagcttttg
gaacgaggagtgcttgtggttccatttgcaactgatggtgagttccctaatcttgatttt
gatgagagccaagacacaataacagagacaactagcaaaagaagacggctttggcagttg
gttcccttcaatgtttcagaatggtcgaa---------------gtggatagatgaacag
a---aaaagctggcaaatgtctcttctgagtcccc--tgtgtatatgtccttgcgcatgg
atggtcrtgttcgaggcagcggagttggttacccaccgtggaatgcttttgttgtgcagc
ttcctcctataaaaggcatgtggtcaggtctccttgatggcatggatgggagagtt
>PAFTOL009255
---------------------ctctctccttttcgttctgttcgaatgttcttttacctt
gcttttattgcaagtggctccctgggtggcctaatagcgatctcacaacttatcggtgct
ctagccaatccagcaagggcagctgaaatcctcgacatgctcaagggtcttggcattgat
attggagcagttaccacctttgcctttctatatagcagagagaataaggctaaaaatgca
caactagctagacttgcaagagaagaaagcctctcagatcttaaagtccgcattgatgaa
aagaagaccattcctgttagttccttgagagggatcgcgcgccttgtcatcctcgctggt
cctggctccttcattgaggagtcctttaagcgtagtgaacctttcactgaaaagcttttg
gaacggggggtgcttgtggttccatttgcgactgatggggagttccctaatcttgatttt
gatgagagccaagat---atgacggagtcaactagcaaaagaagacggctctggcagttg
gttcctttcaatgtttcagaatggtccaa---------------gtggatagatgagcag
a---aaaagctagcaaatgtctcttctgagtcccc--tgtgtatatgtccttgcgcatgg
atggtcgtgttcggggaagtggagttggttacccaccgtggaatgcttttgttgcacagc
ttcctcctttaaagggcatgtggtcaggtgccctggatggcatggatgggagagtt
>PAFTOL009257
gccaagatacgaagcgaggttctctctccttttcgttctgttcgaatgttcttttacctt
gcttttattgcaagtggctccctgggtggcctaatagcgatctcacaacttatcggtgct
ctagccaatccagcaagggcagctgaaatcctcgacatgctcaagggtcttggcattgat
attggagcagttaccacctttgcctttctrtatagcagagagaataaggctaaaaatgca
caactagctagacttgcaagagaagaaagcctctcagatcttaaagtccgcattgatgaa
aagaagaccattcctgttagttccttgagagggatcgcgcgccttgtcatcctcgctggt
cctggctccttcattgaggagtcctttaagcgtagtgaacctttcactgaaaagcttttg
gaacggggggtgcttgtggttccatttgcgactgatggggagttccctaatcttgatttt
gatgagagccaagat---atgacggagtcaactagcaaaagaagacggctctggcagttg
gttcctttcaatgtttcagaatggtccaa---------------gtggatagatgagcag
a---aaaagctagcaaatgtctcttctgagtcccc--tgtgtatatgtccttgcgcatgg
atggtcgtgttcggggaagtggagttggttacccaccgtggaatgcttttgttgcacagc
tkcctcctttaaagggcatgtggtcaggtgtcctggatggcatggatgggagagtt
>PAFTOL009259
gccaagatacggagcgaggttctctctccttttcgttctgttcgaatgttcttttacctt
gcttttattgcgagtggctccttgggtggcctaatagcratgtcacaacttatcggtgct
ctagccaatccagcaagggcagctgaaatcctygacatgctcaagggtcttggcattgat
attggagcagttaccacctttgcctttctatatrgcagagagaataaggctaaaaatgca
caactagctagacttgcaagagaagaaagcctctcagatcttaaagtccgcattgatgaa
aasaagaccacycctgttagttccttgagagggatygctcgccttgtcatcctckctggt
cctggctccttcaytgaggagtyctttaagcgtagtgaaccrttcactgaaaagcttttg
gaacggggtgtgcttgtggttccctttgcgactgatggggagttccctaatcttgatttt
gatgagagccaagat---atgacagagtcaactagcagaagaagacggctctggcagttg
gttcctttcaatgtttcagaatggtccaa---------------gtggatagatgagcag
a---aaargctagcaaatgtttcttctgagtcccc--tgtgtatttgtccttgcgcatgg
atggtcgtgttcggggaagcggarttggttacccaccatggaatgcttttgttgcacagc
ttcctcctttgaagggcatgtggtcaggtgtcctggatggcatggatgggagagtt
>PAFTOL009261
------------------------------------------------------------
------------------------------------------------------------
------------------------------------------------------------
---------gttaccacctttgcctttctatatagcagagagaacacggctaaaaatgca
caacttgctagacttgcaagagaagaaagcctctcagatcttagagtccggattgatgaa
aagaagaccgttcctgttagttccttgagagggatcgctcgccttgtcatcctcgctggt
cctrgctccttcatcgaggagtcctttaagcgtagtgaacctttcactgaaaagcttttg
gaacggggggtgcttgtggtcccatttgcgactgatggggagttccctaatcttgatttt
gatgagatccaagat---atgacggagtcaactagcaaaagaagacggctctggcagttg
gttcctttcaatgtttcagaatggtccaa---------------gtggatagaggagcag
a---aaaagctagcaaatgtctcttctgagtcccc--tgtgtatatgtccttgcgcatgg
acggtcgtgttcggggaagtggagttggttacccaccgtggaatgcttttgttgcgcagc
ttcctcctataaagggcatgtggtcaggtgtcctggatggcatggatgggagagtt
>PAFTOL009263
gccaagatacggagcgaggttctctctccttttmgttctgttcgaatgttyttttacctt
gcttttattgcaagtggctccctcggtggcctaatagcgatctcacaacttatcggtgct
ctagccaatccagcaagagcagctgaaatcctcgacatgctcaagggtcttggcattgat
attggagcagttaccacctttgcctttctatayagcagagagaataaggctaaaaatgca
caactagctagacttgcaagagaagaaagcctctcagatcttaaagtccgcattgatgaa
aagaagaccattcctgttagttccttgagagggatcgctcgccttgtcatcctcgctggt
cctggctccttcattgaggagtcctttaagcgtagtgaacctttcactgaaaagcttttg
gaacggggtgtgcttgtggttccatttgcaactgatggggagttccctaatcttgatttt
gatgagagccaagat---atgaccgagtcaactaacaaaagaagacggctctggcagttg
gttcctttcaatgtttcagaatggtccaa---------------gtggatagatgagcag
a---aaaagttagcaaatgtctcttctgagtcccc--tgtgtatatgtccctgcgcatgg
atggtcgtgttcgcggaagtggagttggttacccaccgtggaatgcttttgttgcacagc
ttcctcctttaaagggcatgtggtcaggtgtcctggatggcatggatgggagagtt
>PAFTOL009265
------------------------------------------------------------
------------------------------------gcaatctcacaacttatcggtgct
ctagcccatccagcaagggcagctgaaatcctcgacatgctcaagggtcttggcattgat
attggagcagttatcacctttgcctttctatatggcagagagaataaggctaaaaatgca
caactagctagacttgcaagagaagaaagcctctcagatcttaaagtccgcattgatgaa
aagaagaccattcctgttagttccttgagagggatcgctcgccttgtcatcmtcgctggt
cctggctccttcattgaggagtcctttaagcgtagtgaacctttcactgaaaagcttttg
gaacggggtgtgctcgtggttccatttgcaactgatggggagttccctaatcttgatttt
gatgagagccaagat---atgamggagtcaagtaacaaaagaagaaggctctggcagttg
gttcctttcaatgtttcagaatggtccaa---------------gtggatagatgagcag
a---aaaagttagcaaatgtctcttctgagtcccc--tgtgtatatgtccttgcgcatgg
atggtcgtgttcgcggaagtggagttggttacccaccatggaatgcttttgttgcacagc
ttcctcctttaaagggcatgtggtcaggtgtcctggatggcatggatgggagagtt
>PAFTOL009267
gccaagatacgaagtgaggttctctctccttttcgttctgttcgaatgttcttttacrtt
gctttcattgcaagtggctccctcggtggcctaatagcaatctcacaactgatcggtgct
ctagccaatccagcaagagcagctgaagtyrccgacatactgaagggtgttggcatygat
gttggggcagttaccacctttgcctttctttataccagagagaacaaggccaaraatgca
caactagctagacttgcaagagaagaaagcctctcaaatcttaaagttcgcattgatgaa
aagaagaccattcctgttagttcattgagagggattgcccgccttgtcatccttgctggt
cctggctccttcatcraggagtcctttaagcgtagtgaaccttttactgagaagcttttg
gaacgaggggtgcttgtggttccatttgcaactgatggggagttccctaatcttgatttt
gatgagagccaagacacaataacagrgacaacyagtaaaagaagacgcctttggcagttg
gttcccttcaatatttcagaatggtygaa---------------gtggatcgatgaacag
a---aaaagctggcaaatgtctcttctgagtcccc--tgtgtatatgtccttgcgcatgg
atggtcgtgttcgaggcagcggagttggttacccaccgtggaatgcttttgttgtgcagc
ttcctcctataaaagggatgtggtcaggtctacttgatggcatggatgggagagtt
>PAFTOL009269
gccaagatacgaagtgaggttctctctccttttcgttctgttcgaatgttcttttacctt
gctttcattgcaagtggctccctcggtggcctaatagcaatctcacgactgatcggtgct
ctagcsaatccagcaagagcagctgaagtcgccgacatactgaagggtgttggcatcgat
gttggggcagttaccacctttgcctttctttataccagagagaacaaggccaaaaatgca
caactagctagacttgcaagagaagaaagcctctcaaatcttaaagttcgcattgatgaa
aagaagaccattcctgttagttcattgagagggattgcccgccttgtcatccttgctggt
cctggctccttcatcgaggagtcctttaagcgaagtgaaccttttactgagaagcttttg
gaacgaggagtgcttgtggttccatttgcaactgatggggagttccctaatcttgatttt
gatgagagccaagacacaataacagagacaactagtaaaagaagacgcctttggcagttg
gttcccttcaatgtttcagaatggtcaaa---------------gtggatagatgaacag
a---aaaagctggcaaatgtctcttctgagtcccc--tgtgtatatgtccttgcgcatgg
atggtcgtgttcgaggcagcggagttggttacccaccgtggaatgcttttgttgcgcagc
ttcctcctataaaaggcatgtggtcaggtctacttgatggcatggatgggagagtt
>PAFTOL009271
gccaagatacggagcgaggttcttgctccttttcgttctgttcgaatgttcttttacgtt
gcttttattgcaagtggttcccttggtggcctaatagcgatctcacaacttatcggtact
ctggccaatccagtaagggcagctgaaatccctgacatgctcaagggtcttggcattgat
attggagcagttaccacctttgcctttctatatagcagagaggacaaggctagaaatgca
cagctagctagactttcaagagaagaaagcctctcagatcttagagtccggattgatgaa
aagaagaccattcctgttagttccttaagagggatcgctcgccttgtcatcctcgctggt
cctggctccttcatcgaggagtcctttaagcgtagtgaacctttcactgaaaagcttttg
gaacggggtgtgcttgtggtcccatttgcaactgatggggagttccctaatcttgatttt
gatgagagccaagat---atgacggagtcaacwagcaaaagaagacggctctggcagttg
gttcctttcaatgtttcagaatggtccaa---------------gtggatagatgagcag
a---aaaagctagcaaatgtctcttctgagtcccc--tgtgtatatgtccttgcgcatgg
acggtcgtgttcggggaagtggagttggttacccaccgtggaatgcttttgttgcgcagc
ttcctcctacaaagggcatgtggtcaggtgtcctggatggcatggatgggagagtt
>PAFTOL009279
gccaagatacggagcgaggttctctctccttttcgttctgttcgaatgttcttttacctt
gcttttattgcaagtggctccctgggtggcctgatagcgatctcacaacttagcggtgct
ctagccaatccagcaagggcacctgaaatcctcgacatgctcaagggtcttggcattgat
attggagcagttaccacctttgcctttctatatagcagagagaataaggctaaaaatgca
caactagctagacttgcaagagaagaaagcctctcagatcttaaagtccgcattgatgaa
aagaagaccattcctgttagttccttgagagggatcgctcgccttgtcatcctcgctggt
cctggctcctttattaaggagtcctttaagcgtagtgaacctttcactgaaaagcttttg
gaacgcggggtgcttgtggttccatttgcgactgatggggagttccctaatcttgatttt
gatgagagccaagat---atgatggagtcaactagcaaaagaagacggctctggaagttg
cttcctttcaatgtttcagaatggtctaa---------------gtggatagatgagcag
a---aaaagctagcaaatgtctcttctgagtaccc--tgtgtatatgtccttgcgcatgg
atggtcgtgttcggggaagtggagttggttacccaccgtggaatgcttttgttgcacagc
ttcctcctacaaagggcatgtggtcaggtgtcctggatggcatggatgggagagtt
>PAFTOL009281
------------------------------------------------------------
------------------------------------------------cttatcggtgct
ctagccaatccagcaagggcagctgaaatcctcgacatgctcaagggtcttggcattgat
actggagcagttaccatctttgcctttctatatagcagagagaataaggctaaaaatgca
caactaggtagacttgcaagagaagaaagcctctcagatcttaaagttcgcattgatgaa
aagaagaccatccctgttagttccttgagagggatagctcgccttgtcatcctcgctggt
cctggctccttcattgaggagtcctttaagcgtagtgaacctttcactgaaaagcttttg
gaacggggggtgcttgtgcttccatttgcgactgatggggagttccctaatcttgatttt
gatgagagccaagat---atgatggagtcaactagcaaaagaagacgtctctggcagttg
gtccctttcaatgtttcagaatggtccaa---------------gtgactaaactgtagg
c---aacagcttatgtgcataccatttcttctctg--caggtatatgtccttgcgcatgg
atggtcgtgttcggggaagtggagttggttacccaccatggaatgcttttgttgcacagc
ttccttctacaaagggcatgtggtcaggtgtcctggatggcatggatgggagagtt
>PAFTOL009283
gccaagatacggagcgaggttctctctccttttcgttctgttcgaatgttcttttacctt
gcttttattgcaagtggctccctgggtggcctgatagcgatctcacaacttagcggtgct
ctagccaatccagcaagggcagctgaaatcctcgacatgctcaagggtcttggcattgat
attggagcagttaccacctttgcctttctatatagcagagagaataaggctaaaaatgca
caactagctagacttgcaagagaagaaagcctctcagatcttaaagtccgcattgatgaa
aagaagaccattcctgttggttccttgagagggatcgctcgccttgtcatcctcgctggt
cctggctccttcactgaggagtcctttaagcgtagtgaacctttcactgaaaagcttttg
gaacgcggggtgcttgtggttccatttgcgactgatggagagttccctaatcttgatttt
gatgagagccaagat---atgacggagtcaactagcaaaagaagacggctctggcagttg
cttcctttcaatgtttcagaatggtccaa---------------gtggatagatgagcag
a---aaaagctagcaaatgtctcttctgagtaccc--tgtgtatatgtccttgcgcatgg
atggtcgtgttcggggaagtggagttggttacccaccgtggaatgcttttgttgcacagc
ttcctcctacaaagggcatgtggtcaggtgtcctggatggcatggatgggagagtt
>PAFTOL009285
gccaagatacgaagtgaggttctctctccttttcgttctgttcgaatgttcttttacctt
gctttcattgcaagtggctccctcggtggcctaatagcaatctcacaactgattggtgct
ctagccaatccagcaagagcagctgaagtcgccgacatactgaagggtgttggcatcgat
gttggggcagttaccacctttgcctttctttataccagagagaacaaagccaaaaatgca
caactagctagacttgcaagagaagaaagcctctcaaatcttaaagttcgcattgatgaa
aagaagaccattcctgttagttccttgagagggattgcccgccttgtcatccttgctggt
cctggctccttcatcgaggagtcctttaagcgtagtgaaccttttactgagaagcttttg
gaacgaggggtgcttgtgrttccatttgcaacagatggcgagttccctaatcttgatttt
gatgagagccaagacacaacaacagagacaactagtraaagaagaaggctttggcggttg
gttcccttcaatgtttcacaatggtccaa---------------gtggatagatgagcag
a---aaaagctagcaaatgtctcttctgagtcccc--tgtgtatatgtccttgcgcatgg
atggtcgtgttcgaggcagcggagttggttacccaccgtggaatgcttttgttgcacagc
ttcctcctataaagggcatgtggtcaggtctccttgatggcatggatgggagagtt
>PAFTOL009287
gccaagatacggagcgaggttctctctccttttcgwtctgttcgaatgttcttttacctt
gcttttattgcaagtggctccctgggtggcctgatcgcgatctcacaacttggcggtgct
ctagccaatccagcaagggcagctgaaatcctggacatgctcaagggtcttggcattgat
attggagcagttaccacctttgcctttctatatagcagagagaataaggctaaaaatgca
caactagctagacttgcaagagaagaaagcctctcagatcttaaagtccgcattgatgaa
aagaagaccattcctgttggttccttgagagggattgctcgccttgtcatcctcgctggt
cctggctccttcattgaggagtcctttaagcgtagtgaacctttcactgaaaagcttttg
gaasgtggggtgcttgtggttccatttgcgactgatggagagttccctaatcttgatttt
gatgagagccaagat---atgacggagtcaactagcaaaagaagacggctctggcagttg
cttcctttcaatgtttcagaatggtccaa---------------atggatagatgagcag
a---aaaagctagcaaatgtctcttctgagtaccc--tgtgtatatgtcsttgcgcatgg
atggtcgtgtkcggggaagtggagttggttacccaccgtggaatgcttttgttgcacagc
ttcctcctacaaagggcatgtggtcaggtgtcctggatggcatggatgggagagtt
>PAFTOL009289
gccaagatacggagcgaggttctctctccttttcgttctgttcgaatgttcttttacctt
gcttttattgcaagtggctccctgggtggcctaatagcgatctcacaacttatcggtgct
ctagccaatccagccaggacagctgaaatcctcgacatgctcaagggtcttggcattgat
attggagcagttaccacctttgcctttctatacagcagagagaataaggctaaaaatgca
caactagctagacttgcaagagaagaaagcctctcagatcttaaagtccgcattgatgaa
aagaagaccattcctgttagttccttgagagggatcgctcgccttgtcatcctcgctggt
ccrggctccttcattgaggagtcctttaagcrtagtgaacctttcactgaaaagcttttg
gaacggggtgtgcttgtggttccatttgcaactgatggggagttccctaatcttgatttt
gawgagagccaagat---atgacggagtcaactaacaaaagaagacggctctggcagttg
gttcctttcaatgtttcagaatggtccaa---------------gtggatagatgagcag
a---aaaagttagcaaatgtctcttctcagtctcc--tgtgtatatgtccttgcgcatgg
atggtcgtgttcgcggaagtggagttggttacccaccgtggaatgcttttgttgcacagc
ttcctcctttaaagggcatgtggtcaggtgtcctggatggcakggatgggagagtt
>PAFTOL009291
gccaagatacggagcgaggttctctctccttttcgttctgttcgaatgttcttttacctt
gcttttattgcaagtggctccctgggtggcctgatcgcgatgtcacaacttggcggtgct
ctagccaatccagcaagggcagctgaaatcctcgacatgctcaagggtcttggcattgat
attggagcagttaccacctttgcctttctatatagcagagagaataaggctaaaaatgca
caactagctagacttgcaagagaagaaagcctctcagatcttaaagtccgcattgatgaa
aagaagaccattcctgttggttmcttgagagggattgctcgccttgtcatcctcgctggt
cctggctccttcattgaggagtcctttaagcgtagtgaacctttcactgaaaagcttttg
gaacgmggggtgcttgtggttccatttgcgactgatggagagttccctaatcttgatttt
gatgagagccaagat---atgacggagtcaactagcaaaagaagacggctctggcagttg
cttcctttcaatgtttctgaatggtccaa---------------gtggatagatgagcag
a---aaaagctagcaaatgtctcttctgagtaccc--tgtgtatatgtccttgcgcatgg
atggtcgtgttcggggaagtggagttggttacccaccatggaatgcttttgttgcacagc
ttcctcctacaaagggcatgtggtcaggtgtcctggatggcatggatgggagagtt
>PAFTOL009293
------------------------------------------------------------
------------------------------------------------------------
------aatccagcaagggcagctgaaatccgcgacatgctcaagggtcttggcattgat
attggagcagttaccacctttgcctttctatatagcagagagaataaggctaaaaatgca
caactagctagacttgcaagagaagaaagcctctcagatcttaaagtccgcattgatgaa
aagaagaccattcctgttggttccttgagagggatcgctcgccttgtcatcctcgctggt
cctggctccttcattgaggagtcctttaagcgtagtgaacctttcactgaaaagcttttg
gaacgcggggtgcttgtggttccatttgcgactgatggagagttccctaatctcgatttt
gatgagagccaagat---atgacggagtcaactagcaaaagaagacggctctggcagttg
cttcctttcaatgtttcagaatggtccag---------------gtggatagatgagcag
a---aaaagctagcagttgacgcct---gaccctt--cargtatatgtccttgcgsatgg
atggtcgtgttcggggaagkggagttggttacccaccgtggaatgcttttgttgcacagc
ttcctcctacaaagggcatgtggtcaggtgtcctggatggcatggatgggagagtt
>PAFTOL009295
------------------------------------------------------------
------------------------------------------------------------
------------------------------------------------------------
------------------------------------------------------------
------------------------------------------------------------
------------cctgttggttccttgagagggatcgctcgccttgtcatcctcgctggt
cctggctccttcattgaggagtcctttaagcgtagtgaacctttcactgaaaagcttttg
gaacgcggggtgcttgtggttccatttgcgactgatggagagttccctaatcttgatttt
gatgagagccaagat---atgacggagtcaactagc------------------------
------------------------------------------------------------
-----------------------------------------tatatgtccttgcgcatgg
atggtcgtgttcggggaagtggagttggttacccaccgtggaatgcttttgttgcacagc
ttcctcctacaaagggcatgtggtcaggtgtcctggatggcatggatgggagagtt
>PAFTOL009299
------------------------------------------------------------
------------------------------------------------------------
---------------------------------gacatggtcaagggtcttggcattgat
attggagcagttaccacctttgcctttctatatagcagagagaataaggctaaaaatgca
caactagctagacttgcaagagaagaaagcctctcagatcttaaagtccgcattgatgaa
aagaagaccattcctgttagttccttgagagggatcgctcgccttgtcatcgtcgctggt
cctggctccttcattgaggagtcctttaagcgtagtgaaccttttactgaaaagcttttg
gaacggggtgtgctcgtggttccatttgcaactgatggggagttccctaatcttgatttt
gatgagagccaagat---atgatggagtcaactaacaaaagaagacggctctggcagttg
gttcctttcaatgtttcagaatggtgcaa---------------gtggatagatgagcag
a---aaaagttagcaaatgtctcttctgagtcccc--tgtgtatatgtccttgcgcatgg
atggtcgtgttcgcggaagtggagttggttacccaccgtggaatgcttttgttgcacagc
ttcctcctttaaagggcatgtggtcaggtgtccwggatggcttggatgggagagtt
>PAFTOL009301
------------------------------------------------------------
------------------------------------------------------------
------------------------------------------------------------
------------------------------------------aataaggctaaaaacgca
caactagctagacttgcaagagaagaaagcctctcagatcttaaagtccgcattgatgaa
aagaagaccattcctgtaagttccttgagagggatcgctcgccttgtcatcctcgctggt
cctggctccttcattgaggagtcctttaagcgtagtgaacctttcactgaaaagcttttg
gaacggggtgtgcttgtggttccatttgcaactgatggggagttacctaatcttgatttt
gatgagagccaagat---acgatggagtcaactaacaaaagaagacggctytggcagttg
gttcctttcaatgtttcagaatggtccaa---------------gtggatagatgagcag
a---aaaatttagcaaatgtctcttctcagtcccc--tgtgtatatgtccttgcgcatgg
atggtcgtgttcgsggaagtggagttggttacccaccgtggaatgcttttgttgcacagc
ttcctcctttaaagggcatgtggtcaggtgtcctggatggcatggatgggagagtt
>PAFTOL009303
------------------------------------------------------------
------------------------------------------------------------
------------------------------------------------------------
------------------------------------------------------------
---------------------------------------------------------gaa
aagaagaccattcctgttagttccttgagagggatcgctcgccttgtcatcctcgctggt
cctggctccttcattgaggagtcctttaagcgtagtgaacctttcactgaaaagcttttg
gaacggggtgtgcttgtggttccatttgcaactgatggggagttccctaatcttgatttt
gatgagagccaagat---atgatggagtcaactaacaaaagaagacggctctggcagttg
gttcctttcaatgtttcagaatggtccaa---------------gtgacttaactgtggg
c---aacagcttatgtgcataccatttcttctctg--caggtatatgtccttgcgcatgg
atggtcgtgttcgcggaagtggagttggttacccaccgtggaatgcttttgttgcacagc
ttcmtcctttaaagggcatgtggtcaggtgtcctggatggcatggatgggagagtt
>PAFTOL009311
gccaagatacggagcgaggttctctctccttttcgttctgttcggatgttcttttacctt
gctttcattgcaagtggttctctgggtggcctaatagcactctcacaactcattggtgct
ctagccaattcatcaagagcagctgaagtccctgaaatactcaagggtcttggcatcgat
gttgctgcagtttccatctttgccttcctatatagtagagaaaacaaggctaagaatgca
caactagctagacttgcgagagaagaaagcctctcaaaccttaaagttcgcattgatgaa
aggaggaccattcctgttagttcattgagagggattgcccgtcttgtcattctagctggt
cctggctctttcatcgaggaatcctttaagcttagtgagcctttcacagagaagcttttg
gagcgaggggtgctagtagttccatttgcaactgatggagagtttcctaagtttgagttt
ggtgagagccaagat---atgacagagacgactagcaaaagaaggcggctctggcagttg
gttccttttaatgtcttggaatggtccca---------------gtggttagatgaacag
a---agaagctagcaaatgtctcttctgagtcacc--tgtgtatatgtccttgcgcatgg
atggtcgtgttcgaggcagtggagtaggttacccaccgtggaatgcttttgttgcacagc
ttcctcccataaaaggcatgtggtcaggtctccttgatggcatggatggaagagtt
>PAFTOL009313
gccaagatacggagtgaagttctctctcctttccgctctgttcgaatgttcttttacatt
gctttcattgcaagtgcttctctgggtggactaatagcgatcacacaattgattggtgct
ctwgcraatccatcaagagcagctgaagtgcctgagatactcaagggtcttggcattgat
tttggagcagtttttattttygctttcctatatagtagagataacaaggctaaaaatgca
caactatctagacttgctagagaagaaagcctctcgaatcttaaagttcgtattgatgaa
cggaaaacgattccggttagttctttgagagggattgcycgccttgtcatcctcgcaggc
cctggctccttcattgaggagtcctttaagctcagcgaacctttcaccgagaagcttttg
gaacgaggggtgcttgtggttccatttgcaacwgatggagagttacctaattttgagttm
ggtgagagccaggat---tcgacggagacaaccagcaaaagaaggcggctatggcagttg
gtacctttcaacatttcggaatggaccaa---------------stggttagatgagcag
a---agaatctagcaaatgtatcttccgactcccc--agtatatatgtccctgcgcatgg
atggtmgagtycgaggcagtggagttggttacccrccatggaatgctttcgttgcgcagc
tcccacctgtaaaaggcatgtggtccggtctctttgatggcatggatgggagagtt
>PAFTOL009315
------------------------------------------------------------
------------------------------------------------------------
---gccaatccagcaagagcagctgaaatccctgagacgctcaagggccttggcatcgat
gttggagcaattgccatctttgcctttctatatagtagagataaccaggctaagaacgcg
caactagctagactatcaagagaagaaagcttctcaaatcttaaagtccgcattgatgaa
agaaggaccattcctgttagttcactgagagggattgcccgccttgtcatcctggctggt
cctggctccttcatcgaggaatcttttaagcttagtgaaccttacactgagaagctcttg
gaacgaggggtgcttgtggtttcatttgcgacggatggagaattccctaattttgatttt
gatgagagccaagat---gtaaaagagacaactagcaaaagaagg---------------
------------------------------------------------------------
------------------------------------------------------------
------------------------------------------------------------
--------------------------------------------------------
>PAFTOL009319
------------------------------------------------------------
---------------------------------------------caacttatcggagcc
cttgccaatccggcaagagcagctgaaatccctgagacactgaagggtcttggcatcgat
gttggagcagttgccatctttgcctttctatatagtagagataacaaggctcagaacgtg
caactagctagactagcaagagaagaaagcctctcaaatcttaaagtccgcattgatgaa
agaaggaccattcctgttagttcattgagagggattgcccgccttgtcatcctggctggt
cctggctcgttcattgaggaatcttttaagcgtagtgaaccttacactgagaagctcttg
gaacgaggggtgcttgtggtttcatttgcgacggatggagaattgcctaattttgatttt
gatgagagccaagat---gtaaaagagacaactagcaaaagaaggcgcctttggcaattg
gttcctttcaatgtttcagaatggtccaa---------------ggatagaaagtctctg
c---aacaatctatatgtgtcacatttactctctg--caggtatatgtccttgcgcatgg
atggtcgtgttagaggcagtggagtcggttacccaccatggaatgcttttgttgctcagc
ttcctccggtaaagggcatgtggtcaggtctttttgatggcatggatggtagagtt
>PAFTOL009321
------------------------------------------------------------
---ttcattgcaagtggctctctgggtagcctaatagcaatctcacaacttatcggtgct
cttgccaatccagcaagagcagctgaaatccctgacacactcaagggtcttggcattgat
gttggagcagttgccatctttgcctttctatacagtagagacaacaaggctaagaacgcg
cagctagctagactagcaagagaagaaagcctctcaaatcttaaagtccgcattgatgaa
agaaggaccattcctgttagttcactgagagggattgcccgccttgtcatcctggctggt
cctggctccttcatcgaggaatcttttaagcttagtgaaccttacactgagaagctatta
gaacgaggagtgcttgtggttccatttgcaacggatggagaattgcctaattttgatttt
aatgagagtcaatat---gtaaaagaggcaactagcaaaagaaggcgtctctggcaattg
gttcctttcaatgtttcaggatggtcgaa---------------gtggatagatgagcaa
a---agaagctagcaaatgtcccttctgagttgcc--tgkgtatatgtccttacgtatgg
atggtcgtgttcgaggcagtggagttggttacccaccatggaatgcttttgttgctcagc
ttcctgctgtaaagggcatgtggtcaggtctttttgatggcatggatgggagagtt
>PAFTOL013501
------------agcgaggttctctctccttttcgttctgttcgaatgttcttttacctt
gcttttattgcaagtggctccctgggtggcctgatagcgatctcacaacttagcagtgct
ctagccaatccagcaagggcagctgaaatcctcgacatgctcaagggtcttggcattgat
attggagcagttaccacctttgcctttctatatagcagagagaataaggctaaaaatgca
caactagctagacttgcaagagaagaaagcctttcagatcttaaagtccgcattgatgaa
aagaagaccattcctgttggttccttgagagggatcgctcgccttgtcatcctcgctggt
cctggctccttcattgaggagtcctttaagcgtagtgaacctttcactgaaaagcttttg
gaacgcggggtgcttgtggttccatttgcgactgatggagagttccctaatcttgatttt
gatgagagccaagat---atgacggagtcaactagcaaaagaagacggctctggcagttg
cttcctttcaatgtttcagaatggtccaa---------------ac---taaactgtagg
c---aacagcttatgtgcatrccatttcttctctg--caggtatatgtccttgcgcatgg
atggtcgtgttcggggaagtggagttggttacccaccttggaatgcttttgttgcacagc
ttcctcctacaaagggcatgtggtcaggtgtcctggatgggatggatgggagagtt
>SRR5036296
gccaagatacggagcgaggttctctctccttttcgttctgttcgaatgttcttttacctt
gcttttattgcaagtggctccctgggtggcctaatagcgatctcacaacttatcggtgct
ctagccaatccagcaagggcagctgaaatccttgacatggtcaagggtcttggcattgat
attggagcagttaccacctttgcctttctatatagcagagagaataaggctaaaaatgca
caactagctagacttgcaagagaagaaagcctctcagatcttaaagtccgcatt------
------------------------------------------------------------
------------------------------------------------------------
------------------------------------------------------------
------------------------------------------------------------
------------------------------------------------------------
------------------------------------------------------------
------------------------------------------------------------
--------------------------------------------------------
>SRR5137211
------------------------------------------------------------
------------------------------------------------------------
------------------------------------------------------------
---------------------------ctatatagcagagagaataaggctaaaaatgca
caactagctagacttgcaagagaagaaagcctctcagatcttaaagtccgcattgatgaa
aagaagaccattcctgttagttccttgagaggaatcgctcgccttgtcatcctcgctggt
cctggctccttcattgaggagtcctttaagcgtagtgaacctttcactgaaaagcttttg
gaacggggtgtgctcgtggttccatttgcaactgatggggagttccctaatcttgatttt
gatgagagccaagat---atgatggagycaactaacaaaagamgacggctctggcggttg
gttcctttcaatgtttcagaatggtgcaa---------------gtggatagatgagcag
a---aaaagttagcaaatgtctcttctgagtcccc--tgtgtatatgtccttgcgcatgg
atggtcgtgttcgcggaagtggagttggttacccaccttggaatgcttttgttgcacagc
ttcctcctttaaagggcatatggtcaggtgtcctggatggcatggatgggagagtt
>SRR5137212
------------------------------------------------------------
------------------------------------------------------------
------------------------------------------------------------
---------------------------ctatatagcagagagaacaaggctaaaaatgca
caactagctagacttgcaagagaagaaagcctctcaaatcttaaagtccgcattgatgaa
aagaagaccattcctgttagttcattgagagggattgcccgccttgtcatcctcgctggt
cctggctccttcattgaggagtcctttaaccgtagtgaacctttcactgagaagcttttg
gaacgaggggtgcttgtggttccatttgcaactgatggggagttccctaatcttgatttt
gaggagagccaagat---acaacagagacaactagcaaaagaagacggctctggcagttg
gttcctttcaatgtttcagaatggtccaa---------------gtggatagatgaccag
a---aaaagctagcaaatgtctcttctgagtcccc--tgtgtatatgtccttgcgcatgg
atggtcgtgttcgaggcagtggagttggttacccaccgtggaatgcttttgttgcacagc
ttcctcctataaagggcatgtggtcaggtctccttgatggcatggatgggagagtt
>SRR7905849
gccaagatacggagcgaggttctctctccttttcgttccgttcgaatgttcttttacctt
gcttttattgcaagtggctccctgggtagtctaatagcgatctcacaacttatcggcgct
ctagccaatccagcaagggcagctgaaatccccgacatgctcaagggtcttggcattgat
attggagcagttaccacctttgcctttctatatagcagagagaacaaggctaaaaatgca
caactagctagacttgcaagagaagaaagcctctcagatcttaaagtccgcattgatgaa
aagaagaccattcctgttaattccttgagagggatcgcccgccttgtcatcctcgctggc
cctggctccttcatcgaggagtcctttaagcgtagtgaacctttcaccgaaaagcttttg
gaacggggggtgcttgtggttccatttgcgactgatggggagttccctaatcttgatttt
gatgagagccaagat---acgacggagtcaactagcaaaagaagacggctctggcagttg
cttcctttcaatgtttcagaatggtccaa---------------gtggatagatgagcag
a---aaaagctagcaaatgtctcttctgagtcccc--tgtgtatatgtccttgcgcatgg
atggtcgtgttcggggaagtggagttggttacccaccgtggaatgcttttgttgcacaac
ttcctcctataaagggcatgtggtcaggtctctttgatggcatggatgggagagtt
>SRR7905861
gccaagatacggagcgaggttctctctccttttcgttctgttcgaatgtttttttatctt
gcttttattgcaagtggctccctgggtggcctaatagcgatctcacaacttatcggtgct
ctagccaatccagcaagggcagctgaaatcctcgacatgctcaagggtcttggcattgat
attggagcagttaccacctttgcctttctatatagcagagagaataaggctaaaaatgcg
caactagctagacttgcaagagaagaaagcctctcagatcttaaagtccgcmttgatgaa
aagaagaccattcctgttagttccttgagagggatcgctcgccttgtcatcctcgctggt
ccgggctccttcattgaggagtcctttaagcgtagtgaacctttcactgaaaagcttttg
gaacggggtgtgcttgtggttccatttgcaactgatggggagttccctaatcttgatttt
gatgagagccwagat---atgacggagtcaactaacaaaagaagacggctctggcagttg
gttmctttcaatgtttcrgaatggtccaa---------------gtggatagatgagcag
a---aaaggttagcaaatgtctcttctgamtcccc--tgtgtatatgtccttgcgcatgg
atggtcgtgttcgcggaagtggagttggttacccaccgtggaatgcttttgttgcacagc
ttcctcctttaaagggcatgtggtcaggtgtcctggatggcatggatgggagagtt
>SRR7905862
gccaagatacgaagygaggttctctctccttttcgttctgttcgaatgttcttttacctt
gctttcatygcaagtggctccctcggtggcctaatagcaatctcacaactgatcggtgct
ctagcaaatccagcaagagcagctgaagtygccgacatactgaagggtgttggcatygat
gttggggcwgttaccacctttgcctttctttataccagagagaacaaggccaaaaatgca
caactagctagacttgcaagagaagaaagcctctcaaatcttaaagttcgcattgatgaa
aagaagaccattcctgttagttcattgagagggattgcccgccttgtcatccttgctggt
cctggctccttcatygargagtcctttaagcgtagtgaaccttttactgagaagcttttg
gaacgaggggtgcttgtggttccatttgcaackgatggggagttccctaatcttgatttt
gatgagagccaagacacaacaacagagacaactagtaaaagaagaaggctttggcagttg
gttcccttcaatgtttcacaatggtccaa---------------gtggatagatgagcag
a---aaargctagcaaatgtctcttckgagtcccc--tgtgtatatgtccttgcgcatgg
atggtcgtgttcgaggcagcggagttggttacccaccgtggaatgcttttgttgcacagc
ttcctcctataaagggcatgtggtcaggtctccttgatggcatggatgggagagtt
>SRR8327214
gccaagatacggagcgaggttctctctccttttcgttctgttcgaatgttcttttacctt
gcttttattgcaagtggctccctgggtggcctaatagcgatctcacaacttatcggtgct
ctagccaatccagccaggacagctgaaatcctcgacatgctcaagggtcttggcattgat
attggagcagttaccacctttgcctttctatacagcagagagaataaggctaaaaatgca
caactagctagacttgcaagagaagaaagcctctcagatcttaaagtccgcattgatgaa
aagaagaccattcctgttagttccttgagagggatcgctcgccttgtcatcctcgctggt
ccaggctccttcattgaggagtcctttaagcatagtgaacctttcactgaaaagcttttg
gaacggggtgtgcttgtggttccatttgcaactgatggggagttccctaatcttgatttt
gawgagagccaagat---atgacggagtcaactaacaaaagaagacggctctggcagttg
gttcctttcaatgtttcagaatggtccaagagtgtgtatcttttgtggatagatgagcag
a---aaaagttagcaaatgtctcttctcagtctcc--tgtgtatatgtccttgcgcatgg
atggtcgtgttcgcggaagtggagttggttacccaccgtggaatgcttttgttgcacagc
ttcctcctttaaagggcatgtggtcaggtgtcctggatggcatggatgggagagtt
