# Supplementary material for: Phylogenomics and classification of Cactaceae based on hundreds of nuclear genes
Source: Plant Syst Evol. 2025 Aug 11;311(5):28. doi: 10.1007/s00606-025-01948-z (PMC12339657; doi:10.1007/s00606-025-01948-z)
Supplement: Supplementary file 4 — Online Resource 4: Containing alignments and RAxML gene trees for all included loci and all phylogenetic datasets (ZIP 10372 KB) [file 606_2025_1948_MOESM4_ESM.zip › de Vos et al_ESM_4/ESM_data_alignments/QCP/5326_consensus.mafft.fasta]

>PAFTOL004547
------------------------------------------------------------
------------------------------------------------------------
------------------------------------------------------------
------------------------------------------------------------
------------------------------------------------------------
------------------------------------------------------------
------------------------------------------------------------
------------------------------------------------------------
-----------------------------------------cggcaggagaaagcaatgc
gtgatcttatgatgaagcgacgtgcagctgctcttgctgtacctactaatgacatggctg
tgcgcgcgcggcttcgtcgacttggtgaacctatcaccctttttggggagagagagatgg
aaaggcgggaccgacttcggatgcttatggcaaagcttgatgcagacgggcaattggaca
agctgatgaaagctcatgaggaagaggaagaggcagcttcagctaggaaggaggatgtcg
aagaggaacagcttcagtatccgttttatactgaagggactaaggaattgttagaagctc
gaactttcattgctaagttctctatccccagagcatctcaacggttacagcgtgccagga
ggaaaagggaggatccagatgaagatgaggatgcagagatagattgggcactcaaacaag
ctggaagtttggttcttgattgcagtgagattggagatgatcgtccactgtctgggtgtt
cattctcaaaagatggaaagttgctcgctacctgtttatgcttggagtttgtgggaaaga
tatggagtatgcctcatgtgaagaaggtctctgcattgaagggacaaactgaacgtgcta
ctgatattgcattttctcctgtaaatgatcatgtggc-----------------------
-aactgcctcagctgaccgcactgcacggctgtggaactcagagggtactctattgaaga
catttgaaggtcatctagaccgccttgctcgtatcgccttccacccatcggggaagtact
tgggcacaactagctttgacaaaacttggcgtctatgggatgttgaaagcggtgccgagt
tgcttcttcaggaaggccatagtaggagtatatatgggatatcttttcatcccgatggat
cactggcagcatcatgtgggctagatgcccttgcacgtgtctgggaccttcggacaggaa
gaagtgttcttgctttggaaggtcatgttaaaccggtgcttgggataagcttttctccca
atggctttcatttagccactggtgctgaggataacacttgtcgagtttgggatctaagaa
agaaaaagtccttgtatgtcatcccagcccattcaaaccttatctcacaggtcaagtttg
aacctcaagagggatattatctgttaactgcttcatatgatatgacagctaagatatggt
cttctcgagactttaaacttgtgaagacactctcaggacatgaagcaaaagtcacatcat
tggatatatca-------------------------------------------------
-----------------------------------------------
>PAFTOL004551
------------------------------------------------------------
------------------------------------------------------------
------------------------------------------------------------
------------------------------------------------------------
------------------------------------------------------------
------------------------------------------------------------
------------------------------------------------------------
-----------------------------------------------------tcatctg
tggagtatgaaatcactgaggaaagtcggcaggtcagagaacggcaggagaaagcaatgc
gtgatcttatgatgaagcgacgtgctgctgctcttgctgtacctactaatgacatggctg
tgcggacacggcttcgtcgacttggtgaacctataactctttttggggagagagaaatgg
aaagacgggaccggcttcggatgcttatggcaaagcttgatgcagaaggacaattggaaa
agttgatgaaagctcatgaggaagaagaggaggcagcttcagctaggaaggaggatgtcg
aagaggaacagcttcaatatccgttttatactgaagggagtaaggaattgttagaagctc
gaactttcatagctaagttctctatccctagagcatctcagcggctacagcgtgccacga
gaaaaagggaggacccagatgaagatgaggatgcagagataaattgggccctcaaacagg
ctggaagtgtggttcttgattgcagtgagattggagatgatcgtccactgtctggatgtt
cattctcaaaagatggaaagttgcttgccacctgttc---tttaagcggagtgggaaaga
tatggagtatgccacatgtgaagaaggtctcttcattgaagggacatactgaacgtgcta
ctgatattgcattttctcctgtaaatgatcatgtggc-----------------------
-aactgcctcagctgaccgcactgcacgactgtggagttcagagggtactctactgaaga
catttgaaggtcatctagagcggcttgctcgtattgccttccacccatcgggaaagtact
tgggcacaactagctttgacaaaacttggcgtctatgggatgttgaaagtggtgcggagt
tgcttcttcaggaaggccatagtaggagtgtatatgggatatctttccatcctgatggat
cattggcagcaacatgtgggctagatgcccttgcacgtgtctgggaccttcggacaggga
gaagtgttctcgctttggaaggtcaygttaaaccggtgcttgggataagcttttctccca
atggctgtcatttagccacaggtgctgaagataacacttgtcgagtttgggatctaagaa
agaaaaagkccttatacgtcatcccagcccattcaaaccttatctcacaggtcaaatttg
aacctcaagagggatattttctggtaaccgcttcrtatgatatgacggctaagrtatggt
cttctcgagaytttaaacttgtgaagacgctctcaggacatgaagcgaaagtcacatcat
tggatatatca-------------------------------------------------
-----------------------------------------------
>PAFTOL004552
------------------------------------------------------------
------------------------------------------------------------
------------------------------------------------------------
------------------------------------------------------------
------------------------------------------------------------
------------------------------------------------------------
------------------------------------------------------------
-----------------------------------------------------tcatctg
tggagtatgaaattactgaggaaagtcggcaggtcagagaacggcaggagaaagcaatgc
gtgatcttatgatgaagcgacgtgctgctgctcttgctgtacctactaatgacatggccg
tgcgggcacggcttcgtcgacttggtgaacccatcactctttttggggaaagagaaatgg
aaagacgggaccgacttcggatgcttatggcaaagcttgatgcggaagggcaattggaca
agctgatgaaagctcatgaggaagaagaggaggcagcttcagctagraaggaggatgtcg
aagaggaacagcttcagtatccgttttatactgaagggactaaggaattgttagaagctc
gaactttcattgctaagttctctatccccagagcatctcaacggttacagcgtgccagga
ggaaaagggaggatccagatgaagatgaggatgccgagatagattgggccctcaaacaag
ctggaagtttggttcttgattgcagtgagattggagatgatcgtccactgtctgggtgtt
cgttctcaaaagatggaaagttgctcgctacctgttc---tttgagcggagtgggaaaga
tatggagtatgcctcatgtgaagaaggtgtctgcattgaagggacatactgaacgtgcta
ctgatattgcattttctcctgtaaatgatcatgtggc-----------------------
-aactgcctcagctgaccgcactgcacggctgtggaactcagagggtactctattgaaga
catttgaaggtcatctagaccgccttgctcgtatcggcttccatccatcggggaagtact
tgggcacaactagctttgacaaaacttggcgtttgtgggatgttgaaagcggtgctgagt
tgcttcttcaggaaggccatagtaggagtatatatgggatatcttttcatcccgatggat
cactggcagcatcatgtgggctagatgcccttgcacgtgtctgggaccttcggacaggga
gaagtgttctcgctttggaaggtcatgttaaaccagtgctcgggataagcttttctccca
atggctatcatttagccactggtgctgaggataacagttgtcgagtttgggatctaagaa
agaagaagtccttgtatgtcatcccagcccattcaaaccttrtctcacaggtcaagtttg
aacctcaagagggatattatctagtaactgcttcatatgatatgacagccaagatatggt
cttcacgagactttaaacttgtgaagacactctcagggcatgaagcaaaagtcacatcat
tggatatatca-------------------------------------------------
-----------------------------------------------
>PAFTOL004553
------------------------------------------------------------
------------------------------------------------------------
------------------------------------------------------------
------------------------------------------------------------
------------------------------------------------------------
------------------------------------------------------------
------------------------------------------------------------
-----------------------------------------------------tcatctg
tggagtatgaaataactgaggaaagtcggcaggtcagagagcggcaggagaaagcaatgc
gtgatcttatgatgaagcgacgtgctgctgctcttgctgtacctactaatgacatggctg
tgcgggcgcggcttcgtcgacttggtgaacctatcactctttttggggagagagagatgg
aaaggcgggaccgacttcggatgcttatggcaaagcttgatgcagaagggcaattggaca
agctgatgaaagctcatgaggaagaggaagaggcagcttcagctaggaaggaggatgtcg
aagaggaacagcttcagtatccgttttatactgaagggactaaggaattgttagaagctc
gaactttcattgctaagttctctatccccagagcatctcaacggttacagcgtgccagga
ggaaaagggaggatccagatgaagatgaggatgcagagatagattgggcactcaaacaag
ctggaagtttggttcttgattgcagtgagattggagatgatcgtccactgtctgggtgtt
cattctcaaaagatggaaagttgctcgctacctgttc---tttaagcggagtgggaaaga
tatggagtatgcctcatgtgaagaaggtctctgcattgaagggacatactgaacgtgcta
cggatattgcattttctcctgtaaatgatcatgtggc-----------------------
-aactgcctcagctgaccgcacggcacggctgtggaactcagagggtactctattgaaga
catttgaaggtcatctagaccgccttgctcgtatcgccttccacccatcggggaagtact
tgggcacaactagctttgacaaaacctggcgtctatgggatgttgaaagcggtgccgagt
tgcttcttcaggaaggccatagtaggagtatatatgggatatcttttcatcccgatggat
cactggcagcatcatgtgggctagatgcccttgcacgtgtctgggaccttcggacaggaa
gaagtgttctcgctttggaaggtcatgttaaaccggtgcttgggataagcttttctccca
atggctttcatttagccacgggtgctgaggataacacttgtcgagtttgggatctaagaa
agaaaaagtccttgtatgtcatcccagcccattcaaatcttatctcacaggtcaagtttg
aacctcaagagggatattatctggtaaccgcttcatatgatatgacagctaagatatggt
cttctcgagactttaaacttgtcaagacgctctcaggacatgaagcaaaagccacatcat
tggatatatca-------------------------------------------------
-----------------------------------------------
>PAFTOL004554
------------------------------------------------------------
------------------------------------------------------------
------------------------------------------------------------
------------------------------------------------------------
------------------------------------------------------------
------------------------------------------------------------
------------------------------------------------------------
-----------------------------------------------------tcatctg
tggagtatgarattactgaggaaagtcggcaggtcagagaacggcaggagaaagcaatgc
gtgatcttatgatgaagcgacgtgctgctgctcttgctgtacctactaatgacatggcyg
tgcgggcacggcttcgtcgacttggtgaacccatcactctttttggggaaagagaaatgg
aaagacgggaccgacttcggatgcttatggcaaagcttgatgcggaagggcaattggaca
agctgatgaaagctcatgaggaagaagaggaggcagcttcagctagraaggaggatgtcg
aagaggaacagcttcagtatccgttttatactgaagggactaaggaattgttagaagctm
gaactttcattgctaagttctctatccccagagcatctcaacggttacagcgtgccagga
ggaaaagggaggatccagatgaagatgaggatgccgagatagattgggccctcaaacaag
ctggaagtttggttcttgattgcagtgagattggagatgatcgtccactgtctgggtgtt
cgttctcaaaagatggaaagttgctcgctacctgttc---tttgagcggagtgggaaaga
tatggagtatgcctcatgtgaagaaggtgtctgcattgaagggacatactgaacgtgcta
ctgatattgcattttctcctgtaaatgatcatgtggc-----------------------
-aactgcctcagctgaccgcactgcacggctgtggaactcagagggtactctattgaaga
catttgaaggtcatctagaccgccttgctcgtatcggcttccatccatcggggaagtact
tgggcacaactagctttgacaaaacttggcgtttgtgggatgttgaaagcggtgctgagt
tgcttcttcaggaaggccatagtaggagtatatatgggatatcttttcatcccgatggat
cactggcagcatcatgtggsctagatgcccttgcacgtgtctgggaccttcggacaggga
kaagtgttctcgctttggaaggtcatgttaarccggtgctcgggataagcttttctccca
atggctatcatttagccactggtgctgaggataacagttgtcgagtttgggatctaagaa
agaagaagtccttgtatgtcatcccagcccattcaaaccttrtctcacaggtcaagtttg
aacctcaagagggatattatctagtaactgcttcatatgatatgacagccaagrtatggt
cttcacgagactttaaacttgtgaagacactctcagggcatgaagcaaaagtcacatcat
tggatatatca-------------------------------------------------
-----------------------------------------------
>PAFTOL004555
------------------------------------------------------------
------------------------------------------------------------
------------------------------------------------------------
------------------------------------------------------------
------------------------------------------------------------
------------------------------------------------------------
------------------------------------------------------------
-----------------------------------------------------tcatctg
tggagtatgaaataactgaggaaagtcggcaggtcagagaacggcaggagaaagcaatgc
gtgatcttatgatgaagcgacgtgctgctgctcttgctgtacctactaatgacatggctg
tgcgggcgcggcttcgtcgacttggtgaacctatcactctttttggggagagagagatgg
aaaggcgggaccgacttcggatgcttatggcaaagcttgatgcagaagggcaattggaca
agctgatgaaagctcatgaggaagaggaagaggcagcttcagctaggaaggaggatgtcg
aagaggaacagcttcagtatccgttttatactgaagggactaaggaattgttagaagctc
gaactttcattgctaagttctctatccccagagcatctcaacggttacagcgtgccagga
ggaaaagggaggatccagatgaagatgaggatgcagagatagattgggcactcaaacaag
ctggaagtttggttcttgattgcagtgagattggagatgatcgtccactgtctgggtgtt
cattctcaaaagatggaaagttgctcgctacctgttc---tttaagcggagtgggaaaga
tatggagtatgcctcatgtgaagaaggtctctgcattgaagggacatactgaacgtgcta
ctgatattgcattttctcctgtaaatgatcatgtggc-----------------------
-aactgcctcagctgaccgcactgcacggctgtggaactcagagggtactctattgaaga
catttgaaggtcatctagaccgccttgctcgtatcgccttccatccatcggggaagtact
tgggcacaactagctttgacaaaacttggcgtctatgggatgttgaaagcggtgccgagt
tgcttcttcaggaaggccatagtaggagtatatatgggatatcttttcatcccgatggat
cactggcagcatcatgtgggctagatgcccttggacgtgtctgggaccttcggacaggaa
gaagtgttcttgctttggaaggtcatgttaaaccggtgcttgggataagcttttctccca
atggctttcatttagccactggtgctgaggataacacttgtcgagtttgggatctaagaa
agaaaaagtccttgtatgtcatcccagcccattcaaaccttatctcacaggtcaagtttg
aacctcaagagggatattatctggtaaccgcttcatatgatatgacagctaagatatggt
cttctagagactttaaacttgtgaagacactctcaggacatgaagcaaaagtcacatcat
tggatata----------------------------------------------------
-----------------------------------------------
>PAFTOL004560
------------------------------------------------------------
------------------------------------------------------------
------------------------------------------------------------
------------------------------------------------------------
------------------------------------------------------------
------------------------------------------------------------
------------------------------------------------------------
-----------------------------------------------------tcatctg
tggagtatgaaattactgaggaaagtcggcaggtcagagaacgccaggagaaagcaatgc
gtgatcttatgatgaagcgacgtgctgctgctcttgctgtacctacgaatgacatggctg
tgcgggcacggcttcgtcgacttggtgaacccatcactctttttggggagagagaaatgg
aaagacgggaccgacttcggatgcttatggcaaagcttgatgcggaagggcaattggaca
agctgatgaaagctcatgaggaagaagaggaggcagcttcagctaggaaggaggatgtcg
aagaggaacagcttcagtatccgttttayactgaagggactaaggaattgttagaagctc
gaactttcattgctaagttctctatccccagagcatctcaacggttacagcgtgccagga
ggaaaagggaggatccagatgaagatgaggatgccgagatagattgggccctcaaacaag
ctggaagtttggttcttgattgcagtgagattggagatgatcgtccactgtctgggtgtt
cattctcaaaggatggaaagttgctcrctacgtgttc---tttaagyggagtgggaaaga
tatggagtatgcctcatgtgaagaaggtgtctgcattgaagggacatactgaacgtgcta
ctgatattgcattttctcctgtaaatgatcatgtggc-----------------------
-aactgcctcagctgaccgcactgcacggctgtggaactcagagggtaytctattgaaga
catttgaaggtcatctagaccgccttgctcgtatcggcttccatccatcggggaagtact
tgggcacaactagctttgacaaaacttggcgtttgtgggatgttgaaagcggtgctgagt
tgcttcttcaggaaggccatagtaggagtatatatgggatatcttttcatcccgatggat
cactggcagsatcatgtgggctagatgcccttgcacgtgtctgggaccttcggacaggga
gaagtgttctcgctttggaaggtcatgttaaaccggtgctsgggataagcttttctccca
atggctatcatttagccactggtgctgaggataacakttgtcgagtttgggatctaagaa
agaaaaagtccttgtatgtcatcccagcccattcaaacctwatctcacaggtcaagtttg
aacctcaagagggatattatctrgtaaccgcttcrtatgatatgacagccaagatatggt
cttcacgagactttaaacttgtgaagacactctcagggcatgaagcaaaagtsacatcat
tggatatatca-------------------------------------------------
-----------------------------------------------
>PAFTOL004561
------------------------------------------------------------
------------------------------------------------------------
------------------------------------------------------------
------------------------------------------------------------
------------------------------------------------------------
------------------------------------------------------------
------------------------------------------------------------
-----------------------------------------------------tcatctg
tggagtatgaaatcactgaggaaagtcggcaggtcagagaacggcaggagaaagcaatgc
gtgatcttatgatgaagcgacgtgctgctgctcttgctgtacctactaatgacatggctg
tgcggacacggcttcgtcgacttggtgaacctataactctttttggggagagagaaatgg
aaagacgggaccggcttcggatgcttatggcaaagcttgatgcagaaggacaattggaaa
agttgatgaaagctcacgaggaagaagaggaggcagcttcagctaggaaggaggatgtcg
aagaggaacagcttcagtatccgttttatactgaagggagtaaggaattgttagaagctc
gaactttcatagctaagttctctatccctagagcatctcagcggctacaacgtgccagga
gaaaaagggaggacccagatgaagatgaggatgcggagatagattgggccctcaaacagg
ctggaagtgtggttctggattgcagtgagattggagatgatcgtccactgtctggatgtt
cattctcaaaagacggaaagttgcttgccacctgttc---tttaagcggagtgggaaaga
tatggagtatgccacatgtgaagaaggtctctgcattgaagggtcatactgaacgtgcta
ctgatattgcattttctcctctaaatgatcatgtggc-----------------------
-aactgcctcagctgaccgcactgcacggctgtggagctcagagggtactctactgaaga
catttgaaggtcatctggagcggcttgctcgtattgccttccacccatcgggaaagtacc
tgggcacaactagctttgacagaacttggcgtctatgggatgttgaaagcggtgctgagt
tgcttcttcaggaaggccatagtaggagtgtatatgggatatctttccatcccgatggat
cattggcagcatcatgtggactagatgcccttgcacgtgtctgggaccttcggacgggga
gaagtgttctcgctttggaaggtcacgttaaaccggtgcttgggataagcttttctccca
atggctgtcatttagccacaggtgctgaagataacacttgtcgggtttgggatctaagaa
agaaaaagtccttatacgtcatcccagcccattcaaaccttatctcacaagtcaaatttg
aacctcaagagggctattttctggtaaccgcttcatatgatatgacagctaagrtatggt
cttctcgagactttaaacttgtgaagacactctcaggacatgaagcgaaagtcacatcat
tggatatatca-------------------------------------------------
-----------------------------------------------
>PAFTOL004562
------------------------------------------------------------
------------------------------------------------------------
------------------------------------------------------------
------------------------------------------------------------
------------------------------------------------------------
------------------------------------------------------------
------------------------------------------------------------
-----------------------------------------------------tcatctg
tggastatgaaattactgaggaaagtcggcaggtcagagaacgccaggagaaagcaatgc
gtgatcttatgatgaagcgacgtgctgctgctcttgctgtacctactaatgacatggctg
tgcgggcacggcttcgtcgacttggtgaacccatcactctttttggggagagagaaatgg
aaagacgggaccgacttcggatgcttatggcaaagcttgatgcggaagggcaattggaca
agctgatgaaagctcatgaggaagaagaggaggcagcttcagctaggaaggaggatgtcg
aagaggaacagcttcagtatccgttttatactgaagggactaaggaattgttagaagctc
gaactttcattgctaagttctctatccccagagcatctcaacggttacagcgtgccagga
ggaaaagggaggatccagatgaagatgaggatgccgagatagattgggccctcaaacaag
ctggaagtttggttcttgattgcagtgagattggagatgatcgtccactgtctgggtgtt
cattctcaaaggatggaaagttgctcgctacgtgttc---tttaagcggagtgggaaaga
tatggagtatgcctcatgtgaagaaggtgtctgcattgaagggacatactgaacgtgcta
ctgatattgcattttctcctgtaaatgatcatgtggc-----------------------
-aactgcctcagctgaccgcactgcacggctgtggaactcagagggtactctattgaaga
catttgaaggtcatctagaccgccttgctcgtatcggcttccatccatcggggaagtact
tgggcacaactagctttgacaaaacttggcgtttgtgggatgttgaaagcggtgctgagt
tgcttcttcaggaaggccatagtagaagtatatatgggatatcttttcatcccgatggat
cactggcagcatcatgtgggctagatgcccttgcacgtgtctgggaccttcggacaggga
gaagtgttctcgctttggaaggtcatgttaaaccggtgctcgggataagcttttctccca
atggctatcatttagccactggtgctgaggataacagttgtcgagtttgggatctaagaa
agaaaaagtccttgtatgtcatcccagcccattcaaaccttatctcacaggtcaagtttg
aacctcaagaaggatattatctggtaaccgcttcatatgatatgacagccaagatatggt
cttcacgagactttaaacttgtgaagacactctcagggcatgaagcaaaagtcacatcat
tggatatatca-------------------------------------------------
-----------------------------------------------
>PAFTOL004563
------------------------------------------------------------
------------------------------------------------------------
------------------------------------------------------------
------------------------------------------------------------
------------------------------------------------------------
------------------------------------------------------------
------------------------------------------------------------
-----------------------------------------------------tcatctg
tggagtatgaaattactgaggaaagtcggcaggtcagagaacggcaggagaaagcaatgc
gtgatcttatgatgaagcgacgtgctgctgctcttgctgtacctactaatgacatggctg
tgcgggcgcggcttcgtcgacttggtgaacctatcactcttttcggggagagggaaatgg
aaagacgggaccgacttcggatgcttatggcaaagcttgatgcagaagggcaattggaca
agctgatgaaagctcatgaggaagaagaggaggcagcttcagctaggaaggaggatgtcg
aagaggaacagcttcagtatccgttttatactgaagggactaaggarttrttagaagctc
gaactttcattkctaagttctctatccccagagcatctcaacggttacagcgtgccagga
ggaaaagggaggatccagatgaagatgaggatgcagagatagattgggccctcaagcaag
ctggaagtttggttcttgattgcagtgagattggagatgaccgtccactgtctgggtgtt
cattctcaaacgatggaaaattgctcgctacgtgttc---tttaagtggagttggaaaga
catggagtatgcctcatgtgaagarggtctctgcrttgaagggacayactgaacgtgcta
ctgatattgcattttctcctgtaagtggtcatgtggc-----------------------
-aactgcctcmgctgaccgcactgcacggctgtggaactcagasggtactctattgaaga
catttgaaggtcatctagaccgccttgctcgtatcggcttccacccatcggggaagtact
tgggcacaactagctttgacaaaacttggcgtctatgggatgttgaaagcggtgctgagt
tgctgcttcaggaaggccatagtaggagtatatatgggatatcttttcatcccgatggat
cactggcagcatcatgtgggctagatgcccttgcacgtgtctgggacctgcggacaggga
gaagtgttctcgctttggaaggtcacgttaaaccggtgcttgggataagcttttctccca
atggctatcatttagccactggtgctgaggataacacttgtcgcgtttgggatttaagaa
agaaaaagtccttgtatgtcatcccagcccattcaaaccttatctcacaggtcaagtttg
aacctcaagagggatattatctggtaaccgcttcatatgatatgacagctaagatatggt
cttctcgagactttaaacttgtgaaggcactctcaggacatgaagcaaaagtcacatcat
tggatatatca-------------------------------------------------
-----------------------------------------------
>PAFTOL004564
------------------------------------------------------------
------------------------------------------------------------
------------------------------------------------------------
------------------------------------------------------------
------------------------------------------------------------
------------------------------------------------------------
------------------------------------------------------------
-----------------------------------------------------tcatctg
tggagtatgaaatcactgaggaaagtcggcaggtcagagaacggcaggagaaagcaatgc
gtgatcttatgatgaagcgacgtgctgctgctcttgctgtacctactaatgacatggctg
tgcggacacggcttcgtcgacttggtgaacctataactctttttggggagagagaaatgg
aaagacgggaccgacttcggatgcttatggcaaagcttgatgcagaaggacaattggaaa
agttgatgaaagctcatgaggaagaagaggaggcagcttcagc-----------------
------------------------------------------------------------
------------------------------------------------------------
------------------------------------------------------------
------------------------------------------------------------
----------------------------------atc---tttaagtggagtgggaaaga
tatggagtatgccacatgtgaagaaggtctctgcattgaagggacatacagaacgtgcta
ctgatattgcattttctcctgtaaatgatcatgtggc-----------------------
-aactgcctcagctgaccgcactgcacggctgtggagctccgagggtactctactgaaga
catttgaaggtcatctagagcggcttgctcgtattgccttccatccatcgggaaagtact
tgggcacaactagctttgacaaaacttggcgtctatgggatgttgaaagcggtgctgagt
tgcttcttcaggaaggccatagtaggagtgtatatgggatatctttccatcccgatggat
cattggcagcatcatgtgggctagatgcccttgcacgtgtctgggaccttcggacgggga
gaagtgttctygcgttggaaggtcacgttaaaccagtgcttgggataagcttttctccca
atggctgtcatttagccacaggtgctgaagataacacttgtcgagtttgggatctaagaa
agaaaaagtccttatacgtcatcccagcccatgcaaaccttatctcacaggtcaaatttg
aacctcaagagggatattttctggtaaccgcttcatatgatatgacagctaaggta----
------------------------------------------------------------
------------------------------------------------------------
-----------------------------------------------
>PAFTOL004565
------------------------------------------------------------
------------------------------------------------------------
------------------------------------------------------------
------------------------------------------------------------
------------------------------------------------------------
------------------------------------------------------------
------------------------------------------------------------
-----------------------------------------------------tcatctg
tggagtatgaaattactgaggaaagtcggcaggtcagagaacggcaggagaaagcaatgc
gtgatcttatgatgaagcgacgtgctgctgctctygctgtacctactaatgacatggctg
tgcgggcgcggcttcgtcgacttggtgaacctatcactctttttggggagagagaaatgg
aaagacgggaccgacttcggatgcttatggcaaagcttgatgcagaagggcaattggaca
agctgatgaaagctcatgaggaagaagaggaggcagcttcagctaggaaggaggatgtcg
aagaggaacagcttcagtatccattttatactgaagrgactaaggaattgttagaagctc
gcactttcattgctaagttctctatccccagagcatctcaacggttacagcgtgccagga
ggaaaagggaggatccagatgaagatgaggatgcagagatagattgggccctcaaacaar
ctggaaatttggttcttgattgtagtgagattggagatgatcgtccactgtctgggtgtt
cattctcaaaggatggaaagttgcttgctacctgttc---tttaagcggagtgggaaaga
tatggagtatgcctcatgtaaagaaggtcgctgcattgaagggacatactgaacgtgcta
ctgatattgcattttctcctgtaaatggtcatgtggc-----------------------
-aactgcctcagctgaccgcactgcacggctgtggaactcagagggtactctattgaaga
catttgaaggtcatctggaccgccttgctcgtattggcttccacccatcagggaagtact
tgggcacaactagctttgacaaaacttggcgtctatgggatgttgaaagcggtgctgagt
tgcttcttcaggaaggccatagtaggagtatatatgggatatcttttcatcccgatggat
cactggcagcatcgtgtggtctagatgcccttgcacgtgtctgggacctgcgaacaggga
gaagtgttctcgctttggaaggtcacgttaaaccggtgcttgggataagcttttctccca
atggctatcatttagccactggtgctgaggataacacttgtcgagtttgggatctaagaa
agaaaaagtccttgtatgtcatcccagcccattcaaaccttatctcacaggtcaagtttg
aacctcaagagggatattatctggtaaccgcttcatatgatatgacagctaagatatggt
cttctcgagactttaaacttgtgaagacactctcagggcatgaagcaaaagtcacatcat
tg----------------------------------------------------------
-----------------------------------------------
>PAFTOL004567
------------------------------------------------------------
------------------------------------------------------------
------------------------------------------------------------
------------------------------------------------------------
------------------------------------------------------------
------------------------------------------------------------
------------------------------------------------------------
-----------------------------------------------------tcatctg
tggagtatgaaattactgaggaaagtcggcaggtcagagaacggcaggagaaggcaatgc
gtgatcttatgatgaagcgacgtgctgctgctcttgctgtacctactaatgacatggctg
tgcgggcgcggcttcgtcgacttggtgagcccatcactctttttggggagagagaaatgg
aaagacgggatcgacttcggatgcttatggcaaagctagatgcggaagggcaattggaca
agctgatgaaagctcatgaggaagaagaggaggcagcttcagctaggaaggaggatgtcg
aagaggaacagcttcagtatccgttttatactgaagggactaaggaattgttagaagctc
gaactttcattgctaagttctctatccccagagcatctcaacggttacagcgtgccagga
ggaaaagggaggatccagatgaagatgaggatgcagagatagattgggccctcaaacaag
ctggaagttttgttcttgattgcagtgagataggagatgatcgtccactgtctgggtgtt
cattctcaaaagatggaaagttgctcgctacctgttc---tttaagcggagtgggaaaga
tatggagtatgcctcatgtgaagaaggtctctgcattgaagggacatactgaacgtgcta
ctgatattgcattttctcctgtaaatgatcatgtggc-----------------------
-aactgcctcagctgaccgcactgcacggctgtggaactcagagggtactctattgaaga
catttgaaggtcatctagaccgccttgctcgtatcggcttccacccttcggggaagtact
tgggcacaactagctttgacaaaacttggcgtttatgggatgttgaaagcggtgctgagt
tgctgcttcaggaaggccatagtaggagtatatatgggatatcttttcatcccgatggat
cactggcagcatcatgtggactagatgcccttgcacgtgtctgggaccttcggacaggga
gaagtgttctcgctttggaaggtcatgttaaaccggtgcttgggataagcttttctccca
gtggctatcatttggccactggtgctgaggataatacttgtcgagtttgggatctaagaa
agaaaaagtccttgtatgtcatcccagcccattcaaaccttgtctcacaggtcaagtttg
aacctcaagagggatattatctggtaactgcttcatatgatatgacagctaagrtatggt
cttctcgagactttaagcttgtgaagacactgtcagggcatgaagcaaaagtcacatcat
tggatatatca-------------------------------------------------
-----------------------------------------------
>PAFTOL004568
------------------------------------------------------------
------------------------------------------------------------
------------------------------------------------------------
------------------------------------------------------------
------------------------------------------------------------
------------------------------------------------------------
------------------------------------------------------------
-----------------------------------------------------tcatctg
tggagtatgaaattacygaggaaagtcggcaggtcagagaacggcaggagaaagcaatgc
gtgatcttatgatgaagcgacgtgctgctgctcttgctgtacctactaatgacatggctg
tgcgagcgcggcttcgtcgacttggtgagcctatcactctttttggggagagagaaatgg
aaagacgggaccgacttcggatgcttatggcaaagcttgatgcggaagggcaattggaca
agctgatgaaagctcatgaggaagaagaggaggcagcttcagctmggaaggaggatgtcg
aagaggaacaggttcagtatccattttatactgaagggactaaggacttgttagaagctc
gaactttcattgctaagttctctatccccagagcatctcaacggttacagcgtgctagga
ggaaaagggaggatccagatgaagatgaggatgcagagatagattgggccctcaaacaag
ctggaagttttgttcttgattgcagtgagattggagatgatcgtccactgtctgggtgtt
cattctcaaaagatggaaagttgctygctacctgttc---tttgagcggygtgggaaaga
tatggagtatgcctcatgtgaagaaggtctctgcattgaagggacatactgaacgtgcta
ctgatattgcattttctcctgtaaatgatcatgtggc-----------------------
-aactgcctcagctgaccgcactgcacgtctgtggaactcagagggtactctattgaaga
catttgaaggtcatctagaccgccttgctcgtatcggcttccacccttcggggaagtact
tgggcacaactagctttgacaaaacttggcgtttatgggatgttgaaagcggtgctgagt
tgctgcttcaggaaggccatagyaggagtatatatgggatatcttttcatcccgatggat
cactagcagcatcgtgtggactagatgcccttgcacgtgtctgggaccttcggacaggga
gaagtgttctcgctttggagggtcatgttaaaccggtgcttgggataagcttttctccca
atggctatcatttggccactggtgctgaggataacacttgtcgagtttgggatctaagaa
agaaaaagtccttgtatgtcatcccagcccattcaaaccttatctcacaggtcaaatttg
aacctcaagaggggtattatctggtaaccgcttcatatgatatgacagctaagatgtggt
cttctcgagactttaaacttgtgaagacactgtcagggcatgaagcaaaagtcacttcat
tggatatatca-------------------------------------------------
-----------------------------------------------
>PAFTOL004571
------------------------------------------------------------
------------------------------------------------------------
------------------------------------------------------------
------------------------------------------------------------
------------------------------------------------------------
------------------------------------------------------------
------------------------------------------------------------
-----------------------------------------------------tcatcta
tggagtatgaaatcactgaggaaagtcggcaggtcagagaacggcaggagaaagcaatgc
gtgatcttatgatgaagcgacgtgctgctgctcttgctgtacctactaatgacatggctg
tgcggacacggcttcgtcgacttggtgaacctataactctttttggggagagagaaatgg
aaagacgggaccgacttcggatgcttatggcaaagcttgatgcagaaggacaattggaaa
agttgatgaaagctcatgaggaagaagaggaggcagcttcagctaggaaagaggatgtcg
aagaggaacagcttcaatatccgttttatactgaagggagtaaggaattgttagaagctc
gaactttcatagctaagttctctatccctagagcatctcagcggctacagcgtgccagga
gaaaaagggaggacccagatgaagatgaggatgcagaaatagattgggccctcaaacagg
ctggaagtgtggttcttgattgcagtgagattggagatgatcgtccactgtctggatgtt
cattctcaaaagatggaaagttgcttgccacctgttc---tttaagtggagtgggaaaga
tatggagtatgccacatgtgaagaaggtctctgcattgaagggacatactgaacgtgcta
ctgatattgcattttctcctgtaaatgatcatgtggc-----------------------
-aactgcctcagctgatcgcactgcacggctgtggagctcagagggtactctactgaaga
catttgaaggtcatctagagcggcttgctcgtattgccttccatccatcgggaaagtact
tgggcacaactagctttgacaaaacttggcgtctatgggatgttgaaagcggcgctgagt
tgcttcttcaggaaggccatagtaggagtgtatatgggatatctttccatcccgatggat
cattggcagcatcatgtgggctagatgcccttgcacgtgtctgggaccttcggacgggga
gaagtgttcttgctttggaaggtcacgttaaaccagtgcttgggataagcttttctccca
atggctgtcatttagccacaggtgctgaagataacacttgtcgagtttgggatctaagaa
agaaaaagtccttatacgtcatcccagcccattcaaaccttgtctcacaggtcaaatttg
aacctcaagagggatattttctggtaaccgcttcatatgatatgacagctaaggtatggt
cttctcgagactttaaacttgtgaagacactctcaggacatgaagcgaaagtcacctcat
tggatatatca-------------------------------------------------
-----------------------------------------------
>PAFTOL004572
------------------------------------------------------------
------------------------------------------------------------
------------------------------------------------------------
------------------------------------------------------------
------------------------------------------------------------
------------------------------------------------------------
------------------------------------------------------------
-----------------------------------------------------tcatctg
tggagtatgaaattactgaggaaagtcggcaggtcagagaacggcaggagaaagcaatgc
gtgatcttatgatgaagcgacgtgctgctgctcttgctgtacctactaatgacatggctg
tgcgggcgcggcttcgtcgacttggtgaacctatcactctttttggggagagagaaatgg
aaagacgggaccgacttcggatgcttatggcaaagcttgatgcagaagggcaattggaca
agctgatgaaagctcatgaggaagaagaggaggcagcttcagctaggaaggaggatgtcg
aagaggaacagcttcagtatccattttatactgaagggactaaggaattgttagaagctc
gcactttcattgctaagttctctatccccagagcatctcaacggttacagcgtgccagga
ggaaaagggaggatccagatgaagatgaggatgcagagatagattgggccctcaaacaag
ctggaagtttggttcttgattgcagtgagattggagatgaccgtccactgtctgggtgtt
cattctcgaaagatggaaagttgctcgctacgtgttc---tttgagtggagtgggaaaga
tatggagtatgcctcatgtaaagaaggtctctgcattgaagggacatactgaacgtgcta
ctgatattgcattttctcctgtaaatggtcatgtggc-----------------------
-aactgcctcagctgaccgcactgcacggctgtggaactcaaagggtactctattgaaga
catttgaaggtcatctagaccgccttgctcgtatcggcttccacccatcagggaagtact
tgggcacaactagctttgacaaaacttggcgtctatgggatgttgaaagcggtgctgagt
tgcttcttcaggaaggccatagtaggagtatatatgggatatcttttcatcccgatggat
cactggcagcatcgtgtggtctagatgcccttgcacgtgtctgggacctgcgaacaggga
gaagtgttctcgctttggaaggtcatgttaaaccggtgcttgggataagcttttctccca
atggctatcatttagccactggtgctgaggataacacttgtcgagtttgggatctaagaa
agaaaaagtccttgtatgtcatcccagcccattcaaaccttatctcacaggtcaagtttg
aacctcaagagggatattatctggtaaccgcttcatatgatatgacaactaagatatggt
cttctcgggactttaaacttgtgaagacactctcaggacatgaagcaaaagtcacatcat
tggatatatca-------------------------------------------------
-----------------------------------------------
>PAFTOL004574
------------------------------------------------------------
------------------------------------------------------------
------------------------------------------------------------
------------------------------------------------------------
------------------------------------------------------------
------------------------------------------------------------
------------------------------------------------------------
-----------------------------------------------------tcatctg
tggagtatgaaataactgaggaaagtcggcaggtcagagaacggcaggagaaagcaatgc
gtgatcttatgatgaagcgacgtgctgctgctcttgctgtacctactaatgacatggctg
tgcgggcgcggcttcgtcgacttggtgaacctatcaccctttttggggagagagagatgg
aaagacgggaccgacttcggatgcttatggcaaagcttgatgcagaagggcaattggaca
agctgatgaaagctcatgaggaagaggaagaggcagcttcagctaggaaggaggatgtcg
aagaggaacagcttcagtatccattttatactgaagggactaaggaattgttagaagctc
gaactttcattgctaagttctctatccccagagcatctcaacggttgcagcgtgccagga
ggaaaagggaggatccagatgaagatgaggacgcagagatagattgggcactcaaacaag
ctggaagtttggttcttgattgcagtgagattggagatgatcgtccactgtctgggtgtt
cattctcaaaagatggaaagttgctcgctacctgttc---tttaagcggggtgggaaaga
tatggagtatgcctcatgtgaagaaggtctctgcattgaagggacatactgaacgtgcta
ctgatattgcattttctcctgtaaatgatcatgtggc-----------------------
-aactgcctcagctgaccgcactgcacggctgtggaactcagagggtactctattgaaga
catttgaaggtcatctagaccgccttgctcgtatcgccttccacccatcggggaagtact
tgggcacaactagctttgacaaaacttggcgtctatgggatgttgaaagcggtgctgagt
tgcttcttcaggaaggccatagtaggagtatatatgggatatcttttcatcccgatggat
cactggcagcatcatgtgggctagatgcccttgcacgtgtctgggaccttcggacaggaa
gaagtgttctcgctttggaaggtcatgtcaaaccggtgcttgggataagcttttctccca
atggctatcatttagccactggtgctgaggataacacttgtcgagtttgggatctaagaa
agaaaaagtccttgtatgtcatcccagcccattcaaaccttatctcacaggtcaagtttg
aacctcaagagggatattatctggtaaccgcttcatatgatatgacagctaagatatggt
cttctcgagactttaaacttgtgaagacactctcaggacatgaagcaaaagtcacatcat
tggatatatca-------------------------------------------------
-----------------------------------------------
>PAFTOL004577
------------------------------------------------------------
------------------------------------------------------------
------------------------------------------------------------
------------------------------------------------------------
------------------------------------------------------------
------------------------------------------------------------
------------------------------------------------------------
-----------------------------------------------------tcatctg
tggagtatgaaattacygaggaaagtcggcaggtcagagaacggcaggagaaagcaatgc
gtgatcttatgatgaagcgacgtgctgctgctcttgctgtacctactaatgacatggctg
tgcgggcacggcttcgtcgacttggtgaacccatcactctttttggggagagagaaatgg
aaagacgggaccgacttcggatgcttatggcaaagcttgatgcggaagggcaattggaca
agctgatgaaagctcatgaggaagaagaggaggcagcttcagctaggaaggaggatgtcg
aagaggaacagcttcagtatccgttttatactgaagggactaaggaattgttagaagctc
gaactttcattgctamrttctctatccccagagcatctcaacggttacarcgtgccagga
ggaaaagggaggatccagatgaagatgaggatgccgagatagattgggccctcaaacaag
ctggaagtttggttcttgattgcagtgagattggagatgatcgtccactgtctgggtgtt
cattctcaaaagatggaaagttgctcgctacctgttc---tttaagtggagtgggaaaga
tatggagtatgcctcatgtgaagaaggtgtctgcattaaagggacatactgaacgtgcta
ctgatattgcattttcacctgtaaatgatcatgtggc-----------------------
-aactgcctcagctgaccgcactgcacggctgtggaactcagagggtactctattgaaga
catttgaaggtcatctagaccgccttgctcgtatcggcttccatccatcggggaagtact
tgggcacaactagctttgacaaaacttggcgtttgtgggatgttgaaagcggtgctgagt
tgcttcttcaggaaggccatagtaggagtatatatgggatatcttttcatcccgatggat
cactggcaggatcatgtgggctagatgcccttgcacgtgtctgggaccttcggacwggga
gaagtgttctcgctttggaaggtcatgttaaaccggtgctcgggataagcttttctccca
atggctatcatttagccactggtgctgaggataacagttgtcgagtttgggatctaagaa
agaaaaagtccttgtatgtcatcccagcccattcaaacctaatctcacaggtcaagtttg
aacctcaagagggatattatctagtaaccgcttcgtatgatatgacaaccaagatatggt
cttctcgrgactttaaacttgtgaagacactctcagggcatgaagcaaaagtcacatcat
tggatatatca-------------------------------------------------
-----------------------------------------------
>PAFTOL004578
------------------------------------------------------------
------------------------------------------------------------
------------------------------------------------------------
------------------------------------------------------------
------------------------------------------------------------
------------------------------------------------------------
------------------------------------------------------------
-----------------------------------------------------tcatctg
tggagtatgaaattactgaggaaagtcggcaggtcagagaacggcaggagaaagcaatgc
gtgatcttatgatgaagcgacgtgctgctgctctcgccgtacctactaatgacatggctg
tgcgggcgcggcttcgtcgacttggtgaacctatcactctttttggggagagagaaatgg
aaagacgggaccgacttcggatgcttatggcaaagcttgatgcagaagggcaattggaca
agctgatgaaagctcatgaggaagaagaggaggcagcttcagctaggaaggaggatgtcg
aagaggaacagcttcagtatccattttatactgaagggactaaggaattgttagaagctc
gcactttcattgctaagttctctattcctagagcatctcaacggttacagcgtgccagga
ggaaaagggaggatccagatgaagatgaggatgcagagatagattgggccctcaaacaag
ctggaagtttggttcttgattgcagtgagattggagatgatcgtccactgtctgggtgtt
cattctcgaaagatggaaagttgctcgctacgtgttc---tttaagtggagtgggaaaga
tatggagtatgcctcatgtaaagaaggtctctgcattgaagggacatactgaacgtgcta
ctgatatygcattttctcctgtaaatggtcatgtggc-----------------------
-aactgcctcagctgaccgcactgcacggctgtggaactcagagggtactctattgaaga
catttgaaggtcatctagaccgccttgctcgtatckgcttccacccatcagggaagtact
tgggcacaactagctttgacaaaacttggcgtctatgggatgttgaragtggtgctgagt
tgcttcttcaggaaggccatagtaggagtatatatgggatatcttttcatcctgatggat
cactggcrgcwtcgtgtggtctagatgcccttgcacgtgtctgggacctgcgaacaggga
gaagtgttctcgctttggaaggtcacgttaaaccggtgcttgggataagcttttctccca
atggctatcatttagccactggtgctgaggataacacttgtcgagtttgggatctaagaa
agaaaaagtccttgtatgtcatcccagcccattcaaaccttrtctcacaggtcaagtttg
aacctcaagagggatattatctggtaaccgcttcatatgatatgacagctaagatatggt
cttctcgagactttaaacttgtgaagacactctcaggacatgaagcaaaagtcacatcat
tggayatatca-------------------------------------------------
-----------------------------------------------
>PAFTOL004583
------------------------------------------------------------
------------------------------------------------------------
------------------------------------------------------------
------------------------------------------------------------
------------------------------------------------------------
------------------------------------------------------------
------------------------------------------------------------
-----------------------------------------------------tcatctg
tggagtatgaaataactgaggaaagtcgrcaggtcagagaacggcaggagaaagcaatgc
gtgatcttatgatgaagcgacgtgctgctgctcttgctgtacctactaatgacatggctg
tgcgggcgcggcttcgtcgacttggtgaacctatcactctttttggggagagagagatgg
aaaggcgggaccgacttcggatgcttatggcaaagcttgatgcagaagggcaattggaca
agctgatgaaagctcatgaggaagaggaagaggcagcttcagctaggaaggaggatgtcg
aagaggaacagcttcagtatccgttttatactgaagggactaaggaattgttagaagctc
gaactttcattgctaagttctctatccccagarcatctcaacggttacagcgtgccagga
ggaaaagggaggatccagatgaagatgaggacgcagagatagattgggcactcaaacaag
ctggaagtttggttcttgattgcagtgagattggagatgatcgtccactgtctgggtgtt
cattctcaaaagatggaaagttgctcgctacctgktc---tttaagcggagtgggaaaga
tatggagtatgcctcatgtgaagaaggtctctgcattgaagggacatactgaacgtgcta
ctgatattgcattttctccggtaaatgatcatgtggc-----------------------
-aactgcctcagctgaccggactgcacggctgtggaactcagagggtactctattgaaga
catttgaaggtcatctagaccgccttgctcgtatcgccttccayccatcggggaagtact
tgggcacaactagctttgacaaaacttggcgtctatggaatgttgaaagcggtkccgagt
tgcttcttcaggaaggccatagtaggagtatatatgggatatcttttcatcccgatggat
cactggcagcatcatgtgggctagatgcccttgcacgtgtctgggaccttcggacaggaa
gaagtgttctcgctttagaaggtcatgttaaaccagtgcttgggataagcttttctccca
atggctttcatttagccactggtgctgaggataacacttgtcgagtttgggatctaagaa
agaaaaagtccttgtatgtcatcccagcccattcaaaccttatctcacaggtcaagtttg
aatctcaagagggatattatctggtaaccgcttcatatgatatgacagctaagatatggt
cttctcgagactttaaacttgtgaagatactctcaggacatgaagcaaaagtyacatcat
tggatatatca-------------------------------------------------
-----------------------------------------------
>PAFTOL004584
------------------------------------------------------------
------------------------------------------------------------
------------------------------------------------------------
------------------------------------------------------------
------------------------------------------------------------
------------------------------------------------------------
------------------------------------------------------------
-----------------------------------------------------tcatctg
tggagtatgaaattactgaggaaagtcggcaggtcagagaacggcaggagaaagcaatgc
gtgatcttatgatgaagcgacgtgctgctgctcttgctgtacctactaatgacatggctg
tgcgggcacggcttcgtcgacttggtgaacccatcactctttttggggagagagaaatgg
agagacgggaccgacttcggatgcttatggcaaagcttgatgcggaagggcaattggaca
agctgatgaaagctcatgaggaagaagaggaggcagcttcagctaggaaggaggatgtcg
aagaggaacagcttcagtatccgttttatactgaagggactaaggaattgttagaagctc
gaactttcattgctaagttctctatccccagagcatctcaacggttacagcgtgccagga
ggaaaagggaggatccwgatgaagatgaggatgccgagatagattgggccctcaaacaag
ctggaagtttggttcttgattgcagcgagattggagatgatcgtccactgtctgggtgtt
cattctcaaaagatggaaagttgctcgctacctgttc---tttaagcggagtgggaaaga
tatggagtatgcctcatgtgaataaggtgtctgcattgaagggacatactgaacgtgcta
ctgatattgcattttctcctataaatgatcatgtggc-----------------------
-aactgcctcagctgaccgcactgcacggctgtggaactcagagggtactctattgaaga
catttgaaggtcatctagaccgccttgctcgtatcggcttccatccatcggggaagtact
tgggcacaactagctttgacaaaacttggcgtttgtgggatgttgaacgcggtgctgagt
tgcttcttcaggaaggccatagtaggagtatatatgggatatcttttcatcccgatggat
cactggcagcwtcatgtgggctagatgcccttgcacgtgtctgggaccttcggacaggga
gaagtgttctcgctttkgaaggtcaygttaaaccggtgctcgggataagcttttctccca
atggctatcatttagccactggtgctgaggataacagttgtcgagtttgggatctaagaa
agaaaaagtccttgtatgtcatcccagcccattcaaaccttatctcacaggtcaagtttg
aacctcaagagggatattatctggtaaccgcttcatatgatatgacagccaagatatggt
cttcgcgagactttaaacttgtgaagacactctcagggcatgaagcaaaagtcacatcat
tggatatatca-------------------------------------------------
-----------------------------------------------
>PAFTOL004585
------------------------------------------------------------
------------------------------------------------------------
------------------------------------------------------------
------------------------------------------------------------
------------------------------------------------------------
------------------------------------------------------------
------------------------------------------------------------
-----------------------------------------------------tcatctg
tggagtatgaaatcactgaggaaagtcggcaggtcagagaacggcaggagaaagcaatgc
gtgatcttatgatgaagcgacgtgctgctgctcttgctgtacctactaatgacatggctg
tgcggacacggcttcgtcgacttggtgaacctataactctktttggggagagagaaatgg
aaagacgggaccgrcttcggatgcttatggcaaagcttgatgcagaaggacaattggaaa
agttgatgaaagctcatgaggaagaagaggaagcagcttcagctaggaaggaggatgtcg
aagaggaacagcttcaatatccgttttatactgaagggagtaaggaattgttagaagctc
gaactttcatagctaagttctcyatccctagagcatctcagcggctacagcgtgccagga
gaaaaagggaggacccagatgaagaygaggatgcagagatagattgggccctcaaacagg
ctggaagtgtggtwcttgattgcagtgagattggggatgatcgtccattgtctggatgtt
cattctcaaaagatggaaagtcgcttgccacctgttc---tttaagcggagtgggaaaga
tatggagtatgccacatgtgaagaaggtctctgcattgaagggacatactgaacgtgcta
ctgatattgcattttctcctgtamaygatcatgtggc-----------------------
-aactgcctcagctgaccgcactgcacggctgtggagstcagagggtacyctactgaaga
catttgaaggtcatctagagcggcttgctcgtattgccttccacccatcgggaaagtact
tgggcacaactagctttgacaaaacttggcgtctgtgggatgttgaaagcggtgctgagt
trcttcttcaggaaggccatagtaggagtgtatatgggatatctttccatcccgatggat
cattggcagcatcatgtgggctagatgcccttgcacgtgtctgggaccttcggacgggga
gaagtgttctcgctttggaaggtcatgttaaaccggtgcttgggataagcttttctccca
atggctgtcatttagccacaggtgytgaagatmacacttgtcgggtttgggatctaagaa
agaaaaagtccttatacgtcatcccagcccattcaaaccttatctcacaggtyaaatttg
aacctcaagagggatattttctggtaaccrcttcatatgatatgacagctaaggtatggt
cttctcgagactttaaacttgtgaagacactctcaggacatgaagcgaaagtcacatcat
tggatatatca-------------------------------------------------
-----------------------------------------------
>PAFTOL004587
------------------------------------------------------------
------------------------------------------------------------
------------------------------------------------------------
------------------------------------------------------------
------------------------------------------------------------
------------------------------------------------------------
------------------------------------------------------------
-----------------------------------------------------tcatctg
tggagtatgaaataactgaggaaagtcggcaggtcagagaacggcaggagaaagcaatgc
gtgatcttatgatgaagcgacgtgctgctgctcttgctgtacctactaatgacatggctg
tgcgggcgcggcttcgtcgacttggtgaacctatcactctttttggggagagagagatgg
aaagacgggaccgacttcggatgcttatggcaaagcttgatgcagaagggcaactggaca
agctgatgaaagctcatgaggaagaggaagaggcagcttcagctaggaaggaggacgtcg
aagaggaacagtttcagtatccattttatactgaagggactaaggaattgttagaagctc
gaactttcattgctaagttctctatccccagagcatctcaacgcttacagcgtgccagga
ggaaaagggaggatccagatgaagatgaggatgcagaggtagattgggcactcaaacaag
ctggaagtttggttcttgattgcagtgagattggagatgatcgtccactgtctgggtgtt
cattctcaaaggatggaaagttgctcgctacctgktc---tttaagcggagtgggaaaga
tatggagtatgcctcatgtgaagaaggtctctgcattgaagggacatactgaacgtgcta
ctgatattgcattttctcctgtaaatgatcatgtggc-----------------------
-aactgcctcagctgaccgcactgcacggctgtggaactcagagggtactctattgaaga
catttgaaggtcatctagaccgccttgctcgtatcgcctttcacccatcagggaagtact
tgggcacaactagctttgacaaaacttggcgtctatgggatgttgaaagcggtgctgagt
tgcttcttcaggaaggccatagtaggagtatatatgggatatcttttcatcccgatggat
cactggcagcatcatgtgggctagatgcccttgcacgtgtgtgggaccttcggacaggaa
gaagtgttctcgctttggaaggtcatgttaaacmggtgcttgggctaagcttttctccca
atggctatcatttagccactggtgctgaggataacacttgtcgagtttgggatctaagaa
agaaaaagtccttgtatgtcatcccagcccattcaaaccttatctcacaggtcaagtttg
aacctcaagagggatattatctggtaaccgcttcatatgatatgacagctaagatatggt
cttctcgagactttaaacttgtgaagacactctcaggacatgaagcaaargtcacatcat
tggatatatca-------------------------------------------------
-----------------------------------------------
>PAFTOL004590
------------------------------------------------------------
------------------------------------------------------------
------------------------------------------------------------
------------------------------------------------------------
------------------------------------------------------------
------------------------------------------------------------
------------------------------------------------------------
-----------------------------------------------------tcatctg
tggagtatgaaattactgaggaaagtcggcaggtcagagaacggcaggagaaagcaatgc
gtgatcttatgatgaagcgacgtgctgctgctcttgctgtacctactaatgacatggccg
tgcgggcacggcttcgtcgacttggtgaacccatcactctttttggggaaagagaaatgg
aaagacgggaccgacttcggatgcttatggcaaagcttgatgcggaagggcaattggaca
agctgatgaaagctcatgaggaagaagaggaggcagcttcagctaggaaggaggatgtcg
aagaggaacagcttcagtatccgttttatactgaagggactaaggaattgttagaagctm
gaactttcattgctaagttctctatccccagagcatctcaacggttacagcgtgccagga
ggaaaagggaggatccagatgaagatgaggatgccgagatagattgggccctcaaacaag
ctggaagtttggttcttgattgcagtgagattggagatgatcgtccactgtctgggtgtt
cgttctcaaaagatggaaagttgctcgctacctgttc---tttgagyggagtgggaaaga
tatggagtatgcctcatgtgaagaaggtgtctgcattgaagggacatactgaacgtgcta
ctgatattgcattttctcctgtaaatgatcatgtggc-----------------------
-aactgcctcagctgaccgcactgcacggctgtggaactcagagggtactctattgaaga
catttgaaggtcatctagaccgccttgctcgtatcggcttccatccatcggggaagtact
tgggcacaactagctttgacaaaacttggcgtttgtgggatgttgaaagcggtgctgagt
tgcttcttcaggaaggccatagtaggagtatatatgggatatcttttcatcccgatggat
cactggcagcatcatgtgggctagatgcccttgcacgtgtctgggaccttcggacaggga
gaagtgttctcgctttggaaggtcatgttaarccggtgctcgggataagcttttctccca
atggctatcatttagccactggtgctgaggataacagttgtcgagtttgggatctaagaa
agaagaagtccttgtatgtcatcccagcccattcaaaccttgtctcacaggtcaagtttg
aacctcaagagggatattatctagtaactgcttcatatgatatgacagccaagatatggt
cttcacgagactttaaacttgtgaagacactctcagggcatgaagcaaaagtcacatcat
tggatatatca-------------------------------------------------
-----------------------------------------------
>PAFTOL004591
------------------------------------------------------------
------------------------------------------------------------
------------------------------------------------------------
------------------------------------------------------------
------------------------------------------------------------
------------------------------------------------------------
------------------------------------------------------------
-----------------------------------------------------tcatctg
tggagtatgaaattactgaggaaagtcggcaggtcagagaacggcaggagaaagcaatgc
gtgatcttatgatgaagcgacgtgctgctgctcttgctgtacctactaatgacatggccg
tgcgggcacggcttcgtcgacttggtgaacccatcactctttttggggaaagagaaatgg
aaagacgggaccgacttcggatgcttatggcaaagcttgatgcggaagggcaattggaca
agctgatgaaagctcatgaggaagaagaggaggcagcttcagctaggaaggaggatgtcg
aagaggaacagcttcagtatccgttttatactgaagggactaaggaattgttagaagctc
gaactttcattgctaagttctctatccccagagcatctcaacggttacagcgtgccagga
ggaaaagggaggatccagatgaagatgaggatgccgagatagattgggccctcaaacaag
ctggaagtttggttcttgattgcagtgagattggagatgatcgtccactgtctgggtgtt
cgttctcaaaagatggaaagttgctcgctacctgttc---tttgagtggagtgggaaaga
tatggagtatgcctcatgtgaagaaggtgtctgcattgaagggacatactgaacgtgcta
ctgatattgcattttctcctgtaaatgatcatgtggc-----------------------
-aactgcctcagctgaccgcactgcacggctgtggaactcagagggtactctattgaaga
catttgaaggtcatctagaccgccttgctcgtatcggcttccatccatcggggaagtact
tgggcacaactagctttgacaaaacttggcgtttgtgggatgttgaaagcggtgctgagt
tgcttcttcaggaaggccatagtaggagtatatatgggatatcttttcatcccgatggat
cactggcagcatcatgtgggctagatgctcttgcacgtgtctgggaccttcggacaggga
gaagtgttctcgctttggaaggtcatgttaaaccggtgctcgggataagcttttctccca
atggctatcatttagccactggtgctgaggataacagttgtcgagtttgggatctaagaa
agaagaagtccttgtatgtcatcccagcccattcaaaccttgtctcacaggtcaagtttg
aacctcaagagggatattatctagtaactgcttcatatgatatgacagccaagatatggt
cttcacgagactttaaacttgtgaagacactctcagggcatgaagcaaaagtcacatcat
tggatatatca-------------------------------------------------
-----------------------------------------------
>PAFTOL004593
------------------------------------------------------------
------------------------------------------------------------
------------------------------------------------------------
------------------------------------------------------------
------------------------------------------------------------
------------------------------------------------------------
------------------------------------------------------------
-----------------------------------------------------tcatctg
tggagtatgaaataactgaggaaagtcggcaggtcagagaacggcaggagaaagcaatgc
gtgatcttatgatgaagcgacgtgctgctgctcttgctgtgcctactaatgacatggctg
tgcgggcgcggcttcgtcgacttggtgaacctatcactctttttggggagagagagatgg
aaagacgggaccgacttcggatgcttatggcaaagcttgatgcagaagggcaattggaca
agctgatgaaagctcatgaggaagaagaagaggcagcttcagctaggaaggaggatgtcg
aagaggaacagcttcagtatccgttttatactgaagggactaaggaattgttagaagctc
gaactttcattgctaagttctctatccccagagcatctcaacggttacagcgtgccagga
ggaaaagggaggatccagatgaagatgaggacgcagagatagattgggcactcaaacaag
ctggaagtttggttcttgattgcagtgagattggagatgatcgtccactgtctgggtgtt
cattctcaaaagatggaaagttgcttgctacctgttc---tttaagcggagtgggaaagg
tatggagtatgcctcatgtgaagaaggtctctgcattgaagggacatactgaacgtgcta
ctgatattgcattttctcctgtaaatgaccatgtggc-----------------------
-aactgcctcagctgaccgcactgcacggctgtggaactcagagggtactctgttgaaga
catttgaaggtcatctagaccgccttgctcgtatcgccttccacccatcggggaagtact
tgggcacaactagctttgacaaaacttggcgtctatgggatgttgaaagcggtgatgagt
tgcttcttcaggaaggccatagtaggagtatatatgggatatcttttcatcccgatggat
cactggcagcatcatgtgggctagatgcccttgcacgtgtctgggaccttcggacaggaa
gaagtgttctcgctttggaaggtcatgtcaaaccggtgcttgggataagcttttctccca
atggctatcatttagccactggtgctgaggataacacttgtcgagtttgggatctaagaa
agaaaaagtccttgtatgtcatcccagcccattcaaaccttatctcacaggtcaagtttg
aacctcaagagggatattatctggtaaccgcttcatatgatatgacagctaagatatggt
cttctcgacactttaaacttgtgaagacactctcaggacatgaagcaaaagtcacatcat
tggatatatca-------------------------------------------------
-----------------------------------------------
>PAFTOL004594
------------------------------------------------------------
------------------------------------------------------------
------------------------------------------------------------
------------------------------------------------------------
------------------------------------------------------------
------------------------------------------------------------
------------------------------------------------------------
-----------------------------------------------------tcatctg
tggagtatgaaattactgaggaaagtcggcaggtcagagaacggcaggagaaagcaatgc
gtgatcttatgatgaagcgacgtgctgctgctcttgctgtacctactaatgacatggctg
tgcgggcacggcttcgtcgacttggtgaacccatcactctttttggggaaagagaaatgg
aaagacgggaccgacttcggatgcttatggcaaagcttgatgcggaagggcaattggaca
agctgatgaaagctcatgaggaagaagaggaggcagcttcagctaggaaggaggatgtcg
aagaggaacagcttcagtatccgttttatactgaagggactaaggaattgttagaagctc
gaactttcattgctaagttctctatccccagagcatctcaacggttacagcgtgccagga
ggaaaagggaggatccagatgaagatgaggatgccgagatagattgggccctcaaacaag
ctggaagtttggttcttgattgcagtgagattggagatgatcgtccactgtctgggtgtt
cgttctcaaaagatggaaagttgctcgctacctgttc---tttaagcggagtgggaaaga
tatggagtatgcctcatgtgaagaaggtgtctgcattgaagggacatactgaacgtgcta
ctgatattgcattttctcctgtaaatgatcatgtggc-----------------------
-aactgcctcagctgaccgcactgcacggctgtggaactcagagggtactctattgaaga
catttgaaggtcatctagaccgccttgctcgtatcggcttccatccatcggggaagtact
tgggcacaactagctttgacaaaacttggcgtttgtgggatgttgaaagyggtgctgagt
tgcttcttcaggaaggccatagtaggagtatatatgggatatcttttcatcccgatggat
cactggcagcatcatgtgggctagatgcccttgcacgtgtctgggaccttcggacaggga
gaagtgttctcgctttggaaggtcacgttaaaccggtgctcgggataagcttttctccca
atggctatcatttagccactggtgctgaggataacagttgtcgagtttgggatctaagaa
agaagaagtccttgtatgtcatcccagcccattcaaaccttatctcacaggtcaagtttg
aacctcaagagggatattatctagtaactgcttcatatgatatgacagccaagatatggt
cttcacgagactttaaacttgtgaagacactctcagggcatgaagcaaaagtcacatcat
tggatatatca-------------------------------------------------
-----------------------------------------------
>PAFTOL004596
------------------------------------------------------------
------------------------------------------------------------
------------------------------------------------------------
------------------------------------------------------------
------------------------------------------------------------
------------------------------------------------------------
------------------------------------------------------------
-----------------------------------------------------tcatctg
tggagtatgaaattactgaggaaagtcggcaggtcagagaacggcaggagaaagcaatgc
gtgatcttatgatgaagcgacgtgctgctgctcttgctgtacctactaatgacatggctg
tgcgggcgcggcttcgtcgacttggggaacctatcactctttttggggagagagaaatgg
aaagacgggaccgacttcggatgcttatggcaaagcttgatgcagaagggcagttggaca
agctgatgaaagctcatgaggaagaagaggaggcagcttcagctaggaaggaggatgtcg
aagaggaacagcttcagtatccattttatactgaagggactaaggaattgttagaagctc
gcactttcattgctaagttctctatccccagagcatctcaacggttacagcgtgccagga
ggaaaagagaggatccagatgaagatgaggatgcagagatagattgggccctcaaacaag
ctggaagtttggttcttgattgcagtgagatcggagatgatcgtccactgtctgggtgtt
cattctcgaaagatgcaaagttgctcgctacgtgttc---tttaagtggagtgggaaaga
tatggagtatgcctcatgtaaagaaggtctctgcattgaagggacatactgaacgtgcta
ctgatattgcattttctcctgtaaatggtcatgtggc-----------------------
-aactgcctcagctgaccgcactgcacggctgtggaactcagagggtactctattgaaga
catttgaaggtcatctagaccgccttgctcgtatcggcttccacccatcagggaagtact
tgggcacaactagctttgacaaaacttggcgtctatgggatgttgaaagcggtgctgagt
tgcttcttcaggaaggccatagtaggagtatatatgggatatcttttcatcctgatggat
cactggcagcatcgtgtggtctagatgcccttgcacgtgtctgggacctgcgaacaggga
gaagtgttctcgctttggaaggtcacgttaaaccggtgcttgggataagcttttctccca
atggctatcatttagccactggtgctgaggataacacttgtcgagtttgggatctaagaa
agaaaaagtccttgtatgtcatcccagcccattcaaaccttatctcacaggtcaagtttg
aacctcaagagggatattatctggtaaccgcttcatatgatatgacagctaagatatggt
cttctcgagactttaaacttgtgaagacactctcaggacatgaagcaaaagtcacatcat
tggatatatca-------------------------------------------------
-----------------------------------------------
>PAFTOL004597
------------------------------------------------------------
------------------------------------------------------------
------------------------------------------------------------
------------------------------------------------------------
------------------------------------------------------------
------------------------------------------------------------
------------------------------------------------------------
-----------------------------------------------------tcatctg
tggagtatgaaataactgaggaaagtcggcaggtcagagaacggcaggagaaagcaatgc
gtgatcttatgatgaagcgacgtgctgctgctcttgctgtacctactaatgacatggctg
tgcgggcgcggcttcgtcgacttggtgaacctatcactctttttggggagagagagatgg
aaaggcgggaccgacttcggatgcttatggcaaagcttgatgcagaagggcaattggaca
agctgatgaaagctcatgaggaagaggaagaggcagcttcagctaggaaggaggatgtyg
aagaggaacagcttcagtatccgttttatactgaaggaactaaggaattgttagaagctc
gaactttcattgctaagttctctatccccagagcatctcaacgggtacagcgtgccagga
ggaaaagggaggatccagatgaagatgaggacgcagagatagattgggcactcaaacaag
ctggaagtttggttcttgattgcagtgagattggagatgatcgtccactgtctgggtgtt
cattctcaaaagatggaaagttgctcgctacctgttc---tttaagcggagtgggaaaga
tatggagyatgcctcatgtgaagaaggtctctgcattgaagggacatactgaacgtgcta
ctgatattgcattttctcctgtaaatgatcatgtggc-----------------------
-aactgcctcagctgatcgcactgcacggctgtggaactcagagggtactctattgaaga
satttgaaggtcatctagaccgccttgctcgtattgccttccacccatcggggaagtact
tgggcacaactagctttgacaaaacctggcgtctatgggatgttgaaagyggtgccgagt
tgcttcttcaggaaggccatagtaggagtatatatgggatatcttttcatcccgatggat
crctggcagcatcatgtgggctagatgcccttgcacgtgtctgggaccttcggacaggaa
gaagtgttctcgctttggaaggtcatgttaaaccggtgcttgggataagcttttctccca
atggctttcatttagccactggtgctgaggataacacttgtcgcgtttgggatctaagaa
agaaaaagtccttgtatgtcatcccagcccattcaaaccttatctcacaggtcaagtttg
aacctcaagagggatattatctggtaaccgcttcatatgatatgacagctaagatatggt
cttctcgagactttaaacttgtgaagacactctcaggacatgaagcaaaagtcacatcat
tggatatatcacctgatggacagtatgtagcaactgttgcacatgatcggactatcaagt
tatggtcaagccatgcctcttcagaagaaaagtccatggatgtagac
>PAFTOL004598
------------------------------------------------------------
------------------------------------------------------------
------------------------------------------------------------
------------------------------------------------------------
------------------------------------------------------------
------------------------------------------------------------
------------------------------------------------------------
-----------------------------------------------------tcatctg
tggagtatgaaattactgaggaaagtcggcaggtcagagaacggcaggagaaagcaatgc
gtgatcttatgatgaagcgacgtgctgctgctcttgctgtacctactaatgacatggccg
tgcgggcacggcttcgtcgacttggtgaacccatcactctttttggggaaagagaaatgg
aaagacgggaccgacttcggatgcttatggcaaagcttgatgcggaagggcaattggaca
agctgatgaaagctcatgaggaagaagaggaggcagcttcagctaggaaggaggatgtcg
aagaggaacagcttcagtatccgttttatactgaagggactaaggaattgttagaagctc
gaacattcattgctaagttctctatccccagagcatctcaacggttacagcgtgccagga
ggaaaagggaggatccagatgaagatgaggatgccgagatagattgggccctcaaacaag
ctggaagtttggttcttgattgcagtgagattggagatgatcgtccactgtctgggtgtt
cgttctcaaaagatggaaagttgctcgctacctgttc---tttgagcggagtgggaaaga
tatggagtatgcctcatgtgaagaaggtgtctgcattgaagggacatactgaacgtgcta
ctgatattgcgttttctyctgtaaatgatcatgtggc-----------------------
-aactgcctcagctgaccgcactgcacggctgtggaactcagagggtactctattgaaga
catttgaaggtcatctagatcgccttgctcgtatcggcttccatccatcggggaagtact
tgggcacaactagctttgacaaaacttggcgtttgtgggatgttgaaagcggtgctgagt
tgcttcttcaggaaggccatagtaggagtatatatgggatatcttttcatcccgatggat
cactggcagcatcatgtgggctagatgcccttgcacgtgtctgggaccttcggacaggga
gaagtgttctcgctttggaaggycatgttaaaccggtgctcgggataagcttttctccca
atggctatcatttagccactggtgctgaggataacagttgtcgagtttgggatctaagaa
agaagaagtccttgtatgtcatcccagcccattcaaaccttgtctcacaggtcaagtttg
aacctcaagagggatattatctagtaactgcttcatatgatatgacagccaagrtatggt
cttcacgagactttaaacttgtgaagacactctcagggcatgaagcaaaagtcacatcat
tggatatatca-------------------------------------------------
-----------------------------------------------
>PAFTOL004599
------------------------------------------------------------
------------------------------------------------------------
------------------------------------------------------------
------------------------------------------------------------
------------------------------------------------------------
------------------------------------------------------------
------------------------------------------------------------
-----------------------------------------------------tcatctg
tggagtatgaaattactgaggaaagtcggcaggtcagagaacggcaggagaaagcaatgc
gtgatcttatgatgaagcgacgtgctgctgctcttgctgtacctactaatgacatggctg
tgcgggcacggcttcgtcgacttggtgaacccatcactctttttggggaaagagaaatgg
aaagacgggaccgacttcggatgcttatggcaaagcttgatgcggaagggcaattggaca
agctgatgaaagctcatgaggaagaagaggaggcagcttcagctaggaaggaggatgtcg
aagaggaacagcttcagtatccgttttatactgaagggactaaggaattgttagaagctc
gaactttcattgctaagttctctatccccagagcatctcaacggttacagcgtgccagga
ggaaaagggaggatccagatgaagatgaggatgccgagatagattgggccctcaaacaag
ctggaagtttggttcttgattgcagtgagattggagatgatcgtccactgtctgggtgtt
cgttctcaaaagatggaaagttgctcgctacctgttc---tttaagcggagtgggaaaga
tatggagtatgcctcatgtgaagaaggtgtctgcattgaagggacatactgaacgtgcta
ctgatattgcattttctcctgtaaatgatcatgtagc-----------------------
-aactgcctcagctgaccgcactgcacggctgtggaactcagagggtaccctattgaaga
catttgaaggtcatctagaccgccttgctcgtatcggcttccatccatcggggaagtact
tgggcacaactagctttgacaaaacttggcgtttgtgggatgttgaaagcggtgctgagt
tgcttcttcaggaaggccatagtaggagtatatatgggatatcttttcatcccgatggat
cactggcagcatcatgtgggctagatgcccttgcacgtgtctgggaccttcggacaggga
gaagtgttctcgctttggaaggtcatgttaaaccggtgctcgggataagcttttctccca
atggctatcatttagccactggtgctgaggacaacagttgtcgagtttgggatctaagaa
agaagaagtccttgtatgtcatcccagcccattcaaaccttatctcacagktcaagtttg
aacctcaagagggatattatytagtaactgcttcatatgatatgacagccaagatatggt
cttcacgagactttaaacttgtgaagacactgtcagggcatgaagccaaagtcacatcat
tggatatatcacctgatggacagtatgtagcaactgttgcacatgatcggactatcaagt
tatggtcaagccacgcctcttcagaagaaaagtccatggatgtagac
>PAFTOL004600
------------------------------------------------------------
------------------------------------------------------------
------------------------------------------------------------
------------------------------------------------------------
------------------------------------------------------------
------------------------------------------------------------
------------------------------------------------------------
-----------------------------------------------------tcatctg
tggagtatgaaattactgaggaaagtcggcaggtcagagaacggcaggagaaagcaatgc
gtgatcttatgatgaagcgacgtgctgctgctcttgctgtacctactaatgacatggcyg
tgcgggcacggcttcgtcgacttggtgaacccatcactctttttggggaaagagaaatgg
aaagacgggaccgacttcggatgcttatggcaaagcttgatgcggaagggcaattggaca
agctgatgaaagctcatgaggaagaagaggaggcagcttcagctaggaaggaggatgtcg
aagaggarcagcttcagtatccgttttatactgaagggactaaggaattgttagaagctc
gaacwttcattgctaagttctctatccccagagcatctcaacggttacagcgtgccagga
ggaaaagggaggatccagatgaagatgaggatgccgagatagattgggccctcaaacaag
ctggaagtttggttcttgattgcagtgagattggagatgatcgtccaytgtctgggtgtt
cgttctcaaaagatggaaagttgctcgctacctgktc---tttgagcggagtgggaaaga
tatggagtatgcctcatgtgaagaaggtgtctgcattgaagggacatactgaacgtgcta
ctgatattgcattttctcctgtaaatgatcatgtggc-----------------------
-aactgcctcagctgaccgcactgcacggctgtggaactcagagggtactctattgaaga
catttgaaggtcatctagaccgccttgctcgtatcggcttccatccatcggggaagtact
tgggcacaactagctttgacaaaacttggcgtttgtgggatgttgaaagcggtgctgagt
tgcttcttcaggaaggccatagtaggagtatatatgggatatcttttcatcccgatggat
cactggcagcatcatgtgggctagatgcccttgcacgtgtctgggaccttcggacaggga
gaagtgttctygctttggaaggtcatgttaaaccggtgctcgggataagcttttctccca
atggctatcatttagccactggtgctgaggataacagttgtcgrgtttgggatctaagaa
agaagaagtccttgtatgtcatcccagcccattcaaaccttrtctcacaggtcaagtttg
aacctcaagagggatattatctagtaactgcttcatatgatatgacagccaagatatggt
cttcacgagactttaaacttgtgaagacactctcagggcatgaagcaaaagtcacatcat
tggatatatca-------------------------------------------------
-----------------------------------------------
>PAFTOL004601
------------------------------------------------------------
------------------------------------------------------------
------------------------------------------------------------
------------------------------------------------------------
------------------------------------------------------------
------------------------------------------------------------
------------------------------------------------------------
-----------------------------------------------------tcatctg
tggagtatgaaataactgaggaaagtcggcaggtcagagaacggcaggagaaagcaatgc
gtgatcttatgatgaagcgacgtgctgctgctcttgctgtacctactaatgacatggctg
tgcgggcgcggcttcgtcgacttggtgaacctatcactctttttggggagagagagatgg
aaaggcgggaccgacttcggatgcttatggcaaagcttgatgcagaagggcaattggaca
agctgatgaaagctcatgaggaagaggaagaggcagcttcagctaggaaggaggatgtcg
aagaggaacagcttcagtatccgttttatactgaagggactaaggaattgttagaagctc
gaactttcattgctaagttctctatccccagagcatctcaacggttacagcgtgccagga
ggaaaagggaggatccagatgaagatgaggatgcagagatagattgggcactcaaacaag
ctggaagtttggttcttgattgcagtgagattggagatgatcgtccactgtctgggtgtt
cattctcaaaagatggaaagttgctygctacctgttc---tttaagcggagtgggaaaga
tatggagtatgcctcatgtgaagaaggtctctgcattgaagggacatactgaacgtgcta
ctgatattgcattttctcctgtaaatgatcatgtggc-----------------------
-aactgcctcagctgaccgcactgcacggctgtggaactcagagggtactctattgaaga
catttgaaggtcatctagaccgccttgctcgtatcgccttccatccatcggggaagtact
tgggcacaactagctttgacaaaacttggcgtctatgggatgttgaaagcggtgccgagt
tgcttcttcaggaaggccatagtaggagtatatatgggatatcttttcatmccgatggat
cactggcagcatcatgtgggctagatgcccttggacgtgtctgggaccttcggacaggaa
gaagtrttctcgctttggaaggtcatgttaaaccggtgcttgggataagcttttctccca
atggctttcatttagccactggtgctgaggataacacttgtcgagtttgggatctaagaa
agaaaaagtccttgtatgtcatcccagcccattcaaaccttatctcacaggtcaagtttg
aacctcaagagggatattatctggtaaccgcttcatatgatatgackgctaagatatggt
cttctcgagactttaaacttgtgaagacactctcaggacatgaagcaaaagtcacatcat
tggatatatca-------------------------------------------------
-----------------------------------------------
>PAFTOL004603
------------------------------------------------------------
------------------------------------------------------------
------------------------------------------------------------
------------------------------------------------------------
------------------------------------------------------------
------------------------------------------------------------
------------------------------------------------------------
-----------------------------------------------------tcatccg
yggagtatgaaattactgaggaaagtcggcaggtyagagaacggcaggagaaagcaatgc
gtgatcttatgatgaagcgacgtgctgctgctcttgctgtacctactaatgacatggctg
tgcgggcgcggcttcgtcgacttgatgaacctatcactctttttggggagagagaaatgg
aaagacgggaccgacttcggatgcttatggcaaagcttgatgcagaagggcaattggaca
agctgatgaaagctcatgaggaagaagaggaggtagcttcagctaggaaggaggaygtcg
aagaggaacagcttcagtatccgttttatactgaagggactaaggaattgttagaagctc
gaactttcattgctaggttctctatccccagagcatctcaacggttacagcgtgccagga
ggaaaagggaggatccagatgaagatgaggatgcagagatagattgggccctcaaacaag
ctggaagtttggttcttgattgcagtgagattggagatgatcgcccwctgtctgggtgtt
cattctcaaaagatggaaagttgctcgctacgtgttc---tttaagtggagtgggaaaga
tatggagtatgcctcatgtgaagaaggtctctgcattgaagggacatactgaacgtgcta
ctgatattgcattttctcctgtaaatggtcatgtggc-----------------------
-aactgcctcagctgaccgcactgcacggctgtggaactcagagggtactctattgaaga
catttgaaggtcatctagaccgccttgctcgtatcggcttccacccatcrgggaagtact
tgggcacaactagctttgacaaaacttggcgtctatgggatgttgaaagtggtgctgagt
tgcttcttcaggaaggccatagtaggagtatatatgggatatcttttcatcccgatggat
cactggcagcatcatgtgggctagatgcccttgcacgtgtctgggacctgcggacaggga
gaagtgttctcgctttggaaggtcatgttaaaccggtgcttgggataagcttttctccca
atggctatcatttagccactggtgctgaggataacacttgccgagtttgggatctaagaa
agaaaaagtccttgtatgtcatcccagctcattcaaaccttatctcacaggtcaagtttg
aacctcaagagggatattatctggtaaccgcttcatatgatatgacagctaagrtatggt
ctcctcgagactttaaacttgtgaagacactctcaggacatgaagcaaaagtcacatcat
tggatatatca-------------------------------------------------
-----------------------------------------------
>PAFTOL004604
------------------------------------------------------------
------------------------------------------------------------
------------------------------------------------------------
------------------------------------------------------------
------------------------------------------------------------
------------------------------------------------------------
------------------------------------------------------------
-----------------------------------------------------tcatctg
tggagtatgaaattactgaggaaagtcggcaggtcagagaacggcaggagaaagcaatgc
gtgatcttatgatgaagcgacgtgctgctgctcttgctgtacctactaatgacatggctg
tgcgggcgcggcttcgtcgacttggtgaacctatcactctttttggggagagagaaatgg
aaagacgggaccgacttcggatgcttatggcaaagcttgatgcagaagggcaattggaca
agctgatgaaagctcatgaggaagaagaggaggcagcttcagctaggaaggaggatgtcg
aagaggaacagcttcagtatccgttttatactgaagggactaaggaattgttagaagctc
gaactttcattgctaggttctctatccccagagcatctcarcggttacagcgtgccagga
ggaaaagggaggatccagatgaagatgaggatgcagagatagattgggccctcaaacaag
ctggaagtttggttcttgattgcagtgagattggagatgatcgcccactgtctgggtgtt
cattctcaaaagatggaaagttgctcgctacgtgktc---tttaagcggagtgggaaaga
tatggagtatgcctcatgtgaagaaggtctctgcattgaagggacatactgaacgtgcta
ctgatattgcattttctcctgtaaatggtcatgtggc-----------------------
-aactgcctcagctgaccgcactgcacggctgtggaactcagagggtactctattgaaga
catttgaaggtcatctagaccgccttgctcgtatcggcttccacccatcggggaagtact
tgggcacaactagctttgacaaaacttggcgtctatgggatgttgaaagtggtgctgagt
tgcttcttcaggaaggccatagtaggagtatatatgggatatcttttcatcccgatggat
cactggcagcatcatgtgggctagatgcccttgcacgtgtctgggacctgcggacaggga
gaagtgttctcgctttggaaggtcatgttaaaccggtgcttgggataagcttttctccca
atggctatcatttagccactggtgctgaggataacacttgccgagtttgggatctaagaa
agaaaaagtccttgtatgtcatcccagcccattcaaaccttatctcacaggtcaagtttg
aacctcaagagggatattatctggtaaccgcttcatatgatatgacagctaagatatggt
ctcctcgagactttaaacttgtgaagacactctcaggacacgaagcaaaagtcacatcat
tggatatatca-------------------------------------------------
-----------------------------------------------
>PAFTOL004605
------------------------------------------------------------
------------------------------------------------------------
------------------------------------------------------------
------------------------------------------------------------
------------------------------------------------------------
------------------------------------------------------------
------------------------------------------------------------
-----------------------------------------------------tcatctg
tggagtatgaaataactgaggaaagtcggcaggtcagagaacggcaggagaaagcaatgc
gtgatcttatgatgaagcgacgtgctgctgctcttgctgtacctactaatgacatggctg
tgcgggcgcggcttcgtcgacttggtgaacctatcactctttttggggagagagagatgg
aaaggcgggaccgacttcggatgcttatggcaaagcttgatgcagaagggcaactggaca
agctgatgaaagctcatgaggaagaggaagaggcagcttcagctaggaaggaggatgtcg
aagaggaacagcttcagtatccgttttatactgaaggaactaaggaattgttagaagctc
gaactttcattgctaagttctctatccccagagcatctcaacggttacagcgtgccagga
ggaaaagggaggatccagatgaagatgaggacgcagagatagattgggccctcaaacaag
ctggaagtttggttcttgattgcagtgagattggagatgatcgtccactgtctgggtgtt
cattctcaaaagatggaaagttgctcgctacctgttc---tttaagcggagtgggaaaga
tatggagtatgcctcatgtgaagaaggtctctgcattgaagggacatactgaacgtgcta
ctgatattgcattttctcctgtaaatgatcatgtggc-----------------------
-aactgcctcagctgaccgcactgcacggctgtggaactcagggggtactctattgaaga
catttgaaggtcatctagaccgccttgctcgtatcgccttccacccatcggggaagtatt
tgggcacaactagctttgacaaaacctggcgtctatgggatgttgaaagcggtgccgagt
tgcttcttcaggaaggccatagtaggagtatatatgggatatcttttcatcccgatggat
cactggcagcatcatgtgggctagatgcccttgcacgtgtctgggaccttcggacaggaa
gaagtgttctygctttggaaggtcatgttaaaccggtgcttgggataagcttttctccca
atggctttcatttagccactggtgctgaggataacacttgtcgagtttgggatctaagaa
agaaaaagtccttgtatgtcatcccagcccattcaaatcttatctcacaggtcaagtttg
aacctcaagagggatattatctggtaaccgcttcatatgatatgacagctaagatatggt
cttctcgagactttaaacttgtgaagacactctcaggacatgaagcaaaagtcacatcat
tggatatatca-------------------------------------------------
-----------------------------------------------
>PAFTOL004609
------------------------------------------------------------
------------------------------------------------------------
------------------------------------------------------------
------------------------------------------------------------
------------------------------------------------------------
------------------------------------------------------------
------------------------------------------------------------
-----------------------------------------------------tcatctg
tggagtatgaaattactgaggaaagtcggcaggtcagagaacggcaggagaaagcaatgc
gtgatcttatgatgaagcgtcgtgctgctgctctcgctgtgcctactaatgacatggctg
tgcgggcgcggcttcgtcgacttggtgaacctatcactctttttggggagagagaaatgg
aaagacgggaccgacttcggatgcttatggcaaagcttgatgcagaagggcaattggaca
agctgatgaaagctcacgaggaagaagaggaggcagcttcagctaggaaggaggatgtcg
aagaggaacagcttcagtatccattttatactgaagggtctaaggaattgttagaagctc
gcactttcattgctaagttctctatccctagagcatctcaacggttacagcgtgccagga
ggaaaagggaggatccagatgaagatgaggatgcagagatagattgggccctcaaacagg
ctggaagtttggttcttgattgcagtgagattggagatgatcgtccactgtctgggtgtt
cwttctcaaaagatggaaagttgctcgctacgtgttc---tttaagcggagtgggaaaga
tatggagtatgcctcatgtaaagaaggtctctgcattgaagggacatactgaacgtgcta
ctgatattgcattttctcctgtaaatggtcatgtggc-----------------------
-aactgcctcagctgaccgcactgcacggctgtggaactcagagggtactctattgaaga
catttgaaggtcatctagaccgccttgctcgtatcggcttccacccatcagggaagtact
tgggcacaactagctttgacaaaacttggcgtctatgggatgttgaaagcggtgctgagt
tgcttcttcaggaaggccatagtaggagcatatatgggatatcttttcatcccgatggat
cactggcagcatcgtgtggtctagatgcccttgcacgtgtctgggacctgcgaacaggga
gaagtgttctcgctttggaaggtcacgttaaaccggtgcttgggataagcttttctccca
atggctatcatttagctactggtgctgaggataacacttgtcgagtttgggatctaagaa
agaaaaagtccttgtatgtcatcccagcccatgcaaaccttatctcacaggtcaagtttg
aacctcaagagggatattatctggtaactgsttcatatgatatgacagctaagrtatggt
cttctcgagacttcaaacttgtgaagacactctcagggcatgaagcaaaagtcacatcgt
tggatatatca-------------------------------------------------
-----------------------------------------------
>PAFTOL004610
------------------------------------------------------------
------------------------------------------------------------
------------------------------------------------------------
------------------------------------------------------------
------------------------------------------------------------
------------------------------------------------------------
------------------------------------------------------------
-----------------------------------------------------tcatctg
tggagtatgaaatcactgaggaaagtcggcaggtcagagaacggcaggagaaagcaatgc
gtgatcttatgatgaagcgacgtgctgctgctcttgctgtacctactaatgacatggctg
tgcggacacggcttcgtcgacttggtgaacctataactctttttggggagagagaaatgg
aaagacgggaccggcttcggatgcttatggcaaagcttgatgcagaaggacaattggaaa
agttgatgaaagctcacgaggaagaagaggaggcagcttcagctaggaaggaggatgtcg
aagaggaacagcttcagtatccgttttatactgaagggagtaaggaattgttagaagctc
gaactttcatagctaagttctctatccctagagcatctcagcggctacaacgtgccagga
gaaaaagggaggacccagatgaagatgaggatgcggagatagattgggccctcaaacagg
ctggaagtgtggttctggattgcagtgagattggagatgatcgtccactgtctggatgtt
cattctcaaaagacggaaagttgcttgccacctgttc---tttaagcggagtgggaaaga
tatggagtatgccacatgtgaagaaggtctctgcattgaagggtcatactgaacgtgcta
ctgatattgcattttctcctctaaatgatcatgtggc-----------------------
-aactgcctcagctgaccgcactgcacggctgtggagctcagagggtactctactgaaga
catttgaaggtcatctggagcggcttgctcgtattgccttccacccatcgggaaagtact
tgggcacaactagctttgacaaaacttggcgtttatgggatgttgaaagcggtgctgagt
tgcttcttcaggaaggccatagtaggagtrtatatgggatatctttccatcccgatggat
cattggcagcatcatgtggaytagatgcccttgcacgtgtytgggaccttcggacgggga
gaagtgttctcgctttggaaggtcacgttaraccggtgcttgggataagcttttctccca
atggctgtcatttagccacaggtgctgaagataacacttgtcgggtttgggatctaagaa
agaaaaagtccttatacgtcatcccagcccattcaaaccttatctcacaggtcaaatttg
aacctcaagagggatattttctggtaaccgcttcatatgatatgacagctaagatatggt
cttctcgagactttaaacttgtgaagacactctcaggacatgaagcgaaagtcacatcat
tggatatctca-------------------------------------------------
-----------------------------------------------
>PAFTOL004611
------------------------------------------------------------
------------------------------------------------------------
------------------------------------------------------------
------------------------------------------------------------
------------------------------------------------------------
------------------------------------------------------------
------------------------------------------------------------
-----------------------------------------------------tcatctg
tggagtatgaaatcactgaggaaagtcggcaggtcagagaacggcaggagaaagcaatgc
gtgatcttatgatgaagcgacgtgctgctgctcttgctgtrcctactaatgacatggctg
tgcggacacggcttcgtcgacttggtgaacctataactctttttggggagagagaaatgg
aaagacgggaccggcttcggatgcttatggcaaagcttgatgcagaaggacaattggaaa
agttgatgaaagctcacgaggaagaagaggaggcagcttcagctaggaaggaggatgtcg
aagaggaacagcttcagtatccgttttatactgaagggagtaaggaattgttagaagctc
gaactytcatagctaagttctctatccctagagcatctcakcggctacaacgtgccagga
gaaaaagggaggacccagatgaagatgaggatgcggagatagattgggccctcaaacagg
ctggaagtgtggttctggattgcagtgagattggagatgatcgtccactgtctggatgtt
cattctcaaaagacggaaagttgcttgccacctgttc---tttaagcggagtgggaaaga
tatggagtatgccacatgtgaagaaggtctctgcattgaagggtcatactgaacgtgcta
ctgatattgcattttctcctctaaatgatcatgtggc-----------------------
-aactgcctcagctgaccgcactgcacggctgtggagctcagagggtactctactgaaga
catttgaaggtcatctggagcggcttgctcgtattgccttccacccatcgggaaagtact
tgggcacaactagctttgacaaaacttggcgtttatgggatgttgaaagcggtgctgagt
tgcttcttcaggaaggccatagtaggagtgtatatgggatatctttycatcccgatggat
cattggcagcatcatgtggactagatgcccttgcacgtgtctgggaccttcggacgggga
gaagtgttctcgctttggaaggtcaygttaaaccggtgcttgggataagcttttctccca
atggctgtcatttagccacaggtgctgaagataacacttgtcgggtttgggatctaagaa
agaaaaagtccttatacgtcatcccagcccattcaaaccttatctcacaggtcaaatttg
aacctcaagagggatattttctggtaaccgcttcatatgatatgacagctaagatatggt
cttctcgagactttaaacttgtgaagacactctcaggacatgaagcraaagtcacatcat
tggatatctca-------------------------------------------------
-----------------------------------------------
>PAFTOL004613
------------------------------------------------------------
------------------------------------------------------------
------------------------------------------------------------
------------------------------------------------------------
------------------------------------------------------------
------------------------------------------------------------
------------------------------------------------------------
-----------------------------------------------------tcatctg
tggagtatgaaattactgaggaaagtcggcaggtcagagaacgccaggagaaagcaatgc
gtgatcttatgatgaagcgacgtgctgctgctcttgctgtacctactaatgacatggctg
tgcggrcacggcttcgtcgacttggtgaacccgtcactctttttggggagagagaaatgg
aaagacgggaccgacttcggatgcttatggcaaagcttgatgcggaagggcaattggaca
agctgatgaaagctcatgaggaagaagaggaggcmgcttcagctaggaaggaggatgtcg
aagaggaacagcttcagtatccgttttatactgaagggactaaggaattgttagaagctc
gaactttcattgctaagttctctatccccagagcatctcaacggttacagcgtgccagga
ggaaaagggaggatccagatgaagatgagratgccgagatagattgggccctcaaacaag
ctggaagtttggttcttgattgcagtgagattggagatgatcgtccactgtctgggtgtt
cattctcaaaggatggaaagttgctcgctacgtgttc---tttaagcggagtgggaaaga
tatggagtatgcctcatgtgaagaaggtgtctgcattgaagggacatactgaacgtgcta
ctgatattgcattttctcctgtaaatgatcatgtggc-----------------------
-aactgcctcagctgaccgcactgcacggctgtggaactcagagggtactctattgaaga
catttgaaggtcatctagaccgccttgctcgtatcggcttccatccatcggggaagtact
tgggcacaactagctttgacaaaacttggcgtttgtgggacgttgaaagcggtgctgagt
tgcttcttcaggaaggccatagtaggagtatatatgggatatcgtttcatcccgatggat
cattggcagcatcatgtgggctagatgcccttgcacgtgtctgggaccttcggacaggga
gaagtgttctcgcttttgaaggtcatgttaaaccggtgctcgggataagcttttctccca
acggctatcatttagccactggtgctgaggataacatttgtcgagtttgggatctaagaa
agaaaaagtccttgtatgtcatcccagcccattcaaaccttatmtcacaggtcargtttg
aacctcaggagggatattatctggtaaccgcttcatatgatacgacagccaagatatggt
cttcacgagactttaaacttgtgaagacactctcagggcatgaagcaaaagtcacatcat
tggatatatca-------------------------------------------------
-----------------------------------------------
>PAFTOL004617
------------------------------------------------------------
------------------------------------------------------------
------------------------------------------------------------
------------------------------------------------------------
------------------------------------------------------------
------------------------------------------------------------
------------------------------------------------------------
-----------------------------------------------------tcatctg
tggagtatgaaattactgaggaaagtcggcaggtcagagaacgccaggagaaagcaatgc
gtgatcttatgatgaagcgacgtgcggctgctcttgctgtacctactaatgacatggctg
tgcgggcacggcttcgtcgacttggtgaacccatcactctttttggggagagagaaatgg
aaagacgggaccgacttcggatgcttatggcaaagcttgatgcggaagggcaattggaca
agctgatgaaagctcatgaggaagaagaggaggcagcttcagctaggaaggaggatgtcg
aagaggaacagcttcagtatccgttttatactgaagggactaaggaattgttagaagctc
gaactttcattgctaagttctctatccccagagcatctcaacgtttacagcgtgccagga
ggaaaagggaggatccagatgaagatgaggatgccgagatagattgggccctcaaacaag
ctggaagtttggttcttgattgcagtgagattggagatgatcgtccactatcggggtgtt
cattctcaaaggatggaaagttgctcgctacgtgktc---tttaagcggagtgggaaaga
tatggagtatgcctcatgtgaagaaggtytctgcattgaagggacatactgaacgtgcta
ctgatattgcattttctcctgtaaatratcatgtggc-----------------------
-aactgcctcagctgaccgcactgcacggctgtggaactcagagggtactctattgaaga
catttgaaggtcatctagaccgccttgctcgtatcggcttccatccgtcggggaagtact
tgggcacaactagctttgacaaaacttggcgtttgtgggatgttgaaagcggtgctgagt
tgcttcttcaggaaggccatagtaggagtatatatgggatatcttttcatcccgatggat
cactggcagcatcatgtgggctagatgcccttgcacgtgtctgggaccttcggacgggga
gaagtgttctcgctttggaaggtcatgttaaaccggtgctcgggataagcttttctccca
atggctatcatttagccacyggtgcygaggataacasttgtcgagtttgggatctaagaa
agaaaaagtccttgtatgtcatcccagcccattcaaaccttatctcacaggtcaagtttg
aacctcaagagggatattatctggtaaccgcttcatatgatatgacagccaagatatggt
cttcacgagactttaaacttgtgaagacactctcagggcatgaagcaaaagtcacatcat
tggatatatca-------------------------------------------------
-----------------------------------------------
>PAFTOL004618
------------------------------------------------------------
------------------------------------------------------------
------------------------------------------------------------
------------------------------------------------------------
------------------------------------------------------------
------------------------------------------------------------
------------------------------------------------------------
-----------------------------------------------------tcatctg
tggagtatgaaattactgaggaaagtcggcaggtcagagaacggcaggagaaagcaatgc
gtgatcttatgatgaagcgacgtgctgctgctctsgctgtacctactaatgacatggctg
tgcgggcacggcttcgtcgacttggtgaacctattactctttttggggagagagaaatgg
aaagacgggaccgacttcggatgcttatggcaaagcttgatgcagaagggcaattggaca
agctgatgaaagctcatgaggaagaagaggaggcagcttcagctaggaaggaggatgtcg
aagaggaacagcttcagtatccattttatactgaagggactaaggaattgttagaagctc
gcactttcattgctaagttctctatccccagagcatctcaamggttacagcgtgccagta
ggaaaagggaggatccagatgaagatgaggatgcagagatagattgggccctcaaacaag
ctggaagtttggttcttgattgcagtgagataggagatgatcgtccactgtctgggtgtt
cattctcaaaaratggaaagttgctygctacgtgttc---tttaagcggagtgggaaaga
tatggagtatgcctcakgtaaagaaggtstctgcattgaagggacatactgaacgtgcta
ctgatattgcattttctcctgtaaatggtcatgtggc-----------------------
-aactgcctcagctgaccgcactgcacggctgtggaactcagagggtactctattgaaga
catttgaaggtcatctagaccgccttgctcgyatcggcttccacccatcagggaagtact
tgggcacaactagctttgacaaaacttggcgtctatgggatgttgaaagcggtgctgagt
tgcttcttcaggaaggccatagtaggagtatatatgggatatcttttcatcccgatggat
cactggcagcatcgtgtggtctagatgcccttgcacgtgtctgggacctgcgaacaggga
gaagtgttctcgctttggaaggtcacgttaaaccggtgcttgggataagcttttctccca
atggctatcatttagccactggtgctgaggataacacttgtcgagtttgggatctaagaa
agaaaaagtccttgtatgtcatcccagcycattcaaaccttatctcacaggtcaagtttg
aacctcaagagggatattatctggtaactgcttcatatgatatgacagctaagatatggt
cttctcgagactttaaacttgtgaagayactytcagggcatgaagcaaaagtcacatcat
tggatatatca-------------------------------------------------
-----------------------------------------------
>PAFTOL004619
------------------------------------------------------------
------------------------------------------------------------
------------------------------------------------------------
------------------------------------------------------------
------------------------------------------------------------
------------------------------------------------------------
------------------------------------------------------------
-----------------------------------------------------tcatctg
tggagtatgaaattactgaggaaagtaggcaggtcagagaacggcaggagaaagcaatgc
gtgacctcatgatgaagcgacgtgctgctgctcttgctgtacctactaatgacatggctg
tgcgggcgcggctccgtcgacttggtgaacctataactctttttggggagagagaaatgg
aaagacgggaccgacttcggatgcttatggcaaagcttgatgcggaagggcaattggaaa
agctgatgaaagctcatgaggaagaagaggaggcagcttcagctaggaaggaagatgtcg
aagaggaacagcttcaatatccgttttatactgaagggactaaggaattgttagaagcgc
gaagttttatagctaagttctctatccccagagcatctcaacggctacagcgtgccagga
gaaaaagggaggatccagatgaagacgaggacgcagagatagattgggccctcaaacagg
ctggaagtttggttcttgattgcagtgagattggagatgatcgtccactatctggatgtt
cattctcaaaagatggaaagttgcttgcaacctgttc---tttaagcggagtggggaaga
tatggagtatgcctcatctgaataaggtctctgcattgaagggacatactgaacgtgcta
ctgatattgcattttctcctgtaaatgatcatgtggc-----------------------
-aactgcctcagctgaccgcactgcacggctgtggaactcagggggtactctactgaaga
catttgaaggtcatctagaccgccttgctcgtattgcgttcgacccatcagggaagtact
tgggtacaactagcttcgacaaaacttggcgtctatgggatattgaaagcggtgctgagt
tgcttcttcaggaaggccatagcaggagtgtgtatgggatatctttccatcctgatggat
cactggcagcatcatgtgggctagatgccgttgcacgtgtctgggaccttcggacaggga
gaagtgttctcgcttttgaaggtcatgttaaaccggtgcttgggataagtttttctccca
atggctatcatttagccacaggtgctgaggataacacttgtcgagtttgggatctaagga
agaaaaagtccttgtacatcatcccagcccattcaaaccttatttcacaggtcaagtttg
aacctctagagggatattatctggtaaccgcttcatatgatatgacagctaaggtatggt
catctcgagactttaaacttgtgaagacgctctcaggacatgaagcaaaagtcacgtcat
tggatatatca-------------------------------------------------
-----------------------------------------------
>PAFTOL004620
------------------------------------------------------------
------------------------------------------------------------
------------------------------------------------------------
------------------------------------------------------------
------------------------------------------------------------
------------------------------------------------------------
------------------------------------------------------------
-----------------------------------------------------tcatctg
tggagtatgaaattactgaggaaagtcggyaggtcagagaacrgcargagaaagcaatgc
gtgatcttatgatgaagcgacgtrctgytgctctcrytgtacctactartgacatggctg
tgygggcgcgrcttcgtygacttggtgmacstatcactctttttggggagagagaaatgg
aaagacgrgacygayttcrgatgcttatggcaaagcttgatgcagaagggcaattrgaca
agctgatgaaagstcatgaggaagaagaggaggcagcttcagctaggaaggaggatgycg
aagaggaacarcttcagtatccattttatactgaagggackaaggrattgttagaagctc
rcactwtcattgctaagttctytatcyccagagcatctcaayggttacagcgtrcyagga
ggaaaagggaggatccagatgaagatgaggatgcagagatagattgggccctcaaacaag
ctggaagtttggttcttgattgcagtgagattggagatgatcgtccactrtctssgtgtt
cattctcaaaagatggaaagttgcttgctacgtgttc---tttaagcggagtgggaaaga
tatggagtatgcctcatgtmaagaagatctctgcattgaagggacatactgaacgtgcta
ctgatattgcattttctcctgtaaatggtcatgtggc-----------------------
-aactgcctcagctgaccgcactgcacggctgtggaactcagagggtactctgttgaaga
catttgaaggtcatctagaccgccttgctcgtatcggcttccacccatcagggaagtact
tgggcacaactagctttgacaaaacttggcgtctatgggatgttgaaagcggtgctgagt
tgcttcttcaggaaggccatagtaggagtatatatgggatatctttycatcccgatggat
caytggcagcatcgtgtggtctagatgcccttgcacgtgtctgggacctgcgaacaggga
gaagtgttcttgctttggaaggtcacgttaaaccggtgcttgggataagcttttctccca
atggctatcatttagccactggtgctgaggataacacttgtcgagtttgggatttaagaa
agaaaaagtccttgtatgtcatcccagcccattcaaaccttatctcacaggtcaagtttg
aacctcaagagggatattatctggtaaccgcttcatatgatatgacagctaagatatggt
cttctcgagactttaaacttgtgaagacgctctcagggcatgaagcraaagtcacatcat
tggatatatca-------------------------------------------------
-----------------------------------------------
>PAFTOL004624
------------------------------------------------------------
------------------------------------------------------------
------------------------------------------------------------
------------------------------------------------------------
------------------------------------------------------------
------------------------------------------------------------
------------------------------------------------------------
-----------------------------------------------------tcatctg
tggagtatgaaattactgaggaaagtcggcaggtcagagaacggcaggagaaagcaatgc
gtgatcttatgatgaagcgacgtgctgctgctcttgctgtacctactaatgacatggccg
tgcgggcacggcttcgtcgacttggtgaacccatcactctttttggggaaagagaaatgg
aaagacgggaccgacttcggatgcttatggcaaagcttgatgcggaagggcaattggaca
agctgatgaaagctcatgaggaagaagaggaggcagcttcagctaggaaggaggatgtcg
aagaggaacagcttcagtatccgttttatactgaagggactaaggaattgttagaagctc
gaactttcattgctaagttctctatccccagagcatctcaacggttacagcgtgccagga
ggaaaagggaggatccagatgaagatgaggatgccgagatagattgggccctcaaacaag
ctggaagtttggttcttgattgcagtgagattggagatgatcgtccactgtctgggtgtt
cgttctcaaaagatggaaagttgctcgctacctgktc---tttgagcggagtgggaaaga
tatggagtatgcctcatgtgaagaaggtgtctgcattgaagggacatactgaacgtgcta
ctgatattgcattttctcctgtaaatgatcatgtggc-----------------------
-aactgcctcagctgaccgcactgcacggctgtggaactcagagggtactctattgaaga
catttgaaggtcatctagaccgccttgctcgtatcggcttccatccatcggggaagtact
tgggcacaactagctttgacaaaacttggcgtttgtgggatgttgaaagcggtgctgagt
tgcttcttcaggaaggccatagtaggagtatatatgggatatcttttcatcccgatggat
cactggcagcatcatgtgggctagatgcccttgcacgtgtctgggaccttcggacaggga
gaagtgttctcgctttggaaggtcatgttaaaccggtgctcgggataagcttttctccca
atggctatcatttagccactggtgctgaggataatagttgtcgagtttgggatctaagaa
agaagaagtccttgtatgtcatcccagcccattcaaaccttatctcacaggtcaagtttg
aacctcaagagggatattatctagtaactgcttcatatgatatgacagccaagrtatggt
cttctcgagactttaaacttgtgaagacactctcagggcatgaagcaaaagtcacatcat
tggatatatca-------------------------------------------------
-----------------------------------------------
>PAFTOL004625
------------------------------------------------------------
------------------------------------------------------------
------------------------------------------------------------
------------------------------------------------------------
------------------------------------------------------------
------------------------------------------------------------
------------------------------------------------------------
-----------------------------------------------------tcatctg
tggagtatgaaattactgaggaaagtcggcaggtcagagaacgccaggagaaagcaatgc
gtgatcttatgatgaagcgacgtgctgctgctcttgctgtacctacgaatgacatggctg
tgcgggcacggcttcgtcgacttggtgaacccatcactctttttggggagagagaaatgg
aaagacgggaccgacttcggatgcttatggcaaagcttgatgcggaagggcaattggaca
agctgatgaaagctcatgaggaagaagaggaggcagcttcagctaggaaggaggatgttg
aagaggaacagcttcagtatccgttttatactgaagggactaaggaattgttagaagctc
gaactttcattgctaagttctctatccccagagcatctcaacggttacagcgtgccagga
ggaaaagggaggatccagatgaagatgaggatgctgagatagattgggccctcaaacaag
ctggaagtttggttcttgattgcagtgagattggagatgatcgtccactgtctgggtgtt
cattctcaaaggatggaaagttgctcgctacgtgttc---tttaagcggagtgggaaaga
tatggagtatgcctcatgtgaagaaggtgtctgcattgaagggacatactgaacgtgcta
ctgatattgcattttctcctgtaaatgatcatgtggc-----------------------
-aactgcctcagccgaccgcactgcacggctatggaactcagagggtactctattgaaga
catttgaaggtcatctagaccgccttgctcgtatcggcttccatccatcggggaagtact
tgggcacaactagctttgacaaaacttggcgtctgtgggatgttgaaagcggcgctgagt
tgcttcttcaggaaggccatagtaggagtatatatgggatatcttttcatcccgatggat
cactggcagcatcatgtgggctagatgcccttgcacgtgtctgggatcttcggacaggga
gaagtgttctcgctttggaaggtcatgttaaaccggtgctcgggataagcttttctccca
atggctatcatttagccactggtgctgaggataacatttgtcgagtttgggatctaagaa
agaaaaagtccttgtatgtcatcccagcccattcaaaccttatctcacaggtcaagtttg
aacctcaagagggatattatctggtaaccgcttcatatgatatgacagccaagatatggt
cttcacgagactttaaacttgtgaagacactctcagggcatgaagcaaaagtctcatcat
tggatatatca-------------------------------------------------
-----------------------------------------------
>PAFTOL004626
------------------------------------------------------------
------------------------------------------------------------
------------------------------------------------------------
------------------------------------------------------------
------------------------------------------------------------
------------------------------------------------------------
------------------------------------------------------------
-----------------------------------------------------tcatctg
tggagtatgaaataactgaagaaagtcggcaggtcagagaacggcaggagaaagcaatgc
gtgatcttatgatgaagcgacgtgctgctgctcttgctgtacctactaatgacatggctg
tgcgggcgcggcttcgtcgacttggtgaacctatcactctttttggggagagagagatgg
aaaggcgggaccgacttcggatgcttatggcaaagcttgatgcagaagggcaattggaca
agctgatgaaagctcatgaggaagaggaagaggcagcttcagctaggaaggaggacgtcg
aagaggaacagcttcagtatccgttttatactgaagggactaaggaattgttagaagctc
gaactttaattgctaagttctctatccccagagcatctcaacggttacagcgtgccagga
ggaaaagggaggatccagatgaagatgaggacgcagagatagattgggcactcaaacaag
ctggaagtttggttcttgattgcagtgagattggagatgatcgtccactgtctgggtgtt
cattctcaaaagatggaaagttgctcgctacctgttc---tttaagcggagtgggaaaga
tatggagtatgcctcatgtgaagaaggtctctgcactgaagggacatactgaacgtgcta
ctgatattgcattttctcctgtaaatgatcatgtggc-----------------------
-aactgcctcagctgaccgcactgcacggctgtggaactcagagggtactctattgaaga
catttgaaggtcatctagaccgccttgctcgtatcgccttccacccatcggggaagtact
tgggcacaactagctttgataaaacctggcgtctatgggatgttgaaagcggtgccgagt
tgcttcttcaggaaggccatagtaggagtatatatgggatatcttttcatcccgatggat
cactggcagcatcatgtgggctagatgcccttgcacgtgtctgggaccttcggacaggaa
gaagtgttctcgctttggaaggtcatgttaaaccggtgcttgggataagcttttctccca
atggctttcatttagccactggtgctgaggataacacttgtcgagtttgggatctaagaa
agaaaaagtccttgtatgtcatcccagcccattcaaaccttatctcacaggtcaagtttg
aacctcaagagggatattatctggtaaccgcttcatatgatatgacagctaagatatggt
cttctcgagactttaaacttgtgaagacactctcaggacatgaagcaaaagtcacatcat
tggatatatcacctgatggacagtatgtagcaactgttgcacatgatcggactatcaagt
tatggtcaagccatgcctcttcagaagaaaagtccatggatgtagac
>PAFTOL004629
------------------------------------------------------------
------------------------------------------------------------
------------------------------------------------------------
------------------------------------------------------------
------------------------------------------------------------
------------------------------------------------------------
------------------------------------------------------------
-----------------------------------------------------tcatctg
tggagtatgaaattaccgaggaaagtcggcaggtcagagaacggcaggagaaagcaatgc
gtgatcttatgatgaagcgacgtgctgccgctcttgctgtacctactaatgacatggctg
tgcgggcgcggcttcgtcgacttggtgaacctatcactctttttggggagagagaaatgg
aaagacgggaccgacttcggatgcttatggcaaagcttgatgcggaagggcaattggaca
agctgatgaaagctcatgaggaagaggaggaggcagcttcagctaggaaggaggatgtcg
aagaggaacagcttcagtatccgttttatactgaagggactaaggaattgttagaagctc
gaactttcattgctaagttctctatccccagagcatcccaacggttacagcgtgccagga
ggaaaagggaggatccagatgaagatgaggatgcagagatagattgggccctcaaacaag
gtggaggttttgttcttgattgcagtgagattggagatgatcgtccactgtctgggtgtt
cattctcaaaagatggaaagttgctcgctacctgttc---tttaagcggagtgggaaaga
tatggagtatgcctcatgtgaagaaggtctctgcattgaagggacatactgaacgtgcta
ctgatattgcattttctcctgtaaatgatcatgtggc-----------------------
-aactgcctcagctgaccgcactgcacggctgtggaactcagagggtactctattgaaga
catttgaaggtcatctagaccgccttgctcgtatcgccttccacccgtcggggaagtact
tgggcacaactagctttgacaaaacttggcgtctatgggatgttgaaaatggtgctgagt
tgcttcttcaggaaggccatagtaggagtatatatgggatatcttttcatcccgatggat
cactggcagcatcatgtgggctagatggccttgcacgtgtctgggaccttcggacmggaa
gaagtgttctcgctttggaaggtcacgttaaaccggtgcttgggataagcttttctccca
atggctatcatttagccactggtgctgaggataacacttgtcgagtttgggatctaagaa
agaaaaagtccttgtatgtcatcccagcccattcaaaccttatctcacaggtcaagtttg
aacctcaagagggatattatctggtaaccgcttcatatgatatgacagctaagatatggt
cttgtcgagactttaaacttgtgaagacactctcaggacatgaagcaaaagtcacatcat
tggatatatca-------------------------------------------------
-----------------------------------------------
>PAFTOL004631
------------------------------------------------------------
------------------------------------------------------------
------------------------------------------------------------
------------------------------------------------------------
------------------------------------------------------------
------------------------------------------------------------
------------------------------------------------------------
-----------------------------------------------------tcatctg
tggagtatgaaattactgaggaaagtcggcaggtcagagaacggcaggagaaagcaatgc
gtgatcttatgatgaagcgacgtgctgctgctcttgctgtacckactaatgacatggccg
tgcgggcacggcttcgtcgacttggtgaacccatcactctttttggggaaagagaaatgg
aaagacgggaccgacttcggatgcttatggcaaagcttgatgcrgaagggcaattggaca
agctgatgaaagctcatgaggaagaagaggaggcagcttcagctagaaaggaggatgtcg
aagaggaacagcttcagtatccgttttatactgaagggactaaggaattgttagaagctc
gaactttcattgctargttctctatccccagagcatctcaacggttacagcgtgccagga
ggaaaagggaggatccagatgaagatgaggatgccgagatagattgggccctcaaacaag
ctggaagtttggttcttgattgcagtgagattggagatgatcgtccactgtctgggtgtt
cgttctcaaaagatggaaagttgctygctacctgktc---tttgagcggagtgggaaaga
tatggagtatgcctcatgtgaagaaggtgtctgcattgaagggacatactgaacgtgcta
ctgatattgcattttctcctgtaaatgatcatgtggc-----------------------
-aactgcctcagctgaccgcactgcacggctgtggarctcagagggtactctattgaaga
catttgaaggtcatctagaccgccttgctcgtatcggcttccatccatcggggaagtact
tgggcacaactagctttgacaaaacttggcgtttgtgggatgttgaaagcggtgctgagt
tgcttcttcaggaaggccatagtaggagtatatatgggatatcttttcatcccgatggat
cactggcagcatcatgtgggctagatgcccttgcacgtgtctgggaccttcggacaggga
gaagtgttctcgctttggaaggtcatgttaaaccggtgctcgggataagcttttctccca
atggctatcatttagccactggtgctgaggataacagttgtcgagtttgggatctaagaa
agaagaagtccttgtatgtcatcccagcccattcaaaccttgtctcacaggtcaagtttg
aacctcaagagggatattatctagtaactgcttcatatgatatgacagccaagatatggt
cttcacgagactttaaacttgtgaagacactctcagggcatgaagcaaaagtcacatcat
tggatatatca-------------------------------------------------
-----------------------------------------------
>PAFTOL004632
------------------------------------------------------------
------------------------------------------------------------
------------------------------------------------------------
------------------------------------------------------------
------------------------------------------------------------
------------------------------------------------------------
------------------------------------------------------------
-----------------------------------------------------tcatctg
tggagtatgaaataactgaagaaagtcggcaggtcagagaacggcaggagaaagcaatgc
gtgatcttatgatgaagcgacgtgctgctgctcttgctgtacctactaatgacatggctg
tgcgggcgcggcttcgtcgacttggtgaacctatcactctttttggggagagagagatgg
aaaggcgggaccgacttcggatgcttatggcaaagcttgatgcagaagggcaattggaca
agctgatgaaagctcatgaggaagaggaagaggcagcttcagctaggaaggaggatgtcg
aagaggaacagcttcagtatccgttttatactgaagggactaaggaattgttagaagctc
gaactttcattgctaagttctctatccccagagcatctcaacggttacagagtgccagga
ggaaaagggaggatccagatgaagatgaggacgcagagatagattgggcactcaaacaag
ctggaagtttggttcttgattgcagtgagattggagatgatcgtccactgtctgggtgtt
cattctcaaaagatggaaagttgctcgctacctgttc---tttaagcggagtgggaaaga
tatggagtatgcctcatgtgaagaaggtctctgcattgaagggacatactgaacgtgcta
ctgatattgcattttctcctgtaaatgatcatgtggc-----------------------
-aactgcctcagctgaccgcactgcacggctgtggaactcagagggtactccattgaaga
catttgaaggtcatctagaccgccttgctcgtatcgccttccacccatcggggaagtact
tgggcacaactagctttgacaaaacctggcgtctatgggatgttgaaagcggtgccgagt
tgcttcttcaggaaggccatagtaggagtatttatgggatatcttttcatcccgatggat
cactggcagcttcatgtgggctagatgcccttgcacgtgtctgggaccttcggacaggaa
gaagtgttctcgctttggaaggtcatgttaaaccggtgcttgggataagcttttctccca
atggctttcatttagccactggtgctgaggataacacttgtcgagtttgggatctaagaa
agaaaaagtccttgtatgtcatcccagcccattcaaaccttatctcacacgtcaagtttg
aacctcaagagggatattatctggtaaccgcttcatatgatatgacagctaagatatggt
cttctcgagactttaaacttgtgaagacactctcaggacatgaaacaaaagtcacatcat
tggatatatca-------------------------------------------------
-----------------------------------------------
>PAFTOL004633
------------------------------------------------------------
------------------------------------------------------------
------------------------------------------------------------
------------------------------------------------------------
------------------------------------------------------------
------------------------------------------------------------
------------------------------------------------------------
-----------------------------------------------------tcatctg
tggartatgaaattactgaggaaagtcggcaggtcagagaacggcaggagaaggcgatgc
gtgatcttatgatgaagcgacgcgctgctgctcttgctgtacctactaatgacatggctg
tgcgggcgcggcttcgtcgacttggtgagcccatcactctttttggggagagagaaatgg
aaagacgggaccgacttcggatgcttatggcaaagcttgatgcggaagggcaattggasa
agctgatgaaagctcatgaggargaagaggaggcagcttcagctaggaaggaggatgtyg
aagaggaacagcttcagtatccrttttatactgaagggactaaggaattgttagaagctc
gaactttcattgctaagttctctatccccagagcatmtcaacggttacagcgtgccagga
ggaaaagggaggatccggatgaagatgaggatgcagagatagattgggccctcaaacaag
ctggaagttttgttcttgattgcagtgagattggagatgatcgtccactgtctgggtgtt
cattctcaaaagatggaaagttgctcgctacctgttc---tttaagcgsrgtgggaaaga
tatggaatatgcctcatgtgaagaaggtctctgcattgaagggacatactgaacgtgcta
ctgatattgcattttctcctgtaaatgatcatgtggc-----------------------
-aactgcctcagctgaccgcacygcacggctgtggaactcagagggtactctattgaaga
catttgaaggtcatctagaccgccttgctcgtattggcttccacccttcggggaagtact
tgggcacaactagctttgacaaaacttggcgtttatgggatgttgaaagcggtgctgagt
tgctgcttcaggaaggccatagtaggagtatatatgggatatcttttcatcccgatggat
cactggcagcatcatgtggactagatgcccttgcmcgtgtctgggaccttcggacaggga
gaagtgttctcgctttggaaggtcatgttaaaccggtgcttgggataagcttttctccca
atggcyatcatttggccactggtgctgaggataacacttgtcragtttgggatctaagaa
agaaaaagtccttgtatgtcatcccagcccattcaaaccttatctcacaggtcaagtttg
aacctcaagagggatattatttggtaaccgcttcatatgatatgacagctaagatatggt
cttctcgagactttaaacttgtgaagacactgtcagggcatgaagcaaaagtcacatcat
tggatatatca-------------------------------------------------
-----------------------------------------------
>PAFTOL004634
------------------------------------------------------------
------------------------------------------------------------
------------------------------------------------------------
------------------------------------------------------------
------------------------------------------------------------
------------------------------------------------------------
------------------------------------------------------------
-----------------------------------------------------tcatctg
tggagtatgaaattactgargaaagtcggcaggtcagagaacggcaggagaaagcaatgc
gtgatcttatgatgaagcgacgtgctgctgctcttgctgtacccactaatgacatggctg
trcgggygcggcttcgtcgacttggtgagcctatcactctttttggggagagagaaatgg
aaagacgggaccgacttcggatgcttatggcaaagcttgatgcggaagggcaattggaca
aactgatgaaagctcatgaggaagaagaggaggcagcttcggctaggaaggaggatgtyg
aagaggaacagcttcagtayccattttatactgaagggactaaggacttgttagaagctc
gaactttcattgctaagttctctatmcccagagcatctcaacgrttacagcgtgctagga
ggaaaagggaggatccagatgaagatgaggatgcagagatagattgggccctcaaacaag
ctggaagttttgttcttgattgcagtgagattggagatgatcgtccactgtctgggtgtt
cattcgcaaaagatggaaagttgctcgctacctgttc---tttgagcggagtgggaaaga
tatggagtatgcctcatgtgaagaaggtctctgcattgaagggacatactgaacgtgcta
ctgatattgcattttctcctgtaaatgatcatgtggc-----------------------
-aactgcctcagctgaccgcactgcacgtctgtggaactcagagggtactctattgaaga
catttgaaggtcatctagaccgccttgctcgtatcggcttccacccttcggggaagtact
tgggcacaaccagctttgacaraacttggcgtttatgggatgttgaaarcggtgctgagt
tgctgcttcaggaaggccatagtaggagtatatatgggatatcttttcatccggatggat
cactggcagcatcatgtggwctagatgcccttgcacgtgtctgggaccttcggacaggga
gaagtgttcttgctttggagggtcatgttaaaccggtgctcgggataagcttttctccca
atggctatcatttggccactggtgctgaggataacacttgtcgagtttgggatctaagaa
araaaaagtccttgtatgttatyccagcccattcaaaccttatctcacaggtcaaatttg
aacctcaagaggggtattatctggtaaccgcttcatatgatatgacagctaagrtatggt
cttctcgagactttaaacttgtgaagacactgtcagggcatgaagcaaaagtcacatcat
tgkatatatca-------------------------------------------------
-----------------------------------------------
>PAFTOL004635
------------------------------------------------------------
------------------------------------------------------------
------------------------------------------------------------
------------------------------------------------------------
------------------------------------------------------------
------------------------------------------------------------
------------------------------------------------------------
-----------------------------------------------------tcatctg
tggagtatgaaattactgaggaaagtcggcaggtcagagaacggcaggagaaagcaatgc
gtgatcttatgatgaagcgacgtgctgctgctcttgctgtacctactaatgacatggctg
tgcgggcgcggcttcgtcgacttggtgagcctatcactctttttggggagagagaaatgg
aaagacgggaccgacttcggatgcttatggcaaagcttgatgcggaagggcaattggasa
agytgatgaaagctcatgaggaagaagaggaggcagcttcagctaggaaggaggatgtcg
aagaggaacagtttcagtatccattttatactgaaggkactaaggacttgttagaagctc
gaactttcattgctaagttctctatacccagagcatctcaacggttgcagcgtgctagga
ggaaaagggaggatccagatgaagatgaggatgcagagatagattgggccctcaaacaag
ctggaagtcttgttcttgattgcagtgagattggagatgatcgtccactgtctgggtgtt
cattctcaaaagatggaaagttgcttgctacctgttc---tttgagcggagtgggaaaga
tatggagtatgcctcgtgtgaagaaggtctctgcattgaagggacatactgaacgtgcta
ctgatattgcattttctcctgtaaatgatcatgtggc-----------------------
-aactgcctcagctgaccgcactgcacgtctgtggaactcagagggtactctattgaaga
catttgaaggtcatctagaccgccttgctcgtgtcgccttccacccttcggggaagtact
tgggcacaactagctttgacaaaacttggcgtttatgggatgttgaaagcggtgccgagt
tgctgcttcaggaaggccatagtaggagtatatatgggatttcttttcatcccgatggat
cactggcagcatcatgtggactagatgcccttgcacgtgtctgggaccttcggacaggga
gaagtgttctcgctttggagggtcatgttaaaccggtgcttggaataagcttttctccca
atggctatcatttggccactggtgctgaggataacacttgtcgagtgtgggatctaagaa
agaaaaagtccttgtatgtcattccagcccattcaaaccttatctcacaggtcaaatttg
aacctcaagaggggtattatctggtaaccgcttcatatgatatgacagctaagatatggt
cttctcgagactttaaacttgtgaaggcactgtcagggcatgaagcaaaagtcacatcat
tggatatatca-------------------------------------------------
-----------------------------------------------
>PAFTOL004637
------------------------------------------------------------
------------------------------------------------------------
------------------------------------------------------------
------------------------------------------------------------
------------------------------------------------------------
------------------------------------------------------------
------------------------------------------------------------
-----------------------------------------------------tcatctg
tggagtatgaaattactgaggaaagtaggcaggtcagagaacggcaggagaaagcaatgc
gtgacctcatgatgaagcgacgtgctgctgctcttgctgtacctactaatgacatggctg
tgcgggcgcggctccgtcgacttggtgaacctataactctttttggggagagagaaatgg
aaagacgggaccgacttcggatgcttatggcaaagcttgatgcggaagggcaattggaaa
agctgatgaaagctcatgaggaagaagaggaggmagcttcagctaggaaggaagatgtcg
aagaggaacaacttcaatatccgttctatactgaagggactaaggaattgttagaagctc
gaacttttatagctaagttctctatccccagagcatctcaacggctacagcgtgccagga
gaaaaagggaggatccagatgaagatgaggatgcagagatagattgggccctcaaacagg
ctggaagtttggttcttgattgcagtgagattggagatgatcgtccactatctggatgtt
cattctcaaaagatggaaagttgctcgcaacctgttc---tttaagcggagtggggaaga
tatggagtatgcctcatgtgaagaaggtctctgcattgaagggacatactgaacgtgcta
ctgatattgcattttctcctataaatgatcatgtggc-----------------------
-aactgcctcagctgaccgcactgcacggctgtggaactcagagggtactctactgaaga
catttgaaggtcatctagaccgccttgctcgtattgccttccacccatcagggaagtact
tgggtacaactagctttgacaaaacttggcgtctatgggatattgaaactggtgctgagt
tgcttcttcaggaaggccatagcaggagtgtatatgggatatctttccatcctgatggat
cactggcagcatcatgtgggctggatgcccttgcacgtgtctgggaccttcggacaggga
gaagtgttcttgctttggaaggtcatgttaaaccggtgcttgggataagtttttctccca
atggccatcatttagccacaggtgctgaggataacacttgtcgaatttgggatctaagga
agaaaaagtccttgtacgtcatcccagcccattcaaaccttatttcacaggtcaagtttg
aacctcaagaggggtattatctggtaactgcttcatatgatatgacggctaaggtatggt
catctcgagactttaaacttgtgaagacactctcaggacatgaagcaaaagtcacatcat
tggatatatca-------------------------------------------------
-----------------------------------------------
>PAFTOL004638
------------------------------------------------------------
------------------------------------------------------------
------------------------------------------------------------
------------------------------------------------------------
------------------------------------------------------------
------------------------------------------------------------
------------------------------------------------------------
-----------------------------------------------------tcatctg
tggagtatgaaattactgaggaaagtcggcaggtcagagaacggcaggagaaagcaatgc
gtgatcttatgatgaagcgacgtgctgctgctcttgctgtacctactaatgacatggctg
tgcgggcacggcttcgtcgacttggtgaacccatcactctttttggggagagagaaatgg
aaagacgggaccgacttcggatgcttatggcaaagcttgatgcggaagggcaattggaca
agctgatgaaagctcatgaggaagaagaggaggcagcttcagctaggaaggaggatgttg
aagaggaacagcttcagtatccgttttatactgaagggactaaggaattgttagaagctc
gaactttcattgctaagttctctatccccagagcatctcaacggttacagcgtgccagga
ggaaaagggaggatccagatgaagatgaggatgccgagatagattgggccctcaaacaag
ctggaagtttggttcttgattgcagtgagattggagatgatcgtccactgtctgggtgtt
cattctcaaaagatggaaagttgctcgctacctgttc---tttaagtggagtgggaaaga
tatggagtatgcctcatgtgaagaaggtgtctgcattaaagggacatactgaacgtgcta
ctgatattgcattttctcctgtaaatgatcatgtggc-----------------------
-aactgcctcagctgaccgyactgcacggctgtggaactcagagggtactctattgaaga
catttgaaggtcatctagaccgccttgctcgtrtcggcttccatccatcggggaagtact
tgggcacaactagctttgacaaaacttggcgtttgtgggatgttgaaagcggtgctgagt
tgcttcttcaggaaggccatagtaggagtatatatgggatatcttttcatcccgatggat
cactggcaggatcatgtgggctagatgcccttgcacgtgtctgggaccttcggacaggga
gaagtgttctcgctttggaaggtcatgttaaaccggtgctcgggataagcttttctccca
atggctatcatttagccactggtgctgaggataacagttgtcgagtttgggatctaagaa
agaaaaagtccttgtatgtcatcccagcccattcaaacctagtctcacaggtcaagtttg
aacctcaggagggatattatctagtaaccgcttcgtatgatatgacagccaagatatggt
cttctcgagactttaaacttgtgaagacactctcagggcatgaagcaaaagtcacatcat
tggatatatca-------------------------------------------------
-----------------------------------------------
>PAFTOL004639
------------------------------------------------------------
------------------------------------------------------------
------------------------------------------------------------
------------------------------------------------------------
------------------------------------------------------------
------------------------------------------------------------
------------------------------------------------------------
-----------------------------------------------------tcatctg
tggagtatgaaataactgaggaaagtcggcaggtcagagaacggcaggagaaagcaatgc
gtgatcttatgatgaagcgacgtgctgctgctcttgctgtacctactaatgacatggctg
tgcgggcgcggcttcgtcgacttggtgaacctatcactctttttggggagagagagatgg
aaaggcgggaccgacttcggatgcttatggcaaagcttgatgcagaagggcaattggaca
agctgatgaaagctcatgaggaagaggaagaggcagcttcagctaggaaggaggatgtcg
aagaggaacagcttcagtatccgttttatactgaaggaactaaggaattgttagaagctc
gaactttcattgctaagttctctatccccagagcatctcaacggttgcagcgtgccagga
ggaaaagggaggatccagatgaagatgaggacgcagagatagattgggccctcaaacaag
ctggaagtttggttcttgattgcagtgagattggagatgatcgtccactgtctgggtgtt
cattctcaaaagatggaaagttgctcgccacctgttc---tttaagcggagtgggaaaga
tatggagtatgcctcatgtgaagaaggtctctgcattgaagggacatactgaacgtgcta
ctgatattgcattttctcctgtaaatgatcatgtggc-----------------------
-aactgcctcagctgaccgcactgcacggctgtggaactcagggggtactctattgaaga
catttgaaggtcatctagaccgccttgctcgtatcgccttccacccatcggggaagtact
tgggcacaactagctttgacaaaacctggcgtctatgggatgttgaaagcggtgccgagt
tgcttcttcaggaaggccatagtaggagtatatatgggatatcttttcatcccgatggat
cactggcagcatcatgtgggctagatgcccttgcacgtgtctgggaccttcggacaggaa
gaagtgttctcgctttggaaggtcatgttaaaccggtgcttgggataagcttttctccca
atggctttcatttagccactggtgctgaggataacacttgtcgagtttgggatctaagaa
agaaaaagtccttgtatgtcatcccagcccattcaaatcttatctcacaggtcaagtttg
aacctcaagagggatattatctggtaaccgcttcatatgatatgacagctaagatatggt
cttctcgagactttaaacttgtgaagacactctcaggacatgaatcaaaagtcacatcat
tggatatatcacctgrtggacagtatgtagcaactgttgcacatgatcggactatcaagt
tatggtcaagccatgcctcttcagaagaaaagtccatggatgtagac
>PAFTOL004640
------------------------------------------------------------
------------------------------------------------------------
------------------------------------------------------------
------------------------------------------------------------
------------------------------------------------------------
------------------------------------------------------------
------------------------------------------------------------
-----------------------------------------------------tcatctg
tggagtatgaaattactgaggaaagtcgacaggtcagagaacggcaggagaaagcaatgc
gtgatcttatgatgaagcgacgtgctgctgctcttgctgtacctactaatgacatggctg
tgcgggcgcggcttcgtcgacttggtgaacctatcactctttttggggagagagaaatgg
aaagacgggaccgacttcggatgcttatggcaaagcttgatgcggaagggcaattggaca
agctgatgaaagctcatgaggaagaggaggaggcagcttcagctaggaaggaggatgtcg
aagaggaacagcttcagtatccgttttatactgaagggactaaggaattgttagaagctc
gaactttcattgctaagttctctatccccagagcatctcaacggttacagcgtgccacga
ggaaaagggaggatccagatgaagatgaggatgcagagatagattgggccctcaaacaag
ctggaagtttggttcttgattgcagtgagattggagatgatcgtccactgtctgggtgtt
cattctcaaaagatggaaagttgctcgctacctgttc---tttaagcggagtgggaaaga
tatggagtatgcctcatgtgaagaaggtctcggcattgaagggacatactgaacgtgcta
ctgatattgcattttctcctgtaaatgatcatgtcgc-----------------------
-aactgcctcagctgaccgcactgcacggctgtggaactcagagggtactctattgaaga
catttgaaggtcatctagaccgccttgctcgtatcgccttccacccatcggggaagtact
tgggcacaactagctttgacaaaacttggcgtctatgggatgttgaaagcggtgctgagt
tgcttcttcaggaagggcatagtaggagtatatatgggatatcttttcatcccgatggat
cactggcagcatcatgtgggctagatgcccttgcacgtgtctgggaccttcggacaggga
gaagtgttctcgctttggaaggtcatgttaaatcggtgcttgggataagcttttctccaa
atggctatcatttagccactggtgctgaggataacatttgtcgagtttgggatctaagaa
agaaaaagtccttgtatgtcatcccagcccattcaaaccttatctcacaggtcaagtttg
aacctcaagagggatattatctggtaaccgcttcatatgatatgacagctaagatatggt
cttctcgagactttaaacttgtgaagacactctcaggacatgaagcaaaagtcacatcat
tggatatatca-------------------------------------------------
-----------------------------------------------
>PAFTOL004642
------------------------------------------------------------
------------------------------------------------------------
------------------------------------------------------------
------------------------------------------------------------
------------------------------------------------------------
------------------------------------------------------------
------------------------------------------------------------
-----------------------------------------------------tcatctg
tggagtatgaaattactgaggaaagtcggcaggtcagagaacgccaggagaaagcaatgc
gtgatcttatgatgaagcgacgtgctgctgctcttgctgtacctactaatgacatggctg
tgcgggcacggcttcgtcgacttggtgaacccatcactctttttggggagcgagaaatgg
aaagacgggaccgacttcggatgcttatggcaaagcttgatgcggaagggcaattggaca
agctgatgaaagctcatgaggaagaagaggaggcaggttcagctaggaaggaggatgtcg
aagaggaacagcttcagtatccgttttatactgaagggactaaggaattgttagaagctc
gaactttcattgctaagttctctatccccagagcatctcaacggttacagcgtgccagga
ggaaaagggaggatccagatgaagatgaggatgccgagatagattgggccctcaaacaag
ctggaagtttggttcttgattgcagtgagattggagatgatcgtccactgtctgggtgtt
cattctcaaaggatggaaagttgctcgctacgtgttc---tttaagcggagtgggaaaga
tatggagtatgcctcatgtgaagaaggtgtctgcattgaagggacatactgaacgtgcta
ctgatattgcattttctcctgtaaatgatcatgtggc-----------------------
-aactgcctcagctgaccgcactgcacggctgtggaactcagagggtactctattgaaga
catttgaaggtcatctagaccgccttgctcgtatcggcttccatccatcggggaagtact
tgggaacaactagctttgacaaaacttggcgtttgtgggatgttgaaagcggtgcggagt
tgcttcttcaggaaggccatagtaggagtatatatgggatatcttttcatcccgatggat
cactggcagcatcatgtgggctagatgcccttgcacgtgtctgggaccttcggacaggga
gaagtgttctcgctttggaaggtcatgttaaaccggtgctcgggataagcttttctccca
atggctatcatttagccactggtgctgaggataactgttgtcgagtttgggatctaagaa
agaaaaagtccttgtatgtcatcccagcccattcaaaccttatctcacaggtcaagtttg
aacctcaagagggatattatctggtaaccgcttcatatgatatgacagccaagatatggt
cttcacgagactttaaacttgtgaagacactctcagggcatgaagcaaaagtcacatcat
tggatatatca-------------------------------------------------
-----------------------------------------------
>PAFTOL004644
------------------------------------------------------------
------------------------------------------------------------
------------------------------------------------------------
------------------------------------------------------------
------------------------------------------------------------
------------------------------------------------------------
------------------------------------------------------------
-----------------------------------------------------tcatctg
tggagtatgaaattactgaggaaagtcggcaggtcagagaacggcaggagaaagcaatgc
gtgatcttatgatgaagcgacgtgctgctgctcttgctgtacctactaatgacatggctg
tgcgggcgcggcttcgtcgacttggtgaacctatcactcttttcggggagagagaaatgg
aaagacgggaccgacttcggatgcttatggcaaagcttgatgcagaagggcaattggaca
agctgatgaaagctcatgaggaagaagaggaggcagcttcagctaggaaggaggatgtcg
aagaggaacagcttcagtatccgttttatactgaagggactaaggaattgttagacgctc
gaactttcattgctaagttctctatccccagagcatctcaacggttacagcgtgccagga
ggaaaagggaggatccagatgaagatgaggatgcagagatagactgggccctcaagcaag
ctggaagtttggttcttgattgcagtgagattggagatgaccgtccactgtctgggtgtt
cattctcaaaygatggaaaattgctcgctacgtgttc---tttaagcggagtggggaaga
tatggagtatgcctcatgtgaagaaggtctctgcattgaagggacatactgaacgtgcta
ctgatattgcattttctcctgtaagtggtcatgtggc-----------------------
-aactgcctcagctgaccgcactgcacggctgtggaactcagagggkactctattgaaga
catttgaaggtcatctagaccgccttgctcgtatcggcttccacccatcggggaagtact
tgggyacgactagctttgacaaaacttggcgtctatgggatgttgaaagcggtgctgagt
tgctgcttcaggaaggccatagtaggagtatatatgggatatcttttcatcccgatggat
cactggcagcatcatgtgggctagatgcccttgcacgtgtctgggacctgcggacaggga
gaagtgttctcgctttggaaggtcacgttaaaccggtgctcgggataagcttttctccca
atggctatcatttagccactggtgctgaggataacacttgtcgcgtttgggatctaagaa
agaaaaagtccttgtatgtcatcccagcccattcaaaccttatctcacaggtcaagtttg
aacctcaagagggatattatctggtaaccgcttcatatgatatgacagctaagatatggt
cttctcgagactttaaacttgtgaaggcactctcaggacatgaagcaaaagtcacatcat
tggatatatca-------------------------------------------------
-----------------------------------------------
>PAFTOL004646
------------------------------------------------------------
------------------------------------------------------------
------------------------------------------------------------
------------------------------------------------------------
------------------------------------------------------------
------------------------------------------------------------
------------------------------------------------------------
-----------------------------------------------------tcatctg
tggagtatgaaattactgaggaaagtcggcaggtcagagaacggcaggagaaagcaatgc
gtgatcttatgatgaagcgacgtgctgctgctcttgctgtacctactaatgacatggccg
tgcgggcacggcttcgtcgacttggtgaacccatcactctttttggggaaagagaaatgg
aaagacgggaccgacttcggatgcttatggcaaagcttgatgcggaagggcaattggaca
agctgatgaaagctcatgaggaagaagaggaggcagcttcaactaggaaggaggatgtcg
aagaggaacagcttcagtatccgttttatactgaagggactaaggaattgttagaagctc
gaactttcattgctaagttctctatccccagagcatctcaacggttacagcgtgccagga
ggaaaagggaggatccagatgaagatgaggatgccgagatagattgggccctcaaacaag
ctggaagtttggttcttgattgcagtgagattggagatgatcgtccactgtctgggtgtt
cgttctcaaaagatggaaagttgctcgctacctgktc---tttgagtggagtgggaaaga
tatggagtatgcctcatgtgaagaaggtgtctgcattgaagggacatactgaacgtgcta
ctgatattgcattttctcctgtaaatgatcatgtggc-----------------------
-aactgcctcagctgaccgcactgcacggctgtggaactcagagggtactctattgaaga
catttgaaggtcatctagaccgccttgctcgtattggcttccatccatcggggaagtact
tgggcacaactagctttgacaaaacttggcgtttgtgggatgttgaaagcggtgctgagt
tgcttcttcaggaaggccatagtaggagtatatatgggatatcttttcatcccgatggat
cactggcagcatcatgtgggctagatgcccttgcacgtgtctgggaccttcggacaggga
gaagtgttctcgctttggaaggtcatgttaaaccggtgctcgggataagcttttctccca
atggctatcatttagccactggtgctgaggataacagttgtcgagtttgggatctaagaa
agaagaagtccttgtatgtcatcccagcccattcaaaccttgtctcacaggtcaagtttg
aacctcaagagggatattatctagtaactgcttcatatgatatgacagccaagatatggt
cttcacgagactttaaacttgtgaagacactctcagggcatgaagcaaaagtcacatcat
tggatatatca-------------------------------------------------
-----------------------------------------------
>PAFTOL004647
catgtcaaagaatggcagaagaaagcaatgcgtgatcttatgatgaagcgacgtgttgtt
gctttcgctgtacctactaatgacatggctatacgggtgcgatttcgtctacttggtgaa
cctatcactctttttggggagagagatggaaaaaacataagtttatggcacagcttgatg
aaaagggaaattggacaagctgataaagctcatgaggaagaagaggaggtagcttcagct
aggaaggaggatgtcaaagaggaacaacttcagtatccatttcatactgaagggactaag
gaattgttagaagctcgcactttcattactaagttctgtatccccaaagcatcttaatgg
ttacagtgtgccaaaaggaaaaaggaggatccagatgaagataaggacgcagagatagat
tggctcaaacaagtcggaagtttggttcttgattatggtgagattggagatgatcatcca
ctgtctgggtgttcattctcaaaagatggatagttgctcgcta--cagaaaaagcaatgc
gtgatcttatgatgaagcgacgtgctgctgctcttgctgtacctactaatgacatggccg
tgcgggcgcggcttcgtcgccttggtgaacctatcactctttttggggagagagaaatgg
aaagacgggaccgacttcggatgctgatggcaaagcttgatgcagaagggcaattggaca
agctgatgaaagctcatgaggaagaagaggaggcagcttcagctaggaaggaagatgtcg
aagaggaacagcttcagtatccattttatactgaagggactaaggaattgttagaagctc
gcactttcattgcgaagttctctatccccagagcgtctcaacggttacagcgtgccagga
ggaaaagggaggatccagatgaagatgaggatgcggagatagattgggccctcaaacaag
ctggaagtttggttcttgattgcagtgagattggagatgatcgtccactgtctggttgtt
cattctcaaaagatggaaagttgctcgctacgtgttc---tttaagcggagtgggaaaga
tatggagtatgcctcatgtgaagaaggtctctgcattgaagggacataccgaacgtgcta
ctgatattgcattttctcctgtaaatggtcatgtcgc-----------------------
-aactgcctcagctgaccgcactgcacggctgtggaactcagagggtactctattgaaga
catttgaaggtcatttagaccgccttgctcgtatcggcttccacccatcagggaagtact
tgggcacaactagctttgacaaaacttggcgtttatgggatgttgaaagtggtgctgagt
tgcttcttcaggaagggcatagtaggagtatatatgggatatcttttcatcccgatggat
cactggcagcatcgtgtggtctagatgcccttgcacgtgtctgggacctgcgaacaggga
gaagtgttctcgctttggaaggtcacgttaaaccggtgcttgggataagcttctcttcca
atggctatcatttagccactggtgctgaggataacacctgtcgagtttgggatctaagaa
agaaaaagtccttgtatgtcatcccagcccattcaaaccttatctcacaggtcaagtttg
aacctcaagagggatattatctggtaaccgcttcatatgatatgacagctaagatatgga
attctcgagactttaaacttgtgaagacactctcaggacatgaagcaaaagtcacatcat
tggatatatca-------------------------------------------------
-----------------------------------------------
>PAFTOL004648
------------------------------------------------------------
------------------------------------------------------------
------------------------------------------------------------
------------------------------------------------------------
------------------------------------------------------------
------------------------------------------------------------
------------------------------------------------------------
-----------------------------------------------------tcatctg
tggagtatgaaataactgaggaaagtcggcaggtcagagaacggcaggagaaagcaatgc
gtgatcttatgatgaagcgacgtgctgctgctcttgctgtacctactaatgacatggctg
tgcgggcgcggcttcgtcgacttggtgaacctatcactctttttggggagagagagatgg
aaaggcgggaccgacttcggatgcttatggcaaagcttgatgcagaagggcaattggaca
agctgatgaaagctcatgaggaagaggaagaggcagcttcagctaggaaggaggatgtcg
aagaggaacagcttcagtatccgttttatactgaagggactaaggaattgttagaagctc
gaactttcattgctaagttctctatccccagagcatctcaacggttacagcgtgccagga
ggaaaagggaggatccagatgaagatgaggatgcagagatagattgggcactcaaacaag
ctggaagtttggttcttgattgcagtgagattggagatgatcgtccactgtctgggtgtt
cattctcaaaagatggaaagttgctcgctacctgktc---tttaagcggagtgggaaaga
tatggagtatgcctcatgtgaagaaggtctctgcattgaagggacatactgaacgtgcta
ctgatattgcattttctcctgtaaatgatcatgtggc-----------------------
-ractgcctcagctgaccgcactgcacggctgtggaactcagagggtactctattgaaga
catttgaaggtcatctagaccgccttgctcgtatcgccttccatccatcggggaagtact
tgggtacaactagctttgacaaaacttggcgtctatgggatgttgaaagcggtgccgagt
tgcttcttcaggaaggccatagtaggagtatatatgggatatcttttcatcccgatggat
cactggcagcgtcatgtgggctagatgcccttggacgtgtctgggaccttcggacaggaa
gaagtgtccttgctttggaaggtcatgttaaaccggtgcttgggataagcttttctccca
atggctttcatttagccactggtgctgaggataacacttgtcgagtttgggatctaagaa
agaaaaagtccttgtatgtcatcccagcccattcaaaccttatctcacaggtcaagtttg
aacctcaagagggatattatctggtaaccgcttcatatgatatgacagctaagatatggt
cttctcgagactttaaacttgtgaagacactctcaggacatgaagcaaaagtcacatcat
tggatatatca-------------------------------------------------
-----------------------------------------------
>PAFTOL004652
------------------------------------------------------------
------------------------------------------------------------
------------------------------------------------------------
------------------------------------------------------------
------------------------------------------------------------
------------------------------------------------------------
------------------------------------------------------------
-----------------------------------------------------tcatctg
tggagtatgaaattactgaggaaagtcggcaggtcagagaacggcaggagaaagcaatgc
gtgatcttatgatgaagcgacgtgctgctgctcttgctgtacctactaatgacatggctg
tgcgggcacggcttcgtcgacttggtgaacccatcactctttttggggagagagaaatgg
aaagacgggaccgacttcggatgcttatggcaaagcttgatgcggaagggcaattggaca
agctgatgaaagctcatgaggaagaagaggaggcagcttcagctaggaaggaggatgtcg
aagaggaacagcttcagtatccgttttatacggaagggactaaggaattgttagaagctc
gaactttcattgctaagttctctatccccagagcatctcaacggttacagcgtgccagga
ggaaragggaggatccagatgaagatgaggatgccgagatagattgggccctcaaacaag
ctggaagtttggttcttgattgcagtgagattggagatgatcgtccactttctgggtgtt
cattctcaaaagatggaaagttgctcggtacctgttc---tttaagtggagtgggtaaga
tatggagtatgcctcatgtgaagaaggtgtctgcattgaagggacatactgaacgtgcta
ctgatattgcattttctcctgtaaaygatcatgtggc-----------------------
-aactgcctcagctgaccgcactgcacggctgtggagctcagagggtactctattgaaga
catttgaaggtcatctagaccgccttgctcgtatcggcttccatccatcggggaagtact
tgggcacaactagctttgacaaaacttggcgtttgtgggatgttgaaagcggtgctgagt
tgcttcttcaggaaggccatagtaggagtatatatgggatatcttttcatcccgatggat
cactggcaggatcatgtgggctagatgcccttgcacgtgtctgggaccttcggacaggga
gaagtgttctcgctttggaaggtcatgttaaaccggtgctcgggataagcttttctccca
atggctatcatttagccactggtgctgaggataacagttgtcgagtttgggatctaagaa
agaaaaagtccttgtatgtcatcccagcccattcaaacctaatctcacaggtcaagtttg
aacctcaagagggatattatctagtaaccgcttcgtatgatatgacagccaagatatggt
cttctcgagactttaaacttgtgaagacactctcagggcatgaagcaaaagtcacatcat
tggatatatca-------------------------------------------------
-----------------------------------------------
>PAFTOL004653
------------------------------------------------------------
------------------------------------------------------------
------------------------------------------------------------
------------------------------------------------------------
------------------------------------------------------------
------------------------------------------------------------
------------------------------------------------------------
-----------------------------------------------------tcatctg
tggagtatgaaattactgaggaaagtcggcaggtcagagaacggcaggagaaagcaatgc
gtgatcttatgatgaagcgacgtgctgctgctcttgctgtacctactaatgacatggctg
tgcgggcacggcttcgtcgacttggtgaacccatcactctttttggggagagagaaatgg
aaagacgggaccgacttcggatgcttatggcaaagcttgatgcggaagggcaattggaca
agctgatgaaagctcatgaggaagaagaggaggcagcttcagctaggaaggaggatgtcg
aagaggaacagcttcagtatccgttttatactgaagggactaaggaattgttagaagctc
gaactttcattgctaagttctctatccccagagcatctcaacggttacagcgtgccagga
ggaaaagggaggatccagatgaagatgacgatgccgagatagattgggccctcaaacaag
ctggaagtttggttcttgattgcagcgagattggagatgatcgtccactgtctgggtgtt
cattctcaaaagatggaaagttgctcgctacctgttc---tttaagcggagtgggaaaga
tatggagtatgcctcatgtgaagagggtgtctgcattgaagggacatactgaacgtgcta
ctgatattgcgttttctcctgtaaatgattatgtggc-----------------------
-aactgcctcagctgaccgcactgcacggctgtggaactcagagggtactctattgaaga
catttgaaggtcatctagaccgccttgctcgtatcggcttccatccatcggggaagtact
tgggcacaactagctttgacaaaacttggcgtttgtgggatgttgaacgtggtgctgagt
tgcttcttcaggaaggccatagtaggagtatatatgggatatcttttcatcccgatggat
cactggcagcatcatgtgggctagatgcccttgcacgtgtctgggaccttcggacaggga
gaagtgttctcgctttggaaggtcatgttaaaccggtgctcgggataagcttttctccca
atggctatcatttagccactggtgctgaggataacagttgtcgagtttgggatctaagaa
agaaaaagtccttgtatgtcatcccagcccattcaaaccttatctcacaggtcaagtttg
aacctcaagagggatattatctggtaactgcttcatatgatatgacagccaagatatggt
cttcgcgagactttaaacttgtgaagacactctcagggcatgaagcaaaagtcacatcat
tggatatatca-------------------------------------------------
-----------------------------------------------
>PAFTOL004654
------------------------------------------------------------
------------------------------------------------------------
------------------------------------------------------------
------------------------------------------------------------
------------------------------------------------------------
------------------------------------------------------------
------------------------------------------------------------
-----------------------------------------------------tcatctg
tggagtatgaaattactgaggaaagtcggcaggtcagagaacggcaggagaaagcaatgc
gtgatcttatgatgaagcgacgtgctgctgctctygytgtacctactaatracatggctg
tkygggcwyggcttcgtygacttrgtgaacctatcactctttttggggagagagaaatgg
aaagacgrgaccracttcrgatgcttrtggcaamgcttgatgcagaagggcaattggaca
agctgatgaaagctcatgaggaagaagaggaggyagcttcagcyargaaggaggaygtcg
aagaggaacakcttcagtatccattttatactrawgggactaakgrattgttagaagctc
gcactttcattgctaagttctckatccccagagcatctcaacggttacagcgtgccagga
ggaaaagggaggatccagatgaagatgaggatgcagagatagattgggccctcaaacaag
ctggaagtttggttcttgattgcagygagattggagatgatcgtccactgtctgggtgtt
cattctcraaagatggaaagttgctcgctacgtgttc---tttaagcggagtgggaaaga
tatggagtatgcctcatgtaaagaaggtctctgcattgaagggacatactgaacgtgcta
ctgatattgcattytctcctgtaaatggtcatgtggc-----------------------
-aactgcctcagctgaycgcactgcamggctgtggaactcagagggtactctattgaaga
catttgaaggtcatctagaccgccttgctcgtatyggcttccacccatcagggaagtact
tgggcacaactagctttgacaaaacttggcgtctatgggatgttgaaagyggtgcygagt
tgcttcttcaggaaggccatagtaggagtatatatgggatatcttttcatcccgatggat
cactggcagcatcgtgtggtctagatgcccttgcacgtgtctgggacctgcgaacaggga
gaagtgttctcgctttggaaggtcaygttaaacccgtgcttgggataagcttttctccca
atggctatcatttrgccactggtgctgaggataacacttgtcgagtktgggatctaagaa
agaaaaagtccttgtatgtcatcccagcccattcaaaccttatctcacaggtcaagtttg
aacctcaagagggatattatctggtaacygcttcatatgayatgacagctaagatatggt
cttctcgrgactttaaacttgtgaagacactctcaggrcatgaagcaaaagtcacatcat
tggatatatca-------------------------------------------------
-----------------------------------------------
>PAFTOL004657
------------------------------------------------------------
------------------------------------------------------------
------------------------------------------------------------
------------------------------------------------------------
------------------------------------------------------------
------------------------------------------------------------
------------------------------------------------------------
-----------------------------------------------------tcatctg
tggagtatgaaatcactgaggaaagtcggcaggtcagagaacggcaggagaaagcaatgc
gtgatcttatgatgaagcgacgtgctgctgctcttgctgtacctactaatgacatggctg
tgcggacacggcttcgtcgacttggtgaacctataactctttttggggagagagaaatgg
aaagacgggaccggcttcggatgcttatggcaaagcttgatgcagaaggacaattggaaa
agttgatgaaagctcatgaggaagaagaggaagcagcttcagctaggaaggaggatgtcg
aagaggaacagcttcaatatccgttttatactgaagggagtaaggaattgttagaagctc
gaactttcatagctaagttctctatccctagagcatctcagcggctacagcgtgccmgga
gaaaaagggaggacccagatgaagatgaggatgcagagatagattgggccctcaaacagg
ctggaagtgtggttcttgattgcagtgagattggggatgatcgtccattgtctggatgtt
cattctcaaaagatggaaagtcgcttgccacctgttc---tttaagcggagtgggaaaga
tatggagtatgccacatgtgaagaaggtctctgcattgaagggacatactgaacgtgcta
ctgatattgcattttctcctgtaaacgatcatgtggc-----------------------
-aactgcctcagctgaccgcactgcacggctgtggaggtcagagggtaccctactgaaga
catttgaaggtcatctagagcggcttgctcgtattgccttccacccatcgggaaagtact
tgggcacaactagctttgacaaaacttggcgtctgtgggatgttgaaagcggtgctgagt
tacttcttcaggaaggccatagtaggagtgtatatgggatatctttccatcccgatggat
cattggcagcatcatgtgggctagatgccgttgcacgtgtctgggaccttcggacgggga
gaagtgttctygctttggaaggtcatgttaaaccggtgcttgggataagcttttctccca
atggctgtcatttagccacaggtgctgaagataacacttgtcgggtttgggatctaagaa
agaaaaagtccttatacgtcatcccagcccattcaaaccttatctcacaggttaaatttg
aacctcaagagggatattttctggtaaccgcttcatatgatatgacagctaaggtatggt
cttctcgagactttaaacttgtgaagacactctcaggacatgaagcgaaagtcacatcat
tggatatatca-------------------------------------------------
-----------------------------------------------
>PAFTOL004658
------------------------------------------------------------
------------------------------------------------------------
------------------------------------------------------------
------------------------------------------------------------
------------------------------------------------------------
------------------------------------------------------------
------------------------------------------------------------
-----------------------------------------------------tcatctg
tggagtatgaaattactgaggaaagtcggcaggtcagagaacggcaggagaaagcaatgc
gtgatcttatgatgaagcgacgtgctgctgctctcgctgtacctactaatgacatggctg
tgcgggcacggcttcgtcgacttggtgaacctatcactctttttggagagagagaaatgg
aaagacgggaccgacttcggatgcttatggcaaagcttgattcagaagggcaattggaca
agctgatgaaagctcatgaagaagaagaggaggcagcttcagctaggaaggaggatgtcg
aagaggaacagcttcagtatccattttatactgaagggactaaggaattgttagaagctc
gcactttcattgctaagttctctatccccagagcatctcaacggttacagcgtgccagga
ggaaaagggaggatccagatgaagatgaggatgcagagatagattgggccctcaaacaag
ctggaagtttggttcttgattgcagtgagattggagatgatcgtccactgtctgggtgtt
cattctcaaaagatggaaagttgcttgctacgtgttc---tttaagcggagtgggaaaga
tatggagtatgcctcatgtaaagaaagtctctgcattgaagggacatactgaacgtgcta
ctgatattgcattttctcctgtaaatggtcatgtggc-----------------------
-aactgcctcagctgaccgcactgcacggctgtggaactcagagggtactttattgaaga
catttgaaggtcatctagaccgccttgctcgtatcggcttccacccatcagggaagtact
tgggcacaactagctttgacaaaacttggcgtctatgggatgttgaaagcggtgctgagt
tgcttcttcaggaaggccatagtaggagtatatatgggatatcttttcatcccgatggat
cactggcagcatcgtgtggtctagatgcccttgcacgtgtctgggacctgcgaacaggga
gaagtgttctcgctttggaaggtcatgttaaaccggtgcttgggataagcttttctccca
atggctatcagttagccactggtgctgaggataacacttgtcgagtttgggatctaagaa
agaaaaagtccttgtatgtcatcccagcccattcaaaccttatctcacaggtcaagtttg
aacctcaagagggatattatctggtgactgcttcatatgatatgacagctaagrtatggt
cttctcgagactttaaacttgtgaagacactctcagggcatgaagcaaaagtcacatcat
tggatatatca-------------------------------------------------
-----------------------------------------------
>PAFTOL004660
------------------------------------------------------------
------------------------------------------------------------
------------------------------------------------------------
------------------------------------------------------------
------------------------------------------------------------
------------------------------------------------------------
------------------------------------------------------------
-----------------------------------------------------tcatctg
tggagtatgaaattactgaggaaagtcggcaggtcagagaacggcaggagaaagcaatgc
gtgatcttatgatgaagcgacgtgctgctgctctcgctgtacctactaatgacatggctg
tgcgggcacggcttcgtcgacttggtgaacctatcactctttttggagagagagaaatgg
aaagacgggaccgacttcggatgcttatggcaaagcttgattcagaagggcaattggaca
agctgatgaaagctcatgaagaagaagaggaggcagcttcagctaggaaggaggatgtcg
aagaggaacagcttcagtatccattttatactgaagggactaaggaattgttagaagctc
gcactttcattgctaagttctctatccccagagcatctcaacggttacagcgtgccagga
ggaaaagggaggatccagatgaagatgaggatgcagagatagattgggccctcaaacaag
ctggaagtttggttcttgattgcagtgagattggagatgatcgtccactgtctgggtgtt
cattctcaaaagatggaaagttgcttgctacgtgttc---tttaagcggagtgggaaaga
tatggagtatgcctcatgtaaagaaggtctctgcattgaagggacatactgaacgtgcta
ctgatattgcattttctcctgtaaatggtcatgtggc-----------------------
-aactgcctcagctgaccgcactgcacggctgtggaactcagagggtactttattgaaga
catttgaaggtcatctagaccgccttgctcgtatcggcttccacccatcagggcagtact
tgggcacaactagctttgacaaaacttggcgtctatgggatgttgaaagcggtgctgagt
tgcttcttcaggaaggccatagtaggagtatatatgggatatcttttcatcccgatggat
cactggcagcatcgtgtggtctagatgcccttgcacgtgtctgggacctgcgaacaggga
gaagtgtcctcgctttggaaggtcatgttaaaccagtgcttgggataagcttttctccca
atggctaccatttagccactggtgctgaggataacacttgtcgagtttgggatctaagaa
agaaaaagtccttgtatgtcatcccagcccattcaaaccttatctcacaggtcaagtttg
aacctcaagagggatattatctggtaactgcttcatatgatatgacagctaagrtatggt
cttctcgagactttaaacttgtgaagacactctcagggcatgaagcaaaagtcacatcat
tagatatatca-------------------------------------------------
-----------------------------------------------
>PAFTOL004662
------------------------------------------------------------
------------------------------------------------------------
------------------------------------------------------------
------------------------------------------------------------
------------------------------------------------------------
------------------------------------------------------------
------------------------------------------------------------
-----------------------------------------------------tcatctg
tggagtatgaaattactgaggaaagtcggcaggtcagagaacggcaggagaaagcaatgc
gtgatcttatgatgaagcgacgtgctgctgctctcgctgtacctactaatgacatggctg
tgcgggcgcggcttcgtcgacttggtgaacctatcactcttttyggggagagagaaatgg
aaagacgggaccgacttcggatgcttatggcaaagcttgatgcagaagggcaattggaca
agctgatgaaagctcatgaggaagaagaggaggcagcttcagctaggaaggaggatgtcg
aagaggaacagcttcagtatccattttatactgaagggactaargaattgttagaagctc
gcactttcattgctaagttctctatccccagagcatctcaacggttacagcgygccagga
ggaaaagagaggatccagatgaagatgaggatgcagagatagattgggccctcaaacaag
ctggaagtttggttcttgattgcagtgagattggagatgatcgtccrctgtctgggtgtt
cattctcraaagatggaaagttgctcgctacgtgttc---tttaagtggagtgggaaaga
tatggagtatgccttatgtaaagaaggtctctgcattgaagggacatacygaacgtgcta
ctgatattgcattttstcctgtaaayggtcatgtggc-----------------------
-aactgcctcagctgaccgcactgcacggctgtggaactcagagggtactctattgaaga
catttgaaggtcatctagaccgccttgctcgtatcggcttccacccatcagggaagtact
tgggcacaactagctttgacaaaacttggcgtctatgggatgttgaaagcggtgctgagt
tgcttcttcaggaaggccatagtaggagtatatatgggttatcttttcatcccgatggat
cactggcagcatcgtgtggtctagatgcccttgcmcgtgtctgggacctgcgaacaggga
gaagtgttctcgcyttggaaggtcacgttaaaccggtgcttgggataagcttttctccca
atggctatcatttagccactggtgctgaggataacacttgtcgagtttgggatctaagaa
agaaaaagtccttgtatgtcatcccagcccattcaaaccttatctcacaggtcaagtttg
aacctcaagagggatattatctggtaaccgcttcatatgatatgacagctaagatatggt
cttctcgagactttaaacttgtgaagacactctcaggacatgaagcaaaagtcacatcat
tggatatatca-------------------------------------------------
-----------------------------------------------
>PAFTOL004664
------------------------------------------------------------
------------------------------------------------------------
------------------------------------------------------------
------------------------------------------------------------
------------------------------------------------------------
------------------------------------------------------------
------------------------------------------------------------
-----------------------------------------------------tcatctg
tggagtatgarattactgaggaaagtcggcaggtcagagaacggcaggagaaagcaatgc
gtgatcttatgatgaagcgacgtgctgctgctcttgctgtacctactaatgacatggcyg
tgcgggcacggcttcgtcgacttggtgaacccatcactctttttggggaaagagaaatgg
aaagacgggaccgacttcggatgcttatggcaaagcttgatgcggaagggcaattggaca
agctgatgaaagctcatgaggaagaagaggaggcagcttcagctaggaaggaggatgtcg
aagaggaacagcttcagtatccgttttatactgaagggactaaggaattgttagaagctm
garctttcattgctaagttctctatccccagagcatctcaacggttacagcgtgccagga
ggaaaagggaggatccagatgaagatgaggatgccgagatagattgggccctcaaacaag
ctggaagtttggttcttgattgcagtgagattggagatgatcgtccactgtctgggtgtt
cgttctcaaaagatggaragttgctcgctacctgttc---tttragyggagtgggaaaga
tatggagtatgcctcatgtgaagaaggtgtctgcattgaagggacatactgaacgtgcta
ctgatattgcattttctcctgtaaatgatcatgtggc-----------------------
-aactgcctcagctgaccgcactgcacggctgtggaactcagagggtactctrttgaaga
catttgaaggtcatctagaccgccttgctcgtatcggcttccatccatcggggaagtact
tgggcacaactagctttgacaaaacttggcgtttgtgggatgttgaaagyggtgctgagt
tgcttcttcaggaaggccatagtaggagtatatatgggatatcttttcatcccgatggat
cactggcagcatcatgtgggctagatgcccttgcacgtgtctgggaccttcggacaggga
gaagtgttctcgctttggaaggtcatgttaaaccggtgctcgggataagcttttctccca
atggctatcatttagccactggtgctgaggataacagttgtcgagtttgggatctamgaa
agaagaagtccttgtatgtcatcccagcccattcaaaccttrtctcacaggtcaagtttg
aacctcaagagggatattatctagyaactgcttcatatgatatgacagccaagatatggt
cttcacgagactttaaacttgtgaagacactctcagggcatgaagcaaaagtcacatcat
tggatatatca-------------------------------------------------
-----------------------------------------------
>PAFTOL004665
------------------------------------------------------------
------------------------------------------------------------
------------------------------------------------------------
------------------------------------------------------------
------------------------------------------------------------
------------------------------------------------------------
------------------------------------------------------------
-----------------------------------------------------tcatctg
tggagtatgaaataactgaggaaagtcggcaggtcagagaacggcaggagaaagcaatgc
gtgakcttatgatgaagcgacgtgctgctgctcttgctgtacctactaatgacatggctg
tgcgggcgcggcttcgtcgacttggtgaacctatcactctttttggggagagagagatgg
aaaggcgggaccgacttcggatgcttatggcaaagcttgatgcagaagggcaattggaca
agctgatgaaagctcatgaggaagaggaagaggcagcttcagctaggaaggaggacgtcg
aagaggaacagcttcagtatccgttttatactgaagggactaaggaattgttagaagctc
gaactttcattgctaagttctctatccgcagagcatctaaacggttacagtgtgccagga
ggaaaagggaggatccagatgaagatgaggatgcagagatagattgggcactcaaacaag
ctggaagtttggttcttgattgcagtgagattggagatgatcgtccactgtctgggtgtt
cattctcaaaagatggaaagttgctcgctacctgttc---tttaagcggagtgggaaaga
tatggaatatgcctcatgtgaagaaggtctctgcattgaagggacatactgaacgtgcta
ctgatattgcattttctcctgtacatgatcatgtggc-----------------------
-aactgcctcagctgaccgcactgcacggctgtggaactcagagggtactctattgaaga
catttgaaggtcatctagaccgccttgctcgtattgccttccacccatcggggaagtact
tgggtacaactagctttgacaaaacttggcgtctatgggatgttgaaagcggtgccgagt
tgcttcttcaggaaggccatagtaggagtatatatgggatawcttttcatcccgatggat
cactrgctgcatcatgtgggctagatgcccttgcacgtgtctgggaccttcggacaggaa
gaagtgttctcgctttggaaggtcatgttaaaccggtgcttgggataagcttttctccca
atggttttcatttagccactggtgctgaggataacacttgtcgagtttgggatctaagaa
agaaaaagtccttgtatgtcatcccagcccattcaaatcttatctcrcaggtcaagtttg
aacctcaagagggatattatctggtaaccgcttcatatgatatgacagctaagatatggt
cttctcgagactttaaacttgtgaagacactctcaggacatgaagcaaaagtcacatcat
tggat-------------------------------------------------------
-----------------------------------------------
>PAFTOL004666
------------------------------------------------------------
------------------------------------------------------------
------------------------------------------------------------
------------------------------------------------------------
------------------------------------------------------------
------------------------------------------------------------
------------------------------------------------------------
-----------------------------------------------------tcatctg
tggagtatgaaattactgaggaaagtcggcaggtcagagaacgccaggagaaagcaatgc
gtgatcttatgatgaagcgacgtgctgctgctcttgctgtacctactaatgacatggctg
tgcgggcacggctgcgtcgacttggtgaacccatcactctttttggggagagagaaatgg
aaagacgggaccgacttcggatgcttatggcaaagcttgatgcggaagggcaattggaca
agctgatgaaagctcatgaggaagaagaggaggcagcttcagctaggaaggaggatgtcg
aagaggaacagcttcagtatccgttttacactgaagggactaaggaattgttagaagctc
gaactttcatggctaagttctctatccccagagcatctcaacggttacagcgtgccagga
ggaaaagggaggatccagatgaagatgaggatgccgagatagattgggccctcaaacaag
ctggaagtttggttcttgattgcagtgagattggagatgatcgtccactgtctgggtgtt
cattttcaaaggatggaaagttactcgctacgtgttc---tttaagcggagtgggaaaga
tatggagtatgcctcatgtgaagaaggtatctgcattgaagggacatactgaacgtgcta
ctgatattgcattttctcctgtaaatgatcatgtggc-----------------------
-aactgcctcagctgaccgcactgcacggctgtggaactcagagggtactctattgaaga
catttgaaggtcatctagaccgccttgctcgtatcggcttccatccatcggggaagtact
tgggcacaactagctttgacaaaacttggcgtttgtgggatgttgaaagcggtgctgagt
tgcttctacaggaaggccatagtaggagtatatatgggatatcttttcatcccgatggat
cactggcagcatcatgtgggctagatgcccttgcacgtgtctgggaccttcggacaggga
gaagtgttctcgctttggaaggtcatgttaaaccggtgctcgggataagcttttctccca
atggctatcatttagccactggtgctgaggataacagttgtcgagtttgggatctaagaa
agaaaaagtccttgtatgtcatcccagcccattcaaaccttatctcacaggtcaagtttg
aacctcaagagggatattatctggtaaccgcttcatatgatatgacagccaagatatggt
cttcacgagactttaaacttgtgaagacactctcagggcatgaagcaaaagtcacatcat
tggatatatca-------------------------------------------------
-----------------------------------------------
>PAFTOL004667
------------------------------------------------------------
------------------------------------------------------------
------------------------------------------------------------
------------------------------------------------------------
------------------------------------------------------------
------------------------------------------------------------
------------------------------------------------------------
-----------------------------------------------------tcatctg
tggagtatgaaatyactgaggaaagtcggcaggtcagagaacgccaggagaaagcaatgc
gtgatcttatgatgaagcgacgtgctgctgctcttgctgtacctactaatgacatggctg
tgcgggcacggcttcgtcgacttggtgaacccatcactctttttggggagagagaaatgg
aaagacgggaccgactkcggatgcttatggcaaagcttgatgcggaagggcaaytggaca
agctgatgaaagctcatgaggaagaagaggaggcagcttcagctaggaaggaggatgkcg
aagaggaacagcttcagtatccgttttatactgaagggactaaggaattgttagaagctc
gaactttcattgctaagttctctatccccagagcatctcaacggttacagcgtgccagga
ggaaaagggaggatccagatgaagatgaggatgccgagatagattgggccctcaaacaag
ctggaagtttggttcttgattgcagtgagattggagatgatcgtccactgtctgggtgtt
cattctcaaaggatggaaagttgctcgctacgtgttc---tttaagcggagtgggaaaga
tatggagtatgcctcatgtgaagaaggtgtctgcattgaagggacatactgaacgtgcta
ctgatattgcattttctcctgtaaatgatcatgtggc-----------------------
-aactgcctcagctgaccgcactgcacggctgtggaactcmgagggtactctattgaaga
catttgaaggtcatctagaccgccttgctcgtatcggcttccatccatcggggaagtact
tgggcacaactagctttgacaaaacttggcgtttgtgggatgttgaaagcggtgctgagy
tgcttcttcaggaaggccatagtaggagtatatatgggatatcttttcatcccgatggat
cactggcagcatcatgtgggctagatgcccttgcacgtgtctgggaccttcggacaggga
gaagtgttctygctttggaaggtcatgttaaaccggtgctcgggataagcttttctccca
atggctatcatttagccactggtgctgaggataacagttgtcgagtttgggatctaagaa
agaaaaagtccttgtatgtcatcccagcccattcaaaccttatctcacaggtcaagtttg
aacctcaagagggatattatctggtaaccgcttcatatgatatgacagccaagatatggt
cttcacgagactttaaacttgtgaagacactctcagggcatgaagcaaaagtcacrtcat
tggatatatca-------------------------------------------------
-----------------------------------------------
>PAFTOL004668
------------------------------------------------------------
------------------------------------------------------------
------------------------------------------------------------
------------------------------------------------------------
------------------------------------------------------------
------------------------------------------------------------
------------------------------------------------------------
-----------------------------------------------------tcatctg
tggagtatgaaattactgaggaaagycggcaggtcagagaacgccaggagaaagcaatgc
gtgatcttatgatgaagcgacgtgctgctgctcttgctgtacctactaatgacatggctg
tscgggcacggctkcgtcgacttggtgaacccatcactctttttggggagagagaaatgg
aaagacgggaccgacttcgratgcttatggcaaagcttgatgcggaagggcaattggaca
agctgatgaaagctcatgaggaagaagaggaggcagcttcagctaggaaggaggatgtcg
aagaggaacagcttcagtatccgttttayactgaagggactaaggaattgttagaagctc
gaactttcattgctaagttctctatccccagagcatctcaacggttacagcgtgccagga
ggaaaagggaggatccagatgaagatgaggatgccgagatagattgggccctcaaacaag
ctggaagtttggttcttgattgcagtgagattggagatgatcgtccactgtctgggtgtt
cattctcaaaggatggaaagttgctcgctacgtgttc---tttaagcggagtgggaaaga
tatggagtatgcctcatgtgaagaaggtgtctgcattgaagggacatactgaacgtgcta
ctgatattgyattttctcctgtaaatgatcatgtggc-----------------------
-aactgcctcagctgaccgcactgcacggctgtggaactcagagggtactctattgaaga
catttgaaggtcatctagaccgccttgctcgtatcggcttccatccatcggggaagtact
tgggcacaactagctttgacaaaacttggcgtttgtgggatgttgaaagcggtgctgagt
tgcttcttcaggaaggccatagtaggagtatatatgggatatcttttcatcccgatggat
cactggcagcatcatgtgggctagatgcccttgcacgtgtctgggaccttcggacaggga
gaagtgttctcgctttggaaggtcatgttaaaccggtgctcgggataagcttttctccca
atggctatcatttagccactggtgctgaggataacagttgtcgagtttgggatctaagaa
agaaaaagtccttgtatgtcatcccagcccattcaaaccttatctcacaggtcaagtttg
aacctcaagagggatattatctggtaaccgcttcatatgatatgacagccaagrtatkgt
cttcrcgagactttaaacttgtgaagacactctcagggcatgaagcaaaagtcacatcat
tggatatatca-------------------------------------------------
-----------------------------------------------
>PAFTOL005024
------------------------------------------------------------
------------------------------------------------------------
------------------------------------------------------------
------------------------------------------------------------
------------------------------------------------------------
------------------------------------------------------------
------------------------------------------------------------
-----------------------------------------------------tcatctg
tggagtatgaaattactgaggaaagccggcaggtcagagaacggcaggagaaagcaatgc
gtgatcttatgatgaagcgacgtgctgctgctcttgctgtacctactaatgacatggctg
tgcgggcacggcttcgtcgacttggtgaacccatcactctttttggggagagagaaatgg
aaagacgggaccgacttcggatgcttatggcaaagcttgatgcggaagggcaattggaca
agctgatgaaagctcatgaggaagaagaggaggcagcttcagctaggaaggaggatgtcg
aagaggaacagcttcagtatccattttatactgaagggactaaggaattgttagaagctc
gaactttcattgctaagttctctatccccagagcatctcaacggttacagcgtgccagga
ggaaaagggaggatccagatgaagatgaagatgccgagatagattgggccctcaaacaag
ctggaagtttggttcttgattgcagcgagattggagatgatcgtccactgtctgggtgct
cattctcaaaagatggaaagttgctcgcgacctgttc---tttaagcggagtgggaaaga
tatggagtatgcctcatgtgaagaaggtgtctgcattgaagggacatactgaacgtgcta
ctgatattgcattttctcctgtaaatgatcatgtggc-----------------------
-aactgcctcagctgaccgcactgcacggctgtggaactcagagggtactctattgaaga
catttgaaggtcatctagaccgccttgctcgtattggcttccatccatcggggaagtact
tgggcacaactagctttgacaaaacttggcgtttgtgggatgttgaacgtggtgctgagt
tgcttcttcaggaaggccatagtaggagtatatatgggatatcttttcatcccgatggat
cactggcagcatcatgtgggctagatgcccttgcacgtgtctgggaccttcggacaggga
gaagtgttctcgctttggaaggtcatgttaaaccggtgctcgggataagcttttctccca
atggctatcatttagccactggtgctgaggataacagttgtcgagtttgggatctaagaa
agaaaaagtccttgtatgtcatcccagcccattcaaaccttatctcacaggtcaagtttg
aacctcaagagggatattatctggtaaccgcttcatatgatatgacagcaaagrtatggt
cttcgcgagactttaaacttgtgaagacactctcagggcatgaagcaaaagtcacatcat
tggatatatca-------------------------------------------------
-----------------------------------------------
>PAFTOL005025
------------------------------------------------------------
------------------------------------------------------------
------------------------------------------------------------
------------------------------------------------------------
------------------------------------------------------------
------------------------------------------------------------
------------------------------------------------------------
-----------------------------------------------------tcatctg
tggagtatgaaataactgaggaaagtcggcaggtcagagaacggcaggagaaagcaatgc
gtgatcttatgatgaagcgacgtgctgctgctcttgctgtacctaccaatgacatggctg
tgcgggcgcggcttcgtcgacttggtgaacctatcactctttttggggagagagagatgg
aaagacgggaccgacttcggatgcttatggcaaagcttgatgcagaagggcaattggaca
agctgatgaaagctcatgaggaagaggaagaggcagcttcagctaggaaggaggatgtcg
aagaggaacagcttcagtatccgttttatactgaagggactaaggaattgttagaagctc
gaactttcattgctaagttctctatccccagagcatctcaacggttacagtgtgccagga
ggaaaagggaggatccagatgaagatgaggacgcagagatagattgggcactcaaacaag
ctggaagtttggttcttgattgcagtgagattggagatgatcgtccactatctgggtgtt
cattctcaaaagatggaaatttgctcgctacctgttc---tttaagcggagtgggaaaga
tatggagtatgcctgatgtgaagaaggtctctgcattgaagggacatactgaacgtgcta
ctgatattgcattttctcctgtaaatgatcatgtggc-----------------------
-aactgcctcagctgaccgcactgcacggctgtggaactcagagggtactctattgaaga
catttgaaggtcatctagaccgccttgctcgtatcgccttccacccatcggggaagtact
tgggcacaactagctttgacaaaacttggcgtctatgggatgttgaaagcggtgctgagt
tgcttcttcaggaaggccatagtaggagtatatatgggatatcttttcatcccgatggat
cactggcagcatcatgtgggctagatgcccttgcacgtgtctgggaccttcggacaggaa
gaagtgttctcgctttggaaggtcatgttaaaccggtgcttgggataagcttttctccca
atggctatcatttagccactggtgctgaggataacacttgtcgagtttgggatctaagaa
agaaaaagtccttgtatgtcatcccagcccattcaaaccttatctcacaggtcaagtttg
aacctcaagagggrtattatctggtaaccgcttcatatgatatgacagctaagrtatggt
cttctcgagactttaaacttgtgaagacactctcaggacatgaagcaaaagtcacatcat
tggatata----------------------------------------------------
-----------------------------------------------
>PAFTOL005026
------------------------------------------------------------
------------------------------------------------------------
------------------------------------------------------------
------------------------------------------------------------
------------------------------------------------------------
------------------------------------------------------------
------------------------------------------------------------
-----------------------------------------------------tcatctg
tggagtatgaaattactgaggaaagtcggcaggtcagagaacggcaggagaaagcaatgc
gtgatcttatgatgaagcgacgtgctgctgctcttgctgtacctactaatgacatggctg
tgcgggcgcggcttcgtcgacttggtgaacctatcactctttttggggagagagaaatgg
aaagacgggaccgacttcggatgcttatggcaaagcttgatgcrgaagggcaattggaca
agctgatgaaagctcatgaggaagaggaagaggcagcttcagctaggaaggaggatgtcg
aagaggaacaacttcagtatccattttatactgaagggactaaggaattattagaagctc
gaactttcattgctaagttctctatccccagagcatctcaacggttacagcgtgccagga
ggaaaagggaggatccagatgaagatgaggatgctgagatagattgggccctcaaacaag
ctggaagtttggttcttgattgcagtgagattggagatgatcgtccactgtctgggtgtt
cattgtcaaaagatggaaagttgcttgctacctgttc---tttaagtggagtgggaaaga
tatggagtatgcctcatgtgaagaaggtctctgcattgaagggacatactgaacgtgcta
ctgatgttgcattttctcctgtaaatgatcatgtggc-----------------------
-aactgcctcagctgaccgcactgcacggctgttgaactcagagggtactctattgaaga
catttgaaggtcatctagaccgccttgctcgtatcgccttccacccatcggggaagtact
tgggcacaactagctttgacaaaacttggcgtctatgggatgttgaaagcggtgctgagt
tgcttcttcaggaaggccatagtaggagtatatatgggatatcttttcatcctgatggat
cactggcagcatcatgtgggctagatgcccttgcacgtgtctgggaccttcggacaggga
gaagtgttctygctttggaaggtcatgttaaaccggtgcttgggataagcttttctccca
atggctatcacttagccactggtgctgaggataacacttgtcgagtttgggatctaagaa
agaaaaagtccttgtatgtcatcccagcccattcaaaccttatctcacaggtcaagtttg
aacctcaagagggatattatctggtaaccgcttcatatgatatgacagctaagrtatggt
cttctcgggactttaaacttgtgaagacactctcaggacatgaagcaaaagtcacatcat
tggatatatca-------------------------------------------------
-----------------------------------------------
>PAFTOL005035
------------------------------------------------------------
------------------------------------------------------------
------------------------------------------------------------
------------------------------------------------------------
------------------------------------------------------------
------------------------------------------------------------
------------------------------------------------------------
-----------------------------------------------------tcatctg
tggagtatgagattactgaggaaagtcggcaggtcagagaacggcaggagaaagcaatgc
gtgatcttatgatgaagcgacgtgctgctgctcttgctgtacctactaatgacatggctg
tgcgggcacggcttcgtcgacttggtgaacccatcactctttttggggaaagagaaatgg
aaagacgggaccgacttcggatgcttatggcaaagcttgatgcggaagggcaattggaca
agctgatgaaagctcatgaggaagaagaggaggcagcttcagctaggaaggaggatgtcg
aagaggaacagcttcagtatccgttttatactgaagggactaaggaattgttagaagctc
gaactttcattgctaagttctctatccccagagcatctcaacggttacagcgtgccagga
ggaaaagggaggatccagatgaagaygaggatgccgagatagattgggccctcaaacaag
ctggaagtttggttcttgattgcagtgagattggagatgatcgtccactgtctgggtgtt
crttctcaaargatggmaagttgctcgctacctgttc---tttaagcggagtgggaaaga
tatggagtatgcctcatgtgaagaaggtgtctgcattgaagggacatactgaacgtgcta
ctgatattgcattttctcctgtaaatgatcatgtggc-----------------------
-aactgcctcagctgaccgcactgcacggctgtggaactcagagggtactctattgaaga
catttgaaggtcatctagaccgccttgctcgtatcggcttccatccatcggggaagtact
tgggcacaactagctttgacaaaacttggcgtytgtgggatgttgaaagcggtgctgagt
tgcttcttcaggaaggccatagtaggagtatatatgggatatcttttcatcccgatggat
cactggcagcatcatgtgggctagatgcccttgcacgtgtctgggaccttcggacaggga
gaagtgttctcgcyttggaaggtcatgttaaaccggtgctygggataaacttttctccca
atggctatcatttagccactggtgctgaggataacagttgtcgagtttgggatctaagaa
agaagaagtccttgtatgtcatcccagcccattcaaaccttatctcacaggtcaagtttg
aacctcaagagggatattatctagtaactgcttcatatgatatgacagccaagatatggt
cttcacgagactttaaacttgtgaagacactctcagggcatgaagcaaaagtcacatcat
tggatgtatca-------------------------------------------------
-----------------------------------------------
>PAFTOL005042
------------------------------------------------------------
------------------------------------------------------------
------------------------------------------------------------
------------------------------------------------------------
------------------------------------------------------------
------------------------------------------------------------
------------------------------------------------------------
-----------------------------------------------------tcatctg
tggagtatgaaatwactgaggaaagtcggcaggtmagagaacggcaggagaaagcaatgc
gtgatcttatgatgaagcgacgtgctgctgctcttgctgtaccyactaatgacatggctg
tgcgggcrcggcttcgtcgacttggtgaaccyatcactctttttggggagagagaratgg
aaagrcgggaycgacttcggatgcttatggcaaagcttgatgcrgaagggcaattggaca
agctgatgaaagctcatgaggaagargargaggcagcttcagctaggaaggaggatgtcg
aagaggaacagcttcagtatccgttttatactgaaggkactaaggaattgttagaagctc
gaactttcattgctaagttctctatccccagagcatctcarcggttacagcgtgccagga
ggaaaagggaggatccagatgaagatgaggaygcmgagatagattgggccctcaaacrag
ctggawgtttggttcttgattgcagtgagattggagatgatcgtccactgtctgggtgtt
cattctcaaaagatggaaagttgctcgctacctgttc---tttaagyggrgtgggaaaga
tatggastatgcctcatgtgaagaagrtstctgcattraagggacatactgaacgtgcta
ctgatattgcattttctcctgtaaatgatcatgtggc-----------------------
-aactgcytcagctgaccgcactgcacggctgtggaactcagagggtactctattgaaga
catttgaaggtcatctagaccgccttgctcgtatcgctttccacccatcggggaagtact
tgggcacaactagctttgacaaaacctggcgtctatgggatgttgaaagcggtgcygagt
tgcttcttcaggaaggccatagtaggagtatatatgggatatcttttcatcccgatggat
cactggcagsatcatgtgggctagatgcccttgcacgtgtctgggaccttcggacaggra
gaagtgttctygctttggaaggtcatgttaaaccggtgctygggataagcttttctccca
atggctwtcatttagccactggtgctgaggataacasttgtcgagtttgggatctaagaa
agaaaaagtccttgtatgtcatcccagcscattcaaayctwatctcacaggtcaagtttg
aacctcaagagggatattatctrgtaaccgcttcrtatgatatgacagctaagatatggt
cttctcgagactttaaacttgtsaagacactctcaggrcatgaagcaaaagtcacatcat
tggatatatca-------------------------------------------------
-----------------------------------------------
>PAFTOL005043
------------------------------------------------------------
------------------------------------------------------------
------------------------------------------------------------
------------------------------------------------------------
------------------------------------------------------------
------------------------------------------------------------
------------------------------------------------------------
-----------------------------------------------------tcatctg
tggagtatgaaattactgaggaaagtcggcaggtcagagaacggcaggagaaagcaatgc
gtgatcttatgatgaagcgacgtgctgctgctcttgctgtacctactaatgacatggctg
tgcgggcacggcttcgtcgacttggtgaacccatcactctttttggggagagagaaatgg
aaagacgggaccgacttcggatgcttatggcaaagcttgatgcggaagggcaattggaca
agctgatgaaagctcatgaggaagaagaggaggcagcttcagctaggaaggaggatgtcg
aagaggaacagcttcagtatccgttttatactgaaggtactaaggaattgttagaagctc
gaactttcattgctaagttctctatccccagagcatctcaacggttacagcgtgccagga
ggaaaagggaggatccagatgaagatgaggatgccgagatagattgggccctcaaacaag
ctggaagtttggttcttgattgcagtgagattggagatgatcgtccactgtctgggtgtt
cattctcaaaagatggaaagttgctcgctacctgttc---tttaagtggagtgggaaaga
tatggagtatgcctcatgtgaagaaggtgtctgcattaaagggacatactgaacgtgcta
ctgatattgcattttctcctgtaaatgatcatgtggc-----------------------
-aactgcctcagctgaccgcactgcacggctgtggaactcagagggtactctattgaaga
catttgaaggtcatctagaccgccttgctcgtatcggcttccatccatcggggaagtact
tgggcacaactagctttgacaaaacttggcgtttgtgggatgttgaaagcggtgctgagt
tgcttcttcaggaaggccatagtaggagtatatatgggatatcttttcatcccgatggat
cactggcaggatcatgtgggctagatgcccttgcacgtgtctgggaccttcggacaggga
raagtgttctcgctttggaaggtcatgttaaaccggtgctcgggataagcttttctccca
atggctatcatttagccactggtgctgaggataacagttgtcgagtttgggatctaagaa
agaaaaagtccttgtatgtcatcccagcccattcaaacctaatctcacaggtcaagtttg
aacctcaagagggatattatctagtaaccgcttcgtatgatatgacagccaagrtatggt
cttctcgagactttaaacttgtgaagacactctcagggcatgaagcaaaagtcacatcat
tggatatatca-------------------------------------------------
-----------------------------------------------
>PAFTOL005047
------------------------------------------------------------
------------------------------------------------------------
------------------------------------------------------------
------------------------------------------------------------
------------------------------------------------------------
------------------------------------------------------------
------------------------------------------------------------
-----------------------------------------------------tcatctg
tggagtatgaaataactgaggaaagtcggcaggtcagagaacggcaggagaaagcaatgc
gtgatcttatgatgaagcgacgtgctgctgctcttgctgtacctactaatgacatggctg
tgcgggcgcggcttcgycgacttggtgaacctatcactctttttggggagagagagatgg
aaaggcgggaccgacttcggatgcttatggcaaagcttgatgcagaagggcaattggaca
agctgatgaaagctcatgaggaagaggaagaggcagcttcagctaggaaggaggatgtcg
aagaggaacagcttcagtatccgttttatactgaagggactaaggaattgttagaagctc
gaactttcattgctaagttctctatccccagagcatctcaacggttacagcgtgccagga
ggaaaagggaggatccagatgaagatgaggatgcagagatagattgggcactcaaacaag
ctggaagtttggttcttgattgcagtgagattggagatgatcgtccactgtctgggtgtt
cattctcaaaagatggaaagttgctcgctaccggttc---tttaagcggagtgggaaaga
tatggagtatgcctcatgtgaagaaggtctctgcattgaagggacatactgaacgtgcta
ctgatattgcattttctcctgtaaatgatcatgtggc-----------------------
-aactgcctcagctgaccgcactgcacggctgtggaactcagagggtactctattgaaga
catttgaaggtcatctagaccgccttgctcgtatcgccttccatccatcggggaagtact
tgggcacaactagctttgacaaaacttggcgtctatgggatgttgaaagcggtgccgagt
tgcttcttcaggaaggccatagtaggagtatatatgggatatcttttcatcccgatggat
cactggcagcatcatgtgggctagatgcccttggacgtgtctgggaccttcggacaggaa
gaagtgtcctcgctttggaaggtcatgttaaaccggtgcttgggataagcttttctccca
atggctttcatttagccactggtgctgaggataacacttgtcgagtttgggatctaagaa
agaaaaagtccttgtatgtcatcccagcccattcaaaccttatctcacaggtcaagtttg
aacctcaagagggatattatctggtaaccgcttcatatgatatgacagctaagatatggt
cttctcgagactttaaacttgtgaagacactctcaggacatgaagcaaaagtcacatcat
tggatatatca-------------------------------------------------
-----------------------------------------------
>PAFTOL005169
------------------------------------------------------------
------------------------------------------------------------
------------------------------------------------------------
------------------------------------------------------------
------------------------------------------------------------
------------------------------------------------------------
------------------------------------------------------------
-----------------------------------------------------tcatctg
tggagtatgaaattactgaggaaagtcggcaggtcagagaacggcaggagaaagcaatgc
gtgatcttatgatgaagcgacgtgctgctgctcttgctgtacctactaatgacatggctg
tgcgggcacggcttcgtcgacttggtgaacctatcactctttttggggagagagaaatgg
aaagacgggaccgacttcggatgcttatggcaaagcttgatgcagaagggcaattggaca
agctgatgaaagctcatgaggaagaagaggaggcagcttcagctaggaaggaggatgtcg
aagaggaacagcttcagtatccgttttatactgaagggactaaggaattgttagaagctc
gaactttcattgctaggttctctatccccagagcatctcaacggttacagcgtgccagga
ggaaaagggaggatccagatgaagatgaggatgcagagatagattgggccctcaaacaag
ctggaagtttggttcttgattgcagtgagattggagatgatcgtccactgtctgggtgtt
cattctccaaagatggaaagttgctcgctacgtgttc---tttaagcggagtgggaaaga
tatggagtatgcctcatgtgaagaaggtctctgcattgaagggacacactgaacgtgcta
ctgatattgcattttctcctgtaaatggtcatgtggc-----------------------
-aactgcctcagctgaccgcactgcacggctgtggaactcagagggtactctattgaaga
catttgaaggtcatctagaccgccttgctcgtatcggcttccacccatcaggaaagtact
tgggcacaactagctttgacaaaacttggcgtctatgggatgttgaaagtggtgctgagt
tgcttcttcaggaaggccatagtaggagtatatatgggatatcttttcatcccgatggat
cactggcagcatcatgtgggctagatgcccttgcacgtgtctgggacttgcggacaggga
gaagtgttctcgctttggaaggtcatgttaaaccggtgcttgggataagcttttcttcca
atggctatcatttagccactggtgctgaggataacatttgtcgagtttgggatttaagaa
agaaaaagtccttgtatgtcatcccagcccattcaaaccttatctcacaggtcaagtttg
aacctcaagagggatattatctggtaaccgcttcatatgatatgacagctaagatatggt
cttctcgagac-------------------------------------------------
------------------------------------------------------------
-----------------------------------------------
>PAFTOL007498
------------------------------------------------------------
------------------------------------------------------------
------------------------------------------------------------
------------------------------------------------------------
------------------------------------------------------------
------------------------------------------------------------
------------------------------------------------------------
-----------------------------------------------------tcatctg
tggagtatgaaattactgaggaaagtcggcaggtcagagaacggcaggagaaagcaatgc
gtgatcttatgatgaagcgacgtgctgctgctcttgctgtacctactaatgacatggctg
tgcgggcgcggcttcgtcgacttggtgaacctatcactctttttggggagagagaaatgg
aaagacgagaccgacttcggatgcttatggcaaagcttgatgcrgaagggcaattggaca
agctgatgaaagctcatgaggaagaagaggaggcagcttcagctaggaaggaggatgtcg
aagaggaacagcttcagtatccgttttatactgaagggactaaggaattgttagaagcta
gaactttcattgctaagttctctatccccagagcatctcaacggttacagcgtgccggga
ggaaaagggaggatccagatgaagatgaggatgcagagatagattgggccctcaaacaag
ctggcagtttggttcttgattgcagtgagattggagatgatcgtccactgtctgggtgtt
cattctcaaaagatggaaagttgctcgctacgtgktc---tttaagcggagtgggaaaga
tatggagtatgcctcatgtgaagaaggtctctgcattgaagggacatactgaacgtgcta
ctgatattgcattttctccagtaaatggtcatgtggc-----------------------
-aactgcctcagctgaccgcactgcacggctgtggaactcagagggtactctattgaaga
catttgaaggtcatctagaccgccttgctcgtatcggcttccacccatcggggaagtact
tgggcacaactagctttgacaaaacttggcgtctatgggatgttgaaagcggtgctgagt
tgcttcttcaggaaggccatagtaggagcatatatgggatatctttccatccygatggat
cactggcagcatcatgtgggctagatgcccttgcacgtgtctgggacctgcggacaggga
gaagtgttctcgctttggaaggtcacgttaaaccggtgcttgggataagcttttctccca
atggctatcatttagccactggtgctgaggataacacttgtcgagtttgggatctaagaa
agaaaaagtccttgtatgttatcccagcccattcaaaccttatctcacaggtcaagtttg
aacctcaagagggatattatctggtaactgcttcatatgatatgacagctaagrtatggt
cttcccgagactttaaacttgtgaaggcactctcaggacatgaagcaaaagtcacatcat
tggatatatca-------------------------------------------------
-----------------------------------------------
>PAFTOL008060
------------------------------------------------------------
------------------------------------------------------------
------------------------------------------------------------
------------------------------------------------------------
------------------------------------------------------------
------------------------------------------------------------
------------------------------------------------------------
-----------------------------------------------------tcatctg
tggagtatgagattactgaggaaagtcggcaggtcagagaacggcaggagaaagcaatgc
gtgatcttatgatgaagcgacgtgctgctgctcttgctgtacctactaatgacatggctg
tgcgggcacggcttcgtcgacttggtgaacccatcactctttttggggaaagagaaatgg
aaagacgggaccgacttcggatgcttatggcaaagcttgatgcggaagggcaattggaca
agctgatgaaagctcatgaggaagaagaggaggcagcttcagctaggaaggaggatgtcg
aagaggaacagcttcagtatccgttttatactgaagggactaaggaattgttagaagctc
gaactttcattgctaagttctctatccccagagcatctcaacggttacagcgtgccagga
ggaaaagggaggatccagatgaagatgaggatgccgagatagattgggccctcaaacaag
ctggaagtttggttcttgattgcagtgagattggagatgatcgtccactgtctgggtgtt
cgttctcaaragatggaaagttgctcgctacctgttc---tttaagyggagtgggaaaga
tatggagtatgcctcatgtgaagaaggtgtctgcattgaagggacatactgaacgtgcta
ctgatattgcattttctcctgtaaatgatcatgtggc-----------------------
-aactgcctcagctgaccgcactgcacggctgtggaactcagagggtactctattgaasa
catttgaaggycatctagaccgccttgctcgtatcggcttccatccatcggggaagtact
tgggcacaactagctttgacaaaacttggcgtttgtgggatgttgaaagcggtgctgagt
tgcttcttcaggaaggccatagtaggagtatatatgggatatcttttcatcccgatggat
cactggcagcatcatgtgggctagatgcccttgcacgtgtytgggaccttcggacaggga
gaagtgttctcgctttggaaggtcatgttaaaccggtgctcgggataagcttttctccca
atggctatcatttagccactggtgctgaggataacagttgtcgagtttgggatctaagaa
agaagaagtccttgtatgtcatcccagcccattcaaaccttatctcacaggtcaagtttg
aacctcaagagggatattatctagtaactgcttcatatgatatgacagccaagrtatggt
cttcacgagactttaaacttgtgaagacactctcagggcatgaagcaaaagtcacatcat
tggatatatca-------------------------------------------------
-----------------------------------------------
>PAFTOL008062
------------------------------------------------------------
------------------------------------------------------------
------------------------------------------------------------
------------------------------------------------------------
------------------------------------------------------------
------------------------------------------------------------
------------------------------------------------------------
-----------------------------------------------------tcatctg
tggagtatgaaattactgaggaaagtcggcaggtcagagaacggcaggagaaagcaatgc
gtgatcttatgatgaagcgacgtgctgctgctcttgctgtacctactaatgacatggccg
tgcgagcacggcttcgtcgacttggtgaacccatcactctttttggggaaagagaaatgg
aaagacgggaccgacttcggatgcttatggcaaagcttgatgcggaagggcaattggaca
agctgatgaaagctcatgaggaagaagaggaggcagcttcarctaggaaggaggatgtcg
aagaggaacagcttcagtatccgttttatactgaagggactaaggaattgttagaagctc
gaacattcattgctaagttctctatccccagagcatctcaacggttacagcgtgccagga
ggaaaagggaggatccagatgaagatgaggatgccgagatagattgggccctcaaacaag
ctggaagtttggttcttgattgcagtgagattggagatgatcgtccactgtctgggtgtt
cgttctcaaaagatggaaagttgctcgctacctgttc---tttgagcggagtgggaaaga
tatggagtatgcctcatgtgaagaaggtgtctgcattgaagggacatactgaacgtgcta
ctgatattgcattttctcctgtaaatgatcatgtggc-----------------------
-aactgcctcagctgaccgcactgcacggctgtggaactcagagggtactctattgaaga
catttgaaggtcatctagaccgccttgctcggatcggcttccatccatcggggaagtact
tgggcacaactagctttgacaaaacttggcgtttgtgggatgttgaaagcggtgctgagt
tgcttcttcaggaaggccatagtaggagtatatatgggatatcttttcatcccgatggat
cactggcagcatcatgtgggctagatgcccttgcacgtgtctgggaccttcggacaggga
gaagtgttctcgctttggaaggtcatgttaaaccggtgctcgggataagcttttctccca
atggctatcatttagccactggtgctgaggataacagttgtcgagtttgggatctaagaa
agaagaagtccttgtatgtcatcccagcccattcaaaccttgtctcacaggtcaagtttg
aacctcaagagggatattatctagtaactgcttcatatgatatgacagccaagatatggt
cttcacgagactttaaacttgtgaagacactctcagggcatgaagcaaaagtcacatcat
tggatatatca-------------------------------------------------
-----------------------------------------------
>PAFTOL008084
------------------------------------------------------------
------------------------------------------------------------
------------------------------------------------------------
------------------------------------------------------------
------------------------------------------------------------
------------------------------------------------------------
------------------------------------------------------------
-----------------------------------------------------tcatctg
tggagtatgaaatcactgaggaaagtcggcaggtcagagaacggcaggagaaagcaatgc
gtgatcttatgatgaagcgacgtgctgctgctcttgctgtacctactaatgacatggctg
tgcggacacggcttcgtcgacttggtgaacctataactctttttggggagagagaaatgg
aaagacgggaccggcttcggatgcttatggcaaagcttgatgcagaaggacaattggaaa
agttgatgaragctcatgaggaagaagaggaggcagcttcagctaggaaggaggatgtcg
aagaggaacagcttcaatatccrttttatactgaagggagtaaggaattgttagaagstc
gaactttcatagctaagttctctatccctagagcatctcagcggctacagcgtgccagga
gaaaaagggaggacccagatgaagatgaggatgcagagatagattgggccctcaaacagg
ctggaagtgtggttcttgattgcagtgagattggagatgatcgtccactgtctggatgtt
cattctcaaaagatggaaagttgcttgccacctgttc---tttaagcggagtgggaaaga
tatggagtatgccacatgtgaagaaggtctcttcattgaagggacatactgaacgtgcta
ctgatattgcattttctcctgtaaatgatcatgtggc-----------------------
-aactgcctcagctgaccgcactgcacggctgtggagytcagagggtactctactgaaga
catttgaaggtcatctagagcggcttgctcgtattgccttccacccatcgggaaagtact
tgggcacaactagctttgacaaaacttggcgtctatgggatgttgaaagtggygctgagt
tgcttcttcaggaaggccatagtaggagtgtatatgggatatctttccatcctgatggat
cattggcagcatcatgtgggctagatgcccttgcacgtgtctgggaccttcggacaggga
gaagtgttatcgctttggaaggtcacgttaaaccggtgcttgggataagcttttctccca
atggctgtcatttagccacaggtgctgaagataacacttgtcgagtttgggatctaagaa
agaaaaagtccttatacgtcatcccagcccattcaaaccttrtctcacaggtcaaatttg
aacctcaagagggatattttctggtaaccgcttcatatgatatgacggctaagatatggt
cttctcgagactttaaacttgtgaagacactctcaggacatgaagcgaaagtcacatcat
tggatatatca-------------------------------------------------
-----------------------------------------------
>PAFTOL008417
------------------------------------------------------------
------------------------------------------------------------
------------------------------------------------------------
------------------------------------------------------------
------------------------------------------------------------
------------------------------------------------------------
------------------------------------------------------------
-----------------------------------------------------tcatctg
tggagtatgagattactgaggaaagtcggcaggtcagagaacggcaggagaaagcaatgc
gtgatcttatgatgaagcgacgtgctgctgctcttgctgtacctactaatgacatggctg
tgcgggcacggcttcgtcgacttggtgaacccatcactctttttggggaaagagaaatgg
aaagacgggaccgacttcggatgcttatggcaaagcttgatgcggaagggcaattggaca
agctgatgaaagctcatgaggaagaagaggaggcagcttcagctaggaaggaggatgtcg
aagaggaacagcttcagtatccgttttatactgaagggactaaggaattgttggaagctc
gaactttcattgctaagttctctatccccagagcatctcaacggttacagcgtgccagga
ggaaaagggaggatccagatgaagatgaggatgccgagatagattgggccctcaaacaag
ctggaagtttggttcttgattgcagtgagattggagatgatcgtccactgtctgggtgtt
cgttctcaaaagatggaaagttgctcgctacctgttc---tttaagcggagtgggaaaga
tatggagtatgcctcatgtgaagaaggtgtctgcattgaagggacatactgaacgtgcta
ctgatattgcattttcttctgtaaatgatcatgtggc-----------------------
-aactgcctcagctgaccgcactgcacggctgtggaactcagagggtactctattgaaca
catttgaaggtcatctagaccgccttgctcgtatcggcttccatccatcggggaagtact
tgggcacaactagctttgacaaaacttggcgtttgtgggatgttgaaagcggtgctgagt
tgcttcttcaggaaggccatagtaggagtatatatgggatatcttttcatcccgatggat
cactggcagcatcatgtgggctagatgcccttgcacgtgtttgggaccttcggacaggga
gaagtgttctcgctttggaaggtcatgttaaaccggtgctcgggataagcttttctccca
atggctatcatttagccactggtgctgaggataacagttgtcgagtttgggatctaagaa
agaagaagtccttgtatgtcatcccagcccattcaaaccttatctcacaggtcaagtttg
aacctcaagagggatattatctagtaactgcttcatatgatatgacagccaagrtatggt
cttcacgagactttaaacttgtgaagacactctcagggcatgaagcaaaagtcacatcat
tggatatatca-------------------------------------------------
-----------------------------------------------
>PAFTOL008419
------------------------------------------------------------
------------------------------------------------------------
------------------------------------------------------------
------------------------------------------------------------
------------------------------------------------------------
------------------------------------------------------------
------------------------------------------------------------
-----------------------------------------------------tcatctg
tggagtatgaaattactgaggaaagtcggcaggtcagagaacggcaggagaaagcaatgc
gtgatcttatgatgaagcgacgtgctgctgctcttgctgtacctactaatgacatggctg
tgcgggcacggcttcgtcgacttggtgaacccatcactctttttggggaaagagaaatgg
aaagacgggaccgacttcggatgcttatggcaaagcttgatgcggaagggcaattggaca
agctgatgaaagctcatgaggaagaagaggaggcagcttcagctaggaaggaggatgtcg
aagaggaacagcttcagtatccgttttatactgaagggactaaggaattgttagaagctc
gaactttcattgctaagttctctatccccagagcatctcaacggttacagcgtgccagga
ggaaaagggaggatccagatgaagatgaggatgccgagatagattgggccctcaaacaag
ctggaagtttggttcttgattgcagtgagattggagatgatcgtccactgtctgggtgtt
cgttctcaaaagatggaaagttgctcgctacctgttc---tttaagcggagtgggaaaga
tatggagtatgcctcatgtgaagaaggtgtctgcattgaagggacatactgaacgtgmta
ctgatattgcattttctcctgtaaatgatcatgtggc-----------------------
-aactgcctcagctgaccgcactgcacggctgtggaactcagagggtactctattgaaga
catttgaaggtcatctagaccgccttgctcgtatcggcttccatccatcggggaagtact
tgggcacaactagctttgacaaaacttggcgtttgtgggatgttgaaagcggtgctgagt
tgcttcttcaggaaggccatagtaggagtatatatgggatatcttttcatcccgatggat
cactggcagcatcatgtgggctagatgcccttgcacgtgtctgggaccttcggacaggga
gaagtgttctcgctttggaaggtcatgttaaaccggtgctcgggataagcttttctccca
atggctatcatttagccactggtgctgaggataacagttgtcgagtttgggatctaagaa
agaaaaagtccttgtatgtcatcccagcccattcaaaccttatctcacaggtcaagtttg
aacctcaagagggatattatctagtaactgcttcatatgatatgacagccaagatatggt
cttcacgagactttaaacttgtgaagacactctcagggcatgaagcaaaagtcacatcat
tggatatatca-------------------------------------------------
-----------------------------------------------
>PAFTOL008422
------------------------------------------------------------
------------------------------------------------------------
------------------------------------------------------------
------------------------------------------------------------
------------------------------------------------------------
------------------------------------------------------------
------------------------------------------------------------
-----------------------------------------------------tcttctg
tggagtatgaaattactgaggaaagtcggcaggtcagagaacggcaggagaaagcaatgc
gtgatcttatgatgaagcgacgtgctgctgctctcgctgtacctactaatgacatggctg
tgcgggcgcggcttcgtcgrcttggtgaacctatcactctttttggggagagagaaatgg
aaagacgggaccgacttcggatgcttatggcaaagcttgatgcagaaggacaattggaca
agctgatgaaagctcatgaggaagaagaggaggcagcttcagctaggaaggaggatgttg
aagaggaacagcttcagtatccattttataccgaagggactaaggaattgttagaagctc
gcagtttcattgctaagttctctatccccagagcatctcaacggttacagcgtgccagga
ggaaaagggaggatccagatgaagatgaggatgcagagatagattgggccctcaaacaag
ctggaagtttggttcttgattgcagtgagattggagatgatcgtccactstctgggtgtt
cattctcagatgatggaaagttgcttgctacctgttc---tttaagcggagtgggaaaga
tatggagtatgcctcacgtaaagaaggtcgctgcattgaagggacatactgaacgtgcta
ctgatattgcattttctcctgtaaatggtcatgtrgc-----------------------
-aactgcctcagctgaccgcactgcacggctgtggaactcagagggtactctgttgaaga
catttgaaggtcatctagaccgccttgctcgtattggcttccacccatcagggaagtact
tgggcacaactagctttgacaaaacttggcgtctatgggatgttgaaagcggtgctgagt
tgcttcttcaggaaggccatagtaggagtatatatgggatatcttttcatcccgatggat
cactggcagcatcgtgtggtctagatgcccttgcacgtgtctgggatctgcggacaggga
gaagtgtyctcgctttggaaggtcacgttaaaccggtgcttgggataagcttttctccca
atggctatcatttagccactggtgctgaggataacacttgtcgagtttgggatctaagaa
agaaaaagtccttgtatgtcatcccagcccattcaaaccttatctcacaggtcaagtttg
aacctcaagagggatattatctggtaaccgcttcatatgatatgacagctaagatatggt
cttctcgagacttt----------------------------------------------
------------------------------------------------------------
-----------------------------------------------
>PAFTOL008423
------------------------------------------------------------
------------------------------------------------------------
------------------------------------------------------------
------------------------------------------------------------
------------------------------------------------------------
------------------------------------------------------------
------------------------------------------------------------
-----------------------------------------------------tcatctg
tggagtatgaaataactgaggaaagtcggcaggtcagagaacggcaggagaaagcaatgc
gtgatcttatgatgaagcgacgtgctgctgctcttgctgtacctactaatgacatggctg
tgcgggcgcggcttcgtcgacttggtgaacctatcactctttttggggagagagagatgg
aaaggcgggaccgacttcggatgcttatggcaaagcttgatgcagaagggcaattggaca
agctgatgaaagctcatgaggaagaggaagaggcagcttcagctaggaaggaggatgtcg
aagaggaacagcttcagtatccgttttatactgaagggactaaggaattgttagaagctc
gaactttcattgctaagttctctatccccagagcatctcaacggttacagcgtgccagga
ggaaaagggaggatccagatgaagatgaggatgcagagatagattgggcactcaaacaag
ctggaagtttggttcttgattgcagtgagattggagatgatcgtccactgtctgggtgtt
cattctcaaaagatggaaagttgctcgctacctgttc---tttaagcggagtgggaaaga
tatggagtatgcctcatgtgaagaaggtctctgcattgaagggacatactgaacgtgcta
ctgatattgcattttctcctgtaaatgatcatgtggc-----------------------
-aactgcctcagctgaccgcactgcacggctgtggaactcagagggtactctattgaaga
catttgaaggtcatctagaccgccttgctcgtatcgccttccatccatcggggaagtact
tgggcacaactagctttgacaaaacttggcgtctatgggatgttgaaagcggtgccgagt
tgcttcttcaggaaggccatagtaggagtatatatgggatatcttttcatcccgatggat
cactggcagcatcatgtgggctagatgcccttggacgtgtctgggaccttcggacaggaa
gaagtgttcttgctttggaaggtcatgttaaaccagtgcttgggataagcttttctccca
atggctttcatttagccactggtgctgaggataacacttgtcgagtttgggatctaagaa
agaaaaagtccttgtatgtcatcccagcccattcaaaccttatctcacaggtcaagtttg
aacctcaagagggatattatctggtaaccgcttcatatgatatgacagctaagatatggt
cttctagagactttaaacttgtgaagacactctcaggacatgaagcaaaagtcacatcat
tggatatatca-------------------------------------------------
-----------------------------------------------
>PAFTOL008436
------------------------------------------------------------
------------------------------------------------------------
------------------------------------------------------------
------------------------------------------------------------
------------------------------------------------------------
------------------------------------------------------------
------------------------------------------------------------
-----------------------------------------------------tcatctg
tggagtatgaaattactgaggaaagtcggcaggtcagagaacggcaggagaaagcaatgc
gtgatcttatgatgaagcgacgtgctgctgctcttgctgtacctacyaatgacatggctg
tgcgggcgcggctgcgtcgrcttggtgaacctatyactctttttggggagagagaaatgg
aaagacgggaccgacttcggatgcttatggcaaagcttgatgcagaagggcaattggaca
agctgatgaaagctcatgaggaagaagaggaggctgcttcagctaggaaggaggatgtcg
aagaggawcagcttcagtatccgttttatactgaagggactaaggaattgttagaagctc
gaactttcattgctaagttctctatccccagagcatctcaacggttacagcgtgccagga
ggaaaagggaggatccagatgaagatgaggatgcagagatagattgggccctcaaacaag
caggaagtttggttcttgattgcagtgagattggagatgatcgtccactgtctgggtgtt
cattctcaaaagatggaaagttgctcgctacgtgttc---tttaagtggagtgggaaaga
tatggagtatgcctcatgtgaagaaggtctctgcattgaagggacatactgaacgtgcta
ctgatattgcattttctcctgtaaatggtcatgtggc-----------------------
-aactgcctcagctgaccgcactgcacggctgtggaactcagagggtactctattgaaga
catttgaaggtcatctagaccgccttgctcgtatcggcttccacccatcggggaagtact
tgggcacaactagctttgacaaaacttggcgtctwtgggatgttgaaagcggtrctgaat
tgcttcttcaggaaggccatagtaggagtatatatgggatatcttttcatcctgatggat
cactggcagcatcatgtgggctggatgcccttgcacgtgtctgggacctgcggacaggga
gaagtkttctcgctttggaaggtcacgttaaaccggtgcttgggataagcttttctccca
atggctatcatttagccactggtgctgaggataacacttgtcgagtttgggatctaagaa
agaaraagtccttgtatgtcatcccagcccattcaaaccttatctcacaggtcaagtttg
aacctcaagagggatattatctggtaacggcttcatatgatatgacagctaagatatggt
cttctcgagactttaaacttgtgaagacactctcaggacatgaagcaaaagtcacatcat
tggatatatca-------------------------------------------------
-----------------------------------------------
>PAFTOL008439
------------------------------------------------------------
------------------------------------------------------------
------------------------------------------------------------
------------------------------------------------------------
------------------------------------------------------------
------------------------------------------------------------
------------------------------------------------------------
-----------------------------------------------------tcatcag
tggagtaygaaattactgaggaaagtcggcaggtcagagaacggcaggagaaagcaatgc
gtgatcttatgatgaagcgacgtgctgctgctcttgctgtacctacyaatgacatggctg
tgcgggcgcggcttcgtcgacttggcgagcctatcactctttttggggagagagaaatgg
aaagacgggaccgacttcggatgcttatggcaaagcttgatgcggaagggcaattggaca
agcttatgaaagctcatgaggaagaagaggaggcagcttcagctaggaaggaggatgtcg
aagaggaacagcttcaatatccgttttatacggaagggactaaggaattgttasaagctc
gaactttcatggctaagttctctatccccagagcatytcaacggctacarcgtgccagga
ggaaaagggaggatccagatgaagatgaggatgcagagatagattgggccctcaaacaag
ctggaagtttggttcttgattgcagtgagattggggatgatcgtccactgtctgrgtgtt
cattctcaaaagatggaaagttgctcgstacctgttc---tytaagcggagtgggaaaga
tatggagtatgccttatgtcaggaaggtctctgcattgaagggacatactgaacgtgcta
ctgatattgcattttctyytgtaaatgatcatgtggc-----------------------
-aactgcctcagctgaccgcactgcacggctctggaactcagagggtactctattgaaga
catttsaaggtcatctagatcgccttgctcgtatcggcttccacccatcggggaagtact
tgggcacaactagctttgacaaaacttggcgtctatgggatgttgaaagcggtgctgagt
tgcttcttcaggaaggccatagtaggagtatatatgggatatcttttcatcccgatggat
cactggcagcatcatgtgggctagatgcccttgcacgtgtctgggatcttcggacaggga
gaagtgttctkgctttggaaggtcacgttaaaccggtgcttgggatwagcttttctccca
atggctattatttagccactggtgctgaggataacacttgccgagtttgggatctaagaa
agaaaaagtccttrtatgtcatcccagcccattcaaaccttatctcacaggtcaagtttg
aacctcaagaaggatattatytagtaactgcttcatatgatatgacagctaagatatggt
cttctcgagactttaaacttgtgaagacactctcaggacatgaatcaaaagtcacgtcat
tggatatatcg-------------------------------------------------
-----------------------------------------------
>PAFTOL008881
------------------------------------------------------------
------------------------------------------------------------
------------------------------------------------------------
------------------------------------------------------------
------------------------------------------------------------
------------------------------------------------------------
------------------------------------------------------------
-----------------------------------------------------tcatctg
tggagtatgaaattactgaggaaagtcggcaggtcagagaacggcaggagaaagcaatgc
gtgatcttatgatgaagcgacgtgctgctgctcttgctgtacctactaatgacatggctg
tgcgggcacggcttcgtcgacttggtgaacctatcactctttttggggagagagaaatgg
aaagacgggaccgacttcggatgcttatggcaaagcttgatgcagacgggcaattggaca
agctgatgaaagctcatgaggaagaagaggaggcagcttcagctaggaaggaggatgtcg
aagaggaacagcttcagtatccattttatactgaagggactaaggaattgttagaagctc
gaactttcattgctaagttctctatccccagagcatctcaacggttacagcgtgccagga
ggaaaagggaggatccagatgaagatgaggatgcagagatagattgggccctcaaacaag
ctggaartttggttcttgattgcagtgagattggagatgatcgtccactgtctgggtgtt
cattctcaaaagatggaaagttgctcgctacctgktc---tttaagcggagtggggaaga
tatggagtatgcctcatgtgaagaaggtctctgcattgaagggacatactgaacgtgcta
ctgatattgcattttctcctgtaaatgatcatgtggc-----------------------
-aactgcctcagctgaccgcactgcacggctgtggaactcagagggtactctattgaaga
catttgaaggtcatctggaccgccttgctcgtatcgtcttccacccatcggggargtact
tgggcacaactagctttgacaaaacttggcgtctatgggatgttgaaagcggtgctgagt
tgcttcttcaggaaggccatagtaggagtatatatgggatatcwtttcatccygatggat
cactggcagcatcatgtgggctagatgcccttgcacgtgtctgggacctgcggacaggga
gaagtgttctcgctttggaagggcacgttaaaccggtgcttgggataagcttttctccca
atggctatcatttagccactggtgcggaggataacacttgtcgagtttgggatctaagaa
agaaaaagtccttgtatgtcatcccagcccattcaaaccttatctcacaggtcaagtttg
aacctcaagagggatattatctggtaaccgcttcatatgatatgacagctaagatatggt
cttctcgagactttaaacttgtgaagacactctcaggacatgaagcaaaagtcacatcat
tggatatatca-------------------------------------------------
-----------------------------------------------
>PAFTOL009175
------------------------------------------------------------
------------------------------------------------------------
------------------------------------------------------------
------------------------------------------------------------
------------------------------------------------------------
------------------------------------------------------------
------------------------------------------------------------
-----------------------------------------------------tcatctg
tggagtatgaaattactgaggaaagtcggcaggtcagagaacggcaggagaaagcaatgc
gtgatcttatgatgaagcgacgtgctgctgctcttgctgtacctactaatgacatggctg
tgcgggcgcggctgcgtcgacttggtgaacctatcactctttttggggagagagaaatgg
aaagacgggaccgacttcggatgcttatggcaaagcttgatgcagaagggcagttggaca
agctgatgaaagctcatgaggaagaagaggaggctgcttcagctaggaaggaggatgtcg
aagaggaacagcttcagtatccgttttatactgaagggactaaggaattgttagaagctc
gaagtttcattgctaagttctctatccccagagcatctcaacggttacagggtgcta---
------------------------------------------------------------
------------------------------------------------------------
------------------------------------------------------------
------------------------------------------------------------
------------------------------------------------------------
------------------------------------------------------------
------------------------------------------------------------
------------------------------------------------------------
---------------gccatagtaggagtatctatgggatatcttttcatcctgatggat
cactggcagcatcatgtgggctggatgcccttgcacgtgtctgggacctgcggacaggga
gaagtgttctcgcyttggaaggtcacgttaaaccggtgcttgggataagcttttctccca
atggctatcatttagccactggtgctgaggataacacttgtcgagtttgggatctaagaa
agaaaaagtccttgtatgtcatcccagcccattcaaaccttatctcacaggtcaagtttg
aacctcaagagggatattatctggtaacggcttcatatgatatgacagctaaggta----
------------------------------------------------------------
------------------------------------------------------------
-----------------------------------------------
>PAFTOL009179
------------------------------------------------------------
------------------------------------------------------------
------------------------------------------------------------
------------------------------------------------------------
------------------------------------------------------------
------------------------------------------------------------
------------------------------------------------------------
------------------------------------------------------------
--------------------------------------------------aaatccatgc
gagaactcatgatgaagagacgtgctgctgctctagccgtacccactaatgacacagctg
tgagagctcggcttcgtcggcttggtgaacctattactctttttggggagagagaaatgg
aaagacgggaccgacttcgaatgcttatggcgaagcttgatgcagaagggcaattagaga
agctgttgaaagctcatgaggaagaagaggaggcagcttcagctaggaaggaggatgtcg
aagaagaacaacttcaatatccattttatactgaaggctctagggaattgttagaagctc
gaacctttataactaagttctctatkccmmgagcmtctcaacgsytasagcgtgcmagga
graaaagggaggatccagatgargatgaggatgcmgagatagattgggccctcaaacaag
ctggaa------------------------------------------------------
---------------------------------gttc---tttaagcggagtgggaaaga
tatggagtatgcctcatgtgaagaaggtgtctgcattgaagggacatactgaacgtgcta
ctgatattgcattttctcctgtaaatgatcatgtggc-----------------------
-aactgcctcagctgaccgcactgcacggctgtggaactcagagggtactctgttgaaga
catttgaaggtcatctagaccgccttgctcgtatcggcttccatccatcggggaag----
------------------------------------------------------------
------------------------------------------------------------
------------------------------------------------------------
------------------------------------------------------------
------------------------------------------------------------
------------------------------------------------------------
------------------------------------------------------------
------------------------------------------------------------
------------------------------------------------------------
-----------------------------------------------
>PAFTOL009181
------------------------------------------------------------
------------------------------------------------------------
------------------------------------------------------------
------------------------------------------------------------
------------------------------------------------------------
------------------------------------------------------------
------------------------------------------------------------
-----------------------------------------------------tcatctg
tggagtatgaaattactgaggaaagtcggcaggtcagagaacgccaggagaaagcaatgc
gtgatcttatgatgaagcgacgtgctgctgctcttgctgtacctactaatgacatggctg
tgcgggcacggcttcgtcgacttggtgaacccatcactctttttggggagagagaaatgg
aaagacgggaccgacttcggatgcttatggcaaagcttgatgcggaagggcaattggaca
agctgatgaaagctcatgaggaagaagaggaggcagcttcagctaggaaggagkatgtcg
aagaggaacagcttcagtatccgttttayactgaagggactaaggaattgttrgaagctc
gaactttcattgctaagttctctatccccagagcatctcaacggttacagcgtgccagga
ggaaaagggaggrtccagatgaagatgaggatgccgagatagattgggccctyaaacaag
ctggaagtttggttcttgattgcagtgagattggagatgatcgtccactgtctggrtgtt
cattctcaaargatggaaagttgctcgctacgtgttc---tttaagtggagtgggaaaga
tatggagtatgcctcacgtgaagaaggtgtctgcattgaagggacatactgaacgtgcta
ctgatattgcattttctcctgtaaatgatcatgtggc-----------------------
-aactgcctcagctgaccgcactgcacggctgtggaactcagagggtactctattgaaga
catttgaaggtcatctagaccgccttgctcgtatcggcttccatccatcggggaagtact
tgggcacaactagctttgacaaaacttggcgtttgtgggatgttgaaagcggtgccgagt
tgcttcttcaggaaggccatagtaggagtatatatgggatatcttttcatcccgatggat
cactggcaggatcatgtgggctagatgcccttgcacgtgtctgggaccttcggacrggga
gaagtgttctcgctttggaaggtcatgttaaaccggtgctcgggataagcttttctccca
atggctatcatttagccactggtgctgaggataacagttgtcgagtttgggatctaagaa
agaaaaagtccttgtatgtcatcccagcccattcaaacctaatctcacaggtcaagtttg
aacctcaagagggatattatctagtaaccgcttcgtatgatatgacakccaagatatggt
cttcacgagactttaaacttgtgaagacactctcagggcatgaagcaaaagtcacatcat
tggatatatca-------------------------------------------------
-----------------------------------------------
>PAFTOL009183
------------------------------------------------------------
------------------------------------------------------------
------------------------------------------------------------
------------------------------------------------------------
------------------------------------------------------------
------------------------------------------------------------
------------------------------------------------------------
-----------------------------------------------------tcatctg
tggagtatgaaattacygaggaaagtcggcaggtcagagaacgscaggagaaagcaatgc
gtgatcttatgatgaagcgacgtgctgctgctcttgctgtacctackaatgacatggctg
tgcgggcacggcttcgtcgacttggtgaacccatcactctttttggggagagagaaatgg
aaagacgggaccgacttcggatgcttatggcaaagcttgatgcrgaaggrcaattggaca
agctgatgaaagctcatgaggaagaagaggaggcagcttcagctaggaaggaggatgtcg
aagaggaacagcttcagtatccgttttacactgaagggactaaggaattgttagaagctc
gaactttcattgctaagttctctatccccagagcatctcaacggttacagcgtgccagga
ggaaaagggaggatccagatgaagatgaggatgccgagatagattgggccctcaaacaag
ctggaagtttggttcttgattgcagtgagattggagatgatcgtccactgtctgggtgtt
cattctcaaaggatggaaarttgctcgctacgtgttc---tttaagcggagtgggaaaga
tatggagtatgcctcatgtgaagaaggtgtctgcattgaagggacatactgaacgtgcta
ctgatattgcattttctcctgtaaatgatcatgtggc-----------------------
-aactgcctcagctgaccgcactgcacggctgtggaactcagagggtactctrttgaaga
catttgaaggtcatytagaccgccttgctcgtatcggcttccatccatcggggaagtact
tgggcacaactagctttgacaaaacttggcgtttgtgggatgttgaaagcggtgctgagt
tgcttcttcaggaaggccatagtaggagtatatatgggatatcttttcatcccgatggat
cactggcagcatcatgtgggctagatgcccttgcacgtgtctgggaccttcggacagggm
gaagtgttctcgctttkgaaggtcatgttaaaccggtgctcgggataagcttttctccca
atggctatcatttagccactggtgctgaggataacagttgtcgagtttgggatctaagaa
agaaaaagtccttgtatgtcatcccagcccactcaaaccttatctcacaggtcaagtttg
aacctcaagagggatattatctggtaaccgcttcatatgatatgacagccaagatatggt
cttcacgagactttaaacttgtgaagacactctcagggcatgaagcaaaa----------
------------------------------------------------------------
-----------------------------------------------
>PAFTOL009185
------------------------------------------------------------
------------------------------------------------------------
------------------------------------------------------------
------------------------------------------------------------
------------------------------------------------------------
------------------------------------------------------------
------------------------------------------------------------
-----------------------------------------------------tcatctg
tggagtatgaaattactgaggaaagtcggcaggtcagagaacggcaggagaaagcaatgc
gtgatcttatgatgaagcgacgtgctgctgctctcgctgtacctactaatgacatggctg
tgcgggcgcggcttcgtcgacttggtgaacctatcactctttttggggagagagaaatgg
aaagacgggaccgacttcggatgcttatggcaaagcttgatgcagaagggcaattggata
agctgatgaaagctcatgaggaagaagaggaggcagcttcagctaggaaggaggatgtcg
aagaggaacagcttcagtatccattttatactgaagggactaaggaattgttagaagctc
gcactttcattgctaagttctctatccccagagcatctcaacggttacagcgggccagga
ggaaaagggaggatccagatgaagatgaggatgcagagatagattgggccctcaaacaag
ctggaagtttggttcttgattgcagtgagattggagatgatcgtccactgtctgggtgtt
cattctcaaaagctggaaagttgctcgctacgtgttc---tttaagcggagtgggaaaga
tatggagtatgcctcatgtgaagaaggtctctgcattgaagggacatactgaacgtgcta
ctgatattgcattttctcctgtaaatggtcatgtggc-----------------------
-aactgcctcagctgaccgcactgcacggctgtggaactcggagggtactctattgaaga
catttgaaggtcatctagaccgccttgctcgtatcggcttccacccatcagggaagtact
tgggcacaactagctttgacaaaacttggcgtctatgggatgttgaaagcggtgccgagt
tgcttcttcaggaaggccatagtaggagtatatatgggatatcttttcatcccgatggat
cactggcagcatcgtgtggtctagatgcccttgcacgtgtctgggacctgcgaacaggga
gaagtgttctcgctttggaaggtcacgttaaaccggtgcttgggataagcttttctccca
atggctatcatctagccactggagctgaggataacacttgtcgagtttgggatctaagaa
agaaaaagtccttgtatgtcatcccagcccattcaaaccttatctcacaggtcaagtttg
aacctcaagagggatattacctggtaaccgcttcatatgatatgacagctaagrtatkgt
cttctcgagactttaaacttgtgaagacactctcaggacatgaagcaaaagtcacatcct
tggatatatca-------------------------------------------------
-----------------------------------------------
>PAFTOL009187
------------------------------------------------------------
------------------------------------------------------------
------------------------------------------------------------
------------------------------------------------------------
------------------------------------------------------------
------------------------------------------------------------
------------------------------------------------------------
-----------------------------------------------------tcatctg
tggagtatgaaataactgaggaaagtcggcaggtcagagaacggcaggagaaagcaatgc
gtgatcttatgatgaagcgacgtgctgctgctcttgctgtacctactaatgacatggctg
tgcgggcccggcttcgtcgacttggtgaacctatcactctttttggggagagagagatgg
aaaggcgggaccgacttcggatgcttatggcaaagcttgatgcagaagggcaattggaca
agctgatgaaagctcatgaggaagaggaagaggcrgcttcagctaggaaggaggatgtcg
aagwggaacagcttcagtatccgttttatactgaaggaactaaggaattgttagaagctc
gaactttcattgctaagttctccatccccagagcatctcaacggttacagcgtgccagga
ggaaaagggaggatccagatgaagaygaggacgcagagatagattgggccctcaaacaag
ctggaagtttggttcttgattgcagtgagattggagatgatcgtccactgtctgggtgtt
cattctcaaaagatggaaagttgctcgctacctgktc---tttaagcggagtgggaaaga
tatggagtatgcctcatgtgaagaaggtctctgcattgaagggacatactgaacgtgcta
ctgatattgcattytctcctgtaaatgatcatgtggc-----------------------
-aactgcctcagctgaccgcactgcacggctgtggaactcagggggtactctattgaaga
catttgaaggtcatctagaccgccttgctcgtatcgccttccacccatcggggaagtact
tgggcacaactagctttgacaaaacctggcgtctatgggatgttgaaagcggtgccgagt
tgcttcttcaggaaggccatagtaggagtatatatgggatatcttttcatcccgatggat
cactggcagcatcatgtgggctagatgcccttgcacgtgtctgggaccttcggacaggaa
gaagtgttctcgctttggaaggtcatgttaaaccggtgcttgggataagcttttctccca
atggctttcatttagccactggtgctgaggataacacttgtcgagtttgggatctaagaa
agaaaaagtccttgtatgtcatcccagcccattcaaatcttatctcacaggtcaagtttg
aacctcaagagggatattatctggtaaccgcttcatatgatatgacagctaagatatggt
cttctcgagactttaaacttgtgaagacactctcaggacatgaagcaaaagtcacatcat
tggatatatca-------------------------------------------------
-----------------------------------------------
>PAFTOL009189
------------------------------------------------------------
------------------------------------------------------------
------------------------------------------------------------
------------------------------------------------------------
------------------------------------------------------------
------------------------------------------------------------
------------------------------------------------------------
-----------------------------------------------------tcatctg
tggagtatgaaattactgaggaaagccggcaggtcagagaacggcaggagaaagcaatgc
gtgatcttatgatgaagcgacgtgctgctgctcttgctgtacctactaatgacatggctg
tgcgggcacggcttcgtcgacttggtgaacccatcactctttttggggagagagaaatgg
aaagacgggaccgacttcggatgcttatggcaaagcttgatgcagaagggcaattggaca
agctgatgaaagctcatgaggaagaagaggaggcagcttcagctaggaaggaggatgtcg
aagaggaacagcttcagtatccattttatactgaagggactaaggaattgttagaagctc
gaactttcattgctaagttctctatccccagagcatctcaacggttacagcgtgccagga
ggaaaagggaggatccagatgaagatgaggatgccgagatagattgggccctcaaacaag
ctggaagtttggttcttgattgcagcgagattggagatgatcgtccactgtctgggtgct
cattctcaaaagatggaaagttgctcgcgacctgttc---tttaagcggagtgggaaaga
tatggagtatgcctcatgtgaagaaggtgtctgcattgaagggacatactgaacgtgcta
ctgatattgcattttctcctgtaaatgatcatgtggc-----------------------
-aactgcctcagctgaccgcactgcacggctgtggaactcagagggtactctattgaaga
catttgaaggtcatctagaccgccttgctcgtattggcttccatccatcggggaagtact
tgggcacaactagctttgacaaaacttggcgtttgtgggatgttgaacgtggtgctgagt
tgcttcttcaggaaggccatagtaggagtatatatgggatatcttttcatcccgatggat
cactggcagcatcatgtgggctagatgcccttgcacgtgtctgggaccttcggacaggga
gaagtgttctcgctttggaaggtcatgttaaaccggtgctcgggataagcttttctccca
atggctatcatttagccactggtgctgaggataacagttgtcgagtttgggatctaagaa
agaaaaagtccttgtatgtcatcccagcccattcaaaccttatctcacaggtcaagtttg
aacctcaagagggatattatctggtaaccgcttcatatgatatgacagccaagatatggt
cttcgcgagactttaaacttgtgaagacactctcagggcatgaagcaaaagtcacatcat
tggat-------------------------------------------------------
-----------------------------------------------
>PAFTOL009191
------------------------------------------------------------
------------------------------------------------------------
------------------------------------------------------------
------------------------------------------------------------
------------------------------------------------------------
------------------------------------------------------------
------------------------------------------------------------
-----------------------------------------------------tcatctg
tggagtatgaaattactgaggaaagccggcaggtcagagaacggcaggagaaagcaatgc
gtgatcttatgatgaagcgacgtgctgctgctcttgctgtacctactaatgacatggctg
tgcgggcacggcttcgtcgacttggtgaacccatcactctttttggggagagagaaatgg
aaagacgggaccgacttcggatgcttatggcaaagcttgatgcggaagggcaattggaca
agctgatgaaagctcatgaggaagaagaggaggcagcttcagctaggaaggaggatgtcg
aagaggaacagcttcagtatccgttttatactgaagggactaaggaattgttagaagctc
gaactttcattgctaagttctctatccccagagcatctcaacggttacagcgtgccagga
ggaaaagggaggatccagatgaagatgaggatgccgaaattgattgggccctcaaacaag
ctggaagtttggttcttgattgcagcgagattggagatgatcgtccactgtctgggtgct
cattctcaaaagatggaaagttgctcgctacctgktc---tttaagcggagtgggaaaga
tatggagcatgcctcatgtgaagaaggtgtctgcattgaagggacatactgaacgtgcta
ctgatattgcattttctcctgtaaatgatcatgtggc-----------------------
-aactgcctcagctgaccgcactgcacggctgtggaactcagagggtactctattgaaga
catttgaaggtcatctagaccgccttgctcgtatcggcttccatccatcggggaagtact
tgggcacaactagctttgacaaaacttggcgtttgtgggatgttgaacgtggtgctgagt
tgcttcttcaggaaggccatagtaggagtatatatgggatatcttttcatcccgatggat
cactggcagcatcatgtgggctagatgcccttgcacgtgtgtgggaccttcggacaggga
gaagtgttctcgctttggaaggtcatgttaaaccggtgctcgggataagcttttctccca
atggctatcatttagccactggtgctgaggataacagttgtcgagtttgggatctaagaa
agaaaaagtccttgtatgtcatcccagcccattcaaaccttatctcacaggtcaagtttg
aacctcaagagggatattatctggtaaccgcttcatatgatatgacagccaagatatggt
cttcgcgagactttaaacttgtgaagacactctcagggcatgaagcaaaagtcacatcat
tggatatatca-------------------------------------------------
-----------------------------------------------
>PAFTOL009193
------------------------------------------------------------
------------------------------------------------------------
------------------------------------------------------------
------------------------------------------------------------
------------------------------------------------------------
------------------------------------------------------------
------------------------------------------------------------
-----------------------------------------------------tcatctg
tggagtatgaaattactgaggaaagtcggcaggtcagagaacggcaggagaaagcaatgc
gtgatcttatgatgaagcgacgtgctgctgctcttgctgtacctactaatgacatggctg
tgcgggcgcggcttcgtcgacttggtgaacctatcactctttttggggagagagaaatgg
aaagacgggaccgacttcggatgcttatggcaaagcttgatgcagaagggcaattggaca
agctgatgaaagctcatgaggaagaagaggaggcagcttcagctaggaaggaggatgtcg
atgaggaacagcttcagtatccattttatactgaagggactaaggaattgttagaagctc
ggactttcattgctaagttctctatccccagagcatctcaacgattacagcgtgccagga
ggaaaagggaggatccagatgaagatgaggatgcagagatagattgggccctcaaacaag
ctggaagtttggttcttgattgcagtgagattggagatgatcgtccactctctgggtgtt
cattctcgaaagatggaaagttgctcgctacgtgttc---tttaagtggagtgggaaaga
tatggagtatgcctcatgtaaagaaggtctctgcattgaagggacatactgaacgtgcta
ctgatattgcattttctcctgtaaatgatcatgtggc-----------------------
-aactgcctcagctgaccgcactgcacggctgtggaactcagagggtactctattgaaga
catttgaaggtcatctagaccgccttgctcgtatcggcttccacccatcaggaaagtact
tgggcacaactagctttgacaaaacttggcgtctatgggatgttgaaagcggtgctgagt
tgcttcttcaggaaggccatagtaggagtatatatgggatatgttttcatcctgatggat
cactggcagcatcgtgtggtctagatgcccttgcacgtgtctgggacctgcgaacaggga
gaagtgttctcgcattggaaggtcatgttaaaccggtgcttgggataagcttttctccca
atggctatcatttagccactggtgctgaggataacacttgtcgagtttgggatctaagaa
agaaaaagtccttgtatgtcatcccagcccattcaaaccttatctcacaggtcaagtttg
aacctcaagagggatattatctggtaaccgcttcatatgatatgacaactaagatatggt
cttctcgagactttaaacttgtgaagacactctcaggacatgaagcaaaagtcacatcat
tggatatatca-------------------------------------------------
-----------------------------------------------
>PAFTOL009195
------------------------------------------------------------
------------------------------------------------------------
------------------------------------------------------------
------------------------------------------------------------
------------------------------------------------------------
------------------------------------------------------------
------------------------------------------------------------
-----------------------------------------------------tcatctg
tggagtatgaaattactgaggaaagtcggcaggtcagagaacggcaggagaaagcaatgc
gtgatcttatgatgaagcgacgtgctgctgctcttgctgtacctactaatgacatggctg
tgcgggcacggcttcgtcgacttggtgaacccatcactctttttggggagagagaaatgg
aaagacgggaccgacttcggatgcttatggcaaagcttgatgcggaagggcaattggaca
agctgatgaaagctcatgaggaagaagaggaggcagcttcagctaggaaggaggatgtcg
aagaggaacagcttcagtatccgttttatactgaagggactaaggaattgctagaagctc
gaactttcattgctaagttctctatccccagagcatctcaacggttacagcgtgccagga
ggaaaagggaggatccagatgaagatgaggatgccgagatagattgggccctcaaacaag
ctggaagtttggttcttgattgcagtgagattggagatgatcgtccactttctgggtgtt
cattctcaaaagatggaaagttgctcgctacctgttc---tttaagtggagtgggaaaga
tatggagtatgcctcatgtgaagaaggtgtctgcattgaagggacatactgaacgtgcta
ctgatattgcattttctcctgtaaatgatcatgtggc-----------------------
-aactgcctcagctgaccgcactgcacggctgtggaactcagagggtactctattgaaga
catttgaaggtcatctrgaccgccttgctcgtatcggcttccatccatcggggaagtact
tgggcacaactagctttgacaaaacttggcgtttgtgggatgttgaaagcggtgctgagt
tgcttcttcaggaaggccatagtaggagtatatatgggatatcttttcatcccgatggat
cactggcaggatcatgtgggctagatgcccttgcacgtgtctgggaccttcggtcaggga
gaagtgttctcgctttggaaggtcatgttaaaccggtgctcgggataagcttttctccca
atggctatcatttagccactggtgctgaggataactgttgtcgagtttgggatctaagaa
agaaaaagtccttgtatgtcatcccagcccattcaaacctaatctcacaggtcaagtttg
aacctcaagagggatattatctagtaaccgcttcgtatgatatgacagccaagatatggt
cttctcgagactttaaacttgygaagacactctcagggcatgaagcaaaagtcacatcat
tggatatatca-------------------------------------------------
-----------------------------------------------
>PAFTOL009197
------------------------------------------------------------
------------------------------------------------------------
------------------------------------------------------------
------------------------------------------------------------
------------------------------------------------------------
------------------------------------------------------------
------------------------------------------------------------
-----------------------------------------------------tcatctg
tggagtatgagattactgaggaaagtcggcaggtcagagaacggcaggagaaagcaatgc
gtgatcttatgatgaagcgacgtgctgctgctcttgctgtacctactaatgacatggctg
tgcgggcacggcttcgtcgacttggtgaacccatcactctttttggggaaagagaaatgg
aaagacgggaccgacttcggatgcttatggcaaagcttgatgcggaagggcaattggaca
agctgatgaaagctcaygaggaagaagargaggcagcttcagctaggaaggaggatgtcg
aagaggaacagcttcagtatccgttttatactgaagggactaaggaattgttagaagctc
gagctttcattgctaagttctctatccccagagcatctcaacggttrcagcgtgccagga
ggaaaagggaggatccagatgaagatgaggatgccgagatagattgggccctcaaacaag
ctggaagtttggttcttgattgcagtgagattggagatgatcgtccactgtctgggtgtt
cgttctcaaaagatggaaagttgctcgctacctgttc---tttaagcggagtgggaaaga
tatggagtatgcctcatgtgaagaaggtgtctgcattgaagggacatactgaacgtgcta
ctgatattgcattttctcctgtaaatgatcatgtggc-----------------------
-aactgcctcagctgaccgcactgcacggctgtggaactcagagggtactctattgaaga
catttgaaggtcatctagaccgccttgctcgtatcggcttccatccatcggggaagtact
tgggcacaactagctttgacaaaacttggcgtttgtgggatgttgaaagcggtgctgagt
tgcttcttcaggaaggccatagtaggagtatatatgggatatcttttcatcccgatggat
cactggcagcatcatgtgggctagatgcccttgcacgtgtctgggaccttcggacaggga
gaagtgttctcgctttggaaggtcatgttaaaccggtgctcgggataagcttttctccca
atggctatcatttagccactggtgctgaggataacagttgtcgagtttgggatctaagaa
agaagaagtccttgtatgtcatcccagcccattcaaaccttatctcacaggtcaagtttg
aacctcaagagggatattatctagcaactgcttcatatgatatgacagccaagatatggt
cttcacgagactttaaacttgtgaagacactctcagggcatgaagcaaaagtcacatcat
tggatatatca-------------------------------------------------
-----------------------------------------------
>PAFTOL009199
------------------------------------------------------------
------------------------------------------------------------
------------------------------------------------------------
------------------------------------------------------------
------------------------------------------------------------
------------------------------------------------------------
------------------------------------------------------------
-----------------------------------------------------tcatctg
tggagtatgaaattactgaggaaagtcggcaggtcagagaacggcaggagaaagcaatgc
gtgatcttatgatgaagcgacgtgctgctgctcttgccgtacctactaatgacatggctg
tgcgggcacggcttcgtcgacttggtgaacccatcactctttttggggaaagagaaatgg
aaagacgggaccgacttcggatgcttatggcaaagcttgatgcagaagggcaattggaca
agctgatgaaagctcatgaggaagaagaggaggcagcttcagctaggaaggaggatgtcg
aagaggaacagcttcagtatccgttttatactgaagggactaaggaattgttagaagctc
gaactttcattgctaagttctctatccccagagcatctcaacggttacagcgtgccagga
ggaaaagggaggatccagatgaagatgaggatgccgagatagattgggccctcaaacaag
ctggaagtttggttcttgattgcagtgagattggagatgatcgtccactgtctgggtgtt
cgttctcaaaagatggaaagttgctcgctacctgttc---tttgagcggagtgggaaaga
tatggagtatgcctcatgtgaagaaggtgtctgcattgaagggacatactgaacgtgcta
ctgatattgcattttctcctgtaaatgatcatgtggc-----------------------
-aactgcctcagctgaccggactgcacggctgtggaactcagagggtactctattgaaga
catttgaaggtcatctagaccgccttgctcgtatcggcttccatccatcggggaagtact
tgggcacaactagctttgacaaaacttggcgtttgtgggatgttgaaagcggtgctgagt
tgcttcttcaggaaggccatagtaggagtatttatgggatatcttttcatcccgatggat
cactggcagcatcatgtgggctagatgcccttgcacgtgtctgggaccttcggacaggga
gaagtgttctcgctttggaaggtcatgttaaaccggtgctcgggataagcttttctccca
atggctatcatttagccactggtgctgaggataacagttgtcgagtttgggatctaagaa
agaagaagtccttgtatgtcatcccagcccattcaaaccttatctcacaggtcaagtttg
aacctcaagagggatattatctagtaactgcttcatatgatatgacagccaagrtatggt
cttcacgagactttaaacttgtgaagacactctcagggcatgaagcaaaggtcacatcat
tggatatatca-------------------------------------------------
-----------------------------------------------
>PAFTOL009203
------------------------------------------------------------
------------------------------------------------------------
------------------------------------------------------------
------------------------------------------------------------
------------------------------------------------------------
------------------------------------------------------------
------------------------------------------------------------
-----------------------------------------------------tcatctg
tggagtatgaaattactgaggaaagtcggcaggtcagagaacgccaggagaaagcaatgc
gtgatcttatgatgaagcgacgtgctgctgctcttgctgtacctacgaatgacatggctg
tgcgggcacggcttcgtcgacttggtgaacccatcactctttttggggagagagaaatgg
aaagacgggaccgacttcggatgcttatggcaaagcttgatgcggaagggcaattggaca
agctgatgaaagctcatgaggaagaagaggaggcagcttcagctaggaaggaggatgtcg
aagaggaacagcttcagtatccgttttatactgaagggtctaaggaattgttagaagctc
gaactttcattgctaagttctctatccccagagcatctcaacggttacagcgtgccagga
ggaaaagggaggatccagatgaagatgaggatgccgagatagattgggccctcaaacaag
ctggaagtttggttcttgattgcagtgagattggagatgatcgtccactgtctgggtgtt
cattctcaaaggatggaaagttgctcgctacgtgttc---tttaagcggagtgggaaaga
tatggagtatgcctcatgtgaagaaggtgtctgcattgaagggacatactgaacgtgcta
ctgatattgcattttctcctgtaaatgatcatgtggc-----------------------
-aactgcctcagctgaccgcactgcacggctgtggaactcagagggtactctattgaaga
catttgaaggtcatctagaccgccttgctcgtatcggcttccatccatcggggaagtact
tgggcacaactagctttgacaaaacttggcgtttgtgggatgttgaaagcggtgctgagt
tgcttcttcaggaaggccatagtaggagtatatatgggatatcttttcatcccgatggat
cactggcagcatcatgtgggctagatgcccttgcacgtgtctgggaccttcggacaggga
gaagtgttctcgctttggaaggtcatgttaaaccggtgctcgggataagcttttctccca
atggctatcatktagccactggtgctgaggataacagttgtcgagtttgggatctaagaa
agaaaaagtccttgtatgtcatcccagcccattcaaaccttatctcacaggtcaagtttg
aacctcaagagggatattatctggtaactgcttcatatgatatgacagccaagatatggt
cttcacgagactttaaacttgtgaagacactctcagggcatgaagcaaaagtgacatcat
tggatatatca-------------------------------------------------
-----------------------------------------------
>PAFTOL009205
------------------------------------------------------------
------------------------------------------------------------
------------------------------------------------------------
------------------------------------------------------------
------------------------------------------------------------
------------------------------------------------------------
------------------------------------------------------------
-----------------------------------------------------tcatctg
tggagtatgaaattactgaggaaagtcggcaggtcagagaacggcaggagaaagcaatgc
gtgatcttatgatgaagcgacgtgctgctgctcttgctgtacctactaatgacatggctg
tgcgggcgcggcttcgtcgacttggtgaacctatcactctttttggggagagagaaatgg
aaagacgggaccgacttcggatgcttatggcaaagcttgatgcggaagggcaattggaca
agctgatgaaagctcatgaggaagaggaagaggcagcttcagctaggaaggaggatgtyg
aagaggaacaacttcagtatccattttatactgaagggactaaggaattattagaagctc
gaactttcattgctaagttctctatcccyagagcatctcaacggttacagcgtgccagga
ggaaaagggaggatccagatgaagatgaggatgcagagatagattgggccctcaaacaag
ctggaagtttgrttcttgattgcagtgagattggagatgatcgtccactgtctgggtgtt
cattctcaaaagatggaaagttgcttgctacctgttc---tttaagcggagtgggaaaga
tatggagtatgcctcatgtgaagaaggtctctgcattgaagggacatactgaacgtgcta
ctgatgttgcattttctcctgtaaatgatcatgtggc-----------------------
-aactgcctcagctgaccgcactgcacggctgttgaactcagagggtactctattgaaga
catttgaaggtcatctagaccgccttgctcgtatcgccttccacccatcggggaagtact
tgggcacaactagctttgacaaaacttggcgtctatgggatgttgaaagcggtgctgagt
tgcttcttcaggaaggccatagtaggagtatatatgggatatcttttcatcccgatggat
cactggcagcatcatgtgggctagatgcccttgcacgtgtctgggaccttcggacaggga
gaagtgttctcgctttggaaggtcatgttaaaccggtgcttgggataagcttttctccca
atggctatcacttagccactggtgctgaggataacacttgtcgagtttgggatctaagaa
agaaaaagtccttgtatgtcatcccagcccattcaaaccttatctcacaggtcaagtttg
aacctcaagagggatattatctggtaaccgcgtcatatgatatgacagctaagatatggt
cttctcgggactttaaacttgtgaagacactctcaggacatgaagcaaaagtcacatcat
tggatatatca-------------------------------------------------
-----------------------------------------------
>PAFTOL009207
------------------------------------------------------------
------------------------------------------------------------
------------------------------------------------------------
------------------------------------------------------------
------------------------------------------------------------
------------------------------------------------------------
------------------------------------------------------------
-----------------------------------------------------tcatctg
tggagtatgaaatcactgaggaaagtcggcaggtcagagaacggcaggagaaagcaatgc
gtgatcttatgatgaagcgacgtgctgctgctcttgctgtacctactaatgacatggctg
tgcggacacggcttcgtcgactyggtgaacctataactctttttggggagagagaaatgg
aaagacgggaccggcttcggatgcttatggcaaagcttgatgctgaaggacaattggaaa
agttgatgaaagctcatgaggaagaagaggaggcagcttcagctaggaaggaggatgtcg
aagaggaacagcttcaatatccgttttatactgaagggagtaaggaattgttagaagctc
gaactttcatagctaagttctctatccctagagcatctcagcggctacagcgtgccasga
gaaaaagggaggacccagatgaagatgaggatgcagagatarattgggccctcaaacagg
ctggaagtgtggttcttgattgcagtgagattggagatgatcgtccactgtctggatgtt
cattctcaaaagatggaaagttgcttgccacgtgttc---tttaagcggagtgggaaaga
catggagtatgccacatgtgaagaaggtctcttcattgaagggacatactgaacgtgcta
ctgatattgcattttctcctgtaaatgatcatgtggc-----------------------
-aactgcctcagctgaccgcactgcacgrctgtggarttcagagggtactctactgaaga
catttgaaggtcatctagagcggcttgctcgtattgccttccacccatcgggraagtact
tgggcacaactagctttgacaaaacttggcgtctatgggatgttgaaagtggtgcggagt
tgcttcttcaggaaggccatagtaggagtgtatatgggatatctttccatcctgatggat
cattggcagcatcatgtgggctagatgcccttgcacgtgtctgggaccttcgkacaggga
gaagtgttctcgctttggaaggtcacgttaaaccggtgcttgggataagcttttctccca
atggctgtcatttagccacaggtgctgaagayaacacttgtcgagtttgggatctaagaa
agaaaaagtccttataygtcatcccagcccattcaaaccttatctcacrggtcaaatttg
aacctcaagagggatattttctggtaaccgcttcatatgatatgacggctaagrtatgkt
cttctcgagactttaaacttgtgaagacrctctcaggacatgaagcgaaagtcacatcat
tggatatatca-------------------------------------------------
-----------------------------------------------
>PAFTOL009209
------------------------------------------------------------
------------------------------------------------------------
------------------------------------------------------------
------------------------------------------------------------
------------------------------------------------------------
------------------------------------------------------------
------------------------------------------------------------
-----------------------------------------------------tcatctg
tggagtatgaaataactgaggaaagtcggcaggtcagagaacggcaggagaaagcaatgc
gtgatcttatgatgaagcgacgtgctgctgctcttgctgtacctactaatgacatggctg
tgcgggcgcggcttcgtcgacttggtgaacctatcactctttttggggagagagagatgg
aaaggcgggaccgacttcggatgcttatggcaaagcttgatgcagaagggcaattggaca
agctgatgaaagctcatgaggaagaggaagaggcagcttcagctaggaaggaggatgtcg
aagaggaacagcttcagtatccgttttatactgaagggactaaggaattgttagaagctc
gaactttcattgctaagttctctatccccagagcatctcaacggttacagcgtgccagga
ggaaaagggaggatccagatgaagatgaggatgcagagatagattgggcactcaaacaag
ctggaagtttggttcttgattgcagtgagattggagatgatcgtccactgtctgggtgtt
cattctcaaaagatggaaagttgctcgctacctgttc---tttaagcggagtgggaaaga
tatggagtatgcctcatgtgaagaaggtctctgcattgaagggacatactgaacgtgcta
ctgatattgcattttctcctgtaaatgatcatgtggc-----------------------
-aactgcctcagctgaccgcactgcacggctgtggaactcggagggtactctattgaaga
catttgaaggtcatctagaccgccttgctcgtatcgccttccatccatcggggaagtact
tgggcacaactagctttgacaaaacttggcgtctatgggatgttgaaagcggtgctgagt
tgcttcttcaggaaggccatagtaggagtatatatgggatatcttttcatcccgatggat
cactggcagcatcatgtgggctagatgcccttggacgtgtctgggaccttcggacaggaa
gaagtgttctcgctttggaaggtcatgttaaaccggtgcttgggataagcttttctccca
atggctttcatttagccactggtgctgaggataacacttgtcgagtttgggatctaagaa
agaaaaagtccttgtatgtcatcccagcccattcaaaccttatctcacaggtcaagtttg
aacctcaagagggatattatctggtaaccgcttcatatgatatgacagctaagatatggt
cttctagagactttaaacttgtgaaggcactctcaggacatgaagcaaaagtcacatcat
tggatatatcacctgrtggacagtatgtagcaactgttgcacatgatcggactatcaagt
tatggtcaagccatgcctcttcagaagaaaagtccatggatgtagac
>PAFTOL009215
------------------------------------------------------------
------------------------------------------------------------
------------------------------------------------------------
------------------------------------------------------------
------------------------------------------------------------
------------------------------------------------------------
------------------------------------------------------------
-----------------------------------------------------tcatctg
tggagtatgaaattactgaggaaagtcggcaggtcagagaacggcaggagaaagcaatgc
gtgatcttatgatgaagcgacgtgctgctgctcttgctgtacctactaatgacatggccg
tgcgggcacggcttcgtcgacttggtgaacccatcactctttttggggaaagagaaatgg
aaagacgggaccgacttcggatgcttatggcaaagcttgatgcggaagggcaattggaca
agctgatgaaagctcatgaggaagaagaggaggcagcttcagctaggaaggaggatgtcg
aagaggaacagcttcagtatccgttttatactgaagggactaaggaattgttagaagctc
gaactttcattgctaagttctctatccccagagcatctcaacggttacagcgtgccagga
ggaaaagggaggatccagatgaagatgaggatgccgagatagattgggccctcaaacaag
ctggaagtttggttcttgattgcagtgagattggagatgatcgtccactgtctgggtgtt
cgttctcaaaagatggaaagttgctcgctacctgktc---tttgagcggagtgggaaaga
tatggagtatgcctcatgtgaagaaggtgtctgcattgaagggacatactgaacgtgcta
ctgatattgcattttctcctgtaaatgatcatgtggc-----------------------
-aactgcctcagctgaccgcactgcacggctgtggaactcagagggtactctattgaaga
catttgaaggtcatctagaccgccttgctcgtatcggcttccatccatcggggaagtact
tgggcacaactagctttgacaaaacttggcgtttgtgggatgttgaaagcggtgctgagt
tgcttcttcaggaaggccatagtaggagtatatatgggatatcttttcatcccgatggat
cactggcagcatcatgtgggctagatgcccttgcacgtgtctgggaccttcggacaggga
gaagtgttctcgctttggaaggtcatgttaaaccggtgctcgggataagcttttctccca
atggctatcatttagccactggtgctgaggataacagttgtcgagtttgggatctaagaa
agaagaagtccttgtatgtcatcccagcccattcaaaccttgtctcacaggtcaagtttg
aacctcaagagggatattatctagtaactgcttcatatgatatgacagccaagatatggt
cttcacgagactttaaacttgtgaagacactctcagggcatgaagcaaaagtcacatcat
tggatatatca-------------------------------------------------
-----------------------------------------------
>PAFTOL009217
------------------------------------------------------------
------------------------------------------------------------
------------------------------------------------------------
------------------------------------------------------------
------------------------------------------------------------
------------------------------------------------------------
------------------------------------------------------------
-----------------------------------------------------tcatctg
tggagtatgaaattactgaggaaagtcggcaggtcagagaacggcaggagaaagcaatgc
gtgatcttatgatgaagcggcgtgctgctgctcttgctgtacctactaatgacatggctg
tgcgggcacggcttcgtcgacttggtgaacccatcactctttttggggagagagaaatgg
aaagacgggaccgacttcggatgcttatggcaaagcttgatgcggaagggcaattggaca
agctgatgaaagctcatgaggaagaagaggaggcagcttcagctaggaaggaggatgttg
aggaggaacagcttcagtatccgttttatactgaagggactaaggaattgttagaagctc
gaactttcattgctaagttctctatccccagagcatctcaacggttacagcgtgccagga
ggaaaagggaggatccagatgaagatgaggatgccgagatagattgggccctcaaacaag
ctggaagtctggttcttgattgcagtgagattggagatgatcgtccactgtctgggtgtt
cattctcaaaagatggaaagttgctcgccacctgttc---tttaagcggagtgggaaaga
tatggagtatgcctcatgtgaagaaggtgtctgcattgaagggacatactgaacgtgcta
ctgatattgcattttctcctgtaaatgatcatgtggc-----------------------
-aactgcctcagctgaccgcactgcacggctgtggaactcagagggtactctattgaaga
catttgaaggtcatctggaccgccttgctcgtatcggcttccatccatcggggaagtact
tgggcacaactagctttgacaaaacttggcgtttgtgggatgttgaaagcggtgctgagt
tgcttcttcaggaaggccatagtaggagtatatatgggatatcttttcatcccgatggat
cactggcagcatcatgtgggctagatgcccttgcacgtgtctgggaccttcggacaggga
gaagtgttcttgctttggaaggtcatgttaaaccggtgctcgggataagcttttctccca
atggctatcatttagccactggtgctgaggataacagttgtcgagtttgggatctaagaa
agaagaagtccttgtatgtcatcccagcccattcaaaccttatctcagaggtcaagtttg
aacctcaagagggatattatctagtaactgcttcatatgatatgacagccaagatatggt
cttcacgagactttaaacttgtgaagacactctcagggcatgaagcaaaagtcacatcat
tggatatatca-------------------------------------------------
-----------------------------------------------
>PAFTOL009219
------------------------------------------------------------
------------------------------------------------------------
------------------------------------------------------------
------------------------------------------------------------
------------------------------------------------------------
------------------------------------------------------------
------------------------------------------------------------
-----------------------------------------------------tcatctg
tggagtatgaaattactgaggaaagtcggcaggtcagagaacggcaggagaaagcaatgc
gtgatcttatgatgaagcgacgtgctgctgctcttgctgtacctactaatgacatggcsg
tgcgagcacggcttcgtcgacttggtgaacccatcactctttttggggaaagagaaatgg
aaagacgggaccgacttcggatgcttatggcaaagcttgatgcggaagggcaattggaca
agctgatgaaagctcatgaggaagaagaggaggcagcttcagctaggaaggaggatgtcg
aagaggaacagcttcagtatccgttttatactgaagggactaaggaattgttagaagctc
gaacattcattgctaagttctctatccccagagcatctcaacggttacagcgtgccagga
ggaaaagggaggatccagatgaagatgaggatgccgagatagattgggccctcaaacaag
ctggaagtttggttcttgattgcagtgagattggagatgatcgtccactgtctgggtgtt
cgttctcaaaagatggaaagttgctcgctacctgttc---tttgagcggagtgggaaaga
tatggagtatgcctcatgtgaagaaggtgtctgcattgaagggacatactgaacgtgcta
ctgatattgcattttctcctgtaaatgatcatgtggc-----------------------
-aactgcctcagctgaccgcactgcacggctgtggaactcagagggtactctattgaaga
catttgaaggtcatctagaccgccttgctcggatcggcttccatccatcggggaagtact
tgggcacaactagctttgacaaaacttggcgtttgtgggatgttgaaagcggtgctgagt
tgcttcttcaggaaggccatagtaggagtatatatgggatatcttttcatcccgatggat
cactggcagcatcatgtgggctagatgcccttgcacgtgtctgggaccttcggacaggga
gaagtgttctcgctttggaaggtcatgttaaaccggtgctcgggataagcttttctccca
atggctatcatttagccactggtgctgaggataacagttgtcgagtttgggatctaagaa
agaagaagtccttgtatgtcatcccagcccattcaaaccttgtctcacaggtcaagtttg
aacctcaagagggatattatctagtaactgcttcatatgatatgacagccaagatatggt
cttcacgagactttaaacttgtgaagacactctcagggcatgaagcaaaagtcacatcat
tggatatatca-------------------------------------------------
-----------------------------------------------
>PAFTOL009221
------------------------------------------------------------
------------------------------------------------------------
------------------------------------------------------------
------------------------------------------------------------
------------------------------------------------------------
------------------------------------------------------------
------------------------------------------------------------
-----------------------------------------------------tcatctg
tggagtatgaaattactgaggaaagtcggcaggtcagagaacggcaggagaaagcaatgc
gtgatcttatgatgaagcgacgtgctgctgctcttgctgtacctactaatgacatggctg
tgcgggcacggcttcgtcgacttggtgaacctatcactctttttggggagagagaaatgg
aaagacgggaccgacttcggatgcttatggcaaagcttgatgcagaagggcaattggaca
agctgatgaaagctcatgaggaagaagaggaggcagcttcagctaggaaggaggatgtcg
aagaggaacagcttcagtatccgttttatactgaagggactaaggaattgttagaagctc
gaactttcattgctaggttctctatccccagagcatctcaacggttacagcgtgccagga
ggaaaagggaggatccagatgaagatgaggatgcagagatagattgggccctcaaacaag
ctggaagtttggttcttgattgcagtgagattggagatgatcgtccactgtctgggtgtt
cattctccaaagatggaaagttgctcgctacgtgttc---tttaagyggagtgggaaaga
tatggagtatgcctcatgtgaagaaggtctctgcattgaagggacatactgaacgtgcta
ctgatattgcattttctcctgtaaatggtcatgtggc-----------------------
-aactgcctcagctgaccgcactgcacggctgtggaactcagagggtactctattgaaga
catttgaaggtcatctagaccgccttgctcgtatcggcttccacccatcggggaagtact
tgggcacaactagctttgacaaaacttggcgtctatgggatgttgaaagtggtgctgagt
tgcttcttcaggaaggccatagtaggagtatatatgggatatcttttcatcccgatggat
cactggcagcatcatgtgggctagatgcccttgcacgtgtctgggacttgcggacaggga
gaagtgttctcgctttggaaggtcatgttaaaccggtgcttgggataagcttttcttcca
atggctatcatttagccactggtgctgaggataacatttgtcgagtttgggatttaagaa
agaaaaagtccttgtatgtcatcccagcccattcaaaccttatctcacaggtcaagtttg
aacctcaagagggatattatctggtaaccgcttcatatgatatgacagctaagatatggt
cttctcgagactttaaacttgtgaagacactctcaggacatgaagcaaaagtcacatcat
tggatatatca-------------------------------------------------
-----------------------------------------------
>PAFTOL009223
------------------------------------------------------------
------------------------------------------------------------
------------------------------------------------------------
------------------------------------------------------------
------------------------------------------------------------
------------------------------------------------------------
------------------------------------------------------------
-----------------------------------------------------tcatctg
tggagtatgaaattactgaggaaagtcggcaggtcagagaacggcaggagaaagcaatgc
gtgatcttatgatgaagcgacgtgctgctgctcttgctgtacctactaatgacatggccg
tgcgggcacggcttcgtcgacttggtgaacccatcactctttttggggaaagagaaatgg
aaagacgggaccgacttcggatgcttatggcaaagcttgatgcggaagggcaattggaca
arctgatgaaagctcatgaggaagaggaggaggcagcttcagctaggaaggaggatgtcg
aagaggaacagcttcagtatccgttttatactgaagggactaaggaattgttagaagctc
gaactttcattgctaagttctctatccccagagcatctcaacggttacagcgtgccagga
ggaaaagggaggatccagatgaagatgaggatgccgagatagattgggccctcaaacaag
ctggaagtttggttcttgattgcagtgagattggagatgatcgtccactgtctgggtgtt
cgttctcaaaagatggaaagttgctcgctacctgktc---tttgagcggagtgggaaaga
tatggagtatgcctcatgtgaagaaggtgtctgcattgaagggacatactgaacgtgcta
ctgatattgcattttctcctgtaaatgatcatgtggc-----------------------
-aactgcctcagctgaccgcactgcacggctgtggaactcagagggtactctattgaaga
catttgaaggtcatctagaccgccttgctcgyatcggcttccatccatcggggaagtact
tgggcacaactagctttgacaaaacttggcgtttgtgggatgttgaaagcggtgctgagt
tgcttcttcaggaaggccatagtaggagtatatatgggatrtcttttcatcccgatggat
cactggcagcatcatgtgggctagatgcccttgcacgtgtctgggaccttcggacaggga
gaagtgttctcgctttggaaggtcatgttaaaccggtgctcgggataagcttttctccca
atggctatcatttagccactggtgctgaggataacagttgtcgagtttgggatctaagaa
agaagaagtccttgtatgtcatcccagcccattcaaaccttatctcacaggtcaagtttg
aacctcaagagggatattatctagtaactgcttcatatgatatgacagccaagatatggt
cttcacgagactttaaacttgtgaagacactctcagggcatgaagcaaaagtcacatcat
tggatatatca-------------------------------------------------
-----------------------------------------------
>PAFTOL009225
------------------------------------------------------------
------------------------------------------------------------
------------------------------------------------------------
------------------------------------------------------------
------------------------------------------------------------
------------------------------------------------------------
------------------------------------------------------------
-----------------------------------------------------tcatctg
tggagtatgaaattactgaggaaagtcggcaggtcagagaacggcaggagaaagcaatgc
gtgatcttatgatgaagcgacgtgctgctgctcttgctgtacctactaatgacatggccg
tgcgggcacggcttcgtcgacttggtgaacccatcactytttttggggaaagagaaatgg
aaagacgggaccgacttcggatgcttatggcaaagcttgatgcggaagggcaaytggaca
agctgatgaaagctcatgaggaagargaggaggcagcttcagctaggaaggaggatgtcg
aagaggaacagcttcagtatccgttttatactgaagggactaaggaattgttagaagctc
gaactttcattgctaagttctctatccccagagcatctcaacggttacagcgtgccagga
ggaaaagggaggatccagatgaagatgaggatgccgagatagattgggccctcaaacaag
ctggaagtttggttcttgattgcagtgagattggagatgatcgtccactgtctgggtgtt
crttctcaaaagatggaaagttgctcgctacctgktc---tttgagcggagtgggaaaga
tatggagtatgcctcatgtgaagaaggtgtctgcattgaagggacatactgaacgtgcta
ctgatattgcattttctcctgtaaatgatcatgtggc-----------------------
-aactgcctcagctgaccgcactgcacggctgtggaactcaragggtactctattgaaga
catttgaaggtcatctagaccgccttgctcgtatcggyttccatccatcggggaagtact
tgggcacaactagctttgacaaaacttggcgtttgtgggatgttgaaagcggtgctgagt
tgcttcttcaggaaggccatagtaggagtatatatgggatatcttttcatcccgatggat
cactggcagcrtcatgtgggctagatgcccttgcacgtgtctgggaccttcggacaggga
gaagtgttctcgctttggaaggtcatgttaaaccggtgctcgggataagcttttctccca
atggctatcatttagccactggtgctgaggataacagttgtcgagtttgggatctaagaa
agaagaagtccttgtatgtcatcccagcccattcaaaccttatctcacaggtcaagtttg
aacctcaagagggatattatctagtaactgcttcatatgatatgacagccaagrtatggt
cttcacgagactttaaacttgtgaagacactctcagggcatgaagcaaaagtcacatcat
tggatatatca-------------------------------------------------
-----------------------------------------------
>PAFTOL009227
------------------------------------------------------------
------------------------------------------------------------
------------------------------------------------------------
------------------------------------------------------------
------------------------------------------------------------
------------------------------------------------------------
------------------------------------------------------------
-----------------------------------------------------tcatctg
tggagtatgaaattactgaggaaagtcggcaggtcagagaacggcaggagaaagcaatgc
gtgatcttatgatgaagcgacgtgctgctgctcttgctgtacctactaatgacatggctg
tgcgggcacggcttcgtcgacttggtgaacccatcactctttttggkgagagagaaatgg
aaagacgggaccgacttcggatgcttatggcaaagcttgatgcggaagggcaattggaca
agctgatgaaagctcatgaggaagaagaggaggcagcttcagctaggaaggaggatgtcg
aagaggaacagcttcagtatccgttttatactgaagggactaaggaattgttagaagctc
gaactttcattgctaagttctctatccccagagcatctcaacggttacagcgtgccagga
ggaaaagggrggatccagatgaagatgaggatgccgagatagattgggccctcaaacaag
ctggmagtttggttcttgattgcagtgagattggagatgatcgtccactgtctgggtgtt
cattctcaaaagatggaaagttgctcgctacctgttc---tttaagtggagtgggaaaga
tatggagtatgcctcatgtgaagaaggtgtctgcattgaagggacatactgaacgtgcta
ctgatattgcattttctcctgtaaatgatcatgtggc-----------------------
-aactgcctcagctgaccgcactgcacggctgtggaactcagagggtactctattgaaga
catttgaaggtcatctagaccgccttgctcgtatyggcttccatccatcggggaagtact
tgggcacaactagctttgacaaaacttggcgtttgtgggatgttgaaagcggtgctgagt
tgcttcttcaggaaggccatagtaggagtatatatgggatatcttttcatccygatggat
cactggcaggatcatgtgggctagatgcccttgcacgtgtctgggaccttcggacwggga
gaagtgttctcgctttggaaggtcatgttaaaccggtgctcgggataagcttttctccca
atggctatcatttagccactggtgctgaggataacagttgtcgagtttgggatctaagaa
agaaaaagtccttgtatgtcatcccagcccattcaaacctaatctcacaggtcaagtttg
aacctcaagagggatattatctagtaaccgcttcgtatgatatgacagccaagrtatggt
cttcacgagactttaaacttgtgaagacactctcagggcatgaagcaaaagtcacttcat
tggatatatca-------------------------------------------------
-----------------------------------------------
>PAFTOL009229
------------------------------------------------------------
------------------------------------------------------------
------------------------------------------------------------
------------------------------------------------------------
------------------------------------------------------------
------------------------------------------------------------
------------------------------------------------------------
-----------------------------------------------------tcatctg
tggagtatgaaattactgaggaaagtcggcaggtcagagaacggcaggagaaagcaatgc
gtgatcttatgatgaagcgacgtgctgctgctctcgctgtacctactaatgacatggctg
tgcgggcgcggcttcgtcgactgggtgaacctatcactctttttggggagagagaaatgg
aaagacgggaccgacttcggatgcttatggcaaagcttgatgcagaagggcaattggaca
agctgatgaaagctcatgaggaagaagaggaggcagcttcagctaggaaggaggatgtcg
aagaggmrcagcttcaatatccattttatactgaagggactaaggaattgttagaggctc
gcactttcattgckragttctctatccccagagcatctcaacggttacagcgtgccagga
ggaaaagggaggatccagatgaagatgaggatgcagagatagattgggccctcaaacaag
ctggaagtttggttcttgattgcagtgagattggagatgatcgtccactgtctgggtgtt
cattctcaaragayggaaagttgctcgctacgtgttc---tttaagtggagtgggaaaga
tatggagtatgcctcatgtaaagaaggtctctgcattgaagggacatactgaacgtgcta
ctgatattgcattttctcctgtaaatggtcatgtggc-----------------------
-aactgcctcagctgatcgcactgcacggctgtggaactcagagggtactctattgaaga
catttgaaggtcatctagaccgccttgctcgtatcggcttccacccatcagggaagtact
tgggcacaactagctttgacaaaacttggcgtctatgggatgttgaaagtggtgctgagt
tgcttcttcaggaaggccatagtaggagtatatatgggatatcttttcatcccgatggat
cactggcagcrtcgtgtggtctagatgcccttgcacgtgtctgggacctgcgaacaggga
gaagtgttctcgctttggaaggtcacgttaaacccgtgcttgggataagcttttctccca
atggctatcatttggccactggtgctgaggataacacttgtcgagtttgggatctaagaa
agaaaaagtccttgtatgtcatcccagcccattcaaaccttatctcacaggtcaagtttg
aacctcaagagggatattatctggtaacygcttcatatgacatgacagctaagrtatggt
cttctcgggactttaaacttgtgaagacactctcaggacatgaagcaaaagtcacatcat
tggatatatca-------------------------------------------------
-----------------------------------------------
>PAFTOL009231
------------------------------------------------------------
------------------------------------------------------------
------------------------------------------------------------
------------------------------------------------------------
------------------------------------------------------------
------------------------------------------------------------
------------------------------------------------------------
-----------------------------------------------------tcatctg
tggagtatgaaattactgaggaaagtcggcaggtcagagaacggcaggagaaagcaatgc
gtgatcttatgatgaagcgacgtgctgctgctctcgctgtacctactaatgacatggctg
tgcgggcacggcttcgtcgactgggtgaacctatcactctttttggggagagagaaatgg
aaagacgggaccgacttcggatgcttatggcaaagcttgatgcagaagggcaattggaca
agctgatgaaagctcatgaggaagaagaggaggcagcttcagctaggaaggaggatgtcg
aagaggaacagcttcaatatccattttatactgaagggactaaggaattgttagaggctc
gcactttcattgctaagttctctatccccagagcatctcaacggttacagcgtgccagga
ggaaaagggaggatccagatgaagatgaggatgcagagatagattgggccctcaaacaag
ctggaagtttggttcttgattgcagtgagattggagatgatcgtccactgtctgggtgtt
cattctcaaaagatggaaagttgctcgctacgtgtta---gaaagtaaactgaggaaaga
tatggagtatgcctcatgtaaagaaggtctctgcattgaagggacatactgaacgtgcta
ctgatattgcattttctcctgtaaatggtcatgtggc-----------------------
-aactgcctcagctgatcgcactgcacggctgtggaactcagagggtactctattgaaga
catttgaaggtcatctagaccgccttgctcgtatcggcttccacccatcagggaagtact
tgggcacaactagctttgacaaaacttggcgtctatgggatgtcgaaagcggtgctgagt
tgcttcttcaggaaggccatagtaggagtatatatgggatatcttttcatcccgatggat
cactggcagcatcgtgtggtctagatgcccttgctcgtgtctgggacctgcgaacaggga
gaagtgttctcgctttggaaggtcacgttaaacctgtgcttgggataagcttttctccca
atggctatcatttggccactggtgctgaggataacacttgtcgagtttgggatctaagaa
agaaaaagtccttgtatgtcatcccagcccattcaaaccttatctcacaggtcaagtttg
aacctcaagagggatattatctggtaaccgcttcatatgacatgacagctaagatatggt
cttctcgggactctaaacttgtgaagacactctcaggacatgaagcaaaagtcacatcat
tggatatatca-------------------------------------------------
-----------------------------------------------
>PAFTOL009233
------------------------------------------------------------
------------------------------------------------------------
------------------------------------------------------------
------------------------------------------------------------
------------------------------------------------------------
------------------------------------------------------------
------------------------------------------------------------
-----------------------------------------------------tcatctg
tggagtatgaaattactgaggaaagtcggcaggtcagagaacggcaggagaaagcaatgc
gtgatcttatgatgaaacggcgtgctgctgctcttgctgtacctactaatgacatggctg
tgcggacgcggcttcgtcgacttggtgaacctatcactctttttggggagagagaaatgg
aaagacgggaccgacttcggatgcttatggcaaagcttgatgcagaaggacaattggaca
agctgatgaaagctcacgaggaagaagaggaggcagcttcagctaggaaggaggatgttg
aagaggaacagcttcagtatccgttttatactgaagggactaaggaattgttagaagctc
gaactttcattgctaagttctctatccccagagcatctcaacggttacagcgtgccagga
ggaaaagggaggatccagatgaagatgaggatgcagagatagattgggccctcaaacaag
ctggargttttgttcttgattgcagtgagattggagatgatcgtccactgtctgggtgtt
cattctcaaatgatggaaagttgctcgctacgtgktc---tytaagyggagtgggaaaga
tgtggagtatgccttatgtgaagaaggtctstgcattgaagggacatactgaacgtgcta
ctgatattgcattttctcctgtaaatggtcatgtggc-----------------------
-aactgcctcagctgaccgcactgcccggctgtggaactcagagggtactttattgaaga
catttgaaggtcacctagaccgccttgctcgtatcggcttccacccatcagggaaatact
tgggcacaactagctttgacaaaacttggcgtctatgggatgttgaaagcagtgctgagt
tgcttcttcaggaaggccatagtaggagtatatatgggatatcttttcatcccgatggat
cactggcagcatcatgtgggctagatgcccttgcacgtgtctgggacctgcggacaggga
gaagtgttctcgctttggaaggtcatgttaaaccggtgcttggggtaagcttttctccca
atggctatcatttagccactggtgctgaggataacacttgtcgagtttgggatctaagaa
agagaaagtcgttgtatgtcatcccagcccattcaaaccttatytcacaggtcaagtttg
aacctcaagagggttattatctggtaacagcttcatatgatatgacagctaagatatggt
cttctcgagactttaaacttstgaagacactctcaggacatgaagcaaaagtcacatcat
tggatatatca-------------------------------------------------
-----------------------------------------------
>PAFTOL009235
------------------------------------------------------------
------------------------------------------------------------
------------------------------------------------------------
------------------------------------------------------------
------------------------------------------------------------
------------------------------------------------------------
------------------------------------------------------------
-----------------------------------------------------tcatctg
tggagtatgaaatcactgaggaaagtcggcaggtcagagaacggcaggagaaagcaatgc
gtgatcttatgatgaagcgacgtgctgctgctcttgctgtacctactaatgacatggctg
tgcggacacggcttcgtcgacttggtgaacctataactctttttggggagagagaaatgg
aaagacgggaccggcttcggatgcttatggcaaagcttgatgcagaaggacaattggaaa
agttgatgaaagctcacgaggaagaagaggaggcagcttcagctaggaaggaggatgtcg
aagaggaacagcttcagtatccgttttatactgaagggagtaaggaattgttagaagctc
gaactttcatagctaagttctctatccctagagcatctcagcggctacaacgttccagga
gaaaaagggaggacccagatgaagatgaggatgcggagatagattgggccctcaaacagg
ctggaagtgtggttctggattgcagtgagattggagatgatcgtccactgtctggatgtt
cattctcaaaagacggaaagttgcttgccacctgttc---tttaagcggagtgggaaaga
tatggagtatgccacatgtgaagaaggtctctgcattgaagggtcatactgaacgtgcta
ctgatattgcattttctccgctaaatgatcatgtggc-----------------------
-aactggctcagctgaccgcactgcacggctgtggagctcagagggtactctactgaaga
catttgaaggtcatctggagcggcttgctcgtattgccttccacccatcgggaaagtact
tgggcacaactagctttgacaaaacttggcgtctatgggatgttgaaagcggtgctgagt
tgcttcttcaggaaggccatagtaggagtgtatatgggatatctttccatcccgatggat
cattggcagcatcatgtggactagatgcccttgcacgtgtctgggaccttcggacgggga
gaagtgttctcgctttggaaggtcacgttaaaccggtgcttgggataagcttttctccca
atggctgtcatttagccacaggtgctgaagataacacttgtcgggtttgggatctaagaa
agaaaaagtccttatacgtcatcccagcccattcaaaccttatctcacaggtcaaatttg
aacctcaagagggatattttctggtaaccgcttcatatgatatgacagctaagrtatgkt
cttctcgagactttaaacttgtgaagacactctcaggacatgaagcgaaagtcacatcat
tggatatatca-------------------------------------------------
-----------------------------------------------
>PAFTOL009237
------------------------------------------------------------
------------------------------------------------------------
------------------------------------------------------------
------------------------------------------------------------
------------------------------------------------------------
------------------------------------------------------------
------------------------------------------------------------
-----------------------------------------------------tcatctg
tggagtatgaaatcactgaggaaagtcggcaggtcagagaacggcaggagaaagcaatgc
gtgatcttatgatgaagcgacgtgctgctgctcttgctgtacctactaatgacatggctg
tgcggacacggcttcgtcgacttggtgaacctataactctttttggggagagagaaatgg
aaagacgggaccggcttcggatgcttatggcaaagcttgatgctgaaggacaattggaaa
agttgatgaaagctcatgaggaagaagaggaggcagcttcagctaggaaggaggatgtcg
aagaggaacagcttcagtatccgttttatactgaagggagtaaggaattgttagaagctc
gaactttcatagctaagttctctatccctagagcatctcagcggctacaacgtgccagga
gaaaaagagaggacccagatgaagatgaggatgcagagatagattgggccctcaaacagg
ctggaagtgtggttatggattgcagtgagattggagatgatcgtccactgtctggatgtt
cattctcaaaagatggaaagttgcttgccacctgttc---tttaagcggagtgggaaaga
tatggagtatgccacatgtgaagaaggtctctgcattgaagggacatactgaacgtgcta
ctgatattgcattttctcctgtaaatgatcatgtcgc-----------------------
-aactgcctcagctgaccgcactgcacggttgtggagctcagagggtactctactgaaga
catttgaaggtcatctagagcggcttgctcgtattgccttccacccatcgggaaagtact
tgggcacaactagctttgacaaaacttggcgtctatgggatgttgaaagyggtgctgagt
tgcttcttcaggaaggccatagtaggagtgtatatgggatatctttccatcccgatggat
cattggcagcatcatgtggactagatgcccttgcacgtgtctgggaccttcggacgggga
gaagtgttctcgctttggaaggtcacgttaaaccggtgctggggataagcttttctccca
acggctgtcatttagccacaggtgctgaagataacacttgtmgagtttgggatctaagaa
agaaaaagtccttatacgtcatcccagcccattcaaaccttatctcacaggtcaaatttg
aacctcaagagggatattttctggtaacckcttcatatgatatgacagctaagatatggt
cttctcgagactttaaacttgtgaagacactctcaggacatgaagcg-------------
------------------------------------------------------------
-----------------------------------------------
>PAFTOL009239
------------------------------------------------------------
------------------------------------------------------------
------------------------------------------------------------
------------------------------------------------------------
------------------------------------------------------------
------------------------------------------------------------
------------------------------------------------------------
-----------------------------------------------------tcatctg
tggagtatgaaattactgaggaaagtcggcaggtcagagaacggcaggagaaagcaatgc
gtgatcttatgatgaagcgacgtgctgctgctcttgctgtacctactaatgacatggctg
tgcgggcgcggcttcgtcgacttggtgaacctatcactctttttggggagagagaaatgg
aaagacgggaccgacttcggatgcttatggcaaagcttgatgcagaagggcaattggaca
agctgatgaaagctcatgaggaagaagaggaggcagcttcagctaggaaggaggatgtcg
aagaggaacagctccagtatccgttttatactgaagggactaaggaattgttagaagctc
gaactttcattgctaagttctctatccccagagcatctcaacggttgcagcgtgccagga
ggaaaagggaggatccagatgaagatgaggatgcagagatagattgggccctcaaacaag
ctggaagtttggttcttgattgcagtgagattggagatgatcgtccgctgtctgggtgtt
cattctcaaaggatggaaagttgctcgctacgtgttc---tttaagcggagtgggaaaga
tatggagtatgcctcatgtgaagaaggtctctgcattgaagggacatactgaacgtgcta
ctgatattgcattttctcctgtaaatggtcatgtggc-----------------------
-aactgcctcagctgaccgcactgcacggttgtggaactcagagggtactctattgaaga
catttgacggtcatctagaccgccttgctcgtatcggcttccacccatcgggaaagtact
tggggacaactagctttgacaaaacttggcgtctatgggatgttgaaagcggtgctgagt
tgcttcttcaggaaggccatagtaggagtatatatgggatatcttttcatcccgatggat
cactggcagcatcatgtgggctagatggccttgcacgtgtctgggacctgcggacaggga
gaagtgttctcgctttggaaggtcacgttaaaccggtgcttgggataagcttttctccca
atggctatcatttagccaccggtgctgaggataacacttgtcgcgtttgggatctaagaa
agaaaaagtccttgtatgtcatcccagcccattcaaaccttatctcacaggtcaagtttg
aaccccaagagggatattatctggtaaccgcttcatatgatatgacagctaagatatggt
cttctcgagactttaaacttgtgaagacactctcaggacatgaagcaaaagtcacatcat
tggatatatct-------------------------------------------------
-----------------------------------------------
>PAFTOL009241
------------------------------------------------------------
------------------------------------------------------------
------------------------------------------------------------
------------------------------------------------------------
------------------------------------------------------------
------------------------------------------------------------
------------------------------------------------------------
-----------------------------------------------------tcatctg
tggagtatgaaattactgaggaaagtcggcaggtcagagaacggcaggagaaagcaatgc
gtgatcttatgatgaagcgacgtgctgctgctcttgctgtacctactaatgacatggccg
tgcgggcacggcttcgtcgacttggtgaacccatcactctttttggggaaagagaaatgg
aaagacgggaccgacttcggatgcttatggcaaagcttgatgcggaagggcaattggaca
agctgatgaaagctcatgaggaagaggaggaggcagcttcagctaggaaggaggatgtcg
aagaggaacagcttcagtatccgttttatactgaagggactaaggaattgttagaagctc
gaactttcattgctaagttctctatccccagagcatctcaacggttacagcgtgccagga
ggaaaagggaggatccagatgaagatgaggatgcygagatagattgggccctcaaacaag
ctggaagtttggttcttgattgcagtgagattggagatgatcgtccactgtctgggtgtt
cgttctcaaaagatggaaagttgctcgctacctgttc---tttgagcggagtgggaaaga
tatggagtatgcctcatgtgaagaaggtgtctgcattgaagggacatactgaacgtgcta
ctgatattgcattttctcctgtaaatgatcatgtggc-----------------------
-aactgcctcagctgaccgcactgcacggctgtggarctcagagggtactctattgaaga
catttgaaggtcatctagaccgccttgctcgtatcggcttccatccatcggggaagtact
tgggcacaactagctttgacaaaacttggcgtttgtgggatgttgaaagcggtgctgagt
tgcttcttcaggaaggccatagtaggagtatatatgggatatcttttcatcccgatggat
cactggcagcatcatgtgggctagatgcccttgcacgtgtctgggaccttcggacaggga
gaagtgttctcgctttggaaggtcatgttaaaccggtgctcgggataagcttttctccca
atggctatcatttagccactggtgctgaggataacagttgtcgagtttgggatctaagaa
agaagaagtccttgtatgtcatcccagcccattcaaaccttatctcacaggtcaagtttg
aacctcaagagggatattatctagtaactgcttcatatgatatgacagccaagatatggt
cttcacgagactttaaacttgtgaagacactctcagggcatgaagcaaaagtcacatcat
tggatatatca-------------------------------------------------
-----------------------------------------------
>PAFTOL009243
------------------------------------------------------------
------------------------------------------------------------
------------------------------------------------------------
------------------------------------------------------------
------------------------------------------------------------
------------------------------------------------------------
------------------------------------------------------------
-----------------------------------------------------tcatctg
tggagtatgaaataactgaggaaagtcggcaggtcagagaacggcaggagaaagcaatgc
gtgatcttatgatgaagcgacgtgctgctgctcttgctgtgcctactaatgacatggctg
tgcgggcgcggcttcgtcgacttggtgaacctatcactctttttggggagagagagatgg
aaagacgggaccgacttcggatgcttatggcaaagcttgatgcagaagggcaattggaca
agctgatgaaagctcatgaggaagaggaagaggcagcttcagctaggaaggaggatgtcg
aagaggaacagcttcagtatccgttttatactgaagggactaaggaaytgttagaagctc
gaactttcattgctaagttctctatccccagagcatctcaacggttacagcgtgccagga
ggaaaagggaggatccagatgaagatgaggacgcagagatagattgggcactcaaacaag
ctggaagtttggttcttgattgcagtgagattggagatgatcgtccattgtctgggtgtt
cattctcaaaagatggaaagttgcttgctacctgttc---tttaagyggagtgggaaagg
tatggastatgcctcatgtgaagaaggtctctgcattgaagggacatactgaacgtgcta
ctgatattgcattttctcctgtaaatgaccatgtggc-----------------------
-aactgcctcagctgaccgcactgcacggctgtggaactcagagggtactctattgaaga
catttgaaggtcatctagaccgccttgctcgtatcgccttccacccatcggggaartact
tgggcacaactagctttgacaaaacttggcgtctatgggatgttgaaagcggtgaygagt
tgcttcttcaggaaggccatagtaggagtatatatgggatatcttttcatcccgatggat
cactggcagcatcatgtgggctagatgcccttgcacgtgtctgggaccttcggacaggaa
gaagtgttctcgctttggaaggtcatgtcaaaccggtgcttgggataagcttttctccca
atggctatcatttagccactggtgctgaggataacacttgtcgagtttgggatctaagaa
agaaaaagtccttgtatgtcatcccagcccattcaaaccttmtctcacaggtcaagtttg
aacctcaagagggatattatctggtaaccgcttcatatgatatgacagctaagatatggt
cttctcgacactttaaacttgtgaagacactctcaggacatgaagcaaaagtcacatcat
tggatatatca-------------------------------------------------
-----------------------------------------------
>PAFTOL009245
------------------------------------------------------------
------------------------------------------------------------
------------------------------------------------------------
------------------------------------------------------------
------------------------------------------------------------
------------------------------------------------------------
------------------------------------------------------------
-----------------------------------------------------tcatctg
tggagtatgaaataactgaggaaagtcggcaggtcagagaacggcaggagaaagcaatgc
gtgatcttatgatgaagcgacgtggtgctgctcttgctgtacctactaatgacatggctg
tgcgggcgcggcttcgtcgacttggtgaacctatcactctttttggggagagagagatgg
aaaggcgggaccgacttcggatgcttatggcaaagcttgatgcagaagggcaattggaca
agctgatgaaagctcatgaggaagaggaagaggcagcttcagctaggaaggaggatgtcg
aagaggaacagcttcagtatccgttttatactgaagggactaaggaattgttagaagctc
gaactttcattgctaagttctctatccccagagcatctcaacggttacagcgtgccagga
ggaaaagggaggatccagatgaagatgaggacgcagagatagattgggccctcaaacaag
ctggaagtttggttcttgattgcagtgagattggagatgatcgtccactgtctgggtgtt
cattctcaaaggatggaaagttgctcgctacctgttc---tttaagcggagtgggaaaga
tatggactatgcctcatgtgaagaaggtctctgcattgaagggacatactgaacgtgcta
ctgatattgcattttctcctgtaaatgatcatgtggc-----------------------
-aactgcctcagctgaccgcactgcacggctgtggaactcagagggtactctactgaata
catttgaaggtcatctagaccgccttgctcgtatcgccttccacccatcggggaagtact
tgggcacaactagctttgacaaaacctggcgtctatgggatgttgaaagcggtgccgagt
tgcttcttcaggaaggccatagtaggagtatatatgggatatcttttcatcccgatggat
cactggcagcatcatgtgggctagatgcccttgcacgtgtctgggaccttcggacaggaa
gaagtgttctcgctttggaaggtcatgttaaaccggtgcttgggataagcttttctccca
atggctttcatttagccactggtgctgaggataacacttgtcgagtttgggatctaagaa
agaaaaagtctttgtatgtcatcccagcccattcaaatcttatctcacaggtcaagtttg
aacctcaagagggatattatctggtaaccgcttcatatgatatgacagctaagatatggt
cttctcgagactttaaacttgtgaagacactctcaggacatgaagcaaaagtcacatcat
tggatatatca-------------------------------------------------
-----------------------------------------------
>PAFTOL009247
------------------------------------------------------------
------------------------------------------------------------
------------------------------------------------------------
------------------------------------------------------------
------------------------------------------------------------
------------------------------------------------------------
------------------------------------------------------------
------------------------------------------------------------
------------------------------------------------------------
------------------------------------------------------------
------------------------------------------------------------
------------------------------------------------------------
------------------------------------------------------------
------------------------------------------------------------
------------------------------------------------------------
------------------------------------------------------------
------------------------------------------------------------
------------------------------------------------------------
------------------------------------------------------------
------------------------------------------------------------
------------------------------------------------------------
------------------------------------------------------------
------------------------------------------------------------
------------------------------------------------------------
------------------------------------------------------------
------------------------------------------------------------
------------------------------------------------------------
-----------------gtcatcccagcccatgcaaaccttatctcacaggtcaagtttg
aacctcaagagggatattatctggtaaccgcttcatatgatatgacagctaagatatggt
cttctcgagactttaaacttgtgaagacactctca-------------------------
------------------------------------------------------------
-----------------------------------------------
>PAFTOL009249
------------------------------------------------------------
------------------------------------------------------------
------------------------------------------------------------
------------------------------------------------------------
------------------------------------------------------------
------------------------------------------------------------
------------------------------------------------------------
--------------------------------------------------------tctg
tggagtatgaaataactgaggaaagtcggcaggtcagagaacggcaggagaaagcaatgc
gtgatcttatgatgaagcgacgtgctgctgctcttgctgtacctactaatgacatggctg
tgcgggcgcggcttcgtcgacttggtgaacctatcactctttttggggagagagagatgg
aaaggcgggaccgacttcggatgcttatggcaaagcttgatgcagaagggcaattggaca
agctgatgaaagctcatgaggaagaggaagaggcagcttcagctaggaaggaggatgtcg
aagaggaacagcttcagtatccgttttatactgaaggaactaaggaattgttagaagctc
gaactttcattgctaagttctctatccccagagcatctcaacggttacagcgtgccagga
ggaaaagggaggatccagatgaagatgaggacgcagagatagattgggccctcaaacaag
ctggaartttggttcttgattgcagtgagattggagatgatcgtccactgtctgggtgtt
cattctcaaaagatggaaagttgctcgctacctgttc---tttaagcggagtgggaaaga
tatggagtatgcctcatgtgaagaaggtctctgcattgaagggacatactgaacgtgcta
ctgatattgcattttctcctgtaaatgatcatgtggc-----------------------
-aactgcctcagctgaccgcactgcacggctgtggaactcagggggtactctattgaaga
catttgaaggtcatctagaccgccttgctcgtatcgccttccacccatcggggaagtact
tgggcacaactagctttgacaaaacctggcgtctatgggatgttgaaagcggtgccgagt
tgcttcttcaggaaggccatagtaggagtatatatgggatatcttttcatcccgatggat
cactggcagcatcatgtgggctagatgcccttgcacgtgtctgggaccttcggacaggaa
gaagtgttctcgctttggaaggtcatgttaaaccggtgcttgggataagcttttctccca
atggctttcatttagccactggtgctgaggataacacttgtcgagtttgggatctaagaa
agaaaaagtccttgtatgtcatcccagcccattcaaatcttatctcacaggtcaagtttg
aacctcaagagggatattatctggtaaccgcttcatatgatatgacagctaagatatggt
cttctcgagactttaaactcgtgaagaccatctccggacatgaaccaaaagtcacatcat
tggatatatca-------------------------------------------------
-----------------------------------------------
>PAFTOL009251
------------------------------------------------------------
------------------------------------------------------------
------------------------------------------------------------
------------------------------------------------------------
------------------------------------------------------------
------------------------------------------------------------
------------------------------------------------------------
-----------------------------------------------------tcatctg
tggagtatgaaataactgaggaaagtcggcaggtcagagaacggcaggagaaagcaatgc
gtgatcttatgatgaagcgacgtgctgctgctcttgctgtacctactaatgacatggctg
tgcgggygcggcttcgtcggcttggtgaacctatcactctttttggggagagagagatgg
aaaggcgggaccgacttcggatgcttatggcaaagcttgatgcagaagggcaattggaca
agctgatgaaagctcatgaggaagaggaagaggcagcttcagctaggaaggaggatgtcg
aagaggaacagcttcagtatccgttttatacygaagggactaaggaattgttagaagctc
gaactttcattgctaagttctctatccccagagcatctcaacggttacagcgtgccagga
ggaaaagggaggatccagatgaagatgaggacgcagagatagattgggccctcaaacaag
ctggaagtttggttcttgattgcagtgagattggagatgatcgtccactgtctgggtgtt
cattctcaaaggatggaaagttgctcgctacctgttc---tttaagcggagtgggaaaga
catggactatgcctcatgtgaagaaggtctctgcattgaagggacatactgaacgtgcta
ctgatattgcattttctcctgtaaatgatcatgtggc-----------------------
-aactgcctcagctgaccgcactgcacggctgtggaactcagagggtaatctattgaaga
catttgaaggtcatctagaccgccttgctcgtatcgccttccacccatcagggaagtact
tgggcacaactagctttgacaaaacctggcgtctatgggatgttgaaagcggtgccgagt
tgcttcttcaggaaggccatagtaggagtatatatgggatatcttttcatcccgatggat
cactggcagcatcatgtgggctagatgcccttgcacgtgtctgggaccttcggacaggaa
gaagtgttctcgctttggaaggtcatgttaaaccggtgcttgggataagcttttctccca
atggctttcatttagccactggtgctgaggataacacttgtcgagtttgggatctaagaa
agaaaaagtccttgtatgtcatcccagcccattcaaatcttatctcacaggtcaagtttg
aacctcaagagggatattatctggtaaccgcttcatatgatatgacagctaagatatggt
cttctcgagactttaaacttgtgaagacactctcaggacatgaagcaaaagtcacatcat
tggatatatca-------------------------------------------------
-----------------------------------------------
>PAFTOL009253
------------------------------------------------------------
------------------------------------------------------------
------------------------------------------------------------
------------------------------------------------------------
------------------------------------------------------------
------------------------------------------------------------
------------------------------------------------------------
-----------------------------------------------------tcatctg
tggagtatgaaattactgaggaaagtcggcaggtcagagaacggcaggagaaagcaatgc
gtgatcttatgatgaagcgacgtgctgctgctcttgctgtacctactaatgacatggctg
tgcggacacggyttcgtcgacttggtgaacctataactctttttggggagagagaaatgg
aaagacgggaccggcttcggatgcttatggcaaagcttgatgcagaaggacaattggaga
agttgatgaaagctcatgaggaagaagaggaggcagcttcagctaggaaggagggtgtcg
aagaggaacagcttcagtatccattttatactgaagggagcaaggaattgttagaagctc
gaactttcatagctaagttctctatccctagagcatctcagcggctacaacgtgccagga
gaaaaagggaggacccagatgaagatgaggatgcagagatagattgggccctcaaacagg
ctggaagtgtggttctggattgcagtgagattggagatgatcgtccactgtctggatgtt
cattctcaaaagatggaaagttgcttgccacctgttc---tttaagcggagtgggaaaga
tatggagtatgccacatgtgaagaaggtctctgcattgaagggacatactgaacgtgcta
ctgatattgcattttctcctgtaaatgatcatgtggc-----------------------
-aactgcctcagctgaccgcactgcacggctttggagctcagagggtactctactgaaga
catttgaaggtcatctagagcggcttgctcgtattgccttccacccatcgggaaagtrct
tgggcacaactagctttgacaaaacttggcgtctatgggatgttgaaagcagtgctgagt
tgcttcttcaggaaggccatagtaggagtgtatatgggatatctttccatcccgatggat
cattggcagcatcatgtggactagatgcccttgcgcgtgtctgggaccttcggacgggga
gaagtgttctcgctttggaaggtcacgttaaaccggtgctggggattagcttttctccca
rtggttgtcatttagccacaggtggtgaagataacacttgtcgagtttgggatctaagaa
agaaaaagtccttatacgtcatcccagcccattcaaaccttgtctcacaggtcaaatttg
aacctcaagagggatattttctggtaaccgcttcatatgatatgactgctaagatatggt
cttctcgagactttaaacttgtgaagacactctcaggacatgaagcgaaagtcacatcat
tggatata----------------------------------------------------
-----------------------------------------------
>PAFTOL009255
------------------------------------------------------------
------------------------------------------------------------
------------------------------------------------------------
------------------------------------------------------------
------------------------------------------------------------
------------------------------------------------------------
------------------------------------------------------------
-----------------------------------------------------tcatctg
tggagtatgaaattactgaggaaagtcggcaggtcagagaacggcaggagaaagcaatgc
gtgatcttatgatgaagcgacgtgctgctgctcttgctgtacctactaatgacatggctg
tgcgggcacggcttcgtcgacttggtgaacctatcactctttttggggagagagagatgg
aaagacgggaccgactacggatgcttatggcaaagcttgatgcggaagggcaattggaca
agctgatgaaagttcatgaggaagaggaagaggcagcttcagctaggaaggaggatgtcg
aagaggaacagcttcagtatccgttctatactgaagggactaaggaattgttagaagctc
gaactttcattgctaagttctccatccccagagcatctcaacggttacagcgtgccagga
ggaaaagggaggatccagatgaagatgaggacgcagagatagattgggcactcaaacaag
ctggaagtttggttcttgattgcagtgagattggagatgatcgtccactgtctgggtgtt
cattctcaaaagatggaaagttgctcgctacctgktc---tttaagcggagtgggaaaga
tatggagtatgcctcatgtgaagaaggtctctgcattgaagggacatactgaacgtgcta
ctgatattgcattttctcctgtaaatgatcatgtggc-----------------------
-aactgcctcagctgaccgcactgcacggctgtggaactcagagggtaatctattgaaga
catttgaaggtcatctagaccgccttgctcgtatcgccttccacccatcggggaagtact
tgggcacaactagctttgacaaaacttggcgtctatgggatgttgaaagcggtgctgagt
tgcttcttcaggaaggccatagtaggagtatatatgggatatcttttcatcctgatggat
cactggcagcatcatgtgggctagatgcccttgcacgtgtctgggaccttcggacaggga
gaagtgttctcgctttggaaggtcacgttaaaccggtgcttgggataagcttttctccca
atggctatcatttagccactggtgctgaggataacacttgtcgagtttgggatctaagaa
agaaaaagtccttgtatgtcatcccagcccattcaaaccttatctcacaggtcaagtttg
aacctcaagagggatattatctggtaaccgcttcatatgatatgacagctaagatatggt
cttctcgagactttaaacttgtgaagacactctcaggacatgaagcaaaagtcacatcat
tggatatatcaccwgatggacagtatatagcaactgttgcacatgatcggactatcaagt
tatggtcaagccatgcctcttcagaagaaaagtccatggatgtagac
>PAFTOL009257
------------------------------------------------------------
------------------------------------------------------------
------------------------------------------------------------
------------------------------------------------------------
------------------------------------------------------------
------------------------------------------------------------
------------------------------------------------------------
-----------------------------------------------------tcatctg
tggagtatgaaattactgaggaaagtcggcaggtcagagagcggcaggagaaagcaatgc
gtgatcttatgatgaagcgacgtgctgctgctcttgctgtacctactaatgacatggctg
tgcgggcacggcttcgtcgacttggtgaacctatcactctttttggggagagagagatgg
aaagacgggaccgactacggatgcttatggcaaagcttgatgcggaagggcaattggaca
agctgatgaaagttcatgaggaagaggaagaggcagcttcagctaggaaggaggatgtcg
aagaggaacagcttcagtatccgttctatactgaagggactaaggaattgttagaagctc
gaactttcattgctaagttctccatccccagagcatctcaacggttacagcgtgccagga
ggaaaagggaggatccagatgaagatgaggacgcagagatagattgggcactcaaacaag
ctggaagtttggttcttgattgcagtgagattggagatgatcgtccactgtctgggtgtt
cattctcaaaagatggaaagttgctctctacctgttc---tttaagcggagtgggaaaga
tatggagtatgcctcatgtgaagaaggtctctgcattgaagggacatactgaacgtgcta
ctgatattgcattttctcctgtaaatgatcatgtggc-----------------------
-aactgcctcagctgaccgcactgcacggctgtggagctcagagggtactctattgaaga
catttgaaggtcatctagaccgccttgctcgtatcgccttccacccatcggggaagtact
tgggcacaactagctttgacaaaacttggcgtctatgggatgttgaaagcggtgctgagt
tgcttcttcaggaaggccatagtaggagtatatatgggatatcttttcatcccgatggat
cactggcagcatcatgtgggctagatgcccttgcacgtgtctgggaccttcggacaggga
gaagtgttctcgctttggaaggtcacgttaaaccggtgcttgggataagcttttctccca
atggctatcatttagccactggtgctgaggataacacttgtcgagtttgggatctaagaa
agaaaaagtccttgtatgtcatcccagcccattcaaaccttatctcacaggtcaagtttg
aacctcaagagggatattatctggtaaccgcttcatatgatatgacagctaagrtatggt
cttctcgagactttaaacttgtgaagacactctcaggacatgaagcaaaagtcacatcat
tggatatatca-------------------------------------------------
-----------------------------------------------
>PAFTOL009259
------------------------------------------------------------
------------------------------------------------------------
------------------------------------------------------------
------------------------------------------------------------
------------------------------------------------------------
------------------------------------------------------------
------------------------------------------------------------
-----------------------------------------------------tcatctg
tggagtatgaaattactgaggaaagtcggcaggtcagagaacggcaggagaaagcaatgc
gtgatcttatgatgaagcgacgtgctgctgctcttgctgtacctactaatgacatggctg
tgcgggcgcggcttcgtcgacttggtgaacctatcactctttttggggagagagaaatgg
aaagacgagaccgacttcggatgcttatggcaaagcttgatgcagaagggcaattggaca
agctgatgaaagctcatgaggaagaagaggaggcagcttcagctaggaaggaggatgtcg
aagaggaacagcttcagtatccgttttatactgaagggactaaggaattgttagaagctm
gaactttcattgctaagttctctatccccagagcatctcaacggttacagcgtgccrgga
ggaaaagggaggatccagatgaagatgaggatgcagagatagattgggccctcaaacaag
ctggmagtttggttctygattgcagtgagattggagatgatcgtccactgtctgggtgtt
cattctcaaaagatggaaagttgctcgctacgtgttc---tttaagcggagtgggaaaga
tatggagtatgcctcatgtgaagaaggtctctgcattgaagggacatactgaacgtgcta
ctgatattgcattttctccagtaaatggtcatgtggc-----------------------
-ractgcctcagctgaccgcactgcacggctgtggaactcagagggtactctattgaaga
catttgaaggtcatctagaccgccttgctcgtatyggcttccacccatcggggaagtact
tgggcacaactagctttgacaaaacttggcgtctatgggatgttgaaagyggtgctgagt
tgcttcttcaggaaggccatagtaggagyatatatgggatatctttccatccygatggat
cactggcagcatcatgtgggctagatgcccttgcacgtgtctgggacctgcggacaggga
gaagtgttctcgctttggaaggtcacgttaaaccggtgcttgggataagcttttctccca
atggctatcatttagccactggtgctgaggataacacttgtcgagtttgggatctaagaa
agaaaaagtccttgtatgttatcccagcccattcaaaccttatctcacaggtcaagtttg
aacctcaagagggatattatctggtaactgcttcatatgatatgacagctaagatatggt
cttcmcgagactttaaacttgtgaaggcactctcaggacatgaagcaaaagtcacatcat
tg----------------------------------------------------------
-----------------------------------------------
>PAFTOL009261
------------------------------------------------------------
------------------------------------------------------------
------------------------------------------------------------
------------------------------------------------------------
------------------------------------------------------------
------------------------------------------------------------
------------------------------------------------------------
-----------------------------------------------------tcatctg
tggagtatgaaattactgaggaaagtcggcaggtcagagaacggcaggaaaaagcaatgc
gtgatcttatgatgaagcggcgtgctgctgctcttgctgtaccgactaatgacatggctg
tgcgggcgcggcttcgtcgacttggtgaacctatcactctttttggggagagggaaatgg
aaagacgggaccgacttcggatgcttatggcaaagcttgatgcagaagggcaattggaca
agctgatgaaagctcatgaggaagaagaggaggcagcttcagctaggaaggaggatgttg
aagaggaacagcttcagtatccattttatactgaagggactaaggaattgttagaagctc
gcactttcattgctaagttctctatccccagagcatctcaacggttacagcgtgccagga
ggaaaagggaggatccagatgaagatgaggatgcagagatagattgggccctcaaacaag
ctggaagtttggtgcttgattgcagtgagattggagatgatcgtccactgtctggttgtt
cattctcaaaagatggaaagttgcttgctacgtgttc---tttaagcggagtgggaaaga
tatggagtatgcctcatgtgaagaaggtttctgcattgaagggacatatcgaacgtgcta
ctgatattgcattttctcctgtaaatggtcatgtggc-----------------------
-aactgcctcagctgaccgcactgcacggctgtggaattcagagggtactctattgaaga
catttgaaggtcatctagaccgccttgctcgtatcggcttccacccatcagggaagtact
tgggcacaactagctttgacaaaacttggcgtttatgggatgttgaaagtggtgctgagt
tgcttcttcaggaagggcatagtaggagtatatatgggatatcttttcatcycgatggat
cactggcagcatcgtgtggtctagatgcccttgtacgtgtctgggacctgcgaacaggga
gaagtgttctcgctttggaaggtcacgttaaaccggtgcttgggataagcttttctccca
atggctatcatttagccactggtggtgaggataacacctgtcgagtttgggatctaagaa
agaaaaagtcgttatatgtcatcccagcccattcaaaccttatctcacaggtcaagtttg
aacctcaagagggatattatctggtaactgcttcatatgatatgacagctaagatatgga
cttctcgagactttaaacttgtgaagacactctcaggacat-------------------
------------------------------------------------------------
-----------------------------------------------
>PAFTOL009263
------------------------------------------------------------
------------------------------------------------------------
------------------------------------------------------------
------------------------------------------------------------
------------------------------------------------------------
------------------------------------------------------------
------------------------------------------------------------
-----------------------------------------------------tcatctg
tggagtatgaaataactgaggaaagtcggcaggtcagagaacggcaggagaaagcaatgc
gtgatcttatgatgaagcgacgtgctgctgctcttgctgtacctactaatgacatggctg
tgcgggcgcggcttcgtcgacttggtgaacctatcactctttttggggagagagagatgg
aaaggcgggaccgacttcggatgcttatggcaaagcttgatgcagaagggcaattggaca
agctgatgaaagctcatgaggaagaggaagaggcagcttcagctaggaaggaggatgtcg
aagaggaacagcttcagtatccgttttatactgaaggaactaaggaattgttagaagctc
gaactttcattgctaagttctctatccccagagcatctcaacggttacagcgtgccagga
ggaaaagggaggatccagatgaagatgagracgcagagatagattgggccctcaaacaag
ctggaagtttggttcttgattgcagtgagattggagatgatcgtccactgtctgggtgtt
cattctcaaaagatggaaagttgctcgctacctgttc---tttaagcggagtgggaaaga
tatggagtatgcctcatgtgaagaaggtctctgcattgaagggacatactgaacgtgcta
ctgatattgcattttctcctgtaaatgatcatgtggc-----------------------
-aactgcctcagctgaccgcactgcacggctgtggaactcagggggtactctattgaaga
catttgaaggtcatctagaccgccttgctcgtatcgccttccatccatcggggaagtact
tgggcacarctagctttgacaaaacctggcgtctatgggatgttgaaagcggtgccgagt
tgcttcttcaggaaggccatagtaggagtatatatgggatatcttttcatcccgatggat
cactggcagcatcatgtgggctagatgcccttgcacgtgtctgggaccttcggacaggaa
gaagtgttctcgctttggaaggtcatgttaaaccggtgcttgggataagcttttcttcca
atggctttcatttagccactggtgctgaggataacacttgtcgagtttgggatctaagaa
agaaaaagtccttgtatgtcatcccagcccattcaaatcttatctcamaggtcaagtttg
aasctcaagagggatattatctggtaaccgcttcatatgatatgacagctaagatatggt
cttctcgagactttaaacttgtgaagacactctcaggacatgaagcaaaagtcacatcat
tggatatatca-------------------------------------------------
-----------------------------------------------
>PAFTOL009265
------------------------------------------------------------
------------------------------------------------------------
------------------------------------------------------------
------------------------------------------------------------
------------------------------------------------------------
------------------------------------------------------------
------------------------------------------------------------
-----------------------------------------------------tcatcta
tggagtatgaaataactgaagaaagtcggcaggtcagagaacggcaggagaaagcaatgc
gtgatcttatgatgaagcgacgtgctgctgctcttgctgtacctactaatgacatggctg
tgcgggcacggcttcgtcgacttggtgaacctatcactctttttggggagagagagatgg
aaaggcgggaccgacttaggatgcttatggcaaagcttgatgcagaagggcaattggaca
agctgatgaaagctcatgaggaagaggaagaggcagcttcagctaggaaggaggatgtcg
aagaggaacagcttcagtatccrttttatactgaagggactaaggaattgttagaagctc
gaactttcattgctaagttctctgtccccagagcatctcaacggttacagcgtgccagga
ggaaaagggmggatccagatgaagatgaggacgcagagatagattgggcactcaaacaag
ctggaagtttggttcttgattgcagtgagattggagatgatcgtccactgtctggatgtt
cattctcaaaagatggaaagttgctcgctacctgttc---tttaagcggagtgggaaaga
tatggagtatgcctcatgtgaagaaggtctctgcattgaagggacatactgaacgtgcta
ctgatattgcattttctcctgtaaatgatcatgtggc-----------------------
-aactgcctcagctgaccgcactgcacggctgtggaactcagagggtactctattgaaga
catttgaaggtcatctagaccgccttgctcgtatcgccttccacccatcggggaagtact
tgggcacaactagctttgacaaaacctggcgtctatgggatgttgaaagccgtgccgagt
tgcttcttcaggaaggccatagtaggagtatatatgggatatcttttcatcccgatggat
cactggcagcatcatgtgggctagatgcccttgcacgtgtctgggaycttcggacaggaa
gaagtgttctcgctttggaaggtcatgttaaaccggtgcttgggataagcttttctccca
atggctttcatttagccactggtgctgaggataacacttgtcgagtttgggatctaagaa
agaaaaagtccttgtatgtcatcccagcccattcaaaccttatctcacaggtcaagtttg
aacctcaagagggatattatctggtaaccgcttcatatgatatgacagctaagatatggt
cttctcgagactttaaacttgtgaagacactctcaggacatgaagcaaaagtcacgtcat
tggatatatca-------------------------------------------------
-----------------------------------------------
>PAFTOL009267
------------------------------------------------------------
------------------------------------------------------------
------------------------------------------------------------
------------------------------------------------------------
------------------------------------------------------------
------------------------------------------------------------
------------------------------------------------------------
-----------------------------------------------------tcatctg
tggagtatgaaatcactgaggaaagtcggcaggtcagagaacggcaggagaaagcaatgc
gtgatcttatgatgaagcgacgtgctgctgctcttgctgtacctactaatgacatggctg
tgcggacacggcttcgtcgacttggtgaacctataactctttttggggagagagaaatgg
aaagacgggaccggcttcggatgcttatggcaaagcttgatgcagaaggacaattggaaa
agttgatgaaagctcatgaggaagaagaggaggcagcttcagctaggaaggaggatgtcg
aagaggaacagcttcaatatccgttttatactgaagggagtaaggaattgttagaagctc
gaactttcatagctaagttctctatccctagagcatctcagcggctacagcgtgccagga
gaaaaagggaggacccagatgaagatgaggatgcagagatagattgggccctcaaacagg
ctggaagtgtggttcttgattgcagtgagattggagatgatcgtccactgtctggatgtt
cattctcaaaagatggaaagttgcttgccacctgttc---tttaagcggagtgggaaaga
tatggagtatgccacatgtgaagaaggtctcttcattgaagggacatactgaacgtgcta
ctgatattgcatwttctcctgtaaatgatcatgtggc-----------------------
-aactgcctcagctgaccgcactgcacggctgtggagttcagagggtactctactgaaga
catttgaaggtcatctagagcggcttgctcgtattgccttccacccatcgggaaagtact
tgggcacaactagctttgacaaaacttggcgtctatgggatgttgaaagtggtgctgagt
tgcttcttcaggaaggccatagtaggagtgtatatgggatatctttccatcctgatggat
cattggcagcatcatgtgggctagatgcccttgcacgtgtctgggaccttcggacaggga
gaagtgttctcgctttggaaggtcacgttaaacctgtgctygggataagcttttctccca
atggctgtcatttrgccacaggtgctgaagataacacttgtcgagtttgggatctaagaa
agaaaaagtccttatacgtcatcccagcccattcaaaccttrtctcacaggtcaaatttg
aacctcaagagggatattttctggtaaccgcttcatatgatatgacagctaagatatggt
cttctcgagactttaaactwgtgaagacactctcaggrcatgaagcgaaagtcacatcat
tggatatatca-------------------------------------------------
-----------------------------------------------
>PAFTOL009269
------------------------------------------------------------
------------------------------------------------------------
------------------------------------------------------------
------------------------------------------------------------
------------------------------------------------------------
------------------------------------------------------------
------------------------------------------------------------
-----------------------------------------------------tcatctg
tggagtatgaaatcactgaggaaagtcggcaggtcagagaacggcaggagaaagcaatgc
gtgatcttatgatgaagcgacgtgctgctgctcttgctgtacctactaatgacatggctg
tgcggacacggcttcgtcgacttggcgaacctataactctttttggggagagagaaatgg
aaagacgggaccggcttcggatgcttatggcaaagcttgatgcagaaggacaattggaaa
agttgatgaaagctcatgaggaagaagaggaggcagcttcagctaggaaggaggatgtcg
aagaggaacagcttcaatatccgttttatacggaagggagtaaggaattgttagaagctc
gaactttcatagctaagttctctatccctagagcatctcagcggctacagcgtgccagga
gaaaaagggaggacccagatgaagatgaggatgcagagatagattgggccctcaaacagg
ctggaagtgtggttcttgattgcagtgagattggagatgatcgtccactgtctgggtgtt
cattctcaaaagatggaaagttgcttgccacctgttc---tttaagcggagtgggaaaga
tatggagtatgccacatgtgaagaaggtctattcattgaagggacatactgaacgtgcta
ctgatattgcattttctcctgtaaatgatcatgtggc-----------------------
-aactgcctcagctgaccgcactgcacggctgtggagttcagagggtactctactgaaga
catttgaaggtcatctagagcggcttgctcgtattgccttccacccatcgggaaagtact
tgggcacaactagctttgacagaacttggcgtctatgggatgttgaaagtggtgctgagt
tgcttcttcaggaaggccatagtaggagtgtatatgggatatctttccatcccgatggat
cattggcagcatcatgtgggctagatgcccttgcacgtgtctgggaccttcggacaggga
gaagygttctcgctttggaaggtcacgttaaaccggtgcttgggataagcttttctccca
atggctgtcatttagccacaggtgctgaagataacacttgtcgagtttgggatctaagaa
agaaaaagtccttatacgtcatcccagcccatgcaaacctaatctcacaggtcaaatttg
aacctcaagagggatattttctggtaactgcttcatatgatatgacagctaagatatggt
cttctcgagactttaaacttgtgaagacactctcaggacatgaagcgaaagtcacatcat
tggatatatca-------------------------------------------------
-----------------------------------------------
>PAFTOL009271
------------------------------------------------------------
------------------------------------------------------------
------------------------------------------------------------
------------------------------------------------------------
------------------------------------------------------------
------------------------------------------------------------
------------------------------------------------------------
-----------------------------------------------------tcatctg
tggagtatgaaattactgaggaaagtcggcaggtcagagaacggcaggagaaagcaatgc
gtgatcttatgatgaagcgacgtgctgctgctctcgctgtacctactaatgacatggctg
tgcgggcgcggcttcgtcgacttggtgaacctatcactctttttggggagagagaaatgg
aaagacgggaccgacttcgaatgcttatggcaaagcttgatgcagaagggcaattggaca
agctgatgaaagctcatgaggaagaagaggaggcagcttcagctaggaaggaggatgttg
aagaggaacagcttcagtatccattttatactgaagggactaaggaattgttagaagctc
gcactttcattgywaagttctctatccccaragcatctcaacgkttacagcgtgycagga
ggaaaakrgrggatccagatgaagatgaggatgcagagatagattgggccctcaracrag
stggaagtttggtwcttrattgcagtragattggagayratcgtccactgtctgggtgtt
cattctcgaaagatggaaagttgctcgctacgtgttc---tttaagtggagtgggaaaga
tatggagtatgccttatgtaaagaaggtctctgcattgaagggacatactgaacgtgcta
ctgatattgcattttctcctgtaaatggtcatgtggc-----------------------
-ractgcctcagctgaccgcactgcacggctgtggaactcagagggtactctattgaaga
catttgaaggtcatctagaccgccttgctcgtatcggcttccatccatcagggaagtact
tgggcacaactagctttgacaaaacttggcgtctatgggatgttgaaagcggtgctgagt
tgcttcttcaggaaggccatagtaggagtatatatgggttatcttttcatcccgatggat
cactggcagcatcgtgtggtctagatgcccttgcacgtgtctgggacctgcgaacaggga
gaagtgttctcgctttggaaggtcacgttaaaccggtgcttgggataagcttttctccca
atggctatcatttagccactggtgctgaggataacacttgtcgagtttgggatctaagaa
agaaaaagtcctygtatgtcatcccagcccattcaaaccttatctcacaggtcaagtttg
aacctcaagagggatattatctggtaaccgcttcatatgatatgacagctaagrtatggt
cttctcgagactttaaacttgtgaagacactctcaggacatgaagcaaaagtcacatcat
tggatatatca-------------------------------------------------
-----------------------------------------------
>PAFTOL009279
------------------------------------------------------------
------------------------------------------------------------
------------------------------------------------------------
------------------------------------------------------------
------------------------------------------------------------
------------------------------------------------------------
------------------------------------------------------------
-----------------------------------------------------tcatctg
tggagtatgaaattactgaggaaagtcggcaggtcagagaacgccaggagaaagcaatgc
gtgatcttatgatgaagcgacgtgctgctgctcttgctgtacctactaatgacatggctg
tgcgggcacggctkcgtcgacttggtgaacccatcactctttttggggagagagaaatgg
aaagacgggaccgacttcggatgcttatggcaaagcttgatgcggaagggcaattggaca
agctgatgaaagctcatgaggaagaagaggaggcagcttcagctaggaaggaggatgtcg
aagaggaacagcttcagtatccgttttayactgaagggactaaggaattgttagaagctc
gaamtttcattgctaagttctctrtccccagagcatctcaacggttrcagcgtgccagga
ggaaaagggaggatccagatgaagatgaggatgccgagatagattgggcyctcaaacaag
ctggaagtttggttcttgattgcagtgagattggagatgatcgtccactgtctgggtgtt
cattytcaaaggatggaaagttrctcgctacgtgttc---tttaagcggagtgggaaaga
tatggagtatgcctcatgtgaagaagrtgtctgcattgaagggacatactgaacgtgcta
ctgatattgcattttctcctgyaaatgatcatgtggc-----------------------
-aactgcctcagctgaccgcactgcacggctgtggaactcagagggtactctattgarga
catttgaaggtcatctagaccgccttgctcgtatcggcttccatccatcggggaagtact
tgggcacaactagctttgacaaaacttggcgtttgtgggatgttgaaagcggtgctgagt
tgcttctwcaggaaggccatagtaggagtatatatgggatatcttttcatcccgatggat
cactggcagcatcatgtgggctagatgcycttrcacgtgtctgggaccttcggacaggga
gaagtgttctcgctttggaaggtcatgttaaaccggtgctcgggataagcttttctccca
atggctatcatttagccactggtgctgaggataacagttgtcgagtttgggatctaagaa
agaaaaagtccttgtatgtcatcccagcccattcaaaccttatctcacaggtsaagtttg
aacctcaagagggatattatctggtaaccgcttcatatgatatgacagccaagatatggt
cttcacgagactttaaacttgtgaagacactctcagggcatgaagcaaaagtcacatcat
tggatatatca-------------------------------------------------
-----------------------------------------------
>PAFTOL009281
------------------------------------------------------------
------------------------------------------------------------
------------------------------------------------------------
------------------------------------------------------------
------------------------------------------------------------
------------------------------------------------------------
------------------------------------------------------------
-----------------------------------------------------tcatctg
tggagtatgaaattaccgaggaaagtcggcaggtcagagaacggcaggagaaagcaatgc
gtgatcttatgatgaagcgacgtgctgccgctcttgctgtacctactaatgacatggctg
tgcgggcgcggcttcgtcgacttggtgaacctatcactctttttggggagagagaaatgg
aaagacgggaccgacttcggatgcttatggcaaagcttgatgcggaagggcaattggaca
agctgatgaaagctcatgaggaagaggaggaggcagcttcagctaggaaggaggatgtcg
aagaggaacagcttcagtatccattttatactgaagggactaaggagttgttagaagctc
gaactttcattgctaagttctctatccccagagcatcccaacggttacagcgtgccagga
ggaaaagggaggatccagatgaagatgaggatgcagagatagattgggccctcaaacaag
ctggaggttttgttcttgattgcagtgagattggagatgatcgtccactgtctggttgtt
cattctcaaaagatggaaagttgctcgctacctgttc---tttaagcggagtgggaaaga
tatggagtatgcctcatgtgaagaaggtctctgcattgaagggacatactgaacgtgcta
ctgatattgcattttctcctgtaaatgatcatgtggc-----------------------
-aactgcctcagctgaccgcactgcacggctgtggaactcagagggtactctgttgaaga
catttgaaggtcatctagaccgccttgctcgtatcgccttccacccgtcggggaagtact
tgggcacaactagctttgacaaaacttggcgtctatgggatgttgaaagtggtgctgagt
tgcttcttcaggaaggccatagtaggagtatatatgggatatcttttcatcccgatggat
cactggcagcatcatgtgggctagatgcccttgcacgtgtctgggaccttcggacaggaa
gaagtgttctcgctttggaaggtcacgttaaaccggtgcttgggataagcttttctccca
atggctatcatttagccactggtgctgaggataacacttgtcgagtttgggatctaagaa
agaaaaagtccttgtatgtcatcccggcccattcaaaccttatctcacaggtcaagtttg
aacctcaagagggatattatctggtaaccgcttcatatgatatgacagctaagatatggt
cttgtcgagactttaaacttgtgaagacactctcaggacatgaagcaaaagtcacatcat
tggatatatca-------------------------------------------------
-----------------------------------------------
>PAFTOL009283
------------------------------------------------------------
------------------------------------------------------------
------------------------------------------------------------
------------------------------------------------------------
------------------------------------------------------------
------------------------------------------------------------
------------------------------------------------------------
-----------------------------------------------------tcatctg
tggagtatgagattactgaggaaagtcggcaggtcagagaacggcaggagaaagcaatgc
gtgatcttatgatgaagcgacgtgctgctgctcttgctgtacctactaatgacatggctg
tgcgggcacggcttcgtcgacttggtgaacccatcactctttttggggaaagagaaatgg
aaagacgggaccgacttcggatgcttatggcaaagcttgatgcggaagggcaattggaca
agctgatgaaagctcatgaggaagaagaggaggcagcttcagctaggaaggaggatgtcg
aagaggaacagcttcagtatccgttttatactgaagggactaaggaattgttagaagctc
gaactttcattgctaagttctctatccccagagcatctcaacggttacagcgtgccagga
ggaaaagggaggatccagatgaagatgaggatgccgagatagattgggccctcaaacaag
ctggaagtttggttcttgattgcagtgagattggagatgatcgtccactgtctgggtgtt
cgttctcaaaagctggaaagttgctcgctacctgktc---tttaagcggagtgggaaaga
tatggagtatgcctcatgtgaagaaggtgtctgcattgaagggacatactgaacgtgcta
ctgatattgcattttctcctgtaaatgatcatgtggc-----------------------
-aactgcctcagctgaccgcactgcacggctgtggaactcagagggtactctgttgaaga
catttgaaggtcatctagaccgccttgctcgtatcggcttccatccatcggggaagtact
tgggcacaactagctttgacaaaacttggcgtttgtgggatgttgaaagcggtgctgagt
tgcttcttcaggaaggccatagtaggagtatatatgggatatcttttcatcccgatggat
cattggcagcatcatgtgggctagatgcccttgcacgtgtctgggaccttcggacaggga
gaagtgttctcgctttggaaggtcatgttaaaccggtgctcgggataagcttttctccca
atggctatcatttagccactggtgctgaggataacagttgtcgagtttgggatctaagaa
agaagaagtccttgtatgtcatcccagcccattcaaaccttatctcacaggtcaagtttg
aacctcaagagggatattatctagtaactgcttcatatgatatgacagccaagrtatggt
cttcacgagactttaaacttgtgaagacactctcagggcatgaagcaaaagtcacatcat
tggatatatcacctgatggacagtatgtagcaactgttgcacatgatcggactatcaagt
tatggtcaagccacgcctcttcagaagaaaagtccatggatgtagac
>PAFTOL009285
------------------------------------------------------------
------------------------------------------------------------
------------------------------------------------------------
------------------------------------------------------------
------------------------------------------------------------
------------------------------------------------------------
------------------------------------------------------------
-----------------------------------------------------tcatctg
tggagtatgaaatcactgaggaaagtcggcaggtcagagaacggcaggagaaagcaatgc
gtgatcttatgatgaagcgacgtgctgctgctcttgctgtacctactaatgacatggctg
tgcggacacggcttcgtcgacttggtgaacctataactctttttggggagagagaaatgg
aaagacgggaccggcttcggatgcttatggcaaagcttgatacagaaggacaattggaaa
agttgatgaaagctcatgaggaagaagaggaggcagcttcagctaggaaggaggatgttg
aagaggaacagcttcaatatccgttttatactgaagggagtaaggaattgttagaagctc
gaactttcatagctaagttctctatccctagagcatctcagcggctacagcgtgccagga
gaaaaagggaggacccagatgaagatgaggatgcagagatagattgggccctcaaacagg
ctggaagtgtggttcttgattgcagtgagattggagatgatcgtccactgtctggatgtt
cattctcaaaagatggaaagttgcttgccacctgttc---tttaagcggagtgggaaaga
tatggagtatgccacatgtgaagaaggtctcttcattgaagggacatactgaacgtgcta
ctgatattgcattttctcctgtaaatgatcatgtggc-----------------------
-aactgcctcagctgaccgcactgcacggctgtggagttcagagggtactctactgaaga
catttgaaggtcatctagagcggcttgctcgtattgccttccacccatcgggaaagtact
tgggcacaactagctttgacaaaacttggcgtctatgggatgttgaaagtggtgctgagt
tgcttcttcaggaaggccatagtaggagtgtatatgggatatctttccatcctgatggat
cattggcagcatcatgtgggctagatgcccttgcacgtgtctgggaccttcggacaggga
gaagtgttatcgctttggaaggtcacgttaaaccggtgcttgggataagcttttctccca
atggctgtcatttagccacaggtgctgaagataacacttgtcgagtttgggatctaagaa
agaaaaagtccttatacgtcatcccagcccattcaaaccttatctcacaggtcaaatttg
aacctcaagagggatattttctggtaaccgcttcatatgatatgacggctaagatatggt
cttctcgagactttaaacttgtgaagacactctcaggacacgaagcgaaagtcacatcat
tggatatatca-------------------------------------------------
-----------------------------------------------
>PAFTOL009287
------------------------------------------------------------
------------------------------------------------------------
------------------------------------------------------------
------------------------------------------------------------
------------------------------------------------------------
------------------------------------------------------------
------------------------------------------------------------
-----------------------------------------------------tcatctg
tggagtatgaaattactgaggaaagtcggcaggtcagagaacgccaggagaaagcaatgc
gtgatcttatgatgaagcgacgtgctgctgctcttgctgtacctacgaatgacatggctg
tgcgggcacggcttcgtcgacttggtgaacccatcactctttttggggagagagaaatgg
aaagacgggaccgacttcggatgcttatggcaaagcttgatgcggaagggcaattggaca
agctgatgaaagctcaygaggaagaagaggaggcagcktcagctrggaaggaggatgtcg
aagaggaacagcttcagtatccgttttatactgaagggactaagraattgttagaagctc
gaactttcattgctaagttctctatccccagagcatctcaacggttacagcgtgccagga
ggaaragggaggatccagatgaagatgaggatgccgagatagattgggccctcaaacaag
ctggaagtttggttcttgattgcagtgagattggagatgatcgtccactgtctgggtgtt
cattctcaaaggatggaawgttgctcgctacgtgttc---tttaagcggagtgggaaaga
tatggagtatgcctcatgtgaagaaggtktctgcattgaagggacatactgaacgtgcta
ctgatattgcattttctcctgtaaatgatcatgtggc-----------------------
-aactgcctcagctgaccgcactgcacrgctgtggaactcagagggtactctattgaaga
catttgaaggtcatctagaccgccttgctcgtatcggcttccatccatcrgggaagtact
tgggcacaactagctttgacaaaacttggcgtctgtgggatgttgaaagcggtgctgagt
tgcttcttcaggaaggccatagtaggagtatatatgggatatcttttcatcccgatggat
cactggcagcatcatgtgggctagatgcccttgcacgtgtctgggaccttcggacaggra
gaagtgttctcgctttggaaggtcatgttaaaccggtgctcgggrtaagcttttctccca
atggctatcatttagccactggtgctgaggataacagttgtcgagtttgggatctaagaa
agaaaaagtccttgtatgtcatcccagcccattcaaaccttatctcacaggtcaagtttg
aacctcaagagggatattatctggtaaccgcttcatatgatatgacagccaagatatggt
cttcacgagactttraacttgtgaaracactctcagggcatgaagcaaaagtctcatcat
tggatatatca-------------------------------------------------
-----------------------------------------------
>PAFTOL009289
------------------------------------------------------------
------------------------------------------------------------
------------------------------------------------------------
------------------------------------------------------------
------------------------------------------------------------
------------------------------------------------------------
------------------------------------------------------------
-----------------------------------------------------tcatctg
tggagtatgaaataactgaggaaagtcggcaggtcagagaacggcaggagaaagcaatgc
gtgatcttatgatgaagcgacgtgctgctgctcttgctgtacctactaatgacatggctg
tgcgggcgcggcttcgtcgacttggtgaacctatcactctttttggggagagagagatgg
aaaggcgggaccgacttcggatgcttatggcaaagcttgatgcagaagggcaattggaca
agctgatgaaagctcatgaggaagaggaagaggcagcttcagctaggaaggaggatgtcg
aagaggaacagcttcagtatccgttttatactgaagggactaaggaattgttagaagctc
gaactttcattgctaagttctctatccccagagcatctcaacggttacagcgtgccagga
ggaaaagggaggatccagatgaagatgaggatgcagagatagattgggcactcaaacaag
ctggaagtttggttcttgattgcagtgagattggagatgatcgtccactgtctgggtgtt
cattctcaaaagatggaaagttgctcgctaccggttc---tttaagcggagtgggaaaga
tatggagtatgcctcatgtgaagaaggtctctgcattgaagggacatactgaacgtgcta
ctgatattgcattttctcctgtaaatgatcatgtggc-----------------------
-aactgcctcagctgaccgcactgcacggctgtggaactcagagggtactctattgaaga
catttgaaggtcatctagaccgccttgctcgtatcgccttccatccatcrgggaagtact
tgggcacaactagctttgacaaaacttggcgtctatgggatgttgaaagcggtgccgagt
tgcttcttcaggaaggccatagtaggagtatatatgggatatcttttcatcccgatggat
cactggcagcatcatgtgggctagatgcccttggacgtgtctgggaccttcggacaggaa
gaagtgtcctcgctttggaaggtcatgttaaaccggtgcttgggataagcttttctccca
atggctttcatttagccactggtgctgaggataacayttgtcgagtttgggatctaagaa
agaaaaagtccttgtatgtcatcccagcccattcaaaccttatctcacaggtcaagtttg
aacctcaagagggatattatctgktaaccgcttcatatgatatgacagctaagatatggt
cttctcgagactttaaacttgtgaagacactctcaggacatgaagcaaaagtcacatcat
tggatatatca-------------------------------------------------
-----------------------------------------------
>PAFTOL009291
------------------------------------------------------------
------------------------------------------------------------
------------------------------------------------------------
------------------------------------------------------------
------------------------------------------------------------
------------------------------------------------------------
------------------------------------------------------------
-----------------------------------------------------tcatctg
tggagtatgaaattactgaggaaagtcggcaggtcagagaacgccaggagaaagcaatgc
gtgatcttatgatgaagcgacgtgctgctgctcttgctgtacctacgaatgacatggctg
tgcgggcacggcttcgtcgacttggtgaacccatcactctttttggggagagagaaatgg
aaagacgggaccgacttcggatgcttatggcaaagcttgatgcggaagggcaattggaca
agctgatgaaagctcatgaggaagaagaggaggcagcttcagctaggaaggaggatgtcg
aagaggaacagcttcagtatccgttttatactgaagggactaaggaattgttagaagctc
gaactttcattgctaagttctctatccccagagcatctcaacggttacagcatgccagga
ggaaaagggaggatccagatgaagatgaggatgccgagatagattgggccctcaaacaag
ctggaagtttggttcttgattgcagtgagattggagatgatcgtccactgtctgggtgtt
cattctcaaaggatggaaagttgctcgctacgtgttc---tttaagcggagtgggaaaga
tatggagtatgcctcatgtgaagaaggtgtctgcattgaagggacatactgaacgtgcga
ctgatattgcattttctcctgtaaatgatcaygtggc-----------------------
-aactgcctcagctgaccgcactgcacggctgtggaactcagagggtactctattgaaga
catttgaaggtcatctagaccgccttgctcgtatcggcttccatccatcagggaagtact
tgggcacaactagctttgacaaaacatggcgtctgtgggatgttgaaagcggcgctgagt
tgcttcttcaggaaggccatagtaggagtatatatgggatatcttttcatcccgatggat
cactggcagcatcatgtgggctagatgcccttgcacgtgtctgggaccttcggacaggaa
gaagtgttctcgctttggaaggtcatgttaaaccggtgctcggggtaagcttttctccca
atggctatcatttagccactggtgctgaggataacagttgtcgagtttgggatctaagaa
agaaaaagtccttgtatgtcatcccagcgcattcaaaccttatctcacaggtcaagtttg
aacctcaagagggatattatctggtaaccgcttcatatgatatgacagccaagrtatggt
cttcacgagactttaaacttgtgaagacactctcagggcatgaagcaaaagtctcatcat
tggatatatca-------------------------------------------------
-----------------------------------------------
>PAFTOL009293
------------------------------------------------------------
------------------------------------------------------------
------------------------------------------------------------
------------------------------------------------------------
------------------------------------------------------------
------------------------------------------------------------
------------------------------------------------------------
-----------------------------------------------------tcatctg
tggagtatgarattactgaggaaagtcggcaggtcagagaacggcaggagaaagcaatgc
gtgatcttatgatgaagcgacgtgctgctgctcttgctgtacctactaatgacatggctg
tgcgggcacggcttcgtcgacttggtgaacccatcactctttttggggaaagagaaatgg
aaagacgggaccgacttcggatgcttatggcaaagcttgatgcggaagggcaattggaca
agctgatgaaagctcatgaggaagaagaggaggcagcttcagctaggaaggaggatgtcg
aagaggaacagcttcagtatccgttttayactgaagggactaaggaattgttagaagctc
garctttcattgctaagttctctatccccagagcatctcaacggttacagcgtgccagga
ggmaaagggaggatccagatgaagatgaggatgccgagatagattgggccctcaaacaag
ctggaagtttggttcttgattgcagtgagattggagatgatcgtccactgtctgggtgtt
crttctcaaaagatggaaagttgctcgctacctgttc---tttaagcggagtgggaaaga
tatggagtatgcctcatgtgaagaaggtgtctgcattgaagggacatactgaacgtgcta
ctgatattgcattttctcctgtaaatgatcatgtggccgcactgcacggctgtggaactc
agagggtatcatgtggccgcactgcacggctgtggaactcagagggtactctattgaaga
matttgaaggtcatctagaccgccttgctcgtatcggcttccatccatcggggaagtact
tgggcacaactagctttgacaaaacttggcgtttgtgggatgttgaaagcggtgctgagt
tgcttcttcaggaaggccatagtaggagtatatatgggatatcttttcatcccgatggat
cactggcagcatcatgtgggctagatgcccttgcacgtgtctgggaccttcggacaggga
gaagtgttctcgctttggaaggtcatgttaaaccggtgctcgggataagcttttctccca
atggctatcatttagccactggtgctgaggataacagttgtcgagtttgggatctamgaa
agaagaagtccttgtatgtcatcccagcccattcaaaccttatctcacaggtcaagtttg
aacctcaagagggatattatctagyaactgcttcatatgatatgacagccaagatatggt
cttcacgagactttaaacttgtgaagacactctcagggcatgaagcaaaagtcacatcat
tggatatatca-------------------------------------------------
-----------------------------------------------
>PAFTOL009295
------------------------------------------------------------
------------------------------------------------------------
------------------------------------------------------------
------------------------------------------------------------
------------------------------------------------------------
------------------------------------------------------------
------------------------------------------------------------
-----------------------------------------------------tcatctg
tggagtatgaaattactgaggaaagtcggcaggtcagagaacggcaggagaaagcaatgc
gtgatcttatgatgaagcgacgwgctgctgctcttgctgtacctactaatgacayggcyg
tgcgggcacggcttcgtcgacttggtgaacccatcactctttttggggaaagagaaatgg
aaagacgggaccgacttcggatgcttatggcaaagcttgatgcggaagggcaattggaca
agctgatgaaagctcatgaggaagaagaggaggcagcttcagctagraaggaggatgtcg
aagaggaacagcttcagtatccgttttatactgargggactaaggaattgttagaagctc
gaactttcattgctaagttctctatccccagagcatctcaacggttacagcgtgccagga
ggaaaagggaggatccagatgaagatgaggatgccgagatagattgggccctcaaacaag
ctggaagtttggttcttgattgcagtgagattggagatgatcgtccactgtctgggtgtt
cgttctcaaaagatggaaagttgctcgctaccagctt-----------------------
------------------------------------------------------------
------------------------------------------------------------
------------------------------------------------------------
------------------------------------------------------------
------------------------------------------------------------
------------------------------------------------------------
------------------------------------------------------------
------------------------------------------------------------
-------------------------------------------------------aagaa
agaagaagtccttgtatgtcatcccagcccattcaaaccttgtctcacaggtcaagtttg
aacctcaagagggatattatctagtaactgcttcatatgatatgacagccaagatatggt
cttcacgagactttaaacttgtgaagacactctcagggcatgaagcaaaagtcacatcat
tggatatatca-------------------------------------------------
-----------------------------------------------
>PAFTOL009297
------------------------------------------------------------
------------------------------------------------------------
------------------------------------------------------------
------------------------------------------------------------
------------------------------------------------------------
------------------------------------------------------------
------------------------------------------------------------
-----------------------------------------------------tcatccg
tggagtatgaaattactgaggaaagtcggcaggtcagagaacggcaggagaaagcaatgc
gtgatcttatgatgaagcgacgtgctgctgctcttgctgtacctactaatgacatggctg
tgcgggctcggcttcgtcgacttggtgaacctatcactctttttggggagagagaaatgg
aaagacgggaccgacttcggatgcttatggcaaagcttgatgcagaagggcaattggaca
agctgatgaaagctcatgaggaagaagaggaggcagcttcagctaggaaggaggatgtcg
aagaggaacagcttcagtatccgttttatactgaagggactaaggaattgttagaagctc
gaactttcattgctaagttctctatccccaaagcatctcaacggttacagcgtgccagga
ggaaaagagaggatccagatgaagatgaggatgcagagatagattgggccctcaaacaag
ctggaagtttggttcttgattgcagtgagattggagatgatcgtccactgtctgggtgtt
cattctctaaagatggaaagttgctcgctacgtgttc---tttaagcggagtgggaaaga
tatggagtatgcctcatgtgaagaaggtctctgcattgaagggacatactgaacgtgcta
ctgatattgcattttctcctgtaaatggtcatgtggc-----------------------
-aactgcctcagctgaccgcactgcacggctgtggaactcagagggtactttattgaaga
catttgaaggtcatctagaccgccttgctcgtatcggcttccacccatcaggaaagtact
tgggcacgactagctttgacaaaacttggcgtctatgggatgttgaaagcggtgctgagt
tgcttcttcaggaaggccatagtaggagtatatatgggatatcttttcatcccgatggat
cactggcagcatcatgtgggctagatgcccttgcacgtgtctgggacctgcggacaggaa
gaagtgttctcgctttggaaggccacgttaaacmggtgcttggaataagcttttctccca
atggctatcatttagccactggtgctgaggataacacttgtcgagtttgggatctaagaa
agaaaaagtccttgtatgtcatcccagcccattcaaaccttatctcacaggtcaagtttg
aacctcaagagggatattatctggtaaccgcttcatatgatatgacagctaagrtatggt
cctctcgagactttaaacttgtgaagacactctcaggacatgaagcaaaagtcacatcat
tggatatatca-------------------------------------------------
-----------------------------------------------
>PAFTOL009299
------------------------------------------------------------
------------------------------------------------------------
------------------------------------------------------------
------------------------------------------------------------
------------------------------------------------------------
------------------------------------------------------------
------------------------------------------------------------
-----------------------------------------------------tcatctg
tggagtatgaaataactgaggaaagtcggcaggtcagagaacggcaggagaaagcaatgc
gtgatcttatgatgaagcgacgtgctgctgctcttgctgtacctactaatgacatggctg
tgcgggcgcggcttcgtcgacttggtgaacctatcactctttttggggagagagagatgg
aaaggcgggaccgacttcggatgcttatggcaaagcttgatgcagaagggcaattggaca
agctgatgaaagctcatgaggaagaggaagaggcagcttcagctaggaaggaggatgtcg
aagaggaacagcttcagtatccgttttatactgaagggactaaggaattgttagaagctc
gaactttcattgctaaattctctatccccagagcatctcaacggttacagcgtgccagga
ggaaaagggaggatccagatgaagatgaggacgcagagatagattgggccctcaaacaag
ctggaagtwtggttcttgattgcagtgagattggagatgatcgtccattgtctgggtgtt
cattctcaaaggatggaaagttgctcgctacctgktc---tttaagtggagtgggaaaga
tatggactatgcctcatgtgaagaaggtctctgcattgaagggacatactgaacgtgcta
ctgatattgcattttctcctgtaaatgatcatgtggc-----------------------
-aactgcctcagctgaccgcactgcacggctgtggaactcagagggtactctattgaaga
catttgaaggtcatctagaccgccttgctcgtatcgccttccacccatcggggaagtact
tgggcacarctagctttgacaaaacctggcgtctatgggatgttgaaagcggtgccgagt
tgcttcttcaggaaggccatagtaggagtatatatgggatatcttttcatcccgatggat
cactggcagcatcatgtgggctagatgctcttgcacgtgtctgggaccttcggacaggaa
gaagtgttctcgctttggaaggtcatgttaaacmggtgcttgggataagcttttctccca
atggctttcatttagccactggtgctgaggataacacttgtcgagtttgggatctamgaa
agaaaaagtccttgtatgtcatcccagcccattcaaatcttatctcacaggtcaagttyg
aacctcaagagggatattatctggtaaccgcttcatatgatatgacagctaagatatggt
cttctcgagactttaaacttgtgaagacactctcaggacatgaagcaaaagtcacatcat
tggatatatca-------------------------------------------------
-----------------------------------------------
>PAFTOL009301
------------------------------------------------------------
------------------------------------------------------------
------------------------------------------------------------
------------------------------------------------------------
------------------------------------------------------------
------------------------------------------------------------
------------------------------------------------------------
-----------------------------------------------------tcatctg
tggagtatgaaataactgaggaaagtcggcaggtcagagaacggcaggagaaagcaatgc
gtgatcttatgatgaagcgacgtgctgctgctcttgctgtacctactaatgacatggctg
tgcgggcacggcttcgtcgacttggtgaacctatcactctttttggggagagagagatgg
aaaggcgggaccgacttcggatgcttatggcaaagcttgatgcagaagggcaattggaca
agctgatgaaagctcatgaggaagaggaagaggcagcttcagctaggaaggaggatgtcg
aagaggaacagcttcagtatccgttttatactgaaggaactaaggaattgttagaagctc
gaattttcattgctaagttctctatctccagagcatctcaacggttacagcgtgccagga
ggaaaagggaggatccagatgaagatgaggacgcagagatagattgggccctcaaacaag
ctggaagtttggttcttgattgcagtgagattggagatgatcgtccactgtctgggtgtt
cattctcaaaagatggaaagttgctcgctacctgttc---tttaagcggagtgggaaaga
tatggagtatgcctcatgtgaagaaggtctctgcattgaagggacatactgaacgtgcta
ctgatattgcattttctcctgtaaatgatcatgtggc-----------------------
-aactgcctcagctgaccgcactgcacggctgtggaactcagggggtactctattgaaga
catttgaaggtcatctagaccgccttgctcgtatcgccttccacccatcggggaagtact
tgggcacaactagctttgacaaaacctggcgtctatgggatgttgaaagcggtgccgagt
tgcttcttcaggaaggccatagtaggagtatatatgggatatcttttcatcccgatggat
cactggcagcatcatgtgggctagatgcccttgcacgtgtctgggaccttcggacaggaa
gaagtgttctcgctttggaaggtcatgttaaaccggtgcttgggataagcttttctccca
atggctttcatttagccactggtgctgaggataacacttgtcgagtttgggatctaagaa
agaaaaagtccttgtatgtcatcccagcccattcaaatcttatctcacaggtcaagtttg
aacctcaagagggatattatctggtaaccgcttcatatgatatgacagctaaggta----
------------------------------------------------------------
------------------------------------------------------------
-----------------------------------------------
>PAFTOL009303
------------------------------------------------------------
------------------------------------------------------------
------------------------------------------------------------
------------------------------------------------------------
------------------------------------------------------------
------------------------------------------------------------
------------------------------------------------------------
------------------------------------------------------------
------------------------------------------------------------
------------------------------------------------------------
------------------------------------------------------------
------------------------------------------------------------
------------------------------------------------------------
------------------------------------------------------------
------------------------------------------------------------
------------------------------------------------------------
------------------------------------------------------------
------------------------------------------------------------
------------------------------------------------------------
------------------------------------------------------------
------------------------------------------------------------
-----------------------attcctcgtatcgccttccacccatcggggaagtact
tgggcacaactagctttgacaaaacctggcgtctatgggatgttgaaagcggtgccgagt
tgcttcttcaggaaggccatagtaggagtatttatgggatatcttttcatcccgatggat
cactggcagcttcatgtgggctagatgcccttgcacgtgtctgggaccttcggacaggaa
gaagtgttctcgctttggaaggtcatgttaaaccggtgcttgggataagcttttctccca
atggctttcatttagccactggtgctgaggataacacttgtcgagtttgggatctaagaa
agaaaaagtccttgtatgtcatcccagcccattcaaaccttatctcacacgtcaagtttg
aacctcaagagggatattatctggtaaccgcttcatatgatatgacagct----------
------------------------------------------------------------
------------------------------------------------------------
-----------------------------------------------
>PAFTOL009311
------------------------------------------------------------
------------------------------------------------------------
------------------------------------------------------------
------------------------------------------------------------
------------------------------------------------------------
------------------------------------------------------------
------------------------------------------------------------
-----------------------------------------------------tcatctg
tggagtatgagattacggaggaaagtaggcaggttagagaacggcaggagaaagcgatgc
gagatctcatgatgaagcgacgtgctgctgctcttgctgtacctactaatgacatggctg
tgcgggcgcggctccgtcggctcggtgaacctataactcttttcggagagagagaaatgg
aaagacgggaccgacttcggatgcttatggcgaagcttgacgcagaagggcaattggaaa
agctgatgaaagctcacgaggaagaagaagaggcatcttcagctaggaaggaggatgttg
aagaagaacagcttcaatatccgttttatactgaagggactaaagaattgttagaagctc
gaacttttatagctaagttctctattcccagagcatctcaacgccttcagcgtgcaagga
gaaaaagggaagatccagatgaagatgaggatgcagagatagattgggctctcaaacagg
ctggaagtttggttctggattgcagtgagattggcgatgatcgtccgctgtctggatgtt
cattctcaaacaatggaaagttgcttgctacctgttc---tctaagcggagtggggaaga
tatggagtatgcctcacgtgaggagggtctctgcattgaagggacatactgagcgtgcta
ctgatattgcattttctcctgtgagtgatcatgttgc-----------------------
-aactgcatcagctgaccgcaccgcaagactctggaactcagagggtgttgtattgagga
catttgaaggtcacctggaccgccttgctcgtattgcattccacccatcagggaagtact
tgggcactactagctttgacaaaacttggcgactatgggatattgaaagtggtgctgagt
tgcttcttcaggaaggccatagcaggagtatatatgggatatctttccattctgatggat
cactggcagcatcatgtgggctagatgcccttgcacgtgtctgggaccttcgaactggga
gaagtgttcttgctttggaaggtcatgttaaaccggtgcttgggatcagtttttctccca
atggctatcatttagccacaggtggtgaggataacacttgtcgggtttgggacttaagaa
agaaaaagtccttgtacatcatcccagcccatgcaaaccttatttcgcaggtcaagtttg
agcctcaagagggatattatctggtaactgcttcatatgatatgacagctaaggtatggt
catctcgagactttaaacttgtcaagacactctcaggacatgaagcaaaagttacatcgt
tggatgtatcc-------------------------------------------------
-----------------------------------------------
>PAFTOL009313
------------------------------------------------------------
------------------------------------------------------------
------------------------------------------------------------
------------------------------------------------------------
------------------------------------------------------------
------------------------------------------------------------
------------------------------------------------------------
-----------------------------------------------------tcatctg
ttgaatatgaaattactgaggaaagtaggcaggtcagggaacggcaggagaaagccatgc
gagaactcatgatgaagagacgtgctgctgctctagccgtacccactaatgacacrgctg
tgagagctcggcttcgtcggcttggtgaacctatwactctttttggggagagagaaatgg
aaagacgggaccgacttcgaatgcttatggcgaagcttgatgcrgaagggcaattagaga
agctgttgaaagctcatgaggaagaagaggaggcagcttcagctaggaaggaggatgtcg
aagaagaacaacttcaatatccattttatactgaaggctctagggaattgttagaagctc
gaacctttataactaagttctctattccccgagcmtctcaacgcctagagcgtgcaagga
gaaaaagggaggatccagatgaggatgaggatkcagagatagattgggcgctgaaacacg
ctgcaaatttggttcttgattgcagtgagatcggtgatgatcgtccgctttctggatgtt
cattctcaaaacatgggaattatcttggtacctgttc---tttaagtggagtggcaaagg
tatggagtatgcctcatgtgaagaaggtctstgcattgaagggacatactgagcgtgcta
ctgacattgcattttctcctgtaagtgatattgtggc-----------------------
-aactggttcagctgaccgcactgcraggctgtggagcccagagggtaccctattgagga
catttgaaggtcatctagaacgrcttgctcgtattgctttccacccgtcaggaaagtatt
tgggtaccactagctttgacaagacttggcgtctttgggatgttgaaaatggtacagagt
tgcttcttcaggaaggccatagcaggagtgtgtatggtttagccttccatcccgatggat
cattgkcaggatcatgtgggctggatgcccttgctcgtgtctgggaccttcggacaggga
gaagtgttcttgctttggaaggtcacgtaaaaccagtkcttgggatgagtttttctccca
atggttatcatttagccaccggtgccgaggacaatacttgtagggtttgggatctaagaa
agaaaaaatccctgtacatcatccctgcccacgcaarcctcatttcacaggtcaagtttg
agccccaggaaggatactatctrgtaactgcttcgtatgatatgacagctaaggtatggt
catcccgagactkcaaacttgtcaagacactctcaggacatgaagcaaaagttacatcgt
tggatgtatcagcaggtaataaactttcctcttctatttcg-------------------
-----------------------------------------------
>PAFTOL009315
------------------------------------------------------------
------------------------------------------------------------
------------------------------------------------------------
------------------------------------------------------------
------------------------------------------------------------
------------------------------------------------------------
------------------------------------------------------------
-----------------------------------------------------tcatctg
tggagtatgaaatcacagaggaaagtaggcaggtcagggaacggcaggagaaagcaatgc
gggacctcatgatgaagcgacgtgctgctgctcttgctgtacctaccaatgatatggctg
tgcgggcgcggcttcgtcggcttggtgaacctataactctttttggggagagagaaatgg
aaagacgggaccgacttcggatgcttatggcaaagcttgatggagaaggacaactggaaa
agcttatgaaagctcatgaggaagaagaagaggtagcttcagctaggaaggaggatgtcg
aagaggaacagctccaatatccgttttatgttga--------------------------
------------------------------------------------------------
------------------------------------------------------------
------------------------------------------------------------
----------------------------------ctc---tttaagcggagtggcaaaga
tatggagtatgcctcaggtaaagaaggtctctgccttgaagggacatactgagcgtgcta
ctgatattacattttctcctgtaagtgatcttgtggc-----------------------
-aactgcctcagctgaccgcactgcaagactctggaattcagacggtgctcaactgaagg
catttgaagggcacctagaccgtcttgctcgtattgccttccatccgtcgggaaagtact
tgggcactactagctttgacaaaacttggcgtctctgggatattgaaagtggtgctgagt
tacttcttcaggaaggccatagtaggagtgtatatggaatatctttccatccggatggat
cactggtcgcatcatgtgggcttgatgcccttgcacgtgtgtgggacctccggactggga
gaagtgttcttgctttggaaggtcacattaaaccggtgcttggggccagttttgccccca
atggctatcatttagccacaggtgctgaggataacacttgtcggatttgggatttaagaa
agaaaaaatccttgtacatcatcccagcccatgcaaacctcatttcgcaggtcaagtttg
agcctcaagagggatattatctggtaactgcttcatatgatatgacagttaaggta----
------------------------------------------------------------
------------------------------------------------------------
-----------------------------------------------
>PAFTOL009319
------------------------------------------------------------
------------------------------------------------------------
------------------------------------------------------------
------------------------------------------------------------
------------------------------------------------------------
------------------------------------------------------------
------------------------------------------------------------
------------------------------------------------------------
--------------------------------gtcagggaacggcaggagaaagcaatgc
gggacctcatgatgaagcgacgtgctgctgctcttgctgtacctaccaatgacatggctg
tgcgcgcgcggcttcgtcggcttggtgaacctataactctttttggggagagagaaatgg
aaagaagggaccgacttcggatgcttatggcaaagcttgatgcagaagggcaattggaaa
agcttatgaaagctcatgaggaagaagaagaggcatcttcggctaggaaggaggatgtcg
aagaggaacagcttcaatatccgttttatactgaagggtctaaggaactgttagaagccc
gaactttcatagctaagttctctatccccagagcatctcaacggctgcagcgcgcgcgga
gaaaaagagaggatccagatgaagatgaggatgcagagatagattgggctctcaaacagg
ctggaagtttgaatcttgattgcagtgagattggtgatgatcgtccactgtctggatgtt
cattctcaaaagatgggaagttgcttgctacctgttc---tttaagcggagtggcaaaga
tatggagtatgcctcaggtaaagaaggtctctgccttgaagggacatactgagcgtgcga
ctgatattaaattttctcctgtaagtgatcttgtggc-----------------------
-aactgcctcggctgatcgcactgcaagactctggaattcagacggtactcaattgaagg
catttgaagggcacctagaccgtcttgctcgtattgccttccatccatcagggaagtact
tggggactactagcttcgacaaaacttggcgtctctgggatattgaaagtggtgctgagt
tacttcttcaggaaggccatagtaggagtgtatatgaaatatcttttcatccggatggat
cactggtagcgtcatgtgggctcgattcccttgcacgtgtgtgggacctccggactggga
gaagtgttcttgctttggaaggtcacattaaaccggtgcttggggccagtttttccccca
atggctatcatttagccacaggtgctgaggataacacttgtcggatttgggatttaagaa
agaaaaaatccttgtacatcatcccagcccatgcaaacctcatttcgcaggtcaagtttg
agcctcaagagggatattatctggtaactgcttcatatgatatgacagctaaggtatggt
cttctcgggactttaaacttgtcaaggcactctcaggacatgaagcaaaagttacatctt
tggatatatcatcaggtaatagagatgtc-------------------------------
-----------------------------------------------
>PAFTOL009321
------------------------------------------------------------
------------------------------------------------------------
------------------------------------------------------------
------------------------------------------------------------
------------------------------------------------------------
------------------------------------------------------------
------------------------------------------------------------
-----------------------------------------------------tcatctg
tggagtatgaaatcacagaggaaagtaggcaggtcagagaacggcaggagaaagcaatgc
gggaccttatgatgaagcgacgtgctgctgctctcgctgtgcctaccaatgacatggctg
tgcgggcgcggcttcgtcgccttggtgaacctataactctttttggggagagagaaatgg
aaagacgggaccgacttcggatgcttatggcaaagctggatgcagaagggcaattggaaa
agcttatgaaagctcatgaggaagaagaagaggcagcttcagctaggaaggaggatgtcg
aagaggaacagcttcaatatccgttttatactgaagggtctaaggagctgttagaagccc
gaactttcataggtaagttctctatccccagagcatctcaacggctacagcgtgcgagga
gaaaaagagaggaccctgatgaagatgaggatgcagagatagattgggctctcaaacagg
ctggaagtttgaatcttgattgtagtgagattggtgatgatcgtccactgtctggatgtt
cattctcaaaagatgggaagttgcttgctacctgttc---tttaagcggagtagcaaaga
tatggagtatgcctcaggtaaagaaggtctctgccttgaagggacatactgagcgtgcta
ctgatattacattttctcctgtaagtgatcttgtggc-----------------------
-aactgcctcagctgaccgcactgcaagactctggaactcagatggtactcaattgaagg
catttgaagggcacctagaccgtcttgctcgtattgctttccatccatctgggaagtact
tgggcactactagcttcgacaaaacttggcgtctctgggatattgaaagtggtgttgagt
tacttcttcaggaaggccatagtaggagtgtatatggaatatctttccatccggatggat
cactggtagcatcatgtgggctcgatgcccttgcacgtgtgtgggaccttcggactggga
gaagtgttcttgctttggaaggtcacattaaaccggtgcttggggtcagtttttccccca
atggctatcatttagccacaggtgctgaggataacatttgtcggatatgggatttaagaa
agaaaaaatccttgtacatcatcccagcccatgcaaacctcatttcgcaggtgaagtttg
agcctcaagagggatattatctggtaactgcttcatatgatatgacagcgaaggtatkgt
catctcgagactttaaacttgtcaagacactctcaggacatgaagcaaaagttacatctt
tggatatatca-------------------------------------------------
-----------------------------------------------
>PAFTOL013501
------------------------------------------------------------
------------------------------------------------------------
------------------------------------------------------------
------------------------------------------------------------
------------------------------------------------------------
------------------------------------------------------------
------------------------------------------------------------
-----------------------------------------------------tcatctg
tggagtatgaaattactgaggaaagtcggcaggtcagagaacgrcaggagaaagcaatgc
gtgatcttatgatgaagcgacgtgctgctgctcttgctgtacctactaatgacatggctg
tgcgggcacggcttcgtcgacttggtgaacccatcactctttttggggaaagagaaatgg
aaagacgggaccgacttcggatgcttatggcaaagcttgatgcggaagggcaattggaca
agctgatgaaagctcatgaggaagaagaggaggcagcttcagctaggaaggaggaygtcg
aagaggaacagcttcagtatccgttttatactgaagggactaaggaattgttagaagctc
gaactttcattgctaagttctccatccccagagcatctcaacgrttacagcgtgccagga
ggaaaagggaggatccagatgaagatgaggatgccgagatagattgggccctcaaacaag
ctggaagtttggttcttgattgyagtgagattggagaygatcgtccactgtctgggtgtt
cgttctcaaaagatggaaagttgctcgctacctgttc---tttaagcggagtgggaaaga
tatggagtatgcctcatgtgaagaaggtgtctgcattgaagggacatactgaacgtgcta
ctgatattgcattttctcctgtaaatgatcatgtggc-----------------------
-aactgcctcagctgaccgcactgcacggctgtggaactcagagggtactctattgaaga
catttgaaggtcatctagaccgccttgctcgtrtcggcttccatccatcggggaagtact
tgggcacaactagctttgacaaaacttggcgtttgtgggatgttgaaagcrgtgctgagt
tgcttcttcaggaaggccatagtmggagtatatatgggatatcttttcatcctgatggat
cactggcagcatcatgtgggctagatgcccttgcacgtgtctgggaccttcggacaggaa
gaagtgttctcgctttggaaggtcatgttaaaccggtgctcgggataagcttttctccca
atggctatcatttagccactggtgctgaggataacagttgtcgagtttgggatctaagaa
agaagaagtccttgtatgtcatcccagcccatgcaaaccttatctcacaggtcaagtttg
aacctcaagagggatattatctagtaactgcttcatatgatatgacagccaagatatggt
cttcacgagactttaaacttgtgaagacactctcagggcatgaagcaaaagtcacatcat
tggatatatca-------------------------------------------------
-----------------------------------------------
>SRR5036296
------------------------------------------------------------
------------------------------------------------------------
------------------------------------------------------------
------------------------------------------------------------
------------------------------------------------------------
------------------------------------------------------------
------------------------------------------------------------
-----------------------------------------------------tcatctg
tggagtatgaaataactgaggaaagtcggcaggtcagagaacggcaggagaaagcaatgc
gtgatcttatgatgaagcgacgtgctgctgctcttgctgtacctactaatgacatggctg
tgcgggcgcggcttcgtcgacttggtgaacctatcactctttttggggagagagagatgg
aaaggcgggaccgacttcggatgcttatggcaaagcttgatgcagaagggcaattagaca
agctgatgaaagctcatgaggaagaggaagaggcagcttcagctaggaaggaggatgtcg
aagaggaacagcttcagtatccgttttatactgaagggactaaggaattgttagacgctc
gaactttcattgctaacttctctatccccagagcatctcaacggttacagcgtgccagga
ggaaaagggaggatccagatgaagatgaggacgcagagatagattgggccctcaaacaag
ctggaagtttggttcttgattgcagtgagattggagatgatcgtccactgtctgggtgtt
cattctcaaaagatggaaagttgctcgctacctgttc---tttaagcggagtgggaaaga
tatggactatgcctcatgtgaagaaggtctctgcattgaagggacatactgaacgtgcta
ctgatattgcattttctcctgtaaatgatcatgtggc-----------------------
-aactgcctcagctgaccgcactgcacggctgtggaactcagagggtactctattgaaga
catttgaaggtcatctagaccgccttgctcgtatcgccttccacccatcggggaagtact
tggggacaactagctttgacaaaacctggcgtctatgggatgttgaaagcggtgccgagt
tgcttcttcaggaaggccatagtaggagtatatatgggatatcttttcatcccgatggat
cactggcagcgtcatgtgggctagatgcccttgcacgtgtctgggaccttcggacaggaa
gaagtgttctcgctttggaaggtcatgttaaaccggtgcttgggataagcttttctccca
atggctttcatttagccactggtgctgaggataacacttgtcgagtttgggatctaagaa
agaaaaagtccttgtatgtcatcccagcccattcaaatcttatctcacaggtcaagtttg
aacctcaagagggatattatctggtaaccgcttcatatgatatgacagctaagatatggt
cttctcgagactttaaacttgtgaagacactctcaggacatgaagcaaaagtcacatcat
tggatcta----------------------------------------------------
-----------------------------------------------
>SRR5137211
------------------------------------------------------------
------------------------------------------------------------
------------------------------------------------------------
------------------------------------------------------------
------------------------------------------------------------
------------------------------------------------------------
------------------------------------------------------------
-----------------------------------------------------tcatctg
tggagtatgaaataactgaggaaagtcggcaggtcagagaacggcaggagaaagcaatgc
gtgatcttatgatgaagcgacgtgctgctgctcttgctgtacctactaatgacatggctg
tgcgggcgcggcttcgtcgacttggtgaacctatcactctttttggggagagagagatgg
aaaggcgggaccgacttcggatgcttatggcaaagcttgatgcagaagggcaattggaca
agctgatgaaagctcatgaggaagaggaagaggcagcttcagctaggaaggaggatgtcg
aagaggaacagcttcagtatccgttttatactgaagggactaaggaattgttagaagctc
gaactttcattgctaagttctctatccccagagcatctcaacggttacagcgtgccagga
ggaaaagggaggatccagatgaagatgaggacgcagagatagattgggccctcaaacaag
ctggaagtttggttcttgattgcagtgagattggagatgatcgcccactgtctgggtgtt
cattctcaaaggatggaaagttgctcgctacctgttc---tttaagcgragtgggaaaga
tatggactatgcctcatgtgaagaaggtctctgcattgaagggacatactgaacgtgcta
ctgatattgcattttctcctgtaaatgatcatgtggc-----------------------
-aactgcctcagctgaccgcactgcacggctgtggaactcagagggtactctactgaaga
catttgaaggtcatctagaccgccttgctcgtatcgcattccacccatcggggaagtact
tgggcacaactagctttgacaaaacctggcgtctatgggatgttgaaagcggtgctgagt
tgcttcttcaggaaggccatagtaggagtatatatgggatatcttttcatcccgatggat
cactggcagcatcatgtgggctagatgcccttgcacgtgtctgggaccttcggacaggaa
gaagtgttctcgctttggaaggtcatgttaaaccggtgcttgggataagcttttctmcca
atggctttcatttagccactggtgctgaggataacacttgtcgagtttgggatctaagaa
agaaaaagtctttgtatgtcatcccagcccattcaaatcttatctcacaggtcaagtttg
aacctcaagagggatattatctggtaaccgcttcatatgatatgacagctaagatatggt
cttctcgagactttaaacttgtgaagacgctctcaggacatgaagcaaaagtcacatcat
tggatatatca-------------------------------------------------
-----------------------------------------------
>SRR5137212
------------------------------------------------------------
------------------------------------------------------------
------------------------------------------------------------
------------------------------------------------------------
------------------------------------------------------------
------------------------------------------------------------
------------------------------------------------------------
------------------------------------------------------------
------------------------------------------------------------
------------------------------------------------------------
------------------------------------------------------------
------------------------------------------------------------
------------------------------------------------------------
------------------------------------------------------------
------------------------------------------------------------
------------------------------------------------------------
------------------------------------------------------------
-----------------------------------tc---tttaagcggagtggggaaga
tatggagtatgcctcatctgaataaagtctctgcattgaagggacatactgaacgtgcta
ctgatattacattttctcctgtaaatgatcacgtggc-----------------------
-aactgcctcagctgaccgcactgcacggctgtggaactcagagggtactctactgaaga
catttgaaggtcatctagaccgccttgctcgtattgctttccacccatctgggaagtact
tgggtacaactagctttgacaaaacttggcgtctatgggatattgaaagcggtgctgagt
tgcttcttcaggaaggccatagcaggagtgtgtatggcatatctttccatcctgacggat
cactggcagcatcatgtgggctagatgcccttgcacgggtctgggaccttcggacaggga
gaagtgttcttgctttggaaggtcacgttaaaccagtgcttgggataagtttttctccca
atggctatcatttagcaacaggtgctgaggataacacttgtcgagtttgggayctaagga
agaaaaagtccttgtatgtcatcccagcccattcaaaccttatttcacaggtcaagtttg
aacctcaagagggatattatctggtcaccgcttcatatgatatgacagctaaggtatggt
catctcgagactttaaacttgtgaagacgctctcaggacatgaagcaaaagtcacatcat
tggat-------------------------------------------------------
-----------------------------------------------
>SRR5137213
------------------------------------------------------------
------------------------------------------------------------
------------------------------------------------------------
------------------------------------------------------------
------------------------------------------------------------
------------------------------------------------------------
------------------------------------------------------------
-----------------------------------------------------tcatctg
tggagtatgaaataactgaggaaagtcggcaggtcagagaacggcaggagaaagcaatgc
gtgatcttatgatgaagcgacgtgctgctgctcttgctgtacctactaatgacatggctg
tgcgggcgcggcttcgtcgacttggtgaacctatcactctttttggggagagagagatgg
aaaggcgggaccgacttcggatgcttatggcaaagcttgatgcagaagggcaattggaca
agctgatgaaagctcatgaggaagaggaagaggcagcttcagctaggaaggaggatgtcg
aagaggaacagcttcagtatccgttttatactgaaggaactaaggaattgttagaagctc
gaactttcattgctaagttctctatccccagagcatctcaacggttacagcgtgccagga
ggaaaagggaggatccagatgaagatgaggacgcagagatagattgggccctcaaacaag
ctggaagtttggttcttgattgcagtgagattggagatgatcgtccactgtctgggtgtt
cattctcaaaagatggaaagttgctcgctacctgttc---tttaagcggagtgggaaaga
tatggagtatgcctcatgtgaagaaggtctctgcattgaagggacatagtgaacgtgcta
ctgatattgcattttctcctgtaaatgatcatgtggc-----------------------
-aactgcctcagctgaccgcactgcacggctgtggaactcagggggtactctattgaaga
catttgaaggtcatctagaccgccttgctcgtatcgccttccacccatcggggaagtact
tgggcacaactagctttgacaaaacctggcgtctatgggatgttgaaagcggtgccgagt
tgcttcttcaggaaggccatagtaggagtatatatgggatatcttttcatcccgatggat
cactggcagcatcatgtgggctagatgcccttgcacgtgtctgggaccttcggacaggaa
gaagtgttctcgctttggaaggtcatgttaaaccggtgcttgggataagcttttctccca
atggctttcatttagccactggtgctgaggataacacttgtcgagtttgggatctaagaa
agaaaaagtccttgtatgtcatcccagcccattcaaatcttatctcacaggtcaagtttg
aacctcaagagggatattatctggtaaccgcttcatatgatatgacagctaagatatggt
cttctcgagactttaaacttgtgaagacactctcaggacatgaagcaaaagtcacatcat
tggatata----------------------------------------------------
-----------------------------------------------
>SRR7905849
------------------------------------------------------------
------------------------------------------------------------
------------------------------------------------------------
------------------------------------------------------------
------------------------------------------------------------
------------------------------------------------------------
------------------------------------------------------------
--------------------------------------------------------tctg
tggagtatgaaattactgaggaaagtcggcaggtcagagaacggcaggagaaagcaatgc
gtgatcttatgatgaagcgacgtgctgctgctcttgctgtacctactaatgacatggctg
tgcgggcgcggcttcgtcgacttggtgaacctataactctttttggggagagagaaatgg
aaagacgggaccgacttcggatgcttatggcaaagcttgatgcggaagggcaattggaca
agctgatgaaagctcatgaggaagaagaggaggcagcttcagctaggaaggaggatgtcg
aagaggaacaacttcaatatccgttttatactgaagggactaaggaattgttagaagctc
gaactttcatagctaagttctctatccccagagcatcccaacggctacagcgtgccagga
ggaaaagggaggatccagatgaagatgaggatgcagagatagattgggccctcaaacagg
ctggaagtttggttcttgattgcagtgagattggagatgatcgtccactgtctggatgtt
ctttctcaaaagatggaaagttgctcgctacctgttc---tttaagcggagtgggaaaga
tatggagtatgcctcatgtgaagaaggtctctgcattgaagggacatactgaacgtgcta
ctgatattgtattttctcctgtaaatgatcacgtggc-----------------------
-aactgcctcagctgaccgcactgcacggctgtggaactcagagggtactctattgaaga
catttgaaggtcatctagaccgccttgctcgtattgccttccacccatcggggaagtact
tgggcacaactagctttgacaaaacttggcgtctatgggatgttgaaaccggtgctgagt
tgcttcttcaggaaggccatagtaggagtatatatgggatatctttccatcccgatggat
cactggcatcatcatgtgggctagatgcccttgcacgtgtctgggaccttcggacaggga
gaagtgttcttgctttggaaggtcacgttaaaccagtgcttggaataagtttttctccca
atggctatcatttagccactggtgctgaggataacacttgtcgaatttgggatctaagaa
agaaaaattccttgtatgtcatcccagcccatgcaaaccttatctcacaggtcaagtttg
aacctcaagagggatattatctggtaaccgcttcatatgatatgacagctaagatatggt
cttctcgagactttaaacttgtgaagacactctcaggacatgaagcaaaagtcacatcat
tggatatatcaccagatggacagtatgtagcaactgttgcacatgatcggactatcaagt
tatggtcaagccatgcctcttcagaagaaaagtccatggatgtagac
>SRR7905861
------------------------------------------------------------
------------------------------------------------------------
------------------------------------------------------------
------------------------------------------------------------
------------------------------------------------------------
------------------------------------------------------------
------------------------------------------------------------
--------------------------------------------------------tctg
tggagtatgaaataactgaggaaagtcggcaggtcagagaacggcaggagaaagcaatgc
gtgatcttatgatgaagcgacgtgctgctgctcttgctgtacctactaatgacatggctg
tgcgagcgcggcttcgtcgacttggtgaacctatcactctttttggggagagagagatgg
aaaggcgggaccgacttcggatgcttatggcaaagcttgatgcagaagggcaattggaca
agctgatgaaagctcatgaggaagaggaagaggcagcttcagctaggaaggaggatgtcg
aagaggaacagcttcagtatccgttttatactgaagggactaaggaattgttagaagctc
gaactttcattgctaagttctctatccccagagcatctcaacggttacagcatgccagga
ggaaaagggaggatccagatgaagatgaggatgcagagatagattgggcactcaaacaag
ctggaagtttggttcttgattgcagtgagattggagatgatcgtccactgtctgggtgtt
cattctcaaaagatggaaagttgctcgctacctgttc---tttaagcggagtgggaaaga
tatggagtatgcctcatgtgaagaaggtctctgcattgaagggacatactgaacgtgcta
ctgatattgcattttctcctgtaaatgatcatgtggc-----------------------
-aactgcctcagctgaccgcactgcacggctgtggaactcagagggtactctattgaaga
catttgaaggtcatctagaccgccttgctcgtatcgccttccacccatcggggaagtact
tgggcacaactagctttgacaaaacttggcgtctatgggatgttgaaagcggtgccgagt
tgcttcttcaggaaggccatagtaggagtatatatgggatatcttttcatcccgatggat
caytggcagcatcatgtgggctagatgcccttgcacgtgtctgggaccttcggacaggaa
gaagtgttctcgctttggaaggtcatgttaaaccggtgcttgggataagcttttctccca
atggctttcatttagccactggtgctgaggataacacttgtcgagtttgggatctaagaa
agaaaaagtccttgtatgtcatcccagcccattcaaaccttatctcacaggtcaagtttg
aacctcaagagggatattatctggtaaccgcttcatatgatatgacagctaagatatggt
cttctcgagactttaaacttgtgaagacactctcaggacatgaagcaaaagtcacgtcat
tggatatatcacctgatggacagtatgtagcaactgttgcacatgatcggactatcaagt
tatggtcaagccatgcctcttcagaagaaaagtccatggatgtagac
>SRR7905862
------------------------------------------------------------
------------------------------------------------------------
------------------------------------------------------------
------------------------------------------------------------
------------------------------------------------------------
------------------------------------------------------------
------------------------------------------------------------
-----------------------------------------------------tcatctg
tggagtatgaaatcactgaggaaagtcggcaggtcagagaacggcaggagaaagcmatgc
gtgatcttatgatgaagcgacgtgctgctgctcttgctgtrcctactaatgacatggctg
tgcggacacggcttcgtcgacttggtgaacctataacwctttttggggagagagaaatgg
aaagacgggaccggcttcggatgcttatggcaaagcttgatrcagaaggacaattggaaa
agttgatgaaagctcatgaggaagaagrggaagcagcttcagctaggaaggaggatgtcg
awgaggaacagcttcaatatccgttttatactgaagggagtaaggaattgttagaagctc
gaacyttcatagytaagttctcyatccctagagcatytcagyggctacagcgtgccagga
gaaaaagggaggacccagatgaagatgaggatgcagagatagattgggccctcaaacarg
ctggaagtgtggttsttgattgcagtgagattggggatgatcgtccattgtctggatgtt
cattctcaaawgatggaaagtcgcttgccacctgttc---tttaagcggagtgggaaaga
tatggagtatgccacatgtgaagaaggtctctgcattgaagggacatactgaacgtgcta
ctgatattgcattttctcctgtaaaygatcatgtggc-----------------------
-aactgcctcagctgaccgcactgcacggctgtggagstcagagggtacyctactgaaga
matttgaaggtcatctagagcggcttgctcgtattgccttccacccatcgggaaagtact
tgggcacaactagctttgacaaaacttggcgtctgtgggatgttgaaagcggtgctgagt
trcttcttcaggaaggccatagtaggagtgtatatgggatatctttccatcccgatggat
cattggcagcawcatgtgggctagatgcccttgcacgtgtctgggaccttcggacgggga
gaagtgttctygctttggaaggtcatgttaaaccggtgcttgggataagcttttcwccma
atggctgtcatttagccacaggtgctgaagataacacttgtcgggtttgggatctaagaa
agaaaaagtccttatacgtcatcccagcccattcaaaccttatctcacaggtyaaatttg
aacctcaagagggatattttctggtaaccrcttcatatgatatgacagctaaggtatggt
cttctcgagactttaaacttgygaagacactctcaggacatgaagcgaaagtcacatcat
tggatatatcaccagatggacagcatgtagcaactgttgcgcatgatcggactatcaagt
tatggtcaagccatrcctctacagaagaaaacwccatggatgtagac
>SRR8327214
------------------------------------------------------------
------------------------------------------------------------
------------------------------------------------------------
------------------------------------------------------------
------------------------------------------------------------
------------------------------------------------------------
------------------------------------------------------------
--------------------------------------------------------tctg
tggagtatgaaataactgaggaaagtcggcaggtcagagaacggcaggagaaagcaatgc
gtgatcttatgatgaagcgacgtgctgctgctcttgctgtacctactaatgacatggctg
tgcgggcgcggcttcgtcgacttggtgaacctatcactctttttggggagagagagatgg
aaaggcgggaccgacttcggatgcttatggcaaagcttgatgcagaagggcaattggaca
agctgatgaaagctcatgaggaagaggaagaggcagcttcagctaggaaggaggatgtcg
aagaggagcagcttcagtatccgttttatactgaagggactaaggaattgttagaagctc
gaactttcattgctaagttctctatccccagagcatctcaacggttacagcgtgccagga
ggaaaagggaggatccagatgaagatgaggatgcagagatagattgggcactcaaacaag
ctggaagtttrgttcttgattgcagtgagattggagatgatcgtccactgtctgggtgtt
cattctcaaaagatggaaagttgctcgctaccggttc---tttaagcggagtgggaaaga
tatggagtatgcctcatgtgaagaaggtctctgcattgaagggacatactgaacgtgcta
ctgatattgcattttctcctgtaaatgatcatgtggc-----------------------
-aactgcctcagctgaccgcactgcacggctgtggaactcagagggtactctattgaaga
catttgaaggtcatctagaccgccttgctcgtatcgccttccatccatcagggaagtact
tgggcacaactagctttgacaaaacttggcgtctatgggatgttgaaagcggtgccgagt
tgcttcttcaggaaggccatagtaggagtatatatgggatatcttttcatcccgatggat
cactggcagcatcatgtgggctagatgcccttggacgtgtctgggaccttcggacaggaa
gaagtgtcctcgctttggaaggtcatgttaaaccggtgcttgggataagcttttctccca
atggctttcatttagccactggtgctgaggataacacttgtcgagtttgggatctaagaa
agaaaaagtccttgtatgtcatcccagcccattcaaaccttatctcacaggtcaagtttg
aacctcaagagggatattatctgttaaccgcttcatatgatatgacagctaagatatggt
cttctcgagactttaaacttgtgaaaacactctcaggacatgaagcaaaagtcacatcat
tggatatatcacctgatggacagtatatagcaactgttgcacatgatcggactatcaagt
tatggtcaagccataactcttcagaagaaaagtccatggatgtagac
