# Supplementary material for: Phylogenomics and classification of Cactaceae based on hundreds of nuclear genes
Source: Plant Syst Evol. 2025 Aug 11;311(5):28. doi: 10.1007/s00606-025-01948-z (PMC12339657; doi:10.1007/s00606-025-01948-z)
Supplement: Supplementary file 4 — Online Resource 4: Containing alignments and RAxML gene trees for all included loci and all phylogenetic datasets (ZIP 10372 KB) [file 606_2025_1948_MOESM4_ESM.zip › de Vos et al_ESM_4/ESM_data_alignments/QCP/6992_consensus.mafft.fasta]

>PAFTOL004547
------------------------------------------------------------
------------------------------------------------------------
------------------------------------------------------------
------------------------------------------------------------
------------------------------------------------------------
--------------------------------------------------------ttgc
agggatatgacattagctttcttatcaccaactttcactgtgaggagatgcaaaaacaaa
ggcttatagattttattgtgcagttcatggag
>PAFTOL004551
------------------------------------------------------------
---ctgcagaattttccttgtcaagaagtggagagatataataaaccagaggtggaaatg
aa--gtaagtgattgatttatgttgt-ata---tttattttaatttgtcgaaatgaggct
gaaaagtgc------ttgatagaaacgtctatcaattcct------------tgcgaatt
agcctgaagggtaaaacagcagatgaac-------ttgagaatatatkgacaaagaagtt
ccttaratttttgtcaatgagggctgaggcrtttcaggtcttgaggygaaa-acctgtac
agggatatgacattagctttcttatcrccaacttccactgtgaggagatgcaaaaacgaa
ggcttatagattttatcgtgcagtttatggag
>PAFTOL004552
------------------------------------------------------------
------------------------------------------------------------
------------------------------------------------------------
------------------------acgtctatcaattcct------------tgcgaatc
agcctgaaggtaaaacagactgatgaac-------ttgagaatatattgacaaagaagtt
tcttaggtttttgtctatgagagctgaagcatttcaggtcttgaggcgaaa-gcccatac
agggatatgacattagctttcttatcactaactttcactgtgaggagatgcaaaaacaaa
ggcttatagactttattgtgcagtttatggag
>PAFTOL004553
------------------------------------------------------------
------------------------------------------------------------
------------------------------------attttaatttgtcgaaatgaggct
gaaaagtgc------ttgatagaaacrtctattaattcct------------tgcggatc
agcctgaaggtaaaacaggctgatgaac-------ttgagaatatattgacaaagaagtt
tcttagatttttgtctatgagggctgaagcatttcaggtcttgaggcgaaa-gcccatac
agggatatgacattagctttcttatcaccaactttcactgtgaggagatgcaaaaacaaa
ggcttatagattttattgtgcagtttatggag
>PAFTOL004554
------------------------------------------------------------
------------------------------------------------------------
------------------------------------------------------------
------------------------------------------------------------
------------------------------------------------------------
--------------------------------------------------------ttgc
agggatatgacattagctttcttatcactaactttcactgtgaggagatgcaaaaacaaa
ggcttatagactttattgtgcagtttatggag
>PAFTOL004555
------------------------------------------------------------
------------------------------------------------------------
------------------------------------attttgatttgccgaaatgaatct
gaaaagtgc------ttgatagaaacgtctatcaattcct------------tgcgaatc
agcctgaaggtaaaacagactgacgaac-------ttgagaatatattgacaaagaagtt
tctcagatttttgtctatgagggctgaagcatttcaggtcttgaggcgaaa-gcccatac
agggatatgacattagctttcttatcaccaactttcactgtgaggagatgcaaaaacaaa
ggcttatagattttattgtgcagttcatggag
>PAFTOL004556
------------------------------------------------------------
------------------------------------------------------------
------------------------------------------------------------
gaaaagtgc------ttgatagaaacatctatcaattcct------------tgcgaatc
agcctgaaggtaaaacagacagatgaac-------ttgagaatatattgacaaagaagtt
tcttagatttttgtctatgagggctgaagcatttcaggtcttgaggcgmaa-gcccatac
agggatatgacattagctttcttatcaccaactttcactgtgaggagatgcaaaaacaaa
ggcttatagattttattgtgcagtttatggag
>PAFTOL004560
------------------------------------------------------------
------------------------------------------------------------
------------------------------------------------------------
------------------------------------------------------------
------------------------------------------------------------
--------------------------------------------------------ttgc
agggatatgacattagctttcttatcactaactttcactgtgaggagatgcaaaaacaaa
ggcttatagactttattgtgcagtttatggag
>PAFTOL004562
------------------------------------------------------------
------------------------------------------------------------
------------------------------------------------------------
------------------------------------------------------------
------------------------------------------------------------
--------------------------------------------------------ttgc
agggatatgacattagctttcttatcactaactttcactgtgaggagatgcaaaaacaaa
ggcttatagactttattgtgcagtttatggag
>PAFTOL004564
------------------------------------------------gagggttttgtt
tgattgtagaactttccttgtcaagaagtggagagacataacaaaccagaggtggaaatg
aa------------------------------------------------ggatgaggct
gaaaagtgc------ttgatagaaacgtctgtcaattcct------------tgcgaatt
agcctgaaggtaaaacagacagatgaam-------ttgaraatatattgacaaagaagtt
ccttagattcttgtcaatgagggctgaggcatttcaggtcttgaggcgaaa-acctgtac
agggatatgacattagctttcttatcaccaacttccactgtgaggagatgcaaaaacgaa
ggcttatagattttatcgtgcagtttatggag
>PAFTOL004565
------------------------------------------------------------
------------------------------------------------------------
------------------------------------------------------------
------------------------------------------------------------
------------------------------------------------------------
--------------------------------------------------------ttgc
agggatatgacattagctttcttatcaccaactttcactgtgaggagatgcaaaaacaaa
ggcttatagattttattgtgcagtttatggag
>PAFTOL004566
caggcgaatacaatgtgcttatatctgacttgcataaggaacactctcgaggctgctatg
tgtctacagaactttccttgtcaagaagtggagagacataacaaaccagaggtggaaatg
aa--atcatgtctacaaaaaatgtat-ttg---cagattttaatttgtcgaaatgaggct
gaaaagtgc------ttgatagaaacgtctatcaattcct------------tgcgaatt
agcctgmaggtaaaacagacagatgaac-------ttgagaatatattgacaaagaagtt
ccttagattcttgtcaatgagggctgaggcatttcaggtcttgaggcgaaa-acctgtac
agggatatgacattagctttcttatcaccaacttccactgtgaggagatgcaaaaacgaa
ggcttatagattttattgtgcggtttatggag
>PAFTOL004567
caggcaaacactatgcggttatacttgacttgcataaggaacactctcgaggctgctatg
tgtctacagaattttccttgtcaagaagtggagaggcataacaaaccagaggtggaaatg
aa-----catgtcgccaaaaatgcat-ttg---cagattttaatttgccgaaatgaggct
gaaaagtgc------ttgatcgaaacgtctatcaattcct------------tgcgaatc
agcctgaaggtaaaacagactgatgaac-------ttgagaatatattgacaaagaagtt
tcttagatttttgtccatgagggctgaagcatttcaggtcttgaggcgaaa-gcccatac
agggatatgacattagctttcttatcaccaactttcactgtgaggatatgcaaaaacaaa
ggcttatcgattttattgtgcagtttatggag
>PAFTOL004568
caggcgaacacaatgcggttatatttgacttgcatacggaacactcttgaggctgctttg
tgtctacagaattttccttgtcaagaagtggagaggcataacaaaccagaggtggaaatg
aa--aatcatgtcgccawaaatgtat-ttg---cagattttaatttgtcgaaatgaggct
gaaaagtgc------ttgatagaaacrtctatcaattcct------------tgcgaatc
agcctgaaggtaaaacagactgatgaac-------ttgagaatatattgacaaagaagtt
tcttagatttttgtctatgagggctgaagcatttcaggtcttgaggcgaaa-gcccatac
agggatatgacatcagctttcttatcaccaactttcactgtgaggagatgcaaaaacaaa
ggcttatagattttattgtgcagtttatggag
>PAFTOL004572
caggcgaacacaatgcggttatatttgacttgcataaggaacactctcgaggctgctatg
tgtctgcagaattttccttgtcaagaagtrgaragryataayaaaccagaggtkgaaatg
aa-----catgtcgccaagaatgtat-ctg---cagattttaatttgtcgaaatgaggct
gaaaagtgc------ttgatagaaacgtctattaattcct------------tgcgaatc
agcctgaaggtaaaacagacagatgaac-------ttgagaatatattgacaaagaagtt
tcttagatttttgtctatgagggctgaagcatttcaggtcttgaggcgaaa-gcccctac
agggatatgacattagctttcttatcaccaacttccactgtgaggagatgcaaaaacaaa
ggcttatagattttattgtgcagtttatggag
>PAFTOL004573
------------------------------------------------------------
------------------------------------------------------------
------------------------------------attttaatttgtcgaaatgaggct
gaaaagtgc------ttgatagaaacatctattaattcct------------tgcggatc
agcctgaaggtaaaacagactgatgaac-------ttgagaatatattgacaaagaagtt
tcttagatttttgtctatgagggctgaagcatttcaggtcttgaggcgaaa-gcccatac
agggatatgacattagctttcttatcaccaactttcactgtgaggagatgcaaaaacaga
ggctgatagattttattgtgcagtttatggag
>PAFTOL004578
caggcgaacacaatgcgtttatatttgacttgcataaggaacactctcgaggctgctatg
tgtctacagaattttccttgtcaagaagtggagaggcataacaaaccagaggtggaaatg
aa-----satgtcgccaaaaatgtat-ttg---tagattttaatttgtcgaaatgaggct
gaaaagtgc------ttgatagaaacgtctatcaattcct------------tgcgaatc
agcctgaaggtaaaacagacagatgaac-------ttgagaatatattgacaaagaagtt
tcttagatttttgtctatgagggctgaagcatttcaggtcttgagacgaaa-gcccatac
agggatatgacattagctttcttatcaccaactttcactgtgaggagatgcaaaaacaaa
ggcttatagattttattgtgcagtttatggag
>PAFTOL004582
caggcgaacacaatgcggttatatttgacttgcataaggaacactctcgaagctgctatg
tgtctacagaattttccttgtcaagaagtrgagagryataayaaaccagaggtggaaatg
aa-----catgtcgccaaaaatgtat-ttg---cagattttaatttgtcgaaatgaggct
gaaaagtgc------ctcatagaaacgtctatcaattcct------------tgcgaatc
agcctgaaggtaaaacagacagatgaac-------ttgagaatatattgacaaagaagtt
tcttagatttttgtctatgagggctgaagcatttcaggtcttgaggcgaaa-gcccatac
agggatatgacattagctttcttatcaccaacttccactgtgaggagatgcaaaaacaaa
ggcttatagattttattgtgcagtttatggag
>PAFTOL004584
caggcgaacacaatgcggttatatttgacttgcataaggaacactctcgaggctgctatg
tgtctacagaattttccttgtcaagaagtggagaggcataacaaaccagaggtggaaatg
aa--gatcccccccccccccaaattg-cat---gagattttaatttgtcgaaatgaggct
gaaaagtgc------ctgatagaaacgtctatcaattcct------------tgcgaatc
agcctgaaggtaaaacagactgatgaac-------ttgagaatatattgacaaagaagtt
tcttaggtttttgtctatgagagctgaagcatttcaggtcttgaggcgaaa-gcccatac
agggatatgacattagctttcttatcactaactttcactgtgaggagatgcaaaaacaaa
ggcttatagactttattgtgcagtttatggag
>PAFTOL004585
caggcgaatacaatgtgyttatatctgacttgcataaggaacactctcgaggctgctatg
tgtctacagaaytttccttgtcaagaagtggagagayataayaaaccagaggtggaaatg
aa--gacaagctctgagcttctgctg-aat---cctattttaatttgtcgaaatgaggct
gaaaagtgc------ttgatagaaacgtctatcaattcct------------tgcgaatt
agcctgaaggtaaaacagacagatgaac-------ttgagaatatattgacaaagaagtt
ccttagattcttgtcaatgagggctgaggcatttcaggtcttgaggcgaaa-acctgtac
aggkatatgacattagctttcttatcaccaacttccactgtgaggagatgcaaaaacgaa
ggcttatagattttatcgtgcggtttatggag
>PAFTOL004587
caggcgaatacaatgcggttatatttgacttgcataaggaacactctcgaggctgctatg
tgtctgcagaattttccttgtcaagaagtcgagaggcataacaaaccagaggtsgaaatg
aa--gattagtttttgtttcatgatt-ttc---ggttgtttattttgaatcagtttttct
gaaaatcac---actgttgttgaactgtctatcaattcct------------tgcgaatc
agcctgaaggtaaaacagactgatgaac-------ttgagaatatattgacaaagaagtt
tcttagatttttgtctatgagggctgaagccttccaggtcttgaggcgaaa-gcccatac
agggatatgacattagctttcttatcaccaactttcactgtgaggagatgcaaaaacaaa
ggcttatagattttattgtgcagtttatggag
>PAFTOL004591
caggcgaacacaatgcggttatatttgacttgcataaggaacactctcgaggctgctatg
tgtctacagaattttccttgtcaagaagtggagaggcataacaaaccagaggtggaaatg
aa--aatcatgtcgctgaaaatgtat-ttg---cagattttaatttgtcgaaatgaggct
gaaaagtgc------ttgatagaaacgtctatcaattcct------------tgcgaatc
agcctgaaggtaaaacagactgatgaac-------ttgagaatatattgacaaagaagtt
tcttaggtttttgtctatgagagctgaagcatttcaggtcttgaggcgaaa-gcccatac
agggatatgacatwagctttcttatcactaactttcactgtgaggagatgcaaaaacaaa
ggcttatagactttattgtgcagtttatggag
>PAFTOL004593
caggcgaacacaatgcggttatatttgacttgcataaggagcactctcgaggctgctatg
tgtctacagaattttccttgtcaagaagtggagaggcataacaaaccagaggtggaaatg
aa-----catgtcaccaaaaatgtat-ttg---cagattttaatttgtcgaaatgaggct
gaaaagtgc------ttgatagaaacgtctatcaattcct------------tgcgaatc
agcctgaaggtaaaacagactgatgaac-------ttgagaatatattgacaaagaagtt
tcttagatttttgtctatgagggctgaagcatttcaggtcttgaggcgaaa-gcccmtac
agggatatgacattagctttcttatcaccaactttcactgtgaggagatgcaaaaacaaa
ggcttatmgattttattgtgcagttcatggag
>PAFTOL004594
caggcgaacacaatgcgtttatatttgacttgcataaggaacactctcgaggctgctatg
tgtctacagaattttccttgtcaagaagtggagaggcataacaaaccagaggtggaaatg
aa--aatcatgtcgctgaaaatgtat-ttg---cagattttaatttgtcgaaatgaggct
gaaaagtgc------ttgatagaaacgtctatcaattcct------------tgcgaatc
agcctgmaggtaaaacagactgatgaac-------ttgagaatatattgacaaagaagtt
tcttaggtttttgtctatgagagctgaagcatttcaggtcttgaggcgaaa-gcccatac
agggatatgacattagctttcttatcactaactttcactgtgaggasatgcaaaaacaaa
ggcttatagactttattgtgcagtttatggag
>PAFTOL004596
caggcgaacacaatgcgtttatatttgacttgcataaggaacactctcgaggctgctatg
tgtctacagaattttccttgtcaagaagtrgagagryataayaaaccagaggtggaaatg
aa--aatcatgtcgccaaaaatgtat-ttg---cagattttaatttgtcgaaatgaggct
gaaaagtgc------ttgatagaaacgtctatcaattcct------------tgcgaatc
agcctgaaggtaaaacagacagatgaac-------ttgagaatatattgacaaagaagtt
tcttagatttttgtctatgagggctgaagcatttcaggtcttgaggcgaaa-gcccatac
agggatatgacattagctttcttatcaccaactttcactgtgaggagatgcaaaaacaaa
ggcttatagattttattgtgcagtttatggag
>PAFTOL004597
caggcgaacacaatgcggttatacttgacttgcataaggaacactctcgaggctgctatg
tgtctacagaattttccttgtcaagaagtggagaggcataacaaaccagaggtggaaatg
aa--gccaagcagtgagcttctgctg-aat---cctattttaatttgccgaaatgaggct
gaaaagtgc------ttggtagaaacatctatcaattcct------------tgcgaatc
agcctgaaggtaaaacagactgatgaac-------ttgagaatatattgacaaagaagtt
tcttagatttttgtcyatgagggctgaagcatttcaggtcttgaggcgaaa-gcccatac
agggatatgacattagctttcttatcaccaactttcactgtgaggagatgcaaaaacaaa
ggcttatagattttattgtgcagttcatggag
>PAFTOL004599
caggcgaacacaatgcggttatatttgacktgcataaggaayactctsgaggctgctatg
tgtctacagaattttccttgtcaagaagtggagaggcataacaaaccagaggtggaaatg
aa-----catgtcgccgaaaatgtat-ttg---cagattttaatttgtcgaaatgaggct
gaaaagtgc------ttgatagaaacgtctatcaattcct------------tgcgaatc
agcctgaaggtaaaacagactgatgaac-------ttgagaatatattgacaaagaagtt
tcttaggtttttgtctatgagagctgaagcatttcaggtcttgaggcgaaa-gcccatac
agggatatgacattagctttcttatcactaactttcactgtgaggagatgcaaaaacaaa
ggcttatagactttattgtgcagtttatggag
>PAFTOL004600
caggcgaacacaatgcggttatatttgacttgcataaggaacactctcgaggctgctttg
tgtctacagaattttccttgccaagaagtggagaggcataacaaaccagaggtggaaatg
aa--aatcatgtcgctgaaaatgtat-ttg---cagattttaatttgtcgaaatgaggct
gaaaagtgc------ttgatagaaacgtctatcaattcct------------tgcgaatc
agcctgaaggtaaaacagactgatgaac-------ttgagaatatattgacaaagaagtt
tcttaggtttttgtctatgagagctgaagcatttcaggtcttgaggcgaaa-gcccatac
agggatatgacattagctttcttatcactaactttcactgtgaggagatgcaaaaacaaa
ggcttatagactttattgtgcagtttatggag
>PAFTOL004603
caggcgaacacaatgcrgttatatttgacttgcataaggaacactctcgaggctgctatg
tgtctacagaattttccttgtcaagaagtggagaggcataacaaaccagaggtggaaatg
aa-----catgtcgccaaaaatgtct-ttg---cagattttaatttgtcgaaatgaggct
gaaaagtgc------ttgatagaaacgtctatcaattcct------------tgcgaatc
agcctgaaggtaaaacagacagatgaac-------ttgagaatatattgacaaagaagtt
tcttagatttttgtctatgagggctgaagcatttcaggtcttgaggcgaaa-gcccatac
agggatatgacattagctttcttatcaccaactttcactgtgaggagatgcaaaaacaaa
ggcttatagattttattgtgcagtttatggag
>PAFTOL004608
caggcgaacacaatgcggttatatctgacttgcataaggaacactctcgaagctgctatg
tgtctacagaattttccttgtcaagaagtgragagryataayaaaccagaggtggaaatg
aa-----catgtcgccaagaatgtat-ttg---cagattttaatttgtcgaaatgaggct
gaaaagtgc------ttgatagaaacgtctatcaattcct------------tgcgaatc
agcctgaaggtaaaacagacagatgaac-------ttgagaatatattgacaaagaagtt
tcttagatttttgtctatgagggctgaagcatttcaggtcttgaggcgaaa-gcccatac
agggatatgayattagctttcttatcaccaacttccactgtgaggagatgcaaaaacaaa
ggcttatagattttattgtgcagtttatggag
>PAFTOL004609
------------------------------------------------------------
------------------------------------------------------------
------------------------------------attttaatttgtcgaaatgaggcy
gaaaagtgc------ttgatagaaacgtctatcaattcct------------tgcgaatc
agcctgaaggtaaaacagacagatgaac-------ttgagaatatattgacaaagaagtt
tcttagatttttatctatgagggctgaagcatttcaggtcttgaggcgaaa-gcccatac
agggatatgacattagctttcttatcaccaactttcactgtgaggagatgcaaaaacaaa
ggcttatagattttattgtgcagtttatggag
>PAFTOL004613
caggcgarcacaatgcggttatatttgacttgcataaggaacactctcgaggctgccatg
tgtctacagaattttccttgtcaagaagtggagaggcataacaaaccagaggtsgaaatg
aa----------------------------------------------------------
------------------------------------------------------------
------------------------------------------------------------
-------------------------------------------------------gttgc
agggatatgacattagctttcttatcactaactttcactgtgaggagatgcaaaaacaaa
ggcttatagactttattgtgcagtttatggag
>PAFTOL004617
caggcgaacacaatgcggttatatttgacttgcataaggaacactctcgaggctgctatg
tgtctacagaattttccttgtcaagaagtggagaggcataacaaaccagaggtggaaatg
aa-----catgtcgccgaaaatgtat-ttg---cagattttaatttgtcgaaatgaggct
gaaaagtgc------ttgatagaaacgtctatcaattcct------------tgcgaatc
agcctgaaggtaaarcagacygatgaac-------ttgagaatatattgacaaagaagtt
tcttaggtttttgtctatgagagctgaagcatttcaggtcttgaggcgaaa-gcccatac
agggatatgacattagctttcttatcactaactttcactgtgaggagatgcaaaaacaaa
ggcttatagactttattgtgcagtttatggag
>PAFTOL004618
caggcgaacacaatgcgtttatatttgacttgcataaggaacactctcgaggctgctatg
tgtctacagaattttccttgtcaagaagtggagaggcataacaaaccagaggtggaaatg
aw-----catgtcgccaaaaatgtat-ttg---tagattttaatttgtcgaaatgaggct
gaaaagtgc------ttgatagaaacgtctatcaattcct------------tgcgaatc
agcctgaaggtaaaacagacagatgaac-------ttgagaatatattgacaaaaaagtt
tcttagatttttgtctatgagggctgaagcatttcaggtcttgaggcgaaa-gcccatcc
agggatatgacattagctttcttatcaccaactttcactgtgaggagatgcaaaaacaaa
ggcttatagattttattgtgcagtttatggag
>PAFTOL004619
caggcgaatacaatccggttatatttgacttgcataaggaacactctcgaggctgctatg
tgtctacagaattttccttgtcaagaagtggagagayataayaaaccagaggtggaaatg
aa--gacaagctctgagcttctgctg-aat---cctattttaatttgtcgaaatgaggct
gaaaagtgc------ttgatagaaacgtctatcaattcct------------tgcgaatt
agcctgaaggtaaaacagacagatgaac-------ttgagaatatattgacaaagaagtt
ccttagatttttgtcaatgagggctgaagcatttcaggtcttgaggcgaaa-acctgtac
agggatatgacattagctttcttatcaccaacttccactgtgaggagatgcaaaaacaaa
ggcttatagattttatcgtgcagtttatggag
>PAFTOL004620
------------------------------------aaaaaatctcaagaggattttctt
tgattgtagaattttccttgtcaagaagtrgagagryataayaaaccagaggtggaaatg
aa-----catgtcgccaaaaatgtat-ttg---cagattttaatttgtcgaaatgarkct
gaaaagtgc------ytgatagaaacrtctatmaattcct------------tgcgratc
agcctsaaggtaaaacagacagatgaac-------ttgagaatatattgacaaagaagtt
tcttagatttttgtctatgagggctgaagcatttcaggtcttgaggcgaaa-gcccatac
agggatatgacattagctttcttatcaccaactttcactgtgaggagatgcaaaaacaaa
ggcttatagattttattgtgcagtttatggag
>PAFTOL004623
caggcgaacacaatgcggatatatttgacttgcataaggaacacgctcgaggctgctatg
tgtctacagaattttccttgtcaagaagtggagagryataayaaaccagaggtggaaatg
aa--aatcatgtcgccaaaaatgtgt-ttg---cagattttaatttgtcgaaatgaggct
gaaaagtgc------ttgatagaaacatctattaattcct------------tacggatc
agcctgaaggtaaaacagactgatgaac-------ttgagaatatattgacaaagaagtt
tcttagatttttgtctatgagggctgaagcatttcaggtcttgaggcgaaa-gcccatac
agggatatgacattagctttcttatcaccaactttcactgtgaggagatgcaaaaacaaa
ggcttatagattttattgtgcagtttatggag
>PAFTOL004624
caggcgaacacaatgcgtttatatttgacttgcataaggaacactctcgaggctgctatg
tgtctacagaattttccttgtcaagaagtggagaggcataacaaaccagargtggaaatg
aa--aatcatgtcgctgaaaatgtat-ttg---cagattttaatttgtcgaaatgaggct
gaaaagtgc------ttgatagaaacgtctatcaattcct------------tgcgaatc
agcctgaaggtaaaacagactgatgaac-------ttgagaatatattgacaaagaagtt
tcttaggtttttgtctatgagagctgaagcatttcaggtcttgaggcgaaa-gcccatac
agggatatgacattagctttcttatcactaactttcactgtgaggagatgcaaaaacaaa
ggctcatagactttattgtgcagtttatggag
>PAFTOL004625
caggcgaacacaatgcggttatatttgacttgcataaggaacactctcgaggctgctatg
tgtctacagaattttccttgtcaagaagtggagaggcataacaaaccagaggtggaagta
at-----catgtcgccgaaaatgtat-ttg---cagattttaatttgtcgaaatgaggct
gaaaagtgc------ttgatagaaacttctatcaattcct------------tgcgaatc
agcctgaaggtaaaacagactgatgaac-------ttgagaatatattgacaaagaagtt
tcttaggtttttgtctatgagagctgaagcatttcaggtcttgaggcgaaa-gcccatag
agggatatgacattagctttcttatcactaactttcactgtgaggagatgcaaaaacaaa
ggcttatagactttattgtgcagtttatggag
>PAFTOL004627
caggcgaacacaatgcggatatatttgacttgcataaggaacactctcgaggctgctatg
tgtctacagaattttccttgtcaagaagtggagaggcataacaaaccagaggtggaaatg
aa--aagcatgttgccaaaaatgtat-ttg---cagattttaatttgtcgaaacgaggct
gaaaagtgc------ttgatagaaacatctatwaattcct------------tgcggrtc
agcctsaaggtaaaacagactgatgaac-------ttgagaatatattgacaaagaagtt
tcttagatttttgtctatgagggctgaagcatttcaggtcttgaggcgaaa-gcccatrc
agggatatgacattagctttcttatcaccaactttcactgtgaggagatgcaaaarcaaa
ggcttatagawtttattgtgcagtttatggag
>PAFTOL004631
caggcgaacacaatgcggttatatttgacttgcataaggaacactctcgaggctgctatg
tgtctacagaattttccttgtcaagaagtggagaggcataacaaaccagaggtggaaatg
aa--aatcatgtcgctgaaaatgtat-ttg---cagattttaatttgtcgaaatgaggct
gaaaagtgc------ttgatagaaacgtctatcaattcct------------tgcgaatc
agcctgaaggtaaaacagactgatgaac-------ttgagaatatattgacaaagaagtt
tcttaggtttttgtctatgagagctgaagcatttcaggtcttgaggcgaaa-gcccatac
agggatatgacattagctttcttatcactaactttcactgtgaggagatgcaaaaacaaa
ggcttatagactttattgtgcagtttatggag
>PAFTOL004632
caggcgaacacaatgcggatatatttgacttgcataaggaacacgctcgaggctgctatg
tgtctacagaattttccttgtcaagaagtggagaggcataacaaaccagaggtggaaatg
aa--aatcatgtagccaaaaatgtat-ttg---cagattttaatttgtcgaaatgaggct
gaaaagtgc------ttgatagaaacgtctattaattcct------------tgcggatc
agcctgaaggtaaaacaggctgatgaac-------ttgagaatatattgacaaagaagtt
tcttagatttttgtctatgagggctgaagcatttcaggtcttgaggcgaaa-gcccatac
agggatatgacattagctttcttatcaccaactttcactgtgaggagatgcaaaaacaaa
ggcttatagattttattgtgcagtttatggag
>PAFTOL004634
------------------------------------------------------------
---ctgcagaattttccttgtcaagaagtagagagatataataaaccagaggtggaaatg
ac-----catgtcgccaaaaatttat-ttg---cagattttaatttgtcgaaatgargct
gaaaagtgt------ttgatagaaacgtctatcaattcct------------tgcgaatc
agcctgaaggtaaaacagactgatgaac-------ttgagaatatattgacaaagaagtt
tcttagatttttgtctatgagggctgaagcatttcaggtcttgaggcgaaa-gcccatac
agggatatgacatcagctttcttatcaccaactttcactgtgaggagatgcaaaaacaaa
ggcttatagattttattgtgcagtttatggag
>PAFTOL004636
caggcgaacacaatgcggttatatttgacttgcataaggaacactctcgaggctgctatg
tgtctacagaattttccttgtcaagaagtggagaggcataataaaccagaggtggaaatg
aa-----catgtcgccaagaatgtat-ttg---cagattttaatttgtcgaaatgaggct
gaaaagtgt------ttgatagaaacatctatcaattcct------------tgcgaatc
agccttaaggtaaaacagacagatgaac-------ttgagaatatattgacaaagaagtt
tcttagatttttgtctatgagggctgaagcatttcaggtcttgaggcgaaa-gcccatac
agggatatgacattagctttcttatcaccaacttccactgtgaggagatggaaaaacaaa
ggcttatagattttattgtgcagtttatggag
>PAFTOL004640
caggcgaacacaatgcggttatatttgacttgcataaggaacactctcgaggctgctttg
tgtctgcagaattttccttgtcaagaagtrgagagryataayaarccagaggtggaaatg
ac-----catgtcgccaaaaatttat-ttg---cagattttaatttgtcgaaatgaggct
gaaaagtgc------ttgatagaaacgtctatcaattcct------------tgcgaatc
agcctgaaggtaaaacagacagatgaac-------ttgagaatatattgacaaagaagtt
tcttagatttttgtctatgagggctgaagcatttcaggtcttgaggagara-gcccatac
tgggatatgacattagctttcttatcacgaactttcactgtgaggatatgcaaaaacaaa
ggcttatagattttattgtacagtttatggag
>PAFTOL004642
caggcgaacacaatgcggttatatttgacttgcataaggaacactctcgaggctgctatg
tgtctacagaattttccttgtcaagaagtggagaggcataacaaaccagaggtggaaatg
aa-----catgtcgccgaaaatgtat-ttg---cagattttaatttgtcgaaatgaggct
gaaaagtgc------ttgatagaaacgtctatcaattcct------------tacgaatc
agcctgaaggtaaaacagactgatgaac-------ttgagaatatattgacaaagaagtt
tcttaggtttttgtctatgagagctgaagcatttcaggtcttgaggcgaaa-gcccatac
agggttatgacattagctttcttatcaccaactttcactgtgaggagctgaaaaaacaag
ggcttatagattttattgtgcagtttattgag
>PAFTOL004649
caggcgaacacaatgcgtttatatttgacttgcataaggaacactctcgaggctgctatg
tgtctacagaattttccttgtcaagaagtgragagryataayaaaccagaggtggaaatg
aa--aatcatgttgccaaaaatgtat-ttg---tagattttaatttgtcgaaatgaggct
gaaaagtgc------ttgatagaaacgtctatcaaytcct------------tgcgaatc
agcctgaaggtaaaacagacagatgaac-------ttgagaatatattgacaawgaagtt
tcttagatttttgtctatgagggctgaagcatttcaggtcttgaggcgaaa-gcccatac
agggatatgacattagctttcttatcaccaactttcactgtgaggagatgcaaaaacaaa
ggcttatagattttattgtgcagtttatggag
>PAFTOL004653
caggcgaacacaatgcggttatatttgacttgcataaggaacactctcgaggctgctatg
tgtctacagaattttccttgtcaagaagtrgaragryataayaaaccagaggtggaaatg
aa--agtcatgtcgccgaaaatgtat-ttg---cagattttaatttgtcgaaatgaggct
gaaaagtgc------ttgatagaaacgtctatcaattcct------------tgcgaatc
agcctgaaggtaaaacagactgatgaac-------ttgagaatatattgacaaagaagtt
tcttaggtttttgtctatgagagctgaagcatttcaggtcttgaggcgaaa-gcccatac
agggatatgacattagctttcttatcactaactttcactgtgaggagatgcaaaaacaaa
ggcttatagactttattgtgcagtttatggag
>PAFTOL004654
caggcgaacacaatgcgtttatatttgacttgcatacggaacactctcgaggctgctatg
tgtctacagaattttccytgtcaagaagtggagagryataayaaaccagaggtggaaatg
aa-----catgtcgccaaaaatgtat-ttg---tagattttaatttgtcgaaatgaggct
gaaaagtgc------ttgatagaaacgtctatcaattcct------------tgcgaatc
agcctgaaggtaaaacagacagatgaac-------ttgagaatatattgacaaagaagtt
tcttagatttttgtctatgagggctgaagcatttcaggtcttgaggcgaaa-gcccatrc
agggatatgacattagctttcttatcaccaactttcactgtgaggagatgcaaaaacaaa
ggcttatagattttattgtgcagtttatggag
>PAFTOL004657
caggttaaagccttgcagttatatttgacatgcataaggaatactctgcaggcygccttg
tgtctacagaattttccttgtcaagaagtggagagayataayaaaccagaggtggaaacg
aa--ratcatgtctacaaaaatgtat-ttg---cagattttaatttgtcgaaatgaggct
gaaaagtgc------ttgatagaaacgtctatcaattcct------------tgcgaatt
agcctaaaggtaaaacagacagatgaac-------ttgagaatatattgacaaagaagtt
ccttagattcttatcaatgagggccgaggcatttcaggtcttgaggcgaaa-acctgtac
agggatatgacattagctttcttatcaccaacttccactgtgaggagatgcaaaaacgaa
ggcttatagattttatcgtgcggtttatggag
>PAFTOL004658
------------------------------------------------------------
------------------------------------------------------------
------------------------------------attttaatttgtcgaaatgaggct
gaaaagtgc------ttgatagaaacgtctatcaattcct------------tgcgaatc
agcctgaaggtaaaacagacagatgaac-------ttgagaatatattgacaaagaagtt
tcttagatttttgtctatgagggctgaagcatttcaggtcttgaggcgaaa-gcccatac
agggatatgacattagctttcttatcaccaactttcactgtgaggagatgcaaaaacaaa
ggcttatagattttattgtgcagtttatggag
>PAFTOL004661
caggttaaagccttgcagttatatttgacgtgtataaggaatactctgcaggccgccttg
tgtctacagaattttccttgtcaagaagtggagagayataayaaaccagaggtggaaacg
aa--aatcatgtctacaaaaatgtat-ttg---cagattttaatttgtcgaaatgaggct
gaaaagtgc------ttgatagaaacgtctatcaattcgt------------tgcgaatt
agcctgaaggtaaaacagacagatgaac-------tcgagaatatattgacaaagaagtt
ccttagattcttgtcaatgagggctgaggcatttcaggtcttgaggcgaaa-acctgtac
agggatatgacattagctttcttatcaccaacttccactgtgaggagatgcaaaaacgaa
ggcttatagattttatcgtgcggtttatggag
>PAFTOL004662
------------------------------------------------------------
------------------------------------------------------------
------------------------------------attttaatttgtcgaaatgaggct
gaaaaatgc------ttgatagaaacgtctatcaattcct------------tgcgaatc
agcctgaaggtaaaacagactgatgaac-------ttgagaatatattgacaaagaagtt
tcttagatttttgtctatgagggccgaagcatttcaggtcttgaggcgaaa-gcccatac
agggatatgacattagctttcttatcaccaactttcactgtgaggagatgcaaaaacaaa
ggcttatagattttattgtgcagtttatggag
>PAFTOL004664
------------------------------------------------------------
------------------------------------------------------------
------------------------------------attttaatttgtcgaaatgaggct
gaaaagtgc------ttgatagaaacgtctatcaattcct------------tgcgaatc
agcctgaaggtaaaacagactgatgaac-------ttgagaatatattgacaaagaagtt
tcttaggtttttgtctatgagagctgaagcatttcaggtcttgaggcgaaa-gcccatac
agggatatgacattagctttcttatcactaactttcactgtgaggagatgcaaaaacaaa
ggcttatagactttattgtgcagtttatggag
>PAFTOL004665
caggcgaacacaatgcggttatatttgacttgcataaggaacactctcgaggctgctatg
tgtcta------------------------------------------------------
---------------------------------cagattttaatttgtcgaaatgaggct
gaaaagtgc------ttgatagaaacgtctatcaattcct------------tgcgaatc
agcctgaaggtaaaacagactgacgaac-------ttgagaatatattgacaaagaagtt
tcttagatttttgtctatgagggctgaagcatttcaggtcttgaggcgaaa-gcccatac
agggatatgacattagctttctcatcaccaactttcactgtgaggagatgcaaaaacaaa
ggcttatagattttattgtgcagttcatggag
>PAFTOL004666
------------------------------------------------------------
------------------------------------------------------------
------------------------------------------------------------
------------------------------------------------------------
------------------------------------------------------------
--------------------------------------------------------ttgc
agggatacgacattagctttcttatcactaactttcactgtgaggagatgcaaaaacaaa
ggcttatagactttattgtgcagtttatggag
>PAFTOL004667
------------------------------------------------------------
------------------------------------------------------------
------------------------------------------------------------
------------------------------------------------------------
------------------------------------------------------------
--------------------------------------------------------ttgc
agggatatgacattagctttcttatcactaactttcactgtgaggagatgcaaaaacaaa
ggcttatagactttattgtgcagtttatggag
>PAFTOL004668
------------------------------------------------------------
------------------------------------------------------------
------------------------------------attttaatttgtcgaaatgaggct
gaaaagtgc------ttgatagaaacgtccatcaattcct------------tgcgaatc
agcctgaaggtaaaacagaatgatgaac-------ttgagaatatattgacaaagaagtt
tcttaggtttttgtctatgagagctgaagcatttcaggtcttgaggcgaaa-gcccatac
agggatatgacattagctttcttatcacyaactttcactgtgaggagatgcaaaaacaaa
ggcttatagactttattgtgcagtttatggag
>PAFTOL005024
caggcaaacacaatgcggttatatttgacttgcataaggaacactctcgaggctgctatg
tgtctacagaattttccttgtcaagaagtggagaggcataacaaaccagaggtggaaatg
aa-----cgatacccctgaaatgtat-ctg---cagattttgatttgccgaaatgaatct
gagaagtgc------ttgatagaaacatctataaattcct------------tgcggatc
agcctcaaggtaaaacagaatgatgaac-------ttgagaatatattgacaaagaagtt
tcttaggtttttgtctatgagagctgaagcatttcaggtcttgaggcgaaa-gcccatac
agggatatgacattagctttcttatcactaactttcactgtgaggagatgcaaaaacaaa
ggcttatagactttattgtgcagtttatggag
>PAFTOL005025
------------------------------------------------------------
------------------------------------------------------------
------------------------------------attttaatttgtcaaaatgaggct
gaaaagtgc------ttgatagaaacgtctatcaattcct------------tgcgaatc
agcctgaaggtaaaacagactgatgaac-------ttgagaatatattgacaaagaagtt
tcttagatttttgtctatgagggctgaagcatttcaggtcttgaggcgaaa-gcccatac
agggatatgacattagctttcttatcaccaactttcactgtgaggagatgcaaaaacaaa
ggcttatagattttattgtgcagtttatggag
>PAFTOL005026
------------------------------------------------------------
------------------------------------------------------------
------------------------------------attttaatttgtcaaaatgaggct
gaaaagtgc------ttgatagaaacgtctatcaattcct------------tgcgaatc
agcctgaaggtaaaacagactgatgaac-------ttgagaatatattgacaaagaagtt
tcttagatttttgtctatgagggctgaagcatttcaggtcttgaggcgaaa-gcccatac
agggatatgacattagctttcttatcaccaactttcactgtgaggagatgcaaaaacaaa
ggcttatagattttattgtgcagtttatggag
>PAFTOL005042
------aaagcattgcaattatatttgacctgcataaggaatactctagaggctgccttg
tgtctacagaattttccttgtcaagaagtrgagagryataayaaaccagaggtggaaatg
aa--aatcatgtcgccaaaaatgtat-ttg---cagattttaatttgtcgaaatgaggct
gaaaagtgc------ttgatagaaacgtctattaattcct------------tgcggatc
agcctgaaggtaaaacaggctgatgaac-------ttgagaatatattgacaaagaagtt
tcttagatttttgtctatgagggctgaagcatttcaggtcttgaggcgaaa-rcccatac
agggatatgacattagctttcttatcacyaactttcactgtgaggagatgcaaaaacaaa
ggcttatagaytttattstgcagtttatggag
>PAFTOL005043
caggcgaacacaatgcggttatatttgacttgcataaggaacactctcgaggctgctatg
tgtctacagaattttccttgtcaagaagtggagaggcataacaaaccagagcttcattca
ta--tgacaatatccttgaaatgtgt-ctg---cagattttgatttgccgaaatgaatct
gaaaagtgc------ttgatagaaacgtctatcaattcct------------tgcgaatc
agcctgaaggtaaaacagactgatgaac-------ttgagaatatattgacaaagaagtt
tcttaggtttttgtctatgagagctgaagcatttcaggtcttgaggcgaaa-gcccatac
agggatatgacattagctttcttatcactaactttcactgtgaggagatgcaaaaacaaa
ggcttatagactttattgtgcagtttatggag
>PAFTOL005047
------------------------------------------------------------
------------------------------------------------------------
------------------------------------attttaatttgtcgaaatgaggct
gaaaagtgc------ttgatagaaacgtctatcaattcct------------tgcgaatc
agcctgaaggtaaaacagactgacgaac-------ttgagaatatattgacaaagaagtt
tcttagatttttgtctatgagggctgaagcatttcaggtcttgagacgaaa-gcccatac
agggatatgacattagctttcttatcaccaactttcactgtgaggagatgcaaaagcaaa
ggcttatagattttattgtgcagttcatggag
>PAFTOL005169
------------------------------------------------------------
------------------------------------------------------------
------------------------------------------------------------
------------------------------------------------------------
------------------------------------------------------------
--------------------------------------------------------ttgc
agggatatgacattagctttcttatcaccaactttcactgtgaggagatgcaaaaacaaa
ggcttatagattttattgtgcagtttatggag
>PAFTOL007498
caggcgaacgcaatgcggttatatttgacttgcataaggaacactctcggggctgctatg
tgtctacagaattttccttgtcaagaagtggagaggcataacaaaccagaggtggaaatg
aa--gacaagccctgagcttctgctg-aat---cctattttaatttgtcgaaatgaggct
gaaaagtgc------ttgatagaaacgtctatcaattcct------------tgcgaatc
agcctgaaggtaaaacagactgatgaac-------tcgagaatatattgacaaagaagtt
tcttagatttttgtctatgagggctgaagcatttcaggtcttgagacgaaa-gcccatrc
agggatatgacattagctttcttatcaccaactttcactgtgaagagatgcaaaaacaaa
ggcttatagattttattgtgcagtttatggag
>PAFTOL008060
caggcgaacacaatgcggttatatttgacttgcataaggaacactctcgaggctgctatg
tgtctacagaattttccttgtcaagaagtggagaggcataacaaaccagaggtggaaatg
aa--aatcatgtcgctgaaaatgtat-ttg---cagattttaatttgtcgaaatgaggct
gaaaagtgc------ttgatagaaacgtctatcaattcct------------tgcgaatc
agcctgaaggtaaaacagactgatgaac-------ttgagcatatattg-----------
------------------------------------------------------------
------------------------------------------------------------
--------------------------------
>PAFTOL008062
caggcgaacacaatgcggttatatttgacttgcataaggaacactctcgaggctgctatg
tgtctacagaattttccttgtcaagaagtggagaggcataacaaaccagaggtggaaatg
aa----------------------------------------------------------
------------------------------------------------------------
------------------------------------------------------------
-------------------------------------------------------gttgc
agggatatgacattagctttcttatcactaactttcactgtgaggacatgcaaaaacaaa
ggcttatagactttattgtgcagtttatggag
>PAFTOL008084
caggttaaagcsttgcagttatatttgacgtgcataaggaatactctgcaggccgccttg
tgtctacagaattttccttgtcaagaagtggagagatataayaaaccagaggtggaaatg
aa--gtaagtgattgatttatgttgt-ata---tttattttaatttgtcgaaatgaggcy
gaaaagtgc------ttgatagaaacgtytatcaattcct------------tgcgaatt
agcctgaaggtaaaacag-cagatgaacttgagatttgagaatatattgacaaagaagtt
ccttagatttttgtcaatgagggctgaggcatttcaggtcttgaggygaaa-acctgtac
agggatatgacattagctttcttrtcrccaacttccactgtgaggagatgcaaaaacgaa
ggcttatagattttatygtgcagtttatggag
>PAFTOL008417
caggcgaacacaatgcggttatatttgacttgcataaggaacactctcgaggctgctatg
tgtctacagaattttccttgtcaagaagtggagaggcataacaaaccagaggtggaaatg
aa----------------------------------------------------------
------------------------------------------------------------
------------------------------------------------------------
-------------------------------------------------------gttgc
agggatatgacattagctttcttatcactaactttcactgtgaggagatgcaaaaacaaa
ggcttatagactttattgtgcagtttatggag
>PAFTOL008421
caggcgaacacaatgcggttatatttgacttgcataaggaacactctcgaggctgcaatg
tgtctacagaattttccttgtcaagaagtggagaggcwtaacaaaccagaggtggaaatg
aagtaatcctgtcgccaaaaatgtatcttt---cagattttaatttgtcgaaatgaggct
gaaaagtgc------ttgatagaaacgtctatcaattcct------------tgcgaatc
agtctgaaggtaaaacagactgatgaac-------ttgagaatatattgacaaagaagtt
tcttagatttttgtctatgagggctgaagcatttcaggtcttgaggcgaaa-gcccatac
agggatatgacattagctttcttatcaccaactttcactgtgaggagatgcaaaaacaaa
ggcttatagattttattgtgcagtttatggag
>PAFTOL008422
caggcgaacacaatgcggatatatttgacttgcataaggaacactctcgaggctgctatg
tgtctacagaattttccttgtcaagaagtggagaggcataacaaaccagag---------
------------------------------------------------------------
------------------------------------------------------------
---ttacaggtaaaacagactgatgaac-------ttgagaatatattgacaaagaagtt
tcttagatttttgtctatgagggctgaagcatttcaggtcttgaggcgaaa-gcccatac
agggatatgacattagctttcttatcaccaactttcactgtgaggagatgcaaaaacaaa
agcttatagattttattgtgcagtttatggag
>PAFTOL008423
caggcgaacacaatgcggttatatttgacytgcataaggaayactctsgaggcygcywtg
tgtctacagaattttccttgtcaagaagtrgagagrcataayaaaccagaggtggaaatg
ac-----gacgagtcccgagcttttg-ctaaatcctattttaatttgtcgaaatgaggct
gaaaagtgc------ttgatagaaacgtctatcaattcct------------tgcgaatc
agcctgaaggtaaaacagactgacgaac-------ttgagaatatattgacaaagaagtt
tcttagatttttgtctatgagggctgaagcatttcaggtcttgaggcgaaa-gcccatac
agggatatgacattagctttcttatcaccaactttcactgtgaggagatgcaaaaacaaa
ggcttatagattttattgtgcagttcatggag
>PAFTOL008436
caggcaaacacaatgcggttatatttgacttgcataaggaacactctcgaggctgctatg
tgtctacagaattttccttgtcaagaagtggagaggcataacaaaccagaggtggaaatg
aa--aatcatgtcgccaaaaatgtat-tcg---cagattttratttgycgaaatgarkct
gaaaagtgc------ttgatagaaacrtctatmaattcct------------tgcgratc
agcctsaaggtaaaacagactgatgaac-------ttgagaacatattgacaaagaagtt
tcttagatttttgtctatgagggctgaagcatttcaggtcttgaggcgaaa-gcccatac
agggatatgacattagctttcttatcaccaactttcactgtgaggagatgcaaaaacaaa
ggcttatagattttattgtgcagtttatggag
>PAFTOL008439
caggcgaacacaatgcggttatatttgacytgcataaggaayactctsgaggcygcywtg
tgtctacagaattttccttgtcaagaagtggagagryataayaaaccagaggtggaaatg
aa-kaatcatgtcgccaaaaatcta--ttg---cagattttaatttgtcgaaatgaggct
gaaaagtgc------ttgatagaaacgtctatcaattcct------------tgcgaatc
agcctgaaggtaaaacagacagaygaac-------ttgagaatatattgacaaagaagtt
ccttagatttttgtctatgagggctgaagcatttcaggtcttgaggcgaaa-gcccytac
agggatatgacattagctttcttatcaccaactttcactgtgaggagatgcaaaaacaaa
ggcttatagattttattgtgcagtttatggag
>PAFTOL008881
caggcgaacacaatgcggttatatttgacytgcataaggaayactctsgaggctgctatg
tgtctacagaattttccttgtcaagaagtrgagagryayaayaaaccagaggtggaaatg
aa-----catgtckccaaaaatgtat-ttg---cagattttaatttgtcgaaatgaggct
gaaaagtgc------ttgatagaaacgtctatcaattcct------------tgcgaatc
agcctgaaggtaaaacagacagatgaac-------ttgagaatatattgacaaagaagtt
tcttagatttttgtctatgagggctgaagcatttcaggtcttgaggcgaaa-gcccatac
agggatatgacattagctttctgatcaccaactttcactgtgaggagatgcaaaaacaaa
ggcttatagattttattgtgcagtttatggag
>PAFTOL009175
caggcgaacacaatgcggttatatttgacttgcataaggaacactctcgaggctgctatg
tgtctacagaattttccttgtcaagaagtagagagatataataaaccagaggtggaaatg
aa--gtaagtgattgatccgtgttgc-tat---caattccttgcgaatcagcctgaaggt
aaagctatt------ttcgtgttaatggcttttgaccggg------------tgcatcat
gttttacaggttaaacagactgatgaac-------ttgagaatatattgacaaagaagtt
tcttagatttttgtctatgagggctgaagcatttcaggtcttgaggcgaaa-gcccatac
agggatatgacattagctttcttatcaccaactttcactgtgaggagatgcaaaaacaaa
ggcttatagattttattgtgcagtttatggag
>PAFTOL009179
------------------------------------------------------------
------------------------------------------------------------
------------------------------------------------------------
------------------------------------------------------------
------------------------------------------------------------
--------------------------------------------------------ttgc
agggatatgacattagctttcttatcaccaactttcactgtgaggagatgcaaaaacaaa
ggcttatagactttattgtgcagtttatggag
>PAFTOL009181
------------------------------------------------------------
------------------------------------------------------------
------------------------------------attttaatttgtcgaaatgaggct
gaaaagtgc------ttgatagaaacgtctatcaattcct------------tgcgaatc
agcctgaaggtaaaacagactgatgaac-------ttgagaatatattgacaaagaaatt
tcttaggtttttgtctatgagagctgaagcatttcaggtcttgaggcgaaa-gcccatac
agggatatgacattagctttcttatcaccaactttcactgtgaggagatgcaaaaacaaa
ggcttatagactttattgtgcagtttatggag
>PAFTOL009185
caggcgaacacaatgcggttatatttgacttgcataaggaacactctcgaggctgctatg
tgtctacagaattttccttgtcaagaagtggagaggcataacaaaccagaggtggaaatg
aa-----catgtcgccaaaagtgtat-ttg---cagattttaatttgtcgaaatgaggct
gaaaagtgc------ttgatagaaacttctatcaattcct------------tgcgaatc
agcctgaaggtaaaacagactgatgaac-------ttgagaatatattgacaaagaagtt
tcttagatttttgtctatgagggctgaagcatttcaggtcttgaggcgaaa-gcccatac
agggatatgacattagctttcttatcaccaactttcactgtgaggagatgcaaaaacaaa
ggcttatcgattttattgtgcagtttatggag
>PAFTOL009187
------aaagcattgcaattatatttgacctgcataaggaatactctggaggccgccttg
tgtctacagaattttccttgtcaagaagtrgagagryataayaaaccagaggtggaaatg
aa--gatcatgtcgccaaaaatgtat-ttg---cagattttaatttgtcgaaatgaggct
gaaaagtgc------ttgatagaaacgtctattaattcct------------tgcggatc
agcctgaaggtaaaacaggctgatgaac-------ttgagaatatattgacaaagaagtt
tcttagatttttgtctatgagggctgaagcatttcaggtcttgaggcgaaa-gcccatac
agggatatgacattagctttcttatcaccaactttcactgtgaggagatgcaaaaacaaa
ggcttatagattttattgtgcagtttatggag
>PAFTOL009191
caggcgaacacaatgcggttatatttgacttgcataaggaacactctcgaggctgctatg
tgtctacagaattttccttgtcaagaagtggagaggcataacaaaccagaggtggaaatg
aa----------------------------------------------------------
------------------------------------------------------------
------------------------------------------------------------
-------------------------------------------------------gttgc
agggatatgacattagctttcttatcactaactttcactgtgaggagatgcaaaaacaaa
gacttatagactttattgtgcagtttatggag
>PAFTOL009193
caggcgaacacaatgcggttatatttgacttgcataaggaacactctcgaggctgctatg
tgtctgcagaattttccttgtcaagaagtggaaaggcataacaaaccagaggtggaaatg
aa-----catgtcgccaagaatgtat-ctg---cagattttaatttgtcgaaatgaggct
gaaaagtgc------ttgatagaaacgtctatcaattcct------------tgcgaatc
agcctgaaggtaaaacagacagatgaac-------ttgagaatatattgacaaagaagtt
tcttagatttttgtctatgagagctgaagcatttcaggtcttgaggcgaaa-gcccctac
agggatatgacattagctttcttatcaccaacttccactgtgaggagatgcaaaaacaaa
ggcttatagattttattgtgcagtttatggag
>PAFTOL009195
caggcgaacacaatgcggttatatttgacttgcataaggaacactctcgaggctgctatg
tgtcta------------------------------------------------------
---------------------------------cagattttaatatgtcgaaatgaggct
gaaaagtgc------ttgatagaaacttctatcaattcct------------tgcgaatc
agcctgaaggtaaaacagactgatgaac-------ttgagaatatattgacaaagaagtt
tcttaggtttttgtctatgagagctgaagcatttcaggtcttgaggcgaaa-gcccatac
agggatatgacattagctttcttatcactaactttcactgtgaggagatgcaaaaacaaa
ggcttatagactttattgtgcagtttatggag
>PAFTOL009197
caggcgaacacaatgcgtttatatttgacttgcataaggaacactctcgaggctgctatg
tgtctacag---------------------------------------------------
------------------------------------------------------------
------------------------------------------------------------
---ttacaggtaaaacagactgatgaac-------ttgagaatatattgacaaagaagtt
tcttaggtttttgtctatgagagctgaagcatttcaggtcttgaggcgaaa-gcccatac
aggtactca----tggcttcattc------------------------------------
--------------------------------
>PAFTOL009199
---gcgaacacaatgcgtttatatttgacttgcataaggaacaccctcgaggctgctatg
tgtctacagaattttccttgtcaagaagtggagaggcataacaaaccagaggtggaaatg
aa--aatcatgtcgctgaaaatgtat-ttg---cagattttaatttgtcgaaatgaggct
gaaaagtgc------ttgatagaaacgtctatcaattcct------------tgcgaatc
agcctgaaggtaaaacagactgatgaac-------ttgagaatatattgacaaagaagtt
tcttaggtttttgtctatgagagctgaagcatttcaggtcttgaggcgaaa-gcccatac
agggatatgacattagctttcttatcactaactttcactgtgaggagatgcaaaaacaaa
ggcttatagactttattgtgcagtttatggag
>PAFTOL009203
------------------------------------------------------------
------------------------------------------------------------
------------------------------------attttgatttgccgaaatgaatct
gaaaagtgc------ttgatagaaacatctataaattcct------------tgcggatc
agcctcaaggtaagg---------------------------------------------
--------------------------------------------------------ttgc
agggatatgacattagctttcttatcactaactttcactgtgaggagatgcaaaaacaaa
ggcttatagactttattgtgcagtttatggag
>PAFTOL009205
caggcgaacacaatgcggttatatttgacttgcataaggaacaccctcgaggctgctatg
tgtctacagaattttccttgtcaagaagtrgagagryataayaaaccagaggtggaaatg
aa--aatcatgtcgctaaaaacgtat-ttg---cagattttaatttgtcaaaatgaggct
gaaaagtgc------ttgatagaaacgtctatcaattcct------------tgcgaatc
agcctgaaggtaaaacagactgatgaac-------ttgagaatatattgacaaagaagtt
tcttagatttttgtctatgagggctgaagcatttcaggtcttgaggcgaaa-gcccatac
agggatatgacattagctttcttatcaccaactttcactgtgaggagatgcaaaaacaaa
ggcttatagattttattgtgcagtttatggag
>PAFTOL009209
------aaagcattgcaattatatttgacctgcataaggaatactctggaggccgccttg
tgtctacagaattttccttgtcaagaagtagagagatataataaaccagaggtggaaatg
ac-----catgtcgccaaaaatgtat-ttg---cagattttaatttgtcgaaatgaggct
gaaaagtgc------ttgatagaaacgtctatcaattcct------------tgcgaatc
agcctgaaggtaaaacagactgacgaac-------ttgagaatatattgacaaagaagtt
tctcagatttttgtctatgagggctgaagcatttcaggtcttgaggcgaaa-gcccatac
agggatatgacattagctttcttatcaccaactttcactgtgaggagatgcaaaaacaaa
ggcttatagattttattgtgcagttcatggag
>PAFTOL009215
caggcgaacacaatgcggttatatttgacttgcataaggaacactctcgaggctgctatg
tgtctacag---------------------------------------------------
------------------------------------------------------------
------------------------------------------------------------
---ttacaggtaaaacagactgatgaac-------ttgagaatatattgacaaagaagtt
tcttaggtttttgtctatgagagctgaagcatttcaggtcttgaggcgaaa-gcccatac
agggatatgacattagctttcttatcactaactttcactgtgaggagatgcaaaaacaaa
ggcttatagactttattgtgcagtttatggag
>PAFTOL009217
------------------------------------------------------------
------------------------------------------------------------
------------------------------------attttaatttgtcgaaatgaggct
gaaaagtgc------ttgatagaaacgtctatcaattcct------------tgcgaatc
agcctgaaggtaaaacagactgatgaac-------ttgagaatatattgacaaagaagtt
tcttaggtttttgtctatgagagctgaagcatttcaggtcttgaggcgaaa-gcccatac
agggatatgacattagctttcttatcactaacttycactgtgaggagatgcaaaaacaaa
ggcttatagactttattgtgcagtttatggag
>PAFTOL009219
------------------------------------------------------------
------------------------------------------------------------
------------------------------------------------cgaaatgaggct
gaaaagtgc------ttgatagaaacgtctatcaattcct------------tgcgaatc
agcctgaaggtaaaacagactgatgaac-------ttgagaatatattgacaaagaagtt
tctgaggtttttgtctatgagagctgaagcatttcaggtcttgaggcgaaa-gcccatac
agggatatgacattagctttcttatcactaactttcactgtgaggagatgcaaaaacaaa
ggcttatagactttattgtgcagtttatggag
>PAFTOL009223
caggcgaacacaatgcggttatatttgacttgcataaggaacactctcgaggctgctatg
tgtctacagaatttyccttgtcaagaagtrgaragryataayaaaccagaggtggaaatg
aa-----agacataatatttcctctt-gcg---cagattttaatttgtcgaaatgaggct
gaaaagtgc------ttgatagaaacatctatcaattcct------------tgcgaatc
agcctgaaggtaaaacagactgatgaac-------ttgagaatatattgacaaagaagtt
tcttaggtttttgtctatgagagctgaagcatttcaggtcttgaggagaaa-gcccatac
agggatatgacattagctttcttatcactaactttcactgtgaggagatgcaaaaacaaa
ggcttatagactttattgtgcagtttatggag
>PAFTOL009225
------------------------------------------------------------
------------------------------------------------------------
------------------------------------attttaatttgtcgaaatgaagct
gaaaagtgc------ttgatagaaacgtctatcaattcct------------tgcgaatc
agcctgaaggtaaaacagactgatgaac-------ttgagaatatattgacaaagaagtt
tcttaggtttttgtctatgagagctgaagcatttcaggtcttgaggmgaaa-gcccatac
agggatatgacattagctttcttatcactaactttcactgtgaggagatgcaaaaacaaa
ggcttatagactttattgtgcagtttatggag
>PAFTOL009227
caggcraacacaatgcggttatatttgacttgcataaggaacactctcgaggctgctatg
tgtctacagaattttccttgtcaagaagtggagaggcataacaaaccagaggtggaaatg
aa--aat----------ttgagattt-ctg---tgttcctagtcctgtcaaaagattatt
g--------ttttcttcagctcgtgtatttggtaattttcctcatattatggtacatcgt
gttttacaggtaaaacagactgatgaac-------ttgagaatatattgacaaagaagtt
tcttaggtttttgtctatgagagctgaagcatttcaggtcttgaggcgaaa-gcccatac
agggatatgacattagctttcttatcaccaactttcactgtgaggagatgcaaaaacaaa
ggcttatagattttattgtgcagtttatggag
>PAFTOL009229
------------------------------------------------------------
------------------------------------------------------------
------------------------------------attttaatttgtcgaaatgaggct
gaaaagtgc------ttgatagaaacgtctatcaattcct------------tgcgaatc
agcctgaaggtaaaacagacagatgaac-------ttgagaatatattgacaaagaagtt
tcttagatttttgtctatgagggctgaagcatttcaggtcttgaggcgaaa-gcccatac
agggatatgacattagctttcttatcaccaactttcactgtgaggagatgcaaaaacaaa
ggcttatagattttattgtgcagtttatggag
>PAFTOL009231
------------------------------------------------------------
------------------------------------------------------------
------------------------------------------------------------
------------------------------------------------------------
------caggtaaaacagacagatgaac-------ttgagaatatattgacaaagaagtt
ccttagatttttgtctatgagggctgaagcatttcaggtcttgaggcgaaa-gcccatac
agggatatgacattagctttctcatcaccaactttcactgtgaggagatgcaaaaacaaa
ggcttatagattttattgtgcagtttatggag
>PAFTOL009233
------------------------------------------------------------
------------------------------------------------------------
------------------------------------attttaatttgtcgaaatgaggct
gaaaagtgc------ttgatagaaacgtctatcaattcct------------tgcgaatc
agcctgaaggtaaaacagacagatgaac-------ttgagaatatattgacaaagaagtt
tcttagatttttgtctatgagggctgaagcatttcaggtcttgaggcgaaa-gcccatac
agggatatgacattagctttcttatcaccaactttcaytgtgaggagatgcaaaaacaaa
ggcttatagattttattgtgcagtttatggag
>PAFTOL009237
------------------------------------------------------------
---ttgtagaactt----------------------------------------------
------------------------------------------------------------
------------------------------------------------------------
------------------------------------------------------------
-------tccttgtcaagaagtggagagacataacaaaccagaggtggaaatgaagttgc
agggatatgacattagctttctaatcaccaacttccactgtgaggagatgcaaaaacgaa
ggcttatagattttatcgtgcagtttatggag
>PAFTOL009239
------------------------------------------------------------
------------------------------------------------------------
------------------------------------attttaatttgtcgaaatgaggct
gagaagtgc------ttgatagaaacgtctatcaattcct------------tgcgaatc
agtctgaaggtaaaacagactgatgaac-------ttgagaatatattgacaaagaagtt
tcttaggtttttgtctatgagggctgaagcatttcaggtcttgaggcgaaa-gcccatac
agggatatgacattagctttcttatcaccaactttcactgtgaggatatgcaaaaacaaa
ggcttatagattttattgtgcagtttatggag
>PAFTOL009241
ctagtg------------------ctttttttaaaaaaaaattatctcaaggattttctt
tgattgtagaattttccttgtcaagaagtggagaggcataacaaaccagaggtggaaatg
aa--aatcatgtcgctgaaaatgtat-ttg---cagattttaatttgtcgaaatgaggct
gaaaagtgc------ttgatagaaacatctatcaattcct------------tgcgaatc
agcctgaaggtaaaacagrctgatgaac-------ttgagaatatattgacaaagaagtt
tcttaggtttttgtctatgagagctgaagcatttcaggtcttgaggagaaa-gcccatac
agggatatgacattagctttcttatcactaactttcactgtgaggagatgcaaaaacaaa
ggcttatagactttattgtgcagtttatggag
>PAFTOL009243
caggcgaacacaatgcggttatatttgacttgcataaggagcactcttgaggctgctatg
tgtctacagaattttccttgtcaagaagtggagaggcataacaaaccagaggtggaaatg
aa-----catgtcaccaaaaatgtat-ttg---cagattttaatttgtcgaaatgaggct
gaaaagtgc------ttgatagaaacgtctatcaattcct------------tgcgaatc
agcctgaaggtaaaacagactgatgaac-------ttgagaatatattgacaaagaagtt
tcttagatttttgtctatgagggctgaagcatttcaggtcttgaggcgaaa-gcccatac
agggatatgacattagctttcttatcaccaactttcactgtgaggagatgcaaaaacaaa
ggcttatagattttattgtgcagttcatggag
>PAFTOL009253
------------------------------------------------------------
------------------------------------------------------------
---------------------------------------------tgtcgaaatgaggct
gaaaagtgc------ttgatagaaacgtctatcaattcct------------tgcgaatt
agcctgaaggtcaaacagacagatgaac-------ttgagaatatattgacaaagaagtt
ccttagatttttgtcaatgagggctgaggcatttcaggtcttgaggcgaaa-acctgtac
agggatatgacatcagctttctaatcaccaacttccactgtgaggagatgcaaaaacgaa
ggcttatagattttatcgtgcagtttatggag
>PAFTOL009257
------------------------------------------------------------
------------------------------------------------------------
------------------------------------attttaatttgtcgaaatgaggct
gaaaagtgc------ttgatagaaacgtctatcaattcct------------tgcgaatc
agcctgaaggtaaaacagactgatgaac-------ttgagaatatattgacaaagaagtt
tcttagatttttgtctatgagggctgaagcatttcaggtcttgaggcgaaa-gcccatac
agggatatgacattagctttcttatcaccaactttcactgtgaggagatgcaaaaacaaa
ggcttatagattttattgtgcagtttatggag
>PAFTOL009259
caggcgaacgcaatgcggttatatttgacttgcataaggaacactctcgaggctgctatg
tgtctacagaattttccttgtcaagaagtggagaggcataacaaaccagaggtggaaatg
aa--g-------------------------------------------------------
------------------------------------------------------------
---ttacaggtaaaacagactgatgaac-------tcgagaatatattgacaaagaagtt
tcttagatttttgtctatgagggctgaagcatttcaggtcttgagacgaaa-gcccatac
agggatatgacattagctttcttatcaccaactttcactgtgaggagatgcaaaaacaaa
ggcttatagattttattgtgcagtttatggag
>PAFTOL009261
------------------------------------------------------------
------------------------------------------------------------
------------------------------------------------------------
---------------------gaaacgtctatcaattcct------------tgcgaatc
agcctgaaggtaaaacagacagatgaac-------ttgagaatatattgacaaagaagtt
tcttagatttttgtctatgagggctgaagcatttcaggtcttgaggcgaaa-gcctatac
agggatatgacattagctttcttatcaccaactttcactgtgaggagatgcaaaaacaaa
ggcttatagattttattgtgcagtttatggag
>PAFTOL009265
------------------------------------------------------------
------------------------------------------------------------
------------------------------------------------------------
------------------------------------------------------------
------------------------------------------------------------
--------------------------------------------------------ttgc
agggatatgacattagctttcttatcaccaactttcactgtgaggagatgcaaaaacaaa
ggcttatagattttattgtgcagttcatggag
>PAFTOL009267
caggcgaatacaatgtgcttatatctgacttgcataaggaacactctygaggccgctatg
tgtctacagaacttyccttgtcaagaagtggagagacataacaaaccmgaggtggaaatg
aa--aatcatgtcttccaaaatgtat-ttg---cagattttaatttgtcgaaatgaggcy
gaaaagtgc------ttgatagaaacgtctatcaattcct------------tgcgaaty
agcctgaaggtaaaacagacagatgaac-------ttgagaayatattgacaaagaagtt
ccttagatttttgtcaatgagggctgaggcrtttcaggtcttgaggcgaaa-acctgtac
aggkatatgacattagctttcttatcaccaacttccactgtgaggagatgcaaaaacgaa
ggcttatagattttatcgtgcagtttatggag
>PAFTOL009279
caggcgaacacaatgcggttatatttgacttgcataaggaacactctcgaggctgctatg
tgtctacagaattttccttgtcaagaagtggagaggcataacaaaccagaggtggaaatg
aa-----cgataaccctgaaatgtgt-gtg---cagcttttgatttgccgaaatgaatct
gaaaagtgc------ttgatagaaacgtctatcaattcct------------tgcgaatc
agcctgaaggtaaaacagactgatgaac-------ttgagaatatattgacaaagaagtt
tcttaggtttttgtctatgagagctgaagcatttcaggtcttgaggcgaaa-gcccatac
agggatatgacattagctttcttatcactaactttcactgtgaggagatgcaaaaacaaa
ggcttatagactttattgtgcagtttatggag
>PAFTOL009289
------------------------------------------------------------
------------------------------------------------------------
------------------------------------------------------------
------------------------------------------------------------
------------------------------------------------------------
--------------------------------------------------------ttgc
agggatatgacattagctttcttatcaccaactttcactgtgaggagatgcaaaaacaaa
ggcttatagattttattgtgcagttcatggag
>PAFTOL009293
------------------------------------------------------------
---ttgtagaattttccttgtcaagaagtggagaggcataacaaaccagaggtggaaatg
aa----------------------------------------------------------
-----------------------------------------------------gcgaatc
agcctgaaggtaaaacagactgatgaac-------ttgagaatatattgacaaagaagtt
tcttaggtttttgtctatgagagctgaagcatttcaggtcttgaggcgaaa-gcccatac
agggatatgacattagctttcttatcactaactttcactgtgaggagatgcaaaaacaaa
ggcttatagactttattgtgcagtttatggag
>PAFTOL009295
------------------------------------------------------------
------------------------------------------------------------
------------------------------------------------------------
------------------------------------------------------------
------------------------------------------------------------
--------------------------------------------------------ttgc
agggatatgacattagctttcttatcactaacttkcactgtgaggagatgcaaaaacaaa
ggcttatagactttattgtgcagtttatggag
>PAFTOL009297
------------------------------------------------------------
---ttgtagaattttccttgtcaagaagtggagaggcataacaaaccagaggtggaaatg
aa--g-------------------------------------------------------
------------------------------------------------------------
---ttacaggtaaaacagactgatgaac-------ttgagaatatattgacaaagaagtt
tcttaggtttttgtctatgagggctgaagcatttcaggtcttgaggcgaaa-gcccatac
agggatatgacattagctttcttatcaccaactttcactgtgaggatatgcaaaaacaaa
ggcttatagattttattgtgcagtttatggag
>PAFTOL009299
------aaagcattgcaattatatttgacctgcataaggaatactctagaggctgccttg
tgtctacagaattttccttgtcaagaagtagagagatataataaaccagaggtggaaatg
------------------------------------------------------------
------------------------------------------------------------
---ttacaggtaaaacaggctgatgaac-------ttgagaatatattgacaaagaagtt
tcttagatttttgtctatgagggctgaagcatttcaggtcttgaggcgaaa-gcccatac
agggatatgacattagctttcttatcaccaactttcactgtgaggagatgcaaaaacaaa
ggcttatagattttattgtgcagtttatggag
>PAFTOL009301
------------------------------------------------------------
------------------------------------------------------------
------------------------------------attttaatttgtcgaaatgaggct
gaaaagtgc------ttgatagaaacgtctatcaattcct------------tgcgaatc
agcctgwaggtaaaacagactgatgaac-------ttgagaatatattgacaaagaagtt
tcttagatttttgtctatgagggckgaagcatttcaggtcttgaggcgaaa-gcccatac
agggatatgacattagctttcttatcaccaactttcactgtgaggagatgcaaaaacaaa
ggcttatagattttattgtgcagttcatggag
>PAFTOL009311
caggctaaagcaatgcaactgtatttgacttgcataargartactctkgaggcygctatg
tgtctacagaattttccttgtcaagaagtggagaggcataataaaccagaagtggaaatg
aa--gacgagctctgagcttctgctg-aat---cctattttgatttgtcgaaatgaggcc
gaaaagtgc------ttgatagaaacatctaktaattcct------------tgcgaatc
agcct---ggtaaaacaggcagatgaac-------ttgagaatatattgacaaagaagtt
ccttagatttttgtcgatgagggctgaagcatttcaggtcttgagacgaaa-acctgtac
agggatatgacattagctttcttatcaccaacttccattgtgaggagatgcaaaaacaaa
ggcttatagattttattgtgcagtttatggag
>PAFTOL009313
cagacraacacaatgcgagtatatttgacttgcataaggaacactcttgaggctgctatg
tgtctacagaactttccmtgtcaagaagtggagagacataataaaccagaggttgaaatg
aa--gtaatcatgtccactagctgyt-ttt---cagattttgatttgtcggaatgaggcc
gagaagtgc------ttgatagaaacatctataaactcgt------------tgcggatt
agcctgmaggtaaaacaggcagatgaac-------ttgagaacatattgrcsaagaagtt
ycttagatttttgtcaatgcgggctgaagcatttcaggtcctaaggcgaaa-acctgtac
agggttatgacattagctttctcattaccaacttccactgcgaggagatgcaaaaacraa
ggcttatcaattttattgtgcagtttatggag
>PAFTOL009315
------------------------------------------------------------
------------------------------------------------------------
------------------------------------------------------------
------------------------------------------------------------
------------------------------------------------------------
--------------------------------------------------------ttgc
agggatatgacattagctttcttatcaccaactttcattgtgaggagttgcaaaarcaaa
ggcttatagatttcrtcgttcagtttatggag
>PAFTOL009319
caggcgaacactatgcgtttatatttgacttgcataaggaacactcttgaggctgccatg
tgtctacagaattttccttgtcaagaagtggagagacataacaagccagaggtggaamtg
aa--gtaagcagtgtgattggacgag-ctc---tggattttaatttgtcgaaatgaggct
gaaaagtgc------ttcatagaaacatctattaattcgt------------tgcgtatt
agcctgmaggtgaaacaggcagatgaac-------ttgagaatatattgacaaagaagtt
ccttagatttttgtcgatgagggctgaagcatttcaggtcttgaggcgaaa-acctgtay
agggatatgacattagctttctaatcaccaacttccactgtgaggagatgcaaaaacaaa
agcttatagattttattgtgcagtttatggag
>PAFTOL009321
caggcgaacacaatgcggttatatttgacttgcataaggaacactcttgaggctgccatg
tgtctacagaattttccttgtcaagaagtggagagacataacaagccagaggtagagatg
aa--ratcatgttaccgaaaatgtat-ttg---cagattttgatttgtcgaaatgaggct
gaaaagtgc------ttgatagaaacgtctattaattcct------------tgcgtatt
agcctgaaggtgaaacaggcagatgaac-------ttgagaatatattgacaaaaaagtt
ccttagatttttgtcgatgagggctgaagcatttcaggtcttgaggcgaaa-acctgtac
agggatatgacattagctttcttatcaccaacttccactgtgaggagatgcaaaaacaaa
ggcttatagattttatcgtgcagtttatggag
>PAFTOL013501
------------------------------------------------------------
------------------------------------------------------------
------------------------------------------------------------
------------------------------------------------------------
------------------------------------------------------------
--------------------------------------------------------ttac
agggatatgacattagctttcttatcacaaactttcactgtgaggagatgcaaaaacaaa
agcttatagactttattgtgcagtttatggag
>SRR5036296
------------------------------------------------------------
------------------------------------------------------------
------------------------------------attttaatttgtcgaaatgaggct
gaaaagtgc------ttgatagaaacgtctatcaattcct------------tgcgaatc
agcctgaaggtaaaacagactgatgaac-------ttgagaatatattgacaaagaagtt
tcttagatttttgtctatgagggctgaagcatttcaggtcttgaggcgaaa-gcccatac
ag----------------------------------------------------------
--------------------------------
>SRR5137213
------------------------------------------------------------
------------------------------------------------------------
------------------------------------------------------------
------------------------------------------------------------
---ttacaggtaaaacaggcagatgaaa-------ttgagaatatcttggctaagaagtt
cctcagatttttgtcaatgagagctgaagaatttgaggtgctgagaagaaa-acctgtac
agagttatgacattagctttcttatcaccaactttcattgtgaggagctgaaaaaacaag
ggcttatagagtttattgtgcagtttgttgag
