# Supplementary material for: Phylogenomics and classification of Cactaceae based on hundreds of nuclear genes
Source: Plant Syst Evol. 2025 Aug 11;311(5):28. doi: 10.1007/s00606-025-01948-z (PMC12339657; doi:10.1007/s00606-025-01948-z)
Supplement: Supplementary file 4 — Online Resource 4: Containing alignments and RAxML gene trees for all included loci and all phylogenetic datasets (ZIP 10372 KB) [file 606_2025_1948_MOESM4_ESM.zip › de Vos et al_ESM_4/ESM_data_alignments/QCP/5348_consensus.mafft.fasta]

>PAFTOL004553
------------------------------------------------------------
------------------------------------------------------------
------------------------------------------------------------
------------------------------------------------------------
------------------cagattgagcaggacatgacccatatttctaaaactgatctt
tggaaccgactttcagaacaggagcaaaagtttgctagaagggcatatgagaacatgaag
aaatatctcgatgagtccgttttgtcaaaattgcctgttggttaccagtctaatctaaag
caatcaagcgctagtgaagaagatgacatg------------------------------
---------------------------------------------
>PAFTOL004555
------------------------------------------------------------
------------------------------------------------------------
------------------------------------------------------------
------------------------------------------------------------
------------------------------------------------------------
---------------------------------------agggcatatgagaacatgaag
aaatatctcgatgagtccgttttgtcaaaattgcctgttggttaccagtctaatctaaag
caatcaagcgctagtgaagaagatgacatg------------------------------
---------------------------------------------
>PAFTOL004566
------------------------------------------------------------
------------------------------------------------------------
------------------------------------------------------------
------------------------------------------------------------
------------------------------------------------------------
------------------------------------------------------------
aaatatctcgatgagtccgttttatcaaaatttcccattggttaccagtctaatctgaag
caatcaaatgctagtgaagaagatgacatg------------------------------
---------------------------------------------
>PAFTOL004568
------------------------------------------------------------
------------------------------------------------------------
ttgtatc-ttcaggaagagaccattgaggatttcaccag-aagcggcttagatcctctca
ttgtgtctgtctatcaaatggacttggaccgaactcaatatctgttgaggtcatatcttc
g-aattc---gtcttcagaagattgagaaggacatgatccatatttctaaaactgatctt
tggaaccgactttcagaacaggagcaaaagtttgctaaaagggcatatgagaatatgaag
aaatatcttgatgagtccgttttgtcaaaattgcctgttggttatcagtctaatctaaag
caatcaagcgctagcgaagaagatgacatg------------------------------
---------------------------------------------
>PAFTOL004571
------------------------------------------------------------
------------------------------------------------------------
------------------------------------------------------------
------------------------------------------------------------
---------------------------aaggacatgatccatatttctaaaactgatatt
tggaaccgactttcacaacaggagcaaaaatttgctaaaaagtcctatgagaatatgaag
aaatatctcaatgagtcygttttatcaaaatttcccattggttaccagtctaatctgaag
caatcaaatgctagcgaagaagatgacatg------------------------------
---------------------------------------------
>PAFTOL004573
ttcgaatcgttgatgaagacttcagatgtggagcttctcaagaaggcttggcgcaacgag
aaggctgctcctgaaattcttcagttccaggcttcactaattcagagatctcgggagcaa
atccaac-tcatggaagagaccattgaggatttcaccag-aagtggcttagatcctctca
ttgtgtctgtgtaccaaatggacttggaccgaactcaatatctgttgaggtcatatcttc
g-aattc---gtcttcagaaggttgtcccaacttcactmcatatttctaaaactgacctt
tggaaccgactttcagaacaggagcaaaagtttgctagaagggcatatgagaatatgaag
aaatatctcgatgagtccrttttgtcaaaattgcctgttggttaccagtctaatctaaag
caatcagccgctagcgaagaagatgacatg------------------------------
---------------------------------------------
>PAFTOL004574
------------------------------------------------------------
------------------------------------------------------------
ttgtatc-ttcaggaagagaccattgaggatttcaccag-aagcggcttagatcctctca
ttgtgtctgtgtatcaaatggacttggaccgaactcaatatctgttgagatcatatcttc
g-aattc---gtcttcagaagattgagaaggacatgatccatatttctaaaactgatctt
tggaaccgactttcagaacaggagcaaaagtttgctaaaagggcatatgagaacatgaag
aaatatctcgatgagtccattttgtcaaaattgcctgttggttaccagtctaatctaaag
caatcaagcgctagtgaagaagatgacatg------------------------------
---------------------------------------------
>PAFTOL004577
------------------------------------------------------------
------------------------------------------------------------
ttgtatc-ttcaggaagagaccattgaggatttcaccag-aagtggcgtagatcctctca
ttgtgtctgtgtatcaaatggacttggaccgaactcaatatctgttgaggtcatatcttc
g-aattc---gtcttcagaagattgagaaggacatgatccatatttctaaaactgatctt
tggaaccgactttcagaacaggagcaaaagtttgctaaaagggcatatgagaatatgaag
aaatatcttgatgagtccgttttgtcaaaattgcctgttggttaccagtctaatctaaag
caatcaagcgctagcgaagaagatgacatg------------------------------
---------------------------------------------
>PAFTOL004578
------------------------------------------------------------
------------------------------------------------------------
ttgtatc-ttcaggaagagaccattgaggatttcaccag-aagcggcttagatcctctca
ttgtgtctgtgtatcaaatggacttggaccgaactcaatatctgttgaggtcatatcttc
g-aattc---gtmttcagaagattgagaaggacatgatacatatttctaaaactgatctt
tggaaccgactttcagaagaggagcaaaagtttgctaaaagggcatatgagaatatgaag
aaatatctcgatgagtccgttttgtcaaaattgcctgttggttaccagtctaatctaaag
caatcaagcgctagcgaagaagatgacatg------------------------------
---------------------------------------------
>PAFTOL004582
------------------------------------------------------------
------------------------------------------------------------
------------------------------------------------------------
--------------------------------------------ttgaggtcatatctac
g-aattc---gtcttcagaagattgagaaggacatgatccatatttctaaaactaatctt
tggaaccgactttcagaacaggagcaaaagtttgctaaaagggcatatgagaatatgaag
aaatatctcgatgagtccactttgtcaaaactgcctgttggttaccagtctaatctaaag
caatcaagcgccagcgaagaagatgacatg------------------------------
---------------------------------------------
>PAFTOL004583
------------------------------------------------------------
------------------------------------------------------------
ttgtatc-ttcaggaagagaccattgaggatttcaccag-aagtggcttagatcctctca
ttgtgtctgtgtatcaaatggacttggaccgaactcaatatctgttgagatcatatcttc
g-aattc---gtcttcagaagrttgagcaggacataacccatatttctaagactgatctt
tggaaccgactttcagaacaggagcaaaagtttgctaaaagggcatatgagaacatgaag
aaatgtctcgatgagttcgttttgtcaaaattgcctgttggttaccagtctaatctaaag
caatcaagcgctagtgaagaagatgacatggtgccggagccaaacttggatacctttgtg
ttttgcaagagtgagggttctattggatccattcctcttgatgac
>PAFTOL004584
------------------------------------------------------------
------------------------------------------------------------
------------------------------------------------------------
-----------------atggatttggaccgaactcaatatctgttgaggtcataccttc
g-aattc---gtcttcagaagattgagaaggacatgatccatatttctaaaactgatctt
tggaaccgactttcagaacaggagcaaaagtttgctaaaagggcatatgagaatatgaag
aaatatctcgatgagtccgttttgtcaaaattgcctgttggttaccagtctaatctaaag
caatcaagcgctagcgaagaagatgacatg------------------------------
---------------------------------------------
>PAFTOL004585
------------------------------------------------------------
------------------------------------------------------------
ttgtatc-ttcaggaagagaccattgaagatttcaccag-aagcgggttagatcctctaa
ttgtgtctgtgtatcaaatggacttggaccgaactcaatatctgttgaggtcatatcttc
g-gatcc---gtcttcagaagattgagaaggacatgatccatatttctaaaactgatatc
tggaaccgactttcacaacaggagcaaaaatttgctaaaaagtcctatgagaatatgaag
aaatatctcgatgagtccgttttatcaaaatttcccattggttaccaatctaatctgaag
caatcaaatgctagcgaagaagatgacatg------------------------------
---------------------------------------------
>PAFTOL004590
------------------------------------------------------------
------------------------------------------------------------
------------------------------------------------------------
------------------------------------------------------------
------------------cagattgagaaggatatgatccatatttctaaaactgatctt
tggaaccgactttcagaacaggagcaaaagtttgctaaaagggcatatgagaatatgaag
aaatatctcgatgagtccgttttgtcaaaattgcctgttggttaccagtctaatctaaag
caatcaagcgctagcgaagaagatgacatg------------------------------
---------------------------------------------
>PAFTOL004591
tttca-------------------------------------------------------
------------------------------------------------------------
------------------------------------------------------------
------------------------------------------------------------
------------------------------------------------------------
--------------------------------tggttacagggcatatgagaatatgaag
aaatacctcgatgagtccgttttgtctaaattgcctgttggttaccagtctaatctaaag
caatcaagcgctagcgaagaagatgacatg------------------------------
---------------------------------------------
>PAFTOL004593
------------------------------------------------------------
------------------------------------------------------------
------------------------------------------------------------
------------------------------------------------------------
------------------cagattgagaaggacatgatccatatttctaaaactgatctt
tggaaccgactttcagaacaggagcaaaagtttgctaaaagggcatatgagaatatgaag
aaatatctcaatgagtctgttttgtcaaaattacctgttggttaccagtctaatctaaag
caatcaagcgctagcgaagaagatgacatg------------------------------
---------------------------------------------
>PAFTOL004594
------------------------------------------------------------
------------------------------------------------------------
----------------gaggccattgaggatttcaccag-aagtggctcagatcctctca
ttgtgtctgtgtatcaaatggacttggaccgaactcaatatctgttgaggtcatatcttc
g-aattc---gtcttcggaagattgagaaggacatgatccatatttctaaaactgatctt
tggaaccgactttcagaacaggagcaaaagtttgctaaaagggcatatgagaatatgaag
aaatacctcgatgagtccgttttgtcaaaattgcctgttggttaccagtctaatctaaag
caatcaagcgctagcgaagaagatgacatg------------------------------
---------------------------------------------
>PAFTOL004596
------------------------------------------------------------
------------------------------------------------------------
ttgtatc-ttcaggaagagaccattgaggatttcaccag-aagcggcttagatcctctca
ttgtgtctgtgtatcaaatggacttggaccgaactcaatatctgttgaggtcatatcttc
g-aattc---gtcttcagaagattgagaaggacatgatacatatttctaaaactgatctt
tggaaccgactttcagaacaggagcaaaagtttgctaaaagggcatatgagaatatgaag
aaatatctcgatgagtccgttttgtcaaaattgcctgttggttaccagtctaatctaaag
caatcaagcgctagcgaagaagatgacatg------------------------------
---------------------------------------------
>PAFTOL004597
------------------------------------------------------------
------------------------------------------------------------
ttgtatc-ttcaggaagagaccattgaggatttcaccag-aagtggcttagatcctctca
ttgtgtctgtgtatcaaatggacttggaccgaactcaatatctgttgagatcatatcttc
g-aattc---gtctwcagaagattgagcaggacgtgacccatatttctaaaactgatctt
tggaaccgactttcagaacaggagcaaaagtttgctaaaagggcatatgagaacatgaag
aaatatttcgatgagtccgttttgtcaaaattgcctgttggttaccagtctaatctaaag
caatcaagtgctagtgaagaagatgacatg------------------------------
---------------------------------------------
>PAFTOL004598
------------------------------------------------------------
------------------------------------------------------------
------------------------------------------------------------
------------------------------------------------------------
------------------cagattgagaaggacatgatccatatttctaaaactgatctt
tggaaccgactttcagaacaggagcaaaagtttgctaaaagggcatatgagaatatgaag
aaatacctcgatgagtccgttttgtcaaaattgcctgttggttaccagtctaatctaaag
caatcaagcgctagcgaagaagatgacatg------------------------------
---------------------------------------------
>PAFTOL004599
------------------------------------------------------------
------------------------------------------------------------
------------------------------------------------------------
------------------------------------------------------------
------------------------------------------------------------
---------------------------------------agggcatatgagaatatgaag
aaatatctcgatgagtccgttctgtcaaaattgcctgttggttaccagtctaatctaaag
caatcaagcgctagcgaagaagatgacatg------------------------------
---------------------------------------------
>PAFTOL004600
------------------------------------------------------------
------------------------------------------------------------
------------------------------------------------------------
------------------------------------------------------------
------------tttttgcagattgagaaggacatgatccatatttctaaaactgatctt
tggaaccgactttcagaacaggagcaaaagtttgctaaaagggcatatgagaatatgaag
aaatacctcgatgagtccgttttgtcaaaattgcctgttggttaccagtctaatctaaag
caatcaagcgctagcgaagaagatgacatg------------------------------
---------------------------------------------
>PAFTOL004601
------------------------------------------------------------
------------------------------------------------------------
ttgtatc-ttcaggaagagaccgttgaggatttcaccag-aagtggcttagatcctctca
ttgtgtctgtgtatcaaatggacttggaccgaactcaatatctgttgagatcatatcttc
g-aattc---gtcttcagaagattgagcaggacatgatccatatttctaaaactgatatt
tggaaccgactttcagaacaggagcaaaagtttgctagaagggcatatgagaacatgaag
aaatatctcgatgagtccgttttgtcaaaattgcctgttggttaccagtctaatctaaag
caatcaagcgctagtgaagaagatgacatg------------------------------
---------------------------------------------
>PAFTOL004603
------------------------------------------------------------
------------------------------------------------------------
ttgtatc-ttcaggaagagaccattgaggatttcaccag-aagcggcttagatcctctca
ttgtgtctgtgtatcaaatggacttggaccgaactcaatatctgttgaggtcatatcttc
g-aattc---gtcttcagaaggttgtctcaacttcactccat------------------
---------------------------------------ttgttgcagattgagaaggac
a-----------tgatccatatttctaaaactgatctttgg--aaccgactttcagaaca
ggagcaaaagtttgctaaaagg--------------------------------------
---------------------------------------------
>PAFTOL004604
------------------------------------------------------------
------------------------------------------------------------
ttgtatc-ttcaggaagagaccattgaggatttcaccag-aagcggcttagatcctctca
ttgtgtctgtgtatcaaatggacttggaccgaactcaatatctgttgaggtcatatcttc
g-aattc---gtcttcagaagattgagaaggacatgatccatatttctaaaactgatctt
tggaaccgactttcagaacaggagcaaaagtttgctaaaagggcatatgagaatatgaag
aaatatctcgatgagtccgttttgtcaaaattgcctgttggttatcagtctcatctaaag
caatcaagtgctagcgaagaagatgacatg------------------------------
---------------------------------------------
>PAFTOL004605
------------------------------------------------------------
------------------------------------------------------------
ttgtatc-ttcaggaagagaccattgaggatttcaccag-aagtggcttagatcctctca
ttgtgtctgtgtatcaaatggacttggaccgaactcaatatctgttgagatcatatcttc
g-aattc---gtcttcagaagattgagcaggacatgacccatatttctaaaactgatctt
tggaaccgactttcagaacaggagcaaaagtttgctaaaagggcatatgagaacatgaag
aaatatctcgatgagtccgttttgtcaaaattgcctgttggttaccagtctaatctaaag
caatcaagcgctagtgaagaagatgacatg------------------------------
---------------------------------------------
>PAFTOL004608
------------------------------------------------------------
------------------------------------------------------------
------------------------------------------------------------
------------------------------------------------------------
------------------cagattgagaaggacatgatccatatttctaaaactaatctt
tggaaccgactttcagaacaggagcraaagtttgctaaaagggcatatgagaatatgaag
aaatatctcgatgagtccgttttgtcaaaattgcctgttggttaccagtctaatctaaag
caatcragygctagcgaagaagatgacatg------------------------------
---------------------------------------------
>PAFTOL004609
ttcgaatcgttgatgaagacttcagatgtggagcttctcaagaaggcgtggcgcaacga-
------------------------------------------------------------
-------------------------gaaggctgctcctg-aaattcttcagttccaggct
tcac-----taattcagagatctcgggagcaaatccagctcatggtacaattcttttcgt
c-attcttcaattttggccagattgagaaggacatgatacatatttctaaaactgatctt
tggaaccgactttcagagcaggagcaaaagtttgctaaaagggcatatgagaatatgaag
aaatatcttgatgagtccgttttgtcaaaattgcctgttggttaccagtctaatctaaag
caatcaagcgctagcgaagaagatgacatg------------------------------
---------------------------------------------
>PAFTOL004610
------------------------------------------------------------
------------------------------------------------------------
------------------------------------------------------------
------------------------------------------------------------
------------------cagattgagaaggacatgatccatatttctaaatatgatatt
tggaaccgactttcacaacaggagcaaaaatttgctaaaaagtcctatgagaatatgaag
aaatatctygacgagtccgttttatcaaaatttcccattggttaccagtctaatctgaag
caatcaaatgctagcgaagaagatgacatggtgccggagccaaacttggatacctttgta
ttttgcaagagtgagagttcaatcggatccatccctctcgacgac
>PAFTOL004611
------------------------------------------------------------
------------------------------------------------------------
------------------------------------------------------------
------------------------------------------------------------
------------------cagattgagaaggacatgatccatatttctaaaactgatatt
tggaaccgactttcacaacaggagcaaaaatttgctaaaaagtcctatgagaatatgaag
aaatatctcgacgagtccgttttatcaaaatttccmattggttaccagtctaatctgaag
caatcaaatgctagcgaagaagatgacatggtgccggagccaaacttggatacctttgta
ttttgcaagagtgagagttcaatcggatccatccctctcgacgac
>PAFTOL004618
------------------------------------------------------------
------------------------------------------------------------
gtgtatc-ttcaggaagagaccattgaggatttcaccag-aagcggcttagatcctctca
ttgtgtctgtgtatcaaatggacttggaccgaactcaatatctgttgaggtcatatcttc
g-aattc---gtcttcagaagattgagaaggacatgatacatatttctaaaactgatctt
tggaaccgactttcagaacaggagcaaaagtttgctaaaagggcatatgagaatatgaag
aaatatctcgatgagtccgttttgtcaaaattgsctgttggttaccagtctaatctaaag
caatcaagcgctagcgaagaagatgacatg------------------------------
---------------------------------------------
>PAFTOL004619
ttcgaatctttgatgaagacttcagatgtggagcttctcaagaaggcttggcgcaacgag
aagg--------------------------------------------------------
------------------------------------------------------------
------ctgctcctgaaattcttcagtttcaggcttctttagttcacagatctcgggagc
a-aatcc---agcttatgcagattgagaaggacatgatccatatttctaaaactgatatt
tggaaacgactttcagaacaggagcaaaagtttgctaaaaggtcatatgagaatatgaag
aaatatctcgatgagtccgttttatcaaaattgcctgttggttaccagtctaatctaaag
caatcaaatgctagcgaagaagatgacatggkgccggagccaaacttggatacctttgta
ttttgcaagagtgagagttctattggatccatccctctcgatgac
>PAFTOL004620
------------------------------------------------------------
------------------------------------------------------------
ttgtatc-ttcaggaagagactattgaggatttcaccag-aagcggcttagatcctctca
ttgtktctgtgtatcaaatggacttggaccgaactcaatatctgttgaggtcatatcttc
g-aattc---gtcttcagaagattgagaaggacatgatccatatttctaaaactaatctt
tggaaccgmctttcagaacaggagcaaaartttgctaaaagggcatatgagaatatgaag
aaatatctcgatgagtccgttttgtcaaaattgcctgttggttaccagtctaatctaaag
caatcaagcgctagcgaagaagatgacatg------------------------------
---------------------------------------------
>PAFTOL004623
------------------------------------------------------------
------------------------------------------------------------
ttgtatc-ttcaggaagagaccattgaggacttcaccag-aagcggcttagatcctctca
ttgtgtctgtgtatcaaatggacttggaccgaactcaatatctgttgaggtcatatcttc
g-aattc---gtcttcagaaggttgtctcttcctcactccatttttctaaaactgatctt
tggaaccgactttcagaacaggagcaaaagtttgctaaaagggcatatgagaatatgaag
aaatatctcgatgagtccgttttgtcaaaattgcctgttggttaccagtctaatctaaag
caatcaagcgctagcgaagaagatgacatg------------------------------
---------------------------------------------
>PAFTOL004624
------------------------------------------------------------
------------------------------------------------------------
------------------------------------------------------------
------------------------------------------------------------
------------------cagattgagaagracatgatccatatttctaaaactgatctt
tggaaccgactttcagaacaggagcaaaagtttgctaaaagggcatatgagaatatgaag
aaatatctcgatgagtccgttttgtcaaaattgcctgttggttaccagtctaatctaaag
caatcaagcgctagcgaagaagatgacatg------------------------------
---------------------------------------------
>PAFTOL004625
------------------------------------------------------------
------------------------------------------------------------
ttgtatc-ttcaggaagagaccattgaggatttcaccag-aagtggcgtagatcctctca
ttgtgtctgtgtatcaaatggacttggaccgaactcaatatctgttgaggtcatatcttc
g-aattc---gtcttcagaagattgagaaggacatgatccatatttctaaaactgatctt
tggaaccgactttcagaacaggagcaaaagtttgctaaaagggcatatgagaatatgaag
aaatatmtcgatgagtcygttttgtcaaaattgccygttggttaccagtctaatctaaag
caatcaagcgctagcgaagaagatgacatg------------------------------
---------------------------------------------
>PAFTOL004626
------------------------------------------------------------
------------------------------------------------------------
ttgtatc-ttcaggaagagaccattgaggatttcaccag-aagtggcttagatcctctca
ttgtgtctgtgtatcaaatggacttggaccgaactcaatatctgttgagatcatatcttc
g-aattc---gtcttcagaagtttgagaaggacatgatacatatttctaaaactgatctt
tggaaccggctttcagaacaggagcaaaagtttgctaaaagggcatatgagaacatgaag
aagtacctcgatgagtccgttttgtcaaaattgcctgttggttaccagtctaatctaaag
caatcaagcgctagtgaagaagatgacatg------------------------------
---------------------------------------------
>PAFTOL004627
------------------------------------------------------------
------------------------------------------------------------
ttgtatc-ttcaggaagagaccattgaggacttcaccag-aagcggcttagatcctctca
ttgtgtctgtgtatcaaatggacttggaccgaactcaatatctgttgaggtcatatcttc
g-aattc---gtctccagaagatcattatattcagattccatatttctaaaactaatctt
tggaaccgactttcagaacaggagcaaaagtttgctaaaagggcatatgagaatatgaag
aaatatctcgatgagtccgttttgtcaaaattgcctgttggttaccagtctaatctaaag
caatcaagcgctagcgaagaagatgacatggtgccggagccaaacttggatacctttgtg
ttttgcaagagtgagagttctattggatccattcctcttgatgac
>PAFTOL004629
------------------------------------------------------------
------------------------------------------------------------
ttgtatc-ttcaggaagagaccattgaggatttcaccag-aagcggcttagatcctctca
ttgtgtctgtgtatcaaatggacttggaccgaactcaatatctgttgaggtcatatcttc
g-aattc---gtattcagaagattgagaaggacatgatccatatttctaagactaatctt
tggaaccgactttcagaacaggagcaaaagtttgctaaaagggcatatgagaatawgaag
aaatatctagatgagtccgttttgtcaaaattgcctgttggttaccagtctaatctaaag
caatcaagcgctagygaagaagatgacatg------------------------------
---------------------------------------------
>PAFTOL004631
------------------------------------------------------------
------------------------------------------------------------
------------------------------------------------------------
------------------------------------------------------------
------------------cagattgagaaggacatgatccatatttctaaaactgatctt
tggaaccgactttcagaacaggagcaaaagtttgctaaaagggcatatgagaatatgaag
aaatacctcgatgagtccgttttgtcaaaattgcctgttggttaccagtctaatctaaag
caatcaagcgctagcgaagaagatgacatg------------------------------
---------------------------------------------
>PAFTOL004632
------------------------------------------------------------
------------------------------------------------------------
ttgtatc-ttcaggaagagaccattgaggatttcaccag-aagtggcttagatcctctca
ttgtgtctgtgtatcaaatggacttggaccgaactcaatatctgttgagatcatatcttc
g-aattc---gtcttcagaagattgagcaggacatgacccatatttctaaaactgatctt
tggaaccgactttcagaacaggagcaaaagtttgctaaaagggcatatgagaacatgaag
aaatatctcgctgagtccgttttgtcaaaattgcctgttggttaccagtctaatctaaag
caatcaagcgccagtgaagaagatgacatg------------------------------
---------------------------------------------
>PAFTOL004633
------------------------------------------------------------
------------------------------------------------------------
------c-ttcaggaagacaccattgaggatttcaccag-aagcggcttagatcctctca
ttgtgtctgtgtatcagatggacttggaccgaactcaatatctgttgaggtcatatcttc
g-aattc---gtcttcagaagrttgagaaggacatgatccatatttctaaaactgatctt
tggaaccgactttcagaacaggagcaaaagtttgctaaaagggcatatgagaatatgaag
aaatatctcgatgagtccgttttgtcaaaattgcctgttggttatcagtctaacctaaag
caatcaagtgctagcgaagaagatgacatg------------------------------
---------------------------------------------
>PAFTOL004636
------------------------------------------------------------
------------------------------------------------------------
ttgtatc-ttcaggaagagaccattgaggatttcaccag-aagcggcttagatcctctca
ttgtgtctgtgtatcaaatggacttggaccgaactcaatatctgttgaggtcatatyttc
g-aattc---gtcttcagaagattgagaaggacatgatacatatttctaaaactgatctt
tggaaccgactttcagaacaggaacaaaagtttgctagaagggcatatgagaatatgaag
aaatatctcgatgagtccgttttgtcaaaattgcctgttggttaccagtctaatctaaag
caatcaagcgctagcgaagaagatgacatg------------------------------
---------------------------------------------
>PAFTOL004637
------------------------------------------------------------
------------------------------------------------------------
ttgtatc-ttcaggaagagaccattgaggatttcaccag-aggcggcttagatcctctca
ttgtgtctgtgtatcaaatggacttggaccgaactcaatatctgttgaggtcatatcttc
g-aattc---gtcttcagaagattgagaaggacatgatccayatttctaaaactgatctt
tggaaccgactttcagaacaggagcaaaagtttgctaaaaggtcatatgagaatatgaag
aaatatctcgacgagtccattttatcaaaattgcctgttggttaccagtctaatctaaag
caatcaaatgctagcgaagaagatgacatg------------------------------
---------------------------------------------
>PAFTOL004638
------------------------------------------------------------
------------------------------------------------------------
ttgtatc-ttcaggaagagaccattgaggatttcaccag-aagtggcgtagatcctctca
ttgtgtctgtgtatcaaatggacttggaccgaactcagtatctgttgaggtcatatcttc
g-aattc---gtcttcagaagattgagaaggacatgatccatatttctaaaactgatctt
tggaaccgactttcagaacaggagcaaaagtttgctaaaagggcatatgagaatatgaag
aaatatctcgatgagtccgttttgtcaaaattgcctgttggttaccagtctaatctaaag
caatcaagcgctagcgaagaagatgacatg------------------------------
---------------------------------------------
>PAFTOL004639
------------------------------------------------------------
------------------------------------------------------------
ttgtatc-ttcaggaagagaccattgaggatttcaccag-aagtggcttagatcctctca
ttgtgtctgtgtatcaaatggacttggaccgaactcaatatctgttgagatcatatcttc
g-aattc---gtcttcagaagrttgagcaggacatgacccatatttctaaaactgatctt
tggaaccgactttcagaacaggagcaaaagtttgctaaaagggcatatgagaacatgaag
aaatatctcgatgagtccgttttgtcaaaattgcctgttggttaccagtctaatctaaag
caatcaagcgctagtgaagaagatgacatg------------------------------
---------------------------------------------
>PAFTOL004640
------------------------------------------------------------
------------------------------------------------------------
ttgtatc-ttcaggaagagaccattgaggatttcaccag-aagcggcttagatcctctca
ttgtgtctgtgtatcaaatggacttggaccgaactcaatatctgttgaggtcatatcttc
g-aattc---gtcttcagaagattgagaaggacatgatccatatttctaaaactgatctt
tggaaccgactttcagaacaggagcaaaagtttgctaaaagggcatatgagaatatgaag
aaatatctcgatgagtccgttttgtcaaaattgccagttggttaccagtctaatctaaag
caatcaagcgctagcgaagaagatgacatg------------------------------
---------------------------------------------
>PAFTOL004642
------------------------------------------------------------
------------------------------------------------------------
----------caggaagagaccattgaggatttcaccag-aagtggctcagatcctctca
ttgtgtctgtgtatcaaatggacttggaccgaactcaatatctgttgaggtcatatcttc
g-aattc---gtcttcagaagattgagaaggacatgatccatatttctaaaactgatctt
tggaaccgactttcagaacaggagcaaaagtttgctaaaagggcatatgagaatatgaag
aaatatctcgatgagtccgttttgtcaaaattgcctgttggttaccagtctaatctaaag
caatcaagcgctagcgaagaagatgacatg------------------------------
---------------------------------------------
>PAFTOL004646
------------------------------------------------------------
------------------------------------------------------------
------------------------------------------------------------
-----------tatcaaatggacttggaccgaactcaatatctgttgaggtcatatcttc
g-aattc---gtcttcagaagattgagaaggacatgatccatatttctaaaactgatctt
tggaaccgactttcagaacaggagcagaagtttgctaaaagggcatatgagaatatgaag
aaatacctcgatgagtccgttttgtcaaaattgcctgttggttaccagtctaatctaaag
caatcaagcgctagcgaagaagatgacatg------------------------------
---------------------------------------------
>PAFTOL004647
------------------------------------------------------------
------------------------------------------------------------
ttgtatc-ttcaggaagagactattgaggatttcaccag-aagcagcttagatcctctca
tygtgtctgtgtatcaaatggacttggaccgaactcaatatctgttgaggtcatatcttc
g-aattc---gtctgcagaagattgagaaggacatgatccatatttctaaaactaatctt
tggaaccgactttcagaasaggagcaaaagtttgctaaaagggcatatgagaatatgaag
aaatatctcgatgagtccgttttgtcraaattgcctgttggttaccagtctaatctaaag
caatcaagcgctagcgaagaagatgacatg------------------------------
---------------------------------------------
>PAFTOL004648
------------------------------------------------------------
------------------------------------------------------------
ttgtatc-ttcaggaagagaccattgaggatttcaccag-aagtggcttagatcctctca
ttgtgtctgtgtatcaaatggacttggatcgaactcaatatctgttgagatcatatcttc
g-aattc---gtcttcagaagattgagcaggacatgatccatatttctaaaactgatctt
tggaaccgactttcagaacaggagcaaaagtttgctaaaagggcatatgagaacatgaag
aaatatctcgatgagtccattttgtcaaaattgcctgttggttaccagtctaatctaaag
caatcaagygctagtgaagaagatgacatg------------------------------
---------------------------------------------
>PAFTOL004649
------------------------------------------------------------
------------------------------------------------------------
ttgtatc-ttcaggaagagaccattgaggatttcaccag-aagcggcttagatcctctca
ttgtgtctgtgtatcaaatggacttggaccgaactcaatgtctgttgaggtcatatcttc
g-aattc---gtcttcagaagattgagaaggacatgatacatatttctaaaactgatctt
tggaaccgactttcagaacaggagcaaaagtttgctaaaagggcatatgagaatatgaag
aaatatctcgatgagtccgttttgtcaaaattgcctgttggttaccagtctaatctaaag
caatcaagcgctagcgaagaagatgacatg------------------------------
---------------------------------------------
>PAFTOL004653
------------------------------------------------------------
------------------------------------------------------------
------c-ttcaggaagagaccattgaggatttcaccag-aagcggcgtagatcctctca
ttgtgtctgtgtatcaaatggacttggaccgaactcaatatctgttgaggtcatatcttc
g-aattc---gtcttcagaagrttgagaaggacatgatccatatttctaaaactgagctt
tggaaccgactttcagaacaggagcaaaagtttgctaamagggcatatgagaatatgaag
aaatatctcgatgagtccgttttgtcaaaattgcctgttggttaccagtctaatctaaag
caatcaagcgctagcgaagaagatgacatg------------------------------
---------------------------------------------
>PAFTOL004654
------------------------------------------------------------
------------------------------------------------------------
------------------------------------------------------------
------------------------------------------------------------
------------------cagattgagaaggacatgatacatatttctaaaactgatctt
tggaaccgactttcagaactggagcaaaagtttgctagaagggcatatgagaatatgaag
aaatatctcgatgagtccgttttgtcaaaattgcctgttggttaccagtstaatctaaag
caatcaagcgctagygaagaagatgacatg------------------------------
---------------------------------------------
>PAFTOL004657
------------------------------------------------------------
------------------------------------------------------------
------------------------------------------------------------
------------------------------------------------------------
------------------cagattgagaaggacatgatacatgtttctaaaactgatatt
tggaaccgactttcacaacaggagcaaaaatttgctaaaaagtcgtatgagaatatgaag
aaatatctcgatgagtccattttatcaaaatttcccattggttaccagtctaatctgaag
caatcaaatgctagtgaagaagatgacatg------------------------------
---------------------------------------------
>PAFTOL004658
------------------------------------------------------------
------------------------------------------------------------
------------------------------------------------------------
------------------------------------------------------------
------------------cagattgagaaggacatgatacatatttctaaaactgatctt
tggaaccgactttcagaacaggagcaaaagtttgctaaaagggcatatgagaatatgaag
aaatatctcgatgagtccgttttgtcaaaattgcctgttggttaccagtctaatctaaag
caatcaagcgctagtgaagaagatgacatg------------------------------
---------------------------------------------
>PAFTOL004661
------------------------------------------------------------
------------------------------------------------------------
------------------------------------------------------------
------------------------------------------------------------
------------------cagattgagaaggacatgatacagatttctaaaactgatatt
tggaaccgactttcacaacaggagaaaaaatttgctaaaaagtcgtatgagaatatgaag
aaatatctcgatgagtccgttttatcaaaatttcccattggttaccagtctaatctgaag
caatcaaatgctagtgaagaagatgacatg------------------------------
---------------------------------------------
>PAFTOL004667
------------------------------------------------------------
------------------------------------------------------------
ctgtatc-ttcaggaagagaccattgaggatttcaccag-aagtggctcagatcctctca
ttgtgtctgtgtatcaaatggacttggaccgaactcaatatctattgaggtcatatcttc
g-aattc---gtcttcagaagattgagaaggacatgatccatatttctaaaactgatctt
tggaaccgactttcagaasaggagcaaaagtttgctaaaagggcatatgagaatatgagg
aaatatctcgatgagtccgttttgtcmaaattgcctgytggttaccagtctaatctaaag
caatcaagcgctagcgaagaagatgacatg------------------------------
---------------------------------------------
>PAFTOL004668
------------------------------------------------------------
------------------------------------------------------------
------------------------------------------------------------
------------------------------------------------------------
------------------cagattgagaaggacatgatccatatttctaaaactgatctt
tggaaccgactttcagaacaggagcaaaagtttgctaaaagggcatatgagaatatgagg
aaatatctcgatgagtccgttttgtcaaaaytgcctgytggttaccagtctaatctaaag
caatcaagcgctagcgaagaagatgacatg------------------------------
---------------------------------------------
>PAFTOL005024
------------------------------------------------------------
------------------------------------------------------------
------c-ttcaggaagagaccattgaggatttcaccag-aagtggcgtagatcctctca
ttgtttctgtgtatcaaatggacttggaccgaactcaatatctgttgaggtcatatcttc
g-aattc---gtcttcagaagattgagaaggacatgatccatatttctaaaactgatctt
tggaaccgactttcagaacaggagcaaaagtttgctaaaagggcatatgagaatatgaag
aaatatctcgatgagtccgttttgtcaaaactgcctgttggttaccagtctaatctaaag
caatcaagcgctagcgaagaagatgacatg------------------------------
---------------------------------------------
>PAFTOL005025
------------------------------------------------------------
------------------------------------------------------------
ttgtatc-ttcaggaagagaccattgaggatttcaccag-aagcggcttagatcctctca
ttgtgtctgtgtatcaaatggacttggaccgaactcaatatctgttgagatcatatcttc
g-gattc---gtcttcagaagattgagaaggacatgatccatatttctaaaactgatctc
tggaaccgactttcagaacaggagcaaaagtttgctaaaagggcatatgagaacatgaag
aaatatctcgatgagtccgttttgtcaaaattgcctgttggttaccagtctaatctaaag
caatcaagcgctagtgaagaagatgacatg------------------------------
---------------------------------------------
>PAFTOL005026
------------------------------------------------------------
------------------------------------------------------------
ttgtatc-ttcaggaagagaccattgaggatttcacccg-aagcggcttagatcctctca
ttgtgtctgtgtatcaaatggacttggaccgaactcaatatctgttgagatcatatcttc
g-gattc---gtcttcagaagattgagaaggacatgatccatatttctaaaactgatctt
tggaaccgactttcagaacaggagcaaaagtttgctaaaagggcatatgagaacatgaag
aaatatctcgatgagtccgttttgtcaaaattgcctgttggttaccagtctaatctaaag
caatcaagcgctagtgaagaagatgacatg------------------------------
---------------------------------------------
>PAFTOL005043
------------------------------------------------------------
------------------------------------------------------------
------------------------------------------------------------
------------------------------------------------------------
------------------cagattgagaaggacatgatccatatttctaaaactgatctt
tggaaccgactttcagaacaggagcaaaagtttgctaaaagggcatatgagaatatgaag
aaatatctcgatgagtccgttttgtcaaaattgcctgttggttaccagtctaatctaaag
caatcaagcgctagcgaagaagatgacatg------------------------------
---------------------------------------------
>PAFTOL005047
------------------------------------------------------------
------------------------------------------------------------
------------------------------------------------------------
------------------------------------------------------------
------------------cagattgagcaggacatgatccatatttctaaaactgatctt
tggaaccgactttcagaacaggagcaaaagtttgctaaaagggcatatgagaacatgaag
aaatatctcgatgagtccgttttgtcaaaattgcctgttggttaccagtctaatctaaag
caatcaagcgctagtgaagaagatgacatg------------------------------
---------------------------------------------
>PAFTOL008062
------------------------------------------------------------
-----------------------------------------------------------t
tcgaatcgttgatgaagacttcagatgtggagcttctca-agaaggcttgg--cgcaacg
agaaggctgctcctgaaattcttcagttccaggcttcactagtgcagagatctcgtgagc
a-aatcc---agctcatgcagattgagaaggacatgatccatatttctaaaactgatctt
tggaaccgactttcagaacaggagcaaaagtttgctaaaagggcatatgagaatatgaag
aaatacctcgatgagtccgttttgtcaaaattgcctgttggttaccagtctaatctaaag
caatcaagcgctagcgaagaagatgacatg------------------------------
---------------------------------------------
>PAFTOL008063
ttcgaatcattgatgaagacttcagatgtggagcttctcaagaaggcttggcgcaacgag
aaggctgctcctgaaattctt---------------------------------------
--------------------cagttccaggcttcactagtacagagatctcgtgagcaaa
tccagctcatggtacaattcttttcgtcattcactcaatatctgttgaggtcatatcttc
g-aattc---gtcttcagaagattgagaaggacatgatccatatttctaaaactgatctt
tggaaccgactttcagaacaggagcaaaagtttgctaaaagggcatatgagaatatgaag
aaatacctcgatgagtccgttttgtcaaaattgcctgttggttaccartctaatctaaag
caatcaagcgctagcgaagaagatgacatg------------------------------
---------------------------------------------
>PAFTOL008084
ttcgagtcgttgatgaagacttcagacgtggagcttctcaagaaggcctggcgcaacgag
aaggccgctcctgaaattcttcagtttcagtcttctttggtacaaagatctcaggagcaa
attcagc-ttatggtacaatttttttcgtcattcttcaa-tttatgcccaaattatttga
-tacgtccgaatttccaaatagtctgttataattgtggtcactgttgtcatcttcactca
accatgc---attgtttgcagattgagaaggacatgatccatatttccaaaactgatatt
tggaaccgactttcacaacaggagcaaaaatttgctaaaaagtcctatgagaatatgaag
aaatatctcgatgagtccgttttatcaaaatttcccattggttaccagtctaatctgaag
caatcaaatgctagcgaagaagatgacatggtgccggagccaaacttggatacctttgta
ttttgcaagagtgagagttcaatcggatccatccctctcgacgaa
>PAFTOL008419
------------------------------------------------------------
------------------------------------------------------------
------------------------------------------------------------
------------------------------------------------------------
---------------------------------------------------------ctt
tggaaccgactttcagaacaggagcaaaagtttgctaaaagggcatatgagaatatgaag
aaatatcttgatgagtccgttttgtcaaaattgcctgttggttaccagtctaatctaaag
caatcaagcgctagcgaagaagatgacatg------------------------------
---------------------------------------------
>PAFTOL008421
ttcgaatcgttgatgaagacttccgatgtggagcttctcaagaaggcttggcgcaacgag
aaggctgctcccgaaattcttcagttccaggcttcgctagttcagagatctcgggagcaa
atccagc-tcatggaagagaccattgaggacttcaccag-aagcggcttagatcctctca
ttgtgtctgtgtatcaaatggacttggaccggactcaatatctgttgaggtcatatcttc
g-aattc---gtcttcagaagattgagaagggcatgatccatatttctaaaactaatatt
gagcaaaagtttgctaaaaggcatgcgccatctctttaaagggcatatgagaatatgaag
aaatatctcgatgagtccgttttgtcaaaattgcctgttggttaccagtctaatctaaag
caatcaagcgctagcgaagaagatgacatg------------------------------
---------------------------------------------
>PAFTOL008423
------------------------------------------------------------
------------------------------------------------------------
ttgtatc-ttcaggaagagaccattgaggatttcaccag-aagtggcttagatcctctca
ttgtgtctgtgtatcaaatggacttggaccgaactcaatatctgttgagatcatatcttc
g-aattc---gtcttcagaagattgagcaggacatgatccatatttctaaaactgatatt
tggaaccgactttcagaacaggagcaaaagtttgctaaaagggcatatgagaacatgaag
aaatatctcgatgagtccgttttgtcaaaattgcctgttggttaccagtctaatctaaag
caatcaagcgctagtgaagaagatgacatg------------------------------
---------------------------------------------
>PAFTOL008436
------------------------------------------------------------
------------------------------------------------------------
ttgtatc-ttcaggaagagaccattgaggatttcaccag-aagcggcttagatcctctca
ttgtgtctgtgtatcaaatggacttggaccgaactcaatatctgttgaggtcatatcttc
g-aattc---gtcttcagaagrttgagaaggacatgatccatatttctaaaactgatctt
tggaaccgactttcagaacaggagcaaaagtttgctaaaagggcatatgagaatatgaag
aaatatctcgatgagtccgttttgtcaaaattgmctgttggttaccagtctaatctaaag
caatcaagcgctagcgaagaagatgacatg------------------------------
---------------------------------------------
>PAFTOL008439
------------------------------------------------------------
------------------------------------------------------------
------c-ttcaggaagagaccattgaggatttcaccag-aagcggcttagatcctctca
ttgtgtctgtgtatcaaatggacttggaccgaactcaatatctgttgaggtcatatcttc
g-wattc---gtcttcagaagattgrgaaggacatgatccatatttctaaaactgatctt
tggaaccgactttcagaacaggagcaaaagtttgctaaaaggtcatatgagaatatgaag
aaatatcttgatgattccgttttatcaaaattgccagttggctaccagtctaatctgaag
caatcaaatgctagcgaagtagatgacatggtgccggagccaaacttggatacctttgtg
ttttgcaagagtgagagttctattggatcgatccctctcgatgac
>PAFTOL008881
ttcgaatcgttgatgaagacttcagatgtggagcttctcaagaaggcttggcgcaacgag
aaggctgctcctgaaattcttcagttccaggcttcactagttcagagatctcgggagcaa
atccagc-tcatggaagagaccattgaggatttcaccag-aagcggcttagatcctctca
ttgtgtctgtgtatcaaatggacttggaccgaactcaatatctgttgaggtcatatcttc
g-aattc---gtcttcagaagattgagaaggacatgatccatatttctaaaactgatctt
tggaaccgcctttcagaacaggagcaaaagtttgctaaaagggcatatgagaatatgaag
aaatatctcgatgagtccgttttgtcaaaattgcctgttggttaccagtctaatctaaag
caatcaagcgctagcgaagaagatgacatg------------------------------
---------------------------------------------
>PAFTOL009175
------------------------------------------------------------
------------------------------------------------------------
------------------------------------------------------------
------------------------------------------------------------
------------------cagattgagaaggacatgatccatatttctaaaactgatatt
tggaaccgactttcagaacaggagcaaaagtttgctaaaagg------------------
------------------------------------------------------------
------------------------------------------------------------
---------------------------------------------
>PAFTOL009181
------------------------------------------------------------
------------------------------------------------------------
------------------------------------------------------------
------------------------------------------------------------
------------------------------------------------------------
---------------------------------------agggcatatgagaatatgaag
aaatatctcgatgagtccgttttgtcaaaattgcctgttggttaccagtctaatctaaag
caatcaagcgctagcgaagaagatgacatg------------------------------
---------------------------------------------
>PAFTOL009187
------------------------------------------------------------
------------------------------------------------------------
ttgtatc-ttcaggaagagaccattgaggatttcaccag-aagtggcttagatcctctca
ttgtgtctgtgtatcaaatggacttggaccgaactcaatatctgttgagatcatatcttc
g-aattc---gtcttcagaagattgagcaggacatgacccatatttctcaaactgatctt
tggaaccgactttcagaacaggagcaaaagtttgctagaagggcatatgagaacatgaag
aaatatctcgatgagtccgttttgtcaaaattgcctgttggttaccagtctaatctaaag
caatcaagcgctagtgaagaagatgacatg------------------------------
---------------------------------------------
>PAFTOL009191
------------------------------------------------------------
------------------------------------------------------------
------------------------------------------------------------
------------------------------------------------------------
------------------cagattgagaaggacatgatccatatttctaaaactgatctt
tggaaccgactttcagaacaggagcaaaagtttgctaaaagggcatatgagaatacgaag
aaatatctcgatgagtccgttttgtcaaaattgcctgttggttaccagtctaatctaaag
caatcaagcgctagcgaagaagatgacatg------------------------------
---------------------------------------------
>PAFTOL009193
------------------------------------------------------------
------------------------------------------------------------
------------------------------------------------------------
------------------------------------------------------------
------------------------------------------------------------
---aaccgactttcagaacaggagcaaaagtttgctaaaagggcatatgagaatatgaag
aaatatctcgatgagtccgttttgtcaaaattgcctgttggttaccagtctaatctaaag
caatcaagcgctagcgaagaagatgacatggtgccggagccaaacttggatacctttgtg
ttctgcaaaagtgagagttctattggatccattcctcttgatgac
>PAFTOL009195
------------------------------------------------------------
------------------------------------------------------------
------------------------------------------------------------
------------------------------------------------------------
------------------cagattgagaaggacatgatccatatttctaaaactgatctt
tggaaccgactttcagaacaggagcaaaagtttgctaaaagggcatatgaraatatgaag
aaatatctcgatgagtccgttttgtcaaaattgcctgttggttaccagtctaatctaaag
caatcaagcgctagcgaagaagatgacatg------------------------------
---------------------------------------------
>PAFTOL009199
------------------------------------------------------------
------------------------------------------------------------
------------------------------------------------------------
------------------------------------------------------------
------------------cagattgagaaggacatgatccatatttctaaaactgatctt
tggaaccgactttcagaacakgagcaaaagtttgctaaaagggcatatgagaatatgaag
aaatayctcgatgagtccgttttgtcaaaattgcctgttggttaccagtctaatctaaag
caatcaagcgctagcgaagaagatgacatg------------------------------
---------------------------------------------
>PAFTOL009205
------------------------------------------------------------
------------------------------------------------------------
ttgtatc-ttcaggaagagaccattgaggatttcaccag-aagcggcttagatcctctca
ttgtgtctgtgtatcaaatggacttggaccgaactcaatatctgttgagatcatatcttc
g-gattc---gtcttcagaagattgagaaggacatgatccatatttctaaaactgatctt
tggaaccgactttcagaacaggagcaaaagtttgctaaaagggcatatgagaacatgaag
aaatatctcgatgagtccgttttgtcaaaattgcctgttggttaccagtctaatctaaag
caatcaagcgctagtgaagaagatgacatg------------------------------
---------------------------------------------
>PAFTOL009207
------------------------------------------------------------
------------------------------------------------------------
ttgtatc-ttcaggaagagaccattgaagatttcaccag-aagcaggttagatcctctca
ttgtgtctgtgtatcaaatggacttggaccgaactcaatatctgttgaggtcatatcttc
g-catcc---gtcttcagaaggttgtctcagcttctctccat------------------
---------------------------------------aggacctatgagaatatgaag
aaatatctcgatgagtccgttttatcaaaatttcccattggttaccagtctaatctgaag
caatcaaatgctagcgaagaagatgacatg------------------------------
---------------------------------------------
>PAFTOL009209
------------------------------------------------------------
------------------------------------------------------------
ttgtatc-ttcaggaagagaccattgaggatttcaccag-aagtggcttagatcctctca
ttgtgtctgtgtatcaaatggacttggaccgaactcaatatctgttgagatcatatcttc
g-aattc---gtcttcagaagattgagcaggacatgatccatatttctaaaactgatatt
tggaaccgactttcagaacaggagcaaaagtttgctaaaaaggcatatgagaacatgaag
aaatatctcgatgagtccgttttgtcaaaattgcctgttggttaccagtctaatctaaag
caatcaagcgctagtgaagaagatgacatg------------------------------
---------------------------------------------
>PAFTOL009219
------------------------------------------------------------
------------------------------------------------------------
--------------------------------------------------------ctca
ttgtgtctgtgtatcatatggacttggaccgaactcaatatctgttgaggtcatatcttc
g-aattc---gtcttcagaagattgagaaggacatgatccatatttctaaaactgatctt
tggaaccgactttcagaacaggagcaaaagtttgctaaaagggcatatgagaatatgaag
aaatacctcgatgagtccgttttgtcaaaattgcctgttggttaccagtctaatctaaag
caatcaagcgctagcgaagaagatgacatg------------------------------
---------------------------------------------
>PAFTOL009221
ttcgaatcgttgatgaagacttcagatgtggagcttctcaagaaggcttggcgcaacgag
aaggcggctcctgaaattcttcagttccaggcttcactagttcagagatctcgggagcaa
atccagc-tcatggaagagaccattgaggatttyaccag-aagcggcttagatcctctca
ttgtgtctgtgtatcaaatggacttggaccgaactcaatatctgttgaggtcatatcttc
g-aattc---gtcttcagaagattgagaaggacatgatccatatttctaaaactgatctt
tggaaccgactttcagaacaggagcaaaagtttgctaaaagg------------------
------------------------------------------------------------
------------------------------------------------------------
---------------------------------------------
>PAFTOL009223
------------------------------------------------------------
------------------------------------------------------------
------------------------------------------------------------
------------------------------------------------------------
------------------cagattgagaaggacatgatccatatttctaaaaccgatctt
tggaaccgactttcagaacaggagcaaaagtttgctaaaagggcatatgagaatatgaag
aaatacctcgatgagtccgttttgtcaaaattgcctgttggttaccagtctaatctaaag
caatcaagcgctagcgaagaagatgacatg------------------------------
---------------------------------------------
>PAFTOL009227
------------------------------------------------------------
------------------------------------------------------------
------------------------------------------------------------
------------------------------------------------------------
------------------cagattgagaaggacacgatccatatatctaaaactgatctt
tggaaccgactttcagaacaggagcaaaagtttgctaaaagggcatatgagaatatgaag
aaatatctcgatgagtccgttttgtcaaaattgcctgttggttaccagtctaatctaaag
caatcaagcgctagcgaagaagatgacatg------------------------------
---------------------------------------------
>PAFTOL009233
------------------------------------------------------------
------------------------------------------------------------
------------------------------------------------------------
------------------------------------------------------------
------------------------------------------------------------
---------------gaacaggagcaaaagtttgctaaaagggcatatgaggatatgaag
aaatatcttgatgagtccgttttgtcaaaattgcctgttggttaccagtctaatctaagg
caatcaagtgctagtgaagaagatgacatg------------------------------
---------------------------------------------
>PAFTOL009235
------------------------------------------------------------
------------------------------------------------------------
------------------------------------------------------------
------------------------------------------------------------
------------------cagattgagaaggacatgatccatatttctaaaactgatatt
tggaaccgactttcacaacaggagcaaaaatttgctaaaaagtcctatgagaatatgaag
aaatatctcgacgagtccgttttatcaaaatttcccattggttaccagtctaatctgaag
caatcaaatgctagcgaagaagatgacatg------------------------------
---------------------------------------------
>PAFTOL009243
------------------------------------------------------------
------------------------------------------------------------
ttgtatc-ttcaggaagagaccattgaggatttcaccag-aagcagcttagatcctctca
ttgtgtctgtgtatcaaatggacttggaccgaactcaatatctgttgaggtcatatcttc
g-aattc---gtcttcagaaggttggctcaacttcactccat------------------
---------------------------------------ttctttcttaccactatgaag
agatatctcgatgagtccgttttgtcaaaattacctgttggttaccagtctaatctaaag
caatcaagcgctagcgaagaagatgacatg------------------------------
---------------------------------------------
>PAFTOL009245
------------------------------------------------------------
------------------------------------------------------------
ttgtatc-ttcaggaagagaccattgaggatttcaccag-aagtggcttagatcctctca
ttgtgtctgtgtatcaaatggacttggaccgaactcaatatctgttgagatcataccttc
g-aattc---gtcttcagaagrttgagcaggacatgacccatatttctaaaactgatctt
tggaaccgactttcagaacaggagcaaaagtttgctgaaagggcatacgagaacatgaag
aaatatctcgatgagtccgttttgtcaaaattgcctgttggttaccagtctaatctaaag
cagtcaagcgctagtgaagaagatgacatg------------------------------
---------------------------------------------
>PAFTOL009255
------------------------------------------------------------
------------------------------------------------------------
------------------------------------------------------------
------------------------------------------------------------
------------------cagattgagaaggacatgatccatatttctaaacctaatctt
tggaaccgactttcagaacaggagcaaaagtttgctaaaagggcatatgagaatatgaag
aaatatctcgatgaatccgttttgtcaaaattgcctgttggttaccagtctaatctaaaa
caatcaagtgctagtgaagaagatgacatg------------------------------
---------------------------------------------
>PAFTOL009257
------------------------------------------------------------
------------------------------------------------------------
------------------------------------------------------------
------------------------------------------------------------
------------------cagattgagaaggacatgatccatatttctaaaactaatctt
tggaaccgactttcagaacaggagcaaaagtttgctaaaaggscatatgagaatatgaag
aaatatctcgatgaatccattttgtcaaaattgcctgctggttaccagtctaatctaaag
caatcaagtgctagtgaagaagatgacatg------------------------------
---------------------------------------------
>PAFTOL009259
------------------------------------------------------------
------------------------------------------------------------
------------------------------------------------------------
------------------------------------------------------------
---------------------------------atgatccatatttctaaaactgagctt
tggaaccgactttcagaacaggagcaaaagtttgttaaaagggcatatgagaatatgaag
aaatatcttgatgagtccgttttgtcaaaattgcctgtcggttaccagtctaatctaaag
caatcaagcgctagcgaagaagacgacatg------------------------------
---------------------------------------------
>PAFTOL009263
-------------------------------------tcaa-------------------
----------------------------------------------------------ga
ttgtatc-ttcaggaagagaccattgaggatttcaccag-aagcggcttagatcctctca
ttgtgtctgtgtatctaatggacttggaccgaactcaatatctgttgagatcatatcttc
g-aattc---gtcttcagaagattgagcaggacatgacccatatttctaaaactgatatt
tggaaccgactttcagaacaggagcaaaagtttgctaaaagggcatatgagaacatgaag
aaatatctcgatgagtccgttttgtcaaaattgcctgttggttaccagtctaatctaaag
caatcaagcgctagtgaagaagatgacatg------------------------------
---------------------------------------------
>PAFTOL009267
------------------------------------------------------------
------------------------------------------------------------
------------------------------------------------------------
------------------------------------------------------------
------------------cagattgagaaggacatgatccatatttctaaaactgatagt
tggaaccgactttcagaacagaagcaacgatttgctaaaaggtcctatgagaacatgaag
aaatatctcgatgagtccrttttatcaaaatttcctgttggttaccagtctaatctgaag
caatcaaatgctagtgaagaagatgacatg------------------------------
---------------------------------------------
>PAFTOL009279
------------------------------------------------------------
------------------------------------------------------------
------------------------------------------------------------
------------------------------------------------------------
------------------cagattgagaaggacatgatccatatttctaaaactgatctt
tggaaccgactttcagaacaggagcaaaagtttgctaaaagg------------------
-----------------------------------catgcgccatctcttaagttttatg
tg----------------------------------------------------------
---------------------------------------------
>PAFTOL009283
------------------------------------------------------------
------------------------------------------------------------
------------------------------------------------------------
------------------------------------------------------------
------------------cagattgagaaggacatgatccatatttctaaaactgatctt
tggaaccgactttcagaacaggagcaaaagtttgctaaaagggcatatgagaatatgaag
aaatacctcgatgagtccgttttgtcaaaattgcctgttggttaccagtctaatctaaag
caatcaagcgctagcgaagaagatgacatg------------------------------
---------------------------------------------
>PAFTOL009285
ttcgagtcgttgatgaagacttcagatgtggagcttctcaagaaggcttggcgcaacgag
aaggccgctcctgaaattcttcagtttcagtcttctttggtacaaagatctcaggagcaa
attcagc-ttatggtacaatttttttcgtcattc--------------------------
------------------------------------------------------------
------------------cagattgagaaggacatgatccatatttccaaaactgatatt
tggaaccgactttcacaacaggagcaaaaatttgctaaaaagtcctatgagaatatgaag
aaatatctcgatgagtccgttttatcaaaatttcccattggttaccagtctaatctgaag
caatcaaatgctagcgaagaagatgacatg------------------------------
---------------------------------------------
>PAFTOL009287
------------------------------------------------------------
------------------------------------------------------------
------------------------------------------------------------
------------------------------------------------------------
------------------cagattgagaaggacatgatccatatttctaaaactgatctt
tggaaccgactttcagaacaggagcaaaagtttgctaaaagggcatatgagaatatgaag
aaatatctcaatgagtccgttttgtcaaaattgcctgttggttaccagtctaatctaaag
caatcaagcgctagcgaagaagatgacatg------------------------------
---------------------------------------------
>PAFTOL009291
------------------------------------------------------------
------------------------------------------------------------
------------------------------------------------------------
------------------------------------------------------------
------------------------------------------------------gatctt
tggaaccgactttcagaacaggagcaaaagtttgctgaaagggcatatgagaatatgaag
aaatatctcaatgagtccgttttgtcaaaattgcctgttggttaccagtctaatctaaag
maatcaagcgctagcgaagaagatgacatg------------------------------
---------------------------------------------
>PAFTOL009293
------------------------------------------------------------
------------------------------------------------------------
------------------------------------------------------------
-----------------------------------------ctgttgaggtcatatcttc
g-aattc---gtcttcagaagattgagaaggacatgatccatatttctaaaactgatctt
tggaaccgactttcagaacaggagcaaaagtttgctaaaagggcatatgagaatatgaag
aaatacctcgatgagtccgttttgtcaaaattgcctgttggttaccagtctaatctaaag
caatcaagcgctagcgaagaagatgacatg------------------------------
---------------------------------------------
>PAFTOL009297
------------------------------------------------------------
------------------------------------------------------------
------------------------------------------------------------
------------------------------------------------------------
------------------------------------------------------------
---------------------------------ggttacagggcatatgagaatatgaag
aaatatcttgatgagtccgttttgtcaaaattgcctgtcggttaccagtctaatctaaag
caatcaagcgctagcgaagaagatgacatg------------------------------
---------------------------------------------
>PAFTOL009301
------------------------------------------------------------
------------------------------------------------------------
------------------------------------------------------------
------------------------------------------------------------
------------------cagattgagcaggacatgacccatatttctaaaactgatctt
tggaaccgactttcagaacaggagcaaaagtttgctaaaagggcatatgagaacatgaag
aaatatcttgatgagtccgttttgtcaaaattgcctgttggttaccagtctaatctaaag
caatcaagcgctagtgaagaagatgacatg------------------------------
---------------------------------------------
>PAFTOL009303
------------------------------------------------------------
------------------------------------------------------------
ttgtatc-ttcaggaagagaccattgaggatttcaccag-aagtggcttagatcctctca
ttgtgtctgtgtatcaaatggacttggaccgaactcaatatctgttgagatcatatcttc
g-aattc---gtcttcagaaggttgtctcaacttcactccat------------------
------------------------------------------------------------
------------------------------------------------------------
------------------------------------------------------------
---------------------------------------------
>PAFTOL009311
------------------------------------------------------------
------------------------------------------------------------
------------------------------------------------------------
------------------------------------------------------------
------c---atttttcgcagattgagaaggacatgatccatatttctaaaacagatctt
tggagccggctttcagaacaagaacaaaaatttgctagaaggtcatatgaaaatatgaag
aaatatcttgatgagtccgttttatcaaaattgccaactggttaccagtctaatctaaag
caatcaaatgctagtgaagaagatgacatg------------------------------
---------------------------------------------
>PAFTOL009319
------------------------------------------------------------
------------------------------------------------------------
------------------------------------------------------------
------------------------------------------------------------
------------------------------------------------------------
---------------------------------------aggtcctatgagaatatgaag
aaatactttgatgagtctattttatcaaagttgcctgttggttaccagtctgatctaaag
caatcaaatgctagcgaagaagatgacatg------------------------------
---------------------------------------------
>SRR5036296
ttcgaatcgttaatgaagacttcagatgtggagcttctcaagaaggcttggcgcaacgag
aaggctgctcctgaaattcttcagttccaggcttcactagttcagagatctcaggagcaa
atccagc-tcatggaagagaccattgaggatttcaccag-aagtggcttagatcctctca
ttgtgtctgtgtatcaaatggacttggaccgaactcaatatctgttgagatcatatcttc
g-aattc---gtcttcagaagattgagcaggacatgacccatatttctcaaactgatctt
tggaaccgactttcagaacaggagcaaaagtttgctaaaagggcatatgagaacatgaag
aaatatctcgacgagtccgttttgtcaaaattgcctgttggttaccagtctaatctaaag
caatcaagcgctagtgaagaagatgacatg------------------------------
---------------------------------------------
>SRR5137211
ttcgaatcgttaatgaagacttcagatgtggagcttctcaagaaggcttggcgcagcgag
aaggctgctcctgaaattcttcagttccaggcttcactagttcagagatctcgggagcaa
atccagc-tcatggaagagaccattgaggatttcaccag-aagtggcttagatcctctca
ttgtgtctgtgtatcaaatggacttggaccgaactcaatatctgttgagatcataccttc
g-aattc---gtcttcagaagattgagcaggacatgacccatatttctaaaactgatctt
tggaaccgactttcagaacaggagcagaagtttgctaaaagg------------------
------------------------------------------------------------
--------------------------catg------------------------------
--------------------------cgccatctctc--------
>SRR5137212
tc----------------------------------------------------------
--------------------------------------------------------acgg
ttgtatc-ttcaggaagagaccattgaggatttcaccag-aagcggcttggatcctctct
ttgtgtctgtgtatcaaatggacttggaccgaactcaatatctgttgaggtcatatcttc
g-aattc---gtcttcagaagattgagaaggacatgatccatatttctaaaactgatctt
tggaaccgactttcagaacaggagcaaaagtttgctaaaaggtcatatgagaatatgaag
aaatatctcgacgagtccattttatcaaaattgcctgttggttaccagtctaatctaaag
caatcaaatgctagtgaagaagatgacatg------------------------------
---------------------------------------------
>SRR7905849
ttcgaatcgttgatgaagacttcagatgtggagcttctaaagaaggcttggcgtaacgag
aaggctgctcctgaaattcttcagttccaggcttcactagttcagagatctcaggagcaa
atccagc-tcatggaagagacctttgaggatttcaccag-aagcggcttagatcctctga
ttgtktctgtgtatcaaatggacttggaccgaactcaatatctgttgaggtcatatcttc
g-aattc---gtcttcagaagattgagaaggacatgatccatatttctaaaactgatctt
tggaaccgactttcagaacaggagcaaaagtttgctaaaaggtcatatgagaatatgaag
aaatatctcgatgagtccgttttatcaaaattgcctgttggttaccagtctaatctgaag
caatcaaatgctagcgaagaagatgacatggtgccggagccaaacttggatacctttgta
ttttgcaagagtgagagttctattggatccatcccactcgatgac
>SRR7905861
------------------acttcagatgtggagcttctcaagaaggcttggcgcaacgag
aaggctgctccggaaattcttcagttccaggcttcactagttcagagatctcgggagcaa
atccagc-tcatggaagagaccattgaggatttcaccag-aagtggcttagatcctctca
ttgtgtctgtgtatcaaatggacttggaycgaactcaatatctgttgagatcatatcttc
g-aattc---gtcttcagaagattgagcaggacatgatccatatttctaaaactgatmtt
tggaaccgactttcagaacaggagcaaaagtttgctaaaagggcatatgagaacatgaag
aaatatctcgatgagtccgttttgtcaaaattgcctgttggttaccagtctaatctaaag
caatcaagcgctagtgaagaagatgacatggtgccggagccaaacttggatacctttgtg
ttttgcaagagtgagagttctattggatccattcctcttgatgac
>SRR7905862
------------------------------------------------------------
------------------------------------ttggtacaaagatctcaggagcag
attcagc-ttatggaagagaccattgaagatttcaccag-aagcgggttagatcctctca
ttgtgtctgtgtatcaaatggacttggaccgaactcaatatctgttgaggtcatatcttc
g-gatcc---gtcttcagaagattgagaaggacatgatgcatatttctaaaactgatatt
tggaaccgactttcacgacaggagcaaaaattttctaaaaagtcctatgagaatatgaag
aaatatctcgatgagtccgttttatcaaaatttcccattggttaccaatctaatctgaag
caatcaaatgctagcgaagaagatgacatggtgccagagccaaacttggataccttcgta
ttttgcaagagtgagagttcgatcgggtccatccctctcgac---
>SRR8327214
------------------acttcagatgtggagcttctcaagaaggcttggcgcaacgag
aaggctgctcctgaaattcttcagttccaggcttcactagttcagagatctcgggagcaa
atccagc-tcatggaagagaccattgaggatttcaccag-aagtggcttagatcctctca
ttgtgtctgtgtatcaaatggacttggaccgaactcaatatctgttgagatcatatcttc
g-aattc---gtcttcagaagattgagcaggacatgatccatatttctaaaactgatctt
tggaaccgactttcagaacaggagcaaaagtttgctaaaagggcatatgagaacatgaag
aaatatcttgatgagtccattttgtcaaaattgcctgttggttaccagtctaatctaaag
caatcaagcgctagtgaagaagatgacatggtgccggagccaaacttggataccttygtg
ttttgcaagagtgagagttctattggatccattcctcttgatgac
