# Supplementary material for: Phylogenomics and classification of Cactaceae based on hundreds of nuclear genes
Source: Plant Syst Evol. 2025 Aug 11;311(5):28. doi: 10.1007/s00606-025-01948-z (PMC12339657; doi:10.1007/s00606-025-01948-z)
Supplement: Supplementary file 4 — Online Resource 4: Containing alignments and RAxML gene trees for all included loci and all phylogenetic datasets (ZIP 10372 KB) [file 606_2025_1948_MOESM4_ESM.zip › de Vos et al_ESM_4/ESM_data_alignments/QCP/4744_consensus.mafft.fasta]

>PAFTOL004564
cgctatcagacaattcacatactccaaataagggactctggtaatctggttgatgtgcgg
gctattggagagttttgtcgagaagatgatgaactcttcttgaattcaagtgctcag---
---------------------------------------gcaagtagt------------
------------------------------------------------------------
------------------------------------------------------------
------------------------------------------------------------
------------------
>PAFTOL004567
cgctatcagacgatacacatactccaaataagggactcggggaatctggttgatgtgcgg
gctattggagagttttgtcgagaagatgatgaactcttcttgaattcgagtgctcag---
---------------------------------------gcaagtagt------------
------------------------------------------------------------
------------------------------------------------------------
------------------------------------------------------------
------------------
>PAFTOL004568
------------------------------------------------------------
---------------------------------------------------------tgc
acaactatcagcgagaatagtaaacagaatgaaacgcctgtaaacaac------------
------------------------------aatgaagataattcaaataataatgttgtt
gtaccacataatcctttcttgagtggtattaagcagaggttactttcgttcatattccaa
ggaatatggaatgaagaagcagatgaaacactg---------------------------
------------------
>PAFTOL004571
cgctatcagacaatacacatactccaaataagggactctggtaatctggttgatgtgcgg
gctattggagagttttgtcgagaagatgatgaactcttcttgaattcaagtgctcag---
---------------------------------------gcaagtagt------------
------------------------------------------------------------
------------------------------------------------------------
------------------------------------------------------------
------------------
>PAFTOL004572
cgctatcagacgatacacatactccaaataagggacactgggaatctggttgatgtgcgg
gctattggagagttttgtcgagaagatgatgaacttttcttgaattcaagtgctcaggca
agtagttgctacatttatagtatacagaatgaaacgcctgcaaacaac------------
------------------------------aatgaagataattcaaatcataatgttgtc
gtaccacataattctttcttgagtggtattaagcagaggttactttcgttcatattccaa
ggaatatggaatgaagaagcagatgaaacactg---------------------------
------------------
>PAFTOL004573
cgctatcagacgatacacatactccaaataagggactccgggaatctggttgatgtgcgg
gctattggagagttttgtcgagaagatgacgaacttttcttgaattcgagtgctcag---
---------------------------------------gcaagt---------------
------------------------------------------------------------
------------------------------------------------------------
------------------------------------------------------------
------------------
>PAFTOL004574
cgctatcagacgatacacatactccaaataagggactctgggaatctggttgatgtgcgg
gctattggagagttttgtcgagaagatgacgaactcttcttgaattcgagtgctcagtgc
acagctatcagcgagaatagcaaacagaatgaaactcctgcaaacaac------------
------------------------------aatgaagataattcaaataataatgttgtc
gtaccacataattctttcttgagtggtattaagcagaggttactttcgttcatattccaa
ggaatatggaatgaagaagcagatgaaacaatg---------------------------
------------------
>PAFTOL004577
cgctatcagacgatacacatactccaaataagggactccgggaatctggttgatgtgcgg
gctattggagagttttgtcgagaagaygacgaactcttcttgaattctagtgctcagtgc
acagctatcagcgagaatagtaaacagaatgaaatgcctgcaaacaac------------
------------------------------aatgaagataattcaaacaataatattgtc
gtaccacataattctttcttg---------------------------------------
------------------------------------------------------------
------------------
>PAFTOL004578
cgctatcagacgatacacatactccaaataagggactccgggaatctggttgatgtgcgg
gctattggagagttttgtcgagaagatgacaaacttttcttgaattcgagtgctcagtgc
acagctatcagcgagaatggtaaacagaatgaaatgactgcaaacaac------------
------------------------------aatgaagatrattcaaatcataatgttgtc
ataccacataactctttcttgagtggtattaagcagaggttactttcgttcatatttcaa
ggaatatggaatgaagaagcagatgaaacactg---------------------------
------------------
>PAFTOL004582
cggtatcagacgatacacatactccaaataagggactctgggaatctcgttgatgtgcgg
gctattggagagttttgtcgagaagatgacgaacttttcttgaattcgastgctcagtgc
acagctatcagcgagaacagtaaacagaatgaaacgcctgcaaacaac------------
------------------------------aatgaagataattcaaatcataatgttgtc
gtaccacataattctttcttgagtggtattaagcagaggttactttcgttcatattccaa
ggaatatggaatgaagaagcagatgaaacactg---------------------------
------------------
>PAFTOL004583
cgctatcagacgatacacatactccaaataagggactctgggaatctggttgatgtgcgg
gctattggagagttttgtcgagaagatgacgaactcttcttgaattcgagtgctcagtgc
actgctatcagcgacaatagtaaacagaatgggacccctgcaaacaac------------
------------------------------aatgaagataattcaaataataatgttgtc
gtaccacataattctttcttgagtggtgttaagcagaggttgctttcgttcatattccaa
ggaatatggaatgaagaagcagatgaaacactg---------------------------
------------------
>PAFTOL004584
cgctatcagacgatacacatactccaaataagggactccgggaatctggttgatgtgcgg
gctattggagagttttgtcgagaagatgacgaactcttcttgaattctagtgctcagtgc
acagctatcagcgagaatagtaaacagaatgaaacgcctgcaaacaac------------
------------------------------aatgaagataattcaaacaataatattgtc
gtaccacataattctttcttgagtggaattaagcagaggttactttcgttcatattccaa
ggaatatggaatgaagaagcagatgaaacgctg---------------------------
------------------
>PAFTOL004585
cgctatcagacaatccacatactccaaataagggactctggtaatctggttgatgtgcgg
gctattggagagttttgtagagaagatgatgaactcttcttgaattcaagtgctcagttc
acagcaatcagcgagaaaagtaaacagaatgaaacgcctgctaataac------------
------------------------------aatgacaataat------------------
------------------------------------------------------------
------------------------------------------------------------
------------------
>PAFTOL004587
cgctatcagacaatacacatactccaaataagggactctgggaatctggttgatgtgcgg
gctattggagagttttgtcgagaagatgacgaactcttcttgaattcgagtgctcagtgc
acagctatcagcgagaatagtaaacagaatgaaacgcctgcaaacaac------------
------------------------------aatgaagataattcaaataataatgttgtc
gtaccacataattctttcctgagtggtattaagcagaggttactttcgttcatattccaa
ggaatatggaatgaagaagcagatgaaacactg---------------------------
------------------
>PAFTOL004590
cgctatcagacgatacacatactccaaataagggactccgggaatctggttgatgtgcgg
gctattggagagttttgtcgagaagatgacgaactcttyttgaattctagtgctcagtgc
acagctatcagcgagaatagtaaacaaaatgaaacgcctgcaaacaac------------
------------------------------aatgaagataattcaaataataatgttgtt
gtaccacataattctttcttgagtggtattaagcagaggttactttcgttcatattccaa
ggaatatggaatgaagaagcggatgaaacactg---------------------------
------------------
>PAFTOL004591
cgctatcagacgatacacatactccaaataagggactccgggaatctggttgatgtgcgg
gctattggagagttttgtcgagaagatgacgaactcttcttgaattctagtgctcagtgc
acagctatcagcgagaatagtaaacaaaatgaaacgcctgcaaacaac------------
------------------------------aatgaagataattcaaataataatgttgtt
gtaccacataattctttcttgagtggtattaagcagaggttactttcgttcatattccaa
ggaatatggaatgaagaagcggatgaaacactg---------------------------
------------------
>PAFTOL004593
cgctatcagacgatacacatactccaaataagggactctgggaatctggttgatgtgcgg
gctattggagagttttgtcgagaagatgacgaactcttcttgaattcgagtgctcagtgc
acagcgatcagcgagaatggtaaacagaatgaaacgcctgcaaacagc------------
------------------------------aatgaagataattcaattaataatgttgtc
gtaccacataattctttcttgagtggtattaagcagaggttactttcgttcatattccaa
ggaatatggaatgaagaagcagatgaaacactg---------------------------
------------------
>PAFTOL004594
cgctatcagacgatacacatactccaaataagggactccgggaatctggttgatgtgcgg
gctattggagagttttgtcgagaagatgacgaactcttcttgaattctagtgctcagtgc
acagctatcagcgagaatagtaaacaaaatgaaacgcctgcaaacaac------------
------------------------------aatgaagataattcaaataataatgttgtt
gtaccacataattctttcttgagtggtattaagcagaggttactttcgttcatattccaa
ggaatatggaatgaagaagcggatgaaacactg---------------------------
------------------
>PAFTOL004597
cgctatcagacgatacacatactccaaataagggactctgggaatctggtcgatgtgcgg
gctattggagagttttgtcgagaagatgacgaactcttcttgaattcgagtgctcagtgc
acagctatcagcgaggatagtaaacagaatgaaacgcctgcaaacaac------------
------------------------------aatgaagataattcaaataataatgtt---
gtaccacataattct---------------------------------------------
------------------------------------------------------------
------------------
>PAFTOL004598
cgctatcagacgatacacatactccaaataagggactccgggaatctggttgatgtgcgg
gctattggagagttttgtcgagaagatgacgaactcttcttgaattctagtgctcagtgc
acagctatcagcgagaatagtaaacaaaatgaaacgcctgcaaacaac------------
------------------------------aatgaagataattcaaataataatgttgtt
------------------------------------------------------------
------------------------------------------------------------
------------------
>PAFTOL004599
cgctatcagacgatacacatactccaaataagggactccgggaatctggttgatgtgcgg
gctattggagagttttgtcgagaagatgacgaactcttcttgaattctagtgctcagtgc
acagctatcagcgagaatagtaaacaaaatgaaacgcctgcaaacaac------------
------------------------------aatgaagataattcaaataataatgttgtc
gtaccacataattctttcttgagtggtattaagcagaggttactttcgttcatattccaa
ggaatatggaatgaagaagcagatgaaacactg---------------------------
------------------
>PAFTOL004600
cgctatcagacgatacacatactccaaataagggactccgggaatctggttgatgtgcgg
gctattggagagttttgtcgagaagatgacgaactcttcttgaattctagtgctcag---
---------------------------------------gcaagtactatcagcgagaat
agtaaacaaaatgaaacgcctgcaaacaacaatgaagataattcaaataataacgttgtc
gtaccacataattctttcttgagtggtattaagcagaggttactttcgttcatattccaa
ggaatatggaatgaagaagcagatgaaacactg---------------------------
------------------
>PAFTOL004601
cgctatcagacgatacacatactccaaataagggactctgggaatctggttgatgtgcgg
gctattggagagttttgtcgagaagatgacgaactcttcttgaattcgagtgctcagtgc
acagctatcagcgagaatagtgaacagaatgaaacgcctgcaaacaac------------
------------------------------aatgaagataattcaaataataatgttgtc
gtaccacataattctttcttgagtggtattaagcagaggttactttcgttcatattccaa
ggaatatggaatgaagaagcagatgaaacactg---------------------------
------------------
>PAFTOL004604
cgctatcagacgatacacatactccaaataagggactcggggaatctggttgatgtacgg
gctattggagagttttgtcgagaagatgatgaactcttcttgaattcgagtgctcagtgc
acagctatcagcgagaatagtaaacagaatgaaacacgtgcaaacaac------------
------------------------------aatgaagataattcaaatagtaatgttgtc
gtaccacataattctttcttgagtggtattaagcagaggttactttcgttcatattccaa
ggaatatggaatgaagaagcagatgaaacactg---------------------------
------------------
>PAFTOL004605
cgctatcagacgatacacatactccaaataagggactctgggaatctggttgatgtgcgg
gctattggagagttttgtcgagaagatgacgaactcttcttgaattcgagtgctcagtgc
acagctatcagcgagaatagtaaacagaatgaaacgcctgcaaacaac------------
------------------------------aatgaagataattcaaataataatgttgtc
gtaccacataattctttcttgagtggtattaagcagaggttactttcgttcatattccaa
ggaatatggaatgaagaagcagatgagacactg---------------------------
------------------
>PAFTOL004608
cggtatcagacgatacacatactccaaataagggactccgggaatctggttgatgtgcgg
gctattggagagttttgtcgagaagatgacgaacttttcttgaattcgagtgctcagtgc
acagctatcagcgagaatagtaaacagaacgaaacgtctgcaaacaac------------
------------------------------aatgaagataattcaaatcataatgttgtc
gtaccacataattctttcttgagtggtattaagcagaggttactttcgttcatattccaa
ggaatatggaatgaagaagcagatgaaacagtg---------------------------
------------------
>PAFTOL004609
cgctatcagacgatacacatactccaaataagggactccgggaatctggttgatgtgcgg
gctattggagarttttgtcgagaagatgacgaacttttyttgaattcgagtgctcagtgc
acagctatcagcgaaaatggtaaacagaatgaaacgcctgcaaacaac------------
------------------------------aatgaagataattcaaatcataatgttgtc
gtaccacataattctttcttgagtggtattaagcagaggttactttcgttcatattccaa
ggaatatggaatgaagaagcagatgaaacactg---------------------------
------------------
>PAFTOL004610
cgctatcagacaatacacatactccaaataagggactctggtaatctggttgatgtgcgg
gctattggagagttttgtcgagaagatgatgaactcttcttgaattcaagtgctcagttc
acagcaatcggcgagaaaagtaaacagaatgaaacgcctgcaaataac------------
------------------------------gatgacaataatccaaataataatgttgcc
ataccacagagttctttcttgagtggtataaagcagaggttactttcgttcatattccag
gcaacatggaatgaggaggcagatgaaacactg---------------------------
------------------
>PAFTOL004611
cgctatcagacaatacacatactccaaataagggactctggtaatctggttgatgtgcgg
gctattggagagttttgtcgagaagatgatgaactcttcttgaattcaagtgctcagttc
acagcaatcagcgagaaaagtaaacagaatgaaacgcctgcaaataac------------
------------------------------gatgacaataat------------------
------------------------------------------------------------
------------------------------------------------------------
------------------
>PAFTOL004613
cgctatcagacgatacacatactccaaataagggactccgggaatctggttgatgtgcgg
gctattggagagttttgtcgagaagatgacgaactcttcttgaattctagtgctcagtgc
acagctatcagcgagaatagtaaacaaaatgaaatgcctgcaaacaac------------
------------------------------aatgaagatgattcaaataataatgttgtc
gtaccacataattctttcttgagtggtattaagcagaggttactttcgttcatattccaa
ggaatatggaatgaagaagcagatgaaacactg---------------------------
------------------
>PAFTOL004617
------------------------------------------------------------
------------------------------------------------------------
---------------------------------------gcaaacaac------------
------------------------------aatgaagataattcaaacaataatattgtt
gtaccacataattctttcttgagtggaattaagcagaggttactttcgttcatattccaa
ggaatatggaatgaagaagcagatgaaacgctg---------------------------
------------------
>PAFTOL004618
cgctatcagacgatacacatactccaaatragggactccgggaatctggttgatgtgcgg
gctattggagagttttgtcgagaagatgacgaacttttcttgaattcgagtgctcagggc
acagctatcagtgagaatggtaaacagaatgaaacgcctgcaaacaac------------
------------------------------aatgaagataattcaaatcataatgttgtc
gtaccacataattctttcttgagtggtataaagcagaggttactttcgttcatattccaa
ggaatatggaatgaagaagcagatgaaacactg---------------------------
------------------
>PAFTOL004619
cgctatcagacgatacacatactccaaataagggactccgggaatctggttgatgtgcgg
gctattggagagttttgtcgagaagatgacgaactcttcttgaactcaagtgctcagtgc
acagctatcagcgagaaaagtaaacagaatgaaacgcctgcaaacaac------------
------------------------------aatgaagataatccaaataataatgttgtc
ataccgcataattctttcttgggtggtattaagcagaggttactttcgttcatattccaa
ggaatatggaatgaagaagcagatgaaacactg---------------------------
------------------
>PAFTOL004620
cgctatcagacgatacacatactccaaataagggacaccgggaatctggttgatgtgcgg
gctattggagagttttgtcgagaagatgatgarctyttcttgaattcaagtgctcagttt
agtcaattgaaggaagttgct---cagaatgaaacgcctgcaaacaac------------
------------------------------aatgaagataattcaaatcataatgttgtt
gtaccacataattctttcttgagtggtattaagcagaggttactttcgttcatattccaa
ggaatatggaatgaagaagcagatgaaacactg---------------------------
------------------
>PAFTOL004623
cgctatcagacgatacacatacttcaaataagggactccgggaatctggttgatgtgcgg
gctattggagagttttgtcgagaagatgacgaacttttcttgaattcgagtgctcagtgc
acagctatcggcgagaatggtaaacagaatgaagctcctgctaacacc------------
------------------------------aatgaagataattcaaatcataatgttgtc
gtaccacataattctttcttgagtggtattaagcagaggttactttcgttcatattccaa
ggaatatggaatgaagaagcagatgaaacactg---------------------------
------------------
>PAFTOL004624
cgctatcagacgatacacatactccaaataagggactccgggaatctggttgatgtgcgg
gctattggagagttttgtcgagaagatgacgaactcttcttgaattctagtgctcagtgc
acagctatcagcgagaatagtaaagaaaatgaaacgcctgcaaacaac------------
------------------------------aatgaagataattcaaataataatgttgtt
gtaccacataattctttcttgagtggtattaagcagaggttactttcgttcatattccaa
ggaatatggaatgaagaagcggatgaaacactg---------------------------
------------------
>PAFTOL004625
cgctatcagacgatacacatactccaaataagggactccgggaatctggttgatgtgcgg
gctattggagagttttgtcgagaagatgacgaactcttcttgaattctagtgctcag---
---------------------------------------gcaagtagttactacagtgga
agc---------------------------------------------------------
------------------------------------------------------------
------------------------------------------------------------
------------------
>PAFTOL004626
cgctatcagacgatacacatactccaaataagggactctgggaatctggttgatgtgcgg
gctattggagagttttgtcgagaagatgacgaactcttcttgaattcgagtgctcagtgc
acagmtatcagcgagaatagtaaacagaatgaaacgcctgcaaacaac------------
------------------------------aatgaagataattcaaataataatgttgtc
gtaccacataattctttcttgagtggtattaagcagaggttactttcgttcatattccaa
ggaatatggaatgaagaagcagatgagacactg---------------------------
------------------
>PAFTOL004627
cgctatcagacgatacacatactccaaataagggactctgggaatctggttgatgtgcgg
gctattggagagttttgtcgagaagatgatgaacttttcttgaattcgagtgctcagtgc
acagctatcagcgagaatggtaaacagaatgaaacgcctgctaacaac------------
------------------------------aatgaagataattcaaatcataatgttgtc
gtaccacataattctttcttgagtggtattaagcagaggttactttcgttcatattccaa
ggaatatggaatgaagaagcagatgaaacactg---------------------------
------------------
>PAFTOL004631
cgctatcagacgatacacatactccaaataagggactccgggaatctggttgatgtgcgg
gctattggagagttttgtcgagaagatgacgaactcttcttgaattctagtgctcag---
---------------------------------------gcaagtagttactacagtgga
agctttaaatctgttacagggatgttgtgcaatgaagataattcaaataataatgttgtt
gtaccacataattctttcttgagcggtattaagcagaggttactttcgttcatattccaa
ggaatatggaatgaagaagcggatgaaacactg---------------------------
------------------
>PAFTOL004632
------------------------------------------------------------
------------------------------------------------------------
acagctatcagcgagaatagtaaacagaatgaaacgcctgcaaacaac------------
------------------------------aatgaagataattcaaataataatgttgtc
gtaccacataattctttcttgagtggtattaagcagaggttactttcgttcatattccaa
ggaatatggaatgaagaagcagatgaaacactg---------------------------
------------------
>PAFTOL004633
cgctatcagacgatacacatactccaaataagggactcggggaatctggttgatgtgcgg
gctatyggagaattttgtcgagaagatgatgaactcttcttgaattcgagtgctcagtgc
acagctatcakcgagaatagtaaacagaatgaaacgcctgcaaacaac------------
------------------------------aatgaagataattcaaataataatgttgtc
gtaccacataattctttcttgagtggtattaagcagaggttactttcgttcatattccaa
ggaatatggaatgaagaagtagatgaaacactg---------------------------
------------------
>PAFTOL004634
cgctatcagacgatacacatactccaaataagggactcgggcaatctggttgatgtgcgg
gctattggagagttttgtcgagaagatgatgaactcttcttgaattcaagtgctcag---
---------------------------------------gcaagtagt------------
------------------------------------------------------------
------------------------------------------------------------
------------------------------------------------------------
------------------
>PAFTOL004636
cgctatcaaacgatacacatacttcaaataagggactccgggaatctggttgatgtgcgg
gctattggagagttttgtcgagaagatgacgaacttttcttgaattcgagtgctcagtgc
acagctatcagcgagaatggtaaacagaatgaaacgcctgctaacaac------------
------------------------------aatgaagataactcaaatcataatgttgtc
ataccacataattctttcttgagtggtattaagcagaggttactttcgttcatattccaa
ggaatatggaatgaagaagcagatgaaacactg---------------------------
------------------
>PAFTOL004637
cgctatcagacgatacacatactccaaataagggactccgggaatctggttgatgtgcgg
gctattggagagttttgtcgagaagatgacgaactcttcttgaattcaagtgctcagttc
acggctatcaacg------------agaatgaaacgcctgcaaacaac------------
------------------------------aatgaagataatccaaataataatgttgtc
gtaccgcataattctttcttgagtggtattaagcagaggttactttcgttcatattccaa
ggaatatggaatgaagaagcagatgaaacactg---------------------------
------------------
>PAFTOL004640
cgctatcagacgatacacatactccaaataagggactctgggaatctggttgatgtgcgg
gctattggagagttttgtcgagaagatgacgaactcttcttgaattcaagtgctcagtgc
acagctatcagcgagaatagt---------------------------------------
------------------------------------------------------------
------------------------------------------------------------
------------------------------------------------------------
------------------
>PAFTOL004642
cgctatcagacgatacacatactccaaataagggactccgggaatctggttgatgtgcgg
gctattggagagttttgtcgagaagatgacgaactcttcttgaattctagtgctcagtgc
acagctatcagcgagaatagtaaacaaaatgaaacgcctgcaaacaac------------
------------------------------aatgaagataattcaaataataatgttgtc
gtaccacataattctttcttgagtggtattaagcagaggttactttcgttcatattccaa
ggaatatggaatgaagaagcagatgaaacactg---------------------------
------------------
>PAFTOL004644
cgctatcagacgatacacatactccaaataagggactccgggaatctggttgatgtgcgg
gctattggagagttttgtcgagaagatgacgaactcttcttgaattcgagtgctcagttc
acagctatcagcgagaatagtgaacagaatgaaacgcctgcaaacaac------------
------------------------------aaggaagataattcaaataataatgttgtc
gcaccacataattctttcttgagtggtattaagcagaggttactttcgttcatattccaa
ggaatatggaatgaagaagcagatgaaacgctg---------------------------
------------------
>PAFTOL004646
cgctatcagacgatacacatactccaaataagggactccgggaatctggttgatgtgcgg
gctattggagagttttgtcgagaagatgacgaactcttcttgaattctagtgctcagtgc
acagctatcagcgagaatagtaaacaaaatgaaacgcctgcaaacaac------------
------------------------------aatgaagataattcaaataataatgttatt
gtaccacataattctttcttgagtggtattaagcagaggttactttcgttcatattccaa
ggaatatggaatgaagaagcagatgaaacactg---------------------------
------------------
>PAFTOL004647
cgctatcagacgatacacatactccaaataagggactccgggaatctggttgatgtgcgg
gctattggagagttttgtcgagaagatgacgaacttttcttgaattcgagtgctcagtgc
acagctatcagcgagaatggtcaacagaatggaa---ctgcaaacaac------------
------------------------------aatgaagataattcaaatcataatgttgtc
gtatcacataattctttcttgagtggtattaagcagaggttactttcgttcatattccaa
ggaatatggaatgaagaagcagatgaaacactg---------------------------
------------------
>PAFTOL004648
cgctatcagacgatacacatactccaaataagggactctgggaatctggttgatgtgcgg
gctattggagagttttgtcgagaagatgacgaactcttcttgaattcgagtgctcagtgc
acagctatcagcgagaatagtgaacagaatgaaacgcctgcaagcaac------------
------------------------------aatgaagataattcaaataataatgttgtc
ataccacataattctttcttgagtggtattaagcagaggttactttcgttcatattccaa
ggaatatggaatgaagaagcagatgaaacactg---------------------------
------------------
>PAFTOL004649
cgctatcagacgatacacatactccaaataagggactcygggaatctggttgatgtgcgg
gctattggagagttttgtcgagaagatgacgaacttttcttgaattcgagtgctcagtgc
acagctatcagcgagaatggtaaacagaatgaaacacctgcaaacaac------------
------------------------------aatgaagataattcaaaccataatgttgtc
gtaccacataattctttcttgagtggtattaagcagaggttactttcgttcatattccaa
ggaatatggaatgaagaagcagatgaaacactg---------------------------
------------------
>PAFTOL004652
cgctatcagacgatacacatactccaaataagggactccgggaatctggttgatgtgcgg
gctattggagagttttgtcgagaagatgacgaactcttcttgaattctagtgctcagtgc
acagctatcagcgagaatagtaaacagaatgaa---------------------------
------------------------------------------------------------
------------------------------------------------------------
------------------------------------------------------------
------------------
>PAFTOL004653
cgctatcagacgatacacatactccaaataagggactccgggaatctggttgatgtgcgg
gctattggagagttttgtcgagaagatgacgaactcttcttgaattctagtgctcagtgc
acagctatcagcgagaatagtaaacagaatgaaatgcctgcaaacaac------------
------------------------------aatgaagataattcaaac------------
------------------------------------------------------------
------------------------------------------------------------
------------------
>PAFTOL004654
------------------------------------------------------------
---------------------------------------------------------tgc
acagctatcagcgagaatggtcaacagaatgaaatgcctgcaaacaac------------
------------------------------aatgaagataattcaatccataatgtcgtc
gtaccacataattctttcttgagtggtattaagcagaggttactttcattcatattccaa
ggaatatggaatgaagaagcagatgaaacactg---------------------------
------------------
>PAFTOL004657
cgctatcagacaatccacatactccaaataagggactctggtaatctggttgatgtgcgg
gctattggagagttttgtagagaagatgatgaactcttcttgaattcaagtgctcag---
---------------------------------------gca------------------
------------------------------------------------------------
------------------------------------------------------------
------------------------------------------------------------
------------------
>PAFTOL004668
cgctatcagacgatacacatactccaaataagggactccgggaatctggttgatgtgcgg
gctattggagagttttgtcgagaagatgacgaactcttcttgaattctagtgctcag---
---------------------------------------gcaagtagttactacagtgga
agctttaaatctgttaca------------------------------------------
------------------------------------------------------------
------------------------------------------------------------
------------------
>PAFTOL005024
cgctatcagacgatacacatactccaaataagggactccgggaatctggttgatgtgcgg
gctattggagagttttgtcgagaagatgacgaactcttcttgaattctagtgctcag---
---------------------------------------gca------------------
------------------------------------------------------------
------------------------------------------------------------
------------------------------------------------------------
------------------
>PAFTOL005026
cgctatcagacgatacacatactccaaataagggactctgggaatctggttgatgtgcgg
gctattggagagttttgtcgagaagatgacgaactcttcttgaattcgagtgctcag---
---------------------------------------gcaagtagt------------
------------------------------------------------------------
------------------------------------------------------------
------------------------------------------------------------
------------------
>PAFTOL007498
cgctatcagacgatacacatactccaaataagggactccgggaatctggttgatgtgcgg
gctattggagagttttgtcgagaagatgacgaactcttcttgaactcgagtgctcagktc
acagctatcagcgagaatagtgaacagaatgaaaagcctgcaaacaac------------
------------------------------aatgaagataattcaaataataatgttgtc
gcaccacataattctttcttgagtggtattaagcagaggttactttcgttcatattccaa
ggaatatggaatgaagaagcaaatgaaacactg---------------------------
------------------
>PAFTOL008060
cgctatcagacgatacacatactccaaataagggactccgggaatctggttgatgtgcgg
gctattggagagttttgtcgagaagatgacgaactcttcttgaattctagtgctcag---
---------------------------------------gcaagtagttactacagtgga
agctttaaatctgttaca------------------------------------------
------------------------------------------------------------
------------------------------------------------------------
------------------
>PAFTOL008062
cgctatcagacgatacacatactccaaataagggactccgggaatctggtkgatgtgcgg
gctattggagagttttgtcgagaagatgacgaactcttcttgaattctagtgctcag---
---------------------------------------gcaagtagttactacagtgga
agctttaaatctgttaca---gttaatgttgctgaggataattcaaataataatgttgtc
gtaccacataattctttcttgagtggtattaagcagaggttactttcgttcatattccaa
ggaatatggaatgaagaagcagatgaaacactg---------------------------
------------------
>PAFTOL008063
cgctatcagacgatacacatactccaaataagggactccgggaatctggttgatgtgcgg
gctattggagagttttgtcgagaagatgacgaactcttcttgaattctagtgctcagtgc
acagctatcagcgagaatagtaaacaaaatgaaacgcctgcaaacaac------------
------------------------------aatgaagataattcaaataataatgttgtt
gtaccacataattctttcttgagtggtattaagcaaaggttactttcgttcatattccaa
ggaatatggaatgaagaagcggatgaaacactg---------------------------
------------------
>PAFTOL008084
cgctatcagacaatacayatactccaaataagkgactmtggtaatctggttgatgtgcgg
gctattggagagttttgtcgagaagatgatgaactcttcttgaattcaagtgctcagttc
acagcaatcagcgagaaaagtaaacagaatgaaacgcctgcaaataac------------
------------------------------aatgacaataatccaaataataatgttgct
gtacgacagagttctttcttgagtggtataaagcagagg---------------------
------------------------------------------------------------
------------------
>PAFTOL008417
cgctatcagacgatacacatactccaaataagggactccgggaatctggttgatgtgcgg
gctattggagagttttgtcgagaagatgacgaactcttcttgaattctagtgctcag---
---------------------------------------gcaagtagttactacagtgga
agctttaaatctgttaca------------------------------------------
------------------------------------------------------------
------------------------------------------------------------
------------------
>PAFTOL008419
cgctatcagacgatacacatactccaaataagggactccgggaatctggttgatgtgcgg
gctattggagagttttgtcgagaagatgacgaactcttcttgaattctagtgctcagtgc
acagctattggcgagaatagtaaacaaaatga----cctgcaaaca--------------
------------------------------aatgaagataattcaaataataacgttgtc
gtaccacataattctttcttgagtggtattaagcagaggttactttcgttcatattccaa
ggaatatggaatgaagaagcagatgaaacactg---------------------------
------------------
>PAFTOL008421
cgttatcagacgatacacatacttcaaataagggactcygggaatctggttgatgtgcgg
gctattggagagttttgtcgagaagatgacgaacttttcytgaattcgagtgctcagtgc
acagctatcagcgagaatggtaaacagaatgaaacgcctgctaacaac------------
------------------------------aatgaagataattcaaatcataatgttgtc
ataccacataattctttcttgagtggtattaagcagaggttactttcgttcatattccaa
ggaatatggaatgaagaagcagatgaaacactg---------------------------
------------------
>PAFTOL008423
cgctatcagacgatacacatactccaaataagggactctgggaatctggttgatgtgcgg
gctattggagagttttgtcgagaagatgatgaactcttcttgaattcgagtgctcagtgc
acagctatcagcgagaatagtgaacag------------gcaaacaac------------
------------------------------aatgaagataattcaaataataatgttgtc
gtaccacataattctttcttgagtggtattaagcagaggttactttcgttcatattccaa
ggaatatggaatgaagaagcagatgaaacactg---------------------------
------------------
>PAFTOL008436
cgctatcagacgatacacatactccaaataagggactcygggaatctggttgatgtgcgg
gctattggagagttttgtcgagaagatgacgaactcttcttgaattcgagtgctcagtgc
acagctatcagcgagaataataaacagaatgaaacgcctgcaaacaac------------
------------------------------aatgaagataattcaaataataatgttgtc
ataccacataattctttcttgagtggtattaagcagaggttactttcgttcatattccaa
ggaatatggaatgaagaagcagatgaaacactg---------------------------
------------------
>PAFTOL008439
cgctatcagacaatacacatactccaaataagggattccggraatctggttgatgtgcgg
gctattggagagttttgtcgagaagatgaygaactyttcttgaattcgagtgctcag---
---------------------------------------gcaagt---------------
------------------------------------------------------------
------------------------------------------------------------
------------------------------------------------------------
------------------
>PAFTOL008881
cgctatcagacgatacacatactccaaataagggactccgggaatctggttgatgtgcgg
gctattggagagttttgtcgagaagatgacgaactcttcttgaattcgagtgctcagtgc
acagctatcagcgagaatagtaaacagaatgaaacgcctgcaaacaac------------
------------------------------aatgaagataattcaaataataatgttgtc
gtacctcataattctttcttgagtggtattaagcagaggttactttcgttcatattccaa
ggaatatggaatgaagaagcagatgaaacactg---------------------------
------------------
>PAFTOL009175
cgctatcagacgatacacatactccaaataagggactctgggaatctggttgatgtgcag
gccattggagagttttgtcgagaagatgacgaactcttcttgaattcgagtgctcag---
---------------------------------------gcaagtagt------------
------------------------------------------------------------
------------------------------------------------------------
------------------------------------------------------------
------------------
>PAFTOL009181
cgctatcagacgatacacatactccaaataagggactccgggaatctggttgatgtgcgg
gctattggagagttttgtcgagaagatgacgaactcttcttgaattctagtgctcag---
---------------------------------------gcaagtagttactacagcgga
agctttaaatctgttaca------------------------------------------
------------------------------------------------------------
------------------------------------------------------------
------------------
>PAFTOL009185
cgctatcagacgatacacatactccaaataagggactctgggaatttggttgatgtgcgg
gctattggagcattttgtcgagaagatgacgaactcttcttgaattcgagcgctcag---
---------------------------------------gcaagtagttgctac------
------------------------------agt---------------------------
------------------------------------------------------------
------------------------------------------------------------
------------------
>PAFTOL009187
cgctatcagacgatacacatacttcaaataagggactctgggaatctggttgatgtgcgg
gctattggagagttttgtcgagaagatgacgaactcttcttgaattcgagtgctcag---
---------------------------------------gcaagt---------------
------------------------------------------------------------
------------------------------------------------------------
------------------------------------------------------------
------------------
>PAFTOL009191
cgctatcagacgatacacatactccaaataagggactccgggaatctggttgatgtgcgg
gctattggagagttttgtcgagaagatgacgaactcttcttgaattctagtgctcagtgc
acagctatcagcgagaatagtaaacagaatgaaacgcctgcaaacaac------------
------------------------------aatgaagataattcaaacaataatattgtc
gtaccacataattctttcttgagtggaattaagcagaggttgctttcgttcatattccaa
ggaatatggaatgaagaagcagatgaaacgctg---------------------------
------------------
>PAFTOL009193
------------------------------------------------------------
------------------------------------------------------------
---------agcgagaatagtaaacagaatgaaacgcctgcaaacaac------------
------------------------------aatgaagatgattcaaatcataatgttgtc
gtagcacataattctttcttgagtggtattaagcagaggttactttcgttcatattccaa
ggaatatggaatgaagaagcagatgaaacactg---------------------------
------------------
>PAFTOL009195
cgctatcagacgatacacatactccaaataagggactccgggaatctggttgatgtgcgg
gctattggagagttttgtcgagaagatgacgaactcttcttgaattctagtgctcag---
---------------------------------------gcaagtagt------------
------------------------------------------------------------
------------------------------------------------------------
------------------------------------------------------------
------------------
>PAFTOL009199
cgctatcagacgatacacatactccaaataagggactccgggaatctggttgatgtgcgg
gctattggagagttttgtcgagaagatgacgaactcttcttgaattctagtgctcagtgc
acagctatcagcgagaatagtaaacaaaatgaaacgcctgcaaacaac------------
------------------------------aatgaagataattcaaataataatgttgtt
gtaccacataattctttcttgagtggtattaagcagaggttactttcgttcatattccaa
ggaatatggaatgaagaagcggatgaaacactg---------------------------
------------------
>PAFTOL009205
cgctatcagacgatacacatactccaaataagggactctgggaatctggttgatgtgcgg
gctattggagagttttgtcgagaagatgacgaactcttcttgaattcgagtgctcag---
---------------------------------------gcaagtagt------------
------------------------------------------------------------
------------------------------------------------------------
------------------------------------------------------------
------------------
>PAFTOL009209
cgctatcagacgatacacatactccaaataagggactctgggaatctggttgatgtgcgg
gctattggagagttttgtcgagaagatgatgaactcttcttgaattcgagtgctcagtgc
acatctatcagcgagaatagtgaacagaatgaaacgcctgcaaacaac------------
------------------------------aatgaagataattcaaataataatgttgtc
gtaccacataattctttcttgagtggtattaagcagaggttactttcgttcatattccaa
ggaatatggaatgaagaagcagatgaaacactg---------------------------
------------------
>PAFTOL009215
cgctatcagacgatacacatactccaaataagggactctgggaatctggttgatgtgcgg
gctattggagagttttgtcgagaagatgacgaactcttcttgaattctagtgctcagtgc
acagctatcagcgagaatagtaaacaaaatgaaacgcctgcaaacgac------------
------------------------------aatgaagataattcaaataataatgttgtt
gtaccacataattctttcttgagtggtattaagcagaggttactttcgttcatattccaa
ggaatatggaatgaagaagcggatgaaacactg---------------------------
------------------
>PAFTOL009223
cgctatcagacgatacacatactccaaataagggactccgggaatctggttgatgtgcgg
gctattggagagttttgtcgagaagatgacgaactcttcttgaattctagtgctcagtgc
acagctatcagcgagaatagtaaacaaaatgaaacgcctgcaaacaac------------
------------------------------aatgaagataattcaaataataatgttgtt
gtaccacataattctttcttgagtggtattaagcagaggttactttcgttcatattccaa
ggaatatggaatgaagaagcggatgaaacattg---------------------------
------------------
>PAFTOL009225
cgctatcagacgatacacatactccaaataagggactccgggaatctggttgatgtgcgg
gctattggagagttttgtcgagaagatgacgaactcttcttgaattctagtgctcagtgc
acagctatcagcgagaatagtaaacaaaatgaaacgcctgcaaacaac------------
------------------------------aatgaagataattcaaataataatgttgtt
gtaccacataattctttcttgagtggtattaagcagaggttactttcgttcatattccaa
ggaatatggaatgaagaagcggatgaaacactg---------------------------
------------------
>PAFTOL009227
cgctatcagacgatacacatactccaaataagggactccgggaatctggttgatgtgcgg
gctattggagagttttgtcgagaagatgacgaactcttcttgaattctagtgctcagtgc
acagctatcagcgagaatagtaaacagaatgaaacgcctgcaaacaac------------
------------------------------aatgaagataattcaaac------------
------------------------------------------------------------
------------------------------------------------------------
------------------
>PAFTOL009229
cgctatcagacgatacacatactccaaataagggactccgggaatctggttgatgtgcgg
gctattggagagttttgtcgagaagatgacgaacttttcttgaattcgagtgctcag---
---------------------------------------gcaagtagt------------
------------------------------------------------------------
------------------------------------------------------------
------------------------------------------------------------
------------------
>PAFTOL009231
------------------------------------------------------------
---------------------------------------------------------tgc
acagctatcagcgagaatggtaaacagaatgaaacgcctgcaaacaac------------
------------------------------aatgaagataattcaaatcataatgttgtc
gtaccacataattctttcttgagtggtattaagcagaggttactttcgttcatattccaa
ggaatatggaatgaagaagcagatgaaacactg---------------------------
------------------
>PAFTOL009233
cgctatcagacgatacacatactccaaataagggactctgggaatctggttgatgtgcga
gctattggagagttttgtcgagaagatgacgaacttttcttgaattcgagtgctcag---
------------------------------------------------------------
------------------------------------------------------------
------------------------------------------------------------
------------------------------------------------------------
------------------
>PAFTOL009241
cgctatcagacgatacacatactccaaataagggactccgggaatctggttgatgtgcgg
gctattggagagttttgtcgagaagatgacgaactcttcttgaattctagtgctcagtgc
acagctatcagcgagaatagtaaacaaaatgaaacgcctgcaaacaac------------
------------------------------aatgaagataattcaaataataatgttgtt
gtaccacataattctttcttgagtggtattaagcagaggttactttcgttcatattccaa
ggaatatggaatgaagaagcggatgaaacactg---------------------------
------------------
>PAFTOL009243
cgctatcagacgatacacatactccaaataagggactctgggaatctggttgatgtgcgg
gctattggagagttttgtcgagaagatgacgaactcttcttgaattcgagtgctcagtgc
acagcgatcagcgagaatggtaaacagaatgaaacgcctgcaaacagc------------
------------------------------aatgaagataattcaattaataatgttgtc
gtaccacataattctttcttgagtggtattaagcagaggttactttcgttcatattccaa
ggaatatggaatgaagaagcagatgaaacactgagggtccatcggttgaagaaaatgttt
tat---------------
>PAFTOL009245
cgctatcagacgatacacatactccaaataagggacactgggaatctggttgatgtgcgg
gctattggagagttttgtcgagaagatgatgaactcttcttgaattcgagtgctcagtgc
acagctatcagcgagaatagtaaacagaatgaaacgcctgcaaacaac------------
------------------------------aatgaagataattcaaataataatgttgtt
gtaccacataattctttcttgagtggtattaagcagaggttactttcgttcatattccaa
ggaatatggaatgaagaagcagatgaaacactg---------------------------
------------------
>PAFTOL009255
cgctatcagacgatacacatactccaaataagggactccgggaatctggttgatgtgcgg
gctattggagagttttgtcgagaagatgatgaactcttcttgaattcgagtgctcag---
---------------------------------------gcaagtagt------------
------------------------------------------------------------
------------------------------------------------------------
------------------------------------------------------------
------------------
>PAFTOL009257
cgctatcagacgatacacatactccaaataagggactccgggaatctggttgatgtgcgg
gctattggagagttttgtcgagaagatgatgaactcttcttgaattcgagtgctcag---
---------------------------------------gcaagtagt------------
------------------------------------------------------------
------------------------------------------------------------
------------------------------------------------------------
------------------
>PAFTOL009259
cgctatcagacgatacamatactccaaataagggactccgggaatctggttgatgtgcgg
gctattggagagttttgtcgagaagatgacgaactcttcttgaactcgagtgctcagttc
acagctatcagcgagaatagtgaacagaatgaaaagcctgcaaacaac------------
------------------------------aat---------------------------
------------------------------------------------------------
------------------------------------------------------------
------------------
>PAFTOL009263
cgctatcagacgatacacatactccaaataagggactctgggaatctggttgatgtgcgg
gctattggagagttttgtcgagaagatgacgaactcttcttgaattcgagtgctcagtgc
acagctatcagcgagaatagtaaacagaatgaaacgcctgcaaacaac------------
------------------------------aatgaagataattcaaataataatgttgtc
gtaccacataattctttcttgagtggtattaagcagaggttgctttcgttcatattccaa
ggaatatggaatgaagaagcagatgagacactg---------------------------
------------------
>PAFTOL009267
cgctatcagacaatacacatactccaaataagggactctggtaatctggttgatgtgcgg
gctattggagagttttgtcgagaagatgatgaactcttcttgaattcaagtgctcag---
---------------------------------------gcaagtagt------------
------------------------------------------------------------
------------------------------------------------------------
------------------------------------------------------------
------------------
>PAFTOL009271
cgctatcagacgatacacatacttcaaataagggactccgggaatctggttgatgtgcgg
gctattggagagttttgtcgagaagatgacgaacttttcttgaattcaagtgctcag---
---------------------------------------gcaagtagt------------
------------------------------------------------------------
------------------------------------------------------------
------------------------------------------------------------
------------------
>PAFTOL009283
cgctatcagacgatacacatactccaaataagggactccgggaatctggttgatgtgcgg
gctattggagagttttgtcgagaagatgacgaactcttcttgaattctagtgctcagtgc
acagctatcagcgagaatagtaaacaaaatgaaacgcctgcaaacaac------------
------------------------------aatgaagataattcaaataataatgttgtt
gtaccacataattctttcttgagtggtattaagcagaggttactttcgttcatattccaa
ggaatatggaatgaagaagcggatgaaacactg---------------------------
------------------
>PAFTOL009285
cgctatcagacaatacacatactccaaataagggactctggtaatctggttgatgtgcgg
gccattggagagttttgtcgagaagatgatgaactcttcttgaattcaagtgctcagttc
acagcaatcagcgagaaaagtaaacagaatgaaacgcctgcaaataac------------
------------------------------aatgacaataatccaaataataatgttgct
gtacgacagagttctttcttgagtggtataaagcagaggttactttcgttcatattccag
gcaacatggaatgaggaggcagatgaaacactg---------------------------
------------------
>PAFTOL009287
cgctatcagacgatacacatactccaaataagggactccgggaatctggtggatgtgcgg
gctattggagagttttgtcgagaagatgacgaactcttcttgaattctagtgctcagtgc
acagctatcagcgagaatagtaaacagaatgaaacgcctgcaaacaac------------
------------------------------aatgaagataattcaaacaataatattgtc
ataccacataattctttcttgagtggaattaagcagaggttactttcgttcatattccaa
ggaatatggaatgaagaagcagatgaaacactg---------------------------
------------------
>PAFTOL009291
cgctatcagacgatacacatactccaaataagggactccgggaatctggtggatgtgcgg
gctattggagagttttgtcgagaagatgacgaactcttcttgaattctagtgctcagtgc
acagctatcagcgagaatagtaaacagaatgaaacgcctgcaaacaac------------
------------------------------aatgaagataattcaaacaataatattgtc
gtaccacataattctttcttgagtggaattcagcagaggttactttcgttcatattccaa
ggaatatggaatgaagaagcagatgaaacactg---------------------------
------------------
>PAFTOL009293
cgctatcagacgatacacatactccaaataagggactccgggaatctggttgatgtgcgg
gctattggagagttttgtcgagaagatgacgaactcttcttgaattctagtgctcagtgc
acagctatcagcgagaatagtaaacaaaatgaaacgcctgcaaacaac------------
------------------------------aatgaagataattcaaataataatgttgty
gtaccacataattctttcttgagtggtattaagcagaggttactttcgttcatattccaa
ggaatatggaatgaagaagcggatgaaacactg---------------------------
------------------
>PAFTOL009299
------------------------------------------------------------
---------------------------------------------------------tgc
ccagctatcagcgagaatagtaaacagaatgaaacgcctgcaaacaac------------
------------------------------aatgaagataattcaaataataatgttgtc
gtaccacataattctttcttgagtggtattaagcagaggttactttcgttcatattccaa
ggaatatggaatgaagaagcagatgaaacactg---------------------------
------------------
>PAFTOL009301
cgctatcagacgatacacatactccaaataagggactctgggaatctggttgatgtgcgg
gctattggagagttttgtcgagaagatgacgaactcttcttgaattcgagtgctcagcgc
acagctatcagtgagaatagtaaacagaatgaaacgcctgcaaacaac------------
------------------------------aatgaagataattcaaataataatgttgtc
gtaccacataattctttcttgagtggtattaagcagaggttactttcgttcatattccaa
ggaatatggaatgaagaagcagatgagacactg---------------------------
------------------
>PAFTOL009313
cgctatcagacggtacacatactccaaataagggactctgggaaccttgttgatgtgcgg
gatgtgggagagttttgtcgagaagatgatgaactcttcttaaattcaagtgctcagtgc
acagcaattatcgagaaaagtaaacagaatgaaacgactgcaagcaac------------
------------------------------aacgaaaataatccaaacagtaatcttgtt
atacctcagcatactttcttgagtggtatcaaacagaggttactttcgttcatatttcaa
ggaatatggaatgaagaggtggacgaaacactg---------------------------
------------------
>PAFTOL009319
cgctatcagacgatacacatactacaaataagggactctgggaatctggttgatgtgcga
gctattggagagttttgtcgagaagatgatgaacttttcttgaattcaagtgctcag---
---------------------------------------gcaagtagt------------
------------------------------------------------------------
------------------------------------------------------------
------------------------------------------------------------
------------------
>PAFTOL009321
cgttatcagacgatacacatactacaaataagggactctgggaatctggttgatgtgcga
gctattggagagttttgtcgagaagatgatgaactcttcttgaat---------------
------------------------------------------------------------
------------------------------------------------------------
------------------------------------------------------------
------------------------------------------------------------
------------------
>SRR5036296
cgctatcagacgatacacatactccaaataagggacactgggaatctggttgatgtgcgg
gctattggagagttttgtcgagaagatgatgaactcttcttgaattcgagtgctcagtgc
acagctatcagcgagaatagtaaacagaatgaaacgcctgcaaacaac------------
------------------------------aatgaagataattcaaataataatgttgtc
gtaccacataattctttcttgagtggtattaagcagaggttactttcgttcatattccaa
ggaatatggaatgaagaagcagatgaaacactgagggtccatcggttgaagaaaatgttc
tatttccattttcacgat
>SRR5137211
cgctatcagacgatacacatactccaaataagggacactgggaatctggttgatgtgcgg
gctattggagagttttgtcgagaagatgatgaactcttcttgaattcgagtgctcagtgc
acagctatcagcgagaatagtaaacagaatgaaacgcctgcaaacaac------------
------------------------------aatgaagataattcaaataataatgttgtt
gtaccacataattctttcttgagtggtattaagcagaggttactttcgttcatattccaa
ggaatatggaatgaagaagcagatgaaacactgagggtccatcggttgaagaaaatgttc
tatttccattttcaagat
>SRR5137212
cgctatcagacgatacacatactccaaataagggactccgggaatctggttgatgtgcgg
gctattggagagttttgtagagaagatgacgaactcttcttgaattcaagtgctcagtgc
acagctatcagcgagaaaagtaaacagaatgaaacgcctgcaaacaac------------
------------------------------aatgaagataatccaaataataatgttgtc
ataccgcataattctttcttgagtggcattaagcagaggttactttcgttcatattccaa
ggaatatggaatgaagaagcagatgaaacactgagggtccaccagttgaagaaaaagttc
tatttccattttcaagat
>SRR7905849
cgctatcagacgatacacatactccaaataagggactctgggaatctggttgatgtgcgg
gctattggagagttttgccgagaagatgacgaactcttcttgaattcaagtgctcagtgc
atagctatcagcgagaaaagtaaacagaatgaaacgcctgcaaacaac------------
------------------------------aatgaagataatccaaataataatgttgtc
gtaccgcataattctttcttgagtggtattaagcagaggttactttcgttcatattccaa
ggaatatggaatgaagaagcagatgaaacactgagggtccaacggttgaagaaaatgttc
tatttccattttcaagat
>SRR7905861
cgctatcagacgatacacatactccaaataagggactctgggaatctggttgatgtgcgg
gctattggagagttttgtcgagaagatgacgaactcttcttgaattcgagtgctcagtgc
acagctatcagcgagaatagtgaacagaatgaaacgcctgcaaacaac------------
------------------------------aatgaagataattcaaataataatgttgtc
gtaccacmtaattctttcttgagtggtattaagcagaggttrctttcgttcatattccaa
ggaatatggaatgaagaagcagatgaaacactgagggtccatcggttgaagaaaatgttc
tatttccattttcaagat
>SRR7905862
cgctatcagacaatccacatactccaaataagggactctggtaatctggttgatgtgcgg
gctattggagagttttgtagagaagatgatgaactcttcttgaattcaagtgctcagttc
acagcaatcagcgagaaaagtaaacagaatgaaacrcctgcaaataac------------
------------------------------aatgacaataatccaaataataatgttgcc
gtaccacagagttctttcttgagtggtataaagcagaggttactttcgttcatattccag
gcaacatggaatgaagaggcagatgaarcactgagggtccaacggttgaagaagtacttc
tatttccatttccaagat
>SRR8327214
cgctatcagacgatacacatactccaaataagggactctgggaatctggtagatgtgcgg
gctattggagagttttgtcgagaagatgacgaactcttcttgaattcgagtgctcagtgc
acagctatcagcgagaatagtgaacagaatgaaacgcctgcaaacaac------------
------------------------------aatgaagataattcaaataataatgttgtc
gtaccacataattctttcttgagtggtattaagcagaggttactttcgttcatattccaa
ggaatatggaatgaagaagcagatgaaacactgagggtccatcggttgaagaaaatgttc
tatttccattttcaagat
