# Supplementary material for: Phylogenomics and classification of Cactaceae based on hundreds of nuclear genes
Source: Plant Syst Evol. 2025 Aug 11;311(5):28. doi: 10.1007/s00606-025-01948-z (PMC12339657; doi:10.1007/s00606-025-01948-z)
Supplement: Supplementary file 4 — Online Resource 4: Containing alignments and RAxML gene trees for all included loci and all phylogenetic datasets (ZIP 10372 KB) [file 606_2025_1948_MOESM4_ESM.zip › de Vos et al_ESM_4/ESM_data_alignments/QCP/6924_consensus.mafft.fasta]

>PAFTOL004547
gacgacccagtttttgagcacaaagaaaaccctaaaccggaagaagttgaagagaataag
aaatggtgggaggagtttaggaatagccctgtagttcaattcttggtgaaggstgaggag
attgctgatactctcaatgagatggagcttaaggcgaatgaggcccctttctggagggag
gattcgaaggtttggaaggctgttcctcatgttactgggttcgatggcaggcccatgccc
agaaaagctctcaggtcttcgatggaagctgatgagaaattttgggatttttttaagcag
ttcttgtttgggc--------tttgggggttcaagcagcggccgtacccgccgggacggc
ctatcgatgctgcccaggctattgggtataagaatctggaggagcggtattatgattttg
taatgaagactggtggctggtactacaaggatcgtttgggtcgtacaaggggaccgtgtg
agctcattcagttgaagactgcgtggggtggtggcataattgatacccatacttttgtgt
ggggagaggacatggatgagtgggcgccaattggcatgatctatggcttggaaggagcaa
ttgctacttggga-----------------------------------------------
------------------------------------------------------------
------------------------------------------------------------
------------------------------------------------------------
------------------------------------------------------------
-aaggaagcagttggctgaagttatccctggtttaagaccctgggaggtactaagtgtgg
aacaagccatggatcagataacttatgatggagaatggtatcgtgagcctcttggctcct
acacaactggtcctccatacatacggcgctggaacagggacattttg-------------
------------------------------------------------------------
------------------------------------------------------------
-----------
>PAFTOL004552
gacgacccagtttttgagcacaaagaaaaccctaaaccggaagaagctgaagagaataag
aaatggtgggaggagtttagaaatagcccagtagttcagttcttggtgaaggctgaggag
attgctgatactctcaatgagatggagcttaaggcgaatgacgccccttactgcagggag
gattcgaagctttggaaggctattcctcatgttactgggttcgatggcaggccaatgccc
agaaaggctctcagatctaagaaggaagctgatgacaaattttgggatttttttaagcag
ttcttgtttgggc--------tttgggggttcaagcagcggycgtacccgccgrgacggc
ctatcgatgctgcccagtctattgggtataataatctcgaaaatattttccgagcagttg
taatgaaaactggtggctggtactacaaggatcgtttgggtcgtacaaggggaccatgtg
agctcattcagttgaagactgcttggggtggtggcataattgatacccatacttttgtgt
ggggagaggacatggatgagtgggcgccaattggcatgatttatggcttggaaggagcaa
ttgctacttgggaagtcaggctgggagcggctgctacagaatttttgcac------aagc
ttcagaaaggaatatctccttgggttccactaaaggggcatgaaaacagaacttataagc
agctacaggaggaggctgtggaaagtaagaatcgggatttggctgtactcaaagccaatg
atggtatctggcctggagtgagagcaccaagccataccctctttttatgggcgagtggtt
ctgagctaacaacgattctagaatctgactacatgccaaacaaatatataccaaaagatt
taaggaagcagttggctgaagttatccctggtttaagaccctgggaggtactaagtgtgg
agcaagccatggatcagataacgtatggcagagaatggtatcgtgagcctcttggctcct
acacaactggtcctccgtacatacagcgttggaactgtgactttttg-------------
------------------------------------------------------------
------------------------------------------------------------
-----------
>PAFTOL004553
gacgacccagtttttgagcacaaagaaaaccctaaaccggaagaagttgaagagaataag
aaatggtgggaggagtttaggaatagcccagtagttcagttcttggtgaaggctgaggag
attgctgatactctcaatgagatggagcttaaggcgaatgaggcccctttctggagggag
gattcgaagctttggaaggctgttcctcatgttactgggttrgatggcaggccaatgccc
agaaaagctctcaggtcttcgatggaagctgatgagaaattttgggatttttttaagcag
ttcttgtttgggc--------tttgggggttcaagcagcggccgtacccgccgggacggc
ctatcgatgctgcccaggctattgggtataagaatctggaggagcggtattatgattttg
taatgaggactggtggctggtactacaaggatcgtttgggtcgtacaaggggaccatgtg
agctcattcagttgaagactgcgtggggtggtggcataattgatacccatacttttgtgt
ggggagaggacatggatgagtgggcgccaattggcatgatctatggcttggaaggagcaa
ttgctacttgggaagtcaggctgggagcggctgctacagcatttttgcac------aagc
ttcagaaaggaatacctccttgggttccactaaaggggcatgaaaagaaaacttataagc
agctacaagaggaggctgtggaaagtaagaatcgggatttggccgtactcaaagccaatg
atggtatctggcctggagtgagagcaccaagccataccctctttttatgggctagtggtt
ctgagctaacaacgattctagaatctgactacatgccaaacaaatatataccaaaagatt
taaggaagcagttggctgaagttatccctggtttgagaccctgggaggtactaagtgtgg
aacaagccatggatcagataacgtatgacagaaaatggtatcgtgagcctcttggctcct
acacaactggtcctccgtacatacagcgctggaacagggacattttg-------------
------------------------------------------------------------
------------------------------------------------------------
-----------
>PAFTOL004554
gacgacccagtttttgagcacaaagaaaaccctaaaccggaagaagctgaagagaataag
aaatggtgggaggagtttaggaatagcccagtagttcagttcttggtgaaggctgaggag
attgctgatactctcaatgagatggagcttaaggcgaatgacgccccttactgcagggag
gattcgaagctttggaaggctattcctcatgttactgggttcgatggcaggccaatgccc
agaaaggctctcagatctaagaaggaagctgatgacaaattttgggatttttttaagcag
ttcttgtttgggc--------tttgggggttcaagcagcggccgtacccgccgggacggc
ctatcgatgctgcccagtctattgggtataataatctcgaggagcggtattatgattttg
taatgaaaactggtggctggtactacaaggatcgtttgggtcgtacaaggggaccatgtg
agctcattcagttgaagactgcttggggtggtggcataattgatacccatacttttgtgt
ggggagaggacatggatgagtgggcgccaattggcatgatttatggcttggaaggagcaa
ttgctacttgggaagtcaggctgggagcgrctgctacagaatttttgcac------aagc
ttcagaaaggaatacctccttgggttccactaaaggggcatgaaaacagaacttataagc
agctacaggaggaggctgtggaaagtaagaatcgggatttggctgtactcaaagccaatg
atggtatctggcctggagtgagagcaccaagccataccctctttttatgggcgagtggtt
ctgagctaacaacgattctagaatctgactacatgccaaacaaatatataccaaaagatt
taaggaagcagttggctgaagttatccctggtttaagaccctgggaggtactaagtgtgg
aacaagccatggatcagataacgtatggcagagaatggtatcgtgagcctcttggctcct
acacaactggtcctccgtacatacagcgttggaactgtgactttttg-------------
------------------------------------------------------------
------------------------------------------------------------
-----------
>PAFTOL004555
gacgacccagtttttgagcacaaagaaaaccctaaaccggaagaagttgaagagaataag
aaatggtgggaggagtttaggaatagcccagtagttcagttcttggtgaaggctgaggag
attgctgatactctcaatgagatggagcttaaggcgaatgaggcccctttctgtagggag
gattccaagctttggaaggctgttcctcatgttactgggctcgatggcaggccaatgccc
agaaaagctctcaggtcttcgatggaagctgatgagaaattttgggatttttttaagcag
ttcttgtttgggc--------tttgggggttcaagcagcggccgtacccaccgggacggc
ctatcgatgctgcccaggctattgggtataagaatctggaggagcggtattatgattttg
taatgaagactggtggctggtactacaaggatcgtttgggtcgtacaaggggaccatgtg
agctcattcagttgaagactgcgtggggtggtggcataattgatacccatacttttgtgt
ggggagaggacatggatgagtgggcgccaattggcatgatctatggcttggaaggagcaa
ttgctacttgggaagtcaggctgggagcggctgctacagcatttttgcac------aagc
ttcagaaaggaatacctccttgggttcccctaaaggggcatgaaaagaaaacttataagc
agctacaagaggaggctgtggaaagtaagaatcgggatttggctgtactcaaagccaatg
atggtatctggcctggagtgagagcaccaagccatacgctctttttatgggctagtggtt
ctgagctaacaacgattctagaatctgactacatgccaaacaaatatataccaaaagatt
taaggaagcagttggctgaagttatccctggtttaagaccgtgggaggtactaagtgtgg
aacaagccatggatcagataacgtatgacagagaatggtatcgtgagcctcttggctcct
acacaactggtcctccgtacatacggcgctggaacagggacattttg-------------
------------------------------------------------------------
------------------------------------------------------------
-----------
>PAFTOL004556
gacgacccagtttttgagcacaaagaaaaccctaaaccggaagaagtggaagagaataag
aaatggtgggaggagtttaggaatagcccagtagttcagttcttggcgaaggctgaggag
attgctgatactctgaatgagatggagcttaaggcgaatgagacccctttctggagggag
gattcgaagctttggaaggctgttcctcatgt----------------------------
------------------------------------------------------------
------------------------------------------------------------
----------------------------------------------------------ga
taatgaagactggtggctggtactacaaggatcgtttgggtcgtacaaggggaccatgtg
agctcattcagctgaagactgcttggggtggtggcataattgatacccatacttttgtgt
ggggagaggacatggatgagtgggcaccaattggcatgatctatggcatggaaagagcaa
ttgctacttgggaagtcaggctgggagcggctgctacagcatttttgcac------aagc
ttcagaaaggaatacctccttgggtcccactaaaggggcatgaaaacaaaacttataagc
agctacaggaggaggctgtggatagtaagaatcgggatttggctgtgctcaaagccaatg
atggtatctggcctggagtgagagcaccaacccataccctttttttatgggctagtggtt
ctgagctaacaacgattctagaatctgactacatgccaaacaaatatataccaaaacatt
taaggaagcagttggctaaagttatccctggtttgagaccctgggaggtactaagtgtgg
aacaagccatggatcagataacgtatgacggaaaatggtaccgtgagcctcttggctcct
acagaactattcctcggtacatagagcgctggaacggcgacctttta-------------
------------------------------------------------------------
------------------------------------------------------------
-----------
>PAFTOL004560
gacgacccagtttttgagcacaaagaaaaccctaaaccggaagaagttgaagagaataag
aaatggtgggaggagtttaggaagagcccagtagttcagttcttggtgaaggctgaggag
attgctgatactctcaatgagatggagcttaaggcgaatgacgccccttactgcagggag
gattcgaagctttggaaggctattcctcatgctactgggttcgatggcaggccaatgccc
agaaaagctctcagatctccgaaggaagctgatgacaaattttgggatttttcaaagcag
ttcttgtttgggc--------tttgggggttcaagcagcggccgtacccgccgggacggc
ctatcgatgctgcccagtctattgggtataataatctcgaggagcggtattatgattttg
taatgaagactggtggctggtactacaaggatcgtttgggtcgtacaaggggrccatgtg
agctcattcagttgaagactgcctggggtggtggcataattgatactcacacttttgtgt
ggggagaggacatggatgagtgggcgccaattggcatgatttatggcttggaaggagcag
ttgctacttgggaagtcaggctgggagcggctgctacagcatttttgcac------aagc
ttcagaaaggaatatctccttgggttccwctaaaggggcatgaaaagagaacttataagc
agctacaggaagaggctgtggaaagtaagaatcgggatttggctgtactcaaagccaatg
gtggtatctggcctggagtaagagcaccaagccataccctctttttatgggctagtggtt
ctgagctaacaacgattctagaatctgactgcatgccaaacaaatatataccaaaagatt
taaggaagcagttggctgaagttatccctggtttaagaccctgggaggtactaagtgtgg
aacaagccatggatcagataacgtatggcagagaatggtatcgtgagcctcttggcttct
acacaactggtcctccatacatacagcgctggaactgggactttttg-------------
------------------------------------------------------------
------------------------------------------------------------
-----------
>PAFTOL004561
gaagatccagtgtttgagcacaaagaaaaccctatagcggaagaagttgaagagaataag
aaatggtgggacgagtttaggagtagcccaatagttcagtttatgaccaaggccgagcag
attgctgatactttgaatgagatggagcttaaggcgaatgaggtcccttattacaaggag
gatttgaagctttggaaggcggttcctcatgttactgggttggatggcaggccaatg---
-----------aaagtcttttaaggaaaataatgttaaattttgcarcttttttaagcag
ttcttgtttgggctttgggcgtttggggtttcaagcggtggccctacccgcygggacggc
ctatcagtgttgcctaggccattaggtataagaatctggacaagtggtattatgatttta
taatgaagactggtggctggtacaagaaggatcgtttgggtcttccaaggggacaatgtg
agctcattcagctgaagagcgcttggggtggtggcataattgatgcccatacttttgtgt
gggtggaggacatggatgagtgggcgccaattgccatgatctatggctcggaagaagcag
ttgctacttgggaagtcacgctgggagcagctgctacarcatttttgcac------aagc
ttcakaaagggatacctccttgggttccattgaaggggcatraaaagaraagttacaaga
agctaaagcaggaggcygtggaaagtaagaatcgtgmtttggctgtactcaaagcgaatg
atggtatctggcctggagtgagatcaccaagccataccctctktttatgggctagtggtt
ctgagctgaccacaattctagaatctgactacatgccaaacaagtatgtaccaaaccata
taagggagcagttggctgaagctatccctagtttaagaccatggtaagtactaagtgtgg
aacaagccatggatcagatcacgtatggttg---ctggtatcgtgacccccttggctgct
acatgactggtcctccgtacatagatcgctggaacaaagat-------------------
------------------------------------------------------------
------------------------------------------------------------
-----------
>PAFTOL004562
gacgacccagtttttgagcacaaagaaaaccctaaaccggaagaagttgaagagaataag
aaatggtgggaggagtttaggaatagcccagtagttcagttcttggtgaaggctgaggag
attgctgatactctcaatgagatggagcttaaggcgaatgacgccccttactgcagggag
gattcgaagctttggaaggctattcctcatgttactgggttcgatggcaggccaatgccc
agaaaagctctcagatctccgaaggaagctgatgagaaattttgggatttttttaagcag
ttcttgtttgggc--------tttgggggttcaagcagcggccgtacccgccgggacggc
ctatcgatgctgcccagtctattgggtataataatctcgaggagcggtattatgattttg
taatgaagactggtggctggtactacaaggatcgtttgggtcgtacaaggggaccatgtg
agctcattcagttgaagacggcctggggtggtggcataattgatacccatacttttgtgt
ggggagaggacatggatgagtgggcgccaattggcatgatttatggcttggaaggagcaa
ttgctacttgggaagtcaggctgggagcggctgctacagcatttttgcac------aagc
ttcagaaaggaatgtctccttgggttccactaaaggggcatgaaaagagaacttataagc
agctacaggaggaggctgtggaaagtaagaatcgggatttggctgtactcaaagccaatg
atggtatctggcctggagtgagagcaccaagccataccctctttttatgggctagtggtt
ctgagctaacaacgattctagaatctgactacatgccaaacaaatatataccaaaagatt
taaggaagcagttggctgaagttatccctggtttaagaccctgggaggtactaagtgtgg
aacaagccatggatcagataacgtatggcagagaatggtatcgtgagcctcttggcttgt
acacaactggtcctccatacatagagcgctggaactgggactttttg-------------
------------------------------------------------------------
------------------------------------------------------------
-----------
>PAFTOL004563
gacgaccyagtttttgagcacaaagaaaaccctaaaccggaagaagttgaagagaataag
aaatggtgggaggagtttaggaatagcccagtagttcagttcttggtgaaggctgaggag
attgctgatactctcaatgagatggagcttaaggcgaatgagtcccctttacggagggag
gattcgaagctttggaaggctgttcctcatgttactgggttcgatggcaggccaatgccc
agaaaagctctcagatcttcgaaggaagctgatgataaattttgggatttttttaagcag
ttcttgtttgggc--------tttgggggttcaagcagcggccgtacccgccgggacggc
ctatcgatgctgcccaggctattgggtataaaaaactggaggagcggtattatgattttg
taatgaagactggtggctggtactacaaggatcgtttgggtcgtacaaggggaccgtgtg
agctcattcagttgaagactgcttggggtggtggcataattgatacccatacttttgtgt
ggggagaggacatggatgagtgggcgccaattggcatgatctatggcttggaaggagcaa
ttgctacttgggaagtcaggctgggagcggctgctacarcatttttgctc------aagc
ttcagaaaggaatacctccttgggttccactaaaggggcatgaaaagaaaacttataagc
agctacaggaggaggctgtcgaaagtaagaatcgggatttggctgtactcaaagccaatg
atggtatctggcctggagtgagagcaccaagccataccctctttttatgggctagtggtt
ctgagctaacaacgattctagaatctgactacatgccaaacaaatatataccaaaagatt
taaggaagcagttggctgaagttatccctggtttaagaccctgggaggtactaagtgtgg
aacaagccatggatcagataacgtatgaaagagaatggtatcgtgagccccttggctcct
acacaactggtcctccatacataaagcgctggaacagggactttttg-------------
------------------------------------------------------------
------------------------------------------------------------
-----------
>PAFTOL004564
------------------------------------------------------------
------------------------------------------------------------
------------------------------------------------------------
------------------------------------------------------------
------------------------------------------------------------
------------------------------------------------------------
------------------------------------------------------------
------------------------------------------------------------
-----------------------------ggtggcataattgatacccacacttttgtgt
ggggggaggacatggatgagtgggcgccaattggcatgatctatggcttggaagaagcag
ttgctacttgggaa----------------------------------------------
------------------------------------------------------------
------------------------------------------------------------
------------------------------------------------------------
------------------------------------------------------------
------------------------------------------------------------
------------------------------------------------------------
------------------------------------------------------------
------------------------------------------------------------
------------------------------------------------------------
-----------
>PAFTOL004565
gacgaccccgtttttgagcacaaagaaaaccctaaamcggaagaagtgsaagagaataag
aaatggtgggaggagtttagaaatagcccagtagttcagttcttggcaaaggctgaggag
attgctgatgctctgaatgagatggagcttaaggcgaatgaggcccctctctggagggaa
gattcgaatctttggaaggctgttcctcatgttactgggttcgatggcagaccaatgccc
agaaaagctctcaggtcttcgaaggaatctgatgagaaattttgggatttttttaagcag
ttcttgtttgggc--------tttgggggttcaagcagcggccgtacccgccgggacggc
ctatcgatgctgcccaggctattgggtataataatctggagaagcggtattacgatttta
taatgaagactggtggctggtactacaaggatcgtttgggtcgtacaaggggaccatgtg
agctcattcagctgaagactgcttggggtggtggcataattgatacccatacttttgtgt
ggggacaggacatggatgagtgggcgccaattggcatgatctatggcatggaaggagcaa
ttgctacttgggaagtcaggctgggagcggctgctacagcatttttgcac------aagc
ttcagaaaggaatacccccttgggtcccactaaaagggcatgaaaacagaacttataagc
agctacaggaggaggctggggaaagtaagaaccgggatttggctgtactcaaagccaatg
atggtatctggcctggagtgagagcaccaacccataccctctttttatgggctagtggtt
ctgagctaacaacgattctagaatctgactacatgccaaacaaatatataccaaaacaat
taagaaagcagttggctaaagttatccctggtttaagaccctgggaggtactaagtgtgg
aacaagccatggatcagataacatataacagaaaatggtaccgtgagcctcttggctcct
acataactggtcctcggtacatcgagcgttggaatgaaagacttctg-------------
------------------------------------------------------------
------------------------------------------------------------
-----------
>PAFTOL004567
gacgacccagtttttgagcacaaagaaaaccctaaaccggaagaagttgaagaaaataag
aagtggtgggagaagtttaggaatagcccagtagttcagttcttggtgaaggctgaggag
attgctgatactctcaatgagatggagcttaaggcgaatgaggccccttactgcagggag
gattcgaagctttggaaggctattcctcatgttactgggttcgatggcaggccaatgccc
agaaaagctctcagatcttcgaaggaagctgatgagagattttgggatttttttaagcag
ttcttgtttgggc--------tttgggggttcaagcagcggccgtacccgccaggacggc
ctatcgatgctgcccaggctattggttataataatctggaggagcggtattatgattttg
taatgaagactgggggctggtactacaaggatcgtttgggtcgtacaaggggaccatgtg
agctcattcagttgaagactgcttggggtggtggcataattgatacccatacttttgtgt
ggggagaggacatggatgagtgggtgccaattggcatgatttatggcttggaaagagcaa
ttgctacttgggaagtcaggctgggagctgctgctacagcatttttgcac------aagc
ttcagaaaggaatacctccttgggttccgctaaaggggcatgaaaagaaaacttacaagg
agctacaggaggaggctgtggaaagtaagaatcgggatttggctgtactcaaagtcaacg
atggtatctggcctggagtgagagcaccaagccataccctctttttatgggctagtggtt
ctgagctaacaacgattctagaatctgactacatgccaaacaaatatataccaaaagatt
taaggaagcaattggctgaagttatccctggtttaagaccctgggaggtactaagtgtgg
aacaagccatggatcagataacgtatggcagagaatggtatcgtgagcctcttggctcct
acacaactggtcctccgtacatagagcgctggaacagggactttatg-------------
------------------------------------------------------------
------------------------------------------------------------
-----------
>PAFTOL004568
gacgacccagtttttgagcacaaagacaaccctaaaccggaagaagttgaagagaataag
aagtggtgggaggagtttaggaatagcccagtagttcagttcttgaygaaggctgaggag
attgctgatactctyaatgagatggagcttaaggcgaatgargccccttactgcagggag
gattcgaagctttggaaggctattcctcatgttactgggttcgacggcaggccaatgccc
agaaaagctctcagatcttcgaaggaagctgatgagagattttgggattttttcaagcag
ttcttgtttgggc--------tttgggggttcaagcagcggccgtacccgccaggacggc
ctatcgatgccgcccaggctattgggtataataatctggaggagcggtattacgattttg
taatgaagactgggggctggtactacaaggatcgtttgggtcgtacaagaggaccatgtg
agctcattcarttgaagactgcttggggtggtggcataattgatacccatacttttgtgt
ggggagaggacatggatgaatgggcaccaattggcatgatttatggcttggaaagggcaa
ttgctacttgggaagtcaggctgggagcagctgctacagcatttttgcac------aagc
ttcagaaaggaatacctccttgggttccactaaaggggcatgaaaagaaaacttataagc
agctacaggaggaggctgtggaaagtaagaatcgggatttggctgtacttaaagtcaatg
atggtatctggcctggagtgagagcaccaagccataccctctttttatgggctagtggtt
ctgagctaacaacgattctagaatctgactacatgccaaacaaatatataccaaaagatt
taaggaagcagttggctsgagttatccctggtttaagaccctgggaggtactaagtgtgg
aacaagccatggatcagataacgtatggcagagaatggtatcgtgagccccttggctcct
atacaactggtcctccgtacatagagcgctggaacagggaccttgtg-------------
------------------------------------------------------------
------------------------------------------------------------
-----------
>PAFTOL004572
gacgacccagtttttgcgcacgaagaaaaccctaaaccggaagaagtggaagagaataag
aaatggtgggaggagtttaggaatagcccggtagttcagttcttggcgaagtctgagcag
attactgatactctgaatgagatggagcttaaggcgaatgaggcccctttctggagggag
gattcgaagctttggaaggctgttcctcatgttactgggttcgatggcaggccaatgccc
agaaaagctctcaggtcttcaaaggaatctgatgagaaattttgggacttttttaagcag
ttcttgtttgggc--------tttgggggttcaagcagcggccgtacccgcagggacggc
ctatcgatgctgcccaggctattgggtataataatctggagaagcggtattatgatktta
taatgaagactggtggctggtactacaaggatcgtttgggtcgtacaaggggaccatgtg
agctcattcagctgaagactgcttggggtggtggcataattgatacccatacttttgtgt
ggggacaggacatggatgagtgggcgccaattggcatgatctatggcatggaaggagcaa
ttgctacttgggaagtcaggctgggagcggctgctacagcatttttgcac------aagc
ttcagaaaggaatacctccttgggtcccactaaaggggcatgaaaacaaaacttataaga
agctacaggagaaggctgtggaaagtaagaatcgggatttggctgtactcaaagccaatg
atggtatctggcctggagtgagagcaccaacccataccctctttttatgggctagtggtt
ctgagctaacaacgattctagaatctgactacatgccaaacaaatatattccaaaacaat
tmaggaagcagttggctaaagttatccctggtttaagaccctgggaggtactaagtgtgg
aacaagccatggatcagataacatatgacagaaaatggtaccgtgagccacttggctcct
acataacttgtcctcggtacatagagcgctggaacaaaaggcttttg-------------
------------------------------------------------------------
------------------------------------------------------------
-----------
>PAFTOL004573
gacgatccagtttttgagcacaaagaaaaccctaaaccggaagaagtggaagagaataag
aaatggtgggagcagtttagaaatagcccagtagttcagttcttggcgaaggctgaggag
attgctgatactctgaatgagatggagcttaaggcgaatgaggcccctatctggagggag
gattcgaagctttggaaggctgttcctcatgttactgggctcgatggcaggccaatgccc
agaaaagctctcaggtctttgaaggaatctgatgagaaattytgggatttttttaagcag
ttcttgtttgggc--------tttgggggttcaagcagcggccgtatccgccgggacggc
ctatcgatgctgcccaggctattgggtataataatctggagaagcggtattatgatttta
taatgaagactggtggctggtactacaaggatcgtttgggtcgtacaaggggaccatgtg
agctcattcagctgaagactgcttggggtggtggcataattgatacccatacttttgtgt
ggggagaggacatggatgagtgggcgccaattggcatgatctatggcatggaacgagcaa
ttgctacttgggaagtcaggctgggagcggctgctacagcatttctgcac------aagc
ttcagaaaggaatacctccttgggtcccactaaaggggcatgaaaacaaaacttataagc
agctacaggaggaggctgtggaaagtaagaatcgggatttggctgtactcaaarccaatg
atggtatctggcctggagtgagagcaccaacccataccctctttttatgggctagtggtt
ctgagctaacaacgattctagaatctgactacatgccaaacaaatatataccaaaacatt
taaggwagcagttggctaaagttatccctggtttaagaccctgggaggtactaagcgtgg
aacaagccatggatcagataacgtatgacagaaaatggtaccgtgagccactttgcacct
acataactagtcctcggtacatacagcgctggaacaagaggcttttg-------------
------------------------------------------------------------
------------------------------------------------------------
-----------
>PAFTOL004574
gacgacccagtttttgagcataaagaaaaccctaagccggaagaagttgaagagaataag
aaatggtgggaggagtttaggaatagcccagtagttcagttcttggtgaaggctgaggag
attgctgatactctcaatgagatggagcttaaggcaaatgaggcccctttctggagggag
gattcgaagctttggaaggctgttcctcatgttactgggttcgatggcaggccaatgccc
agaaaagctctcaggtcttcgaaggaagctgatgagaaattttgggatttttttaagcag
ttcttgtttgggc--------tttgggggttcaagcagcggccttacccgccgggacggc
ctatcgatgctgcccaggctattgggtataagaatctggaggagcggtattatgattttg
taatgaagactggtggttggtactacaaggatcgtttgggtcgtacaaggggaccatgtg
agctcattcagttgaagactgcgtggggtggtggcataattgatacccatacttttgtgt
ggggagaggacatggatgagtgggcgccaattggcatgatctatggcttggaaggagcaa
ttgctacttgggaagtcaggctgggagcggctgctacagcatttttgcac------aagc
ttcagaaaggaatacctccttgggtaccactaaaggggcatgaaaagaaaacttataagc
agctacaagaggaggctgtggaaagtaagaatcgggatttggctgtactcaaagccaatg
atggtatctggcctggagtgagagcaccaagccataccctctttttatgggctagcggtt
ctgagctaacaacgattctagaatctgactacatgccaaacaaatatataccaaaagatt
taaggaagcagttggctgaagttatccctggtttaagaccctgggaagtactaagtgtgg
aacaagccatggatcagataacgtatggcagagaatggtatcgtgagcctcttggctcct
acacaactggtcctccgtacatacggcgctggaacagggactttttg-------------
------------------------------------------------------------
------------------------------------------------------------
-----------
>PAFTOL004577
gacgacccggtttttgagcacaaagaaaaccctaaaccggaagaagttgaagagaataag
aaatggtgggaggagtttaggaatagcccagtagttcagttcttggtgaaggctgaggag
attgctgatactctcaatgagatggagcttaaggcgaatgacgccccttactgcagggag
gattcgaagctttggaaggctattcctcatgttactgggttcgatggcaggccaatgccc
agaaaagctctcagatctccgaaggaagctgatgacaaattttgggatttttcaaagcag
ttcttgtttgggc--------tttgggggttcaagcagcggccgtacccgccgggacggc
ctatcgatgctgcccagtctattgggtataataatctcgaggagcggtattatgatttta
taatgaagactggtggctggtactacaaggatcgtttgggtcgtacaaggggaccatgtg
agctcattcagttgaagactgcctggggtggtggcataattgatacccacacttttgtgt
ggggagaggacatggatgagtgggcgccaattggcatgatttatggcttggaaggagcaa
ttgctacttgggaagtcaggctgggagcggctgctacagcatttttgcac------aagc
ttcagaaaggaacatctccttgggttccactaaaggggcatgaaaagagaacttataagc
agctacaggaggaggctgtggaaagtaagaatcgggatttggctgtactcaaagccaatg
gtggtatctggcctggagtgagagcaccaagccataccctctttttatgggctagtggtt
ctgagctaacaacgattctagaatctgactgcatgccaaacaaatatataccaaaagatt
taaggaagcagttggctgaagttatccctggtttaagaccctgggaggtactaagtgtgg
aacaagccatggatcagataacgtatggtagagaatggtatcgtgagcctcttggcttct
acacaactggtcctccatacatacagcgctggaactgggactttttg-------------
------------------------------------------------------------
------------------------------------------------------------
-----------
>PAFTOL004578
gacgacccagtttttgagcacaaagaaaaccctaaaccggaagaagtggaagagaataag
aaatggtgggagaagtttaggaatagcccagtagttcagttcttggcgaaggctgaggag
attgctgatactctgaatgagatggagcttaaggcgaatgaggcccccttctggagggag
gattcgaagctttggaaggctgttcctcatgttactgggttcgatggcaggccaatgccc
agaaaagctctcaggtcttcgaaggaatctgatgagaaattttgggatttttttaagcag
ttcttgtttgggc--------tttgggggttcaagcagcggccgtacccgccaggacggc
ctatcgacgctgcccaggctattgggtataaaaatctggagaagcggtattatgatttta
taatgaagactggtggctggtactacaaggatcgtttgggtcgtacaaggggaccatgtg
agctcattcagctgaagactgcttggggtggtggcataattgatacccatacttttgtgt
ggggagaggacatggatgagtgggcgccaattggcatgatctatggcatggaaggagcaa
ttgctacttgggaagtcaggctgggagcggctgctacagcatttttgcac------aagc
ttcagaaaggaatacctccttgggtcccactaaaggggcatgaaaacaaaacttataagc
agctacaggaggaggctgtggcaagtaagaatcgggatttggctgtactcaaagccaatg
atggtatctggcctggagtgagagcaccaagccataccctctttttatgggctagtggtt
ctgagctaacaacaattctagaatctgactacatgccaaacaaatatataccaaaacatt
taaggaagcagttggctaaagttatccctgatttaagaccctgggaggtgctaagtgtgg
aacaagccatggatcagataacgtatgacagagaatggtaccgtgagcctcttggctgct
ayacaactggtcctccgtacatacggcgctggaacgacgacgttttg-------------
------------------------------------------------------------
------------------------------------------------------------
-----------
>PAFTOL004582
gacgacccagtttttgagcacaaagaaaaccctaaaccggaagaagtggaagagaataag
aaatggtgggaggagtttaggaatagcccagtagttcagttcttggcgaaggctgaggag
attgctgatgctctgaatgagatggagctgaaggcgaatgaggcccctttctggagggag
gattcgaagctttggaaggctgttcctcatgttactgggttcgatggcaggccaatgccc
agaaaagctctgaggtcttcgaaggaatctgatgagaaattttgggatttttttaagcag
ttcttgtttgggc--------tttgggggttcaagcagcggccgtacccgccgggacggc
ctatcgatgctgcccaggctattgggtataataatctggagaagcggtattatgattttg
taatgaagactggtggctggtactacaaggatcgtttgggtcgtacaagaggaccatgtg
agctcattcagctgaagactgcttggggtggtggcataattgatacccatacttttgtgt
ggggagaggacatggatgagtgggcgccaattggcatgatctatggcatggaaggagcaa
ttgctacttgggaagtcaggctgggagcggctgctacagcatttttgcac------aagc
ttcagaaaggaatacctccttgggtcccactaaaggggcatgaaaacaaaacttataagc
agctacaggaggaggctgtggaaagtaagaatcgggatttggctgtactcaaagccaatg
atggtatctggcctggagtgagagcaccaagccatacccactttttatgggctagtggtt
ctgagctaacaacgattctagagtctgactacatgccaaacaaatatataccaaaacatt
taaggaagaagttggctgaagttatccctggtttaagaccctgggaggtactaagtgttg
aacaagccatggatcagataacgtatgacagagaatggtaccgtgagcctctgggctcct
acacaactggtcctccgtacatacggcgctggaacagggactttttg-------------
------------------------------------------------------------
------------------------------------------------------------
-----------
>PAFTOL004583
gacgacccagtttttgaacacaaagaaaaccctaaaccggaagaagttgaagagaataag
aaatggtgggaggagtttaggaatagcccagtagttcagttcttggtgaaggctgaggag
attgctgatastctcaatgagatggagcttaaggcgaatgaggaccctttctggagggag
gattcgaagctttggaaggctgttcctcatgttactgggttagatggcaggccaatgccc
agaaaagctctcaggtcttcgatggaagctgatgagaaattttgggatttttttaagcag
ttcttgtttgggc--------tttgggggttcaagcagcggccgtacccgccgggacggc
ctatcgatgctgcccaggctattgggtataagaatctggaggagcggtattatgattttg
taatgaggactggtggctggtactacaaggatcgtttgggtcgtacaaggggaccatgtg
agctcattcagttgaagactgcgtggggtggtggcataattgatacccatacttttgtgt
ggggagaggacatggatgagtgggcgccaattggcatgatctatggcttggaaggagcaa
ttgctacttgggaagtcaggctgggagcggctgctacagcatttttgcac------aagc
ttcaggaaggaatacctccttgggttccactaaaggggcatgaaaagaaaacttataagc
agctacaagaggaggctgtggaaagtaagaatcgggatttggctgtactcaaagccaatg
atggtatctggcctggagtgagagcaccaagccataccctctttttatgggctagtggtt
ctgagctaacaacgattctagaatctgactacatgccaaacaaatatataccaaaagatt
taaggaagcagttggctgaagttatccctggtttaagaccctgggaggtactaagtgtgg
aacaagccatggatcagataacgtatgacagagaatggtatcgtgagcctcttggctcct
acacaactggtcctccgtacatacaacgctggaacagggacattttg-------------
------------------------------------------------------------
------------------------------------------------------------
-----------
>PAFTOL004584
gacgacccagtttttgagcacaaagaaaagcctaaaccggaagaagttgaagagaataag
aaatggtgggaggagtttaggaatagcccagtagttcagttcttggtgaaggctgaggag
attgctgatactctcaatgagatggagcttaaggcgaatgacgccccttactgcagggag
gattcgaagctttggaaggctattcctcatgttactgggttcgatggcaggccaatgccc
agaaaagctctcagatctccgaaggaagctgatgacaaattttgggatttttttaagcag
ttcttgtttgggc--------tttgggggttcaagcagcggccgtacccgccgggacggc
ctatcgatgctgcccagtctattgggtataataatctcgaggagcggtattatgattttg
taatgaagactggtggctggtactacaaggatcgtttgggtcgtacaaggggaccatgtg
agctcattcaattgaagactgcctggggtggtggcataattgatacccatacttttgtgt
ggggagaggacatggatgagtgggcgccaattggcatgatttatggcttggaaggagcaa
ttgctacttgggaagtcaggctgggagcggctgctacagcatttttgcac------aagc
ttcagaaaggaatatctccttgggttccactaaaggggcatgaaaagagaacttataagc
agctacaggaggaggctgtggaaagtaagaatcgggatttggctgtactcaaagccaatg
atggtatctggcctggagtgagagcaccaagccataccctctttttatgggctagtggtt
ctgagctaacaacgattctagaatctgactgcatgccaaacaaatatataccaaaagatt
taaggaagcagttggctgaagctatccctggtttaagaccctgggaggtactaagtgtgg
aacaagccatggatcagataacgtatggcagagaatggtatcgtgagcctcttggcttct
acacaactggtcctccatacatacggcgctggaactgggactttttg-------------
------------------------------------------------------------
------------------------------------------------------------
-----------
>PAFTOL004587
gacgatccagtttttgagcacaaagaaaaccctaaaccggaagaagttgaagagaataag
aaatggtgggaggagtttaggaatagcccagtagttcagttcttggtgaaggctgaggag
attgctgatactctcaatgagatggagcttaaggcgaatgaggcccctttctggagggag
gattcgaagctttggaaggctgttcctcatgttactgggttcgatggcaggccaatgccc
agaaaagctctcaggtcttcgatggaagctgatgagaaattttgggatttttttaagcag
ttcttgtttgggc--------tttgggggttcaagcagcggccgtacccgccgggacggc
ctatcgatgctgcccaggctattgggtataagaatctggaggagcggtattatgattttg
taatgaagactggtggctggtactacaaagatcgtttgggtcgtacaaggggaccatgtg
agctcattcagttgaagactgcatggggtggtggcataattgatacccatacttttgtgt
ggggagaggacatggatgagtgggcaccaattggcatgatctatggcttggaaggagcaa
ttgctacttgggaagtcaggctgggagcggctgctacagcatttttgcac------aagc
ttcagaaaggaatacctccttgggttccactaaaggggcatgaaaagaaaacttataagc
ggctacaagaggaggctgtggaaagtaagaatcgggatttggctgtactcaaagccaatg
atggtatctggcctggagtgagagcaccaagccataccctctttttatgggctagtggtt
ctgagctaacaacgattctagaatctgaatacatgccaaacaaatatataccaaaagatt
taaggaagcagttggctgaagttatccctggtttaagaccctgggaggtactaagtgtgg
aacaagccatggatcagataacgtatcgcagaaaatggtatcgtgagcctcttggctcct
acacaactggtcctccgtacatacggcgctggaacagggacgttttg-------------
------------------------------------------------------------
------------------------------------------------------------
-----------
>PAFTOL004590
gacgacccagtttttgagcacaaagaaaaccctaaaccggaagaagctgaagagaataag
aaatggtgggaggagtttaggaatagcccagtagttcagttcttggtgaaggctgaggag
attgctgatactctcaatgagatggagcttaaggcgaatgacgccccttactgcagggag
gattcgaagctttggaaggctattcctcatgttactgggttcgatggcaggccaatgccc
agaaaggctctcagatctaagaaggaagctgatgacaagttttgggatttttttaagcag
ttcttgtttgggc--------tttgggggttcaagcagcggccgtacccgccgggacggc
ctatcgatgctgcccagtctattgggtataataatctcgaggagcggtattatgattttg
taatgaaaactggtggctggtactacaaggatcgtttgggtcgtacaaggggaccatgtg
agctcattcagttgaagactgcttggggtggtggcataattgatacccatacttttgtgt
ggggagaggacatggatgagtgggcgccaattggcatgatttatggcttggaaggagcaa
ttgctacttgggaagtcaggctgggagcggctgctacagaatttttgcac------aagc
ttcagaaaggaatatctccttgggttccactaaaggggcatgaaaacagaacttataagc
agctacaggaggaggctgtggaaagtaagaatcgggatttggctgtactcaaagccaatg
atggtatctggcctggagtgagagcaccaagccataccctctttttatgggcgagtggtt
ctgagctaacaaatattctagaatctgactacatgccaaacaaatatataccaaaagatt
taaggaagcagttggctgaagttatccctggtttaagaccctgggaggtactaagtgtgg
aacaagccatggatcagataacgtatggcagagaatggtatcgtgagcctcttggctcct
acacaactggtcctccgtacatacagcgttggaactgtgactttttg-------------
------------------------------------------------------------
------------------------------------------------------------
-----------
>PAFTOL004591
gacgacccagtttttgagcacaaagaaaaccctaaaccggaagaagctgaagagaataag
aaatggtgggaggagtttaggaatagcccagtagttcagttcttggtgaaggctgaggag
attgctgatactctcaatgagatggagcttaaggcgaatgacgccccttactgcagggag
gattcgaagctttggaaggctattcctcatgttactgggttcgatggcaggccaatgccc
agaaaggctctcagatctaagaaggaagctgatgacaagttttgggatttttttaagcag
ttcttgtttgggc--------tttgggggttcaagcagcggccgtacccgccgggacggc
ctatcgatgctgcccagtctattgggtataataatctcgaggagcggtattatgattttg
taatgaaaactggtggctggtactacaaggatcgtttgggtcgtacaaggggaccatgtg
agctcattcagttgaagactgcttggggtggtggcataattgatacccatacttttgtgt
ggggagaggacatggatgagtgggcgccaattggcatgatttatggcttggaaggagcaa
ttgctacttgggaagtcaggctgggagcggctgctacagaatttttgcac------aagc
ttcagaaaggaatatctccttgggttccactaaaggggcatgaaaacagaacttataagc
agctacaggaggaggctgtggaaagtaagaatcgggatttggctgtactcaaagccaatg
atggtatctggcctggagtgagagcaccaagccataccctctttttatgggcgagtggtt
ctgagctaacaaatattctagaatctgactacatgccaaacaaatatataccaaaagatt
taaggaagcagttggctgaagttatccctggtttaagaccctgggaggtactaagtgtgg
aacaagccatggatcagataacgtatggcagagaatggtatcgtgagcctcttggctcct
acacaactggtcctccgtacatacagcgttggaactgkgactttttg-------------
------------------------------------------------------------
------------------------------------------------------------
-----------
>PAFTOL004593
gacgacccagtttttgagcacaaagaaaaccctaagccggaagaagttgaagagaataag
aaatggtgggaggactttaggaatagcccagtagttcagttcttggtgaaggctgaggag
attgctgatacgctcaatgagatggagcttaaggcgaatgaagcccctttctggagggag
gattcgaagctttggaaggctgttcctcatgttactgggttcgatggcaggccaatgccc
agaaaagctctcaggtcttcaaaggaagctgatgagaaattttgggatttttttaagcag
ttcttgtttgggc--------tttgggggttcaagcagcggccttacccgccgggacggc
ctatcgatgctgcccaggctattgggtataagaatctggaggagcggtattatgattttg
taatgaagactggtggctggtactacaaggatcgtttgggtcgtacaaggggaccatgtg
agctcattcagttgaagactgcgtggggtggtggcataattgatacccgtacttttgtgt
ggggagaggacatggatgagtgggcgccaattggcatgatctatggcttggaaggagcaa
ttgctacttgggaagtcaggctgggagcggctgctacagcatttttgcac------aagc
ttcagaaaggaatacctccttgggttccactaaaggggcatcaaaagaaaacttataagc
agctacaagaggaggctgtggaaagtaagaatcgggatttggctgtactcaaagccaatg
atggtatctggcctggagtgagagcaccaagccataccctctttttgtgggctagcggtt
ctgagctaacaacgattctagaatctgactacatgccaaacaaatatataccaaaagatt
taaggaagcagttggctgaagttatccctggtttaagaccctgggaagtattaagtgtgg
aacaagccatggatcagataacttatggcagagaatggtatcgtgagcctcttggctcct
acacaactggtcctccgtacatacggcgctggaacagggactttttg-------------
------------------------------------------------------------
------------------------------------------------------------
-----------
>PAFTOL004594
gacgacccagtttttgagcacaaagaaaaccctaaaccggaagaagctgaagagaataag
aaatggtgggaggagtttaggaatagcccagtagttcagttcttggtgaaggctgaggag
attgctgatactctcaatgagatggagcttaaggcgaatgacgccccttactgcagggag
gattcgaagctttggaaggctattcctcatgttactgggttcgatggcaggccaatgccc
agaaaggctctcagatctaagaaggaagctgatgacaaattttgggatttttttaagcag
ttcttgtttgggc--------tttgggggttcaagcagcggccgtacccgccgggacggc
ctatcgatgctgcccagtctattgggtataataatctcgaggagcggtattatgattttg
taatgaaaactggtggctggtactacaaggatcgtttgggtcgtacaaggggaccatgtg
agctcattcagttgaagactgcttggggtggtggcataattgatacccatacttttgtgt
ggggagaggacatggatgagtgggcaccaattggcatgatttatggcttggaaggagcaa
ttgctacttgggaagtcaggctgggagcggctgctacagaatttttgcac------aagc
ttcagaaaggaatatctccttgggttccagtaaaggggcatgaaaagagaacttataagc
agctacaggaggaggctgtggaaagtaagaatcgggatttggctgtactcaaagccaatg
atggtatctggcctggagtgagagcaccaagccataccctctttttatgggcgagtggtt
ctgagctaacaacgattctagaatctgactacatgccaaacaaatatataccaaaagatt
taaggaagcagttggctgaagttatccctggtttaagaccctgggaagtactaagtgtgg
aacaagccatggatcagataacttatggcagagaatggtatcgtgagcctcttggctcct
acacaactggtcctccgtacatacagcgttggaactgtgactttttg-------------
------------------------------------------------------------
------------------------------------------------------------
-----------
>PAFTOL004596
gacgacccagtttttgagcacaaagaaaaccctaaaccggaagaagtggaagagaataag
aaatggtgggaggagtttaggaatagcccagtagttcagttcctggcgaaggctgaggag
attgctgatactctgaatgagatggagcttaaggcgaatgaggcccctttctggagggag
gattcgaagctttggaaggctgttcctcatgttactgggttcgatggcaggccaatgccc
agaaaagctctcaggtcttcgaaggaatctgatgagaaattttgggatttttttaagcag
ttcttgtttgggc--------tttgggggttcaagcagcggccatacccgccaggacggc
ctatcgatgctgcccaggctattgggtataataatctggagaagcggtattatgatttta
taatgaagactggtggctggtactacaaggatcgtttgggtcgtacaaggggaccgtgtg
agctcattcagctgaagactgcttggggtggtggcataattgatacccatacttttgtgt
ggggacaggacatggatgagtgggcgccaattggcatgatctatggcatggaaggagcaa
ttgctacttgggaagtcaggctgggagcagctgctacagcatttttgcac------aagc
ttcagaaaggaatacctccttgggtcccactaaaggggcatgaaaacaaaacttataagc
agctacaggagcaggctgtggaaagtaagaatcgggatttggctgtactcaaagccaatg
atggtatctggcctggagtgagagcaccaagccataccctctttttatgggctagtggtt
ctgagctaacaacgattctagaatctgactacatgccaaacaaatatataccaaaacatt
taaggaagcagttggctaaagttatccctgatttaagaccctgggaggtactaagtgtgg
aacaagccatggatcagataacgtatgacagagaatggtaccgtgagcctcttggctcct
acacaactggtcctccgtacatacggcgctggaacagggacgttttg-------------
------------------------------------------------------------
------------------------------------------------------------
-----------
>PAFTOL004597
gacgacccagtttttgagcacaaagaaaaccctaaaccggaagaagttgaagagaataag
aaatggtgggacgagtttaggaatagcccagtagttcagttcttggtgaaggctgaggag
attgctgatactctcaatgagatggagcttaaggcgaatgaggctcctttctggggggag
gattcgaagctttggaaggctgtacctcatgttactgggttagatggcaggccaatgccc
agaaaagctctcaggtcttcgatggaagctgatgagaaattttgggatttttttaagcag
ttcttgtttgggc--------tttgggggttcaagcagcggccgtacccgccgggacggc
ctattgatgctgcccaggctattgggtataagaatctggaggagcgctattatgattttg
taatgaggactggtggctggtactacaaggatcgtttgggtcgtacaaggggaccatgtg
aactcattcagttgaagactgcgtggggtggtggcataattgatacccatacttttgtgt
ggggagaggacatggatgagtgggcgccaattggcatgatctatggcttggaaggagcaa
ttgctacttgggaagtcaggctgggagcggctgctacagcatttttgcac------aagc
ttcagaaaggaatacctccttgggttccactaaaggggcatgaaaaaaaaacttataagc
agctacaagaggaggctgtggaaagtaagaatcgggatttggctgtactcaaagccaatg
atggtatctggcctggagtgagagcaccaagccataccctctttttatgggctagtggtt
ctgagctaacaacgattctagaatctgactacatgccaaacaaatatataccaaaagatt
taaggaagcagttggctgaagttatccctggtttaagaccctgggaggtactaagtgtgg
aacaagccatggatcagataacgtatgacaaagaatggtatcgtgagcctcttggctcct
acacaactggtcctccgtacatacggcgctggaacagggacattttg-------------
------------------------------------------------------------
------------------------------------------------------------
-----------
>PAFTOL004598
gacgacccagtttttgagcacaaagaaaaccctaaaccggaagaagctgaagagaataag
aaatggtgggaggagtttaggaatagcccagtagttcagttcttggtgaaggctgaggag
attgctgatactctcaatgagatggagcttaaggcgaatgacgccccttacttcagggag
gattcgaagctttggaaggctattcctcatgttactgggttcgatggcaggccaatgccc
agaaaggctctcagatctaagaaggaagctgatgacaaattttgggatttttttaagcag
ttcttgtttgggc--------tttgggggttcaagcagcggccgtacccgccgggacggc
ctatcgatgctgcccagtctattgggtataataatctcgaggagcggtattatgatkttg
taatgaaaactggtggctggtactacaaggatcgtttgggtcgtacaaggggcccatgtg
agctcattcagttgaagactgcttggggtggtggcataattgatacccatacttttgtgt
ggggagaggacatggatgagtgggcaccaattggcatgatttatggcttggaaggagcaa
ttgctacttgggaagtcaggctgggagcggctgctacagaatttttgtac------aagc
ttcagaaaggaatatctccttgggttccactaaaggggcatgaaaagagaacttataagc
agctacaggaggaggctgtggaaagtaagaatcgcgatttggctgtactcaaagccaatg
atggtatctggcctggagtgagagcaccaagccataccctctttttatgggcgagtggtt
ctgagctaacaacgattctagaatctgactacatgccaaacaaatatatacccaaagatt
taaggaagcagttggctgaagttatccctggtttaagaccctgggaggtactaagtgtgg
aacaagccatggatcagataacttatggcggagaatggtatcgtgagcctcttggctcct
acacaactggtcctccgtacatacagcgttggaactgtgactttttg-------------
------------------------------------------------------------
------------------------------------------------------------
-----------
>PAFTOL004599
gacgacccagtttttgagcacaaagaaaaccctaaaccggaagaagctgaagagaataag
aaatggtgggaggagtttaggaatagcccagtagttcagttcttggtgaaggctgaggag
attgctgatactctcaatgagatggagcttaaggcgaatgacgccccttactgcagggag
gattcgaagctttggaaggctattcctcatgttactgggttcgatggcaggccaatgccc
agaaaggctctcagrtcttcgaaggaagctgatgacaaattttgggatttttttaagcag
ttcttgtttgggc--------tttgggggttcaagcagcggccgtacccgccgggacggc
ctatcgatgctgcccagtctattgggtataataatctcgaggagcggtattatgattttg
taatgaaaactggtggctggtactacaaggatcgtttgggtcgtacaaggggaccatgtg
agctcattcagttgaagactgcctggggtggtggcataattgatacccatacttttgtgt
ggggagaggacatggatgaatgggcgccaattggcatgatttatggcttggaaggagcaa
ttgctacttgggaagtcaggctgggagcggctgctacagaatttttgcac------aagc
ttcagaaaggaatatctccttgggttccactaaaggggcatgaaaagagaacttataagc
agctacaggaagaggcagtggaaagtaagaatcgggatttggctgtactcaaagccaatg
atggtatctggcctggagtgagagcaccaagccataccctctttttatgggcgagtggtt
ctgagctaacaacgattctagaatctgactacatgccaaacaaatacataccaaaagatt
taaggaagcagttggctgaagtcatccctggtttaagaccctgggaggtactaagtgtgg
aacaagccatggatcagataacgtatggcagagaatggtatcgtgagcctcttggctctt
acacaactggtcctccgtacatacagcgctggaactatgactttttg-------------
------------------------------------------------------------
------------------------------------------------------------
-----------
>PAFTOL004600
gacgacccagtttttgagcacaaagaaaaccctaaaccggaagaagctgaagagaataag
aaatggtgggaggagtttaggaatagcccagtagttcagttcttggtgaaggctgaggag
attgctgatactctcaatgagatggagcttaaggcgaatgacgccccttactgcagggag
gattcgaagctttggaaggctattcctcatgttactgggttcgatggcaggccaatgccc
agaaaggctctcagatctaagaaggaagctgatgacaaattttgggatttttttaagcag
ttcttgtttgggc--------tttgggggttyaagcagcggccgtacccgccgggacggc
ctatcgatgctgcccagtctattgggtataataatctcgaggagcggtattatgattttg
taatgaaaactggtggctggtactacaaggatcgtttgggtcgtacaaggggaccatgtg
agctcattcagttgaagactgcttggggtggtggcataattgatacccatacttttgtgt
ggggagaggacatggatgagtgggcrccaattggcatgatttatggcttggaaggagcaa
ttgctacttgggaagtcaggctgggagcggctgctacagaatttttgcac------aagc
ttcagaaaggaatatctccttgggttccactaaaggggcatgaaaasagaacttataagc
agctacaggaggaggctgtggaaagtaagaatcgggatttggctgtactcaaagccaatg
atggtatctggcctggagtgagagcaccaagccataccctctttttatgggcgagtggtt
ctgagctaacaacgattctagaatctgactacatgccaaacaaatatataccaaaagatt
taaggaagcagttggctgaagttatccctggtttaagaccctgggaggtactaagtgtgg
aacaagcyatggatcagataacktatggcagagaatggtatcgtgagcctcttggctcct
acacaactggtcctccgtacatacagcrttggaactrtgactttttg-------------
------------------------------------------------------------
------------------------------------------------------------
-----------
>PAFTOL004601
gacgacccagtttttgagcacaaagaaaaccctaaaccggaagaagttgaagagaataag
aaatggtgggaggagtttaggaatagcccagtagttcagttcttggtgaaggctgaggag
attgctgatactctcaatgagatggagcttaaggcgaatgaggccccwttctggagggag
gattccaagctttggaaggctgttcctcatgttactgggttcgatggcaggccaatgccc
agaaaagctctcaggtcttcgatggaagctgatgagaaattttgggatttttttaagcag
ttcttgtttgggc--------tttgggggttcaagcagcggccgtacccaccgggacggc
ctatcgatgctgcccaggctattgggtataagaatctggaggagcggtattatgattttg
taatgaagactggtggctggtactacaaggatcgtttgggtcgtacaaggggaccatgtg
agctcattcagttgaagactgcgtggggtggtggcataattgatacccatacttttgtgt
ggggagaggacatggatgagtgggcgccaattggcatgatctatggcttggaaggagcaa
ttgctacttgggaagtcaggctgggagcggctgctacagcatttttgcac------aagc
ttcagaaaggaatacctccttgggttccactaaaggggtgtgaaaagaaaacttataarc
agctacaagaggaggctgtggaaagtaagaatcgggatttggctgtactcaaagccaatg
atggtatctggcctggagtgagagcaccaagccataccctctttttatgggctagtggtt
ctgagctaacaacgattctagaatctgactacatgccaaacaaatatataccwaaacatt
taaggaagcagttggctgaagttatccctggtttaagaccctgggaggtactaagtgtgg
aacaagccatggatcagataacgtatgacagagaatggtatcgtgagcctcttggctcct
acacaactggtcctccktacatacggcgctggaacagggacattttg-------------
------------------------------------------------------------
------------------------------------------------------------
-----------
>PAFTOL004603
gacgacccagtttttgagcacaaggaaaaccctaaaccggaagaagttgaagagaataag
aaatggtgggaggagtttaggaatagcccagtagttcagttcttggtgaaggctgaggag
attgctgatactctcaatgagatggagcttgaggcgaatgaggccccttactggagggag
gattcgaagctttggaaggctattcctcatgttactgggttcgatggcaggccaatgccc
agaaaagctctcagatcttcgaaggaagctgatgatagattttgggatttttttaagcag
ttcttgtttgggc--------tttgggggtttaagcagcggccgtacccgccgggacggc
ctatcgatgctgcccaggctattgggtataataatctggaggagcggtattatgatkttg
taatgaagactggtggctggtactacaaggatcgtttgggtcgtacaaggggaccatgtg
agctcattcagttgaagactgcttggggtggtggcataattgatacccatacttttgtgt
ggggmgaggacatggatgagtgggcgccaattggcatgatttatggcttggaaggagcaa
ttgctacttgggaagtcaggctgggagcggctgctacagcatttttgcac------aagc
ttcagaaaggaatacctccttgggttccactaaaggggcatgaaaagaaaacttataagc
agctacaggaggaggctgtggaaagtaagaatcgggatttggctgtactcaaagtcaatg
gtggtatctggcctggagtgagagcaccaagccataccctctttttatgggctagtggtt
ctgagctaacaacgattctagaatctgactacatgccaaacaaatatataccaaaagatt
tmaggaagcagttggctgaagttatccctggtttaagaccgtgggaggtactaagtgtgg
aacaagccatggatcagataacgtatggcagagaatggtatcgtgagcctcttggctcct
acacaactggtcctccgtacatagagcgctggaacagggaccttatg-------------
------------------------------------------------------------
------------------------------------------------------------
-----------
>PAFTOL004604
gacgacccagtttttgagcacaaagaaaaccctaaaccggaagaagttgaagagaataag
aaatggtgggaggagtttaggaatagcccagtagttcagttcttggtgaaggctgaggag
attgctgatactctcaatgagatggagcttgaggcgaatgaggccccttactggagggag
gattcgaagctttggaaggctattcctcatgttactgggttcgatggcaggccaatgccc
agaaaagctctcagatcttcgaaggaagctgatgatagattttgggatttttttaaacag
ttcttgtttgggc--------tttgggggttcaagcagcggccgtacccgccaggacggc
ctatcgatgctgcccaggctattgggtataataatctggaggagcggtattatgattttg
taatgaagactggtggctggtactacaaggatcgtttgggacgtacaaggggaccatgtg
agctcattcagttgaagactgcttggggtggtggcataattgatgctcatacttttgtgt
ggggagaggacatggatgagtgggcgccaattggcatgatttwtggcttggaaggggcaa
ttgctacttgggaagtcaggctgggagcggctgctacagcatttttgcac------aagc
ttcagaaaggaatacctccttgggttccactaaaggggcatgaaaagaaaacttataagc
agctacaggaggaggctgtggaaagtaagaatcgggatttggctgttctcaaagtcaatg
atggtatctggcctggagtgagagcaccaagccataccctctttttatgggctagtggtt
ctgagctaacaacgattctagaatctgactacatgccaaacaaatatataccaaaagatt
taaggaagcagttggctgaagttatccctggtttaagaccctgggaggtactaagtgtgg
aacaagccatggatcagataacgtatggcagagaatggtatcgtgagcctcttggctcct
acacaactggtcctccgtacatagagcgctggaacagggaccttatg-------------
------------------------------------------------------------
------------------------------------------------------------
-----------
>PAFTOL004605
gacgacccagtttttgagcacaaagaaaaccctaaaccggaagaagttgaagagaataag
aaatggtgggaggagtttaggaatagcccagtagttcagttcttggtgaaggctgaggag
attgctgatactctcaatgagatggagcttaaggcgaatgaggcccctttctggagggag
gattcgaagctttggaaggctgttcctcatgttactgggttagatggcaggccaatgccc
agaaaagctctcaggtcttcgatggaagctgatgagaaattttgggatttttttaagcag
ttcttgtttgggc--------tttgggggttcaagcagcggccgtacccgccgggacggc
ctatcgatgctgcccaggctattgggtataagaatctggaggagcggtattatgattttg
taatgaggactggtggctggtactacaaggatcgtttgggtcgtacaaggggaccatgtg
agctcattcagttgaagactgcgtggggtggtggcataattgacacccatacttttgtgt
ggggagaggacatggatgagtgggcaccaattggcatgatctatggcttggaaggagcaa
ttgctacttgggaagtcaggcttggagcggctgctacagcatttttgcac------aagc
ttcagaaaggaatacctccttgggttccactaaaggggcatgaaaagaaaacttataagc
agctacaagaggaggctgtggaaagtaagaatcgggatttggctgtactcaaagccaatg
acggtatctggcctggagtgagagcaccaagccataccctctttttatgggctagtggtt
ctgagctaacaacaattctagaatctgactacatgccaaacaaatatataccaaaagatt
taaggaagcagttggctgaagttatccctggtttaagaccctgggaagtactaagtgtgg
aacaagccatggatcagataacgtacgacggaaaatggtatcgtgagcctcttggctcct
acataactggtcctccgtacatacagcgctggaacagggacattttg-------------
------------------------------------------------------------
------------------------------------------------------------
-----------
>PAFTOL004608
gacgacccagtttttgagcacaaagaaaaccctaaaccggaagaagtggaagagaataag
aaatggtgggaggagtttaggaatagcccagtagttcagttcttggcgaaggctgaggag
attgctgatactctgaatgagayggagcttaaggcgaatgaggcccctttctggagggag
gattcgaagctttggaaggctgttcctcatgttactgggttcgatggcaggccaatgccc
agaaaagctctgaggtcttcgaaggaatctgatgagaaattttgggatttttttaagcag
ttcttgtttgggc--------tgtgggggttcaagcagcggccgtaccckccgggacggc
ctatcgatgctgcccaggctattgggtataataatctggagaagcggtattatgatttta
taatgaagactggtggctggtactacaaggatcgtttgggtcgtacaaggggaccatgtg
agctcattcagctgaagactgcttggggtggtggcataattgatactcatacttttgtgt
ggggagaggacatggatgagtgggcgccaattggcatgatctatggcatggaaggagcaa
ttgctacttgggaagtcaggctgggagcggctgctacagcatttttgcac------aagc
ttcagaaaggaatacctccttgggtcccactaaaggggcatgaaaacaaaacttataagc
agctacaggaggaggctgtggaaagtaagaatcgggatttggctgtactcaaagccaatg
atggtacctggcctggagtgagagcaccaagccataccctctttttatgggctagtggtt
ctgagctaacaacgattctagaatctgactacatgccaaacaaatatataccaaaacatt
taaggaagaagttggctgaagttatccctggtttaagaccctgggaggtactaagtgttg
aacaagccatggatcagataacgtacgacagagaatggtaccgtgagcctcttggctcct
acacaactggtcctccgtacatacggcgctggaacagggactttttg-------------
------------------------------------------------------------
------------------------------------------------------------
-----------
>PAFTOL004609
gacgacccagtttttgagcacaaagaaaaccctaaaccsgaagaagtggaagagaataag
aaatggtgggaggagtttaggaatagcccagtagttcagttcttggcgaakgctgaggag
attgctgatactctgaatgagatggagcttaaggcgaatgaggcccctttctggagggag
gattcgaagctttggaaggctgttcctcatgttactgggttcgatggcaggccaatgccc
agaaaagctctcaggtcttcgaaggaatctgatgagaaattttgggactttttwaagcag
ttcttgtttgggc--------tttgggggttcaagcagcggccgtacccgccgggacggc
ctatcgatgctgcccaggctattgggtataataatctggagaagcggtattatgatttta
taatgaagactggtggctggtactacaaggatcgtttgggtcgtacaaggggaccatgtg
agctcattcagctgaagactgcttggggtggtggcataattgatacccatacttttgtgt
ggggagaggacatggatgagtgggcgccaattggcatgatctatggcatggaaggagcaa
ttgctacttgggaagtcaggctgggagcggctgckacagcatttttgcac------aagc
ttcagaaaggaatacctccttgggtcccactaaaggggcatgaaaacaaaacttataagc
agctacaggaggaggctgtggaaagtaaraatcgggatttggctgtactcaaagccaatg
atggtatctggcctggagtgagagcaccaacccataccctctttttatgggctagtggtt
ctgagctaacaacgattctagaatctgactacatgccaaacaaatatataccaaaatatt
taaggaagcagttggctaaagttatccctggtttaagaccctgggaggtactaagtgtgg
aacaagccatggatcagataacgtatgacagaaaatggtaccgtgagcctcttggctcct
acataactcctcctcggtacatagagcgctggaaygacgacsttttggtatgtttt----
------------------------------------------------------------
------------------------------------------------------------
-----------
>PAFTOL004613
gacgacccagtttttgagcacaaagaaaaccctagaccgggagaagttgaagagaataag
aaatggtgggaggagtttaggaatagcccagtagttcagttcttggtgaaggctgaggag
attgctgatactctcaatgagatggagcttaaggcgaatgacgccccttactgcagggag
gattcgaagctttggaaggctattcctcatgttactgggttcgatggcaggccaatgccc
aggaaagctctcagatctccgaagcaagctgatgcgaaattttgggatttttttaagcag
ttcttgtttggcc--------tttgggggttcaagcagcggccgtacccgccaggacggc
ctatcgatgctgcccagtctattgggtataataatctcgaggagcggtattatgattttg
taatgaagactggtggctggtactacaaggatcgtttgggtcgtacaaggggaccatgtg
agctcattcagttgaagactgcctggggtggtggcataattgatacccatacttttgtgt
ggggagaggacatggatgagtgggcgccaattggcatgatttatggcttggaaggagcaa
ttgctacttgggaagtcaggctgggagcggctgctacagcatttttgcac------aagc
ttcagaaaggaatatctccttgggttccactaaaggggcatgaaaagagaacttataagc
agctacaggaggaggctgtggaaagtaagaatcgggatttggctgtactcaaagccaatg
atggtatctggcctggagtgagagcaccaagccataccctttttttatgggctagtggtt
ctgagctaacaacgattctggaatctgactacatgccaaacaaatatataccaaaagatt
taaggaagcagttggctgaagttatccctggtttaagaccctgggaggtactaagtgtgg
aacaagccatggatcagataacatatggcagagaatggtatcgtgagcctcttggctcct
acacaactggtcctccgtacatacagcgctggaactgggactttttg-------------
------------------------------------------------------------
------------------------------------------------------------
-----------
>PAFTOL004617
gacgacccagtttttgagcacaaagaaaaccctaaaccggaagaagttgaagagaataag
aaatggtgggaggagtttaggaatagcccagtagttcagttcttggtgaaggctgaggag
attgctgatactcttaatgagatggagcttaaggcgaatgacgccccttactgcagggag
gattcgaagctttggaaggctattcctcacgttactgggttcgatggcaggccaatgccc
agaaaagctctcagatctccgaaggaagctgatgagaaattttgggatttttttaagcag
ttcttgtttgggc--------tttgggggttcaagcagcggccgtacccgccgggacggc
ctatcgatgctgcccagtctattgggtataataatctcgaggagcggtattatgattttg
taatgaagactggtggctggtactacaaggatcgtttgggtcgtacaaggggaccatgtg
agctcattcagttgaagactgcctggggtggtggcataattgatacccatacttttgtgt
ggggagaggacatggatgagtgggcgccaattggcatgatttatggcttggaaggagcaa
ttgctacttgggaagtcaggctgggagcggctgctacagcatttttgcac------aagc
ttcagaaaggaatatctccttgggttccactaaaggggcatgaaaagagaacttataagc
agctacaggaggaggctgtggwaagtaagaatcgggatttggctgtactcaaagctaatg
atggtatctggcctggagtgagagcaccaagccataccctctttttatgggctagtggtt
ctcagctaacaacgattctagaatctgactacatgccaaacaaatatataccaaaagatt
taaggaagcagttggctgaagttatccctggtttaagaccctgggaggtactaagtgtgg
aacaagccatggatcagataacgtatggcagagaatggtatcgtgagcctcttggcttgt
acacaactggtcctccatacatagagcgctggaactgggactttttg-------------
------------------------------------------------------------
------------------------------------------------------------
-----------
>PAFTOL004618
gacgacccagtttttgagcacaaagaaaaccctaaaccggaagaagtggaagagaataag
aactggtgggaggagtttaggaatagcccagtagttcagttcttggcgaaggctgaggag
attgctgatactctgaatgagatggagcttaaggcgaatgaggcccctttctggagggag
gattcgaagctttggaaggctrttcctcatgttactgggttcgatggcaggccaatgccc
agaaaagctctcaggtcttcgaaggaatctgatgagaaattttgggactttttaaagcag
ttcttgtttgggc--------tttgggggttcaagcagcggccgtacccgccgggacggc
ctatcgatgctgcccaggctattgggtataataatctggagaagcggtattatgatttta
taatgaagactggtggctggtactacaaggatcgtttgggtcgtacaaggggaccatgtg
agctcattcagctgaagactgcttggggtggtggcataattgatacccatacttttgtgt
ggggagaggacatggatgagtgggcgccaattggcatgatctatggcatggaaggagcaa
ttgctacttgggaagkcaggctgggagcggctgctacagcatttttgcac------aagc
ttcagaaaggaatacctccttgggtcccactaaaggggcatgaaaacaaaacttataagc
agctacaggaggaggctgtggaaagtaagaatcgggatttggctgtactcaaagccaatg
atggtatctggcctggagtgagagcaccaacccataccctctttttatgggctagtggtt
ctgagctaacaacaattctagaatctgactacatgccaaayaaatatataccaaaatatt
taaggaagcagttggctaaagttatccctggtttaagaccctgggaggtactaagtgtgg
aacaagccatggatcagataacgtatgacagaaaatggtaccgtgagcctcttggctcct
acataactgctcctcggtacatagagcgctggaacgacgaccttttg-------------
------------------------------------------------------------
------------------------------------------------------------
-----------
>PAFTOL004620
gacgacccagtttttgagcacaargaaaaccctaaaccggaagaagtggaagagaataag
aaatggtgggaggagtttaggaatagcccggtagttcagttcttggcgaaggctgaggag
attgctgatactctgaatgacatggagcttaaggcgaatgaggcccctttctggagggag
gattcgaagctttggaaggctgttcctcatgttactgggttcgatggcaggccaatgccc
agaaaagctctcaggtcttcgaaggaatctgatgagaaattttgggacttttttaagcag
ttcttrtttgggc--------tttgggggttcaagcagcggccatacccgcagggacggc
ctatcgatgctgcccaggctattgggtataataatctggagaagcggtattatgatttta
taatgaagactggtggctggtactacaaggatcgtttgggtcgaacaaggggaccatgtg
agctcattcagctgaagactgcttggggtggtggcataattgatacccatacttttgtgt
ggggacaggacatggatgagtgggcgccaattggcatgatctatggcatggaaggagcaa
ttgctacttgggaagtcaggctgggagcggctgctacagcatttttgcac------aagc
ttcagaaaggaatacctccttgggtcccactaaaggggcrtgaagacaaaacttataagc
agctacaggaggaggctgtggaaagtaagaatcgggatttggctgtactcaaagccaatg
atggtatctggcctggagtgagagcaccaacccataccctctttttatgggctagtggtt
ctgagctaacaacgattctagaatctgactacatgccaaacaaatatataccaaaacaat
taaggaagcagttggctaaagttatccctggtttaagaccctgggaggtactacgtgtgg
aacaagccatggatcagataacgtatcgcagaaaatggtaccgtgagcgacttggctcct
acataacttgtcctcggtacatagagcgctggaacaaa----------------------
------------------------------------------------------------
------------------------------------------------------------
-----------
>PAFTOL004623
gacgacccagtttttgagcacaaagaaaaccctaaaccggaagaagtggaagagaataag
aaatggtgggaggagtttagaaatagcccagtagttcagttcttggcgaaggctgaggag
attgctgatgctctgaatgagatggagcttaaggcgaatgaggcccctctgtggagggag
gattcgaagctttggaaggctgttcctcatgttactgggttcgatggcagaccaatgccc
aaaaaagctctcaggtcttcgaaggaatctgatgagaaattttgggatttttttaagcag
ttcttgtttgggc--------tttgggggttcaagcagcggccgtacccgccgggacggc
ctatcgatgctgcccaggctattgggtataataatctggagaagcggtattacgatttta
taatgaagactagtggctggtactacaaggatcgtttgggtcgtacgaggggaccatgtg
agctcattcagctgaagactgcttggggtggtggcataattgatacccatacttttgtgt
ggggacaggacatagatgagtgggcgccaattggcatgatctatggcatggaaggagcaa
ttgctacttgggaagtcaggctgggagcggctgctacagcatttttgcac------aagc
ttcagaaaggaatacccccttgggtcccactaaaggggcatgaaaacaaaacttataagc
agctacaggaggaggctgtggaaagtaagaaccgggatttggctgtactcaaagccaatg
atggtatctggcctggagtgagagcaccaacccataccctctttttatgggctagtggtt
ctgagctgacaacgattctagaatctgaccacatgccaaacaaatatataccaaaacaat
taaggaagcagttggctaaagttatccctggtttaagaccctgggaggtactaagtgtgg
aacaagccatggatcagataacgtatgacagaaaatggtaccgtgagcctcttggctcct
acataactagtcctcggtacatagagcgttggaatgaaagacttttg-------------
------------------------------------------------------------
------------------------------------------------------------
-----------
>PAFTOL004624
gacgacccagtttttgagcacaaagaaaaccctaaaccggaagaagctgaagagaataag
aaatggtgggaggagtttagaaatagcccagtagttcagttcttggtgaaggctgaggag
attgctgatactctcaatgagatggagcttaaggcgaatgacgccccttactgcagggag
gattcgaagctttggaaggctattcctcatgttactgggttcgatggcaggccaatgccc
agaaaggctctcagatctaagaaggaagctgatgacaaattttgggatttttttaagcag
ttcttgtttgggc--------tttgggggttcaagcagcggccgtacccgccgggacggc
ctatcgatgctgcccagtctattgggtataataatctcgaggagcggtattatgattttg
taatgaaaactggtggctggtactacaaggatcgtttgggtcgtacaaggggaccatgtg
agctcattcagttgaagactgcttggggtggtggcataattgatacccatacttttgtgt
ggggagaggacatggatgagtgggcgccaattggcatgatttatggcttggaaggagcaa
ttgctacttgggaagtcaggctgggagcggctgctacagaatttttgcac------aagc
ttcagaaaggaatatctccttgggttccactaaaggggcatgaaaacagaacttataagc
agctacaggaggaggctgtggaaagtaagaatcgggatttggctgtactcaaagccaatg
atggtatctggcctggagtgagagcaccaagccataccctctttttatgggcgagtggtt
ctgagctaacaacgattctagaatctgactacatgccaaacaaatatataccaaaagatt
taaggaagcagttggctgaagttatccctggtttaagaccctgggaggtactaagtgtgg
aacaagccatggatcagataacgtatggcagagaatggtatcgtgagcctcttggctcct
acacaactggtcctccgtacatacagcgttggaactgtgactttttg-------------
------------------------------------------------------------
------------------------------------------------------------
-----------
>PAFTOL004625
gacgacccagtttttgagcacaaagaaaaccctaaaccggaagtagttgaagagaataag
aaatggtgggaggagtttaggaatagcccagtagttcagtttttggtgaaggctgaggag
attgctgatactctcaatgagatggagcttaaggcgaatgacgccccttactgcagggag
gattcgaagctttggaaggctattcctcatgttactgggttcgatggcaggccaatgccc
agaaaagctctcagatctccgaaggaagctgatgacaaattttgggattttttcaagcag
ttcttgtttgggc--------tttgggggttcaggcagcggccgtacccgccgggacggc
ctatcgatgctgcccagtctattgggtataataatctcgaggagcggtattatgattttg
taatgaagactggtggctggtactacaaggatcgtttgggtcgtacaaggggaccatgtg
agctcattcagttgaagactgcctggggtggtggcataattgatacccatacttttgtgt
ggggagaggacatggatgagtgggcaccaattggcatgatttatggcttggaaggagcaa
ttgctacttgggaagtcaggctgggagcggctgctacagcatttttgcac------aagc
ttcagaaaggaatatctccttgggttccactaaaggggcatgaaaagagaacttataagc
agctacaggaggaggctgtggaaagtaagaatcgggatttggctgtactcaaagccaatg
atggtatctggcctggagtgagagcaccaagccataccctctttttatgggctagtggtt
ctgagctaacaacgattctagaatctgactgcatgccaaacaaatatataccaaaagatt
taaggaagcagttggctgaagttatccctggtttaagaccctgggaggtactaagtgtgg
aacaagccatggatcagataacgtatggcagagaatggtatcgtgagcctcttggcttct
acacaactggtcctccatacatacagcgctggaactgggactttttg-------------
------------------------------------------------------------
------------------------------------------------------------
-----------
>PAFTOL004626
gacgacccagtttttgagcacaaagaaaaccctaaaccggaagaagttgaagagaataag
aaatggtgggaggagtttaggaatagcccagtagttaagttcttggtgaaggctgaggag
attgctgatactctcaatgagatggagcttaaggcgaatgaggcccctttctggagggag
gattcgaagctttggaaggctgttcctcatgttactgggttagatggcaggccaatgccc
agaaaagctctcaggtcttcgatggaagctgatgagaagttttgggatttttttaagcag
ttcttgtttgggc--------tttgggggttcaagcagcggccgtacccgccgggacggc
ctatcgatgctgcccaggctattgggtataagaatctggaggagcggtattatgattttg
taatgaggactggtggctggtactacaaggatcgtttgggtcgtacaaggggaccatgtg
agctcattcagttgaagactgcgtggggtggtggcataattgacacccatacttttgtgt
ggggagaggacatggatgagtgggcaccaattggcatgatctatggcttggaaggagcaa
ttgctacttgggaagtcaggctgggagcggctgctacagcatttttgcac------aagc
ttcagaaaggaatacctccttgggttccactaaaggggcatgaaaagaaaacttataagc
agctacaagaggaggctgtggaaagtaagaatcgggatttggctgtactcaaagccaatg
acggtatctggcctggagtgagagcaccaagccataccctctttttatgggctagtggtt
ctgagctaacaacaattctagaatctgactacatgccaaacaaatttataccaaaagatt
taaggaagcagttggctgaagttatccctggtttaagaccctgggaggtactaagtgtgg
aacaagccatggatcagataacgtatgacggagaatggtatcgtgagcctcttggctcct
acacaactggtcctccgtacatacagcgctggaacagggacattttg-------------
------------------------------------------------------------
------------------------------------------------------------
-----------
>PAFTOL004627
gacgacccagtttttgagcacaaagaaaaccctaaaccggaagaagtggaagagaataag
aaatggtgggaggagtttagaartagcccagtggttcagttcttggcgaaggctgaggag
attgctgatactctgaatgagatggagcttaaggcgaatgaggaccctctctggagggag
gattcgaagctttggaaggctgttcctcatgttactgggttcgatggcagaccaatgccc
agaaaagctctcaggtcttcgaaggaatctgatgagaaattttgggatttttttaagcag
ttcttgtttgggc--------tttgggggttcaagcagcggccgtacccgccgggacggc
ctatcgatgctgcccatgctattggttataataatctggagaagcgttattacgatttta
taatgaagactggtggctggyactacaaggatcgtttgggtcgtacaagaggaccatgtg
agctcattcagctgaagactgcttggggtggtggcataattgatacccatactttcgtgt
ggggacaggacatggatgagtgggcgccaattggcatgatctatggcatggaaggagcaa
ttgctacttgggaagtcaggctgggagcggctgctacagcatttttgcac------aagc
ttcagaaaggaatacccccttgggtcccactaaaagggcatgaaaacaaaacttataagc
ggctacaggaggaggctgtggaaagtaagaaccgggatttggctgtactcaaagccaatg
atggtatctggcctggagtgagaacaccaacccataccctttttttatgggctagtggtt
ccgagctaacaacgattctagaatctgactacatgccaaacaaatatataccaaaacact
taaggaagcagttggctaaakttatccctggtttaagaccgtgggaggtactaagtgtgg
aacaagccatggatcagataacrtatgacagaaaatggtaccgtgagcctcttggctcct
acatractagtcctcggtacatrgagtgttggaatgaa----------------------
------------------------------------------------------------
------------------------------------------------------------
-----------
>PAFTOL004629
gacgacccagtttttgagcacaaagaaaaccctaaaccggaagaagttgaagagaataag
aaatggtgggaggagtttcggaatagcccagtagttcagttcttggtgaaggctgaggag
attgctgatactctcaatgagatggagcttaaggcgaatgaggccccttactggagggaa
gattcgaagctttggaaggctattcctcatgttactgggttcgatggcaggccaatgccc
agaaaagctctcagatcttcgaaggaagctgatgagaaattttgggattttttcaagcag
ttcttgtttgggc--------tttgggggttcaagcagcggccgtacccgccgggacggc
ctatcgatgctgcccaggctattgggtataataatctggaggagcggtattatgattttg
taatgaagactggtggctggtactacaaggatcgtttgggtcgtacaaggggaccatgtg
agctcattcagttgaagactgcttggggtggtggcataattgatacccatacttttgtrt
ggggagaggacatggatgagtgggcgccaatcggcatgatttatggcttggaaggagcaa
ttgctacttgggaagtcaggctgggagcggctgctacagcatttttgcac------aagc
ttcagaaaggaatacctccttgggttccactaaaggggcatgaaaagaaaacttataagc
agctacaggaggaggctgtggaaagtaagaatcgggatttggctgtactcaaagtcaatg
atggtatctggcccggagtgagagcaccaagccatacccactttttatgggctagtggtt
ctgagctaacaacaattctagaatctgactacatgccraacaaatatataccaaaagatt
taaggaagcagttggctgaagttatccctggtttaagaccctgggaggtactaagtgtgg
aacaagccatggatcagataacatatgggagagaatggtatcgtgagcctcttggctcct
acacaactggtcctccgtacatagagcgctggaacagggactttttg-------------
------------------------------------------------------------
------------------------------------------------------------
-----------
>PAFTOL004631
gacgacccagtttttgagcacaaagaaaaccctaaaccggaagaagctgaagagaataag
aaatggtgggaggagtttaggaatagcccagtagttcagttcttggtgaaggctgaggag
attgctgatactctcaatgagatggagcttaaggcgaatgacgccccttactgcagggag
gattcgaagctttggaaggctattcctcatgttactgggttcgatggcaggccaatgccc
agaaaggctctcagatctaagaaggaagctgatgacaaattttgggatttttttaagcag
ttcttgtttgggc--------tttgggggttcaagcagcggccgtacccgccgggacggc
ctatcgatgctgcccagtctattgggtataataatctcgaggagcggtattatgatkttg
taatgaaaactggtggctggtactacaaggatcgtttgggtcgtacaaggggaccatgtg
agctcattcagttgaagactgcttggggtggtggcataattgatacccatacttttgtgt
ggggagaggacatggatgagtgggcgccaattggcatgatttatggcttggaaggagcaa
ttgctacttgggaagtcaggctgggagcggctgctacagaatttttgcac------aagc
ttcagaaaggaatatctccttgggttccactaaaggggcatgaaaacagaacttataagc
agctacaggaggaggctgtggaaagtaagaatcgggatttggctgtactcaaagccaatg
atggtatctggcctggagtgagagcaccaagccataccctctttttatgggcgagtggtt
ctgagctaacaacgattctagaatctgactacatgccaaacaaatatataccaaaagatt
tmaggaagcagttggctgaagttatccctggtttacgaccctgggaggtactaagtgtgg
aacaagccatggatcagataacgtatggcagagaatggtatcgtgagcctcttggctcct
acacaactggtcctccgtacatacagcgttggaactgtgactttttg-------------
------------------------------------------------------------
------------------------------------------------------------
-----------
>PAFTOL004632
gacgacccagtttttgagcacaaagaaaaccctaaaccggaagaagttgaagagaataag
aaatggtgggaggagtttaggaatagcccagtagttcagttcttggtgaaggctgaggag
attgctgatactctcaatgagatggagcttaaggcgaatgaggcccctttctggagggag
gattcgaagctttggaaggctgttcctcatgttactgggttagatggcaggccaatgccc
agaaaagctctcaggtcttcgatggaagctgatgagaaattttgggatttttttaagcag
ttcttgtttgggc--------tttgggggttcaagcagcggccgtacccgccgggacggc
ctatcgatgctgctcaggctattgggtataagaatctggaggagcggtattatgatkttg
taatgaggactggtggctggtactacaaggatcgtttgggtcgtacaaggggaccatgtg
agctcattcagttgaagactgcgtggggtggtggcataattgatacccatacttttgtgt
ggggagaggacatggatgagtgggcgccaattggcatgatctatggcttggaaggagcaa
ttgctacttgggaagtcaggctgggagcggctgccacagcatttttgcac------aagc
ttcagaaaggaatacctccttgggttccactgaaggggcatggaaagaaaacttataagc
agctacaagaggaggctgtggaaagtaagaatcgggatttggctgtactcaaagccaatg
atggtatctggcctggagtgagagcaccaagccataccctctttttatgggctagtggtt
ctgagctaacaacgattctagaatctgactacatgccaaacaaatatataccaaaagatt
taaggaagcagttggctcaagttatccctggtttaagaccctgggaggtactaagtgtgg
aacaagccatggatcagataacgtatgacagagaatggtatcgtgagcctcttggctcct
acacaactggtcctccgtacatacagcgctggaacagggacattttg-------------
------------------------------------------------------------
------------------------------------------------------------
-----------
>PAFTOL004633
gacgacccagtttttgagcacaaagaaaaccctaaaccggaagaagttgaagagaataag
aagtggtgggaggagtttaggaatagcccastagttcagttcttggtgaaggctgaggag
attgctgatactctcaatgagatggagcttaaggcgaatgaggycccttactgcagggag
gattcgaagctttggaaggctattcctcatgttactgggttcgatggcaggccaatgccc
agaaaagctctcagatcttcgaaggaagctgatgagagattttgggatttytttaagcag
ttcttgtttgggc--------tttgggggttcaagcagcggccgtacccgccaggacggc
ctatcgatgctgcccaggctattgggtataataatctggaggagcggtattatgattttg
taatgaagactgggggctggtactacaaggatcgtttgggtcgtacaaggggaccatgtg
agctyattcagttgaagactgcttggggtggtggcataattgatgcccatacttttgtgt
ggggagaggacatggatgagtgggcgccaattggcatgatttatggcttggaaagagcaa
ttgccacatgggaagtcaggctgggagcggctgctacagcatttttgcac------aagc
ttcagaaaggattacctccttgggttccactaaaggggcatgaaaagaaaacttataagc
agctacaggaggaggctgtgraaagtaagaatcgggatttggctgtactcaaagtcaacg
atggtatctggcctggagtgagagcaccaagccataccctctttttatgggctagtggtt
ctgagctaacaacgattctagaatctgactacatgccaaacaaatatataccaaargatt
tgaggaagcagttggctgaagttatccctggtttaagaccctgggaggtactaagtgtgg
aacaagccatggatcagataacgtatggcagagaatggtatcgtgagcctcttggctcct
acacaactggtcctccgtacatcgagcgctggaacatggacgttatg-------------
------------------------------------------------------------
------------------------------------------------------------
-----------
>PAFTOL004634
gacgacccagtttttgacmacaaagaaaaccctaaaccggaagaagttgaagacaataag
aagtggtgggaggagtttaggaatagcccagtagttcagttcttgatgaaggctgaggag
attgctratactctcaatgagatggagcttaaggcgaatgaggtcccttactgcagggag
gattcgaagctttggaaggctattcctcatgttactgggttcgatggcaggccaatgccc
agaaaagctctcagatcttcgaaggaatcygatgacagattttgggatttttttaagcag
ttcttgtttgggc--------tttgggggttcaagcagcggccgtacccgccaggacggc
ctatcgatgctgcccaggctattgggtataataatctggaggagcggtattatgattttg
taatgaagactgggggctggtactacaaggatcgtttgggtcgtacaaggggaccatgtg
agctcattcagttgaagactgcttggggtggtggcataattgatacccatactttygtgt
ggggagaggacwtggatgaatgggcgccaattggcatgatttatggcttggaaagrgcaa
ttgctacttgggaagtcaggctgggagcagctgctacagsatttttgcac------aagc
ttcagaaaggaatacctccttgggttccactaaaggggcatgaaaagaaracttatgacc
agctacagcaggaggctgtggaaagtaagaatcgrgatttggctgtactcaaagtcaatg
atggtatctggcctggagtgagagcaccaagccataccctctttttatgggctagtggtt
ctgagctaacaacgattctagaatctgactacatgccaaacaaatatataccaaaagatt
taaggaagcagttggctgaagttatccctggtttragaccctgggaggtactaagtgtgg
aacaagccatggatcagataacrtatggcagagaatggtatcgtgagccscttggctcct
acacaactggtcctccgtacatagagcgctggaacagggaccttgtg-------------
------------------------------------------------------------
------------------------------------------------------------
-----------
>PAFTOL004635
gacgacccagtttttgagcacaaagaaaaccctagaccggaagaagttgaagagaataag
aagtggtgggaggagtttaggaatagcccagtagttcagttcttgatgaaggctgaagak
attgctgatactctcaatgagatagagcttaaggcgaatgaggccccttactgcagggag
gattcgaagctttggaaggctattcctcatgttactgggttcgatggcaggccaatgccc
agaaaagctctcagatcttcgaaggaagctgatgagagattttgggattttttcaagcag
ttcttgtttgggc--------tttgggggttcaagcagcggccgtacccgccaggacggc
ctatcgatgctgcccaggctattgggtataataatttggaggagcggtattacgattttg
taatgaagactgggggctggtactacaaggatcgtttgggtcgtacaagaggaccatgtg
agctcattcagttgaagactgcttggggtggtggcataattgatacccatacttttgtgt
ggggagaggacatggatgaatgggcaccaattggcatgatttatggcttggaaagggcaa
ttgctacttggga-----------------------------------------------
------------------------------------------------------------
------------------------------------------------------------
------------------------------------------------------------
------------------------------------------------------------
-aaggaagcagttggctgaagttatccctggtttaagaccctgggaggtactaagtgtgg
aacaagccatggatcagataacgtatggcagagaatggtatcgtgagccccttggctcct
acacaactggtcctccgtacatagagcgctggaacagggacattgtg-------------
------------------------------------------------------------
------------------------------------------------------------
-----------
>PAFTOL004636
gacgacccagtttttgagcacaaagaaaatcctaaaccggaagaagtggaagagaataag
aaatggtgggaggagtttagaaatagcccagtggttcagttcttggcgaaggctgaggag
attgctgatactctgaatgagattgagcttaaggcgaatgaggcccctctctggagggag
gattcgaagctttggaaggctgttcctcatgttactgggttcgatggcagaccaatgccc
agaaaagctctcaggtcttcgaaggaatctgatgagaaattttgggatttttttaagcag
ttcttgtttgggc--------tttgggggttcaagcagcggccgtacccgccgggacggc
ctatcgatgctgcccaggctattgggtataataatctggagaagcggtattacgatttta
taatgaagactggtggctggtactacaaggatcgtttgggtcgtacaaggggaccatgtg
agctcattcagctgaagactgcttggggtggtggcataattgatacccatacttttgtgt
ggggacaggacatggatgaatgggcgccaattggcatgatctatggcatggaaggagcaa
ttgctacttgggaagtaaggctgggagcagctgctacagcatttttgcac------aagc
ttcagaaaggaatacccccttgggtcccactaaagaggcatgaaaacaaaacttataagc
agctacaggaggaggctgtggaaagtaagaatcgggatttggctgtactcaaagccaatg
acggtatctggcctggagtgagagcaccaacccataccctctttttatgggctagtggtt
ctgagctaacaacgattctagaatctgactacatgccaaacaaatatataccaaaacaat
taaggaagcagttggctaatgttatccctggttttagaccctgggaggtactaagtgtgg
aacaagccatggatcagataacgtataacagaaaatggtaccgtgagcctcttggctcct
acataactggtcctcagtacatagagttttggactgatatacttttg-------------
------------------------------------------------------------
------------------------------------------------------------
-----------
>PAFTOL004637
gaacacccagtttttgagcataaagaaaaccctacaccagaagacgttgaagagaataag
aaatggtgggaggagtttaggagtagcccagtagttcagttcttggcgaaggctgaggag
attgctgatactctcaatgagatggagcttagggcgaatgaggtcccttattgcggggag
gattcgaagctttggaaggctgttcctcatgttgctgggttggatggcaggccaatgccc
agaaaagctatcaagtctatgaaggaatctgatgagaaattttgggatttttttaagcag
ttcttgtttgggc--------tttgggggttcaggcagcggccgtaccccccgggacggc
ctatcgatgttgcccaggctattgggtataagaatctggagaagcggtattatgatttta
taatgaagactggtggctggtactacaaggatcgtttgggtcgtacaaggggaccatgtg
agctcattcagctgaagaccgcttggggtggtggcataattgatacccatacttttgtgt
ggggagaggacatggatgagtgggcgccaattggcatgatctatggcttggaagaagcaa
ttgctacttgggaagtcaggctgggagcggccgctacagcatttttgcac------aagc
ttcagaaagggatacctccgtgggttccactgaaggggcatgaaaagaaaacttataagc
agctacaggaggaggctgtggaaagtaagaatcgtgatttggctgtactcaaagccaatg
atggtatctggcctggagtgagagcaccaagccataccctctttttatgggctagtggtt
ctgagctaaccacaattctagaatctgactacatgccaaacaaatatataccaaaacatt
taaggaagcagttggctgaagttatccctggtttaagaccctgggaggtactaagtgtgg
aacaagccatggatcagataacgtatggtggagaatggtatcgtgagcctcttggctcct
acacaactggtcctccgtatatacggcgctggaacgcggatattttggaaatactcgacg
gattccaacgaatgtgtactggtctatacaacttgatggagcatgacattcccggttttg
acaaaatcgtcgagaagttcgaggaagatgctagtgcaagacgagaaagatggttgcgga
agagggaagaa
>PAFTOL004638
gacgacccagtttttgagcacaaagaaaaccctaaaccggaagaagttgaagagaataag
aaatggtgggaggagtttaggaatagcccagtagttcagttcttggtgaaggctgaggag
attgctgatactctcaatgagatggagcttaaggcgaatgacgccccttactgcagggag
gattcgaagctgtggaaggctattcctcatgttactgggttcgatggcaggccaatgccc
agaaaagctctcagatctccgaaggaagctgatgacaaattttgggatttttcaaagcag
ttcttgtttgggc--------tttgggggttcaagcagcggccgtacccgccgggacggc
ctatcgatgctgcccagtctattgggtataataatctmgaggagcggtattatgatkttg
taatgaagactggtggctggtactacaaggatcgtttgggtcgtacaaggggaccatgtg
agctcattcagttgaagactgcctggggtggtggcataattgatacccatacttttgtgt
ggggagaggacatggatgagtgggcgccaattggcatgatttatggcttggaaggagcaa
ttgctacttgggaagtcaggctgggagcggctgctacagcatttttgcac------aagc
ttcagaaaggaatatctccttgggttccactaaaggggcatgaaaagagaacttataagc
agctacaggaggaggctgtggaaagtaagaatcgggrtttggctgtactcaaagccaatg
atggtatctggcctggagtgagagcaccaagccataccctctttttatgggctagtggkt
ctgagctaacaacgattctagaatctgactgcatgccaaacaaatatataccaaaagatt
taaggaagcagttggctgaagttatccctggtttaagaccctgggaggtactaagtgtgg
aacaagccatggatcagataacgtatggcagagaatggtatcgtgagcctcttggcttct
acacaactggtcctccatacatacagcgctggaactgggactttttg-------------
------------------------------------------------------------
------------------------------------------------------------
-----------
>PAFTOL004639
gacgacccagtttttgagcacaaagaaaaccctaaaccggtagaagttgaagagaataag
aaatggtgggaggagtttaggaatagcccagtagttcagttcttggtgaaggctgaggag
attgctgatactctcaatgagatggagcttaaggcgaatgaggcccctttctggagggag
gattcgaagctttggaaggctgttcctcatgttactgggttagatggcaggccaatgccc
agaaaagctctcaggtcttcgatggaagctgatgagaagttttgggatttttttaagcag
ttcttgtttgggc--------tttgggggttcaagcagcggccgtacccgccgggacggc
ctatcgatgctgcccaggctattgggtataagaatctggaggagcggtattatgattttg
taatgaggactggtggctggtactacaaggatcgtttgggtcgtacaaggggaccatgtg
agctcattcagttgaagactgcatggggtggtggcataattgacacccatacttttgtgt
ggggagaggacatggatgagtgggcaccaattggcatgatctatggcttggaaggagcaa
ttgctacttgggaagtcaggctgggagcggctgctacagcatttttgcac------aagc
ttcagaaaggaatacctccttgggttccactaaaggggcatgaaaagaaaacttataagc
agctacaagaggaggctgtggaaagtaagaatcgggatttggctgtactcaaagccaatg
acggtatctggcctggagtgagagcaccaagccataccctctttttatgggctagtggtt
ctgagctaacaacaattctagaatctgactacatgccaaacaaatatataccaaaagatt
taaggaagcagttggctgaagttatccctggtttaagaccctgggaggtactaagtgtgg
aacaagccatggatcagataacgtatgaaagagaatggtatcgtgagcctcttggctcct
acacaactggtcctccgtacatacagcgctggaacagggacattttg-------------
------------------------------------------------------------
------------------------------------------------------------
-----------
>PAFTOL004640
gacgatccagtttttgagcacaaagaaaaccctaaaccggaagaagttgaagagaataag
aaatggtgggaggagtttaggaatagcccagtagttcagttcttggtgaaggctgaggag
attgctgatactctcaatgagatggagcttaaggcgaatgaggcccctttctggagggag
gattcgaagctttggaaggctgttcctcatgttactgggttcgatggcaggccaatgccc
agaaaagctctcaggtcttcgaaggaagctgatgagaaattttgggatttttttaagcag
ttcttgtttgggc--------tttgggggttcaagcagcggccgtacccgccgggacggc
ctatcgatgctgcccaggctattgggtataagaatctggaggagcggtattatgattttg
taatgaagactggtggctggtactacaaggatcgtttgggtcgtacaaggggaccatgtg
agctcattcagttgaagactgcgtggggtggyggcgtaattgatacccatacttttgtgt
ggggagaggacatggatgagtgggcgccaattggcatgatctatggcttggaaggagcaa
ttgctacttgggaagtcaggctgggagcggctgctacagcatttttgcac------aagc
ttcagaaaggaatacctccttgggttccactaaaggggcatgaaaagaaaacttataagc
agctacaagaggaggctgtggaaagtaagaatcgggatttggctgtactcaaagccaatg
atggtatctggcctggagtgagagcaccaagccataccctctttttatgggctagtggtt
ctgagctaacaacgattctagaatctgactacatgccaaacaaatatataccaaaagatt
taaggaagcagttggctgaagttatccctggtttaagaccctgggaggtactaagtgtgg
aacaagccatggatcagataacgtatgaaagagaatggtatcgtgagcctcttggctcct
acacaactggtcctccgtacatacggcgctggaacagggacattttg-------------
------------------------------------------------------------
------------------------------------------------------------
-----------
>PAFTOL004642
gacgacccagtttttgagcacaaagaaaaccctaaaccggaagaagttgaagagaataag
aaatggtgggaggagtttaggaatagcccagtagttcagttcttggtgaaggctgaggag
attgctgatactctcaatgagatggagcttaaggcgaatgacgccccttactgcagggag
gattcgaagctttggaaggctattcctcatgttactgggttcgatggcaggccaatgccc
agaaaagctctcagatcttccaaggaagctgatgagaaattttgggatttttttaagcag
tttttgtttgggc--------tttgggggttcaagcagcggccgtacccgccgggacggc
ctatcgatgctgcccagtctattgggtataataatctcgaggagcggtattatgattttg
taatgaagactggtggctggtactacaaggatcgtttgggtcgtacaaggggaccatgtg
agctcattcagttgaagactgcctggggtggtggcataattgatacccatacttttgtgt
ggggagaggacatggatgagtgggcgccaattggcatgatttatggcttggaaggagcaa
ttgctacttgggaagtcaggctgggagcggctgctacagcatttttgcac------aagc
ttcagaaaggaatatctccttgggttccactaaaggggcatgaaaagagaacttataagc
agctacaggaggaggctgtggaaagtaagaatcgggatttggctgtactcaaagccaatg
atggtatctggcctggagtgagagcaccaagccataccctctttttatgggctagtggtt
ctgagctaacaacgattctagaatctgactacatgccaaacaaatatataccaaaagatt
taaggaagcagttggctgaagttatccctggtttaagaccctgggaggtactaagtgtgg
aacaagccatggatcagataacgtatggcagagaatggtatcgtgagcctcttggctcct
acacaactggtcctccgtacatacagcgctggaactgggactttttg-------------
------------------------------------------------------------
------------------------------------------------------------
-----------
>PAFTOL004644
gacgacccagtttttgaacccaaagaaaaccctaaaccggaagaagttgaagagaataag
aaatggtgggagggctttaggaatagcccagtagttcagttcttggtgaaggctgaggag
attgctgatactctcaatgagatggagcttaaggcgaatgagtcccctctccggagggag
gattcgaagctttggaaggctgttcctcatgttactgggttcgatggcaggccaatgccc
agaaaagctctcagatcttcgaaggaagctgatgataaattttgggatttttttaagcag
ttcttgtttgggc--------tttgggggttcaagcagcggccgtacccgccgggacggc
ctatcgatgctgcccaggctattgggtataaaaatctggaggagcggtattatgattttg
taatgaagactggtggctggtactacaaggatcgtttgggtcgtacaaggggaccatgtg
agctcattcagttgaagactgcttgggggggtggcataattgatacccatacttttgtat
ggggagaggacatggatgagtgggcgccaattggcatgatctatggcttggaaggagcaa
ttgctacttgggaagtcaggctgggagcggctgctacagcatttttgttc------aagc
ttcagaaaggaatacctccttgggttccaataaaggggcatgaaaagaaagcttataagc
agctacaggaggaggctgtggaaagtaaaaatcgggatttggctgtactaaaagccaatg
atggtatctggcctggagtgagagcaccaagccataccctctttttatgggctagtggtt
ctgagctaacaacgattctagaatctgactacatgccaaacaaatatataccaaaagatt
taaggaagcagttggccgaagttatccctggtttaagaccctgggaggtactaagtgtgg
aacaagccatggatcagataacatatgaaagagaatggtatcgtgagccccttggctcct
acacaactggtcctccatacataaaccgctggaacagggactttttg-------------
------------------------------------------------------------
------------------------------------------------------------
-----------
>PAFTOL004646
gacgacctagtttttgagcacaaagaaaaccctaaaccggaagaagctgaagagaataag
aaatggtgggaggagtttaggaatagcccagtagttcagttcttggtgaaggctgaggag
attgctgatactctcaatgagatggagcttaaggcgaatgacgccccttactgcagggag
gattcgaagctttggaaggctattcctcatgttactgggttcgatggcaggccaatgccc
cgaaaggctctcagatctaagaaggaagctgatgacaaattttgggatttttttaagcag
ttcttgtttgggc--------tttgggggttcaagcagcggccgtacccgccgggacggc
ctatcgatgctgcccagtctattgggtataataatctcgaggagcggtattatgattttg
taatgaaaactggtggctggtactacaaggatcgtttgggtcgtacaaggggaccatgtg
agctcattcagttgaagactgcttggggtggtggcataattgatacccatacttttgtgt
ggggagaggacatggatgagtgggcgccaattggcatgatttatggcttggaaggagcaa
ttgctacttgggaagtcaggctgggagcggctgctacagaatttttgcac------aagc
ttcagaaaggaatatctccttgggttccactaaaggggcatgaaaacagaacttataagc
agctacaggaggaggctgtggaaagtaagaatcgggatttggctgtactcaaagccaatg
atggtatctggcctggagtgagagcaccaagccataccctctttttatgggcgagtggtt
ctgagctaacaacgattctagaatctgactacatgccaaacaaatatataccaaaagatt
taaggaagcagttggctgaagttatccctggtttaagaccctgggaggtactaagtgtgg
aacaagccatggatcagataacgtatggcagagaatggtatcgtgagcctcttggctcct
acacaactggtcctccgtacatacagcgttggaactgtgactttttg-------------
------------------------------------------------------------
------------------------------------------------------------
-----------
>PAFTOL004647
gacgacccagtttttgagcacaaagaaaacmctaaaccggaagaagtggaagagaataag
aaatggtgggaggagtttaggaatagcccagtagttcagttcttggcgaaggctgaggag
attgctgatactctgaatgagatggagcttaaggcgaatgagacccctttctggagggag
gattcgaagctttggaaggctgttcctcatgttactgggttcgatggcaggccaatgccc
agaaaagctctcaggtcttcgaaggaaaatgatgagaaattttgggatttttttaagcag
ttcttatgtgggc--------tttgggggttcaagcagcggccgtatccgccgggacggc
ctatcgatgctgcccaggctattgggtataataatctggagaagcggtattatgatttta
taatgaagactggtggctggtactacaaggatcgtttgggtcgtacaaggggaccatgtg
agctcattcagctgaagactgcttggggtggtggcataattgatacccatacttttgtgt
ggggagaggacatggatgagtgggcaccaattggcatgatctatggcatggaaagagcaa
ttgctacttgggaagtcaggctgggagcggctgctacagcatttttgcac------aagc
ttcagaaaggaatacctccttgggtcccactaaaggggcatgaaaacaaaacttataagc
agctacaggaggaggctgtggatagtaagaatcgggatttggctgtgctcaaagccaatg
atggtatctggcctggagtgagagcaccaacccataccctttttttatgggctagtggtt
ctgagctaacgacgattctagaatctgactacatgccaaacaaatatataccaaaacatt
taaggaagcagttggctaaagttatccctggtttgagaccctgggaggtactaagtgtgg
aacaagccatggatcagataacgtatgacggaaaatggtaccgtgagcctcttggctcct
acagaactattcctcggtacatagagcgctggaacggcgacctttta-------------
------------------------------------------------------------
------------------------------------------------------------
-----------
>PAFTOL004648
gacgacccagtttttgagcacaaagaaaaccctaaaccggaagaagttgaagagaataag
aaatggtgggaggagtttaggaatagcccagtagttcagttcttggtgaaggctgaggag
attgctgatactctcaatgagatggagcttaaggcgaatgaggcccctttctgcagggag
gattccragctttggaaggctgttcctcatgttactgggttcgatggcaggccaatgccg
agaaaagctctcaggtcttcgatggaagctgatgagaaattttgggacttttttaagcag
ttcttgtttgggc--------tttgggggttcaagcagcggccatacccaccgggacggc
ctatcgatgctgcccaggctattgggtataagaatctggaggagcggtattatgattttg
taatgaagactggtggctggtactacaaggatcgtttgggtcgtacaaggggaccatgtg
agctcattcagttgaagactgcgtggggtggtggcataattgatacccatacttttgtgt
ggggagaggacatggatgagtgggcgccaattggcatgatctatggcttggaaggagcaa
ttgctacttgggaagtcaggttgggagcggctgctacagcatttttgcac------aagc
ttcagaaaggaatacctccttgggttccactaaaggggcatgaaaagaaaacttttaagc
agctgcaagaggaggctgtggaaagtaagaatcgggatttggctgtactcaaagccaatg
atggtatctggcctggagtgagagcaccaagtcataccctctttttatgggctagtggtt
ctgagctaacaacgattctagaatctgactacatgccaaacaaatatataccaaaagatt
taaggaagcagttggctgaagttatccctggtttaagaccctgggaggtactaagtgtgg
aacaagccatggatcagataacgtatgacggagaatggtatcgtgagcctcttggctcct
acacaactggtcctccgtacatacagcgctggaacagggacatgttg-------------
------------------------------------------------------------
------------------------------------------------------------
-----------
>PAFTOL004649
gacgacccagtttttgagcacaaagaaaaccctaaaccggaagaagtggaagagaataag
aaatggtgggaggagtttaggaatagcccagtagttcagttcttggcgaaggctgaggag
attgctgatactctgaatgagatggagcttaaggcgaatgaggcccctttctggagggaa
gattcgaagctttggaaggctgttccccatgttactgggttcgatggcaggccaatgccc
agaaaagctctcaggtcttcgaaggaatctgatgagaaattttgggacttttttaagcag
ttcttgtttgggc--------tttgggggttcaagcagcggccgtacccgccgggacggc
ctatcgatgctgcccaggctattgggtataataatctggagaagcggtattatgatttta
taatgaagactggtggctggtactacaaggatcgtttgggtcgtacaaggggaccatgtg
agctcattcagctgaagactgcttggggtggtggcataattgatacccatacttttgtgt
ggggagaggacatggatgagtgggcgccaattggcatgatctatggcatggaaggagcaa
ttgctacttgggaagtcaggctgggagcggctgctacagcatttttgcac------aggc
ttcagaaaggaatacctccttgggtcccactaaaggggcatgaaaacaaaacttataagc
agctacaggaggaggctgtggaaagtaagaatcgggatttggctgtactcaaagccaatg
atggtatctggcctggagtgagagcaccaacccataccctctttttatgggctagtggtt
ctgagctaacaacrattctagaatctgactacatgccaaacaaatatataccaaaatatt
taaggaagcagttggctaaagttatccctggtttaagaccctgggaggtactaagtgtgg
aacaagccatggatcagataacgtatgacagaaaatggtaccgtgagcctcttggctcct
acataactgttcctcggtacatagagcgctggaacaaaaaccttttg-------------
------------------------------------------------------------
------------------------------------------------------------
-----------
>PAFTOL004652
gacgacccagtttttgagcacaaagaagaccctaaaccggaagaagttgaagagaataag
aaatggtgggaggagtttaggaatagcccagtagttcagttcttggtgaaggctgaggag
attgctgatactctcaatgagatggagcttaaggcgaatgacgccccttactgcagggag
gattcgaagctttggaaggctattcctcatgtttctgggttcgatggcaggccaatgccc
agaaaagctctcagatctccgaaggaagctgatgacaaattttgggatttttcaaagcag
ttcttgtttgggc--------tttggggtttcaagcagcggccgtacccgccgggacggc
ctatcgatgctgcccagtctattgggtataataatctcgaggagcggtattatgattttg
taatgaagactggtggctggtactacaaggatcgtttgggtcgtacaaggggaccatgtg
agctcattcagttgaagactgcctggggtggtggcataattgatacccacacttttgtgt
ggggagaggacatggatgagtgggcgccaattggcatgatttatggcttggaaggagcaa
ttgctacttgggaagtcaggctgggagcggctgctacagcatttttgcac------aagc
ttcagaaaggaacatctccttgggttccactaaaggggcatgaaaagagaacttataagc
agctacaggaggaggctgtggaaagtaagaatcgggatttggctgtactcaaagccaatg
gtggtatctggcctggagtgagagcaccaagccataccctctttttatgggctagtggtt
ctgagctaacaacgattctagaatctgactgcatgccaaacaaatatataccaaaagatt
taaggaagcagttggctgaagttatccctggtttaagaccctgggaggtactaagtgtgg
aacaagccatggatcagataacgtatggtagagaatggtatcgtgagcctcttggcttct
acacaactggtcctccatacatacagcgctggaactgggactttttg-------------
------------------------------------------------------------
------------------------------------------------------------
-----------
>PAFTOL004653
gacgacccagtttttgagctcaaagaaaaccctaaaccggaagaagttgaagagaataag
aaatggtgggaggagtttaggaatagcccactagttcagttcttggtgaaggctgaggag
attgctgatactctcaatgagatggagcttaaggcgaatgacgccccttactgcggggag
gattcgaagctttggaaggctattcctcatgttactgggttcgatggcaggccaatgccc
agaaaagctctcagatctccgaaggaagctgatgacaaattttgggatttttttaagcag
ttcttgtttgggc--------tttgggggttcaagcagcggccgtacccaccgggacggc
ctatcgatgctgcccagtctattgggtataataatctcgaggagcggtattatgattttg
taatgaagactggtggctggtactacaaggatcgtttgggtcgtacaaggggaccatgtg
agctcattcagttgaagactgcctggggtggtggcataattgatacccatacttttgtgt
ggggagaggacatggatgagtgggcgccaattggcatgatttatggcttggaaagagcaa
ttgctacttgggaagtcaggctgggagcggctgctacagcatttttgcac------aagc
ttcagaaaggaatatctccttgggttccactaaaggggcatgaaaagagaacttataacc
agctacaggaggaggctgtggaaagtaagaatcgtgatttggctgtactcaaagccaatg
atggtatctggccaggagtgagagctccaagccataccctctttttatgggctagtggtt
ctgagctaacaacgattctagaatctgactacatgccaaacaaatatataccaaaagatt
taaggaagcagttggctgaagttatccctggtttaagaccctgggaggtactaagtgtgg
aacaagccatggatcagataacgtatggcagagaatggtatcgtgagcctcttggcttct
acacaactggtcctccgtacatacagcgctggaactgggactttttg-------------
------------------------------------------------------------
------------------------------------------------------------
-----------
>PAFTOL004654
gacgacccagtttttgagcacaaagaaaaccctaaaccgsaagaagtggaagagaataag
aaatggtgggaggattttagaaaaagcccagtagttcagttcttggcgaaggctgaggag
attgctgatactctgaatgagayggagcttaagtcgaatgaggcccctctctggagggag
gattcgaagctttggaaggctgttcctcatgttactgggttggatggcaggccaatgccc
agaaaagctmtcaggtcttcgaaggaatctgatgagaaattttgggatttttttaagcag
ttcttgtttgggc--------tttgggggttcaagcagaggccgtacccgccgggacggc
ctatcgatgctgcccaggctattgggtataataatctggagaagcggtattatgatttta
taatgaagactggtggctggtactacaaggatcgtttgggtcgtacaaggggaccatgtg
agctyattcagctgaagactgcttggggtggtggcataattgatacacatacttttgtgt
ggggagaggacatggatgagtgggccccaattggcatgatctatggcatggaaagagcaa
ttgctacttgggaagtcaggctgggagcggctgctacagcatttttgcac------aagc
ttcagaaaggaatacctccttgggttccactaaaggggcatgaaaacaaaacttataagc
agctacaggaggaggctgtggaaagtaagaatcgtgatttggctgtactcaaagccaatg
atggtatctggcctggagtgagagcaccaacccataccctctttttatgggctagtggtt
ctgagctaacaacaattctagaatctgactacatgccaaacaaatacataccaaaayatt
taaggaagcagttggctraagttatccctggtttaagaccctgggaggtactaagtgtgg
aacaagccatggatcagataacgtatgacagaaaatggtaccgtgagcctcttggctcct
acagaacttgtcctcgstacatagagcgctggaataaaagacttttg-------------
------------------------------------------------------------
------------------------------------------------------------
-----------
>PAFTOL004658
gacgacccagtttttgagcacaaagaaaaccctaaaccggaagaagtggaagagaataag
aaatggtgggaggagtttaggaatagcccagtagttcagttcttggcgaaggctgaggag
attgctgatactctgaatgagatggagcttaaggcgaatgaggcccctttctggaaggag
gattcgaagctttggaaggctgttcctcatgttactgggttcgatggcaggccaatgccc
agaaaagctctcaggtcttcgaaggaatctgatgagaaattttgggacttttttaagcag
ttcttgtttgggc--------tttgggggttcaagcagcggccgtacccgccgggacggc
ctatcgatgctgcccaggctattgggtataataatctggagaagcggtattatgatttta
taatgaagactggtggctggtactacaaggatcgtttgggtcgtacaaggggaccatgtg
agctcattcagctgaagactgcttggggtggtggcataattgatacccatacttttgtgt
ggggagaggacatggatgagtgggcgccagttggcatgatctatggcatggaaggagcaa
ttgctacttgggaagtcaggctgggagcggctgctacagcatttttgcac------aagc
ttcagaaaggaatacctccttgggtcccactaaaggggcatgaaaacaaaacttataagc
agctacaggaggaggctgtggaaagtaagaatcgggatttggctgtactcaaagccaatg
atggtatctggcctggagtgagagcaccaacccataccctctttttatgggctagtggtt
ctgagctaacaacgattctagaatctgactacatgccaaacaaatatataccaaaatatt
taaggaagcagttggctaaagttatccctggtttaagaccctgggaggtactaagtgtgg
aacaagccatggatcagataacgtatgacagaaaatggtaccgtgagcctcttggctcct
acataactgttccttggtacatagagcgctggaacaaaaaccttttg-------------
------------------------------------------------------------
------------------------------------------------------------
-----------
>PAFTOL004660
gacgacccagtttttgagcacaaagaaaaccctaaaccggargaagtggaagagaataag
aaatggtgggaggagtttaggaatagcccagtagttcagttcttggcgaaggctgaggag
attgctgatactctgaatgagatggagcttaaggcgaatgaggcccctttctggaaggag
gattcgaagctttggaaggctgttcctcatgttactgggttcgatggcaggccaatgccc
agaaaagctctcaggtcttcgaaggaatctgatgagaaattttgggacttttttaagcag
ttcttgtttgggc--------tttgggggttcaagcagcggccgtacccgccgggacggc
ctatcgatgctgcccaggctattgggtataataatctggagaagcggtattatgatttta
taatgaagactggtggctggtactacaaggatcgtttgggtcgtacaaggggaccatgtg
agctcattcagctgaagactgcttggggtggtggcataattgatacccatacttttgtgt
ggggagaggacatggatgagtgggcgccaattggcatgatttatggcatggaaggagcaa
ttgctacttggagcgtcaggctgggagcggctgctacagcatttttgcac------aagc
ttcagaaaggwatacctccttgggttccactaaaggggcatgaaaacaaaacttataagc
agctacaggaggaggctgtggaaagtaagaatcgggatttggctgtactcaaagccaatg
atggtatctggcctggagtgagagcaccaacccataccctctttttatgggctagtggtt
ctgagctaacaacgattctagaatctgactacatgccaaacaaatatataccaaaatatt
taaggaagcagttggctaaagttatccctggtttaagaccctgggaggtactaagtgtgg
aacaagccatggatcagataacgtatgacagaaaatggtaccgtgagcctcttggctcct
acataactgttcctcggtacatagagcgctggaacaaagaccttttg-------------
------------------------------------------------------------
------------------------------------------------------------
-----------
>PAFTOL004662
gacgacccagtttttgagcacaaagaaaaccctaaaccggaagaagtggaagagaataag
aaatggtgggaggattttagaaatagcccagtagttcagttcttggcgaaggctgaggag
attgctgatactctgaatgagatggagcttaaggcgaatgaggcccctctctggagggag
gattcgaagctttggmaggctgttcctcatgttactgggttggatggcaggccaatgcct
agaaaagctctcaggtcttcgaaggaatctgatgagaaattttgggatttttttaagcag
ttcttgtttgggc--------tttgggggttcaagcagcggccrtacccgccgggacggc
ctatcgatgctgcccaggctattgggtataataatctggagaagcggtattatgatttta
taatgaagactggtggctggtactacaaggatcgtttgggtcgtacaaggggaccatgtg
agctcattcagctgaagactgcttggggtggtggcataattgatacacayacttttgtgt
ggggagaggacatggatgagtgggccccaattggcatgatctatggcatggaaggagcaa
ttgctacttgggaagtcaggctgggagcggctgctacagcatttttgcac------aagc
ttcagaaasgaatacctccttgggttccactaaaagggcatgaaaacaaaacttataagc
agctacaggaggaggctgtggaaagtaagaatcgggatttggctgtactcaaagccaatg
atggtatctggcctggagtgagagcaccaacccataccctctttttatgggctagtggtt
ctgagctaacaacgattctagaatctgacyacatgccaaacaaatacataycaaaacatt
taaggaagcagttggctaaagttatccctggtttaagaccctgggaggtactaagtgtgg
aacaagccatggatcagataacgtatgacagaaaatggtaccgtgagcctcttggctcct
acagaactagtcctcggtacatagagcgctggaataaaagacttttg-------------
------------------------------------------------------------
------------------------------------------------------------
-----------
>PAFTOL004664
gacgacccagtttttgagcacaaagaaaaccctaaaccggaagaagctgaagagaataag
aaatggtgggaggagtttaggaatagcccagtagttcagttcttggtgaaggctgaggag
attgctgatactctcaatgmgatggagcttaaggcgaatgacgccccttactgcagggag
gattcgaagctttggaaggctattcctcatgttactgggttcgatggcaggccaatgccc
agaaaggctctcagatctaagaaggaagctgatgacaagttttgggatttttttaagcag
ttcttgtttgggc--------tttgggggttcaagcagcggccgtacccgccgggacggc
ctatcgatgctgcccagtctattgggtataataatctcgaggagcggtattatgattttg
taatgaaaactggtggctggtactacaaggatcgkttgggtcgtacaaggggaccatgtg
agctcattcagttgaagactgcttggggtggtggcataattgatacccatacttttgtgt
ggggagaggacatggatgagtgggcgccaattggcatgatttatggcttggaaggagcaa
ttgctacttgggaagtcaggctgggagcggctgctacagaatttttgcac------aagc
ttcagaaaggaatatctccttgggttccactaaaggggcatgaaaacagaacttataagc
agctacaggaggaggctgtggaaagtaagaatcgggatttggctgtactcaaagccaatg
atggtatctggcctggagtgagagcaccaagccataccctctttttatgggcgagtggtt
ctgagctaacaaatattctagaatctgactacatgccaaacaaatatataccaaaagatt
taaggaagcagttggctgaagttatccctggtttaagaccctgggaggtactaagtgtgg
aacaagccatggatcagataacgtatggcagagaatggtatcgtgagcctcttggctcct
acacaactggtcctccgtacatacagcgttggaactgtgactttttg-------------
------------------------------------------------------------
------------------------------------------------------------
-----------
>PAFTOL004665
gacgacccagtttttgagctcaaagaaaaccctaaaccggaagaagttgaagagaataag
aaatggtgggaggagtttaggaatagcccagtagttcagttcttggtgaaggctgaggag
attgctgatactctcaatgagatggagcttacggcgaatgaggcccctttctggagggag
gattccaagctttggaaggctgttcctcatgttactgggttcgatggcaggccaatgccc
agaaaagctctcaggtcttcgatggaagctgatgagaaattttgggatttttttaagcag
ttcttgtttgggc--------tttgggggttcaagcagcggccgtacccaccgggacggc
ctatcgatgctgcccaggctattgggtataagaatctggaggagcggtattatgattttg
taatgaagactggtggttggtactacaaggatcgtttgggtcgtacaaggggaccatgtg
agctcattcagttgaagactgcgtggggtggtggcataattgatacccatacttttgtgt
ggggagaggacatggatgagtgggcgccaattggcatgatctatggcttggaaggagcaa
ttgctacttgggaagtcaggctgggagcggctgctacagcatttttgcac------aagc
ttcagaaaggaatacctccttgggttccactaaaggggcatgaaaagaaaacttataagc
agctacaagaggaggctgtggaaagtaagaatcgggatttggctgtactcaaagccaatg
atggtatctggcctggagtgagagcaccaagccataccctctttttatgggctagtggtt
ctgagctaacaacgattctagaatctgactacatgccaaacaaatatataccaaaagatt
taaggaagcagttggctgaagttatccctggtttaagaccctgggaggtactaagtgtgg
aacaagccatggatcagataacgtatgacagagaatggtatcgtgagcctcttggctcct
acacaactggtcctccgtacatagagcgctggaacagggacattttg-------------
------------------------------------------------------------
------------------------------------------------------------
-----------
>PAFTOL004666
gacgacccagtttttgagcacaaagaaaaccctaaaccggaagaagttgaagagaataag
aaatggtgggaggagtttaggaatagccccgtagttcagttcttggtgaaggctgaggag
attgctgatactctcaatgagatggagcttaaggcgaatgacgccccttactgcagggag
gattcgaagctttggaaggctattcctcatgttactgggttcgatggcaggccaatgccc
agaaaagctctcagatcttcgaaggaagctgatgacaaattttgggatttttttaagcag
ttcttgtttgggc--------tttgggggttcaagcagcggccgtacccgccgggacggc
ctatcgatgctgcccagtctattgggtataataatctcgaggagcggtattatgattttg
taatgaagactggtggctggtactacaaggatcgtttgggtcgtacaaggggaccatgtg
agctcattcagttgaagactgcctggggtggtggcataattgatacccatacttttgtgt
ggggagaggacatggatgagtgggcgccaattggcatgatttatggcttggaaggagcaa
ttgctacttgggaagtcaggctgggagcggctgctacagcatttttgcac------aagc
ttcagaaaggaatatctccttgggttccactaaaggggcatgaaaagagaacttataagc
agctacaggaggaggctgtggaaagtaagaatcgggatttggctgtactcaaagccaatg
atggtatctggcctggagtgagagcaccaagccataccctctttttatgggctagtggtt
ctgagctaacaacgattctagaatctgactacatgccaaacaaatatataccaaaagatt
taaggaagcagttggctgaagttatccctggtttaagaccctgggaggtactaagtgtgg
aacaagccatggatcagataacgtatggcagagaatggtatcgtgagcctcttggctcct
acagaactggtcctccgtacatacarcgctggaactgggactttttg-------------
------------------------------------------------------------
------------------------------------------------------------
-----------
>PAFTOL004667
gacgacccagtttttgarcacaaagaaaaccctaaaccggaagaagttgaagagaataag
aaatggtgggaggagtttaggaatagcccagtagttcagttcttggtgaaggctgaggag
attgctgatactctcaatgagatggagcttaaggcgaatgacgccccttactgcagggag
gattcgaagctttggaaggctattcctcatgttactgggttcgatggcaggccaatgccc
agaaaagctctcagatcttcgaaggaagctgatgacaaattttgggatttttttaagcag
ttcttgtttgggc--------tttgggggttcaagcagcggccgtacccgccgggacggc
ctatcgatgctgcccagtctattgggtataataatctcgaggagcggtattatgattttg
taatgaagactggtggctggtactacaaggatcgtttgggtcgtacaaggggaccatgtg
agctcattcaattgaagactgcctggggtggtggcataattgatacccatacttttgtgt
ggggagaggacatggatgagtgggcgccaattggcatgatttatggcttggaaggagcaa
ttgctacttgggaagtcaggctgggagcggctgctacagcatttttgcac------aagc
ttcagaaaggaatatctccttgggttccactaaaggggcatgaaaagagaacttataagc
agctacaggaggaggctgtggaaagtaagaatcgggatttggctgtactcaaagccaatg
atggtatctggcctggagtgagagcaccaagccataccctctttttatgggctagtggtt
ctgagctaacaacgattcttgaatctgactacatgccaaacaaatatataccaaaagatt
taaggaagcagttggctgaagttatccctggtttaagaccctgggaggtactaagtgtgg
aacaagccatggatcagataacgtatgccagagaatggtatcgtgagcttcttggctcct
acacaactggtcctccgtacatacagcgctggaactgggactttttg-------------
------------------------------------------------------------
------------------------------------------------------------
-----------
>PAFTOL004668
gacgacccagtttttgagcacaaagaaaaccctaaaccggaagaagttgaagagaataag
aaatggtgggaggagtttaggaatagcccagtagttcagttcttggtgaaggctgaggag
attgctgatactctcaatgagatggagcttaaggcgaatgacgccccttactgcagggag
gattcgaagctttggaaggctattcctcatgttactgggttcgatggcaggccaatgccc
agaaaagctctcagatctycgaaggaagctgatgasaaattttgggatttttttaagcag
ttcttgtttgggc--------tttgggggttcaagcagcggccgtacccgccgggacggc
ctatcgatgctgcccagtctattgggtataataatctcgaggagcggtattatgattttg
taatgaagacyggtggctggtactacaaggatcgtttgggtcgtacaaggggaccatgtg
agctcattcagttgaagactgcctggggtggtggcataattgatacccatacttttgtgt
ggggagaggacatggatgagtgggcgccaattggcatgatttatggcttggaaggagcaa
ttgctacttgggaagtcaggctgggagcggctgctacagcatttttgcac------aagc
ttcagaaaggaatatctccttgggttccactaaaggggcatgaaaagagaacttataagc
agctacaggaggaggctgtggaaagtaagaatcgggatttggctgtactcaaagccaatg
atggtatctggcctggagtgagagcaccaagccataccctctttttatgggctagtggtt
ctgagctaacaacgattctagaatctgactacatgccaaacaaatatataccaaaagatt
taaggaagcagttggctgaagttatccctggtttragaccctgggaggtactaagtgtgg
aacaagccatggatcagataacgtatggcagagaatggtatcgtgagcctcttggctyct
acacaactggtcctccrtacatacagcgctggaactgggactttttg-------------
------------------------------------------------------------
------------------------------------------------------------
-----------
>PAFTOL005024
gacgacccagtttttgagcacaaagaaaaccctaaaccggaagaagttgaagagaataag
aaatggtgggaggagtttaggaatagcccagtagttcagttcttggtgaaggctgaggag
attgctgatactctcaatgagatggagcttaaggcgaatgacgccccttactgcagggag
gattcgaagctttggaaggctattcctcatgttactgggttcgatggcaggccaatgccc
agaaaagctctcagatctccgaaggaagctgatgagaaattttgggatttttttaagcat
ttcttgtttgggc--------tttggggattcaagcagcggccttacccgccgggacggc
ctatcgatgctgcccagtctattgggtataataatctcgaggagcggtattatgattttg
taatgaagaccggtggctggtactacaaggatcgtttgggtcgtacaaggggaccatgtg
agctcattcagttgaagactgcctggggtggtggcataattgatacccatacttttgtgt
ggggagaggacatggatgagtgggcgccaattggcatgatttatggcttggaaggagcaa
ttgctacttgggaagtcaggctgggagcggctgctacagcatttttgcac------aagc
ttcagaaaggaatatctccttgggttccactaaaggggcatgaaaagagaacttataagc
agctacaggaggaggctgtggaaagtaagaatcgggatttggctgtactcaaagccaatg
atggtatctggcctggagtgagagcaccaagccataccctctttttatgggctagtggtt
ctgagctaacaacgattctagaatctgactacatgccaaacaaatatataccaaaagatt
taaggaagcagttggctgaagttatccctggtttgagaccctgggaggtactaagtgtgg
aacaagccatggatcagataacgtatggcagagaatggtatcgtgagcctcttggcttct
acacaactggtcctccgtacatacagcgctggaactgggactttttg-------------
------------------------------------------------------------
------------------------------------------------------------
-----------
>PAFTOL005025
gacgacccagtttttgagcacaaagaaaaccctaaaccggaagaagttgaagagaataag
aaatggtgggaggagtttaggaatagcccagtagttcagttcttggtgaaggctgaggag
attgctgacactctgaatgagatggagcttaaggcgaatgaggcccctttctggagggag
gattcgaaactttggaaggctgttcctcatgttactgggttcgatggcaggccaatgccc
agaaaagctctcaggtcttcgaaggaagctgatgagaaattttgggatttttttaagcag
ttcttgtttggcc--------tttgggggttcaagcagcggccgtacccgccgggacggc
ctatcgatgctgcccaggctattgggtataagaatctggaggagcggtattatgatkttg
taatgaagactggtggctggtactacaaggatcgtttgggtcgcacaaggggaccatgtg
agytcattcagttgaagactgcgtggggtggtggcataattgatacccatactttcgtgt
ggggagaggacatggatgagtgggcgccaattggcatgatctatggcttggaaggagcaa
ttgctacttgggaagtcaggctgggagcggctgctacagcatttttgcac------aagc
ttcagaaaggaatacctccttgggttccactaaaggggcatgaaaagaaaacttataagc
agctacaagaggaggctgtggaaagtaagaatcgggatttggctgtactcaaagccaatg
atggtatctggcctggagtgagagcgccaagccataccctctttttatgggctagtggtt
ctgagctaacaacgattctagaatctgactacatgccaaacaaatatataccaaaagatt
taaggaagcagttggctgaagttatccctggtttaagaccctgggaggtactaagtgtgg
aacaagccatggatcagataacgtatcacggagaatggtatcgtgagcctcttggctcct
acacaactggtcctccatacatagagcgctggaacagcgactttttg-------------
------------------------------------------------------------
------------------------------------------------------------
-----------
>PAFTOL005026
gacgacccagtttttgagcccaaagaaaaccctaaaccggaagaagttgaagagaataag
aaatggtgggaggagtttaggaatagcccagtagttcagttcttggtgaaggctgaggag
attgctgacactctcaatgagatggagcttaaggcgaatgaggcccctttttggagggag
gattcgaaactttggaaggctgttcctcatgttactgggttcgatggcaggccaatgccc
agaaaagctctcaggtcttcgaaggaagctgatgagaaattttgggatttttttaagcag
ttcttgtttgggc--------tttgggggttcaagcagcggccgtacccgccgggacggc
ctatcgatgctgcccagkctattgggtataakaatctsgaggagcggtattatgattttg
taatgaaractggtggctggtactacaaggatcgtttgggtcgtacaaggggaccatgtg
agctcattcagttgaagactgcktggggtggtggcataattgatacccatacttttgtgt
ggggagaggacatggatgagtgggcgccaattggcatgatytatggcttggaasragcaa
ttgctacttgggaagtcaggctgggagcggctgctacagcatttttgcac------aagc
ttcagaaaggaatacctccttgggttccactaaaggggcatgaaaagaaaacttataagc
agctacaagaggaggctgtggaaagtaagaatcgggatttggctgtactcaaagccaatg
atggtatctggcctggagtgagagcgccaagccataccctctttttatgggctagtggtt
ctgagctaacaacgattctagaatctgactacatgccaaacaaatatataccaaaagatt
taaggaagcagttggctgaagttatccctggtttaagaccctgggaggtactaagtgtgg
aacaagccatggatcagataacgtatcacagaaaatggtatcgtgagcctcttggctcct
acacaactggtcctccatacatagagcgctggaacagcgactttttg-------------
------------------------------------------------------------
------------------------------------------------------------
-----------
>PAFTOL005035
gacgacccagtttttgagcacaaagaaaaccctaaaccggaagaagctgaagagaataag
aaatggtgggaggagtttaggaatagcccagtagttcagttcttggtgaaggctgaggag
attgctgatactctcaatgagatggagcttaaggcgaatgacgccccttactgcagggag
gattcgaagctttggaaggctattcctcatgttactgggttcgatggcaggccaatgccc
agaaaggctctcagatctaagaaggaagctgatgacaaattttgggatttttttaagcag
ttcttgtttgggc--------tttgggggttcaagcagcggccgtacccgccgggacggc
ctatcgatgctgcccagtctattgggtataataatctcgaggagcggtattatgattttg
taatgaaractggtggctggtactacaaggatcgtttgggtcgtacaaggrgaccatgtg
agctcattcagttgaagactgcytggggtggtggcataattgatacccatacttttgtgt
ggggagaggacatggatgagtgggcgccaattggcatgatttatggcttggaasragcaa
ttgctacttgggaagtcaggctgggagcggctgctacagaatttttgcac------aagc
ttcagaaaggaatatctccttgggttccactaaaggggcatgaaaagagaacttataagc
agctacaggaggaggctgtggaaagtaagaatcgggatttggctgtactcaaagccaatg
atggtatctggcctggagtgagagcaccaagccataccctctttttatgggckagtggtt
ctgagctaacaacgattctagaatctgactacatgccaaacaaatatataccaaaagatt
taaggaagcagttggctgaagttatccctggtttaagaccctgggaggtactaagtgtgg
aacaagccatggatcagataacgtatggcagagaatggtatcgtgaacctcttggctcct
acacaactggtcctccgtacatacagcgttggaactctgactttttg-------------
------------------------------------------------------------
------------------------------------------------------------
-----------
>PAFTOL005042
---gaaccagtttttgagcacaaagaaaaccctaaaccggaagaagttgaagagaataag
aaatggtgggaggagtttaggaatagcccagtagttcagttcttggtgaaggctgagrwg
attgctgatactctcaatgagatggagcttaaggcgaatgasgccccttwctgsagggag
gattcgaagctktggaaggctrttcctcatgttactgggttmgatggcaggccaatgccc
agaaaagctctcagrtctycgawggaagctgatgrsaaattttgggatttttywaagcag
ttcttgtttgggc--------tttgggggttcaagcagcggccgtacccgccgggacggc
ctatcgatgctgcccagkctattgggtataakaatctsgaggagcggtattatgattttg
taatgargactggtggctggtactacaaggatcgtttgggtcgyacaaggggaccatgtg
agctcattcagttgaagactgcstggggtggtggcataattgatacccatacttttgtgt
ggggagaggacatggatgagtgggcgccaattggcatgatytatggcttggaaggagcaa
ttgctacttgggaagtcaggctgggagcggctgctacagcatttttgcac------aagc
ttcagaaaggaatayctccttgggttccactaaaggggcatgaaaagaraacttataagc
agctacargaggaggctgtggaaagtaagaatcgggatttggctgtactcaaagccaatg
atggtatctggcctggagtgagagcaccaagccataccctctttttatgggctagtggtt
ctgagctaacaacgattctagaatctgactrcatgccaaacaaatatataccaaaagatt
taaggaagcagttggctgaagttatccctggtttaagaccctgggaggtactaagtgtgg
aacaagccatggatcagataacgtatgrcaragaatggtatcgtgagcctcttggctyct
acacaactggtcctccrtacatacrgcgctggaacwgggacwttttg-------------
------------------------------------------------------------
------------------------------------------------------------
-----------
>PAFTOL005043
gacgacccagtttttgagcacaaagaaaaccctaaaccggaagaagttgaagagaataag
aaatggtgggaggagtttaggaatagcccagtagttcagttcttggtgaaggctgaggag
attgctgatactctcaatgagatggagcttaaggcgaatgacgccccttactgcagggag
gattcgaagctgtggaaggctattcctcatgttactgggttcgatggcaggccaatgccc
agaaaagctctcagatctccgaaggaagctgatgacaaattttgggatttttcaaagcag
ttcttgtttgggc--------tttgggggttcaagcagcggccgtacccgccgggacggc
ctatcgatgctgcccagtctattgggtataataatctcgaggagcggtattatgattttg
taatgaagactggtggctggtactacaaggatcgtttgggtcgcacaaggggaccatgtg
agctcattcagttgaagactgcctggggtggtggcataattgatacccatacttttgtgt
ggggagaggacatggatgagtgggcgccaattggcatgatttatggcttggaaggagcaa
ttgctacttgggaagtcaggctgggagcggctgctacagcatttttgcac------aagc
ttcagaaaggaatatctccttgggttccactaaaggggcatgaaaagagaacttataagc
agctacaggaggaggctgtggaaagtaagaatcgggatttggctgtactcaaagccaatg
atggtatctggcctggagtgagagcaccaagccataccctctttttatgggctagtggtt
ctgagctaacaacgattctagaatctgactgcatgccaaacaaatatataccaaaagatt
taaggaagcagttggctgaagttatccctggtttaagaccctgggaggtactaagtgtgg
aacaagccatggatcagataacgtatggcagagaatggtatcgtgagcctcttggcttct
acacaactggtcctccatacatacagcgctggaactgggactttttg-------------
------------------------------------------------------------
------------------------------------------------------------
-----------
>PAFTOL005047
gacgacccagtttttgaccacaaagaaaaccctaaaccggaagaagttgaagagaataag
aaatggtgggaggagtttaggaatagcccagtagttcagttcttggtgaaggctgaggag
attgctgatactctcaatgagatggagctgaaggcgaatgaggcccctttatggagggag
gattccaagctttggaaggctgttcctcatgttactgggttcgatggcaggccaatgccg
agaaaagctctcaggtcttcgatggaagctgatgagaaattttgggatttttttaagcag
ttcttgtttgggc--------tttgggggttcaagcagcggccatacccaccgggacggc
ctatcgatgctgcccaggctattgggtataagaatctggaggagcggtattatgattttg
taatgaagactggtggctggtactacaaggatcgtttgggtcgtacaaggggaccatgtg
agctcattcagttgaagactgcgtggggtggtggcataattgatacccatacttttgtgt
ggggagaggacatggatgagtgggcgccaattggcatgatctatggcttggaaggagcaa
ttgctacttgggaagtcaggctgggagcggctgctacagcatttttgcac------aaac
ttcagaaaggaatacctccttgggttccactaaaggggcatgaaaagaaaacttataagc
agctacaagaggaggctgtggaaagtaagaatcgggatttggctgtactcaaagccaatg
atggtatctggcctggagtgagagcaccaagtcataccctctttttatgggctagtggtt
ctgagctaacaacgattctagaatctgactacatgccaaacaaatatataccaaaagatt
tgaggaagcagttggctgaagttatccctggtttaagaccctgggaggtactaagtgtgg
aacaagccatggatcagataacgtatgacagagaatggtatcgtgagcctcttggctcct
acacaactggtcctccgtacatacagcgctggaacagggacatgttg-------------
------------------------------------------------------------
------------------------------------------------------------
-----------
>PAFTOL005169
gacgacccagtttttgagcacaaagaaaaccctaaaccggaagaagttgaagagaataag
aaatggtgggaggagtttaggaatagcccagtagttcagttcttggtgaaggctgaggag
attgctgatactctcaatgagatggagcttaaggcgaatgaggccccttactggagggag
gattcgaagctttggaaggctattcctcatgttactgggttcgatggcaggccaatgccc
agaaaagctctcagatcttcgaaggaagctgatgatagattttgggatttttttaagcag
ttctcgtttgggc--------tttgggggttcaagcagcgcccgtaccccccgggacggc
ctatcgatgctgcccaggctattgggtataataatctggaggagcgggattatgattttg
taatgaagactggtggctggtactacaaggatcgtttgggtcgtacaaggggaccatgtg
agctcattcagttgaagactgcttggggtggtggcataattgatacccatacttttgtgt
ggggagaagacatggatgagtgggcgccaattggcatgatttatggcttggaaggagcaa
ttgctacttgggaagtcaggctgggagcggctgctacagcatttttgcac------aagc
ttcagaaaggaatacctccttgggttccactgaaggggcatgaaaagaaaacttataagc
agctacaggaggaggctgtggaaagtaagaatcgggatttggctgtactcaaagtcaatg
atggtatctggcctggagtgagagcaccaagccataccctctttttatgggctagtggtt
ctgagctaacaacgattctagaatctgactacatgccaaacaaatatataccaaaagatt
taaggaagcagttggctgaagttatccctggtttaagaccctgggaggtactaagtgtgg
aacaagccatggatcagataacgtatggcagagaatggtatcgtgagcctcttggctcat
acacaactggtcctccgtacatagagcgctggaacagggaccttatg-------------
------------------------------------------------------------
------------------------------------------------------------
-----------
>PAFTOL007498
gacgacccagtttttgagcacaaagaaaaccctaaaccggaagaagttgaagagaataag
acatggtgggaggagtttaggaatagcccagtagttcagttcttggtgaaggctgargag
attgctgatactctcaatgagatggagcttaaggcgaatgagtcccctttccagagggag
gattcgaagctttggaaggctgttcctcatgttactgggttcgatggcaggccaatgccc
agaaaagctctcagatctyygaaggaagctgatgataaattttgggatttttttaagcag
ttcttgtttgggc--------tttgggggttcaagcagcggccgtacccgccgggacggc
ctatcgatgctgcccaggctattgggtataataatctggaggatcggtattatgatkttg
taatgaagactggtggctggtactacaaggatcgtttgggtcgtacaaggggaccatgtg
agctcattcagttgaagactgcttggggtggtggcataattgatactcatacttttgtgt
ggggagaggacatggatgagtgggcgccaattggcatgatctatggcttggaaggagcaa
ttgctacttgggaagtcaggctgggagcggctgctacagcatttttgcac------aagc
ttcagaaaggaatacctccttgggttccactaaaggggcatgaaaagaaaacttataagc
agctacaggaggaggctgtggaaagtaagaatcgggatttggctgtactcaaagccaatg
atggtatctggcctggagtgagagcaccaagccataccctctttttatgggctagtggtt
ctgagctaacaacgattatagaatctgactacatgccaaacaaatatataccaaaagatt
taaggaagcagttggctgaagttatccctggtttaagaccctgggaggtactaagtgtgg
aacaagccatggatcagataacgtataaaagagaatggtatcgtgagccccttggctcct
acacaactggtcctccatacataaagcgctggaacagggactttttg-------------
------------------------------------------------------------
------------------------------------------------------------
-----------
>PAFTOL008060
gacgacccagtttttgagcacaaagaaaaccctaaaccggaagaagctgaagagaataag
aaatggtgggaggagtttaggaatagcccagtagttcagttcttggtgaaggctgaggag
attgctgatactctcaatgagatggagcttaaggcgaatgacgccccttactgcagggag
gattcgaaactttggaaggctattcctcatgttactgggttcgatggcaggccaatgccc
agaaaggctctcagatctaagaaggaagctgatgacaaattttgggatttttttaagcag
ttcttgtttgggc--------tttgggggttcaagcagcggccgtacccgccgggacggc
ctatcgatgctgcccagtctattgggtataataatctcgaggagcggtattatgatkttg
taatgaaaactggtggctggtactacaaggatcgtttgggtcgtacaaggggaccatgtg
agctcattcagttgaagactgcttggggtggtggcataattgatacccatacttttgtgt
ggggagaggacatggatgagtgggcgccaattggcatgatttatggcttggaaggagcaa
ttgctacttgggaagtcaggctgggagcggctgctacagaatttttgcac------aagc
ttcggaaaggaatatctccttgggttccactaaaggggcatgaaaagagaacttataagc
agctacaggaggaggctgtggaaagtaagaatcgggatttggctgtactcaaagccaatg
atggtatctggcctggagtgagagcaccaagccataccctctttttatgggcgagtggtt
ctgagctaacaacgattctagaatctgactacatgccaaacaaatatataccaaaagatt
tmaggaagcagttggctgaagttatccctggtttaagaccctgggaggtactaagtgtgg
aacaagccatggatcagataacgtatggcagagaatggtatcgtgagcctcttggctcct
acacaactggtcctccgtacatacagcgttggaactgtgactttttg-------------
------------------------------------------------------------
------------------------------------------------------------
-----------
>PAFTOL008062
gacgacccagtttttgagcacaaagaaaaccctaaaccggaagaagctgaagagaataag
aaatggtgggaggagtttaggaatagcccagtmgttcagttcttggtgaaggctgaggag
attgctgatactctcaatgagatggagcttaaggcgaatgacgccccttactgcagggag
gattcgaagctttggaaggctattcctcatgttactgggttcgatggcaggccaatgccc
agaaaggctctcagatctaagaaggaagctgatgacaaattttgggatttttttaagcag
ttcttgtttgggc--------tttgggggttcaagcagcggccgtacccgccgggacggc
ctatcgatgctgcccagtctattgggtataataatctcgaggagcggtattatgatkttg
taatgaaaactggtggctggtactacaaggatcgtttgggtcgtacaaggggaccatgtg
agctcattcagttgaagactgcttggggtggtggcataattgatacccatacttttgtgt
ggggagaggacatggatgagtgggcgccaattggcatgatttatggcttggaaggagcaa
ttgctacttgggaagtcaggctgggagcggctgctacagaatttttgcac------aagc
ttcagaaaggaatatctccttgggttccactaaaggggcatgaaaacagaacttataagc
agctacaggaggaggctgtggaaagtaagaatcgggatttggctgtactcaaagccaatg
atggtatctggcctggagtgagagcaccaagccataccctctttttatgggcgagtggtt
ctgagctaacaacgattctagaatctgactacatgccaaacaaatatataccaaaagatt
taaggaagcagttggctgaagttatccctggtttaagaccctgggaggtactaagtgtgg
aacaagccatggatcagataacgtatggcagagaatggtatcgtgagcctcttggctcct
acacaactggtcctccgtacatacagcaytggaactatgactttttg-------------
------------------------------------------------------------
------------------------------------------------------------
-----------
>PAFTOL008063
gacgacccagtttttgagcacaaagaaaaccctaaaccggaagaagctgaagagaataag
aaatggtgggaggagtttaggaatagcccagtagttcagttcttggtgaaggctgaggag
attgctgatactctcaatgagatggagcttaaggcgaatgacgccccttactggagggag
gattcgaagctttggaaggctattcctcatgttactgggttcgatggcaggccaatgccc
agaaaggctctcagatctaagaaggaagctgatgacaaattttgggattttttaaagcag
ttcttgtttgggc--------tttgggggttcaagcagcggccgtacccgccgggacggc
ctatcgatgctgcccagtctattgggtataataatctcgaggagcggtattatgattttg
taatgaaaactggtggctggtactacaaggatcgtttgggtcgtacaaggggaccatgtg
agctcattcagttgaagactgcttggggtggtggcataattgatacccatacttttgtgt
ggggagaggacatggatgagtgggcgccaattggcatgatttatggcttggaaggagcaa
ttgctacttgggaagtcaggctgggagcggctgctacagaatttttgcac------aagc
ttcagaaaggaatatctccttgggttccactaaaggggcatgaaaacagaacttataagc
agctacaggaggaggctgtggaaagtaagaatcgggatttggctgtactcaaagccaatg
atggtatctggcctggagtgagagcaccaagccataccctctttttatgggcgggtggtt
ctgagctaacaacgattctagaatctgaccacatgccaaacaaatatataccaaaagatt
taaggaagcagttggctgaagttatccctggtttaagaccctgggaggtactaagtgtgg
aacaagccatggatcagataacgtatggcagagaatggtatcgtgagcctcttggctcct
acacaactggtcctccgtacatacagcgttggaactgtgactttttg-------------
------------------------------------------------------------
------------------------------------------------------------
-----------
>PAFTOL008417
gacgacccagtttttgagcacaaagaaaaccctaaaccggaagaagctgaagagaataag
aaatggtgggaggagtttaggaatagcccagtagttcagttcttggtgaaggctgaggag
attgctgatactctcaatgagatggagcttaaggcgaatgacgccccttactgcagggag
gattcgaagctttggaaggctattcctcatgttactgggttcgatggcaggccaatgccc
agaaaggctctcagatctaagaaggaagctgatgacaaattttgggatttttttaagcag
ttcttgtttgggc--------tttgggggttcaagcagcggccgtacccgccgggacggc
ctatcgatgctgcccagtctattgggtataataatctcgaggagcggtattatgattttg
taatgaaaactggtggctggtactacaaggatcgtttgggtcgtacaaggggaccatgtg
agctcattcagttgaagactgcttggggtggtggcataattgatacccatacttttgtgt
ggggagaggacatggatgagtggscgccaattggcatgatttatggcttggaaggagcaa
ttgctacttgggaagtcaggctgggagcggctgctacagaatttttgcac------aagc
ttcagaaaggaatatctccttgggttccactaaaggggcatgaaaacagaacttataagc
agctacaggaggaggctgtggaaagtaagaatcgggatttggctgtactcaaagccaatg
atggtatctggcctggagtgagagcaccaagccataccctctttttatgggcgagtggtt
ctgagctaacaacgattctagaatctgactacatgccaaacaaatatataccaaaagatt
taaggaagcagttggctgaagttatccctggtttaagaccctgggaggtactaagtgtgg
aacaagccatggatcagataacgtatggcagagaatggtatcgtgagcctcttggctcct
acacaactggtcctccgtacatacagcgttggaactgtgactttttg-------------
------------------------------------------------------------
------------------------------------------------------------
-----------
>PAFTOL008419
gacgacccagtttttgagcacaaagaaaaccctaaaccggaagaagttgaagagaataag
aaatggtgggaggagtttaggaatagcccagtagttcagttcttggtgaaggctgaggag
attgctgatactctcaatgagatggagcttaaggcgaatgacgccccttactgcagggag
gattcgaagctttggaaggctattcctcatgttactgggttcgatggcaggccaatgccc
agaaaagctctcagatctccgaaggaagctgatgagaaattttgggatttttttaagcag
ttcttgtttgggc--------tttgggggttcaagcagcggccgtacccgccgggacggc
ctatcgatgctgcccagtctattgggtataataatctcgaggagcggtattatgattttg
taatgaagactggtggctggtactacaaggatcgtttgggtcgtacaaggggaccatgtg
agctcattcagttgaagactgcctggggtggtggcataattgatacccatacttttgtgt
ggggagaggacatggatgagtgggcgccaattggcatgatttatggmttggaaggagcaa
ttgctacttgggaagtcaggctgggagcggctgctacagcatttttgcac------aagc
ttcagaaaggaatatctccttgggttccactaaaggggcatgaaaagagaacttataagc
agctacaggaggaggctgtggaaagtaagaatcgggatttggctgtactcaaagccaatg
atggtatctggcctggagtgagagcaccaagccataccctctttttatgggctagtggtt
ctgagctaacaacgattctagaatctgactacatgccaaacaaatatataccaaaagatt
tmaggaagcagttggctgaagttatccctggtttaagaccctgggaggtactaagtgtgg
aacaagccatggatcagataacgtatggcagagaatggtatcgtgagcctcttggctcct
acgcaactggtcctccgtacatacagcgctggaactgggactttttg-------------
------------------------------------------------------------
------------------------------------------------------------
-----------
>PAFTOL008421
gacgacccagtttttgagcacaaagaaaaccctaagccggaagaagtggaagagaataag
aaatggtgggaggagtttagaaatagcccactagttcagttcttggcgaaggctgaggag
attgctgatactctgaatgagatggagcttaaggcgaatgaggcccctttctggagggag
gattcgaagctttggaaggctgttcctcgtgttactgggttcgatggcagaccaatgccc
agaaaagctctcaggtcttcgaaggaatctgatgagaaattctgggatttttttaagcag
ttcttgtttgggc--------tttgggggttcaagcagcggccgtacccgccgggacggc
ctatcgatgctgcccaggctattgggtataataatctggagaagcggtattacgatttta
taatgaagactggtggctggtactacaaggatcgtttgggtcgtacgaggggaccatgtg
agctcattcagctgaagacagcgtggggtggtggcataattgatacccatacttttgtgt
ggggacaggacatggatgagtgggtgccaattggcatgatccatggcatggagggagcaa
ttgctacttgggaagtaaggctgggagcagctgctacagcatttttgcac------aagc
ttcagaaaggaatacccccttgggtcccactaaaggggcatgaaaacaaaacttataagc
agctacaggaggaggctgtggaaagtaagaatcgggatttggctgtactcaaagccaatg
atggtatctggcctggagtgagagcaccaacccataccctctttttatgggctagtggtt
ctgagctaacaacgattctagaatctgactacatgccaaacaaatatataccaaaacaat
taaggaagcagttggctaaagttatccctcgtttaagaccctgggaggtactaagtgtgg
aacaagccatggatcggataacgtataacagaaaatggtaccgtgagcctcttggctcct
acataactggtcctcggtacatagagcgttggaataaaagacttttg-------------
------------------------------------------------------------
------------------------------------------------------------
-----------
>PAFTOL008422
gacgacccagtttttgagcacaaagaaaatcctaaaccggaagaagtggaagagaataag
aaatggtgggaggagtttagaaatagcccagtagttcagttcttggcgaaggctgaggag
attgctgatactctgaatgagatggagcttaaggcgaatgaggcccctatctggagggag
gattcgaagctttggaaggctgttcctcatgttactgggttcgatggcagaccaatgccc
agaaaagctctcaggtcttcgaaggaatctgatgagaaattttgggatttttttaagcag
ttattgtttggtc--------tttgggggttcaagcagcggccgtacccgccgggacggc
ctatcgatgctgcccaggctattgggtataataatctggagaagcggtattacgatttta
taatgaagactggtggctggtattacaaggatcgtttgggtcgtacaaggggaccatgtg
agctcattcagctgaagactgcttggggtggtggcataattgatacccatacttttgtat
ggggacaggacatggatgagtgggcgccaattggcatgatctatggcatggaaggagcaa
ttgctacttgggaagtcaggctgggagcggctgctacagcatttttgcac------aagc
ttcagaaaggaatacccccttgggtcccactgaagaggcatgamaacaaaacttataagc
agctacaggaggaggctgtggaaagtaagaatcgggatttggctgtactcaaagccaatg
atggtatctggcctggagtgagagcaccaacccataccctctttttatgggctagtggtt
ctgagctaacaacaattctagaatctgactacatgccaaacaaatatataccaaaacaat
taaggaagcagttggckaaggttatccctggtttaagaccctgggaggtactaagtgtgg
aacaagccatggatcagataacgtataacagaaaatggtaccgtgagcctcttggctcct
acatgactggtcctccrtatatagagtgttggaatgaaagacttttg-------------
------------------------------------------------------------
------------------------------------------------------------
-----------
>PAFTOL008423
gacgacccagtttttgagcacaaagaaaaccctaaaccggaagaagttgaagagaataag
aaatggtgggaggagtttaggaatagcccagtagttcagttcttggtgaaggctgaggag
attgctgatactctcaatgagatggagcttaaggcgaatgaggcccctttctgtagggag
gattccaagctttggaaggctgttcctcatgttactgggctcgatggcaggccaatgccc
agaaaagctctcaggtcttcgatggaagctgatgagaaattttgggatttttttaagcag
ttcttgtttgggc--------tttgggggttcaagcagcggccgtacccaccgggacggc
ctatcgatgctgcccaggctattgggtataagaatctggaggagcggtattatgattttg
taatgaagactggtggctggtactacaaggatcgtttgggtcgtacaaggggaccatgtg
agctcattcagttgaagactgcgtggggtggtggcataattgatacccatacttttgtgt
ggggagaggacatggatgagtgggcgccaattggcatgatctatggcttggaaggagcaa
ttgctacttgggaagtcaggctgggagcggctgctacagcatttttgcac------aagc
ttcagaaaggaatacctccttgggttcccctaaaggggcatgaaaagaaaacttataagc
agctacaagaggaggctgtggaaagtaagaatcgggatttggctgtactcaaagccaatg
atggtatctggcctggagtgagagcaccaagccatacgctctttttatgggctagtggtt
ctgagctaacaacgattctagaatctgactacatgccaaacaaatatataccaaaagatt
taaggaagcagttggctgaagttatccctggtttaagaccgtgggaggtactaagtgtgg
aacaagccatggatcagataacgtatgacagagaatggtatcgtgagcctcttggctcct
acacaactggtcctccgtacatacggcgctggaacagggacattttg-------------
------------------------------------------------------------
------------------------------------------------------------
-----------
>PAFTOL008436
gacgacccagtttttgagcacaaagaaaaccctaaaccggaagaagttgaagagaataag
aaatggtgggaggagtttaggaatagccctgtagttcagttcttggtgaaggctgaggag
attgctgatactctcaatgagatggagcttaaggcgaatgaggcccctttctggggggag
gattcgaagctttggaaggctgttcctcatgttactgggttcgatggcaggccaatgccc
agaaaagctctcaggtcttcgaaggaagctgatgagaaattttgggatttttttaagcag
ttcttgtttgggc--------tttgggggttcaagcagcggccgtaccctccgggacggc
ctatcgatgctgcccaggctattgggtataagaatctggaggagcggtattatgattttg
taatgaagactggtggctggtactacaaggaccgtttgggtcgtacaaggggaccatgtg
agctcattcagttgaagactgcgtggggtggtggcataatcgatacccatacttttgtgt
ggggagaggacatggatgagtgggcgccaattggcatgatctatggcttggaaggagcaa
ttgctacttgggaagtcaggctgggagcggcggctacagcatttttgcac------aagc
ttcagaaaggaatacctccttgggttccactgaaggggcatgaaaagaaaacatataagc
agctacaagaggaggctgtggaaagtaagaatcgggatttggctgtactcaaagmcaatg
atggtatctggcctggagtgagagcaccaagccataccctctttttatgggctagtggtt
ctgagctaacaacgattctagaatctgactacatgccaaacaaatatataccaaaagatt
taaggaagcagttggctgaagttatccctggtttaagaccctgggaggtactaagtgtgg
aacaagccatggatcagataacgtatggcagagaatggtatcgtgagcctcttggctcct
acacaactggtcctccgtacatacggcgctggaacagggacattttg-------------
------------------------------------------------------------
------------------------------------------------------------
-----------
>PAFTOL008439
gaagacccagtttttgagcacaaagaaaatcctacaccggaagaagttgaagagaataag
aaatggtgggaggagtttaggaatagccctgtwgttcagttcttgacgaaggctgaggag
attgctgatactctcaatgagatggagcttaaggcgaatgakgccccctwtaggagggag
gattcggagctttggaaggctgttcctcatgttactgggttcgatggcaggccaatgccc
agaaaagctatctggtctacgaaggaatctgatgagaaattttgggatttttttaagcag
ttcttgtttgggc--------tttggggkttcaagcagcggccrtacccgccgggacggc
ctatcgatgctgcccaggctattggktataagaatctggagragcggtattatgatttta
ttatgaagactggtggctggtactacaaggatcgtttgggtcgtacaaggggaccatgtg
agctcattcagctgaagaccgcttggggtggtggcataattgataccmatacttttgtgt
ggggagaggacatggatgagtgggcgccaattggcatgatctatggcttggaaggagcaa
ttgctacttgggaagtcaggctgggagcggctgctacagcatttttgtac------aagc
ttcagaaagggatacctccttgggttccastaaaggggcatgaaaagaaaacttataagc
agctacaggaggaggctgtggaaagtaagaatcgggatttggctgtactcaaagccaatg
atggtrtctggcctggagtgagagcaccaagccataccctctttttatgggctagtggtt
ctgagctaaccacaattctagaatctgactacatgccaaacaaatatataccraaacatt
taaggaagcagttggctgaagttatccctggtttaagaccctgggaggtactaagtgtgg
aacaagccatggatcagataacrtatggcggagaatggtatcgtgagcctcttggctcct
acacaactggtcctccgtacatacagcsctggaacagggac-------------------
------------------------------------------------------------
------------------------------------------------------------
-----------
>PAFTOL008881
gacgacccagtttttgagcacaaagaaaaccctaaaccggaagaagttgaagagaataag
aaatggtgggaggagtttaggaatagcccagtagttcagttcttggtgaaggctgaggag
attgctgatactctcaatgagatggagcttaaggcgaatgaggcccctttctggggggag
gattcgaagctttggaaggctgttcctcatgttactgggttcgatggccggccaatgccc
agaaaagctctcagatcttcgaaggaagctgatgagaaattttgggatttttttaagcag
ttcttgtttgggc--------tttgggggttcaagcagcggccgtacccgccgggacggc
ctatcgatgctgcccaggctattgggtataataatctggagaagcggtattatgattttg
taatgaagactggtggctggtactacaaggatcgtttgggtcgtacaagggggccatgtg
agctgattcagttgaagactgcttggggtggtggcataattgatacccatacttttgtgt
ggggagaggacatggatgagtgggcgccaattggcatgatctatggcttggaaggagcaa
ttgctacttgggaagtcaggctgggagcggctgctacagcatttttgcac------aagc
ttcagaaaggaatacctccttgggttcgactaaaggggcatgaaaagaaaacttataagc
agctacaggaggaggctgtggaaagtaagaatcgggatatggctgtactcaaagccaatg
atggtatctggcctggagtgagagcaccaacccataccctctttttatgggctagtggtt
ctgagctaacaacgattctagaatctgactacatgccaaacaaatatataccaaaacatt
taaggaagcagttggctraagttatccctggtttaagaccctgggaggtactaagtgtgg
aacaagccatggatcagataacgtatgrcagaraatggtaycgygagcctcttggctcct
acasaactrgtcctcsgtacatasrgcgctggaataaaagacttttg-------------
------------------------------------------------------------
------------------------------------------------------------
-----------
>PAFTOL009175
gacgacccagtttttgagcacaaagaaaaccctaaaccggaagaagttgaagagaataag
aaatggtgggaggattttaggaatagccctgtagttcagttcttggtgaaggctgaggag
attgctgatactctcaatgagatggagcttaaggcgaatgaggcccctttctggggggag
gattcgaagctttggaaggctgttcctcatgttactgggttcgatggcaggcca------
------------------------------------------------------------
------------------------------------------------------------
-----------------------------------------------------------g
taatgaagactggtggctggtactacaaggatcgtttgggtcgtacaaggggaccatgtg
agctcattcagttgaagactgcgtggggtggtggcataatcgatacccatacttttgtgt
ggggagaggacatggatgagtgggcgccaattggcatgatctatggcttggaaggagcaa
ttgctacttgggaaggtctgttatatcttttatctcccgccctccaccca------acca
ccagtaaaggaatacctccttgggttccactaaaggggcatgaaaagaaaacttataagc
agctacaagaggaggctgtggaaagtaagaatcgggatttggctgtactcaaagccaatg
atggtatctggcctggagtgagagcaccaagccataccctctttttatgggctagtggtt
ctgagctaacaaagattctagaatctgactacatgccaaacaaatatataccaaaagaat
taaggaagcagttggctgaagttatccctggtttaagaccctgggaggtactaagtgtgg
aacaagccatggatcagataacgtatggcagagaatggtatcgtgagcctcttggctcct
acacaactggtcctccgtacatacggcgatggaacagggactttttg-------------
------------------------------------------------------------
------------------------------------------------------------
-----------
>PAFTOL009179
------------------------------------------------------------
------------------------------------------------------------
------------------------------------------------------------
------------------------------------------------------------
------------------------------------------------------------
------------------------------------------------------------
------------------------------------------------------------
------------------------------------------------------------
------------------------------------------------------------
------------------------------------------------------------
------------------------------------------------------------
--------------------------------------------------------aagc
agctacaggaggaggctgtggaaagtaagaatcgggatttggctgtactcaaagccaatg
atggtatctggcctggagtgagagcaccaagccataccctctttttatgggctagtggtt
ctgagctaacaacgattctagaatctgactacatgccaaacaaatatataccaaaagatt
taagg-------------------------------------------------------
------------------------------------------------------------
------------------------------------------------------------
------------------------------------------------------------
------------------------------------------------------------
-----------
>PAFTOL009181
gacgacccagtttttgagcacaaagaaaaccctaaactggaagaagttgaagagaataag
aaatggtgggaggagtttaggaatagcccagtagttcagttcttggtgaaggctgaggag
attgctgatactctcaatgagatggagcttaaggcgaatgacgccccttactgcagggag
gattcgaagctttggaaggctattcctcatgttactgggttcgatggcaggccaatgccc
agaaaagctctcagatctccgaaggaagctgatgagaaattttgggatttttttaagcag
ttcttgtttgggc--------tttgggggttcaagcagcggccatacccgccgggacggc
ctatcgatgctgcccagtctattgggtataataatctcgaggagcgctattatgattttg
taatgaagactggtggctggtactacaaggatcgtttgggtcgtacaaggggaccatgtg
agctcattcagttgaagactgcctggggtggtggcataattgatacccatacttttgtgt
ggggggaggacatggatgagtgggcgccaattggcatgatttatggcttggaaggagcaa
ttgctacttgggaagtcaggctgggagcggctgctacagcatttttgcac------aagc
ttcagaaaggaatagctccttgggttccactaaaggggcatgaaaagagaacttataagc
agctacaggaggaggctgtggaaagtaagaatcgggatttggctgtactcaaagccaatg
atggtatctggcctggagtgagagcaccaagccataccctctttttatgggctagtggtt
ctgagctaacaacgattctagaatctgactgcatgccaaacaaatatataccaaaagatt
taaggaagcaattggctgaagttatccctggtttaagaccctgggaggtactaagtgtgg
aacaagccatggatcagataacgtatggcagagaatggtatcgtgagcctcttggctcct
acacaactggtcctccgtacatacagcgctggaactgggactttttg-------------
------------------------------------------------------------
------------------------------------------------------------
-----------
>PAFTOL009183
gacgacccagtttttgagcacaaagaaaaccctaaaccggaagaagttgaagagaataag
aaatggtgggaggagtttaggaatagcccagtagttcagttcttggtgaaggctgaggag
attgctgatactctcaatgagatggagcttaaggcgaatgacaccccttactgcagggag
gattcgaagctttggaaggctgttcctcatgttactgggttcgatggcaggccaatgccc
agaaaagctctcagatctccgaaggaagctgatgagaaattttgggattttttaaagcag
ttcttgtttgggc--------tttgggggttcaagcagcggccgtacccgccgggacggc
ccatcgatgctgcccagtctattgggtataataatctcgaggagcgctattatgattttg
taatgaagactggtggctggtactacaaggatcgtttgggtcgtacaaggggaccatgtg
agctcattcagttgaagactgcctggggtggtggcataattgatacccatacttttgtgt
ggggagaggacatggatgagtgggcgccaattggcatgatttatggcttggaaggagcaa
ttgctacttgggaagtcaggctgggagcggctgccacagcatttttgcac------aagc
ttcagaaaggaatagctccttgggttccactaaaggggcatgaaaagagaacttataagc
agctacaggaggaggctgtggaaagtaagaatcgggatttggctgtactcaaagccaatg
atggtatctggcctggagtgagagcaccaagccataccctctttttatgggctagtggtt
ctgagctaacaacgattctagaatctgactacatgccaaacaaatatataccaaaagatt
taaggaagcaattggctgaagttatccctggtttaagaccctgggaggtactaagtgtgg
aacaagccatggatcagataacgtatggcagagaatggtatcgtgagcckcttggctcct
acacaactggtcctccgtacatacagcgctggaactgggactttttg-------------
------------------------------------------------------------
------------------------------------------------------------
-----------
>PAFTOL009185
gacgacccagtttttgagcacaaagaaaaccctaaaccggaagaagttgaagagaataag
aaatggtgggaggagtttaggaatagcccagtagttcagttcttggtgaaggctgaggag
attgctgatactctcaatgagatggagcttaaggcgaatgaggcccctttgtggagggag
gattcgaagctttggaaggctgttcctcatgttactgggttcgatggcaggccaatgccc
agaaaagctctcagatcttcgaaggaagctgatgagaaattttgggatttttttaagcag
ttcttgtttgggc--------tttgggggttcaagcagcggccgtacccgccgggacggc
ctatcgatgctgcccaggctattgggtataataatctggaggagcggtattatgattttg
taatgaaaactggtggctggtactacaaggatcgtttgggtcgtacaaggggaccatgtg
agctcattcagttgaagactgcttggggtggtggcataattgatacccatacttttgtgt
ggggagaggacatggatgagtgggcgccaattggcatgatctatggcttggaaggagcaa
ttgctacttgggaagtcaggctgggagcggctgctacagcatttttgcac------aagc
ttcagaaaggaatacctccttgggttccactaaaggggcatgaaaagaaaacttataagc
agctacaggaggaggctgtggaaagtaagaatcgggatttggctgtactcaaaaccaatg
atggtatctggcctggagtgcgagcaccaagccataccctctttttatgggctagtggtt
ctgagctaacaacgattctagaatctgactacatgccaaacaaatatataccaaaacatt
taaggaagcagttggctgaagttatccctggtttaaggccctgggaggtactaagtgtgg
aacaagccatggatcagataacgtatggcagagaatggtatcgcgagcctcttggttcct
acacaactggtcctccgtacatacggcgctggaacggggactttttg-------------
------------------------------------------------------------
------------------------------------------------------------
-----------
>PAFTOL009187
gacgacccagtttttgagcgcaaagaaaaccctaaaccggaagaagttgaagagaataag
aaatggtgggaggagtttaggaatagcccagtagttcagttcttggtgaaggctgaggag
attgctgatactctcaatgagatggagcttaaggcgaatgaggcccctttctggagggag
gattcgaagctttggaaggctgttcctcatgttactgggttagatggcaggccaatgccc
agaaaagctctcaggtcttcgatggaagctgatgagaaattttgggatttttttaagcag
ttcttgtttgggc--------tttgggggttcaagcagcggccgtacccgccgggacggc
ctatcgatgctgcccaggctattgggtataagaatctggaggagcggtattatgattttg
taatgaggactggtggctggtactacaaggatcgtttgggtcgtacaaggggaccatgtg
agctcattcagttgaagactgcgtggggtggtggcgtaattgatacccatacttttgtgt
ggggagaggacatggatgagtgggcgccaattggcatgatctatggcttggaaggagcaa
ttgctacttgggaagtcaggctgggagcggctgctacagcatttttgcac------aagc
ttcagaaaggaatacctccttgggttccactaaaggggcatgaaaagaaaacttataagc
agctacaagaggaggctgtggaaagtaagaatcgggatttggctgtactcaaagccaatg
atggtatctggcctggagtgagagcaccaagccataccctctttttatgggctagtggtt
ctgagctaacaacgattctagaatctgactacatgccaaacaaatatataccaaaagatt
taaggaagcagttggctgaagttatccctggtttgagaccctgggaggtactaagtgtgg
aacaagccatggatcagataacgtatgacagaaaatggtatcgtgagcctctcggctcct
acacaactggtcctccgtacataaagcgctggaacagggacattttg-------------
------------------------------------------------------------
------------------------------------------------------------
-----------
>PAFTOL009189
gacgacccagtttttgagcacaaagaaaaccctaaaccggaagaagttgaagagaataag
aaatggtgggaggagtttaggaatagcccagtagttcagttcttggtgaaggctgaggag
attgctgatactctcaatgagatggagcttaaggcgaatgacgccccttactgcagggag
gattcgaagctttggaaggctattcctcatgttactgggttcgatggcaggccaatgccc
agaaaagctctcagatctccgaaggaagctgatgagaaattttgggatttttttaagcat
ttcttgtttgggc--------tttggggattcaagcagcggccttacccgccgggacggc
ctatcgatgctgcccagtctattgggtataataatctcgaggagcggtattatgatkttg
taatgaagaccggtggctggtactacaaggatcgtttgggtcgtacaaggggaccatgtg
agctcattcagttgaagactgcctggggtggtggcataattgatacccatacttttgtgt
ggggagaggacatggatgagtgggcgccaattggcatgatttatggcttggaaggagcaa
ttgctacttgggaagkcaggctgggagcggctgctacagcatttttgcac------aagc
ttcagaaaggaatatctccttgggttccactaaaggggcatgaaaagagaacttataagc
agctacaggaggaggctgtggaaagtaagaatcgggatttggctgtactcaaagccaatg
atggtatctggcctggagtgagagcaccaagccataccctctttttatgggctagtggtt
ctgagctaacaacgattctagaatctgactacatgccaaacaaatatataccaaaagatt
taaggaagcagttggctgaagttatccctggtttgagaccctgggaggtactaagtgtgg
aacaagccatggatcagataacgtatggcagagaatggtatcgtgagcctcttggcttct
acacaactggtcctccgtacatacagcgctggaactgggactttttg-------------
------------------------------------------------------------
------------------------------------------------------------
-----------
>PAFTOL009191
gacgacccagtttttgagcacaaagaaaaccctaaaccggaagaagttgaagagaataag
aaatggtgggaggagtttaggaatagcccagtagttcagttcttggtgaaggctgaggag
attgctgatactctcaatgagatggagcttaaggcgaatgacgccccttactgcagggag
gattcgaagctttggaaggctattcctcatgttactgggttcgatggcaggccaatgccc
agaaaagctctcagatctccgaaggaagctgatgagaaattttgggatttttttaagcag
ttcttgtttgggc--------tttgggggttcaagcagcggccgtacccgccgggacggc
ctatcgatgctgcccagtctattgggtataataatctcgaggagcggtattatgattttg
taatgaagactggtggctggtactacaaggatcgtttgggtcgtacaaggggaccatgtg
agctcattcaattgaagactgcctggggtggtggcataattgatacccatactttcgtgt
ggggagaggacatggatgagtgggcgccaattggcatgatttatggcttggaaggagcaa
ttgctacttgggaagtcaggctgggagcgggtgctacagcatttttgcac------cagc
ttcagaaaggaatatctccttggattccaccaaaggggcatgaaaagagaacttataagc
agctacaggaggaggctgtggaaagtaagaatcgggatttggctgtactcaaagccaatg
atggtatctggcctggagtgagagcaccaagccataccctctttttatgggctagtggtt
ctgagctaacaacgattctagaatctgactacatgccaaacaaatatataccaaaagatt
taaggaagcagttggctgaagttatccctggtttaagaccctgggaggtactaagtgtgg
aacaagccatggatcagataacgtatggcagagaatggtatcgtgagcctcttggcttct
acacaactggtcctccgtacatacagcgctggaactgggactttttg-------------
------------------------------------------------------------
------------------------------------------------------------
-----------
>PAFTOL009193
---gacccagtttttgagcacaaagaaaaccctaaaccggaagaagtggaagagaataag
aaatggtgggaggagtttaggaatagcccggtagttcagttcttggcgaaggctgaggag
attgctgatactctgaatgagatggagcttaaggcgaatgagtcccctttctggagggag
gattcgaggctttggaaggctgttcctcatgttactgggttcgatggcaggccaatgccc
agaaaagctctcaggtcttcgaaggaatctgatgagaaattttgggacttttttaagcag
ttcttgtttgggc--------tttgggggttcaagcagcggccgtacccgcagggacggc
ctatcgatgctgcccaggctattgggtataataatctggagaagcggtattatgatttta
taatgaagactggtggctggtactacaaggatcgtttgggtcgtacaaggggaccatgtg
agctcattcagctgaagactgcttggggtggtggcataattgatacccatacttttgtgt
ggggacaggacatggatgaatgggcgccaattggcatgatctatggcatggaaggagcaa
ttgctacttgggaagtcaggctgggagcggctgctacagcatttttgcac------aagc
ttcagaaaggaatacctscttgggtcccactaaaggggcatgaaaacaaaacttataagc
agctacaggaggaggctgtggaaagtaagaatcgggatttggctgtactcaaagccaatg
atggtatctggcctggagtgagagcaccracccataccctctttttatgggctagtggtt
ctgagctaacaacgattctagaatctgactacatgccaaacaaatatattccaaaacaat
taaggaagcagttggctaaagttatccctgatttaagaccctgggaggtactaagtgtgg
aacaagccatggatcagataacgtatgacaagaaatggtaccgtgagccgcttggctcct
acataacttgtcctcggtacatagagcgctggaacaaa----------------------
------------------------------------------------------------
------------------------------------------------------------
-----------
>PAFTOL009195
gacgacccagtttttgagcacaaagaaaaccctaaaccggaagaagttgaagagaataag
aaatggtgggaggagtttaggaatagcccagtagttcagttcttggtgaaggctgaggag
attgctgatactctcaatgagatggagcttaaggcgaatgacgccccttactgcagggag
gattcgaagctgtggaaggctattcctcatgttactgggttcgatggcaggccaatgccc
agaaaagctctcagatctccgaaggaagctgatgacaaattttgggatttttcaaagcag
ttcttgtttgggc--------tttgggggttcaagcagcggccgtacccgccgggacggc
ctatcgatgctgcccagtctattgggtataataatctcgaggagcggtattatgattttg
taatgaagactggtggctggtactacaaggatcgtttgggtcgtacaaggggaccatgtg
agctcattcagttgaagactgcctggggtggtggcataattgatacccatacttttgtgt
ggggagaggacatggatgagtgggcgccaattggcatgatttatggcttggaaggagcaa
ttgctacttgggaagtcaggctgggagcggctgctacagcatttttgcac------aagc
ttcagaaaggaatatctccttgggttccactaaaggggcatgaaaagagaacttataagc
agctacaggaggaggctgtggaaagtaagaatcgggatttggctgtactcaaagccaatg
atggtatctggcctggagtgagagcaccaagccataccctctttttatgggctagtggtt
ctgagctaacaacgattctagaatctgactgcatgccaaacaaatatataccaaaagatt
taaggaagcagttggctgaagttatccctggtttaagaccctgggaggtactaagtgtgg
aacaagccatggatcagataacgtatggcagagaatggtatcgtgagcctcttggcttct
acacaactggtcctccatacatacagcgctggaactgggactttttg-------------
------------------------------------------------------------
------------------------------------------------------------
-----------
>PAFTOL009197
gacgacccagtttttgagcacaaagaaaaccctaaaccggaagaagctgaagagaataag
aaatggtgggaggagtttaggaatagcccagtagttcagttcttggtgaaggctgaggag
attgctgatactctcaatgagatggagcttaaggcgaatgacgccccttactgcagggag
gattcgaagctttggaaggctattcctcatgttactgggttcgatggcaggccaatgccc
agaaaggctctcagatctaagaaggaagctgatgacaagttttgggatttttttaagcag
ttcttgtttgggc--------tttgggggttcaagcagcggccgtacccgccgggacggc
ctatcgatgctgcccagtctattgggtataataatctcgaggagcggtattatgatkttg
taatgaaaactggtggctggtactacaaggatcgtttgggtcgtacaaggggaccatgtg
agctcattcagttgaagactgcttggggtggtggcataattgatacccatacttttgtgt
ggggagaggacatggatgagtgggcgccaattggcatgatttatggcttggaaggagcaa
ttgctacttgggaagtcaggctgggagcggctgctacagaatttttgcac------aagc
ttcagaaaggaatatctccttgggttccactaaaggggcatgaaaacagaacttataagc
agctacaggaggaggctgtggaaagtaagaatcgggatttggctgtactcaaagccaatg
atggtatctggcctggagtgagagcaccaagccataccctctttttatgggcgagtggtt
ctgagctaacaaatattctagaatctgactacatgccaaacaaatatataccaaaagatt
taaggaagcagttggctgaagttatccctggtttaagaccctgggaggtactaagtgtgg
aacaagccatggatcagataacgtatggcagagaatggtatcgtgagcctcttggctcct
acacaactggtcctccgtacatacagcgctggaactatgactttttg-------------
------------------------------------------------------------
------------------------------------------------------------
-----------
>PAFTOL009199
gacgacccagtttttgagcacaaagaaaaccctaaaccggaagaagctgaagagaataag
aaatggtgggaggagtttaggaatagcccagtagttcagttcttggtgaaggctgaggag
attgctgatactctcaatgagatggagcttaaggcgaatgacgccccttactgcagggag
gattcgaagctttggaaggctattcctcatgttactgggttcgatggcaggccaatgccc
agaaaggctctcagatctaagaaggaagctgatgacaagttttgggatttttttaagcag
ttcttgtttgggc--------tttgggggttcaagcagcggccgtacccgccgggacggc
ctatcgatgctgcccagtctattgggtataataatctcgaggagcggtattatgattttg
taatgaaaactggtggctggtactacaaggatcgtttgggtcgtacaaggggaccatgtg
agctcattcagttgaagactgcttggggtggtggcataattgatacccatacttttgtgt
ggggagaggacatggatgagtgggcgccaattggcatgatttatggcttggaaggagcaa
ttgctacttgggaagtcaggctgggagcggctgctacagaatttttgcac------aagc
ttcagaaaggaatatctccttgggttccactaaaggggcatgaaaacagaacttataagc
agctacaggaggaggctgtggaaagtaagaatcgggatttggctgtactcaaagccaatg
atggtgtctggcctggagtgagagcaccaagccataccctctttttatgggcgagtggtt
ctgagctaacaaatattctagaatctgactacatgccaaacaaatatataccaaaagatt
taaggaagcagttggctgaagttatccctggtttaagaccctgggaggtactaagtgtgg
aacaagccatggatcagataacgtatggcagagaatggtatcgtgagcctcttggctcct
acacaactggtcctccgtacatacagcgttggaactgtgactttttg-------------
------------------------------------------------------------
------------------------------------------------------------
-----------
>PAFTOL009203
gacgacccagtttttgagcacaaagaaaaccctaaaccggaagaagttgaagagaataag
aaatggtgggaggagtttaggaagagcccagtagttcagttcttggtgaaggctgaggag
attgctgatactctcaatgagatggagcttaaggcgaatgacgccccttactgcagggag
gattcgaagctttggaaggctattcctcatgttactgggttcgatggcaggccaatgccc
agaaaagctctcagatctccgaaggaagctgatgacaaattttgggatttttcaaagcag
ttcttgtttgggc--------tttgggggttcaagcagcggccgtacccgccgggacggc
ctatcgatgctgcccagtctattgggtataataatctcgaggagcggtattatgattttg
taatgaagactggtggctggtactacaaggatcgtttgggtcgtacaaggggaccatgtg
agctcattcagttgaagactgcctggggtggtggcataattgatactcacacttttgtgt
ggggagaggacatggatgagtgggcgccaattggcatgatttatggcttggaaggagcaa
ttgctacttgggaagtcaggctgggagcggctgctacagcatttttgcac------aagc
ttcagaaaggaatatctccttgggttccactaaaggggcatgaaaagagaacttataagc
agctacaggaagaggctgtggaaagtaagaatcgggatttggctgtactcaaagccaatg
gtggtatctggcctggagtaagagcaccaagccataccctctttttatgggctagtggtt
ctgagctaacaacgattctagaatctgactgcatgccaaacaaatatataccaaaagatt
taaggaagcagttggctgaagttattcctggtttaagaccctgggaggtactaagtgtgg
aacaagccatggatcagataacgtatggcagagaatggtatcgtgagcctcttggcttct
acacaactggtcctccatacatacagcgctggaactgggactttttg-------------
------------------------------------------------------------
------------------------------------------------------------
-----------
>PAFTOL009205
gacgacccagtttttgagcacaaagaaagccctaaaccggaagaagttgaagagaataag
aaatggtgggaggagtttaggaatagcccagtagttcagttcttggtgaaggctgaggag
attgctgacactctcaatgagatggagcttaaggcgaatgaggcccctttctggagggag
gattcgaaactttggaaggctgttcctcatgttactgggttcgatggcaggccaatgccc
agaaaagctctcaggtcttcgaaggaagctgatgagaaattttgggatttttttaagcag
ttcttgtttgggc--------tttgggggttcaagcagcggccgtacccgccgggacggc
ctatcgatgctgcccaggctattgggtataagaatctggaggagcggtattatgatkttg
taatgaagactggtggctggtactacaaggatcgtttgggtcgtacaaggggaccatgtg
agctcattcagttgaagactgcgtggggtggtggcataattgatacccatacttttgtgt
ggggagaggacatggatgagtgggcgccaattggcatgatctatggcttggaaggagcaa
ttgctacttgggaagtcaggctgggagcggctgctacagcatttttgcac------aagc
ttcagaaaggaatacctccttgggttccactaaaggggcatgaaaagaaaacttataagc
agctacaagaggaggctgtggaaagtaagaatcgggatttggctgtactcaaagccaatg
atggtatctggcctggagtgagagcgccaagccataccctctttttatgggctagtggtt
ctgagctaacaacgattctagaatctgactacatgccaaacaaatatataccaaaagatt
taaggaagcagttggctgaagttatccctggtttaagaccctgggaggtactaagtgtgg
aacaagccatggatcagataacgtatcacagaaaatggtatcgtgagcctcttgggtcct
acacaactggtcctccatacatagagcgctggaacagcgactttttg-------------
------------------------------------------------------------
------------------------------------------------------------
-----------
>PAFTOL009209
gacgacccagtttttgagcacaaagaaaaccctaaaccggaagaagttgaagagaataag
aaatggtgggaggagtttaagaatagcccagtagttcagttcttggtgaaggctgaggag
attgctgatactctcaatgagatggagcttaaggcgaatgaggcccctttctgtagggag
gattccaagctttggaaggctgttcctcatgttactgggctcgatggcaggccaatgccc
agaaaagctctcaggtcttcgatggaagctgatgagaaattttgggatttttttaagcag
ttcttgtttgggc--------tttgggggttcaagcagcggccgtacccaccgggacggc
ctatcgatgctgcccaggctattgggtataagaatctggaggagcggtattatgattttg
taatgaagactggtggctggtactacaaggatcgtttgggtcgtacaaggggaccatgtg
agctcattcagttgaagactgcgtggggtggtggcataattgatacccatacttttgtgt
ggggagaggacatggatgagtgggcgccaattggcatgatctatggcttggaaggagcaa
ttgctacttgggaagtcaggctgggagcggctgctacagcatttttgcac------aagc
ttcagaaaggaatacctccttgggttcccctaaaggggcatgaaaagaaaacttataagc
agctacaagaggaggctgtggaaagtaagaatcgggatttggctgtactcaaaggcaatg
atggtatctggcctggagtgagagcaccaagccatacgctctttttatgggctagtggtt
ctgagctaacaacgattctagaatctgactacatgccaaacaaatatataccaaaagatt
taaggaagcagttggctgaagttatccctggtttaagaccgtgggaggtactaagtgtgg
aacaagccatggatcagataacgtatgacagagaatggtatcgtgagcctcttggctcct
acacaactggtcctccgtacatacggcgctggaacagggacattttg-------------
------------------------------------------------------------
------------------------------------------------------------
-----------
>PAFTOL009215
gacgacccaatttttgagcacaaagaaaaccctaaaccggaagaagctgaagagaataag
aaatggtgggaggagtttaggaatagcccagtagttcagttcttggtgaaggctgaggag
attgctgatactctcaatgagatggagcttaaggcgaatgacgccccttactgcagggag
gattcgaagctttggaaggctattcctcatgttactgggttcgatggcaggccaatgccc
agaaaggctctcagatctaagaaggaagctgatgacaaattttgggatttttttaagcag
ttcttgtttgggc--------tttgggggttcaagcagcggccgtacccgccgggacggc
ctatcgatgctgcccagtctattgggtataataatctcgaggagcggtattatgattttg
taatgaaaactggtggctggtactacaaggatcgtttgggtcgtacaaggggaccatgtg
agctcattcagttgaagactgcttggggtggtggcataattgatacccatacttttgtgt
ggggagaggacatggatgagtgggcgccaattggcatgatttatggcttggaaggagcaa
ttgctacttgggaagtcaggctgggagcggctgctacagaatttttgcac------aagc
ttcagaaaggaatatctccttgggttccactaaaggggcatgaaaagagaacttataagc
agctacaggaggaggctgtggaaagtaagaatcgggatttggctgtactcaaagccaatg
atggtatctggcctggagtgagagcaccaagccataccctctttttatgggcgagtggtt
ctgagctaacaacgattctagaatctgactacatgccaaacaaatatataccaaaagatt
taaggaagcagttggctgaagttatccctggtttaagaccctgggaggtactaagtgtgg
aacaagccatggatcagataacgtatggcagagaatggtatcgtgagcctcttggctcct
acacaactggtcctccgtacatacagcattggaactgtgactttttg-------------
------------------------------------------------------------
------------------------------------------------------------
-----------
>PAFTOL009217
gacgactcagtttttgaacacaaagaaaaccctacatcggaagaagctgaagagaataag
aaatggtgggaggagtttaggaatagcccagtagttcagttcttggtgaaggctgaggag
attgctgatactctcaatgagatggagcttaaggcgaatgacgccccttactgcagggag
gattcgaagctttggaaagctattcctcatgttactgggttcgatggcaggccaatgccc
agaaaggctctcagatctaagaaggaagctgatgacaaattttgggatttttttaagcag
ttcttgtttgggc--------tttgggggttcaagcagcggccgtacccgccgggacggc
ctatcgatgctgcccagtctattgggtataataatctcgaggagcggtattatgattttg
taatgaaaactggtggctggtactacaaggatcgtttgggtcatacaaggggaccatgtg
agctcattcagttgaagactgcttggggtggtggcataattgatacccatacttttgtgt
ggggagaggacatggatgagtgggcaccaattggcatgatttatggcttggaaggagcaa
ttgctacttgggaagtcaggctgggagcggctgctacagaatttttgcac------aagc
ttcagaaaggaatatctccttgggttccactaaaggggcatgaaaagagaacttataagc
agctacaggaggaggctgtggaaagtaagaatcgggatttggctgtactcaaagccaatg
atggtatctggcctggagtgagagcaccaagccataccctctttttatgggcgagtggtt
ctgagctaacaacgattctagaatctgactacatgccaaacaaatatataccaaaagatt
taaggaagcagttggctgaagttatccctggtttaagaccctgggaggtactaagtgtgg
aacaagccatggatcagataacttatggcagagaatggtatcgtgagcctcttggctcct
acacaactggtcctccgtacatacagcgttggaactgtgac-------------------
------------------------------------------------------------
------------------------------------------------------------
-----------
>PAFTOL009219
gacgacccagtttttgagcacaaagaaaaccctaaaccggaagaagctgaagagaataag
aaatggtgggaggagtttaggaatagcccagtagttcagttcttggtgaaggctgaggag
attgctgatactctcaatgagatggagcttaaggcgaatgacgccccttactgcagggag
gattcgaagctttggaaggctattcctcatgttactgggttcgatggcaggccaatgccc
agaaaggctctcagatctaagaaggaagctgatgacaaattttgggatttttttaagcag
ttcttgtttgggc--------tttgggggtttaagcagcggccgtacccgccgggacggc
ctatcgatgctgcccagtctattgggtataataatctcgaggagcggtattatgatkttg
taatgaaaactggtggctggtactacaaggatcgtttgggtcgtacaaggggaccatgtg
agctcattcagttgaagactgcttggggtggtggcataattgatacccatacttttgtgt
ggggagaggacatggatgagtgggcaccaattggcatgatttatggcttggaaggagcaa
ttgctacttgggaagtcaggctgggagcggctgctacagaatttttgcac------aagc
ttcagaaaggaatatctccttgggttccactaaaggggcatgaaaagagaacttataagc
agctacaggaggaggctgtggaaagtaagaatcgggatttggctgtactcaaagccaatg
atggtatctggcctggagtgagagcaccaagccataccctctttttatgggcgagtggtt
ctgagctaacaacgattctagaatctgactacatgccaaacaaatatataccaaaagatt
taaggaagcagttggctgaagttatccctggtttaagaccctgggaggtactaagtgtgg
aacaagccatggatcagataacttatggcagagaatggtatcgtgagccacttggctcct
acacaactggtcctccgtacatacagcgttggaactgtgactttttg-------------
------------------------------------------------------------
------------------------------------------------------------
-----------
>PAFTOL009221
gacgacccagtttttgagcacaaagaaaaccctaaaccggaagaagttgaagagaataag
aaatggtgggaggagtttaggaatagcccagtagttcagttcttggtgaaggctgaggag
attgctgatactctcaatgagatggagcttaaggcgaatgaggccccttactggagggag
gattcgaagctttggaaggctattcctcatgttactgggttcgatggcaggccaatgccc
agaaaagctctcagatcttcgaaggaagctgatgatagattttgggatttttttaagcag
ttctcgtttgggc--------tttgggggttcaagcagcgcccgtaccccccgggacggc
ctatcgatgctgcccaggctattgggtataataatctggaggagcggtattatgatkttg
taatgaagactggtggctggtactacaaggatcgtttgggtcgtacaaggggaccatgtg
agctcattcagttgaagactgcttggggtggtggcataattgatacccatacttttgtgt
ggggagaagacatggatgagtgggcgccaattggcatgatttwtggcttggaaggagcaa
ttgctacttgggaagtcaggctgggagcggctgctacagcatttttgcac------aagc
ttcagaaaggaatacctccttgggttccactgaaggggcatgaaaagaaaacttataagc
agctacaggaggaggctgtggaaagtaagaatcgggatttrgctgtactcaaagtcaatg
atggtatctggcctggagtgagagcaccaagccataccctytttttatgggctagtggtt
ctgagctaacaacgattctagaatctgactacatgccaaacaaatatataccaaaagatt
taaggaagcaattggctgaagttatccctggtttaagaccctgggaggtactaagtgtgg
aacaagccatggatcagataacgtatggcagagaatggtatcgtgagcctcttggctcct
acacaactggtcctccgtacatagagcgctggaacagggaccttatg-------------
------------------------------------------------------------
------------------------------------------------------------
-----------
>PAFTOL009223
gacgacccagtttttgagcacaaagaaaaccctaaaccggaagaagctgaagagaataag
aaatggtgggaggagtttaggaatagcccagtagttcagttcttggtgaaggctgaggag
attgctgatactctcaatgagatggagcttaaggcgaatgacgccccttactgcagggag
gattcgaagctttggaaggctattcctcatgttactgggttcgatggcaggccaatgccc
agaaaggctctcagatctaagaaggaagctgatgacaaattttgggatttttttaagcag
ttcttgttggggc--------tttgggggttcaagcagcggccgtacccgccgggacggc
ctatcgatgctgcccagtctattgggtataataatctcgagaagcggtattatgattttg
taatgaaaactggtggctggtactacaaggatcgtttgggtcgtacaaggggaccatgtg
agctcattcagttgaagactgcttggggtggtggcataattgatacccatacttttgtgt
ggggagaggacatggatgagtgggcgccaattggcatgatttatggcttggaaggagcaa
ttgctacttgggaagtcaggctgggagcggctgctacagaatttttgcac------aagc
ttcagaaaggaatatctccttgggttccactaaaggggcatgaaaagagaacttataagc
agctacaggaggaggctgtggaaagtaagaatcgggatttggctgtactcaaagccaatg
atggtatctggcctggagtgagagcaccaagccataccctctttttatgggcgagtggtt
ctgagctaacaacgattctagaatctgactacatgccaaacaaatatataccaaaagatt
taaggaagcagttggctgaagttatccctggtttaagaccctgggaggtactaagtgtgg
aacaagccatggatcagataacgtatggcagagaatggtatcgtgagcctcttggctcct
acacaactggtccttcgtacatacagcattggaactgtgactttttg-------------
------------------------------------------------------------
------------------------------------------------------------
-----------
>PAFTOL009225
gacgacccagtttttgagcacaaagaaaaccctaaaccggaagaagctgaagagaataag
aaatggtgggaggagtttaggaatagcccagtagttcagttcttgatgaaggctgaggag
attgctgatactctcaatgagatggagcttaaggcgaatgacgccccttactgcagggag
gattcgaagctttggaaggctattcctcatgttactgggttcgatggcaggccaatgccc
agaaaggctctcagatctaagaaggaagctgatgacaaattttgggatttttttaagcag
ttcttgtttgggc--------tttgggggttcaagcagcggccgtacccgccgggacggc
ctatcgatgctgcccagtctattgggtataataatctcgagaagcggtattatgattttg
taatgaaaactggtggctggtactacaaggatcgtttgggtcgtacaaggggaccatgtg
agctcattcagttgaagactgcttggggtggtggcataattgatacccatacttttgtgt
ggggagaggacatggatgagtgggcgccaattggcatgatttatggcttggaaggagcaa
ttgctacttgggaagtcaggctgggagcggctgctacagaatttttgcac------aagc
ttcagaaaggaatatctccctgggttccactaaaggggcatgaaaagagaacttataagc
agctacaggaggaggctgtggaaagtaagaatcgggatttggctgtactcaaagccaatg
atggtatctggcctggagtgagagcaccaagccataccctctttttatgggcgagtggtt
ctgagctaacaacgattctagaatctgactacatgccaaacaaatatataccaaaagatt
tgaggaagcagttggctgaagttatccctggtttaagaccctgggaggtactaagtgtgg
aacaagccatggatcagataacgtatggcagagaatggtatcgtgagcctcttggctcct
acacaactggtcctccgtacatacagcgttggaactgtgactttttg-------------
------------------------------------------------------------
------------------------------------------------------------
-----------
>PAFTOL009227
gacgacccagtttttgagcacaaagaaaaccctaaaccggaagaagttgaagagaataag
aaatggtgggaggagtttaggaatagcccagtagttcagttcttggtgaaggctgaggag
attgctgatactctcaatgagatggagcttaaggcgaatgacgccccttactgcagggag
gattcgaagctttggaaggctattcctcatgttactgggttcgatggcaggccaatgccc
agaaaagctctcagatctccgaaggaagctgatgacaaattttgggatttttcaaagcag
ttcttgtttgggc--------tttgggggttcaagcagcggccgtacccgccgggacggc
ctatcgatgctgcccagtctattgggtataataatctcgaggagcggtattatgattttg
taatgaagaccggtggctggtactacaaggatcgtttgggtcgtacaaggggaccatgtg
agctcattcagttgaagactgcctggggtggtggcataattgatacccatacttttgtgt
ggggagaggacatggatgagtgggcgccaattggcatgatttatggcttggaaggagcaa
ttgctacttgggaagtcaggctgggagcggctgctacagcatttttgcac------aagc
ttcagaaaggaatatctccttgggttccactaaaggggcatgaaaagasaacttataagc
agctacaggaggaggctgtggaaagtaagaatcgggatttggctgtactcaaagccaatg
atggtatctggcctggagtgagagcaccaagccacaccctctttttatgggctagtggtt
ctgagctaacaacgattctagaatctgactgcatgccaaacaaatatataccaaaagatt
taaggaagcagttggctgaagttatccctggtttaagaccctgggaggtactaagtgtgg
aacaagccatggatcagataacgtatggcagagaatggtatcgtgagcctcttggyttct
acacaactggtcctccatacatacagcgctggaactgggactttttg-------------
------------------------------------------------------------
------------------------------------------------------------
-----------
>PAFTOL009229
gacgacccagtttttgagcacaaagaaaaccctaaaccggaagaartggaagagaataag
aaatggtgggaggagtttaggaatagcccagtagttcagttcttggcgaaggctgaggag
attgctgatacactgaatgagatggagcttaaggcgaatgaggtccctttctggagggag
gattcgaagctttggaaggctgttcctcatgttactgggttcgatggcaggccaatgccc
agaaaagctctcaggtcttcgaaggaatctgatgagaaattttgggacttttttaagcag
ttcttgtttgggc--------tttgggggttcaagcagcggccgtacccgccgggacggc
ctatcgatgctgcccaggctattgggtataataatctggagaagcggtattatgatttta
taatgaagactggtggctggtactacaaggatcgtttgggtcgtacaaggggaccatgtg
agctcattcagctgaagactgcttggggtggtggcataattgatacccatacttttgtgt
ggggagaggacatggatgagtgggcgccaattggcatgatctatggcatggaaggagcaa
ttgctacttgggaagtcaggctgggagcagctgctacagcatttttgcac------aagc
ttcagaaaggaatacctccttgggtcccactaaaggggcatgaaaacaaaacttataagc
agctacaggaggaggctgtggaaagtaagaatcgggatttggctgtactcaaagccaatg
atggtgtctggcctggagtgagagcaccaacccataccctctttttatgggctagtggtt
ctgagctaacaacgattctagaatctgactacatgccaaacaaatatataccaaaatatt
taaggaagcagttggctaaagttatccctggtttaagaccctgggaggtactaagtgtgg
aacaagccatggatcagataacgtatgacagaaaatggtaccgtgagtctcttggctcct
acagaactgttcctcggtacatagagcgctggaacaaaagctttttg-------------
------------------------------------------------------------
------------------------------------------------------------
-----------
>PAFTOL009231
gacgacccagtttttgagcacaaagaaaaccctaaaccggaagaagtggaagagaataag
aaatggtgggaggagtttaggaatagcccagtagttcagttcttggcgaaggctgaggag
attgctgatactctgaatgagatggagcttaaggcgaatgaggcccctttctggagagag
gattcgaagctttggaaggctgttcctcatgttactgggttcgatggcaggccaatgccc
agaaaagctctcaggtcttcgaaggaatctgatgagaaattttgggacttttttaagcag
ttcttgtttgggc--------tttgggggttcaagcagcggccgtacccgccgggacggc
ctatcgatgctgcccaggctattgggtataataatctggagaagcggtattatgatttta
taatgaagactggtggctggtactacaaggatcgtttgggtcgtacaaggggaccatgtg
agctcattcagctgaagactgcttggggtggtggcataattgatacccatacttttgtgt
ggggagaggacatggatgagtgggcgccaattggcatgatctatggcatggaaggagcaa
ttgctwcttgggaaggctgaattggcatcgaggctacagcatttttgcac------aagc
ttcagaaaggaataccaccttggttcccactaaaggggcatgaaaacaaaacttataagc
agctacaggaggaggctgtggaaagtaagaatcgggatttggctgtactcaaagccaatg
atggtatctggcctggagtgagagcaccaacccataccctctttttatgggctagtggtt
ctgagctaacaacgattctagaatctgactacatgccaaacaaatatataccaaaatatt
taaggaagcagttggctaaagttatccctggtttaagaccctgggaggtactaagtgtgg
aacaagccatggatcagataacgtatgacagaaaatggtaccgtgagcctcttggctcct
acataactgttccttggtacatagagcgctggaacaaaaaccttttg-------------
------------------------------------------------------------
------------------------------------------------------------
-----------
>PAFTOL009233
gacgatccagtttttgagcacaaagaaaaccctaaaccggaagaagttgaagagaataag
aaatggtgggaggagtttaggaatagcccmgtagttcagttcttggtgaaggctgaggag
attgctgatactctcaatgagatggagcttaaggcgaatgaatcccctttctggagggag
gattcgaagctttggaaggctgttcctcatgttactgggttcgatggcaggccaatgccc
agaaaagctctcagatcttcgaaggaagctgatgagaaattttgggatttttttaagcag
ttcttgtttgggc--------tttgggggttcaagcagcggccgtacccgtcgggacggc
ctatcgatgctgctcaggctattgggtatcagaacctggaggagcggtattatgattttg
taatgaagactggtggctggtactayaaggatcgtttgggtcgtacaaggggaccakgtg
agctcattcagttgaagactgcttggggtggtggcataattgatacccrtacttttgtgt
ggggagaggayatggatgagtgggcgccaattggcatgatctatggcttggaaagagcaa
ttgctacttgggaagtcaggctgggagcagctgctacagcacttttgcac------aagc
ttcagaaaggaatacytccttgggttccactaaaggggcatgaaaggaaaacttataagc
agctacaggaggargctgtggaaagtaagaatcgggatttggctgtactcaaagcyaatg
atggtatctggcctggagtgagagcaccaagccataccctctttttatgggctagtggtt
ctgagctaacgacgattctagaatctgactacatgccaaacaaatatataccaaaagatt
taaggaagcagttggctgaagttatccctggtttaagaccttgggaggtactaagtgtgg
aacaagccatggatcagataacktatggcagagaatggtatcgtgagccycttggctcct
acacaactggtcctccatacatagagcgctggaacgaggactttstg-------------
------------------------------------------------------------
------------------------------------------------------------
-----------
>PAFTOL009239
gaccacccagtttttgagyacaaagaaawccctaaaccgaaagaagttgaagagaataag
aaatggtgggwggagtttaggaatagcccagtagttcagttcttggtgaaggctgaggag
attgccgatactctcaatgagatggagcttaaggcgaatgagtcccctttccggggggag
gattcgaagctttggaagkctgttcctcatgttactgggttcgatggcaggccaatgccc
agaaaagctctcagatctccgaaggaagctgatgataagttttgggatttttttaagcag
ttcttgtttgggc--------tttgggggttcaagcagcgcccgtacccaccgggacggc
ctatcgatgctgcccaggctattgggtataataatctggaggatcggtattatgattttg
taatgaagactggtggctggtactacaaggatcgtttgggtcgtacaaggggaccatgtg
agctcattcagttgaagactgcttggggtggtggcataattgatacccatacttttgtgt
ggggagaggacatggatgagtgggcgccaattggcatgatctatggcttggaaggagcaa
ttgctacttgggaagtcaggctgggagcggctgctacagcatttttgcac------aagc
ttcagaaaggaatacctccttgggttccactgaaggggcatgraaagaaaacttataagc
agctacaggaggaggctgtggaaagtaagaatcgggatttggctgtactcaaagccaatg
atggtatctggcctggagtgagagcaccaagccataccctctttttatgggctagtggtt
ctgagctaacaacgattctagaatctgactacatgccaaacaaatatataccaaaagatt
taaggaagcagttggctgaagttatccctggtttaagaccctgggaggtactaagtgtgg
aacaagccatggatcagataacgtatcaaagagaatggtatcgtgagccccttggctcct
acacaactggtcctccatacataaagcgctggaacatggactttttg-------------
------------------------------------------------------------
------------------------------------------------------------
-----------
>PAFTOL009241
gacgacccagtttttgagcacaaagaaaaccctaaaccggaagaagytgaagagaataag
aaatggtgggaggagtttaggaatagcccagtagttcagttcttggtgaaggctgaggag
attgctgatactctcaatgagatggagcttaaggcgaatgacgccccttactgcagggag
gattcgaagctttggaaggctattcctcatgttactgggttcgatggcaggccaatgccc
agaaaggctctcagatctaagaaggaagctgatgacaaattttgggatttttttaagcag
ttcttgttggggc--------tttgggggttcaagcagcggccgtacccgccgggacggc
ctatcgatgctgcccagtctattgggtataataatctcgagaagcggtattatgattttg
taatgaaaactggtggctggtactacaaggatcgtttgggtcgtacaaggggaccatgtg
agctcattcagttgaagactgcttggggtggtggcataattgatacccatacttttgtgt
ggggagaggacatggatgagtgggcgccaattggcatgatttatggcttggaaggagcaa
ttgctacttgggaagtcaggctgggagcrgctgctacrgaatttttgcac------aagc
ttcagaaaggaatatctccttgggttccactaaaggggcatgaaaagagaacttataagc
agctacaggaggaggctgtggaaagtaagaatcgggatttggctgtactcaaagccaatg
atggtatctggcctggagtgagagcaccaagccataccctctttttatgggcgagtggtt
ctgagctaacaacgattctagaatctgactacatgccaaacaaatatataccaaaagatt
taaggaagcagttggctgaagttatccctggtttaagaccctgggaggtactaagtgtgg
aacaagccatggatcagataacgtatggcagagaatggtatcgtgagcctcttggctcct
acacaactggtccttcgtacatacagcattggaactgtgactttttg-------------
------------------------------------------------------------
------------------------------------------------------------
-----------
>PAFTOL009243
gacgacccagtttttgagcacaaagaaaaccctaagccggaagaagttgaagagaataag
aaatggtgggaggagtttaggaatagcccagtagttcagttcttggtgaaggctgaggag
attgctgatactctcaatgagatggagcttaaggcgaatgaggcccctttctggagggag
gattcgaagctttggaaggctgttcctaatgttactgggttcgatggcaggccaatgccc
agaaaagctctgaggtcttcgaaggaagctgatgagaaattttgggatttttttaagcag
tttttgtttgggc--------tttgggggttcaagcagcggccttacccggcgggacggc
ctatcgatgctgcccaggctattgggtataagaatctggaggagcggtattatgattttg
taatgaagactggtggctggtactacaaggatcgtttgggtcgtacaaggggaccgtgtg
agctcattcagttgaagactgcgtggggtggtggcataattgatacccatacttttgtgt
ggggagaggacatggatgagtgggcgccaattggcatgatctatggcttggaaggagcaa
ttgctacttgggaagkcaggctgggagtggctgctacagcatttttgcac------aagc
ttcagaaaggaatacctccttgggttccactaaaggggcatgaaaagaaaacttataagc
agctacaagaggaggctgtggaaagcaagaatcgggatttggctgtactcaaagccaatg
atggtatctggcctggagtgagagcaccaagccataccctctttttgtgggctagcggtt
ctgagctaacaacgattctagaatctgactacatgccaaacaaatatataccaaaagatt
taaggaagcagttggctgaagttatccctggtttaagaccctgggaagtattaagtgtgg
aacaagccatggatcagataacttatggcagagaatggtaccgtgagcctcttggctcct
acacaactggtcctccgtacatacggcgctggaacagggactttttg-------------
------------------------------------------------------------
------------------------------------------------------------
-----------
>PAFTOL009245
gacgacccagtttttgagcacaaagaaaaccctaaaccggaagaagttgaagagaataag
aaatggtgggaggagtttaggaatagcccagtagttcagttcttggtgaaggctgaggag
attgctgatactctcaatgagatggagcttaaggcgaatgaggcccctttctggagggag
gattcgaagctttggaaggctgttcctcatgttactgggttagatggcaggccaatgccc
agaaaagctctcaggtcttcgatggaagctgatgggaaattttgggatttttttaagcag
ttcttgtttgggc--------tttgggggttcaagcagcggccgtacccgccgggacggc
ctatcgatgctgcccaggctattgggtataagaatctggaggagcggtattatgattttg
taatgaggactggtggctggtactacaaggatcgtttgggtcgtacaaggggaccatgtg
agctcattcagttgaagactgcgtggggtggtggcataattgatacccatacttttgtgt
ggggagaggacatggatgagtgggcgccaattggcatgatctatggcttggaaggagcaa
ttgctacttgggaagtcaggctgggagcggctgctacagcatttttgcac------aagc
ttcagaaaggaatacctccttgggttccactaaaggggcatgaaaagaaaacttataagc
agctacaagaggaggctgtggaaagtaagaatcgggatttggctgtactcaaagccaatg
atggtatctggcctggagtgagagcaccaagccataccctctttttatgggctagtggtt
ctgagctaacaacgattctagaatctgactacatgccaaacaaatatataccaaaagatt
taaggaagcagttggctgaagttatccctggtttaagaccctgggaggtactaagtgtgg
aacaagccatggatcagataacgtatcgcaaagaatggtatcgtgagcctcttggctcct
acacaactggtcctccatacatacggcgctggaacagggacattttg-------------
------------------------------------------------------------
------------------------------------------------------------
-----------
>PAFTOL009247
------------------------------------------------------------
------------------------------------------------------------
------------------------------------------------------------
------------------------------------------------------------
------------------------------------------------------------
------------------------------------------------------------
------------------------------------------------------------
------------------------------------------------------------
-----attcagctgaagaccgcttggggtggtggcataatcgatacccatacttttgtgt
ggggagaggacatggatgagtgggcgccaattggcatgatctatggcttggaagaagcaa
ttgctacttgggaa----------------------------------------------
------------------------------------------------------------
------------------------------------------------------------
------------------------------------------------------------
------------------------------------------------------------
------------------------------------------------------------
------------------------------------------------------------
------------------------------------------------------------
------------------------------------------------------------
------------------------------------------------------------
-----------
>PAFTOL009249
gacgacccagtttttgagcacaaagaaaaccctaaaccggaagaagttgaagagaataag
aaatggtgggaggagtttatgaatagcccagtagttcagttcttggtgaaggctgatgag
attgctgatactctcaatgagatggagcttaaggcgaatgaggcccctttctggagggag
gattcgaagctttggaaggctgttcctcatgttactgggttagatggcaggccaatgccc
agaaaagctctcaggtcttcgatggaagctgatgagaaattttgggatttttttaagcag
ttcttgtttgggc--------tttgggggttcaagcagcggccgtacccgccgggacggc
ctatcgatgctgcccaggctattgggtataagaatctggaggagcggtattatgattttg
taatgaggactggtggctggtactacaaggatcgtttgggtcgtacaaggggaccatgtg
agctcattcagttgaagactgcgtggggtggtggcgtaattgacacccatacttttgtgt
ggggagaggacatggatgagtgggcaccaattggcatgatctatggcttggaaggagcaa
ttgctacttgggaagtcaggctgggagcagctgctacagcatttttgcac------aagc
ttcagaaaggaatacctccttgggttccactaaaggggcatgaaaagaaaacttataagc
agctacaagaggaggctgtggaaagtaagaatcgggatttggctgtactcaaagccaatg
atggtatctggcctggagtgagagcaccaagccataccctctttttatgggctagtggtt
ctgagctaacaacgattctagaatctgactacatgccaaacaaatatataccaaaagatt
taaggaagcagttggctgaagtgatccctggtttaagaccctgggaggtactaagtgtgg
aacaagccatggatcagataacgtatgatggagaatggtatcgtgagcctcttggctcct
acacaactggtcctccgtacatacagcgctggaacagggacattttg-------------
------------------------------------------------------------
------------------------------------------------------------
-----------
>PAFTOL009251
gacgacccagtttttgagcacaaagaaaaccctaaaccggaagaagttgaagagaataag
aaatggtgggaggagtttaggaatagcccagtagttcagttcttggtgaaggctgaggag
attgctgatactctcaatgagatggagcttaaggcgaatgaggcccctttctggagggag
gattcgaagctttggaaggctgttcctcatgttactgggttagatggcaggccaatgccc
agaaaagctctcaggtcttcgattgaagctgatgggaaattttgggatttttttaagcag
ttcttgtttgggc--------tttgggggttcaagcagcggccttacccgccgggacggc
ctatcgatgctgcccaggctattgggtataagaatctggaggagcggtattatgattttg
taatgaggactggtggctggtactacaaggatcgtttgggtcgtacaaggggaccatgtg
agctcattcagttgaagactgcktggggtggtggcataattgatacccatacttttgtgt
ggggagaggacatggatgagtgggcaccaattggcatgatctatggcttggaaggagcaa
ttgctacttgggaagtcaggctgggagcggctgctacagcatttttgcac------aagc
ttcagaaaggaatacctccttgggttccactaaaggggcatgaaaagaaaacttataagc
agctacaagaggaggctgtggaaagtaagaatcgggatttggctgtactcaaagccaatg
atggtatctggcctggagtgagagcaccaagccataccctctttttatgggctagtggtt
ctgagctaacaacgattctagaatctgactacatgccaaacaaatatataccaaaagatt
taaggaagcagttggctgaagttatccctggtttaagaccctgggaggtactaagtgtgg
aacaagccatggatcagataacgtatgacaaagaatggtatcgtgagcctcttggctcct
acacaactggtcctccgtacatacagcgctggaacagggacattttg-------------
------------------------------------------------------------
------------------------------------------------------------
-----------
>PAFTOL009253
gaagatccagtgtttgagcacaaagaaaaccctatagyggamgaakttgaagagaataag
aaatgatsggacgagtttaggagtagcccaatagttcagtttttgaccaaggccgaggar
attgctgayactttgaatgagatggagcttaaggcraatgaggtcccttattacaaggag
gatttgaagctttggaaggtggttcctwatgttactgrgttggatggcaggcyaatgccc
agaaaaactataaagtcttttaaggaaaataatgtgaaattttgcgacttttttaagcag
ttcttgtttgggc--------tctggggtttcaagcaatggccttacccgccgggatggc
ctatcagtgttgcccaggctatcaggtataagaatctagacaggcggtattatgatttta
taatgaagactggtggctggtacaagaaggatcgttkgggtcgttcaargggaccatgtg
agctcattcagctgaagagcgcttggggtggtggcrtaattgatacccatacttttgtgt
gggtrgaggacatggatgagtgggygccaattggcatratctatggcttggaagaagcag
ttgctacttgggaagtcaagctggcagcggctgctacagtatttttgcac------aagc
ttcaaaaagggatacctacttgggttccattgaaggggcatgaaaagag---ttacaaac
agctaaagcaggaggctgtggaaagtaagaatcgtgatttggctgtactcaaagcgaata
atggtatctggcctggagtgagatcaccaagccataccctctttttatgggctagtggtt
ctgagctgaccacaattctagaatctgactacatgccaaacaagtatataccaaactata
taagg-------------------------------------------------------
------------------------------------------------------------
------------------------------------------------------------
------------------------------------------------------------
------------------------------------------------------------
-----------
>PAFTOL009255
gacgacccagtttttgagcacaaagaaaaccctaaacgggaagaagttgaagagaataag
aaatggtgggaggagtttaggaatagcccagtagttcagttcttggtgaaggctgaggag
attgctgatactctcaatgagatggagcttaaggcgaatgaggccccttactggagggag
gattcgaagctttggaaggctgttcctcatgttgctgggttcgatggcaggccaatgccc
agaaaagctctcaggtcttcgaaggaagctgatgagaaattttgggatttttttaagcag
ttcttgtttgggc--------tttgggggttcaagcagcggccttacccgccgggacggc
ctatcgatgctgcccaggctattgggtataataatctggaggagcggtattatgattttg
taatgaagactggtggctggtactacaaggatcgtttgggtcgtacaaggggaccatgtg
agctcattcagttgaagactgcgtggggtggtggcataattgatacccatacttttgtgt
ggggagaggacatggatgagtgggcgccaattggcatgatctatggcttggaaggagcaa
ttgctacttgggaagtcaggctgggagcggctgctacagcatttttgcac------aagc
ttcagaaaggaatacctccttgggttccactaaaggggcatgaaaagaaaacttataagc
agctacaagaggatgctgtggaaagtaagaatcgggatttggctgtactcaaagccaatg
atggtatctggcctggagtgagagcaccaagccataccctctttttatgggctagtggtt
ctgagctaacaacgattctagaatctgactacatgccaaacaaatatataccaaaagatt
taaggaagcagttggctgaagttatccctggattaagaccctgggaggtactaagtgtgg
aacaagccatggatcagataacgtatgacagagaatggtatcgtgagcctcttggctcct
acacaactggtcctccttacataaagcgctggaacgaggactttttg-------------
------------------------------------------------------------
------------------------------------------------------------
-----------
>PAFTOL009257
gacgacccagtttttgagcacaaagaaaaccctaaacgggaagaagttgaagagaataag
aaatggtgggaggagtttaggaatagcccagtagttcagttcttggtgaaggctgaggag
attgctgatactctcaatgagatggagcttaaggcgaatgaggccccttactggagggag
gattcgaagctttggaaggctgttcctcatgttgctgggttcgatggcaggccaatgccc
agaaaagctctcaggtcttcgaaggaagctgatgagaaattttgggatttttttaagcag
ttcttgtttgggc--------tttgggggttcaagcagcggccttacccgccgggacggc
ctatcgatgctgcccaggctattgggtataataatctggaggagcggtattatgatkttg
taatgaagactggtggctggtactacaaggatcgtttgggtcgtacaaggggaccatgtg
agctcattcagttgaagactgcgtggggtggtggcataattgatacccatacttttgtgt
ggggagaggacatggatgagtgggcaccaattggcatgatctatggcttggaaggagcaa
ttgctacttgggaagtcaggctgggagcggctgctacagcatttttgcac------aagc
ttcagaaaggaatacctccttgggttccactaaaggggcatgaaaagaaaacttataagc
agctacaagaggaggctgtggaaagtaagaatcgggatttggctgtactcaaagccaatg
atggtatctggcctggagttagagcaccaagccataccctctttttatgggctagtggtt
ctgagctaacaacgattctagaatctgactacatgccaaacaaatatataccaaaagatt
taaggaagcagttggctgaagttatccctggattaagaccctgggaggtactaagtgtgg
aacaagccatggatcagataacgtatgacagagcatggtatcgtgagcctcttggctcct
acagaactggtcctccttacataaagcgctggaacagggactttttg-------------
------------------------------------------------------------
------------------------------------------------------------
-----------
>PAFTOL009259
gacgacccagtttttgagcacaaagaaaaccctaaaccggaagaagttgaagagaataag
acatggtgggaggagtttaggaatagcccagtagttcagttcttggtgaaggctgaggag
attgctgatactctcaatgagatggagcttaaggcgaatgagtcccctttccagagggag
gattcgaagctttggaaggctgttcctcatgttactgggttcgatggcaggccaatgccc
agaaaagctctcagatcttygaaggaagctgatgataaattttgggatttttttaagcag
ttcttgtttgggc--------tttgggggttcaagcagcggccgtacccgccgggacggc
ctatcgatgctgcccaggctattgggtataataatctggaggatcggtattatgatkttg
taatgaagactggtggctggtactacaaggatcgtttgggtcgtacaaggggaccatgtg
agctcattcagttgaagactgcttggggyggtggcataattgatactcatacttttgtgt
ggggagaggacatggatgagtgggcgccaattggcatgatctatggcttggaaggagcaa
ttgctacttgggaagtcaggctgggagcggctgctacagcatttttgcac------aagc
ttcagaaaggaatacctccttgggttccactaaaggggcatgaaaagaaaacttataagc
agctacaggaggaggctgtggaaagtaagaatcgggatttggctgtactcaaagccaatg
atggtatctggcctggagtgagagcaccaagccataccctctttttatgggctagtggtt
ctgagctaacaacgattatagaatctgactacatgccaaacaaatatataccaaaagatt
taaggaagcagttggctgaagttatccctggtttaagaccctgggaggtactaagtgtgg
aacaagccatggatcagataacgtataaaagagaatggtatcgtgagccccttggctcct
acacaactggtcctccatacataaagcgctggaacagggactttttg-------------
------------------------------------------------------------
------------------------------------------------------------
-----------
>PAFTOL009261
gacgacccagtttttgagcacaaagaaaaccctaaaccggaagaagtggaagagaataag
aaatggtgggaggagtttaggaatagcccagtagttcagttyttggcgaaggctgaggag
attgctgatactgtgaatgacatggagcttaaggcgaatgaggcccctttctggagggag
gattcgaakctttggaaggctgttcctcatgttactgggttcgacggcaggccaatgccc
agaaaagctctcaggtcttcgaaggaaaatgatgcgaaattttgggatttttttaagcag
ttcttrtgtgggc--------tttgggggttcaagcagcggccgtacccgccgggacggc
ctatcgatgctgcccaggctattgggtataataakctggagaagcggtattatgatttta
taatgaagactggtggctggtactacaaggatcgtttgggtcgtacaaggggaccatgtg
agctcattcagctgaagactgcttggggtggtggcataattgatacccatacttttgtgt
ggggagaggacatggatgagtgggcgccaattggcatgatctatggcatggaacgagcaa
ttgctacttgggaagtcaggctgggagcggctgctacagcatttttgcac------aaac
ttcagaawggaatacctccttgggtcccactaaaggggcatgaaaacaaaacttataagc
agctacaggaggaggctgtggatagtaagaatcgrgatttggctgtactcaaagccaatg
atggtatctggcctggagtgagagcaccaacccataccctctttttatgggctagtggtt
ctgagctaacaaccattctagaatctgactacatgccaaacaaatatataccaaaacatt
taagg-------------------------------------------------------
------------------------------------------------------------
------------------------------------------------------------
------------------------------------------------------------
------------------------------------------------------------
-----------
>PAFTOL009263
gacgacccagtttttgagcacaaagaaaaccctaaaccggaagaagttgaagagaataag
aaatggtgggagragtttaggaatagcccagtagttcagttcttggtgaaggctgaggag
attgctgatactctcaatgagatggagcttaaggcgaatgaggcccctttctggagggag
gattcgaagctttggaaggctgttcctcatgttactgggttagacggcaggccaatgccc
agaaaagctctcaggtcttcgatggaagctgatgagaaattttgggatttttttaagcag
ttcttgtttgggc--------tttgggggttcaagcagcggccgtacccgccgggacggc
ctattgatgctgcccaggctattgggtataagaatctggaggagcggtattatgatkttg
taatgaggactggtggctggtactacaaggatcgtttgggtcgtacaaggggaccatgtg
agctcattcagttgaagactgcgtggggtggtggcataattgacacccatacttttgtgt
ggggagaggacatggatgagtgggcaccaattggcatgatctatggcttggaaggagcaa
ttgctacttgggaagtcaggctgggagcggctgctacagcatttttgcac------aagc
ttcagaaaggaatacctccttgggttccactaaaggggcatgaaaagaaaacttataagc
agctacaagaggaggctgtggaaagtaagaatcgggatttggctgtactcaaagccaatg
acggtatctggcctggagtgagagcaccaagccataccctctttttatgggctagtggtt
ctgagctaacracaattctagaatctgactacatgccaaacaaatatataccaaaagatt
taaggaagcagttggctgaagttatccctggtttaagaccctgggaggtactaagtgtgg
aacaagccatggatcagataacgtatgacggagaatggtatcgtgagcctcttggctcct
acacaactggtcctccgtacatacagcgctggaacagggacattttg-------------
------------------------------------------------------------
------------------------------------------------------------
-----------
>PAFTOL009265
gacgacccagtttttgakcacaaagaaaaccctaaaccggaagaagttgaagagaataag
aaatggtgggaggagtttaggaatagcccagtagttcagttctgggtgaaggctgaggag
attgctgattctctcaatgagatggagcttaaggcgaatgaggccccgttctggaggcag
gattcgaagctttggaaggctgttcctcatgttactgggttagatggcaggccaatgccc
agaaaagctctcaggtcttcgatggaagctgatgagaaattttgggatttttttaagcag
ttcttgtttgggc--------tttgggggttcaagcagcggccgtacccgccgggacggc
ctatcgatgctgcccaggctattgggtataagaatctggaggagcggtattatgattttg
taatgaggactggtggctggtactacaaggatcgtttgggtcgtacaaggggaccatgtg
agctcattcagttgaagactgcgtggggtggtggcataattgatacccatacttttgtgt
ggggagaggacatggatgagtgggcgccaattggcatgatctatggcttggaaggagcaa
ttgctacttgggaagtcaggctgggagcggctgctacagcatttttgcac------aagc
ttcagaaaggaatacctccttgggttccactaaaggggcatgaaaagaaaacttataagc
agctacaagaggaggctgtggaaagtaagaatcgggatttggctgtactcaaagccaatg
atggtacctggcctggagtgagagcaccaagccataccctttttttatgggctagtggtt
ctgagctaacaacgattctagaatctgactacatgccaaacaaatatataccaaaagatt
taaggaagcagttggctgaagttatccctggtttaagaccctgggaggtactaagtgtgg
aacaagccatggatcagataacgtatcacagagaatggtatcgtgagcctcttggctcct
acacaactggtcctccgtacatacggcgctggaacagggacattttg-------------
------------------------------------------------------------
------------------------------------------------------------
-----------
>PAFTOL009267
------------------------------------------------------------
------------------------------------------------------------
------------------------------------------------------------
------------------------------------------------------------
------------------------------------------------------------
------------------------------------------------------------
------------------------------------------------------------
--atgaagaccgggggctggtactataaagatcgattgggtcgaactcggggaccaatgg
agctgatacaacttaaaaccgcttggggtggtggaataattgacaaggacaca-------
------------------------------------------------------------
------------------------------------------------------------
------------------------------------------------------------
------------------------------------------------------------
------------------------------------------------------------
------------------------------------------------------------
------------------------------------------------------------
------------------------------------------------------------
------------------------------------------------------------
------------------------------------------------------------
------------------------------------------------------------
-----------
>PAFTOL009271
gacgacccagtttttgagcacaaagaaaaccytaaaccggaagaagtggaagagaataag
aaatggtgggaggattttagaaatagcccagtagttcagttcttggcgaaggctgaggag
attgctgatactctgaatgagatggagcttaaggcgaatgaggcccctctctggagggag
gattcgaagctttggaaggctgttcctcatgttactgggttggatggcaggccaatgcct
agaaaagctctcaggtcttcgaaggaatctgatgagaaattttgggatttttttaagcag
ttcttgtttgggc--------tttgggggttcaagcagcggccatacccgccgggacggc
ctatcgatgctgcccaggctattgggtataataatctggagaagcggtattatgatttta
taatgaagactggtggctggtactacaaggatcgtttgggtcgtacaaggggaccatgtg
agctcattcagctgaagactgcttggggtggtggcataattgatacacacacttttgtgt
ggggagaggacatggatgagtgggccccaattggcatgatctatggcatggaaggagcaa
ttgctacttgggaagtcaggctgggagcggctgctacagcatttctgcac------aagc
ttcagaaaggaatacctccttgggttccactaaaagggcatgaaaacaaaacttataagc
agctacaggaggaggctgtggaaagtaagaatcgggatttggctgtactcaaagccaatg
atggtatctggcctggagtgagagcaccaacccataccctctttttatgggctagtggtt
ctgagctaacaacgattctagaatctgactacatgccaaacaaatacataccaaaacatt
taaggaagcagttggctaaagttttccctggtttaagaccctgggaggtactaagtgtgg
agcaagccatggatcagataacgtatgacagaaaatggtaccgtgagcctcttggctcct
acagaactagtcctcggtacatagagcgctggaataaaagacttttg-------------
------------------------------------------------------------
------------------------------------------------------------
-----------
>PAFTOL009279
gacgacccagtttttgagcacaaagaaarccctaaaccggaagaagttgaagagaataag
aaatggtgggaggagtttaggaatagcccagtagttcagttcttggtgaaggctgaggag
attgctgatactctcaatgagatggagcttaaggcgaatgacgccccttactgcagggag
gattcgaagctttggaaggctattcctcatgttactgggttcgatggcaggccaatgccc
agaaaagctctcagatcttcgaaggaagctgatgacaaattttgggatttttttaagcag
ttcttgtttgggc--------tttgggggttcaagcagcggccgtacccgccgggacggc
ctatcgatgctgcccagtctattgggtataataatctcgaggagcggtattatgattttg
taatgaagactggtggctggtactacaaggatcgtttgggtcgtacaakgggaccatgtg
agctcattcagttgaagactgcctggggtggtggcataattgatacccatacttttgtgt
ggggagaggacatggatgagtgggcgccaattggcatgatttatggcttggaaggagcaa
ttgctacttgggaagtcaggctgggagcggctgctacagcatttttgcac------aagc
ttcagaaaggaatatctccttgggttccactaaaggggcatgaaaagagaacttataagc
agctacaggaggaggctgtggaaagtaagaatcgggatttggctgtactcaaagccaatg
atggtatctggcctggagtgagagcaccaagccataccctctttttatgggctagtggtt
ctgagctaacaacgattctagaatctgactacatgccaaacaaatatataccaaaagatt
taaggaagcagttggctgaagttatccctggtttaagaccctgggaggtactaagtgtgg
aacaagccatggatcagataacgtatggcagagaatggtatcgtgagcctcttggctcct
acacaactggtcctccgtacatacagcgctggaactgggactttttg-------------
------------------------------------------------------------
------------------------------------------------------------
-----------
>PAFTOL009281
gacgacccagtttttgagcacaaagaaaaccctgaaccggaagaagttgaagagaataag
aaatggtgggaggagtttaggaatagcccagtagttcagttcttggtgaaggctgaggag
attgctgatactctcaatgagatggagcttaaggcgaatgaggccccttactggagggag
gattcgaagctttggaaggctattcctcatgttactgggttcgatggcaggccaatgccc
agaaaagctctcagatcttcgaaggaagctgatgagaaattttgggatttttttaagcag
ttcttgtttgggc--------tttgggggttcaagcagcggccgtacccgccgggacggc
ctatcgatgctgcccaggctattgggtataataatctggaggagcggtattatgattttg
taatgaagactggtggctggtactacaaggatcgtttgggtcgtacaaggggaccatgtg
agctcattcagttgaagactgcttggggtggtggcataattgatacccatacttttgtgt
ggggagaggacatggatgagtgggcgccaatcggcatgatttatggcttggaaggagcaa
ttgctacttgggaagtcaggctgggagcggctgctacagcatttttgcac------aagc
ttcagaaaggaatacctccttgggttccactaaaggggcatgaaaagaaaacttataagc
agctacaggaggaggctgtggaaagtaagaatcgggatttggctgtactcaaagtcaatg
atggtatctggcctggagtgagagcaccaagccatacccactttttatgggctagtggtt
ctgagctaacaacaattctagaatctgactacatgccaaacaaatatataccaaaagatt
taaggaagcagttggctgaagttatccctggtttaagaccctgggaggtactaagtgtgg
aacaagccatggatcagataacgtatggcagagaatggtatcgtgagcctcttggctcct
acacaactggtcctccttacatagagcgctggaacagggaccttttg-------------
------------------------------------------------------------
------------------------------------------------------------
-----------
>PAFTOL009283
gacgacccagtttttgagcacaaagaaaaccctaaaccggaagaagctgaagagaataag
aaatggtgggaggagtttaggaatagcccagtagttcagttcttggtgaaggctgaggag
attgctgatactctcaatgagatggagcttaaggcgaatgacgccccttactgcagggag
gattcgaagctttggaaggctattcctcatgttactgggttcgatggcaggccaatgccc
agaaaggctctcagatctaagaaggaagctgatgacaaattttgggatttttttaagcag
ttcttgtttgggc--------tttgggggttcaagcagcggccgtacccgccgggacggc
ctatcgatgctgcccagtctattgggtataataatctcgaggagcggtattatgattttg
taatgaaaactggtggctggtactacaaggatcgtttgggtcgtacaaggggaccatgtg
agctcattcagttgaagactgcttggggtggtggcataattgatacccatacttttgtgt
ggggagaggacatggatgagtgggcgccaattggcatgatttatggcttggaaggagcaa
ttgctacttgggaagtcaggctgggagcggctgctacagaatttttgcac------aagc
ttcagaaaggaatatctccttgggttccactaaaggggcatgaaaacagaacttataagc
agctacaggaggaggctgtggaaagtaagaatcgggatttggctgtactcaaagccaatg
atggtatctggcctggagtgagagcaccaagccataccctctttttatgggcgagtggtt
ctgagctaacaaatattctagaatctgactacatgccaaacaaatatataccaaaagatt
taaggaagcagttggctgaagttatccctggtttaagaccctgggaggtactaagtgtgg
aacaagccatggatcagataacgtatggcagagaatggtatcgtgagcctcttggctcct
acacaactggtcctccgtacatacagcgttggaactgtgactttttg-------------
------------------------------------------------------------
------------------------------------------------------------
-----------
>PAFTOL009287
gacgacccagtttttgagcacaaagaaaaccctaaaccggaagaagttgaagagaataag
aaatggtgggaggagtttaggaatagcccagtagttcagttcttggtgaaggctgaggag
attgctgatactctcaatgagatggagcttaaggcgaatgacgccccttactgcagggag
gattcgaagctttggaaggctattcctcatgttactgggttcgatggcaggccaatgccc
agaaaagctctcagatctccgaaggaagctgatgacaaattttgggatttttcaaagcag
ttcttgtttgggc--------tttgggggttcaagcagcggccgtacccgccgggacggc
ctatcgatgctgcccagtctatcgggtataataatctcgaggagcggtattatgattttg
taatgaagactggtggctggtactacaaggatcgtttgggtcgtacaaggggaccatgtg
agctcattcagttgaagactgcctggggtggtggcataattgatacccatacttttgtgt
ggggagaggacatggatgagtgggcaccaattggcatgatttatggcttggaaggagcaa
ttgctacttgggaagtcaggctgggagcagctgctacagcatttttgcat------aagc
ttcagaaaggaatatctccttgggttccactaaaggggcatgaaaagagaacttataagc
agctacaggaggaggctgtgggaagtaagaatcgggatttggctgtactcaaagccaatg
gtggtatctggcctggagtgagagcaccaagccataccctctttttatgggctagtggtt
ctgagctaacaacgattctagaatctgactgcatgccaaacaaatatataccaaaagatt
taaggaagcagttggctgaagttatccctggtttaagaccctgggaggtactaagtgtgg
aacaagccatggatcagataacgtatggcagagaatggtatcgtgagcctcttggcttct
acacaactggtcctccatacatacagcgctggaactgggactttttg-------------
------------------------------------------------------------
------------------------------------------------------------
-----------
>PAFTOL009289
gacgacccagtttttgagcacaaagaaaaccctaaaccggaagaagttgaagagaataag
aaatggtgggaggagtttaggaatagcccggtagttcagttcttggtgaaggctgaggag
attgctgatactctcaatgagatggagcttaaggcgaatgaggcccctttctgcagggag
gattccaagctttggaaggctgttcctcatgttactgggttcgatggcaggccaatgccg
agaaaagctctcaggtcttcgatggaagctgatgagaaattttgggacttttttaagcag
ttcttgtttgggc--------tttggggrttcaagcagcggccatacccaccgggacggc
ctatcgatgctgcccaggctattgggtataagaatctggaggagcggtattatgattttg
taatgaagactggtggctggtactacaaggatcgtttgggtcgtacraggggaccatgtg
agctcattcagttgaagactgcgtggggtggtggcataattgatacccatacttttgtgt
ggggagaggacatggatgagtgggcgccaattggcatgatctatggcttggaaggagcaa
ttgctacttgggaagtcaggttgggagcggctgctacagcatttttgcac------aagc
ttcagaaaggaatacctccttgggttccactaaaggggcatgaaaagaaaacttataagc
agctacaagaggaggctgtggaaagtaagaatcgggatttggctgtactcaaagccaatg
atggtatctggcctggagtgagagcaccaagtcataccctctttttatgggctagtggtt
ctgagctaacaacgattctagaatctgactacatgccaaacaaatatatamcaaaagatt
taaggaagcagttggctgaagttatccctggtttaagaccctgggaggtactaagtgtgg
aacaagccatggatcagataacgtatgacagagaatggtatcgtgagcctcttggctcct
acacaactggtcctccgtacatacagcgctggaacagggacatgttg-------------
------------------------------------------------------------
------------------------------------------------------------
-----------
>PAFTOL009291
gacgacccagtttttgagcacaaagaaaaccctaaaccggaagaagttgaagagaataag
aaatggtgggaggagtttaggaatagcccagtagttcagttcttggtgaaggctgaggag
attgctgatactctcaatgagatggagcttaaggcgaatgacgccccttactgcagggag
gattcgaagctttggaaggctattcctcatgttactgggttcgatggcaggccaatgccc
agaaaagctctcagatctccgaaggaagctgatgacaaattttgggatttttcaaagcag
ttcttgtttgggc--------tttgggggttcaagcagcggccgtacccgccgggacggc
ctatcgatgctgcccagtctatcgggtataataatctcgaggagcggtattatgattttg
taatgaagactggtggctggtactacaaggatcgtttgggtcgtacaaggggaccatgtg
agctcattcagttgaagactgcctggggtggtggcataattgatacccatacttttgtgt
ggggagaggacatggatgagtgggcaccaattggcatgatttatggcttggaaggagcaa
ttgctacttgggaagtcaggctgggagcagctgctacagcatttttgcac------aagc
ttcagaaaggaatatctccttgggttccactaaaggggcatgaaaagagaacttataagc
agctacaggaggaggctgtgggaagtaagaatcgggatttggctgtactcaaagccaatg
gtggtatctggcctggagtgagagcaccaagccataccctctttttatgggctagtggtt
ctgagctaacaacgattctagaatctgactgcatgccaaacaaatatataccaaaagatt
taaggaagcagttggctgaagttatccctggtttaagaccctgggaggtactaagtgtgg
aacaagccatggatcagataacgtatggcagagaatggtatcgtgagcctcttggcttct
acacaactggtcctccatacatacagcactggaactgggactttttg-------------
------------------------------------------------------------
------------------------------------------------------------
-----------
>PAFTOL009293
gacgacccagtttttgagcacaaagaaaaccctaaaccggaagaagctgaagagaataag
aaatggtgggaggagtttaggaatagcccagtagttcagttcttggtgaaggctgaggag
attgctgatactctcaatgagatggagcttaaggcgaatgacgccccttactgcagggag
gattcgaagctttggaaggctattcctcatgttactgggttcgatggcaggccaatgccc
agaaaggctctcagatctaagaargaagctgatgacaagttttgggatttttttaagcag
ttcttgtttgggc--------tttgggggttcaagcagcggccgtacccgccgggacggc
ctatcgatgctgcccagtctattgggtataataatctcgaggagcggtattatgattttg
taatgaaaactggtggctggtactacaaggatcgtttgggtcgtacaaggggaccatgtg
agctcattcagttgaagactgcttggggtggtggcataattgatacccatacttttgtgt
ggggagaggacatggatgagtgggcgccaattggcatgatttatggcttggaaggagcaa
ttgctacttgggaagtcaggctgggagcggctgctacagaatttttgcac------aagc
ttcagaaaggaatatctccttgggttccactaaaggggcatgaaaacagaacttataagc
agctacaggaggaggctgtggaaagtaagaatcgggatttggctgtactcaaagccaatg
atggtatctggcctggagtgagagcaccaagccataccctctttttatgggcgagtggtt
ctgagctaacaaatattctagaatctgactacatgccaaacaaatatataccaaaagatt
tmaggaagcagttggctgaagttatccctggtttaagaccctgggaggtactaagtgtgg
aacaagccatggatcagataacgtatggcagagaatggtatcgtgagcctcttggctcct
acacaactggtcctccgtacatacagcgttggaactgtgactttttg-------------
------------------------------------------------------------
------------------------------------------------------------
-----------
>PAFTOL009295
------------------------------cctaaaccggaagaagctgaagagaataag
aaatggtgggaggagtttaggaatagcccagtagttcagttcttggtgaaggctgaggag
attgctgatactctcaatgagatggagcttaaggcgaatgacgccccttactgcagggag
gattcgaagctttggaaggctattcctcatgttactgggttcgatggcaggccaatgccc
agaaaggctctcagatctaagaaggaagctgatgacaaattttgggatttttttaagcag
ttcttgtttgggc--------tttgggggttcaagcagcggccgtacccgccgggacggc
ctatcgatgctgcccagtctattgggtataataatctcgaggagcggtattatgattttg
taatgaaaactggtggctggtactacaaggatcgtttgggtcgtacaaggggaccatgtg
agctcattcagttgaagactgcttggggtggtggcataattgatacccatacttttgtgt
ggggagaggacatggatgagtgggcgccaattggcatgatttatggcttggaaggagcaa
ttgctacttgggaaggtctgttatatcttttatcttcccaacccctccaccccactacaa
gtttgaaaggaatacctccttgggttccactaaaggggcatgaaaacagaacttataagc
agctacaggaggaggctgtggaaagtaagaatcgggatttggctgtactcaaagccaatg
atggtatctggcctggagtgagarcaccaagccataccctctttttatgggcgagtggtt
ctgagctaacaacgattctagaatctgactacatgccaaacaaatatataccaaaagatt
taaggaagcagttggctgaagttatccctggtttaagaccctgggaggtactaagtgtgg
aacaagccatggatcagataacgtatggcagagaatggtatcgtgagcctcttggctcct
acacaactggtcctccgtacatacagcgttggaactgtgactttttg-------------
------------------------------------------------------------
------------------------------------------------------------
-----------
>PAFTOL009297
gacgacccagtttttgagcacaaagaaaaccctaaaccggaagaagttgaagagaataag
aaatggtgggaggagtttaggaatagcccagtagttcagttcttggtgaaggctgaggag
attgctgatactctcaatgagatggagcttaaggcgaatgagtcccctttccggacggag
gattcgaagctttggaaggctgttcctcatgttactgggttcgatggcaggccaatgccc
agaaaagctctcagatcttcgaaggaagctgatgataaattttgggatttttttaagcag
ttcttgtttgggc--------tttgggggttcaagcagcggccgtacccgccgggacggc
ctatcgatgctgcccaggctattgggtataataatctggaggatcggtattatgattttg
taatgaagactggtggctggtactacaaggatcgtttgggtcgtacaaggggaccatgtg
agctcattcagttgaagactgcttggggtggtggcataattgatacccatacttttgtgt
ggggagaggacatggatgagtgggcgccaattggcatgatctatggcttggaaggagcaa
ttgctacttgggaagtcaggctgggagcggctgctacagcatttttgcac------aagc
ttcagaaaggaataccgccttgggttccactaaaggggcatgaaaagaaaacttataagc
agctacaggaggaggctgtggaaagtaagaatcgggatttggctgtactcaaagccaatg
atggtatctggcctggagtgagagcaccaagccataccctctttttatgggctagtggtt
ctgagctaacaacgattctagaatctgactacatgccaaacaaatatataccaaaagatt
tmaggaagcagttggctgaagttatccctggtttaagaccctgggaggtactaagtgtgg
aacaagccatggatcagataacgtatgaaagagaatggtatcgtgaaccccttggctcct
acacaactggtcctccatacataaagcgctggaacagggactttttg-------------
------------------------------------------------------------
------------------------------------------------------------
-----------
>PAFTOL009299
gacgacccagtttttgagcacaaagaaaaccctaaaccggaagaggttgaagagaataag
aaatggtgggaggagtttaggaatagcccagtagttcagttcttggtgaaggctgaggag
attgctgatactctcaatgagatggagcttaaggcgaatgaggcccctttctggagggag
gattcgaagctttggaaggctgttcctcatgttactgggttagatggcaggccaatgccc
agaaaagctctcaggtcttcgatggaagctgatgggaaattttgggatttttttaagcag
ttcttgtttgggc--------tttgggggttcaagcagcggccgtacccgccgggacggc
ctatcgatgctgcccaggctattggatataagaatctggaggagcggtattatgatttca
aacttcaaactggtggctggtactacaaggatcgtttgggtcgtwcaaggggaccatgtg
agctcattcagttgaagactgcgtggggtggtggcataattgatacccatacttttgtgt
ggggagaggacatggatgagtgggcgccaattggcatgatctatggcttggaaggagcaa
ttgctacttgggaagtcaggctgggagcggctgctacagcatttttgcac------aagc
ttcagaaaggaatacctccttgggttccactaaaggggcacgaaaagaaaacttataagc
agctacaagaggaggctgtggaaagtaagaatcgggatttggctgtactcaaagccaatg
atggtatctggcctggagtgagagcaccaagccataccctctttttatgggctagtggtt
ctgagctaacaacgattctagaatctgactacatgccaaacaaatatataccaaaagatt
taaggaagcagttggctgaagttatccctggtttaagaccctgggaggtactaagtgtgg
aacaagctatggatcagataacgtatggcaaagaatggtatcgtgagcctcttggctcct
acacaactggtcctccgtacatacggcactggaacttggacattttg-------------
------------------------------------------------------------
------------------------------------------------------------
-----------
>PAFTOL009301
gacgacccagtttttgagcacaaagaaagccctaaaccggaagaagttgaagagaataag
aaatggtgggaggagtttaggaatagcccagtagttcagttcttggtgaaggctgaggag
attgctgatactctcaatgagatggagcttaaggcgaatgaggcccctttctggagggag
gattcgaagctttggaaggctgttcctcatgttactgggttagatggcaggccaatgccc
agaaaagctctcaggtcttcgatggaagctgatgagaaattttgggatttttttaagcag
ttcttgtttgggc--------tttgggggttcaagcagcggccgtacccgccgggacggc
ctatcgatgctgcccaggctattgggtataagaatctggaggagcggtattatgattttg
taatgaggactggtggctggtactacaaggatcgtttgggtcgtacaaggggaccatgtg
agctcattcagttgaagactgcatggggtggtggcataattgacacccatacttttgtgt
ggggagaggacatggatgagtgggcaccaattggcatgatctatggcttggaaggagcaa
ttgctacttgggaagtcaggctgggagcggctgctacagcatttttgcac------aagc
ttcagaaaggaatacctccttgggttccactaaaggggcatgaaaagaaaacttataagc
agctacaagaggaggctgtggaaagtaagaatcgggatttggctgtactcaaagccaatg
acggtatctggcctggagtgagagcaccaagccataccctctttttatgggctagtggtt
ctgagctaacaacaattctagaatctgactacatgccaaacaaatatataccaaaagatt
tmaggaagcagttggctgaagttatccctggtttaagaccctgggaggtactaagtgtgg
aacaagccatggatcagataacgtatggcggaaaatggtatcgtgagcctcttggctcct
acacaacaggtcctccgtacatacagcgctggaacagggactttttg-------------
------------------------------------------------------------
------------------------------------------------------------
-----------
>PAFTOL009303
gacgacccagtttttgagcacaaagaaaaccctaaaccggaagaagttgaagagaataag
aaatggtgggaggagtttaggaatagcccagtagttcagttcttggtgaaggctgaggag
attgctgatactctcaatgagatggagcttaaggcgaatgaggcccctttctggagggag
gattcgaagctttggaaggctgttcctcatgttactgggttagatggcaggccaatgccc
agaaaagctctcaggtcttcgatggaagctgatgagaaattttgggatttttttaagcag
ttcttgtttgggc--------tttgggggttaagacaaattccata--------------
----------------------------------------------------------tg
taatgaggactggtggctggtactacaaggatcgtttgggtcgtacaaggggaccatgtg
agctcattcagttgaagactgcgtggggtggtggcataattgatacccatacttttgtgt
ggggagaggacatggatgagtgggcgccaattggcatgatctatggcttggaaggagcaa
ttgctacttgggaagtcaggctgggagcggctgccacagcatttttgcac------aagc
ttcagaaaggaatacctccttgggttccactgaaggggcatggaaagaaaacttataagc
agctacaagaggaggctgtggaaagtaagaatcgggatttggctgtactcaaagccaatg
atggtatctggcctggagtgagagcaccaagccataccctctttttatgggctagtggtt
ctgagctaacaacgattctagaatctgactacatgccaaacaaatatataccaaaagatt
taaggaagcagttggctcaagttatccctggtttaagaccctgggaggtactaagtgtgg
aacaagccatggatcagataacgtatgacagagaatggtatcgtgagcctcttggctcct
acacaactggtcctccgtacatacagcgctggaacagggacattttg-------------
------------------------------------------------------------
------------------------------------------------------------
-----------
>PAFTOL009311
gaagacccagttttcgagcagaaagaaaaccctacaccagaggaagttgaagagaataaa
aaatggtgggaggagttcaggagcagcccagtaattcagttcatagaaagggctgaggag
attgctgatactcttaatgagatggagcttaaggagaatgagaatccttataggagagag
gataggaagctttggaaggccgttcctcatgttactgggttggatgggaggccaatgccc
agaaaggctattaagtctaagagggaatctgatgataaattttgggatttttgtaggcag
ttcttttttgggc--------tttgggggttcaggcaacggccatacccgccggggcggc
caatcaatgttgctcaggctattgggtataagaagctggagaagcggtactatgatttta
taatgaagactggtggctggtactacaaggatcgtttgggtcgtacaaggggtccctgtg
agctcattcaactaaaaaccgcttggggtggtggcattattgatacccatacttttgtat
ggggagaggatatggatgagtgggcgcctataggcatgatctatggcttgcaggaagcaa
ttgccacttgggaagtcaggctgggagcagctgcaacagcatttctgcac------aagc
ttcagaaagggatatctcctttggttccactgaaggggcatgaacagaaaacttataagc
agctacaggaagaggctgtagaaagtaagaatcgtgatttggccgtactcagagccaatg
atggcatctggcctggagtaagagcaccaagccataccctctttctgtgggccagtggtt
ctgagctgaccacaattctagaagctgactacatgccaaacaaatatataccaaaacatc
taaggaagcagcttgctgaagccatccctggtttgagaccctrggagrtactaagtgtgg
aacaagccatggatcagataacatatgrtgragaatggtatcrtgagcctcttggctcct
atacaaytggtcccccatatatcaagcactggaacraggatgttttgagattgttcagga
tattcttcaacttgagcaccagggtgtatagcaagctggagcgtacaattcccggttttg
ataaagtcatggagaaagttcaggaagatgctaatgcaagacgagaaagacggtttcgga
agagggaagaa
>PAFTOL009313
gaagacccagtttttgaacacaargaaaaccctagyccagatgaagttgaggagaacaaa
aaatggtgggaggagtttaggagcagcccagtaattcagtttttggccagggctgaggag
attgctgataccyttaatgagatggagcttaaggagaatgagaacccataccggcgagag
gataggaagctatggaaggctgttcctcatgttactgggctggatgggaggccaatgccc
agaaaagctatcaagtctaggaaggaatctgatgacaagttttgggatttttgtaggcag
ttcttctttggcc--------tttggggtttcaggcagcggccgtaccccccgggtcggc
ccattgatgttgcccaggctattgggtataagaagctgaccaagcggtactatgatktca
taatgaagactggtggctggtactacaaggatcgtttgggtcgcacaaggggaccatgtg
agctcattcagcttaagactgcctggggtggtggcattatcgacacccatacttttgtat
ggggagaggacatggatgagtgggcacctataggcatgatctatggcttgcaggaagcaa
ttgccacttgggaagtcaggctaggagcagctgctacagctwttctccac------aagc
ttcagagagggatacctccttgggtttcactkaaggggcatgaaaagaaaacttataagc
agctgcaagaggaggctgtagagagtaagaatcgtgatttggccgtactcaaagccaatg
atggcatatggcctggagtaagagcaccgagccataccctctttctgtgggccagtggtt
ctgagctgaccacgattttggaagctgattatatgccaaacaaatatataccaaaacatc
tacggaagcagttggctgaagccatccctggtttaagaccgtgggaggttctaagtgtgg
aacaagccatggatcagataacttatggtggagaatggtaccgtgarcctcttggatctt
acacaacyggcccaccatatataaagcactggaacaaagatgtgttgaggttgttcagga
tattcttcaacctcagcactagggtgtacagcaaactggagcgcacaattcccggtttcg
atacaatcatggasaaggtccaggaagatgctaattcaagacggaacagacggttgcgga
agagggatgag
>PAFTOL009315
------------------------------------------------------------
------------------------------------------------------------
------------------------------------------------------------
------------------------------------------------------------
------------------------------------------------------------
------------------------------------------------------------
-----------------------------------------------------------a
taatgaagactggtggctggttctacaaagatcgtttgggtcgttcaaggggaccatgtg
agctcattcagctgaagaccgcttggtgtgctggcataattgatacccatacttttgtat
ggggagaagacatggatgagtgggcacctataggcatgatctatgccttggaagaagcag
ttgctacttgggaagtgttttatgataacaggacaacagcgctgtttcac------aagc
ttcagaaagggatacctccttgggttccattgaaggggcatgaaaacaaaacttataagc
agctacaggaggaggctgtagaaagtaagaatcgtgatttggcggtactcaaagccaatg
atggcgaatggcctggggtaagaacaccaagccatgccctctttttatgggctagtggtt
ctgagctaaccacaattctagattctgactacatgccaaacaaatacataccaaaatatc
taaggtattggctctca-------------------------------------------
------------------------------------------------------------
------------------------------------------------------------
------------------------------------------------------------
------------------------------------------------------------
-----------
>PAFTOL009319
gaagacccagtctttgagcacaaagaaaaccccagccctgaagaaattgaagagaatcag
aaatggtgggaggagtttaggaacagcccagttgttcagttttttgaaagggctgaggag
attgctgatgcttataatgaaatggagcttaaggagaatgagaacccttacatgagagaa
gataggaagctttggaaggctgttcctcatgttactgggttggatggcaggccaatgccc
agaaaagctattaagtctaggatggaatctgatgacaaattttgggatttttgtaaggaa
ttcttctttgggc--------tttggggtttcaggcaacggccgtacccgcgcggtcggc
ctaatgatgttgcccaggctattgggtataagaagttggagaagcggtattacgatttta
taatgaagactggtggctggttctacaaagatcgtttgggtcgttcacggggaccatgtg
agctcattcagctgaagaccgcttggtctgctggcataattgatacccatacctttgtgt
ggggagaagacatggatgagtgggcgcctataggcatgatctatgccttggaagaagcag
ttgctacttgggaagttaggctcggagcggctgctacagcgctgtttcac------aagc
ttcagaaagggatacttccttgggttccattgaaggggcatgaaaagaaaacgtataagc
agctacaggaggaggctgtagaaagtaagaatcgtgatttggcagtactcaaagccaatg
acggcgaatggcctggggtaagaacaccgagccatgccctctttttatgggctagtggtt
ctgagctgaccacaattctagaagctgactacatgccaaacaaatacataccgaaatatc
taaggaagcagttggcagaagccattcctggtctaagaccctgggaggtgctaagtgtgg
aacaagccatggatcggataacatatggtggagaatggtatcgtgagcctcttggctcct
acacaactggtcctccatatctaaagcactggaat-------------------------
------------------------------------------------------------
------------------------------------------------------------
-----------
>PAFTOL009321
gaagacccaatctttgagcaaaaagaaaaccccacccctgaagaagttgacgagaatcag
aaatggtgggaggagttcaggaacagcccaattgttcagtttttagaaagggctgaggag
attgctgatgcttataatgaaatggagcttaaggagaatgagaacccttttaggaaagaa
gataggaagctttggaaggctgttcctcatgttactgggttggatggcagaccaatgccc
agaaaagctattaagtctcagaaggaatctgatgataaattttgggatttttgtaggcag
ttcttctttggcc--------tctggggtttcaagcaaaggccgtacccgcccggtcggc
ctattgatgctgcccaggctattgggtataagaagctggagaagcggtattatgattttr
taatgaagactggtggctggtwctacaargatcgtttgggtcgtacaaggggaccatgtg
agctcattcagytgaagacygcytggggtggtggcataattgatacccayacttttgtgt
ggggagargacatggatgagtgggcaccaatwggcatgatytatggcttggaagragcaa
ttgctacttgggaagttagggtcggagcggctgctacagcatttctgcac------aagc
ttcagaaagggatacctccttgggttccattgaaggggcatgaaaagaaaacttataagc
agctacaggaggaggctgtagaaagtaagaatcgtgatttggctgtcctcaaagccaatg
atggcgtgtggcctggggtaagaacaccaagccatgccctctttttatgggctagtggtt
ctgagctaaccacaattttagaagctgactacatgccaaacaaatacataccaaaatatc
tmaggaagcagctggctgaagtcattcctggtctaagaccctgggaggtgctaagtgtgg
agcaagccatggatcagctaacatatggtggagaatggtatcgtgagcctcttggctcct
acacaactggtcctccatatataaggcgctggaatcaggatgttgtg-------------
------------------------------------------------------------
------------------------------------------------------------
-----------
>PAFTOL013501
gacgacccagtttttgagcacaaagaaaaccctaaaccggaagaagttgaagagaataag
aaatggtgggaggagtttaggaatagcccagtagttcagttcttggtgaaggctgaggag
attgctgatactctcaatgagatggagcttaaggcgaatgacgccccttactgcagggag
gattcgaagctttggaaggctattcctcatgttactgggttcgatggcaggccaatgccc
agaaaagctctcagatctccgaaggaagctgatgagaaattttgggatttttttaagcat
ttcttgtttgggc--------tttgggggttcaagcagcggccgtacccgccaggacggc
ctatcgatgctgcccagtctattgggtataacaatctcgaggagcggtattatgattttg
taatgaagactggtggctggtactacaaggatcgtttgggtcgtacaaggggaccatgtg
agctcattcagttgaagactgcctggggtggtggcataattgatacccatacttttgtgt
ggggagaggacatggatgagtgggcgccaattggcatgatttatggcttggaaggagcaa
ttgctacttgggaagtcaggctgggagcggctgctacagcatttttgcac------aagc
ttcagaaaggaatatctccttgggttccactaaaggggcatgaaaagagaacttataagc
agctacaggaggaggctgtggaaagtaagaatcgggatttggctgtactcaaagccaatg
atggtatctggcctggagtgagagcaccaagccataccctctttttatgggctagtggtt
ctgagctaacaacgattctagaatctgactacatgccgaacaaatatataccaaaagatt
taaggaagcagttggctgaagttatccctggtttaagaccctgggaggtactaagtgtgg
aacaagccatggatcagataacgtatggcagagaatggtatcgtgagcctcttggcttct
acacaactggtcctccgtacatacagcgctggaactgggaytttttg-------------
------------------------------------------------------------
------------------------------------------------------------
-----------
>SRR5036296
------------------------------------------------------------
------------------------------------------------------------
------------------------------------------------------------
------------------------------------------------------------
------------------------------------------------------------
------------------------------------------------------------
-----------------------------------------------------------g
taatgaggactggtggctggtactacaaggatcgtttgggtcgtacaaggggaccatgtg
agctcattcagttgaagactgcgtggggtggtggcataattgatacccatacttttgtgt
ggggagaggacatggatgagtgggcaccaattggcatgatctatggcttggaaggagcaa
ttgctacttgggaagtcaggctgggagcggctgctacagcatttttgcac------aagc
ttcagaaaggaatacctccttgggttccgctaaaggggcatgaaaagaaaacttataagc
agctacaagaggaggctgtggaaagtaagaatcgggatttggctgtactcaaagccaatg
atggtatctggcctggagtgagagcaccaagccataccttctttttatgggctagtggtt
ctgagctaacaacgattctagaatctgactacatgccaaacaaatatataccaaaagatt
taagg-------------------------------------------------------
------------------------------------------------------------
------------------------------------------------------------
------------------------------------------------------------
------------------------------------------------------------
-----------
>SRR5137211
------------------------------------------------------------
------------------------------------------------------------
------------------------------------------------------------
------------------------------------------------------------
------------------------------------------------------------
------------------------------------------------------------
-----------------------------------------------------------g
taatgaggactggtggctggttctacaaggatcgtttgggtcgtacaaggggaccatgtg
agctcattcagttgaagactgcgtggggtggtggcataattgatacccatacttttgtgt
ggggagaggacatggatgagtgggcgccaattggcatgatctatggcttggaaggagcaa
ttgctacttgggaagtcaggctgggagcggctgctacagcatttttgcac------aagc
ttcagaaaggaatacctccttgggttccactaaaggggcatgraaagaaaacttataagc
agctacaagaggaggctgtggaaagtaagaatcgggatttggctgtactcaaagcaaatg
atggtatctggcctggagtgagagcaccaagccataccctctttttatgggctagtggtt
ctgagctaacaaccattctagaatctgactacatgccaaacaaatatataccaaaagatt
taaggaagcagttggctgaagttatccctggtttaagaccctgggaggtactaagtgtgg
aacaagccatggatcagataacgtatggcaaaaaatggtatcgtgagcctcttggctcct
acacaactggtcctccatacatacggcgctggaacagggacattttg-------------
------------------------------------------------------------
------------------------------------------------------------
-----------
>SRR5137212
------------------------------------------------------------
------------------------------------------------------------
------------------------------------------------------------
------------------------------------------------------------
------------------------------------------------------------
------------------------------------------------------------
------------------------------------------------------------
------------------------------------------------------------
------------------------------------------------------------
------------------------------------------------------------
--------------gtcaggctgggagcggccgctacagcatttttgcac------aagc
ttcagaaagggatacctccttgggttccactgaaggggcatgaaaagaaaacttataagc
agctacaggaggaggctgtggaaagtaagaatcgtgatttggctgtactcaaagccaatg
atggtatctggcctggagtgagagcaccaagccataccctctttttatgggctagtggtt
ctgagctaaccacaattctagaatctgactacatgccaaacaaatatataccaaaacatt
taagg-------------------------------------------------------
------------------------------------------------------------
------------------------------------------------------------
------------------------------------------------------------
------------------------------------------------------------
-----------
>SRR5137213
------------------------------------------------------------
------------------------------------------------------------
------------------------------------------------------------
------------------------------------------------------------
------------------------------------------------------------
------------------------------------------------------------
------------------------------------------------------------
------------------------------------------------------------
------------------------------------------------------------
------------------------------------------------------------
------------------------------------------------------------
------------------------------------------------------------
------------------------------------------------------------
------------------------------------------------------------
------------------------------------------------------------
--aggaagcagttggctgaagttatccctggtttaagaccctgggaggtactaagtgtgg
aacaagccatggatcagataacgtatgacggagaatggtatcgtgagcctcttggctcct
acacaactggtcctccgtacatacagcgctggaacagggacattttg-------------
------------------------------------------------------------
------------------------------------------------------------
-----------
>SRR7905849
gaagacccagtttttgagcacaaagaaaaccctacaccagaagaagttgaagagaataag
aaatggtgggaggagtttaggaatagcccagtagttcagttcttggcgaaggctgaggag
attgctgatactgtcaatgagacggagcttaaggcgaatgaggccccttattgcagggag
gattcgaagctttggaaggctgttcctcatgttactggtttcgatggcaggccaatgccc
agaaaagctatcaggtctctgaaggaatctgatgtgaaattttgggatttttttaagcag
ttcttgtttgggc--------tttgggggttcaagcagcggccgtacccatcgggacggc
ctatcgatgttgcccaggctattgggtataagaatctggagaagcggtattatgatttta
taatgaagactggtggctggtactacaaggatcgtttgggtcgtacaaggggaccatgtg
agctcattcagctgaagaccgcttggggtggtggcataatcgatacccatacttttgtgt
ggggagaggacatggatgagtgggcgccaattggcatgatctatggcttggaagaagcaa
ttgctacttgggaagtcaggctgggagcggccgctaccgcatttttgcac------aagc
ttcagaaagggatacctccttgggttccactgaaggggcatgaaaagaaaacttataagc
agctacaggaggaggctgtggaaagtaagaatcgtgatttggctgtactcaaagccaatg
atggcatctggcctggagtgagagcaccaagccataccctttttttatgggctagtggtt
ctgagctaacgacagttctagaatcggactrcatgccaaacaaatatataccaaaacatt
taaggaagcagttggctgaagttatccctggtttaagaccctgggaggtactaagtgtgg
aacaagccatggatcagataacgtatggtagagaatggtatcgtgagcctcttggctcct
acacaactggtcctccatacatacggctctggaacacggatcttgcggacatgttcgact
tattccaacaagtctgtgatggtctatactacttgatggagcatgaagttcccagttttg
acaaagtcgtcgagaagttcgaggaagatgctrgtgcaagacgagaaagatggttgcggg
agagggaagaa
>SRR7905861
gacgacccagtttttgagcacaaagaaaaccctaaaccggaagaagttgaagagaataag
aaatggtgggaggagtttaggaatagcccactagttcaattcttggtgaaggctgaggag
attgctgatactctcaatgagatggagcttaaggcgaatgaggccccttactggagggag
gattcgaaggtttggaaggctgttcctcatgttactgggttcgatggcaggccaatgccc
agaaaagctctcaggtcttcgatggaagctgatgagaaattttgggatttttttaagcag
ttcttgtttgggc--------tttgggggttcaagcagcggccgtacccgccgggacggc
ctatcgatgctgcccaggctattgggtataagaatctggaggagcggtattatgattttg
taatgaagactggtggctggtactacaaggatcgtttgggtcgtacaaggggaccatgtg
agctcattcagttgaagactgcgtggggtggtggcataattgatacccatacttttgtgt
ggggagaggacatggatgagtgggcgccaattggcatgatctatggcttggaaggagcaa
ttgctacttgggaagtcaggctgggagcggctgctacagcatttttgcac------aagc
ttcagaaaggaatacctccttgggttccactaaaggggcatgaaaagaaaacttataagc
agctacaagaggaggctgtggaaagtaagaatcgggatttggctgtactcaaaaccaatg
atggtatctggcctggagtgagagcaccaagccataccctctttttatgggctagtggtt
ctgagctaacaacgattctagaatctgactacatgccaaacaaatatataccaaaagatt
taaggaagcagttggctgaagttatccctggtttaagaccctgggaggtactaagtgtgg
aacaagccatggatcagataacttatgatggagaatggtatcgtgagcctcttggctcct
acacaactggtcctccatacatacggcgctggaacagggacattttggaaatgttcaaca
tactccaacaagtcagcaccggtatatacaaatggatggagcctgaagttcccaatttta
atgaggttgtcgagaagtttcggcaagattctcgtgcaagacgagaaagaaggttgcggc
agatggaagaa
>SRR8327214
gacgacccagtttttgagcacaaagaaaaccctaaaccggaagaagttgaagagaataag
aaatggtgggaggagtttaggaatagcccggtagttcagttcttggtgaaggctgaggag
attgctgatactctcaatgagatggagcttaaggcgaatgaggcccctttctgcagggag
gattccaagctttggaaggctgttcctcatgttactgggttcgatggcaggccaatgccg
agaaaagctctcaggtcttcgatggaagctgatgagaaattttgggacttttttaagcag
ttcttgtttgggc--------tttgggggttcaagcagcggccatacccaccgggacggc
ctatcgatgctgcccaggctattgggtataagaatctggaggagcggtattatgattttg
taatgaagactggtggctggtactacaaggatcgtttgggtcgtacaaggggaccatgtg
agctcattcagttgaagactgcgtggggtggtggcataattgatacccatacttttgtgt
ggggagaggacatggatgagtgggcgccaattggcatgatctatggcttggaaggagcaa
ttgctacttgggaagtcaggttgggagcggctgctacagcatttttgcac------aagc
ttcagaaaggaatacctccttgggttccactaaaggggcatgaaaagaaaacttataagc
agctacaagaggaggctgtggaaagtaagaatcgggatttggctgtactcaaagccaatg
atggtatctggcctggagtgagagcaccaagtcataccctctttttatgggctagtggtt
ctgagctaacaacgattctagaatctgactacatgccaaacaaatatataccaaaagatt
taaggaagcagttggctgaagttatccctggtttaagaccctgggaggtactaagtgtgg
aacaagccatggatcagataacgtatgacagagaatggtatcgtgagcctcttggctcct
acacaactggtcctccatacatacagcgctggaacagggacatgttggaaatgttcaacg
tactccaacaaatcagcaccggtatatacaaatggatggagcctgaagttcccaattttc
atgaagttgtcaagatgtttaagcaagattctcgtgcaagacgagaaagatggttgcgga
agatggaagaa
