# Supplementary material for: Phylogenomics and classification of Cactaceae based on hundreds of nuclear genes
Source: Plant Syst Evol. 2025 Aug 11;311(5):28. doi: 10.1007/s00606-025-01948-z (PMC12339657; doi:10.1007/s00606-025-01948-z)
Supplement: Supplementary file 4 — Online Resource 4: Containing alignments and RAxML gene trees for all included loci and all phylogenetic datasets (ZIP 10372 KB) [file 606_2025_1948_MOESM4_ESM.zip › de Vos et al_ESM_4/ESM_data_alignments/QCP/4806_consensus.mafft.fasta]

>PAFTOL004547
------------------------------------------------------------
------------------------------------------------tcaagttcaagg
ggtgctttgattgtcttagaagggttagatcgaagtgggaagacttcacaatcaaccaag
ctcctctcctacatagagggtcttggttaccctgctgaattatggcggtttcctgatcga
aataccaatgttggccaaatgatttcttcttatctttcgaatcaaacccagttagatgat
caaacaattcacctcttgtacagtgccaatcgatgggaaaaaagg---------------
------------------------------------------------------------
------------------------------------------------------------
------------------------------------------------------------
------------------------------------------------------------
------------------------------------------------------------
------------------------------------------------------------
--------------------
>PAFTOL004552
------------------------------------------------------------
------------------------------------------------tcaagttcaagg
ggtgctytgattgtcttagaagggttagatcgaagtgggaagacttcacaatcaaccaag
ctcctctcctrcatagagggtcttggttaccctgctgaattgtggcggtttcctgatcga
aataccagtgtcggccaaatgatttcttcgtatcttttgaatcaaacccagttagatgat
caaacgattcacctcttgtacagtgccaatcgatgggaaaaaagg---------------
------------------------------------------------------------
------------------------------------------------------------
------------------------att-ctcttatatgt-tccactgcagaaagcygcag
aaagaggaggctatggaggagaaagatatgagcgtcttgattttcaaaagaaggttgaag
agaartatcag-------------------------------------------------
------------------------------------------------------------
--------------------
>PAFTOL004553
------------------------------------------------------------
------------------------------------------------tcaagttcaagg
ggtgctttgattgtcttagaagggttagatcgaagtgggaagacttcacaatcaaccaag
ctcctctcctacatggagggtcttggttaccctgcagaattatggcggtttcctgatcga
aataccaatgttggccaaatgatttcttcgtatctttcgaatcaaacccagttagatgat
caaacaattcacctcttgtacagtgccaatcgatgggaaaaaag----------------
------------------------------------------------------------
------------------------------------------------------------
----------------------------------------------gcagaaagctgcag
aaagagcaggctatggaggagaaagatatgagcgtcttgattttcaaaagaaggttgaag
agaaatatcag-------------------------------------------------
------------------------------------------------------------
--------------------
>PAFTOL004554
------------------------------------------------------------
------------------------------------------------tcaagttcaagg
ggtgctttgattgtcttagaagggttagatcgaagtgggaagacttcacaatcaaycaag
ctcctctcctacatagagggtcttggttaccctgctgaattrtggmggtttcctgatcga
aataccagtgtcggccaaatgatttcttcgtatcttttgaatcaaamccagttagatgat
caaacgattcacctcttgtacagtgccaatcgatgggaaaaaagg---------------
------------------------------------------------------------
------------------------------------------------------------
------------------------att-ctcttatatgt-tccactgcagaaagctgcag
aaagaggaggctatggaggagaaagatatgagcgtcttgattttcaaaagaaggttgaag
agaagtatcag-------------------------------------------------
------------------------------------------------------------
--------------------
>PAFTOL004555
------------------------------------------------------------
------------------------------------------------tcaagttcaagg
ggtgctttgattgtcttagaagggttagatcgaagtgggaagacttcacaatcaaccrgg
ctcctctcctacatagagggtcttggttaccctgctgaattagggcggtttcctgatcga
aataccaatgttggccaaatmatttcttcgtatctttcgaatcaaacccagttagatgat
caaacaattcacctcttgtacagtgccaatcgatgggaaaaaagg---------------
------------------------------------------------------------
------------------------------------------------------------
-------------------------------ttatatgt-tccactgcagaaagctgcag
aaagaggaggctatggaggagaaagatatgagcgtcttgattttcaaaagaaggttgaag
agaaatatcag-------------------------------------------------
------------------------------------------------------------
--------------------
>PAFTOL004556
------------------------------------------------------------
------------------------------------------------tcaagttcaagg
ggtgctttgattgtcttagaagggttagatcgaagtgggaagacttcacaatcaaccaag
ctcctctcctacatagmgggtcttggttaccctgctgaattatggcggtttcctgatcga
aataccaatgttggtcaaatgatttcttcktatctttcaaatcaaacccagttagatgat
cakacaattcacctcttgtacagtgccaatcgmtgggaaaaaagatccttaatggaagat
aagctgaaatcagggaccactctcatcgttgatcgttattcctactctggggtggcattc
tcatctgccaaaggccttgatttcgagtggtgcaag------gcaccagagaagggattg
----ctgactcctgatgtagtcttgt---accttgacat-accaccagagaaagctgcag
aaagaggaggctatggaggagaaagatatgagcgtcttgattttcaaaagaaggttgaag
agaaatatcag-------------------------------------------------
------------------------------------------------------------
--------------------
>PAFTOL004560
------------------------------------------------------------
------------------------------------------------tcaagttcaagg
ggtgctttgattgtcttagaagggttagatcgaagtgggaagacttcacaatcaaccaag
ctcctctcctacatagagggtcttggttaccctgctgaattatggaggtttcctgatcga
aataccagtgtggggcaaatgatttcttcgtatctttcgaatcraacccagttrgatgat
caaacgattcacctcttgtacagtgccaatcgatgggaaaaaagg---------------
------------------------------------------------------------
------------------------------------------------------------
------------------------att-ctcttatatgt-tccactgcagaaagctgcag
aaagaggaggctatggaggagaaagatatgagcgtcttgattttcaaaagaaggttgaag
agaaatatcag-------------------------------------------------
------------------------------------------------------------
--------------------
>PAFTOL004561
------------------------------------------------------------
------------------------------------------------tcaagttcaagg
ggtgctttgattgtyttagaagggttagatcgaagtgggaagacttcacaatcaaccaag
ctgctctcctacatagagggtctcggttaccctgctgaattatggcgttttcctgatcga
aataccagtgttggccaaatgatttcttcatatctttcgaatcaaacccagttagatgat
cagacaattcacctcttgtactgtgccaaccgatgggaaaaaagg---------------
------------------------------------------------------------
------------------------------------------------------------
----------------ctaaaatacg---tcttatatgt-tccactgcagaaagctgcag
aaagaggaggttatggaggtgaaagatatgaacgtcttgattttcagaagaaggttgaag
agaaatatcaggctcttcgtgacccctcatggaaggtactc-------------------
------------------------------------------------------------
--------------------
>PAFTOL004562
------------------------------------------------------------
------------------------------------------------tcaagttcaagg
ggtgctttgattgtcttagaagggttagatcgaagtgggaagacttcacaatcaaccaag
ctcctctcctacatagagggtattggttaccctgctgaattatggaggtttcctgatcga
aataccagtgtggggcaaatgatttcttcgtatctttcgaatcaaacccagttagatgat
caaacgattcacctcttgtacagtgccaatcgatgggaaaaaagg---------------
------------------------------------------------------------
------------------------------------------------------------
------------------------att-ctcttatatgt-tccactgcagaaagctgcag
aaagaggaggctatggaggagaaagatatgagcgtcttgattttcaaaagaaggttgaag
agaaatatcag-------------------------------------------------
------------------------------------------------------------
--------------------
>PAFTOL004563
------------------------------------------------------------
------------------------------------------------tcaagttcaagg
ggtgctttgattgtcttagaagggttagatcgaagtgggaagacttcacaatcaaccaag
ctcctctcctacrtagarggtcttggttaccctgctgaattatggmggtttcctgaycga
aataccagtgtcggccaaatgatttcttcgtatctttcgaatcaaacccagttagatgat
caaacaattcacctcttgtacagygccaatcgatgggaaaaaagg---------------
------------------------------------------------------------
------------------------------------------------------------
------------------------------------------------------------
------------------------------------------------------------
------------------------------------------------------------
------------------------------------------------------------
--------------------
>PAFTOL004564
------------------------------------------------------------
------------------------------------------------------------
------------------------------------------------------------
------------------------------------------------------------
------------------------------------------------------------
------------------------------------------------------------
------------------------------------------------------------
------------------------------------------------------------
-------------------------------ttatatgt-tccactgcagaaagctgcag
aaagaggaggttatggaggtgaaagatatgaacgtcttgattttcagaagaaggttgaag
agaaatatcaggctcttcgtgacccctcatggaaggta----------------------
------------------------------------------------------------
--------------------
>PAFTOL004566
------------------------------------------------------------
------------------------------------------------tcaagttcaagg
ggtgctttgattgttttagaaggcttagatcgaagtgggaagacttcacaatcaaccaag
ctgctctcctacatagagggtcttggttaccctgctgaattatggcggtttcctgatcga
artactagtgttggccaaatgatttcttcgtatctttcgaatcaaacccagttagatgat
caaacaattcacctcttgtatagtgccaaccgatgggaaaaaaggttgctaatggaagat
aagctgaaaacagggaccactctcatcgtcgatcgttattcctactctggggtggcattt
tcgtctgccaaaggccttgattttgagtggtgcaag------gcaccagagaagggtttg
----ctagctcccgatgtagtcttgt---accttgacat-accaccagagaaagctgcag
aaagaggaggttatggaggtgaaagatatgaacgtcttgattttcagaagaaggtcgaag
agaaatatcaggctcttcgtgacccctcatggaaggta----------------------
------------------------------------------------------------
--------------------
>PAFTOL004567
------------------------------------------------------------
------------------------------------------------tcaagttcaagg
ggtgctttgattgtcttagaagggttagatcgaagtgggaagacttcacaatcaaccaag
ctcctatcctacatagagggtcttggttaccctgctgaatcatggcggtttcctgatcga
aataccaatgttggccaaatgatttcttcgtatctttcgaatcaaacccagttagatgat
caaacaattcacctattgtacagtgctaatcgatgggaaaaaagatccttaatggaagat
aagctgaaatcagggaccactctcatcgttgatcgttattcctactctggggtggcattc
tcatctgccaaaggccttgatttcgagtggtgcaag------ttatctaa--------ct
----gtgaaaccaaatatggtcaaatt-ctcttatatgt-tccactgcagaaagctgcag
aaagaggaggctacggaggagaaagatatgagcgtcttgattttcaaaagaaggttgaag
agaaatatcag-------------------------------------------------
------------------------------------------------------------
--------------------
>PAFTOL004568
------------------------------------------------------------
------------------------------------------------tcaagtycaagg
ggtgctttgattgtcttagaagggttggatcgaagtgggaagacttcacaatcaaccaag
ctcctctcctacatagrgggtcttggttacgctgctgaattatggcggtttcctgatcga
aatacmaatgttggccaaatgatttcgtcgtatctttcgaatcaaacccagttaggtgat
caaacaattcacctcttgtacagtgccaatcgatgggaaaaaagatccttaatggaagac
aagctgaaatcagggaccactctcatcgttgatcgttattcctactctggggtggcattc
tcatctgccaaaggccttgatttcgagtggtgcaag------gyaccagagaagggattg
----ctagctcccgatgtagtcttgt---atcttgacat-accaccagagaaagctgcag
aaagaggaggctatggaggagaaagatatgagcgtcttgattttcaaaagaaggttgaag
agaaatatcag-------------------------------------------------
------------------------------------------------------------
--------------------
>PAFTOL004571
------------------------------------------------------------
------------------------------------------------tcaagttcaagg
ggtgctttgattgttttagaagggttagatcgaagtgggaagacttcacaatcaaccaag
ctgctctcsyacatagagggtcttggttrccctgctgaattatggcggtttcctgatcga
aatactagtgttggccaaatgatttcttcatatctttcgaatcaaacccagttagatgat
caaacaattcacctcttgtatagtgccaaccgatgggaaaaaaggttgctaatggaagat
aagctgaaaacagggaccactctcatcgtcgatcgttattcctactctggggtggcattt
tcgtctgccaaaggccttgattttgagtggtgcaag------------------------
----------------------tacg---tcttatatgt-tccactgcagaaagctgcag
aaagaggaggttatggaggtgaaagatatgaacgtcttgattttcagaagaargttgaag
agaaatatcaggctcttcatgacccctcatggaaggta----------------------
------------------------------------------------------------
--------------------
>PAFTOL004572
------------------------------------------------------------
------------------------------------------------tcaagttcaagg
ggtgctttgattgtcttagaggggttagatcgaagtgggaagacttcacaatcaaccaag
ctyctctcctacataaagggtcktggttaccctgctgaattatggcggtttcctgatcga
aataccaatgttggtcaaatgatttcttcgtatcttttgaatcaaacccagttagatgat
cagacaattcacctcttgtacagtgccaatcgatgggaaaaaagatccttaatggaagat
aagctgaaatcagggaccactctcgtcgttgatcgttattcctactctggggtggcattc
tcatctgccaaaggccttgatttcgagtggtgcaar------------------------
------------------------att-cttttatatgt-tccactgcagaaagctgcag
aaagaggagggtatggaggagaaagatatgagcgtcttgattttcaaaagaaggttgaag
agaaatatcag-------------------------------------------------
------------------------------------------------------------
--------------------
>PAFTOL004573
------------------------------------------------------------
------------------------------------------------tcaagttcaagg
ggtgctttgattgtcttagaagggttagatcgaagtgggaagacttcacaatcaaccaag
ctcctctcctacatagagggtcttggttaccctgctgaattatggcggtttcctgatcgg
aataccaatgttggtmaaatgatttcttcgtatctttcgaatcaaacycagttagatgat
crgacaattcacctcttgtacagtgccaatcgatgggaaaaaagatccttaatggaagat
aagctgaaatcagggaccactcttgtcgttgatcgttattcctactctggggtggcattc
tcatctgcc---------------------------------------------------
-----------------------------------------------cagaaagctgcrg
aaagaggaggctatggaggagaaagatatgagcgtcttgattttcaaaagaaggttgaag
agaaatatcaggctcttcgcgacccctcatggaaggta----------------------
------------------------------------------------------------
--------------------
>PAFTOL004574
------------------------------------------------------------
------------------------------------------------tccagttcaagg
ggtgctttgattgtcttagaagggttagatcgaagtgggaagacttcacaatcaaccaag
ctcctctcctacatagagggtcttggttaccctgctgaattatcgcggtttcctgatcga
aataccaatgttggccaaatgatttcttcgtatctttcgaatcaaacccagttagatgat
caaacaattcacctcttgtacagtgccaatcgatgggaaaaaagatccttaatggaagat
aagctgaaatcagggaccactctcgtcattgatcgttattcctactctggggtggcattc
tcatctgccaaaggccttgattttgagtggtgcaag------gcaccagaaaagggtttg
----ctagctcccgatgtagtcttgt---accttgacat-accaccagagaaagctgcag
aaagaggaggctatggaggagaaagatatgagcgtcttgattttcaaaagaaggttgaag
agaaatatcag-------------------------------------------------
------------------------------------------------------------
--------------------
>PAFTOL004577
------------------------------------------------------------
------------------------------------------------tcgagttcamgg
ggtgctttgattgtcttagaagggttagatcgaagtgggaagacttcacaatcaaccaag
ctcctctcctacatagagggtcttggtyaccctgctgaattatggaggtttcctgatcga
aataccagtgtggggcaaatgatttcttcgtatctttcgaatcaaacccagttagatgat
caaacgattcacctcttgtacagtgccaatcgatgggaaaaaagatccttaatggaagat
aagctgaaatcagggaccactctcgtcgttgatcgttattcttactctggggtggcgttc
tcatctgccaaaggccttgatttcgagtggtgcaag------gctccagagaagggattg
----ctagctcccgatgtagtcttgt---accttgacat-accaccasagaaagctgcag
aaagaggaggctatggaggagaaagatatgagcgtcttgattttcaaaagaaggttgaag
agaaatatcag-------------------------------------------------
------------------------------------------------------------
--------------------
>PAFTOL004578
------------------------------------------------------------
------------------------------------------------tcaagttcaagg
ggtgctttgattgtcttagaagggttagatcgaagtgggaagacttcacaatcaaccaag
ctcctctcctacatagagggtcttggttaccctgctgaattatggcggtttcctgatcga
aataccaatgttggtcaaatgatttcttcgtatctttcgaatcaaacccagttagatgat
cagacaattcacctcttgtacagtgccaatcgatgggaaaaaagatctttaatggaagat
aagctgaaatcagggaccactctcgtcgttgatcgttattcctattccggggtggcattc
tcatctgccaaaggccttgatttcgagtggtgcaag------ttctctaa--------ct
----gtgaaaccaaatatggtcaaatt-cttttatatgt-tccactgcagaaagctgcag
aaagaggaggctatggaggagaaagatatgagcgtcttgattttcaaaagaaggttgaag
agaaatatcag-------------------------------------------------
------------------------------------------------------------
--------------------
>PAFTOL004582
------------------------------------------------------------
------------------------------------------------tcaagttcaagg
ggtgctttgattgtcttagaagggttggatcgaagtgggaagacttcacaatcaaccaag
ctcctctcctacatagagggtcttggttaccctgctgaattatggcggtttcctgatcga
aataccaatgttggtcaaatgatttcttcgtatcttttgaatcaaacccagttagatgat
cagacaattcacctcttgtacagtgccaatcgatgggaaaaaagatccttaatggaagat
aagctgaaatcagggaccactctcgtcgttgatcgttattcctactctggggtggcattc
tcatctgccaaaggccttgatttcgagtggtgcaag------gcaccagagaagggattg
----ctgactcccgatgtagtcttgt---accttgacat-accaccagagaaagctgcag
aaagaggaggctatggaggagaaagatatgagtgtcttgattttcaaaagaaggttgaag
agaaatatcag-------------------------------------------------
------------------------------------------------------------
--------------------
>PAFTOL004583
------------------------------------------------------------
------------------------------------------------tcaagttcaagg
ggtgctttgattgtcttagaagggttagatcgaagtgggaagacttcacaatcaaccaag
ctcctctcctacatggaggktcttggttaccctgctgaattatggcggtttcctgatcga
aataccaatgttggccaaatgatttcttcgtatctttcgaatcaaacccagttagatgat
caaacaattcacctcttgtacagtgccaatcgatgggaaaaaagatccttaatggaagat
aagctgaaatcagggaccactctcgtcattgatcgttattcctactctggggtggcattc
tcatctgccaaaggccttgattttgagtggtgcaag------ttctctaa--------ct
----gtgaaaccaaatttggtcaaact-ctcttatatgt-tccactgcagaaagctgcag
aaagaggaggctatggaggagaaagatatgagcgtcttgattttcaaaagaaggttgaag
agaaatatcag-------------------------------------------------
------------------------------------------------------------
--------------------
>PAFTOL004584
------------------------------------------------------------
------------------------------------------------tcaagttcaagg
ggtgctttgattgtcttagaagggttagatcgaagtgggaagacttcacaatcaaccaag
ctcctctcctacatagagggtcttggttaccctgctgaattatggaggtttcctgatcga
aataccagtgtggggcaaatgatttcttcgtatctttcgaatcaaacccagttagatgat
caaacgatccacctcttgtacagtgccaatcgatgggaaaaaagatccttaatggaagat
aagctgaaatcagggaccactctcgtcgttgatcgttattcctactctggggtggcattc
tcatctgccaaaggccttgatttcgagtggtgcaag------gcaccagagaagggattg
----ctagctcccgatgtagtcttgt---accttgacat-accaccagagraagctgcag
aaagaggaggctatggaggagaaagatatgagcatcttgattttcaaaagaaggttgaag
agaaatatcag-------------------------------------------------
------------------------------------------------------------
--------------------
>PAFTOL004585
------------------------------------------------------------
------------------------------------------------tcaagttcaagg
ggtgctttgattgttttagaagggttagatcgaagtgggaagacttcacaatcaaccaag
ctgctctcctrcatagagggycttggttaccctgctgaattatggcggtttcctgatcga
aacactagtgttggccaaatgatttcttcgtatctttcgaatcaaacccagttagatgat
caaacaattcacctcttgtatagtgccaaccgatgggaaaaaaggttgctaatggaagat
aagctgaaaacagggaccactctcatcgtcgatcgttattcctactctggggtggcattt
tcgtctgccaaaggccttgatttcgagtggtgcaag------------------------
----accaaatatggtctaaaataca---tcttatatgt-tccactgcagaaagctgcag
aaagaggaggttatggaggtgaaagatatgaacgtcttgattttcagaagaaggttgaag
agaaatatcaggctcttcgtgacccctcatggaaggta----------------------
------------------------------------------------------------
--------------------
>PAFTOL004587
------------------------------------------------------------
------------------------------------------------tcaagttcaagg
ggtgctttgattgtcttagaagggttagatcgaagtgggaagacttcacaatcaaccaag
ctcctctcctacatagagggtcttggttaccctgctgaattatggcggtttcctgatcga
aataccaatgttggccaaatgatttcttcgtatctttcgaatcaaacccagttagatgat
caaacaattcacctcttgtacagtgccaatcgatgggaaaaaagrtccttaatggaagat
aagctgaaatcagggaccagtctcgtcgttgatcgttattcctactctggggtggcgttc
tcatctgccaaaggccttgatttcgagtggtgcaag------gcaccagagaagggattg
----ctagctcccgatgtagtcttgt---accttgacat-accaccagagaaagctgcag
aaagaggaggctatggaggagaaagatatgagcgtcttgattttcaaaagaaggttgaag
agaaatatcag-------------------------------------------------
------------------------------------------------------------
--------------------
>PAFTOL004590
------------------------------------------------------------
------------------------------------------------tcaagttcaagg
ggtgctttgattgtcttagaagggttagatcgaagtgggaagacttcacaatcaaccaag
ctcctctcctacatagagggtcttggttaccctgctgaattrtggmggtttcctgatcga
aataccagtgtcggccaaatgatttcttcgtatcttttgaatcaaacccagttagatgat
caaacgattcacctcttgtacagtgccaatcgatgggaaaaaagatccctaatggaagat
aagctgaaatcagggaccactctcgtcgttgatcgttattcctactctggggtggcattt
tcatctgccaaaggccttgatttcgagtggtgcaag------gcaccagagaagggaytg
----ctagctccygatgtagtcttgt---accttgacat-accaccagagaaagctgcag
aaagaggaggctatggaggagaaagatatgagcrtcttgattttcaaaagaaggttgaag
agaaatatcag-------------------------------------------------
------------------------------------------------------------
--------------------
>PAFTOL004591
------------------------------------------------------------
------------------------------------------------tcaagttcaagg
ggtgctttgattgtcttagaagggttagatcgaagtgggaagacttcmcaatcaaccaag
ctyctctcctacatagagggtcttggttaccctgctgaattgtggcggtttcctgatcga
aataccagtgtcggccaaatgatttcttcgtatcttttgaatcaaacccagttagatgat
caaacgattcacctcttgtacagtgccaatcgatgggaaaaaagatccttaatggaagat
aagctgaaatcagggaccactctcgtcgttgatcgttattcctactctggggtggcattc
tcatctgccaaaggccttgatttcgagtggtgcaag------gcacccgagaagggattg
----ctagctcccgatgtagtcttgt---accttgacat-accaccagagaaagctgcag
aaagaggaggctatggaggagaaagatatgagcgtcttgattttcaaaagaaggttgaag
agaaatatcag-------------------------------------------------
------------------------------------------------------------
--------------------
>PAFTOL004593
------------------------------------------------------------
------------------------------------------------tcaagttcaagg
ggtgctttgattgtcttagaagggttagatcgaagtgggaagacttcacaatcagccaag
ctcctctcctacatagagggtcttggttaccctgctgaactatggcggtttcctgatcga
aatactaatgttggccaaatgatttcttcgtatctttcgaatcaaacccagttagatgac
caaacgattcacctcttgtacagtgccaatcgatgggaaaaaagatccttaatggaagat
aagctgaaatcagggaccactcttgtcattgatcgttattcctactctggggtggcattc
tcatctgccaaaggccttgattttgagtggtgcaag------gta------aatcttcgg
----cttaattctgctatgttgatggatggatatcctat-attacct---aaagctgcag
aaagaggaggctatggaggagaaagatatgagcgtcttgattttcaaaagaaggttgaag
agaaatatcag-------------------------------------------------
------------------------------------------------------------
--------------------
>PAFTOL004594
------------------------------------------------------------
------------------------------------------------tcaagttcamgg
ggtgctttgattgtcttagaagggttagatcgaagtgggaagacttcacaatcaaccaag
ctyctctcctacatagagggtcttggttaccctgctgaattgtggcggtttcctgatcga
aataccagtgtcggscaaatgatttctkcgtatcttttgaatcaaacccagttagatgat
caaacgattcacctcttgtacagtgccaatcgatgggaaaaaagatccttaatggaagat
aagctgaaatcagggaccactctcgtcgttgatcgttattcctactctggggtggcattc
tcwtctgccaaaggccttgattkcgagtggtgcaag------gcaccagagaagggattg
----ctagctccygatgtagtcttgt---accttgacat-accaccagagaaagcygcag
aaagaggaggctatggaggagaaagatatgagcrtcttgattttcaaaagaaggttgaag
agaaatatcag-------------------------------------------------
------------------------------------------------------------
--------------------
>PAFTOL004596
------------------------------------------------------------
------------------------------------------------tcaagttcaagg
ggtgctttgattgtcttagaaggattagatcgaagtgggaagacttcacaatcaaccaag
ctcctctcctacatagagggtcttggttaccctgctgaattatggcggtttcctgatcga
aataccaatgttggtcgaatgatttcttcgtatctttcgaatcaaacccagttagatgat
cagacaattcacctcttgtacagtgccaatcgatgggaaaaaagatctttaatggaagat
aagctgaaatcagggaccactctcgtcgttgatcgttattcctactctggggtggcattc
tcatctgccaaaggccttgattttgagtggtgcaag------tcctctaa--------ct
----gtgaaaccaaatatggtcaaatt-cttttatatgt-tccactgcagaaagctgcag
aaagaggaggctatggaggagaaagatatgagcgtcttgattttcaaaagaaggttgaag
agaaatatcag-------------------------------------------------
------------------------------------------------------------
--------------------
>PAFTOL004597
------------------------------------------------------------
------------------------------------------------tcaagttccagg
ggtgctttgattgtcttagaagggttagatcgaagtgggaaracttcacaatcaattaag
ctcctctcctacatagagggtcttggttacccwgctgaattatggcggtttcctgatcga
aataccaatgttggccaaatgatttcttcgtatctttcgaatcaaacccagttagatgat
caaacaattcacctcttgtacagtgccaatcgatgggaaaaaagrtccttaatggaagat
aagctgaaatcagggaccactcttgtcattgatcgttattcctactctggagtggcattc
tcatstgccaaaggccttgattttgagtggtgcaag------gcaccagagaagggtttg
----ctagctccagatgtagtcttgt---accttgacat-accaccagagaaagctgcag
aaagaggaggctatggaggagaaagatatgagcgtcttgattttcaaaagaaggttgaas
agaaatatcag-------------------------------------------------
------------------------------------------------------------
--------------------
>PAFTOL004598
------------------------------------------------------------
------------------------------------------------tcaagttcaagg
ggtgctttgattgtcytagaagggttagatcgaagtgggaagacttcacaatcaaccaag
ctyctctcctacatagagggtcttggttaccctgctgaattgtggcggtttcctgatcga
aataccagtgtcggccaaatgatttcttcgtatcttttgaatcaaacccagttagatgat
caaacgattcacctcttgtacagtgccaatcgatgggaaaaaagrtccttaatggaagat
aagctgaaatcagggaccactctcgtcgttgatcgttattcctactctggggtggcattc
tcatctgccaaagggcttgatttcgagtggtgcaag------ttctctaa--------ct
----gtgaaaccaaatatggtcaaatt-ctcttatatgt-tccactgcagaaagctgcag
aaagaggaggctatggaggagaaagatatgagcgtcttgattttcaaaagaaggttgaag
agaaatatcag-------------------------------------------------
------------------------------------------------------------
--------------------
>PAFTOL004599
------------------------------------------------------------
------------------------------------------------tcaagttcacgg
ggtgctttgattgtcttagaagggttagatcgaagtgggaagacttcacaatcaaccaag
cttctctcctacatagagggtcttggttaccctgctgaatcctggcggtttcctgatcga
aataccastgtcgggcaaatgatttcttcgtatcttttgaatcaaacccagttagatgat
caaacgattcacctcttgtacagtgctaatcgatgggaaaaaagatccttaatggaagat
aagctgaaatcagggaccactctcgtcgttgatcgttattcttactctggggtggcattc
tcatctgccaaaggccttgatttcgattggtgcaag------ttctctaa--------ct
----gtgaaaccaaatatggtcaaatt-ctcttatatgt-tccactgcagaaagctgcag
aaagaggaggctatggaggagaaagatatgagcgtcttgattttcaaaagaaggttgaag
agaaatatcag-------------------------------------------------
------------------------------------------------------------
--------------------
>PAFTOL004600
t---caagttcaaggggtgctttgattgtcctggaagggttagatcgaagtgggaagact
tcacaatcaaccaagctcctctcctacatagagggtcttggttaccctgcaagttcaagg
ggtgctttgattgtcytrgaagggttagatcgaagtgggaagacttcacaatcaaccaag
ctcctctcctacatagagggtcttggttaccctgctgaattgtggcggtttcctgatcga
aataccagtgtcggccaaatgatttcttcgtatcttttgaatcaaacccagttagatgat
caaacgattcacctcttgtacagtgccaatcgatgggaaaaaagatccttaatggtagat
aagctgaaatcagggaccactctcgtcgttgatcgttattcctactctggggtggcattc
tcatctgccaaaggccttgatttcgagtggtgcaag------ttctctaa--------ct
----gtgaaaccaaatatggtcaaatt-ctcttatatgt-tccgctgcagaaagctgcag
aaagaggaggctatggaggagaaagatatgagcgtcttgattttcaaaagaaggttgaag
agaaatatcag-------------------------------------------------
------------------------------------------------------------
--------------------
>PAFTOL004601
------------------------------------------------------------
------------------------------------------------tcaagttcaagg
ggtgctttgattgtcttagaagggttagatcgaagtgggaagacttcacaatcaaccaag
ctcctctcctacatagagggtcttggttaccctgctgaattatggcggtttcctgatcga
aataccaatgttggccaaatgatttcttcgtatctttcgaatcaaacccagttagatgat
caaacaattcacctcttgtacagtgccaatcgatgggaaaaaagatccttaatggaagat
aagctgaaatcagggaccactctcatcattgatcgttattcctactctggggtggcattc
tcatctgccaaaggccttgattttgagtggtgcaag------ttctctaa--------ct
----gtgaaaccaaayttggtcaaact-ctcttatatgt-tccactgcagaaagctgcag
aaagaggaggctatggaggagaaagatatgagcrtcttgattttsaaaagaaggttgaag
agaaatatcag-------------------------------------------------
------------------------------------------------------------
--------------------
>PAFTOL004603
------------------------------------------------------------
------------------------------------------------tcaagttcaagg
ggtgctttgattgtcttagaagggttagatcgaagtgggaagacttcacaatcaaccaag
ctcctctcctacatagaggggcttggttaccctgctgaatyatgkcggtttcctgatcga
aatactaatgttggccaaatgatttcttcgtatctttcgaatcaaacccagttagatgat
caaacaattcaccttttgtacagtgccaatcgatgggaaaaaagg---------------
------------------------------------------------------------
------------------------------------------------------------
------------------------att-ctcttatatgt-tccactgcagaaagctgcag
aaagaggaggctatggaggagaaagatatgagcgtcttgattttcaaaagaaggttgaag
agaaatatcag-------------------------------------------------
------------------------------------------------------------
--------------------
>PAFTOL004604
------------------------------------------------------------
------------------------------------------------tcaagttcaagg
ggtgctttgattgtcttagaagggytagatcgaagtgggaagacttcacaatcaaccaag
ctcctctcctacatagaggggcttggttaccctgctgaattatggcggtttcctgatcga
aatactaatgttggccaaatgatttcttcgtatctttcgaatcaaacccagttaggtgat
caaacaattcaccttttgtacagtgccaatcgatgggaaaaaagatccttaatggaagat
aagctgaaatcagggacgactcttgtcgttgatcgttattcctactctggggtggcattc
tcatctgccaaaggccttgatttcgagtggtgcaag------gcaccagagaagggattg
----ctagctcccgatgtagtcttgt---accttgacat-accaccagagaaagctgcag
aaagaggaggctatggaggagaaagatatgagcgtcttgattttcaaaagaaggttgaag
agaaatatcag-------------------------------------------------
------------------------------------------------------------
--------------------
>PAFTOL004605
------------------------------------------------------------
------------------------------------------------tcaagttcaagg
ggtgctttgattgtcttagaagggttagatcgaagtgggaagacatcacaatcaaccaag
ctcctctcctacatagagrgtcttggttacccagctgaattatggcggtttcctgatcga
aataccaatgttggccaaatgatttcttcgtatctttcgaatcaaacccagttagatgat
caaacaattcaccttttgtacagtgccaatcgatgggaaaaaagatccttaatggaagat
aagctgaaatcagggaccactctcgtcattgatcgttattcctactctggggtggcattc
tcatctgccaaagggcttgattttgagtggtgcaag------gcaccagagaagggtttg
----ctagcccccgatgtagtcttgt---accttgacat-accaccasagaaagctgcag
aaagaggaggctatggaggagaaagatatgagcgtcttgattttcaaaagaaggttgaag
agaaatatcag-------------------------------------------------
------------------------------------------------------------
--------------------
>PAFTOL004608
------------------------------------------------------------
------------------------------------------------tcaagttcaagg
ggtgctttgattgtcttagaagggttagatcgaagtgggaagacttcacaatcaaccaag
ctcctctcctacatagagggtcttggttaccctgctgaattatggcggtttcctgatcga
aataccaatgttggtcaaatgatttcttcgtatctttcgaatcaaacccagttagatgat
cagacaattcacctcttgtacagtgccaatcgatgggaaaaaagatccttaatggaagat
aagctgaaatcagggaccactctcatcgttgatcgttattcctactctggggtggcattc
tcatctgccaaaggccttgatttcgagtggtgcaag------gcaccagagaagggattg
----ctgactcccgatgtagtcttgt---accttgacat-accaccagagaaagctgcag
aaagaggaggctatggaggagaaagatatgagcgtcttgattttcaaaagaaggtcgaag
agaaatatcag-------------------------------------------------
------------------------------------------------------------
--------------------
>PAFTOL004609
------------------------------------------------------------
------------------------------------------------tcaagttcaagg
ggtgctttgattgtcttagaagggttagatcgaagtgggaagacttcacaatcaaccaag
ctcctctcctacatagagggtcttggttaccctgctgaattatggcggtttcctgatcga
aataccaatgttggtcaaatgatttcttcgtatctttcgaatcaaacccagttaggtgat
cagacaattcacctcttgtacagtgccaatcgatgggaaaaaagatccttaatggaagat
aagctgaaatcagggaccactctcgtcgttgatcgttattcctactctggggtggcattc
tcatctgccaaaggcctt------------------------gcaccagagaagggattg
----ctaactcccgatgtagtcttgt---accttgacat-accaccagagaaagctgcag
aaagaggagggtatggaggagaaagatatgagcgtcttgattttcaaaagaaggttgaag
agaaatatcaggctcttcrcgacccctcatggaaggta----------------------
------------------------------------------------------------
--------------------
>PAFTOL004610
------------------------------------------------------------
------------------------------------------------tcaagttcaagg
ggtgctttgattgttttagaagggttagatcgaagtgggaagacttcacaatcaaccaag
ctgctctcctacatagmgggtctcggttaccctgctgaattatggcgttttcctgatcga
aataccagtgttggccaaatgatttcttcgtatctttctaatcaaacccagttagatgat
cagacaattcacctcttgtactgtgccaaccgatgggaaaaaagg---------------
------------------------------------------------------------
------------------------------------------gcaccagagaagggattg
----ctagctcctgatgtagtcctgt---accttgacat-accaccagagaaagctgcag
aaagaggaggttatggaggtgaaagatatgaacgtcttgattttcagaagaaggttgaag
agaaatatcaggctcttcgtgacccctcatggaaggtactc-------------------
------------------------------------------------------------
--------------------
>PAFTOL004611
------------------------------------------------------------
------------------------------------------------tcaagttcaagg
ggtgctttgattgttttagaagggttagatcgaagtgggaagacttcacaatcaaccaag
ctgctctcctacatagagggtctcggttaccctgctgaattatggcgttttcctgatcga
aataccagtgttggccaaatgatttcttcgtatctttctaatcaaacccagttagatgat
cagacwattcacctcttgtactgtgccaaccgatgggaaaaaaggttgttaatggaagac
aagctgaaaacagggatcactctcatcgttgatcgttattcctactctggggtggcattt
tcgtctgccaaaggcctt------------------------gcaccagagaagggattg
----ctagctcctgatgtagtcctgt---accttgacat-accaccagagaaagctgcag
aaagaggaggttatggaggtgaaagatatgaacgtcttgattttcagaagaaggttgaag
agaaatatcaggctcttcgtgacccctcatggaaggtactc-------------------
------------------------------------------------------------
--------------------
>PAFTOL004613
------------------------------------------------------------
------------------------------------------------tcaagttcacgg
ggtgctttgattgtcttagaagggttagatcgaagtgggaagacttcacaatcaaccaag
ctcctctcctacatagagggtcttsgttaccctgctgaattgtggcggtttcctgatcga
aataccagtgtcggccaaatgatttcttcrtatctttcgaatcaaacccagttagatgat
caaacgattcacctcttgtacagtgccaatcgatgggaaaagagrtccttaatggaagat
aagctgaaatcagggaccactctcgtcgttgatcgttattcttactctggggtggcattc
tcatcygccaaaggccttgatttcgagtggtgcaag------ttctytaa--------ct
----gtgaaaccaaatatggtcaaatt-ctcttatatgt-tccactgcagaaagctgcag
aaagaggaggctatggaggagaaagatatgagcgtcttgattttcaaaagaaggttgaag
agaaatatcag-------------------------------------------------
------------------------------------------------------------
--------------------
>PAFTOL004617
------------------------------------------------------------
------------------------------------------------tcaagttcaagg
ggtgctttgattgtcttrgaagggttagatcgaagtgggaagacttcacaatcaaccaag
ctcctctcctacatagagggtcttggttaccctgctgaattatggcggtttcctgatcga
aataccagtgtcggccaaatgatttcttcgtatctttcgaatcaaacccagttagatgat
caaacgattcacctcttgtacagtgccaatcgatgggaaaaaagatccttaatggaagat
aagctgaaatcagggaccactctcgtcgttgatcgttattcctactctggggtggcattc
tcatctgccaaaggccttgatttcgagtggtgcaag------gcaccagagaagggattg
----ctagctcccgatgtagtcttgt---accttgacat-accaccagagraagctgcag
aaagaggcggctatggaggagaaagatatgagcgtcttgattttcaaaagaaggttgaag
agaaatatcag-------------------------------------------------
------------------------------------------------------------
--------------------
>PAFTOL004618
------------------------------------------------------------
------------------------------------------------tcaagttcaagg
ggtgctttgattgtcttagaagggttagatcgaagtgggaagacttcacaatcraccaag
ctcctytcctacatagagggtcttggttaccctgctgaattatggcggtttcctgatcga
aataccaatgttggtcaaatgattkcttcgtatctttcraatcaaacccagttagrtgat
cagrcaattcacctcttgtacagtgccaatcgatgggaaaaaagrtccttaatggaagat
aagctgaaatcagggaccactctcgtcgttgatcgttattcctactctggggtggcattc
tcatctgccaaaggccttgatttcgagtggtgcaag------gcaccagagaagggattg
----ctaactcccgatgtagtcttgt---accttgacat-accaccagagraagctgcag
aaagaggaggctatggaggagaaagatatgagcgtcttgattttcaaaagaaggttgaag
agaaatatcag-------------------------------------------------
------------------------------------------------------------
--------------------
>PAFTOL004624
------------------------------------------------------------
------------------------------------------------tcaagttcaagg
ggtgctttgattgtcttagaagggttagatcgaagtgggaagacttcacaatcaaccaag
ctcctctcctacatagagggtcttggttaccctgctgaattgtggcggtttcctgatcga
aataccagtgtcggccaaatgatttcttcgtatcttttgaatcaaacccagttagatgat
caaacgattcacctcttgtacagtgccaatcgatgggaaaaaagatccttaatggaagat
aagctgaaatcagggaccactctcgtcgttgatcgttattcctactctggggtggcattc
tcatctgccaaaggccttgatttcgagtggtgcaag------gcaccmgagaagggattg
----ctagctcccgatgtagtcttgt---accttgacat-accaccagagaaagccgcag
aaagaggaggctatggaggagaaagatatgagcgtcttgattttcaaaagaaggttgaag
agaaatatcag-------------------------------------------------
------------------------------------------------------------
--------------------
>PAFTOL004625
------------------------------------------------------------
------------------------------------------------tcaagttcaagg
ggtgctttgattgtcttagaagggttagatcgaagtgggaagacttcacaatcaaccaag
ctcctctcctacatagagggtcttggttaccctgctgaattatggaggtttcctgatcga
aataccagtgtggggcaaatgatttcttcgtatctttcgaatcaaacccagttagatgat
caaacgattcacctcttgtacagtgccaatcgatgggaaaaaagatccttaatggaagat
aagctgaaatcagggaccactcttgtcgttgatcgttattcttactctggggtggcattc
tcatctgccaaaggccttgatttcgagtggtgcaag------gctccagagaagggattg
----ctagctcccgatgtagtcttgt---accttgacat-accaccagagaaagctgcag
aaagaggaggctatggaggagaaagatatgagcgtcttgattttcaaaagaaggttgaag
agaaatatcag-------------------------------------------------
------------------------------------------------------------
--------------------
>PAFTOL004629
------------------------------------------------------------
------------------------------------------------tcaaattcaagg
ggtgctttgattgtcttagaagggttagatcgaagtggaaagacttcacaatcaaccaag
ctcctctcctacacagagggtcttggttaccctgctgaattatggcggtttcctgatcga
aataccagtgtcggccaaatgatttcttcgtatctttcgaatcaaacccagttagatgat
caaacaattcacctcttgtacagtgctaatcgatgggaaaaaagattcttaatggaagat
atgctgaaatcagggaccactctcatcgttgatcgttattcctactctggggtggcattc
tcatctgccaaaggccttgatttcgagtggtgcaag------gcaccagagaagggattg
----ctagctcccgatgtagtcttgt---accttgacat-accaccagagaaagctgcag
aaagaggaggctatggaggagaaagatatgagcgtcttgattttcaaaagaaggttgaag
agaaatatcag-------------------------------------------------
------------------------------------------------------------
--------------------
>PAFTOL004631
------------------------------------------------------------
------------------------------------------------tcaagttcaagg
ggtgctttgattgtcttagaagggttagatcgaagtgggaagacttcacaatcaaccaag
ctcctctcctacatagagggtcttggttaccctgctgaattgtggcggtttcctgatcga
aataccagtgtcggccaaatgatttcttcgtatcttttgaatcaaacccagttagatgat
caaacgattcacctcttgtacagtgccaatcgatgggaaaaaagatccttaatggaagat
aagytgaaatcagggaccactctcgtcgttgatcgttattcctactctggggtggcatty
tcatctgccaaaggccttgatttygagtggtgcaag------gcaccmgagaagggattg
----ctagctcccgatgtagtcttgt---accttgacat-accaccagagaaagcygcag
aaagaggaggctatggaggagaaagatatgagcgtcttgattttcaaaagaaggttgaag
agaartatcag-------------------------------------------------
------------------------------------------------------------
--------------------
>PAFTOL004632
------------------------------------------------------------
------------------------------------------------tcaagtttaagg
ggtgctttgattgtcttagaagggttagatcgaagtgggaagacttcacaatcaaccaag
ctcctctcctacatagagggtcttggttaccctgctgaattatggcggtttcctgatcga
aataccaatgttggccaaatgatttcttcgtatctttcgaatcaaacccagttagatgat
caaacaattcacctcttgtacagtgccaatcgatgggaaaaaagatccctaatggaagat
aagctgaaatcagggaccactctcgtcattgatcgttattcctactctggggtggcattc
tcatctgccaaaggccttgattttgagtggtgcaag------gyaccagagaagggtttg
----ctagctcccgatgtagtcttgt---accttgacat-accaccagagaaagctgcag
aaagaggaggctatggaggagaaagatatgagcgtcttgattttcaaaagaaggttgaag
agaaatatcag-------------------------------------------------
------------------------------------------------------------
--------------------
>PAFTOL004633
------------------------------------------------------------
------------------------------------------------tcaagttcaagg
ggtgctttgattgtcttagaagggttagatcgaagtgggaagacttcacaatcaaccaag
ctcctctcctacatagagggtcttggttaccctgctgaattatggcggtttcctgatcga
aacaccattgttggccaaatgatttcttcgtatctttcgaatcaaacccagttagatgat
caaacaattcacctcttgtacagtgctaatcgatgggaaaaaagrtccttaatggaagat
aagctgaaatcagggacgactctcgtcgttgatcggtattcctactctggggtggcattt
tcatctgccaaaggccttgatttcgagtggtgcaag------gcaccagagaagggattg
----ctagctcccgatgtagtcttgt---accttgacat-accaccagagaaagctgcag
aaagaggaggctatggagaagaaagatatgagcgtcttgattttcaaaagaaggttgaag
agaaatatcaggctcttcgcgacccctcatggaaggta----------------------
------------------------------------------------------------
--------------------
>PAFTOL004634
------------------------------------------------------------
------------------------------------------------tcaagttcaagg
ggcgctttgattgtcttagaagggttagatcgaagtgggaagacttcacaatcaaccaag
ctcctctcgtacatagagggtyttggttacgctgctgaattatggcggtttcctgatcga
aataccaatgtcgggcaaatgatttcgtcgtatctttcgaatcaaacccagttagatgat
caaacaattcacctcttgtacagtgccaatcgatgggaaaaaagg---------------
------------------------------------------------------------
------------------------------------------------------------
------------------------att-ctcttatatgt-kccactgcagaaagctgcag
aaagaggaggctatggaggagaaagatatgagcgtcttgattttcaaaagaaggttgaag
agaaatatcag-------------------------------------------------
------------------------------------------------------------
--------------------
>PAFTOL004635
------------------------------------------------------------
------------------------------------------------tcaagttcaagg
ggtgctttgattgtcttagaagggttagatcgaagtgggaagacttcacaatcaaccaag
ctcctctcgtacatagagggtcttggttacgctgctgaagtatggcggtttcctgatcga
aataccaatgttggccaaatgatctcgtcgtatctttcgaatcaatcccagttagatgat
caaacaattcacctcttgtacagtgccaatcgatgggaaaaaagg---------------
------------------------------------------------------------
------------------------------------------------------------
------------------------------------------------------------
------------------------------------------------------------
------------------------------------------------------------
------------------------------------------------------------
--------------------
>PAFTOL004637
------------------------------------------------------------
------------------------------------------------tcaagttcaagg
ggcgctttgattgttttggaagggttagatcgaagtgggaagacttcacaatcaaccaag
ctgctctcctacatagagggtcttggttaccctgctgaattatggcggtttcctgatcga
aataccagtgtkgggcaaatgatttcttcgtatctttcgaatcaaacccagttagatgat
caaacaattcacctcttgtacagtgccaatcgatgggaaaaaaggttkttaatggaagat
aagctcaaaacaggggccactctcatcgtcgatcgttattcctactctggggtggcattt
tcatctgccaaaggcctk------------------------gcaccagagaagggattg
----ctagctcccgatgtagtcttgt---accttgacat-accgccagagaaagctgcgg
aaagaggaggttatggaggcgaaagatatgagcgtcttgattttcagaagaaggttgaag
agaaatatcaggckcttcgtgacccctcatggaaggta----------------------
------------------------------------------------------------
--------------------
>PAFTOL004638
------------------------------------------------------------
------------------------------------------------tcaagttcaagg
ggtgctttgattgtcttagaagggttagatcgaagtgggaagacttcacaatcarccaag
ctcctctcstacatagagggtcttggtcaccctgctgaattatggaggtttcctgatcga
aataccagtgtggggcaaatgatttcttcgtatctttcgaatcaaacccagttagatgat
caaacgattcacctcttgtacagtgccaatcgatgggaaaaaagatccgtaatggaagat
aagctgaaatcagggaccactctcgtcgttgatcgttattcttactctggggtggcattc
tcatctgctaaaggcmttgatttcgagtggtgcaag------gctccagagaagggattg
----ctagctcccgatgtagtcttgt---accttgacat-accaccagagaaagctgcag
aaagaggaggctatggaggggaaagatatgagcgtcttgattttcaaaagaaggttgaag
agaaatatcag-------------------------------------------------
------------------------------------------------------------
--------------------
>PAFTOL004639
------------------------------------------------------------
------------------------------------------------tcaagttcaagg
ggtgctttgattgtcttagaagggttagatcgaagtgggaagacttcacaatcaaccaag
ctcctctcctacatagagggtcttggttaccctgctgaactatggcggtttcctgatcga
aataccaatgttggccaaatgatttcttcgtatctttcgaatcaaacccagttagatgat
caaacaattcacctcttgtacagtgccaatcgatgggaaaaaagatccttaatggaagat
aagctgaaatcagggaccactctcgtcattgatcgttattcctactctggggtggcattc
tcatctgccaaaggccttgattttgartggtgcaagtcatccttctgtaa--------ct
----gtgaaaccaactttggtcaaact-ctcttatatgt-tccactgcagaaagctgcag
aaagaggaggctatggaggagaaagatatgagcgtcttgattttcaaaagaaggttgaag
agaaatatcag-------------------------------------------------
------------------------------------------------------------
--------------------
>PAFTOL004640
------------------------------------------------------------
------------------------------------------------tcaagttcaagg
ggtgctttgattgtcttagaagggttagatcgaagcgggaagacttcacaatcaaccaag
ctcctctcctacatagagggtcttggttaccctgctgaattatggcggtttcctgatcga
aataccaatgttggccaaatgatttcttcgtatctktcgaatcaaasccagttagatgat
caaacaattcacctcttgtacagtgccaatcgatgggaaaaaagrtccttaatggaagat
aagctgaaatcaggggccactctcgtcattgatcgttattcctactctggggtggcattc
tcatctgccaaaggccttgattttgagtggtgcaag------ttctctaa--------ct
----gtgaaaccaaatttggtcmaact-ctcttatatgt-tccactgcagaaagctgcag
aaagaggaggctatggaggagaaagatatgagcgtcttgattttcaaaagaaggttgaag
agaaatatcag-------------------------------------------------
------------------------------------------------------------
--------------------
>PAFTOL004644
------------------------------------------------------------
------------------------------------------------tcaagttcaagg
ggtgctttgattgtcttagaagggttagatcgaagtgggaagacttcacaatcaaccaag
ctcctctcctacatagagggtcttggttaccctgctgaattatggcggtttcctgatcga
aataccaatgttggccaaatgatttcttcgtatctttcgaatcaaacccagttagatgat
caaacaattcacctcttgtacagtgccaatcgatgggaaaaaagatccttaatggaagat
aagctgaaatcagggaccactctcgttgttgatcgttattcctactctggggtggcattc
tcatctgccaaaggccttgattttgagtggtgcaag------gyaccagagaagggattg
----ctagctcccgatgtagtctttt---accttgaaat-accaccagagaaagccgcag
aaagaggaggctatggaggagaaagatatgagcgtcttgattttcaaaagaaggttgaac
agaaatatcag-------------------------------------------------
------------------------------------------------------------
--------------------
>PAFTOL004646
------------------------------------------------------------
------------------------------------------------tcaagttcaagg
ggtgctttgattgtcttagaagggttagatagaagtgggaagacttcacaatcaaccaag
ctcctctcctacatagagggtcttggttaccctgctgaattatggaggtttcctgatcga
aataccagtgtcggccaaatgatttcttcgtatcttttgaatcaaacccagttagatgat
caaacgattcacctcttgtacagtgccaatcgatgggaaaaaagatccttaatggtagat
aagctgaaatcagggaccactctcgtcgttgatcgttattcctactctggggtggcattc
tcatctgccaaaggccttgatttcgagtggtgcaag------gcaccagagaagggactg
----ctagctcctgatgtagtcttgt---accttgacat-accaccagagaaagctgcag
aaagaggaggctatggaggagaaagatatgagcgtcttgattttcaaaagaaggttgaag
agaaatatcag-------------------------------------------------
------------------------------------------------------------
--------------------
>PAFTOL004647
cactcaagttcaaggggtgctttgattgtcttagaagggttagatcgaagtgggaagact
tcacaatcaaccaagctccttaat------------------------tcaagttcaagg
ggtgctttgattgtcttagaagggttagatcgaagtgggaagacttcacaatcaaccaag
ctcctctcctacatagmgggtcttggttaccctgctgaattatggcggtttcctgatcga
aataccaatgttggtcaaatgatttcttcgtatctttcaartcaaacccagttagatgat
cakacaattcacctcttgtacagtgccaatcgmtgggaaaamagatccttaatggaagat
aagctgaaatcagggaccactctcatcgttgatcgttattcctactctggggtggcattc
tcatctgccaaaggccttgatttcgagtggtgcaag------gcaccagagaagggattg
----ctgactcctgatgtagtcttgt---accttgacat-accaccagagaaagctgcag
aaagaggaggctatggaggagaaagatatgagcgtcttgattttcaaaagaaggttgaag
agaaatatcag-------------------------------------------------
------------------------------------------------------------
--------------------
>PAFTOL004648
------------------------------------------------------------
------------------------------------------------tcaagttcaagr
ggtgctttgattgtcttagaagggttagatcgaagtgggaagacttcacaatcaaccarg
ctcctctcctacatagagggtcttggttaccctgctgaattakggcggtttcctgatcga
aataccaatgttggccaaatsatttcttcgtatctttcraatcaaacccagttagatgat
caaacaattcacctcttgtacagtgcaaatcgatgggaaaaaagatccttaatggaagat
aagctgaaatcagggaccactctcatcattgatcgttattcctactctggggtggcattc
tcatctgccaaaggccttgattttgagtggtgcaag------gyaccagagaagggtttg
----ctagctcctgatgtagtcttgt---accttgacat-accaccagagaaagctgcag
aaagaggaggctatggaggagaaagatatgagcgtcttgattttcaaaagaaggttgaag
agaaatatcag-------------------------------------------------
------------------------------------------------------------
--------------------
>PAFTOL004649
------------------------------------------------------------
------------------------------------------------tcaagttcmagg
ggtgctttsattgtcttagaagggttagatcgaagtgggaagacttcacaatcaaccaag
ctcctctcctacatagagggtcttggttaccctgctgaattatggcgstttcctgatcga
aataccaatgttggtcaaatgatttcctcgtatctttcgaatcaaacccagttaggtgat
cagacaattcacctcttgtacagtgctaatcgatgggaaaaaagatccttaatggaagat
aagctgaaatcagggaccactctcgtcgttgatcgttattcctactctggggtggcattc
tcatctgccaaaggccttgatttcgagtggtgcaag------------------------
----gtgaaaccaaatatggtcaaat---tcttatatgt-tccactgcagaaagctgcag
aaagaggagggtatggaggagaaagatatgagcgtcttgattttcaaaagaaggttgaag
agaaatatcaggctcttcgcgacccctcatggaaggta----------------------
------------------------------------------------------------
--------------------
>PAFTOL004653
------------------------------------------------------------
------------------------------------------------tcaagttcaagg
ggtgctttgattgtcctagaagggttagatcgaagtgggaagacttcacaatcaaccaag
ctcctctcctacatagagggtcttggttaccctgctgaattgtggcggtttcctgatcga
aataccagtgttgggcaaatgatttcttcgtatcttttaaatcaaacccagttagatgat
caaacgattcacctcttgtacagtgccaatcgatgggaaaaaagatccttaatggaagat
aagctgaaatcagggaccactctcgtcgttgatcgttattcctactctggggtggcattc
tcatctgccaaaggccttgattttgagtggtgcaag------gcaccagagaarggattg
----ctagctcccgatgtagtcttgt---accttgacat-accaccagagaaagctgcag
aaagaggaggctatggaggagagagatatgagcgtcttgattttcaaaagaaggttgaag
agaaatatcag-------------------------------------------------
------------------------------------------------------------
--------------------
>PAFTOL004654
------------------------------------------------------------
------------------------------------------------------tcaagg
ggtgctttgattgtcttagaagggttagatcgaagtgggaagacttcacaatcaaccaag
ctcctctcctacatagagggtcttggtyatcctgctgaattatggcggtttcctgatcga
aataccaatgttggtcaaatgatttcttcgtatctttcgaatcaaacccagttagatgat
cggacaattcacctcttgtacagtgccaatcgatgggaaaaaagatccttaatggaagat
aagctgaaatcagggaccactctcgtcgttgatcgttattcctactctggggtggcattc
tcatctgccaaaggscttgatttcgaatggtgcaag------gta------aatcttcac
----cttaattyggctattttgatggacggatatcctat-atgacctcagaaagctgcag
aaagaggagggtatggaggagaaagatatgagcgtcttgatttkcaaaagaaggttgmag
agaaatatcaggctcttcgcgamccctcmtggaaggtacccctcccctgt----------
------------------------------------------------------------
--------------------
>PAFTOL004657
------------------------------------------------------------
------------------------------------------------tcaagttcaagg
ggtgctttgattgttttggaaggtttagatcgaagtgggaagacttcacaatcaaccaag
ctgctctcctacatagagagtcttggttacccagctgaattatggcggtttcctgatcga
aacactagtgttggccaaatgatttcttcgtatctttcaaatcaaacccagttagatgat
caaacaattcacctcttgtatagtgccaaccgatgggaaaaaaggttgctaatggaagat
aagctgaaaacagggaccactctcatcgtcgatcgttattcctactctggggtggcattt
tcgtctgccaaaggccttgatttcgagtggtgcaag------------------------
----accaaatatggtctaaaataca---tcttatatgt-tccactgcagaaagctgcag
aaagaggaggttatggaggtgaaagatatgaacgtcttgattttcagaagaaggttgaag
agaaatatcaggctcttcgtgacccctcatggaaggta----------------------
------------------------------------------------------------
--------------------
>PAFTOL004658
------------------------------------------------------------
------------------------------------------------tcaagttcaagg
ggtgctttgattgtcttagaagggttagatcgaagtgggaagacttcacaatcaaccaag
ctcctctcctacatagagggtcttggttaccctgctgaattatggcggtttcctgatcga
aataccaatgttggtcaaatgatttcttcgtatctttcgaatcaaacccagttagatgat
cagacaattcacctcttgtacagtgccaatcgatgggaaaaaagg---------------
------------------------------------------------------------
------------------------------------------gcaccagagaagggattg
----ctgactcccgatgtagtcttgt---accttgacat-accaccagagaaagctgcag
aaagaggaggctatggaggagaaagatatgagcgtcttgattttcarargaaggttgaag
agaaatatcaggctcttcgcgacccctcatggaaggta----------------------
------------------------------------------------------------
--------------------
>PAFTOL004660
------------------------------------------------------------
------------------------------------------------tcaagttcaagg
ggtgctttgattgtcttagaagggttagatcgaagtgggaagacttcacaatcaaccaag
ctcctctcctacatagagggtcttggttaccctgctgaattatggcggtttcctgatcga
aataccaatgttggtcaaatgatttcttcgtatctttcgaatcaagcccagttagatgat
cagacaattcacctcttgtacagtgccaatcgatgggaaaaaagg---------------
------------------------------------------------------------
------------------------------------------------------------
-------------------------------ttatatgt-tccactgcagaaagctgcag
aaagaggaggctatggaggagaaagatatgagcgtcttgattttcagaagaaggttgaag
agaaatatcaggctcttcgcgacccctcatggaaggta----------------------
------------------------------------------------------------
--------------------
>PAFTOL004661
------------------------------------------------------------
------------------------------------------------tcaagttcaagg
ggtgctttgattgttttagaagggttagatcgaagtgggaagacttcacaatcaaccaag
ctgctctcctacatagagggtcttggttaccctgctgaattatggcggtttcctgatcga
aacaccagtgttggccaaatgatttcttcgtatctttcgaatcaaacccagttaggtgat
caaacaattcacctcttgtatagtgccaaccgatgggaaaaaaggttgctaatggaagat
aagctgaaaacagggaccactctcatcgtcgatcgttattcctactctggggtggcattt
tcgtctgccaaaggccttgatttcgagtggtgcaag------gtctctacccatgaa---
----accaaatatggtctaaaatacg---acttatatgt-tccactgcagaaagctgcrg
aaagaggaggttatggaggtgaaagatatgaacgtcttgattttcagaagaaggttgaag
agaaatatcaggctcttcgtgacccctcatggaaggta----------------------
------------------------------------------------------------
--------------------
>PAFTOL004662
------------------------------------------------------------
------------------------------------------------tcaagttcaagg
ggtgctttgattgtcttagaagggttagatcgaagtgggaagacttcacaatcaaccaag
ctcctctcctacatagagggtcttggttaccctgctgaattatggcggtttcctgatcgg
aataccartgttggtcaaatgatttcttcgtatctttcgaatcaaacccagttagatgat
cagacaattcacctcttgtacagtgccaatcgatgggaaaaaagg---------------
------------------------------------------------------------
------------------------------------------------------------
-------------------------------ttatatgt-tcyactgcagaaagctgcag
aaagaggaggstatggaggagaaagatatgagcgtcttgattttcaaaagaaggttgaag
agaaatatcaggctcttcgcgacccctcatggaaggta----------------------
------------------------------------------------------------
--------------------
>PAFTOL004664
------------------------------------------------------------
------------------------------------------------tcaagttcaagg
ggtgctttgattgtcttagaagggttagatcgaagtgggaagacttcacaatcaaccaag
ctcctctcctacrtagagggtcttggttaccctgctgaattgtggcggtttcctgatcga
aataccagtgtcggccaaatgatttcttsgtatcttttgaatcaaacccagttagatgat
caaacgattcacctcttgtacagtgccaatcgatgggaaaaaagg---------------
------------------------------------------------------------
------------------------------------------------------------
------------------------------------------------------------
------------------------------------------------------------
------------------------------------------------------------
------------------------------------------------------------
--------------------
>PAFTOL004665
------------------------------------------------------------
------------------------------------------------tcaagttcaagg
ggtgctttgattgtcttagaagggttagatcgaagtgggaagacttcacaatcaaccaag
ctcctctcctacatagagggtctwggttaccctgctgaattatggcggtttcctgatcga
aataccaatgttggccaaatgatttcttcgtayctttcgaatcaaaccsagttagatgat
caaacaattcacctcttgtacagtgccaatcgatgggaaaaaagg---------------
------------------------------------------------------------
------------------------------------------------------------
-------------------------------ttatatgt-tccactgcagaaagctgcag
aaagaggaggctatggaggagaaagatatgagcgtcttgattttcaaaagaaggttgaag
agaaatatcag-------------------------------------------------
------------------------------------------------------------
--------------------
>PAFTOL004666
------------------------------------------------------------
------------------------------------------------tcaagttcaagg
ggtgctttgattgtcctagaagggttagatcgaagtgggaagacttcacaatcaaccaag
ctcctctcctacatagagggtcttggttaccctgctgaattgtggcggtttcctgatcga
aataccagtgtcggccaaatgatttcttcgtatctttcgaatcaaacccagttagatgat
caaacgattcacctcttgtacagtgccaatcgatgggaaaaaagatccttaatggaagat
aagctgaaatcagggaccactctcgtygttgatcgttattcctactctggrgtggcattc
tcatctgccaaaggccttgatttcgagtggtgcaag------gcaccagagaagggactg
----ctagctcctgatgtagtcttgt---accttgacat-accaccagagaaagctgcag
aaagaggaggctatggaggagaaagatatgagcgtcttgattttcaaaagaaggttgaag
agaaatatcag-------------------------------------------------
------------------------------------------------------------
--------------------
>PAFTOL004667
------------------------------------------------------------
------------------------------------------------tcaagttcaagg
ggtgctttgattgtcctagaagggttagatcgaagtgggaagacttcacaatcaacsaag
ctcctctcctacatagagggtctyggttaccctgctgaattgtggcggtttcctgatcga
aatacyartgtyggccaaatgatttcttcgtatctttcgaatcaaacccagttagatgat
caaacgattcacctcttgtacagtgccaatcgatgggaaaaaagg---------------
------------------------------------------------------------
------------------------------------------------------------
------------------------att-ctcttatatgt-tccactgcagaaagctgcag
aaagagggggctatggaggagaaagatatgagcgtcttgattttcaaaagaaggttgaag
agaaatatcag-------------------------------------------------
------------------------------------------------------------
--------------------
>PAFTOL004668
------------------------------------------------------------
------------------------------------------------tcaagttcragg
ggtgctttgattgtcctagaagggttagatcgaagtgggaagacttcacaatcaaccaag
ctcctctcctacatagagggtcttggttaccctgctgaattatggcggtttcctgatcga
aataccagtgtcggccaaatgatttcttcgtatctttcgaatcaaacccagttagatgat
caaacgattcacctcttgtacagtgccaatcgatgggaaaaaaggcaggcaccagagaag
ggactg------------------------------------------------------
------------------------------------------------------------
----ctagctcctgatgtagtcttgta---ccttgacat-accaccagagaaagctgcag
aaagaggaggctatggaggagaaagatatgagcgtcttgattttcaaaagaaggttgaag
agaaatatcag-------------------------------------------------
------------------------------------------------------------
--------------------
>PAFTOL005024
------------------------------------------------------------
------------------------------------------------tcaagttcamgg
ggtgctttgattgtcytagaagggttagatcgaagtgggaagacttcacaatcaaccaag
ctcctctcctacatagagggtcttggttaccctgctgaattrtggmggtttcctgatcga
aataccagtgtcggscaaatgatttcttcgtatctttcgaatcaaacccagttagatgat
caaacgattcacctcttgtacagtgccaatcgatgggaaaaaagatccttaatggaagat
aagctgaaatcagggaccactctcgtcgttgatcgttattcctaytctggggtggcattc
tcatctgccaaaggccttgatttcgagtggtgcaag------gcaccagagaagggattg
----ctagctcccgatgtagtcttgt---accttgacat-accaccagagaaagctgcag
aaagaggaggctatggaggagaaaratatgagcgtcttgattttcaaaagaaggttgaag
agaaatatcag-------------------------------------------------
------------------------------------------------------------
--------------------
>PAFTOL005025
------------------------------------------------------------
------------------------------------------------tcaagttcaagg
ggtgctttgattgtcttagaagggttagatcgaagtgggaagacttcacaatcaaccaag
ctcctctcctacatagagggtcgtagttaccctgctgaattatggcggtttcctgatcga
aataccaatgttggccaaatgatttcttcgtatctttcgaatcaaacccagttagatgat
caaacaattcacctcttgtacagtgccaatcgatgggaaaaaagg---------------
------------------------------------------------------------
------------------------------------------gcaccagagaagggattg
----ctagctcccgatgtagtgttgt---atcttgacat-accaccagagaaagctgcag
aaagaggaggctatggaggagaaagatatgagcgtcttgattttcaaaagaaggttgaag
agaaatatcaggctcttcgcgacccctcatggaaggta----------------------
------------------------------------------------------------
--------------------
>PAFTOL005026
------------------------------------------------------------
------------------------------------------------tcaagttcaagg
ggtgctttgattgtcttagaagggttagatcgaagtgggaagacttcacaatcaaccaag
ctcctctcctacatagagggtcttggctaccctgctgaattatggcggtttcctgatcga
aataccagtgtcggccaaatgatttcttcgtatctttcgaatcaaacccagttagatgat
caaacgattcacctcttgtacagtgccaatcgatgggaaaaaagatccttaatggaagat
aagctgaaatcagggaccactcttgttgttgatcgttattcctactctggggtggcattc
tcatctgccaaaggccttgatttcgagtggtgcaag------gcaccagagaagggattg
----ctagctcccgatgtagtgttgt---atcttgacat-accaccagagaaagctgcag
aaagaggaggctatggaggagaaaggtatgagcgtcttgattttcaaaagaaggttgaag
agaaatataag-------------------------------------------------
------------------------------------------------------------
--------------------
>PAFTOL005035
------------------------------------------------------------
------------------------------------------------tcaagttcaagg
ggtgctttgattgtcttagaagggttagatcgaagygggaagacttcacaatcaaccaag
ctcctctcctacatagagggtcttggttacyctgctgaattrtggmggtttcctgatcga
aataccagtgtsggscaaatgatttcttcgtatctttygaatcaaacccagttagatgat
caaacgattcacctcttgtacagtgccaatcgatgggaaaaaagg---------------
------------------------------------------------------------
------------------------------------------------------------
------------------------------------------------------------
------------------------------------------------------------
------------------------------------------------------------
------------------------------------------------------------
--------------------
>PAFTOL005042
------------------------------------------------------------
------------------------------------------------tcaagttcaagg
ggtgctttgattgtcttagaagggttagatcgaagtgggaagacttcacaatcaaccaag
cttctctcctacatagggggtcttggttaccctgctgaattatggcggtttcctgatcga
aataccaatgttggccagatgatttcttcgtatctttcgaatcaaacccagttagatgat
caaacaattcacctcytgtacagtgccaatcgatgggaaaaaagatccttaatggaagat
aggctgaaatcagggaccactctcgtcatcgatcgttattcctactctggggtggcattc
tcatctgccaaaggccttgattttgagtggtgcaag------ttctctaa--------ct
----gtgaaaccaaakmtggtcaaayt-ctcttatatgt-tccactgcagaaagctgcag
aaagaggaggctatggaggrgaaagatatgagcgtcttgattttcaaaagaaggttgaag
agaaatatcag-------------------------------------------------
------------------------------------------------------------
--------------------
>PAFTOL005043
------------------------------------------------------------
------------------------------------------------tcaagttcaagg
ggtgctttgattgtcttagaagggttagatcgaagtgggaagacttcacaatcaaccaag
ctcctctcctacatagagggtcttggtcaccctgctgaattatggaggtttcctgatcga
aataccagtgtggggcaaatgatttcttcgtatctttcgaatcaaacccagttagatgat
caaacgattcacctcttgtacagtgccaatcgatgggaaaaaagg---------------
------------------------------------------------------------
------------------------------------------------------------
------------------------att-ctcttatatgt-tccactgcagaaagctgcag
aaagaggaggctatggaggggaaagatatgagcgtcttgattttcaaaagaaggttgaag
agaaatatcag-------------------------------------------------
------------------------------------------------------------
--------------------
>PAFTOL005047
------------------------------------------------------------
------------------------------------------------tcaagttcaagg
ggtgctttgattgtcttagaagggttagatcgaagtgggaagacatcacaatcaaccaag
ctcctctcctacatagagggtcttggttaccctgctgaattatggcggtttcctgatcga
aataccaatgttggccaaatgatttcttcgtatctttcgaatcaaacccagttagatgat
caaacaattcacctcttgtacagtgccaatcgatgggaaaaaagatccttaatggaagat
aaactgaaatcagggaccactctcatcattgatcgttattcctactctggggtggcattc
tcatctgccaaaggccttgattttgagtggtgcaag------ttctctaa--------ct
----gtgaaaccaaatttggtcaaact-ctcttatatgt-tccactgcagaaagctgcag
aaagaggaggctatggaggagaaagatatgagcgtcttgattttcaaaagaaggttgaag
agaaatatcag-------------------------------------------------
------------------------------------------------------------
--------------------
>PAFTOL005169
------------------------------------------------------------
---------------------------------------------------agttcaagg
ggtgctttgattgtcttagaagggttagatcgaagtgggaagacttcacaatcaaccaag
ctcctctcctacatagaggggcttggttaccctgctgaattatggcggtttcctgatcga
aatactaatgttggccaaatgatttcttcgtatctttcgaatcaaacccagttagatgat
caaacaattcaccttttgtacagtgccaatcgatgggaaaaaagg---------------
------------------------------------------------------------
------------------------------------------------------------
------------------------att-ctcttatatgt-tccactgcagaaagctgcag
aaagaggaggctatggaggagaaagatatgagcgtcttgattttcaaaagaaggttgaag
agaaatatcag-------------------------------------------------
------------------------------------------------------------
--------------------
>PAFTOL007498
------------------------------------------------------------
------------------------------------------------tcaagttcaagg
ggtgctttgattgtcttagaagggttagatcgaagtgggaagacttcacaatccaccaag
ctcctctcctacatagagggtcttggttaccctgctgaattatggcggtttcctgatcga
aataccaatgttggccaaatgatttcttcgtayctttcgaatcaaacccagttagatgat
caaacaattcacctcttgtacagtgccaatcgatgggaaaaaagrtccttaatggaagat
aagctgaaatcagggaccactcttgtcgttgatcgttattcctactctggggtggcattc
tcatctgccaaaggcctcgatttcgagtggtgcaag----------------------ct
----gtgaaaccmaatatggtcaaat---tctcttatatgtccactgcagaaagctgcag
aaagaggaggctatggaggagaaagatatgagcgtcttgattttcaaaagaaggttgaag
agaaatatcaggctcttcgtgacccctcatggaaggta----------------------
------------------------------------------------------------
--------------------
>PAFTOL008060
------------------------------------------------------------
------------------------------------------------tcaagttcaagg
ggtgctttgattgtcttagaagggttagatcgaagtgggaagacttcacaatcaaccaag
ctcctctcctacatagagggtcttggttaccctgctgaattgtggcggtttcctgatcga
aataccagtgtcggccaaatgatttcttcgtatcttttgaatcaaacccagttagatgat
caaacgattcacctcttgtacagtgccaatcgatgggaaaaaagatccttaatggaagat
aagctgaaatcagggaccactctcgtcgttgatcgttattcctactctggggtggcatty
tcatctgccaaaggccttgatttcgagtggtgcaag------ttctctaa--------ct
----gygaaaccaaatatggtcmaatt-ctcttatatgt-tccactgcagaaagcygcag
aaagaggaggctatggaggagaaagatatgagcgtcttgattttcaaaagaaggttgaag
agaaatatcag-------------------------------------------------
------------------------------------------------------------
--------------------
>PAFTOL008062
------------------------------------------------------------
------------------------------------------------tcaagttcaagg
ggtgctttgattgtcttagaagggttagatcgaagtgggaagacttcacaatcaaccaag
ctcctctcctacatagarggtcttggttaccctgctgaattgtggcggtttcctgatcga
aataccagtgtcggycaaatgatttcttcgtatcttttgaatcaaacccagttagatgat
caaacgattcacctcttgtacagtgccaatcgatgggaaaaaagrtccttaatggwagat
aagctgaaatcagggaccactctcgtcgttgatcgttattcctactctggggtggcattc
tcatctgccaaaggscttgatttcgagtggtgcaag------gta------aatctttgg
----cttagttctgctatgttgatggctggatatcctat-atgacctcagaaagctgcag
aaagaggaggctatggaggagaaagatatgagcgtcttgattttcaaaagaaggttgaag
agaaatatcag-------------------------------------------------
------------------------------------------------------------
--------------------
>PAFTOL008063
------------------------------------------------------------
---------------------------------------------------agttcaagg
ggtgctttgattgtcytrgaagggttagatcgaagtgggaagacttcacaatcaaccaag
ctcctctcctacatagagggtcttggttaccctgctgaattgtggcggtttcctgatcga
aataccagtgtcggccaaatgatttcttcgtatcttttgaatcaaacccagttagatgat
caaacgattcayctcttgtacagtgccaatcgmtgggaaaaaagrtccttaatggwagat
aagctgaaatcagggaccactctcgtcgttgatcgttattcctactctggggtggcattc
tcatctgccaaaggscttgatttcgagtggtgcaag------gcaccagagaagggactg
----ctagctccygatgtagtcttgt---accttgacat-accaccagagaaagctgcag
aaagaggaggctatggaggagaaagatatgagcgtcttgattttcaaaagaaggttgaag
agaaatatcag-------------------------------------------------
------------------------------------------------------------
--------------------
>PAFTOL008084
------------------------------------------------------------
------------------------------------------------tcaagttcaagg
ggtgctttgattgttttagaagggttagatcgaagtgggaagacttcacaatcaaccaag
ctgctctcctacatrgagggccttggttacyctgctgaattatggcggtttcctgatcga
aatactagtgttggccaaatgatttcttcgtatctttctaatcaaacacagttagatgat
cagacaattcayctcttgtacagtgccaaccgatgggaaaaaaggttgttaatggaagat
aagctgaaaacagggaccactctcatcgtcgatcgttattcctactctggggtggcattt
tcgtctgccaaaggccttgattttgagtggtgcaag------gcaccagagaagggattg
----ctagctcccgatgtagtcttgt---accttgacat-accaccagagaaagctgcag
aaagaggaggttatggaggtgaaagatatgaacgtcttgattttcagaagaaggttgaag
agaaatatcaggctcttcgtgacccctcatggaaggta----------------------
------------------------------------------------------------
--------------------
>PAFTOL008417
------------------------------------------------------------
------------------------------------------------tcaagttcaagg
ggtgctttgattgtcttagaagggttagatcgaagtgggaagacttcacaatcaaccaag
ctcctctcctacatagagggtcttggttaccctgctgaattgtggcggtttcctgatcga
aataccagtgtcggccaaatgatttcttcgtatcttttgaatcaaacccagttagatgat
gaaacgattcacctcttgtacagtgccaatcgatgggaaaaaagatccttaatggaagat
aagctgaaatcagggaccactctcgtcgttgatcgttattcctactctggggtggcattc
tcatctgccaaaggccttgatttcgagtggtgcaaa------ttctctaa--------ct
----gcgaaaccaaatatggtcaaatt-ctcttatatgt-tccactgcagaaagctgcag
aaagaggaggctatggaggagaaagatatgagcgtcttgattttcaaaagaaggttgaag
agaaatatcag-------------------------------------------------
------------------------------------------------------------
--------------------
>PAFTOL008419
------------------------------------------------------------
------------------------------------------------tcaagttcaagg
ggtgctttgattgtcctagaagggttagatcgaagtgggaagacttcacaatcaaccaag
ctcctctcctacatagagggtcttggttaccctgctgaattgtggcggtttcccgatcga
aataccagtgtcggccaaatgatttcttcgtatcttttgaatcaaacccagttagatgat
caaacgattcacctcttgtacagtgccaatcgatgggaaaaaagrtccttaatggaagat
aagctgaaatcagggaccactcttgtcgttgatcgttattcctactctggggtggcattc
tcatctgccaaaggccttgatttcgagtggtgcaag------ttctctaa--------ct
----gtgaaaccaaatatggtcaaatt-ctcttatatgt-tccactgcagaaagctgcag
aaagaggaggctatggaggagaaagatatgagcgtcttgattttcaaaagaaggttgaag
agaaatatcag-------------------------------------------------
------------------------------------------------------------
--------------------
>PAFTOL008422
------------------------------------------------------------
------------------------------------------------tcaagttcaagg
ggtgctttgattgtcttagaagggttagatcgaagygggaagacttcacaatcaaccaag
ctcctytcctamrtagagggtcttggttrccytgctgaattatggcggtttcctgatcga
aataccaatgttggtcaaatgatttcttcgtatctttcrmatcaracccagttagatgat
cagacaattcayctcttgtacagtgccaatcgatgggaaaaaagatccttaatggaagat
aagctgaaatcagggaccactctcgtcgttgatcgttattcctactctggggtggcattc
tcatctgccaaaggccttgattttgagtggtgcaag------gta------aatcttcak
aactgtgaaagcaaatatggtcaactt-ctcttatctgt-tccattgcagaaagctgcaa
aaagaggaggttatggaggagaaagatatgagcttcttgattttcaaaagaaggttgaag
agaaatatcag-------------------------------------------------
------------------------------------------------------------
--------------------
>PAFTOL008423
------------------------------------------------------------
------------------------------------------------tcaagttcaagg
ggtgctttgattgtcttagaagggttagatcgaagtgggaagacttcacaatcaaccggg
ctcctctcctacatagagggtcttggttaccctgctgaattagggcggtttcctgatcga
aataccaatgttggccaaatcatttcttcgtatctttcgaatcaaacccagttagatgat
caaacaattcacctattgtacagtgccaatcgatgggaaaaaagatccttaatggaagat
aagctgaaatcagggaccactctcgtcattgatcgttattcctactctggggtggcattc
tcatctgccaaaggccttgattttgagtggtgcaag------ttctctaa--------ct
----gtgaaaccaaatttggtcaaact-ctcttatatgt-tccactgcagaaagctgcag
aaagaggaggctatggaggagaaagatatgagcgtcttgattttcaaaagaaggttgaag
agaaatatcag-------------------------------------------------
------------------------------------------------------------
--------------------
>PAFTOL008436
------------------------------------------------------------
------------------------------------------------tcaagttcaagg
ggtgctttgattgtcttagaagggttagatcgaagtgggaagacttcacaatcarccaag
ctcctctcctacatagagggtcttggttaccctgctgaattatggcggtttcctgatcga
aatacsaatgttggccaaatgatttcttcgtatctttcgaatcaaacccagttagatgat
caaacaattcacctcttgtacagtgccaatcgmtgggaaaaaagrtccttaatggaagat
aakctgaaatcagggaccactctcgtcrttgatcgttattcctactctggggtggcattc
tcatctgccaaaggccttgatttygagtggtgcaag------gta------aatcttsgg
----cttaattctgctatgttgatggacggatatcctat-atgacctcagaaagctgcag
aaagaggaggctatggaggagaaagatatgagcgtcttgattttcaaaagaaggttgaag
agaaatatcag-------------------------------------------------
------------------------------------------------------------
--------------------
>PAFTOL008439
------------------------------------------------------------
------------------------------------------------tcaagttcaagg
ggtgctttgattgttytagaagggttagatcgaagtgggaagacttcacaatcaaccaag
ctgctctcctacatagagggtcttsgttaccctgctgaattatggcggtttcctgatcga
aataccagtgttggccaaatgatttcttcgtatctttcgaatcaaacccagttagatgat
caaacaattcayctcttgtacagtgccaatcgatgggaaaaaagatccttaatggaagat
aagctgaaatcagggaccactctcatcgttgatcgttattgctactctggggtggcattc
tcatctgccaaaggccttgatttcgagtggtgcaag------gcaccagagaagggattg
----ttagctcctgatktagtcttgt---accttgacat-accaccagagraagctgcrg
aaagaggaggttatggaggagaaagatatgagcgtcttgattttcaaaagaaggttgaag
agaaatatcag-------------------------------------------------
------------------------------------------------------------
--------------------
>PAFTOL008881
------------------------------------------------------------
------------------------------------------------tcaagttcaagg
ggtgctttgattgtcttagaaggkttagatcgaagtgggaagacttcacaatcaaccaag
ctsctctcctacatagagggtcttggttaccctrctgaattatggcggtttcctgatcga
aataccaatgttggccaaatgatttcttcgtatctttcgaatcaaacccakttagatgat
caaacaattcacctcttgtacagtgccaatcgatgggaraaaagatccttaatggaagat
aagctgaaatcagggaccactctcgtcattgatcgttattcctactctggggtggcattc
tcatctgccaaaggccttgatttcgagtggtgcaag------gcaccagagaagggattg
----ctagctcccgatgtagtcttgt---accttgacat-accaccagagraagctgcag
aaagaggaggctatggaggagaaagatatgagcgtcttgattttcaaaagaaggttgaag
agaaatatcag-------------------------------------------------
------------------------------------------------------------
--------------------
>PAFTOL009179
------------------------------------------------------------
------------------------------------------------tcaagttcacgg
ggtgctttgattgtcttagaagggttagatcgaagtgggaagacttcacaatcaaccaag
ctcctctcctacatagagggtcttggttaccctgctgaattatggcggtttcctgatcga
aataccagtgtcggccaaatgatttcttcgtatcttttgaatcaaacccagttagatgat
caaacgattcacctctcctggcgccgagaaccccgacccactcgtgtccctctgtaaggt
aagctgaaatcagggaccactctcgtcgttgatcgttattcctactctggggtagcattc
tcatctgccaaaggccttgatttcgagtggtgcaag------------------------
----gtgaaaccaaatatggtcaaat---tcttatatgt-tccactgcagaaagctgcag
aaagaggaggctatggaggagaaagatatgagcgtcttgattttcaaaagaaggttgaag
agaaatatcaggctcttcgcgacccctcatggaaggta----------------------
------------------------------------------------------------
--------------------
>PAFTOL009181
------------------------------------------------------------
------------------------------------------------------------
------------------------------------------------------------
------------------------------------------------------------
------------------------------------------------------------
------------------------------------------------------------
------------------------------------------------------------
------------------------------------------gcaccagagaagggattg
----ctagctcccgatgtagtcttgt---accttgacat-accaccagagaaagctgcmg
aaagaggaggctatggaggagaaagatatgagcgtcttgattttcaaaagaaggttgaag
agaaatatcaggctcttcgcgacccctcatggaaggta----------------------
------------------------------------------------------------
--------------------
>PAFTOL009183
------------------------------------------------------------
------------------------------------------------------------
------------------------------------------------------------
------------------------------------------------------------
------------------------------------------------------------
------------------------------------------------------------
------------------------------------------------------------
------------------------------------------gcaccagagaagggattg
----ctagctcccgatgtagtcttgt---accttgacat-accaccagagaaagctgcag
aaagaggaggctatggaggagaaagatatgagcgtcttgattttcaaaagaaggttgaag
agaaatatcaggctcttcgcgacccctcatggaaggta----------------------
------------------------------------------------------------
--------------------
>PAFTOL009185
------------------------------------------------------------
------------------------------------------------tcaagttcaagg
ggtgctttgattgtcttagaagggytagatcgaagtgggaagacttcacaatcaaccaag
ctcttctcctacatagagggtcttggttaccctgctgaattatggcggtttcctgatcga
aataccaatgttggccaaatgatttcttcgtatctttcgaatcaaacccagttagrtgat
caaacaattcacctcttgtacagtgccaatcgatgggaaaaaagrtccttaatggaagat
aagctgaaatcagggaccactcttgtcgttgatcgttattcctactctggggtggcgttc
tcatctgccaaaggacttgatttcgagtggtgcaag------------------------
----ctgaaaccaaatatgctcaact---tcttatatgt-tccactgcagaaagctgcag
aaagaggaggctatggaggagaaagatatgagcgtcttgattttcaaaagaaggttgaag
agaaatatcaggctctttgtgacccctcatggaaggta----------------------
------------------------------------------------------------
--------------------
>PAFTOL009187
------------------------------------------------------------
------------------------------------------------tcaagttcaagg
ggtgctttgattgtcttagaagggttagatcgaagtgggaagacttcacaatcaaccaag
ctcctctcctacatggagggtcttggttaccctgctgaattatggcggtttcctgatcga
aataccaatgttggccaaatgatttcttcgtatctttcgaatcaaacccagttagatgat
caaacaattcacctcttgtacagtgccaatcgatgggaaaaaagatccttaatggaagat
aagctgaaatcagggaccactctcatcattgatcgttattcctactctggggtggcattc
tcatctgccaaaggccttgattttgagtggtgcaag------ttctctaa--------ct
----gtgaaaccaactttggtcaaact-ctcttatatgt-tccactgcagaaagctgcag
aaagaggaggctatggaggagaaagatatgagcgtcttgattttcaaaagaaggttgaag
agaaatatcag-------------------------------------------------
------------------------------------------------------------
--------------------
>PAFTOL009189
------------------------------------------------------------
------------------------------------------------tcaagttcaagg
ggtgctttgattgtcttagaagggttagatcgaagtgggaagacttcacaatcaaccaag
ctcctctcctacatagaggrtcttggttaccctgctgaattrtggmggtttcctgatcga
aataccagtgtcgggcacatgatttcttcgtatctttcgaatcaaacccagttagatgat
caaacgattcacctcttgtacagtgccaatcgatgggaaaaaagg---------------
------------------------------------------------------------
------------------------------------------gcaccagagaagggattg
----ctagctcccgatgtagtcttgt---accttgacat-accaccagagaaagctgcag
aaagaggaggctatggaggagaaagatatgagmgtcttgattttcaaaagaaggttgaag
agaaatatcaggctcttcgcgactcctcatggaaggta----------------------
------------------------------------------------------------
--------------------
>PAFTOL009191
------------------------------------------------------------
------------------------------------------------tcaagttcaagg
ggtgctttgattgtcttagaagggttagatcgaagtgggaagacttcacaatcaaccaag
ctcctctcctacatagagggtcttggctaccctgctgaattgtggcggtttcctgatcga
aataccagtgtcgggcaaatgatttcttcgtatctttcgaatcaaacccagttagatgat
caaacgattcacctcttgtacagtgccaatcgatgggaaaaaagrtccttaatggaagat
aagctgaaatcagggaccactctcgtcgttgatcgttattcctactctggggtggcattc
tcatctgccaaaggccttgatttcgagtggtgcaag------gcaccagagaagggattg
----ctagctcccgatgtagtcttgt---accttgacat-accaccagagaaagctgcag
aaagaggaggctatggaggagaaagatatgagcrtcttgattttcaaaagaaggttgaag
agaaatatcag-------------------------------------------------
------------------------------------------------------------
--------------------
>PAFTOL009193
------------------------------------------------------------
---------------------------------------------------agttcaagg
ggcgctttgattgtcttagaagggttagatcgaagtgggaagacttcacaatcaaccaar
ctcctctcctayatamagggtcttggttaccctgctgaattatggcggtttcctgatcga
aataccaatgttggtcaaatgatttcttcgtatcttttgaatcaaacccagttagatgat
cagacaattcacctcttgtacagtgccaatcgatgggaaaaragg---------------
------------------------------------------------------------
------------------------------------------------------------
-------------------------------ttatatgt-tccactgcagaaagctgcrg
aaagaggaggctatggaggagaaagatatgagcgtcttgattttcaaargaaggttgaag
agaaatatcaggctcttcgcgacccctcatggaaggta----------------------
------------------------------------------------------------
--------------------
>PAFTOL009195
------------------------------------------------------------
------------------------------------------------tcaagttcaagg
ggtgctttgattgtcttagaagggttagatcgaagtgggaagacttcacaatcaaccaag
ctcctctcctacatagagggtcttggttaccctgctgaattgtggcggtttcctgatcga
aataccagtgtcggccaaatgatttcttcgtatcttttgaatcaaacccagttagatgat
caaacgattcacctcttgtacagtgccaatcgatgggaaaaaagatccttaatggaagat
aagctgaaatcagggaccactctcgtcgttgatcgttattcctactctggggtggcattc
tcatctgccaaaggccttgatttcgagtggtgcaag------gcaccagagaagggattg
----ctagctcccgatgtagtcttgt---accttgacat-accaccagagaaagctgcag
aaagaggaggctatggaggagaaagatatgagcgtcttgattttcaaaagaaggttgaag
agaaatataag-------------------------------------------------
------------------------------------------------------------
--------------------
>PAFTOL009197
------------------------------------------------------------
------------------------------------------------tcaagttcaagg
ggtgctttgattgtcctagaagggttagatcgaagtgggaagacttcacaatcaaccaag
ctcctctcctacatagagggtcttggttaccctgctgaattgtggcggtttcctgatcga
aataccagtgtcggccaaatgatttcttcgtatcttttgaatcaaacccagttagatgat
caaacgattcacctcttgtacagtgccaatcgatgggaaaaaagg---------------
------------------------------------------------------------
------------------------------------------------------------
-------------------------------ttatatgt-tccactgcagaaagctgcag
aaagaggaggctatggaggagaaagatatgagcgtcttgattttcaaaagaaggttgaag
agaaatatcaggctcttcgcgacccctcatggaaggta----------------------
------------------------------------------------------------
--------------------
>PAFTOL009199
------------------------------------------------------------
------------------------------------------------tcaagttcaagg
ggtkctttgattgtcttagaagggttagatcgaagtgggaagacttcacaatcaaccaag
ctyctctcctacatagagggtcttggttaccctgctgaattrtggmggtttcctgatcga
aataccagtgtcggccaaatgatttcttcgtatctwttgaatcaaacccagttagatgat
caaacgattcacctcttgtacagtgccaatcgatgggaaaaaagatccttaatggaagat
aagctgaaatcagggaccactctcgtygttgatcgttattcctactctggggtggcattc
tcatctgc----------------------------------------------------
------------------------------cttatatgt-tccactgcagaaagctgcag
aaagaggaggctatggaggagaaagatatgagcgtcttgattttcaaaagaaggttgaag
agaaatatcaggctcttcgcgacccctcatggaaggta----------------------
------------------------------------------------------------
--------------------
>PAFTOL009203
------------------------------------------------------------
------------------------------------------------tcaagttcaagg
ggtgctttgattgtcctagaagggttagatcgaagtgggaagacttcacaatcaaccaag
ctcctctcctacatagagggtcttggttaccctgctgaattatggaggtttcctgatcga
aataccagtgtggggcaaatgatttcttcgtatctttcgaatcaaacccagttagatgat
caaacgattcacctcttgtacagtgccaatcgatgggaaaaaagg---------------
------------------------------------------------------------
------------------------------------------------------------
------------------------att-ctcttatatgt-tccactgcagaaagctgcag
aaagaggaggctatggaggagaaagatatgagcgtcttgattttcaaaagaaggttgaag
agaaatatcag-------------------------------------------------
------------------------------------------------------------
--------------------
>PAFTOL009207
------------------------------------------------------------
------------------------------------------------tcaagttcaagg
ggtgctttgattgttktagaagggttagatcgaagtgggaagacttcacaatcaaccaag
ctgctctcctacwtagagggccttggttaccctgctgaattatggyggtttcctgatcga
aatactag----------------------------------------------------
------------------------------------------------------------
---------------------------actggtttctgttctc-----------------
------------------------------------------gcaccagagaagggattg
----ctagctccygatgtagtcttgt---accttgacat-accaccagagaaagctgcag
aaagaggaggttatggaggtgaaagatatgaacgtcttgattttcagaagaargttgaag
agaaatatcaggctcttcgtgacccctcatggaaggta----------------------
------------------------------------------------------------
--------------------
>PAFTOL009209
------------------------------------------------------------
------------------------------------------------tcaagttcaagg
ggtgctttgattgtcttagaagggttagatcgaagtgggaagacttcacaatcaaccagg
ctcctctcctacatagagggtcttggttaccctgctgaattagggcggtttcctgatcga
aataccaatgttggccaaatcatttcttcgtatctttcgaatcaaacccagttagatgat
caaacaattcacctcttgtacagtgccaatcgatgggaaaaaagatccttaatggaagat
aagctgaaatcagggaccactctcgtcattgatcgttattcctactctggggtggcattc
tcatctgccaaaggccttgattttgagtggtgcaag------ttctctaa--------ct
----gtgaaaccaaatttggtcaaact-ctcttatatgt-tccactgcagaaagctgcag
aaagaggrggctatggaggagaaagatatgagcgtcttgattttcaaaagaaggttgaag
agaaatatcag-------------------------------------------------
------------------------------------------------------------
--------------------
>PAFTOL009215
------------------------------------------------------------
------------------------------------------------tcaagttcacgg
ggtgctttgattgtcctagaagggttagatcgaagtgggaagacttcacaatcaaccaag
ctcctctcctacatagagggtcttggttaccctgctgaattgtggcggtttcctgatcga
aaaaccagtgtcggccaaatgatttcttcgtatcttttgaatcaaacccagttagatgat
caaacgattcacctcttgtacagtgccaatcgatgggagaaaagg---------------
------------------------------------------------------------
------------------------------------------gcacccgagaagggattg
----ctagctcccgatgtagtcttgt---accttgacat-accaccagagaaagctgcag
aaagaggaggctatggaggagaaagatatgagcgtcttgattttcaaaagaaggttgaag
agaaatatcaggctcttcgcgacccctcatggaaggta----------------------
------------------------------------------------------------
--------------------
>PAFTOL009217
------------------------------------------------------------
------------------------------------------------tcaagttcaagg
ggtgctttgattgtcctagaagggttagatcgaagtgggaagacttcacaatcaaccaag
cttctctcctacatagagggtcttggttaccctgctgaattgtggcggtttcctgatcga
aataccagtgtcggccaaatgatttcttcgtatcttttgaatcaaacccagttagatgat
caaacgattcacctcttgtacagtgccaatcgatgggaaaaaagg---------------
------------------------------------------------------------
------------------------------------------------------------
-------------------------------ttatatgt-tccactgcagaaagcggcag
aaagaggaggctatggaggagaaagatatgagcgtcttgattttcaaaagaaggttgaag
agaaatatcaggctcttcgcgacccctcatggaaggta----------------------
------------------------------------------------------------
--------------------
>PAFTOL009219
------------------------------------------------------------
---------------------------------------------------agttcaagg
ggtgctttgattgtcttagaagggttagatcgaagtgggaagacttcacaatcaaccaag
ctcctctcctacatagagggtcttggttaccctgctgaattgtggcggtttcctgatcga
aataccagtgtcggccaaatgatttcttcgtatcttttgaatcaaacccagttagatgat
caaacgattcacctcttgtacagtgccaatcgatgggaaaaaagrtccttaatggwagat
aagctgaaatcagggaccactctcgtcgttgatcgttattcctactctggggtggcattc
tcatctgccaaaggccttgatttcgagtggtgcaag------------------------
----gtgaaaccmaatatggtcaaat---tcttatatgt-tccrctgcagaaagctgcag
aaagaggaggctatggaggagaaagatatgagcgtcttgattttcaaaagaaggttgaag
agaaatatcaggctcttcgcgacccctcatggaaggta----------------------
------------------------------------------------------------
--------------------
>PAFTOL009221
------------------------------------------------------------
------------------------------------------------tcaagttcaagg
ggtgctttgattgtcttagaagggttagatcgaagtgggaagacttcacaatcaaccaag
ctcctctcctacatagaggggcttggttaccctgctgaattatggcggtttcctgatcga
aayactaatgttggccaaatgatttcttcgtatctttcgaatcacacccagttagatgat
caaacaattcaccttttgtacagtgcaaatcgatgggaaaaaagatccttaatggaagat
aagctgaaatcagggacgactctcgtcgttgatcgttattcctactctggggtggcattc
tcatctgccaaaggccttgatttcgagtggtgcaag------------------------
-----tgaaaccaaatatggtcaatt--ctcttatatgt-tccactgcagaaagctgcag
aaagaggaggctatggaggagaaagatatgagcrtcttgattttcaaaagaaggttgaag
agaaatatcaggctcttcgcgacccctcatggaaggta----------------------
------------------------------------------------------------
--------------------
>PAFTOL009223
------------------------------------------------------------
------------------------------------------------tcaagttcaagg
ggtgctttgattgtcttagaagggttagatcgaagtgggaagacttcacaatcaaccaag
ctyctctcctacatagagggtcttggttaccctgctgaattgtggcggtttcctgatcga
aataccagtgtcggccaaatgatttcytcgtatcttttgaatcaaacccagttagatgat
caaacgattcacctcttgtacagtgccaatcgatgggaaaaaagatccttaatggaagat
aagctgaaatcagggaccactctcgtcgttgatcgttattcctactctggggtggcattc
tcatctgccaaaggccttgatttcgagtggtgcaag------ttctctaa--------ct
----gmgaaaccaaatatggtcaaatt-ctcttatatgt-tccactgcagaaagctgcag
aaagaggaggctatggaggagaragatatgagcgtcttgattttcaaaagaaggttgaag
agaaatatcag-------------------------------------------------
------------------------------------------------------------
--------------------
>PAFTOL009225
------------------------------------------------------------
------------------------------------------------tcaagttcaagg
ggtgctttgattgtcytagaagggttagatcgaagtgggaagacttcacaatcaaccaag
ctyctctcctwcatagagggtcttggttaccctgctgaattgtggcggtttcctgatcga
aataccagtgtcggccaaatgatttcytcgtatcttttgaatcaaacccagttagatgat
caaacgattcacctcttgtacagtgccaatcgatgggaaaaaagatccttaatggaagat
aagctgaaatcagggaccactctcgtcgttgatcgttattcctactctggggtggcattc
tcatctgccaaaggcctt------------------------gcacccgagaagggattg
----ctagctcccgatgtagtcttgt---accttgacat-accaccagagaaagctgcag
aaagaggaggctatggaggagaaagatatgagcgtcttgattttcaaaagaaggttgaag
agaaatatcaggctcttcgcgacccctcatggaaggta----------------------
------------------------------------------------------------
--------------------
>PAFTOL009227
------------------------------------------------------------
------------------------------------------------tcaagttcaagg
ggtgctttgattgtcttagaagggttagatcgaagtgggaagacttcacaatcaaccaag
ctcctctcctacatagagggtcttggttaccctgctgagttrtggaggtttcctgatcga
aayaccagtgtggggcaaatgatttcttcgtatctttygaatcaaacccagttrgatgat
caaacgattcacctcttgtacagtgccaatcgatgggaacaaagatccttaatggaagat
aagctgaaatcagggaccactctcgtcgttgatcgttattcttactctggggtggcattc
tcatctgccaaaggcctt------------------------gctccagagaagggattg
----ctagctccagatgtagtcttgt---accttgacat-accaccagagaaagctgcag
aaagaggaggctatggaggagaaagatatgagcgtcttgattttcaaaagaaggttgaag
agaaatatcaggctcttcgcgacccctcatggaaggta----------------------
------------------------------------------------------------
--------------------
>PAFTOL009229
------------------------------------------------------------
------------------------------------------------tcaagttcaagg
ggtgctttgattgtcttagaagggttagatcgaagtgggaagacttcacaatcaaccaag
ctcctctcctacatagagggtcttggttaccctgctgaattatggcggtttcctgatcga
aataccaatgttggtcaaatgatttcttcgtatctttcgaatcaaacccagttagatgat
cagacaattcacctcttgtacagtgccaatcgatgggaaaaaagrtccttaatggaagat
aagctgaaatcagggaccactcttgtcgttgatcgttattcttactctggggtggcattc
tcatctgccaaaggcctt------------------------gcaccagagaagggattg
----ctaactcccgatgtagtcttgt---accttgacat-accaccagagaaagctgcag
aaagaggaggctatggaggagaaagatatgagcgtcttgattttcaaaagaaggttgaag
agaaatatcaggctcttcgcgacccctcatggaaggta----------------------
------------------------------------------------------------
--------------------
>PAFTOL009231
------------------------------------------------------------
------------------------------------------------------------
------------------------------------------------------------
------------------------------------------------------------
------------------------------------------------------------
------------------------------------------------------------
------------------------------------------------------------
------------------------------------------------------------
-------------------------------ttatatgt-tccactgcagaaagctgcag
aaagaggagggtatggaggagagagatatgagcgtcttgattttcaaaagaaggttgaag
agaaatatcaggctcttcgcgacmcctcatggaaggta----------------------
------------------------------------------------------------
--------------------
>PAFTOL009233
------------------------------------------------------------
------------------------------------------------tcaagttcaagg
ggtgctttgattgtcttagaagggttagatcgaagcgggaagacttcacaatcagctaag
ctcctctcctacatagagggtcttggttaccccgctgaatcatggcggtttcctgatcga
aataccaatgttggccaaatgatttcttcgtatctttcgaatcaaacccagttagatgat
caaacaattcacctattgtacagtgccaatcgatgggaaaaragatccttaatggaagat
aagctgaaatcagggaccactctcgtcgttgatcgttattyctactctggggtggcattc
tcatctg-----------------------------------------------------
-----------------------------ycttatatat-tycacygcagaaagctgcag
aaagaggaggttatggaggagaaagatatgagcgtcttgattttcagaagaaagttgaag
agaagtaccaggctcttcgtgacccctcatggaaggta----------------------
------------------------------------------------------------
--------------------
>PAFTOL009235
------------------------------------------------------------
------------------------------------------------tcaagttcaagg
ggtgctttgattgttttagaagggttagatcgaagtgggaagacttcacaatcaaccaag
ctgctctcctacatagagggtctcggttaccctgctgaattatggcgttttcctgatcga
aataccagtgttggccaaatgatttcttcgtatctttcgaatcaaacccagttagatgat
cagacaattcacctcttgtactgtgccaaccgatgggaaaaaagg---------------
------------------------------------------------------------
------------------------------------------gcaccagagaagggattg
----ctagctcctgatttagtcctgt---accttgacat-accaccagagaaagctgcag
aaagaggaggttatggaggtgaaagatatgaacgtcttgattttcagaagaaggttgaag
agaaatatcaggctcttcgtgacccctcatggaaggtactc-------------------
------------------------------------------------------------
--------------------
>PAFTOL009237
------------------------------------------------------------
---------------------------------------------------------agg
ggtgctttgattgttttagaagggttagatcgaagtgggaagacttcacaatcaaccaag
ctgctctcctacatagaggatctcggttaccctgctgaattatggcgttttcctgatcga
aacaccagtgttggccaaatgatttcttcgtatctttcgaatcaaacccagttagatgat
cagacaattcacctcttgtactgtgccaaccgatgggaaaaaagg---------------
------------------------------------------------------------
------------------------------------------------------------
-------------------------------ttatatgt-tccactgcagaaagctgcag
aaagaggaggttatggaggtgaaagatatgaacgtcttgattttcagaagaaggttgaag
agaaatatcaggctcttcgcgacccctcatggaaggtactc-------------------
------------------------------------------------------------
--------------------
>PAFTOL009239
------------------------------------------------------------
------------------------------------------------tcaagttcaagg
ggtgctttgattgtcttagaagggttagatcgaagtgggaagacttcacaatcaaccaag
ctcctctcctacatagagggtcttggttaccctgctgaattatggcggtttcctgatcga
aataccaatgttggccaaatgatttcttcgtatctttcgaatcaaacccagttagatgat
caaacaattcacctcttgtacagtgccaatcgatgggaaaaaagatccttaatggaagat
aagctgaaatcagggaccactctcgtcgttgatcgttattcctactctggggtggcattc
tcatctgccaaaggccttgattttgagtggtgcaag------gcaccagagaagggattg
----ctagctcccgatgtagtcttgt---accttgacat-accaccagagaaagccgcag
aaagaggaggctatggaggagaaagatatgagcgtcttgattttcaaaagaaggttgaac
agaaatatcag-------------------------------------------------
------------------------------------------------------------
--------------------
>PAFTOL009241
------------------------------------------------------------
------------------------------------------------tcaagttcaagg
ggtgctttgattgtcttagaagggttagatcgaagtgggaagacttcacaatcaaccaag
ctyctctcctacatagagggtcttggttaccctgctgaattgtggcggtttcctgatcga
aataccagtgtcggccaaatgatttcttcgtatcttttgaatcaaacccagttagatgat
caaacgattcacctcttgtacagtgccaatcgatgggaaaaaaggcaggcaccagagaag
ggattg------------------------------------------------------
------------------------------------------------------------
----ctagctcccgatgtagtcttgta---ccttgacat-accaccagagaaagccgcag
aaagaggaggctatggaggagaaagatatgagcgtcttgattttcaaaagaaggttgaag
agaaatatcag-------------------------------------------------
------------------------------------------------------------
--------------------
>PAFTOL009243
------------------------------------------------------------
---------------------------------------------------agttcaagg
ggtgctttgattgtcttagaagggttagatcgaagtgggaagacttcacaatcagccaag
ctcctctcctacatagagggtcttggttgccctgctgaattatggcggtttcctgatcga
aatactaatgttggccaaatgatttcttcgtatctttcgaatcaaacccagttagatgat
caaacgattcacctcttgtacagtgccaatcgatgggaaaaaagatccttaatggaagat
aggctgaaatcagggaccactcttgtcattgatcgttattcctactctggggtggcattc
tcatctgccaaaggccttgattttgagtggtgcaag------------------------
-------------------------------ttatatgt-tccactgcagaaagctgcag
aaagaggaggctatggaggagaaagatatgagcgtcttgattttcaaaagaaggttgaag
agaaatatcag-------------------------------------------------
------------------------------------------------------------
--------------------
>PAFTOL009245
------------------------------------------------------------
------------------------------------------------tcaagttcaagg
ggtgctttgattgtcttagaaggtttagatcgaagtgggaagacttcacaatcaaccaag
ctcctctcctacatggagggtcttggtttccctgctgaattatggcggtttcctgatcga
aataccaatgttggccaaatgatttcttcgtatctttcgaatcaaacccagttagatgat
caaacaattcacctcttgtacagtgccaatcgatgggaaaaaagatccttaatggaagat
aagctgaaatcagggaccactctcgtcattgatcgttatgcctactctggggtggcattc
tcatctgccaaaggcctt------------------------gcaccagagaagggtttg
----ctagcccccgatgtagtcttgt---accttgacat-accaccagagaaagctgcag
aaagaggaggctatggaggagaaagatatgagcgtcttgattttcaaaagaaggttgaag
agaaatatcaggctcttcgtgacccctcatggaaggta----------------------
------------------------------------------------------------
--------------------
>PAFTOL009249
------------------------------------------------------------
------------------------------------------------tcaagttcaagg
ggtgctttgattgtcttagaagggttagatcgaagtgggaagacttcacaatcaaccaag
ctcctctcctacatagarggtcttggttaccctactgaattatggcgatttcctgatcga
aataccaatgttggccaaatgatttcttcgtatctttcgaatcaaacccagttagatgat
caaacaattcacctcttgtacagtgccaatcgatgggaaaaaagg---------------
------------------------------------------------------------
------------------------------------------------------------
-------------------------------ttatatgt-tccactgcagaaagctgcag
aaagaggaggctatggaggagaaagatatgagcgtcttgattttcaaaagaaggttgaag
agaaatatcaggctcttcgcgacccctcatggaaggta----------------------
------------------------------------------------------------
--------------------
>PAFTOL009251
------------------------------------------------------------
------------------------------------------------tcaagttcaagg
ggtgctttgattgtcttagaagggttagatcgaagtgggaagacttcacaatcaaccaag
ctcctctcctacatggagggtcttggttaccctgctgaattatggcggtttcctgatcga
aataccaatgttggccaaatgatttcttcgtatctttcgaatcaaacccagttagatgat
caaacaattcacctcttgtacagtgccaatcgatgggaaaaaagg---------------
------------------------------------------------------------
------------------------------------------------------------
-------------------------------ttatatgt-tccactgcagaaagctgcag
aaagaggaggctatggaggagagagatatgagcgtcttgattttcaaaagmaggttgaag
agaaatatcaggctcttcgcgacccctcatggaaggta----------------------
------------------------------------------------------------
--------------------
>PAFTOL009253
------------------------------------------------------------
------------------------------------------------tcaagttcaagg
ggtgctttgattgttttagaagggttagatcgaagtgggaagacttcacaatcaaccaag
ctgctctcctacatagagggtctcggttaccctgctgaattatggcgttttcctgatcga
aataccagtgttggccaaatgatttcttcgtatcttttgaatcaaacccagttagatgat
cagacaattcacctcttgtacagtgccaaccgatgggaaaaaaggct--------aaaat
acg---------------------------------------------------------
------------------------------------------------------------
-----------------------------tctyatatgt-tccactgcagaaagctgcag
aaagaggaggttatggaggtgaaagatatgaacgtcttgattttcagaagaaggttgaag
agaaatatcgggctcttcgtgacccctcatggaaggtactt-------------------
------------------------------------------------------------
--------------------
>PAFTOL009255
------------------------------------------------------------
------------------------------------------------tcaagttcaagg
ggtgctttgattgtcctagaagggttagatcgaagtgggaagacttcacaatcaaccaag
ctcctctcctacatagagggtcttggttaccctgctgaattatggcggtttcctgatcga
aatactaatgttggccaaatgatttcttcgtatctttcgaatcaaacccagttagatgat
caaacaattcacctcttgtacagtgccaatcgatgggaaaaaagatccttaatggaagat
aggctgaaatcagggaccactctcgttgttgatcgttattcctactctggggtggcattc
tcatctgccaaaggccttgatttcgagtggtgcaag------------------------
----gtgaaaccaaatatggtcaaat---tcttatacgt-tccactgcagaaagctgcag
acagaggaggctatggaggagaaagatatgagcgtcttgattttcaaaagaaggttgaag
agaaatatcaggctcttcgcgacccctcatggaaggta----------------------
------------------------------------------------------------
--------------------
>PAFTOL009257
------------------------------------------------------------
------------------------------------------------tcaagttcaagg
ggtgctttgattgtcttagaagggttagatcgaagtgggaagacttcacaatcaaccaag
ctcctctcctacatagagggtcttggttaccstgctgaattatggcggtttcctgatcga
aatactaatgttggccaaatgatttcttcgtatctttcgaatcaaacccagttagatgat
caaacaattcacctcttgtacagtgccaatcgatgggaaaaaagatccttaatggaagat
aagctgaaatcagggaccactctcgtcgttgatcgttattcctactctggggtggcattc
tcatctgccaaaggcctt------------------------gcaccagagaagggattg
----ctagctcccgatgtagtcttgt---accttgacat-accaccagagaaagctgcag
acagaggaggctatggaggagaaagatatgagcgtcttgattttcaaaagaaggttgaag
agaaatatcaggctcttygcgacccctcatggaagattattgatgcctgcttatcaatgg
aagaagtccagaaacagctgagggaacatgtgatggattgcatcacaagttgtgaaaatc
ggaagcctttgtctcaactg
>PAFTOL009259
------------------------------------------------------------
------------------------------------------------tcaagttcaagg
ggtgckttgattgtcttagaagggttagatcgaagtgggaagacttcacaatccaccaag
ctcctctcctacrtagagggtcttggttaccctgctgaattatggcggtttcctgatcga
aataccaatgttggccaaatgatttcttcgtatctttcgaatcaaacccagttagatgat
caaacaattcacctcttgtacagtgccaatcgatgggaaaaaag----------------
------------------------------------------------------------
------------------------------------------------------------
----------------------------------------------gcagaaagctgcag
aaagaggaggctatggaggagaaagatatgagcgtcttgattttcaaaagaaggttgaag
agaaatatcaggctcttcgtgacccctcatggaaggta----------------------
------------------------------------------------------------
--------------------
>PAFTOL009263
------------------------------------------------------------
------------------------------------------------tcaagttcaagg
ggtgctttgattgtcttagaagggttagatcgaagtgggaagacttcacaatcaasmaag
ctcctctcctrcatagagggtcttggttaccctgctgaattatggcggtttcctgatcga
aataccratgttggccaaatgatttcttcgtatctttcgaatcaaacccagttagatgat
caaacaattcacctcttgtacagtgccaaycgatgggaaaaaaggcag------------
------------------------------------------------------------
------------------------------------------gcaccagagaagggtttg
----ctagcccctgatgtagtcttgt---accttgacat-accaccagagaaagctgcag
aaagaggaggctatggaggagaaaggtatgagcgtcttgattttcaaaagaaggttgaag
agaaatatcag-------------------------------------------------
------------------------------------------------------------
--------------------
>PAFTOL009265
------------------------------------------------------------
------------------------------------------------tcaagttcaagg
ggtgctttgattgtcttagaagggttagatcgaagtgggaagacttcacaatcaaccaag
ctcctctcctacatagagggtctcggttaccctgctgaattatggcggtttcctgatcga
aataccaatgttggccaaatgatttcttcgtatctttcgaatcaaacccagttagatgat
caaacaattcacctcttgtacagtgccaatcgatgggaaaaaagg---------------
------------------------------------------------------------
------------------------------------------------------------
-------------------------------ttatatgt-tccactgcagaaagctgcag
aaagaggaggctatggaggagaaagatatgagcgtcttgattttcaaaagaaggttgaag
agaaatatcaggctcttcgcgacccctcatggaaggta----------------------
------------------------------------------------------------
--------------------
>PAFTOL009267
------------------------------------------------------------
------------------------------------------------tcaagttcaagg
ggtgctttgattgttttagaagggttagatcgaagtgggaagacttcacaatcaaccaag
ctgctctcctacatagagggtcttggttaccctgcggaattatggcggtttcctgatcga
aatactagtgttggccaaatgatttcttcatatctttcgaatcaaacccagttagatgat
caaacaattcacctcttgtatagtgccaaccgatgggaaaaaagg---------------
------------------------------------------------------------
------------------------------------------gcaccagagaaaggattg
----ctcgctcccgatgtagttttgt---accttgacat-accaccasagaaagcygcag
aaagaggaggttatggaggtgaaagatatgaacgtcttgattttcagaaaaaggttgaag
agaaatatcaggctcttcgtgacccctcatggaaggta----------------------
------------------------------------------------------------
--------------------
>PAFTOL009269
------------------------------------------------------------
------------------------------------------------tcaagttcaagg
ggttctttgattgttttagaagggttagatcgaagtgggaagacttcacaatcaaccaag
ctgctctcatacatagagggtcttggttaccctgcggaattatggcggtttcctgatcga
aatactagtgttggccaaatgatttcttcatatctttcgaatcaaacccagttagatgat
caaacaattcacctcttgtatagtgccaaccgatgggaaaaaaggttgctaatggaagat
aagctgaaaacagggaccactctcatcgtcgatcgttattcctactctggggtggcattt
tcgtctgccaaaggcctt------------------------gcaccagagacaggattg
----ctcgctcccgatttagttttgt---accttgacat-accaccagagaaagctgcag
aaagaggaggttatggaggtgaaagatatgaacatcttgattttcagaaaaaggttgaag
agaaatatcaggctcttcgtgacccctcatggaaggta----------------------
------------------------------------------------------------
--------------------
>PAFTOL009271
------------------------------------------------------------
------------------------------------------------tcaagttcaagg
ggtgckttgattgtcttagaagggttagatcgaagtgggaagacttcacaatcaaccarg
ctcctctcctacatagagggtcttggttaccctgctgaattatggcggtttcctgatcgg
aataccaatgttggtcaaatgatttcttcgtatctttcgaatcaaacccagttagatgat
cagacaattcacctcttgtacagtgccaatcgatgggaaaaaagatccttaatggaagat
aagctgaaatcagggaccactctcgtcgttgatcgttattcctactctggggtggcattc
tcatctgccaaaggccttgatttcgagtggtgcaag------------------------
----ctgaaaccaaatatggtcaaat---tcttatatgt-tctactgcagaaagctgcag
aaagaggaggctatggaggagaaagatatgagygtcttgattttcaaaagaaggttgaag
agaaatatcaggctcttcgcgacccctcatggaaggta----------------------
------------------------------------------------------------
--------------------
>PAFTOL009279
------------------------------------------------------------
------------------------------------------------tcaagttcacgg
ggtgctttgattgtcctagaagggttagatcgaagtgggaagacttcacaatcaaccaag
ctcctctcctacatagagggtcttggttaccctgctgaattgtggcggtttcctgatcga
aataccagtgtcggccaaatgatttcttcgtatctttcgaatcaaacccasttagatgat
caaacgattcacctcttgtacagtgccaatcgatgggaaaaaagatccttaatggaagat
aagctraaatcagggaccactctcgtygttgatcgttattcctactctggggtggcattc
tcatctgccaaaggccttgatttcgagtggtgcaag------gcaccagagaagggactg
----ctagctcctgatgtagtcttgt---accttgacat-accaccagagaaagctgcag
aaagaggaggctatggaggagaaagatatgagcgtcttgattttcaaaagaaggtggaag
agaaatatcag-------------------------------------------------
------------------------------------------------------------
--------------------
>PAFTOL009281
------------------------------------------------------------
------------------------------------------------------------
------------------------------------------------------------
------------------------------------------------------------
------------------------------------------------------------
------------------------------------------------------------
------------------------------------------------------------
------------------------------------------------------------
-------------------------------ttatatgt-tccactgcagaaagctgcag
aaagaggaggctatggaggagaaagatatgagcgtcttgattttcaaaagaaggttgaag
agaaatatcaggctcttcgcgacccctcatggaaggta----------------------
------------------------------------------------------------
--------------------
>PAFTOL009283
------------------------------------------------------------
------------------------------------------------tcaagttcaagg
ggtgctttgattgtcctagaagggttagatcgaagtgggaagacttcacaatcaaccaag
ctcctctcctacatagagggtcttggttaccctgctgaattatggaggtttcctgatcga
aataccagtgtcggccaaatgatttcttcgtatcttttgaatcaaacccagttagatgat
caaacgattcacctcttgtacagtgccaatcgatgggaaaaaagg---------------
------------------------------------------------------------
------------------------------------------------------------
-------------------------------ttatatgt-tccactgcagaaagctgcag
aaagaggaggctatggaggagaaagatatgagcgtcttgattttcaaaagaaggttgaag
agaaatatcaggctcttcgcgacccctcatggaaggta----------------------
------------------------------------------------------------
--------------------
>PAFTOL009285
------------------------------------------------------------
------------------------------------------------tcaagttcaagg
ggtgctttgattgttttagaagggttagatcgaagtgggaagacttcacaatcaaccaag
ctgctctcctacatggagggccttggttaccctgctgaattatggcggtttcctgatcga
aatactagtgttggccaaatgatttcttcgtatctttctaatcaaacacagttagatgat
cagacaattcacctcttgtacagtgccaaccgatgggaaaaaaggttgttaatggaagat
aagctgaaaacagggaccactctcatcgtcgatcgttattcctactctggggtggcattt
tcgtctgccaaaggcctt------------------------gcaccagagaagggattg
----ctagctcccgatgtagtcttgt---accttgacat-accaccagagaaagctgcag
aaagaggaggttatggaggtgaaagatatgaacgtcttgattttcagaagaaggttgaag
agaaatatcaggctcttcgtgamccctcatggaaggta----------------------
------------------------------------------------------------
--------------------
>PAFTOL009287
------------------------------------------------------------
------------------------------------------------tcaagttcaagg
ggtgctttgattgtcttagaagggttagatcgaagtgggaagacttcacaatcaaccaag
ctcctctcctacatagagggtcttggttaccctgctgaattatggaggtttccggatcga
aataccagtgtggggcaaatgatttcttcgtatctttcgaatcaaacccagttagrtgat
caaacgattcacctcttgtacagtgccaatcgatgggaaaaaagatccttaatggaagat
aagctgaaatcagggaccactctcgttgttgatcgttattcttactctggggtggcattc
tcatctgccaaaggccttgatttcgagtggtgcaag------gctccagagaagggattg
----ctagctcctgatgtagtcttgt---accttgacat-accaccagagaaagctgcag
aaagaggaggctatggaggagaaagatatgagcrtcttgattttcaraagaaggttraag
agaaatatcag-------------------------------------------------
------------------------------------------------------------
--------------------
>PAFTOL009289
------------------------------------------------------------
------------------------------------------------tcaagttcaagg
ggtgctttgattgtcttagaagggttagatcgaagtgggaagacttcacaatcaaccaag
ctcctctcctacatagagggtcttggttaccctgctgaattatggcggtttcctgatcga
aataccaatgttggtcaaatgatttcttcgtatctttcgaatcaaacccagttagatgat
caaacaattcacctcttgtacagtgccaatcgatgggaaaaaagatccttaatggaagat
aagctgaaatcagggaccactctcgtcattgatcgttattcctactctggggtggcattc
tcatctgc----------------------------------------------------
------------------------------cttatatgt-tccactgcagaaagctgcag
aaagaggaggctatggaggagaaagatatgagcgtcttgattttcaaaagaaggttgaar
agaaatatcaggctcttcacgacccctcatggaaggta----------------------
------------------------------------------------------------
--------------------
>PAFTOL009291
------------------------------------------------------------
------------------------------------------------tcaagttcaagg
ggtgctttgattgtcttagaagggttagatcgaagtgggaagacttcacaatcaaccaag
ctccgctcctacatagagggtcttggttaccctgctgaattatggaggtttcctgatcga
aatacctgtgtggggcaaatgatttcttcgtatctttcgaatcaaacccasttagatgat
caaacgattcacctcttgtacagtgccaatcgatgggaaaaaagatccttaatggaagat
aagctgaaatcagggaccactctcgtcgttgatcgttattcttactctggggtggcattc
tcatctgccaaaggccttgatttcgagtggtgcaag------gctccagagaagggattg
----ctagctcccgatgtagtcttgt---accttgacat-accaccagagaaagctgcag
aaagaggaggctatggaggagaaagatatgagcgtcttgattttcaaaagaaggttgaag
agaaatatcag-------------------------------------------------
------------------------------------------------------------
--------------------
>PAFTOL009293
------------------------------------------------------------
------------------------------------------------tcaagttcaagg
ggtgctttgattgtcttagaagggttagatcgaagtgggaagacttcacaatcaaccaag
ctcctctcctacatagagggtcttggttaccctgctgaattgtggcggtttcctgatcga
aayaccagtgtcggccaaatgatttcttcgtatcttttgaatcaaacccagttagatgat
caaacgattcacctcttgtacagtgccaatcgatgggaaaaaagrtccttaatggaagat
ragctgaaatcagggaccactctcgtcgttgatcgttattcctactctggggtggcatty
tcatctgc----------------------------------------------------
------------------------------cttatatgt-tccactgcagaaagctgcag
aaagaggaggctatggaggagaaagatatgagcktcttgattttcaaaagaaggttgaag
agaaatatcaggctcttygcgacccctcatggaaggta----------------------
------------------------------------------------------------
--------------------
>PAFTOL009295
------------------------------------------------------------
---------------------------------------------------agttcaagg
ggtgctttgattgtcttagaagggttagatcgaagtgggaagacttcacaatcaaccaag
ctcctctcctacatagagggtcttggttaccctgctgaattgtggcggtttcctgatcga
aataccagtgtcggccaaatgatttcttcgtatcttttgaatcaaacccagttagatgat
caaacgattcacctcttgtacagtgccaatcgatgggaaaaaagg---------------
------------------------------------------------------------
------------------------------------------------------------
------------------------------------------------------------
------------------------------------------------------------
------------------------------------------------------------
------------------------------------------------------------
--------------------
>PAFTOL009297
------------------------------------------------------------
------------------------------------------------tcaagttcaagg
ggtgctttgattgtcttagaagggttagatcgaagtgggaagacttcacaatcaaccaar
ctcctctcctacatagagggtcttggttaccctgctgaattatggcggtttcctgatcga
aataccaatgttggccaaatgatttcttcgtatctttcgaatcaaacccagttagatgat
caaacaattcacctcttgtacagtgccaatcgatgggaaaaaagatccttaatggaagat
aagctgaaatcagggaccactctcrtcgttgatcgttattcctactctggggtggcattc
tcatctgccaaaggcctcgatttcgagtggtgcaag------------------------
----gtgaaaccaaatatggtcaaat---tcttatatgt-tccactgcagaaagctacag
aaagaggaggctatggaggcgaaagatatgagcgtcttgattttcaaaagaaggttgaag
agaaatatcaggctcttcgygacccctcatggaaggtactccctcccctgttctcc----
------------------------------------------------------------
--------------------
>PAFTOL009299
------------------------------------------------------------
------------------------------------------------tcaagttcaagg
ggtgctttgattgtcttagaagggttagatcgaagtgggaagacttcacaatcaaccaag
cttctctcctacatggagggtcttggttaccctgctgaattatggcggtttcctgatcga
aataccaatgttggccaaatgatttcttcgtatctttcgaatcaaacccagttagatgat
caaacaattcacctcttgtacagtgccaatcgatgggaaaaaagg---------------
------------------------------------------------------------
------------------------------------------------------------
-------------------------------ttatatgt-tccactgcagaaagctgcag
aaagaggaggctatggagaagaaagatatgagcatcttgattttcaaaagaaggttgaag
agaaatatcaggctcttcgcgacccctcatggaaggta----------------------
------------------------------------------------------------
--------------------
>PAFTOL009301
------------------------------------------------------------
---------------------------------------------------agttcaagg
ggtgctttgattgtcttagaagggttagatcgaagtgggaagacttcacaatcaaccaag
ctcctctcctacatagagggtcttggttaccctactgaattatggcgatttcctgatcga
aataccaatrttggccaaatgatttcttcgtatctttcgaatcaaacccagttagatgat
caaacaattcacctcttgtacagtgccaatcgatgggaaaaaagg---------------
------------------------------------------------------------
------------------------------------------------------------
-------------------------------ttatatgt-tccactgcagaaagctgcag
aaagaggaggctatggaggagaaagatatgagcgtcttgattttcaaaagaaggttgaag
agaaatatcaggctcttcgcgacccttcatggaaggta----------------------
------------------------------------------------------------
--------------------
>PAFTOL009303
------------------------------------------------------------
------------------------------------------------tcaagtttaagg
ggtgctttgattgtcttagaagggttagatcgaagtgggaagacttcacaatcaaccaag
ctcctctcctacatagagggtcttggttaccctgctgaattatggcggtttcctgatcga
aataccaatgttggccaaatgatttcttcgtatctttcgaatcaaacccagttagatgat
caaacaattcacctcttgtacagtgccaatcgatgggaaaaaagg---------------
------------------------------------------------------------
------------------------------------------------------------
-------------------------------ttgtatgt-tccactgcagaaagctgcag
aaagaggaggctatggaggagaaagatatgagcgtcttgattttcaaaagaaggttgaag
agaaatatcaggctcttcgcgacccctcatggaaggta----------------------
------------------------------------------------------------
--------------------
>PAFTOL009311
------------------------------------------------------------
------------------------------------------------aaaagttcaagg
ggtgcgttgattgttctggaagggttagatcgaagtgggaagagctcacaatcaaccatg
cttctctcctacttagcgggtcttggctatcctgctgagttatggcgctttcccgatcga
aatactagtattggccaaatgatttcttcgtatcttttgaataaatcccagttggatgat
caaacaattcacctcttgtacagtgccaatcgatgggaaaaaaggt--------------
------------------------------------------------------------
------------------------------------------------------------
-----------------------------tcttatatgt-tccactgcagaaagctgctg
aaagaggaggctatggaggagaaagatatgagcgtcttgattttcagaagaaggtcgaag
agaaatatcaggctcttcgtgacccctcatggaaggtt----------------------
------------------------------------------------------------
--------------------
>PAFTOL009313
------------------------------------------------------------
---------------------------------------------acgaagagctcaagg
ggsgctctgattgtcwtagaagggttggaycgaagtgggaagagctcacaatcaagtaag
ctgctctcttacttagagggtcttggtkgccytgctgaattatggcgatttccggatcga
aacacgagtgttgggcagatgatctcttcgtatctctcgaatcaatcccatttagatgay
cacwcaattcatctcttgttyagtgctaatcgatgggaaaaaagatcattaatggaagat
aagctgaaaacagggactactctcattgttgatcgctattccttctctggtgtagccttc
tcatctgccaaaggcctggatttcgagtggtgca--------------------------
------------------------------------------------agaaagctgcag
aaagaggyggttacggagaagaaagatatgagcrtmtggattttcagaagaaggtcagag
agaaatatcaggctcttcgtgatgcctcctggaaggta----------------------
------------------------------------------------------------
--------------------
>PAFTOL009315
------------------------------------------------------------
------------------------------------------------------------
------------------------------------------------------------
------------------------------------------------------------
------------------------------------------------------------
------------------------------------------------------------
------------------------------------------------------------
------------------------------------------------------------
-------------------------------------gt-tcccctgcagaaagctgctg
aaagaggaggttatggaggagaaagatacgagcgtcttgattttcagaaaaaggttgaag
agaaatatcgggctcttcatgacccctcatggaaggta----------------------
------------------------------------------------------------
--------------------
>PAFTOL009321
------------------------------------------------------------
---------------------------------------------gcaaagagttcaagg
ggtgctttgattgttttagaagggttagatcgaagtgggaagacctcacaatccactaag
ttggtctcctacttagagggtcttggttaccctgctgaattatggcggtttcctgatcga
aataccagtgttgggcaaatgatttcttcttatcttactaatcaaacccagttgggtgat
caaactattcatctcttgtatagttccaatcggtgggaaaaaagatcattaatggaagat
aaactgaaatcaggcaccagtctcatcgttgatcgttattcctactctggggtggcattc
tcatctgccaaaggccttgattttgagtggtgcaas------------------------
----atgaatccaaatatgcctaaaaacctttaatgttt-tccactgcagaaagctgctg
aaagaggaggttatggaggagaaagatacgagcgtcttgattttcagaagaaggttgaag
agaaatatcgggctcttcgtgacccctcatggaaggta----------------------
------------------------------------------------------------
--------------------
>PAFTOL013501
------------------------------------------------------------
------------------------------------------------tcaagttcacgg
ggtgctttgattgtcttagaagggttagatcgaagtgggaagacttcacaatcagccaag
ctcctctcctacatagagggtcttggttaccctgctgaattatggcggtttcctgatcga
aataccagtgtcggccaaatgatttcttcgtatctttcgaatcaaacccagttagatgat
caaacgattcacctcttgtacagtgccaatcgatgggaaaaaagg---------------
------------------------------------------------------------
------------------------------------------------------------
-------------------------------ttatatgt-tccactgcagaaagctgcag
aaagaggaggctatggaggagaaagatatgagcgtgttgattttcaaaagaaggttgaag
agaaatatcaggctcttcgcaacccctcatggaaggta----------------------
------------------------------------------------------------
--------------------
>SRR5036296
------------------------------------------------------------
------------------------------------------------tcaagttcaagg
ggtgctttgattgtcttagaagggttagatcgaagtgggaagacttcacaatcaaccaag
ctcctatcctacatggagggtcttggttgccctgctgaattatggcggtttcctgatcga
aataccaatgttggccaaatgatttcttcgtatctttcgaatcaaacccagttagatgat
caaacaattcacctcttgtacagtgccaatcgatgggaaaaaagg---------------
------------------------------------------------------------
------------------------------------------------------------
------------------------------------------------------------
------------------------------------------------------------
------------------------------------------------------------
------------------------------------------------------------
--------------------
>SRR5137211
------------------------------------------------------------
---------------------------------------------------------agg
ggtgctttgattgtcttagaagggttagatcgaagtgggaagacttcacaatcaaccaag
ctcctctcctacatggagggtcttggttaccctgctgaattatggcggtttcctgatcga
aataccaatgttggccaaatgatttcttcgtatctttcgaatcaaacccagttagatgat
caaacaattcacctcttgtacagtgccaatcgatgggaaaaaagatccttaatggaagat
aagctgaaatcagggaccactctcgtcattgatcgttatgcctactctggggtggcattc
tcatctgccaaaggcctcgattttgagtggtgcaag------ttctctaa--------ct
----gtgaaaccaaatttggtcaaact-ctcttatatgt-tccactgcagaaagctgcag
aaagaggaggctatggaggagaaagatatgagtgtcttgattttcaaaagaaggttgaag
agaaatatcaggctcttcgcgacccctcatggaaggta----------------------
------------------------------------------------------------
--------------------
>SRR5137212
------------------------------------------------------------
------------------------------------------------------------
------------------------------------------------------------
------------------------------------------------------------
------------------------------------------------------------
------------------------------------------------------------
------------------------------------------------------------
------------------------------------------------------------
-------------------------------ttatatgt-tccactgcagaaagctgcgg
aaagaggaggttatggaggcgaaagatatgagcgtcttgattttcaaaagaaggttgaag
agaaatatcaggctcttcgtgacccctcatggaaggtacccccagggcttctttctcta-
------------------------------------------------------------
--------------------
>SRR7905849
------------------------------------------------------------
------------------------------------------------tcaagttcaagg
ggtgctttgattgttttagaagggttagatcgaagtgggaagacttcacaatcaaccatg
ttgctctcctacataaagggtcttggttaccctgctgaattatggcggtttcctgatcgg
aataccaatgttgggcaaatgatttcttcgtatctttcgaatcaaacccagttagatgat
caaacaattcacctcttgtacagtgccaatcgatgggaaaaaaggtcgttaatggaagat
aagctgaaaacggggaccattctcatcatcgatcgctattcctactctggggtggcattt
tcatctgcc---------------------------------gcaccagagaagggattg
----ctagctcccgatgtagtcttgt---accttgacat-accaccagagaaagctgcgg
aaagaggaggttatggaagcgaaagatatgagcgtcttgattttcagaagaaggttgaag
agaaatatcaggctcttcgtgacccctcatggaagattattgatgcctgtttatcaatgg
aagaagtccagaaacagctgagggaacatgtgatggattgtatcagaagttgtcaaaatg
agaaacctttgtctcagctg
>SRR7905861
------------------------------------------------------------
------------------------------------------------tcaagttcaagg
ggtgctttgattgtcttagaagggttagatcgaagtgggaagacttcacaatcaaccaag
ctcctctcctacatagagggtcttggttaccctgctgaattagggcggtttcctgatcga
aataccaatgttggccaaatcatttcttcgtatctttcgaatcaaacccagttaaatgat
caaacaattcacctcttgtacagtgccaatcgatgggaaaaaagatccttaatggaagat
aagctgaaatcwgggaccactctsgtcattgatcgttattcctactctggggtggcattc
tcatctgccaaaggccttgattttgagtggtgyaag------gcaccagagaagggtttg
----ctagctccygatgtagtcttgt---accttgacat-accaccagagaaagctgcag
aaagaggaggctatggaggagaaagatatgagcgtctggattttcaaaagaaggttgaag
agaaatatcag-------------------------------------------------
------------------------------------------------------------
--------------------
>SRR7905862
------------------------------------------------------------
------------------------------------------------tcaagttcaagg
ggtkctttgattgttttagaagggttagatcgaagtgggaagacttcacaatcaaccaag
ctgctctcctacatagagggtcttggttaccctgctgaattatggcggtttcctgatcga
aayacyagtgttggccraatgatttcttcgtatctttcgaatcaaacccagttagatgat
caaacaattcacctcttgtatagtgccaaccgatgggaaaaaaggttgctaatggaagat
aagctgaaaacagggaccactctcattgtcgatcgttattcctactctggggtggcattt
tcgtctgccaaaggccttgattttgagtggtgcaag------gcaccagagaaaggattg
----cttgctcccgatgtagttttgt---accttgacat-accaccwgagaaagctgcag
aaagaggaggttatggaggtgaaagatatgaacgtcttgattttcagaagaaggttgaag
agaaatatcag-------------------------------------------------
------------------------------------------------------------
--------------------
>SRR8327214
------------------------------------------------------------
------------------------------------------------tcaagttcaagg
ggtgctttgattgtcttagaagggttagatcgaagtgggaagacttcacaatcaaccaag
ctcctctcctacatagagggtcttggttaccctgctgaattatggcggtttcctgatcga
aataccaatgttggtcaaatgatttcttcgtatctttcgaatcaaacccagttagatgat
caaacaattcacctcttgtacagtgccaatcgatgggaaaaaagatccttaatggaagat
aagctgaaatcagggaccactctcgtcattgatcgttattcctactctggggtggcattc
tcatctgccaaaggccttgattttgagtggtgcaag------gcaccagagaagggtttg
----ctagctcccgatgtagtcttgt---accttgacat-accaccagagaaagctgcag
aaagaggaggctatggaggagaaagatatgagcgtcttgattttcaaaagaaggttgaar
agaaatatcag-------------------------------------------------
------------------------------------------------------------
--------------------
