# Supplementary material for: Phylogenomics and classification of Cactaceae based on hundreds of nuclear genes
Source: Plant Syst Evol. 2025 Aug 11;311(5):28. doi: 10.1007/s00606-025-01948-z (PMC12339657; doi:10.1007/s00606-025-01948-z)
Supplement: Supplementary file 4 — Online Resource 4: Containing alignments and RAxML gene trees for all included loci and all phylogenetic datasets (ZIP 10372 KB) [file 606_2025_1948_MOESM4_ESM.zip › de Vos et al_ESM_4/ESM_data_alignments/QCP/5460_consensus.mafft.fasta]

>PAFTOL004547
------------------------------------------------------------
------------------------ctgaaggagcttgagaagttggggccaaagaaaggt
gtcatcagccagtcagtgaaggatgttatccaaagtcttgtggatgatgaccttgtattg
aaagacaagattggaagttctgta------------------------------------
------------------------------------------------------------
------------------------------------------------------------
---------------------------------------------------------
>PAFTOL004551
---tcgaagaagagaggtctttcgctggaagagaagcgtgagaagatgcttcagatcttt
tatgaatcacaagacttcttccttctgaaggagcttgagaagttggggccaaagaaaggt
gtcatcagccagtcagtgaaggatgttatccaragtcttgtggatgatgacctcgtactg
aaggacaagattggaagttctata----tacttttggagtcttcctagc-----------
------------------------------------------------------------
------------------------------------------------------------
---------------------------------------------------------
>PAFTOL004552
------------------------------------------------------------
------------------ttccagctgaaggagcttgagaagttggggccgaagaaaggc
gtcatcagccagtcagtgaaggatgttatccaaagtcttgtggatgatgaccttgtattg
aaggacaagattggaagttctgta------------------------------------
------------------------------------------------------------
------------------------------------------------------------
---------------------------------------------------------
>PAFTOL004553
---tcaaagaagagaggtctttcactagaagagaagcgtgagaagatgcttcagatcttt
tatgaatcacaagacttcttccttctgaaggagcttgagaagttggggccaaagaaaggt
gtcatcagccagtcagtgaaggatgttatccaaagtcttgtggatgatgaccttgtattg
aaagacaagattggaagttctgta------------------------------------
------------------------------------------------------------
------------------------------------------------------------
---------------------------------------------------------
>PAFTOL004554
---tcagagaagagaggtctttcactagaagagaagcgtgagaagatgcttcagatcttt
tatgaatcacaagacttcttccttctgaaggagcttgagaagttggggccgaagaaaggc
gtcatcagccagtcagtgaaggatgttatccaaagtcttgtggatgatgaccttgtattg
aaggacaagattggaagttctata----tacttatggagtcttcctagcacagctggaaa
tcaggtaaaa--------------------------------------------------
------------------------------------------------------------
---------------------------------------------------------
>PAFTOL004555
---tcaaagaagagaggtctttcactagaagagaagcgtgagaagatgcttcagatcttt
tatgaatcacaagacttctttcttctgaaggagcttgagaagttggggccaaagaaaggt
gtcatcagccagtcagtgaaggatgttatccaaagtcttgtggatgatgaccttgtattg
aaagacaagattggaagttctata----tacttttggagccttcctagcacagctggaaa
tcaggtaaaa--------------------------------------------------
------------------------------------------------------------
---------------------------------------------------------
>PAFTOL004556
------------------------------------------------------------
------------------ttccagctgaaggagcttgagaagttggggccaaagaaaggt
gtcatcagccagtcagtgaaggatgttatycaaagtctygtggatgatgaccttgtattg
aaggacaagattggaagttctgta------------------------------------
------------------------------------------------------------
------------------------------------------------------------
---------------------------------------------------------
>PAFTOL004560
---tcaaagaagagaggtctttcactagaagagaagcgtgagaagatgcttcagatcttt
tatgaatcacaagacttcttccttctgaaggagcttgagaagttggggccgaagaaaggc
gtcatcagccagtcagtgaaggatgttatccaaagtcttgtggatgatgaccttgtattg
aaggacaagattggaagttctata----tacttttggagtcttcctagcacagctggaaa
tcaggtaaaa--------------------------------------------------
------------------------------------------------------------
---------------------------------------------------------
>PAFTOL004561
---tcgaagaagagaggtctttcgctggaagagaagcgtgagaagatgcttcagatcttt
tatgaatcacaagacttcttccttctgaaggagcttgagaagttgggcccaaagaaaggt
gtcatcagccagtcagtgaaggatgttatccaaagtcttgtggatgatgacctcgtattg
aaggacaagattggaagttccata----tacttttggagtcttcctagcacagctggaaa
tcaggtaagggaaa--cttatagg------------------------------------
------------------------------------------------------------
---------------------------------------------------------
>PAFTOL004562
------------------------------------------------------------
------------------ttccagctgaaggagctagagaagttggggccaaagaaaggc
gtcatcacccagtcagtgaaggatgttatccaaagtcttgtggatgatgaccttgtattg
aaggacaagattggaagttctgta------------------------------------
------------------------------------------------------------
------------------------------------------------------------
---------------------------------------------------------
>PAFTOL004563
cagtcaaagaagagaggtctttcactagaagagaagcgtgagaagatgcttcagatcttt
tatgaatcacaagacttcttccttctgaaggagcttgagaagttggggccgaagaaaggc
gtcatcagccagtcagtgaaggatgttatccaaagtcttgtggatgatgaccttgtattg
aaggacaagattggaagttctgta------------------------------------
------------------------------------------------------------
------------------------------------------------------------
---------------------------------------------------------
>PAFTOL004564
---tcaaagaagagaggtctttcgctggaagagaagcgtgagaagatgcttcagatcttt
tatgaatcacaagacttcttccttctgaaggagcttgagaagttggggccaaagaaaggt
gtcatcagccagtcagtgaaggatgttatccaaagtctcgtggatgatgaccttgtattg
aaggacaagattgga---------------------------------------------
------------------------------------------------------------
------------------------------------------------------------
---------------------------------------------------------
>PAFTOL004565
---------------------------------------------atgcttcagatcttt
tatgaatcacaagacttcttccttctgaaggagcttgagaagttggggccaaagaaaggt
gtcatcakycagtcagtgaaggatgttatccaaagtcttgtggatgatgaccttgtgttg
aaggacaagattggaagttctgta------------------------------------
------------------------------------------------------------
------------------------------------------------------------
---------------------------------------------------------
>PAFTOL004566
---tcgaagaagagaggtctttcgctggaagagaagcgtgagaagatgcttcagatcttt
tatgaatcacaagacttcttccttctgaaggagcttgagaagttggggccaaagaaaggt
gtcatcagccagtcagtgaaggatgttatccaaagtcttgtggatgatgacctcgtattg
aaggacaagattggaagttccgta------------------------------------
------------------------------------------------------------
------------------------------------------------------------
---------------------------------------------------------
>PAFTOL004567
---tcaaagaagagaggtctttcactagaagagaagcgtgagaagatgcttcagatattt
tatgaatcacaagacttcttcctkctgaaggagcttgagaagttggggccgaagaaaggc
gtcatcagccagtcagtgaaggatgttatccaaagtcttgtggatgatgaccttgtattg
aaggacaagattggaagttctata----tacttttggagtcttcctagcacagctggaaa
tcagctaaggaatg--tgtctcgtaaactggaatctgatcttcaaactagcaagaaacgt
catgctgaactggtggaa------------------------------------------
---------------------------------------------------------
>PAFTOL004568
---tcaaagaagagaggtctttcattagaagagaagcgcgagaagatgcttcagatcttt
tatgaatcacaagacttcttccttctgaaggagcttgagaagttggggycaaaraaaggt
gtcatcagccagtcagtgaaggatgttatccaaagtcttgtggatgatgaccttgtattg
aaggacaagattggaagttcgata----tacttttggagtcttcctagcacagctgggaa
tcagctaaggaatg--tgtctcgtaaactggaatctgatcttcaaactagcaagaaacgt
catgctgaactg------------------------------------------------
---------------------------------------------------------
>PAFTOL004571
---tcgaagaagagaggtctttcgctggaagagaagcgtgagaagatgcttcagatcttt
tatgaatcacaagacttcttccttctgaaggagcttgagaagttgggcccaaagaaaggt
gtcatcagccagtcagtgaaggatgttatccaaagtcttgtggatgatgacctcgtattg
aaggacaagattggaagttccata----tacttttggagtcttcctagcacagctggaaa
tcagctaaggaatg--tgtctcgcaaactggaatctgatcttcaaaccagcaagaaacgt
catgcagaacttgtggaacagtgtaacgctctgaagaaggggcgtgaggaatctgatgaa
agagaagaggctctcaatgagttaaaatctgttgagctgaagcacaatgagctgaag
>PAFTOL004572
---tcaaagaagagaggtctttcactagaagagaagcgtgagaagatgcttcagatcttt
tatgaatcacaagacttcttcctkctaaaggagcttgagaagttggggccaaagaaaggt
gtcatcagccagtcagtgaaggatgttatccaaagtcttgtggatgatgaccttgtattg
aaggacaagattggaagttctata----tacttttggagtcttcctagtacagctggaaa
tcaggtaaaa--------------------------------------------------
------------------------------------------------------------
---------------------------------------------------------
>PAFTOL004573
---tcaaagaagagaggtctttccttagaagagaagcgtgagaagatgcttcagatcttt
tatgaatcacaagacttcttccttctgaaggagcttgagaagttggggccaaagaaaggt
gtcatcagccagtcagtgaaggatgttatccaaagtcttgtggatgatgaccttgtattg
aaggacaagattggaagttctata----tacttttggagtcttcctagtacagctggaaa
tcag--------------------------------------------------------
------------------------------------------------------------
---------------------------------------------------------
>PAFTOL004574
---tcaaagaagagaggtctttcactagaagagaagcgtgagaagatgcttcagatcttt
tatgaatcacaagacttcttccttctgaaggagcttgagaagttggggccaaagaaaggt
gtcatcagccagtcagtgaaggatgttatccaaagtcttgtggatgatgaccttgtattg
aaagacaagattggaagttctata----tacttttggagtcttcctagcacagctggaaa
tcagctaaggaatg--tgtctcgtaaactggaatctgatcttcaaactagcaagaaacgt
catgctgaactggtggaacagtgtaatgctctgaagaaggggcgtgaggaatctgatgaa
agagaagaggctcttaatgagctaaaatctgttgagctgaagcacaatgaactgaag
>PAFTOL004577
---tcaaagaagagaggtctttcactagaagagaagcgtgagaagatgcttcagatcttt
tatgaatcacaagacttcttccttctgaaggagcttgagaagttggggccgaagaaaggc
gtcatcagccagtcagtgaaggatgttatccaaagtcttgtggatgatgaccttgtattg
aaggacaagattggaagttctgta------------------------------------
------------------------------------------------------------
------------------------------------------------------------
---------------------------------------------------------
>PAFTOL004578
---tcaaagaagagaggtctttcactagaagagaagcgtgagaagatgcttcagatcttt
tatgaatcacaagacttcttccttctgaaggagcttgagaagttggggccaaagaaaggk
gtcatcagccagtcagtgaaggatgttatccaaagtcttgtggatgatgaccttgtattg
aaggacaagattggaagttctgta------------------------------------
------------------------------------------------------------
------------------------------------------------------------
---------------------------------------------------------
>PAFTOL004582
---tcaaagaagagaggtctttcactagaagagaagcgtgagaagatgcttcagatcttt
tatgaatcacaagacttcttccttctgaaggagcttgagaagttggggccaaagaaaggt
gtcatcagccagtcagtgaaggatgttatccaaagtcttgtggatgatgaccttgtattg
aaggacaagattggaagttctata----tacttttggagtcttcctagtacagctggaaa
tcagctaaggaatg--tgtctcgtaaactggaatctgatcttcagactagcaagaaacgt
catgctgaactggtggaa------------------------------------------
---------------------------------------------------------
>PAFTOL004583
---tcaaagaagagaggtctttcactagaagagaagcgtgagaagatgcttcagatcttt
tacgaatcacaagacttcttccttctgaaggagcttgagaagttggggccaaagaaaggt
gtcatcagccagtcagtgaaggatgttatrcaaagtcttgtggatgatgaccttgtattg
aaagacaagattggaagttctgta------------------------------------
------------------------------------------------------------
------------------------------------------------------------
---------------------------------------------------------
>PAFTOL004585
---tcgaagaagagaggtctttcgctggaagagaagcgtgagaagatgcttcagatcttt
tatgaatcacaagacttcttccttctgaaggagcttgagaagttggggccaaagaaaggt
gtcatcagccagtcagtgaaggatgttatccaaagtcttgtggatgatgaccttgtattg
aaggacaagattggaagttctata----tacttttggagtcttcctagcacagctggaaa
tcaggtaaag--------------------------------------------------
------------------------------------------------------------
---------------------------------------------------------
>PAFTOL004587
---tcaaagaagagaggtctttcactggaagagaagcgtgagaagatgcttcagatcttt
tatgaatcacaagacttcttccttctgaaggagcttgagaagttgggcccaaagaaaggt
gtcatcagccagtcagtgaaggatgttatccaaagtcttgtggatgatgaccttgtattg
aaagacaagattggaagttctata----tacttttggagtcttcctagcacagctggaaa
tcagctaaggaatg--tgtctcgtaaactggaatctgatcttcaaactagcaagaaacgt
catgctgaactggtggaacagtgtaatgctctgaagaaggggcgtgaggaatctcatgaa
agagaagaggctcttaatgagctaaaatctgttgagctgaagcacaatgaactgaag
>PAFTOL004590
---tcaaagaagagaggtctttcactagaagagaagcgtgagaagatgcttcagatcttt
tatgaatcacaagacttcttccwkctgaaggagcttgagaagttggggccaaagaaaggc
gtcatcagccagtcagtgaaggatgttatccaaagtcttgtggatgatgaccttgtattg
aaggacaagattggaagttctata----tacttttggagtcttcctagcacagctggaaa
tcagctaaggaatg--tgtctcgtaaactggaatctgatcttccaactcgcaagaaacgt
catgctgaactggtggaacagtgtaatgctttgaagaagggg------------------
---------------------------------------------------------
>PAFTOL004591
---tcaaagaagagaggtctttcactagaagagaagcgggagaagatgcttcagatcttt
tatgaatcacaagatttcttccttctgaaggarctkgagaagttggggccgaagaaaggt
gtcatcagccagtcagtgaaggatgttatccaaagtcttgtggatgatgaccttgtattg
aaggacaagattggaagttctgta------------------------------------
------------------------------------------------------------
------------------------------------------------------------
---------------------------------------------------------
>PAFTOL004593
---tcaaagaagagaggtctttcactagaagagaagcgtgagaagatgcttcagatcttt
tatgaatcacaagacttcttccttctgaaggagcttgagaagttggggccaargaaaggt
gtcatcagccagtcagtgaaggatgttatccaaagtcttgtggatgatgaccttgtattg
aaagacaagattggaagttctata----tacttttggagtcttcctagcacagctggaaa
tcagctaaggaatg--tgtctcgtaaactggaatctgatcttcaaactagcaagaaacgt
catgctgaactggtgaaacagtgtaatgctctgaagaaggggcgtgaggaatctgatgaa
agagaagaggctcttaatgagctaaaatctgttgagctgaagcacaatgaactgaag
>PAFTOL004594
---tcaaagaagagaggtctttcactagaagagaagcgggagaagatgcttcagatcttt
tatgaatcacaagacttcttccttctgaaggagcttgagaagttggggccgaagaaaggt
gtcatcagccagtcagtgaaggatgttatccaaagtcttgtggaygatgaccttgtattg
aaggacaagattggaagttctgtaagtatggctwctcagatarattackcaacctggaac
tgatcttcata------gctgcgtaaactggaatctgatcttcaaactagcaagaaacgt
catgctgaaytggtggaacagtgtaatgctctgaagaaggggcgcgaggaatctgatgaa
agagaagaggctcttaatgagttaaaatctgttgagctgaagcacaatgaactgaag
>PAFTOL004596
---tcaaagaagagaggtctttcactagaagagaagcgtgagaagatgcttcagatcttt
tatgaatcacaagacttcttccwkctgaaggagcttgagaagttggggccaaagaaaggt
gtcatcagccagtcagtgaaggatgttatccaaagtcttgtggatgatgaccttgtattg
aaggacaagattggaagttctgta------------------------------------
------------------------------------------------------------
------------------------------------------------------------
---------------------------------------------------------
>PAFTOL004597
cagtcaaagaagagaggtctttcactagaagagaagcgtgagaagatgcttcagatcttt
tatgaatcacaagacttcttccttctgaaggagcttgagaagttagggccaaagaaaggt
gtcatcagccagtcagtgaaggatgttatccaaagtcttgtggatgatgaccttgtattg
aaagacaagattggaagttctata----tacttttggagtcttcctagtacagctgggaa
tcaggta-----------------------------------------------------
------------------------------------------------------------
---------------------------------------------------------
>PAFTOL004598
---tcaaagaagagaggtctttcactagaagagaagcgtgagaagatgcttcagatcttt
tatgaatcacaagacttcttccttctgaaggagcttgagaagttggggccgaagaaaggc
gtcatcagccagtcagtgaaggatgttatccaaagtcttgtggatgatgaccttgtattg
aaggacaagattggaagttctata----tacttttggagtcttcctagcacagctggatt
caacctaaggaatg--tgtctcgtaaactggaatctgatcttcaaactagcaagaaacgt
catgctgaactggtggaacagtgtaatgctttgaagaaggggcgggaggaatctgatgaa
cgagaagaggctgttaatgagttaaaatctgttgagctgaagcacaatgaactgaag
>PAFTOL004599
---tcaaagaagagaggtctttcactagaagagaagcgtgagaagatgcttcagatcttt
tatgaatcacaagacttcttccttctgaaggagcttgagaagttggggccgaagaaaggc
gtcatcagccagtcagtgaaggatgttatccaaagtcttgtggatgatgaccttgtattg
aaggacaagattggaagttctata----tacttttggagtcttcctagcacagctggaaa
t-----------------------------------------------------------
------------------------------------------------------------
---------------------------------------------------------
>PAFTOL004600
---tcaaagaagagaggtctttcactagaagagaagcgtgagaagatgcttcagatcttt
tatgaatcacaagacttcttccttctgaaggagcttgagaagttggggccgaagaaaggc
gtcatcagccagtcagtgaaggatgttatccaaagtcttgtggatgatgaccttgtattg
aaggacaagattggaagttctgta------------------------------------
------------------------------------------------------------
------------------------------------------------------------
---------------------------------------------------------
>PAFTOL004601
---tcaaagaagagaggtctttcactagaagagaagcgtgagaagatgcttcagatcttt
tatgaatcacaagacttcttccttctgaaggagcttgagaagttggggccaaagaaaggt
gtcatcagccagtcagtgaaggatgttatccaaagtcttgtggatgatgaccttgtattg
aaagacaagattggaagttctgta------------------------------------
------------------------------------------------------------
------------------------------------------------------------
---------------------------------------------------------
>PAFTOL004603
---tcaaagaggagaggtctttcactagaagagaagcgcgagaagatgcttcagatcttt
tatgaatcacaagacttcttccttctgaaggagcttgagaagttggggccaaagaagggt
gtcatcagccagtcagtgaaggatgttatccaaagtcttgtggatgatgaccttgtattg
aaggacaagattggaagttctgta------------------------------------
------------------------------------------------------------
------------------------------------------------------------
---------------------------------------------------------
>PAFTOL004604
---tcaaagaagagaggtctttcactagaagagaagcgtgagaagatgcttcagatcttt
tatgaatcacaagacttcttccttctgaaggagcttgagaagttggggccaaagaaaggt
gtcawcagccagtcagtgaaggatgttatccaaagtcttgtggatgatgaccttgtattg
aaggacaagattggaagttctata----tacttttggagtcttcctagcacagctggaaa
tcaggtaaaa--------------------------------------------------
------------------------------------------------------------
---------------------------------------------------------
>PAFTOL004605
---tcaaagaagagaggtctttcactagaagagaagcgtgagaagatgcttcagatcttt
tatgaatcacaagacttcttccttctgaaggagcttgagaagttggggccaaagaaaggt
gtaatcagccagtcagtgaaggatgttatccaaagtcttgtggatgatgaccttgtattg
aaagacaagattggaagttctgta----agtatgtctactcggtaaatctgggccaattg
acagctgaggaatg--tgtctcgtaaactggaatctgatcttcaaactagcaagaaacgt
catgctgaactggtggagcagtgtaatgctctgaagaaggggcgtgaggaatctgatgaa
agagaagaggctcttaatgagctacaatctgttgagctgaagtacaatgaactgaag
>PAFTOL004608
---tcaaagaagagaggtctttcactagaagagaagcgtgagaagatgcttcagatcttt
tatgaatcacaggacttcttccttctgaaggagcttgagaagttggggccaaagaaaggt
gtcatcagccagtcagtgaaggatgttatccaaagtcttgtggatgatgaccttgtattg
aaggacaagattggaagttctata----tacttttggagtcttcctagtacagctggaaa
t-----------------------------------------------------------
------------------------------------------------------------
---------------------------------------------------------
>PAFTOL004609
---tcaaagaagagaggtctttccctagaagagaagcgtgagaagatgcttcagatcttt
tacgaatcacaagacttcttccttctgaaggagcttgagaagttggggccaaagaaaggt
gtcatcagccagtcagtgaaggatgttatccaaagtcttgtggatgatgaccttgtattg
aaggacaagattggaagttctgta------------------------------------
------------------------------------------------------------
------------------------------------------------------------
---------------------------------------------------------
>PAFTOL004610
---tcgaagaagagaggtctttcgctggaagagaagcgtgagaagatgcttcagatcttt
tatgaatcacaagacttcttccttctgaaggagcttgagaagttgggcccaaagaaaggt
gtcatcagccagtcagtgaaggatgttatccaaagtcttgtggatgatgacctygtattg
aaggacaagattggaagttccrta----tacttttggagtcttcctagcacagctggaaa
tcaggtaagggaaa--cttatagg------------------------------------
------------------------------------------------------------
---------------------------------------------------------
>PAFTOL004611
---tcgaagaagagaggtctttcgctggaagagaagcgtgagaagatgcttcagatcttt
tatgaatcacaagacttcttccttctgaaggagcttgagaagttgggcccaaagaaaggt
gtcatcagccagtcagtgaaggatgttatmcaaagtcttgtggatgatgacctygtattg
aaggacaagattggaagttccrta----tacttttggagtcttcctagcacagctggaaa
tcaggtaagggaaa--cttatagg------------------------------------
------------------------------------------------------------
---------------------------------------------------------
>PAFTOL004613
---tcaaagaagagaggtctttcactggaagagaagcgtgagaagatgcttcagatcttt
tatgaatcacaagacttcttccttctgaaggagcttgagaagttggggccgaagaaaggc
gtcatcagccagtcagtgaaggatgttatccaaagccttgtggatgatgaccttgtattg
aaggacaagattggaagttctrta----tacttttggagtcttcctagcacagctggaaa
tcaggtaaaa--------------------------------------------------
------------------------------------------------------------
---------------------------------------------------------
>PAFTOL004617
---tcaaagaagagaggtctttcactagaagagaagcgtgagaagatgcttcagatcttt
tatgaatcacaagacttcttccttctgaaggagcttgagaagttggggccaaagaaaggc
gtcatcagccagtcagtgaaggatgttatccagagtcttgtggatgatgaccttgtactg
aaggacaagattggaagttctata----tacttttggagtcttcctagcaccgctggaaa
tcaggtaaaa--------------------------------------------------
------------------------------------------------------------
---------------------------------------------------------
>PAFTOL004618
---tcaaagaagagaggtctttccctagaagagaagcgtgagaagatgcttcagatcttt
tatgaatcacaagacttcttccttctgaaggagcttgagaagttggggccaaagaaaggt
gtcatcagccagtcagtgaaggatgttatccaaagtcttgtggatgatgaccttgtattg
aaggacaagattggaagttctata----tacttttggagtcttcctagtacagctggaaa
tcagctaaggaatg--tgtctcgtaaactggaatctgatcttcaaactagcaagaagcgt
catgctgaactggtggaacagtgtaatgctctgaagaagggacgtgaggaatctgatgaa
agagaagaggctcttaatgagttaaaatctgttgagctgaagcacaatgaactgaag
>PAFTOL004619
---tcgaagaagagaggtctttcactggaagagaaacgtgagaagatgcttcagatcttt
tatgagtcacaagacttcttcctkctgaaggagcttgagaagttggggccaaagaaaggt
gtcatcagccagtcagtgaaggatgttatccaaagtcttgtggatgatgaccttgtattg
aaggacaagattggaagttctgta------------------------------------
------------------------------------------------------------
------------------------------------------------------------
---------------------------------------------------------
>PAFTOL004620
---tcaaagaagagaggtctttcactagaagagaagcgtgagaagatgcttcagatcttt
tatgaatcacaagacttcttccttctgaaggagcttgagaagttggggccaaagaaaggt
gtcatcagccagtcagtgaaggatgttatccaaagtcttgtggatgatgaccttgtattg
aaggacaagattggaagttctata----tatttttggagtcttcctagtacagctggaaa
tcaggta-----------------------------------------------------
------------------------------------------------------------
---------------------------------------------------------
>PAFTOL004623
---tcaaagaagagaggtctttcactagaagagaagcgtgagaagatgcttcagatcttt
tatgaatcacaagacttcttccttctgaaggagcttgagaagttggggccaaagaaaggt
gtcatcagccagtcagtgaaggatgttatccaaagtcttgtggatgatgaccttgtattg
aaggacaagattggaagttctgta------------------------------------
------------------------------------------------------------
------------------------------------------------------------
---------------------------------------------------------
>PAFTOL004625
---tcaaagaagagaggtctttcactagaagagaagcgtgagaagatgcttcagatcttt
tatgaatcacaagacttcttccttctgaaggagcttgagaagttggggccgaagaaaggc
gtcatcagccagtcagtgaaggatgttatccaaagtcttgtggatgatgaccttgtattg
aaggacaagattggaagttctata----tacttttggagtcttcctagcacagctggaaa
tcagctaaggaatg--tgtctcgtaaactg------------------------------
------------------------------------------------------------
---------------------------------------------------------
>PAFTOL004626
---tcaaagaagagaggtctttcactagaagagaagcgtgagaagatgcttcagatcttt
tatgaatcacaagacttcttccttctgaaggagcttgagaagttggggccaaagaaaggt
gtcatcagccagtcagtgaaggatgttatccaaagtcttgtggatgaygaccttgtattg
aaagacaagattggaagttctata----tacttttggagtcttcctagcacagctggaaa
tcagctaaggaatg--tgtctcgtaaactggaatctgatcttcaaactagcaagaaacgt
catgctgaactggtggagcagtgtaatgctctgaagaaggggcgtgaggaatctgatgaa
agagaagaggctcttaatgagctacaatctgttgagctgaagtacaatgaactgaag
>PAFTOL004627
---tcaaagaagagaggtctttcactagaagagaagcgtgagaagatgcttcagatcttt
tatgaatcacaagacttcttccttctgaaggagcttgagaagttggggccaaagaaaggt
gtcatcagccagtcagtgaaggatgttatccaaagtcttgtggatgatgaccttgtattg
aaggacaagattggaagttctgta------------------------------------
------------------------------------------------------------
------------------------------------------------------------
---------------------------------------------------------
>PAFTOL004629
---tcaaagaagagaggtctttcactagaagagaagcgtgagaagatgcttcagatcttt
tatgaatcacaagacttcttccttctgaaggagcttgagaagttggggccaaagaaaggt
gtcatcagccagtcagtgaaggatgttatccaaagtcttgtggatgatgaccttgtattg
aaggacaagattggaagttctata----tacttttggagtcttcctagcacagctggaaa
t-----------------------------------------------------------
------------------------------------------------------------
---------------------------------------------------------
>PAFTOL004631
---tcaaagaagagaggtctttcactagaagagaagcgtgagaagatgcttcagatcttt
tatgaatcacaagacttcttccttctgaaggagcttgagaagttggggccgaagaaaggc
gtcatcagccagtcagtgaaggatgttatccaaagtcttgtggatgatgaccttgyattg
aaggacaagattggaagttctgta------------------------------------
------------------------------------------------------------
------------------------------------------------------------
---------------------------------------------------------
>PAFTOL004632
---tcaaagaagagaggtctttcactagaagagaagcgtgagaagatgcttcagatcttt
tatgaatcacaagacttcttccttctgaaggagcttgagaagttggggccaaagaaaggt
gtcatcagccagtcagtgaaggatgttatccaaagtcttgtggatgatgaccttgtattg
aaagacaarattggaagttctata----tacttttggagtcttcctagcacagctggaaa
tcagctaaggaatg--tgtctcgtaaactggaatctgatcttcaaactagcaagaaacgt
catactgaactggtggaacagtgtaatgctctgaagaaggggcgtgaggaatct------
---------------------------------------------------------
>PAFTOL004633
---tcaaagaagagaggtctttcactagaagagaagcgtgagaagatgcttcagatcttt
tatgaatcacaagacttcttccttctgaaggagcttgagaagttggggccgaagaaaggc
gtcatcagccagtcagtgaaggatgttatccaaagtcttgtggatgatgaccttgtattg
aaggacaagattggaagttctata----tacttttggagtcttcctagcacagctggaaa
tcaggtaaaa--------------------------------------------------
------------------------------------------------------------
---------------------------------------------------------
>PAFTOL004634
---tcaaagaagagaggtctttcattagaagagaagcgtgagaagatgcttcagatcttc
tatgaatcacaagacttcttccttctgaaggagcttgagaagttrgggccaaagaaaggt
gtcatcagccagtcagtgaaagatgttatccaaagtcttgtggatgatgacctygtattg
aaggacaagattggaagttcgata----tacttttggagtcttcctagcacagctggaaa
tcaggtaaag--------------------------------------------------
------------------------------------------------------------
---------------------------------------------------------
>PAFTOL004635
---tcaaagaaaagaggtctttcattagaagagaagcgtgagaagatgcttcagatcttt
tatgaatcacaagacttcttccttctgaaggagcttgagaagttggggccgaagaaaggs
gtcatcagccagtcagtgaaggatgtkatccaaagtcttgtggatgatgaccttgtattg
aaggacaagattgggagttctgta------------------------------------
------------------------------------------------------------
------------------------------------------------------------
---------------------------------------------------------
>PAFTOL004636
---tcaaagaagagaggtctttcactagaagagaagcgtgagaagatgcttcagatcttt
tatgaatcacaagacttcttcctkctgaaggagcttgagaagttggggccaaagaaaggt
gtcatcagccagtcagtgaaggatgttatccaaagtcttgtggatgatgaccttgtattg
aaggacaagattggaagttctgta------------------------------------
------------------------------------------------------------
------------------------------------------------------------
---------------------------------------------------------
>PAFTOL004637
---tcgaagaagagaggtctttcactggaagagaagcgtgagaagatgcttcagatcttt
tatgaatcacaagacttcttcctkctgaaggagcttgagaagttggggccaaagaaaggt
gtcatcagccagtcagtgaaggatgttatccaaagtcttgtggatgakgaccttgtattg
aaggacaagattggaagttctata----tacttttggagtcttcctagcacagctggaaa
tcagctaaggaatg--tgtctcgcaaactggaatctgatcttcaaactagcaagaaacgt
catgcagacctggtggaacagtgtaatgctctgaagaaggggcgtgaggaatct------
---------------------------------------------------------
>PAFTOL004638
---tcaaagaagagaggtctttcactagaagagaagcgtgagaagatgcttcagatcttt
tatgaatcacaagacttcttccttctgaaggagcttgagaagttggggccgaagaaaggc
gtcatcagccagtcagtgaaggatgttatccaaagtcttgtggatgatgaccttgtattg
aaggacaagattggaagttctgta------------------------------------
------------------------------------------------------------
------------------------------------------------------------
---------------------------------------------------------
>PAFTOL004639
---tcaaagaagagaggtctttcactagaagagaagcgtgagaagatgcttcagatcttt
tatgaatcacaagacttcttccttctgaaggagcttgagaagttggggccaaagaaaggt
gtcatcagccagtcagtgaaggatgttatccaaagtcttgtggatgatgaccttgtattg
aaagacaagattggaagttctgta------------------------------------
------------------------------------------------------------
------------------------------------------------------------
---------------------------------------------------------
>PAFTOL004640
---tcaaagaagagaggtctttcactagaagagaagcgtgagaagatgcttcagatcttt
tatgaatcacaagacttcttccttctgaaggagcttgagaagttggggccaaagaaaggt
gtcatcagccagtcagtgaaggatgttatccaaagtcttgtggatgatgaccttgtattg
aaggacaagattggaagttctrta----tacttttggagtcttcctagcacagctggaaa
tcaggtaaaa--------------------------------------------------
------------------------------------------------------------
---------------------------------------------------------
>PAFTOL004642
---tcaaagaagagaggtctttcactagaagagaagcgtgagaagatgcttcagatcttt
tatgaatcacaagacttcttccttctgaaggagcttgagaagttggggccgaagaaaggt
gtcatcagccagtcagtgaaggatgttatccaaagtcttgtggatgatgaccttgtattg
aaggacaagattggaagttctata----tatttttggagtcttcctagcacagctggaaa
tcaggtaaaa--------------------------------------------------
------------------------------------------------------------
---------------------------------------------------------
>PAFTOL004644
---tcaaagaagagaggtctttcactagaagagaagcgtgagaagatgcttcagatcttt
tatgaatcacaagacttcttccttctgaaggagcttgagaagttggggccgaagaaaggc
gtcatcagccagtcagtgaaggatgttatccaaagtcttgtggatgatgaccttgtattg
aaggacaagattggaagttctata----tacttttggagtcttcctagcacagctggaaa
tcaggtaaaa--------------------------------------------------
------------------------------------------------------------
---------------------------------------------------------
>PAFTOL004646
---tcaaagaagagaggtctttcactagaagagaagcgtgagaagatgcttcagatcttt
tatgaatcacaagacttcttccttctgaaggagcttgagaagctggggccgaagaaaggc
gtcatcagccagtcagtgaaggatgttatccaaagtcttgtggatgatgaccttgtattg
aaggacaagattggaagttctgta------------------------------------
------------------------------------------------------------
------------------------------------------------------------
---------------------------------------------------------
>PAFTOL004647
---tcaaagaagagaggtctttcactagaagagaagcgtgagaagatgcttcagatcttt
tatgaatcacaagacttcttccttctgaaggagcttgagaagttggggccaaagaaaggt
gtcatcagccagtcagtgaaggatgttatccaaagtcttgtggatgatgaccttgtattg
aaggacaagattggaagttctgta------------------------------------
------------------------------------------------------------
------------------------------------------------------------
---------------------------------------------------------
>PAFTOL004648
---tcaaagaagagaggtctttcactagaagagaagcgtgagaagatgcttcagatcttt
tatgaatcacaagacttcttccttctgaaggagcttgagaagttggggccaaagaaaggt
gtcatcagycagtcagtgaaggatgttatccaaagtcttgtggatgatgacctygtattg
aaagacaagattggragctctata----tacttttggagtcttcctagcacagctggaaa
tcaggtaaaa--------------------------------------------------
------------------------------------------------------------
---------------------------------------------------------
>PAFTOL004649
---tcaaagaagagaggtctttcactagaagagaagcgtgagaagatgcttcagatcttt
tatgaatcacaagacttcttccttctgaaggagcttgagaagttggggccaaagaaaggt
gtcatcagccagtcagtgaaggatgttatccaaagtcttgtggatgaygaccttgtattg
aaggacaagattggaagttctgta------------------------------------
------------------------------------------------------------
------------------------------------------------------------
---------------------------------------------------------
>PAFTOL004652
---tcaaagaagagaggtctttcactagaagagaagcgtgagaagatgcttcagatcttt
tatgaatcacaagacttcttccttctgaaggagcttgagaagttggggccgaagaaaggc
gtcatcagccagtcagtgaaggatgttatccaaagtcttgtsgatgatgacctkgtattg
aaggacaagattggaagttctgta------------------------------------
------------------------------------------------------------
------------------------------------------------------------
---------------------------------------------------------
>PAFTOL004653
---tcaaagaagagaggtctttcactagaagagaagcgtgagaagatgcttcagatcttt
tatgaatcacaagacttcttccttctgaaggagcttgagaagttggggccaaagaaaggc
gtcatcagccagtcagtgaaggatgttatccaaagtcttgtggatgatgaccttgtattg
aaggacaagattggaagttctata----tacttttggagtcttcctagcaccgctggaaa
tcaggtaaaa--------------------------------------------------
------------------------------------------------------------
---------------------------------------------------------
>PAFTOL004654
---tcaaagaagagaggtctttccctagaagagaagcgtgagaagatgcttcagatcttt
tatgaatcacaagacttcttccttctgaaggagcttgagaagttggggccaaagaaaggt
gtcatcagccagtcagtgaaggatgttatccaaagtcttgtggatgatgaccttgtattg
aaggacaagattggaagttctgta------------------------------------
------------------------------------------------------------
------------------------------------------------------------
---------------------------------------------------------
>PAFTOL004657
---tcgaagaagagaggtctttcgctggaagagaagcgtgagaagatgcttcagatcttt
tatgaatcacaagacttcttccttctgaaggagcttgagaagttggggccaaagaaaggt
gtcatcagccagtcagtgaaggatgttatccaaagtcttgtggatgatgaccttgtattg
aaggacaagattggaagttctata----tacttttggagtcttcctagcacagctggaaa
tcaggtaaag--------------------------------------------------
------------------------------------------------------------
---------------------------------------------------------
>PAFTOL004658
------------------------------------------------------------
------------------ttccagctgaaggagcttgagaagttggggccaaagaaaggt
gtcatcagccagtcagtgaaggatgttatccaaagtcttgtggatgatgaccttgtattg
aaggacaagattggaagttctgta------------------------------------
------------------------------------------------------------
------------------------------------------------------------
---------------------------------------------------------
>PAFTOL004661
---tcgaagaagagaggtctttcgctggaagagaagcgtgagaagatgcttcagatcttt
tatgaatcacaagacttcttccttctgaaggagcttgagaagttggggccaaagaaaggt
gtcatcagccagtcagtgaaggatgttatccaaagtcttgtggatgatgacctcgtattg
aaggacaagattggaagttccata----tacttttggagtcttcctagcacagctggaaa
tcaggtaagg--------------------------------------------------
------------------------------------------------------------
---------------------------------------------------------
>PAFTOL004662
------------------------------------------------------------
------------------ttccagctgaaggagcttgagaagttggggccaaagaaaggt
gtcatcagccagtcagtgaaggatgttatccaaagtcttgtggatgatgaccttgtattg
aaggacaagattggaagttctgtaagtatggctactgagtaaatctgggccaattgacag
ctaaggaatg------tgtctcgtaaactggaatctgatcttcaaactagcaagaaacgt
catgctgaactggtggaacagtgtaatgctctgaagaaggggcgtgaggaatctgatgaa
agagaagaggctcttaatgagctaaaatctgttgagctgaagcacaatgaactgaag
>PAFTOL004664
---tcaaagaagagaggtctttcactagaagagaagcgggagaagatgcttcagatcttt
tatgaatcacaagacttcttccttctgaaggarctkgagaagttggggccgaagaaaggt
gtcatcagccagtcagtgaaggatgttatccaaagtcttgtggatgatgaccttgtattg
aaggacaagattggaagttctgta------------------------------------
------------------------------------------------------------
------------------------------------------------------------
---------------------------------------------------------
>PAFTOL004665
---tcaaagaagagaggtctttcactagaagagaagcgtgagaagatgcttcagatcttt
tatgaatcacaagacttcttccttctgaaggagcttgagaagttggggccaaagaaaggt
gtcatcagccagtcagtgaaggatgttatccaaagtcttgtggatgatgaccttgtattg
aaagacaagattggaagttctgta------------------------------------
------------------------------------------------------------
------------------------------------------------------------
---------------------------------------------------------
>PAFTOL004666
---------------------------------------------------------ttt
tatgaatcacaagacttcttccttctgaaggagcttgagaagttggggccgaagaaaggc
gtcatcagccagtcagtgaaggatgttatccaaagtcttgtggatgatgaccttgtattg
aaggacaagattggaagttcgata----tacttttggagtcttcctagcacagctggaaa
t-----------------------------------------------------------
------------------------------------------------------------
---------------------------------------------------------
>PAFTOL004667
---tcaaagaagagaggtctttcactagaagagaagcgtgagaagatgcttcagatcttt
tatgaatcacaagacttcttccttctgaaggagcttgagaagttggggccgaagaaaggc
gtcatcagccagtcagtgaaggatgttatccaaagtcttgtggatgatgaccttgtattg
aaggacaagattggaagttctata----tacttttggagtcttcctagcacagctggaaa
tcagctaaggaatg--cgtctcgtaaactggaatctgatctt------------------
------------------------------------------------------------
---------------------------------------------------------
>PAFTOL004668
---tcaaagaagagaggtctttcactagaagagaagcgtgagaagatgcttcagatcttt
tatgaatcacaagacttcttccttctgaaggagctwgagaagttggggccraagaaaggc
gtcatcagccagtcagtgaaggatgttatccaaagtcttgtggatgatgaccttgtattg
aaggacaagattggaagttctgta------------------------------------
------------------------------------------------------------
------------------------------------------------------------
---------------------------------------------------------
>PAFTOL005024
---tcaaagaagagaggtctttcactagaagagaagcgtgagaagatgcttcagatcttt
tatgaatcacaagacttcttccttctgaaggagctagagaagttggggccaaagaaaggc
gtcatcagccagtcagtgaaggatgttatccaaagtcttgtggatgatgaccttgtattg
aaggacaagattggaagttctgta------------------------------------
------------------------------------------------------------
------------------------------------------------------------
---------------------------------------------------------
>PAFTOL005025
---tcaaagaagagaggtctttcactagaagagaagcgtgagaagatgcttcagatcttt
tatgaatcacaagacttcttccttctgaaggagcttgagaagttggggccaaagaaaggt
gtcatcagccagtcagtgaaggatgttatccaaagtcttgtggatgatgaccttgtattg
aaggacaagattggaagttctgta------------------------------------
------------------------------------------------------------
------------------------------------------------------------
---------------------------------------------------------
>PAFTOL005026
---tcaaagaagagaggtctttcactagaagagaagcgtgagaagatgcttcagatcttt
tatgaatcacaagacttcttccttctgaaggagcttgagaagtcggggccaaagaaaggt
gtcatcagccagtcagtgaaggatgttatccaaagtcttgtggatgatgaccttgtattg
aaagacaagattggaagttctgta------------------------------------
------------------------------------------------------------
------------------------------------------------------------
---------------------------------------------------------
>PAFTOL005035
---tcaaagaagagaggtctttcactagaagagaagcgggagaagatgcttcagatcttt
tatgaatcacaagacttcttccttctgaaggagcttgagaagttggggccgaagaaaggy
gtcatcagccagtcwgtgaaggatgttrtccaaagtcttgtggatgaygaccttgtattg
aaggacaagattggaagytctgta------------------------------------
------------------------------------------------------------
------------------------------------------------------------
---------------------------------------------------------
>PAFTOL005042
------------------------------------------------cttcagatcttt
tatgaatcacaagacttcttccttctgaaggagcttgagaagktggggccraagaaaggy
gtcatcagccagtcagtgaaggatgttatccaaagtcttgtggatgatgaccttgtattg
aargacaagattggaagttctata----tacttttggagtcttcctagcacagctggaaa
tcaggta-----------------------------------------------------
------------------------------------------------------------
---------------------------------------------------------
>PAFTOL005043
---tcaaagaagagagggctttcactagaagagaagcgtgagaagatgcttcagatcttt
tatgaatcacaagacttcttccttctgaaggagcttgagaagttggggccgaagaaaggc
gtcatcagccagtcagtgaaggatgttatccaaagtcttgtggatgatgaccttgtattg
aaggacaagattggaagttctata----tacttttggagtcttcctagcacagctgga--
------------------------------------------------------------
------------------------------------------------------------
---------------------------------------------------------
>PAFTOL005047
---tcaaagaagagaggtctttcactggaagagaagcgtgagaagatgcttcagatcttt
tatgaatcacaagacttcttccttctgaaggagcttgagaagttggggccaaagaaaggt
gtcatcagccagtcagtgaaggatgttatccaaagtcttgtggatgatgaccttgtattg
aaagacaagattggaagctctgta------------------------------------
------------------------------------------------------------
------------------------------------------------------------
---------------------------------------------------------
>PAFTOL005169
------------------------------------------------------------
------------------ttccagctgaaggagcttgagaagttggggccaaagaaaggt
gtcatcagccagtcagtgaaggatgttatccaaagtcttgtggatgatgaccttgtattg
aaggacaagattggaagttctgta------------------------------------
------------------------------------------------------------
------------------------------------------------------------
---------------------------------------------------------
>PAFTOL007498
---tcaaagaagagaggtctttcactagaagagaagcgtgagaagatgcttcagatcttt
tatgaatcacaagacttcttccttctgaaggagcttgagaagttggggccaaagaaaggt
gtcatcagccagtcagtgaaggatgttatccaaagtcttgtggatgatgatcttgtattg
aaggacaaggttggaagttctrta----tacttttggagtcttcctagcacagctggaaa
tcagctaaggaatg--tgtcttgtaaactggaatctgatcttcaaactagcaagaaacgt
catgctgaactggtggaacaatgtaatgctctgaagaaggggcgcgaggcatct------
---------------------------------------------------------
>PAFTOL008062
---tcaaagaagagaggtctttcactagaagagaagcgggagaagatgcttcagatcttt
tatgaatcacaagacttcttccttctgaaggaacttgagaagttggggccgaagaaaggt
gtcatcagccagtcagtgaaggatgttatccaaagtcttgtggatgatgaccttgtattg
aaggacaagattggaagttctgta------------------------------------
------------------------------------------------------------
------------------------------------------------------------
---------------------------------------------------------
>PAFTOL008063
---tcaaagaagagaggtctttcactagaagagaagcgtgagaagatgcttcagatcttt
tatgaatcacaagacttcttccttctgaaggagcttgagaagttggggccgaagaaaggc
gtcatcagccagtcagtgaaggatgttatccaaagtctygtggatgatgaccttgtattg
aaggacaagattggaagttctata----tacttttggagtcttcctagcacagctggtaa
tcaggtaaaa--------------------------------------------------
------------------------------------------------------------
---------------------------------------------------------
>PAFTOL008084
---tcgaagaagagaggtctttcgctggaagagaagcgtgagaagatgcttcagatcttt
tatgaatcacaagacttcttccttctgaaggagcttgagaagttggggccaaagaaaggt
gtcatcagccagtcagtgaaggatgttatccaaagtcttgtggatgatgacctcgtattg
aaggacaagattggaagttctgta------------------------------------
------------------------------------------------------------
------------------------------------------------------------
---------------------------------------------------------
>PAFTOL008417
---tcaaagaagagaggtctttcactagaagagaagcgtgagaagatgcttcagatcttt
tatgaatcacaagacttcttccttctgaaggagcttgagaagttggggccgaagaaaggc
gtcatcagccagtcagtgaaggatgttatccaaagtcttgtggatgatgaccttgtattg
aaggacaagattggaagttctgta------------------------------------
------------------------------------------------------------
------------------------------------------------------------
---------------------------------------------------------
>PAFTOL008419
---tcaaagaagagaggtctttcactagaagagaagcgtgagaagatgcttcagatcttt
tatgaatcacaagacttcttccttctgaaggagcttgagaagttggggccgaagaaaggc
gtcatcagccagtcagtgaaggatgttatccaaagtcttgtggatgatgaccttgtattg
aaggacaagattggaagttctata----tacttttggagtcttcctagcacagctggaaa
tcaggtaaaa--------------------------------------------------
------------------------------------------------------------
---------------------------------------------------------
>PAFTOL008421
---tcaaagaagagaggtctttcactagaagagaagcgtgagaagatgcttcagatcttt
tatgaatcacaagacttcttccttctgaaggagcttgagaagttggggccaaagaaaggt
gtcatcagccagtcagtgaaggatgttatccaragtcttgtggatgatgaccttgtattg
aaggacaagattggaagttctgta------------------------------------
------------------------------------------------------------
------------------------------------------------------------
---------------------------------------------------------
>PAFTOL008422
------------------------------------------------------------
------------------ttccagctgaaggagcttgagaagttgggsccaaagaaaggt
gtcatcagccagtcagtgaaggatgttatccaaagtcttgtggatgatgaccttgtattg
aaggacaagattggaagttctgta------------------------------------
------------------------------------------------------------
------------------------------------------------------------
---------------------------------------------------------
>PAFTOL008423
---tcaaagaggagaggtctttcactagaagagaagcgtgagaagatgcttcagatcttt
tatgaatcacaagacttcttccttctgaaggagcttgagaagttggggccaaagaaaggt
gtcatcagccagtcagtgaaggatgttatccaaagtcttgtggatgatgaccttgtattg
aaagacaagattggaagttctgta------------------------------------
------------------------------------------------------------
------------------------------------------------------------
---------------------------------------------------------
>PAFTOL008439
---tcaaagaagagaggtctttcactagaagagaagcgtgagaagatgcttcagatcttt
tatgaatcacaagacttcttcctkctgaaggagcttgagaagttggggccaaagaaaggt
gtcatcagccagtcagtgaaggatgttatccaaagtcttgtggatgatgaccttgtattg
aaggacaagattggaagttctgta------------------------------------
------------------------------------------------------------
------------------------------------------------------------
---------------------------------------------------------
>PAFTOL008881
---tcaaagaagagaggtctttcactagaagagaagcgtgagaagatgctgcagatcttt
tatgaatcacaagacttcttccttctgaaggagcttgagaagttggggccaaagaaaggt
gtcatcagccagtcagtgaaggatgttatccaaagtcttgtggatgatgaccttgtattg
aaggacaagattggaagttctata----tacttttggagtcttcctagcacagctggaaa
tcaggtaaaa--------------------------------------------------
------------------------------------------------------------
---------------------------------------------------------
>PAFTOL009175
------------------------------------------------------------
------------------ttccagctgaaggagcttgagaagttggggccaaagaaaggt
gtcatcagccagtcagtgaaggatgttatccaaagtcttgtggatgatgaccttgtattg
aaggacaagattggaagttctgta------------------------------------
------------------------------------------------------------
------------------------------------------------------------
---------------------------------------------------------
>PAFTOL009179
---tcaaagaagagaggtctttcactagaagagaagcgtgagaagatgcttcagatcttt
tatgaatcacaagacttcttccttctgaaggagcttgagaagttggggccgaagaaaggc
gtcatcagccagtcagtgaaggatgttatccaaagtcttgtggatgatgaccttgtattg
aaggacaagattggaagttctgta------------------------------------
------------------------------------------------------------
------------------------------------------------------------
---------------------------------------------------------
>PAFTOL009181
---tcaaagaagagaggtctttcactagaagagaagcgtgagaagatgcttcagatcttc
tatgaatcacaagacttcttccttctgaaggagcttgagaagttggggccgaagaaaggc
gtcatcagccagtcagtgaaggatgttatccaaagtcttgtggatgatgaccttgtattg
aaggacaagattggaagttctgta------------------------------------
------------------------------------------------------------
------------------------------------------------------------
---------------------------------------------------------
>PAFTOL009183
------------------------------------------------------------
------------------ttccagctgaaggagcttgagaagttggggccgaagaaaggc
gtcatcagccagtcagtgaaggatgttatccaaagtcttgtggatgatgaccttgtattg
aaggacaagattggaagttctata----tacttttggagtcttcctagcacagctggaaa
tcagctaaggaatg--tgtctcgtaaactggaatctgatcttcaaactagcaagaaacgt
catgctgaactggtggaacagtgtaatgctctgaagaaggggcacgaggaatctgatgaa
agagaagaggctcttaacgagttaaaatctgttgagctgaagcacagtgaactgaag
>PAFTOL009185
---tcaaagaagagaggtctttcactagaagagaagcgtgagaagatgcttcagatcttt
tatgaatcacaagacttcttccttctgaaggagcttgagaagttggggccaaagaaaggt
gtcatcagccagtcagtgaaggatgttatccaaagtcttgtggatgatgaccttgtattg
aaggacaagattggaagttctrta----tacttttggagtcttcctagcacagctggaaa
tcaggtaaaa--------------------------------------------------
------------------------------------------------------------
---------------------------------------------------------
>PAFTOL009187
---tcaaagaagagaggtctttcactagaagagaagcgtgagaagatgcttcagatcttt
tatgaatcacaagacttcttccttctgaaggagcttgagaagttggggccaaagaaaggt
gtcatcagccagtcagtgaaggatgttatccaaagtcttgtggatgatgaccttgtattg
aaagacaagattggaagttctgta------------------------------------
------------------------------------------------------------
------------------------------------------------------------
---------------------------------------------------------
>PAFTOL009189
---tcaaagaagagaggtctttcactagaagagaagcgtgagaagatgcttcagatcttt
tatgaatcacaagacttcttccttctgaaggagcttgagaagttggggccgaagaaaggc
gtcatcagccagtcagtgaaggatgttatccaaagtcttgtggatgatgaccttgtattg
aaggacaagattggaagttctgta------------------------------------
------------------------------------------------------------
------------------------------------------------------------
---------------------------------------------------------
>PAFTOL009191
---tcaaagaagagaggtctttcactagaagagaagcgggagaagatgcttcagatcttt
tatgaatcacaagacttcttccttctgaaggagcttgagaagttggggccgaagaaaggt
gtcatcagccagtcagtgaaggatgtcatccaaagtcttgtggatgatgaccttgtattg
aaggacaagattggaagttctata----tacttttggagtcttcctagcacgagcacgaa
--------------------------------------------------------acgt
catgctgaactggtggaacagtgtaacgctctgaagaaggggcgcgaggaatctgatgaa
agagaagaggctcttaatgagttaaaatctgttgagctgaagcacaatgaactgaag
>PAFTOL009193
------------------------------------------------------------
------------------ttccagctraaggagcttgagaagttggggccaaagaaaggt
gtmatcarccagtcagtgaaggatgttatccaaagtcttgtggatgatgaccttgtattg
aaggacaagattggaagttctgta------------------------------------
------------------------------------------------------------
------------------------------------------------------------
---------------------------------------------------------
>PAFTOL009195
---tcaaagaagagaggtctttcactagaagagaagcgtgagaagatgcttcagatcttt
tatgaatcacaagacttcttccttctgaaggagcttgagaagttggggccgaagaaaggc
gtcatcagccagtcagtgaaggatgttatccaaagtcttgtggatgatgaccttgtattg
aaggacaagattggaagttctgta------------------------------------
------------------------------------------------------------
------------------------------------------------------------
---------------------------------------------------------
>PAFTOL009197
---tcaaagaagagaggtctttcactagaagagaagcgggagaagatgcttcagatcttt
tatgaatcacaagacttcttccttctgaaggagcttgagaagttggggccgaagaaaggt
gtcatcagccagtcagtgaaggatgttatccaaagtcttgtggatgatgaccttgtattg
aaggacaagattggaagttctgta------------------------------------
------------------------------------------------------------
------------------------------------------------------------
---------------------------------------------------------
>PAFTOL009199
---tcaaagaagagaggtctttcactataagagaagcgtgagaagatgcttcagatcttt
tatgaatcacaagacttcttccttctgaaggagcttgagaagttggggccgaagaaaggc
gtcatcagccagtcagtgaaggatgttatccaaagtcttgtggatgatgaccttgtattg
aaggacaagattggaagttctata----tacttttggagtcttcctagcacagctggaaa
tcaggtaaaa--------------------------------------------------
------------------------------------------------------------
---------------------------------------------------------
>PAFTOL009203
---tcaaagaagagaggtctttcactagaagagaagcgtgagaagatgcttcagatcttt
tatgaatcacaagacttcttccttctgaaggagcttgagaagttggggccgaagaaaggc
gtcatcagtcagtcagtgaaggatgttatccaaagtcttgtggatgatgaccttgtattg
aaggacaagattggaagttctata----tacttttggagtcttcctagcacagctggaaa
tcagctaaggaatg--tgtctcgtaaactggaatctgatcttcaaaatagcaagaaacgt
catgctgaactggtggaa------------------------------------------
---------------------------------------------------------
>PAFTOL009205
---tcaaagaagagaggtctttcactagaagagaagcgtgagaagatgcttcagatcttt
tatgaatcacaagacttcttccttctgaaggagcttgagaagtcggggccaaagaaaggt
gtcatcagccagtcagtgaaggatgttatccaaagtcttgtggaygatgaccttgtattg
aaagacaagattggaagttctrta----tacttttggagtcttcctagcacagctggaaa
tcagctaaggaatg--tgtctcgtaaactggaatctgatcttcaaactagcaagaaacgt
catgctgaattggtggaacagtgtaatgctctgaagaaggggcgtgaggaatctgatgaa
agagaagaggctcttaatgagctaaaatctgttgagctgaagcacaatgaactgaag
>PAFTOL009207
---tcgaagaagagaggtctttcgctggaagagaagcgtgagaagatgcttcagatcttt
tatgaatcacaagacttcttccttctgaaggagcttgagaagttggggccaaagaaaggt
gtcatcagccagtcagtgaaggatgttatccaaagtcttgtggatgatgacctcgtactg
aaggacaagattggaagttctata----tacttttggagtcttactagcacagcc-----
------------------------------------------------------------
------------------------------------------------------------
---------------------------------------------------------
>PAFTOL009209
---tcaaagaagagaggtctttcactagaagagaagcgtgagaagatgcttcagatcttt
tatgaatcacaagacttcttccttctgaaggagcttgagaagttggggccaaagaaaggt
gtcatcagccagtcagtgaaggatgttatccaaagtcttgtggatgatgaccttgtattg
aaagacaagattggaagttctata----tacttttggagccttcctagcacagctggaaa
tcagctaaggaatg--tgtctcgtaaactggaatctgatcttcaaactagcaagaaacgt
catgctgaactggtggaacagtgtaatgctctgaagaaggggcgtgaggaatct------
---------------------------------------------------------
>PAFTOL009215
---tcaaagaagagaggtctttcactagaagagaagcgggagaagatgcttcagatcttt
tatgaatcacaagacttcttccttctgaaggagcttgagaagttggggccgaagaaaggt
gtcatcagccagtcagtgaaggatgttatccaaagtcttgtggatgatgaccttgtattg
aaggacaagattggaagttctgta------------------------------------
------------------------------------------------------------
------------------------------------------------------------
---------------------------------------------------------
>PAFTOL009217
---tcaaagaagagaggtctttcactagaagagaagcgggagaagatgcttcagatcttt
tatgaatcacaagacttcttccttctgaaggagcttgagaagttggggccgaagaaaggt
gtcatcagccagtcagtgaaggatgttatccaaagtcttgtggatgatgaccttgtattg
aaggacaagattggaagttctgta------------------------------------
------------------------------------------------------------
------------------------------------------------------------
---------------------------------------------------------
>PAFTOL009219
------------------------------------------------------------
------------------ttccagctgaaggagcttgagaagctggggccgaagaaaggt
gtcatcagccagtcagtgaaggatgttatccaaagtcttgtggatgatgaccttgtattg
aaggacaagattggaagttctrta----tacttttggagtcttcctagcacagctggaaa
tcaggtaaaa--------------------------------------------------
------------------------------------------------------------
---------------------------------------------------------
>PAFTOL009223
------------------------------------------------------------
------------------ttccagctgaaggagcttgagaagttggggccgaagaaaggc
gtcatcagccagtcagtgaaggatgttatccaaagtcttgtggatgatgaccttgtattg
aaggacaagattggaagttctata----tacttttggagtcttcctagcacagctggaaa
tcaggtaaaa--------------------------------------------------
------------------------------------------------------------
---------------------------------------------------------
>PAFTOL009225
---tcaaagaagagaggtctttcactagaagagaagcgtgagaagatgcttcagatcttt
tatgaatcacaagacttcttccttctgaaggagcttgagaagttggggccgaagaaaggc
gtcatcagccagtcagtgaaggatgttatccaaagtcttgtggatgatgaccttgtattg
aaggacaagattggaagttctata----tacttttggagtcttcctagcacagctggaaa
tcaggtaacaaagaaccttacagttcatttggattcaacgtta-----------------
------------------------------------------------------------
---------------------------------------------------------
>PAFTOL009227
---tcaaagaagagaggtctttcactagaagagaagcgggagaagatgcttcagatcttt
tatgaatcacaagacttcttccttctgaaggagcttgagaagttggggccgaagaaaggt
gtcatcagccagtcagtkaaggatgttatccaaagtcttgtggatgatgaccttgtattg
aaggacaagattggaagttctata----tacttttggagtcttcctagcacatctggaaa
tcag--------------------------------------------------------
------------------------------------------------------------
---------------------------------------------------------
>PAFTOL009229
---tcaaagaagagaggtctttccctagaagagaagcgtgagaagatgcttcagatcttt
tatgaatcacaagacttcttccttctgaaggagcttgagaagttggggccaaagaaaggt
gtcatcagccagtcagtgaaggatgttatccaaagtcttgtggatgatgaccttgtattg
aaggacaagattggaagttctata----tacttttggagtcttcctagtacagctggaaa
tcagctaaggaatg--tgtctcgtaaactggaatctgatcttcaaattagcaagaaacgt
catgctgaactggtggaacagtgtaatgctctgaagaaggggcgtgaggaatct------
---------------------------------------------------------
>PAFTOL009231
---tcaaagaagagaggtctttccctagaagagaagcgtgagaagatgcttcaaatcttt
tatgaatcacaagacttcttccttctgaaggagcttgagaagttggggccaaagaaaggt
gtcatcagccagtcagtgaaggatgttatycaaagtcttgtggatgatgaccttgtattg
aaggacaagattggaagttctgta------------------------------------
------------------------------------------------------------
------------------------------------------------------------
---------------------------------------------------------
>PAFTOL009233
---tcaaagaagagaggtctttcactagaagagaagcgtgagaagatgcttcagatcttt
tatgaatcacaagacttcttccttctgaaggagcttgagaagttggggccaaagaaaggt
gtcatcagccagtcagtgaaggatgttatccaaagtcttgtggatgatgaccttgtattg
aaggataagattggmagttctata----tacttttggagtcttcctagcacagctggaaa
tcaggtaaaa--------------------------------------------------
------------------------------------------------------------
---------------------------------------------------------
>PAFTOL009235
---tcgaagaagagaggtctttcgctggaagagaagcgtgagaagatgcttcagatcttt
tatgaatcacaagacttcttccttctgaaggagcttgagaagttgggcccaaagaaaggt
gtcatcagccagtcagtgaaggatgttatccaaagtcttgtggatgatgacctcgtattg
aaggacaagattggaagttccata----tacttttggagtcttcctagcacagctggaaa
tcagctaaggaatg--tgtctcgcaaactggaatctgatcttcaaaccagcaagaaacgt
------------------------------------------------------------
---------------------------------------------------------
>PAFTOL009237
------------------------------------cggatgaagatgcttcagatcttt
tacgaatcacaagacttcttccttctgaaggagcttgagaagttgggcccaaagaaaggt
gtcatcagccagtcagtgaaggatgttatccaaagtctcgtggatgatgacctcgtattg
aaggacaagattggaagttccgta------------------------------------
------------------------------------------------------------
------------------------------------------------------------
---------------------------------------------------------
>PAFTOL009239
---tcaaagaagagaggtctttcactagaagagaagcgtgagaagatgcttcagatcttt
tatgaatcacaagacttcttccttctgaaggagcttgagaagttggggccaaagaaaggt
gtcatcagccagtcagtgaaggatgttatccaaagtcttgtggatgatgaccttgtattg
aaggacaaggttggaagttctata----tacttttggagtcttcctagcacagctggaaa
tcaggtaaaa--------------------------------------------------
------------------------------------------------------------
---------------------------------------------------------
>PAFTOL009241
---tcaaagaagagaggtctttcactagaagagaagcgcgagaagatgcttcagatcttt
tatgaatcacaagacttcttccttctgaaggagcttgagaagttggggccgaagaaaggc
gtcatcagccagtcagtgaaggatgttatccaaagtcttgtggatgatgaccttgtattg
aaggacaagattggaagttctgta------------------------------------
------------------------------------------------------------
------------------------------------------------------------
---------------------------------------------------------
>PAFTOL009243
cagtcaaagaagagaggtctttcactagaagagaagcgtgagaagatgcttcagatcttt
tatgaatcacaagacttcttccttctgaaggagcttgagaagttggggccaaagaaaggt
gtcatcagccagtcagtgaaggatgttatccaaagtcttgtggatgatgacctggtattg
aaagacaagattggaagttctata----tacttttggagtcttcctagcacagctggaaa
tcagctaaggaatg--tgtctcgtaaactggaatctgatcttcaaactagcaagaaacgt
catgctgaactggtggaacagtgtaatgctctgaagaaggggcgtgaggaatct------
---------------------------------------------------------
>PAFTOL009249
------------------------------------------------------------
------------------ttccagctgaaggagcttgagaagttggggccaaagaaaggt
gtcatcagccagtcagtgaaggatgttatccaaagtcttgtggatgatgaccttgtactg
aaagacaagattggaagttctgta------------------------------------
------------------------------------------------------------
------------------------------------------------------------
---------------------------------------------------------
>PAFTOL009251
------------------------------------------------------------
------------------ttccagctgaaggagcttgagaagttggggccaaagaaaggt
gtcatcagccaatcagtgaaggatgttatccaaagtcttgtggatgatgaccttgtattg
aaagacaagattggaagttctata----tacttttggagttttcctagcacagctggaaa
tcaggtaaaa--------------------------------------------------
------------------------------------------------------------
---------------------------------------------------------
>PAFTOL009253
------------------------------------------------------------
------------------ttccagctgaaggagcttgagaagttgggcccaaagaaaggt
gtcatcagccagtcagtgaaggatgttatccaaagtcttgtggatgatgacctcgtattg
aaggacaagattggaagttccgta------------------------------------
------------------------------------------------------------
------------------------------------------------------------
---------------------------------------------------------
>PAFTOL009257
---tcaaagaagagaggtctttcactagaagagaagcgtgagaagatgcttcagatcttt
tatgaatcacaagacttcttccttctgaaggagcttgagaagttggggccaaagaaaggt
gtcatcagccagtcagtgaaggatgttatccaaagtcttgtggaygatgaccttgtattg
aaggacaagattggaagttctgta------------------------------------
------------------------------------------------------------
------------------------------------------------------------
---------------------------------------------------------
>PAFTOL009259
---tcaaagaagagaggtctttcactggaagagaagcgtgagaagatgcttcagatcttt
tatgaatcacaagacttcttccttctaaaggagcttgagaagttggggccaaagaaaggt
gtcatcagccagtcagtgaaggatgttatccaaagtcttgtggatgatgaccttgtattg
aaggacaaggttggaagttctata----tacttttggagtcttcctagcacagctggaaa
tcaggtaaaa--------------------------------------------------
------------------------------------------------------------
---------------------------------------------------------
>PAFTOL009261
------------------------------------------------------------
---------------atattccagctgaaggagcttgagaagttggggccaaagaaaggt
gtcatcagccagtcagtgaaggatgttatccaaagycttgtggatgatgaccttgtattg
aaggacaaggttggaagttctgta------------------------------------
------------------------------------------------------------
------------------------------------------------------------
---------------------------------------------------------
>PAFTOL009263
---tcaaagaagagaggtctttcactagaagagaagcgtgggaagatgcttcagatcttt
tatgaatcacaagacttcttccttctgaaggagcttgagaagttggggccaaagaaaggt
gtcatcagccagtcagtgaaggatgttatccaaagtcttgtggatgatgaccttgtattg
aaagacaagattggaagttctata----tacttttggagtcttcctagcacagctggaaa
tcaggta-----------------------------------------------------
------------------------------------------------------------
---------------------------------------------------------
>PAFTOL009265
---tcaaagaagagaggtctttcactagaggagaagcgtgagaagatgcttcagatcttt
tatgaatcacaagacttcttccttctgaaggagcttgagaagttggggccaaagaaaggt
gtcatcagccagtcagtgaaggatgttatccaaagtctcgtggatgatgaccttgtattg
aaagacaagattggaagttctgta------------------------------------
------------------------------------------------------------
------------------------------------------------------------
---------------------------------------------------------
>PAFTOL009267
---tcgaagaagagaggtctttcgctggaagagaagcgtgagaagatgcttcagatcttt
tatgaatcacaagacttcttccttctgaaggagcttgagaagttggggccaaagaaaggt
gtcatcagccagtcagtgaaggatgttatccaaagtcttgtggatgatgacctcgtattg
aaggacaagattggaagttctgta------------------------------------
------------------------------------------------------------
------------------------------------------------------------
---------------------------------------------------------
>PAFTOL009269
---tcgaagaagagaggtctttcgctggaagagaagcgtgagaagatgcttcagatcttt
tatgaatcacaagacttcttccttctgaaggagcttgagaagttggggccaaagaaaggt
gtcatcagccagtcagtgaaggatgttatccaaagtcttgtggatgatgacctcgtattg
aaggacaagattggaagttccata----tacttttggagtcttcctagcacagctggaaa
tcagctaaggaatg--tgtctcggaaactggaatctgatcttcaaaccagcaagaaacgt
catgcagaacttttggaacagtgtaacgctctgaagaaggggcgtgaggaatct------
---------------------------------------------------------
>PAFTOL009271
------------------------------------------------------------
------------------ttccagctgaaggagcttgagaagttggggccaaagaaaggt
gtcatcagccagtcagtgaaggatgttatccaaagtcttgtggatgatgaccttgtattg
aaggacaagattggaagttctata----tacttttggagtcttcctagtacagctggaaa
tcaggtaaaa--------------------------------------------------
------------------------------------------------------------
---------------------------------------------------------
>PAFTOL009279
---tcaaagaagagaggtctttcactagaagagaagcgtgagaagatgcttcagatcttt
tatgaatcacaagacttcttccttctgaaggagcttgagaagttggggccgaagaaaggc
gtcatcagccagtcagtgaaggatgttatccaaagtcttgtggatgatgaccttgtattg
aaggacaagattggaagttctata----tacttttggagtcttcctagcacagctggaaa
tcag--------------------------------------------------------
------------------------------------------------------------
---------------------------------------------------------
>PAFTOL009281
---tcaaagaagagaggtctttcactagaagagaagcgtgagaagatgcttcagatcttt
tatgaatcacaagacttctttcttctgaaggagcttgagaagttggggccaaagaaaggt
gtcatcagccagtcagtgaaggatgttatccaaagtcttgtggatgatgaccttgtattg
aaggacaagattggaagttctgta------------------------------------
------------------------------------------------------------
------------------------------------------------------------
---------------------------------------------------------
>PAFTOL009285
---tcgaagaagagaggtctttcgctggaagagaagcgtgagaagatgcttcagatcttt
tatgaatcacaagacttcttccttctgaaggagcttgagaagttggggccaaagaaaggt
gtcatcagccagtcagtgaaggatgttatccaaagtcttgtggatgatgacctcgtattg
aaggacaagattggaagttctata----tacttttggagtcttcctagcacagctggaaa
tcaggtaaag--------------------------------------------------
------------------------------------------------------------
---------------------------------------------------------
>PAFTOL009287
cagtcaaagaagagaggtctttcactagaagagaagcgtgagaagatgcttcagatcttt
tatgaatcacaagacttcttccttctgaaggagcttgagaagttggggccgaagaaaggc
gtcatcagccagtcagtgaaggatgttatccaaagtcttgtggatgatgacctcgtattg
aaggacaagattggaagttctata----tacttttggagtcttcctagcacagctgggaa
tcagctaaggaatg--tgtctcgtaaactggaatctgatcttcaagatagcaagaaacgt
catgctgaaatggtggaacagtgtaatgctctgaagaaggggcgcgaggaatctgatgaa
agagaagaggctgttaatgagttgaaatctgttgagctgaagcacaatgaactgaag
>PAFTOL009289
---tcaaagaagagaggtctttcactagaagagaagcgtgagaagatgcttcagatcttt
tatgaatcacaagacttcttccttctgaaggagcttgagaagttggggccaaagaaaggt
gtcatcagccagtcagtgaaggatgttatccaaagtcttgtggatgatgaccttgtattr
aaagacaagattggaagytctgta------------------------------------
------------------------------------------------------------
------------------------------------------------------------
---------------------------------------------------------
>PAFTOL009291
---tcaaagaagagaggtctttcactagaagagaagcgggagaagatgcttcagatcttt
tatgaatcacaagacttcttccttctgaaggagcttgagaagttggggccgaagaaaggt
gtcatcagccagtcagtgaaggatgttatccaaagtcttgtggatgatgaccttgtattg
aaggacaagattggaagttctata----tacttttggagtcttcctagcacagctggaaa
tcagctaaggaatg--tgtctcgtaaattggaatctgatcttgaaactagcaagaagcgt
catactgaactggtggaacagtgtaatgct------------------------------
---------------------------------------------------------
>PAFTOL009293
------------------------------------------------------------
------------------ttccagctgaaggarctkgagaagttggggccgaagaaaggt
gtcatcagccagtcagtgaaggatgttatccaaagtcttgtggatgatgaccttgtattg
aaggacaagattggaagttctata----tacttttggagtcttcctagcacagctgga--
------------------------------------------------------------
------------------------------------------------------------
---------------------------------------------------------
>PAFTOL009295
------------------------------------------------------------
------------------ttccagctgaaggaacttgagaagttggggccgaagaaaggc
gtcatcagccagtcagtgaaggatgttatccaaagtcttgtggatgatgaccttgtattg
aaggacaagattggaagttctgta------------------------------------
------------------------------------------------------------
------------------------------------------------------------
---------------------------------------------------------
>PAFTOL009297
---------aagagaggtctttcactagaagagaagcgcgagaagatgcttcagatcttt
tatgaatcacaagacttcttccttctgaaggagcttgagaagttggggccgaagaaaggc
gtcatcagccagtcagtgaaggatgttatccaaagtcttgtggatgatgaccttgtattg
aaggacaagattggaagttctgta------------------------------------
------------------------------------------------------------
------------------------------------------------------------
---------------------------------------------------------
>PAFTOL009301
---tcaaagaagagaggtctttcactagaagagaagcgtgagaagatgcttcagatcttt
tatgaatcacaagacttcttccttctgaaggagcttgagaagttggggccaaagaaaggt
gtcatcagccagtcagtgaaggatgttatccaaagtcttgtggatgatgaccttgtattg
aaagacaagattggaagttctgta------------------------------------
------------------------------------------------------------
------------------------------------------------------------
---------------------------------------------------------
>PAFTOL009303
------------------------------------------------------------
------------------ttccagctgaaggagcttgagaagttggggccaaagaaaggt
gtcatcagccagtcagtgaaggatgttatccaaagtcttgtggatgatgaccttgtattg
aaagacaagattggaagttctgta------------------------------------
------------------------------------------------------------
------------------------------------------------------------
---------------------------------------------------------
>PAFTOL009311
---tcgaagaaaagaggtctttcattggaagagaagcgcgaaaagatgcttcagatcttt
tatgattcacaggacttcttccttctgaaggagcttgagaagtctgggccaaagaaaggt
gtcataagccagtcagtgaaggatgttatccaaagtcttgtggatgatgaccttgtattg
aaggacaagattggcagttctata----tacttttggagtcttcctagcacagctggaaa
tcagctaaggaatg--tgtctcgtaaactggaatccgatcttcaaagcagcaagaaacgc
catgcagaactggtggaacagtataatgccctgaagaagggacgtgaggaatctgatgaa
agagaagaggctctcagtgagttaaaatcggttgagctgaagcacaatgaactgaag
>PAFTOL009313
---tcgaagaagagaggtctttcactggaagagaagcgtgagaagattcttcagatcttt
tatgaatcacaagacttcttccttctgaaagagcttgagaagtctggaccaaagaaaggt
gtcatcacccaatcagtgaaggatgttgttcaaagtcttgttgatgacgatcttgttttc
aaagacaagattggcagttctgta----agtacaaatagytgtgwaatatgggccaaata
acagcttaggaatg--tgtcctctaaactggaatcggatcttcaaaccagcaagaaacgy
catgcagacttgatggaacagtrtaatgccttgaagaagggacgcgaggaatctgatgaa
agagaggaggctgtcagtgagttgaaatctgttgagctyaagcataatgaactaaag
>PAFTOL009315
---tcgaagaagagaggactttcactggacgagaagcgtgagaagatgcttcagatcttt
tatgaatcacaagacttcttccttctgaaggagcttgaaaaattggggccgaagaaaggt
gtcatcagccaatcagtgaaagatgttatccaaagtcttgtggatgatgacctcgtattg
aaggacaagatcggcagttctgta------------------------------------
------------------------------------------------------------
------------------------------------------------------------
---------------------------------------------------------
>PAFTOL009319
---------aaaagaggactttcactggatgagaagcgtgagaagatgcttcagatcttt
tatgaatcacaagatttcttccttctgaaggagcttgaaaaattggggccgaagaaaggc
gtcatcagccagtcagtgaaggatgttatccaaagccttgtggatgatgaccttgtattg
aaggacaagattgggagttctrta----tacttttggagtctacccagcacagctggaaa
tcagctaaggaatg--tctctcgcaaactcgactcggatcttcaagctagcaagaaacgc
cacgcagaactggtggaacagtgtaatgctctgaagaagggacgtgaggaatctgatgaa
agagaggaggctctcactgagttaaaatctgttgagctgaagcacaatgaattgaag
>PAFTOL009321
------------------------------------------------------------
------------------ttccagctgaaggagcttgaaaagttggggccgaagaaaggc
gtcatcagccaatcagtgaaggatgttatccaaagtcttgtggatgatgacctcgtattg
aaggacaagattggcagttctgtw----cctgattcaatgttgtaaatctgggccaattg
ccagctaaggaatg--tgtctcgcaaacttgaatctgatcttcaaactagcaagaaacgc
cttgcggaactggtggaacagtgtaatgctctgaagaagggacgtgaggaatctgatgaa
agagaggaggctcttagtaagttaaaaactgttgagctgaagtacaatgaattgaag
>PAFTOL013501
------------------------------------------------------------
------------------ttccagctsaaggagcttgagaagttggggccgaagaaaggc
gtcatcagccagtcagtgaaggatgttatccaaagtcttgtggatgatgaccttgtattg
aaggacaagattggaagttctata----tacttttggagtcttcctagcacagctggaaa
tcaggtaaaa--------------------------------------------------
------------------------------------------------------------
---------------------------------------------------------
>SRR5137211
---tcaaagaagagaggtctttcactagaagagaaacgtgggaagatgcttcagatcttt
tatgaatcacaagacttcttccttctgaaggagcttgagaagttggggccaaagaaaggt
gtcatcagccagtcagtgaaggatgttatccaaagtcttgtggatgatgaccttgtattg
aaagacaagattggaagttctata----tacttttggagtcttcctagcacagctggaaa
tcagctaaggaatg--tatcttgtaaactggaatctgatcttcaaacaagcaagaaacgt
catgctgaactggtggaacagtgtaatgctctgaagaaagggcgtgaggaatctgatgaa
agagaagaggctcttaatgagctacaatctgttgagctgaagcacaatgaactgaag
>SRR5137212
------aagaagagaggcctttcactggaagagaagcgcgagaagatgcttcagatcttt
tatgaatcacaagacttcttccttctgaaggagcttgagaagttggggccaaaaaaaggt
gtcatcagccagtcagtgaaggatgttgtccaaagtcttgtggatgatgacctcgtattg
aaggacaagatcggcagttctata----tacttttggagtctccctagcacagctggaaa
tcagctaaggaatg--tgtctcgcaaactggattctgaccttcaaactagcaagaaacgc
catgcagaactggtggaacaatgcaatgttctgaagaagggacgtgaggaatctgatgaa
agagaggaggctctcagtgagttaaaatctgttcagctcaagcacaatgaactgaag
>SRR5137213
---tcaaagaagagaggtctttcactagaagagaagcgtgagaagatgcttcagatcttt
tatgaatcacaagacttcttccttctgaaggagcttgagaagttggggccaaagaaaggt
gtcatcagccagtcagtgaaggatgttatccaaagtcttgtggatgatgaccttgtactg
aaagacaagattggaagttctata----tacttttggagtcttcctagcacagctggaaa
tcagctcaggaatg--tgtctcgtaaactggaatctgatcttcaaactagcaagaaacgt
catgctgaactgctggaacagtgtaatgctctgaagaaggggcgtgaggaatctgatgaa
agagaagaggctcttaatgagctacaatctgttgagctgaagcacaatgcagtgaag
>SRR7905849
atgtcgaagaaaagaggtctttcattggaagagaagcgtgagaagatgcttcagatcttt
tatgagtcacaagacttcttccttctgaaggagcttgagaagttggggccaaagaaaggt
gtcattagccagtcagtgaaggatgttatccaaagtcttgtggatgatgaccttgtattg
aaggacaagattggaagttctata----tacttttggagtcttcctagcacagctggaaa
tcagctaaggaatg--tgtctcgcaaactggaatctgatcttgaaactagccagaaacat
catgcaaaactggtggaacagtgtaatgctctgaagaagggtcgtgaggaatctgatgaa
agagaagaggctctcaatgagttaaaatctgttgagctgaagcacaatgaactgaag
>SRR7905861
atgtcaaagaagagaggtctttcactagaagagaagcgtgagaagatgcttcagatcttt
tatgaatcacaagayttcttccttctgaaggagcttgagaagttggggccaaagaaaggt
gtcatcagccagtcagtgaaggatgttatccaaagtcttgtggatgatgaccttgtattg
aaagacaagattggaagttctata----tacttttggagtcttcctagcacagctggaaa
tcagctaaggaatg--tgtctcgtaaactggaatctgatcttcaaactagcaagaaacgt
catactgaactggtggaacagtgtaatgctctgaagaaggggcgtgaggaatctgatgaa
agagaagaggctcttaatgagctacaatctgttgarctgaagcacaatgaactgaag
>SRR8327214
atgtcaaagaagagaggtctttcactagaagagaagcgtgagaagatgcttcagatcttt
tatgaatcrcaagacttcttccttctgaaggagcttgagaagttggggccaaagaaaggt
gtcatcagccagtcagtgaaggatgttatccaaagtcttgtggatgatgaccttgtattg
aaagacaagattggaagytctata----tacttttggagtcttcctagcacagctggaaa
tcagctaaggaayg--tgtctcgtaaactggaatctgatcttcaaactagcaagaaacgt
matgctgaactggtggaacagtgtaatgctctgaagaagggscgtgaggaatctgatgaa
agagaagaggctcttaatgagctacaatctgttgagctgaagcacaatgaactgaag
