# Supplementary material for: Phylogenomics and classification of Cactaceae based on hundreds of nuclear genes
Source: Plant Syst Evol. 2025 Aug 11;311(5):28. doi: 10.1007/s00606-025-01948-z (PMC12339657; doi:10.1007/s00606-025-01948-z)
Supplement: Supplementary file 4 — Online Resource 4: Containing alignments and RAxML gene trees for all included loci and all phylogenetic datasets (ZIP 10372 KB) [file 606_2025_1948_MOESM4_ESM.zip › de Vos et al_ESM_4/ESM_data_alignments/QCP/6298_consensus.mafft.fasta]

>PAFTOL004547
------------------------------------------------------------
------------------------------------------------------------
------------------------------------gttttggttgtagttatgggaaag
gttgaaggtcaaggagagtcttggcacggtcatgtcacggcagtaactgttgcaccagag
taccgtcgacagcaattagctaaaaagttgatgaatctattggaagacattagtgataag
atgtaagtatcttattgattgcatagaacagaatactttaatagcaaggatagc----at
gaaa---cttgtgcg-------tcagcttggttacgtggtttatagacgagttcttcgct
actactccggagaggaagatggattagatatgaggaaagcattgtcgcgagatgttgaga
agaaatctgtaattcctcttaaaaggcctgtaacacctgatgaactcgagtacgac
>PAFTOL004551
atgacaaccattcgtaggttctgctgcaatgaccttctccgctttgcttctgtaaatctg
gatcatctgactgaaactttcaacatgkcgttctacatgacttacttggctagatggccg
gattattttcatgtygctgaaggtccggggaaccggataatgggttacattatgggaaag
gttgaaggccaaggagagtcctggcatggtcatgtyactgcagtaactgttgcaccagag
taccgtcggcagaaattggctaaaaagttgatgaatctgttggaagacattagtgataag
atgtaagtatcttattgtttgcat----ctagtaacggcrgtgctgactttaatccttct
tttc---ttcttgcc-------tcagcttggttaygtggtttatagacgagtgcttcgtt
actactctggggaggaagatggattagatatgaggaaagcattatcacgagatgttgaga
agaagtctgtaattcctcttaaacggcctgtaacacctgatgaactcgagtacgac
>PAFTOL004552
atgaccactattcgtaggttctgctgcaatgaccttctccgctttgcttctgtaaatctg
gatcatctgactgaaactttcaacatgtcattctacatgacgtacttggctagatggccg
gattatttccatgtcgctgaaggtcctggcaaccggataatgggttatataatgggaaag
gttgaaggtcaaggagagtcttggcatggtcatgtcacggcagtaactgttgcacccgag
taccgtcgacagcaattagctaaaaagttgatgaatctattggaagacattagtgataag
attgataaagcttactt----tgttgaccttttcgtgagggcatcaaatataccggcaat
aaaa---atgtatga-------aaagctgggttacgtggtttatagacgagttcttcgtt
actactctggagaggaagatggattagatatgaggaaagcattatcgcgagatgttgaga
agaaatctgtaattcctcttaaaaggcctgtgacacctgatgaacttgagtacgac
>PAFTOL004553
atgaccactattcgtaggttctgctgcaatgaccttctccgctttgcttctgtaaatctg
gatcatctgactgaaactttcaacatgtcattctatatgacgtacttggctagatggccg
gattatttccatgttgctgaaggtcctggaaaccggataatgggttatattatgggaaag
gttgaaggtcaaggagagtcttggcatggtcatgtcacggcagtaactgttgcaccagag
taccgtcgacagcaattagctaaaaagttgatgaatctactggaagacattagtgataag
atgtaagtatcttatttattgca-agaactcaatactttaatatcaaggatagc----at
gaaa---cttgctgcatga---gcagcttggttacgtggtttatagacgagttcttcgtt
actactccggagaggaagatggattagatatgaggaaatcattatcgcgagatgttgaga
agaaatctgtgattcctcttaaaaggcctgtaacacctgatgaacttgagtacgac
>PAFTOL004554
atgaccactattcgtaggttctgctgcaatgaccttctccgctttgcttctgtaaatctg
gatcatctgactgaaactttcaacatgtcattctacatgacgtacttggctagatggccg
gattatttccrtgtcgctgaaggtcctggcaaccggataatgggttatataatgggaaag
gttgaaggtcaaggagagtcttggcatggtcatgtcacggcagtaactgttgcacccgag
taycgtcgacagcaattagctaaaaagttgatgaatctattggaagacattagtgataag
atgtaagtatctta----------------------------------------------
----------------------tcagcttggttacgtggtttatagacgagttcttcgtt
actactctggagaggaagatggattagatatgaggaaagcattatcgcgagatgttgaga
agaaatctgtaattcctcttaaaaggcctgtaacrccygatgaactcgagtacgac
>PAFTOL004555
atgaccactattcgtaggttctgctgcaatgaccttctccgctttgcttctgtaaatctg
gatcatctgactgaaactttcaacatgtcattctacatgacgtacttggctagatggccg
gattatttccatgtcgctgaaggtcctggaaaccggataatgggttatattatgggaaag
gttgaaggtcaaggagagtcttggcatggtcatgtcacggcagtaactgttgcaccagag
taccgtcgacagcaattggctaaaaagttgatgaatctattggaagacattagtgataag
atgtaagtatcttattgattgcatagaactaaatactttaatatcaaggatagc----mt
gaaa---cttgctct-------tcagcttggttacgtggtttatagacgagttcttcgct
actactccggagaggaagatggattagatatgaggagggcattatcgcgagatgttgaga
agaaatctgtaattcctcttaaaaggcctgtaacacctgatgaactcgagtacgac
>PAFTOL004556
atgaccactattcgtaggttctgctgcaatgaccttctccrctttgcktctgtaaatctg
gatcatctgactgaaacc---------------------acatacttggctagatggccg
gattatttccatgtcgctgaaggtcctggcaaccggataatgggttatrttatgggaaag
gttgaaggtcaaggagaatcttggcatggtcatgtcacggcagtaactgttgcaccagag
taccgtcgacagcaattagctaaaaggttgatgaatctattggaagacattagtgataag
atgtaagtctgttactgattgcatagaactcaacactttaatatcwgggatacc----at
gaaa---cttgcgcc-------ccagcttggttacgtggtttatagacgagttcttcgct
actactccggagaggaagacggattagatatgaggaaagcattatcacgagacgttgaga
agaaatctataattcctctyaaaaggcctgtracacctgatgaactggagtacgat
>PAFTOL004560
atgaccactattcgtaggttctgctgcaatgaccttatccgctttgcttctgtaaatctg
gatcatctgactgaaactttcaacatgtcattctacatgacgtacttggctagatggccg
gattatttccatgtcgctgaaggtcctggcaaccrgataatgggttatattatgggaaag
gttgaaggtcaaggagagtcttggcatggtcatgtcacggcagtaactgttgcaccagag
taccgtcgacagcagttagctaaaaagttgatgaatctattggaagacattagtgataag
atgtaagtatcttatca-------------------------------------------
----------------------tcagcttggttacgtggtttatagacgagttcttcgtt
actactctggagaggaagatggattagatatgaggaaagcattatcgcgagatgttgaga
agaaatctgtaattcctcttaaaaggcctgtaacacctgatgaactcgagtacgac
>PAFTOL004561
atgacaaccattcgtaggttctgctgcaatgaccttctccgctttgcttctgtaaatctg
gatcatctgactgaaactttcaacatgtcgttctacatgacttacttggctagatggccg
gattatttccatgtcgctgaaggtccggggaaccggataatgggttatattatgggaaag
gttgaaggccaaggagagtcctggcatggtcacgtcactgcagtaactgttgcaccagag
taccgtcggcagcaattagctaaaaagttgatgaatctgttggaagacattagtgataag
atgtaagtatcttattgtttgcat----ctagtaaggagggtgctgattttaatccttct
tttc---ttctggcc-------tcagcttggttacgtggtttataggcgagtgcttcgtt
actactctggggaggaagatggattagatatgaggaaagcattatcacgagatgttgaga
agaagtctataattcctcttaaacggcctgtaacccctgatgaactcgagtacgac
>PAFTOL004562
atgaccactattcgtaggttctgctgcaatgaccttctccgctttgcttctgtaaatctg
gatcatctgactgaaactttcaatatgtcattttacatgacgtacttggctagatggccg
gattatttccatgtcgctgaaggtcctggcaaccggataatgggttatattatgggaaag
gttgaaggtcaaggagagtcttggcatggtcatgtcacggcagtaactgttgcaccagag
taccgtcggcagcagttagctaaaaagttgatgaatctattggaagacattagtgataag
attgataaagcttactt----tgtcgaccttttcgtgagggcatcaaatataccggcaat
aaaa---atgtatga-------aaagcttggttacgtagtttatagacgagttcttcgtt
actactccggagaggaagatggattagatatgaggaaagcattatcgcgagatgttgaga
agaaatctgtaattcctcttaaaaggcctgtaacacctgatgaactcgagtacgac
>PAFTOL004564
atgacaaccattcgtaggttctgctgcaatgaccttctccgctttgcttctgtaaatctg
gatcatctgactgaaactttcaacatgtcgttctacatgacatacttggctagatggccg
gattatttccatg------------------------------------ttatgggaaar
gttgaaggccaaggagagtcctggcatggtcatgtcactgcagtaactgttgcaccagag
taccgtcggcagcaattagctaaaaagttgatgaatctgttggaagacattagtgataag
atgagaagtggcatgtt----atctagttaaggacggacggtgctgattttaatccttct
tttc---ttcttgcc-------tcagcttggttacgtggtttatagacgggtgcttcgtt
actactctggggaggaagatggattagatatgaggaaagcattatcacgagatgttgaga
agaagtctataattcctcttaaacggcctgtaacccctgatgaactggagtatgac
>PAFTOL004565
------------------------------------------------------------
------------------------------------------------------------
------------------------------------gtttttgctatagttatgggaaag
gttgaaggtcaaggagagtcttggcatggtcatgtcacggcagtaactgtcgcaccagag
taccgtcgacagcaattagctaaaaagttgatgaatctactggaagacattagtgataag
atgtaagtatcttattgattgcatataactcaacactttaatatctgggatacc----at
gaaa---cttgcttc-------tcagcttggttatgtggtttatagacgagttcttcgct
actactccggggaggaagatggattagatatgaggaaagcattatcacgagacgttgaga
agaaatccgtaattcctcttaaaaggccygtaacacctgatgaacttgagtacgac
>PAFTOL004566
atgacaaccattcgtaggttctgctgcaatgaccttctccgcttcgcttctgtaaatttg
gatcatctgactgaaactttcaacatgtcgttctacatgacttacttggctagatggccg
gattatttccatgtcgctgaaggtccggggaaccggrtaatgggttatattatgggaaag
gttgaaggccaaggagagtcttggcatggtcatgtgactgcagtaactgttgcaccagag
taccgtcggcagcagttagctaaaaagttgatgaatctgttggaagacattagtgataag
attgataaagcttactt----tgttgatctttttgtgagggcatcaaatataccggcaat
aaaa---atgtatga-------aaagcttggttacgtggtttatagacgagtgctwcgtt
actactctggggaggaagatggattagatatgaggaaagcattatcacgagatgttgaga
agaagtctataattcctcttaaacggcctgtaacacctgatgaactcgagtacgac
>PAFTOL004567
atgaccactattcgtaggttctgctgcaatgaccttctccgctttgcttctgtaaatctg
gatcatctgactgaaactttcaacatgtcattctacatgacgtacttggctagatggcca
gattattttcatgtcgctgaaggtcctggcaaccggataatgggttatattatgggaaag
gttgaaggtcaaggagagtcttggcatggtcatgtcacggcagtaactgttgcaccagag
taccgtcgacagcaattagctaaaaagctgatgaatctattggaagacattagtgataag
attgataaagcttactt----tgtcgaccttttcgtgagggcatcaaatataccggctat
aaaa---atgtatga-------aaagcttggctacatagtttatagacgagttcttcgtt
actactccggagaggaagatggattagatatgaggaaagcattatcgcgagatgttgaga
agaaatctgtaattcctcttaaaaggcctgtaacacccgatgaactcgagtacgac
>PAFTOL004568
atgaccactattcgtaggttctgctgcaatgaccttctccgctttgcttctgtaaatctg
gatcatctgactgaaactttcaacatgtcattctacatgacgtacttggctagatggcca
gattatttccatgtygctgaaggtcctggcaaccggataatgggttatattatgggaaag
gttgaaggtcaaggagagtcttggcatggtcatgtcacggcagtaactgttgcaccagag
taccgtcgacaacaattagctaaaaagttgatgaatctgttggaagacattagtgataag
attgataaagcttactt----tgtcgaccttttcgtgagggcatcaaatataccggcaat
aaaa---atgtatga-------aaagcttggttacrtcgtttacagacgagttcttcgtt
actactccggagaggaagatggattagrtatgaggaaagcattatcgcgagatgttgaga
agaaatctgtaattcctcttaaaaggcctgtaacaccygatgaactcgagtacgac
>PAFTOL004571
atgacaaccattcgtaggttctgctgcaatgaccttctccgctttgcttctgtaaatttg
gatcatctgactgaaactttcaacatgtcgttctacatgacttacttggctagatggccg
gattacttccatgtcgctgaaggtccggggaaccggataatgggttatattatgggaaag
gttgaaggccaaggagagtcttggcatggtcatgtcactgcagtaactgttgcaccagag
taccgtcggcagcaattagctaaaaagttgatgaatctgttggaagacattagtgataag
attgataaagcttactt----tgttgatctttttgtgagggcatcaaatataccagcaat
aaaa---atgtatga-------aaagcttggttacgtggtttatagacgagtgcttcgtt
actactctggggaggaagatggattagatatgaggaaagcattatcacgagatgttgaga
agaagtctataattcctctcaaacggcctgtaacccctgatgaactcgagtacgac
>PAFTOL004572
atgaccactattcgtaggttctgctgcaatgaccttctccgctttgcttctgtaaatctg
gatcatctgactgaaactttcaacatgtcattctacatgacatacttggctagatggccg
gattatttccatgtcgctgaaggtcctggcaaccggataatgggttatattatgggaaag
gttgaaggtcaaggagagtcttggcatggtcatgtcacggcagtaactgttgcaccagag
taccgtcgacagcaattagctaaaaagttgatgaatctattggaagacattagtgataag
attgataaagcttactt----tgtcgaccttttcgtgagggcatcaaatataccggcgat
aaaa---atgtatga-------aaagcttggttatgtggtttatagacgagttcttcgct
actactccggagaggaagatggattagatatgaggaaagcattatcacgagacgttgaga
agaaatctgtaattcctcttaaraggcctgtaacacctgatgaactggagtacgac
>PAFTOL004573
atgaccactattcgtaggttctgctgcaatgaccttctccgctttgcttctgtaaatctg
gatcatctgactgaaactttcaacatgtcattctacatgacatacttggctagatggccg
gattatttccatgtcgctgaaggtcctggcaaccggataatgggttatattatgggaaag
gttgaaggtcaaggagagtcttggcatggtcatgtcacggcagtaactgttgcaccagag
taccgtcgacagcaattagctaaaaagttgatgaatctattggaagacattagtgataag
attgataaagcttactt----tgtcgaccttttcgtgagggcatcaaatataccagcgat
aaaa---atgtatga-------aaagcttggttatgtggtttataggcgagttcttcgct
actactccggagaggaagatggattagatatgaggaaagcattatcacgagacattgaga
agaaatctgtaattcctcttaaaaggcctgtaacacctgatgaactggagtacgac
>PAFTOL004574
atgaccactattcgtaggttctgctgcaatgaccttctccgctttgcttcggtaaatctg
gatcatctgactgaaactttcaacatgtcattctacatgacgtacttggctagatggccg
gattatttccatgttgctgaaggtcctggcaaccagataatgggttataktatgggaaag
gttgaaggtcaaggagagtcttggcatggtcatgtcacagcagtaactgttgcaccagag
taccgtcgacagcaattagctaaaaagttgatgaatctattggaagacattagtgataag
attgataaagcttactt----tgtcgaccttttcgtgagggcatcaaatataccggcgat
aaaa---atgtatga-------aaagcttggttacgtggtttatagacgagttcttcgct
actactccggagaggaagatggattagrtatgaggaaagcattatcgcgagatgttgaga
agaaatctgtaattcctcttaaaaggcctgtaacacctgatgaactcgagtacgac
>PAFTOL004577
atgaccactattcgtaggttctgctgcaatgaccttctccgctttgcttctgtaaatctg
gatcatctgactgaaactttcaacatgtctttctacatgacgtacttggctagatggccg
gattatttccatgtcgctgaaggtcctggcaaccggataatgggttatattatgggaaag
gttgaaggtcaaggagagtcttggcatggtcatgtcacggcagtractgttgcaccagag
taccgtcgacagcaattagcwaaaaagttgatgaatctattggaaracattagtgataag
attgataaagcttactt----tgttgaccttttcgtgagggcatcaaatataccggcaat
aaaa---atgtatga-------aaagcttggttacgtggtttatagacgagttcttcgtt
actactccggagaggaagatggattagatatgaggaaagcattakcgcgagatgttgaga
agaaatctgtaattcctcttaaaaggcctgtaacacctgatgaactcgagtacgac
>PAFTOL004578
atgaccactattcgtcggttctgctgcaatgaccttctccgctttgcttctgtaaatctg
gatcatctgactgaaactttcaacatgtcattctacatgacgtacttggctagatggccg
gattatttccatgtcgctgaaggacctggcaaccggataatgggttatattatgggaaag
gttgaaggtcaaggagagtcttggcatggtcatgtcacggcagtaactgttgcaccagag
taccgtcgacagcaattagctaaaaagttgatgaatctattggaagacattagtgataag
attgataaagcttactt----tgttgaccttttcgtgagggcatcaaatataccggcgat
aaaa---atgtatga-------amagctcggttacgtggtgtatagacgagttcttcgct
actactcyggagaggaagatggattagatatgaggaaagcattatcacgagacgttgaga
agaaatctataattcctcttagaaggcctgtaacacctgatgaacttgagtacgac
>PAFTOL004582
atgaccactattcgtaggttctgctgcaatgaccttctccgctttgcttctgtaaatctg
gatcatctgactgaaactttcaacatgtcattctacatgacatacttggcaagatggccg
gattatttccatgtcgctgaaggtcctggcaaccggataatgggttatattatgggaaag
gttgaaggtcaaggagagtcttggcatggtcatgtcacggcagtaactgttgcaccagag
taccgtcgacagcaattagctaaaaagttgatgaatctattggaagacattagtgataag
atgtaagtatcttattg----catagaactcaacactttaatatcagggatacc----at
gaaa---cttgctgcatgagaaatggcttggttacgtggtttatagacgagttcttcgct
actactccggagaggaagatggattagatatgaggaaagcattatcacgagacgttgaga
agaaatctataattcctcttaaaaggcctgtaacacctgatgaacttgagtacgac
>PAFTOL004584
atgaccactattcgtaggttctgctgcaatgaccttatccgctttgcttctgtaaatctg
gatcatctgactgaaactttcaacatgtcrttctacatgacgtacttggctagatggccg
gattatttccatgtcgctgaaggtcctggcaaccggataatgggttatattatgggaaag
gttgaaggtcaaggagagtcttggcatggtcatgtcacggcagtaactgttgcaccagag
taccgtcgacagcagttagctaaaaagttgatgaatctattggaagacattagtgataag
attgataaagcttactt----cgtcgaccttttcgtgagggcatcaaatataccggcaat
aaaa---atgtatga-------aaagcttggttacgtggtttatagacgagttcttcgtt
actactctggagaggaagatggattagatatgaggaaagcattatcgcgagatgttgaga
agaaatctgtaattcctcttaaaaggcctgtaacacctgatgaactcgagtacgac
>PAFTOL004585
atgacaaccattcgtaggttctgctgcaatgaccttctccgctttgcttctgtaaatttg
gatcatctgactgaaactttcaacatgtcgttctacatgacttacttrgctagatggccg
gattatttccatgtygctgaaggtccggggaaccggataatgggttatattatgggaaag
gttgaaggccaaggagagtcttggcatggtcatgtgactgcagtaactgttgcaccagag
taccgtcggcagcaattagctaraaagttgatgaatctgttggaagacattagtgataag
attgataaagcttactt----tgttgatctttttgtgagggcatcaaatataccggcaat
aaaa---atgtatga-------amagcttggttacgtggtttatagacgagtgcttcgtt
actactctggggaggaagatggattagatatgaggaaagcattatcrcgagatgttgaga
agaagtctataattcctcttaaacggcctgtaacacctgaygaactcgagtacgac
>PAFTOL004587
atgaccactgttcgtaggttctgctgcaatgaccttctccgctttgcttctgtaaatctg
gatcatctgactgaaactttcaacatgtcattctacatgacatacttggctagatggccg
gattatttccatgttgcggaaggtcctggcaaccggataatgggttatattatgggaaag
gttgaaggtcaaggagagtcttggcatggtcatgtcacggcagtaactgttgcaccagag
taccgtcgacagcaattagctaaaaagttgatgaatctattggaagacattagtgataag
attgataaagcttactt----tgttgacctttttgtgagggcatcaaatataccggcgat
aaaa---atgtatga-------aaagcttggttacgtggtttatagacgagttcttcgtt
actactcyggagaggaagatggattagatatgaggaaggcgttatcgcgagatgttgaga
agaaatctgtaattcctcttaaaaggccygtaacaccygatgaactcgagtacgac
>PAFTOL004590
atgaccactattcgtaggttctgctgcaatgaccttctccgctttgcttctgtaaatctg
gatcatctgactgaaactttcaacatgtcattttacatgacgtacttggctagatggccg
gattatttccatgtcgctgaaggtcctggcaaccggataatgggttatataatgggaaag
gttgaaggtcaaggagagtcttggcatggtcatgtcacggcagtaactgttgcacccgag
taccgtcgacagcaattagctaaaaagttgatgaatctattggaagacattagtgataag
atkgataaagcttactt----tgttgaccttttcgtgagggcatcaaatataccggcaat
aaaa---atgtatga-------aaagcttggttacgtggtttatagacgagttcttcgtt
actactctggagaggaagatggattagatatgaggaaagcattatcgcgagatgttgaga
agaaatctgtaattcctcttaaaaggcctgtaacgcctgatgaactcgagtacgac
>PAFTOL004591
atgaccactattcgtaggttctgctgcaatgaccttctccgctttgcttctgtaaatctg
gatcatctgactgaaactttcaacatgtcattctacatgacgtacttggctagatggccg
gattatttccatgtcgctgaaggtcctggcaaccggataatgggttatataatgggaaag
gttgaaggtcaaggagagtcttggcatggtcatgtcacggcagtaactgttgcacccgag
taccgtcgacagcaattagctaaaaagttgatgaatctattggaagacattagtgataag
attgataaagcttactt----tgttgaccttttcgtgagggcatcaaatataccggcaat
aaaa---atgtatga-------aaagcttggttacgtggtttatagacgagttcttcgtt
actactctggagaggaagatggattagatatgaggaaagcattatcgcgagatgttgaga
agaaatctgtaattcctcttaaaaggcctgtaacrccygatgaactcgagtacgac
>PAFTOL004593
atgaccactattcgtaggttctgctgcaatgatcttctccgctttgcctctgtaaatctg
gatcatctgactgaaactktcaacatgtcattctacatgacatacttggctagatggccg
gattatttccatgttgctgaaggtcctggaaaccggataatgggttatattatgggaaag
gttgaaggtcaaggagagtcttggcatggtcatgtcacggcagtaactgttgcaccagag
taccgtcgacagcaattagctaaaaagttgatgaatctattggaagacattagtgataag
attgataaagcttactt----tgttgacctttttgtgagggcatcaaatataccggcgat
aaaa---atgtatga-------aaagcttggttacgtggtttatagacgagttcttcgct
actactccggagaggaagatggattagatatgaggaaagcattatcgcgagatrttgaga
agaaatctgtaattcctcttaaaaggcctgtaacacctgatgaactcgagtacgac
>PAFTOL004594
atgaccactattcgtaggttctgctgcaatgacctgctccgctttgcttctgtaaatctg
gatcatctgactgaaactttcaacatgtcattctacatgacgtacttggctagatggccg
gattatttccatgttgctgaaggtcctggcaaccggataatgggttatattatgggaaag
gttgaaggtcaaggggagtcttggcatggtcatgtcacggcagtaactgttgcaccagag
taccgtcgacagcaattagctaaaaagttgatgaatctattggaagacattagtgataag
attgataaagcttactt----tgttgaccttttcgtgagggcatcaaatataccggcaat
aaaa---atgtatga-------aaagcttggttatgtggtttatagacgagttcttcgtt
actactctggagaggaagatggattagatatgaggaaagcattatcgcgagatgttgaga
agaaatctgtaattcctcttaaaaggcctgtaacgcctgatgaactcgagtacgac
>PAFTOL004596
atgaccactattcgtaggttctgctgcaatgaccttctccgctttgcttctgtaaatctg
gatcatctgactgaaact---------------------acgtacttggctagatggccg
gattatttccatgtcgctgaaggtcctggcaaccggataatgggttatattatgggaaag
gttgaaggtcaaggagagtcttggcatggtcatgtcacggcagtaactgttgcaccagag
taccgtcgacagcaattagctaaaaagttgatgaatctattggaagacattagtgacaag
attgataaagcttactt----tgtcgatcttttcgtgagggcatcaaatataccggcgat
aaaa---atgtatga-------aaagcttggttacgtggtttatagacgagttcttcgct
actactctggagaggaagatggattagatatgaggaaagcattatcacgagacgttgaga
agaaatctataattcctcttaaaaggcctgtaacgcctgatgaacttgagtacgac
>PAFTOL004597
atgaccacgattcgtaggttctgctgcaatgaccttcttcgctttgcttctgtaaatctg
gatcatctgactgaaactttcaacatgtcattctacatgacatacttggctagatggccg
gattatttccatgttgctgaaggtcctggcaaccggataatgggttatattatgggaaag
gttgaaggtcaaggagagtcttggcatggtcatgtcacggcagtaactgttgcaccagag
taccgtcgacagcaattagctaaaaagttgatgaatctattggaagacattagtgataag
attgataaagcttactt----tgtcgacctttttgtgagggcatcaaatataccagcgat
aaaa---atgtatga-------aaagcttggttacgtggtttacagacgagttcttcgtt
actactccggagaggaagatgggttagatatgaggaaagcattatcgcgagatgttgaga
agaaatctgtaattcctcttaaaaggcctgtaacgccygatgaactkgagtacgac
>PAFTOL004598
atgaccactattcgtaggttctgctgcaatgacctgctccgctttgcttctgtaaatctg
gatcatctgactgaaactttcaacatgtcattctacatgacgtacttggctagatggccg
gattatttccatgttgctgaaggtccgggcaaccggataatgggttatattatgggaaag
gttgaaggtcaaggggagtcttggcatggtcatgtcacggcagtaactgttgcaccagag
taccgtcgacagcaattagctaaaaarttgatgaatctattggaagacattagtgataag
atkgataaagcttactt----tgttgaccttttcgtgagggcatcaaatataccggcaat
aaaa---atgtatga-------aaagcttggttatgtggtttatagacgagttcttcgtt
actactctggagaggaagatggattagatatgaggaaagcattatcgcgagatgttgaga
agaaatctgtaattcctcttaaaaggcctgtaacgcctgatgaactcgagtacgac
>PAFTOL004599
atgaccactattcgtaggttctgctgcaatgacctgctccgctttgcttctgtaaatctg
gatcatctgactgaaactttcaacatgtcattctacatgacgtacttggctagatggccg
gattatttccatgtcgctgaaggtcctggcaaccggataatgggttatattatgggaaag
gttgaaggtcaaggagagtcttggcatggtcatgtcacggcagtaactgttgcaccagag
taccgtcgacagcaattagctaaaaagttgatgaatctattggaagacattagtgataag
attgataaagcttactt----tgttgaccttttcgtgagggcatcaaatataccggcaat
aaaa---atgtatga-------aaagcttggttacgtggtttatagacgagttcttcgtt
actactctggagaggaagatggattagrtatgaggaaagcattatcgcgagatgttgaga
agaaatctgtaattcctcttaaaaggcctgtaacacctgatgagctcgagtacgac
>PAFTOL004600
atgaccactattcgtaggttctgctgcaatgaccttctccgctttgcttctgtaaatctg
gatcatctgactgaaactttcaacatgtcattctacatgacgtacttggctagatggccg
gattatttccatgtcgctgaaggtcctggcaaccggataatgggttatataatgggaaag
gttgaaggtcaaggagagtcttggcatggtcatgtcacggcagtaactgttgcacccgag
taycgtcgacagcaattagctaaaaagttgatgaatctattggaagacattagtgataag
atkgataaagcttactt----tgttgaccttttcgtgagggcatcaaatataccggcaat
aaaa---atgtatga-------amagcttggttacgtggtttatagacgagttcttcgtt
actactctggagaggaagatggattagatatgaggaaagcattatckcgagatgttgaga
agaaatctgtaattcctcttaaaaggcctgtaacacctgatgaactcgagtatgac
>PAFTOL004601
atgaccactattcgtaggttctgctgcaatgaccttctccgctttgcttctgtaaatctg
gatcatytgactgaaactttcaacatgtcattctacatgacgtacttggctagatggccr
gattatttccatgtcgctgaaggtcctggaaaccggataatgggttatattatgggaaag
gttgaaggtcaaggagagtcttggcatggtcatgtcacggcagtaactgttgcaccagag
taccgtcgacagcaattggctaaaaagttgatgaatctattggaagacattagtgataag
attgataaagcttactt----tgtmgaccttttcgtgagggcatcaaatataccrgcgat
aaaa---atgtatga-------aaagcttggttacgkggtttatagacgagttcttcgct
actactccggmgaggaagatggattagatatgaggaaggcattatcgcgagatgttgaga
agaaatctgtaattcctcttaaaaggcctgtaacacctggtgaactcgagtacgac
>PAFTOL004603
atgaccactattcgtaggttctgctgcaatgaccttctccgctttgcttctgtaaatctg
gatcatctgactgaaaccttcaacatgtcattctayatgacgtacttggctagatggccg
gattatttccatgtcgctgaaggtcctggcaaccggataatgggttatrtaatgggaaag
gttgaaggtcaaggagagtcttggcatggtcatgtcacggcagtaactgttgcaccagag
taccgtcgacaacaattagctaaaaagttgatgaatctattggaagacattagtgataag
atgtaagtatcttat---------------------------------------------
-----------------------------------------------cgagttcttcgtt
actactccggagaggaagatggattagatatgaggaaagcattatcgcgagatgttgaga
agaaatctgtaattcctcttaaaaggcctgtaacacccgatgaactcgagtacgac
>PAFTOL004604
atgaccactattcgtaggttctgctgcaatgaccttctccgctttgcttctgtaaatctg
gatcatctgactgaaaccttcaacatgtcattctayatgacgtacttggctagatggccr
gattatttccatgtcgctgaaggtcctggcaaccggataatgggttatataatgggaaag
gttgaaggtcaaggagagtcttggcatggtcatgtcacggcagtaactgttgcaccagag
taccgtcgacaacaattagctaaaaagttgatgaatctattggaagacattagtgataag
attgataaagcttactt----tgtcgaccttttcgtgagggcatcaaatataccggcaat
aaaa---atgtatga-------aaagcttggttacgtggtttatagacgagttcttcgtt
actactccggagaggaagatggattagatatgaggaaagcattatcgcgagatgttgaga
agaaatctgtaattcctcttaaaaggcctgtaacacccgatgaactcgagtacgac
>PAFTOL004605
atgaccactattcgtaggttctgctgcaatgaccttctcygctttgcttctgtaaatctg
gatcatctgactgaaactttcaacatgtcattctacatgacgtacttggctagrtggccr
gattatttccatgttgctgaaggtcctggcaaccggataatgggttatattatgggaaag
gttgaaggtcaaggagagtcttggcatggtcatgtcacrgcagtaactgttgcrccagag
taccgtcgacagcaattagctaaaaagttgatgaatctattggaagacattagtgatagg
attgataaagcttactt----tgtcgaccttttcgtgagggcatcaaatataccggcgat
aaaa---atgtatga-------aaagcttggttacgtggtttatagacgagttcttcgtt
actactccggagaggaagatggattagatatgaggaaagcattatcgcgagatgttgaga
agaaatctgtaattcctcttaaaaggcctgtaacacctgatgaacttgagtacgac
>PAFTOL004608
atgaccactattcgtagattctgctgcaatgaccttctccgctttgcttctgtaaatctg
gatcatctgactgaaact---------------------acgtacttggctagatggccg
gattatttccatgtcgctgaaggtcctggcaaccggataatgggttatattatgggaaag
gttgaaggtcaaggagagtcttggcatggtcatgtcacggcagtgactgttgcaccagag
taccgtcgacagcaattagctaaaaagttgatgaatctattggaagacattagtgataag
attgataaagcttactt----tgtcgaccttttcgtgagggcatcaaatataccggcgat
aaaa---atgtatga-------aaagcttggttacgtggtttatagacgagttcttcgct
actactccggagaggaagatggattagatatgaggaaagcattatcacgagacgttgaga
agaaatctataattcctcttaaaaggcctgtaacaccggatgaacttgagtacgac
>PAFTOL004609
atgaccactattcgtaggttctgctgcaatgaccttctccgctttgcttctgtaaatctg
gatcatctgactgaaactttcaacatgtcattctacatgacatacttggctagatggccg
gattatttccatgtcgctgaaggtcctggcaaccggataatgggttatattatgggaaag
gttgaaggccaaggagagtcttggcatggtcatgtcacggcagtaactgttgcaccagag
taccgtcgacagcaattagctaaaaagttgatgaatctattggaagacattagtgataag
attgataaagcttactt----tgttgaccttttcgtgagggcatcaaatataccggcgat
aaaa---atgtatga-------aaagcttggttacgtggtttatagacgagttcttcgct
actactccggagaggaagatggattagatatgaggaaagcattatcacgagacgttgaga
agagatctataattcctcttaaaaggcctgtaacacctgatgaacttgagtacgac
>PAFTOL004610
atgacaaccattcgtaggttctgctgcaatgaccttctccgctttgcttctgtaaatctg
gatcatctgactgaaactttcaacatgtcgttctacatgacttacttggctagatggccg
gattatttccatgtcgctgaaggtccggggaaccggataatgggttatattatgggaaag
gttgaaggccaaggagagtcctggcatggtcatgtcactgcagtaactgttgcaccagag
taccgtcgrcagcaattagctaaaaagttgatgaatctgttggaagacattagtgataag
attgataaggcttactt----tgttgatctttttgtgagggcatcaaatataccggcaat
aaaa---atgtatga-------aaagcttggttacgtggtttatagacgagtgcttcgtt
actactctggggaggaagatggattagatatgaggaaagcattatcacgagatgttgaga
agaagtctataattcctcttaaacggcctgtaacccctgatgaactygagtacgac
>PAFTOL004611
atgacaaccattcgtaggttctgctgcaatgaccttctccgctttgcttctgtaaatctg
gatcatctgactgaaactttcaayatgtcgttctacatgacttacttggctagatggccg
gattatttccatgtcgctgaaggtccggggaaccggataatgggttatattatgggaaag
gttgaaggccaaggagagtcctggcatggtcatgtcactgcagtaactgttgcaccagag
taccgtcgrcagcaattagctaaaaagttgatgaatctgttggaagacattagtgataag
attgataaggcttactt----tgttgatctttttgtgagggcatcaaatataccggcaat
aaaa---atgtatga-------aaagcttggttacgtggtttatagacgagtgcttcgtt
actactctggggaggaagatggattagatatgaggaaagcattatcacgagatgttgaga
agaagtctataattcctcttaaacggcctgtaacccctgatgaactygagtacgac
>PAFTOL004613
atgaccactattcgtaggttctgctgcaatgacctgctccgctttgcttctgtaaatctg
gatcatctgactgaaactttcaacatgtcattytacatgacgtacttggctagatggccg
gattatttccatgtcgctgaaggtcctggcaaccggataatgggttatattatgggaaag
gttgaaggtcaaggagagtcttggcatggtcatgtcacggcagtaactgttgcaccagag
taccgtcgacagcaattagctaaaaagttgatgaatctattggaagacattagtgataag
attgataaagcttactt----tgttgaccttttcgtgagggcatcaaatataccggcaat
aaaa---atgtatga-------aaagcttggttacattgtttatagacgagttcttcgtt
actactctggagaggaagatggattagatatgaggaaagcattatcrcgagatgttgaga
agaaatctgtaattcctcttaaaaggcctgtracacctgatgaactcgagtacgac
>PAFTOL004617
atgaccactattcgtaggttctgctgcaatgaccttctccgctttgcttctgtaaatctg
gatcatctgactgaaactttcaacatgtcattctacatgacgtacttggctagatggcca
gattatttccatgtcgctgaaggtcctggcaaccggataatgggttatattatgggaaag
gttgaaggtcaaggagagkcttggcatggtcatgtcacggcagtaactgttgcaccrgag
taccgtcgacagcarttrgctaaaaagttgatgaatctattggaagacattagtgataag
attgataaagcttactt----tgtcgaccttttcgtgagggcatcaaatataccggcaat
aaaa---atgtatga-------aaagcttggttacgtggtttatagacgagttctccgtt
actactccggagaggaagatggattagatatgaggaaagcattatcgcgagatgttgaga
agaaatctgtaattcctcttaaaaggcctgtaacacctgatgaactcgagtacgac
>PAFTOL004618
atgaccrctattcgtaggttctgctgcaatgaccttctccgctttgcttctgtaaatctg
gatcatctgactgaaact---------------------acatacttggctagatggccg
gattatttccatgtcgctgaaggtcctggcaaccggataatgggttatattatgggaaag
gttgaaggccaaggagagtcttggcatggtcatgtcacrgcagtaactgttgcaccagag
taccgtcgacagcaattagctaaaaagttgatgmatctattggaagacattagtgataag
attgataaagcttactt----tgtcgaccttttcgtgagggcatcaaatataccggcgat
aaaa---atgtatga-------aaagcttggttacgtggtttatagacgagttcttcgct
actactccggagaggaagatggattagatatgaggaaagcattatcacgagacgttgaga
agaaatctataattcctcttaaaaggcctgtaacacctgatgaacttgagtacgac
>PAFTOL004619
atgacaacgattcgtaggttctgctgcaatgaccttctccgctttgcttctgtaaatctg
gatcatctgactgaaactttcagcatgtcgttctacatgacttacttggcaagatggccg
gattatttccatgtcgctgaaggtcctggcaaccggattatgggttatattatgggaaag
gttgaaggtcaaggcgagtcttggcatggtcatgtcactgcagtaactgttgcaccagag
taccgtcggcagcaattagctaaaaagttgatgaatctattggaagacattagtgataag
attgataaagcttactt----tgtcgaccttttcgtgagggcatcaaatataccagcaat
aaaa---atgtatga-------aaagcttggttacgtggtttatagacgagttcttcgtt
actactccggggaggaagatggattagrtatgaggaaagcattatcacgagatgttgaga
agaaatccatcattcctcttaaaaggcctgtaacacctgatgaactcgagtatgac
>PAFTOL004620
atgaccactattcgtaggttctgctgcaatgaccttctccgctttgcttctgtaaatctg
gatcatctgactgaaactttcaacatgtcattctacatgacatacttggctagatggccs
gattatttccatgtygctgaaggtcctggcaaccggataatgggttatrttatgggaaag
gttgaaggtcaaggagagtcttggcatggtcatgtcacrgcagtaactgttgcaccagag
taccgtcgacagcaattagcyaaaaagttgatgaatctattggaagacattagtgataag
atkgataaagcttactt----tgtcgaccttttcgtgagggcatcaaatataccggcgat
aaaa---atgtatga-------aaagcttggttatgtggtttatagacgagttcttcgct
actactccggrgaggaagatggattagatatgaggaaagcattatcacgagacgttgaga
agaaatctgtaattcctctyaaaaggcctgtgacacctgatgaactggagtacgac
>PAFTOL004623
atgaccactattcgtaggttctgctgcaatgaccttctccgctttgcttctgtaaatctg
gatcatctgactgaaactttcaacatgtcattctacatgacatacttggctagatggccg
gattatttccatgtcgctgaaggtcctggcaaccggataatgggttatattatgggaaag
gttgaaggtcaaggagagtcttggcatggtcatgtcacagcagtaactgttgcaccagag
taccgtcgacagcaattagctaaaaagttgatgaatctattggaagacattagtgataag
atkgataaagcttactt----tgtcgaccttttcgtgagggcatcaaatataccagcgat
aaaa---atgtatga-------aaagcttggttacgtggtttatagacgagttcttcgct
actactctggggaggaagatgggttagatatgaggaaagcattatcaagagacgttgaga
agaaatctataattcctcttaaaaggcctgtaacacctgatgagcttgagtacgac
>PAFTOL004624
atgaccactattcgtaggttctgctgcaatgaccttctccgctttgcttctgtaaatctg
gatcatctgactgaaactttcaacatgtcattctacatgacgtacttggctagatggccg
gattatttccatgtcgctgaaggtcctggcaaccggataatgggttatataatgggaaag
gttgaaggtcaaggagagtcttggcatggtcatgtcacggcagtaactgttgcacccgag
taccgtcgacagcaattagctaaaaagttgatgaatctattggaagacattagtgataag
atcgataaagcttactt----tgttgaccttttcgtgagggcatcaaatataccggcaat
aaaa---atgtatga-------aaagcttggttacgtggtttatagacgagttcttcgtt
actactctggagaggaagatggattagatatgaggaaagcgttatcgcgagatgttgaga
agaaatctgtaattcctcttaaaaggcctgtaacgcctgatgaactygagtacgac
>PAFTOL004625
atgaccactattcgtaggttctgctgcaatgaccttctccgctttgcttctgtaaatctg
gatcatctgactgaaactttcaacatgtcattctacatgacgtacttggctagatggccg
gattatttccatgtcgctgaaggtcctggcaaccggataatgggttataktatgggaaag
gttgaaggtcaaggagagtcttggcatggtcatgtcacggcagtaactgttgcaccagag
taccgtcgacagcaattagctaaaaagttgatgaatctattggaagacattagtgataag
attgataaagcttactt----tgttgaccttttcgtgagggcatcaaatataccggcaat
aaaa---atgtatga-------amagcttggttacgtggtttatagacgagttcttcgtt
actactctggagaggaagatggattagatatgaggaaagcattatcgcgagatgttgaga
agaaatctgtaattcctcttaaaaggcctgtaacacctgaygaactcgagtacgac
>PAFTOL004626
atgaccactattcgtaggttctcctgcaatgaccttctccgctttgcttctgtaaatctg
gatcatctgactgaaactttcaacatgtcattctacatgacgtacttggctagatggccg
gattatttccatgttgctgaaggtcctggcaaccggataatgggttatattatgggaaag
gttgaaggtcaaggagagtcttggcatggtcatgtcacggcagtaactgttgcaccagag
taccgtcgacagcaattagctaaaaagttgatgaatctattggaagacattagtgataag
attgataaagcttactt----tgtcgacctttttgtgagggcatcaaatataccggcgat
aaaa---atgtatga-------aaagcttggttaygtggtttatagacgagttcttcgtt
actactccggagaggaagatggattagatatgaggaaagcattatcgcgagatgtygaga
agaaatctgtaattcctcttaaaaggcctgtaacacctgatgaacttgagtacgac
>PAFTOL004627
atgaccactattcgtaggttctgctgcaatgaccttctccgctttgcttctgtaaatctg
gatcatctgactgaaactttcaacatgtcattctacatgacatacttggctagatggccg
gattatttccatgtcgctgaaggtcctggcaaccggataatgggttatattatgggaaag
gttgaaggtcaaggagagtcttggcatggtcatgtcacggcagtaactgttgcaccagag
taccgtcgacagcaattagctaaaaagttgatgaatctactggaagacattagtgataag
attgataaagcttactt----tgtcgaccttttcgtgagggcatcaaatataccggcgat
aaaa---atgtatga-------aaagcttggttatgtggtttatagacgagttcttcgct
actactcaggggaggaagatggattagatatgaggaaagcattatcacgagacgttgaga
agaaatctgtaattcctcttaaaaggcctgtaacacctgatgaacttgagtacgac
>PAFTOL004629
atgaccactattcgtaggttctgctgcaatgaccttctccgctttgcttctgtaaatctg
gatcatctgactgaaactttcaacatgtcattctacatgacatacttggctagatggcca
gattatttccatgtcgctgaaggtcctggcaaccggataatgggttatattatgggaaag
gttgaaggtcaaggagagtcttggcatggtcatgtcacggcagtaactgttgcaccagag
taccgtcgacagcaattagctaaaaagttgatgaatctattggaagacatcagtgataag
attgataaagcttactt----tgttgaccttttcgtgagggcatcaaatataccggcaat
aaaa---atgtatga-------aaagcttggttacgtggtttatagacgagttcttcgtt
actactccggagaggaagatggattagatatgaggaaagcattrtcgcgagatgttgaga
agaaatctgtaattcctcttaaaaggcctgtaacacckgatgaactcgagtacgac
>PAFTOL004631
atgaccactattcgtaggttctgctgcaatgaccttctccgctttgcttctgtaaatctg
gatcatctgactgaaactttcaacatgtcattctacatgacgtacttggctagatggccg
gattatttccatgtcgctgaaggtcctggcaaccggataatgggttatataatgggaaag
gttgaaggtcaaggagagtcttggcatggtcatgtcacggcagtaactgttgcacccgag
taccgtcgacagcaattagctaaaaagttgatgaatctattggaagacattagtgataag
attgataaagcttactt----tgttgaccttttcgtgagggcatcaaatataccggcaat
aaaa---atgtatga-------aaagcttggttacgtggtttatagacgagttcttcgtt
actactctggagaggaagatggattagatatgaggaaagcattatcgcgagatgttgaga
agaaatctgtaattcctcttaaaaggcctgtaacgcctgatgaacttgagtacgac
>PAFTOL004632
atgaccactattcgtaggttctgctgcaatgaccttctscgctttgcttctgtaaatctg
gatcatctgactgaaactttcaacatgtcattctacatgacgtacttggctagatggccg
gattatttccatgttgctgaagstccyggcaaccggataatgggttatattatgggaaag
gttgaaggtcaaggagagtcttggcatggwcatgtcacggcagtaactgttgcaccagag
taccgtcgacagcaattagctaaaaagttgatgaatctattggaagacattagtgataag
attgataaagcttactt----tgtcgaccttttcgtgagggcatcaaatataccagcgat
aaaa---atgtatga-------aaagcttggttacgtggtttatagacgagttcttcgtt
actactccggagaggaagatggattagatatgaggaaagcattatcgcgrgatgttgaga
agaaatcygtaattcctcttaaaaggcctgtaacacctgatgaacttgagtacgac
>PAFTOL004633
atgaccactgttcgtaggttctgctgcaatgaccttctccgcttcgcttctgtaaatctg
gatcatctgactgaaactttcaacatgtcattctacatgacgtacttggctagatggcca
gattatttccatgtcgctgaaggtcctggcaaccggataatgggttataktatgggaaag
gttgaaggtcaaggagaatcttggcatggtcatgtcacggcagtaactgttgcaccagag
taccgtcgacagcaattagctaaaaagttgatgaatctattggaagaaattagtgataag
attgataaagcttactt----tgtcgaccttttcgtgagggcatcaaatataccggcaat
aaaa---atgtatga-------aaagcttggctacatagtttatagacgagttcttcgtt
actactccggagaggaagatggattagatatgaggaaagcattatcgcgagatgttgaga
agaaatctgtagttcctcttaaaaggcctgtaacacccgatgaactcgagtatgac
>PAFTOL004634
atgaccactrttcgtaggttctgctgcaatgacctcctccgctttgcttctgtaaatctg
gatcatctgactgaaactttcaacatgtcattctacatgacgtacttggctagatggccg
gattatttycatgtcgcygaaggtcctggcaaccggataatgggttataktatgggraag
gttgaaggtcaaggagartcttggcatggtcatgttacggcagtaactgttgcaccagag
taccgtcgacaacaattagctaaaaagttgatgaatctattggaagatattagtgayaag
attgataaagcttactt----tgtygaccttttcgtgagggcatcaaatataccggcaat
aaaa---atgtatga-------aaagcttggttacgtcgtttatagacgagttctccgtt
actactctggagaggaagatggattagatatgaggaargcattatcgcgagacgttgaga
agaaatctgtaattcctctyaaaaggcctgtaacacctgatgaactygagtacgac
>PAFTOL004635
atgaccactattcgtaggttctgctgcaatgaccttctccgctttgcttctgtaaatctg
gatcatctgactgaaactttcaacatgtcattctacatgacgtacttggctagatggcca
gattatttccatgtcgctgaaggtcctggcaaccggataatgggttatagtatg------
------------------------------------------------------------
------------------------------------------------------------
------------------------------------------------------------
-----------------------cagcttggttacatcgtttacagacgagttcttcgtt
actactccggagaggaagatggattggatatgaggaaagcattatcgcgagacgttgaga
agaaatctgtaattcctcttaaaaggcctgtaacacctgatgaactggagtacgac
>PAFTOL004636
atgaccactattcgtaggttctgctgcaatgaccttctccgctttgcttctgtaaatctg
gatcatctgactgaaact---------------------acatatttggctagatggccg
gattatttccatgtcgccgaagggcctggcaaccggataatgggttatattatgggaaag
gttgaaggtcaaggagagtcttggcatggtcatgtcacggcagtaactgttgcaccagag
taccgtcgacagcaattagctaaaaagttgatgaatctgttggaagacattagtgataag
attgataaagcttactt----tgtcgaccttttcgtgagggcatcaaatataccggcgat
aaaa---atgtatga-------aaagcttggttatgtggtatatagacgagttctacgct
actactcyggggaggaagatggattagatatgaggaaagcattatcacgrgaygttgaga
agaaatctataattcctcttaaaaggcctgtaacacctgatgaacttgagtacgac
>PAFTOL004637
atgacaacgattcgtaggttctgctgcaatgatcttctccgctttgcttctgtaaatctg
gatcatctaactgaaactttcaacatgtcattctacatgacttacttggctagatggccg
gattacttccatgtcgctgaaggtcctggcaaccggataatgggttatattatgggaaag
gttgaaggtcaaggggagtcttggcatggtcatgtcacagcagtaactgttgcaccagag
taccgtcggcagcagttagctaaaaagttgatgaatctattggaagacattagtgataag
attgataaagcttactt----tgtcgacctttttgtgagggcgtcaaacataccagccat
aaaa---atgtatga-------awagcttggttatgtggtttatagacgagttcttcgtt
actactctggagaggaagatggattagatatgaggaaagcgttatcacgagatgttgaga
agaaatctgtcattcctcttaaaaggcctgtaacacccgatgaactcgagtacgac
>PAFTOL004638
atgaccactattcgtaggttctgctgcaatgaccttctccgctttgcttctgtaaatctg
gatcatctgactgaaactttcaacatgtcattctacatgacgtacttggctagatggccg
gattatttccatgtcgctgaaggtcctggcaaccggataatgggttatrttatgggaaag
gttgaaggtcaaggagagtcttggcatggtcatgtcacggcagtaactgttgcaccagag
taccgtcgacagcagttagctaaaaagttgatgaatctattggaagacattagtgataag
attgataaagcttactt----tgtcgacctcttcgtgagggcatcaaatataccggcaat
aaaa---atgtatga-------aaagcttggttacgtggtttatagacgagttcttcgtt
actactccggagaggaagatggattagatatgaggaaagcattatcgcgagatgttgaga
agaaatcggtaattcctcttaaaaggcctgtaacacctgatgaactcgagtacgac
>PAFTOL004639
atgaccactattcgtaggttctgctgcaatgaccttctccgctttgcttctgtaaatctg
gatcatctgactgaaactttcaacatgtcattctacatgacgtacttggctagatggcca
gattatttccatgttgctgaaggtcctggcaaccggataatgggttatattatgggaaag
gttgaaggtcaaggagagtcttggcatggtcatgtcacggcagtaactgttgcaccagag
taccgtcgacagcaattagctaaaaagttgatgaatctattggaagacattagtgataag
atgtaagtatcttattgattgcatagaactcaatactttaatatcaaggatagc----at
gaaa---cttgctgc-------acgacttggttacgtggtttatagacgagttcttcgtt
actactccggagaggaagatggattagatatgaggaaagcattatcgcgagatgttgaga
agaaatctgtaattcctcttaaaaggcctgtgacacctgatgaacttgagtacgac
>PAFTOL004640
atgaccactattcgtaggttctgctgcaatgaccttctccgctttgctkctgtaaatctg
gatcatctgactgaaactttcaacatgtcattctacatgacatacttrgctagatggccg
gattatttccatgttgctgaaggtcctggcaaccggataatgggttatattatgggaaag
gttgaaggtcaaggagagtcttggcatggtcatgtcacggcagtaaccgttgcaccagag
taccgtcgacagcaattagctaaaaagttgatgaatctattggaagacattagtgataag
atgtaagtatcttattgattgcatagaactcaatactttaatatgaaggatagc----at
gaaa---cttgctcc-------tcagcttggttacgtggtttatagacgcgttcttcgtt
actactccggagaggaagatggattagatatgaggaaagcattatcgcgagatgttgaga
agaaatctgtaattcctcttaaaaggcctgtaacacctgatgaactcgagtacgac
>PAFTOL004642
atgaccactattcgtaggttctgctgcaatgacctgctccgctttgcttctgtaaatctg
gatcatctgactgaaactttcaacatgtcattctacatgacgtacttggctagatggccg
gattatttccatgttgctgaaggtcctggcaaccggataatgggttatattatgggaaag
gttgaaggtcaaggggagtcttggcatggtcatgtcacggcagtaactgttgcaccagag
taccgtcgacagcaattagctaaaaagttgatgaatctattggaagacattagtgataag
attgataaagcttactt----tgttgaccttttcgtgagggcatcaaatataccggcaat
aaaa---atgtatga-------aaagctgggttatgtggtttatagacgagttcttcgtt
actactctggagaggaagatggattagatatgaggaaagcattatcgcgagatgttgaga
agaaatctgtaattcctcttaaaaggcctgtaacgcctgatgaactcgagtacgac
>PAFTOL004644
atgaccactattcgtaggttctgctgcaatgaccttctccgctttgcttctgtaaatctg
gatcatctgactgaaacttttaacatgtcattctacatgacgtacttggctagatggccg
gattatttccatgtcgctgaaggtcctgggaaccggataatgggttatattatgggaaag
gttgaaggtcaaggagagtcttggcatggtcatgtcacggcagtaactgttgcaccagag
taccgtcgacagcaattagctaaaaagttcatgaatctattggaagaaattagtgataag
atkgataaagcttactt----tgtygaccttttcgtgagggcatcaaatataccggcaat
aaaa---atgtatga-------aaagcttggttatgtggtttatagacgagttcttcgtt
actactccggagaggaagatggattagatatgaggaaagcattatcgcaagatgttgaga
agaaatctgtaattcctcttaaaaggcctgtaacacctgatgaactcgagtacgac
>PAFTOL004646
atgaccactattcgtaggttctgttgcaatgaccttctccgctttgcttctgtaaatctg
gatcatctgactgaaactttcaacatgtcattctacatgacgtacttggctagatggccg
gattatttccatgtcgctgaaggtcctggcaaccgaataatgggttatataatgggaaag
gttgaaggtcaaggagagtcttggcatggtcatgtcacggcagtaactgttgcacccgag
taccgtcgacagcaattagctaaaaagttgatgaatctattggaagacattagtgataag
attgataaagcttactt----tgttgaccttttcgtgagggcatcaaatataccggcaat
aaaa---atgtatga-------aaagcttggttacgtggtttatagacgagttcttcggt
actactctggagaggaggatggattagatatgaggaaagcattatcgcgagatgttgaga
agaaatctgtaattcctcttaaaaggcccgtaacacccgatgaactcgagtacgac
>PAFTOL004647
atgaccactattcgtaggttctgctgcaatgaccttctccgctttgcttctgtaaatctg
gatcatctgactgaaact---------------------acatacttggctagatggccg
gattatttccatgtcgctgaaggtcctggcaaccggataatgggttatattatgggaaag
gttgaaggtcaaggagaatcttggcatggtcatgtcacggcagtaactgttgcaccagag
taccgtcgacagcaattagctaaaaggttgatgaatctattggaagacattagtgataag
attgataaagcttactt----tgtcgaccttttcgtgagggcatcaaatataccggcgat
aaaa---atgtatga-------aaagcttggttacgtggtttatagacgagttcttcgct
actactccggagaggaagatggattagatatgaggaaagcattatcacgagacgttgaga
agaaatctataattcctctyaaaaggcctgtaacacctgatgaactggagtacgac
>PAFTOL004648
atgaccactattcgtaggttctgctgcaatgaccttctccgctttgcttctgtaaatctg
gatcatctgactgaaactttcaacatgtcattctacatgacgtacttggctagatggccg
gattatttccatgttgctgaaggtcctggaaaccggataatgggttatattatgggaaag
gttgaaggtcaaggagagtcttggcatggtcatgtcacggcagtaactgttgcaccagag
taccgtcggcagcaattggctaaaaagttgatgaatctattggaggacattagtgataag
attgataaagcttactt----tgtcgaccttttcgtgagggcatcaaatataccggcgat
aaaa---atgtatga-------aaagcttggttacgtggtttatagacgagttcttcgct
actactccggagaggaagatggattagatatgaggaaggcattgtcgcgagatgttgaga
agaaatctgtaattcctcttaaaaggcctgtaacacctgatgaactcgagtacgac
>PAFTOL004649
atgaccackattcgtaggttctgctgcaatgaccttctccgctttgcttctgtaaatctg
gatcatctgactgaaactttcaacatgtcattctacatgacatacttggctagatggccg
gattatttccatgtcgctgaaggtcctggcaaccggataatgggttatattatgggaaag
gttgaaggtcaaggagagtcttggcatggtcatgtcacggcagtaactgtygcaccagag
taccgtcgacagcaattagctaaaaagttgatgaatctattggaagacattagtgataag
attgataaagcttactt----tgtcgacctttttgtgagggcatcaaatataccggcgat
aaaa---atgtatga-------aaagcttggttacgtggtttatagacgagttcttcgct
actactccggagaggaagatggattagatatgaggaaagcattatcrcgagacgttgaga
agaaatctataattcctcttaaaaggcctgtaacacctgatgaacttgagtacgac
>PAFTOL004652
atgaccactattcgtaggttctgctgcaatgaccttctccgctttgcttctgtaaatctg
gatcatctgactgaaactktcaacatgtctttctacatgacatacttggctagatggccg
gattatttccatgtcgctgaaggtcctggcaaccggataatgggttatattatgggaaag
gttgaaggtcaaggagagtcttggcatggtcatgtcacggcagtaactgttgcaccagag
taccgtcgacagcaattrgctaaaaagttgatgaatctattggaagacattagtgataag
attgataaagcttactt----tgttgacctttttgtgagggcatcaaatataccggcaat
aaaa---atgtatga-------amagcttggttacgtggtttacagacgagttcttcgtt
actactccggagaggaagatggattagatatgaggaaagcattatcgcgagatgttgaga
agaaatctgtaattcctcttaaaaggcctgtaacacctgatgaactcgagtacgac
>PAFTOL004653
atgaccactattcgtaggttctgctgcaatgacctgctccgctttgctkctgtaaatctg
gatcatctgactgaaactttcaacatgtcattctacatgacgtacttggctagatggcct
gattatttccatgtcgctgaaggtcctggcaatcggataatgggttatattatgggaaag
gttgaaggtcaaggagagtcttggcatggtcatgtcacggcagtaactgttgcaccagag
taccgtcgacagcaattagctaaaaagttgatgaatctattggaagacattagtgataag
attgataaagcttactt----tgttgaccttttcgtgagggcatcaaatataccggcaat
aaaa---atgtatga-------aaagcttggctatgtggtttatagacgagttcttcgtt
actactccggagaggaagatggattagrtatgaggaargcattatcgcgagatgttgaga
agaaatctgtaattcctcttaaaaggcctgtaacacctgatgaactcgagtacgac
>PAFTOL004654
atgaccactattcgtaggttctgctgcaatgaccttctccgctttgcttctgtaaatctg
gatcatctgactgaaactttcaacatgtcattctacatgacgtacttggctagatggccg
gattatttccatgtcgctgaaggtcctggcaaccggataatgggttatattatgggaaag
gttgaaggtcaaggagagtcttggcatggtcatgtcacggcagtaaccgttgcaccagag
taccgtcgacagcaattagcgaagaagttgatgaatctattggaagacattagtgataag
attgataaagcttactt----tgtcgaccttttcgtgagggcatcaaatataccggcaat
caaa---atgtatga-------aaagcttggttatgtggtttatagacgagttcttcgct
actactccggagaggaagatggtttagatatgaggaaagcattatcacgagacgttgaga
agaaatctgtaattcctcttaaaaggcctgtaacgcctgatgaactggagtacgac
>PAFTOL004657
atgacaaccattcgtaggttctgctgcaatgaccttctccgctttgcttctgtaaatttg
gatcatctgactgaaactttcaacatgtcgttctacatgacttacttggctagatggccg
gattatttccatgtcgctgaaggtccggggaaccggataatgggttatattatgggaaag
gttgaaggccaaggagagtcttggcatggtcatgtgactgcagtaactgttgcaccagag
taccgtcggcagcaattagctaaaaagttgatgaatctgttggaagacattagtgataag
attgataaagcttactt----tgttgatctttttgtgagggcatcaaatataccggcaat
aaaa---atgtatga-------aaagcttggttacgtggtctatagacgagtgcttcgtt
actactctggggaggaagatggattagatatgaggaaagcattatcacgagatgttgaga
agaagtctataattcctcttaaacggcctgtaacacctgatgaactcgagtacgac
>PAFTOL004658
atgaccactattcgtaggttctgctgcaatgaccttctccgctttgcttctgtaaatctg
gatcatctgactgaaact---------------------acatacttggctagatggccg
gattatttccatgtcgctgaaggtcctggcaaccrgataatgggttatattatgggaaag
gttgaaggtcaaggagagtcttggcatggtcatgtcacggcagtaactgttgcaccagag
taccgtcgacagcaattagctaaaaagttgatgaatctattggaagacattagtgataag
atgtaagtatcttattg----cwtagaactcaacactttaatatcagggatacc----at
gaaa---cttsctgcatgagaaatggcttggttacgtggtttatagacgagttcttcgct
actactccggagaggaagatggattagatatgaggaaagcattatcacgggacgttgaga
agaaatctataattcctcttaaaaggcctgtaacacctgatgaacttgagtacgac
>PAFTOL004660
------------------------------------------------------------
------------------------------------atgacatacttggctagatggccg
gattatttccatgtcgctgaaggtcctggcaaccggataatgggttatattatgggaaag
gttgaaggtcaaggagagtcttggcatggtcatgtcacggcagtaactgttgcaccagag
taccgtcgacagcaattagctaaaaagttgatgaatctattggaagacattagtgataag
atgtaagtatcttattgattgcttagaactcaacactctaatatcagggatacc----tt
gaaa---ctttcctg-------ccagcttggttacgtggtttatagacgagttcttcgct
actactcgggcgaggaagatggattagatatgaggaaagcattatcacgggacgtygaga
agaaatctataattcctcttaaaaggcctgtaacacctgatgaacttgagtacgac
>PAFTOL004661
atgacaaccattcgtaggttctgctgcaatgaccttctccgctttgcttctgtaaatttg
gatcatctgactgaaactttcaacatgtcgttctacatgacttacttggctagatggccg
gattatttccatgtcgctgaaggtccggggaaccggataatgggttatattatgggaaag
gttgaaggccaaggagagtcttggcatggtcatgtgactgcagtaactgttgcaccagag
taccgtcggcagcaattagctaaaaagttgatgaatctgttggaagacattagtgataag
attgttccatgattctt----atcatgttgtctagtaaggactgtgctgattttaatcct
tcttttcttcttgcc-------tcagcttggttacgtggtttatagacgggtgcttcgtt
actactctggggaggaagatggattagatatgaggaaagcattatcgcgagatgttgaga
asaagtctataattcctcttaaacggcctgtaacacctgatgaactcgagtacgac
>PAFTOL004662
atgaccactattcgtaggttctgctgcaatgaccttctccgctttgcctctgtaaatctg
gatcatctgactgaaactttcaacatgtcattctacatgacgtacttggctagatggccr
gattatttccatgtygctgaaggtcctggcaaccggataatgggttataktatgggaaag
gttgaaggtcaaggagagtcttggcatggtcatgtcacggcagtaactgttgcaccagag
taccgtcgacagcaattagctaaaaagttgatgaatctattggaagaaattagtgataag
atgattccatgattctc----ataatgttatcaggcgaggacttcactgattttaaymct
tcyt---ttcttgtc-------tcagcttggytatgtggtttatagacgagtycttcgct
actactccggrgaggaagatggattagatatgaggaaagcattatcacgagacgttgaga
agaaatctgtaattcctcttaaaaggcctgtaacacctgatgaactggagtacgac
>PAFTOL004664
atgaccactattcgtaggttctgctgcartgaccttctccgctttgcttctgtaaatctg
gatcatctgactgaaactttcaacatgtcattctacatgacgtacttggctagatggccg
gattatttccatgtcgctgaaggtcctggcaaccggataatgggttatataatgggaaag
gttgaaggtcaaggagagtcttggcatggtcatgtcacggcagtaactgttgcaccmgag
taccgtcgacagcaattagctaaaaarttgatgaatctattggaagacattagtgataag
attgataaagcttactt----tgttgaccttttcgtgagggcatcaaatataccggcaat
aaaa---atgtatga-------aaagcttggttacgtggtttatagacgagttcttcgtt
actactctggagaggaagatggattagatatgaggaaagcattatcgcgagatgttgaga
agaaatctgtaattcctcttaaaaggcctgtracrcctgatgaactygagtacgac
>PAFTOL004665
atgaccactattcgtaggttctgctgcaatgaccttctccgctttgcttctgtaaatctg
gatcatctgactgaaactttcaacatgtcattctacatgacgtacttggctagatggccg
gattatttccatgttgctgaaggtcctggcaaccggataatgggttatattatgggaaag
gttgaaggtcaaggagagtcttggcatggtcatgtcacggcagtaactgttgcgccagag
taccgtcgacagcaattagctaaaaagttgatgaatctattggaagacattagtgataag
atgtaagtatcttattgattgcatagaactcaatactttaatacaaaggatagc----at
gaaa---cttgctgc-------atgacttggttacgtggtttatagacgagttcttcgct
actactctggagaggaagatggattagatatgaggaaagcattatcgcgagatgttgaga
agaaatctgtaattcctcttaaaaggcctgtaacacctgatgaactcgagtacgac
>PAFTOL004666
atgaccactattcgtaggttctgctgcaaygacctkctccgctttgcttctgtaaatctg
gatcatctgactgaaactttcaacatgtcattctacatgacgtacttggctagatggccg
gattatttccatgtcgctgaaggtcctggcaaccggataatgggttatattatgggaaag
rttgaaggtcaaggagartcttggcatggtcatgtcacggcagtgactgttgcaccagag
taccgtcgacagcaattagctaaaaaattgatgaatctattggaagacattagtgataag
atgtaagtatcttattgattgcatagaactcaacacttt------aaggatagc----at
gaaa---cttgctgcatga-cctcagcttggttacgtggtttatagacgagttcttcgtt
actactcyggagaggaagatggattagatatgaggaargcattatcgcgagatgttgaga
agaaatctgtaattcctcttaaaaggcctgtaacacctgatgaactcgagtacgac
>PAFTOL004667
atgaccactattcgtaggttctgctgcaaygacctkctccgctttgcttctgtaaatctg
gatcatctgactgaaactttcaacatgtcattctacatgacgtacttrgctagatggccg
gattatttccatgtcgctgaaggtcctggmaaccggataatgggttataktatgggaaag
gttgaaggtcaaggagagtcttggcatggtcatgtcacggcagtaactgttgcaccagag
taccgtcgacagcaattagctaaaaaattgatgaatctattggaagacattagtgataag
attgataaagcttactt----tgttgaccttttcgtgagggcatcaaatataccggcaat
aaaa---atgtatga-------aaagcttggttacgtggtttatagacgagttcttcgtt
actactccggagaggaagatggattagatatgaggaargcattatckcgagatgttgaga
agaaatctgtaattcctcttaaaaggcctgtaacacctgatgaactcgagtacgac
>PAFTOL004668
atgaccactattcgtaggttctgctgcaatgacctkctccgctttgcttctgtaaatctg
gatcatctgactgaaactttcaacatgtcattctacatgacgtacttggctagatggccg
gattatttccatgtcgctgaaggtcctggcaaccggataatgggttatattatgggaaag
gttgaaggtcaaggagagtcttggcatggtcatgtcacggcagtaactgttgcaccagag
taccgtcgacagcarttagctaaaaagttgatgaatctattggaagacattagtgataag
attgataaagcttactt----tgttgaccttttcgtgagggcatcaaatataccggcaat
aaaa---atgtatga-------aaagcttggttaygtggtttatagacgagttcttcgtt
actactcyggagaggaagatggattagatatgaggaargcattatcgcgagatgttgaga
agaaatctgtaattcctcttaaaaggcctgtaacacctgatgaactcgagtacgac
>PAFTOL005024
atgaccactattcgtaggttctgctgcaatgaccttctccgctttgcttctgtaaatctg
gatcatctgactgaaactttcaacatgtcattctacatgacgtacttggctagatggccg
gattatttccatgtcgctgaaggtcctggcaaccggataatgggttataktatgggaaag
gttgaaggtcaaggagagtcttggcatggtcatgtcacggcagtaactgttgcaccagag
taccgtcgacagcagttagctaaaaagttgatgaatctattggaagacattagtgataag
attgataaagcttactt----tgttgaccttttcgtgagggcatcaaatataccggcaat
aaaa---atgtatga-------aaagcttggttacgtggtttatagacgagttcttcgtt
actactccggagaggaagatggattagatatgaggaaagcattatcgcgagatgttgaga
agaaatctgtaattcctcttaaaaggcctgtaacacctgatgaactcgagtacgac
>PAFTOL005025
atgaccactattcgtaggttctgctgcaatgaccttctccgctttgcttctgtaaatctg
gatcatctgactgaaactttcaacatgtcattctacatgacgtacttggctagatggccg
gattatttccatgttgctgaaggtcctggcaaccggataatgggttatattatgggaaag
gttgaaggtcaaggagagtcttggcatggtcatgtcacggcagtaactgttgcaccagag
taccgtcgacagcaattagctaaaaagttgatgaatctattggaagacattagtgataag
atgtaagtatcttattgattgcatagaactcaatactttaatatcaaggatagc----at
gaaa---cttgctcc-------tcagcttggttacgtggtttatagacgagttcttcgtt
actactctggagaggaagatggattagatatgaggaaagcattatcgcgagatgttgaga
agaaatctgtaattcctcttaaaaggcctgtaacacctgatgaacttgagtacgac
>PAFTOL005026
atgaccactattcgtaggttctgctgcaatgaccttctgcgctttgcttctgtaaatctg
gatcatctgactgaaactttcaacatgtcattctacatgacgtacttggctagatggccg
gattatttccatgttgctgaaggtcctggcaaccggataatgggttatattatgggaaag
gttgaaggtcaaggagagtcttggcatggtcatgtcacggcagtaactgttgcaccagag
taccgtcgacagcaattagctaaaaagttgatgaatctattggaagacattagtgataag
atgtaagtatcttattgattgcatagaactsaayactttaatatcaaggatagc----at
gaaa---cttgctcc-------tcagcttggttacgtggtttatagacgagttcttcgtt
actactccggagaggaagatggattagatatgaggaaagcattatcgcgagatgttgaga
agaaatctgtaattcctcttaaaaggcctgtaacacctgatgaacttgagtacgac
>PAFTOL005035
atgaccactattcgtaggttctgctgcaatgaccttctccgctttgcttctgtaaatctg
gatcatctgactgaaaccttcaacatgtcwttctacatgacgtacttggctagatggccg
gattatttccatgtcgctgaaggtcctggcaaccrgataatgggttatataatgggaaag
gttgaaggtcaaggagagtcttggcatggtcatgtcacggcagtaactgttgcaccmgag
taccgtcgacagcaattagctaaaaagttgatgaatctattggaagacattagtgataag
attgataaagcttactt----tgttgaccttttcgtgagggcatcaaatataccggcaat
aaaa---atgtatga-------aaagcttggttacgtggtttatagacgagttcttcgtt
actactctggagaggaagatggattagatatgaggaaagcattatcgcgagatgttgaga
agaaatctgtaattcctcttaaaaggcctgtaacrcctgatgaactcgagtacgac
>PAFTOL005042
atgaccactattcgtaggttctgctgcaatgaccttctccgctttgcttctgtaaatctg
gatcatctgactgaaactttcaacatgtcwttctacatgacgtacttggctagatggccg
gattatttccatgtygctgaaggtcctggmaaccggataatgggttataktacgggaaag
gttgaaggtcaaggagagtcttggcatggtcatgtcacggcagtaactgttgcaccagag
taccgtcgacagcaattagctaaaaagttgatgaatctattggaagacattagtgataag
attgataaagcttactt----tgttgaccttttcgtgagggcatcaaatataccggcgat
aaaa---atgtatga-------aaagcttggttacgtggtttatagacgagttcttcgtt
actactcyggagaggaagatggattagatatgaggaaagcattatcrcgagatgytgaga
agaaatctgtrattcctcttaaaaggcctgtaacacctgatgaactygagtacgac
>PAFTOL005043
atgaccactattcgtaggttctgctgcaatgaccttctccgctttgcttctgtaaatctg
gatcatctgactgaaacattcaacatgtctttctacatgacgtacttggctagatggccg
gattatttccatgtcgctgaaggtcctggcaaccggataatgggttatattatgggaaag
gttgaaggtcaaggagagtcttggcatggtcatgtcacggcagtaactgttgcaccagag
taccgtcgacagcaattagctaaaaagttgatgaatctattggaagacattagtgataag
attgataaagcttactt----tgttgaccttttcgtgagggcatcaaatataccggcaat
aaaa---atgtatga-------aaagcttggttacgtggtttatagacgagttcttcgtt
actactctggagaggaagatggattagatatgaggaaagcattatcgcgagatgttgaga
agaaatctgtaattcctcttaaaaggcctgtaacacctgatgaactcgagtacgac
>PAFTOL005047
atgaccactattcgtaggttctgctgcaatgaccttctccgctttgcttctgtaaatctg
gatcatctgactgaaactttcaacatgtcattctacatgacgtacttggctagatggccc
gattatttccatgttgctgaaggtcctggaaaccggataatgggttatattatgggaaag
gttgaaggtcaaggagagtcttggcatggtcacgtcacggcagtaactgttgcaccagag
taccgtcgacagcaattggctaaaaagttgatgaatctattggaagacattagtgacaag
atgtaagtatcttattgattgcatagaactaaatactttaatatcaaggatagc----at
gaaa---cttgctcc-------tcagcttggttacgtggtttatagacgagttcttcgct
actactccggagaggaagatggattagatatgaggaaggcattgtcgcgagatgttgaga
agaaatctgtaattcctcttaaaaggcctgtaacacctgatgaacttgagtacgac
>PAFTOL005169
------------------------------------------------------------
------------------------------------------------------------
------------------------------------gttttkgttgtagtaatgggaaag
gttgaaggtcaaggagagtcttggcatggtcatgtcacggcagtaactgttgcaccagag
taccgtcgacaacaattagctaaaaagttgatgaatctattggaagacattagtgataag
atgtaagtatcctattgattgcatagaactcaacactttaatgttaaggatagc----at
gaaa---cttgctcc-------tcagcttggttacgtggtttatagacgagttcttcgtt
actactctggagaggaagatggattagatatgaggaaagcattatcgcgagatgttgaga
agaaatctgtaattcctcttaaaaggcctgtaacacccgatgaactcgagtacgac
>PAFTOL007498
atgaccactattcgtaggttctgctgcaatgaccttctccgctttgcttctgtaaatctg
gatcatctgactgaaacttttaacatgtcattctacatgacgtacttggctagatggccg
gattatttccatgtcgctgaaggtcctgggaaccggataatgggttataktatgggaaag
gttgaaggtcaaggagagtcttggcatggtcatgtcacggcagtaactgttgcaccagag
taccgtcgacagcaattggctaaaaagttgatgaatctattggaagaaattagtgataag
atkgataaagcttactt----tgttgaccttttcgtgagggcatcaaatataccggcaat
aaaa---atgtatga-------aaagcttggttacgtggtttatagacgagttcttcgtt
actactccggagaggaagatggattagatatgaggaaagcattatckcgagatgttgaga
agaaatctgtaattcctcttaaaaggcctgtaacacctgatgaactcgagtacgac
>PAFTOL008060
atgaccactattcgtaggttctgctgcaatgaccttctccgctttgcttctgtaaatctg
gatcatctgactgaaactttcaacatgtcattctacatgacgtacttggctagatggccg
gattatttccatgtcgctgaaggtcctggcaacmggataatgggttatataatgggaaag
gttgaaggtcaaggagagtcttggcatggtcatgtcacggcagtaactgttgcacccgag
taccgtcgacagcaattagctaaaaagttgatgaatctattggaagacattagtgataag
attgataaagcttactt----tgttgaccttttcgtgagggcatcaaatataccggcaat
aaaa---atgtatga-------aaagcttggttacgtggtttatagacgagttcttcgtt
actactctggagaggaagatggattagatatgaggaaagcgttattgcgagatgttgaga
agaaatctgtaattcctcttaaaaggcctgtgacacctgatgaacttgagtacgac
>PAFTOL008062
atgacsactattcgtaggttctgctgcaatgaccttctccgctttgcttctgtaaatctg
gatcatctgactgaaactttcaacatgtcattctacatgacgtacttggctagatggccg
gattatttccatgtcgctgaaggtcctggcaaccggataatgggttatataatgggaaag
gttgaaggtcaaggagagtcttggcatggtcatgtcacggcagtaactgttgcacccgag
taycgtcgacagcaattagctaaaaagttgatgaatctrttggaagacattagtgataag
attgataaagcttactt----tgttgaccttttcgtgagggcatcaaatataccggcaat
aaaa---atgtatga-------amagcttggttacgtggtttatagacgagttcttcgtt
actactctggagaggaagatggattagatatgaggaaagcattatcgcgagatgttgaga
agaaatctgtaattcctcttaaaaggcctgtaacgcctgatgaactcgagtacgac
>PAFTOL008063
atgaccactattcgtaggttctgctgcaatgaccttctccgctttgcttctgtaaatctg
gatcatctgactgaaactttcaacatgtcattctacatgacgtacttggctagatggccg
gattatttccatgtcgctgaaggtcctggcaaccggataatgggttatataatgggaaag
gttgaaggtcaaggagagtcttggcatggtcatgtcacggcagtaactgttgcacccgag
tatcgtcgacagcaattagctaaaaagttgatgaatctattggaagacattagtgataag
atkgataaagcttactt----tgttgaccttttcgtgagggcatcaaatataccggcaat
aaaa---atgtatga-------aaagcttggttacgtggtttatagacgagttcttcgtt
actactctggagaggaagatggattagatatgaggaaagcattatcgcgagatgttgaga
agaaatctgtaattcctcttaaaaggcctgtracacctgatgaactcgagtatgac
>PAFTOL008084
atgacaaccattcgtaggttctgctgcaatgaccttctccgctttgcttctgtaaatctg
gatcatctgactgaaactttcaacatgtcgttctacatgacktacttggctagrtggccg
gattattttcatgtcgctgaaggtccggggaaccggataatgggttatattatgggaaag
gttgaaggccaaggagagtcctggcatggtcatgtcactgcagtaactgttgcaccagag
taccgtcggcagaaattggctaaaaagttgatgaatctgttggaagacattagtgataag
gttgataaggcttactt----tgttgatctttttgtgagggcatcaaatataccggcaat
aaaa---atgtatga-------aaagcttggttatgtggtttatagacgagtgcttcgtt
actactctggggaggaagatggattagatatgaggaaagcattatcacgagatgttgaga
agaagtctatmattcctcttaaacggcctgtaacacctgatgaactcgagtacgac
>PAFTOL008417
atgaccactattcgtaggttctgctgcaatgaccttctccgctttgcttctgtaaatctg
gatcatctgactgaaactttcaacatgtcattctacatgacgtacttggctagatggccg
gattatttccatgtcgctgaaggtcctggcaaccggataatgggttatataatgggaaag
gttgaaggtcaaggagagtcttggcatggtcatgtcacggcagtaactgttgcacccgag
taccgtcgacagcaattagctaaaaagttgatgaatctattggaagacattagtgataag
attgataaagcttactt----tgttgatcttttcgtgagggcatcaaatataccggcaat
aaaa---atgtatga-------aaagcttggttacgtggtttatagacgagttcttcgtt
actactctggagaggaagatggattagatatgaggaaagcgttatcgcgagatgttgaga
agaaatctgtaattcctcttaaraggcctgtaacgcctgatgaactcgagtacgac
>PAFTOL008419
atgaccactattcgtaggttctgctgcaacgaccttctccgctttgcttctgtaaatctg
gatcatctgactgaaactttcaacatgtcattctacatgacgtacttggctagatggccg
gattatttccatgtcgctgaaggtcctggcaaccggataatgggttatattatgggaaag
gttgaaggtcaaggagagtcttggcatggtcatgtcacggcagtaactgttgcaccagag
taccgtcgacagcaattagctaaaaagttgatgaatctattggaagacattagtgataag
attgataaagcttactt----tgtcgacctttttgtgagggcatcaaatataccggcaat
aaaa---atgtatga-------aaagcttggttacgtcgtttatagacgagttcttcgtt
actactccggagaggaagatggattagatatgaggaaagcattatcgcgagatgttgaga
agaaatctgtaattcctcttaaaaggcctgtaacacctgatgaactcgagtacgac
>PAFTOL008422
atgaccactattcggaggttctgctgcaatgaccttctccgctttgcttctgtaaatctg
gatcatctgactgaaactttcaacatgtcattctacatgacatacttggctagatggccg
gattatttccatgttgctgaaggtcctggcaaccggataatgggttatrtcatgggraag
gttgaaggtcaaggagagtcttggcatggtcatgtcacggcagtaactgttgcgccagag
taccgtcgacagcaattagctaaaaagttgatgaatctactggaagacattagtgataag
atgtaagtatctta----------------------------------------------
-------------------------------------------------------taact
actactcaggagaggaagatggattagatatgaggaaagcattatcacgagacgttgaga
agaaatctgtaattcctcttaaaaggcctgtaacgcctgatgaacttgagtacgac
>PAFTOL008423
atgaccactattcgtaggttctgctgcaatgaccttctccgctttgcttctgtaaatctg
gatcatctgactgaaactttcaacatgtcattctacatgacgtacttggctagatggccg
gattatttccatgtcgctgaaggtcctggaaaccggataatgggttatattatgggaaag
gttgaaggtcaaggagagtcttggcatggtcatgtcacggcagtaactgttgcaccagag
taccgtcgacagcaattggctaaaaagttgatgaatctattggaagacattagtgataag
atkgataaagcttactt----tgtcgacctttttgtgagggcatcaaatataccggcgat
aaaa---atgtatga-------aaagcttggttacgtggtttatagacgagttcttcgct
actactccggagaggaagatggattagatatgaggagggcattatcgcgagatgttgaga
agaaatctgtaattcctcttaaaaggcctgtaacacctgatgaactcgagtacgac
>PAFTOL008436
atgaccactattcgtaggttctgctgcaatgaccttctccgctttgcttctgtaaatctg
gatcatctgactgaaactttcaacatgtcattctacatgacatacttggctagatggccg
gattatttccatgttgctgaaggtcctggcaaccggataatgggttataktatgggaaag
gttgaaggtcaaggagagtcttggcatggtcatgtcacggcagtaactgttgcaccagag
taccgtagacagcaattagctaaaaagttgatgaatctattggaagacattagtgataag
attgataaagcttattt----tgttgacctttttgtgagggcatcaaacataccggcgat
aaaa---atgtatga-------aaagcttggttacgtggtttatagacgagttcttcgtt
actactccggagaggaagatggattagatatgaggaaagcattatcgcgagatgttgaga
agaagtctgtaattcctcttaaaagacctgtaacacctgatgaactcgagtacgac
>PAFTOL008439
atgaccacgattcgtaggttctgctgcaatgaycttctccgctttgcttctgtaaatctg
gatcatctgactgaaactttcaacatgtcattctacatgacgtacttggcgagatggcca
gattatttccatgtcgctgaaggtcctggcaaccggataatgggttataktatgggaaag
gttgaaggtcaaggagagtcttggcatggtcatgtcacggcggtaactgttgcaccagag
taccgtcggcagcaattagctaaaaagttgatgaatctattggaagacattagtgataag
attgataaagcttactt----tgtcgaccttttcgtgagggcatcaaatataccggcaat
aaaa---atgtatga-------aaagcttggttacgtgatttatagacgagttcttcgtt
actactccggggaggaagatggattagatatgaggaaagcattatcrcgagatgttgaga
agaaatctrtaattcctcttaaaaggcctgtaacacctgatgaactcgagtacgac
>PAFTOL008881
atgaccactattcgtaggttctgctgcaatgaccttctccgctttgcttctgtaaatctg
gatcayctgactgaaactttcaacatgtcattctacatgacgtacttggctagatggccg
gattattttcatgttgctgaaggtcctggcaaccggataatgggttatattatgggaaag
gttgaaggtcaaggmgagtcttggcatggtcatgtcacggcagtaactgttgcaccagag
taccgkcgacagcaattagctaaaaagttgatgaatctattggaagacattagtgataag
atkgataaagcttactt----tgtcgaccttttcgtaagggcatcaaatataccggcaat
aaaa---atgtatga-------aaagcttggttaygtggtttatagacgagttcttcgtt
actactccggggaggaagatggattagatatgaggaaagcattatcgcgagaygttgaga
agaaatctgtaattcctcttaaaaggcctgtaacacctgatgaactcgagtacgac
>PAFTOL009175
atgaccactattcgtaggttctgctgcaatgaccttctccgctttgcttctgtaaatctg
gatcatctgactgaaactttcaacatgtcattctacatgacatacttggctaggtggccg
gattatttccatgttgctgaaggtcctggcaaccggataatgggttatattatgggaaag
gttgaaggtcaaggagagtcttggcatggtcatgtcacggcagtaactgttgcaccagag
taccgtcgacagcaattagcgaaaaagttgatgaatctattggaagacattagtgataag
atgtaagtatcttattgattgcatagaactcaacactttaatgtcaaggatagc----at
gaaa---cttgctcc-------tcagcttggttatgtggtttatagacgagttcttcgtt
actactcaggagaggaagatggattagatatgaggaaagcattatcgcgagatgttgaga
agaagtctgtaattcctcttaaaagacctgtaacacccgatgaactcgagtac---
>PAFTOL009179
------actattcgtaggttctgctgcaatgacctgctccgctttgcttctgtaaatctg
gatcatctgactgaaactttcaacatgtcattctacatgacgtacttggctagatggccg
gattatttccatgtygctgaaggtcctggmaaccggataatgggttatattatgggaaag
gttgaaggtcaaggggagtcttggcatggtcatgtcacggcagtaactgttgcaccagag
taccgtcgacagcaattagctaaaaagttgatgaatctattggttaagtttttggattgc
agtgataaagcttactt----tgttgaccttttcgtgagggcatcaaatataccggcaat
aaaa---atgtatga-------aaagcttggttacgtggtttatagacgagttcttcgtt
actactctggagaggaagatggattagatatgaggaaagcattaacgcgagatgttgaga
agaaatctgtaattcctcttaaaagg------------------------------
>PAFTOL009181
atgaccactattcgtaggttctgctgcaatgacctgctccgctttgcttctgtaaatctg
gatcatctgactgaaactttcaacatgtcattctacatgacgtacttggctagatggccg
gattatttccatgtcgctgaaggtcctggcaaccggataatgggttataktatgggaaag
gtygaaggtcaaggagagtcttggcatggtcatgtcacggcagtaactgttgcaccagag
taccgtcgacagcaattagctaaaaagttgatgaatctattggaagacattagtgataag
atgtaagtatctta----------------------------------------------
----------------------tcagcttggttacgtggtttatagacgagttcttcgtt
actactccggagaggaagatggattagatatgaggaaagcgttatcgcgagatgttgaga
agaaatctgtaattcctcttaaaaggcctgtaacacctgatgaactcgagtacgac
>PAFTOL009183
atgaccactattcgtaggttctgctgcaacgaccttctccgctttgcttctgtaaatctg
gatcatctgactgaaactttcaacatgtcattctacatgacgtacttggctagatggccg
gattatttccatgtcgctgaaggtcctggcaaccagataatgggttatattatgggaaag
gttgaaggtcaaggagagtcttggcatggtcatgtcacggcagtaactgttgcaccagag
taccgtcgacagcaattagctaaaaagttgatgaatctattggaagacattagtgataag
attgataaagcttactt----tgtcgacctttttgtgagggcatcaaatataccggcgat
aaaa---atgtatga-------aaagcttggttacgtggtttatagacgagttcttcgtt
actactccggagaggaagatggattagatatgaggaaagcattatcgcgagatgttgaga
agaaatctgtaattcctcttaaaaggcctgtaacacctgatgaactcgagtacgac
>PAFTOL009185
atgaccactattcgtaggttctgctgcaatgaccttctccgctttgcttctgtaaatctg
gatcatctgactgaaactttcaacatgtcattctacatgacatacttggctagatggccg
gattatttccatgttgctgaaggtcctggcaaccggataatgggttatattatgggaaag
gttgaaggtcaaggagagtcttggcatggtcatgtcacggcagtaactgttgcaccagag
taccgtcgacagcaattagctaaaaagttgatgaatctattggaagacattagtgataag
attgataaagcttactt----tgtcgacctttttgtgagggcatcaaatataccggcgat
aaaa---atgtatga-------aaagcttggttacgtggtttatagacgagttctccgtt
actactccggagaggaagatggattagatatgaggaaagcattatcgcgagatgttgaga
agaaatctgtaattcctcttaaaaggcctgtaacacctgatgaactcgagtacgac
>PAFTOL009187
atgaccactattcgtaggttctgctgcaatgaccttctycgctttgcttctgtaaatctg
gatcatctgactgaaactttcaacatgtcattctacatgacgtacttggctagatggccg
gattatttccatgttgctgaaggtcctggaaaccggataatgggttatattatgggaaag
gttgaaggtcaaggagagtcttggcatggtcatgtcacggcagtaactgttgcaccagag
taccgtcgacagcaattagctaaaaagttgatgaatctattggaagacattagtgataag
atgtaagtatcttattgattgcatagaactcaatactttaatatcaaggatagc----at
gaaa---cttgctgc-------tcagcttggctacgtggtttatagacgagttcttcgtt
actactccggagaggaagatggattagatatgaggaaagcattatcgcgagatgytgaga
agaaatctgtgattcctcttaaaaggcctgtaacacctgatgaacttgagtacgac
>PAFTOL009189
atgaccactattcgtaggttctgctgcaatgacctkctccgctttgcttctgtaaatctg
gatcatctgactgaaactttcaacatgtcattctacatgacktacttggctagatggccg
gattatttccatgtcgctgaaggtcctggcaaccggataatgggttatattatgggaaag
gttgaaggtcarggagagtcttggcatggtcatgtcacggcagtaactgttgcaccrgag
taccgtcgacagcagttagctaaaaagttgatgaatctattggaagacattagtgataag
atgtaagtatcttatca-------------------------------------------
----------------------tcagcttggttacgtggtttatagacgagttcttcgtt
actactccggagaggaagatggattagatatgaggaaagcattatcgcgagatgttgaga
agaaatctgtaattcctcttaaaaggcctgtaacacctgatgaactcgagtacgac
>PAFTOL009191
atgaccactattcgtaggttctgctgcaatgacctkctccgctttgcttctgtaaayctg
gatcatctgactgaaactttcaacatgtcmttctacatgacttacytggctagatggccg
gattatttccatgtcgctgaaggtcctggcaaccggataatgggttatattatgggaaag
gttgaaggtcaaggagagtcttggcatggtcatgtcacggcagtaactgttgcaccagag
taccgtcgacagcagttagctaaaaagttgatgaatctattggaagacattagtgataag
attgataaagcttactt----tgtcgaccttttcgtgagggcatcaaatataccggcaat
aaaa---atgtatga-------aaagcttggttacgtggtttatagacgagttcttcgtt
actactcaggagaggaagatggattagatatgaggaaagcattatcgcgagatgttgaga
agaaatctgtaattcctcttaaaaggcctgtaacacctgatgaactcgagtacgac
>PAFTOL009193
atgaccrctattcgtaggttctgctgcaatgaccttctccgctttgcttctgtaaatctg
gatcatctgactgaaactttcaacatgtcattctacatgacatacttggctagatggccg
gattatttccatgtcgctgaaggtcctggcaaccggataatgggttatattatgggaaag
gttgaaggtcaaggagagtcttggcatggtcatgtcackgcagtaactgttgcaccagag
taccgtcgacagcaattagctaaaaagttgatgaatctactggaagacattagtgataag
atkgataaagcttactt----tgtcgaccttttcgtgagggcatcaaatataccagcgat
aaaa---atgtatga-------aaagcttggttacgtagtttatagacgagttcttcgct
actactcyggagaggaagatggattagatatgaggaaagcattatcacgagacgttgaga
agaaatctgtaattcctcttaaaaggcctgtaacrcctgatgarctkgagtacgac
>PAFTOL009195
atgaccactattcgtaggttctgctgcaatgaccttctccgctttgcttctgtaaatctg
gatcatctgactgaaactttcaacatgtcattctacatgacgtacttggctagatggccg
gattatttccatgtcgctgaaggtcctggcaaccggataatgggttatattatgggaaag
gttgaaggtcaaggagagtcttggcatggtcatgtcacggcagtaactgttgcaccagag
taccgtcgacagcagttagctaaaaagttgatgaatctattggaagacattagtgataag
attgataaagcttactt----tgtcgaccttttcgtgagggcatcaaatataccggcaat
aaaa---atgtatga-------aaagcttggttacgtggtttatagacgagttcttcgtt
actactccggagaggaagatggattagatatgaggaaagcattatcgcgagatgttgaga
agaaatctgtaattcctcttaaaaggcctgtgacacctgatgaactcgagtacgac
>PAFTOL009197
atgaccactattcgtaggttctgctgcaatgaccttctccgctttgcttctgtaaatctg
gaccatctgactgaaactttcaacatgtcattctacatgacgtacttggctagatggccg
gattatttccatgtcgctgaaggtcctggcaaccggataatgggttataktatgggaaag
gttgaaggtcaaggagagtcttggcatggtcatgtcacggcagtaactgttgcaccagag
taccgtcgacagcaattagctaaaaagttgatgaatctgttggaagacattagtgataag
atgtaagtatcttattgaacacatagaacaatgtttgtggagattataaaactt----at
gctt---ttacagcc-------tcagctgggttacgtggtttatagacgagttcttcgtt
actactctggagaggaagatggattagatatgaggaaagcattatcgcgagatgttgaga
agaaatctgtaattcctcttaaaaggcctgtracrcctgatgaactygagtacgac
>PAFTOL009199
atgaccactattcgtaggttctgctgcaatgaccttctccgctttgcttctgtaaatctg
gaycatctgactgaaactttcaacatgtcattctacatgacgtacttggctagatggccg
gattatttccatgtcgctgaaggtcctggcaaccggataatgggttatataatgggaaag
gttgaaggtcaaggagagtcttggcatggtcatgtcacrgcagtaactgttgcaccygag
taccgtcgacagcaattagctaaaaaattgatgaatctattggaagacattagygataag
attgataaagcttactt----tgttgaccttttcgtgagggcatcaaatataccggcaat
aaaa---atgtatga-------amagcttggttaygtggtttatagacgagttcttcgtt
actactctggagaggaagatggattagatatgaggaaagcattatcgcgagatgttgaga
agaaatctgtaattcctcttaaaaggcctgtaacrccygatgaactcgagtacgac
>PAFTOL009203
atgaccactattcgtaggttctgctgcaatgaccttatccgctttgcttctgtaaatctg
gatcatctgactgaaactttcaacatgtcattctacatgacgtacttggctagatggccg
gattatttccatgtcgctgaaggtcctggcaacyggataatgggttatattatgggaaag
gttgaaggtcaaggagagtcttggcatggtcatgtcacggcagtaactgttgcaccagag
taccgtcgacagcagttagctaaaaagttgatgaatctattggaagacattagtgataag
attgataaagcttactt----cgtcgaccttttcgtgagggcatcaaatataccggcaat
aaaa---atgtatga-------amagcttggttacgtggtttatagacgagttcttcgtt
actactctggagaggaagatggattagatatgaggaaagcattatcgcgagatgttgaga
agaaatctgtaattcctcttaaaaggcctgtaacacctgatgaactcgagtacgac
>PAFTOL009205
atgaccactattcgtaggttctgctgcaatgaccttctccgctttgcttctgtaaatctg
gatcatctgactgaaactttcaacatgtcattctacatgacgtacttggctagatggccg
gattatttccacgttgctgaaggtcctggcaaccggataatgggttatattatgggaaag
gttgaaggtcaaggagagtcttggcatggtcatgtcacggcagtaactgttgcaccagag
taccgtcgacagcaattagctaaaaagttgatgaatctattggaagacattagtgataag
atkgataaagcttactt----tgtcgaccttttcgtgagggcatcaaatataccggcgat
aaaa---atgtatga-------aaagcttggttacgtggtttatagacgagttcttcgtt
actactccggagaggaagatggattagatatgaggaaagcattatcgcgagatgttgaga
agaaatctgtaattcctcttaaaaggcctgtgacacctgatgaacttgagtacgac
>PAFTOL009207
atgacaaccattcgtaggttctgctgcaatgaccttctccgctttgcttctgtaaatctg
gatcatctgactgaaactttcaacatgtcgttctacatgacttacttggctagatggccg
gattattttcatrtcgctgaaggtccggggaaccggataatgggttatattatgggaaag
gttgaaggccaaggagagtcctggcatggtcatgtcactgcagtaactgttgcaccagag
taccgtcgrcagaaattggctaaaaagttgatgaatctgttggaagacattagtgataag
attgataargcttactt----tgttgatctttttgtgagggcatcaaatataccggcaat
aaaa---atgtatga-------aaagcttggttatgtggtttatagacgagtgcttcgtt
actactctggggaggaagatggattagatatgaggaaagcattatcacgagatgttgaga
agaagtctgtaattcctcttaaacggcctgtaacacctgatgaactcgagtacgac
>PAFTOL009209
atgaccactattcgtaggttctgctgcaatgaccttctccgctttgcttctgtaaatctg
gatcatctgactgaaactttcaacatgtcattctacatgacgtacttggctagatggccg
gattatttccatgtcgctgaaggtcctggaaaccggataatgggttataktatgggaaag
gttgaaggtcaaggagagtcttggcatggtcatgtcacggcagtaactgttgcaccagag
taccgtcgacagcaattggctaaaaagttgatgaatctattggaagacattagtgataag
attgataaagcttactt----tgtcgaccttttcgtgagggcatcaaatataccggcgat
aaaa---atgtatga-------aaagcttggttacgtggtttatagacgrgttcttcgct
actactccggagaggaagatggattagatatgaggagggcattatcgcgagatgttgaga
agaaatctgtaattcctcttaaaaggcctgtaacacctgatgaactcgagtacgac
>PAFTOL009215
atgaccactattcgtaggttctgctgcaatgaccttctccgctttgcttctgtaaatctg
gatcatctgactgaaactttcaacatgtcattctacatgacgtacttggctagatggccg
gattatttccatgtcgctgaaggtcctggcaaccggataatgggttatataatgggaaag
gttgaaggtcaaggagagtcttggcatggtcatgtcacggcagtaactgttgcacccgag
tatcgtcgacagcaattagctaaaaagttgatgaatctattggaagacattagtgataag
attgataaagcttactt----tgttgaccttttcgtgagggcatcaaatataccggcaat
aaaa---atgtatga-------aaagcttggttacgtggtttatagacgagttcttcgtt
actactctggagaggaagatggattagatatgaggaaagcattatcgcgagatgttgaga
agaaatctgtaattcctcttaaaaggcctgtaacacctgatgaactcgagtatgac
>PAFTOL009217
atgaccactattcgtaggttctgctgcaatgacctgctccgctttgcttctgtaaatctg
gatcatctgactgaaactttcaacatgtcattctacatgacgtacctggctagatggccg
gattatttccatgttgctgaaggtcctggcaaccggataatgggttatattatgggaaag
gttgaaggtcaaggggagtcttggcatggtcatgtcacggcagtaactgttgcaccagag
taccgtcgacagcaattagctaaaaagttgatgaatctattggaagacattagtgataag
attgataaagcttactt----tgttgaccttttcgtgagggcatcaaatataccggcaat
aaaa---atgtatga-------aaagcttggttatgtggtttatagacgagttcttcgtt
actactctggagaggaagatggattagatatgaggaaagcattatcgcgagatgttgaga
agaaatctgtaattcctcttaaaaggcctgtaacgcctgatgaactcgagtacgac
>PAFTOL009219
atgaccactattcgtaggttctgctgcaatgaccttctccgctttgcttctgtaaatctg
gatcatctgactgaaactttcaacatgtcattctacatgacgtacttggctagatggccg
gattatttccatgtcgctgaaggtcctggmaaccggataatgggttatataatgggaaag
gttgaaggtcaaggagagtcttggcatggtcatgtcacggcagtaactgttgcacccgag
taccgtcgacagcaattagctaaaaagttgatgaatctattggaagacattagtgataag
attgataaagcttactt----tgttgaccttttcgtgagggcatcaaatataccggcaat
aaaa---atgtatga-------amagcttggttacgtggtttatagacgagttcttcgtt
actactctggagaggaagatggattagatatgaggaaagcattatcgcgagatgttgaga
agaaatctgtaattcctcttaaaaggcctgtaacacctgatgaactcgagtatgac
>PAFTOL009221
atgaccactattcgtaggttctgctgcaatgaccttctccgctttgcttctgtaaatctg
gatcatctgactgaaaccttcaacatgtcattctacatgacgtacttggctagatggccg
gattatttccatgtcgctgaaggtcctggcaaccggataatgggttatataatgggaaag
gttgaaggtcaaggagagtcttggcatggtcatgtcacggcagtaactgttgcaccagag
taccgtcgacaacaattagctaaaaagttgatgaatctattggaagacattagtgataag
attgataaagcttactt----tgtcgaccttttcgtgagggcatcaaatataccggcaat
aaaa---atgtatga-------aaagcttggttacgtggtttatagacgagttcttcgtt
actactctggagaggaagatggattagrtatgaggaaagcattatcgcgagatgttgaga
agaaatctgtaattcctcttaaaaggcctgtaacacccgatgaactcgagtacgac
>PAFTOL009223
atgaccactattcgtaggttctgctgcaatgaccttctccgctttgcttctgtaaatctg
gatcatctgactgaaactttcaacatgtcattctacatgacktacttggcyagatggccg
gattatttccatgtcgctgaaggtcctggcaaccggataatgggttatataatgggaaag
gttgaaggtcaaggagagtcttggcatggtcatgtcacggcagtractgttgcacccgag
taccgtcgacagcaattagctaaaaagttgatgaatctattggaagacattagtgataag
attgataaagcttactt----tgttgaccttttcgtgagggcatcaaatataccggcaat
aaaa---atgtatga-------aaagcttggttacgtggtttatagacgagttcttcgtt
actactctggagaggaagatggattagatatgaggaaagcattatcgcgagatgttgaga
agaaatctgtaattccycttaaaaggcctgtaacgcctgatgaactcgagtacgac
>PAFTOL009225
atgaccactattcgtaggttctgctgcaatgaccttctccgctttgcttctgtaaatytg
gatcatctgactgaaactttcaacatgtcattctacatgacgtacttggctagatggccg
gattatttccatgtcgctgaaggtcctggcaaccggataatgggttatataatgggaaag
gttgaaggtcaaggagagtcttggcatggtcatgtcacggcagtaactgttgcacccgag
taccgtcgacagcaattagctaaaaagttgatgaatctattggaagacattagtgataag
attgataaagcttactt----tgttgaccttttcgtgagggcatcaaatataccggcaat
aaaa---atgtatga-------aaagcttggttacgtggtttatagacgagttcttcgtt
actactctggagaggaagatggattagatatgaggaaagcrttatcgcgagatgttgaga
agaaatctgtaattcctcttaaaaggcctgtaacrcctgatgaactcgagtatgac
>PAFTOL009227
atgaccactattcgtaggttctgctgcaatgaccttctcckctttgcttctgtaaatctg
gatcatctgactgaaactttcaacatgtcattctacatgacgtacttggctagatggccg
gattatttccatgtcgctgaaggtcctggcaaccggataatgggttatattatgggaaag
gttgagggtcaaggagagtcttggcatggtcatgtcacggcagtaactgttgcaccagag
taccgtcgacagcagttagctaaaaagttgatgaatctattggaagacattagtgataag
attgataaagcttactt----tgtcgaccttttcgtgagggcatcaaatataccggcaat
aaaa---atgtatga-------aaagcttggttacgtggtttatagacgagttcttcgtt
actactccggagaggaagatggattagatatgaggaaagcattatcgcgagatgttgaga
agaaatctgtaattcctcttaaaaggcctgtaacacctgatgaactcgagtacgac
>PAFTOL009229
atgaccactattcgtaggttctgctgcaatgaccttctccgctttgcttctgtaaatctg
gatcatctgactgaaact---------------------acatacttggctagatggccg
gattatttccatgttgctgaaggtcctggcaaccggataatgggttatattatgggaaag
gttgaaggtcaaggagagtcwtggcatggtcatgtcacggcagtaactgttgcaccagag
taccgtcgtcagcaattagctaaaaagttgatgaatctattggaagacattagtgataag
atgtaagtatcttattg----matagaactcagcactttaatatcggggatacc----at
gaaa---cttgctgcatgagaaatggctcggttacgtggtttatagacgagttcttcgct
actactccggagaggaagatggattagatatgaggaaagcattatcacgagacgttgaga
agaaatctataattcctcttaaaaggcctgtaacacctgatgaacttgagtacgac
>PAFTOL009231
gt----------------ttttgctata--------------------------------
------------------------------------------------------------
------------------------------------------------gttatgggaaag
gttgaaggtcaaggagagtcttggcayggtcatgtcacggcagtaactgttgcaccagag
taccgtcgacagcaattagctaaaaagttgatgaatctattggaagacattagtgataag
atg---------------------------------------------------------
------------------------------------------------------------
--------------------------gatatgaggaaagcattatcacgagacgttgaga
agaaatctataattcctcttaaaaggcctgtaacacctgatgaacttgagtacgac
>PAFTOL009235
atgacaaccattcgtaggttctgctgcaatgaccttctccgctttgcttctgtaaatctg
gatcatctgactgaaactttcaacatgtcgttctacatgacttacttggctagatggccg
gattatttccatgtcgctgaaggtccggggaaccggataatgggttatattatgggaaag
gttgaaggccaaggagagtcctggcatggtcatgtcactgcagtaactgttgcaccagag
taccgtcggcagcaattagctaaaaagttgatgaatctgttggaagacattagtgataag
attgataaggcttactt----tgttgatctttttgtgagggcatcaaatataccggcaat
aaaa---atgtatga-------aaagcttggttacgtggtttatagacgagtgcttcgtt
actactctggggaggaagatggattagatatgaggaaagcattatcacgagatgttgaga
agaagtctataattcctcttaaacggcctgtaacccctgatgaactcgagtacgac
>PAFTOL009237
atgacatccattcgtaggttctgctgcaatgaccttctccgctttgcttctgtaaatctg
gatcatctgactgaaactttcaacatgtcgttctacatgacttacttggctagatggccg
gattatttccatgtcgctgaaggtccggggaaccggataatggggtatattatgggaaag
gttgaaggccaaggagagtcctggcatggtcatgtcactgcagtaactgttgcaccagag
taccgtcggcagcaattagctaaaaagttgatgaatctgttggaagacattagtgataag
atgtaagtgtctta----------------------------------------------
----------------------tcagcttggttacgtggtttatagacgagtgcttcgtt
actactctggggaggaagatggattagatatgaggaaagcattatcacgagatgttgaga
agaagtctataattcctcttaaacggcctgtaacccctgatgaactcgagtacgac
>PAFTOL009239
atgaccactattcgtaggttctgctgcgatgaccttctccgctttgcttctgtaaatctg
gatcatctgactgaaacttttaacatgtcattctacatgacgtacttggctagatggcyg
gattatttccatgtcgctgaaggtcctgggaaccggataatgggttatattatgggaaag
gttgaaggtcaaggagagtcttggcatggtcatgtcacggcagtaactgttgcaccagag
taccgtcgacagcaattagctaaaaagttgatgaatctattggaagaaattagtgataag
atgtgagtaccttattgattgcatagaactcaacacttcaatatcaaggacgcc----at
gaaa---cttgctcc-------tcagcttggttatgtggtttatagacgagttcttcgtt
actactccggagaggaagatggattagatatgaggaaagcattatcgcgagatgttgaga
agaaatctgtaattcctcttaaaaggcctgtaacacctgatgaactcgagtacgac
>PAFTOL009241
atgaccactattcgtaggttctgctgcaatgaccttctccgctttgcttctgtaaatctg
gatcatctgactgaaactttcaacatgtcattctacatgacgtacttggctagatggccg
gattatttccatgtcgctgaaggtcctggcaaccggataatgggttatataatgggaaag
gtygaaggtcaaggagagtcttggcatggtcatgtcacggcagtaactgttgcacccgag
taccgtcgacagcaattagctaaaaagttgatgaatctattggaagacattagtgataag
attgataaagcttactt----tgttgaccttttcgtgagggcatcaaatataccggcaat
aaaa---atgtatga-------aaagcttggttacgtggtttatagacgagttcttcgtt
actactctggagaggaagatggattagatatgaggaaagcrttatcgcgagatgttgaga
agaaatctgtaattcctcttaaaaggcctgtaacgcctgatgaactcgagtacgac
>PAFTOL009243
atgaccactattcgtaggttctgctgcaatgatcttctccgctttgcctctgtaaatctg
gatcatctgactgaaactttcaacatgtcattctacatgacatacttggctagatggcca
gattatttccatgttgctgaaggtcctggaaaccggataatgggttatattatgggaaag
gttgaaggacaaggagagtcttggcatggtcatgtcacggcagtaactgttgcaccagag
taccgtcgacagcaattagctaaaaagttgatgaatctattggaagacattagtgataag
atgtaagtatcttattgattgcgtagaactcaatactttaatatcaaggatggc----at
gaaa---cttgctcc-------tcagcttggttacgtggtttatagacgagttcttcgct
actactccggagaggaagatggattagatatgaggaaagcattatcgcgagatgttgaga
agaaatctgtaattcctcttaaaaggcctgtaacacctgatgaactcgagtacgac
>PAFTOL009245
atgaccactattcgtaggttctgctgcgatgaccttctccgctttgcttctgtaaatctg
gatcatctgactgaaactttcaacatgtcattctacatgacgtacttggctagatggccg
gattatttccatgttgctgaaggtcctggcaaccggataatgggttataktatgggaaag
gttgaaggtcaaggagagtcttggcatggtcatgtcacggcagtgactgttgcaccagag
taccgtcgacagcaactagctaaaaagctgatgaatctattggaagacattagtgataag
attgataaagcttactt----tgttgaccttttcgtgagggcatcaaatataccggcgat
aaaa---atgtatga-------amagcttggttacgtggtttatagacgagttcttcgtt
actactccggagaggaagatggattagatatgaggaaagcattatcgcgagatgttgaga
agaaatctgtaattcctcttaaaaggcctgtaacacctgatgaacttgagtacgac
>PAFTOL009249
atgaccactattcgtaggttctgctgcaatgaccttctccgctttgcttctgtaaatctg
gatcatctgactgaaactttcaacatgtcattctacatgacgtacttggctagatggcca
gattatttccatgttgctgaaggtcctggcaaccggataatgggttatattatgggaaag
gttgaaggtcaaggagagtcttggcatggtcatgtcacggcagtaactgttgcaccagag
taccgtcgacagcaattagctaaaaagttgatgaatctattggaagacattagtgataag
atgtaagtatcttattgattgcatagaactcaatactttaatatcaaggatagc----at
gaaa---cttgctcg-------tcagcttggttacgtggtttatagacgagttcttcgtt
actactccggagaggaagatggattagatatgaggaaagcattatcgcgagatgttgaga
agaaatctgtgattcctcttaaaaggcctgtaacacctgatgaacttgagtacgac
>PAFTOL009251
atgaccactgttcgtaggttctgctgcaatgaccttctccgctttgcttctgtaaatctg
gatcatctgactgaaactttcaacatgtcattctacatgacgtacttggctagatggcca
gattatttccatgttgctgaaggtcctggcaaccggataatgggctatattatgggaaag
gttgaaggtcaaggagagtcttggcatggtcatgtcacggcagtaactgttgcaccagag
taccgtcgacagcaattagctaaaaagttgatgaatctattggaagacattagtgataag
atgtaagtatcttattgattgcatagaaatcaatactttaatatcaagggtagc----at
gaaa---cttgctcg-------tcagcttggttacgtggtttatagacgagttcttcgtt
actactccggagaggaagatggattagatatgaggaaagctttatcgcgagatgttgaga
agaaatctgtaattcctcttaaaaggcctgtaacacctgatgaacttgagtacgac
>PAFTOL009253
------------------------------------------------------------
------------------------------------------------------------
------------------------------------------------gttatgggaaar
gttgaaggccaaggagagtcctggcatggtcatgtcactgcagtaactgttgcaccagag
taccgtcggcagcaattagctaaaaagttgatgaatctrttggargacattagtgataag
atgtaagtatctta----------------------------------------------
----------------------tcagcttggttacgtggtttatagacgagtgcttcgtt
actactctggggaggaagatggattagatatgaggaaagcattatcacgagatgttgaga
agaagtctataattcctcttaaacggcctgtaacccctgatgaactygagtacgac
>PAFTOL009255
atgaccactattcgtaggttctgctgcaatgaccttctccgctttgcttctgtaaatctg
gatcatctgactgaaactttcaacatgtcattctacatgacatacttggctagatggccg
gattatttccatgttgctgaaggtcctggcaaccggataatgggttataktatgggaaag
gttgaaggtcaaggagagtcttggcatggtcatgtcacggcagtaactgttgcaccagag
taccgtcgacagcaattagctaaaaagttgatgaatctattggaagacattagtgataag
attgataaagcttactt----tgtcgaccttttcgtgagggcatcaaatataccggcgat
aaaa---atgtatga-------amagcttggttacgtggtttatagacgagttcttcgtt
actactccggagaggaagatggattagatatgaggaaagcattatcgcgagatgttgaga
agaaatctgtaattcctcttaaaaggcctgtaacacctgatgaactcgagtacgac
>PAFTOL009257
atgaccactattcgtaggttctgctgcaatgaccttctccgctttgcttctgtaaatctg
gatcatctgactgaaactttcaacatgtcattctacatgacatacttggctagatggccg
gattatttccatgttgctgaaggtcctggcaaccgsataatgggttatattatgggaaag
gttgaaggtcaaggagagtcttggcatggtcatgtcacggcagtgactgttgcaccagag
taccgtcgacagcaattagctaaaaagttgatgaatctattggaagacattagtgataag
atgtaagtatctta----------------------------------------------
----------------------tcagcttggttacgtggtttatagacgagttcttcgtt
actactccggagaggaagatggattagatatgaggaaagcattatcgcgagatgttgaga
agaaatctgtaattcctcttaaaaggcctgtaacacctgatgaactcgagtacgac
>PAFTOL009259
atgaccactattcgtaggttctgctgcaatgaccttctccgctttgcttctgtaaatctg
gatcatctgactgaaacttttaacatgtcattctacatgacgtacttggctagatggccg
gattatttccatgtcgctgaaggtcctgggaaccggataatgggttataktatgggaaag
gtygaaggtcaaggagagtcttggcatggtcatgtcacggcagtaactgttgcrccagag
taccgtcgacagcaattggctaaaaagttgatgaatctattggaagaaattagtgataag
attgataaagcttactt----tgttgaccttttcgtgagggcatcaaatataccggcaat
aaaa---atgtatga-------aaagcttggttacgtggtttatagacgagttcttcgtt
actactccggagaggaagatggattagatatgaggaaagcattatcgcgagatgttgaga
agaaatctgtaattcctcttaaaaggcctgtaacacctgatgaactcgagtacgac
>PAFTOL009261
atgaccactattcgtaggttctgctgcaatgaccttctccgctttgcttctgtaaatctg
gatcatctgactgaaact---------------------acatacttggctagatggccg
gattatttccatgtcgctgaaggtcctggcaaccggataatgggttatattatgggaaag
gttgaaggtcaaggagaatcttggcatggtcatgtcacggcagtaactgttgcaccagag
taccgtcgacagcaattagctaaaaggttgatgaatctattggaagacattagtgataak
atgtaagtctctcattg----catagaactyaacactttaatattagggatacc----at
gaaa---cttgcagcatga---gaaatggggttacgtggtttatagacgagttcttcgct
actactccggagaggaagatggattagatatgagaaaagcattatcacgagacgttgaga
agaaatctataattcctcttaaaaggcctgtaacacctgatgaactggagtacgac
>PAFTOL009263
atgaccactattcgtaggttctgctgcaatgaccttctccgctttgcttctgtaaatctg
gatcatctgactgaaactttcaacatgtcattctacatgacgtacttggctagatggccg
gattatttccatgttgctgaaggtcctggcaaccggataatgggttatattatgggaaag
gttgaaggycaaggagagtcttggcatggtcatgtcacggcagtaactgttgcaccagag
taccgtcgacagcaattagctaaaaagttgatgaatctattggaagacattagtgataag
atgttaacactt----------------------------------------------at
tttc---ttcttgcg-------tcagcttggttacgtggtttatagacgagttcttcgtt
actactccggagaggaagatggattagatatgaggaaagcattatcgcgagatgttgaga
agaaatctgtaattcctyttaaaaggcctgtgacacctgatgaacttgagtacgac
>PAFTOL009265
atgaccactattcgtaggttctgctgcaatgaccttctccgctttgcttctgtaaatctg
gatcatctgactgaaactttcaacatgtcattctacatgacgtacttggctagatggccg
gattatttccatgttgctgaaggtcctggaaaccggataatgggttatattatgggaaag
gttgaaggtcaaggagagtcttggcatggtcatgtcacggcagtaactgttgcaccagag
taccgtcgacagcaattagctaaaaagttgatgaatctattggaagacgttagtgataag
atgtaagtatcttatttaacactt----------------------------------at
tttc---ttcttgca-------tcagcttggttacgtggtttatagacgagttcttcgtt
actactccggagaggaagatggattagatatgaggaaagcattatcgcgagatgttgaga
agaaatctgtkattcctcttaaaaggcctgtaacacctgatgaactcgagtacgac
>PAFTOL009267
atgacaaccattcgtaggttctgctgcaatgaccttctccgctttgcttctgtaaatctg
gatcatctgactgaaactttcaacatgtcgttctacatgacttacttggctagatggccg
gattatttccatgtcgctgaaggtccggggaaccggataatgggttatattatgggaaag
gttgaaggccaaggagagtcctggcatggtcatgtcactgcagtaactgttgcaccagag
taycgtcggcagcaattagctaaaaagttgatgaatctgttggaagacattagtgataag
attgataaggcttactt----tgttgatctttttgtgagggcatcaaatataccggcaat
aaaa---atgtatga-------aaagcttggttacgtggtttatagacgagtgcttcgtt
actactctggggaggaagatggattagatatgaggaaagcattatcacgggatgttgaga
agaagtctataattcctcttaaacggcctgtaacccctgatgaactcgagtatgac
>PAFTOL009269
atgacaaccattcgtaggttctgctgcaatgaccttctccgcttcgcttctgtaaatctg
gatcatctgactgaaactttcaacatgtcgttctacatgacttacttggctagatggccg
gattatttccatgtcgctgaaggtccggggaaccggataatgggttatattatgggaaag
gttgaaggccaaggagagtcctggcatggtcatgtcactgcagtaactgttgcaccagag
taccgtcggcagcaattagctaaaaagttgatgaatctgttggaagacattagtgataag
attgataaggcttactt----tgttgatctttttgtgagggcatcaaatataccggcaat
aaaa---atgtatga-------aaagcttggttatgtggtttacagacgagtgcttcgtt
actactctggggaggaagatggattagatatgaggaaagcattatcacgagatgttgaga
agaagtctataattcctcttaaacggcctgtaacccctgatgaactcgagtatgac
>PAFTOL009271
atgaccactattcgtaggttctgctgcaatgaccttctccgctttgcctctgtaaatctg
gatcatctgactgaaactttcaacatgtcattctacatgacgtacttggctagatggccg
gattatttccatgtygctgaaggtcctggcaaccggataatgggttatattatgggaaag
gttgaaggtcaaggagagtcttggcatggtcatgtcacggcagtaactgttgcaccagag
taccgtcgacagcaattagctaaaaagttgatgaatctattggaagaaattagtgataag
atgattccatgattctc----atcatgttatcaagcgaggacttcactgattttarcact
tctt---ttcttgtc-------tcagcttggttatgtggtttatagacgagttcttcgct
actactccggagaggaagatggattagatatgaggaaagcattatcacgagacgttgaga
agaaatctgtaattcctcttaaaaggcctgtaacacctgatgaactggagtacgac
>PAFTOL009279
atgaccactattcgtaggttctgctgcaacgaccttctccgctttgcttctgtaaatctg
gatcatctgactgaaactttcaacatgtcattctacatgacgtacttggctagatggccg
gattatttccatgtcgctgaaggtcctggcaaccggataatgggttatattatgggaaag
attgaaggtcaaggagagtcttggcatggtcatgtcacggcagtgactgttgcaccagag
taccgtcgacagcaattagctaaaaaattgatgaatctattggaagacattagtgataag
attgataaagcttactt----tgttgaccttttcgtgagggcatcaaatataccggcaat
aaaa---atgtatga-------aaagcttggttacgttgtttatagacgagttcttcgtt
actactccggagaggaagatggattagatatgaggaaagcattatcgcgagatgttgaga
agaaatctgtaattcctcttaaaaggcctgtaacacctgatgaactcgagtacgac
>PAFTOL009281
------------------------------------------------------------
------------------------------------------------------------
------------------------------------gtttttgttttagttatgggaaag
gttgaaggtcaaggagagtcttggcatggtcatgtcacggcagtaactgttgcaccagag
taccgtcgacagcaattagctaaaaagttgatgaatctattggaggatattagtgataag
atgtaagtatcttattgattgcgtagaactcaacactttaatattaaggatagc----at
gaaa---cttgctcc-------tcagcttggttacgtggtttatagacgagttcttcgtt
actactccggagaggaagatggattagatatgaggaaagcattatcgcgagatgttgaga
agaaatctgtaattcctcttaaaaggcctgtgacacccgatgaactcgagtacgac
>PAFTOL009283
atgaccactattcgtaggttctgctgcaatgaycttctccgctttgcttctgtaaatctg
gatcatctgactgaaactttcaacatgtcattctacatgacgtacttggctagatggccs
gattatttccatgtcgctgaaggtcctggcaaccggataatgggttatataatgggaaag
gttgaaggtcaaggagagtcttggcatggtcatgtcacggcagtaactgttgcacccgag
taccgtcgacagcaattagctaaaaagttgatgaatctattggaagacattagtgataag
attgataaagcttactt----tgttgaccttttcgtgagggcatcaaatataccggcaat
aaaa---atgtatga-------aaagcttggttacgtggtttatagacgagttcttcgtt
actactctggagaggaagatggattagatatgaggaaagcattatcgcgagatgttgaga
agaaatctgtaattcctcttaaaaggcctgtaacrcctgatgaactcgagtacgac
>PAFTOL009285
atgacaaccattcgtaggttctgctgcaatgaccttctccgctttgcttctgtaaatctg
gatcatctgactgaaactttcaacatgtcgttctacatgacttacttggctagatggccg
gattattttcatgtcgctgaaggtccggggaaccggataatgggttatattatgggaaag
gttgaaggccaaggagagtcctggcatggtcatgtcactgcagtaactgttgcaccagag
taccgtcggcagaaattggctaaaaagttgatgaatctgttggaagacattagtgataag
attgataaggcttactt----tgttgatctttttgtgagggcatcaaatataccggcaat
aaaa---atgtatga-------aaagcttggttatgtggtttatcgacgagtgcttcgtt
actactctggggaggaagatggattagatatgaggaaagcattatcacgagatgttgaga
agaagtctataattcctcttaaacggcctgtaacacctgatgaactcgagtacgac
>PAFTOL009287
atgaccactatccgtaggttctgctgcaatgaccttctccgctttgcttctgtaaatctg
gatcatctgactgaaactttcaacatgtcattctacatgacgtacttggctagatggccg
gattatttccatgtcgctgaaggtcctggcaaccggataatgggttatattatgggaaag
gttgaaggtcaaggggagtcttggcatggtcatgtcacggcagtaactgttgcaccagag
taccgtcgacagcagttagctaaaaagttgatgaatctattggaagacattagtgataag
attgataaagcttactt----tgtcgaccttttcgtgagggcatcaaatataccggcaat
aaaa---atgtatga-------aaagcttggttacgtggtttatagacgagttcttcgtt
actactccggagaggaagatggattagrtatgaggaaagcattatcgcgagacgttgaga
agaaatctgtaattcctcttaaaaggcctgtaacacctgatgaactcgagtacgac
>PAFTOL009289
atgaccactattcgtaggttctgctgcaatgaccttctccgctttgcttctgtaaatctg
gatcatctgactgaaactttcaacatgtcattctacatgacgtacttggctagatggccc
gattatttccatgtcgctgaaggtcctggaaaccggataatgggttatattatgggaaag
gttgaaggtcaaggagagtcttggcatggtcacgtcacggcagtaactgttgcaccagag
taccgtcgacagcaattggctaaaaagttgatgaatctattggaagacattagtgacaag
atgtaagtatctta----------------------------------------------
----------------------tcagcttggttacgtggtttatagacgagttcttcgct
actactccggagaggaagatggattagatatgaggaaggcattrtcgcgagatgtygaga
agaaatctgtaattcctcttaaaaggcctgtaacacctgatgaactcgagtacgac
>PAFTOL009291
atgaccactattcgtaggttctgctgcaatgaccttctccgctttgcttctgtaaatctg
gatcatctgactgaaactttcaacatgtcattctacatgacgtacttggctagatggccg
gattatttccatgtcgctgaaggtcctggcaaccggataatgggttatattatgggaaag
gttgaaggtcaaggagagtcttggcatggtcatgtcacggcagtaactgttgcaccagag
taccgtcgacagcagttagctaaaaagctgatgaatctattggaagacattagtgataag
atkgataaagcttactt----tgtcgaccttttcgtgagggcatcaaatataccggcaat
aaaa---atgtatga-------amagcttggttacgtggtttatagacgggttctgcgtt
actactccggagaggaagatggattagatatgaggaaagcattgtcgcgagatgttgaga
agaaatctrtaattcctcttaaaaggcctgtaacacctgatgaacttgagtacgac
>PAFTOL009293
atgaccactattcgtaggttctgctgcaatgaccttctccgctttgcttctgtaaatctg
gatcatctgactgaaactttcaacatgtcattctacatgacgtacttggctagatggccg
gattatttccatgtcgctgaaggtcctggcaaccggataatgggttatataatgggaaag
gttgaaggtcaaggagagtcttggcatggtcatgtcacggcagtaactgttgcaccmgag
taccgtcgacagcaattagctaaaaarttratgaatctattggaagacattagtgataag
attgataaagcttactt----tgttgaccttttcgtgagggcatcaaatataccggcaat
aaaa---atgtatga-------aaagcttggttacgtggtttatagacgagttcttcgtt
actactctggagaggaagatggattagrtatgaggaaagcattatcgcgagatgttgaga
agaaatctgtaattcctcttaaaaggcctgtracrcctgatgaactygagtacgac
>PAFTOL009295
atgaccactattcgtaggttctgctgcaatgaccttctccgctttgcttctgtaaatctg
gatcatctgactgaaactttcaacatgtcattctacatgacgtacttggctagatggccg
gattattttcatgtcgctgaaggtcctggcaaccggataatgggttatagtatgga----
------------------------------------------------------------
--------------------------------------------------------ttgc
agtgataaagcttactt----tgttgatcttttcgtgagggcatcaaatataccggcaat
aaaa---atgtatga-------aaagcttggttacgtggtttatagacgagttcttcgtt
actactctggagaggaagatggattagatatgaggaaagcattatcgcgrgatgttgaga
agaaatctgtaattcctcttaaaaggcctgtaacgcctgatgaactcgagtacgac
>PAFTOL009297
atgaccactattcgtaggttctgctgcaatgaccttctccgctttgcttctgtaaatctg
gatcatctgactgaaacttttaacatgtcattctacatgacgtacttggctagatggccg
gattatttccatgtcgctgaaggtcctgggaaccggataatgggttatattatgggaaag
gttgaaggtcaaggagagtcttggcatggtcatgtcacggcagtaactgttgcaccagag
taccgtcgacagcaattagctaaaaagttgatgaatctattggaagaaattagtgataag
attgataaagcttactt----tgtcgaccttttcgtgagggcatcaaatataccggcaat
aaaa---atgtatga-------aaagcttggttatgtggtttatagacgagttcttcgtt
actactccggagaggaagatggattagatatgaggaaagcattatcgcgagatgttgaga
agaaatctgtaattcctcttaaaaggcctgtaacacctgatgaactcgagtacgac
>PAFTOL009299
atgaccactattcgtaggttctgctgcaatgaccttctccgctttgcttctgtaaatctg
gatcatctgactgaaactttcaacatgtcattctacatgacgtacttggctagatggccg
gattatttccatgttgctgaaggtcctggcaaccggataatgggttatattatgggaaag
gttgaaggtcaaggagagtcttggcatggtcatgtcacggcagtaactgttgcaccagag
taccgtcgacagcaattagctaaaaagttgatgaatctattggaagacattagtgataag
attgataaagcttactt----tgtcgaccttttcgtgagggcatcaaatataccagcgat
aaaa---atgtatga-------aaagcttggttacgtggtttatagacgagttcttcgtt
actactccggagaggaagatggattagatatgaggaaagcattatcgcgagatgttgaga
agaaatctgtaattcctcttaaaaggcctgtaacacctgatgaacttgagtacgac
>PAFTOL009301
atgaccactattcgtaggttctgctgcaatgaccttctccgctttgcttctgtaaatctg
gatcatctgactgaaactttcaacatgtcattctacatgacgtacttggctagatggcca
gattatttccatgttgctgaaggtcctggcaaccggataatgggttatattatgggaaag
gttgaaggtcaaggagagtcttggcatggtcatgtcacggcagtaactgttgcaccagag
taccgtcgacagcaattagctaaaaagttgatgaatctattggaagacattagtgataag
atgtaagtatcttattgattgcatagaactcaatactttaatatcaaggatagc----at
gaaa---cttgctcg-------tcakcttggttacgtggtttatagacgagttcttcgtt
actactctggagaggaagatggattagatatgaggaaagcattatcgcgagatgttgaga
agaaatctgtgattcctcttaaaaggcctgtaacacctgatgaacttgagtatgac
>PAFTOL009303
atgaccactattcgtaggttctgctgcaatgaccttctccgctttgcttctgtaaatctg
gatcatctgactgaaactttcaacatgtcattctacatgacgtacttggctagatggccg
gattatttccatgttgctgaagstccyggcaaccggataatrggttatattatgggaaag
gttgaaggtcaaggagagtcttggcatggwcatgtcacggcagtaactgttgcaccagag
taccgtcgacagcaattagctaaaaagttgatgaatctattggaagacattagtgataag
atgtaagtatcttattgattgcatagaactcaatactttaatatcaaggatagc----at
gaaa---cttgctcg-------tcagcttggttacgtggtttatagacgagttcttcgtt
actactccggagaggaagatggatta----------------------------------
--------------------------------------------------------
>PAFTOL009311
atgacaacaattcgcaggttctgctgcaacgatcttctccgctttgcttctgtcaatctg
gatcatctaactgaaactttcaacatgtcattctacatgacttacttggctagatggccg
gattatttccatgtcgctgaaggtcctggcraccggataatgggttatatcatgggaaaa
gttgaaggtcaaggggaatcttggcatggtcatgtaacagcggtaactgttgcaccagag
tatcgtcggcaacaattagctaaaaagttgatgaatctrttggaagacattagtgataag
attgataaagcttactt----tgttgacctatttgtgagggcatcaaatataccagcaat
aaaa---atgtatga-------aaagcttggttacgtggtttatagacgagttcttcgtt
actattctggggaggaagatggattagacatgagaaaagcattatcacgagatgttgaga
agaaatctatgattcctcttaaaaggccggtaacacctgatgaactggagtatgat
>PAFTOL009315
atgacgaccattcgtaggttctgctgcaacgatcttctccgctttgcttctgttaatctg
gatcatctgactgagactttcaatatgtcattctacatgacttacttggcaaggtggccg
gattatttccacgtcgctgaaggt------------------------------------
------------------------------------------------------------
------------------------------------------------------------
------------------------------------------------------------
------------------------------------------------------------
------------------------------------------------------------
--------------------------------------------------------
>PAFTOL009319
ctgacgaccatccgtaggttctgctgcaacgatcttctccgttttgcgtctgttaatctg
gaccatctgactgagactttcaatatgtcattctacatgacttacttggcaaggtggccg
gattatttccatgtcgctgaaggtcctggcaatcgtataatgggttatrttatgggaaaa
gttgaaggtcaaggggagtcttggcatggtcatgtcacagcagtaactgttgcaccagag
tatcgtcggcaacaattagctaaaaagttgatgaatttgttggaagagatcagtgataag
atcgataaagcatactt----tgtcgaccttttcgtgagggcatcaaatataccggcgat
aaaa---atgtatga-------aaagcttggttatgtggtttatagacgagttcttcgtt
actactctggagaggaagatggattagatatgaggaaagctctatcaagagatgttgaga
agaaatctatcattcctcttaaaaggccggtaacaccagatgagctggagtacgac
>PAFTOL009321
atgacgaccattcgtaggttctgctgcaatgatcttctccgctttgcttctgttaatttg
gatcatctgaccgaaactttcaacatgtcattctacatgacttacttggctagatggccg
gattatttccatgtcgctgaaggtcctggaaaccggataatgggttatattatgggaaaa
gttgaaggtcaaggggagtcttggcatggtcatgtcacagcagtaactgttgcaccagag
tatcgtcggcagcaattagctaaaaagttgatgaatttgttggaagagatcagtgataag
atatccataatttgcat----catgttatcaacaatgatgacatccattgtaacactcct
tgtc---ttctggtc-------tcagcttggttatgtggtttatagacgagttctccgtt
actactcgggagaggaagatggattagatatgaggaaagcactatcaagagatgttgaga
agaaatctatcattcctcttaaaaggcctgtaacaccagatgaactggagtatgac
>PAFTOL013501
atgaccactattcgtaggttctgctgcaatgaccttctccgctttgcttctgtaaatctg
gatcatctgactgaaactttcaacatgtcwttctacatgacgtacttggctagatggccg
gattatttccatgtcgctgaaggtcctggcaaccggataatgggttatatcatgggaaag
gttgaaggtcaaggagagtcttggcatggtcatgtcacggcagtaactgttgcaccagag
taccgtcgacagcarttagctaaaaagttgatgaatctattggaagacattagtgataag
atgtaagtatcttatca-------------------------------------------
----------------------tcagcttggttacgtggtttatagacgagttcttcgtt
actactcyggagaggaagatggattagatatgaggaaagcaytatcgcgagatgttgaga
agaaatctgtaattcctcttaaaaggcctgtaacacctgatgaactcgagtacgac
>SRR5036296
atgaccactattcgtaggttctgctgcaatgaccttctccgctttgcttctgtaaatctg
gatcatctgactgaaactttcaacatgtcattctacatgacgtacttggctagatggccg
gattatttccatgttgctgaaggtcctggcaaccggataatgggttatagtatgcg----
------------------------------------------------------------
------------------------------------------------------------
------------------------------------------------------------
----------------------tcagcttggttacgtggtttatagacgagttcttcgtt
actactccggagaggaagatggattagatatgaggaaagcattatcgcgagatgttgaga
agaaatctgtaattcctcttaaaaggcctgtaacacctgatgaacttgagtacgac
>SRR5137211
atgaccactattcgtaggttctgctgcaatgaccttctccgctttgcttctgtaaatctg
gatcatctgactgaaactttcaacatgtcattctacatgacgtacttggctagatggccg
gattatttccatgttgctgaaggtcctggcaaccggataatgggttatattatgggaaag
gttgaaggtcaaggagagtcttggcatggtcatgtcacggcagtaactgtagcaccagag
taccgtcgacagsaattagctaaaaagttgatgaatctattggaagacattagtgataag
attgataaagcttattt----tgtcgaccttttcgtgagggcatcaaatataccggcgat
aaaa---atgtatga-------aaagcttggttacgtggtttatagacgagttcttcgtt
actactccggagaggaagatggattagatatgaggaaagcattatcgcgagatgttgaga
agaaatctgtaattcctcttaaaaggcctgtaacacctgatgaacttgagtacgac
>SRR5137212
atgaccacgattcgtaggttctgctgcaatgaccttctccgctttgcttctgtaaatctg
gatcatctgactgaaactttcaacatgtcattctacatgacttacttggctagatggccg
gattatttccatgtcgctgaaggtcctggcaaccggataatgggttatattatgggaaag
gttgaaggtcaaggagagtcttggcatggtcatgtcacggcagtaactgttgcaccagag
taccgtcggcagcaattagctaaaaagttgatgaatctattggaagacattagtgataag
attattccattattctc----atcatgttatcaagcaaggacttcactgattttaacact
tcttttcttcttgcc-------tcagcttggttatgtggtttatagacgagttcttcgtt
actactccggggaggaagatggattagatatgaggaaagcattatcgcgagatgttgaga
agaaatctgtaattcctcttaaaaggcctgtaacacctgatgaactcgagtacgac
>SRR5137213
atgaccactattcgtaggttctgctgcaatgaccttctccgctttgcttctgtaaatctg
gatcatctgactgaaactttcaacatgtcattctacatgacgtacttggctagatggcca
gattatttccatgttgctgaaggtcctggcaaccggataatgggttatattatgggaaag
gttgaaggtcaaggagagtcttggcatggtcatgtcacggcagtaactgttgcaccagag
taccgtcgacagcaattagctaaaaagttgatgaatctattggaagacattagtgataag
attgataaagcttactt----tgtcgaccttttcgtgagggcatcaaatataccggcgat
aaaa---atgtatga-------aaaggta-------------------------------
------------------------------------------------------------
--------------------------------------------------------
>SRR7905849
atgactacgattcgtaggttctgctgcaatgaccttctctgctttgcttctgtgaatctg
gatcatctgactgaaactttcaacatgtcattctacatgacttacttggctaggtggccg
gattatttccatgtcgctgaaggtcctggcaaccggataatgggttatattatgggaaag
gttgaaggtcaaggagagtcttggcatggtcatgtcacggcagtaactgttgcaccagag
taccgtcggcagcaattagctaaaaagttgatgaatctattggaagacattagtgataag
attgataaagcttactt----tgtcgacctttttgtgagggcatcaaatataccagcaat
aaaa---atgtatga-------aaagcttggttacgtggtttatagacgagttcttcgtt
actactctggagaggaagatggattagatatgaggaaagcattatcgcgagatgttgaga
agaaatctataattcctcttaaaaggcctgtaacacctgatgaactcgagtacgac
>SRR7905861
atgaccactattcgtaggttctgttgcaatgaccttctccgctttgcttctgtaaacctg
gatcatctgactgaaactttcaacatgtcattctacatgacgtacttggctagatggcca
gattatttccatgttgctgaaggtcctggaaaccggataatgggttatattatgggaaag
gttgaaggtcaaggagagtcttggcatggtcatgtcacggcagtaactgttgcaccagag
taccgtcgacagcaattagctaaaaagttgatgaatctattggaaaacattagtgataag
attgataaagcttactt----tgtcgaccttttcgttagggcatcaaatataccggcgat
aaaa---atgtatga-------aaagcttggttacgtggtttatagacgagttcttcgct
actactctggagaggaagatggattagatatgaggaaagcattatcgcgagatgttgaga
agaaatctgtaattcctcttaaaaggcctgtaacacctgatgaactcgagtacgac
>SRR7905862
---------------------------------------------gcttctgtaaatttg
gatcatctgactgaaactttcaacatgtcgttctacatgacttacttggctagatggccg
gattatttccatgtcgctgaaggtccggggaaccggataatgggttatattatgggaarg
gttgaaggccaaggagagtcttggcatggtcatgtgactgcagtaactgttgcaccagag
taccgtcggcagcarttagctaaaaagttgatgaatctgttggaagacattagtgataag
attgataaagcttactt----tgttgatctttttgtgagggcatcaaatataccggcaat
aaaa---atgtatga-------aaagcttggttacgtggtttatagacgagtgcttcgtt
actactctggggasgaagatggattagatatgaggaaagcattatcacgagatgttgaga
agaagtctataattcctcttaaacggcctgtaacaccygatgaactcgagtacgac
>SRR8327214
atgaccactattcgtaggttctgctgcaatgaccttctccgctttgcttctgtaaatctg
gatcatctgactgaaactttcaacatgtcattctacatgacgtacttggctagatggccc
gattatttccatgtcgctgaaggtcctggaaaccggataatgggttatattatgggaaag
gttgaaggtcaaggagagtcttggcatggtcacgtcacggcagtaactgttgcaccagag
taccgtcgacagcaattggctaaaaagttgatgaatctattggaagacattagtgacaag
attgataaagcttactt----tgtcgaccttttcgtgagggcatcaaatataccggcgat
aaaa---atgtatga-------aaagcttggttacgtggtttatagacgagttcttcgct
actactccggagaggaagatggattagatatgaggaaggcattrtcgcgagatgtcgaga
agaaatctgtaattcctcttaaaaggcctgtaacacctgatgaactcgagtacgac
