# Supplementary material for: Phylogenomics and classification of Cactaceae based on hundreds of nuclear genes
Source: Plant Syst Evol. 2025 Aug 11;311(5):28. doi: 10.1007/s00606-025-01948-z (PMC12339657; doi:10.1007/s00606-025-01948-z)
Supplement: Supplementary file 4 — Online Resource 4: Containing alignments and RAxML gene trees for all included loci and all phylogenetic datasets (ZIP 10372 KB) [file 606_2025_1948_MOESM4_ESM.zip › de Vos et al_ESM_4/ESM_data_alignments/QCP/5842_consensus.mafft.fasta]

>PAFTOL004547
ctggtagagtacttggacaatcttaaaaattatgagaagttaggggtacctgaaaatgct
ggcactgatactgatgatgggtttgatctgggccgtatgaggcgcttgatgtatcgcctt
ggtaatccacaggcaaagtacaaggtc---------------------------------
------------------------------------------------------------
------------------------------------------------------------
------------------------------------------------------------
------------------------------------------------------------
------------------------------------------------------------
---------------------ggaaatttccaggtgcttactgctatagcattctcatta
tttgcccgtcagaatgttgatatagctgttattgaggctggtttgggaggagcacgggat
gctacaaatgtaattaccagttctgagcttgctgcggcagtcataacaacaataggaaag
gagcatttggctgctcttgggggttctttggaaagcatagcattggcaaagtctggaatt
atcaagcatgggtgcccagtt---------------------------------------
------------------------------------------------------------
------------------------------------------------------------
------------------------------------------------------------
------------------------------------------------------------
------------------------------------------------------------
------------------------------------------------------------
------------------------------------------------------------
------------------------------------------------------------
------------------------------------------------------------
------------------------------------------------------------
------------------------------------------------------------
---------------------------------------------------------
>PAFTOL004551
ctggtagagtacttggacaatcttaaaaattatgagaagtcaggagtacctgaaaatgct
ggcacggatactgatgatgggtttgatttgggccgtatgaggcgcttggtggatcgcctt
ggtaatccacaggcgaagtacaagg-----------------------------------
------------------------------------------------------------
------------------------------------------------------------
------------------------------------------------------------
------------------------------------------------------------
------------------------------------------------------------
-------------------------ttttacaggtgcttactgccatagcattctcatta
tttgcccatcagaatgttgatatagctgttattgaggctggtttgggaggagcacgggat
gctacaaacataattactagttctgagcttgctgcagcagtcataacgacgataggaaag
gagcatctggctgctcttgggggttctttggaaagcatagcacttgccaagtctggaatt
atcaagcgtggatgcccagtt---------------------------------------
------------------------------------------------------------
------------------------------------------------------------
------------------------------------------------------------
------------------------------------------------------------
------------------------------------------------------------
------------------------------------------------------------
------------------------------------------------------------
------------------------------------------------------------
------------------------------------------------------------
------------------------------------------------------------
------------------------------------------------------------
---------------------------------------------------------
>PAFTOL004552
ctggtggagtacttggacaatcttaaaaattatgagaagtcaggggtacctgaaaatgct
ggcactgatactgatgatgggtttgatatgggccgtatgaggcgcttgatggatcgcctt
ggtaatccacaggcaaagtacaagg-----------------------------------
------------------------------------------------------------
------------------------------------------------------------
------------------------------------------------------------
------------------------------------------------------------
------------------------------------------------------------
-------------------------ttttccaggtgcttacggctatagcattctcatta
tttgcccatcagaatgttgatatagctgttatcgaggctggtttgggaggagcacgggat
gctacaaatgtaattactagctctgagcttgctgcagcagtcataacaacaataggaaag
gagcatttggctgctcttggcggttctttggaaagcatagcactggcaaagtctggaatt
atcaagcatgggtgccca------------------------------------------
------------------------------------------------------------
------------------------------------------------------------
------------------------------------------------------------
------------------------------------------------------------
------------------------------------------------------------
------------------------------------------------------------
------------------------------------------------------------
------------------------------------------------------------
------------------------------------------------------------
------------------------------------------------------------
------------------------------------------------------------
---------------------------------------------------------
>PAFTOL004553
ctggtagaatacttggtcaatcttaaaaattatgagaagttaggggtacccgaaaatgct
ggcactgatactgatgatgggtttgatatgggccgtatgaggcgcttgatgtatcgcctt
ggtaatccacaggcaaagtacaagg-----------------------------------
------------------------------------------------------------
------------------------------------------------------------
------------------------------------------------------------
------------------------------------------------------------
------------------------------------------------------------
-------------------------ttttccaggtgcttactgctatagcattctcatta
tttgcccgtcagaatattgatatagctgttattgaggctggtttgggaggagcacgggat
gctacaaatgtaattactagttctgagcttgctgcggcagtcataacaacaataggaaag
gagcatttggctgctcttgggggttctttggaaagcatagcactggcgaagtctggaatt
atcaagcatgggtgccca------------------------------------------
------------------------------------------------------------
------------------------------------------------------------
--------------tgtgatatactgatccaaattgacaaggatgaaccgtcatccattg
agttacatgatgtcc-------------------------------acttgtcaatgc-t
tggacaccaccagcttca--gaatgccctgactgcaacttgtgctgcattgtgcc-----
------------------------------------------------------------
-----------------------------------------tccgtgatcaaggt-----
------------------------------------------------------------
------------------------------------------------------------
------------------------------------------------------------
------------------------------------------------------------
---------------------------------------------------------
>PAFTOL004554
ctggtggagtacttggamaatcttaaaaattatgagaagtcaggggtacctgaaaatgct
ggcactgatactgatgatgggtttgatatgggccgtatgaggcgcttgatggatcgcctt
ggtaatccacaggcaaagtacaagg-----------------------------------
------------------------------------------------------------
------------------------------------------------------------
------------------------------------------------------------
------------------------------------------------------------
------------------------------------------------------------
-------------------------ttttccaggtgcttacggctatagcattctcatta
tttgcccatcagaatgttgatatagctgttatcgaggctggtttgggaggagcacgggat
gctacaaatgtaattactagctctgagcttgctgcagcagtcataacaacaataggaaag
gagcatttggctgctcttggcrgttctttggaaagcatagcactggcaaagtctggaatt
atcaagcatgggtgccca------------------------------------------
------------------------------------------------------------
------------------------------------------------------------
------------------------------------------------------------
------------------------------------------------------------
------------------------------------------------------------
------------------------------------------------------------
------------------------------------------------------------
------------------------------------------------------------
------------------------------------------------------------
------------------------------------------------------------
------------------------------------------------------------
---------------------------------------------------------
>PAFTOL004555
ctggtagagtacttggacaatcttaaaaattatgagaagttaggggtacctgaaaatgct
ggcactgatacygatgatgggtttgatrtgggccgtatgaggcgcttgatgtatcgcctt
ggtaatccacaggcaaagtacaagg------tttcggctg--------------------
------------------------------------------------------------
------------------------------------------------------------
------------------------------------------------------------
------------------------------------------------------------
------------------------------------------------------------
----------------aaatggaaaatttccaggtgcttactgctatagcattctcatta
tttgcccgtcagaatgttgatatagctgttattgaggctggtttgggaggagcacgggat
gctacaaatgtaattactagttctgagcttgctgtggcagtcataacaacaataggaaag
gagcatttggctgctcttgggggttctttggaaagcatagcactggcaaagtctggaatt
atcaagcatgggtgccca------------------------------------------
------------------------------------------------------------
------------------------------------------------------------
------------------------------------------------------------
------------------------------------------------------------
------------------------------------------------------------
------------------------------------------------------------
------------------------------------------------------------
------------------------------------------------------------
------------------------------------------------------------
------------------------------------------------------------
------------------------------------------------------------
---------------------------------------------------------
>PAFTOL004556
ctggtagagtacttggacaatcttaaaaattatgagaagtcaggagtacctgaaaatgct
ggcactgatactgatgatgggtttgatatgggccgtatgaggcgcttgatggattgcctt
ggtaatccacaggcaaagtacaagg-----------------------------------
------------------------------------------------------------
------------------------------------------------------------
------------------------------------------------------------
------------------------------------------------------------
------------------------------------------------------------
-------------------------ttttccaggtgcttacggctatagcattctcatta
tttgcccatcagaatgttgatatagctgttatcgaggctggtttgggaggagcacgggat
gctacaaatgtaattactagttctgagcttgctgcggcagtcataacaacaataggaaag
gagcatttggctgctctygggggttctttggaaagcatagcactggcgaagtctggaatt
atcaagcatgggtgcccagtaatt---ctcggaggtccatttcttcctcacattgaagac
attattcgtg------ctaaagctttctctatgtgctcgccagtgatatcagca------
--tctgaatctggaaacaaaagcctcatcaggggatttagcagggtta------atggtg
aaccaagccaatcttgtgatgtactgatccaaattgacaaggatgaaccggcatccattg
agctacatgatgtcc-------------------------------acttgtcaatgc-t
tggacaccaccagcttca--gaacgccctgactgcaacttgtgctgcattgtgcc-----
------------------------------------------------------------
-----------------------------------------tccgtgatcaaggt-----
------------------------------------------------------------
------------------------------------------------------------
------------------------------------------------------------
------------------------------------------------------------
---------------------------------------------------------
>PAFTOL004560
ctggtagagtacttggacaatcttaaaaattatgagaagtcaggggtacctgaaaatgct
ggcactgatactgatgatgggtttgatatgggccgtatgaggcgcttgatggatcgcctt
ggtaatccacaggcaaagtacaagg------tttcggctg--------------------
------------------------------------------------------------
------------------------------------------------------------
------------------------------------------------------------
------------------------------------------------------------
------------------------------------------------------------
----------------gaatggaaattttccaggtgcttactgctatagcattctcatta
tttgcccatcagaatgttgacatagctgttattgaggctggtttgggaggagcacgggat
gctacaaatgtaattactagttctgagcttgctgcggcagtcataacaacaataggaaag
gagcatttggctgctcttgggggttccttggaaagcatagcactggcaaagtctggaatt
atcaagcatggttgcccagtt---------------------------------------
------------------------------------------------------------
------------------------------------------------------------
------------------------------------------------------------
------------------------------------------------------------
------------------------------------------------------------
------------------------------------------------------------
------------------------------------------------------------
------------------------------------------------------------
------------------------------------------------------------
------------------------------------------------------------
------------------------------------------------------------
---------------------------------------------------------
>PAFTOL004561
ctggtagagtacttggacaatcttaaaaattatgagaagtcaggagtacctgaaaatgct
ggcacggatactgatgatgggtttgatttgggccgtatgaggcgcttggtggatcgcctt
ggtaatccacaggcaaagtacaagg-----------------------------------
------------------------------------------------------------
------------------------------------------------------------
------------------------------------------------------------
------------------------------------------------------------
------------------------------------------------------------
-------------------------ttttacaggttcttactgccatagcattctcatta
tttgcccatcagaatgttgatatagctgttattgaggctggtttgggaggagcacgggat
gctacgaacataattactagttctgagcttgctgcagcagtcataacgacgataggaaag
gaacatctggctgctcttgggggttctttggaaagcatagcacttgccaagtctggaatt
atcaagcgtggatgcccagtt---------------------------------------
------------------------------------------------------------
------------------------------------------------------------
------------------------------------------------------------
--tcagcccataccca---------------------------agaatctgccaaagcat
tggcaaacactatctctatggcatgccaaggttctaaattggtc----------------
------------------------------------------------------------
-----------------------------------------gctgtggttgccat-----
------------------------------------------------------------
--------------------------------------------ggcaagcgacaaagat
catgttggttttgcaaaggaactcttatcaggttattctcttactt--------------
------------------------------------------------------------
----------------------------------------------------ctatg
>PAFTOL004562
ctggtagagtacttggacaatcttaaaaattatgagaagtcaggggtacctgaaaatgct
ggcactgatactgatgatgggtttgayatgggccgtatgaggcgcttgatggatcgcctt
ggtaatccacaggcaaagtacaagg-----------------------------------
------------------------------------------------------------
------------------------------------------------------------
------------------------------------------------------------
------------------------------------------------------------
------------------------------------------------------------
-------------------------tttkccaggtgcttactgctatagcgttctcatta
tttgcccatcagaatgttgatatagctgttattgaggctggtttgggaggagcacgggat
gctacaaatgtaattactagttctgagcttgctgcagcagtcataacaacaataggaaag
gagcatttggctgctcttgggggttctttggaaagcatagcactggcaaagtctggaatt
atcaagcatgggtgccca------------------------------------------
------------------------------------------------------------
------------------------------------------------------------
------------------------------------------------------------
------------------------------------------------------------
------------------------------------------------------------
------------------------------------------------------------
------------------------------------------------------------
------------------------------------------------------------
------------------------------------------------------------
------------------------------------------------------------
------------------------------------------------------------
---------------------------------------------------------
>PAFTOL004563
ctggtagagtacttggacaatcttaaaaattatgagaagtcaggggtacctgaaaatgct
ggcactgatactgatgatgggtttgatatgggccgtatgtggcgcttgatggatcgcctt
ggtaatccacaggcaaagtacaaggttcttatttcggctg--------------------
------------------------------------------------------------
------------------------------------------------------------
------------------------------------------------------------
------------------------------------------------------------
------------------------------------------------------------
----------------aaatggaaattttccaggtgcttactgctatagcattctcatta
tttgcccatcagaatgttgatatagctgttattgaggctggtttgggaggagcacgggat
gctacaaatgtaattrctagttctgaacttgctgcggcagtcataacaacaataggaaag
gagcatwtggctgctcttgggggttctttrgaaagcrtagcactggcaaagtctggaatt
atcaagcatgggygccca------------------------------------------
------------------------------------------------------------
------------------------------------------------------------
------------------------------------------------------------
------------------------------------------------------------
------------------------------------------------------------
------------------------------------------------------------
------------------------------------------------------------
------------------------------------------------------------
------------------------------------------------------------
------------------------------------------------------------
------------------------------------------------------------
---------------------------------------------------------
>PAFTOL004564
ctggtagagtacttggacaatcttaaaaattatgagaagtcaggagtacctgaaaatgct
ggcacggatactgatgatgggtttgatttgggccgtatgaggcgcttggtggatcgcctt
ggtaatccacaggcaaagtacaaggtggttcacatcgctgggaccaaaggcaaagggtca
actgctgcatacttgtccaatattctgagagcagctggttattctgttggttgctacaca
agccctcatatccgaactatcagggagcggatgtcagtggggacagaaggtgagccagta
tctgcaaatgagctgtactccctttttcataggataaagaaaattcttgaccaggc----
--------------------------------------------agtggctgatgagaat
ggac--------------------------------------------------------
----------------gcttaagtcattttgaggtat-----------------------
-------------------------------tgcaggctggtttgggaggagcacgggat
gctacaaacataattactagttctgagcttgctgcagcagtcataacgacaataggaaag
gagcatctggctgctcttgggggttctttggaaagcatagcacttgccaagtctggaatt
atcaagcgtggatgccca------------------------------------------
------------------------------------------------------------
------------------------------------------------------------
------------------------------------------------------------
------------------------------------------------------------
------------------------------------------------------------
------------------------------------------------------------
------------------------------------------------------------
------------------------------------------------------------
------------------------------------------------------------
------------------------------------------------------------
------------------------------------------------------------
---------------------------------------------------------
>PAFTOL004565
ctggtagagtacttggacaatcttaaaaattatgagaagtcaggagtacctgaaaatgct
ggcactgatactgatgatgggtttgatatgggccgtatgaggcgcttgatggatcgcctt
ggtaatccacagacaaagtacaaggtt---------------------------------
------------------------------------------------------------
------------------------------------------------------------
------------------------------------------------------------
------------------------------------------------------------
------------------------------------------------------------
------------------atggaaattttccaggtgctcacggctatagcgttctcatta
tttgcccatcagaatgttgatatagctgttattgaggctggtttgggaggagcacgggat
gctacaaatgtaattactagttctgagcttgctgcggcagtcataacaacaataggaaag
gagcatttggctgctctaggtggttctttggaaagcatagcactggcaaagtctggaatt
atcaagcatgggtgccca------------------------------------------
------------------------------------------------------------
------------------------------------------------------------
-----------------------------------------------------tccattg
agttacatgatgtcc-------------------------------acttgtcaatgc-t
tggacaccaccagcttca--gaacgccctgactgcaacttgtactgcgttgtgcc-----
------------------------------------------------------------
-----------------------------------------tccgtgatcaaggt-----
------------------------------------------------------------
------------------------------------------------------------
------------------------------------------------------------
------------------------------------------------------------
---------------------------------------------------------
>PAFTOL004566
ttggtmgagtacttggacaatcttaaaaattatgagaagtcaggagtacctgaaaatgct
ggcacggatactgatgatgggtttgatttgggccgtatgaggcgcttggtggatcgcctt
ggtaatccacaggcaaagtacaaggtwcttctttcygctg--------------------
------------------------------------------------------------
------------------------------------------------------------
------------------------------------------------------------
------------------------------------------------------------
------------------------------------------------------------
----------------aaatggaaattttacaggtgcttactgccatagcattctcatta
tttgcccatcagaatgttgatatagctgttattgaggctggtttgggaggagcacgggat
gctacgaacataattactagttctgagcttgctgcagcagtcataacgaccataggaaag
gagcatttggctgctcttgggggttctttggaaagcatagcactcgccaagtctggaatt
atcaagcgtggatgccca------------------------------------------
------------------------------------------------------------
------------------------------------------------------------
------------------------------------------------------------
------------------------------------------------------------
------------------------------------------------------------
------------------------------------------------------------
------------------------------------------------------------
------------------------------------------------------------
------------------------------------------------------------
------------------------------------------------------------
------------------------------------------------------------
---------------------------------------------------------
>PAFTOL004567
ctggtagagttcttggacaatcttaaaaattatgagaagtcaggggtacctgaaaatgct
ggcactgatactgatgaggggtttgatatggggcgtatgaggcgcttgatggatcgcctt
ggtaatccacatgcaaagtacaagrtggttcacatcgctgggaccaaaggcaaagggtca
actgctgcatacttatccaatattttgagagcagccggttattctgttggttgctataca
agccctcatatccgaactatcagggagcggatgtcagtcggaacagaaggtgagccagta
tctgcaaatgagttgtgctccctttttcatgggataaagaaaattcttgacaaggc----
--------------------------------------------agtggctgatgagaat
ggaa--------------------------------------------------------
----------------gcttgactcattttgaggtgcttactgctatagctttctcatta
tttgccgatcagaatgttgatatagctgttattgaggctggtttgggaggagcacgggat
gctacaaatgtaattactagttctgagcttgctgcggcagtcataacaacaataggaaag
gagcatttggctgctcttgggggttctttggaaagcatagcactggcaaagtctggaatt
atcaagcatgggtgcccagtaatt---cttggaggtccatttcttcctcacattgaggac
attattcgtg------ctaaagctttctctatgtgctcgccagtaatatcagca------
--tctgattctggaaat-------------------------------------------
-----------------------------------------------------tccattg
agttacatgatgtcc-------------------------------acttgtcaatgc-t
tggacgccaccagcttca--gaacgccctgactgcaacttgtgctgcattgtgcm-----
------------------------------------------------------------
-----------------------------------------tccgtgatcaaggt-----
------------------------------------------------------------
------------------------------------------------------------
------------------------------------------------------------
------------------------------------------------------------
---------------------------------------------------------
>PAFTOL004568
ctggtagagttcttggacaatcttaaaaattatgagaagtcaggggtgcctgaaaatgct
ggcactgatactgatgatgggtttgatatgggccgtatgaggcgcttgatggatcgcctt
ggtaatccacaggcaaagtacaagctggttcacattgctgggaccaaaggcaaaggrtcr
actgytgcmtacttatccaatattttgagagcagcmggwtattstgttgrttgctataca
------------------------------------------------------------
------------------------------------------------------------
---------------------------------------------------cttatttca
gctg--------------------------------------------------------
----------------aaatggaaawtttccaggtgcttactgctatagcattctcatta
tttgcccatcagaatgttgatatagcwgttattgaggctggtttgggaggagcacgggat
gctacaaatgtaattactagttctgagcttgctgccgcagtcataacaacaataggaaaa
gagcatttggctgctcttgggggttctttggaaagcatagcactggcaaagtctggaatt
atmaagcatgggtgcccagttcggtaactcggaggtccatttcttcctcacattgaagac
attattcgtg------ctaaagctttctctatgtgctcgccagtaatatcagca------
--tctgattctggaaacaaaagcctcatcaggggatttagtagggtta------atggtg
aaccaaggcaatcttgtgatatacttatccagattgacaaggatgatccgtcatccattg
agttacatgatgtcc-------------------------------acttgtcaatgc-t
tggacgccaccagcttca--gaatgccctgactgcaacttgygctgcattgtgcc-----
------------------------------------------------------------
-----------------------------------------tccgtgatcaaggt-----
------------------------------------------------------------
------------------------------------------------------------
------------------------------------------------------------
------------------------------------------------------------
---------------------------------------------------------
>PAFTOL004571
ctggtagagtacttggacaatcttaaaaattatgagaagtcaggagtacctgaaaatgct
ggcacggatactgatgatgggtttgatttgggccgtatgaggcgcttggtggagcgcctt
ggtaatccacaggcaaagtacaaggtkgttcacatcgctgggaccaaaggcaaaggatca
actgctgcatacttgtccaatattctgagagcagctggttattctgttggttgctacaca
agccctcatatccgaaccatcagggagcggatgtcagtggggacagaaggtgagccagta
tctgcaaatgagctgtactccctttttcataggataaagaaaattcttgaccaggc----
--------------------------------------------agtggctgatgagaat
ggac--------------------------------------------------------
----------------gcttaagtcattttgaggtgcttactgccatagcattctcatta
tttgcccatcagaatgttgatatagctgttattgaggctggtttgggaggagcacgggat
gctacaaacataattactagttctgagcttgctgcagcagtcataacgacgataggaaag
gagcatctggccgctcttgggggttctttggaaagcatagcacttgccaagtctggaatt
atcaagcgtggatgcccagtt---------------------------------------
------------------------------------------------------------
------------------------------------------------------------
------------------------------------------------------------
------------------------------------------------------------
------------------------------------------------------------
------------------------------------------------------------
------------------------------------------------------------
---------------tcagcccatacccaagaatctgccaaagcattggcagacactatc
tctatggcatgccaaggttctaaattggtcgctgtggttgccatggcaagcgacaaagat
catgttggttttgcaaaggaactcttatcaggttattctctt------------------
------------------------------------------------------------
---------------------------------------------------------
>PAFTOL004572
ctggtagagtacttggacaatcttaaaaattatgagaagtcaggagtacctgaaaatgct
ggcactgatactgatgatgggtttgatatgggccgtatgaggcgcttgatggatcgcctt
ggtaatccacaggcaaagtacaaggtggttcacatcgctgggaccaaaggcaaagggtca
actgctgcatacttatccaatattttgagagcagccggttattctgttggttgctataca
agccctcatatccgaactatcagggagcggatgtcagtcggaacagaaggtgagccagta
tctgcaaatgagttgtactccctttttcataggataaagaaaattcttgaccaggc----
--------------------------------------------agtggctgatgagaat
ggac--------------------------------------------------------
----------------gcttgagtcattttsaggtgcttactgctatagcattctcatta
tttgcccatcagaatgttgatatagctgttattgaggctggtttgggaggagcacgggat
gctacaaatgtaattactagttctgagcttgctgcggcagtcataacaacaataggaaag
gagcatttggctgctcttgggggttctttggaaagcatagcactggcaaagtctggaatt
atcaagcatgggtgccca------------------------------------------
------------------------------------------------------------
------------------------------------------------------------
-----------------------------------------------------tccattg
agctacaygatgtcc-------------------------------acttgtcaatgc-t
tggacaccaccagcttca--gaacgccctgactgcaacttgtgctgcattgtgcc-----
------------------------------------------------------------
-----------------------------------------tccgtgatcaagatctttt
tg--tgtctatgatgtcagcccatacccaagaatctgccaaagcattggcagacactatc
tctatggcatgtcaaggttctaaactggttgctgtggttgcaatggcaagtgacaaagat
catattggttttgcaagggaactcttatcaggttattctcttattt--------------
------------------------------------------------------------
----------------------------------------------------ctgtg
>PAFTOL004573
ctggtagagtacttggacaatcttaaaaattatgagaaatcaggagtacctgaaaatgct
ggcactgatactgatgatgggtttgatatgggccgtatgaggcgcttgatggatcgcctt
ggtaatccacaggcaaagtacaaggtggttcacatcgctgggaccaaaggcaaaggatca
accgctgcatacttatccaatattttgagatcagctggttattctgttggttgctataca
------------------------------------------------------------
------------------------------------------------------------
------------------------------------------------------------
------------------------------------------------------------
------------------atggaaattttacaggtgctcactgctatagcattctcatta
tttgcccatcagaatgttgatrtagctgttattgaggctggtttgggaggagcacgggat
gctacaaatgtaattactagttctgagcttgctgcggcagtcataacaacaataggaaag
gagcatttggctgctcttgggggttctttggaaagcatagcactggcaaagtctggaatt
atcaagcaggggtgcccagtt---------------------------------------
------------------------------------------------------------
------------------------------------------------------------
-----------------------------------------------cggttgtycattg
agttacatgatgtcc-------------------------------acttgtcaatgc-t
tggacaccaccagcttca--gaacgccctgactgcaacttgtgctgcattgtgcc-----
------------------------------------------------------------
-----------------------------------------tccgtgatcaaggt-----
------------------------------------------------------------
------------------------------------------------------------
------------------------------------------------------------
------------------------------------------------------------
---------------------------------------------------------
>PAFTOL004574
ctggtagagtacttggacaatcttaaaaattatgagaagtcaggggtacctgaaaatgct
ggcactgatactgatgatgggtttgatatgggccgtatgaggcgcttgatggatcgcctt
ggtaatccacaggcaaagtacaaggtggttcacatcgctgggaccaaaggcaaagggtca
accgctgcatacttatccaatattttgagagcagccggttattctgttggttgctataca
agccctcatatccgaaatatcagggagcggatgtcagtcggaacagaaggtga-------
------------------------------------------------------------
--------------------------------------------------ccttatttcg
gctg--------------------------------------------------------
----------------aaatggatattttccaggtgcttactgctatagcattctcatta
tttgcccatcagaatgttgatatagctgttattgaggctggtttgggaggagcacgggat
gctacaaatgtaattactagttctgagcttgctgcggcagtcataacaacaataggaaag
gagcatttggctgctcttgggggttctttggaaagcatagcactggcaaagtctggaatt
atcaagcrtgggtgcccagaaggt------------------------------------
------------------------------------------------------------
-----------agaaacaaaagcctcatcaggggatttagtagggtta------atggtg
aaccaagccaatcttgtgatatactgatccaaattgacaaggatgaaccgtcatcaattg
agttacatgatgtcc-------------------------------acttgtcaatgc-t
tggacaccaccagcttca--gaaygccctgactgcaacttgtgctgcattgtgcc-----
------------------------------------------------------------
-----------------------------------------tccgtgatcaaggt-----
------------------------------------------------------------
------------------------------------------------------------
------------------------------------------------------------
------------------------------------------------------------
---------------------------------------------------------
>PAFTOL004577
ctggtrgagtacttggacaatcttaaaaattatgagaagtcaggggtacctgaaaatgct
ggcactgatactgatgatgggtttgatatgggccgtatgaggcgcttgatggatcgcctt
ggtaatccacaggcaaagtacaaggtkgttcacatcgctgggaccaaaggaaaagggtca
actgctgcatacttatccaatattttgagagcagccggttattctgttggttgctataca
agccctcatatccgaactatcagggagcggatgtcagtcggaacagaaggtgcgccagta
tctgcaaatgagttgtactccctttttcatgggataaagaaaattcttgacaaggc----
--------------------------------------------agtggctgcttatttc
ggct--------------------------------------------------------
----------------sgaatggaaatttccaggtgcttactgctatagcattctcatta
tttgcccatcagaatgttgatatagctgttattgaggctggtttgggaggwgcacgggat
gctacaaatgtaattactagttctgagcttgctgcggcagtcataacaacaataggaaag
gagcatttggctgctcttgggggttccttggaaagcatagcactggcaaagtctggaatt
atcaagcatggktgccca------------------------------------------
------------------------------------------------------------
------------------------------------------------------------
-----------------------------------------------------tccattg
agttatatgatgtcc-------------------------------acttgtcaatgc-t
tggacgccaccagcttca--gaacgccctgactgcaacttgtgctgcattgtgcc-----
------------------------------------------------------------
-----------------------------------------tccgtgatcaaggt-----
------------------------------------------------------------
------------------------------------------------------------
------------------------------------------------------------
------------------------------------------------------------
---------------------------------------------------------
>PAFTOL004578
ctggtagagtacttggacaatcttaaaaattatgagaagtcaggagtacctgaaaatgct
ggcactgatactgatgatgggtttgatatgggccgtatgaggcgcttgatggatcgcctt
ggtaatccacaggcaaattacaaggttcttatttcggctg--------------------
------------------------------------------------------------
------------------------------------------------------------
------------------------------------------------------------
------------------------------------------------------------
------------------------------------------------------------
----------------aaatggaaattttccaggtgcttactgctatagcattctcatta
tttgcccatcagaatgttgatatagctgttattgaggctggtttgggaggagcacgggat
gctacaaatgtaattactagttctgagcttgctgcagcagtcataacaacaataggaaag
gagcatttggctgctcttgggggttctttggaaagcatagcamtggcaaagtctggaatt
atcaagcatgggtgccca------------------------------------------
------------------------------------------------------------
------------------------------------------------------------
-----------------------------------------------------tccattg
agttacatgatgtcc-------------------------------acttgtcaatgc-t
tggacaccaccagcttca--gaacgccctgactgcaacttgtactgcattgtgcc-----
------------------------------------------------------------
-----------------------------------------tccgtgatcaaggt-----
------------------------------------------------------------
------------------------------------------------------------
------------------------------------------------------------
------------------------------------------------------------
---------------------------------------------------------
>PAFTOL004582
ctggtagagtacttggacaatcttaaaaattatgagaagtcaggagtacctgaaaatgct
ggcactgatactgatgatgggtttgatatgggccgtatgaggcgcttgatggatcgcctt
ggtaatccacaggcaaagtacaaggttcttatttcggctg--------------------
------------------------------------------------------------
------------------------------------------------------------
------------------------------------------------------------
------------------------------------------------------------
------------------------------------------------------------
----------------aaatggaaattttccaggtgcttactgctatagcattctcatta
tttgcccatcagaatgttgatatagctgttattgaggctggtttgggaggagcacgggat
gctacaaatgtaattactagttctgagcttgctacggcagtcataacaacaataggaarg
gagcatttggctgctcttgggggttctttggaaagcatagcactggcaaagtctggaatt
atcaagcatgggtgcccagtttta---cttgattattgaaggtaaactcacattgaagac
attattcgtg------ctaaagctttctctatgtgctcgccagtgatatcagca------
--tttgattctggaaacaaaagcctcatcaggggatttagcagggtta------atggtg
aaccaagccaatcttgtgatgtactgatccatattgacaaggatgaaccgtcatccattg
agttacatgatgtcc-------------------------------acttgtcaatgc-t
tggacaccaccagcttca--gaatgccctgactgcaacttgtgctgcattgtgcc-----
------------------------------------------------------------
-----------------------------------------tccgtgatcaaggt-----
------------------------------------------------------------
------------------------------------------------------------
------------------------------------------------------------
------------------------------------------------------------
---------------------------------------------------------
>PAFTOL004583
ctggtagagtacttggacaatcttaaaaattatgagaagttaggggtacctgaaaatgct
ggcactgatactgatgatgggtttgatatgggccgtatgaggcgcttgatgtatcgcctt
ggtaayccacaggcaaagtacaaggtggttcacattgctgggaccaaaggcaaagggtca
actgctgcatacttatccaatattttgagagcagccggctattctgttggttgctataca
agccctcatatccgaactatcagggagcggatgtcagtcggaacagaaggtgagccagta
tctgcaaatgagttgtactccctttttcatgggataaagaaaattcttgacaaggg----
--------------------------------------------agtggcctatttaacc
ctac--------------------------------------------------------
----------------tgatcacaacctattatgtgcttactgctatggcattctcatta
tttgcccgtcagamtgttgatgtagctgttattgaggctggtttgggaggagcacgggat
gctacaaatgtaattactwgttctgagcttgctgcggcagtcataacaacaataggaaag
gagcatttggctgctcttgggggttctttggaragcatagcactggcaaagtctggaatt
atcaagcatgggtgcccagtaatt---ctcggaggtccttttcttcctcacattgaagac
attattcgtg------ctaaagctttctctatgtgctcgccggtaatatcagca------
--tctgattctggaaacaaaagcctcatcaggggatttagcagggtta------atggtg
aaccaagccaatcttgtgatatactgatccaaattgacaaggatgaaccgtcatccattg
agttacatgatgtcc-------------------------------acttgtcaatgc-t
tggacaccaccagcttca--gaatgccctgactgcaacttgtgctgcattgtgcc-----
------------------------------------------------------------
-----------------------------------------tccgtgatcaaggt-----
------------------------------------------------------------
------------------------------------------------------------
------------------------------------------------------------
------------------------------------------------------------
---------------------------------------------------------
>PAFTOL004584
ctggtagagtacttggacaatcttaaaaattatgagaagtcaggggtacctgaaaatgct
ggcactgatactgatgatgggtttgatatgggccgtatgaggcgcttgatggatcgcctt
ggtaatccacaggcaaagtacaaggtggttcacatcgctgggaccaaaggaaaagggtca
actgctgcatacttatccaatattttgagagcagccggttattctgttggttgctataca
agccctcatatccgaactatcagggagcggatgtcagtcggaacagaaggtgcgccagta
tctgcaaatgagttgtactccctttttcatgggataaagaaaattcttgacaaggc----
--------------------------------------------agtggctgatgagaac
agat--------------------------------------------------------
----------------gcttgagtcattttgaggtgcttactgctatagcattctcatta
tttgcccatcagaatgttgatatagctgttattgaggctggtttgggaggagcacgggat
gctacaaatgtaattactagttctgagcttgctgcggcagtcataacaacaataggaaag
gagcatttggctgctcttgggggttccttggaaagcatagcactggcaaagtctggaatt
atcaagcatggttgcccagtt---------------------------------------
------------------------------------------------------------
------------------------------------------------------------
-----------------------------------------------------yccattg
agttatatgatgtcc-------------------------------acttgtcaatgc-t
tggacgccaccagcttca--gaacgccctgactgcaacttgtgctgcattgtgcc-----
------------------------------------------------------------
-----------------------------------------tccgtgatcaaggt-----
------------------------------------------------------------
------------------------------------------------------------
------------------------------------------------------------
------------------------------------------------------------
---------------------------------------------------------
>PAFTOL004585
ttggtagagtacttggacaatcttaaaaattatgagaagtcaggagtacctraaaatgct
ggcacggatactgatgatgggtttgatttgggccgtatgaggcgcttggtggatcgcctt
ggtaatccacaggcaaagtacaaggtggttcacatcgctgggaccaaaggcaaagggtca
actgctgcatacttgtccaatattttgagagcagctggttattctgttggttgctataca
agccctcatatccgaactatcagggagcggatgtcagtgggtacagaaggtgagccagta
tctgcaaatgatctgtacttcctttttcataggataaagaaaattcttgaccaggc----
--------------------------------------------agtggcggatgagaat
ggac--------------------------------------------------------
----------------gcttaagtcattttgaggtgcttactgccatagcattctcatta
tttgcccatcagaatgttgatatagctgttattgaggctggtttgggaggagcacgggat
gctacgaacataattactagttctgagcttgctgcagcagtcataacgaccataggaaag
gagcatttggctgctcttgggggttctttggaaagcatagcactcgccaagtctggaatt
atcaagcgtggatgcccagtt---------------------------------------
------------------------------------------------------------
------------------------------------------------------------
-----------------------------------------------------yccatcg
agttaaatgatgtcc-------------------------------atttatcaatgc-t
tggacgccaccagctcca--gaacaccctgactgcagcttgtgctgcattgtgcc-----
------------------------------------------------------------
-----------------------------------------tccgtgatcaaggtgaagt
tt--tccattttatktcwgcccataccyaagaatctgccaaagcattggcagacactatc
tctatggcatgccaaggttctaaattggtcgctgtggttgccatggcaagtgacaaagat
catgttggttttgcaaaggaacttttatcaggttattctctt------------------
------------------------------------------------------------
---------------------------------------------------------
>PAFTOL004587
ctggtggagtacttggacaatcttaaaaattatgagaagtcgggggtacctgaaaatgct
ggcactgatactgatgatgggtttgatatgggccgtatgaggcgcttgacggatcgcctt
ggtaatccacaggcaaagtacaaggtkgttcacatcgctgggaccaaaggcaaagggtca
actgctgcatacttatccaatattttgagagcagccggttattctgttggttgctataca
agccctcatatccgaaatatcagggagcggatgtcagtcggaacagaaggtgagccagta
tcggcaagtgagttgtactccctttttcatgggataaagaaaattcttgatgaggc----
--------------------------------------------agtggctgatgagaat
ggac--------------------------------------------------------
----------------gcttgagtcattttgaggtgcttactgctatagcattctcatta
tttgcccatcagaatgttgatatagctgttattgaggctggtttgggaggtgcacgggat
gctacaaatgtaattactagttctgagcttgctgcggcagtcataacaacaataggaaag
gagcatttggctgctcttgggggttctttggaaascatagcactggcaaagtctggaatt
atcaagcgtgggtgccca------------------------------------------
------------------------------------------------------------
-----------------------------------kttagtagggtta------atggtg
aaccaagccaatcttgtgatatactgatccaaattgacaaggatgaaccatcatccattg
agttacatgatgtcc-------------------------------acttgtcaatgc-t
tggacaccaccagcttca--gaacgccctgactgctacttgtgctgcattgtgcc-----
------------------------------------------------------------
-----------------------------------------tccgtgatcaaggt-----
------------------------------------------------------------
------------------------------------------------------------
------------------------------------------------------------
------------------------------------------------------------
---------------------------------------------------------
>PAFTOL004590
ctggtggagtacttggacaatcttaaaaattatgagaagtcaggggtacctgaaaatgct
ggcactgatactgatgatgggtttgatatgggccgtatgaggcgcttgatggatcgcctt
ggtaatccacaggcaaagtacaaggtggttcacatcgctgggaccaaaggcaaagggtca
actgctgcatacttatccaatattttgagagcagccggttattctgttggttgctataca
agccctcatatccagaatatcagggagcggatgtcagtcggaacagatggtgcgccagtg
tctgcaaatgagttgtactccctttttcatgggataaagaaaattcttgacaaggc----
--------------------------------------------agtggctgatgagaat
ggat--------------------------------------------------------
----------------gcttgagtcattttgaggtgcttacggctatagcattctcatta
tttgcccatcagaatgttgatatagctgttatcgaggctggtttgggaggagcacgggat
gctacaaatgtaattactagctctgagcttgctgcagcagtcataacaacaataggaaag
gagcatttggctgctcttggcggttctttggaaagcatagcactggcaaagtctggaatt
atcaagcatgggtgccca------------------------------------------
------------------------------------------------------------
------------------------------------------------------------
------------------------------------------------------------
------------------------------------------------------------
------------------------------------------------------------
------------------------------------------------------------
------------------------------------------------------------
------------------------------------------------------------
------------------------------------------------------------
------------------------------------------------------------
------------------------------------------------------------
---------------------------------------------------------
>PAFTOL004591
ctggtggagtacttggacaatcttaaaaattatgagaagtcaggggtacctgaaaatgct
ggcactgatactgatgatgggtttgatatgggccgtatgaggcgcttgatggatcgcctt
ggtaatccacaggcaaagtacaaggtggttcacatcgctgggaccaaaggcaaagggtca
actgctgcatacttatccaatattttgagagcagccggttattctgttggttgctataca
agccctcatatccgaactatcagggagcggatgtcagtcggaacagatggtgcgccagtg
tctgca------------------------------------------------------
------------------------------------------------------------
------------------------------------------------------------
---------------------ttgtcattccaggtgcttacggctatagcattctcatta
tttgcccatcagaatgttgatatagctgttatcgaggctggtttgggaggagcacgggat
gctacaaatgtaattactagctctgagcttgctgcagcagtcataacaacaataggaaag
gagcatttggctgctcttggcggttctttggaaagcatagcactggcaaagtctggaatt
atcaagcatgggtgccca------------------------------------------
------------------------------------------------------------
------------------------------------------------------------
------------------------------------------------------------
------------------------------------------------------------
------------------------------------------------------------
------------------------------------------------------------
------------------------------------------------------------
------------------------------------------------------------
------------------------------------------------------------
------------------------------------------------------------
------------------------------------------------------------
---------------------------------------------------------
>PAFTOL004593
ctggtagagtacttggacaatcttaaaaattatgagaagtcaggggtacctgaaaatgct
ggcactgatactgatgatgggtttgatatgggccgtatgaggcgcttgatggatcgcctt
ggtaatccacaggcaaagtacaaggtggttcacatcgctgggaccaaaggcaaagggtca
actgctgcatacttatccaatattttgagagcagccggttattctgttggttgctataca
agccctcatatccgaactatcagggagcggatgtcagtcggaacagaaggtgagccagta
tctgcaaatgagttgtactccctttttcatgggataaggaaaattcttgatgaggg----
--------------------------------------------tgaacagcaggaaagt
ggat--------------------------------------------------------
----------------gcagtaacattgtcagggtgcttactgctatagcattcacatta
tttgcccatcagaatgtcgatatagctgttattsaggctggtttgggaggagcacgggat
gctacaaatgtaattactagttctgaggttgctgcggcagtcataacaacaataggaaag
gagcatttggctgctcttgggggttctttggaaagcatagcactggcaaagtctggaatt
atcaagcgtgggtgccca------------------------------------------
------------------------------------------------------------
------------------------------------------------------------
------------------------------------------------------------
------------------------------------------------------------
------------------------------------------------------------
------------------------------------------------------------
------------------------------------------------------------
------------------------------------------------------------
------------------------------------------------------------
------------------------------------------------------------
------------------------------------------------------------
---------------------------------------------------------
>PAFTOL004594
ctggtggagtacttggacaatcttaaaaattatgagaagtcaggggtacctgaaaatgct
ggcactgatactgatgatgggtttgatatgggccrtatgaggcgcttgatggatcgcctt
ggtaatccacaggcaaagtacaaggtkgttcacatcgctgggaccaaaggcaaagggtca
actgctgcatacttatccaatattttgagagcagccggttattctgttggttgctataca
agccctcatatccgaactatcagggagcggatgtcagtcggaacagatggggcgccagtg
tc----------------------------------------------------------
------------------------------------------------------------
------------------------------------------------------------
--------------------------tttccaggtgcttacggctatagcattctcatta
tttgcccatcagaatgttgatatagctgttatcgaggctggtttgggaggagcacgggat
gctacaaatgtaattactagctctgagcttgctgcagcagtcataacaacaataggaaag
gagcatttggctgctcttggcggttctttggaaagcatagcactggcaaagtctggaatt
atcaagcatgggtgccca------------------------------------------
------------------------------------------------------------
------------------------------------------------------------
-----------------------------------------------------kccattg
agttatatgacgtcc-------------------------------acttgtcaatgc-t
tggacgccaccaacttca--gaacgccctgactgcaacttgtgctgcattgtgcc-----
------------------------------------------------------------
-----------------------------------------tccgtgatcaaggt-----
------------------------------------------------------------
------------------------------------------------------------
------------------------------------------------------------
------------------------------------------------------------
---------------------------------------------------------
>PAFTOL004596
------gagtacttggacaatcttaaaaattatgagaaggcaggagtacctgaaaatgct
ggcactgatactgatgatgggtttgatatgggccgtatgaggcgcttgatggatcgcctt
ggtaatccacaggcaaattacaaggtkgttcacatcgctgggaccaaaggcaaagggtca
accgctacatatttatccaatattttgagagcagctggttattctgttggttgctataca
c-----------------------------------------------------------
------------------------------------------------------------
------------------------------------------------------------
------------------------------------------------------------
----------------ggctggaaattttccaggtgcttactgctatagcattctcatta
tttgcccatcagaatgttgatatagctgttattgaggctggtttgggaggagcacgggat
gctacaaatgtaattactagttctgagcttgctgcggcagtcataacaacaataggaaag
gagcatttggctgctcttgggggttctttggaaagcatagcactggcaaagtctggaatt
atcaagcatgggtgccca------------------------------------------
------------------------------------------------------------
------------------------------------------------------------
-----------------------------------------------------gccattg
agttacatgatgtcc-------------------------------gcttgtcaatgc-t
tggacaccaccagcttca--gaacgccctgactgcaacttgtgctgcattgtgcc-----
------------------------------------------------------------
-----------------------------------------tccgtgatcaaggt-----
------------------------------------------------------------
------------------------------------------------------------
------------------------------------------------------------
------------------------------------------------------------
---------------------------------------------------------
>PAFTOL004597
ctggtagagtacttggacagtcttaaaaattatgagaagttaggrgtacctgaaaatgct
ggcactgatactgatgatgggtttgatatgggccgtatgaggcgcttgatgtatcgcctt
ggtaatccacaggcaaagtacaaggtggttcacatcgctgggaccaaaggcaaagggtca
actgctgcatacttatccaatattttgagagcagccggttattctgttggttgctataca
------------------------------------------------------------
------------------------------------------------------------
---------------------------------------------------cttatttcg
gctg--------------------------------------------------------
----------------aaatggaaattttccaggtgcttactgctatagcattcgcatta
tttgcccgtcagaatgttgatatagctgttattgaggctggtttgggaggagcacgggat
gctacaaatgtaattactagttctgagcttgctgcggcagtcataacaacaataggaaag
gagcatttggctgctcttgggggttctttggaaagcatagcactggcaaagtctggaayt
atcaagcatgggtgcccagttcgg------------------------------------
------------------------------------------------------------
--ttggattctggaaacaaaagcctcatcaggggatttagcagggtta------atggtg
aaccaaggcaaatttgtgatatagtgatccaaattgacaaggatgaaccatcatcgattg
agttacatgatstcc-------------------------------acttgtcaatgc-t
tggacaccaccagcttca--gaatgccctgactgcaacttgtgctgcattgtgcc-----
------------------------------------------------------------
-----------------------------------------tccgtgatcaaggt-----
------------------------------------------------------------
------------------------------------------------------------
------------------------------------------------------------
------------------------------------------------------------
---------------------------------------------------------
>PAFTOL004598
ctggtggagtacttggacaatcttaaaaattatgagaagtcaggggtacctgaaaatgct
ggcactgatactgatgatgggtttgatatgggccgtatgaggcgcttgatggatcgcctt
ggtaatccacaggcaaagtacaaggtggttcacattgctgggaccaaaggcaaagggtca
actgctgcttacttatccaatattttgagagcagccggttattctgttggttgctataca
------------------------------------------------------------
------------------------------------------------------------
------------------------------------------------------------
------------------------------------------------------------
---------------------------ttccaggtgcttacggctatagcattctcatta
tttgcccatcagaatgttgatatagctgttatcgaggctggtttgggaggagcacgggat
gctacaaatgtaattagtagctctgagcttgctgcagcagtcataacaacaataggaaag
gagcatttggctgctcttggcggttctttggaaagcatagcactggcaaagtctggaatt
atcaagcacgggtgccca------------------------------------------
------------------------------------------------------------
------------------------------------------------------------
------------------------------------------------------------
------------------------------------------------------------
------------------------------------------------------------
------------------------------------------------------------
------------------------------------------------------------
------------------------------------------------------------
------------------------------------------------------------
------------------------------------------------------------
------------------------------------------------------------
---------------------------------------------------------
>PAFTOL004599
ctggtagagtacttggacaatcttaaaaattatgagaagtcaggggtacctgaaaatgct
ggcactgatactgatgatgggtttgatatgggccgtatgaggcgcttgatggatcgcctt
ggtaatccacaggcaaagtacaaggtggttcacatcgctgggaccaaaggcaaagggtca
actgctgcatacttatccaatattttgagaacagccggttattctgttggttgctataca
agccctcatatccgaactatcagggagcggatgtcagtcggaacagaaggtgcgccagta
tc----------------------------------------------------------
------------------------------------------------------------
------------------------------------------------------------
--------------------------tttccaggtgcttactgctatagcattctcatta
tttgcccatcagaatgttgatatagctgttatcgaggctggtttgggaggagcacgggat
gctacaaatgtaattactagttctgagcttgctgcggcagtcataacaacaataggaaag
gagcatttggctgctcttgggggttctttggaaagcatagcrctggcaaagtctggaatt
atcaagcatgggtgcccagtt---------------------------------------
------------------------------------------------------------
------------------------------------------------------------
-----------------------------------------------------tccattg
agttatatgacgtcc-------------------------------acttgtcaatgc-t
tggacgccaccagcttca--gaacgccctgactgcaacttgtgctgcattgtgcc-----
------------------------------------------------------------
-----------------------------------------tccgtgatcaaggtc----
-------ttatgatgtcagcccatacccaagaatctgccaaagcattggccgacaccatc
tctatggcatgtcaaggttctaaattggttgttgtggttgcaatggcaagcgacaaagat
catattggttttgcaagggaactcttatcaggttmagcccatacccaagaatctgccaaa
gcattggcagacaccatctctatggcatgtcaaggttctaaattggttgctgtggttgca
atggcaagcgacaaagatcatattggttttgcaagggaactcttatcaggttattct
>PAFTOL004600
ctggtggagtacttggacaatcttaaaaattatgagaagtcaggggtacctgaaaatgct
ggcactgatactgatgatgggtttgatatgggccgtatgaggcgcttgatggatcgcctt
ggtaatccacaggcaaagtacaaggtggttcacatcgctgggaccaaaggcaaaggrtca
actgctgcatacttatccaatattttgagagcagccggttattctgttggttgctataca
agccctcatatccgaactatcagggagcggatgtcagtcgg-------------------
------------------------------------------------------------
------------------------------------------------------------
------------------------------------------------------------
--------------------------attccaggtgcttacggctatagcattctcatta
tttgcccatcagaatgttgatatagctgttatcgaggctggtttgggaggagcacgggat
gctacaaatgtaattactagctctgagcttgctgcagcagtcataacaacaataggaaag
gagcatttggctgctcttggcggttmtttggaaagcatagcactggcaaagtctggaatt
atcaagcatgggtgccca------------------------------------------
------------------------------------------------------------
------------------------------------------------------------
------------------------------------------------------------
------------------------------------------------------------
------------------------------------------------------------
------------------------------------------------------------
------------------------------------------------------------
------------------------------------------------------------
------------------------------------------------------------
------------------------------------------------------------
------------------------------------------------------------
---------------------------------------------------------
>PAFTOL004601
ctggtagagtacttggacaatcttaaaaattatgagaagttaggggtgcctgaaaatgct
ggcactgatactgatgatgggtttgatatgggccgtatgaggcgcttgatgtatcgcctt
ggtaatccacaggcaaagtacaaggtggttcacatcgctgggaccaaaggcaaagggtca
actgctgcatacttatccaatattttgagagcagccggttattctgttggttgctataca
agccctcatatccgaactatcagggagcggatgtcagttggaaccgaaggtgagccagta
tctgcaaatgagttgtactccctttttcatgggataaagaaaattcttgacaaggc----
--------------------------------------------agtggctgttatttcg
gctg--------------------------------------------------------
----------------aaatggaaattttccaggtgcttactgctatagcattctcatta
tttgcccgtcagaatgttgatatagctgttattgaggctggtttgggaggagcacgggat
gctacaaatgtaattactagttctgagcttgctgtggcagtcataacaacaataggaaag
gagcatttggctgctcttgggggttctttggaaagcatagcactggcaaagtctggaatt
atcaagcatgggtgcccagtaatt---ctcggaggtccatttcttcctcacattgaagac
attattcgtg------ctaaagctttctctatgtcctcgccagtaatatcagca------
--tctgattctggaaacaaaagcctcatcaggggatttagcagggtta------atggtg
aaccaagccaatcttgtgatatactgatccaaattgacaaggatgaaccatcatccattg
agttacatgatgtcc-------------------------------acttgtcaatgc-t
tggacaccaccagcttca--gaatgctgtgactgcaacttgtgctgcattgtgcc-----
------------------------------------------------------------
-----------------------------------------tccgtgatcaaggt-----
------------------------------------------------------------
------------------------------------------------------------
------------------------------------------------------------
------------------------------------------------------------
---------------------------------------------------------
>PAFTOL004603
ctggtagagtacttggacaatcttaaaaattatgagaagtcaggggtacctgaaaatgct
ggcactgatactgatgatgggtttgatatgggccgtatgaggcgcttgatggatcgcctt
ggtaatccacaggcaargtacaaggtggttcacatcgctgggaccaaaggcaaagggtca
actgctgcatacttatccaatattttgagagcagctggttattctgttggttgctataca
agscctcatatccgaaccatcagggagcgtat----------------------------
------------------------------------------------------------
--------------------------------------------------tcttatttcg
gctg--------------------------------------------------------
----------------aaatggaaattttycaggtgcttactgctatagcattctcatta
tttgcccatcagaatgttgatatagctgttattgaggctggtttgggaggagcacgggat
gctacaaacgtaattactagttctgagcttgctgcggcagtgataacaacaataggaaag
gagcatttggctgctcttgggggttctttggaaagcatagcactggcaaagtctggaatt
atcaagcatgggtgcccagtaatt---ctcggaggtccatttcttcctcacattgaaaac
attattcgtg------ctaaagctttctctatgtgctcgccagtagtatcagca------
--tctgattctggaaacaaaagcctcatcaggggatttagtagggtca------atggtg
aaccaagccaatcttgtgatatactgatccagattgacaaggatgaaccatcatccattg
agttacatgatgtcc-------------------------------acttgtcaatgc-t
tggacgccaccagcttca--gaatgccctgactgcaacttgtgctgcattgtgcc-----
------------------------------------------------------------
-----------------------------------------tccgtgatcaaggt-----
------------------------------------------------------------
------------------------------------------------------------
------------------------------------------------------------
------------------------------------------------------------
---------------------------------------------------------
>PAFTOL004604
ctggtagagtacttggacaatcttaaaaattatgagaagtcaggggtacctgaaaatgct
ggcactgatactgatgatgggtttgatatgggccgtatgaggcgcttgatggatcgcctt
ggtaatccacaggcaaagtacaaggtt---------------------------------
------------------------------------------------------------
------------------------------------------------------------
------------------------------------------------------------
------------------------------------------------------------
------------------------------------------------------------
------------------atggaaattttccaggtgcttactgctatagcattctcatta
tttgcccaccagaatgttgatatagctgttattgaggctggtttgggaggagcacgggat
gctacaaatgtaattactagttctgagcttgctgcggcagtcataacaacaataggaaag
gagcatttggctgctcttgggggttctttggaaagcatagcactggcaaagtctggaatt
atcaagcatgggtgcccagtwatt---ctcggaggtccatttcttcctcacattgaagac
attattcgtg------ctaaagctttctctatgtgctcgccagtaatatcagca------
--tctgattttggaaacaaaagtctcatcagggggtttagtagggtta------atggtg
aaccaagccaatcttgtgatatactgatccaaattgacaaggatgaaccgtcatccattg
agttacatgatgtcc-------------------------------acttgtcaatgc-t
tggacgccaccagcttca--gaacgccctgactgcaacctgtgctgcattgtgcc-----
------------------------------------------------------------
-----------------------------------------tccgtgatcaaggt-----
------------------------------------------------------------
------------------------------------------------------------
------------------------------------------------------------
------------------------------------------------------------
---------------------------------------------------------
>PAFTOL004605
---gtagagtacttggacaatcttaaaaattatgagaagttaggggtacctgaaaatgct
ggcattgatactgatgatgggtttgatatgggccgtatgaggcgcttgatgcattgcctt
ggtaatccacaggcaaagtacaaggtggttcacatcgctgggaccaaaggcaaagggtca
actgctgcatacctatccaatattttgagagcagccggttattctgttggttgctataca
agccctcatatccgaactatcagggagcggatgtcagttggaacagaaggtgagccagtg
tctgcaaatgagttgtattccctttttcatgggataaagaaaattcttgacattca----
--------------------------------------------tgcagtcatgcacttt
gctg--------------------------------------------------------
----------------aaatggaaattttccaggtgcttactgccatagcattctcatta
tttgcccgtcagaatgttgatatagctgttgttgaggctggtttgggaggagcacgggat
gctacaaatgtaattactagttctgagcttgctgcggcagtcataacaacaataggaaag
gagcatttggctgctcttgggggttctttggaaagcatagcactggcaaagtctggaatt
atcaagcatgggtgcccagttcgt---ctcggaggtccatttcttcctcacattgaagac
attattcgtg------ctaaagctttctctatgtgctcgccagtaatatcagca------
--tctgattctggaaacaaaagcctcatcaggggatttagcagggtta------atggtg
aaccaagccaatcttgtgatattctgatccaaattgacaaggatgaaccgtcatccattg
agttacatgatgtcc-------------------------------acttgtcaatgc-t
tggacaccaccagcttca--gaatgccctgactgcaacttgtgctgcattgtgcc-----
------------------------------------------------------------
-----------------------------------------tccgtgatcaaggt-----
------------------------------------------------------------
------------------------------------------------------------
------------------------------------------------------------
------------------------------------------------------------
---------------------------------------------------------
>PAFTOL004608
------gagtacttggacaatcttaaaaattatgagaagtcaggagtacctgaaaatgct
ggcactgatacygatgatgggtttgatatgggccgtatgaggcgcttgatggatcgcctt
ggtaatccacaggcaaagtacaaggttcttatttcggctg--------------------
------------------------------------------------------------
------------------------------------------------------------
------------------------------------------------------------
------------------------------------------------------------
------------------------------------------------------------
----------------aaatggaaattttccaggtgcttactgctatagcattctcatta
tttgcccatcagaatgttgatatagctgttattgaggctggtttgggaggagcacgggat
gctacaaatgtaattactagttctgagcttgctacggcagtcataacaacaataggaaag
gagcatttggctgctcttgggggttctttggaaagcatagcactggcaaagtctggaatt
atcaagcatgggtgccca------------------------------------------
------------------------------------------------------------
------------------------------------------------------------
-----------------------------------------------------tccattg
agttacatgatgtcc-------------------------------acttgtcaatgc-t
tggacaccaccagcttca--gaatgccttgactgcaacttgtgctgcattgtgcc-----
------------------------------------------------------------
-----------------------------------------tccgtgatcaaggt-----
------------------------------------------------------------
------------------------------------------------------------
------------------------------------------------------------
------------------------------------------------------------
---------------------------------------------------------
>PAFTOL004609
ctggtagagtacttggacaatcttaaaaattatgagaagtcaggagtacctgaaaatgct
ggcactgatactgatgatgggtttgatatgggccgtatgaggcgcttgatggatcgcctt
ggtaatccacagacaaagtacaaggtggttcacattgctgggactaaaggcaaagggtca
actgctgcgtacttatccaatattttgagagcagccggttattctgttggttgctataca
agccctcatatccgaactatcagggagcggatgtcagtcgg-------------------
------------------------------------------------------------
------------------------------------------------------------
------------------------------------------------------------
--------------------------cttccaggtgcttactgctatagcattctcatta
tttgcccatcagaatgttgatatagctgttattgaggctggtttgggaggagcacgggat
gctacaaatgtaattactagttctgagcttgctgcggcagtcataacaacaataggaaag
gagcatttggctgctcttgggggttctttggaaagcatagcattggcaaagtctggaatt
atcaagcatgggtgcccagtt---------------------------------------
------------------------------------------------------------
------------------------------------------------------------
-----------------------ttggtccaaattgacaaggatgaaccggcatccattg
agcttcatgatgtcc-------------------------------acttgtcaatgc-t
tggacaccaccagcttca--gaacgccctgactgcaacttgtgctgcattgtgcc-----
------------------------------------------------------------
-----------------------------------------tccgtgatcaaggt-----
------------------------------------------------------------
------------------------------------------------------------
------------------------------------------------------------
------------------------------------------------------------
---------------------------------------------------------
>PAFTOL004610
ctggtrgagtayttagacaatcttaaaaattatgagaagtcaggagtacctgaaaatgct
ggcacggatactgatgatgggtttgatttgggccgtatgaggcgcttggtggatcgcctt
ggtaatccacaggcaaagtacaaggtggttcacatcgctgggaccaaaggcaaagggtca
actgctgcatacttgtccaatattttgagagcagctggttattctgttggttgctacaca
agccctcatatccgaactatcagggagcggatgtcagtggggacagaaggtgagccagta
tctgcaaatgagctgtactccctttttcataggataaagaaaattcttgaccaggc----
--------------------------------------------agtggctgatgagaat
ggat--------------------------------------------------------
----------------gcttaagtcattttgaggttcttactgccatagcattctcatta
tttgcccatcagaatgttgayatagctgttattgaggctggtttgggaggagcacgggat
gctacgaacataattactagttctgagcttgctgcagcagtcataacgacgataggaaag
gagcatctggctgctcttgggggttctttggaaagcatagcacttgccaagtctggaatt
atcaagcgtggatgccca------------------------------------------
------------------------------------------------------------
------------------------------------------------------------
------------------------------------------------------------
------------------------------------------------------------
------------------------------------------------------------
------------------------------------------------------------
------------------------------------------------------------
------------------------------------------------------------
------------------------------------------------------------
------------------------------------------------------------
------------------------------------------------------------
---------------------------------------------------------
>PAFTOL004611
ctggtggagtacttagacaatcttaaaaattatgagaagtcaggagtacctgaaaatgct
ggcacggatactgatgatgggtttgatttgggccgtatgaggcgcttggtggatcgcctt
ggtaatccacaggcaaagtacaaggtggttcacatcgctgggaccaaaggcaaagggtca
actggtgcatacttgtccaatattttgagagcagctggttattctgttggttgctacaca
agccctcatatccgaactatcagggagcggatgtcagtggggacagaaggtgagccagta
tctgcaaatgagctgtactccctttttcatagcataaagaaaattcttgaccaggc----
--------------------------------------------agtggctgatgagaat
ggat--------------------------------------------------------
----------------gcttaagtcattttgaggttcttactgccatagcattctcatta
tttgcccatcagaatgttgatatagctgttattgaggctggtttgggaggagcacgggat
gctacgaacataattactagttctgagcttgctgcagcagtcataacgacgataggaaag
gagcatctggctgctcttgggggttctttggaaagcatagcacttgccaagtctggaatt
atcaagcgtggatgccca------------------------------------------
------------------------------------------------------------
------------------------------------------------------------
------------------------------------------------------------
------------------------------------------------------------
------------------------------------------------------------
------------------------------------------------------------
------------------------------------------------------------
---------------tcagcccatacccaagaatctgccaaagcattggcagacactatc
tctatggcatgccaaggttctaaattggtcgctgtggttgccatggcaagtgacaaagat
catgttggttttgcaaaggaactcttatcaggttattctctwattt--------------
------------------------------------------------------------
----------------------------------------------------ctatg
>PAFTOL004613
ctggtagagtacttggacaatcttaaaaattatgagaagtcaggggtacctgaaaatgct
ggcactgatactgatgatgggtttgatatgggccgtatgaggcgcttgatggatcgcctt
ggtaatccacaggcaaagtacaaggtt---------------------------------
------------------------------------------------------------
------------------------------------------------------------
------------------------------------------------------------
------------------------------------------------------------
------------------------------------------------------------
------------------------aattttcaggtgctcactgctatagcattctcatta
tttgcccatcagaawgttgacatagctgttattgaggctggtttgggaggagcacgggat
gctacaaatgtaattactagttctgagcttgctgcagcagtcataacaacaataggaaag
gagcatttggctgctcttgggggttctttggaaagcatagcactggcaaagtctggaatt
atcaagcatggatgcccagtg---------------------------------------
------------------------------------------------------------
------------------------------------------------------------
-----------------------------------------------------cttatga
tctcagcccataccca---------------------------agaatctgccaaagcat
tggccgacaccatct-----gtatggcatgtcaaggttctaaattggttgctgtg-----
------------------------------------------------------------
-----------------------------------------gttgcaat-----------
------------------------------------------------------------
--------------------------------------------ggcaagcgacaaagat
catattggttttgcaagggaactcttatca------------------------------
------------------------------------------------------------
---------------------------------------------------------
>PAFTOL004617
ctggtagagtacttggacaatcttaaaaattatgagaagtcaggggtacctgaaaatgct
ggcactgatactgatgatgggtttgatatgggccgtatgaggcgcttgatggatcgcctt
ggtaatccacaggcaaagtacaagg-----------------------------------
------------------------------------------------------------
------------------------------------------------------------
------------------------------------------------------------
------------------------------------------------------------
------------------------------------------------------------
-------------------------ttttccaggtgcttactgctatagcattctcatta
tttgcccatcagaatgttgatatagctgttgttgaggctggtttgggaggagcacgggat
gctacaaatgtaattactagttctgagcttgctgcggcagtcataacaacaataggaaag
gagcatttggctgctcttgggggttccttggaaagcatagcactggcaaagtctggaatt
atcaagcatggttgcccagttcgg---tggtcctttctacattgt-----gattatctac
ataagatgta------atggcatgattctgacatgttaaagtgtggttcctgtaaaatag
gttctgaattataaagtaaatttcaatgcaatggatttagtaggttta------atggtg
aacccagccaatcttgtgacatactgatccaaattgacgaggatgaacagtcatccattg
agttatatgatgtcc-------------------------------acttgtcaatgc-t
tggacgccaccagcttca--gaacgccctgactgcaacttgtgctgcattatattgttta
tttaggtccttcaaactcattattctttttgttgttacttgaaattggagcccccatttt
gtgcaaggattctcattgaggttgtcatatgatttgtgtgctctatttctaaggtgctct
tatctttttctgatgtcagcccatacccaagaatctgccaaagcattggccgacaccatc
tctatggcatgtcaaggttctaaattggttgctgtggttgcaatggcaagcgacaaagat
catattggttttgcaagggaactcttatcaggttactct---------------------
------------------------------------------------------------
---------------------------------------------------------
>PAFTOL004618
ctggtagagtacttggacaatcttaaaaattatgagaagtcaggagtacctgaaaatgct
ggcactgatactgatgatgggtttgatatgggccgtatgaggcgcttgatggatcgcctt
ggtaatccacaggcaaagtacaaggtggttcacatcgctgggaccaaaggcaaagggtca
actgctgcatacttatccaatattttgagagcagccggttattctgttggttgctataca
agscctcatatccgaactatcagggagcggatgtcagtcggaacagaaggtgagccagta
tctgcaaatgagttgtactccctttttcacaggataaagaaaattcttgaccaggc----
--------------------------------------------agtggctgatgagaat
ggac--------------------------------------------------------
----------------gcttgagtcattttgaggtgcttactgctatagcattctcatta
tttgcccatcagaatgttgatatagctgttattgaggctggtttgggaggagcacgggat
gctacaaatgtaattactagttctgagcttgctgcggcagtcataacaacaataggaaag
gagcatttggctgctcttgggggttctttggaaagcatagcactggcaaagtctggaatt
atcaagcatgggtgtccagtt--------yggtggtcc-tttctgcataagatgaaatgg
catgattgtgacatgttaaaagctttctctatgtgctcgccagtgatatcagca------
--tctgattctggaagcaaaagcctcatcaggggatttagcagggtta------atggtg
aaccaagccaatcttgtgatgtactgatccaaattgacaaggatgaaccggcatccattg
agctacatgatgtcc-------------------------------acttgtcaatgc-t
tggacaccaccagcttca--gaacgccctgactgcaacttgtgctgcattgtgcc-----
------------------------------------------------------------
-----------------------------------------tccgtgatcaaggt-----
------------------------------------------------------------
------------------------------------------------------------
------------------------------------------------------------
------------------------------------------------------------
---------------------------------------------------------
>PAFTOL004619
ctggtagagtacttggacaatcttaaaaattatgagaaatcaggagtacctgaaaatgct
ggcactgatactgatgatgggtttgatatgggccgtatgaggcgcttgatggatcgcctt
ggtaatccacaggcaaagtacaaggtggttcacattgctgggaccaaaggcaaagggtca
actgctgcatacttgtccaatattttgagagtagctggttattctgttggttgctataca
agccctcatatccgaactatcagggagcggatatcagtgagaacagaagacgagccagta
tctgcaaatgagttgtacttcctttttcgtagtatgaagaagattcttgaccaggc----
--------------------------------------------agtggctgaagagaat
ggac--------------------------------------------------------
----------------gcttaagtcattttgaggtgcttactgctatagcattcacatta
tttgctcatcagaatgttgatatagctgttattgaggctggtttgggaggagcacgggat
gctacaaatataataactagttctgagcttgctgcagcagtcataacgacaataggaaag
gaacatttggctgctcttgggggttccttggaaagtatagcattggcaaagtctggaatt
atcaagcacagatgccca------------------------------------------
------------------------------------------------------------
------------------------------------------------------------
-----------------------------------------------------kcagccc
atacccaaga------------------------------------atctgccaaagcat
tggcagacacgatctctatggcgtgtcaaggttctaaattg-----------gcc-----
------------------------------------------------------------
-----------------------------------------cttgtggttgcaat-----
------------------------------------------------------------
--------------------------------------------ggcaagtgacaaagat
cgtagtggttttgcaagggaactcttatcaggttattctctt------------------
------------------------------------------------------------
---------------------------------------------------------
>PAFTOL004620
ctggtrgagtacttggacaatcttaaaaattatgaraagtcaggagtacctgaaaatgct
ggcactgatactgatgatggktttgatatgggccgtatgaggcgcttgatggatygcctt
ggtaatccacaggcaaagtacaaggtggttcacattgctgggaccaaaggcaaagggtca
actgctgcatacttatccaatattttgagagcagccggttattctgttggttgctataca
agccctcatatccgaactatcagggagcggatgtcagtcggaacagaaggtga-------
------------------------------------------------------------
--------------------------------------------------------ttca
tgca--------------------------------------------------------
----------------gtatggaaattttccaggtgcttactgctatagcgttctcatta
tttgcccatcagaatgttgatatagctgttattgaggctggtttgggaggagcacgggat
gctacaaatgtaattactagttctgagcttgctgcggcagtcataacaacaataggaaag
gagcatttggctgctctygggggttctttggaaagcatagctctggcaaagtctggaatt
atcaagcatggrtgccca------------------------------------------
------------------------------------------------------------
------------------------------------------------------------
-----------------------------------------------------tccattg
arctacawgatgtcc-------------------------------acttgtcaatgc-t
tggacaccaccagcttca--gaacgccctgactgcwacttgcgctgcattgtgcc-----
------------------------------------------------------------
-----------------------------------------tccgtgatcaaggt-----
------------------------------------------------------------
------------------------------------------------------------
------------------------------------------------------------
------------------------------------------------------------
---------------------------------------------------------
>PAFTOL004623
ctggtagagtacttggacaatcttaaaaattatgagaagtcaggagtacctcaaaatgct
ggcactgatactgatgatgggtttgatatgggccgtatgaggcgcttgatggatcgcctt
ggtaatccacaggcaaagtwcaaggttcttatttcggctg--------------------
------------------------------------------------------------
------------------------------------------------------------
------------------------------------------------------------
------------------------------------------------------------
------------------------------------------------------------
----------------aaatggaaattttccaggtgctcactgctatagcattctcatta
tttgcccatcagaatgttgatatagctgttattsaggctggtttgggaggagcccgggat
gctacaaatgtaattactagttctgagcttgctgcggcagtcataacaacaataggaaag
gagcatttggctgctcttgggggytctttggaaagcatagcactggcaaagtctggaatt
atcaagcatgggtgccca------------------------------------------
------------------------------------------------------------
------------------------------------------------------------
-----------------------------------------------------tccattg
agttacatgatgtcc-------------------------------acttgtcaatgc-t
tggacaccaccagcttcr--gaatgccctgactgcaacttgtgctgcattgtgcc-----
------------------------------------------------------------
-----------------------------------------tccgtgatcaagatctttt
tg--tgtctatgatgtcagcccatacccaagaatctgccaaagcattggcagacactatc
tctatggcatgtcaaggttctaaattggttgctgtggttgcaatggctagcgacaaagac
catattggttttgcaagggaactcttatcaggttattctctt------------------
------------------------------------------------------------
---------------------------------------------------------
>PAFTOL004624
ctggtggagtacttggacaatcttaaaaattatgagaagtcaggggtacctgaaaatgct
ggcactgatactgatgatgggtttgatatgggccgtatgaggcgcttgatggatcgcctt
ggtaatccacaggcaaagtacaaggtggttcacatcgctgggaccaaaggcaaagggtca
actgctgcatacttatccaatattttgagagcagccggttattctgttggttgctataca
------------------------------------------------------------
------------------------------------------------------------
------------------------------------------------------------
------------------------------------------------------------
---------------------------ttccaggtgcttacggctatagcattctcatta
tttgcccatcagaatgttgatatagctgttatcgaggctggtttgggaggagcacgggat
gctacaaatgtaattactagctctgagcttgctgcagcagtcataacaacaataggaaag
gagcatttggctgctcttggcggttctttggaaagcatagcactggcaaagtctggaatt
atcaagcatgggtgccca------------------------------------------
------------------------------------------------------------
------------------------------------------------------------
-----------------------------------------------------tccattg
agttatatgacgtcc-------------------------------acttgtcaatgc-t
tggacgccaccaacttca--gaacgccctgactgcaacttgtgctgcattatgcc-----
------------------------------------------------------------
-----------------------------------------tccgtgatcaaggt-----
------------------------------------------------------------
------------------------------------------------------------
------------------------------------------------------------
------------------------------------------------------------
---------------------------------------------------------
>PAFTOL004625
ctggtagagtacttggacaatcttaaaaattatgagaagtcaggggtacctgaaaatgct
ggcactgatactgatgatgggtttgatatgggccgtatgaggcgcttgatggatcgcctt
ggtaatccacaggcaaagtacaaggtggttcacatcgctgggaccaaaggaaaagggtca
actgctgcatacttawccmatattttkagagcagccggttattctgttggttgctataca
agccctcatatccgaactatcagggagcggatgtcagtcggaacagaaggtgcgccagta
tctgcaaatgagttgtactccctttttcatgggataaagaaaattcttgacaaggc----
--------------------------------------------agtggctgatgagaac
ggat--------------------------------------------------------
----------------gcttgagtcattttgaggtgcttactgctatagcattctcatta
tttgcccrtcagaatgttgatatagctgttattgaggctggtttggggggagcamgrgat
gctacaaatgtaataactagttctgagcttgctgcggcrgtcataacaacaataggaaag
gagcatttggctgctcttgggggttccttggaaagyatagcrctggcaaartctggaatt
atcaagcatggttgcccagtt---------------------------------------
------------------------------------------------------------
------------------------------------------------------------
-----------------------------------------------------tccattg
agttatatgatgtcc-------------------------------acttgtcaatgc-t
tggacgccaccagcttca--gaacgccctgactgcaacttgtgctgcattgtgcc-----
------------------------------------------------------------
-----------------------------------------tccgtgatcaaggtg---t
tc--tgcttatgatgtcagcccatacccaagaatctgccaaagcattggccaacaccatc
tctatggcatgtcaaggttctaaattggttgctgtgattgcaatggcaagcgacaaagat
catattggttttgcaagggaactc------------------------------------
------------------------------------------------------------
---------------------------------------------------------
>PAFTOL004626
ctggtrgagtacttggacaatcttaaaaattatgagaagttaggggtacctgaaaatgct
ggcactgatactgatgatgggtttgatatgggccgtatgaggcgcttgatgcatcgcctt
ggtaatccacaggcaaagtacaaggtkgttcacatcgctgggaccaaaggcaaagggtca
actgctgcatacttatccaatattttgagagcagccggttattctgttggttgctataca
agccctcatatccgaactatcagggagcggatgtcagtcggaacagaaggtgagccagta
tctgcagatgagttgtactccctttttcatgggataaagaaaattcttgacaaggc----
--------------------------------------------agtggctgatgagaat
ggac--------------------------------------------------------
----------------acttgagtcattttgaggtgcttactgctatagcattctcatta
tttgcccgtcagaatgttgatatagctgttattgaggctggtttgggaggagcacgggat
gctacaaatgtaattactagttctgagcttgctgcggcagtcataacaacaataggaaag
gagcatttggctgctcttgggggttctttggaaagcatagcactggcaaagtctggaatt
atcaagcatgggtgcccagttcrg---tggtcctttctacattgtcattatctacataag
attattcgtg------ctaaagctttctctatgtactcgccagtaatatcagca------
--tctgattctggaaacaaaagcctcatcaggggatttagcagggtta------atggtg
aaccaagccaatcttgtgatatactgatccaaattgacaaggatgaaccgtcatccattg
agttacatgatgtcc-------------------------------acttgtcaatgc-t
tggrcaccaccagcttca--gaatgccctgactgcaacttgtgctgcattgtgcc-----
------------------------------------------------------------
-----------------------------------------tccgtgatcaaggt-----
------------------------------------------------------------
------------------------------------------------------------
------------------------------------------------------------
------------------------------------------------------------
---------------------------------------------------------
>PAFTOL004627
ctagtagagtacttggacaatcttaaaaattatgagaagtcaggagtrcctgaaaatgct
ggcactgatactgatgatgggtttgatatgggccgtatgaggcgcttgatggatcgccty
ggtaatccacaggmaaagtacaaggtt---------------------------------
------------------------------------------------------------
------------------------------------------------------------
------------------------------------------------------------
------------------------------------------------------------
------------------------------------------------------------
------------------atggaaatttttyaggttctcactgctatagcattctcatta
tttgcccatcagaatgttgatatagctattgttgaggctggtttgggaggagcacgggat
gckaccaatgtaattactagttctgagcttgctgcggcaatcataacaacaataggaaag
gagcatttggctgctcttgggggttctttggaaagcatagcactggcaaagtctggaatt
atcaagcatgggtgccca------------------------------------------
------------------------------------------------------------
------------------------------------------------------------
-----------------------------------------------------tccatcs
agttacatgawgtcc-------------------------------acttgtcaatgc-t
tggacrccaccagcttca--gaacgccctgactgcaacttgtgctgcattgtgcc-----
------------------------------------------------------------
-----------------------------------------tccgcgatcaaggt-----
------------------------------------------------------------
------------------------------------------------------------
------------------------------------------------------------
------------------------------------------------------------
---------------------------------------------------------
>PAFTOL004629
ctggtagagtacttggacaatcttaaaaattatgagaagtcaggggtacctgaaaatgct
ggcactgatactgatgatgggtttgatatgggccgtatgaggcgcttgatggatcgcctt
ggtaatccacaggcaaagtacaaggtkgttcacatcgctgggaccaaaggcaaagggtca
actgctgcatacttatccaatattttgagagcagccggttattctgttggttgctataca
agccctcatatccgaactatcagagagcggatgtcagtcggaacagaaggtgtgccagta
tctgcaaatgagttgtactccctttttcatgggataaagaaagcagttatgcgctt----
--------------------------------------------tatgcatcttgcttag
catc--------------------------------------------------------
----------------agaaagaaaatttccaggtgcttactgctatagcattctcatta
tttgcccatcggaacgttgatatagctgttattgaggctggtttgggaggagcacgggat
gctacaaatgtaattactagttctgagcttgctgcggcagtcataacaacaataggaaag
gagcatttggctgctcttgggggctctttggaaagcatagcactggcaaagtctggaatt
atcaagcatgggtgccca------------------------------------------
------------------------------------------------------------
------------------------------------------------------------
-----------------------------------------------------tccattg
agttacatgatgtcc-------------------------------rcttgtcaatgc-t
tggacgccaccagcttca--gaacgccctgacggcaacttgtgctgcattgtgcc-----
------------------------------------------------------------
-----------------------------------------tccgtgatcaaggt-----
------------------------------------------------------------
------------------------------------------------------------
------------------------------------------------------------
------------------------------------------------------------
---------------------------------------------------------
>PAFTOL004631
ctggtggagtacttggacaatcttaaaaattatgagaagtcaggggtacctgaaaatgct
ggcactgatactgatgatgggtttgatatgggccgtatgaggcgcttgatggatcgcctt
ggtaakccacaggcaaagtacaaggtkgttcacatcgctgggaccaaaggcaaagggtca
actgctgcatacttatccaatattttgagagcagccggttattcggttggttgctataca
------------------------------------------------------------
------------------------------------------------------------
------------------------------------------------------------
------------------------------------------------------------
---------------------------ttccaggtgcttacggctatagcattctcatta
tttgcccatcasaatgttgatatagctgttatcgaggctggtttgggaggagcacgggat
gctacaaatgtaattactagctctgagcttgctgcagcagtcataacaacaataggaaag
gagcatttggctgctcttggcggttctttggaaagcatagcactggcaaagtctggaatt
atcaagcatgggtgccca------------------------------------------
------------------------------------------------------------
------------------------------------------------------------
-----------------------------------------------------tccattg
agttatatgacgtcc-------------------------------acttgtcaatgc-t
tggacgccaccaacttca--gaacgccctgactgcaacttgtgctgcattgtgcc-----
------------------------------------------------------------
-----------------------------------------tccgtgatcaaggt-----
------------------------------------------------------------
------------------------------------------------------------
------------------------------------------------------------
------------------------------------------------------------
---------------------------------------------------------
>PAFTOL004632
ctggtagagtacttggacaatcttaaaaattatgagaagttaggggtacctgaaaatgct
ggcactgatactgatgatgggtttgatatgggccgtatgaggcgcttgatgtattgcctt
ggtaatccacaggcaaagtacaaggttcttatttcggctg--------------------
------------------------------------------------------------
------------------------------------------------------------
------------------------------------------------------------
------------------------------------------------------------
------------------------------------------------------------
----------------aaatggaaattttccaggtgcttactgctatagcattctcatta
tttgcccgtcagaatgttgatatagctgttattgaggctggtttgggaggagcacgggat
gctacaaatgtaattactagttctgagcttgctgcggcagtcataacaacaataggaaag
gagcatttggctgctcttgggggttctttggaaagcatagcactggcaaagtctggaatt
atcaagcatgggtgcccagttcgg---tttgaatggttatttcttcctcacattgaagac
attattcgtg------ctaaagctttctctatgtgctcgccagtaatatcagca------
--tctgattctggaaacaaaagcctcatcaggggatttagcagggtta------atggtg
aaccaagccaatcttgtgatatactgatccaaattgacaaggatgaaccgtcatccattg
agttacatgatgtcc-------------------------------acttgtcaatgc-t
tggacaccaccagcttca--gaatgccctgactgcaacgtgtgctgcattgtgcc-----
------------------------------------------------------------
-----------------------------------------tccgtgatcaaggt-----
------------------------------------------------------------
------------------------------------------------------------
------------------------------------------------------------
------------------------------------------------------------
---------------------------------------------------------
>PAFTOL004633
------gagtacttggacaatcttaaaaattatgagaagtcaggggtacctgaaaatgct
ggcactgatactgatgatgggtttgatatgggccgtatgaggcgcttgatggatcgcctt
ggtaatccacagggaaagtacaaggtggttcacatcgctgggaccaaaggcaaagggtca
actgctgcatacttatccaatattttragagcagccggttattctgttggttgctataca
agccctcatatccgaactatcagggagcggatgtcagtcggaacagaaggtgagccagta
tctgcaaatgagttgtactccctttttcatgggataaagaaaattctgacatatat----
--------------------------------------------tggctaacttatttcg
gctg--------------------------------------------------------
----------------aaatggaaattttccaggtgcttactgctatagcattctcattg
tttgcccatcaaaatgtcgatatagctgttattgaggctggtttgggaggagcacgggat
gctacaaatgtaattactagttctgagcttgctgcrgcagtcataacaacaataggaaag
gagcatttggctgctcttgggggttctttggaaagcatagcactggcaaagtctggaatt
atcaagcatggctgccca------------------------------------------
------------------------------------------------------------
------------------------------------------------------------
-----------------------------------------------------kctattg
agttacatgatgtcc-------------------------------acttgtcaatgc-t
tggacgccaccagcttca--gaatgccctgactgcaacttgtgctgcattgtgcc-----
------------------------------------------------------------
-----------------------------------------tccgtgatcaaggt-----
------------------------------------------------------------
------------------------------------------------------------
------------------------------------------------------------
------------------------------------------------------------
---------------------------------------------------------
>PAFTOL004634
ctggtagagttcttggayaatcttaaaaattatgagaagtcaggggtacctgaaaatgct
ggcactgatactgatgatgggtttgatatgggccgtatgaggcgcttgatggatcgcctt
ggtaatccacaggcaaagtacaaggtggttcacattgctgggaccaaaggcaaagggtca
actkctgcatacttatccaatattttgagagcagccggttattctgttggttgctataca
------------------------------------------------------------
------------------------------------------------------------
------------------------------------------------------------
------------------------------------------------------------
---------------------------ttccaggtgcttactgctatagcattctcatta
tttgcccatcagaatgttgatatagctgttattgaggctggtttgggaggagcacgggat
gctacaaatgtaattactagttctgagcttgctgcggcagtcataacaacmataggaaag
gagcatttggctgctcttgggggttctttggaaagcatagcactggcaaagtctggaatt
atcaagcatgggtgcccagttctg------------------------------------
------------------------------------------------------------
-----------ggcatttgcagttatgtgggtggatttagtagggtta------atggtg
aaccaagccaatcttgtgatatactgatccagattgacaaggatgaaccgtcatccattg
agttacatgatgtcc-------------------------------acttgtcaatgc-t
tggacgccaccagcttca--gaatgccctgactgcaacttgtgctgcattgtgcc-----
------------------------------------------------------------
-----------------------------------------tccgtgatcaaggt-----
------------------------------------------------------------
------------------------------------------------------------
------------------------------------------------------------
------------------------------------------------------------
---------------------------------------------------------
>PAFTOL004635
c-----------------------------------------------------------
------------------------------------------------------------
----------------------aggtggttcacattgctgggaccaaaggmaaagggtca
actgctgcatacttatccaatattttgagagcagyygkttattytgttggttgctataca
------------------------------------------------------------
------------------------------------------------------------
------------------------------------------------------------
------------------------------------------------------------
------------------atggaaattttccaggtgcttactgctatagcattctcatta
tttgcccatcagaatgttgatatagctgttattgaggctggtttgggaggagcacgggat
gctacaaatgtaattactagttctgagcttgctgcagcagtcataacaacaataggaaag
gagcatttggctgctcttgggggttctttggaaagcatagcactggcaaagtctggaatt
atcaagcatgggtgccca------------------------------------------
------------------------------------------------------------
------------------------------------------------------------
------------------------------------------------------------
------------------------------------------------------------
------------------------------------------------------------
------------------------------------------------------------
------------------------------------------------------------
------------------------------------------------------------
------------------------------------------------------------
------------------------------------------------------------
------------------------------------------------------------
---------------------------------------------------------
>PAFTOL004636
ctggtagagtacttggacaatcttaaaaattatgagaagtcaggggtacctgaaaatgct
ggcactgatactgatgatgggtttgatatgggccgtatgaggcgcttgatggatcgcctt
ggtaatccacaggcaaagtacaaggtggttcacatcgctgggaccaaaggcaaagggtca
actgctgcatacttatccaatattttgagagcagctggttattctgttggttgctataca
agccctcatatccgaactatcagggagcggatgtcagttggaacagaaggtgagccagta
tctgcaaatgagttgtactccctttttcataggataaagaaaattcttgaccaggc----
--------------------------------------------agtggctgatgagaat
ggac--------------------------------------------------------
----------------gcttgagtcattttgaggtgcttactgctatagcattctcatta
tttgcccatcagaatgttgatatagctgttattgaggctggtttgggaggagcacgggat
gctacaaatgtagttactagttctgagcttgctgcggcagtcataacaacaataggaaag
gagcatttgtctgctcttgggggttctttggaaagcatagcactggcaaagtctggaatt
atcaagcatgggtgccca------------------------------------------
------------------------------------------------------------
------------------------------------------------------------
-----------------------------------------------------tccattg
agctacatgatgtcc-------------------------------acttgtcaatgc-t
gggacaccaccagcttca--gaacgccctgactgcaacttgtgctgcattgtgcc-----
------------------------------------------------------------
-----------------------------------------tccgtgatcaaggt-----
------------------------------------------------------------
------------------------------------------------------------
------------------------------------------------------------
------------------------------------------------------------
---------------------------------------------------------
>PAFTOL004637
ctggtcgagtacttggacaatcttaaaaattatgagaagtcaggagtacccgaaaatgct
ggcactgatactgatgatgggtttgatatgggccgtatgaggcgcttgatggatcgcctt
ggtaatccacaggcaaagtacaaggtggttcacattgctgggaccaaaggcaaagggtca
actgctgcatacttgtccaatattttgagagcagccggttattctgttggttgctataca
agccctcatatccaaactatcagggagcggatgtcagtgggaacagaaggtgagccagta
tctgcaaatgaattgtactccctttttcataggataaagaaaattcttgaccaggc----
--------------------------------------------agtggctgatgagaat
ggaa--------------------------------------------------------
----------------gcttaagtcattttgaggtgcttactgctatagcgttctcatta
tttgctcatcagaatgtcgatatagctgttattgaggctggtttgggaggagcacgggat
gctacaaatataattactagttctgagcttgctgcggcagtcataacgacgataggaaag
gagcatttggctgctcttgggggttccttggaaagcatagcaatggcaaagtctggaatt
atcaagcatggatgcccagtwatt---ctcggaggtccatttcttcctcacattgaagac
attattcgtg------ctaaagctttgtctatgtgctcgccagtaatatcagca------
--tctgattctggaaacagaagtctcatcaggggatttaggagggtta------atggtg
aaccacgccaatcttgtgatgtactgatccaaattgacaaggatgaaccgtcatccattg
agttacatgatgtcc-------------------------------atttatcaatgc-t
tggacaccaccaacttca--gaacgccctgactgcaacttgtgctgcattgtgcc-----
------------------------------------------------------------
-----------------------------------------tccgtgatcaaggt-----
------------------------------------------------------------
------------------------------------------------------------
------------------------------------------------------------
------------------------------------------------------------
---------------------------------------------------------
>PAFTOL004638
ctggtagagtacttggacaatcttaaaaattatgagaagtcaggggtacctgaaaatgct
ggcactgatactgatgatgggtttgatatgggccgtatgaggcgcttgatggatcgcctt
ggtaatccacaggcaaagtacaaggtggttcacatcgctgggaccaaaggaaaagggtca
actgctgcatacttatccaatattttgagagcagccggttattctgttggttgctataca
agccctcatatccgaactatcagggagcggatgtcagtcggaacagaaggtgcgccagta
tctgcaaatgagttgtactccctttttcatgggataaagaaaattcttgacttatg----
--------------------------------------------catcttgcttacatta
gaaa--------------------------------------------------------
----------------gaatggaaattttccaggtgcttacygctatagcattctcatta
tttgcccatcagaatgttgatatagctgttattgaggctggtttgggaggtgcacgggat
gctacaaatgtaattactagttctgagcttgctgcggcagtcataacaacaataggaaag
gagcatttggctgctcttgggggttccttggaaagcatagcactggcaaagtctggaatt
atcaagcatggttgcccagtwatt---cttggaggtccatttcttcctcacattgaagac
attattcgtg------ctaaagctttctctatgtgctcgcctgtaatatcagca------
--tctgattctggaaacaaaagcctcatcaggggatttagtaggttta------atggtg
aacccagccaatcttgtgatatactgatccaaattgacgaggatgaacagtcagtatgta
atctatgcgaaatacttctaaagcctgtatcagcacatacccaagaatctgccaaagcat
tggcagacaccatctctatggcatgtcaaggttctaaattg-----------gtt-----
------------------------------------------------------------
-----------------------------------------gctgtggttgcaat-----
------------------------------------------------------------
--------------------------------------------ggcaagcgacaaagat
catattggttttgcaagggaactcttatcaggttattct---------------------
------------------------------------------------------------
---------------------------------------------------------
>PAFTOL004639
ctggtagagtacttggacaatcttaaaaattatgagaagttaggggtacctgaaaatgct
ggcactgatactgatgatgggtttgatatgggccgtatgaggcgcttgatgcatcgcctt
ggtaatccacaggcaaagtacaaggtggttcacatcgctgggaccaaaggcaaagggtca
actgctgcatacttatccaatattttgagagcagccggttattctgttggttgctataca
------------------------------------------------------------
------------------------------------------------------------
------------------------------------------------------------
------------------------------------------------------------
---------------------------ttccaggtgcttactgctatagcattctcatta
tttgcccgtcagaatgttgatatagctgttattgaggctggtttgggaggagcacgggat
gctacaaatgtaattactagttctgagcttgctgcggcagtcataacaacaataggaaag
gagcatttggctgctcttgggggttctttggaaagcatagcactggcaaagtctggaatt
atcaagcatgggtgcccagtatgt------------------------------------
------------------------------------------------------------
------------------------------------------------------------
--------------------------ttgcaaattgacaaggatgaaccgtcatccattg
agttacatgatgtcc-------------------------------acttgtcaatgc-t
tggacaccaccagcttca--gaatgccctgactgcaacttgtgctgcattgtgcc-----
------------------------------------------------------------
-----------------------------------------tccgtgatcaaggt-----
------------------------------------------------------------
------------------------------------------------------------
------------------------------------------------------------
------------------------------------------------------------
---------------------------------------------------------
>PAFTOL004640
ctggtagagtacttggacaatcttaaaaattatgagaagttaggggtacctgaaaatgct
ggcactgatactgatgatgggtttgatatgggccgtatgaggcrcttgatgtatcacctt
ggtaacccacaggcaaggtacaaggtggttcacatcgctgggaccaaaggcaaagggtca
actgctgcatacttatccaatattttgagagcagccggttattctgttggttgctataca
agccctcatatccgaactatcagggagcggatgtcagtcgggacagaaggtgagccagta
tctgcaaatgagttgtactctctttttcatgggataaagaaaattcttgacaaggc----
--------------------------------------------agtggctgaactttcg
gctg--------------------------------------------------------
----------------aaatggaaattttccaggtgcttacggctatagcattctcatta
tttgcccgtcagaatgttgatatagctgttattgaggctggtttgggaggagcacgggat
gctacaaatgtaattactagttctgagcttgctgcggcggtcataacaacaataggaaag
gagcatttggctgctcttgggggttctttggaaagcatagcactggcaaagtctggaatt
atcaaacatgggtgcccagtaatt---ctcggaggtccatttcttcctcacattgaagac
attattcgtg------ctaaagctttctctatgtgctcaccagtaatatcagca------
--tctgattctggaaacaaaagcctcatcaggggatttagcaggttta------atggtg
aaccaagccaatcttgtgatatactgatccaaattgacaaggatgaaccgtcatccattg
agttacatgatgtcc-------------------------------acttgtcaatgc-t
tggacaccaccagcttca--gaacgccctgactgcaacttgtgctgcattgtgcc-----
------------------------------------------------------------
-----------------------------------------tccgtgatcaaggt-----
------------------------------------------------------------
------------------------------------------------------------
------------------------------------------------------------
------------------------------------------------------------
---------------------------------------------------------
>PAFTOL004642
ctggtagagtacttggrcaatcttaaaaattatgagaagtcaggggtacctgaaaatgcc
ggcactgatactgatgatgggtttgatatgggccgtatgaggcgcttgatggatcgcctt
ggtaatccacaggcaaagtacaaggtggttcacatcgctgggaccaaaggaaaagggtca
actgctgcatacttatccaatattttgagagcagccggttattctgttggttgctataca
agccctcatatccgaactatcagggagcggatgtcagtcggaacagaaggtgcgccagta
tctgcaaatgagttgtactccctttttcatgggataaagaaatatcacaacctatt----
--------------------------------------------atgctaacttatttcg
gctg--------------------------------------------------------
----------------gaatggaaattttccaggtgcttactgctatagcattctcatta
tttgcccatcagaatgttgatatagctgttattsaggctggtttgggaggagcacgggat
gctacaaatgtaattactagttctgagcttgctgcggcagtcataacaacaataggaaag
gagcatttggctgctcttgggggttccttggaaagcatagcactggcaaagtctggaatt
atcaagcatgggtgccca------------------------------------------
------------------------------------------------------------
------------------------------------------------------------
-----------------------------------------------------tccattg
agttatatgatgtcc-------------------------------acttgtcaatgc-t
tggacgccaccagcttca--gaacgccctgactgcaacttgtgctgcattgtgcc-----
------------------------------------------------------------
-----------------------------------------tccgtgatcaaggt-----
------------------------------------------------------------
------------------------------------------------------------
------------------------------------------------------------
------------------------------------------------------------
---------------------------------------------------------
>PAFTOL004644
ctggtagagtacttggacaatcttaaaaattatgagaagtcaggcgtacctgaaaatgct
ggcactgatactgatgatgggtttgatatgggccgtatgaggcgcttgatggattgcctt
ggtaatccacaggcaaagtataaggtccttatttcagctg--------------------
------------------------------------------------------------
------------------------------------------------------------
------------------------------------------------------------
------------------------------------------------------------
------------------------------------------------------------
----------------aaatggaaattttccaggtgcttactgctatagcattctcatta
cttgcgcatcagaatgttgatatagctgttattgaggctggtttgggaggagcacgggat
gctacaaatgtaattactagttctgagcttgctgcggcagtcataacaacaataggaaag
gagcatttggctkctcttgggggttctttggaaagcatagcactggcaaagtctggaatt
atcaagcatgggtgcccagtaatc---ctcggaggtccatttcttcctcacattgaagac
attattcgtg------ctaaagctttctctatgtgctcgccagtaatatcagca------
--tmtgattctggaaacaaaagcytcatcaggggatttagtagggtta------atggtg
aaccaagccaatcttgtgatatactgatccaaattgacaaggatgaaccgtcatccattg
agttacatgatgtcc-------------------------------acttgtcaatgc-t
tggacaccaccagcttca--gaacgccgtgactgcaacttgtgctgcattgtgcc-----
------------------------------------------------------------
-----------------------------------------tccgtgatcaaggt-----
------------------------------------------------------------
------------------------------------------------------------
------------------------------------------------------------
------------------------------------------------------------
---------------------------------------------------------
>PAFTOL004646
ctggtggagtacttggacaatcttaaaaattatgagaagtcaggggtacctgaaaatgct
ggcactgatactgatgatgggtttgatatgggccgtatgaggcgcttgattgatcgcctt
ggtaatccacaggcaaagtacaaggtggttcacatcgctgggaccaaaggcaaagggtca
actgctgcatacttatccaatattttgagagcagccggttattctgttggttgctataca
agccctcatatccgaactatcagggagcggatgtcagtcggaacagatggtgcgccagtg
tctgcaaatgagttgtactccctttttcacgggataaagaaaattcttgacaaggc----
--------------------------------------------agtggctgatgagaat
ggat--------------------------------------------------------
----------------gcttgagtcattttgaggtgcttacggctatagcattctcatta
tttgcccatcagaatgttgatatagctgttatcgaggctggtttgggaggagcacgggat
gctacaaatgtaattactagctctgagcttgctgcagcagtcataacaacaataggaaag
gagcatttggctgctcttggcggttctttggaaagcatagcactggcaaagtctggaatt
atcaagcatgggtgccca------------------------------------------
------------------------------------------------------------
------------------------------------------------------------
------------------------------------------------------------
------------------------------------------------------------
------------------------------------------------------------
------------------------------------------------------------
------------------------------------------------------------
------------------------------------------------------------
------------------------------------------------------------
------------------------------------------------------------
------------------------------------------------------------
---------------------------------------------------------
>PAFTOL004647
ctggtagagtacttggacaatcttaaaaattacgagaagtcaggagtacctgaaaatgct
ggcactgatactgatgatgggtttgatatgggccgtatgaggcgcttgatggattgcctt
ggtaatccacaggcaaagtacaaggtggttcacatcgctgggaccaaaggcaaagggtca
actgctgcatacttatccaatattttgagagcagctggttattctgttggttgctataca
agccctcatatccgaactatcagggagcggatgtcagtcggaacagaaggtgagccagta
tctgcaaatgagttgtactccctttttcataggataaagaaaattcttgaccaggc----
--------------------------------------------agtggctgatgagaat
ggac--------------------------------------------------------
----------------gcttgagtcattttgaggtgcttacggctatagcattctcatta
tttgccgatcagaatgttgatatagctgttatcgaggctggtttgggaggagcacgggat
gctacaaatgtaattactagttctgagcttgctgcggcagtcataacaacaataggaaag
gagcatttggctgctctcgggggttctttggaaagcatagcactggcgaagtctggaatt
atcaagcatgggtgccca------------------------------------------
------------------------------------------------------------
------------------------------------------------------------
-----------------------------------------------------tccattg
agctacatgatgtcc-------------------------------acttgtcaatgc-t
tggacaccaccagcttca--gaacgccctgactgcaacttgtgctgcattgtgcc-----
------------------------------------------------------------
-----------------------------------------tccgtgatcaaggt-----
------------------------------------------------------------
------------------------------------------------------------
------------------------------------------------------------
------------------------------------------------------------
---------------------------------------------------------
>PAFTOL004648
ctggtagagtacttggacaatcttaaaaattatgagaagttaggggtacctgaaaatgct
ggcactgatactgatgatgggtttgatatgggccgtatgaggcgcttgatgtatcgcctt
ggtaatccacaggcaaagtacaaggttcttatttcggctg--------------------
------------------------------------------------------------
------------------------------------------------------------
------------------------------------------------------------
------------------------------------------------------------
------------------------------------------------------------
----------------aaatggaaattttccaggtgcttactgctatagcattctcatta
tttgcccgtcagaatgttgatatagctgttattgaggctggtttgggaggagcacgggat
gctacaaatgtaattactagttctgagcttgctgcrgcagtyataacaacaataggaaag
gagcatttggctgctcttgggggttctttggaaagcatagcactggcaaagtctggaatt
atcaagcatgggtgccca------------------------------------------
------------------------------------------------------------
------------------------------------------------------------
-----------------------------------------------------tccgttg
agttacatgatgtcc-------------------------------acttgtcaatgc-t
tggacaccaccagcttca--gaatgccctgactgcaacttgtgctgcgttgtgcc-----
------------------------------------------------------------
-----------------------------------------tccgtgatcaaggt-----
------------------------------------------------------------
------------------------------------------------------------
------------------------------------------------------------
------------------------------------------------------------
---------------------------------------------------------
>PAFTOL004649
ctggtagagtacttggacaatcttaaaaattatgagaagtcaggagtacctgaaaatgct
ggcactgatactgatgatgggtttgatatgggccgtatgaggcgcttgatggatcgcctt
ggtaatccacaggcaaagtacaaggtggttcacatcgctgggacgaaaggcaaagggtca
actgctgcatacttatccaatattttgagagcagccggttattctgttggttgctataca
agccctcatatccgaactatcagggagcggatgtcagtcggaacagaaggtgagccagta
tctgcaaatgagttgtactccctttttcacaggataaagaaaattcttgaccaggc----
--------------------------------------------agtggctgatgagaat
ggac--------------------------------------------------------
----------------gcttgagtcattttsaggtgcttactgctatagcattctcatta
tttgcccatcagaatgttgatatagctgttattgaggctggtttgggaggagcacgggat
gctacaaatgtaattactagttctgagcttgctgcggcagtcataacaacaataggaaag
gagcatttggctgctcttgggggttctttggaaagcatagcactggcaaagtctggaatt
atcaagcatgggtgccca------------------------------------------
------------------------------------------------------------
------------------------------------------------------------
-----------------------------------------------------tccattg
agctacatgatgtcc-------------------------------acttgtcaatgc-t
tggacaccaccagcttcg--gaacgsyctgactgcaacttgtgctgcattgtgcc-----
------------------------------------------------------------
-----------------------------------------tccgtgatcaaggtgaagt
tt--tgtctatgatgtcagcccatacccaagaatctgccaaagcattggcagacactatc
tctatggcatgtcaaggttctaaattggttgctgtggttgcaatggcaagcgacaaagat
catattggttttgcaagggaacttttatca------------------------------
------------------------------------------------------------
---------------------------------------------------------
>PAFTOL004652
ctggtagagtacttggacaatcttaaaaattatgagaagtcaggggtacctgaaaatgct
ggcactgacactgatgatgggtttgatatgggccgtatgaggcgcttgatggatcgcctt
ggtaatccacaggcaaagtacaaggtggttcacatcgctgggaccaaaggaaaagggtca
actgctgcatacttatccaatattttgagagcagccggttattctgttggttgctataca
agccctcatatccgaactatcagggagcggatgtcagtcggaacagaaggtgcgccagta
tctgcaaatgagttgtactccctttttcatgggataaagaaaattcttgacaaggc----
--------------------------------------------agtggctgatgagaac
ggat--------------------------------------------------------
----------------gcttgagtcattttgaggtgcttactgctatagcattctcatta
tttgcccatcggaatgttgatatagctgttattgaggctggtttgggaggtgcacgggat
gctacaaatgtaattactagttctgagcttgctgcggcagtcataacaacaataggaaag
gagcatttggctgctcttgggggttccttggaaagcatagcactggcaaagtctggaatt
atcaagcatggttgcccagtaatt---cttggaggtccatttcttcctcacattgaagac
attattcgtg------ctaaagctttctctatgtgctcgcctgtaatatcagca------
--tctgattctggaaacaaaagtctcatcaggggatttagtaggttta------atggtg
aacccagccaatcttgtgatatactgatccaaattgacgaggatgaacagtcatccattg
agttatatgatgtcc-------------------------------acttgtcaatgc-t
tggacgccaccagcttca--gaacgccctgactgcaacttgtgctgcattgtgcc-----
------------------------------------------------------------
-----------------------------------------tccgtgatcaaggt-----
------------------------------------------------------------
------------------------------------------------------------
------------------------------------------------------------
------------------------------------------------------------
---------------------------------------------------------
>PAFTOL004653
ctggtagagtacttggacaatcttaaaaattatgagaagtcaggcgtacctgaaaatgct
ggcactgatactgatgatgggtttgatatgggccgtatgaggcgcttgatggatcgcctt
ggtaatccacaggcaaagtacaaggtggttcacatcgctgggaccaaaggcaaaggctca
actgctgcatacttatccaatattttgagagcagccggttattctgttggttgctataca
agtcctcatatccgaactatcagggagcggatgtcagttggaacagaaggtgcgccagta
tctgcaaatgagttgt--------------------------------------------
------------------------------------------------------------
------------------------------------------------------------
----------------acatggaaattttccaggtgcttactgctatagcattctcatta
tttgcccatcagaatgttgatatagctgttattgaggctggtctgggaggagcacgggat
gctacaaatgtaattactagttctgagcttgctgcagcagtcataacaacaataggaaag
gagcatttggctgctcttggaggttctttggaaagcatagcactggcaaagtctggaatt
atcaagcatgggtgccca------------------------------------------
------------------------------------------------------------
------------------------------------------------------------
-----------------------------------------------------tccattg
agttatatgatgtcc-------------------------------acttgtcaatgc-t
tggacgccaccagcttca--gaatgcgctgactgcaacttgtgctgcattgtgcc-----
------------------------------------------------------------
-----------------------------------------tccgtgatcaaggt-----
------------------------------------------------------------
------------------------------------------------------------
------------------------------------------------------------
------------------------------------------------------------
---------------------------------------------------------
>PAFTOL004654
ctggtagagtacttggacaatcttaaaaattatgagaagtcaggagtacctgaaaatgct
ggcactgatactgrtgatgggtttgatatgggccgtatgaggcgcttgatggatcgcctt
ggtaatccacagacaaagtacaaggtggttcacatcgctgggaccaaaggaaaagggtca
actgctgcatacttatccaatattttgagagcagctggttattctgttggttgctatacg
agccctcatatccgaactatcagggagcggatgtcagttggaacagaaggtgagccagac
actggctattttctgcttcatgtatcctatgtttaccctactgatcacaacctatt----
--------------------------------------------gtcgtaacttatttcg
gctg--------------------------------------------------------
----------------aaatggaaattttccaggtgctcactgctatagcattctcatta
tttgcccatcagaatgttgatatagctgttattgaggctggtttgggaggagcacgggat
gctacaaatgtasttactagttctgagcttgctgcggcagtcataacaacaataggaaag
gagcatttggctgctcttgggggttctttggaaagcatagcactggcaaagtctggaatt
atcaagcatgggtgcccaa-----------------------------------------
------------------------------------------------------------
------------------------------ggggatttagcagggtta------atggtg
aaccaagccaatcttgtgacatactgatccaaattgacaaggatgaaccgtcatccattg
agttacatgatgtcc-------------------------------acttgtcaatgc-t
tggacaccaccagcttca--gaacgccctgactgcaacttgtgctgcattggtcc-----
------------------------------------------------------------
-----------------------------------------tccgtgatcaaggt-----
------------------------------------------------------------
------------------------------------------------------------
------------------------------------------------------------
------------------------------------------------------------
---------------------------------------------------------
>PAFTOL004657
ttggtagagtacttggacaatcttaaaaattatgagaagtcaggagtacctgaaaatgct
ggcacggatactgatgatgggtttgatttgggccgtatgaggcgcttgstggatcgcctt
ggtaatccacaggcaaagtacaaggtggttcacatcgctgggaccaaaggcaaagggtca
actgctgcatacttgtccaatattttgagagcagctggttattctgttggttgctataca
agccctcatatccgaactatcagggagcggatgtcagtggggacagaaggtgagccagta
tctgcaaatgatctgtacttcctttttcataggataaagaaaattcttgaccaggc----
--------------------------------------------agtggcggatgagaat
ggac--------------------------------------------------------
----------------gcttaagtcattttgaggtgcttactgccatagcattctcattr
tttgcccatcagaatgttgatatagctgttattgaggctggtttgggaggagsacgggat
gctacgaacataattactagttctgagcttgctgcrgcagtcataacgaccataggaaag
gagcatttggctgctcttgggggttckttggaaagcatagcactcgccaagtctggaatt
atcaagcgtggatgccca------------------------------------------
------------------------------------------------------------
------------------------------------------------------------
------------------------------------------------------------
------------------------------------------------------------
------------------------------------------------------------
------------------------------------------------------------
------------------------------------------------------------
------------------------------------------------------------
------------------------------------------------------------
------------------------------------------------------------
------------------------------------------------------------
---------------------------------------------------------
>PAFTOL004658
ctggtagagtacttggacaatcttaaaaattatgagaagtcaggagtacctgaaaatgct
ggcactgatactgatgatgggtttgatatgggccgtatgaggcgcttgatggatcgcctt
ggtaatccacaggcaaagtayaaggttcttatttcggctg--------------------
------------------------------------------------------------
------------------------------------------------------------
------------------------------------------------------------
------------------------------------------------------------
------------------------------------------------------------
----------------aaatggaaaatttccaggttcttactgctatagcattctcatta
tttgcccatcagaatgtcgatatagctgttattgaggctggtttgggaggagcacgggat
gctacaaatgtaattactagttctgagcttgctgctgcagtcataacaacaataggaaag
gagcatttggctgctcttgggggttctttggaaagcatagcactggcaaagtctggaatt
atcaagcatgggtgccca------------------------------------------
------------------------------------------------------------
------------------------------------------------------------
-----------------------------------------------------tccattg
agctacatgatgtcc-------------------------------acttgtcaatgc-t
tggacaccaccagcttca--gaacgccctgactgcaacttgtgctgcattgtgcc-----
------------------------------------------------------------
-----------------------------------------tccgcgatcaaggtgaagt
tt--ttcattttagttctgcccatacccaagaatctgccaaagcattggcagacactatc
tctatggcatgtcaaggttctaaattggttgctgtggttgcaatggcaagtgacaaagat
catattggttttgcaagggaactcttatca------------------------------
------------------------------------------------------------
---------------------------------------------------------
>PAFTOL004660
ctggtagagtacttggacaatcttaaaaattatgagaagtcaggagtacctgaaaatgct
ggcactgatactgatgatgggtttgatatgggccgtatgaggcgcttgatggatcgcctt
ggtaatccacaggcaaagtacaaggttcttatttcggctc--------------------
------------------------------------------------------------
------------------------------------------------------------
------------------------------------------------------------
------------------------------------------------------------
------------------------------------------------------------
----------------aaatggaaaatttccaggttcttactgctatagcattctcatta
tttgcccatcagaatgtcgatatagctgttattgaggctggtttgggaggagcacgggat
gctacaaatgtaattactagttctgagcttgctgcggcagtcataacaacaataggaaag
gagcatttggctgctcttgggggttctttggaaagcatagcactggcaaagtctggaatt
atcaagcatgggtgccca------------------------------------------
------------------------------------------------------------
------------------------------------------------------------
-----------------------------------------------------tccattg
agctacatgatgtcc-------------------------------acttgtcaatgc-t
tggacaccaccagcttca--gaacgccctgactgcaacttgtgctgcattgtgcc-----
------------------------------------------------------------
-----------------------------------------tccgtgatcaaggt-----
------------------------------------------------------------
------------------------------------------------------------
------------------------------------------------------------
------------------------------------------------------------
---------------------------------------------------------
>PAFTOL004661
ttggtagagtacttggacaatcttaaaaattatgagaagtcaggagtacctgaaaatgct
ggcacggatacygatgatgggtttgatttgggccgtatgaggcgcttggtggatcgcctt
ggtaatccacaggcaaagtacaaggtggttcacatcgctgggaccaaaggcaaagggtca
actgctgcatacttgtccaatattttgagagcagctggttattctgttggttgctataca
agccctcatatccgaactatcagggagcggatgtcagtggggacagaaggtgagccagta
tctgcaaatgatctgtacttcctttttcataggataaagaaaattcttgaccaggc----
--------------------------------------------agttgcggatgagaat
ggac--------------------------------------------------------
----------------gcttaagtcattttgaggtgcttactgccgtagcattctcatta
tttgcccatcagaatgttgatatagctgttattgaggctggtttgggaggagcacgggat
gctacgaacataattactagttctgagcttgctgcagcagtcataacgaccataggaaag
gagcatttggctgctcttgggggttctttggaaagcatagcactcgccaagtctggaatt
atcaagcgtggatgccca------------------------------------------
------------------------------------------------------------
------------------------------------------------------------
------------------------------------------------------------
------------------------------------------------------------
------------------------------------------------------------
------------------------------------------------------------
------------------------------------------------------------
------------------------------------------------------------
------------------------------------------------------------
------------------------------------------------------------
------------------------------------------------------------
---------------------------------------------------------
>PAFTOL004662
ctggtagagtacttggacaatcttaaaaattatgagaagtcaggagtacctgaaaatgct
ggcactgatactgatgatgggtttgatatgggccgtatgaggcgcttgatggatcgcctt
ggtaatccacaggcaaaktacaaggtggttcacattgctgggaccaaaggcaaagggtca
accgctgcatacttatccaatattttgagagcagctggttattctgttggttgctataca
------------------------------------------------------------
------------------------------------------------------------
------------------------------------------------------------
------------------------------------------------------------
------------------tttgcaattttccaggtgctcactgctatagcattctcatta
tttgcccatcagaatgttgatatagctgttattgaggctggtttgggaggagcacgggat
gctacaaaygtaattrctagtyctgagcttgctgcggcagtcataacaacaataggaaag
gagcatttggctgctcttgggggttctttggaaagyatagcactggcaaagtctggaatt
atcaarcatggktgccca------------------------------------------
------------------------------------------------------------
------------------------------------------------------------
-----------------------------------------------------tccattg
agttacgcgatgtcc-------------------------------gcttgtcaatgc-t
tggacaccaccagcttca--gaatgcgctgactgcaacttgtgctgcattgtgcc-----
------------------------------------------------------------
-----------------------------------------tccgtgatcaaggt-----
------------------------------------------------------------
------------------------------------------------------------
------------------------------------------------------------
------------------------------------------------------------
---------------------------------------------------------
>PAFTOL004664
ctggtrgagtacttggacaatcttaaaaattatgagaagtcaggggtacctgaaaatgct
ggcactgatactgatgatgggtttgatatgggccgtatgaggcgcttgatggrtcgcctt
ggtaatccacaggcaaagtacaagg-----------------------------------
------------------------------------------------------------
------------------------------------------------------------
------------------------------------------------------------
------------------------------------------------------------
------------------------------------------------------------
-------------------------ttttccaggtgcttacggctatagcattctcatta
tttgcccatcagaatgttgatatagctgttatcgaggctggtttgggaggagcacgggat
gctacaaatgtaattactagctctgagcttgctgcagcagycataacaacaataggaaag
gagcatttggctgctcttggcggttctttggaaagcatagcactggcaaagtctggaatt
atcaagcatgggtgccca------------------------------------------
------------------------------------------------------------
------------------------------------------------------------
------------------------------------------------------------
------------------------------------------------------------
------------------------------------------------------------
------------------------------------------------------------
------------------------------------------------------------
------------------------------------------------------------
------------------------------------------------------------
------------------------------------------------------------
------------------------------------------------------------
---------------------------------------------------------
>PAFTOL004665
ctggtagagtacttggacaatcttaaaaattatgagaagttaggggtacctgaaaatgct
ggcactgatactgatgatgggtttgatatgggccgtatgaggcgcttgatgtatcgcctt
ggtaatccacaggcaaagtacaaggtggttcacatcgctgggaccaaaggcaaagggtca
actgctgcatacttatccaatattttgagagcagccggttattctgttggttgctataca
t-----------------------------------------------------------
------------------------------------------------------------
-------------------------------------------------cacttatttct
gctg--------------------------------------------------------
----------------aaatggaaattttccaggtgcttactgctatagcattctcatta
tttgcccgtcagaatgttgatatagctgttattgaggctggtttgggaggagcacgggat
gctacaaatgtaattactagttctgagcttgctgcggcagtcataacaacaataggaaag
gagcatttggctgctcttgggggttctttggaaagcatagcactggcaaagtctggaatt
atcaagcatgggtgcccagtaatt---ctcggaggtccatttcttcctcacattgaagac
attattcgtg------ctaaagctttctctatgtgctcgccagtaatatcagca------
--tctgattctggaaacaaaagccttatcaggggattcagcaggatta------atggtg
aaccaagccaatcttgtgatatactgatccaaattgacaaggatgaaccgtcatccgttg
agttacatgatgtcc-------------------------------acttgtcaatgc-t
tggacaccaccagcttca--gaatgccctgactgcaacttgtgctgcattgtgcc-----
------------------------------------------------------------
-----------------------------------------tccgtgatcaaggt-----
------------------------------------------------------------
------------------------------------------------------------
------------------------------------------------------------
------------------------------------------------------------
---------------------------------------------------------
>PAFTOL004666
ctggtagagtacttggacaatcttaaaaattatgagaagtcgggggtacctgaaaatgct
ggcactgatactgatgatgggtttgatatgggccgtatgaggcgcttgatggatcgcctt
ggtaatccacaggcaaagtataaggtggttcacatcgctgggaccaaaggcaaagggtca
actgctgcatacttatccaatattttgagagcagccggttattctgttggttgctataca
agccctcacatccgaactatcagggaga--------------------------------
------------------------------------------------------------
------------------------------------------------------------
------------------------------------------------------------
----------------aattggttattttccaggtgcttacggctatagcattctcattg
tttgcccatcagaatgttgatatagctgttatcgaggctggtttgggaggagcacgcgat
gctacaaatgtaattactagttctgagcttgctgcggcagtcataacaacaataggaaag
gagcatttggctgctcttgggggttctttggaaagcatagcactggcaaagtcaggaatt
atcaagcatgggtgcccagtt---------------------------------------
------------------------------------------------------------
------------------------------------------------------------
------------------------------------------------------------
------------------------------------------------------------
------------------------------------------------------------
------------------------------------------------------------
------------------------------------------------------------
------------------------------------------------------------
------------------------------------------------------------
------------------------------------------------------------
------------------------------------------------------------
---------------------------------------------------------
>PAFTOL004667
ctggtagagtacttggacaatcttaaaaattatgagaagtcaggggtacctgaaaatgct
ggcactgatactgatgatgggtttgatatgggccgtatgaggcgcttgatggatcgcctk
ggtaatccacaggcaaagtacaagg-----------------------------------
------------------------------------------------------------
------------------------------------------------------------
------------------------------------------------------------
------------------------------------------------------------
------------------------------------------------------------
-------------------------ttttccaggtgcttacggctatagcattctcaytg
tttgcccatcagaatgttgatatagctgttatcgaggctggtttgggaggagcacgcgat
gctacaaatgtaattactagttctgagcttgctgcggcagtcataacaacaataggaaag
gagcatttggctgctcttgggggttctttggaaagcatagcactggcaaagtcaggaatt
atcaagcatgggtgcccagtt---------------------------------------
------------------------------------------------------------
------------------------------------------------------------
------------------------------------------------------------
------------------------------------------------------------
------------------------------------------------------------
------------------------------------------------------------
------------------------------------------------------------
------------------------------------------------------------
------------------------------------------------------------
------------------------------------------------------------
------------------------------------------------------------
---------------------------------------------------------
>PAFTOL004668
ctggtagagtacttggacaatcttaaaaattatgagaagtcaggggtacctgaaaatgct
ggcactgatactgatgaygggtttgatatgggccgtatgaggcgcttgatggatcgcctt
ggtaatccacaggcaaagtacaaggttcttatttcggctg--------------------
------------------------------------------------------------
------------------------------------------------------------
------------------------------------------------------------
------------------------------------------------------------
------------------------------------------------------------
----------------aaatggaaattttccaggtgcttactgctatagcattctcatta
tttgcccatcagaatgttgatatagctgttattgaggctggtttgggaggagcacgggay
gctacaaatgtaattacyagttctgagcttgctgcagcagtcataacaacaataggaaag
gagcatttggctgctcttgggggttctttggaaagcatagcaytggcaaagtctggaatt
atcaagcatgggtgccca------------------------------------------
------------------------------------------------------------
------------------------------------------------------------
------------------------------------------------------------
------------------------------------------------------------
------------------------------------------------------------
------------------------------------------------------------
------------------------------------------------------------
------------------------------------------------------------
------------------------------------------------------------
------------------------------------------------------------
------------------------------------------------------------
---------------------------------------------------------
>PAFTOL005024
ctggtagagtacttggacaatcttaaaaattatgagaagtcaggggtacctgaaaatgct
ggcactgatactgatgatgggtttgatatgggccgtatgaggcgcttgatggatcgcctt
ggtaatccacaggcaaagtacaaggttcttatttcggctg--------------------
------------------------------------------------------------
------------------------------------------------------------
------------------------------------------------------------
------------------------------------------------------------
------------------------------------------------------------
----------------aaatggaaattttccaggtgcttactgctatagcattctcatta
tttgcccatcagaatgttgatatagctgttattsaggctggtttgggaggagcacgggac
gctacaaatgtaattactagttctgagcttgctgcagcagtcataacaacaataggaaag
gagcatttggctgctcttgggggttctttggaaagcatagcattggcaaagtctggaatt
atcaagcatgggtgccca------------------------------------------
------------------------------------------------------------
------------------------------------------------------------
------------------------------------------------------------
------------------------------------------------------------
------------------------------------------------------------
------------------------------------------------------------
------------------------------------------------------------
------------------------------------------------------------
------------------------------------------------------------
------------------------------------------------------------
------------------------------------------------------------
---------------------------------------------------------
>PAFTOL005025
ctggtagagtacttggacaatcttaaaaattatgagaagttaggggtacctgaaaatgct
ggcactgatactgatgatgggtttgatatgggccgtatgaggcgcttgatgtatcgcctt
ggtaatccacaggmaaagtacaaggttcttatttcggctg--------------------
------------------------------------------------------------
------------------------------------------------------------
------------------------------------------------------------
------------------------------------------------------------
------------------------------------------------------------
----------------aaatggaaattttccaggtgcttactgcgatagcattctcatta
tttgcccgtcagaatgttgatatagctgttattsaggctggtttgggaggagcacgggat
gctacaaatgtaattactagttctgagcttgctgccgcagtcataacaacaataggaaag
gagcatttggctgctcttgggggttctttggaaagcatagcactggcaaagtctggaatt
atcaagcatgggtgccca------------------------------------------
------------------------------------------------------------
------------------------------------------------------------
-----------------------------------------------------kccattg
agttacatgatgtcc-------------------------------acttgtcaatgc-t
tggacaccaccagcttca--gaacgccctgactgcaacttgtactgcattgtgcc-----
------------------------------------------------------------
-----------------------------------------tccgtgatcaaggt-----
------------------------------------------------------------
------------------------------------------------------------
------------------------------------------------------------
------------------------------------------------------------
---------------------------------------------------------
>PAFTOL005026
ctggtrgagtacttggacaatcttaaaaattatgagaagtyaggggtacctgaaaatgct
ggcactgatactgatgatgggtttgatatgggccgtatgaggcgcttgatgkatcgcctt
ggtaatccacaggcaaagtacaaggttcttatttcggctg--------------------
------------------------------------------------------------
------------------------------------------------------------
------------------------------------------------------------
------------------------------------------------------------
------------------------------------------------------------
----------------aaayggaaattttccaggtgcttactgctatagcattctcattg
tttgcccgtcagaatgttgatatagctgttattgaggctggtttgggaggagcacgggat
gctacaaatgtaattactagttctgagcttgctgccgcagtcataacaacaataggaaag
gagcatttggctgctcttgggggttctttggaaagcgtagcactggcaaagtctggaatt
atcaagcatgggtgcccagtaatt---ctcggaggtccatttcttcctcacattgaagac
attattcgtg------ctaaagctttctctatgtgctcgccagtaatatcagca------
--tctgattctggaaacaaaagcctcatcaggggatttagcagggtta------atggtg
aaccaagccaatcttgtgatatactgatccaaattgacaaggatgaaccgtcatccattg
agttacatgatgtcc-------------------------------acttgtcaatgc-t
tggacaccaccagcttca--gaacgccctgactgcaacttgtgctgcattgtgcc-----
------------------------------------------------------------
-----------------------------------------tccgtgatcaaggt-----
------------------------------------------------------------
------------------------------------------------------------
------------------------------------------------------------
------------------------------------------------------------
---------------------------------------------------------
>PAFTOL005035
ctggtggagtacttggacaatcttaaaaattatgagaagtcaggggtacctgaaaatgct
ggcactgatactgatgatgggtttgatatgggccgtatgaggcgcttgatggatcgcctt
ggtaatccacaggcaaagtacaaggtggttcacatcgctgggaccaaaggaaaagggtca
actgctgcatacttatccaatattttgagagcagccggttattctgttggttgctataca
------------------------------------------------------------
------------------------------------------------------------
------------------------------------------------------------
------------------------------------------------------------
---------------------------ttccaggtgcttacggctatagcattctcatta
tttgcccgtcagaatgttgatatagctgttatcgaggctggtttgggrggarcacgggat
gctacaaatgtaatwactagytctgagcttgctgcrgcagtcataacaacaataggaaag
gagcatttggctgctcttggcggttctttggaaagcatagcactggcaaagtctggaatt
atcaagcatgggtgccca------------------------------------------
------------------------------------------------------------
------------------------------------------------------------
------------------------------------------------------------
------------------------------------------------------------
------------------------------------------------------------
------------------------------------------------------------
------------------------------------------------------------
------------------------------------------------------------
------------------------------------------------------------
------------------------------------------------------------
------------------------------------------------------------
---------------------------------------------------------
>PAFTOL005042
ctggtagagtacttggacaatcttaaaaattatgagaagtyaggggtacctgaaaatgct
ggcactgatactgatgatgggtttgatatgggccgtatgaggcgcttgatgkatcgcctt
ggtaatccacaggcaaagtacaaggtggttcacattgctgggaccaaaggcaaagggtca
actgctgcatacttatccaatattttgagagcagccggctattctgttggttgctataca
agccctcatatccgaactatcagggagcggatgacagtcggaacagaaggtgagccagta
tctgcaaatgagttgtactcccttcttatttcggctgaaatggaaattttccaggtgctt
actgctatggcattctcattatttgcccgtcagaatgttgatgtagctgttattgaggct
ggtttgggaggagcacgggatgctacaaatgtaattactagttctgagcttgctgcggca
gtcataacaacaataggaaaggagcatttccaggtgcttactgctatagcattctcatta
tttgcccatcagaatgttgatatagctgttattgaggctggtttgggaggwgcacgggat
gctacaaatgtaattactagttctgagcttgctgcggcagtcataacaacaataggaaag
gagcatttggctgctcttgggggttcyttggaaagcatagcactggcaaagtctggaatt
atcaagcatggktgcccagtaatt---cttggaggtccatttcttcctcacattgaagac
attattcgtg------ctaaagctttctctatgtgctcgcctgtaatatcagca------
--tctgattctggaaacaaaagcctcatcaggggatttagtaggttta------atggtg
aacccagccaatcttgtgatatactgatccaaattgacaagggtgaaccatcatccattg
agttacatgatgtcc-------------------------------acttgtcaatgc-t
tggacaccaccagcttca--gaatgccctgactgcaacttgtgctgcattgtgcc-----
------------------------------------------------------------
-----------------------------------------tccgtgatcaaggt-----
------------------------------------------------------------
------------------------------------------------------------
------------------------------------------------------------
------------------------------------------------------------
---------------------------------------------------------
>PAFTOL005043
ctggtagagtacttggacaatcttaaaaattatgagaagtcaggggtacctgaaaatgct
ggcactgatactgatgatgggtttgatatgggccgtatgaggcgcttgatggatcgcctt
ggtaatccacaggcaaagtacaaggtggttcacatcgctgggaccaaaggaaaagggtca
actgctgcatacttatccaatattttgagagcagccggytattctgttggttgctacaca
agccctcatatccgaactatcagggagcggatgtcagtcggaacagaaggtgcgccagta
tctgcaaatgagttgtactccctttttcatgggataaagaaaattcttgacaaggc----
--------------------------------------------agtggctgatgagaac
ggat--------------------------------------------------------
----------------gcttgagtcattttgaggtgcttactgctatagcattctcatta
tttgcccatcagaatgttgatatagctgttattgaggctggtttgggaggtgcacgggat
gctacaaatgtaattactagttctgagcttgctgcggcagtcataacaacaataggaaag
gagcatttggctgctcttgggggttccttggaaagcatagcactggcaaagtctggaatt
atcaagcatggttgcccagtt---------------------------------------
------------------------------------------------------------
------------------------------------------------------------
------------------------------------------------------------
------------------------------------------------------------
------------------------------------------------------------
------------------------------------------------------------
------------------------------------------------------------
------------------------------------------------------------
------------------------------------------------------------
------------------------------------------------------------
------------------------------------------------------------
---------------------------------------------------------
>PAFTOL005047
ctggtagagtacttggacaatcttaaaaattatgagaagttaggggtacctgaaaatgct
ggcactgatactgataatgggtttgatatgggccgtatgaggcgcttgatgtatcgcctt
ggtaatccacaggcaaagtacaaggttcttatttcggctg--------------------
------------------------------------------------------------
------------------------------------------------------------
------------------------------------------------------------
------------------------------------------------------------
------------------------------------------------------------
----------------aaatggaaattttccaggtgcttactgctatagcattctcatta
tttgcccgtcagaatgttgatatagctgttattgaggctggtttgggaggagcacgggat
gctacaaatgtaattactagttctgagcttgctgcggcagtcataacaacaataggaaag
gagcatttggctgctcttgggggttctttggaaagcatagcactggcaaagtctggaatt
atcaagcatgggtgcccagtaatt---ctcggaggtccatttcttcctcacattgaagac
attattcgtg------ctaaagctttctctatgtgctcgccagtaatatcggca------
--tctgattctggaaacaaaagccgcatcaggggatttagcagggtta------atggtg
aaccaagccaatgttgtgatatactgatccaaattgacaaggatgaaccgtcatccattg
agttacatgatgtcc-------------------------------acttgtcaatgc-t
tggacaccaccagcttca--gaatgccctgactgcaacttgtgctgcattgtgcc-----
------------------------------------------------------------
-----------------------------------------tccgtgatcaaggt-----
------------------------------------------------------------
------------------------------------------------------------
------------------------------------------------------------
------------------------------------------------------------
---------------------------------------------------------
>PAFTOL005169
ctggtagagtacttggacaatcttaaaaattatgagaagtcaggggtacctgaaaatgct
ggcactgatactgatgatgggtttgatatgggccgtatgaggcgcttgatggatcgcctt
ggtaatccacaggcaaagtacaaggtggttcacattgctgggaccaaaggcaaagggtca
actgctgcatacttatccaatattttgagagcagccggttattctgttggttgctataca
------------------------------------------------------------
------------------------------------------------------------
---------------------------------------------------cttatttcg
gctg--------------------------------------------------------
----------------aaatggaaattttccaggtgcttactgctgtagcattctcatta
tttgcccatcagaatgttgatatagctgttattgaggctggtttgggaggagcacgggat
gctacaaatgtaattactagttctgagcttgctgcggcagtcataacaacaataggaaag
gagcatttggctgctcttgggggttctttggaaagcatagcactggcaaagtctggaatt
atcaagcatgggtgccca------------------------------------------
------------------------------------------------------------
------------------------------------------------------------
------------------------------------------------------------
------------------------------------------------------------
------------------------------------------------------------
------------------------------------------------------------
------------------------------------------------------------
------------------------------------------------------------
------------------------------------------------------------
------------------------------------------------------------
------------------------------------------------------------
---------------------------------------------------------
>PAFTOL007498
ctggtagagtacttggacaaccttaaaaattatgagaagtcaggggtacctgaaaatgct
ggcactgatactgatgatgggtttgatatgggccgtatgaggcgcttgatggatcgcctt
ggtaatccacaggcaaagtataaggtccttatttcagctg--------------------
------------------------------------------------------------
------------------------------------------------------------
------------------------------------------------------------
------------------------------------------------------------
------------------------------------------------------------
----------------aaatggaaattttccaggtgcttactgctatagcattctcatta
tttgcgcatcagaatgttgatatagctgttattgaggctggtttgggaggagcacgggat
gctacaaatgtaattactagttctgagcttgctgcggcagtcataacaacaataggaaag
gagcatttggctgctcttgggggttctttggaaagcatagcactggcaaagtctggaatt
atcaagcatgggtgcccagtaatc---ctcggaggtccatttcttcctcacattgaagac
attattcgtg------ctaaagctttctctatgtgttcgccagtaatatcagca------
--tctgattctggaaacaaaagcctcatcaggggatttagtagggtta------atggtg
aaccaagccaatcttgtgatatactgatccaaattgacaaggatgaaccgtcatccattg
agttacatgatgtcc-------------------------------acttgtcaatgc-t
tggacaccaccagcttca--gaatgccgtgactgcaacttgtgctgcattgtgcc-----
------------------------------------------------------------
-----------------------------------------tccgtgatcaaggt-----
------------------------------------------------------------
------------------------------------------------------------
------------------------------------------------------------
------------------------------------------------------------
---------------------------------------------------------
>PAFTOL008060
ctggtggagtacttggacaatcttaaaaattatgagaagtcaggggtacctgaaaatgct
ggcactgatactgatgatggktttgatatgggccgtatgaggcgcttgatggatcgcctt
ggtaatccacaggcaaagtacaaggtkgttcacatcgctgggaccaaaggcaaagggtca
actgctgcatacttatccaatattttgagagcagccggttattctgttggttgctataca
------------------------------------------------------------
------------------------------------------------------------
------------------------------------------------------------
------------------------------------------------------------
---------------------------ttccaggtgcttacggctatagcattctcatta
tttgcccatcagaatgttgatatagctgttatcgaggctggtttgggaggagcacgggat
gctacaaatgtaattactagctctgagcttgctgcagcagtcataacaacaataggaaag
gagcatttggctgctcttggcggttctttggaaagcatagcactggcaaagtctggaatt
atcaagcatgggtgccca------------------------------------------
------------------------------------------------------------
------------------------------------------------------------
-----------------------------------------------------tccattg
agttacatgatgtcc-------------------------------acttgtcaatgc-t
tggacaccaccagcttca--gaatgccctgactgcaacttgtgctgcattgtgcc-----
------------------------------------------------------------
-----------------------------------------tccgtgatcaaggt-----
------------------------------------------------------------
------------------------------------------------------------
------------------------------------------------------------
------------------------------------------------------------
---------------------------------------------------------
>PAFTOL008062
ctggtggagtacttggacaatcttaaaaactatgagaagtcaggggtacctgaaaatgct
ggcactgatactgatgatgggtttgatatgggccgtatgaggcgcttgatggatcgcctt
ggtaatccacaggcaaagtacaaggtggttcacatcgctgggaccaaaggcaaagggtca
actgctgcttacttatccaatattttgagagcagccggtcattctgttggttgctataca
------------------------------------------------------------
------------------------------------------------------------
------------------------------------------------------------
------------------------------------------------------------
---------------------------ttccaggtgcttacggctatagcattctcatta
tttgcccatcagaatgttgatatagctgttatagaggctggtttgggaggagcacgggat
gctacaaatgtaattactagctctgagcttgctgcagcagtcataacaacaataggaaag
gagcatttggctgctcttggcggttctttggaaagcatagcactggcaaagtctggaatt
atcaagcatgggtgccca------------------------------------------
------------------------------------------------------------
------------------------------------------------------------
-----------------------------------------------------tccattg
agttatatgacgtcc-------------------------------actggtcaatgc-t
tggacgccaccaacttca--gaacgccctgactgcaacttgtgctgcattgtgcc-----
------------------------------------------------------------
-----------------------------------------tccgtgatcaaggt-----
------------------------------------------------------------
------------------------------------------------------------
------------------------------------------------------------
------------------------------------------------------------
---------------------------------------------------------
>PAFTOL008063
ctggtggagtacttggacaatcttaaaaattatgagaagtcaggggtacctgaaaatgct
ggcactgatactgatgatgggtttgatatgggccgtatgaggcgcttgatggatcgcctt
ggtaatccacaggcaaagtacaaggtggttcacatcgctgggaccaaaggcaaaggatca
actgctgcatacttatccaatattttgagagcagccggttattctgttggttgctataca
agscctcatatccgaactatcagggagcggatgtcagtcggaacatatggtgcgccagtg
tctgcaaatgagttgtactccctttttcatgggataaagaaaattcttgacaaggc----
--------------------------------------------agtggctgatgagaat
ggat--------------------------------------------------------
----------------gcttgagtcattttgaggtgcttacggctatagcattctcatta
tttgcccatcagaatgttgatatagctgttatcgaggctggtttgggaggagcacgggat
gctacaaatgtaattacttgctctgagcttgctgcagcagtcataacaacaataggaaag
gagcatttggctgctcttggcggttctttggaaagcatagcactggcaaagtctggaatt
atcaagcatgggtgccca------------------------------------------
------------------------------------------------------------
------------------------------------------------------------
-----------------------------------------------------tccattg
agttatatgacgtcc-------------------------------acttgtcaatgc-t
tggacgccaccagcttca--gaacgccctgactgcaacttgtgctgcattgtgcc-----
------------------------------------------------------------
-----------------------------------------tccgtgatcaaggt-----
------------------------------------------------------------
------------------------------------------------------------
------------------------------------------------------------
------------------------------------------------------------
---------------------------------------------------------
>PAFTOL008084
ctggtagagtacttggacaaycttaaaaattatgagaagtcaggagtacctgaaaatgct
ggcacggatactgatgatgggtttgatttgggccgtatgaggcgcttggtggatcgcctt
ggtaatccacaggcgaagtacaaggtggttcacatcgctgggaccaaaggcaaagggtca
actgctgcatacttgtccaatattctgagagcagctggttattctgttggttgctacaca
agccctcatatccgaactatcagrgagcggatgtcagtggggacagaaggtgagccagta
tctgcaaatgagctgtactccctttttcataggataaagaaaattcttgacgaggc----
--------------------------------------------agtggctcatgagaat
ggay--------------------------------------------------------
----------------gcttaagtcattttgaggtgcttactgccatagcattctcatta
tttgcccatcagaatgttgatatagctgttattgaggctggtttgggaggagcacgggat
gctacaaacataattactagttctgagcttgctgcagcagtcataacgacrataggaaag
gagcatctggctgctcttgggggttctttggaaagcatagcacttgccaagtctggaatt
atcaagcgtggatgcccagtt---------------------------------------
------------------------------------------------------------
------------------------------------------------------------
------------------------------------------------------------
------------------------------------------------------------
------------------------------------------------------------
------------------------------------------------------------
------------------------------------------------------------
---------------tcagcccatacccaagaatctgccaaagcattggcagacactatc
tctatggcatgccaaggttctaamttggtcgctgtggttgccatggcaagcgacaaagat
catgttggttttgcaaaggaactcttatcaggttattctctt------------------
------------------------------------------------------------
---------------------------------------------------------
>PAFTOL008417
ctggtggagtacttggacaatcttaaaaattatgagaagtcaggggtacctgaaaatgct
ggcactgatactgatgatgggtttgatatgggccgtatgaggcgcttgatggatcgcctt
ggtaatccacaggcaaagtacaagg-----------------------------------
------------------------------------------------------------
------------------------------------------------------------
------------------------------------------------------------
------------------------------------------------------------
------------------------------------------------------------
-------------------------ttttccaggtgcttacggctatagcattctcatta
tttgcccatcagaatgttgatatagctgttatcgaggctggtttgggaggagcacgggat
gctacaaatgtaattactagctctgagcttgctgcagcagtcataacaacaataggaaag
gagcatttggctgctcttggcggttctttggaaagcatagcactggcaaagtctggaatt
atcaagcatgggtgccca------------------------------------------
------------------------------------------------------------
------------------------------------------------------------
------------------------------------------------------------
------------------------------------------------------------
------------------------------------------------------------
------------------------------------------------------------
------------------------------------------------------------
------------------------------------------------------------
------------------------------------------------------------
------------------------------------------------------------
------------------------------------------------------------
---------------------------------------------------------
>PAFTOL008419
ctggtagagtacttggacaatcttaaaaattatgagaagtcaggrgtacctgaaaatgct
ggcactgatactgatgatgggtttgatatgggccgtatgaggcgcttgatggatygcctt
ggtaatccacaggcaaagtacaagg-----------------------------------
------------------------------------------------------------
------------------------------------------------------------
------------------------------------------------------------
------------------------------------------------------------
------------------------------------------------------------
-------------------------ttttccaggtgctyackgctatagcattctcatta
tttgcccatcagaatgttgatatagctgttatcgaggctggtttgggaggagcacgggat
gctacaaatgtaattactagttctgagcttgctgcagcagtcataacaacaataggaaag
gagcatttggctgctcttggsggttctttggaaagcatagcactggcaaagtctggaatt
atcaagcatgggtgccca------------------------------------------
------------------------------------------------------------
------------------------------------------------------------
-----------------------------------------------------tccattg
agttatatgatgtcc-------------------------------acttgtcaatgc-t
tggacgccaccagcttca--gaacgccctgactgcaacttgtgctgcattgtgcc-----
------------------------------------------------------------
-----------------------------------------tccgtgatcaaggt-----
------------------------------------------------------------
------------------------------------------------------------
------------------------------------------------------------
------------------------------------------------------------
---------------------------------------------------------
>PAFTOL008421
ctggtagagtacttggacaatctcaaaaattatgagaagtcaggagtacctcaaaatgct
ggcactgatactgatgatgggtttgatatgggccgtatgaggcgcttgatggatcgcctt
ggtaatccacaggcagagtacaaggtggttcacatcgctgggaccaaaggcaaagggtca
accgctgcatacttatccaatattttgagagcagctggttattctgttggttgctataca
------------------------------------------------------------
------------------------------------------------------------
------------------------------------------------------------
------------------------------------------------------------
------------------atggaaattttccaggtgctcactgctatagcattctcatta
tttgcccatcagaatgttgatatagctgttattgaggctggtttgggaggagcacgggat
gccacaaatgtaattactagttctgagcttgctgcrgcagtcataacaacaataggaaag
gagcatttggctgctcttgggggttctttggaaagcatagcactggcaaagtctggaatt
atcaagcatgggtgccca------------------------------------------
------------------------------------------------------------
------------------------------------------------------------
-----------------------------------------------------kccattg
agttacaygatgtcc-------------------------------acttgtcaatgc-t
tggataccaccagcttca--gaacgccctgactgcaacttgtgctgcattgtgcc-----
------------------------------------------------------------
-----------------------------------------tccgtgatcaaggt-----
------------------------------------------------------------
------------------------------------------------------------
------------------------------------------------------------
------------------------------------------------------------
---------------------------------------------------------
>PAFTOL008422
ctggtagagtatttggacaatcttaaaaattatgagaagtcaggagtacctgaaaatgct
ggcactgatactgatgatgggtttgatatgggccgtatgaggcgcttgatggatcgcctt
ggtaatccacaggcaaagtacaaggtggttcacatcgctgggaccaaaggcaaaggatca
accgctgcatacttgtccaatattttgagagcagctggttattctgttggttgctataca
------------------------------------------------------------
------------------------------------------------------------
------------------------------------------------------------
------------------------------------------------------------
---------------------------ttccaggtgctcactgctatagcattctcatta
tttgcccatcagaatgttgatatagctgttattgaggctggtttgggaggagcaagggat
gctacaaatgtaattactagttctgagcttgctgcggcagtcataacaacaataggaaag
gagcatttggctgctcttgggggttctttggaaagcatagcactggcaaagtctggaatt
atcaagcatgggtgccca------------------------------------------
------------------------------------------------------------
------------------------------------------------------------
-----------------------------------------------------tccattg
agttacatgatgtcc-------------------------------acttgtcaatgc-t
tggacaccaccagcttca--gaatgccctgactgcaacctgtgctgcattgtgcc-----
------------------------------------------------------------
-----------------------------------------tccgtgatcaaggt-----
------------------------------------------------------------
------------------------------------------------------------
------------------------------------------------------------
------------------------------------------------------------
---------------------------------------------------------
>PAFTOL008423
ctggtagagtacttggacaatcttaaaaattatgagaagttaggggtacctgaaaatgct
ggcactgatactgatgatgggtttgatatgggccgtatgaggcgcttgatgtatcgcctt
ggtaatccacaggcaaagtacaaggtggttcacatcgctgggaccaaaggcaaagggtca
actgctgcatacttatccaatattttgagagcagccggttattctgttggttgctataca
------------------------------------------------------------
------------------------------------------------------------
------------------------------------------------------------
------------------------------------------------------------
------------------------------------------------------------
------------------------------------------------------------
------------------------------------------------------------
------------------------------------------------------------
------------------------------------------------------------
------------------------------------------------------------
------------------------------------------------------------
------------------------------------------------------------
------------------------------------------------------------
------------------------------------------------------------
------------------------------------------------------------
------------------------------------------------------------
------------------------------------------------------------
------------------------------------------------------------
------------------------------------------------------------
------------------------------------------------------------
---------------------------------------------------------
>PAFTOL008436
ctggtagagtacttggacaatcttaaaaattatgagaagtcaggggtacctgaaaatgct
ggcactgatactgatgatgggtttgatatgggccgtatgaggcgcttgatggatcgcctt
ggtaatccacaggcaaagtacaaggtkgttcacatcgctgggaccaaaggcaaagggtca
actgctgcatacttatccaatattttgagagcagccggttattctgttggttgctataca
agccctcatatccgaactatcagggagcggat----------------------------
------------------------------------------------------------
--------------------------------------------caacatgcttatttcg
gctg--------------------------------------------------------
----------------aaatggaaattttccaggtgcttactgctatagcattctcatta
tttgcccatcagaatgttgatatagctgttattgaggctggtttgggaggagcacgggat
gctacaaatgtaattactagttctgagcttgctgcrgcagtcataacaacaataggaaag
gagcatttggctgctcttgggggttctttggaaagcatagcactggcaaagtctggaatt
atcaagcatgggtgccca------------------------------------------
------------------------------------------------------------
------------------------------------------------------------
------------------------------------------------------------
------------------------------------------------------------
------------------------------------------------------------
------------------------------------------------------------
------------------------------------------------------------
------------------------------------------------------------
------------------------------------------------------------
------------------------------------------------------------
------------------------------------------------------------
---------------------------------------------------------
>PAFTOL008439
------gagtacttggacartcttaaaaattatgagaagtcaggagtacctgaaaatgct
ggcactgatactratgatgggtttgatatgggccgtatgtggcgcttgatggattgcctt
ggtaatccacaggcaaggtacaaggtggttcacatcgctgggaccaaaggcaaagggtca
actgctgcatacttrtccaatattttgagagcagccggttattctgttggttgctataca
agccctcatatccgaactatcagggagcggatgtcagtgggaacagaagatgagccagta
tctgcaaatgagttatactgcctttttcataggataaagaaaattcttgaccaggc----
--------------------------------------------agtggctgatgagaat
ggac--------------------------------------------------------
----------------gcttgagtcattttgaggtgcttactgctatagcattctcgtta
tttgcccatcagaatgttgatatagctgttattgaggctggtttgggaggagcacgggat
gctacaaatgtaattactagttctgagsttgctgcrgcagtcataacaacgrtaggaaag
gagcattkggctgctctygggggttctttagaaagcatagcactggcaaagtctggaatt
atcaagcacggatgccca------------------------------------------
------------------------------------------------------------
------------------------------------------------------------
--ccacgtcaatcttgtgatctactgatccacattgacaaggatgaaccgtcatccattg
agttacrtgatgtcc-------------------------------acttgtcaatgc-t
tggacaccaccagcttca--gaatgcyctgactgcaacwtgtgctgcattgtgcc-----
------------------------------------------------------------
-----------------------------------------tccgtgatcaaggtgaagt
tt--tccatgttatttctgcccatacccaagaatctgccaaagcattggcagacactgtc
tctatggcatgtcaaggttstaaattggttgctgtggttgcaatggcaagcgacaaagat
catattggttttgcaagggaactcttatca------------------------------
------------------------------------------------------------
---------------------------------------------------------
>PAFTOL008881
ctggtagagtacttggacaatcttaaaaattatgagaagtcaggagtacctgaaaatgct
ggcactgatactgatgatggstttgatatsggccgtrtgaggcgcttgatggatcgcctt
ggtaatccacaggcaaagtacaaggtggttcacatcgctgggaccaaaggcaaagggtca
acggctgcatacttatccaatattttgagggcagccggttattctgttggttgctataca
agccctcatatccgaactatcagggagcggatgtcagtgggaacagaaggcgagccagta
tctgcaaatgagttgcactccctttttcacaggataaagaaaattcttgaccaggc----
--------------------------------------------agtggatgatgagaat
ggac--------------------------------------------------------
----------------gcatggaaattttccaggtgcttastgctatagcattctcatta
tttgcccatcagaatgctgatatrgctgttattgaggctggtttgggaggagcacgggat
gctacaaatgtaattactagttctgagcttgctgcggcggtcataacaacaataggaaag
gagcatttggctgctcttggrggttctttggaaagcatagcactggcaaagkctggaatt
atcaagcatggatgccca------------------------------------------
------------------------------------------------------------
------------------------------------------------------------
-----------------------------------------------------kccattg
agttacatgatgtcc-------------------------------acttgtcaatgc-t
tggacaccaccagcttca--gaacgccctgactgcaacttgtgctgcattgtgcc-----
------------------------------------------------------------
-----------------------------------------tccgtgatcaaggt-----
------------------------------------------------------------
------------------------------------------------------------
------------------------------------------------------------
------------------------------------------------------------
---------------------------------------------------------
>PAFTOL009175
------gagtacttggacaatcttaaaaattatgagaagtcaggggtacctgaaaatgct
ggcactgatactgatgatgggtttgatatgggccgtatgaggcgcttgatggatcgcctt
ggtaatccacaggcaaagtwcaaggtggttcacatcgctgggaccaaaggcaaagggtca
actgctgcatacttatccaatattttgagagcagccggttattctgttggttgctataca
aggtttgctctatgcacgtgcttgga----------------------------------
------------------------------------------------------------
--------------------------------------------------acttatttcg
gctg--------------------------------------------------------
----------------aaatggaaattttccaggtgcttactgctatagcattctcatta
tttgcccatcagaatgttgatatagctgttattsaggctggtttgggaggagcacgggat
gctacaaatgtaattactagttctgagcttgctgcggcagtcataacaacaataggaaag
gagcatttggctgctcttgggggttctttggaaagcatagcactggcaaagtctggaatt
atcaagcatgggtgccca------------------------------------------
------------------------------------------------------------
------------------------------------------------------------
-----------------------------------------------------tccattg
arttrcatgatgtcc-------------------------------acttgtcaatgc-t
tggacaccaccagcttca--gaaygccctgactgcaacttgtgctgcattgtgcc-----
------------------------------------------------------------
-----------------------------------------tccgtgatcaaggt-----
------------------------------------------------------------
------------------------------------------------------------
------------------------------------------------------------
------------------------------------------------------------
---------------------------------------------------------
>PAFTOL009179
ctggtagagtacttggacaatcttaaaaattatgagaagtcaggggtacctgaaaatgct
ggcactgatactgatgatgggtttgatatgggccgtatgaggcgcttgatggattgcctt
ggtaatccacaggcaaagtacaagg-----------------------------------
------------------------------------------------------------
------------------------------------------------------------
------------------------------------------------------------
------------------------------------------------------------
------------------------------------------------------------
-------------------------ttttccaggtgctaactgctatagcattctcatta
tttgcccatcagaatgttgatatagctgttattgaggctggtttgggaggagcacgggwt
gctacaaatgtamtgactagttctgagcttgctkcggcagtcataacaacaataggaaag
gagcatttggctgctcttgggggttccttggaaagcatagcactggcaaagtctggaatt
atcaagcatgggtgcccagtt---------------------------------------
------------------------------------------------------------
------------------------------------------------------------
------------------------------------------------------------
------------------------------------------------------------
------------------------------------------------------------
------------------------------------------------------------
------------------------------------------------------------
------------------------------------------------------------
------------------------------------------------------------
------------------------------------------------------------
------------------------------------------------------------
---------------------------------------------------------
>PAFTOL009183
ctggtagagtacttggacaatcttaaaaattatgaaaagtcaggggtacctgacaatgct
ggcactgatactgatgatgggtttgatatgggccgtatgaggcgcttgatggatcgcctt
ggtaatcctcaggcaaagtacaaggttcttatttcggctg--------------------
------------------------------------------------------------
------------------------------------------------------------
------------------------------------------------------------
------------------------------------------------------------
------------------------------------------------------------
----------------aaatgaaaattttccaggtgcttactgctatagcattctcatta
tttgcccatcataatgttgatatagctgttattgaggctggtttgggaggtgcacgggat
gctacaaatgtaattactagttctgagcttgctgcagcggtcataacaacaataggaaag
gagcatttggctgctcttgggggttctttggaaagcatagcactggcaaagtctggaatt
atcaagcatgggtgcccg------------------------------------------
------------------------------------------------------------
------------------------------------------------------------
------------------------------------------------------------
------------------------------------------------------------
------------------------------------------------------------
------------------------------------------------------------
------------------------------------------------------------
------------------------------------------------------------
------------------------------------------------------------
------------------------------------------------------------
------------------------------------------------------------
---------------------------------------------------------
>PAFTOL009185
ctggtagagtacttggacaatcttaaaaattatgagaagtcaggggtacctgaaaatgct
ggcactgatactgatgatgggtttgatatgggccgtatgaggcgcttgatggatcgcctt
ggtaatccacaggcaaagtacaaggtggttcacatcgctgggaccaaaggcaaagggtca
actgctgcatacttatccaatattttgagagcagccgggtattctgttggttgctataca
agccctcatatccgaactatcagggagcggatgtcagtcggaacagaaggtgagccagta
tctgcaaatgagttgtactcccttttccataggataaagaaaattcttgaccacgc----
--------------------------------------------agtggctgatgagaat
ggac--------------------------------------------------------
----------------gcttgagtcattttgaggtgcttactgctatagcattctcatta
tttgcccatcagaatgttgatatagctgttattgaggctggtttaggaggagcacgggat
gctacaaatgtaattactagttctgagcttgctgcggcagtcataacaacaataggaaag
gagcatttggctgctcttgggggttctttggaaagcatagcactggcaaagtctggaatt
atcaagcatgggtgccca------------------------------------------
------------------------------------------------------------
------------------------------------------------------------
------------------------------------------------------------
------------------------------------------------------------
------------------------------------------------------------
------------------------------------------------------------
------------------------------------------------------------
------------------------------------------------------------
------------------------------------------------------------
------------------------------------------------------------
------------------------------------------------------------
---------------------------------------------------------
>PAFTOL009187
ctggtagartacttggacaatcttaaaaattatgagaagttaggggtacctgaaaatgct
ggcactgatactgatgatgggtttgatatgggccgtatgaggcgcttgatgtatcgcctt
ggtaatccacaggcaaagtacaagg-----------------------------------
------------------------------------------------------------
------------------------------------------------------------
------------------------------------------------------------
------------------------------------------------------------
------------------------------------------------------------
-------------------------ttttccaggtgcttactgctatagcattctcatta
tttgcccgtcagaatgttgatatagcygttrttgaggctggtttgggaggagcacgggat
gctacaaatgtaattactagttctgagcttgckgyggcrgtcataacaacaataggaaag
gagcatttggctgctcttgggggttctttggaaagcatagcactggcraagtctggaatt
atcaagcatgggtgcccaatt---------------------------------------
---attcgtg------ctaaagctttctctatgtgctcaccagtaatatcagca------
--tctgaatctggaaacaaaagcctcatcaggggatttagcagggtta------atggtg
aaccaagccaatcttgtgatatactgatccaaattgacaaggatgaaccgtcatccattg
agttacatgatgtcc-------------------------------rcttgtyaatgc-t
tggacaccaccagcttca--gaatgccctgactgcaacttgtgctgcattgtgcc-----
------------------------------------------------------------
-----------------------------------------tccgtgatcaaggt-----
------------------------------------------------------------
------------------------------------------------------------
------------------------------------------------------------
------------------------------------------------------------
---------------------------------------------------------
>PAFTOL009189
ctggtagagtacttggacaatcttaaaaattatgagaagtcaggggtacctgaaaatgct
ggcactgatactgatgatgggtttgatatgggccgtatgaggcgcttgatggatcgcctt
ggtaatccacaggcaaagtacaaggttcttatttcggctg--------------------
------------------------------------------------------------
------------------------------------------------------------
------------------------------------------------------------
------------------------------------------------------------
------------------------------------------------------------
----------------aaatggaaattttccaggtgcttactgctatagcattctcatta
tttgcccatcagaatgttgatatagctgttattgaggctggtttgggaggagcacgggac
gctacaaatgtaattactagttctgagcttgctgcagcagtcataacaacaataggaaag
gagcatttggctgctcttgggggttctttggaaagcatagcattggcaaagtctggaatt
atcaagcatgggtgccca------------------------------------------
------------------------------------------------------------
------------------------------------------------------------
------------------------------------------------------------
------------------------------------------------------------
------------------------------------------------------------
------------------------------------------------------------
------------------------------------------------------------
------------------------------------------------------------
------------------------------------------------------------
------------------------------------------------------------
------------------------------------------------------------
---------------------------------------------------------
>PAFTOL009191
ctggtagagtacttggacaatcttaaaaattatgagaagtcaggggtacctgaaaatgct
ggcactgatactgatgatggktttgatatgggccgtatgaggcgcttgatggatcgcctt
ggtaatccacaggcaaagtacaaggtggttcacatcgctgggaccaaaggaaaagggtca
actgctgcatacttatccaatattttkagagcagcyggttattctgttggttgctataca
agccctcatatccgaactatcagggagcggatgttagtcggaacagaaggtgcgccagta
tctgcaaatgagttgtactccctttttcatgggataaagaaaattcttgacaaggc----
--------------------------------------------agtggctgatgagaac
ggat--------------------------------------------------------
----------------gcttgagtcattttgaggtgcttactgctatagcattctcatya
tttgcccatcagaatgttgatatagccgttattgaggctggtttgggaggagcacgggat
gctacaaatgtaattactagttctgagcttgctgcggcagtcataacaacaataggaaag
gagcatttggctgctcttgggggttccttggaaagcatagcactggcaaagtctggaaty
atcaagcatgggtgccca------------------------------------------
------------------------------------------------------------
------------------------------------------------------------
-----------------------------------------------------tccattg
agttatatgatgtcc-------------------------------acttgtcaatgc-t
tggacgccaccagcttca--gaacgccctgactgcaacttgtgctgcattgtgcc-----
------------------------------------------------------------
-----------------------------------------tccgtgatcaaggt-----
------------------------------------------------------------
------------------------------------------------------------
------------------------------------------------------------
------------------------------------------------------------
---------------------------------------------------------
>PAFTOL009193
ctggtagagtacttggacaatcttaaaaattwtgagaagtcaggagtacctgaaaatgct
ggcactgatactgaygatgggtttgatatgggccgtatgaggcgcttgatggatcgcctt
ggtaatccacaggcaaagtacaaggtggttcacatcgctgggaccaaaggcaaagggtca
actgctgcatacttatccaatattttgagagcagccggttattctgttggttgctataca
------------------------------------------------------------
------------------------------------------------------------
---------------------------------------------------cttatttct
gctg--------------------------------------------------------
----------------aaatggaaattttccaggtgcttactgctatagcattctcatta
tttgcccatcagaatgttgatatagctgttatcgaggctggtttgggaggagcacgggat
gctacaaatgtaattactagttctgagcttgctgcggcagtcataacracaataggaaag
gagcatttggctgctcttgggggttctttggaaagcatcgcactggcaaagtctggaatt
atcaagcatgggtgccca------------------------------------------
------------------------------------------------------------
------------------------------------------------------------
--------------------------------------------------------attg
agctacatgatgtcc-------------------------------acttgtcaatgc-t
tggacaccaccagcttca--gaacgccctgactgcaacttgtgctgcattgtgcc-----
------------------------------------------------------------
-----------------------------------------tccgtgatcaaggt-----
------------------------------------------------------------
------------------------------------------------------------
------------------------------------------------------------
------------------------------------------------------------
---------------------------------------------------------
>PAFTOL009195
ctggtagagtacttggacaatcttaaaaattatgagaagtcaggggtacctgaaaatgct
ggcactgatactgatgatgggtttgatatgggccgtatgaggcgcttgatggatcgcctt
ggtaatccacaggcaaagtacaaggtggttcacatcgctgggaccaaaggaaaagggtca
actgctgcatacttatccaatattttgagagcagccggttattctgttggttgctataca
agccctcatatccgaactatcagggagcggatgtcagtcggaacagaaggtgcgccagta
tcttcaaatgagttgtactccctttttcatgggatactgatacttcttgacacggc----
--------------------------------------------agtggctgatgagagc
agat--------------------------------------------------------
----------------gcttgagtcattttgtggtgcttactgctatagcattctcatta
tttgcccatcagaatgttgatatagctgttattgaggctggtttgggaggagcacgggat
gctacaaatgtaattactagttctgagcttgctgcggcagtcataacaacaataggaaag
gagcatttggctgctcttgggggttccttggaaagcatagcactggcaaagtctggaatt
atcaagcatgggtgcccagtt---------------------------------------
------------------------------------------------------------
------------------------------------------------------------
-----------------------------------------------------cttatga
tgtcagcccataccca---------------------------agaatctgccaaagcat
tggccgacaccatctctatggcatgtcaaggttctaaattg-----------gtt-----
------------------------------------------------------------
-----------------------------------------gctgtggttgcaat-----
------------------------------------------------------------
--------------------------------------------ggcaagcgacaaagat
catattggttttgcaagggaactcttatcaggttactct---------------------
------------------------------------------------------------
---------------------------------------------------------
>PAFTOL009197
ctggtggagtacttggacaatcttaaaaattatgagaagtcaggggtacctaaaaatgct
ggcactgatactgatgatgggtttgatatgggccgtatgaggcgcttgatggatcgcctt
ggtaatccacaggcaaagtacaaggtt---------------------------------
------------------------------------------------------------
------------------------------------------------------------
------------------------------------------------------------
------------------------------------------------------------
------------------------------------------------------------
-----------------------aattttccaggtgc-tacggctatagcattctcatta
tttgcccatcagaatgttgatatagctgttatcgaggctggtttgggaggagcacgggat
gctacaaatgtaattactagctctgagcttgctgcagcagtcataacaacaataggaaag
gagcatttggctgctcttggcggttctttggaaagcatagcactggcaaagtctggaatt
atcaagcatgggtgccca------------------------------------------
------------------------------------------------------------
------------------------------------------------------------
------------------------------------------------------------
------------------------------------------------------------
------------------------------------------------------------
------------------------------------------------------------
------------------------------------------------------------
------------------------------------------------------------
------------------------------------------------------------
------------------------------------------------------------
------------------------------------------------------------
---------------------------------------------------------
>PAFTOL009199
ctggtggagtacttggacaatcttaaaaattatgagaagtcaggggtacctgaaaatgct
ggcactgatactgatgatgggtttgatatgggccgtatgaggcgcttgatggatcgcctt
ggtaatccacaggcaaagtacaaggtggttcacatcgctgggaccaaaggcaaagggtca
actgctgcatacttatccaatattttgggagcagccggttattctgttggttgctataca
------------------------------------------------------------
------------------------------------------------------------
------------------------------------------------------------
------------------------------------------------------------
---------------------------ttccaggtgcttacggctatagcattctcatta
tttgcccatcagaatgttgatatagctgttatcgaggctggtttgggaggagcacgggat
gctacaaatgtaattactagctctgagcttgctgtagcagtcataacaacaataggaaag
gagcatttggctgctcttggcggttctttggaaagcatagcactggcaaagtctggaatt
atcaagcatgggtgccca------------------------------------------
------------------------------------------------------------
------------------------------------------------------------
-----------------------------------------------------tccattg
agttatatgacgtcc-------------------------------acttgtcaatgc-t
tggacgccaccaacttca--gaacgccctgactgcaacttgtgctgcattgtgcc-----
------------------------------------------------------------
-----------------------------------------tccgtgatcaaggt-----
------------------------------------------------------------
------------------------------------------------------------
------------------------------------------------------------
------------------------------------------------------------
---------------------------------------------------------
>PAFTOL009203
ctggtagagtacttggacaatcttaaaaattatgagaagtcaggggtacctgaaaatgct
ggcactgatactgatgatgggtttgatatgggccgtatgaggcgcttgatggatcgcctt
ggtaatccacaggcaaagtacaaggttcttatttcggctg--------------------
------------------------------------------------------------
------------------------------------------------------------
------------------------------------------------------------
------------------------------------------------------------
------------------------------------------------------------
----------------gaatggaaaatttccaggtgcttactgctatagcattctcatta
tttgcccatcagaatgttgatatagctgttattsaggctggtttgggaggagcacgggat
gctacaaatgtgattactagttctgagcttgctgcggcagtcataacaacaataggaaag
gagcatttggctgctcttgggggttccttggaaagcatagcactagcaaagtctggaatt
atcaagcatgggtgccca------------------------------------------
------------------------------------------------------------
------------------------------------------------------------
------------------------------------------------------------
------------------------------------------------------------
------------------------------------------------------------
------------------------------------------------------------
------------------------------------------------------------
------------------------------------------------------------
------------------------------------------------------------
------------------------------------------------------------
------------------------------------------------------------
---------------------------------------------------------
>PAFTOL009205
ctggtagagtacttggacaatcttaaaaattatgagaagttaggggtacctgaaaatgct
ggcactgatactgatgatgggtttgatatgggccgtatgaggcgcttgatgtawcgcctt
ggtaatccacaggcaaagtacaaggtggttcacatcgctgggaccaaaggcaaagggtca
actgctgcatacttatccaatattttgagagcagccggttattctgttggttgctataca
------------------------------------------------------------
------------------------------------------------------------
---------------------------------------------------cttatttcg
gctg--------------------------------------------------------
----------------aaatggaaattttccaggtgcttactgctatagcattctcattg
tttgcccgtcagaatgttgatatagctgttattgaggctggtttgggaggagcacgggat
gctacaaatgtaattactagttctgagcttgctgccgcagtcataacaacaataggaaag
gagcatttggctgcgcttgggggttctttggaaagcgtagcactggcaaagtctggaatt
atcaagcatgggtgyccagtaatt---ctcggaggtccatttcttcgtcacattgaagac
attattcgtg------ctaaagctttctctctgtgctcgccagtaatatcagca------
--tctgattctggaaacaaaagcctcatcaggggatttagcagggtta------atggtg
aaccaagccaatcttgtgatatactgatccaaattgacaaggatgaaccgtcatccattg
agttacatgatgtcc-------------------------------acttgtcaatgc-t
tggacaccaccagcttca--gaacgccctgactgcaacttgtgctgcattgtgcc-----
------------------------------------------------------------
-----------------------------------------tccgtgatcaaggt-----
------------------------------------------------------------
------------------------------------------------------------
------------------------------------------------------------
------------------------------------------------------------
---------------------------------------------------------
>PAFTOL009207
ctggtagagtacttggacaatcttaaaaattatgagaagtcaggagtacctgaaaatgct
ggcacggatactgatgatgggtttgatttgggccgtatgaggcgcttggyggatcrcctt
ggtaatccacaggcgaagtacaaggtt---------------------------------
------------------------------------------------------------
------------------------------------------------------------
------------------------------------------------------------
------------------------------------------------------------
------------------------------------------------------------
------------------atggaaattctacaggtgcttactgccatagcattctcatta
tttgcccatcagaatgttgatatagctgttattgaggctggyttgggaggagcacgagat
gctacaaacataattactagttctgagcttgctgcagcagtcataacracgataggaaag
gagcatctggctgctcwtggrggttctttggaaagcatagcacttgccaagtctggaatt
atcaagcgtggatgccca------------------------------------------
------------------------------------------------------------
------------------------------------------------------------
-----------------------------------------------------tccattg
agttaaatgatgtcc-------------------------------atttatcaatgc-t
tggacgccaccagctcca--gaacrccctgactgcagcttgtgctgcattgtgcc-----
------------------------------------------------------------
-----------------------------------------tccgtgatcaaggt-----
------------------------------------------------------------
------------------------------------------------------------
------------------------------------------------------------
------------------------------------------------------------
---------------------------------------------------------
>PAFTOL009209
ctggtagagtacttggacaatcttaaaaattatgagaagttaggggtacctgaaaatgct
ggcactgatactgatgatgggtttgatatgggccgtatgaggcgcttgatgtatcgcctt
ggtaatccacaggcaaagtacaaggtggttcacatcgctgggaccaaaggcaaagggtca
actgctgcatacttatccaatattttgagagcagccggttattctgttggttgctataca
agccctcatatccgaactatcagggagcggatgtcagtcggaacagaaggtgcgcctgt-
------------------------------------------------------------
--------------------------------------------------tcttatttcg
gctg--------------------------------------------------------
----------------aaatggaaaatttccaggtgcttactgctatagcattctcatta
tttgcccgtcagaatgttgatatagctgttattgaggctggtttgggaggagcacgggat
gctacaaatgtaattactagttctgagcttgctgtggcagtcataacaacaataggaaag
gagcatttggctgctcttgggggttctttggaaagcatagcactggcaaagtctggaatt
atcaagcatgggtgccca------------------------------------------
------------------------------------------------------------
------------------------------------------------------------
-----------------------------------------------------kccattg
agttacatgatgtcc-------------------------------acttgtcaatgc-t
tggacaccaccagcttca--gaatgccctgactgcaacttgtgctgcattgtgcc-----
------------------------------------------------------------
-----------------------------------------tccgtgatcaaggt-----
------------------------------------------------------------
------------------------------------------------------------
------------------------------------------------------------
------------------------------------------------------------
---------------------------------------------------------
>PAFTOL009215
ctggtggagtacttggacaatcttaaaaactatgagaagtcaggggtacctgaaaatgct
ggcactgatactgatgatgggtttgatatgggccgtatgaggcgcttgatggatcgcctt
ggtaatccacaggcaaagtacaagg-----------------------------------
------------------------------------------------------------
------------------------------------------------------------
------------------------------------------------------------
------------------------------------------------------------
------------------------------------------------------------
-------------------------ttttccaggtgcttacggctatagcattctcatta
tttgcccatcagaatgttgatatagctgttatcgaggctggtttgggaggagcacgggat
gctacaaatgtaattactagctctgagcttgctgcagcagtcataacaacaataggaaag
gagcatttggctgctcttggcggttctttggaaagcatagcactggcaaagtctggaatt
atcaagcatgggtgccca------------------------------------------
------------------------------------------------------------
------------------------------------------------------------
-----------------------------------------------------tccattg
agttatatgacgtcc-------------------------------acttgtcaatgc-t
tggacgccaccaacttca--gaacgccctgactgcaacttgtgctgcattgtgcc-----
------------------------------------------------------------
-----------------------------------------tccgtgatcaaggt-----
------------------------------------------------------------
------------------------------------------------------------
------------------------------------------------------------
------------------------------------------------------------
---------------------------------------------------------
>PAFTOL009217
ctggtggagtacttggacaatcttaaaaattatgagaagtcaggggtacctgaaaatgct
ggcactgatactgatgatgggtttgatatgggccgtatgaggcgcttgatggatcgcctt
ggtaatccacaggcaaagtacaagg-----------------------------------
------------------------------------------------------------
------------------------------------------------------------
------------------------------------------------------------
------------------------------------------------------------
------------------------------------------------------------
-------------------------ttttccaggtgcttacagctatagcattctcatta
tttgcccatcagaatgttgatatagctgttatcgaggctggtttgggaggagcacgggat
gctacaaatgtaattagtagctctgagcttgctgcagcagtcataacaacaataggaaag
gagcatttggctgctcttggcggttctttggaaagcatagcactggcaaagtctggaatt
atcaagcatgggtgccca------------------------------------------
------------------------------------------------------------
------------------------------------------------------------
------------------------------------------------------------
------------------------------------------------------------
------------------------------------------------------------
------------------------------------------------------------
------------------------------------------------------------
------------------------------------------------------------
------------------------------------------------------------
------------------------------------------------------------
------------------------------------------------------------
---------------------------------------------------------
>PAFTOL009219
ctggtggagtacttggacaatcttaaaaactatgagaagtcaggggtacctgaaaatgct
ggcactgatactgatgatgggtttgatatgggccgtatgaggcgcttgatggatcgcctt
ggtaatccacaggcaaagtacaaggtggttcacatcgctgggaccaaaggcaaagggtca
actgctgcttacttatccaatattttgagagcagccggttattctgttggttgctataca
------------------------------------------------------------
------------------------------------------------------------
------------------------------------------------------------
------------------------------------------------------------
---------------------------ttccaggtgcttacggctatagcattctcatta
tttgcccatcagaatgttgatatagctgttatcgaggctggtttgggaggagcacgggat
gctacaaatgtaattactagctctgagcttgctgcagcagtcataacaacaataggaaag
gagcatttggctgctcttggcggttctttggaaagcatagcactggcaaagtctggaatt
atcaagcatgggtgccca------------------------------------------
------------------------------------------------------------
------------------------------------------------------------
-----------------------------------------------------tccattg
agttatgtgacatcc-------------------------------acttgtcaatgc-t
tggacgccaccaacttca--gaacgccctgactgcaacttgtgctgcattgtgcc-----
------------------------------------------------------------
-----------------------------------------tccgtgatcaaggt-----
------------------------------------------------------------
------------------------------------------------------------
------------------------------------------------------------
------------------------------------------------------------
---------------------------------------------------------
>PAFTOL009221
ctggtagagtacttggacaatcttaaaaattatgagaagtcaggggtacctgaaaatgct
ggcactgatactgatgatgggtttgatatgggccgtatgaggcgcttgatggatcgcctt
ggtaatccacaggcaaagtacaaggtggttcacattgctgggaccaaaggcaaagggtca
actgctgcatacttatccaatattttgagagcagccggttattctgttggttgctatasa
------------------------------------------------------------
------------------------------------------------------------
---------------------------------------------------cttatttcg
gctg--------------------------------------------------------
----------------aaatggaaattttccaggtgcttactgctgtagcattctcatta
tttgcccatcagaatgttgatatagctgttattgaggctggtttgggaggagcacgggat
gctacaaatgtaattactagttctgagcttgctgcggcagtcataacaacaataggaaag
gagcatttggctgctcttgggggttctttggaaagcatagcactggcaaagtctggaatt
atcaagcatgggtgccca------------------------------------------
------------------------------------------------------------
------------------------------------------------------------
------------------------------------------------------------
------------------------------------------------------------
------------------------------------------------------------
------------------------------------------------------------
------------------------------------------------------------
------------------------------------------------------------
------------------------------------------------------------
------------------------------------------------------------
------------------------------------------------------------
---------------------------------------------------------
>PAFTOL009223
ctggtggagtacytggacaatcttaaaaattatgagaagtcaggggtacctgaaaatgct
ggcactgatactgatgatgggtttgatatgggccgtatgaggcgcttgatggatcgcctt
ggtaakccacaggcaaagtacaaggtkgttcacatcgctgggaccaaaggcaaagggtca
actgctgcatacttatccaatattttgagagcagcyggttattctgttggttgctataca
agccctcatatccgaactatcagggagcggatgtcagt----------------------
------------------------------------------------------------
------------------------------------------------------------
------------------------------------------------------------
--------------------------tttccaggtgcttacggctatagcattctcatta
tttgcccatcagaatgttgatatagctgttatcgaggctggtttgggaggagcacgggat
gctacaaatgtaattactagctctgagcttgctgcagcagtcataacaacaataggaaag
gagcatttggctgctcttggcggttctttggaaagcatagcactggcaaagtcwggaatt
atcaagcatgggtgccca------------------------------------------
------------------------------------------------------------
------------------------------------------------------------
------------------------------------------------------------
------------------------------------------------------------
------------------------------------------------------------
------------------------------------------------------------
------------------------------------------------------------
------------------------------------------------------------
------------------------------------------------------------
------------------------------------------------------------
------------------------------------------------------------
---------------------------------------------------------
>PAFTOL009225
ctggtggagtacttggasaatcttaaaaattatgagaagtcaggggtacctgaaaatgct
ggcactgatactgatgmtgggtttgatatgggccgtatgaggcgcttgatggatcgcctt
ggtaatccacaggcaaagtacaaggtggttcacatcgctgggaccaaaggcaaagggtca
actgctgcatacttatccaatattttgagagcagccggttattctgttggttgctataca
agccctcatatccgaactatcagggagcggatgtccgtcggaacagatggtgcgccagtg
tctgcaaatgagttgtactccctttttcatgggataaagaaaattcttgacaaggc----
--------------------------------------------agtggctgatgagaak
gctg--------------------------------------------------------
----------------aaackgaaattttccaggtgcttacrgctatagcattctcatta
tttgcccatcagaatgttgatatagctgttatcgaggctggtttgggaggagcacgggat
gctacaaatgtaattactagctctgagcttgctgcagcagtcataacaacaataggaaag
gagcatttggctgctcttggcggttctttggaaagcatagcactggcaaagtctggaatt
atcaagcatgggtgccca------------------------------------------
------------------------------------------------------------
------------------------------------------------------------
------------------------------------------------------------
------------------------------------------------------------
------------------------------------------------------------
------------------------------------------------------------
------------------------------------------------------------
------------------------------------------------------------
------------------------------------------------------------
------------------------------------------------------------
------------------------------------------------------------
---------------------------------------------------------
>PAFTOL009227
ctggtagagtacttggacaatcttaaaaattatgagaagtcgggggtacctgaaaatgct
ggcactgayactgatgatgggtttgatatgggccgtatgaggcgcttgatggatcgcctt
ggtaatccacaggcaaagtacaaggtggttcacatcgctgggaccaaaggaaaagggtca
actgctgcatacttatccaatattttgagagcagccggttactctgttggttgctataca
agccctcatatccgaactatcagggagcggatgtcagtcggaacagaaggtgcgccagta
tctgcaaatgagttgtactccctttttcatgggataaagaaaattcttgacaaggc----
--------------------------------------------agtggctgatgagaac
ggat--------------------------------------------------------
----------------gcttgagtcattttgaggtgcttactgctatagcattctcatta
tttgcccatcagaatgttgatatagctgttattgaggctggtttgggaggagcacgggat
gctacaaatgtaatcactagttctgagcttgctgctgcagtcataacaacaataggaaag
gagcatttggctgctcttgggggttccttggaaagcatagcactggcaaagtctggaatt
atcaagcgtggttgccca------------------------------------------
------------------------------------------------------------
------------------------------------------------------------
------------------------------------------------------------
------------------------------------------------------------
------------------------------------------------------------
------------------------------------------------------------
------------------------------------------------------------
------------------------------------------------------------
------------------------------------------------------------
------------------------------------------------------------
------------------------------------------------------------
---------------------------------------------------------
>PAFTOL009229
ctggtagagtacctggacaatcttaaaaattatgagaagtcaggagtacctgaaaatgct
ggcactgatactgatgatgggtttgatatgggccgtatgaggcgcttgatggatcgcctt
ggtaatscacaggcaaagtacaaggttcttatttcggctg--------------------
------------------------------------------------------------
------------------------------------------------------------
------------------------------------------------------------
------------------------------------------------------------
------------------------------------------------------------
----------------aaatggaaattttccaggtgcttactgctatagcattctcatta
tttgcccatcagaatgttgatatagctgttattgaggctggtttgggaggagcacgggat
gctacaaatgtaattactagttctgaacttgctgcggcagtcataacaacaataggaaag
gagcatttggctgctcttgggggttctttggaaagcatagcactggcaaagtctggaatt
atcaagcakgggtgcccagtaatt---ctcggaggtccatttcttcctcacattgaagac
attattcgtg------ctaaagctttctctatgtgctcaccggtgatgtcagca------
--tctgattctggaaacaaaagcctcatcaggggatttagcagggtta------atggtg
aaccaagccaatcttgtgatgtactgatccaaattgacaaggatgaaccggcatccattg
agctacatgatgtcc-------------------------------acttgtcaatgc-t
tggacaccaccagcttca--gaacgccctgactgcaacttgtgctgcattgtgcc-----
------------------------------------------------------------
-----------------------------------------tccgtggtcaaggt-----
------------------------------------------------------------
------------------------------------------------------------
------------------------------------------------------------
------------------------------------------------------------
---------------------------------------------------------
>PAFTOL009231
ctggtagagtacttggacaatcttaaaaattatgagaagtcaggagtacctgaaaatgcg
ggcactgatactgatgatgggtttgatatgggccgtatgaggcgcttgatggatcgcctt
ggtaatccacaggcaaagtacaaggtggttcacatagctgggaccaaaggcaaagggtca
actgctgcatacttatccaatattttgagagcagccggttattctgttggttgctataca
------------------------------------------------------------
------------------------------------------------------------
---------------------------------------------------mttatttcg
gctg--------------------------------------------------------
----------------aaatggaaattttccaggtgcttactgctatagcattctcatta
tttgcccatcagaatgttgatatagctgttattgaggctggtttgggaggagcacgggat
gctacaaatgtaattactagttctgagcttgctgcggcagtcataacaacaataggaaag
gagcatttggctgctctcgggggttctttggaaagcatagcactggcaaagtctggaatt
atcaagcatgggtgccca------------------------------------------
------------------------------------------------------------
------------------------------------------------------------
-----------------------------------------------------tccattg
agctacatgatgtcc-------------------------------acttgtcaatgc-t
tggacaccaccagcttca--gaacgccctgactgcaacttgtgctgcattgtgcc-----
------------------------------------------------------------
-----------------------------------------tccgtgatcaaggt-----
------------------------------------------------------------
------------------------------------------------------------
------------------------------------------------------------
------------------------------------------------------------
---------------------------------------------------------
>PAFTOL009233
ctggtagagtacttggacaatcttaaaaattatgagaagtcaggggtacctgaaaatgcy
ggcacygacactgatgatgggtttgatatgggccgtatgaggcgcttgatggatcgcctt
ggtaatccacaggcaaagtacaagg-----------------------------------
------------------------------------------------------------
------------------------------------------------------------
------------------------------------------------------------
------------------------------------------------------------
------------------------------------------------------------
-------------------------ttttccaggtgcttactgctatagcgttctcatta
tttgcccatcagaatgttgatatagctgttattgaggctggtttgggaggagcacgggat
gctacaaatgttattactagttctgagcttgctgcggcagtcataacaacaataggaaag
gagcatttggctgctcttgggggctctttggaaagcatagcactggcaaagtctggaatt
atcaagcatgggtgccca------------------------------------------
------------------------------------------------------------
------------------------------------------------------------
------------------------------------------------------------
------------------------------------------------------------
------------------------------------------------------------
------------------------------------------------------------
------------------------------------------------------------
------------------------------------------------------------
------------------------------------------------------------
------------------------------------------------------------
------------------------------------------------------------
---------------------------------------------------------
>PAFTOL009235
ctggtggagtacttagacaatcttaaaaattatgagaagtcaggagtacctgaaaatgct
ggcacggatactgatgatgggtttgatttgggccgtatgaggcgcttggtggatcgcctt
ggtaatccacaggcaaagtacaaggtggttcacatcgctgggaccaaaggcaaagggtca
actgctgcatacttgtccaatattttgagagcagctggttattctgttggttgctacaca
agccctcatatccgaactatcagggagcggatgtcagtggggacagaaggtgagccagta
tctgcaaatgagctgtactccctttttcataggataaagaaaattcttgaccaggc----
--------------------------------------------agtggctgatgagaat
ggat--------------------------------------------------------
----------------gcttaagtcattttgaggttcttactgccatagcattctcatta
tttgcccatcagaatgttgatatagctgttattgaggctggtttgggaggagcacgggat
gctacgaacataattactagttctgagcttgctgcagcagtcataacgacgataggaaag
gagcatctggctgctcttgggggttctttggaaagcatagcacttgccaagtctggaatt
atcaagcgtggatgccca------------------------------------------
------------------------------------------------------------
------------------------------------------------------------
-----------------------------------------------------kccattg
cgttaaatgatgtcc-------------------------------atttatcaatgc-t
tggacgccaccagctcca--gaatgccctgactgcagtttgtgctgcattgtgcc-----
------------------------------------------------------------
-----------------------------------------tccgtgatcaaggtgaagt
tt--tccattttatttctgcccatacccaagaatctgccaaagcattggcagacactatc
tctatggcatgccaaggttctaaattggtcgctgtggttgccatggcaagcgacaaagat
catgttggttttgcaaaggaactcttatcaggttattctcttattt--------------
------------------------------------------------------------
----------------------------------------------------ctatg
>PAFTOL009237
ctggtagagtacttggacaatcttaaaaattatgagaagtcaggagtacctgaaaatgct
ggcacggatactgatgatgggtttgatttgggccgtatgaggcgcttggtggatcgcctt
ggtaatccacaggcaaagtacaaggttcttctttctgctg--------------------
------------------------------------------------------------
------------------------------------------------------------
------------------------------------------------------------
------------------------------------------------------------
------------------------------------------------------------
----------------aaatggaaattttacaggtccttactgccatggcattctcatta
tttgcccatcagaatgttgatatagctgttattgaggctggattgggaggagcacgggat
gctackaacataattactagttctgagcttgctgcagcagtcataacgacgataggaaag
gagcatctggctgctcttgggggttctttggaaagcatagcacttgctaagtctggaatt
atcaagcgtggatgccca------------------------------------------
------------------------------------------------------------
------------------------------------------------------------
------------------------------------------------------------
------------------------------------------------------------
------------------------------------------------------------
------------------------------------------------------------
------------------------------------------------------------
------------------------------------------------------------
------------------------------------------------------------
------------------------------------------------------------
------------------------------------------------------------
---------------------------------------------------------
>PAFTOL009239
ctggtagagtacttggacaatcttaaaaattatgagaagtcaggggtacctgaaaatgct
ggtactggtactgatgatgggtttgatatgggccgtatgaggcgcttgatggattgcctt
ggtaatccacaggcaaagtacaaggtggttcacatcgctgggaccaaaggcaaagggtca
actgctgcatacttatccaatattttgagagcagccggttattctgttggttgctataca
agccctcatatccgaactatcagggagcggatgtcagttgcattgtcagggagac-----
------------------------------------------------------------
------------------------------------------------------------
-ata--------------------------------------------------------
----------------taatggaaactttccaggtccttactgctatagcattctcatta
tttgcccatcagaatgttgatatagctgttattgaggctggtttgggaggagcacgggat
gctacaaatgtaattactagttctgaacttgctgcggcagtcataacaacaataggaaag
gagcatttggctgctcttgggggttctttggaaagcatagcactggcaaagtctggaatt
atcaagcatgggtgcccagttcrg------------------------------------
------------------------------------------------------------
------------------------------------------------------------
-----------------------------------------------------tccattg
agttacatgatgtcc-------------------------------acttgtcaatgc-t
cggacaccaccagcttca--gaacgccctgactgcaacttgtgctgcattgtgcc-----
------------------------------------------------------------
-----------------------------------------tccgtgatcaaggt-----
------------------------------------------------------------
------------------------------------------------------------
------------------------------------------------------------
------------------------------------------------------------
---------------------------------------------------------
>PAFTOL009241
ctggtggagtacttggacaatcttaaaaattatgagaagtcaggggtacctgaaaatgct
ggcactgatactgatgatgggtttgatatgggccgtatgaggcgcttgatggatcgcctt
ggtaatccacaggcaaagtacaagg-----------------------------------
------------------------------------------------------------
------------------------------------------------------------
------------------------------------------------------------
------------------------------------------------------------
------------------------------------------------------------
-------------------------ttttccaggtgcttacggctatagcattctcatta
tttgcccatcagaatgttgatatagctgttatcgaggctggtttgggaggagcacgggat
gctacaaatgtaattactagctctgagcttgctgcagcagtcataacaacaataggaaag
gagcatttggctgctcttggcggttctttggaaagcatagcactggcaaagtctggaatt
atcaagcatgggtgccca------------------------------------------
------------------------------------------------------------
------------------------------------------------------------
------------------------------------------------------------
------------------------------------------------------------
------------------------------------------------------------
------------------------------------------------------------
------------------------------------------------------------
------------------------------------------------------------
------------------------------------------------------------
------------------------------------------------------------
------------------------------------------------------------
---------------------------------------------------------
>PAFTOL009243
ctggtagagtacttggacaatcttaaaaattatgagaagtcaggggtacctgaaaatgct
ggcactgatactgatgatgggtttgatatgggccgtatgaggcgcttgatggatcgcctt
ggtaatccacaggcaaagtacaaggttcttatttcggctg--------------------
------------------------------------------------------------
------------------------------------------------------------
------------------------------------------------------------
------------------------------------------------------------
------------------------------------------------------------
----------------aaatggatattttccaggtgcttactgctatagcattctcatta
tttgcccatcagaatgtcgatatagctgttattgaggctggtttgggaggagcacgggat
gctacaaatgtaattactagttctgaggttgctgcggcagtcataacaacaataggaaag
gagcatttggctgctcttgggggttctttggaaagcattgcactggcaaagtctggaatt
atcaagcgtgggtgcccagtaatt---ctcggaggtccatttcttcctcacattgaagac
attattcgtg------ctaaagctttctccatgtgctcgcctgtaatatcagca------
--tctgattctggaaacaaaagcctcatcaggggatttagtagggtta------atggtg
aaccaagccaatcttgtgatatactgatccaaattgacaaggatgaaccattgtccattg
agttacatgatgtcc-------------------------------acttgtcaatgc-t
tggacaccaccagctgca--gaacgccctgactgctacttgtgctgcattgtgcc-----
------------------------------------------------------------
-----------------------------------------tccgtgatcaaggt-----
------------------------------------------------------------
------------------------------------------------------------
------------------------------------------------------------
------------------------------------------------------------
---------------------------------------------------------
>PAFTOL009245
ctggtagagtacttggacaatcttaaaaattatgagaagttaggggtacctgaaaatgct
ggcacygatactgatgatgggtttgatatgggccgtatgaggcgcttgatgtatcgcctt
ggtaatccacaggcaaagtacaaggtggttcacatcgctgggaccaaaggcaaagggtca
actgctgcatacttatccaatattttgagagcagccggttattctgttggttgctataca
------------------------------------------------------------
------------------------------------------------------------
------------------------------------------------------------
------------------------------------------------------------
---------------------------ttccaggtgcttactgctatagcattctcatta
tttgcccgtcagaatgttgatatagctgttattgaggctggtttgggaggagcacgggat
gctacaaatgtaattactagttctgagcttgctgcggcagtcataacaacaataggaaag
gatcatttggctgctcttgggggttctttggaaagcatagcactggcaaagtctggaatt
atcaagcatgggtgccca------------------------------------------
------------------------------------------------------------
------------------------------------------------------------
-----------------------------------------------------tccattg
agttacatgatgtcc-------------------------------acttgtcaatgc-t
tggacaccaccagcttca--gaatgccctgactgcaacttgtgctgcattgtgcc-----
------------------------------------------------------------
-----------------------------------------tccgtgatcaaggt-----
------------------------------------------------------------
------------------------------------------------------------
------------------------------------------------------------
------------------------------------------------------------
---------------------------------------------------------
>PAFTOL009249
ctggtagagtacttggacaatcttaaaaattatgagaagttaggggtacctgaaaatgct
ggcactgatactgatgatgggtttgatatgggccatatgaggcgcttgatgcatcgcctt
ggtaatccacaggcaaagtacaagg-----------------------------------
------------------------------------------------------------
------------------------------------------------------------
------------------------------------------------------------
------------------------------------------------------------
------------------------------------------------------------
-------------------------ttttccaggtgcttactgctatagcattctcatta
tttgcccgtcagaatgttgatatagctgttattgaggctggtttgggaggagcacgggat
gctacaaatgtaattactagttctgatcttgctgcggcagtcataacaacaataggaaag
gagcatttggcagctcttgggggttctttggaaagcatagcactggcaaagtctggaatt
atcaagcatgggtgccca------------------------------------------
------------------------------------------------------------
-----------------aaaagcctcatcaggggatttagcagggtta------atggtg
aaccaagccaatcttgtgatatactgatccaaattgacaaggatgaaccgtcatccattg
agttacatgatgtcc-------------------------------acttgtcaatgc-t
tggacaccaccagcttca--gaatgccctgactgcaacttgtgctgcattgtgcc-----
------------------------------------------------------------
-----------------------------------------tccgtgatcaaggt-----
------------------------------------------------------------
------------------------------------------------------------
------------------------------------------------------------
------------------------------------------------------------
---------------------------------------------------------
>PAFTOL009251
ctggtagagtacttggacaatcttaaaaattatgagaagttaggggtacctgaaaatgct
ggcactgatactgatgatgggtttgatatgggccgtatgaggcgcttgatgtatcgcctt
ggtaatccacaggcaaartacaagg-----------------------------------
------------------------------------------------------------
------------------------------------------------------------
------------------------------------------------------------
------------------------------------------------------------
------------------------------------------------------------
-------------------------ttttccaggtgcttactgctatagcattctcatta
tttgcccgtcagaatgttgatatagctgttattgaggctggtttgggaggagcacgggat
gctacaaatgtaattactagttctgagcttgctgcrgcagtcataacaacaataggaaag
gagcatttggctgctcttgggggttctttggaaagcatagcactggcaaagtctggaatt
atcaagcatgggtgccca------------------------------------------
------------------------------------------------------------
------------------------------------------------------------
-----------------------------------------------------tccattg
agttacatgatgtcc-------------------------------acttgtcaatgc-t
tggacaccaccagcttca--gaatgccctgactgcaacttgtgctgcattgtgcc-----
------------------------------------------------------------
-----------------------------------------tccgtgatcaaggt-----
------------------------------------------------------------
------------------------------------------------------------
------------------------------------------------------------
------------------------------------------------------------
---------------------------------------------------------
>PAFTOL009253
ctggtagagtacttggacaatcttaaaaattatgagaagtcaggagtrcctgaaaatgct
ggcacggatactgatgatgggtttgatttgggccgtatgaggcgcttggtggatcgcctt
ggtaatccacaggcaaagtacaaggttcttctttctgctg--------------------
------------------------------------------------------------
------------------------------------------------------------
------------------------------------------------------------
------------------------------------------------------------
------------------------------------------------------------
----------------aaatggaaattttacaggttcttactgccatagcattctcatta
tttgcccatcagaatgttgatatagctgttattgaggctggtttgggaggagcacgggat
gctacgaacataattactagttccgagcttgctgcagcagtcataacgacgataggaaag
gagcatctggctgctcttgggggttctttggaaagcatagcacttgccaagtctggaatt
atcaagcgtggatgccca------------------------------------------
------------------------------------------------------------
------------------------------------------------------------
------------------------------------------------------------
------------------------------------------------------------
------------------------------------------------------------
------------------------------------------------------------
------------------------------------------------------------
------------------------------------------------------------
------------------------------------------------------------
------------------------------------------------------------
------------------------------------------------------------
---------------------------------------------------------
>PAFTOL009255
------gagtacttggacaatcttaaaaattatgagaagtcaggggtacctgaaaatgct
ggcactgatactgatgatgggtttgatatgggccgtatgaggcgcttgatggatcgcctt
ggtaatccacaggcaaagtacaaggcggttcacatcgctgggaccaaaggcaaagggtca
actgctgcatacttatccaatattttgagagcagccggttattctgttggttgctataca
------------------------------------------------------------
------------------------------------------------------------
---------------------------------------------------cttatttcg
gctg--------------------------------------------------------
----------------aaatggaaaatttccaggtgcttactgctatggcattctcatta
tttgcccatcagaatgttgatatagctgttgttsaggctggtttgggaggagcacgggat
gctacaaatgtaattactagttctgagcttgctgcggcagtcataacaacaataggaaag
gagcatttggctgctcttgggggttctttggaaagcatagcactggcaaagtctggaatt
atcaagcatgggtgccca------------------------------------------
------------------------------------------------------------
------------------------------------------------------------
-----------------------------------------------------tcaattg
agttacatgatgtcc-------------------------------acttgtcaatgc-t
tggacaccaccagcttca--gaacgccctgactgcaacttgtgctgcattgtgcc-----
------------------------------------------------------------
-----------------------------------------tccgtgatcaaggt-----
------------------------------------------------------------
------------------------------------------------------------
------------------------------------------------------------
------------------------------------------------------------
---------------------------------------------------------
>PAFTOL009257
ctggtagagtacttggacaatcttaaaaattatgagaagtcaggggtacctgaaaatgct
ggcactgatactgatgatgggtttgatatgggccgtatgaggcgcttgatggatcgcctt
ggtaatccccaggcaaagtacaaggtggttcacatcgctgggaccaaaggcaaagggtca
actgctgcatacttatccaatattttgagagcagccggttattctgttggttgctataca
agccctcatatccgaactatcagggagcggatgtcagtcggaacagaagatatgacactg
ggtattttctgcttcatggatcctttctattttaaccctactgatcacaacctatt----
--------------------------------------------atgctaacttatttcg
gctg--------------------------------------------------------
----------------aaatggaaaatttccaggtgcttactgctatggcattctcatta
tttgcccatcagaatgttgatatagctgttgttgaggctggtttgggaggagcacgggat
gctacaaatgtaattactagttctgagcttgctgcggcagtcataacaacaataggaaag
gagcatttggctgctcttgggggttctttggaaagcatagcactggcaaagtctggaatt
atcaagcatgggtgcccagtt---------------------------------------
------------------------------------------------------------
------------------------------------------------------------
--------------------atatagattcaaattgacaaggatgaaccgtcatcaattg
agttacatgatgtcc-------------------------------acttgtcaatgc-t
tggacaccaccagcttca--gaacgcccttactgcaacttgtgctgcattgtgcc-----
------------------------------------------------------------
-----------------------------------------tccgtgatcaaggt-----
------------------------------------------------------------
------------------------------------------------------------
------------------------------------------------------------
------------------------------------------------------------
---------------------------------------------------------
>PAFTOL009259
ctggtagagtacttggacaatcttaaaaattatgagaagtcaggggtacctgaaaatgct
ggcactgatactgatgatgggtttgatatgggccgtatgaggcgcttgatggatcgcctt
ggtaatccacaggcaaagtataaggtgttgyacatcgctgggaccaaaggcaaagggtca
actgctgcatacttatccaatattttgagagcagccggttattctgttggttgctataca
------------------------------------------------------------
------------------------------------------------------------
---------------------------------------------------cttatttca
gctg--------------------------------------------------------
----------------aaatggaaattttccaggtgcttactgctatagcattctcatta
tttgcgcatcagaatgttgatatagctgttattsaggctggtttgggaggagcacgggat
gctacaaatgtaattactagttctgagcttgctgcggcagtcataacaacaataggaaag
gagcatttggctgctcttgggggttctttggaaagcatagcactggcaaagtctggaatt
atcaagcatgggtgccca------------------------------------------
------------------------------------------------------------
------------------------------------------------------------
-----------------------------------------------------tccattg
agttacatgatgtcc-------------------------------acttgtcaatgc-t
tggacaccaccagcttca--gaacgccgtgactgcaacttgtgctgcattgtgcc-----
------------------------------------------------------------
-----------------------------------------tccgtgatcaaggt-----
------------------------------------------------------------
------------------------------------------------------------
------------------------------------------------------------
------------------------------------------------------------
---------------------------------------------------------
>PAFTOL009261
------------------------------------------------------------
------------------------------------------------------------
------------------------------------------------------------
------------------------------------------------------------
------------------------------------------------------------
------------------------------------------------------------
------------------------------------------------gaacttatttcg
gcta--------------------------------------------------------
----------------aaatggaaattttccaggtgcttacggctatagcattctcatta
tttgccgatcagaatgttgatatagctgttatcgaggctggtttgggaggagcacgggat
gctacaaatgtaattactagttctgagcttgctgcggcagtcataacaacaataggaaag
gagcatttggctgctcttgggggttctttggaaagcatagcgctggcaaagtctggaatt
atcaagcatgggtgccca------------------------------------------
------------------------------------------------------------
------------------------------------------------------------
-----------------------------------------------------tccattg
agctacatgatgtcc-------------------------------acttgtcaatgc-t
tggacaccaccagcttca--gaatgccctgacagcaacttgtgctgcattgtgcc-----
------------------------------------------------------------
-----------------------------------------tccgtggtcaaggt-----
------------------------------------------------------------
------------------------------------------------------------
------------------------------------------------------------
------------------------------------------------------------
---------------------------------------------------------
>PAFTOL009263
ctggtagagtacctggacaatcttaaaaattatgagaagttaggggtacctgaaaatgct
ggcactgatactgatgatgggtttgatatgggccgtatgaggcgcttgatgtatcgcctt
ggtaatccacaggcaaagtacaaggtggttcacatygctgggaccaaaggcaaagggtca
actgctgcatacttatccaatattttgagagcagccggttattctgttggttgctataca
agccctcatatccgaactatcagggagcggatgtcagtcggaacagaaggtgagtgaaca
gcaggaaagtggatgcagtaacattgtcagggtgacatatattggttggagaaatt----
--------------------------------------------ggttaacattcattca
tgca--------------------------------------------------------
----------------aaatggaaattttccaggtgcttactgctatagcattctcatta
tttgcccgtcagaatgttgatatagctgttattgaggctggtttgggaggagcacgggat
gctacaaatgtaattactagttctgagcttgctgcggcagtcataacaacaataggaaag
gagcatttggctgctcttgggggttctttggaaagcatagcmctggcaaagtctggaatt
atcaagcatggatgcccagtaatt---ctcggaggtccatttcttcctcacattgaagac
attattcgtg------ctaaagctttctctacctgctcgccagtaatatcagca------
--tctgattctggaaacaaaggcctcatcaggggatttagcagggtta------atggtg
aaccaagccaatcttgtgatatattgatccaaattgacaaggatgaaccgtcatccattg
agttacatgatgtcc-------------------------------acttgtcaatgc-t
tggacaccaccagcttca--gaatgccctgactgcaacttgtgctgcattgtgcc-----
------------------------------------------------------------
-----------------------------------------tccgtgatcaaggt-----
------------------------------------------------------------
------------------------------------------------------------
------------------------------------------------------------
------------------------------------------------------------
---------------------------------------------------------
>PAFTOL009265
ctggtrgagtacttggacaatcttaaaaactatgagaagttaggggtacctgaaaatgct
ggcactgatactgatgatgggtttgatatgggccgtatgaggcgcttgatgtatygcctt
ggtaatccacaggcaaagtacaagg-----------------------------------
------------------------------------------------------------
------------------------------------------------------------
------------------------------------------------------------
------------------------------------------------------------
------------------------------------------------------------
-------------------------ttttccaggtgcttactgctatagcattctcatta
tttgcccgtcagaatgttgatatagctgttattgaggctggtttrggaggagcacgggat
gctacaaatgtaattactagttctgagcttgctgcggcagtcataacaacartaggaaag
gagcatttggctgctcttgggggttctttggaaagcatagcactggcaaagtctggaatt
atcaagcatgggtgcccagtt---------------------------------------
------------------------------------------------------------
------------------------------------------------------------
-----------------------------------------------------tccattg
agttacatgatgtcc-------------------------------acttgtcaatgc-t
tgggcaccaccagcttca--gaatgccctgactgcaacttgtgttgcactgtgcc-----
------------------------------------------------------------
-----------------------------------------tccgtgatcaaggt-----
------------------------------------------------------------
------------------------------------------------------------
------------------------------------------------------------
------------------------------------------------------------
---------------------------------------------------------
>PAFTOL009267
ctggtagagtacttggacaatcttaaaaattatgagaagtcaggagtacctgaaaatgct
ggcacrgatactgatgatgggtttgatttgggccrtatgaggcgcttggtggatcgcctt
ggtaatccacaggcaaagtwcaaggttcttctttctgctg--------------------
------------------------------------------------------------
------------------------------------------------------------
------------------------------------------------------------
------------------------------------------------------------
------------------------------------------------------------
----------------aaatggamattttacaggtgcttactgccatagcattctcatta
tttgcccatcagaatgttgatatagctgttattgaggctggtttgggaggagcacgggat
gctacaaacataattactagttctgagcttgctgcagcagtcataacgacgataggaaag
gagcatctggctgctcttgggggttctttggaaagcatagcacttgccaagtctggaatt
atcaagcgtggatgccca------------------------------------------
------------------------------------------------------------
------------------------------------------------------------
-----------------------------------------------------tcagccc
atacccaaga------------------------------------atctgccaaagcat
tggcagacactatctctatggcatgccaaggttctaaattggtc----------------
------------------------------------------------------------
-----------------------------------------gctgtggttgccat-----
------------------------------------------------------------
--------------------------------------------ggcaagcgacaaagat
catgttggttttgcaaaggaactcttatcaggttattctcttattt--------------
------------------------------------------------------------
----------------------------------------------------ctatg
>PAFTOL009269
ctggtagagtacttggacaatcttaaaaattatgagaagtcaggagtacctgaaaatgct
ggaacrgatactgatgatgggtttgatttgggccgtatgaggcgcttggtggatcgcctt
ggtaatccacaggcaaagtacaaggtggttcacatcgctgggaccaaaggcaaagggtca
actgctgcatacttgtccaatattctgagagcagctggttattctgttggttgctacaca
agccctcatattcgaactatcagggagcggatgtcagtggggacagaaggtgagccagta
tctgcaaatgagctgtactccctttttcataggatcaagaaaattcttgaccaggc----
--------------------------------------------agtggctgatgagaat
ggac--------------------------------------------------------
----------------gcttaagtcattttsaggtgcttactgccatagcattctcatta
tttgcccgtcagaatgttgatatagctgttattgaggctggtttgggaggagcacgggat
gctacaaacataattactagttctgagcttgctgcagcagtcataacgacgataggaaag
gagcatctggctgctcttgggggttctttggaaagcatagcacttgccaagtctggaatt
ataaagcgtggatgccca------------------------------------------
------------------------------------------------------------
------------------------------------------------------------
------------------------------------------------------------
------------------------------------------------------------
------------------------------------------------------------
------------------------------------------------------------
------------------------------------------------------------
------------------------------------------------------------
------------------------------------------------------------
------------------------------------------------------------
------------------------------------------------------------
---------------------------------------------------------
>PAFTOL009271
ctggtagagtacttggacaatcttaaaaattatgagaagtccggagtacctgaaaatgct
ggcactgatactgatgatgggtttgatatgggccgtatgaggcgcttgatggatcgcctt
ggtaatccacaggcaaagtacaagg-----------------------------------
------------------------------------------------------------
------------------------------------------------------------
------------------------------------------------------------
------------------------------------------------------------
------------------------------------------------------------
-------------------------ttttccaggtgctcactgctatagcattctcatta
tttgcccatcagaatgttgatatagctgttattgaggctggtttgggaggagcacgggat
gctacaaatgtaattactagttctgagcttgctgcggcagtcataacaacaataggaaag
gagcatttggctgctcttgggggttctttggaaagcatagcactggcaaagtctggaatt
atcaagcatgggtgcccagtttca---gcccatacccaagaat-----------------
------------------------------------------------------------
------------------------------------------------------------
------------------------------------------------------------
-----------------------------------------------ctgccaaagca-t
tggcagacactatctctatggcatgtcaaggttctaaattggttgctatggttgc-----
------------------------------------------------------------
------------------------------------------------------------
------------------------------------------------------------
-----------------------------------------aatggcaagcgacaaagat
catattggttttgcaagggaactcttatcaggttattct---------------------
------------------------------------------------------------
---------------------------------------------------------
>PAFTOL009279
ctggtagagtacttggacaatcttaaaaattatgagaagttaggggtacctgaaaatgct
ggcactgatactgatgatgggtttgatatgggccgtatgaggcgcttgatggatcgcctt
ggtaatccacaggcaaagtacaagg-----------------------------------
------------------------------------------------------------
------------------------------------------------------------
------------------------------------------------------------
------------------------------------------------------------
------------------------------------------------------------
-------------------------ttttccaggtgcttacggctatagcattctcattg
tttgcccatcagaatgttgatatagctgttatcgaggctggtttgggaggagcacgcgat
gctacaaatgtaattactagttctgagcttgctgcggcagtcataacaacaataggaaag
gagcatttggctgctcttgggggttctttggaaagcatagcactggcaaagtcaggaatt
atcaagcatgggtgcccagtttca---gcccatacccaagaat-----------------
------------------------------------------------------------
------------------------------------------------------------
------------------------------------------------------------
-----------------------------------------------ctgccaaagca-t
tggcagataccatctctatggcatgtcaaggttctaaattggttgctgtggttgc-----
------------------------------------------------------------
------------------------------------------------------------
------------------------------------------------------------
-----------------------------------------aatggcaagcgacaaagat
catattggttttgcaagggaactcttatcaggttattct---------------------
------------------------------------------------------------
---------------------------------------------------------
>PAFTOL009281
ctggtagagtacttggacaatcttaaaaattatgagaagtcagggstacctgaaaatgct
ggcactgatactgatgatgggtttgatatgggccgtatgaggcgcttgatggatcgcctt
ggtaatccacaggcaaagtacaagg-----------------------------------
------------------------------------------------------------
------------------------------------------------------------
------------------------------------------------------------
------------------------------------------------------------
------------------------------------------------------------
-------------------------ttttccaggtgcttactgccatagcattctcatta
tttgcccatcagaatgttgatatagctgttattgaggctggtttgggaggagcacgggat
gctacaaatgtaattactagttctgagcttgctgyggcagtcataacaacaattggaaag
gagcatttgkctgctcttgggggttctttggaaagcatagcactggcaaagtctggaatt
atcaagcatgggtgcccagtt---------------------------------------
------------------------------------------------------------
------------------------------------------------------------
------------------------------------------------------------
------------------------------------------------------------
------------------------------------------------------------
------------------------------------------------------------
------------------------------------------------------------
------------------------------------------------------------
------------------------------------------------------------
------------------------------------------------------------
------------------------------------------------------------
---------------------------------------------------------
>PAFTOL009283
ctggtagagtacttggacaatcttaaaaattatgagaagtcaggggtacctgaaaatgct
ggcactgatactgatgatgggtttgatatgggccgtatgaggcgcttgatgggtcgcctt
ggtaatccacaggcaaagtacaaggtkgttcacatcgctgggaccaaaggcaaagggtca
actgctgcatacttatccaatattttgagagcagccggttattctgttggttgctataca
agccctcatatccgaactatcagggagcggatgtcagtcggaacagatggtgcgccagta
tctgcaaat---------------------------------------------------
------------------------------------------------------------
------------------------------------------------------------
---------------------gagttgttccaggtgcttacggctatagcattctcatta
tttgcccatcagaatgttgatatagctgttatcgaggctggtttgggaggagcacgggat
gctacaaatgtaattactagctctgagcttgctgcagcagtcataacaacaataggaaag
gagcacttggctgctcttggcggttctttggaaagcatagcactggcaaagtctggaatt
atcaagcatgggtgccca------------------------------------------
------------------------------------------------------------
------------------------------------------------------------
-----------------------------------------------------tccattg
agttatatgacgtcc-------------------------------acttgtcaatgc-t
tggacgccaccagcttca--gaacgccctgactgcaacttgtgctgcattgtgcc-----
------------------------------------------------------------
-----------------------------------------tccgtgatcaaggt-----
------------------------------------------------------------
------------------------------------------------------------
------------------------------------------------------------
------------------------------------------------------------
---------------------------------------------------------
>PAFTOL009285
ctggtagagtacctggacaatcttaaaaattatgagaagtcaggagtacctgaaaatgct
ggcacggatactgatgatgggtttgatttgggccgtatgaggcgcttggtggatcgcctt
ggtaatccacaggcgaagtacaaggtggttcacatcgctgggaccaaaggcaaagggtca
actgctgcatacttgtccaatattctgagagcagctggttattctgttggttgctacaca
agccctcatatccgaactatcagggagcggatgtcagtggggacagaaggtgagccagta
tctgcaaatgagctgtactccctttttcataggataaagaaaattcttgacgaggc----
--------------------------------------------agtggctcatgagaat
ggac--------------------------------------------------------
----------------gcttaagtcattttgaggtgcttactgccatagcattctcatta
tttgcccatcagaatgttgatatagctgttattgaggctggtttgggaggagcacgggat
gctacaaacataattactagttctgagcttgctgcagcagtcataacgacgataggaaag
gagcatctggctgctcttgggggttctttggaaagcatagcacttgccaagtctggaatt
atcaagcgtggatgccca------------------------------------------
------------------------------------------------------------
------------------------------------------------------------
------------------------------------------------------------
------------------------------------------------------------
------------------------------------------------------------
------------------------------------------------------------
------------------------------------------------------------
---------------kcagcccatacccaagaatctgccaaagcattggcagacactatc
tctatggcatgccaaggttctaaattagtcgctgtggttgccatggcaagcgacaaagat
catgttggttttgcaaaggaactcttatcaggttattctcttattt--------------
------------------------------------------------------------
----------------------------------------------------ctatg
>PAFTOL009287
ctggtagagtacttggacaatcttaaaaattatgagaagtcaggggtacctgaaaatgct
ggcactgatactgmtgwtgggtttgatatgggccgtatgaggcgcttgatggatcgcctt
ggtaatccacaggcaaagtacaaggtggttcacatygctgggaccaaaggaaaagggtca
actgctgcrtacttatscaatattttgagagcagccggttattctgttggttgctataca
agccctcatatccgaactatcagkgagcggatgtcagtcggaacagaaggtgcgccagta
tctgaaaatgagttgtactccctttttcatgggataaagaaaattcttgacaaggc----
--------------------------------------------agtggctgatgagaat
ggat--------------------------------------------------------
----------------gcttgagtcatttcgaggtgcttactgctatagcattctcatta
tttgcccatcagaatgttgatatagctgttattgaggctggtttgggaggagcacgggat
gctacaaatgtaattactagttctgagcttgctgcggcagtcataacaacaataggaaag
garcatttggctgctcttgggggttccttggaaagcatagcactggcaaagtctggaatt
atcaagcayggttgcccagtt---------------------------------------
------------------------------------------------------------
------------------------------------------------------------
-----------------------------------------------------yccattg
agttatatgatgtcc-------------------------------acttgtcaatgc-t
tggacgccaccagcttca--gaacgccctgactgcaacttgtgctgcattgtgcc-----
------------------------------------------------------------
-----------------------------------------tccgtgatcaaggt-----
------------------------------------------------------------
------------------------------------------------------------
------------------------------------------------------------
------------------------------------------------------------
---------------------------------------------------------
>PAFTOL009289
ctggtagagtacttggacaatcttaaaaattatgagaagttaggggtacctgaaaatgct
ggcactgatactgatgatgggtttgatatgggccgtatgaggcgcttgatgtatcgcctt
ggtaatccacaggcaaagtacaaggttcttatttcggctg--------------------
------------------------------------------------------------
------------------------------------------------------------
------------------------------------------------------------
------------------------------------------------------------
------------------------------------------------------------
----------------aaatggaaattttccaggtgcttactgctatagcattctcatta
tttgcccgtcagaatgttgatatagctgttattgaggctggtttgggaggagcacgggat
gctacaaatgtaattactagttctragcttgctgcggcagtcataacaacaataggaaag
gagcatttggctgctcttgggggttctttggaaagcatwgcactggcaaagtctggaatt
atcaagcatgggtgccca------------------------------------------
------------------------------------------------------------
------------------------------------------------------------
-----------------------------------------------------tccattg
agttacatgatgtcc-------------------------------acttgtcaatgc-t
tggacaccaccagcttca--gaatgccctgactgcaacttgtgctgcattgtgcc-----
------------------------------------------------------------
-----------------------------------------tccgtgatcaaggt-----
------------------------------------------------------------
------------------------------------------------------------
------------------------------------------------------------
------------------------------------------------------------
---------------------------------------------------------
>PAFTOL009291
ctggtasagtacttggacaatcttaaaaattatgagaagtcaggggtacctgaaaatgct
ggcactgatactgatgatgggtttgatatgggccgtatgaggcgcttgatggatcgcctt
ggtaatccacaggcaaagtacaaggtggttcacatcgctgggaccaaaggaaaagggtca
actgctgcgtacttatccaatattttgagagcagccggttattctgttggttgctataca
agccctcatatccgaactatcagggagcggatgtcagtcggaacagaaggtgcgccagta
tctgcaaatgagttgtactacctttttcatgggataaagaaaattcttgacaaggc----
--------------------------------------------agtggctgatgagaac
ggat--------------------------------------------------------
----------------gaatggaaattttccaggtgcttactgctatagcattctcatta
tttgcccatcagaatgttgatatagctgttrttgaggctggtttgggaggagcacgggat
gctacaaatgtaattactagttctgagcttgcygcggcagtcataacaacartaggaaag
gagcatttggctgctcttgggggttccttggaaagcatagcactggcaaagtctggaatt
atcaagcatggttgccca------------------------------------------
------------------------------------------------------------
------------------------------------------------------------
-----------------------------------------------------tccattg
agttatatgatgtcc-------------------------------acttgtcaatgc-t
tggacgccaccagcttca--gaacgccctgactgcaacttgtgctgcattgtgcc-----
------------------------------------------------------------
-----------------------------------------tccgtgatcaaggt-----
------------------------------------------------------------
------------------------------------------------------------
------------------------------------------------------------
------------------------------------------------------------
---------------------------------------------------------
>PAFTOL009293
ctggtggagtacttggacaatcttaamaattatgagaagtcaggggtacctgaaaatgct
ggcactgatactgatgatgggtttgatatgggccgtatgaggcgcttgatkgatcgcctt
ggtaatccacaggcaaagtacaaggtggttcacatcgctgggaccaaaggcaaagggtca
actgctgcatacttatccaatattttgagagcagccggttattctgttggttgctatacw
------------------------------------------------------------
------------------------------------------------------------
------------------------------------------------------------
------------------------------------------------------------
---------------------------ttccaggtgcttacggctatagcattctcatta
tttgcccatcagaatgttgatatagctgttatcgaggctggtttgggaggagcacgggat
gctacaaatgtaattactagctcygagcttgctgcagcagtcataacaacaataggaaag
gagcatttggctgctcttggcggttctttggaaagcatagcactggcaaagtctggaatt
atcaagcatgggygccca------------------------------------------
------------------------------------------------------------
------------------------------------------------------------
------------------------------------------------------------
------------------------------------------------------------
------------------------------------------------------------
------------------------------------------------------------
------------------------------------------------------------
------------------------------------------------------------
------------------------------------------------------------
------------------------------------------------------------
------------------------------------------------------------
---------------------------------------------------------
>PAFTOL009297
ctggtagagtacttggacaatcttaaaaattatgagaagtcaggggtacctgaaaatgct
ggcactgatactgatgatgggtttgatatgggccgtatgaggcgcttgatggatcgcctt
ggtaatccacaggcaaagtataaggtgttgcacatcgctgggaccaaaggcaaagggtca
actgctgcatacttatccaatattttgagagcagccggttattctgttggttgctatama
------------------------------------------------------------
------------------------------------------------------------
---------------------------------------------------cttatttca
gctg--------------------------------------------------------
----------------aaatggaaattttccaggtgctkactgctatagcattctcatta
tttgcgcatcagaatgttgatatagctgttattgaggctggtttgggaggagcacgggat
gctacaaatgtaattactagttctgagcttgctgcggcagtcataacaacaataggaaag
gagcatttggctgctcttgggggttctttggaaagcatagcactggcaaagtctggaatt
atcaagcatgggtgccca------------------------------------------
------------------------------------------------------------
-----------------------ctcatcaggggaatgagtagggtta------atggtg
aaccaagccaatcttgtgatatactgatccaaattgacaaggatgaaccgtcatccattg
agttacatgatgtcc-------------------------------acttgtcaatgc-t
tggacaccaccagcttca--gaacgccgtgactgcaacttgtgctgcattgtgcc-----
------------------------------------------------------------
-----------------------------------------tccgtgatcaaggt-----
------------------------------------------------------------
------------------------------------------------------------
------------------------------------------------------------
------------------------------------------------------------
---------------------------------------------------------
>PAFTOL009299
ctggtagagtacttggacaatcttaaaaattatgagaagttaggsgtacctgaaaatgct
ggcactgatactgatgatgggtttgatatsggccgtatgaggcgcttgatgtatcgcctt
ggtaakccacaggcaaagtacaagg-----------------------------------
------------------------------------------------------------
------------------------------------------------------------
------------------------------------------------------------
------------------------------------------------------------
------------------------------------------------------------
-------------------------ttttccaggtgcttactgctatagcattctcatta
tttgcccgtcagaatgttgatatagctgttattgaggctggtttgggaggagcacgggat
gctacaaatgtaattactagttctgagcttgctgcggcagtcataacaacaataggaaag
gagcatttggctgctcttgggggttctttggaaagcatagcactggcaaagtctggaatt
atcaagcatgggtgcccatccttg------------------------------------
------------------------------------------------------------
------------------------------------------------------------
-----------------tctctagtgatccaaattgacaaggatgaaccgtcatccattg
agttacatgatgtcc-------------------------------acttgtcaatgc-t
tggacaccaccagcttca--gaatgccctgactgcaacttgtgctgcattgtgcc-----
------------------------------------------------------------
-----------------------------------------tccgtgatcaaggt-----
------------------------------------------------------------
------------------------------------------------------------
------------------------------------------------------------
------------------------------------------------------------
---------------------------------------------------------
>PAFTOL009301
ctggtagagtacttggacaatcttaaaaattatgagaagttaggggtacctgaaaatgct
ggcactgatactgatgatgggtttgatatgggccgtatgaggcgcttgatgcattgcctt
ggtaa-------------------------------------------------------
------------------------------------------------------------
------------------------------------------------------------
------------------------------------------------------------
------------------------------------------------------------
------------------------------------------------------------
--------------------------tttccaggtgctwactgctatagcattctcatta
tttgcccgtcagaatgttgatatagctgttattgaggctggtttgggaggagcacgggat
gctacaaatgtaattactagttctgagcttgctgcggcagtcataacaacaataggaaag
garcatttggctgctcttgggggttctttggaaagcatagcactggcaaagtctggaatt
atcaagcatgggtgccca------------------------------------------
------------------------------------------------------------
------------------------------------------------------------
-----------------------------------------------------tccattg
agttacatgatgtcc-------------------------------acttgtcaatgc-t
tggacaccaccagcttca--gaatgccctgactgcaacttgtgctgcattgtgcc-----
------------------------------------------------------------
-----------------------------------------tccgtgatcaaggt-----
------------------------------------------------------------
------------------------------------------------------------
------------------------------------------------------------
------------------------------------------------------------
---------------------------------------------------------
>PAFTOL009303
ctggtagagtacttggacaatcttaaaaattatgagaagttaggggtacctgaaaatgct
ggcactgatactgatgatgggtttgatatgggccgtatgaggcgcttgatgtattgcctt
ggtaatccacaggcaaagtacaagg-----------------------------------
------------------------------------------------------------
------------------------------------------------------------
------------------------------------------------------------
------------------------------------------------------------
------------------------------------------------------------
------------------------------------------------------------
-------------------------------ttcaggctggtttgggaggagcacgggat
gctacaaatgtaattactagttctgagcttgctgcggcagtcataacaacaataggaaag
gagcatttggctgctcttgggggttctttggaaagcatagcactggcaaagtctggaatt
atcaagcatgggtgccca------------------------------------------
------------------------------------------------------------
------------------------------------------------------------
------------------------------------------------------------
------------------------------------------------------------
------------------------------------------------------------
------------------------------------------------------------
------------------------------------------------------------
------------------------------------------------------------
------------------------------------------------------------
------------------------------------------------------------
------------------------------------------------------------
---------------------------------------------------------
>PAFTOL009311
ttggtagagtacttggacaatcttaaaaactatgagaaattgggagtacctgaaaatgct
ggcattgataccgatgatgggtttgatttgggccgtatgaggcgcttgatggatcgcctt
ggtaatccacagtcaaagtacaaggtt---------------------------------
------------------------------------------------------------
------------------------------------------------------------
------------------------------------------------------------
------------------------------------------------------------
------------------------------------------------------------
------------------atggaaattctccaggtgctcactgctatagcattcacattg
tttgctcatcagaatgttgatatagctgttatcgaggctggtttgggaggagcacgggat
gctacaaatgtaatatctagttgtgagcttgctgcagcagtcataacgacgataggaaag
gagcacttggctgctcttgggggttccttggaaagcatagcattggcaaagtcgggaatc
atcaagcatggatgcccagctc--------------------------------------
------------------------------------------------------------
------------------------------------------------------------
------------------------------------------------------------
---------ataccca---------------------------ggagtccgccaaagcat
tggcagacacaatctctatggcatgtcaaggctccagatcg-----------gcc-----
------------------------------------------------------------
-----------------------------------------gttgtggttgcaat-----
------------------------------------------------------------
--------------------------------------------ggcaagtgacaaagat
cacattggttttgcaagggaactcttgtcaggttatcatcttattt--------------
------------------------------------------------------------
----------------------------------------------------ctgtg
>PAFTOL009313
ttggtggagtacttgaataatcttaaaaattatgagaaatcaggggtaccggwaaatgct
ggtactgacactgatgatgggtttgatttaggccgtatgaggcgcttgatggaccgcctt
ggtaatccacagtcaaaatacaaggtggttcacatagctgggaccaaaggcaaaggatca
actgctgcattcttgtccaatattttgcgtgcagcgggttattctgttggttgctacaca
------------------------------------------------------------
------------------------------------------------------------
------------------------------------------------------------
------------------------------------------------------------
------------------------------caggtgctcactgcaatagcrttcgcatta
tttgctcaacagaacgttgatattgctgttgttsaggctggtttaggaggagcaagggat
gctacaaatataataactagttctgagcttgctgcagcrgtcatcacaacagtaggaaag
gagcatttggctgctcttgggggttccttggaaagcatagcaatggcgaaatctggaatt
atcaagcatggatgcccaatt---------------------------------------
------------------------------------------------------------
------------------------------------------------------------
-----------------------------------------------------tctgttg
tttcagcccatacccg---------------------------agaatctgccaaagcat
tggcagaaacaatctcwatggcatgtcaagggtctaggttg-----------gtt-----
------------------------------------------------------------
-----------------------------------------gctgtggttgcaat-----
------------------------------------------------------------
--------------------------------------------ggcaagtgacaaagat
catattggttttgcgagggaactcttatcaggttattctcttattc--------------
------------------------------------------------------------
----------------------------------------------------ctgtg
>PAFTOL009315
c-----------------------------------------------------------
------------------------------------------------------------
----------------------aggtggttcacattgccgggaccaaaggcaaaggatca
actgctgcattcttgtccaatatattgagggcagcaggttactctgttggttgctatacg
------------------------------------------------------------
------------------------------------------------------------
------------------------------------------------------------
------------------------------------------------------------
---------------------------ttccaggtgctcactgctatggcgttcacgttg
tttgctcatcagaatgttgatatagctgttatcgaggctggtctgggaggagcacgggat
gctacaaatatcataactagttctgagcttgctgcagctgtcataacaacaatagggaag
gagcatttggctgctcttgggggttccttggaaagtatagcattggcaaagtctggaatt
atcaagcac---------------------------------------------------
------------------------------------------------------------
------------------------------------------------------------
------------------------------------------------------------
------------------------------------------------------------
------------------------------------------------------------
------------------------------------------------------------
------------------------------------------------------------
------------------------------------------------------------
------------------------------------------------------------
------------------------------------------------------------
------------------------------------------------------------
---------------------------------------------------------
>PAFTOL009319
ttggtagagtacttggacaatcttaaaaattatgagaagtcgggagttcctgaaaatgcg
ggcactgatactgatgatgggtttgatctgggccgtatgaggcgcttgatggatcgcctt
ggtaatccgcaggcaaagtacaaggtggttcacattgctgggaccaaaggcaaaggatca
actgctgcattcttatccaatattatgagggcagcaggttactctgttggttgctatacg
------------------------------------------------------------
------------------------------------------------------------
------------------------------------------------------------
------------------------------------------------------------
------------------atggacaatctccaggtgctcactgctatagcattcacgttg
tttgctcatcagactgttgatatagctgtcatcgaggctggtctgggtggagcacgggat
gctacaaatatcataactagttctgagctagcagcagcggtcataacgacaatagggaag
gagcatttggctgctcttgggggttccttggaaagtatagcactggcaaagtctggaatt
atcaagcatggatgtcca------------------------------------------
------------------------------------------------------------
------------------------------------------------------------
------------------------------------------------------------
------------------------------------------------------------
------------------------------------------------------------
------------------------------------------------------------
------------------------------------------------------------
------------------------------------------------------------
------------------------------------------------------------
------------------------------------------------------------
------------------------------------------------------------
---------------------------------------------------------
>PAFTOL009321
ttggcagaatacttggacaatcttaaaaattatgagaagtttggagtacctgaaaatgca
ggaactgatactgatgatgggtttgatctgggccgtatgaggcgtttgatggatcgcctt
ggtaatccacaggcaaagtacaaggtagttcacattgccgggaccaaaggcaaaggatca
actgctgcattcttgtccaatattttgagagcagcaggttactctgttggttgctatacg
------------------------------------------------------------
------------------------------------------------------------
------------------------------------------------------------
------------------------------------------------------------
---------------------------ttgcaggtgctcactgctatagcattcacgttg
tttgctcatcagaatgttgatatagctgttattgaggctggtctgggaggagcacgggat
gctacaaatatcataactagttctgagcttgctgcagctgtcataacgacaatagggaag
gagcatttggctgctcttgggggttccttggaaagtatagcattggcaaagtctggaatt
atcaagaacggatgccca------------------------------------------
------------------------------------------------------------
------------------------------------------------------------
------------------------------------------------------------
------------------------------------------------------------
------------------------------------------------------------
------------------------------------------------------------
------------------------------------------------------------
------------------------------------------------------------
------------------------------------------------------------
------------------------------------------------------------
------------------------------------------------------------
---------------------------------------------------------
>PAFTOL013501
ctggtagagtacttggacaatcttaaaaattatgagaagtcaggggtaccygaaaatgct
ggcactgataccgatgatgggtttgatatgggccgtatgaggcgcttgatggatcgcctg
ggtaatccacaggcaaagtacaaggtggttcacatcgctgggaccaagggcaaagggtca
actgctgcatacttatccaatattttgagagcagccggttattctgttggttgctataca
tcacaacctattata---------------------------------------------
------------------------------------------------------------
---------------------------------------------------ctaattttg
gctg--------------------------------------------------------
----------------aaatggaaattttccaggtgcttactgctatagcattctcatta
tttgcccatcrgaatgttgatatagctgttatcgaggctggtttggggggagcacgggat
gctacaaatgtaattactagttctgagcttgctgcggcagtcataacaacaataggaaag
gagcatttggctgctcttgggggttctttggaaagcatagcactggcaaagtctggaatt
atcaagcatgggtgcccagtt---------------------------------------
------------------------------------------------------------
------------------------------------------------------------
------------------------------------------------------------
------------------------------------------------------------
------------------------------------------------------------
------------------------------------------------------------
------------------------------------------------------------
------------------------------------------------------------
------------------------------------------------------------
------------------------------------------------------------
------------------------------------------------------------
---------------------------------------------------------
>SRR5036296
------------------------------------------------------------
------------------------------------------------------------
------------------------------------------------------------
------------------------------------------------------------
------------------------------------------------------------
------------------------------------------------------------
------------------------------------------------------------
------------------------------------------------------------
---------------------------ttccaggtgcttactgctatagcattctcatta
tttgcccgtcagaatgttgatatagctgttattgaggctggtttgggaggagcacgggat
gctacaaatgtaattactagttctgagcttgctgcggcagtcataacaacaataggaaag
gagcatttggctgctcttgggggttctttggaaagcatagcactggcaaagtctggaatt
atcaagcatgggtgcccagtaatt---ctcggaggtccatttcttcctcacattgaagac
attattcgtg------ctaaagctttctctatgtgctcgccagtaatatcagca------
--tctgattctggaaacaaaagcctcatcaggggatttagcagggtta------atggtg
aaccaagccaatcttgtgatatactaatccaaattgacaaggatgaaccgtcatccattg
agttacatgatgtcc-------------------------------acttgtcaatgc-t
tggacaccaccagcttca--gaatgcccttactgcaacttgtgctgcattgtgcc-----
------------------------------------------------------------
-----------------------------------------tccgtgatcaaggt-----
------------------------------------------------------------
------------------------------------------------------------
------------------------------------------------------------
------------------------------------------------------------
---------------------------------------------------------
>SRR5137211
ctggtagagtacttggacaatcttaaaaattatgagaagttaggggtacctgaaaatgct
ggcaccgatactgatgatgggtttgatatgggccgtatgaggcgcttgatgtatcgcctt
ggtaatccacaggcaaagtacaaggtggttcacatcgctgggaccaaaggcaaagggtca
actgctgcatacttatccaatattttgagagcagccggttattctgttggttgctataca
agccctcatatccgaactatcagggagcggatgtcagtcggaacagaaggtgagccagta
yctgcaaatgagttgtactccctttttcatgggataaagaaaattcttgacaaggc----
--------------------------------------------agtggctgatgagaat
ggac--------------------------------------------------------
----------------agttgagtcattttgaggtgcttactgctatagcattctcatta
tttgcccgtcagaatgttgatatagctgttattgaggctggtttgggaggagcacgggat
gctacaaatgtaattactagttctgagcttgctgcggcagtcataacaacaataggaaag
gagcatttggctgctcttgggggttctttggaaagcatagcactggcaaagtctggaatt
atcaagcatgggtgcccagtaatt---ctcggaggtccatttcttcctcacattgaagat
attattcgtg------ctaaagctttctctatgtgctcgccagtaatatcagca------
--tctgattctggaaacaaaagcctcatcaggggatttagcagggtta------atggtg
aaccaagccaatcttgtgatatactgatccaaattgacaag-------------------
------------------------------------------------------------
------------------------------------------------------------
------------------------------------------------------------
------------------------------------------------------------
------------------------------------------------------------
------------------------------------------------------------
------------------------------------------------------------
------------------------------------------------------------
---------------------------------------------------------
>SRR5137212
c-----------------------------------------------------------
------------------------------------------------------------
----------------------aggtggttcacattgctgggaccaaaggcaaagggtca
actgctgcatacttgtccaatattttgagagcagctggttattctgttggttgctataca
agccctcatatccgaactatcagggagcggatgtcggtgggaacagaaggtgagccagta
tctgcaaatgagttgtactccctttttcataggataaagaaaattcttgaccaggc----
--------------------------------------------ggtggctgatgagaat
ggac--------------------------------------------------------
----------------gcttaagtcattttgaggtattggct------------------
------------------------------------------------------------
------------------------------------------------------------
------------------------------------------------------------
------------tgttca------------------------------------------
------------------------------------------------------------
------------------------------------------------------------
------------------------------------------------------------
------------------------------------------------------------
------------------------------------------------------------
------------------------------------------------------------
------------------------------------------------------------
------------------------------------------------------------
------------------------------------------------------------
------------------------------------------------------------
------------------------------------------------------------
---------------------------------------------------------
>SRR5137213
------------------------------------------------------------
------------------------------------------------------------
------------------------------------------------------------
------------------------------------------------------------
------------------------------------------------------------
------------------------------------------------------------
------------------------------------------------------------
------------------------------------------------------------
---------------------------ttccaggtgcttactgctatagcattctcatta
tttgcccgtcagaatgttgatatagctgttattgaggctggtttgggaggagcacgggat
gctacaaatgtaattactagttctgagcttgctgcggcagtcataacaacaataggaaag
gagcatttggctgctcttgggggttctttggaaagcatagcactggcaaagtctggaatt
atcaagcatgggtgcccagtaatt---ctcggaggtccatttcttcctcacattgaagac
attattcgtg------ctaaagctttctctatgtgctcgccagtaatatcagca------
--tctgattctggaaacaaaagcctcatcaggggatttagcagggtta------atggtg
aaccaagccaatcttgtgatatactgatccaaattgacaaggatgaaccgtcatccattg
agttacatgatgtcc-------------------------------acttgtcaatgc-t
tggacaccaccagcttca--gaatgccctgactgcaacttgtgctgcattgtgcc-----
------------------------------------------------------------
-----------------------------------------tccgtgatcaaggt-----
------------------------------------------------------------
------------------------------------------------------------
------------------------------------------------------------
------------------------------------------------------------
---------------------------------------------------------
>SRR7905849
------------ttggacaatctaaaaaattatgagaagtcaggagtacctaaaaatgct
ggcactgatactgatgatgggtttgatatgggccgtatgaggcacttgatggatcgcctt
ggtaatccacaggcaaaatacaaggtggttcacattgctgggacaaaaggcaaagggtca
actgctgcatacttgtccaatattttgagagcagccggttattctgttggttgctataca
agccctcatatccgaactatcagggagcggatgtcagtgggaacagaaggtgagccagta
tctgcaaatgagttgtactccctttttcataggataaagaaaattcttgaccaggc----
--------------------------------------------agtggctgatgagaat
ggat--------------------------------------------------------
----------------gcttaagtcattttgaggtgcttactgctatagcgttctcatta
tttgctcatcagaatgttgatata------------------------------------
------------------------------------------------------------
------------------------------------------------------------
------------------------------------------------------------
------------------------------------------------------------
------------------------------------------------------------
------------------------------------------------------------
------------------------------------------------------------
------------------------------------------------------------
------------------------------------------------------------
------------------------------------------------------------
------------------------------------------------------------
------------------------------------------------------------
------------------------------------------------------------
------------------------------------------------------------
---------------------------------------------------------
>SRR7905861
ctggtagagtacttggacaatcttaaaaatwatgagaagttaggggtacctgaaaatgct
ggcactgatactgatgatgggtttgatatgggccgtatgaggcgcttgatgtatcgcctt
ggtaatccacaggcaaagtacaaggtggttcacatcgctgggaccaaaggcaaagggtca
actgctgcatacttatccaatattttgagagcagcyggttattctgttggttgctatwca
agccctcatatccgaactatcagggagcggatgtcagtc------gaaggtgagccagta
tctgcaaatgagttgtactccctttttcatgggataaagaaaattcttgacaaggc----
--------------------------------------------agtggctgacgagaat
ggac--------------------------------------------------------
----------------ayttgagtcattttgaggtgcttactgctatagcattctcatta
tttgcccgtcagaatgttgatatagctgttattgaggctggtttgggaggagcacgggat
gctacaaatgtaattactagttctgagcttgctgcggcagtcataacaacaataggaaag
gagcatttggctgctcttgggggttctttggaaagcatagcactggcaaagtctggaatt
atcaagcatgggtgcccagtaatt---ctcggaggtccatttcttcctcacattgaagac
attattygtg------ctaaagctttctctatgtgctcgccagtaatatcagca------
--tctgattctggaaacaaaagcgtcatcaggggatttagcagggtta------atggtg
gaccaagccaatcttgtgatatactgatccgaattgacaaggatgaaccgtcatccattg
agttacatgatgtc----------------------------------------------
------------------------------------------------------------
------------------------------------------------------------
------------------------------------------------------------
------------------------------------------------------------
------------------------------------------------------------
------------------------------------------------------------
------------------------------------------------------------
---------------------------------------------------------
>SRR7905862
ttggtagagtacttggacaatcttaaaaattatgagaagtcaggagtacctgaaaatgct
ggcacggatactgatgatgggtttgatttgggccgtatgaggsscttggtggatcgcctt
ggtaatccacaggcaaagtacaaggtggttcacatcgctgggaccaaaggcaaagggtca
actgctgcatacttgtccaatattttgagagcagctggttattctgttggttgctatwca
agccctcatatccgaactatcagggagcggatgtcagtggggacagrwggtgagccagta
tctgcaaatgatctgtacttcctttttcataggayaaagaaaattcttgaccaggc----
--------------------------------------------agtggcggatgagaat
ggac--------------------------------------------------------
----------------gcttaagtcattttgaggtgcttactgccatagcattctcatta
tttgcccatcagaatgttgatatagctgttattgaggctggtttgggaggagcacgggat
gctacgaacataattactagttctgagcttgctgcagcagtcataacgaccataggaaag
gagcatttggctgctcttgggggttctttggaaagcatagcactcgcyaagtctggaatt
atcaagcgtggatgcccagtmatt---ctgggaggtccatttcttcctcacattgaagac
attattcgyg------ctaaagcttygtctatgtgctcgccagtracrtcagca------
--tctgattctggaaagaaaagtctcatcaggggcattagcagggggatkaaccgtsrtg
aaccacggcaatcttgtgatgtactgatccaaattgacaaggatgaaccrtcatccatcg
agttaaatgatgtcc-------------------------------atttatcaatgc-t
tggacgccaccagctcca--gaacgccctgactgcagcttgtgctgcattgtgcc-----
------------------------------------------------------------
-----------------------------------------tccgtgatcaaggatggag
aa--tatyggacgactcaatccgtaca---------------------------------
------------------------------------------------------------
------------------------------------------------------------
------------------------------------------------------------
---------------------------------------------------------
>SRR8327214
ctggtagagtacttggacaatcttaaaaattatgagaagttaggggtacctgaaaatgct
ggcactgatactgatgatgggtttgatatgggccgtatgaggcgcttgatgtatcgcctt
ggtaatccacaggcaaagtacaaggtggttcacatcgctgggaccaaaggcaaagggtca
actgctgcatacttatccaatattttgagagcagccggttattctgttggttgctataca
agccctcatatccgaactatcagggagcggatgtcagttgggacagaaggtgagccagta
tctgcgaatgagttgtactccctttttcatgggatcaagaaaattcttgacaaggc----
--------------------------------------------agtggctgatgagaat
ggac--------------------------------------------------------
----------------acttgagtcattttgaggtgcttactgctatagcattctcatta
tttgcccgtcagaatgttgatatagctgttattgaggctggtttgggaggagcacgggat
gctacaaatgtaattactagttctgagcttgctgcggcagtcataacaacaataggaaag
gagcatttggctgctcttgggggttctttggaaagcatagcactggcaaagtctggaatt
atcaagcatgggtgcccagtaatt---ctcggaggtccatttcttcctcacattgaagac
attattcgtg------ctaaagctttctctatgtgctcgccagtaatrtcagca------
--tctgattctggaaacaaaagccgcatcaggggatttagcagggtta------atgctg
aaccaagccaatcttgtgatatactgatccaaattgacaaggatgaaccgtcatccattg
agttacatgatgtc----------------------------------------------
------------------------------------------------------------
------------------------------------------------------------
------------------------------------------------------------
------------------------------------------------------------
------------------------------------------------------------
------------------------------------------------------------
------------------------------------------------------------
---------------------------------------------------------
