# Supplementary material for: Phylogenomics and classification of Cactaceae based on hundreds of nuclear genes
Source: Plant Syst Evol. 2025 Aug 11;311(5):28. doi: 10.1007/s00606-025-01948-z (PMC12339657; doi:10.1007/s00606-025-01948-z)
Supplement: Supplementary file 4 — Online Resource 4: Containing alignments and RAxML gene trees for all included loci and all phylogenetic datasets (ZIP 10372 KB) [file 606_2025_1948_MOESM4_ESM.zip › de Vos et al_ESM_4/ESM_data_alignments/QCP/5551_consensus.mafft.fasta]

>PAFTOL004547
------------------------------------------------------------
------------------------------------------------------------
------------------------------------------------------------
------------------------------------------------------------
------------------------------------------------------------
------------------------------------------------------------
------------------------------------------------------------
------------------------------------------------------------
------------------------------------------------------------
------------------------------------------------------------
------------------------------------------------------------
------------------------------------------------------------
-------------------aaggtgcatacacctgattcaagcagatactggattgccca
atcttatgaagaacgtttccagaatggccttgaacctgaaaatgttgataaggaattcct
g-----------------------------------------------------------
------------------------------------------------------------
------------------------------------------------------------
-------------agattgtggttcaaaaacaattgtaatccatatgaagataaggta--
------------------------------------------------------------
------------------------------------------------------------
----------------------------------
>PAFTOL004551
------------------------------------------------------------
------------------------------------------------------------
------------------------------------------------------------
----------------------------attccttt--caagggccaggttctgaat---
---------------------gagacgagtttatggtggtttgatcgaacccatcatatt
actgagaatgcagttctatccgcccctgataagaatgtcacaattgcaaagaaatgtacc
atattccctgttgaatttgttgtaagaggatttgtcaccggaagcactgatacatcactt
tggacagtctacaagaaaggtgtccggaattactgtggcaatgaccttccagacggttta
gtgaaaaatcaaaggctcgagagaaatatactaacaccgactactaaagctgcagaccat
gatgttccagtaacaccagakgaggtaatcg-----tgcgtggtctgatgactaaaacag
attttgaagaagttagtcagaaagctttg--agtttgttcgagtatggacagcgtgtggc
attggaacatggtttgattttggtcgataccaaatatgaatttggcaaagcgaatgatgg
cacaattcttttggtcgatgaggtgcacacgcctgattcaagcagatactggattgctca
atcttatgaagaacgtttccagaatggccttgaacctgaaaatgttgataaggaattcct
g-----------------------------------------------------------
------------------------------------------------------------
------------------------------------------------------------
-------------agattgtggttcaaaaacaattgtaatccatatgaagataaggttct
tccggaggctcctgaagaactagtatgtgagcttgcgagacggtatgtt-----------
------------------------------------------------------------
----------------------------------
>PAFTOL004552
------------------------------------------------------------
------------------------------------------------------------
------------------------------------------------------------
---------------------------------------------caggttctgaat---
---------------------gagacgagtttatggtggtttgatcaaacccgtcatatt
actgggaatgcggttctatcagctcctgataagaacgtcaccattgcgaagaaatgtacc
atattccctgttgaatttgttgtaagaggatttgtcactggaagcactgatacatcactt
tggacagtctacaacaarggtgtccggaattattgtggcaatgcccttccagatggttta
gtgaaaaatcaaaggctagagagaaatatactaacaccgactactaaagctgcagaccat
gatgttccagtaacaccggatgaggtaatt------------------------------
------------------------------------------------------------
------------------------------------------------------------
------------------------------------------------------------
------------------------------------------------------------
------------------------------------------------------------
------------------------------------------------------------
------------------------------------------------------------
------------------------------------------------------------
------------------------------------------------------------
------------------------------------------------------------
----------------------------------
>PAFTOL004553
------------------------------------------------------------
------------------------------------------------------------
------------------------------------------------------------
---------------------------------------------caggttctgaat---
---------------------gagacgagtttatggtggtttgatcaaacctgtcatatt
actgagaatgcggttctatcagctcctgataagaacgtcacaattgcgaagaaatgtacc
atattccctgttgaatttgttgtaagaggatttgtcactggaagcactgatacatcactt
tggacggtctacaacaaaggtgtccggaattattgtggcaatgcccttccagatggttta
gtgaaaaatcaaaggctagagagaaatatactaacaccgactactaaagcagcagaccat
gatgttcccgtaacaccagatgaggtaatc------------------------------
-------------------------------------------------cagcgtgtggc
attggaacatggtttgattttggtcgataccaaatatgaatttggcaaagcgagtgatgg
cacaattctgttggttgatgaggtgcatacacctgattcaagcagatattggattgcccg
atcttatgaagaacgtttccagaatggccttgaacctgaaamtgttgataaggaattcct
g-----------------------------------------------------------
------------------------------------------------------------
------------------------------------------------------------
-------------agattgtggttcaaaaacaattgtaatccatatgaagataaggttct
tccggaggctcctgaagaactagtatgtgagcttgcacggcggtatgtt-----------
------------------------------------------------------------
----------------------------------
>PAFTOL004554
------------------------------------------------------------
------------------------------------------------------------
------------------------------------------------------------
---------------------------------------------caggttctgaat---
---------------------gagacaagtttatggtggtttgatcaaacccgtcatatt
actgggaatgcggttctatcagctcctgataaggacgtcaccattgcgaagaaatgtacc
atattccctgttgaatttgttgtaagaggatttgtcactggaagcactgatacatcactt
tggacrgtctacaacaarggtgtccggaattattgtggcaatgcccttccagatggttta
gtgaaaaatcaaaggctagagagaaatatactaacaccgactactaaagctgcagaccat
gatgttccagtaacaccggatgaggtaatt------------------------------
--------------------aaattgatc--tcttttttttcataaatgtagcatgtggc
attagaacatgggttgattttggtcgataccaaatatgaatttggcaaagcgagtgatgg
cacgattctgttggttgatgaggtgcatacccctgattcaagcagatactggattgcccg
atcttatgaagarcgcttccagaatggccttgaacctgaaaatgttgataaggaattcct
g-----------------------------------------------------------
------------------------------------------------------------
------------------------------------------------------------
-------------agattgtggttcaaaaacaattgtaatccatat--------------
------------------------------------------------------------
------------------------------------------------------------
----------------------------------
>PAFTOL004555
------------------------------------------------------------
------------------------------------------------------------
------------------------------------------------------------
------------------------------------------------------------
---------------------------------------------------cgtcatatt
actgagaatgcggttctatcagctcctgataagaacgtcacaattgcgaagaaatgtacc
atattccctgttgaatttgttgtaagaggatttgtcactggaagcactgatacatcactt
tggacggtctacaacaaaggtgtccggaattattgtggcaatgcccttccagatggttta
gtgaaaaatcaaaggctagagagaaatatactaacaccgactactaaagcagcagaccat
gatgttcccgtaacaccggatgaggtaatt------------------------------
-------------------------------tctctttttttataaatgcagcgtgtggc
attggaacatggtttgattttggtcgataccaaatatgaatttggcaaagcgagtgatgg
cacaattctgttggttgatgaggtgcatacacctgattcgagcagatactggattgcccg
atcttatgaagaacgtttccagaatggccttgaacctgaaaatgttgataaggaattcct
g-----------------------------------------------------------
------------------------------------------------------------
------------------------------------------------------------
-------------agattgtggttcaaaaacaattgtaatccatacgaagataaggta--
------------------------------------------------------------
------------------------------------------------------------
----------------------------------
>PAFTOL004560
------------------------------------------------------------
------------------------------------------------------------
------------------------------------------------------------
---------------------------------------------caggttcttaat---
---------------------gagacgagtttatggtggtttgatcaaacgggtcatatt
actgagaatgcagttctatcagctcctgacaagaacgtcacaattgcgaagaaatgtagc
atattccctgttgaatttgttgtaagaggatttgtcactggaagcactgatacatcactt
tggacggtctacaacaaaggtgtccggaattattgtggcaatgcccttccagatggttta
gtgaaaaatcaaaggctagagagaaatatactaacaccgactactaaagctgcagaccat
gatgttccagtaacaccggatgaggtaatt------------------------------
------------------------------------------------------------
------------------------------------------------------------
------------------------------------------------------------
------------------------------------------------------------
------------------------------------------------------------
------------------------------------------------------------
------------------------------------------------------------
------------------------------------------------------------
------------------------------------------------------------
------------------------------------------------------------
----------------------------------
>PAFTOL004561
------------------------------------------------------------
------------------------------------------------------------
------------------------------------------------------------
---------------------------------------------caggttctgaat---
---------------------gagacgagtttatggtggtttgatcaaacccgtaatatt
actgagaatgcagttctatccgctcctgataggaatgtcacaattgcaaagaaatgtacc
atattccctgttgaatttgttgtaagaggatttgtcactggaagcactgatacatcactt
tggacagtctacaagaaaggygtccggaattactgtggcaacgcccttccagacggttta
gtgaaaaatcaaaggctagagagaaatatactaacaccgactactaaagctgcagaccat
gatgttccaataacaccagatgaggtaata------------------------------
------------------------------------------------------------
------------------------------------------------------------
-------------------aaggtgcacacgcctgattcaagcagatactggattgctca
atcttatgaagaacatttccagaatggccttgaacctgaaaatgttgataaggaattcct
g-----------------------------------------------------------
------------------------------------------------------------
------------------------------------------------------------
-------------agattgtggttcaaaaacaattgtaatccatatgaagataaggta--
------------------------------------------------------------
------------------------------------------------------------
----------------------------------
>PAFTOL004562
------------------------------------------------------------
------------------------------------------------------------
gttcgggacatatatgacggtggagattt----ccttgttttggtcactacggatcggca
aagtgcatttgatagggttttagcttgcattccatt--caagggcaaggttctgaat---
---------------------gagacgagtttatggtggtttgatcaaacgggtcatatt
actgagaatgcagttctatcagctccggataagaacgtcacaattgcgaagaaatgtagc
atattccctgttgaatttgttgtaagaggatttgtcactggaagcactgatacatcactt
tggacggtctacaacaaaggtgtccggaattattgtggcaatgcccttccagatggttta
gtgaaaaatcaaaggctagagagaaatatactaacaccgactactaaagctgcagaccat
gatgttccagtaacaccggatgaggtaatt------------------------------
------------------------------------------------------------
----aactattggttgattttggtcgacaccaaatatgaatttggcaaagcgagtgatgg
cacaattctgttggttgatgaggtgcatacccctgattcaagcagatactggattgccca
atcttatgaagaacgcttccagaatggccttgaacctgaaaatgttgataaggtatttct
t-----------------------------------------------------------
------------------------------------------------------------
------------------------------------------------------------
------------------------------------------------------------
------------------------------------------------------------
------------------------------------------------------------
----------------------------------
>PAFTOL004563
------------------------------------------------------------
------------------------------------------------------------
------------------------------------------------------------
---------------------------------------------caggttctgaat---
---------------------gagacgagtttatggtggtttgatcaaacccgtcatatt
actgagaatgcggttctttcagctcctgayaagaaygtcacaattgcgaagaaatgtacc
gtattccctgttgaatttgttgtaagaggatttgtcactggaagcactgatacatcactt
tggacggtctacaacaaaggtgtccggaattattgtggcaatgcccttccagacggtctg
atgactaaagcagattttgaaccagttagtcagaaagc----------------------
------------------------------------------------------------
-------------------------tttt--attttgttcgagcattgccagcgtgtggc
attggaacatggtttgattttggtcgataccaaatatgaatttggcaaagcgagtgatgg
cacaattctgttggttgatgaggtgcatacacctgattcaagcagatactggattgccck
atcttatgaagaacrtttccagaatggccttgaacctgaaaatgttgataaggaattcct
g-----------------------------------------------------------
------------------------------------------------------------
------------------------------------------------------------
-------------agattgtggttcaaaaacaactgtaatccatacgaagataaggta--
------------------------------------------------------------
------------------------------------------------------------
----------------------------------
>PAFTOL004564
------------------------------------------------------------
------------------------------------------------------------
------------------------------------------------------------
------------------------------------------------------------
---------------------------------------tttgatcaaacccgtcatatt
actgagaatgcagttctatccgctcctgataagaatgtcacaattgcaaagaaatgtacc
atattccctgttgaatttgttgtaagaggatttgtcaccggaagcaccgatacatcactt
tggacagtctacaagaaaggtgtccggaattactgtggcaatgcccttccagacggttta
gtgaaaaatcaatggctagagagaaatatactaacaccgactactaaagctgcagaccat
gatgttccagtaacaccagatgaggtaatc------------------------------
-------------------------------tctatttttttataaatgcagcgtgtggc
attggaacatggtttgattttggtcgataccaaatatgaatttggcaaagcgaatgatgg
cacaattcttttggtcgatgaggtgcacacgcctgattcaagcagatactggattgctca
atcttatgaagaacgtttccagaatggccttgaacctgaaaatgttgataaggtatttgt
t-----------------------------------------------------------
------------------------------------------------------------
------------------------------------------------------------
------------------------------------------------------------
------------------------------------------------------------
------------------------------------------------------------
----------------------------------
>PAFTOL004566
------------------------------------------------------------
------------------------------------------------------------
------------------------------------------------------------
---------------------------------------------caggttctgaat---
---------------------gagattagtttatggtggtttgatcaaacccgtcatatt
actgagaatgcagttctatccgctcctgataagaatgtcacaattgcaaagaaatgtacc
atattccctgttgaatttgttgtaagaggatttgtcaccggaagcactgatacatcactt
tggacagtctacaagaaaggtgtccggaattactgtggcaatgcccttccagacggttta
gtgaaaaatcaaaggctagagagaaatatactaacaccgactactaaagctgcagaccat
gatgttccartaacaccagatgaggtaatga-----------------------------
------------cctcgttgcatgcattg--atctcttttttataaatgcagcgtgtggc
attggaacatggtttgattttggtcgataccaaatatgaatttggcaaagcgaatkatgg
cacaattcttttggttgatgaggtgcacacgcctgattcaagcagatactggattgctca
atcttatgaagaacgtttccagaatggccttgaacctgaaaatgttgataaggaattcct
g-----------------------------------------------------------
------------------------------------------------------------
------------------------------------------------------------
-------------agattgtggttcaaaaacaattgtaatccatatgaagataaggta--
------------------------------------------------------------
------------------------------------------------------------
----------------------------------
>PAFTOL004567
------------------------------------------------------------
------------------------------------------------------------
------------------------------------------------------------
------------------------------------------------gttctgaat---
---------------------gagacgagtttatggtggtttgatcaaacctgtcatatt
actgagaatgcggttctatcagctcctgataagaacgtcacatttgcgaagaaatgtacc
atattccctgttgaatttgttgtaagaggttttgtcactggaagcactgatacatcactt
tggacagtctacaacaaaggtgtccggaattattgtggcaatgcccttccagatggttta
gtgaagaatcaaaggctagagagaaacatactaacaccaactactaaagctgcagaccac
gatgttccagtaacaccagatgaggtaatt------------------------------
-------------------------------------------------cagcgtgtggc
gttggaacatggtttgattttggtcgataccaaatatgaatttggcaaagcaagtgatgg
cacaattctgttggttgatgaggtgcacacacctgattcaagcagatactggattgcccg
atcttatgaagaacgtttccagaatggccttgagcctgaaaatgttgataaggwatttst
g-----------------------------------------------------------
------------------------------------------------------------
------------------------------------------------------------
-------------agattatggttcaaaaacaattgtaatccatatgaagataaggta--
------------------------------------------------------------
------------------------------------------------------------
----------------------------------
>PAFTOL004568
------------------------------------------------------------
------------------------------------------------------------
gttcgggacatatatgacggtggagattt----ccttgttttggtcactacggatcggca
aagtgcatttgatagggttttagcttccattccatt--caagggccaggttctgaat---
---------------------gagacgagtttrtggtggtttgatcaaacccgtcatatt
actgagaatgcrgttctatcagctcctgataacaacgtcacaattgcgaagaaatgtact
gtattccctgttgaatttgtwgtaagaggatttgtsactggaagcactgatacatcactt
tggacagtctacaacaaaggtgtccggaattattgtggcaaygcccttccagagggttta
gtkaagaatcaaaggctrragaraaacatactaacaccaactactaaagctgcagaccac
gatgttccagtaacgccggatgagrtaattg-----agcgtggtctgatgactaaagcgg
attttgaagaagttagtcagaaagctttg--agtttgttcgagtatggacagcgtgtggc
attggaacatggtttgattttggtcgataccaaatatgaatttggcaaagcaagtgatgg
cacaattctgttggttgatgaggtgcacacacctgattcaagcagatactggattgcccr
atcttatgaagaacrtttccagaatggccttgaacctgaaaatgttgataaggwattcct
g-----------------------------------------------------------
------------------------------------------------------------
------------------------------------------------------------
-------------agattatggttcaaaaacaattgtaatccatatgaagataaggta--
------------------------------------------------------------
------------------------------------------------------------
----------------------------------
>PAFTOL004571
------------------------------------------------------------
------------------------------------------------------------
---------------------------tt----tattgttctagtcactacagatcgaca
aagtgcatttgatagagttttagcttctattccatt--gaagggtcaggttctgaat---
---------------------gagacgagtttatggtggtttgatcaaacccgtcatatt
actgagaatgcagttctatccgctcctgataagaatgtcacaattgcaaagaaatgtacc
atattccctgttgaatttgttgtaagaggatttgtcacgggaagcactgatacatcactt
tggactgtctacaagaaaggtgtccggaattactgtggcaatgcccttccagacggttta
gtgaaaaatcaaaggctagagagaaatatactaacaccractactaaagctgcagaccat
gatgttccagtaacaccagatgagataattg-----agcatggtctgatgactaaaacag
attttgaagaagttagtcagaaagctttg--agtttgttcgagtatggacagcgtgtggc
attggaacatggtttgattttggtcgataccaaatatgaatttggcaaagcgaatgatgg
cacaattcttttggtcgatgaggtgcacacgcctgattcaagcagatactggattgctca
atcttatgaagaatgtttccagaatggccttgaacctgaaaatgttgataaggwattcct
g-----------------------------------------------------------
------------------------------------------------------------
------------------------------------------------------------
-------------agattgtggttcaaaaacaattgtaatccatatgaagataaggttct
tccggaggctcctgaagaactagtatgtgagcttgcgagacggtatgtt-----------
------------------------------------------------------------
----------------------------------
>PAFTOL004573
------------------------------------------------------------
------------------------------------------------------------
------------------------------------------------------------
-------------------ttagcttccattccatt--caagggccaggttttgaat---
---------------------gagacgagtttatggtggtttgatcaaacctgtcatatt
actgagaatgcggttctatcagctcctgacaagaacgtcacaatcgcggaaaaatgtacc
atattccctgttgaatttgttgtgagaggatttgtcackggaagcactgatacatcactt
tggackgtctacaacaaaggtrtccggaattattgtggcaatgcccttccagatggttta
gtgaaaaatcaaaggctagagagaaatatactaacaccgactactaaagctgcagaccat
gatgttccrgtaacaccggatgaggtaatt------------------------------
-------------------------------tctctttttgtataaatgcagcgtgtggc
attagaacatgggttgattttggttgataccaaatatgaatttggcacagtgagtgatgg
cacaattctgttggttgatgagrggtgcatacctgattcaagcagatactggattgcccg
atcttatgaagaacgtttccagaatagccttgaatctgaaaatgttgataaggtatttct
tcagcgtgtggcattagaacatggtttgattttggtcgataccaaatatgaatttggcaa
agcaagtgatggcacaattctgttggttgatgaggtgcatacacctgattcaagcagata
ttggattgcccgatcttatgaagaacgtttccagartagccttgaacctgaaaatgttga
taaggaattcctgaggttgtggttcaaaaacaattgtaatccagaggaagataaggta--
------------------------------------------------------------
------------------------------------------------------------
----------------------------------
>PAFTOL004574
caaggacctcccaatgaggagattttgcgggcaattaaagggtctctttctaattgcctt
tctgaaactaatcttcatcttactgtgccgggtctcaagtccaaaaccagaggcaagaaa
gttttcacatttcttgatggtggagattt----tcttgttttggtcactacagatcgaca
aagtgcatttgatagggttttagcttccattccatt--caagggccaggttctgaat---
---------------------gagacgagtttatggtggtttgaccaaacgcgtcatatt
actgagaatgcggttctatcagctcctgataagaacgtcacaattgcaaagaaatgtacc
atattccctgttgaatttgttgtaagagggtttgtcactggaagcactgatacatcactt
tggacagtctacaacaaaggtgtccggaattattgtggcaatgcccttccagacggttta
gtgaaaaatcaaaggctggagagaaatatactgacaccgactactaaagctgcggaccat
gatgttccagtaacaccggatgagrtaattg-----agcgtggtctgatgactaaagcgg
attttgaagaagttagtcagaaagctttg--agtttgttcgagtatggacagcgtgtggc
attggaacatggtctgattttggtcgataccaaatatgaatttggcaaagcgagtgatgg
cacagttctgttggttgatgaggtgcatacacctgattcaagcagatactggattggccg
atcttatgaagaatgtttccagaatggccttgaacctgaaaatgttgataaggwattcct
g-----------------------------------------------------------
------------------------------------------------------------
------------------------------------------------------------
-------------agattgtggttcaaaaacaattgtaatccatatgaagataagattct
tccggaggctcct-----------------------------------------------
------------------------------------------------------------
----------------------------------
>PAFTOL004577
------------------------------------------------------------
------------------------------------------------------------
gttcgggacatatatgacggtggagattt----ccttgttttggtcactacggatcggca
aagtgcatttgatagggttttagcttccattccatt--caagggccaggttctgaat---
---------------------gagacaagtttatggtggtttgataaaacccgtcatatt
actgggaatgcagttctatcagctcctgataagaacgtaacaattgcgaagaaatgtrcc
atattccctgttgaatttgttgttagaggatttgtcactggaagcactgatacatcactt
tggacggtctacaacaaaggtgtmcggaattattgtggcaaygcccttccagatggttta
gtgaaaaatcaaaggctagagagaaatatactaacwccgactactaaagctgcagaccat
gatgtyccagtaacaccrgatgaggtaatt------------------------------
-------------------------------------------------------gtggc
attagarcatgggttgattttggtcgatacmaaatatgaatttggcaaagcgagtgatgg
cacaattctgttggttgatgaggtgcatacccctgattcaagcagatactggattgcccg
atcttatgaagaacgcttccagaatggccttgaacctgaaaatgttgataaggwattcct
g-----------------------------------------------------------
------------------------------------------------------------
------------------------------------------------------------
-------------agattgtggttcaaagacaattgtaatccatatgaagataaggtc--
------------------------------------------------------------
------------------------------------------------------------
----------------------------------
>PAFTOL004583
------------------------------------------------------------
------------------------------------------------------------
gttcgggacatatatgatggtggagattt----tcttgttttggtcactacagatcgaca
aagtgcatttgatagagttttagcttccattccatt--caagggccaggttctgaat---
---------------------gagatgagtttatggtggtttgatcaaacccgtcatatt
actgagaatgcggttctatcagctcctgataagaacgtcacaattgcgaagaaatgtacc
atattccctgttgaatttgttgtaagaggatttgtcactggaagcactgatacatcagtt
tggacggtctacaacaaaggtgtccggaattattgtggcaatgcccttccagatggttta
ctgaaaaatcaaaggctagagagaaatatactaacaccgactactaaagcagcagaccat
gatgttcccgtaacaccggatgaggtaatcg-----tttgctttgtttagaataaggcta
attttgtaag---tagtcagaaagctttg--agtttgttcgagtatggacagcgtgtggc
attggaacatggtttgattttggtcgataccaaatatgaatttggcaaagcgagtgatgg
cacaattctgttggttgatgaggtgcatacacctgattcaagcagatactggattgcccg
atcttatgaagaacgtttccagaatggccttgaacctgaaaatgttgataaggaattcct
g-----------------------------------------------------------
------------------------------------------------------------
------------------------------------------------------------
-------------agattgtggttcaaaaacaattgtaatccatatgaagataaggttct
tccggaggctcctgaagaactagtatgtgagcttgcaaggcggtatgtt-----------
------------------------------------------------------------
----------------------------------
>PAFTOL004584
------------------------------------------------------------
------------------------------------------------------------
---cgggacatatatgacggtggagattt----ccttgttttggtcactacggatcggca
aagtgcatttgatagggttttagcttgcattccatt--caagggccaggttctgaat---
---------------------gagacgagtttatggtggtttgatcaaacgggtcatatt
actgagaatgcagttctatcagctcctgataagaacgtcacaattgcgaagaaatgtacc
atattccctgttgaatttgttgtaagaggatttgtcactggaagcactgatacatcactt
tggacggtctacaacaaaggtgtccggaattattgtggcaatgcccttccagatggttta
gtgaaaaatcaaaggctagagagaaatatactaacaccgactactaaagctgcagaccat
gatgttccagtaacaccggatgaggtaattg-----tgtgttgactaagttgctggttag
gttatgaccatgttccct--aaattgatctttttttttttttataaatgtagcgtgtggc
attagaacacgggttgattttggttgataccaaatatgaatttggcaaagcgagtgatgg
cacaattctgttggttgatgaggtgcatacccctgattcaagcagatactggattgccca
atcttatgaagaacgcttccagaatggccttgaacctgaaaatgttgataaggaattcct
g-----------------------------------------------------------
------------------------------------------------------------
------------------------------------------------------------
-------------agattgtggttcaaaaacaattgtaatccatatgaagataaggttct
tccggaggctcctgaagaactagtatgtgagcttgcaaggaggtatgtt-----------
------------------------------------------------------------
----------------------------------
>PAFTOL004585
------------------------------------------------------------
------------------------------------------------------------
gttcgggacatatatgacggtggagattt----tattgttctagtcactacagatcgaca
aagtgcatttgatagagttttagcttctattccatt--caagggtcaggttctgaat---
---------------------gagacaagtttatggtggtttgatcaaacccgtcatatt
actgagaatgcagttctatccgctcctgataagaatgtcacaattgcaaagaaatgtacc
atattccctgttgaatttgttgtaagaggatttgtcaccggaagcactgatacatcactt
tggacagtctacaagaaaggtgtccggaattactgtggcaatgcccttccagacggttta
gtgaaaaaccaaaggctagagagaaatatactaacaccgactactaaagctgcagaccat
gatgttccaataacaccagatgaggtaatcg-----tttgcttcgtttagcataagctgg
ctagacgcagctcatatgatcaaaggttg--agtttgttcgagtatggacagcgtgtggc
attggaacatggtttgattttggtcgataccaaatatgaatttggcaaagcgaatgatgg
cacaattcttttggtcgatgaggtgcacacgccggattcaagcagatactggattgctca
atcttatgaagaacgtttccagaatggccttgaacctgaaaatgttgataaggaattcct
g-----------------------------------------------------------
------------------------------------------------------------
------------------------------------------------------------
-------------agattgtggttcaaaaacaattgtaatccatatgaagataaggttct
tccggaggctcctgaagaactagtctgtgagcttgcgagacggtat--------------
------------------------------------------------------------
----------------------------------
>PAFTOL004587
------------------------------------------------------------
------------------------------------------------------------
gttcgggacatatatgatggtggagattt----tcttgttttggtcactacagatcgaca
aagtgcatttgatagagttttagcttccattccatt--caagggccaggttctgaat---
---------------------gagacgagtttgtggtggtttgatcgaacccgtcatatt
actgagaatgcggttctatcagctcctgataagaacgtcacaattgcgaagaaatgtacc
atattccctgttgaatttgttgtaagaggatttgtcactggaagcactgatacatcactt
tggacggtctacaacaaaggtgtccggaattattgtggcaatgcccttccagatagttta
atgaaaaatcaaaggctagagagaaatatactaacaccgactactaaagcagcagaccat
gatgttcccgtaacaccggatgagataattg-----agcgtggtctgatgactaaagtgg
attttgaagaagttagtcagaaagctttg--agtttgttcgagtatggacagcgtgtggc
attggaacatggtttgattttggtcgataccaaatatgaatttggcaaagcgagtgatgg
cacaattctgttggttgatgaggtgcatacacctgattcaagcagatactggattgccca
atcttatgaagaacgtttccagaatggccttgaacctgaaaatgttgataaggaattcct
g-----------------------------------------------------------
------------------------------------------------------------
------------------------------------------------------------
-------------agattgtggttcaaaaacaattgtaatccatatgaagataaggttct
tccggaggctcct-----------------------------------------------
------------------------------------------------------------
----------------------------------
>PAFTOL004590
caaggaccccgcaatgaagagattttgcgggcaattaaagggtctctttctaattgtctt
tctgaaaccaatcttcatcttactgttccgggtctcaagtccaaaaccagaggcaa---g
gttcgggacatatatgacggtggagattt----ccttgttttggtcactacggatcggca
aagtgcatttgatagggttttagcttccattccatt--caagggccaggttctgaat---
---------------------gagacgagtttatggtggtttgatcaaacccgtcatatt
actgggaatgcggttctatcagctcctgataagaacgtcaccattgcgaagaaatgtacc
atattccctgttgaatttgttgtaagaggatttgtcactggaagcactgatacatcactt
tggacagtctacaacaaagstgtccggaattattgtggcaatgcccttccagatggttta
gtgaaaaatcaaaggctagagagaaatatactaacaccgactactaaagctgcagaccat
gatgttccagtaacaccggatgaggtaatt------------------------------
--------------------aaattgatc--tcttttttttcataaatgtagcatgtggc
attagaacatgggttgattttggtcgataccaaatatgaatttggcaaagcgagtgatgg
cacaattctgttggttgatgaggtgcatacccctgattcaagcagatactggattgcccg
atcttatgaagagcgcttccagaatgggcttgaacctgaaaatgttgataaggwattcct
g-----------------------------------------------------------
------------------------------------------------------------
------------------------------------------------------------
-------------agattgtggttcaaaaacaattgtaatccatatgaagataaggtyct
tccggaggctcctgaagaactagtatgtgagcttgcaaggaggtatgtt-----------
------------------------------------------------------------
----------------------------------
>PAFTOL004591
------------------------------------------------------------
------------------------------------------------------------
gttcgggacatatatgacggtggagattt----ccttgttttggtcactacggatcggca
aagtgcatttgatagggttttagcttccattccatt--caagggccaggttctgaat---
---------------------gagacgagtttatggtggtttgatcaaacccgtcatatt
actgggaatgcggttctatcagctcctgataagaacgtcaccattgcgaagaaatgtacc
atattccctgttgaatttgttgtaagaggatttgtcactggaagcactgatacatcactt
tggacagtctacaacaaaggtgtccggaattattgtggcaatgcccttccagatggttta
gtgaaaaatcaaaggctagagagaaatatactaacaccgactactaaagctgcagaccat
gatgttccagtaacaccggatgaggtaatt------------------------------
--------------------aaattgatc--tcttttttttcataaatgtagcatgtggc
attagaacatgggttgattttggtcgataccaaatatgaatttggcaaagcgagtgatgg
cacaattctgttggttgatgaggtgcatacccctgattcaagcagatactggattgcccg
atcttatgaagagckcttccagaatggscttgaacctgaaaatgttgataaggaattcct
g-----------------------------------------------------------
------------------------------------------------------------
------------------------------------------------------------
-------------agattgtggttcaaaaacaattgtaatccatatgaagataaggttct
tccggaggctcctgaagaactagtatgtgagcttgcaaggaggtatgtt-----------
------------------------------------------------------------
----------------------------------
>PAFTOL004593
------------------------------------------------------------
------------------------------------------------------------
gttcgggacatatatgatggtggagattt----tcttgttttggtcactacagatcgaca
aagtgcatttgatagagttttagcttccattccatt--caagggccaggttctgaat---
---------------------gagacgagtttatggtggtttgatcaaacccgtcatatt
actgagaatgcggttctatcagctcctgataagaacgttacaattgcgaagaaatgttcc
atattccctgttgaatttgttgtaagaggatttgtcactggaagcactgatacatcactt
tggacggtctacaacaaaggtgtccggaattattgtggcaatgcccttcccaacggttta
gtgaaaaatcaaaggctagagagaaacatactaacaccgactactaaagctgcagaccat
gatgttccagtaacaccagatgagrtaattg-----agcgtggtctgatgactaaagcgg
attttgaagaagttcgtcagaaagctttg--agtttgttcgagtatggacagcgtgtggc
attggaacatggtttgattttggtcgataccaaatatgaatttggcaaagcgagtgatgg
cacaattctgttggttgatgaggtgcatacacctgattcaagcagatactggattgcccg
atcttatgaagaacgtttccagaatggccttgaacctgaaaatgttgataaggaattcct
g-----------------------------------------------------------
------------------------------------------------------------
------------------------------------------------------------
-------------agattgtggttcaaaaacaattgtaatccatatgaagataaggttct
tccggaggctcctgaagaactagtatgtgagcttgcaaggcggtatgtt-----------
------------------------------------------------------------
----------------------------------
>PAFTOL004594
------------------------------------------------------------
------------------------------------------------------------
gttcgggacatatatgacggtggagattt----ccttgttttggtcactacggatcggca
aagtgcatttgatagggttttagcttccattccatt--caagggccaggttctgaat---
---------------------gagacragtttatggtggtttgatcaaacccgtcatatt
actgggaatgcggttctatcagctcctgataagaacgtcascattgcgaagaaatgtacc
atattccctgttgaatttgttgtaagaggatttgtcactggaagcactgatacatcactt
tggacagtctacaacaaaggtgtccggaattattgtggcaatgcycttccagatggttta
gtgaaaaatcaaaggctagagagaaatatactaacaccgactactaaagctgcagaccat
gatgttccagtaacaccggatgaggtaatt------------------------------
--------------------aaattgatc--tcttttttttcataaatgtagcatgtggc
attagaacatgggttgattttggtcgataccaaatatgaatttggcaaagcgagtgatgg
cacaattctgttggttgatgaggtgcatacccctgattcaagcagatactggattgcycg
atcttatgaagarcgcttccagaatggccttgaacctgaaaatgttgataaggaattcct
g-----------------------------------------------------------
------------------------------------------------------------
------------------------------------------------------------
-------------agattgtggttcaaaaacaattgtaatccatatgaagataaggtc--
------------------------------------------------------------
------------------------------------------------------------
----------------------------------
>PAFTOL004597
caaggacctcgcaatgaagaaattttgcgggcaattaaagggtctctttcgaattgcctt
tctgaaaccaatcttcatcttactgttcc-------------------------------
------------------------------------------------------------
--------------gggtctcaagtccaagaccagaggcaaggttcaggttctgaat---
---------------------gagacgagtttatggtggtttgatcaaacccgtcatatt
actgagaatgcggttctatcagctcctgataagaacgtcacaattgcgaagaaatgtacc
atattccctgttgaatttgttgtaagaggatttgttactggaagcactgatacatcactt
tggacggtctacaacaaaggtgtccggaattattgtggcaatgcccttccagatggttta
gtgaaaaatcaaaggctggagagaaatatactcacaccgactactaaagcagcagaccat
gatgttcccgtaacaccgaatgaggtgatc------------------------------
-------------------------------------------------cagcttgtggc
attggaacatggtttgattttggtcgataccaaatatgaatttggcaaagcgagtgatgg
cacaattctgttggtcgatgaggtgcatacacctgattcaagcagatactggattgccca
atcttatgaacaacatttccagaatggccttgaacctgaaaatgttgataaggwattcct
g-----------------------------------------------------------
------------------------------------------------------------
------------------------------------------------------------
-------------agattgtggttcaaaaacaattgtaatccatatgaagataaggta--
------------------------------------------------------------
------------------------------------------------------------
----------------------------------
>PAFTOL004598
------------------------------------------------------------
------------------------------------------------------------
-------------------------------------gttttggtcactacggatcggca
aagtgcatttgatagggttttagcttccattccatt--caagggccaggttctgaat---
---------------------gagacgagtttatggtggtttgatcaaacccgtcatatt
actgggaatgcggttctatcagctcctgataagaacgtcaccattgcgaagaaatgtacc
atattccctgttgaatttgttgtaagaggatttgtcactggaagcactgatacatcactt
tggacagtctacaacaaaggtgtccggaattattgtggcaatgcccttccagatggttta
gtgaaaaatcaaaggctagagagaaatatactaacaccgactactaaagctgcagaccat
gatgttccagtaacaccggatgaggtaatt------------------------------
-------------------------------------------------------gtggc
attagaacatgggttgattttggtcgataccaaatatgaatttggcaaagcgagtgatgg
cacgattctgttggttgatraggtgcatacccctgattcwagcagatactggattgcccg
atcttatgaagaacgcttscagaatggccttgaacctgaaaatgttgataaggaattcct
g-----------------------------------------------------------
------------------------------------------------------------
------------------------------------------------------------
-------------agattgtggttcaaaaacaattgtaatccatatgaagataaggtc--
------------------------------------------------------------
------------------------------------------------------------
----------------------------------
>PAFTOL004599
------------------------------------------------------------
------------------------------------------------------------
gttcgggacatatatgacggtggagattt----ccttgttttggtcactacggatcggca
aagtgcatttgatagggttttagcttccattccatt--caagggccaggttmtgaat---
---------------------gagacgagtttatggtggtttgatcaaacctgtcatatt
actgggaatgcggttctatcagctcctgataagaacgtcaccattgcgaagaaatgtacc
atattccctgttgaatttgttgtaagaggatttgtcactggaagcactgatacatcactt
tggacagtctacaasaaaggtgtccggaattattgtggcaatgcccttccagatggttta
gtgaaaaatcaaaggctagagagaaatatactaacaccgactactaaagctgcagaccat
gatgttccagtaacaccggatgaggtaatt------------------------------
-------------------------------------------------------gtggc
attagaacatgggttgattttggtcgataccaaatatgaatttggcaaagcgagtgatgg
cacaattctgttggttgatgaggtgcatacccctgattcaagcagatactggattgcccg
atcttatgaagagcgcttccagaatggccttgaacctgaaaatgttgataaggaattcct
g-----------------------------------------------------------
------------------------------------------------------------
------------------------------------------------------------
-------------agattgtggttcaaaaacaattgtaatccatatgaagataaggtc--
------------------------------------------------------------
------------------------------------------------------------
----------------------------------
>PAFTOL004600
------------------------------------------------------------
------------------------------------------------------------
gttcgggacatatatgacggtggagattt----ccttgttttggtcactacggatcggca
aagtgcatttgatagggttttagcttccattccatt--caagggccaggttctgaat---
---------------------gagacgagtttatggtggtttgatcaaacccgtcatatt
actgggaatgcggttctatcagctcctgataagaacgtcacmattgcgaagaaatgtasc
atattccctgttgaatttgttgtaagaggatttgtcactggaagcactgatacatcactt
tggacrgtctacaacaaaggtgtccggarttattgtggcaatgcccttccagatggttta
gtgaaaaatcaaaggctagagagaaatatactaacaccgactactaaagctgcagaccat
gatgttccagtaacaccggatgaggt----------------------------------
------------------------------------------------------------
------atatgggttgattttggtcgataccaaatatgaatttggcaaagcgagtgatgg
cacaattctgttggttgatgaggtgcatacccctgattcaagcagatactggattgcccg
atcttatgaagarygcttccagaatggccttgaacctgaaaatgttgataaggwattcct
g-----------------------------------------------------------
------------------------------------------------------------
------------------------------------------------------------
-------------agattgtggttcaaaaacaattgtaatccatatgaagataagtttct
tccggaggctcctgaagaactagtatgtgagcttgcaaggaggtat--------------
------------------------------------------------------------
----------------------------------
>PAFTOL004601
------------------------------------------------------------
------------------------------------------------------------
gttcgggacatatatgatggtggagattt----tcttgttttggtcactacagatcgaca
aagtgcatttgatagagttttagcttccattccatt--caagggccaggttctgaat---
---------------------gagacgagtttatggtggtttgatcaaacccgtcatatt
actgagaatgcggttctatcagctcctgataagaatgtcacaattgcgaagaaatgtacc
atattccctgttgaatttgttgtaagaggatttgtcactggaagcactgatacatcactt
tggacggtctacaacaaaggtgtccggaattattgtggcaatgcccttccagatggttta
gtgaaaaatcaaaggctagagagaaatatactaacacctactactaaagcagcagaccat
gatgttcccgtaacaccggatgaggtaattt-----------------------------
------------tgatgcagaaagctttg--agtttgttcgagtatggacagcgtgtggc
attggaacatggtttgattttggtcgataccaaatatgaatttggcaaagcgagtgatgg
cacaattctgttggttgatgaggtgcatacacctgattcgagcagatactggattgcccg
atcttatgaagaacgtttccagaatggccttgaacctgaaaatgttgataaggwattcct
g-----------------------------------------------------------
------------------------------------------------------------
------------------------------------------------------------
-------------agattgtggttcaaaaacaattgtaatccatatgaagataaggttct
tccagaggctcctgaagaactagtatgtgagcttgcaaggcggtatgtt-----------
------------------------------------------------------------
----------------------------------
>PAFTOL004603
------------------------------------------------------------
------------------------------------------------------------
gttcgggacatatatgatggtggagattt----tcttgttttggtcactacggatcgaca
aagtgcatttgatagagttttrgcttccattccatt--caagggccaggagctttca---
---------------------ggttctgaatgatggtggtttcatcaaacccgtcatatt
actgagaatgcggttctatcagctcctgataagaacgtcacaattgcgaagaaatgtacc
atattccctgttgaatttgttgtaagaggatttgtcactggaagcactgatacatcactt
tggacggtctacaacaaaggtgtccggaattattgtggcaatgcccttccagatggttta
gtgaagaatcaaaggctagagagaaatatactaacaccgactactaaagctgcagaccac
gatgttccagtaacaccggatgaggta---------------------------------
------------------------------------------------------------
-------------ttagtttcg--------------------------------------
----------------ggtaaggtgcatacacctgattcaagcagatactggattgctcg
atcctatgaagaacgtttccagaatagccttgaacctgaaaatgttgataaggwattcct
g-----------------------------------------------------------
------------------------------------------------------------
------------------------------------------------------------
-------------agattgtggttcaaaaacaattgtaatccatatgtagataaggttct
tccggaggctcctgaagaactagta-----------------------------------
------------------------------------------------------------
----------------------------------
>PAFTOL004604
------------------------------------------------------------
------------------------------------------------------------
gttcgggacatatatgatggtggagattt----tcttgttttggtcactacggatcgaca
aagtgcatttgatagagttttagcttccattccatt--caagggccaggttctgaat---
---------------------gagacgagtttatggtggtttgatcaaacccttcatatt
actgagaatgcggttctatcagctcctgataagaatgtcacaattgcgaagaaatgtacc
atattccctgttgaatttgttgtaagaggatttgtcactggaagcactgatacatcactt
tggacagtctacaacaaaggtgtccggaattattgtggcaatgcccttccagatggttta
gtgaagaatcaaaggctagagagaaatatacyaacaccgactactaaagctgcagaccac
gatgttccagtaacaccggatgagrtaattg-----agcgtggtctgatgactaaagcgg
awttkgaagaagttagtcagaaagctttg--agtttgttcgagtatggacagcgtgtggc
attggaacatggtttgattttggtcgataccaaatatgaatttggcaaagcaagtgatgg
cacaattctgttggttgatgaggtgcacacacctgattcaagcagatactggattgcccg
atcttatgaagaacgtttccagaatggccttgaacctgaaaatgttgataaggwattcct
g-----------------------------------------------------------
------------------------------------------------------------
------------------------------------------------------------
-------------agattatggttcaaaaacaattgtaatccatatgaagataaggta--
------------------------------------------------------------
------------------------------------------------------------
----------------------------------
>PAFTOL004605
------------------------------------------------------------
------------------------------------------------------------
gttcgggacatatatgatggtggagattt----tcttgttttggtcactacagatcgaca
aagtgcatttgatagagttttagcttccattccatt--caagggccaggttctgaat---
---------------------gagacgagtttatggtggtttgatcaaacccgtcatatt
actgagaatgcggttctatcagctcctgataagaacgtcacaattgcgaagaaatgtacc
atattccctgttgaatttgttgtaagaggatttgtgactggaagcactgatacgtcactt
tggacggtctacaataaaggtgtccggaattattgtggcaatgcccttccagatggttta
gtgaaaaatcaaaggctagagagaaatatactaacaccgactactaaagcggcagaccat
gatgttcctgtaacaccagatgaggtaatc------------------------------
-------------------------------------------------cagcgtgtggc
attggagcatggtttgattttggtcgataccaaatatgaatttggcaaagcgagtgatgg
cacaattctgttggttgatgaggtgcatacacctgattcaagcagatactggattgctcg
atcttatgaagaacgtttccagaatggccttgaacctgaaaatgttgataaggwattcct
g-----------------------------------------------------------
------------------------------------------------------------
------------------------------------------------------------
-------------agattgtggttcaaaaacaattgtaatccatatgaagataaggttct
tccggaggctcctgaagaactagtatgtgagcttgcgaggcgg-----------------
------------------------------------------------------------
----------------------------------
>PAFTOL004608
------------------------------------------------------------
------------------------------------------------------------
gttcgggacatatatgatggtggagattt----tcttgttttggtcactactgaccggca
aagtgcatttgatagggttttagcttccattccatt--caagggccaggttytgaat---
---------------------gagacragtttatgstggtttgatcmaacccrtcatatk
actgggaatgcggttctatcagctmctgataagaacgtcacaattgckaagaaatgtacc
atattccctgttgaatttgttgtgagaggrtttgtcactggaagcactgatacatcactt
tggackgtctacaacaaaggtgtccggaattattgtggcaatgcccttccasatggttta
gtgaaaaatcaaaggcyagagagaamtatactaacaccgactactaaagctgcagaccat
gatgttccaktracrcckgatgaggtaatt------------------------------
-------------------------------tctctttttgtataaatgccacgtgtggc
attagaacatgggttgattttggtcgataccgaatatgaatttggcaaagcgagtgatgg
cacaattctgttggttgakgaggtgcatacccctgattcaagcagakactggattgcccg
atcttatgaagaacgtttccagaatagccttgaacctgaaaatgttgataaggtatttct
tcagcgtgtggcattagaacatggtttgattttggtcgataccaaatatgaatttggcaa
agcgagtgatggcacaattctgttggttgatgaggtgcatacacctgattcaagcagata
ttggattgcccgatcttatgaagaacgtttccagaatagccttgaacctgaaaatgttga
taaggaattcctgagattgtggttcaaamacaattgtaatccatatgaagataaggttct
tccggaggctcctgaagaactagtatgtgagcttgcaaagcggtat--------------
------------------------------------------------------------
----------------------------------
>PAFTOL004609
------------------------------------------------------------
------------------------------------------------------------
gttcgggacatatatgatggtggagattt----tcttgttttggtcactactgatcggca
aagtgcatttgatagggttttagcttccattccatt--caagggccaggttttgaat---
---------------------gatacgagtttatggtggtttgatcaaacccgtcatatt
actgggaaygcggttctatcagctcctgataagaacgtcacaattgcgaagatttgtacc
atattycctgttgaatttgttgtaagaggatttgtcactggaagcactgatacatcactt
tggacggtctacaacaaaggtgtccggaattattgtggcaatgcccttccagatggttta
gtgaaaaatcaaaggctagagagaaatatactaacaccgactactaaagctgcagaccat
gatgttccrgtaacaccagatgaggtaatta-----tcatatcttttctgttctgaattt
ctagttgatgcctgaatcgtaaagctttg--agtttgttcgagtatggacagcgtgtggc
attagaacatggtttgattttggtcgataccaaatatgaatttggcaaagcgagkgatgg
cacaattctgttggttgatgaggtgcatacacctgattcaagcagatattggattgcccg
atcttatgaagaacgtttccagaatagccttgaacctgaaaatgttgataaggaattcct
g-----------------------------------------------------------
------------------------------------------------------------
------------------------------------------------------------
-------------agattgtggttcaaaaacaattgtaatccataygargataaggttct
tccggaggctcctgaagaactagtatgtgagcttgcaaagcggtatgtt-----------
------------------------------------------------------------
----------------------------------
>PAFTOL004610
------------------------------------------------------------
------------------------------------------------------------
gtacgggacatatatgatggtggagattt----tattgttctagtcactacagatcgaca
aagtgcatttgatagagttttagcttctattccatt--caagggtcaggttctgaat---
---------------------gagacgagtttatggtggtttgatcaaacccgtaatatt
actgagaatgcagttctatccgctcctgataagaatgtcacaattgcaaagaaatgtacc
atattccctgttgaatttgttgtaagaggatttgtcaccggaagcactgatacatcactt
tggacggtctacaagaaaggtgtccggaattactgtggcaatgcccttccagacggttta
gtgaaaaatcaaaggctagagagaaatatactaacaccgactactaaagctgcagaccat
gatgttccaataacaccagatgagrtaattg-----agcgtggtctgatgactaaaacag
attttgaagaagttagtcagaaagctttg--agtttgttcgagtatggacagcgtgtggc
attggaacatggtttgattttggttgataccaaatatgaatttggcaaagcgaatgatgg
cacaattcttttggtcgatgaggtgcacacgcctgattcaagcagatactggattgctca
atcttatgaagaacatttccagaatggccttgaacctcaaaatgttgataaggaattcct
g-----------------------------------------------------------
------------------------------------------------------------
------------------------------------------------------------
-------------agattgtggttcaaaaacaattgtaatccatatgaagataaggttct
tccggacgctcctgaagaa-----------------------------------------
------------------------------------------------------------
----------------------------------
>PAFTOL004611
------------------------------------------------------------
------------------------------------------------------------
gtacgggacatatatgatggtggagattt----tattgttctagtcactacagatcgaca
aagtgcatttgatagagttttagcttctattccatt--caagggtcaggttctgaat---
---------------------gagacgagtttatggtggtttgatcaaacccgtaatatt
actgagaatgcagttctatccgctcctgataagaatgtcacaattgccaagaaatgtacc
atattccctgttgaatttgttgtaagaggatttgtcaccggaagcactgatacatcactt
tggacagtctacaagaaaggtgtccggaattactgtggcaatgcccttccagacggttta
gtgaaaaatcaaaggctagagagaaatatactaacaccgactactaaagctgcagaccat
gatgttccaataacaccagatgagaaaattg-----agcgtggtctgatgactaaaacag
attttgaagaagttagtcagaaagctttg--agtttgttcgagtatggacagcgtgtggc
attggaacatggtttgattttggttgataccaaatatgaatttggcaaagcgaatgatgg
cacaattcttttggtcgatgaggtgcacacgcctgattcaagcagatactggattgctca
atcttatgaagaacatttccagaatggccttgaacctcaaaatgttgataaggaattcct
g-----------------------------------------------------------
------------------------------------------------------------
------------------------------------------------------------
-------------agattgtggttcaaaaacaattgtaatccatatgaagataaggta--
------------------------------------------------------------
------------------------------------------------------------
----------------------------------
>PAFTOL004613
------------------------------------------------------------
------------------------------------------------------------
gttcgggacatatatgacggtggagattt----ccttgttttggtcactacggatcggca
aagtgcatttgatagggttttagcttgcattccatt--caagggccaggttctgaat---
---------------------gagacgagtttatggtggtttgatcaaacgggtcatatt
actgagaaggcagttctatcagctcctgataagaacgtcacaattgcgaagaaatgtagc
atattccctgttgaatttgttgtaagaggatttgtcactggaagcactgatacatcactt
tggacggtctacaacaaaggtgtccggaattattgtggcaatgcccttccagatggttta
gtgaaaaatcaaaggctagagagaaatatactaacaccgactactaaagctgcagaccat
gatgttccagtaacaccgratgaggtaatt------------------------------
-------------------------------------------------------gtggc
attggaacatgggttgattttggtcgayaccaaatatgaatttggcaaagcgagtgatgg
cacaattctgttggttgatgaggtgcatacccctgattcaagcagatactggattgcccr
atcttatgaagaacgcttccagaatggccttgaacctgaaaatgttgataaggaattyct
g-----------------------------------------------------------
------------------------------------------------------------
------------------------------------------------------------
-------------agattgtggttcaaaaacaattgtaatccatatgaagataaggttct
tccggaggctcctgaagaactagtatgtgagcttgcaaggaggtatgtt-----------
------------------------------------------------------------
----------------------------------
>PAFTOL004617
------------------------------------------------------------
------------------------------------------------------------
gttcgggacatatatgacggtggagattt----ccttgttttggtcactacggatcggca
aagtgcatttgatagggttttagcttgcattccatt--caagggccaggttctgaat---
---------------------gagacgagtttatggtggtttgatcaaacgggtcatatt
actgagaatgcagttctatcagctcccgataagaacgtcacgattgcgaagaaatgtagc
atattccctgttgaatttgttgtaagaggatttgtcactggaagcactgatacatcactt
tggacggtctacaacaaaggtgtccggaattattgtggcaatgcccttccagatggttta
gtgaaaaatcaaaggctagagagagacatactaacaccgactactaaagctgcagaccat
gatgttccagtaacaccggatgaggtaatt------------------------------
-------------------------------------------------------gtggc
attagaacacgggttgattttggtcgataccaaatatgaatttggcaaagcgagtgatgg
cacaattctgttggttgatgaggtgcatacccctgattcaagcagatactggattgccca
atcttatgaagaacgcttccagaatggccttgaacctgaaaatgttgataaggwattcct
g-----------------------------------------------------------
------------------------------------------------------------
------------------------------------------------------------
-------------agattgtggttcaaaaacaattgtaatccatatgaagataaggttct
tccggaggctcctgaagaactagtatgtgagcttgca-----------------------
------------------------------------------------------------
----------------------------------
>PAFTOL004619
------------------------------------------------------------
------------------------------------------------------------
------------------------------------------------------------
------------------------------------------------------------
------------------------------------------------acccgtcatatt
actgagaatgcggttctatcagctcctgataagaacgtcacaattgcgaagaaatgtgcc
atattccctgttgaatttgttgtaagagggtttgtcactggaagcaccgatacatcactt
tggacagtctacaagaaaggtgtccggaattattgtggcaatgctcttccagatggttta
gtgaaaaatcaaaggctagagagaaatatactaacaccgactaccaaagctgcagaccat
gatgttccagtaacaccggatgagataactg-----agcgtggtctgatgactaaaacgg
attttgatgaagttagtcagaaagctttg--agtttgttcgagtatggacagcgtgtggc
attggaacatggtttgattttggtcgatactaaatatgaatttggcaaagcgagtgatgg
cacaattcttttggttgatgaggtgcatacgcctgattcaagcagatattggattgccca
ttcttatgaagaacgtttccagaatggccttgaacctgaaatggttgataaggaattctt
g-----------------------------------------------------------
------------------------------------------------------------
------------------------------------------------------------
-------------agattgtggttcaaaaacaattgtaatccatatgaagataaggttct
tccagaggctcctgaagaactagta-----------------------------------
------------------------------------------------------------
----------------------------------
>PAFTOL004620
------------------------------------------------------------
------------------------------------------------------------
------------------------------------------------------------
----------------------------attccatt--caagggccaggttttgaat---
---------------------gtgacgagtttgtggtggtttgatcaaacctgtcatatt
actgagaatgcggttctatcagctcctgacaagaacgtcacaatcgcaaaaaaatgtacc
atattccctgttgaatttgttgtaagaggatttgtcactggaagcactgatacatcactt
tggacggtctacaacaaaggtgtccgraattattgyggcaatgcccttccagatggttta
gtgaaaaatcaaaggctagagagaaatatactaacaccgactackaaagctgcagaccat
gatgttccagtaacaccggatgaggtaatt------------------------------
-------------------------------tctctttttgtataaatgaagcgtgtggc
attagaacatgggttaattttggtcgataccgaatatgaatttggcaaagygagtgatgg
cacaattctgttggttgatgaggtgcatacmcctgattcaagcagataytggattgcccg
atcttaygragaacgtttccrgaatagccttgaacctgaaaatgtkgataaggtattcct
t-----------------------------------------------------------
------------------------------------------------------------
------------------------------------------------------------
------------------------------------------------------------
------------------------------------------------------------
------------------------------------------------------------
----------------------------------
>PAFTOL004624
------------------------------------------------------------
------------------------------------------------------------
gttcgggacatatatgacggtggagattt----ccttgttttggtcactacggatcggca
aagtgcatttgatagggttttagcttccattccatt--caagggccaggttctgaat---
---------------------gagacgagtttatggtggtttgatcaaacccgtcatatt
actgggaatgcggttctrtcagctcctgayaagaacgtcaccattgcgaagaaatgtacc
atattccctgttgaatttgttgtaagaggatttgtcactggaagcactgatacatcactt
tggacagtctacaacaaaggtgtccggaattattgtggcaatgcccttccagatggttta
gtgaaaaatcaaaggctagagagaaatatactaacaccgactactaaagctgcagaccat
gatgttccagtaacaccggatgaggtaatt------------------------------
-------------------------------------------------------gtggc
attagaacatgggttgattttggtcgataccaaatatgaatttggcaaagcgagtgatgg
cacgattctgttggttgatgaggtgcatacccctgattcaagcagatactggattgcccg
atcttatgaagaacgcttccagaatggccttgaacctgaaaatgttgataaggwattyct
g-----------------------------------------------------------
------------------------------------------------------------
------------------------------------------------------------
-------------agattgtggttcaaaaaaaattgtaatccatatgaagataaggtc--
------------------------------------------------------------
------------------------------------------------------------
----------------------------------
>PAFTOL004625
------------------------------------------------------------
------------------------------------------------------------
gttcgggacatatatgacggtggagattt----ccttgttttggtcactacggatcggca
aagtgcatttgatagggttttagcttccattccatt--caagggccaggttctgaat---
---------------------gagacaagtttatggtggtttgataaaacccgtcatatt
actgggaatgcagttctatcagctcctgataagaacgtaacaattgcgaagaaatgtacc
atattccctgttgaatttgttgtaagaggatttgtcactggaagcactgatacatcrctt
tggacggtctacaacaaaggtgtacggaattattgtggcaatgcccttccagatggttta
gtgaaaaatcaaaggctagagagaaatatactaacaccgactactaaagctgcagaccat
gatgttccagtaacaccggatgagrtaattg-----agcgtggtctgatgactaaagcgg
attttgaagaagttagtcagaaagctttg--agtttgttcgagtatggacagcgtgtggc
attagaacacgggttgattttggtcgataccaaatatgaatttggcaaagcgagtgatgg
cacaattctgttggttgatgaggtgcatacccctgattcaagcagatactggattgccca
atcttatgaagaacgctttcagaatggccttgaacctgaaaatgttgataaggaattcct
g-----------------------------------------------------------
------------------------------------------------------------
------------------------------------------------------------
-------------agattgtggttcaaaaacaattgtaatccatatgaagataaggtc--
------------------------------------------------------------
------------------------------------------------------------
----------------------------------
>PAFTOL004626
------------------------------------------------------------
------------------------------------------------------------
gttggtgacatatatgatgggggagattt----tcttgttttggtcactacagatcgaca
aagtgcatttgatagagttttagctttcattccatt--caagggccaggttctgaat---
---------------------gagacgagtttatggtggtttgatcaaacccgtcatatt
actgagaatgcggttctatcagctcctgataagaacgtcacaattgcgaagaaatgtacc
atattccctgttgaatttgttgtaagaggatttgtgactggaagcactgatacgtcmctt
tggacggtctacaataaaggtgtccggaattattgtggcaatgcccttccagatggttta
gtgaaaaatcaaaggctagagagaaatatactaacaccgactactaaagcggcagaccat
gatgttcccgtaacaccagatgaggtaatc------------------------------
-------------------------------------------------cagcgtgtggc
attggagcatggtttgattttggtcgataccaaatatgaatttggcaaagcgagygatgg
cacaattctgttggttgatgaggtgcatacacctgattcaagcagatactggattgcccg
atcttatgaagaacgtttccagaatggccttgaacctgaaaatgttgataaggwattyct
g-----------------------------------------------------------
------------------------------------------------------------
------------------------------------------------------------
-------------agattgtggttcaaaaacaattgtaatccatatgaagataaggta--
------------------------------------------------------------
------------------------------------------------------------
----------------------------------
>PAFTOL004629
------------------------------------------------------------
------------------------------------------------------------
gtgcgggacatatatgatggtggagattt----tcttgttttggtcactacggatcggca
aagtgcatttgatagagttttagcttccattccatt--caagggccaggttctgaat---
---------------------gagacgagtttatggtggtttgatcaaacccgtcatatt
actgagaatgcggttctatcagctcctgataagaacgtcacaattgcgaagaaatgtacc
atattccctgttgaatttgttgtaagaggatttgtcactggaagcactgatacatcactt
tggacggtctacaataaasgtgtccgaaattattgtggcaatgcccttccagatggttta
gtgaagaatcaaaggctaragagaaatatactaacaccgactactaaagctgcagaccac
gatgttccagtaacaccggatgaggtttttt-----tccgggtcggacaactttttgcca
gctctagttatgaccttgttccctaaatt--gatctctttttataaatgcagcatgtggc
attggaacatggtttgattttggtcgataccaaatatgaatttggcaaagcgagtgatga
ctcarttctgttggtggatgaggtgcatacacctgattcaagcagatactggattgctcg
atcctatgaagaacgtttccagaatagccttgaacctgaaaatgttgayaaggwatttct
g-----------------------------------------------------------
------------------------------------------------------------
------------------------------------------------------------
-------------agattgtggttcaaaaacaattgtaatccatatgaagataaggttct
tccggaggctcctgaagaactagtgtgtgag-----------------------------
------------------------------------------------------------
----------------------------------
>PAFTOL004631
------------------------------------------------------------
------------------------------------------------------------
gttcgggacatatatgacggtggagattt----ccttgttttggtcactacggatcggca
aagtgcatttgatagggttttagcttccattccatt--caagggccaggttctgaat---
---------------------gaggcgagtttatggtggtttgatcaaacccgtcatatt
actgggaatgcggttctatcagctcctgataagaacgtcaccattgcgaagaaatgtacc
atattccctgttgaatttgttgtaagaggatttgtcactggaagcactgatacatcactt
tggacagtctacaacaagggkgtccggaattattgtggcaatgcccttccagatggttta
gtgaaaaatcaaaggctagagagaaatatactaacaccgactactaaagctgcagaccat
gatgttccagtaacaccggatgaggtaatt------------------------------
-------------------------------------------------------gtggc
attagaacatgggttgattttggtcgataccaaatatgaatttggcaaagcgagtgatgg
cacaattctgttggttgatgaggtacatacccctgattcaagcagatactggattgcccg
atcttatgaagagcgcttccagaatggccttgaacctgaaaatgttgataaggaattcct
g-----------------------------------------------------------
------------------------------------------------------------
------------------------------------------------------------
-------------agattgtggttcaaaaacaattgtaatccatatgaagat--------
------------------------------------------------------------
------------------------------------------------------------
----------------------------------
>PAFTOL004632
caaggacctcgcaatgaagagattttgcgggcaattaaaggttctctttcgaattgcctt
tctgaaactaatcttcatcttactgttcc-------------------------------
------------------------------------------------------------
--------------gggtctcaagtccaagaccagaggcaaggttcaggttctgaat---
---------------------gagacgagtttatggtggtttgatcaaacccatcatatt
actgagaatgcggttctatcagctcctgataagaacgtcacaattgcgaagaaatgtacc
atattccctgttgaatttgttgtaagaggatttgtcactggaagcactgatacatcactt
tggacggtctacaacaaaggtgtccggaattattgtggcaatgcccttccagatgggtta
gtgaaaaatcaaaggctagagagaaatatactaacaccgactactaaagcagcmgaccat
gatgttcccgtaacaccggatgaggtaatc------------------------------
-------------------------------------------------cagcgtgtggc
attggaacatgatttgattttggtcgataccaaatatgaatttggcaaagcgagtgatgg
cacaattctgttggttgatgaggtgcatacacctgattcaagcagatactggattgcccg
atcttatgaagaacgtttccaggatggccttgaacctgaaaatgttgataaggaattcct
g-----------------------------------------------------------
------------------------------------------------------------
------------------------------------------------------------
-------------agattgtggttcaaaaacaattgtaatccatatgaagataaggttct
tccggaggctcctgaagaactagtatgtgagcttgcaaggcggtatgtt-----------
------------------------------------------------------------
----------------------------------
>PAFTOL004633
caaggacctcgcaatgaagagattttgcgggcaattaaagggtctctttctaattgtctt
tctgaaaccaatcttcatcttactgttccgggtctcaagtccaaaaccagaggcaa---g
gttcgggacatatatgatggtggagattt----tcttgttttggtcactacggatcgaca
aagtgcatttgatagagttttagcttccattccatt--caagggccaggttctgaat---
---------------------gagacgagtttatggtggtttgatcaaacccgtcatatt
actgagaatgcggttctatcwgctcctgataagaacgtcacaattgcgaagaratgtacc
atattccctgttgaatttgttgtaagaggatttgtcacyggaagcactgatacatcactt
tggacggtctacaacaaaggtgtccggaattattgtggcaatgcccttccagatggttta
gtgaagaatcaaaggctagagagaaatatactaacaccgactactaaagctgcagaccay
gatkttccagtaacaccggatgagrtaattg-----agcgtggtctgatgactaaagcgg
attttgaagaagttagtcagaaagctttg--agtttgttcgagtatggacagcgtgtggc
attggaacatgatttgattttggtcgataccaaatatgaatttggcaaagcaastgatgg
cacgattctgttggytgatgaggtgcacacacctgattcaagcagatactggattgcccg
atcttatgaagaacgtttccagaatggccttgaacctgaaartgttgataaggaattcct
g-----------------------------------------------------------
------------------------------------------------------------
------------------------------------------------------------
-------------agattatggttcaaaaacaattgtaatccatatgaagataaggta--
------------------------------------------------------------
------------------------------------------------------------
----------------------------------
>PAFTOL004634
------------------------------------------------------------
------------------------------------------------------------
gttcgggacatatatgacggtggagattt----cgttgttttggtcaccacagatcggca
aagtgcatttgatagggttttagcttccattccatt--caagggccaggttctgaat---
---------------------gagacgagtttatggtggtttgatcaaacccgtcacatt
actgagaatgcggttctatcagctcctgataagaacgtcacaattgcraagaaatgtact
gtattccytgttgaatttgttgtaagaggatttgtcactggaagcactgatacatcactt
tggacagtctacaacaaaggtgtccggaattattgtggcaatgcccttccagatggttta
gtgaagaatcaaaggctagagagaaacatactaacaccaactactaaagctgcagaccac
gatgttccagtaacgccggatgaggtaatt------------------------------
------------------------------------------------------------
------------------------------------------------------------
-------------------aaggtscacacaccygattcaagcagatactggattgcccg
atcttatgaagaacrtttccagaatggccttgaacctgaaaatgttgataaggaattcct
g-----------------------------------------------------------
------------------------------------------------------------
------------------------------------------------------------
-------------agattatggttcaaaaacaattgtaatccatatgaagataaggta--
------------------------------------------------------------
------------------------------------------------------------
----------------------------------
>PAFTOL004635
------------------------------------------------------------
------------------------------------------------------------
------------------------------------------------------------
------------------------------------------------------------
------------------------------------------------------------
------------------------------------------------------------
------------------ctagcaagaggatttgtcactggaagcactgatacatcactt
tggacagtctacaacaaaggtgtgcgraattattgtggcaatgcccttccagatggttta
gtgaagaatcaaaggctacagagaaacatactaacaccaactactaaagctgcagaccac
gatgttccagtaacgccggatgaggtaatt------------------------------
------------------------------------------------------------
------------------------------------------------------------
------------------------------------------------------------
------------------------------------------------------------
------------------------------------------------------------
------------------------------------------------------------
------------------------------------------------------------
------------------------------------------------------------
------------------------------------------------------------
------------------------------------------------------------
----------------------------------
>PAFTOL004637
------------------------------------------------------------
------------------------------------------------------------
gttcgggacatatatgatggtggagattt----tcttgttttggtcactacagatcgcca
aagtgcatttgatagagttttagcttccattccatt--caaaggccaggttctgaat---
---------------------gagacgagtttatggtggtttgatcaaacccgtcatatt
actgagaatgcggttctatcagctcctgataagaacgtcacaattgcgaagaaatgtacc
atattccttgttgaatttgttgtaagaggatttgtcactggaagcactgatacatcactt
tggacagtctacaagaaaggtgtccggaattattgtggcaatgctcttccagacggttta
ctgaaaaatcaaaggctggagagaaatatactaacaccgactactaaagctgcagaccat
gatgttccagttacaccggatgagataattg-----agcgtggtctgatgactaaagcgg
attttgatgaagttagtcagaaagctttg--agtttgttcgagtacggacagcgtgtggc
attggaacatggtttgattttggtcgatactaaatatgaatttggcaaagcaagtgatgg
cacaattcttttggttgatgaggtgcatacgcctgattcaagcagatattggattgccca
ttcttatgaagaacgtttccagaatggccttgaacctgaaaatgttgataaggwattctt
g-----------------------------------------------------------
------------------------------------------------------------
------------------------------------------------------------
-------------agattgtggttcaaaaacaattgtaatccatatgaagataaggttct
tccggaggctcctgaagaactggtatgtgagcttgcaaggcggtatgtt-----------
------------------------------------------------------------
----------------------------------
>PAFTOL004639
------------------------------------------------------------
------------------------------------------------------------
------------------------------------------------------------
---------------------------------------------caggttctgaat---
---------------------gagacgagtttatggtggtttgatcaaacccgtcatatt
actgagaatgcggttctatcagctcctgataagaacgtcacaattgcgaagaaatgtacc
atattccctgttgaatttgttgtaagaggatttgtgactggaagcactgatacgtcactt
tggacggtctacaataaaggtgtccggaattattgtggcaatgcccttccagatggttta
gtgaaaaatcaaaggctagagagaaatatactaacaccgactactaaagcggcagaccat
gatgttcccgtaacaccagatgaggtaatc------------------------------
-------------------------------------------------cagcgtgtggc
attggagcatggtttgattttggtcgataccaaatatgaatttggcaaagcgagtgatgg
cacaattctgttggttgatgaggtgcatacacctgattcaagcagatactggattgcccg
atcttatgaagaacgtttccagaatggccttgaacctgaaaatgttgataaggaattcct
g-----------------------------------------------------------
------------------------------------------------------------
------------------------------------------------------------
-------------agattgtggttcaaaaacaattgtaatccatatgaagataaggta--
------------------------------------------------------------
------------------------------------------------------------
----------------------------------
>PAFTOL004640
caaggaccccgcaatgaagagattttgcgggcaattaaggggtctctgtctaattgcctt
tctgaaactaatcttcatcttactgttcc-------------------------------
------------------------------------------------------------
--------------gggtctcaagtccaaaaccagaggcaaggttcaggttctgaat---
---------------------gagacgagtttatggtggtttgatcaaagccgccatatt
actgggaatgcggttctatcagctcctgataagaacgtcacaattgcraagaaatgtacc
atattccctgttgaatttgttgtaagaggatttgtcactggaagcactgatacatcactt
tggatggtctacaacaaaggtgtccggaattattgtggcaatgcccttccagacggttta
gtgaaaaatcaaaggctagagagaaatatactaacaccgactactaaagctgcagaccat
gatgttccagtaacaccggatgaggtaatt------------------------------
-------------------------------------------------cagcgtgtggc
attagaacatggtttgattttggtcgataccaaatatgaatttggcaaagcgagtgatgg
cacaattctgttggttgatgaggtgcatacacctgattcaagcagatactggattgcccg
atcttatgaagaacgtttccagaatagccttgaacctgaaaatgttgataaggwattyct
g-----------------------------------------------------------
------------------------------------------------------------
------------------------------------------------------------
-------------agattgtggttcaaaaacaactgtaatccatatgaagataaggttct
tccagaggctcctgaagaactagtatgtgagcttgcgaggcggtat--------------
------------------------------------------------------------
----------------------------------
>PAFTOL004642
------------------------------------------------------------
------------------------------------------------------------
gttcgggacatatatgacggtggagattt----ccttgttttggtcactacggatcggca
aagtgcatttgatagggttttagcttccattccatt--caagggccaggttctgaat---
---------------------gagacgagtttatggtggtttgatcaaacgggtcatatt
actgagaatgcagttctatcagctcctgataagaacgtcacaattgcgaagaaatgtagc
atattccctgttgaatttgttgtaagaggatttgtcactggaagcactgatacatcactt
tggacggtctacaacaaaggtgtccggaattattgtggcaatgcccttccggatggtkta
gtgaaaaatcaaagggtagagagaaatatactaacaccgactactaaagctgcagaccat
gatgttccagtaacaccggatgaggtaatt------------------------------
-------------------------------------------------------gtggc
attagaacatgggttgattttggtcgataccaaatatgaatttggcaaagcgagtgatgg
cacaattctgttggttgatgaggtgcatacccctgattcaagccgatactggattgcccg
atcttatgaagaacgcttccagaatggccttgaacctgaaaatgttgataaggwatttct
g-----------------------------------------------------------
------------------------------------------------------------
------------------------------------------------------------
-------------agattgtggttcaaaaacaattgtaatccatatgaagataaggtc--
------------------------------------------------------------
------------------------------------------------------------
----------------------------------
>PAFTOL004644
------------------------------------------------------------
------------------------------------------------------------
gttcgtgacatatatgatggtggagattt----tcttgttttggtcactacagatcgaca
aagtgcatttgatagggttttagcttccattccatt--aaagggycaggtacttaat---
---------------------gagacgagtttatggtggtttgatsaaacccgtcatatt
actgagaatgcggttctatcagctcctgataagaacgtcacaattgcgaagaaatgtacc
gtattccctgttgaatttgttgtaagaggatttgtgactggaagcactgatacatcactt
tggacggtctacaacaaaggtgtccggaattattgtggcaatgcccttccagacggttta
gtmaaaaatcaaaggctagagagaaatatactaacaccgactactaaagctgcagaccat
gatgttccggtaacaccggatgagrtaatyg-----agcgtggtctgatgactaaagcag
attttgaagaagttagtcagaaagctttg--agtttgttcgagtatggacagcgtgtggc
attggaacatggtttgatwttggtcgacaccaaatatgaatttggcaaagygagtgatgg
cacaattctgttggtygatgaggtgcatacacctgattcaagcagataytggattgcccg
atcttatgaagaacgtttccagaatggccttgaacctgaaaatgttgataaggaattcct
g-----------------------------------------------------------
------------------------------------------------------------
------------------------------------------------------------
-------------agattgtggttcaaaaacaattgtaatccatatgaagataaggttct
tccggaggctcctgaagaactagtatgtgagcttgcaaggcggtatgtt-----------
------------------------------------------------------------
----------------------------------
>PAFTOL004646
------------------------------------------------------------
------------------------------------------------------------
gttcgggacatatatgacggtggagattt----ccttgttttggtcactacggatcggca
aagtgcatttgatagggttttagcttccattccatt--caagggccaggttctgaat---
---------------------gagacgagtttatggtggtttgatcaaacccgtcatatt
actgggaatgcggttctatcagctcctgataagaacgtcaccattgcgaagaaatgtacc
atattccctgttgaatttgttgtaagaggatttgtcactggaagcactgatacatcactt
tggacagtctacaacaaaggtgtccggaattattgtggcaatgcccttccagatggttta
gtgaaaaatcaaaggctagagagaaatatactaacaccgactactaaagctgcagaccat
gatgttccagtaacaccggatgaggtaatt------------------------------
--------------------aaattgatc--tcttttttttcataaatgtagcatgtggc
attagaacatgggttgattttggtcgataccaaatatgaatttggcaaagcgagtgatgg
cacaattctgttggttgatgaggtgcatacccctgattcaagcagatactggattgcccg
atcttatgaagaacgcttccagaatggccttgaacctgaaaatgttgataaggaattcct
g-----------------------------------------------------------
------------------------------------------------------------
------------------------------------------------------------
-------------agattgtggttcaaaaacaattgtaatccatatgaagataaggttct
tccggaggctcctgaagaactagtatgtgagcttgcaaggaggtatgtt-----------
------------------------------------------------------------
----------------------------------
>PAFTOL004648
---------cgaaaagaagagattctgcgggcaattaaagggtctctttctaattgcctt
tctgaaactaatcttcatcttactgttcc-------------------------------
------------------------------------------------------------
--------------gggtctcaagtccaaaaccagaggcaaggttcaggttctgaat---
---------------------gagacgagtttatggtggtttgatcaaacccgtcatatt
actgagaatgcggttctatcagctcctgataagaaygtcacaattgcgaagaaatgtacc
atattccccgttgaatttgttgtaagaggatttgtcacyggaagcactgatacatcactt
tggacggtctacaacaaaggtgtccggaattattgtggcaatgcccttccagatggttta
gtgaaaaatcaaaggctagagagaaatatactaacaccgactactaaagcagcagaccat
gatgttcccgtawcaccggatgagrtaattg-----agcacggtctgatgactaaagcgg
attttgaagaagttagtcagaaagctttg--agtttgttcgagtatggacagcgtgtggc
attggaacatggtttgattttggtcgataccaaatatgaatttggcaaagcgagtgatgg
cacaattctgttggttgatgaggtgcatacacctgattcragcagatactggattgcccg
atcttatgaagaaygtttccwgaatggccttgaacctgaaaatgttgataaggaattcct
g-----------------------------------------------------------
------------------------------------------------------------
------------------------------------------------------------
-------------agattgtggttcaaaarcaattgtaatccatatgaagataaggta--
------------------------------------------------------------
------------------------------------------------------------
----------------------------------
>PAFTOL004649
------------------------------------------------------------
------------------------------------------------------------
------------------------------------------------------------
---------------------------------------------caggttttgaat---
---------------------gagacgagtttatggtggtttgatcaaacccgtcatatg
actgggaatgcggttctatcagctcctgataagaacgtcacaatygctaagaaatgtacc
atattccctgttgaatttgttgtgagaggatttgtcactggaagcactgatacatcactt
tggacrgtctacaaaaaaggtgtycggaattattgtggcaatgcccttccagatggttta
gtgaaaaatcaaaggctagagagaaatataytaacaccgactactaaagctgcagaccat
gatgttccagtaacaccagatgaggtaatt------------------------------
-------------------------------------------------cagcatgtggc
attagaacatggtttgattttggtcgataccaaatatgaatttggcaaagcgagtgatgg
cacaattctgttggttgatgaggtgcatacacctgattcragcagatattggattgcccr
atcttatgaagaacgtttccagaatrgccttgaacctgaaaatgttgataaggwattyct
g-----------------------------------------------------------
------------------------------------------------------------
------------------------------------------------------------
-------------agattgtggttcaaaaacaattgtaatccatatgaagataaggta--
------------------------------------------------------------
------------------------------------------------------------
----------------------------------
>PAFTOL004652
------------------------------------------------------------
------------------------------------------------------------
------gacatatatgaccgtggagattt----ccttgttttggtcactacggatcggca
aagtgcatttgatagggttttagcttccattccatt--caagggccaggttctgaat---
---------------------gagacgagtttatggtggtttgatcaaacgggtcatatt
actgagaatgcagttctatcagctcctgataagaacgtcacaattgcgaagaaatgtagc
atattccctgttgaatttgttgtaagaggatttgtcactggaagcactgatacatccctt
tggacggtctacaacaaaggtgtccggaattattgtggcaatgcccttccagatggttta
gtgaaaaatcaaaggctagagagaaatatactaacaccgactactaaagctgcagaccat
gatgttccagtaacaccggatgaggtaatt------------------------------
-------------------------------------------------------gtggc
attagaacatgggttgattttggtcgataccaaatatgaatttggcaaagcgagtgatgg
cacaattctgttggttgatgaggtgcatacccctgattcaagcagatactggattgccca
atcttatgaagaacgcttccagaatggccttgaacctgaaaatgttgataaggwattcct
g-----------------------------------------------------------
------------------------------------------------------------
------------------------------------------------------------
-------------agattgtggttcaaaaacaattgtaatccatatgaagataaggttct
tccggaggctcctgaagaactagtatgtgagcttgcaaggaggtatgtt-----------
------------------------------------------------------------
----------------------------------
>PAFTOL004653
------------------------------------------------------------
------------------------------------------------------------
gttcgggacatatatgacggtggagattt----ccttgttttggtcactacggatcggca
aagtgcatttgacagggttttagcctgcattccatt--caagggccaggttctgaat---
---------------------gagacgagtttatggtggtttgatcaaacgggtcatatt
actgagaatgcagttctatcagctcctgataaaaacgtcacaattgcgaagaaatgtagt
atattccctgttgaatttgttgtaagaggatttgtcactggaagcactgatacatcactt
tggacggtctacaacaaaggtgtccggaattattgtggcaatgcccttccagatggttta
gtgaagaatcaaaggctagagagaaatatactaacaccgactactaaagctgcagaccat
gatgttccagtaacaccggacgaggtaatt------------------------------
-------------------------------------------------------gtggc
attagaacatgggttgattttggtcgataccaaatatgaatttggcaaagcgagtgatgg
cacaattctgttggttgatgaggtgcatacccctgattcaagtagatactggattgcccg
atcttatgaagaacgcttccagaatggccttgaacctgaaaatgttgataaggaattcct
g-----------------------------------------------------------
------------------------------------------------------------
------------------------------------------------------------
-------------agattgtggttcaaaaacaattgtaatccatatgaagataaggtg--
------------------------------------------------------------
------------------------------------------------------------
----------------------------------
>PAFTOL004654
------------------------------------------------------------
------------------------------------------------------------
------------------------------------------------------------
------------------------------------------------------------
------------------------------------------------------------
------------------------------------------------------------
------------------ctagtaagaggatttgtcacgggaagcactgatacgtcactt
tggacggtctacaacaaaggtgtccggaattattgtggcaatgcccttccagacggt---
------------------------------------------------------------
------------------------------------------------------------
-------------------------------------------------cagcgtgtggc
attagaacatggtttgattttggtcgataccaaatatgaatttggcaaagcaagtgatgg
cacaattctgttggttgatgaggtgcatacacctgattcaagcagatattggattgccgg
atcttatgaagaacgtttccagaatagccttgaacctgaaaatgttgataaggwattyct
g-----------------------------------------------------------
------------------------------------------------------------
------------------------------------------------------------
-------------agattgtggttcaaaaataattgtaatccatatgaagataaggta--
------------------------------------------------------------
------------------------------------------------------------
----------------------------------
>PAFTOL004657
------------------------------------------------------------
------------------------------------------------------------
------------------------------------------------------------
---------------------------------------------caggttctgaat---
---------------------gagacaagtttatggtggtttgatcaaacccttcatatt
actgagaatgcagttctatccgctcctgataagaatgtcacaattgcaaagaaatgtacc
atattccctgttgaatttgttgtaagaggatttgtcaccggaagcactgatacatcactt
tggacagtctacaagaaaggtgtccggaattactgtggcaatgcccttccagacggttta
gtgaaaaaccaaaggctagagagaaatatactaacaccgactactaaagctgcagaccat
gatgttcmaataacaccagatgagataattg-----agcgtggtctgatgactaaaacag
tttttgaagaagttagtcagaaagctttg--agtttgtttgagtatggacagcgtgtggc
attggaacatggtttgattttggtcgataccaaatatgaatttggcaaagcgaatgatgg
cacaattcttttggtcgatgaggtgcacacgccggattcaagcagatactggattgctca
atcttatgaagaacgtttccagaatggccttgaacctgaaaatgttgataaggwattcct
g-----------------------------------------------------------
------------------------------------------------------------
------------------------------------------------------------
-------------agattgtggttcaaaaacaattgtaatccatatgaagataaggttct
tccggaggctcctgaagaactagtctgtgagctt--------------------------
------------------------------------------------------------
----------------------------------
>PAFTOL004658
------------------------------------------------------------
------------------------------------------------------------
------------------------------------------------------------
---------------------------------------------caggttttgaat---
---------------------gagacgagtttatggtggtttgatcaaacccgtcatatg
actgggaatgcggttctatcagctcctgataagaacgtcacaattgctaagaaatgtacc
atattccctgttgaatttgttgtaagaggatttgtcactggaagcactgatacatcactt
tggacggtctacaacaaaggtgtcaggaattattgtggcaatgcccttccagatggttta
gtgaaaaatcaaaggctagagagaaatatwctaacaccgactactaaagctgcagaccat
gatgttccagtaacaccggatgaggtaatt------------------------------
------------------------------------------------------------
------------------------------------------------------------
----------------------gtgcatacmcctgattcaagcagataytggattgcccg
atcttatgaagaacgtttccagaatagccttgaacctgaaaatgttgataaggtatttct
t-----------------------------------------------------------
------------------------------------------------------------
------------------------------------------------------------
------------------------------------------------------------
------------------------------------------------------------
------------------------------------------------------------
----------------------------------
>PAFTOL004660
------------------------------------------------------------
------------------------------------------------------------
------------------------------------------------------------
---------------------------------------------caggttttgaat---
---------------------gagacgagtttatggtggtttgatcaaacccgtcatatg
actgggaatgcggttctatccgctcctgataagaacgtcacaattgctaagaaatgtacc
atattccctgttgaatttgttgtaagaggatttgycactggaagcactgatacatcactt
tggacggtctacaacaaaggtgtcaggaattattgyggcaatgcccttccagatggttta
gtgaaaaatcaaaggctagagagaaatatactaacaccgactactaaagctgcagaccat
gatgttccagtaacaccggatgaggtaatt------------------------------
-------------------------------tctctttttgtataaatgcagcgtgtggc
attagaacatggtttgattttggtcgataccaaatatgaatttggcaaagcaagtgatgg
cacaattctgttggttgatgaggtgcatacmcctgattcaagcagataytggattgcccg
atcttatgaagaacgyttccagaatagccttgaacctgaaaatgttgataaggtatttct
t-----------------------------------------------------------
------------------------------------------------------------
------------------------------------------------------------
------------------------------------------------------------
------------------------------------------------------------
------------------------------------------------------------
----------------------------------
>PAFTOL004661
------------------------------------------------------------
------------------------------------------------------------
------------------------------------------------------------
---------------------------------------------caggttctgaat---
---------------------gagacgagtttatggtggtttgatcaaacccgtcatatt
actgagaatgcagttctatccgctcctgataagaatgtcacaattgcaaagaaatgtacc
atattccctgttgaatttgttgtaagaggatttgtcaccggaagcactgatacatcactt
tggacagtctacaagaaaggtgtccggaattactgtggcaatgcccttccagacggttta
gtgaaaaatcaaaggctagagagaaatatactaacaccgactactaaagctgcagaccat
gatgttccaataacaccrgatgagataattg-----agcgtggtctgatgactaaaacag
attatgaagaagttagtcagaaagctttg--agtttgttcgagtatggacagcgtgtggc
attggaacatggtttgattttggtcgataccaaatatgaatttggcaaagcgaatgatgg
cacaattcttttggtcgatgaggtgcacacgccggattcaagccgatactggattgctca
atcttatgaagaacgtttccagaatggccttgaacctgaaaatgttgataaggaattcct
g-----------------------------------------------------------
------------------------------------------------------------
------------------------------------------------------------
-------------agattgtggttcaaaaacaattgtaatccatatgaagataaggttct
tccggaggctcctgaagaactagtctgtgagcttgcgagacggtatgtt-----------
------------------------------------------------------------
----------------------------------
>PAFTOL004662
------------------------------------------------------------
------------------------------------------------------------
------------------------------------------------------------
------------------------------------------------------------
------------------------------------------------------------
------------------------------------------------------------
------------------------------------------------------------
------------------------------------------------------------
------------------------------------------------------------
------------------------------------------------------------
------------------------------------------------------------
------------------------------------------------------------
-acaattctgttggttgatgaggtgcatacacctgattcaagcagatattggattgcccg
atcttatgaagaacgtttccagaatagccttgaacctgaaaatgttgataaggtatttct
t-----------------------------------------------------------
------------------------------------------------------------
------------------------------------------------------------
------------------------------------------------------------
------------------------------------------------------------
------------------------------------------------------------
----------------------------------
>PAFTOL004664
------------------------------------------------------------
------------------------------------------------------------
gttcgggacatatatgacggtggagattt----ccttgttttggtcactacggatcggca
aagtgcatttgatagggttttagcttccattccatt--caagggccaggttctgaat---
---------------------gagacgagtttatggtggtttgatcaaacccgtcatatt
actgggaatgcggttctatcagctcctgataagaacgtcaccattgcgaagaaatgtacc
atattccctgttgaatttgttgtaagaggatttgtcactggaagcactgatacatcactt
tggacagyctacaacaaaggtgtccggaattattgtggcaatgcccttccagatggttta
gtgaaaaatcaaaggctagagagaaatatactaacaccgactactaaagctgcagaccat
gatgttccagtaacaccggatgaggtaatt------------------------------
----------------------------------------------------------gc
attagaacatgggttgattttggtcgataccaaatatgaatttggcaaagcgagtgatgg
cacaattctgttggttgatgaggtgcatacycctgattcaagcagatactggattgcccg
atcytatgaagarcgcttccagaayggscttgaacctgaaaatgttgataaggaattcct
g-----------------------------------------------------------
------------------------------------------------------------
------------------------------------------------------------
-------------agattgtggttcaaaaacaagtgtaatccataggaagataaagtc--
------------------------------------------------------------
------------------------------------------------------------
----------------------------------
>PAFTOL004665
------------------------------------------------------------
------------------------------------------------------------
gttcgggacatatatgatggtggagattt----tcttgttttggtcactacagatcgaca
aagtgcatttgatagagttttagcttccattccatt--caagggccaggttctgaat---
---------------------gagacgagtttttggtggtttgatcaaacccgtcatatt
actgagaatgcggttctatcagctcctgataagaatgtcacaattgcgaagaaatgtacc
atattccctgttgaatttgttgtaagaggatttgtcactggaagcactgatacatcactt
tggacggtctacaacaaaggtgtccggaattattgtggcaatgcccttccagatggttta
gtgaaaaatcaaaggctagagagaaatatactaacaccgactactaaagcagcagaccat
gatgtgcccgtaacaccggatgagataattg-----agcgtggtctgatgactaaagcag
attttgaagaagttagtcagaaagctttg--agtttgttcgagtatggacagcgtgtggc
attggaacatggtttgattttggtcgataccaaatatgaatttggcaaagcgagtgatgg
cacaattctgttggttgatgaggtgcatacacctgattcgagcagatactggattgcccg
atcttatgaagaacgtttccagaatggccttgaacctgaaaatgttgataaggtatttct
t-----------------------------------------------------------
------------------------------------------------------------
------------------------------------------------------------
------------------------------------------------------------
------------------------------------------------------------
------------------------------------------------------------
----------------------------------
>PAFTOL004666
------------------------------------------------------------
------------------------------------------------------------
------------------------------------------------------------
------------------------------------------------------------
------------------------------------------------------------
------------------------------------------------------------
------------------------------------------------------------
------------------------------------------------------------
------------------------------------------------------------
---------------------------attg-----agcgtggtctgatgactaaagcgg
attttgaagaagttagtcagaaagctttg--agtttgttcgagtatggacagcgtgtggc
attggaacatggtttgattttggtcgataccaaatatgaatttggcaaagcaagtgatgg
cacaattctgttggttgatgaggtgcacacacctgattcaagcagatactggattgcccg
atcttatgaagaacgtttccagaatggccttgaacctgaaaatgttgataaggaattcct
g-----------------------------------------------------------
------------------------------------------------------------
------------------------------------------------------------
-------------agattgtggttcaaaaacaattgtaatccatatgaagataaggttct
tccagaggctcctgaagaactagtatgtgagcttgcaaggcggtatgtt-----------
------------------------------------------------------------
----------------------------------
>PAFTOL004667
------------------------------------------------------------
------------------------------------------------------------
------------------------------------------------------------
------------------------------------------------------------
------------------------------------------------------------
------------------------------------------------------------
------------------------------------------------------------
------------------------------------------------------------
------------------------------------------------------------
---------ttgacaatgctacagataattg-----agcgtggtctgatgagtaaagcgg
attttgaagaagttagtcagaaagctttg--agtttgttcgagtatggaaagcgtgtggc
attggaacatggtttgattttggtcgataccaaatatgaatttggcaaagcaagtgatgg
cacaattctgttggttgaygaggtgcacacacctgattcaagcagatactggattgcccg
atcttatgaagaacgtttccagaatggccttgaacctgaaaatgttgataaggwattcct
g-----------------------------------------------------------
------------------------------------------------------------
------------------------------------------------------------
-------------agattgtggttcaaaaacaattgtaatccatatgaagataaggttct
tcctgaggctcctgaagaactagtatgtgagcttgcaaggcggtatgtt-----------
------------------------------------------------------------
----------------------------------
>PAFTOL004668
------------------------------------------------------------
------------------------------------------------------------
------------------------------------------------------------
------------------------------------------------------------
------------------------------------------------------------
---------------ctatcagctcctgataagaacgtcacaattgcgaagaaatgtacc
atattccctgttgaatttgttgtaagaggatttgtcactggaagcactgatacatcactt
tggacggtctacaacaaaggtgtccggaattattgtggcaatrcccttccaratggttta
gtgaaaaatcaaaggctagagagaaatatactaacaccgactactaaagctgcagaccat
gatgttccagtaacaccggatgaggtaatt------------------------------
-------------------------------------------------------gtggc
attagaacatgggttgattttggtcgataccaaatatgaatttggcaaagcragtgatgg
cacaattctgttggttgatgaggtgcacacacctgattcaagcagatactggattgcccg
atcttatgaagaacgtttccagaatggccttgaacctgaaaatgttgataaggtatttct
t-----------------------------------------------------------
------------------------------------------------------------
------------------------------------------------------------
------------------------------------------------------------
------------------------------------------------------------
------------------------------------------------------------
----------------------------------
>PAFTOL005024
------------------------------------------------------------
------------------------------------------------------------
------------------------------------------------------------
------------------------------------------------------------
------------------------------------tggtttgataaaacccgtcatatt
actgggaatgcggttctatcagctcctgataagaacgtcacaatagcgaagaaatgcacc
atattccctgttgaattcgttgtaagaggatttgtcactggaagcactgatacatcactt
tggacggtctacaacaaaggtgtccggaattattgtggcaatccccttccagatggttta
gtgaaaaatcaaaggctagagagaaatatactaacaccgactactaaagctgcagaccat
gatgttccagtaacaccggatgaggtaatt------------------------------
-------------------------------------------------------gtggc
attagaacacgggttgrttttggtcgataccaaatatgaatttggcaaagcgagtgatgg
cacaattctgttggttgatgaggtgcatacccctgattcaagcagatactggattgccca
rtcttatgaagaacgcttccagaatggccttgaacctgaaaatgttgataaggwattcct
g-----------------------------------------------------------
------------------------------------------------------------
------------------------------------------------------------
-------------agattgtggttcaaaaacaattgtaatccatatgaagataaggtg--
------------------------------------------------------------
------------------------------------------------------------
----------------------------------
>PAFTOL005025
------------------------------------------------------------
------------------------------------------------------------
------------------------------------------------------------
------------------------------------------------------------
------------------------------------------------------------
------------------------------------------------------------
------------------------------------------------------------
------------------------------------------------------------
------------------------------------------------------------
------------------------------------------------------------
-------------------------------------------------cagcatgtggc
attggaacatggtttgattttggtcgataccaaatatgaatttggcaaagcgagtgatgg
cacaattctgttggttgatgaggtgcatacacctgattcaagcagatactggattgcccg
atcttatgaagaacgtttccagaatggccttgaacctgaaaatgttgataaggaattcct
g-----------------------------------------------------------
------------------------------------------------------------
------------------------------------------------------------
-------------agattgtggttcaaaaacaattgtaatccatatgaagataaggta--
------------------------------------------------------------
------------------------------------------------------------
----------------------------------
>PAFTOL005026
------------------------------------------------------------
------------------------------------------------------------
gttcgggacatatatgatggtggagattt----tcttgttttggtcactacggatcggca
aagtgcatttgatagggttttagcttccattccatt--caagggccaggttctgaat---
---------------------gagacgagtttatggtggtttgatcaaacgcgtcatatt
actgagaatgcggttctatcagctcctgataagaacgtcacaattgcraagaaatgtacc
atattccctgttgaatttgttgtaagaggrtttgtcactggaagcactgatacatcactt
tggacagtctacaacaaaggtgtccggaattattgtggcaatgcccttccagatggttta
gtgaaaaatcaaaggctagagagaaatatactaactccgactactaaagctgcagaccat
gatgttccagtaacaccggatgaggtaattg-----actaccgtgaaactattgttgcag
atacctgacaagttagtcagaaagctttg--agtttgttcgagtatggacagcatgtggc
attggaacatggtttgattttggtcgatactaaatatgaatttggcaaagcgagtgatgg
cacaattctattggttgatgaggtgcatacmcctgattcaagcagatactggattkyccg
atcttatgaagaacgyttccagaatggccttgaacctgaaaatgttgataaggaattcct
g-----------------------------------------------------------
------------------------------------------------------------
------------------------------------------------------------
-------------agattgtggttcaaaaacaattgtaatccatatgaagataaggttct
tccggaggctcctgaagaactagtatgtgagcttgcaaggcggtatgtt-----------
------------------------------------------------------------
----------------------------------
>PAFTOL005035
------------------------------------------------------------
------------------------------------------------------------
------------------------------------------------------------
---------------------------------------------caggttctgaat---
---------------------gagacgagtttatggtggtttgatcaaacctgtcatatt
actgggaatgcggttctatcagctcctgataagaacgtcaccattgcgaagaaatgtacc
atattccctgttgaatttgttgtaagaggatttgtcactggaagcactgatacatcactt
tggacagtctacaacaaaggtgtccggaattattgtggcaatgcccttccagatggttta
gtgaaaaatcaaaggctagagagaaatatactaactccgactactaaagctgcagaccat
gatgttccagta------------------------------------------------
-------------------------------------------------------gtggc
atcagaacatgggttgattttggtcgataccaaatatgaatttggcaaagcgagtgatgg
cacaattctgttggttgatgaggtgcatacccctgattcaagcagatactggattgcccg
atcttatgaagaacgcttccagaatggccttgaacctgaaaatgttgataaggtatttct
t-----------------------------------------------------------
------------------------------------------------------------
------------------------------------------------------------
------------------------------------------------------------
------------------------------------------------------------
------------------------------------------------------------
----------------------------------
>PAFTOL005042
------------------------------------------------------------
------------------------------------------------------------
------------------------------------------------------------
----------gatagagttttagcttccattccatt--caagggccaggttctgaat---
---------------------gaaacgagtttatggtggtttgatcaaacccgtcatatt
actgagaatgcrgttctatcagctcctgataagaaygtcacaattgcgaagaaatgtasc
atwttccctgttgaatttgttgtaagaggatttgtcactggaagcactgatacatcactt
tggacggtctacaacaaaggtgyccggaattattgtggcaatgcccttccagatggttta
gtgaaaaatcaaaggctagagagaaatatactaacaccgactactaaagcwgcagaccat
gatgttccmgtracaccggatgagrtaattg-----agcgtggtctgatgactaaagcgg
attttgaagaagttagtcagaaagctttg--agtttgttcgagtatggacagcgtgtggc
attggaacatggtttgattttggtcgataccaaatatgaatttggcaaagckagtgatgg
cacaattctgttggttgatgaggtgcatacmcctgattcaagcagatactggattgcccr
atcttatgaagaacgyttycagratggccttgaacctgaaaatgttgataaggwattcct
g-----------------------------------------------------------
------------------------------------------------------------
------------------------------------------------------------
-------------agattgtggttcaaaaacaattgtaatccatatgaagataaggta--
------------------------------------------------------------
------------------------------------------------------------
----------------------------------
>PAFTOL005043
------------------------------------------------------------
------------------------------------------------------------
gttcgggacctatatgacggtggagattt----ccttgttttggtcactacggatcggca
aagtgcatttgatagggttttagcttgcataccatt--caagggccaggttctgaat---
---------------------gagaccagtttatggtggtttgatcaaacgggtcatatt
actgagaatgcagttctatcagctcctgataagaacgtcacaattgcgaagaaatgtagc
atattccctgttgaatttgttgtaagaggatttgtcactggaagcactgatacatcactt
tggacggtctacaacaaaggtgtccggaattattgtggcaatgcccttccagatggttta
gtgaaaaatcaaaggctagagagaaatatactaacaccgactactaaagctgcagaccat
gatgttccagtgacaccggatgaggtaatt------------------------------
-------------------------------------------------------gtggc
attagaacacgggttgattttggtcgataccaaatatgaatttggcaaagcgagtgatgg
cacaattctgttggttgatgaggtgcatacccctgattcaagcagatactggattgccca
atcttatgaagaacgctttcagaatggccttgaacctgaaaatgttgataaggwattcct
g-----------------------------------------------------------
------------------------------------------------------------
------------------------------------------------------------
-------------agattgtggttcaaaaacaattgtaatccatatgaagataaggttct
tccggaggctcctgaagaactagtatgtgagcttgcaaggaggtatgtt-----------
------------------------------------------------------------
----------------------------------
>PAFTOL005047
------------------------------------------------------------
------------------------------------------------------------
------------------------------------------------------------
---------------------------------------------caggttgttaat---
---------------------gagacgaggtgatgggggtttgatcaaacccgtgatatt
acggagaatgcggttctatcagctcctgataagaatgtcacaattgcgaagaaatgtacc
atattccctgttgaatttgttgtaagaggatttgtcactggaagcactgatacatcactt
tggacggtctacaacaaaggtgtccggaattattgtggcaatgcccttccagatggttta
gtgaaaaatcaaaggctagagagaaatatactaacaccgactactaaagcagcagaccat
gatgttcccgtaacaccggatgagcaaactt-----tgtaaggtctgatgactaaagcgg
attttgaagaagttagtcagaaagctttg--agtttgttcgagtgtggacagcgtgtggc
attggaacatggtttgattttggtcgataccaaatatgaatttggcaaagcgagtgatgg
cacaattctgttggttgatgaggtgcatacacctgattcgagcagatactggattgcccg
atcttatgaagaacgtttccagaatggccttgaacctgaaaatgttgataaggtatttct
t-----------------------------------------------------------
------------------------------------------------------------
------------------------------------------------------------
------------------------------------------------------------
------------------------------------------------------------
------------------------------------------------------------
----------------------------------
>PAFTOL005169
------------------------------------------------------------
------------------------------------------------------------
------------------------------------------------------------
------------------------------------------------------------
------------------------------------------------------------
------------------------------------------------------------
------------------ctagtaagaggatttgtcactggaagcactgatacatcactt
tggacggtctacaacaaaggtgtccggaattattgtggcaatgtccttccagatggt---
------------------------------------------------------------
------------------------------------------------------------
------------------------------------------------------------
------------------------------------------------------------
------------------------------------------------------------
------------------------------------------------------------
------------------------------------------------------------
------------------------------------------------------------
------------------------------------------------------------
------------------------------------------------------------
------------------------------------------------------------
------------------------------------------------------------
----------------------------------
>PAFTOL007498
------------------------------------------------------------
------------------------------------------------------------
gttcgcgacatatatgatggtggagattt----tcttgttttggtcactacagatcgaca
aagtgcatttgatagggttttagcttccattccatt--caagggccaggttctgaatgag
acgaggttatggtggtatgaggagacgagtttatggtggtttgatcaaacccatcatatt
actgagaatgcagttctatcagctcctgataagaacgttacaattgcgaagaaatgtacc
atattccctgttgaatttgttgtaagaggatttgtcactggaagcactgacacatcactc
tggacggtctacaacaaaggtgtccggaattattgtggcaatgcccttccagatggttta
gtgaaaaatcaaaggctagagagaaatatactaacaccgactaccaaagctgcagaccat
gatgttccagtaacaccggatgaggtaatt------------------------------
-------------------------------tctctttttttataaatgcagcgtgtggc
attagaacatgggttgattttggtcgataccaaatatgaatttggcaaagcgagtgatgg
cacaattctgttggttgatgaggtgcatacccctgattcaagcagatactggattgccca
atcttatgaagaatgtttccagaatagccttgaacctgaaaatgttgataaggwattcct
g-----------------------------------------------------------
------------------------------------------------------------
------------------------------------------------------------
-------------agattgtggttcaaaaacaattgtaatccatatgaagataaggttct
tccggaggctcctgaagaacta--------------------------------------
------------------------------------------------------------
----------------------------------
>PAFTOL008060
------------------------------------------------------------
------------------------------------------------------------
------------------------------------------------------------
------------------------------------------------------------
------------------------------------------------------------
------------------------------------gtcaccattgcgaagaaatgtacc
atattccctgttgaatttgttgtaagaggatttgtcactggaagcactgatacatcactt
tggacagtctacaacaarggtgtccggaattattgtggcaatgcccttccagatggttta
gtgaaaaatcaaaggctagagagaaatatactaacaccgactactaaagctgcagaccat
gatcttccagtaacaccggatgaggtaatt------------------------------
------------------------------------------------------------
-------------------------gataccaaatatgaatttggcaaagcgagtgatgg
cacrattctgttggttgatgaggtgcayacccctgattcaagcagatactggattgcccr
atcttatgaagarcgcttccagaatggccttgaacctgamaatgttgataaggtatttct
t-----------------------------------------------------------
------------------------------------------------------------
------------------------------------------------------------
------------------------------------------------------------
------------------------------------------------------------
------------------------------------------------------------
----------------------------------
>PAFTOL008062
------------------------------------------------------------
------------------------------------------------------------
gttcgggacatatatgacggtggagattt----ccttgttttggtcactacggatcggca
aagtgcatttgatagggttttagcttccattccatt--caagggccaggttctgaat---
---------------------gagacgagtttatggtggtttgatcaaacccgtcatatt
actgggaatgcggttctatcagctcctgataagaacgtcaccattgcgaagaaatgtacc
atattccctrttgaatttgttgtaagaggatttgtcactggaagcactgatacatcactt
tggacagtctacaacaaaggtgtccggaattattgtggcaatgcccttccagatggttta
gtgaaaaatcaaaggctagagagaaatatactaacaccgactactaaagctgcagaccat
gatgttccagtaacaccggatgaggtaatt------------------------------
-------------------------------------------------------gtggc
attagaacatgggttgattttggtcgataccaaatatgaatttggcaaagcgagtgatgg
cacrattctgttggttgatgaggtgcatacccctgattcaagcagatactggattgccca
atcttatgaagarcgcttccagaatggccttgaacctgaaaatgttgataaggwattcct
g-----------------------------------------------------------
------------------------------------------------------------
------------------------------------------------------------
-------------agattgtggttcaaaaacaattgtaatccatatgaagataaggttct
tccagaggctcctgaagaactagtatgtgagcttgcaaggagg-----------------
------------------------------------------------------------
----------------------------------
>PAFTOL008063
------------------------------------------------------------
------------------------------------------------------------
gttcgggacatatatgacggtggagattt----ccttgttttggtcactacggatcggca
aagtgcatttgatagggttttagcttccattccatt--caagggccaggttctgaat---
---------------------gagacgagtttatggtggtttgatcaaacccatcatatt
actgggaatgcggttctatcagctcctgataagaacgtcaccattgcgaagaaatgtacc
atattccctgttgaatttgttgtaagaggatttgtcactggaagcactgatacatcactt
tggacagtctacaacaaaggtgtccggaattattgtggcaatgcccttccagatggttta
gtgaaaaatcaaaggctagagagaaatatactaacaccgactactaaagctgcagaccat
gatgttccagtaacaccggatgaggtaatt------------------------------
-------------------------------------------------------gtggc
attagaacatgggttgattttggtcgataccaaatatgaatttggcaaagcgagtgatgg
cacaattctgttggttgatgaggtgcatacccctgattcaagcagatactggattgcccg
atcttatgaagaacgcttccagaacggccttgaacctgaaaatgttgataaggaattcct
g-----------------------------------------------------------
------------------------------------------------------------
------------------------------------------------------------
-------------agattgtggttcaaaaacaattgtaatccatatgaagataagcttct
tcccgaggctcctgaagaactagtatgtgagcttgcaaggaggtatgtt-----------
------------------------------------------------------------
----------------------------------
>PAFTOL008084
------------------------------------------------------------
------------------------------------------------------------
------------------------------------------------------------
----------------------------attccgtt--caagggtcaggttctgaat---
---------------------gagacgagtttatggtggtttgatcgaacccatcaaatt
actgasaatgcagttctatccgctcctgatamgaatgtcacaattgcaaagaaatgtacc
atattccctgttgaatttgttgtaagaggatttgtcaccggaagcactgatacatcactt
tggacagtctacaagaaaggtgtccggaattactgtggcaatgcccttccagacggttta
gtgaaaaatcaaaggctagagagaaatatactaacaccractactaaagctgcagaccat
gatgttccagtaacaccagatgagataattg-----agcgcggtctgatggctaaaacag
attttgaagaagttagtcagcaagttttg--agtttgttcgagtatggacagcgtgtggc
attggaacatggtttgattttggtcgataccaaatatgaatttggcaaagcgaatgatgg
cacaattcttttggtcgatgaggtgcacacgcctgattcaagcagatactggattgctca
rtcttatgaagaacgtttccagaatggccttgaacctgaaaatgttgataaggaattcct
g-----------------------------------------------------------
------------------------------------------------------------
------------------------------------------------------------
-------------agattgtggttcaaaaacaactgtaatccatatgaagataaggttct
tccggaggctcctgaagaactagtatgtgagcttgcgagacggtatgtt-----------
------------------------------------------------------------
----------------------------------
>PAFTOL008419
------------------------------------------------------------
------------------------------------------------------------
------------------------------------------------------------
-------------agggttttagcttgcattccatt--caagggccaggttctgaat---
---------------------gagacgagtttatggtggtttgatcaaacgggtcatatt
actgagaatgcagttctatcagctcctgataaggacgtcacaattgcgaagaaatgtagc
atattccctgttgaatttgttgtaagaggatttgtcactggaagcactgatacatcactt
tggacggtctacaacaaaggtgtccggaattattgtggcaatgcccttccagatggttta
gtgaaaaatcaaaggctagagagaaatatactaacaccgactactaaagctgcagaccat
gatgttccagtaacaccggctgaggtaatt------------------------------
------------------------------------------------------------
----------ggcttgatgcagtacctttccaaatatgaatttggcaaagcgagtgatgg
cacaattctgttggttgatgaggtgcatacccctgattcaagcagatactggattgcccg
atcttatgaagaatgcttccagaatggcgttgaacctgaaaatgttgataaggtatttct
t-----------------------------------------------------------
------------------------------------------------------------
------------------------------------------------------------
------------------------------------------------------------
------------------------------------------------------------
------------------------------------------------------------
----------------------------------
>PAFTOL008421
------------------------------------------------------------
------------------------------------------------------------
------------------------------------------------------------
---------------------------------------------caggttttgaat---
---------------------gagaccagtttatggtggtttgatcaaacctgtcatatt
tctgagaatgcggttctatcagctcctgacaagaacgtcacaatcgcgaaaaaatgtacc
atattccccgttgaatttgttgtaagaggatttgtcacgggaagcactgatacatcactt
tggacggtgtacaacaaaggtgtccggaattattgtggcaatgcccttccagatggtkta
gtgaaaaatcaaaggctagagagaaatatactaacaccgactactaaagctgcagaccac
gatgttccagtaacaccagacgaggtaattg-----tttgctttgtttagaataggctgg
catgatgcagtacctctccatgccgtatt--gatctctttttataaatgcagcgtgtggc
attagaacatggtttgattttggtcgataccaaatatgaatttggcaaagcaagcgatgg
cacaattctgttggttgatgaggtgcatacacctgattcaagcagatattggattgcccg
atcctatgaagaacgtttccagaatagccttgaacctgaaaatgttgataaggaattcct
g-----------------------------------------------------------
------------------------------------------------------------
------------------------------------------------------------
-------------agattgtggttcaaaaacaattgtaatccatatgaagataaggttct
gccggaggctcctgaagaactagtatgt--------------------------------
------------------------------------------------------------
----------------------------------
>PAFTOL008422
------------------------------------------------------------
------------------------------------------------------------
------------------------------------------------------------
------------------------------------------------------------
------------------------------------------------------------
------------------------------------------------------------
------------------ctagtaagaggatttgtcactggaagcactgatacatcactk
tggacygtctacaacaraggtgtccrkaattattgtggcaatgsccttccagatggttta
gtgaaaaatcaaaggctagagmgaaatatactaacacctactactaaagctgcagaccat
gatgttcccatcgctcc-------------------------------------------
------------------------------------------------------------
------------------------------------------------------------
------------------caaggtgcatacacctgattcaagcaggtattggattgccca
atcttatgaagaacgtttccagaatggccttgaacctgaaaatgttgataaggtatttct
t-----------------------------------------------------------
------------------------------------------------------------
------------------------------------------------------------
------------------------------------------------------------
------------------------------------------------------------
------------------------------------------------------------
----------------------------------
>PAFTOL008423
------------------------------------------------------------
------------------------------------------------------------
gttcgggacatatatgatggtggagattt----tcttgttttggtcactacagatcgaca
aagtgcatttgatagagttttagcttccattccatt--caagggccaggttctgaat---
---------------------gagacgagtttatggtggtttgatcaaacccgtcatatt
actgagaatgcggttctatcagctcctgataagaacgtcacaattgcgaagaaatgtacc
atattccctgttgaatttgttgtaagaggatttgtcactggaagcactgatacatcactt
tggacggtctacaacaaaggtgtccggaattattgtggcaatgcccttccagatggttta
gtgaaaaatcaaaggctagagagaaatatactaacaccgactactaaagcagcagaccat
gatgttcccgtaacaccggatgagrtaattg-----agcgtggtctgatgactaaagcgg
attttgaagaagttagtcagaaagctttg--agtttgttcgagtatggacagcgtgtggc
attggaacatggtttgatcttggtcgataccaaatatgaatttggcaaagcgagtgatgg
cacaattctgttggttgatgaggtgcatacacctgattcgagcagatactggattgcccg
atcttatgaagaacgtttccagaatggccttgaacctgaaaatgttgataaggaattcct
g-----------------------------------------------------------
------------------------------------------------------------
------------------------------------------------------------
-------------agattgtggttcaaaaacaattgtaatccatatgaagataaggtwct
tccggaggctcctgaagaactagtatgtgagcttgcaaggcggtatgtt-----------
------------------------------------------------------------
----------------------------------
>PAFTOL008436
------------------------------------------------------------
------------------------------------------------------------
------------------------------------------------------------
----------------gttttagcttccattccatt--caagggccaggttctgaat---
---------------------gagacgagtttatggtggtttgatcaaacccgtcatatt
actgagaatgcggttctatcagctcctgataagaacgtcacaattgcaaagaaatgtacc
atattccctgttgaatttgttgtaagagggtttgtcactggaagcactgatacatcactt
tggacagtctacaacaaaggtgtccggaattattgtggcaatgcccttccagacggttta
gtgaaaaatcaaaggctagagagaaatatactgacaccgactactaaagctgcggaccat
gatgttccagtaacaccggatgaggtaatc------------------------------
-------------------------------------------------cagcgtgtggc
attggaacatggtctgattttggtcgataccaaatatgaatttggcaaagcaagtgatgg
cacaattctgttggttgatgaggtgcatacacctgattcaagcagatactggattgcccg
atcttatgaagaacgtttccagaatggccttgaacctgaaaatgttgataaggaattcct
g-----------------------------------------------------------
------------------------------------------------------------
------------------------------------------------------------
-------------agattgtggttcaaaaacaattgtaatccatatgaagataaggtwct
tccggaggctcctgaagaactagtatgtgagcttgcgaggcggtatgtt-----------
------------------------------------------------------------
----------------------------------
>PAFTOL008439
------------------------------------------------------------
------------------------------------------------------------
gttcgggacatatatgatggtggagattt----tcttgtgttggtcactacggatcggca
aagtgcatttgatagggttttagcttccattccatt--caagggccaggttctgaat---
---------------------gagacgagtttatggtggtttgatcaaaccygtcatatt
actgagaatgcggttctatcagctcctgataagaacgtcacaattgcaaagaaatgtacc
atattccctgttgaatttgttgtaagaggatttgtcactggaagcactgatacatcactt
tggacagtctacaacaaaggtgtccggaattattgtggcaatgcccttccagacggttta
gtgaaaaatcaaaggctagagagaaacatactaacaccgactactaaagctrcagaccat
gatgttccagtaacrccrgatgaggtaatc------------------------------
-------------------------------------------------cagcgtgtggc
attggaacatggtttgattttggtcgataccaaatatgaatttggcaaagccagtgacgg
cacaattcttttggttgatgaggtgcatacgcctgattcaagcagatactggattgccca
atcytatgaagaacgtttccagaayggccttgaacctgagaatgttgataaggtatttst
t-----------------------------------------------------------
------------------------------------------------------------
------------------------------------------------------------
-------------tttttg-----------------------------------------
------------------------------------------------------------
------------------------------------------------------------
----------------------------------
>PAFTOL008881
------------------------------------------------------------
------------------------------------------------------------
gttcgggacatatatgatggtggagattt----tattgtgttggtcactacggatcgaca
aagtgcatttgatagagttytagcttccattccatt--caarggccaggttctgaat---
---------------------gagacgagtttatggtggtttgatcaaacccgtcatatt
actgagaatgcggttctatcagctcctgmtaagaaygtcacaattgcgaagaaatgtacc
atattccctgttgaatttgttgtaagaggatttgtcactggaagcactgayacatcactt
tggacrgtctacaayaaaggtgtccggaattattgyggcaatgccctyccagacggtttg
gtgaaaaatcaaargctagagagaaatatactaacaccgactactaaagctgcagaccat
gatgttccagtaacaccagatgaggtaattccttcaggttttgactaagttgctggtcag
gttatgatcttgttccctaaa-----ttg--atctcttttttataaatgcagcrtgtggc
attagaacatgggttgattttggtcgataccaaatatgaatttggcaaagcgagtgatgg
cacaattctgttggttgatgaggtgcatacccctgattcaagcagatactggattgcccg
atctyatgaagaacgtttccagaatagccttgaacctgaaaatgttgataaggwattcct
g-----------------------------------------------------------
------------------------------------------------------------
------------------------------------------------------------
-------------agattgtggttcaaaaacaattgtaayccatatgaagataaggctct
tccggaggctcctgaa--------------------------------------------
------------------------------------------------------------
----------------------------------
>PAFTOL009175
------------------------------------------------------------
------------------------------------------------------------
------------------------------------------------------------
------------------------------------------------------------
------------------------------------------------------------
------------------------------------------------------------
------------------ctagtaagagggtttgtcactggaagcactgatacatcactt
tggacagtctacaacaaaggtgtccggaattattgtggcaatgcccttccagacggttta
gtgaaaaatcaaaggctagagagaaatata------------------------------
------------------------------------------------------------
------------------------------------------------------------
------------------------------------------------------------
------------------------------------------------------------
------------------------------------------------------------
------------------------------------------------------------
------------------------------------------------------------
------------------------------------------------------------
------------------------------------------------------------
------------------------------------------------------------
------------------------------------------------------------
----------------------------------
>PAFTOL009179
------------------------------------------------------------
------------------------------------------------------------
------------------------------------------------------------
------------------------------------------------------aat---
---------------------gagacgagtttatggtggtttgatcaaacgggtcatatt
actgagaatgcagttctatcagctcctgataagaacgtcacaattgcgaagaaatgtacc
atattccctgttgaatttgttgtaagaggatttgtcactggaagcactgatacatcactt
tggacggtctacaacaaaggtgtccggaattattgtggcaatgcccttccagatggttta
gtgaaaaatcaaaggctagagagaaatatactaacaccgactactaaagctgcagaccat
gatgttccagtaacaccggatgaggtaatt------------------------------
------------------------------------------------------------
------------------------------------------------------------
------------------------------------------------------------
------------------------------------------------------------
------------------------------------------------------------
------------------------------------------------------------
------------------------------------------------------------
------------------------------------------------------------
------------------------------------------------------------
------------------------------------------------------------
----------------------------------
>PAFTOL009181
------------------------------------------------------------
------------------------------------------------------------
------------------------------------------------------------
------------------------------------------------------------
------------------------------------------------------------
------------------------------------------------------------
------------------------------------------------------------
------------------------------------------------------------
------------------------------------------------------------
------------------------------------------------------------
------------------------------------------------------------
-------------------------------aaatatgaatttggcaaagcgagtgatgg
cataattctgttggttgatgaggtgcatacccctgattcaagcagatactggattgcccg
atcttatgaagaacgcttccagaatggccttgaacctgaaaatgttgataaggtatttct
t-----------------------------------------------------------
------------------------------------------------------------
------------------------------------------------------------
------------------------------------------------------------
------------------------------------------------------------
------------------------------------------------------------
----------------------------------
>PAFTOL009185
------------------------------------------------------------
------------------------------------------------------------
------------------------------------------------------------
-------------------------tccattccatt--caagggacaggttctgaat---
---------------------cagacgagtttatggtggtttaatcaaacccttcatatt
actgagaatgcggttctatcagctcctgataagaacgtcacaattgcgaagaaatgtacc
atattccctgttgaatttgttgtaagaggatttgtcactggaagcactgatacatcactt
tggacagtctacgacaaaggtgtccggaattattgtggcaatgcccttcctgatggttta
gtgaaaaatcaaaggctagagagaaatatactaacaccgactactaaagctgcagaccat
gatgttccagtaacaccggatgaggtaatca-----taca---------gtctaaagcgg
attttgaagaagttagtcagaaagctttg--agtttgttcgagtatggacagcgtgtggc
attggaacatggtttgattttggtcgataccaaatatgaatttggcaaagcgagtgatgg
caaaattctgttggttgatgaggtgcatacacctgattcaagcagatactggattgccgg
atcttatgaagaacgtttccagaatgggcttgaacctgaaaatgttgacaaggaattcct
g-----------------------------------------------------------
------------------------------------------------------------
------------------------------------------------------------
-------------agattgtggttcaaaaacaattgtaat--------------------
------------------------------------------------------------
------------------------------------------------------------
----------------------------------
>PAFTOL009187
------------------------------------------------------------
------------------------------------------------------------
------------------------------------------------------------
---------------------------------------------caggttctgaat---
---------------------gagacgagtttatggtggtttgatcaaacctgtcatatt
actgagaatgcggttctatcagctcctgataagaacgtcacaattgcgaagaaatgtacc
atattccctgttgaatttgttgtaagaggatttgtcactggaagcactgatacatcactt
tggacggtctacaacaaaggtgtccggaattattgtggcaatgcccttccagatggttta
gtgaaaaatcaaaggctagagagaaatatactaacaccgactactaaagcagcagaccat
gatgttcccgtaacaccagatgaggtaatc------------------------------
-------------------------------------------------cagcgtgtggc
attggaacatggtttgattttggtcgataccaaatatgaatttggcaaagcgagtgatgg
cacaattctgttggttgatgaggtgcatacacctgattcaagcagatactggattgcccg
atcktatgaagaacgtttccagaatggccttgaacctgaaaatgttgataaggaattcct
g-----------------------------------------------------------
------------------------------------------------------------
------------------------------------------------------------
-------------agattgtggttcaaaaacaattgtaatccatatgaagataaggttct
tccggaggctcctgaagaacta--------------------------------------
------------------------------------------------------------
----------------------------------
>PAFTOL009189
------------------------------------------------------------
------------------------------------------------------------
------------------------------------------------------------
------------------------------------------------------------
---------------------------agtttatggtggtttgatcaaacgggtcatatt
actgagaatgcagttctatcagctcctgataagaacgtcacaattgcgaagaaatgtagc
atattccctgttgaattagttgtaagaggatttgtcactggaagcactgatacatcactt
tggacggtctacaacaaaggtgtccggaattattgtggcaatgcccttccagatggttta
gtgaaaaatcaaaggctagagggaaatatactaacaccgactactaaagctgcagaccat
gatgttccagtaacaccggatgaggtaatt------------------------------
------------------------------------------------------------
------------------------------------------------------------
------------------------------------------------------------
------------------------------------------------------------
------------------------------------------------------------
------------------------------------------------------------
------------------------------------------------------------
------------------------------------------------------------
------------------------------------------------------------
------------------------------------------------------------
----------------------------------
>PAFTOL009191
------------------------------------------------------------
------------------------------------------------------------
------------------------------------------------------------
----------------------------attccatt--caagggccaggttctgaat---
---------------------gagacgagtttatggtggtttgatcaaacgggtcatatc
actgagaatgcagttctatcagctcctgataagaacgtcacaattgtgaagaaatgtagc
atattccctgttgaatttgttgtaagaggatttgtcactggaagcactgatacatcactt
tggacggtctacaacaaaggtgtccggaattattgtggcaatgcccttccagatggttta
gtgaaaaatcaaaggctagagagaaatatactaacaccgactactaaagctgcagaccat
gatgttccagtaacaccggatgaggtaatt------------------------------
-------------------------------------------------------gtggc
attagaacacgggttgattttggtcgataccaaatatgaatttgggaaagcgagtgatgg
cacaattctgttggttgatgaggtgcatacccctgattcaagcagatactggattgccca
atcttatgaagaatgcttccagaatggccttgaacctgaaaatgttgataaggaattcct
g-----------------------------------------------------------
------------------------------------------------------------
------------------------------------------------------------
-------------agattgtggttcaaaaacaattgtaatccgtatgaagataaggttct
tccggaggctcctgaagaacta--------------------------------------
------------------------------------------------------------
----------------------------------
>PAFTOL009193
------------------------------------------------------------
------------------------------------------------------------
------------------------------------------------------------
------------------------------------------------------------
------------------------------------------gatcaaacctgtcatatt
actgagaacgcggttctatcagctcctgacaagaacgtcacaatcgcgaaaaaatgtacc
atattccctgttgaatttgttgtaagaggatttgtcactggaagcactgatacatcactt
tggacggtctacaacaaaggtgtccggaattattgtggcaatgcccttccagatggttta
gtgaaaaatcaaaggctagagagaaatatactaacaccgactactaaagctgcagaccat
gatgttccagtaacaccggatgaggtaatk------------------------------
------------------------------------------------------------
------------------------------------------------------------
-------------------aaggtgcatacacctgattcaagcagatattggattgcccg
atcttatgaagaacgtttcyggaatagccttgaacctgaaaatgtggataaggtatttct
t-----------------------------------------------------------
------------------------------------------------------------
------------------------------------------------------------
------------------------------------------------------------
------------------------------------------------------------
------------------------------------------------------------
----------------------------------
>PAFTOL009197
------------------------------------------------------------
------------------------------------------------------------
gttcgggacatatatgacggtggagattt----ccttgttttggtcactacggatcggca
aagtgcatttgatagggttttagcttccattccatt--caagggccaggttctgaat---
---------------------gagacgagtttatggtggtttgatcaaacccgtcatatt
actgggagtgcggttctatcagctcctgataagaacgtcaccattgcgaagaaatgtacc
atattccctgttgaatttgttgtaagaggatttgtcactggaagcactgatacatcactt
tggacagtctacaacaaaggtgtccggaattattgtggcaatgcccttccagatggttta
gtgaaaaatcaaaggctagagagaaatatactaacaccgactactaaagctgt-------
------------------------------------------------------------
------------------------------------------------------------
------------------------------------------------------------
------------------taagattcatacccctgattcaagcagatactggattgcccg
atcttatgaagaacgcttccagaatggccttgaacctgaaaatgttgataaggtatttct
t-----------------------------------------------------------
------------------------------------------------------------
------------------------------------------------------------
------------------------------------------------------------
------------------------------------------------------------
------------------------------------------------------------
----------------------------------
>PAFTOL009199
------------------------------------------------------------
------------------------------------------------------------
gttcgggacatatatgacggtggagattt----ccttgttttggtcactacggatcggca
aagtgcatttgatagggttttagcttccattccatt--caagggccaggttctgaat---
---------------------gagacgagtttatggtggtttgatcaaacccgtcatatt
actgggaatgcggttctatcagctcctgataagaacgtcaccattgcgaagaaatgtacc
atattccctgttgaatttgttgtaagaggatttgtcactggaagcactgatacatcactt
tggacagtctacaacaaaggtgtccggaattattgtggcaatgcccttccagatggttta
gtgaaaaatcaaaggctagagagaaatatactaacaccgactactaaagctgcagaccat
gatgttccagtaacaccggatgaggtaatt------------------------------
--------------------aaattgatc--tcttttttttcataaatgtagcatgtggc
attagaacatgggttgattttggtcgataccaaatatgaatttggcaaagcgagtgatgg
cacaattctgttggttgatgaggtgcatacccctgattcaagcagatactggattgcccg
atcttatgaagagcgcttccagaatggccttgaacctgaaaatgttgataaggwattcct
g-----------------------------------------------------------
------------------------------------------------------------
------------------------------------------------------------
-------------agattgtggttcaaaaacaattgtaatccatatgaagataaggtc--
------------------------------------------------------------
------------------------------------------------------------
----------------------------------
>PAFTOL009203
------------------------------------------------------------
------------------------------------------------------------
gttcgggacatatatgacggtggagattt----ccttgttttggtcactacggatcggca
aagtgcatttgatagggttttagcttgcattccatt--caagggccaggttctgaat---
---------------------gagacgagtttatggtggtttgatcaaacgggtcatatt
actgagaatgcagttctatcagctcctgataggaacgtcacaattgcgaaraaatgtagc
atattccctgttgaatttgttgtaagaggatttgtcactggaagcactgatacatcactt
tggacgrtctacaacaaaggtgtccggaattattgtgrcaatgcccttccagatggttta
gtgaaaaatcaaaggctagagagaaatatactaacaccgactactaaagctgcagaccat
gatgttccagtaacaccggatgaggtaatt------------------------------
-------------------------------------------------------gtggc
attagaacatgggttgattttggtcgataccaaatatgaatttggcaaagcgagtgatgg
cacaattctgttggttgatgaggtgcatacccctgattcaagcagatactggattgccca
atcttatgaagaacgcttccagaatggccttgaacctgaaaatgttgataaggaattcct
g-----------------------------------------------------------
------------------------------------------------------------
------------------------------------------------------------
-------------agattgtggttcaaaaacaattgtaatccatatgaagataaggtg--
------------------------------------------------------------
------------------------------------------------------------
----------------------------------
>PAFTOL009205
------------------------------------------------------------
------------------------------------------------------------
gttcgggacatatatgatggtggagattt----tcttgttttggtcactacggatcggca
aagtgcatttgatagggttttagcatccattccatt--caagggccaggttctgaat---
---------------------gagacgagtttatggtggtttgatcaaacgcgtcatatt
actgagaatgcggttctatcagctcctgataagaacgtcacaattgcaaagaaatgtacc
atattccctgttgaatttgttgtaagagggtttgtcactggaagcactgatacatcactt
tggacagtctacaacaaaggtgtccggaattattgtggcaatgcccttccagacggttta
gtgaaaaatcaaaggctagagagaaatatactgacaccgactactaaagctgcggaccat
gatgttccagtaacaccggatgaggtaatc------------------------------
-------------------------------------------------cagcatgtggc
attggaacatggtttrattttggtcgatactaaatatgaatttggcaaagcgagtgatgg
cacaattctattggttgatgaggtgcatacacctgattcaagcagatactggattgcccg
atcttatgaagaacgtttccrgaatggccttgaacctgaaaatgttgataaggaattcct
g-----------------------------------------------------------
------------------------------------------------------------
------------------------------------------------------------
-------------agattgtggttcaaaaacaattgtaatccatatgaagataaggta--
------------------------------------------------------------
------------------------------------------------------------
----------------------------------
>PAFTOL009207
------------------------------------------------------------
------------------------------------------------------------
------------------------------------------------------------
------------------------------------------------------------
------------------------------------------------------------
------------------------------------------------------------
------------------ctagtaagaggatttgtcaccggaagcactgatacatcactt
tggacagtctacaagaaaggtgtccggaattactgtggcaatgaccttccagacggttta
gtgaaaaatcaaaggctcgagagaaatatactaacaccgactactaaagctgcagaccat
gatgttccagtaacaccagatgagataattg-----agcgtggtctgatgactaaaacag
attttgaagaagttagtcagaaagctttg--agtttgttcgagtatggacagcgtgtggc
attggaacatggtttgattttggtcgataccaaataygaatttggcaaagcgaatgatgg
cacaattctyttggtcgatgaggtgcacacgcctgattcaagcagatactggattgctca
atcttatgaagaacgtttccagaatggccttgaacctgaaaatgttgataaggaattcct
g-----------------------------------------------------------
------------------------------------------------------------
------------------------------------------------------------
-------------agattgtggttcaaaaataattgtaatccatatgaagatgaggttct
tccggaggctcctgaagaactagtatgtgagcttgcgagacggtatgtt-----------
------------------------------------------------------------
----------------------------------
>PAFTOL009209
------------------------------------------------------------
------------------------------------------------------------
gttcgggacatatatgatggtggagattt----tcttgttttggtcactacagatcgaca
aagtgcatttgatagagttttagcttccattccatt--caagggccaggttctgaat---
---------------------gagacgagtttatggtggtttgatcaaacccgtcatatt
actgagaatgcggttctatcagctcctgataagaacgtcacaattgcgaagaaatgtacc
atattccctgttgaatttgttgtaagaggatttgtcactggaagcactgatacatcactt
tggacggtctacaacaaaggtgtccggaattattgtggcaatgcccttccagatggttta
gtgaaaaatcaaaggctagagagaaatatactaacaccgactactaaagcagcagaccat
gatgttcccgtaacaccggatgaggtaatt------------------------------
-------------------------------tctctttttttataaatgcagcgtgtggc
attggaacatggtttgattttggtcgataccaaatatgaatttggcaaagcgagtgatgg
cacaattctgttggttgatgaggtgcatacacctgattcgagcagatactggattgcccg
atcttatgaagaacgtttccagaatggccttgaacctgaaaatgttgataaggaattcct
g-----------------------------------------------------------
------------------------------------------------------------
------------------------------------------------------------
-------------agattgtggttcaaaaacaattgtaatccatatgaagataaggttct
tccggaggctccagaagaactagtatgtgagcttgcaaggcgg-----------------
------------------------------------------------------------
----------------------------------
>PAFTOL009215
------------------------------------------------------------
------------------------------------------------------------
------------------------------------------------------------
---------------------------------------------caggttctgaat---
---------------------gagacgagtttatggtggtttgatcaaacccgtcatatt
actgggaatgcggttctatcagctcctgataagaacgtcacaattgcgaagaaatgtagc
atattccctgttgaatttgttgtaagaggatttgtcactggaagcactgatacatcactt
tggacggtctacaacaaaggtgtccggaattattgtggcaatgcccttccagatggttta
gtgaaaaatcaaaggctagagagaaatatactaacaccgactactaaagctgcagaccat
gatgttccagtaacaccggatgaggtaatt------------------------------
-------------------------------------------------------gtggc
attagaacatgggttgattttggttgataccaaatatgaatttggcaaagcgagtgatgg
cacaattctgttggttgatgaggtgcatacccctgattcaagcagatactggattgcccg
atcttatgaagaacgcttccagaatggccttgaacctgaaaatgttgataaggaattcct
g-----------------------------------------------------------
------------------------------------------------------------
------------------------------------------------------------
-------------agattgtggttcaaaaacaattgtaatccatatgaagataaggtc--
------------------------------------------------------------
------------------------------------------------------------
----------------------------------
>PAFTOL009217
------------------------------------------------------------
------------------------------------------------------------
------------------------------------------------------------
---------------------------------------------caggttctgaat---
---------------------gagacgagtttatggtggtttgatcaaacccgtcatatt
actgggaatgcggttctatcagctcctgataagaacgtcaccattgcgaagaaatgtacc
atattccctgttgaatttgttgtaagaggatttgtcactggaagcactgatacatcactt
tggacagtctacaacaaaggtgtccggaattattgtggcaatgcccttccagatggttta
gtgaaaaatcaaaggctagagagaaatatactaacaccgactactaaagctgcagaccat
gatgttccagtaacaccggatgaggtaatt------------------------------
------------------------------------------------------------
-------------------------------aaatatgaatttggcaaagcgagtgatgg
cacgattctgttggttgatgaggtgcatacccctgattcaagcagatactggattgcccg
atcttatgaagaacgcttccagaatggccttgaacctgaaaatgttgataaggtatttct
t-----------------------------------------------------------
------------------------------------------------------------
------------------------------------------------------------
------------------------------------------------------------
------------------------------------------------------------
------------------------------------------------------------
----------------------------------
>PAFTOL009219
------------------------------------------------------------
------------------------------------------------------------
------------------------------------------------------------
---------------------------------------------caggttctgaat---
---------------------gagacgagtttatggtggtttgatcaaacccgtcatatt
actgggaatgcggttctatcagctcctgataagaacgtcaccattgcgaagaaatgtacc
atattccctgttgaatttgttgtaagaggatttgtcactggaagcactgatacatcactt
tggacagtctacaacaaaggtgtccggaattattgtggcaatgcccttccagatggttta
gtgaaaaatcaaaggctagagagaaatatactaacaccgactactaaagctgcagaccat
gatgttccagtaacaccggatgaggtaatk------------------------------
------------------------------------------------------------
------------------------------------------------------------
-------------------aaggtgcatacccctgattcaagcagatactggattgcccg
atcttatgaagagcgcttccagaatggccttgaacctgaaaatgttgataaggtatttct
t-----------------------------------------------------------
------------------------------------------------------------
------------------------------------------------------------
------------------------------------------------------------
------------------------------------------------------------
------------------------------------------------------------
----------------------------------
>PAFTOL009221
---------------------attttgcgggcagttaaagggtctctttctaattgtctt
tctgaaaccaatcttcatcttactgttccgggtctcaagtccaaaaccagaggcaa---g
gttcgggacatatatgacggtggagattt----ccttgttttggtcactacggatcggca
aagtgcatttgatagggttttagcttccattccatt--caagggccaggttctgaat---
---------------------gagacaagtttatggtggtttgatcaaacccgccatctt
actgagaatgcggttctatcagctcctgataagaacgtcacaattgcgaagaaatgtact
gtattctctgttgaatttgttgtaagaggatttgtcactggaagcactgatacatcactt
tggacggtctacaacaaaggtgtccggaattattgtggcaatgtccttccagatggttta
gtgaaaaatcaaaggctagagagaaatatactaacaccgactactaaagctgcagaccat
gatgttccgttgat----------------------------------------------
------------------------------cgatatctttttataaatgcagcgtgtggc
agtagaacatgggttgatcttggtcgataccaaatatgaatttggcaaagcgagtgacgg
cacaattctgttggttgatgaggtgcatacccctgattcaagcagatactggattgcccg
gtcttatgaagaacgtttccagaatagccttgaacctgaaaatgttgataaggagttcct
g-----------------------------------------------------------
------------------------------------------------------------
------------------------------------------------------------
-------------agattgtggttcaaaaacaattgtaatccatatgaagat--------
------------------------------------------------------------
------------------------------------------------------------
----------------------------------
>PAFTOL009223
------------------------------------------------------------
------------------------------------------------------------
------------------------------------------------------------
---------------------------------------------------ctgaat---
---------------------gagacgagtttatggtggtttgatcaaacccgtcatatt
actgggaatgcggttctatcagctcctgataagaacgtcaccattgcgaagaaatgtacc
atattccctgttgaatttgttgtaagaggatttgtcactggaagcactgatacrtcactt
tggacrgtctacaacaaaggtgtccggaattattgtggcaatgcccttccagatggttta
gtgaaaaatcaaaggctagagagaaayatactaacaccgactactaaagctgcagaccat
gatgttccagtaacaccggatgaggtaatt------------------------------
----------------------------------------------------------gc
attagaacatgggttgattttggtcgataccaaatatgaatttggcaaagcgagtgatgg
cacgattctgttggttgatraggtgcayacccctgattcaagcagatactggattgcccg
atcttatgaagaacgcttccagaatggccttgaacctgaaaatgttgataaggwattcct
g-----------------------------------------------------------
------------------------------------------------------------
------------------------------------------------------------
-------------agattgtggttcaaaaacaattgtaatccatatgaagataaggtc--
------------------------------------------------------------
------------------------------------------------------------
----------------------------------
>PAFTOL009225
------------------------------------------------------------
------------------------------------------------------------
gttcgggacatatatgacggtggagattt----ccttgttttggtcactacggatcggca
aagtgcatttgatagggttttagcttccattccatt--caagggccaggttctgaat---
---------------------gagacgagtttatggtggtttgatcaaacccgtcatatt
actgggaatgcggttctatcagctcctgataagaacgtcaccattrcgaagaaatgtacc
atattccctgttgaatttgttgtaagaggatttgtcactggaagcactgatacatcactt
tggacagtctacaacaaaggtgtccggaattattgtggcaatgcccttccagatggttta
gtgaaaaatcaaaggctagaragaaatatactaacaccgactactaaagctgcagaccat
gatgttccagtaacaccggawgaggtaatt------------------------------
-------------------------------------------------------gtggc
attagaacatgggttgattttggtcgataccaaatatgaatttggcaaagcgagtgatgg
cacgattctgttggttgatgaggtgcatacccctgattcaagcagatactggattgcccg
atcttatgaagaacgcttccagaatggccttgaacctgaaaatgttgataaggaattcct
g-----------------------------------------------------------
------------------------------------------------------------
------------------------------------------------------------
-------------agattgtggttcaaaaacaattgtaatccatatgaagataaggttct
tccggaggctcctgaagaactagtatgtgagcttgcaagg--------------------
------------------------------------------------------------
----------------------------------
>PAFTOL009227
------------------------------------------------------------
------------------------------------------------------------
------------------------------------------------------------
------------------------------------------------------------
---------------------------agtttatggtggtttgatcaaacgggtcatatt
actgagaatgcagttctatcagctcctgataagaacgtcacaattgcgaagaaatgtagc
atattccctgttgaatttgttgtaagaggatttgtcactggaagcactgatacatcactt
tggacggtctacaacaaaggtgtacggaattattgtggcaatgcccttccagatggttta
gtgaaaaatcaaaggctagagagaaatatactaacaccgactactaaagctgcagaccac
gatgttccagtaacaccggatgaggtaatt------------------------------
-------------------------------------------------------gtggc
attagaacacgggttgattttggtcgataccaaatatgaatttggcaaagcgagtgatgg
cacaattctgttggttgatgaggtgcatacccctgattcaagcagatactggattgccca
atcttacgaagaacgcttccagaattgccttgaacctgaaaatgttgataaggwattcct
g-----------------------------------------------------------
------------------------------------------------------------
------------------------------------------------------------
-------------agattgtggttcaaaaacaattgtaatccatatgaagataaggtc--
------------------------------------------------------------
------------------------------------------------------------
----------------------------------
>PAFTOL009231
------------------------------------------------------------
------------------------------------------------------------
------------------------------------------------------------
------------------------------------------------------------
---------------------------------------tttgatcaaacccgtcatatg
actgggaatgcggttctatcagctcctgataagaacgtcacaattgctaagaaatgtacc
atattccctgttgaatttgttgtaagaggatttgtcactggaagcactgatacatcactt
yggackgtctacaacaaaggtgtccggaattattgtggcaatgcccttccagatggt---
------------------------------------------------------------
------------------------------------------------------------
------------------------------------------------------------
----gaacatgggttgattttggtcgataccaaatatgaatttggcaaagcgagtgatgg
cacaattctgttggttgatgaggtgcatacccctgattcaagcagatactggattgcccg
atcttatgaagaacgtttccagaatagccttgaacctgaaaatgttgataaggtatttct
ttttctt-----------------------------------------------------
------------------------------------------------------------
------------------------------------------------------------
------------------------------------------------------------
------------------------------------------------------------
------------------------------------------------------------
----------------------------------
>PAFTOL009233
------------------------------------------------------------
------------------------------------------------------------
------------------------------------------------------------
---------------------------------------------caggttctgaat---
---------------------gagacgagtttatggtggtttgatcaaacccgtcatatt
actgggaatgcggttctatcagctcctgacaagaacgtcacaattgcaaaaaaatgtacc
atattccctgttgaatttgttgtaagaggatttgtcactggaagcactgatacatcactt
tggacggtctacaacaaaggtgtccggaattattgtggcaatgcccttccggatggttta
gtgaaaaatcaaaggcta------------------------------------------
------------------------------------------------------------
-------------------------------tctctttttttataaatgcagcgtgtggc
attggaacatggtttgattttggtcgataccaaatatgartttggcaaaacgagtgatgg
cacaattctgttggttgatgaggtgcatacacctgattcaagcagatactggattgcccg
atcttatgaagaacktttccagaatggccttgaacctgaaagtgttgataaggaattcct
g-----------------------------------------------------------
------------------------------------------------------------
------------------------------------------------------------
-------------agattatggttcaaaaacaattgtaatccatatgaagat--------
------------------------------------------------------------
------------------------------------------------------------
----------------------------------
>PAFTOL009235
------------------------------------------------------------
------------------------------------------------------------
gtacgagacatatatgatggtggagattt----tattgttctagtcactacagatcgaca
aagtgcatttgatagagttttagcttctattccatt--caagggtcaggttctgaat---
---------------------gagacgagtttatggtggtttgatcaaacccgtaatatt
actgagaatgcagttctatccgctcctgataagaatgtcacaattgcaaagaaatgtacc
atattccctgttgaatttgttgtaagaggatttgtcaccggaagcactgatacatcactc
tggacggtctacaagaaaggtgtccggaattactgtggcaatgcccttccagatggttta
gtgaaaaatcaaaggctagagagaaatatactaacaccgactactaaagctgcagaccat
gatgttccaataacaccagctgagataattg-----agcgtggtctgatgactaaaacag
attttgaagaagttagtcagaaagctttg--agtttgttcgagtatggacagcgtgtggc
attggaacatggtttgattttggttgataccaaatatgaatttggcaaagcgaatgatgg
cacaattcttttggttgatgaggtgcacacgcctgattcaagcagatactggattgctca
atcttatgaagaacatttccagaatggccttgaacctcaaaatgttgataaggaattcct
g-----------------------------------------------------------
------------------------------------------------------------
------------------------------------------------------------
-------------agattgtggttcaaaaacaattgtaatccatatgaagataaggta--
------------------------------------------------------------
------------------------------------------------------------
----------------------------------
>PAFTOL009237
------------------------------------------------------------
------------------------------------------------------------
------------------------------------------------------------
------------------------------------------------------------
------------------------------------------------------------
---------------------gctcctgataagaatgtcacaattgcaaagaaatgtacc
atattccctgttgaatttgttgtaagaggatttgtcaccggaagcactgatacatcactt
tggacagtctacgagaagggtgtccggaattactgtggcaatgcccttccagacggttta
gtgaaaaatcaaaggctagagagaaatatactaacaccaactactaaagctgcagaccat
gatgttccaataacaccagatgaggtaata------------------------------
------------------------------------------------------------
------------------------------------------------------------
------------------------------------------------------------
------------------------------------------------------------
------------------------------------------------------------
------------------------------------------------------------
------------------------------------------------------------
------------------------------------------------------------
------------------------------------------------------------
------------------------------------------------------------
----------------------------------
>PAFTOL009239
------------------------------------------------------------
------------------------------------------------------------
------------------------------------------------------------
----------------------------attccatt--caagggccaggttctgaat---
---------------------gagacgagtttatggtggtttgatcaaacccgacatatt
actgagaatgcggttctttcagctcctgataagaacgtcacaattgcgaagaaatgtacc
gtattccctgttgaatttgttgtaagaggatttgtcactggaagcactgatacatcactt
tggacggtctacaacaaaggtgtycggaattattgtggcaatgcccttccagacggttta
gtaaaaaatcaaaggctagagagaaatatactaacaccgactactaaagctgcagaccat
gatgttccggtaacaccggatgagataattg-----agcgtggtctgatgactaaagcag
attttgaagaagttagtcagaaagctttg--agtttgttcgagtatggacagcgtgtggc
attggaacatggtttgattttggtcgataccaaatatgaatttggcaaagcgrgtgatgg
cacaattctgttggttgatgaggtgcatacacctgattcaagcagatactggattgcccg
atcttatgaagaacgtttccagaatggccttgaaccygaaaatgttgataaggwattcct
g-----------------------------------------------------------
------------------------------------------------------------
------------------------------------------------------------
-------------agattgtggttcaaaaacaattgtaatccatatgaagataaggttct
tccggaggctcctgaagaactagtatgtgaacttgcaagggggtatgtt-----------
------------------------------------------------------------
----------------------------------
>PAFTOL009241
------------------------------------------------------------
------------------------------------------------------------
------------------------------------------------------------
----------gatagggttttagcttccattccatt--caagggccaggttctgaat---
---------------------gagatgagtttatggtggtttgatcaaacccgtcatatt
actgggaatgcrgttctatcagctcctgataagaacgtcaccattgcgaagaaatgtacc
atattccctgttgaatttgttgtaagaggatttgtcactggaagcactgatacatcactt
tggacrgtctacaacaaaggtgtccggaattattgtggcaatgcccttccagatggttta
gtgaaaaatcaaaggctagagagaaatatactaacaccgactactaaagctgcasaccat
gatgttccagtaacaccggatgaggtaatt------------------------------
-------------------------------------------------------gtggc
attagaacatgggttgattttggtcgataccaaatatgaatttggcaaagcgagtgatgg
cacgattctgttggttgatgaggtgcatacccctgattcaagcagatactggattgcccg
atcttatgaagaacgcttccagaatggccttgaacctgaaaatgttgataaggwattcct
g-----------------------------------------------------------
------------------------------------------------------------
------------------------------------------------------------
-------------agattgtggttcaaaaacaattgtaatccatatgaagataaggtc--
------------------------------------------------------------
------------------------------------------------------------
----------------------------------
>PAFTOL009245
------------------------------------------------------------
------------------------------------------------------------
-------------------------------------------------acagatcgaca
aagtgcatttgatagagttttagcttccattccatt--caagggccaggttctgaat---
---------------------gagacgagtttatggtggtttgatcaaacccgtcatatt
actgagaatgcggttctatcagctcctgataagaacgtcacaattgcgaagaaatgtacc
atattccctgttgaatttgtwgtaagaggatttgtgactggaagcactgatacgtcactt
tggacggtctacaataaaggtgtccgaaattattgtggcaatgcccttccagatggttta
gtgaaaaatcaaaggctagagggaaatatactaacaccgactactaaagcagcagaccat
gatgttcctgtaacgccggatgagataattg-----agcgtggtctgatgactaaagcag
attttgaagaagttagtcagaaagctttg--agtttgttcgagtatggacagcgtgtggc
attggaacatggtttgattttggtcgataccaaatatgaatttggcaaagcgagtgatgg
cacaattctgttggttgatgaggtgcatacacctgattcaagcagatactggattggccg
atcttatgaagaacgtttccagaatggccttgaacctgaaaatgttgataaggaattcct
g-----------------------------------------------------------
------------------------------------------------------------
------------------------------------------------------------
-------------agattgtggttcaaaaacaattgtaatccatatgaagataaggttct
tccggaggctcctgaagaactagtatgtgagcttgcaaggcgg-----------------
------------------------------------------------------------
----------------------------------
>PAFTOL009249
------------------------------------------------------------
------------------------------------------------------------
---------------------ggagattt----ccttgttttggtcactacagatcgaca
aagtgcatttgatagagttttagcttccattccatt--caagggccaggttctgaat---
---------------------gagacgagtttatggtggtttgatcaaacccgtcatatt
actgagaatgcggttctatcagctcctgataagaacgtcacaattgcgaagaaatgtacc
atattccctgttgaatttgttgtaagaggatttgtgactggaagcactgatacgtcactt
tggacggtctacaataaaggtgtccggaattattgtggsaatgcccttccagatggttta
gtgaaaaatcaaaggctagagagaaatatactaacaccgactactaaagcggcagaccat
gatgttcccgtaacaccagatgaggtaatc------------------------------
------------------------------------------------------------
------------------------------------------------------------
------------------------------------------------------------
------------------------------------------------------------
------------------------------------------------------------
------------------------------------------------------------
------------------------------------------------------------
------------------------------------------------------------
------------------------------------------------------------
------------------------------------------------------------
----------------------------------
>PAFTOL009253
------------------------------------------------------------
------------------------------------------------------------
------------------------------------------------------------
------------------------------------------------------------
------------------------------------------------------------
------------------------------------------------------------
------------------ctagtgagaggatttgtcaccggaagcactgatacatcactt
tggacagtctacaagaaaggtgtccggaattactgtggcaatgcccttccagacggttta
gtgaaaaatcaaaggctagagagaaatatactaacaccaactactaaagctgcagaccat
gatgttccaataacaccagatgaggtaata------------------------------
------------------------------------------------------------
------------------------------------------------------------
------------------------------------------------------------
------------------------------------------------------------
------------------------------------------------------------
------------------------------------------------------------
------------------------------------------------------------
------------------------------------------------------------
------------------------------------------------------------
------------------------------------------------------------
----------------------------------
>PAFTOL009255
------------------------------------------------------------
------------------------------------------------------------
------------------------------------------------------------
------------------------------------------------------------
------------------------------------------------------------
---gagaatgcggttctatcagctcctgataagaacgtcacaattgcaaagaaatgtacc
atattccctgttgaatttgtwgtaagagggtttgtcactggaagcactgatacatcactt
tggacagtctacaacaaaggtgtccggaattattgtggcaatgcccttccagatggttta
gtgaaaaatcaaaggctagagagaaatatactgacaccgactactaaagctgcggaccat
gatgttccagtaacaccggatgaggtaatc------------------------------
-------------------------------------------------cagcttgtggc
attggaacatggtctgattttggtcgataccaaatatgaatttggcaaagcgagtgatgg
cagaattctgttggttgatgaggtgcatacacctgattcaagcagatactggattgcccg
atcttatgaagaacgtttacagaatgaccttgaacctgaaaatgttgataaggaattcct
g-----------------------------------------------------------
------------------------------------------------------------
------------------------------------------------------------
-------------agattgtggttcaaaaacaattgtaatccatatgaagataagattct
tccggaggctcctgaa--------------------------------------------
------------------------------------------------------------
----------------------------------
>PAFTOL009257
------------------------------------------------------------
------------------------------------------------------------
------------------------------------------------------------
-------------------------tccattccatt--caagggccaggttctgaat---
---------------------gagacgagtttatggtggtttgatcaaatgcgtcatatt
gctgagaatgcggttctatcagctcctgataagaacgtcacaattgcaaagaaatgtacc
atattccctgttgaatttgttgtaagagggtttgtcactggaagcactgatacatcactt
tggacagtctacaacaaaggtgtccggaattattgtggcaatgcccttccagatgggtta
gtgaaaaatcaaaggattga----------------------------------------
------------------------------------------------------------
---------------------------------tctctttttataaatgcagcttgtggc
attggaacatggtctgattttggtcgataccaaatatgaatttggcaaagcgagtgatgg
cagaattctgttggttgatgaggtgcatacacctgattcaagcagatactggattgcccg
atcttatgaagaacgtttacagaatggccttgaacctgaaaatgttgataaggaattcct
g-----------------------------------------------------------
------------------------------------------------------------
------------------------------------------------------------
-------------agattgtggttcaaaaacaattgtaatccatatgaagataaggta--
------------------------------------------------------------
------------------------------------------------------------
----------------------------------
>PAFTOL009259
------------------------------------------------------------
------------------------------------------------------------
------------------------------------------------------------
---------------------------------------------caggttctgaat---
---------------------gagacgagtttatggtggtttgatcaaacccgtcatatt
actgagaatgcagttctatcagctcctgataagaacgttacaattgcgaagaaatgtacc
atattccctgttgaatttgttgtaagaggatttgtcactggaagcactgacacatcactc
tggacggtctacaacaaaggtgtccggaattattgtggcaatgcccttccagatggtkta
gtgaaaaatcaaaggctagagagaaatatactaacaccgactaccaaagctgcagaccat
gatgttccagtaacaccggatgaggtaatt------------------------------
-------------------------------------------------cagcgtgtggc
attagaacatgggttgattttggtygataccaaatatgaatttggcaaagcgagtgatgg
cacaattctgttggttgatgaggtgcatacccctgattcaagcagatactggattgcccg
atcttatgaagaatttttccagaatagccttgaacctgaaaatgttgataaggtatttct
t-----------------------------------------------------------
------------------------------------------------------------
------------------------------------------------------------
------------------------------------------------------------
------------------------------------------------------------
------------------------------------------------------------
----------------------------------
>PAFTOL009263
------------------------------------------------------------
------------------------------------------------------------
gttcgtgacatatatgatggtggagattt----tcttgttttggtcactacagatcgaca
aagtgcatttgatagagttttagcttccattccatt--caagggccaggttctgaat---
---------------------gagacgagtttatggtggtttgatcaaacccgtcatatt
actgagaatgcggttctatcagctcctgataagaacgtyacaattgcgaagaaatgtacc
atattccctgttgaatttgttgtaagaggatttgtgactggaagcactgatacrtcactt
tggacggtctacaataaaggtgtccggaattattgtggcaatrcccttccagatggtttg
gtgaaaaatcaaaggctagagagaaatatactaacaccgactactaaagcggcagaccat
gatgttcctgtaacaccagatgaggtaatc------------------------------
-------------------------------------------------cagcgtgtggc
attggagcatggtttgattttggtcgataccaaatatgaatttggcaaagcgagtgatgg
cacaattctgttggttgatgaggtgcatacacctgattcaagcagatactggattgcccg
atcttatgaagaacgtttccagaatggccttgaacctgaaaatgttgataaggaattcct
g-----------------------------------------------------------
------------------------------------------------------------
------------------------------------------------------------
-------------mgattgtggttcaaaaacaattgtaatccrtataaagataaggta--
------------------------------------------------------------
------------------------------------------------------------
----------------------------------
>PAFTOL009265
------------------------------------------------------------
------------------------------------------------------------
------------------------------------------------------------
------------------------------------------------------------
------------------------------------------------------------
------------------------------------------------------------
------------------------------------------------------------
------------------------------------------------------------
------------------------------------------------------------
------------------------------------------------------------
-------------------------------------------------cagcgtgtggc
attggaacatggtttgattttggtcgataccaaatatgaatttggcaaagcgagtgatgg
cacaattctgttggttgatgaggtc-----------------------------------
------------------------------------------------------------
------------------------------------------------------------
------------------------------------------------------------
------------------------------------------------------------
------------------------------------------------------------
------------------------------------------------------------
------------------------------------------------------------
----------------------------------
>PAFTOL009267
------------------------------------------------------------
------------------------------------------------------------
------------------------------------------------------------
------------------------------------------------------------
---------------------------------------------cgaacccgtcatatt
actgagaatgcagttctatccgctcctgataagaatgtcacaattgcaaagaaatgtgcc
atattcccagttgaatttgttgtaagaggatttgtcaccggaagcactgatacatcactt
tggacagtctacaagaaaggtgtccggaattactgtggcaatgccyttccagacggttta
gtgaaaaatcaaargctagagagaaatatactaacaccgactactaaagctgcagaccat
gatgttccggtaacaccagatgaggtaatc------------------------------
-------------------------------------------------cagcgtgtggc
attggaacatggtttgattttggtcgataccaaatatgaatttggcaaagcraatgatgg
yacaattcttttggtcgatgaggtgcacacgcctgattcaagcagatactggattgctca
atcttatgaagaacgtttccagaatggccttgaacctgaaaatgttgataaggaattcct
g-----------------------------------------------------------
------------------------------------------------------------
------------------------------------------------------------
-------------agattgtggttcaaaaacaattgtaatccatatgaagataaggta--
------------------------------------------------------------
------------------------------------------------------------
----------------------------------
>PAFTOL009269
------------------------------------------------------------
------------------------------------------------------------
------------------------------------------------------------
------------------------------------------tctcaggttctgaat---
---------------------gagacgagtttatggtggtttgatcaaacccatcatatt
actgagaatgcagttctatccgctcctgataagaatgtcacaattgcaaagaaatgtacc
atattccctgttgaatttgttgtaagaggatttgtcaccggaagcactgatacatcactt
tggacagtctacaagaaaggtgtccggaattactgtggcaatgcccttccagacggttta
gtgaaaaatcaaaagctagagagaaatatactaacaccgactactaaagctacagaccat
gatgttccagtaacaccagatgagataattg-----agcgtggtctgatgaccaaaacag
attttgaagaagttagtcagaaagctctg--agkttattcgagtatggacagcgtgtggc
attggaacatggtttgattttggtcgataccaaatatgaatttggcaaagcgaacgatgg
cacaattcttttggtcgatgaggtgcacacgcctgattcaagcagatactggattgctca
atcttatgaagaacgtttccagaatggccttgaacctgaaaatgttgataaggwattcct
g-----------------------------------------------------------
------------------------------------------------------------
------------------------------------------------------------
-------------agattgtggttcaaaaacaattgtaatccatatgaagataaggttct
tccggaggctcctgaagaactagtatgtgagcttgcaagacggtatgtt-----------
------------------------------------------------------------
----------------------------------
>PAFTOL009271
------------------------------------------------------------
------------------------------------------------------------
------------------------------------------------------------
------------------------------------------------------------
------------------------------------------------------------
------------------------------------------------------------
------------------ctagtaagaggatttgtcacgggaagcactgatacatcactt
tggacggtctacaacaaaggtgtccggaattattgtggcaatgcccttccagatggttta
gtgaaaaatcaaaggctagagagaaatatactta--------------------------
------------------------------------------------------------
------------------------------------------------------------
-----aatatactttgattttggtcgataccaaatatgaatttggcaaagcaagtgatgg
caaaattctgttggttgatgaggtgcatacacctgattcaagcagatattggatcgcccg
atcttatgaagaacgtttccagaatagccttgaacctgaaaatgttgataaggaattcct
g-----------------------------------------------------------
------------------------------------------------------------
------------------------------------------------------------
-------------agattgtggttcaaaaacaattgtaatccatatgaagataaggta--
------------------------------------------------------------
------------------------------------------------------------
----------------------------------
>PAFTOL009279
------------------------------------------------------------
------------------------------------------------------------
------------------------------------------------------------
---------------------------------------------caggttctgaat---
---------------------gagacgagtttatggtggtttgatcaaacgggtcatatt
actgagaatgcagttctatcagctcctgataagaacgtcacaattgcgaagaaatgtagc
atattccctgttgaatttgttgtaagaggatttgtcactggaagcactgatacatcactt
tggacggtctacaacaaaggtgtccgcaattattgtggaaatacccttccaaatggttta
gtgaaaaatcaaaggctagagagaaatatactaacaccgactactaaagctgcagaccat
gatgttccagtaacaccagatgaggtaatcatt---------------------------
-------------------------------gatttcttttttatattgcagcgtgtggc
attggaacatggtttgattttggtcgataccaaatatgaatttggcaaagcaagtgatgg
cacaattctgttggttgatgaggtgcacacacctgattcaagcagatactggattgcccg
atcttatgragaacgcttccagaatggccttgaacctgaaaatgttgataaggtattttt
tttttta-----------------------------------------------------
------------------------------------------------------------
------------------------------------------------------------
------------------------------------------------------------
------------------------------------------------------------
------------------------------------------------------------
----------------------------------
>PAFTOL009281
------------------------------------------------------------
------------------------------------------------------------
gttcgggacatatatgatggtggagattt----tcttgttttggtgactacggatcggca
aagtgcatttgatagagttttagcttccattccatt--caagggccaggttctgaat---
---------------------gagacgagtttatggtggtttgatcaaacccgtcatata
actgagaatgcggttctatcagctcctgataagaatgtcacaattgcgaagaaatgtacc
atattccctgttgaatttgttgtaagaggatttgtcactggaagcactgatacatcactt
tggacggtctacaataaaggtgtccggaattattgtggcaatgcccttccagatggtkta
gtgaagaatcaaaggctagggagaaatatactaacaccgactactaaagctgcagaccac
gatgttccagtaacaccggatgaggtaatt------------------------------
------------------------------------------------------------
------------------------------------------------------------
------------------------------------------------------------
------------------------------------------------------------
------------------------------------------------------------
------------------------------------------------------------
------------------------------------------------------------
------------------------------------------------------------
------------------------------------------------------------
------------------------------------------------------------
----------------------------------
>PAFTOL009283
------------------------------------------------------------
------------------------------------------------------------
gttcgggacatatatgacggtggagattt----ccttgttttggtcactacggatcggca
aagtgcatttgatagggttttagcttccattccatt--caagggccaggttctgaat---
---------------------gagacgagtttatggtggtttgatcaaacccgtcatatt
astgggaatgcggttctatcagctcctgataagaacgtaacaattgcgaagaaatgtacc
atattccctgttgaatttgttgtaagaggatttgtcactggaagcactgatacatcactt
tggacggtctacaacaaaggtgtccggaattattgtggcaatgcccttccagatggttta
gtgaaaaatcaaaggctagagagaaatatactaacaccgactactaaagctgcagaccat
gatgttccagtaacaccggatgaggtaatt------------------------------
--------------------aaattgatc--tcwtttttttcataaatgtagcatgtkgc
attagaacatgggttgattttggtcgataccaaatatgaatttggcaaagcgagtgatgg
cacaattctgtyggttgatgaggtgcatacccctgattcaagcagatactggattgcccg
atcttatgaagarcgcttccagaatggccttgaacctgaaaatgttgataaggwattcct
g-----------------------------------------------------------
------------------------------------------------------------
------------------------------------------------------------
-------------agattgtggttcaaaaacaattgtaatccatatgaagataaggttct
tccggaggctcctgaagaactagtatgtgagcttgcaaggaggtatgtt-----------
------------------------------------------------------------
----------------------------------
>PAFTOL009285
------------------------------------------------------------
------------------------------------------------------------
------------------------------------------------------------
------------------------------------------tctcaggtactgaat---
---------------------gagacgagtttatggtggtttgatcgaacccatcatgtt
actgagaatgcagttctatcagctcctgataagaatgtcacaattgcaaagaaatgtacc
atattccctgttgaatttgttgtaagaggatttgtcaccggaagcactgatacatcactt
tggacagtctacaagaaaggtgtccggaattactgtggcaatgaccttccagacggttta
gtgaaaaatcaaaggctcgagagaagtatactaacaccaactactaaagctgcagaccat
gatgttccagtaacaccagatgagatgattg-----agcgtggtcggatgactaaaacag
gtgttgaagaagttagtcagaaagctttg--agtttgttcgagtatggacagcgtgtggc
attggaacatggtttgattttggtcgataccaaatatgaatttggcaaagcgaatgatgg
cacaattcttttggtcgatgaggtgcacactcctgattcaagcagatactggattgctca
atcttatgaagaacgtttccagaatggccttgaacctgaaaatgttgataaggaattcct
g-----------------------------------------------------------
------------------------------------------------------------
------------------------------------------------------------
-------------agattgtggttcaaaagcaattgtaatccatatgaagataaggttct
tccggaggctcctgaagaactagtatgtgagcttgcg-----------------------
------------------------------------------------------------
----------------------------------
>PAFTOL009287
------------------------------------------------------------
------------------------------------------------------------
gttcgggacatatatgatggtggagattt----ccttgttttggtcactacggatcggca
aagtgcatttgatagggttttagcttgcattccatt--caagggccaggttctgaat---
---------------------gagacgagtttatggtggtttgatcaaacgggtcatatt
actgcgaatgcagttctatcagctcctgataagaacgtcacaattgcgaagaaatgtagc
atattccctgttgaatttgttgtaagaggatttgtcactggaagcactgatacatcactt
tggacggtctacaacaaaggtttccggaattattgtggcaatgcccttccagatggttta
gtgaaaaatcaaaggctagagagaaatatactaacaccgactactaaagctgcagaccat
gatgttccagtaacaccggatgaggtaatt------------------------------
-------------------------------------------------------gtggc
attagaacatgggttgattttggtcgataccaaatatgaatttggcaaagcgagtgatgg
cacaattctgttggttgatgaggtgcatacccctgattcaagcagatactggattgccca
atcttatgaagaatgcttccagaatggccttgaacctgaaaatgttgataaggaattcct
g-----------------------------------------------------------
------------------------------------------------------------
------------------------------------------------------------
-------------agattgtggttcaaaaacaattgtaatccatatgaagataaggttct
tccggaggctcctgaagaactagtatgtgagcttgcaaggaggtatgtt-----------
------------------------------------------------------------
----------------------------------
>PAFTOL009289
------------------------------------------------------------
------------------------------------------------------------
------------------------------------------------------------
------------------------------------------------------------
------------------------------------------------------------
------------------------------------------------------------
------------------------------------------------------------
------------------------------------------------------------
------------------------------------------------------------
---------ttgacaatgctacagataattg-----agcgtggtctgatgactaaagcgg
attttgaagaagttagtcagaaagctttg--agtttgttcgagtatggacagcgtgtggc
attggaacatggtttgattttggttgataccaaatatgaatttggcaaagcgagtgatgg
cacaattctgttggttgatgaggtgcatacacctgattcaagcagatactggattgcccg
atcttatgaagaccgtttccagaatggccttgaacctgaaaatgttgataaggaattcct
g-----------------------------------------------------------
------------------------------------------------------------
------------------------------------------------------------
-------------agattgtggttcaaaaacaattgtaatccatatgaagataaggta--
------------------------------------------------------------
------------------------------------------------------------
----------------------------------
>PAFTOL009291
------------------------------------------------------------
------------------------------------------------------------
------------------------------------------------------------
---------------------------------------------caggttctgaat---
---------------------gagacgagtttatggtggtttgatcaaacgggtcatatt
actgagaatgcagttctatcagctcctgataagaacgtcacaattgcgaagaaatgtagc
atattccctgttgaatttgttgtaagaggatttgtcactggaagcactgatacatcactt
tggacggtctacaacaaaggygtccggaattattgtggcaatgcccttccagatggttta
gtgaraaatcaaaggctagagagaaatatactaacaccgactactaaagctgcagaccat
gatgttccaataacaccggatgaggtaatt------------------------------
-------------------------------------------------------gtggc
attagaacacgggttgattttggtcgataccaaatatgaatttggcaaagcgaatgatgg
cacaattctgttggttgatgaggtgcatacccctgattcaagcagatactggattgccca
atcttatgaagaacgcttccagaatggccttgaacctgaaaatgttgataaggwattcct
g-----------------------------------------------------------
------------------------------------------------------------
------------------------------------------------------------
-------------agattgtggttcaaaaacaattgtaacccatatgaagataaggttct
tccggaggctcctgaagaactagtatgtgagcttgcaaggaggtatgtt-----------
------------------------------------------------------------
----------------------------------
>PAFTOL009293
caaggaccccgcaatgaagagattttgcgggcaattaaagggtctctttctaattgyctt
tctgaaaccaatcttcatcttactgttccgggtctcaagtccaaaaccagaggcaa---g
gttagtactgttt----tgctggaaatgcagaaagttgttttggtcactacggatcggca
aagtgcatttgatagggttttagcttccattccatt--caagggccaggttctgaat---
---------------------gagacgagtttatggtggtttgatcaaacccgtcatatt
actgggaatgcggttctatcagctcctgataagaacgtcaccattgcgaagaaatgtacc
atattccctgttgaatttgttgtaagaggatttgtcactggaagcactgatacatcactt
tggacagtctacaacaaaggtgtccrgaattattgtggcaatgcccttccagatggttta
gtgaaaaatcaaaggctagagagaaatatactaacaccgactactaaagctgcagaccat
gatgttccagtaacaccggatgaggtaatt------------------------------
------------------------------------------------------------
----------------------------------------tttggcaaagcgagtgatgg
cacaattctgttggttgatgaggtgcatacycctgattcaagcagatacyggattgcccg
atcttatgaagagcgcttccagaatggccttgaacctgaaaatgttgataaggaattcct
g-----------------------------------------------------------
------------------------------------------------------------
------------------------------------------------------------
-------------agattgtggttcaaa--------------------------------
------------------------------------------------------------
------------------------------------------------------------
----------------------------------
>PAFTOL009295
------------------------------------------------------------
------------------------------------------------------------
------------------------------------------------------------
------------------------------------------------------------
------------------------------------------------------------
------------------------------------------------------------
------------------------------------------------------------
---------------------------------------aatgcccttccagatggttta
gtgaaaaatcaaaggctagagagaaatatactaacaccgactactaaagctgcagaccat
gatgttccagtaacaccggatgaggtaatt------------------------------
------------------------------------------------------------
------------------------------------------------------------
------------------------------------------------------------
------------------------------------------------------------
------------------------------------------------------------
------------------------------------------------------------
------------------------------------------------------------
------------------------------------------------------------
------------------------------------------------------------
------------------------------------------------------------
----------------------------------
>PAFTOL009297
------------------------------------------------------------
------------------------------------------------------------
------------------------------------------------------------
------------------------------------------------------------
------------------------------------------------------------
---------------------gctcctgataagaacgtcacaattgcgaagaaatgtacc
atattccctgttgaatttgttgtaagaggatttgtcactggaagcactgatacatcactt
tggacggtctacaacaaaggtgtccggaattattgtggcaatgcccttcaagacggttta
gtgaaaaatcaaaggctacagagaaatatactaacgccgactactaaagctgcagaccat
gatgttccagtaacaccagatgaggtaatc------------------------------
-------------------------------------------------cagcgtgtggc
attggaacatggtttgattttggtcgataccaaatatgaatttggcaaagcgagtgatgg
cacaattctgttggttgatgaggtgcatacacctgattcaagcagatactggattgcccg
atcttatgaagaacgtttccagaatggccttgaacctgaaaatgttgataaggaattcct
g-----------------------------------------------------------
------------------------------------------------------------
------------------------------------------------------------
-------------agattgtggttcaaaaacaactgtaatccatatgaagataaggta--
------------------------------------------------------------
------------------------------------------------------------
----------------------------------
>PAFTOL009299
------------------------------------------------------------
------------------------------------------------------------
------------------------------------------------------------
------------------------------------------------------------
---------------------------------------tttgatcaaacccgtcatatt
actgagaatgcggttctatcagctcctgataagaacgtcacaattgcgaagaaatgtacc
atattccccgttgaatttgttgtaagaggatttgtgactggaagcactgatacgtcactt
tggacggtctacaataaaggtgtccggaattattgtggcaatgcccttccagatggttta
gtgaaaaatcaaaggctagagagaaatatactaacaccgactactaaagcagcagaccat
gatgttcccgtaacaccggatgaggtaatc------------------------------
-------------------------------------------------cagcgtgtggc
attggaacatggtttgattttggtcgataccaaatatgaatttggcaaagcgagtgatgg
cacaattctgttggttgatgaggtgcatacacctgattcaagcagatactggattggccg
atcttatgaagaacgtttccagaatggccttgaacctgaaaatgttgataaggwattcct
g-----------------------------------------------------------
------------------------------------------------------------
------------------------------------------------------------
-------------agattgtggttcaaaaacaattgtaatccatatgaagataaggta--
------------------------------------------------------------
------------------------------------------------------------
----------------------------------
>PAFTOL009301
------------------------------------------------------------
------------------------------------------------------------
------------------------------------------------------------
------------------------------------------------------------
------------------------------------------------------------
---------gctgttctatcagctcctgataagaacgtcacaattgcgaagaaatgtacc
atattccctgttgaatttgtwgtaagaggatttgtgactggaagcactgatacgtcactt
tggacggtctacaataaaggtgtccggaattattgtggcaatgcccttccagatggttta
gtgaaaaatcaaaggctagagagaaatatactaacaccgactactaaatc----------
------------------------------------------------------------
---------------------------------tctgtttttataagtgcagcatgtggc
attggagcatggtttgcttttggttgataccaaatatgaatttggcaaagcgagtgatgg
cacaattctgttagttgatgaggtgcatacacccgattcaagcagatactggattgcccg
atcttatgaagaacgtttccagaatggccttgaacctgaaaatgttgataaggtatttct
t-----------------------------------------------------------
------------------------------------------------------------
------------------------------------------------------------
------------------------------------------------------------
------------------------------------------------------------
------------------------------------------------------------
----------------------------------
>PAFTOL009303
------------------------------------------------------------
------------------------------------------------------------
------------------------------------------------------------
------------------------------------------------------------
------------------------------------------------------------
------------------------------------------------------------
------------------------------------------------------------
------------------------------------------------------------
------------------------------------------------------------
------------------------------------------------------------
------------------------------------------------------------
------------------------------------------------------------
-------------------aaggtgcatacacctgattcaagcagatactggattgcccg
atcttatgaagaacgtttccaggatggccttgaacctgaaaatgttgataaggtatttct
t-----------------------------------------------------------
------------------------------------------------------------
------------------------------------------------------------
------------------------------------------------------------
------------------------------------------------------------
------------------------------------------------------------
----------------------------------
>PAFTOL009311
------------------------------------------------------------
------------------------------------------------------------
------------------------------------------------------------
------------------------------------------------------------
---------------------------------------tttgatcaaactcgtcagatt
actccaaatgcggttgtctcagctcctgataagaatgtyayaattgccaagaaatgtacc
gttttccctattgaattcgcagtaagaggmtttrtcactggaagcacwratacatcacwt
tggacmgtctacaagaaaggtgtccgraattattgtggcaaygccyttccagatggttta
gtaaaaaatcaaaggctagagrraaacatactaacaccaactactaargctgttgaycat
gatgttcctgttacaccggatgaggtaatgt-----atcgg-------------------
----------------------------------tttcatatgttaaagcagcgcgtagc
attggagcatggtctaattttggtggatactaaatatgaattcgggaagacaagtgacag
yacaattcttttggttgatgaggtgcatacacctgattcmagcagryactggatygcmca
ttcttaygargaacryttccrsaatggycttgaacctgaaaatgttgataag--------
------------------------------------------------------------
------------------------------------------------------------
------------------------------------------------------------
------------------------------------------------------------
------------------------------------------------------------
------------------------------------------------------------
----------------------------------
>PAFTOL009315
------------------------------------------------------------
------------------------------------------------------------
gttcgggacatatatgatgctggagatta----tgttgttttagtcacaacagatcgaca
aagtgcatttgatcgagttttagcttctattccatt--caaaggccaggttctgaat---
---------------------gagactagtttatggtggtttgatcaagcccgtcatatt
actgagaatgcggttgtattggctcctgataagaatgtcaccattgccaagaaatgtaac
atatttcctgttgaatttgttgttagaggatttgtcactggaagcactgacacatcactt
tggacggtctacaagaatggtgtccgtaactattgtggcaatgcccttccagatggttta
rtaaaaaatcaaaggctagagagaaacattctaacaccaactactaaggctgcagatcat
gatgttcctgtcacgcccgaggag------------------------------------
------------------------------------------------------------
------------------------------------------------------------
------------------------------------------------------------
------------------------------------------------------------
------------------------------------------------------------
------------------------------------------------------------
------------------------------------------------------------
------------------------------------------------------------
------------------------------------------------------------
------------------------------------------------------------
----------------------------------
>PAFTOL009319
------------------------------------------------------------
------------------------------------------------------------
------------------------------------------------------------
---------------------------------------------caggttctgaat---
---------------------gagacgagtttatggtggtttaatcaagcccgtcatatt
actgagaatgcagttgtatcagctcctgataaaaatgtcacaattgccaagaaatgtacc
atatttccagttgaatttgttgtaaggggatttgtcactggaagcactgacacatcactt
tggactgtctacaagaatggtgtccggaactattgtggcaatgcccttccagatggttta
gtaaaaaatcaaaggttagagagaaacatactaacaccaactactaaggctgcagatcat
gatgttcctgtcacgcccgaggaggtaat-------------------------------
------------------------------------------------gcagcgagttgc
attggagcatggcttgattttggtggatactaaatatgaatttggcaaggcgagtgatgg
cacaattctgttggttgatgaggtgcatacacctgattcaagcagatactggattgccca
ttcttatgaagaacttttcaagaatggccttgaacctgaaaacgttgataaggaattctt
g-----------------------------------------------------------
------------------------------------------------------------
------------------------------------------------------------
-------------agattgtggttcaaaaacaattgt-----------------------
------------------------------------------------------------
------------------------------------------------------------
----------------------------------
>PAFTOL009321
------------------------------------------------------------
------------------------------------------------------------
------------------------------------------------------------
---------------------------------------------caggttctgaat---
---------------------gagacgagtttatggtggtttgatcaagcccgtcatatt
actgagaatgcggttgtgtcggctcctgataagaatgttacaattgccaagaaatgtaac
atatttcctgtagaatttgttgttagaggatttgtcactggaagcactgacacatcactt
tggacggtctacaaaaatggcgttcggaactattgtggcaatgcccttccagatggttta
gtaaaaaatcaaaggttacagagaaacatactaacacccactactaaggctgcagatcat
gatgttcctgtcacgcccgaggaggtaat-------------------------------
------------------------------------------------acagcgagtagc
attggaacatggcttgattttggtggatactaaatatgaatttggcaaggcgagtgacgg
cacaattcttttggttgatgaggtgcatacacctgattcaagcagatactggattgccca
ttcttatgaagaacgtttcaagaatggccttgaacctgaaaatgttgataaggaattctt
g-----------------------------------------------------------
------------------------------------------------------------
------------------------------------------------------------
-------------agattgtggttcaaaaacaattgtaatccatatgaagatgaggta--
------------------------------------------------------------
------------------------------------------------------------
----------------------------------
>PAFTOL013501
------------------------------------------------------------
------------------------------------------------------------
------------------------------------------------------------
---------------------------------------------caggttctgaat---
---------------------gagacgagtttatggtggtttgatcaaacgggtcatatt
actgagaatgcagttctatcagctcctgataagaacgtcaccattgcgaagaaatgtagc
atattccctgttgaatttgttgtaagaggatttgtcactggaagcactgatacatcactt
tggacggtctacaacaaaggtgtccggaattattgtggcaatgcccttccagacggttta
gtgaaaaatcagaggctagagagaaatatactaacaccgactactaaagctgcagaccat
gatgttccagtaacttc-------------------------------------------
---------------------------------tctttttttataaatgtagtgtgtggc
attagaacacgggttgactttggtcgataccaaatatgaatttggcaaagcgagtgatgg
cacaattctgttggttgatgagttgcatacccctgattcaagcagatactggattgcccg
atcttatgargaacgyttccagaatggccttgaacctgaaaatgttgataaggaattcct
g-----------------------------------------------------------
------------------------------------------------------------
------------------------------------------------------------
-------------agattgtggttcaaaaacaattgtaatccatatgaagataaggtc--
------------------------------------------------------------
------------------------------------------------------------
----------------------------------
>SRR5036296
------------------------------------------------------------
------------------------------------------------------------
gttcgggacatatatgatggtggagattt----tcttgttttggtcactacagatcgaca
aagtgcatttgatagagttctagcttccattccatt--caagggccaggttctgaat---
---------------------gagacgagtttatggtggtttgatcaaacccgtcatatt
actgagaatgcggttctatcagctcctgataagaacgtcacaattgcgaagaaatgtacc
atattccctgttgaatttgttgtaagaggatttgtgactggaagcactgatacgtcactt
tggacggtctacaataaaggtgcccggaattattgtggcaatgcccttccagatggttta
gtgaaaaatcaaaggctagagagaaatatacttacaccgactactaaagcagcagaccac
gatgttcccgtaacaccggatgagataattg-----agcgtggtctgatgactaaagcag
attttgaagaagttagtcagaaagctttg--agtttgttcgagtatggacagcgtgtggc
attggaacatggtttgattttggttgataccaaatatgaatttggcaaagcgagtgatgg
cacaattctgttggttgatgaggtgcatacacctgattcaagcagatactggattggccg
atcttatgaagaacgtttccagaatggccttgaacctgaaaatgttgataaggaattcct
g-----------------------------------------------------------
------------------------------------------------------------
------------------------------------------------------------
-------------agattgtggttcaaaaacaattgtaatccatatgaagataaggta--
------------------------------------------------------------
------------------------------------------------------------
----------------------------------
>SRR5137211
cgaggacctcgcaatgaagagattttgtgggcaattaaagagtctctttctaattgcctt
tctgaaactagtcttcatcttactgttccggggctcaggtccaaaaccagaggcaa---g
gttcgtgacatatatgatggtggagattt----tcttgttttggtcactacagatcgaca
aagtgcatttgatagagttttagcttccattccatt--caagggccaggttctgaat---
---------------------gagacgagtttatggtggtttgatcaaacccgtcatatt
actragaatgcggttctatcagctcctgataagaacgtcacaattgcgaagaaatgtacc
atattccctgttgaatttgttgtaagaggatttgtgactggaagcactgatacgtcactt
tggacggtctacaataaaggtgtccgaaattattgtggcaatgcccttccagatggttta
gttaaaaatcaaaggctagagagaaatatactaacaccgactactaaagcagcagaccat
gatgttcctgtaacaccggatgagataattg-----agcgtggtctgatgactagagcag
attttgaagaagttagtcagaaagctttg--agtttgttcgagtatggacagcgtgtggc
attggaacatggtttgattttggtcgataccaaatatgaatttggcaaagcgagtgatgg
cacaattctgttggttgatgaggtgcatacacctgattcaagcagatactggattggccg
atcttatgaagaacgtttccagaatggccttgaacctgaaaatgttgataaggaattcct
g-----------------------------------------------------------
------------------------------------------------------------
------------------------------------------------------------
-------------agattgtggttcaaaaacaattgtaatccatatgaagataaggttct
tccggaggctcctgaagaactagtatgtgagcttgcaaggcgatatatattcctttacga
gacaataactggctccaactttcagattccgaatacagaggtgccaattcatgacagaat
atctcagaatgtatcatcagcattggccttgctc
>SRR5137212
---ggacctcgcaatgaagagattttacgggcaattaaagggtctctttctaattgtctt
tctgaaaccaatcttcatctcactgttccgggtctcaaatctaaaaccagaggcaa---g
gttcgggacatatatgatggtggagattt----tcttgttttggtcactacagatcggca
aagtgcatttgatagagttttagcttccattccatt--caagggccaggttctgaat---
---------------------gagacgagtttatggtggtttgatcaaacccgtcatatt
actgagaatgcggttctatcagctcctgataagaatgtcacaattgcaaagaaatgtacc
atattccctgttgaatttgttgtaagaggatttatcactggaagcactgatacatcactt
tggacagtctataagaaaggtgtccggaattattgtggcaatgctcttccagacggttta
gtgaaaaatcaaaggctagagagaaatattcttacaccaactactaaagctgcagaccat
gatgttccagtaacacgggatgagataattg-----aacgtggtctgatgactaaaggag
actttgatgaagttagtcagaaagctttg--agtttgttcgagtatggacagcatgtggc
attggaacatggtttgattttggttgatactaaatatgaatttggcaaagcgagtgacgg
cacaattcttttggttgatgaggtgcatacgcctgattcgagcagatattggattgccca
ttcttatgaagaacgtttccagaatggccttgaacctgaaaatgttgataaggaattcct
g-----------------------------------------------------------
------------------------------------------------------------
------------------------------------------------------------
-------------agattgtggttcaaaaacaattgtaatccatatgaggataaggttct
tccggaggctcctgaagaactagtatgtgagcttgcaaggcggtatgtt-----------
------------------------------------------------------------
----------------------------------
>SRR5137213
------------------------------------------------------------
------------------------------------------------------------
gttcgggacatatatgatggtggagattt----ccttgttttggtcactacagatcgaca
aagtgcatttgacagagttttagcttccattccatt--caagggccaggttctgaat---
---------------------gagacgagtttatggtggtttgatcaaacccgtcatatt
actgagaatgcggttctatcagctcctgataagaacgtcacaattgcgaagaaatgtacc
atattccctgttgaatttgttgtaagaggatttgtgactggaagcactgatacgtcactt
tggacagtctacaataaaggtgtccggaattattgtggcaatgcccttccagatggttta
gtgaaaaatcaaaggctagagagaaatatactaacaccgactactaaagcggcagaccat
gatgttcccgtaacaccagatgagataattg-----agcgtggtttgatgattaaagcgg
attttgaagaagttagtcagaaagctttg--agtttgttcgagtacggacagcatgtggc
attggagcatggtttgattttggtcgataccaaatatgaatttggcaaagcgagtgatgg
cacaattctgttagttgatgaggtgcatacacctgattcaagcagatactggattgcccg
atcttatgaagaacgtttccagaatggccttgaacctgaaaatgttgacaaggaattcct
g-----------------------------------------------------------
------------------------------------------------------------
------------------------------------------------------------
-------------agattgtggttcaaaaacaattgtaatccatatgaagataaggttct
tccggaggctcctgaagaactagtatgtgagcttgcgaggcggtatgtt-----------
------------------------------------------------------------
----------------------------------
>SRR7905849
caaggacctcgcaatggagagattttgcgggcaattaaaggg------tctaattgtctt
tctgaaaccaatcttcacctgactgttccgggcctcaagtccaaaaccagaggcaa---g
gttcgggacatatatgatggtggagattt----tcttgttttggtcactacagatcggca
aagtgcatttgatagggttttagcttccattccatt--caagggccaggttctgaat---
---------------------gagacgagtttatggtggtttgatcaaacccgtcatatt
actgagaatgcggttctatcagctcctgataagaacgtcacaattgcgaagaaatgtaca
atattccctgttgaatttgttgtaagaggatttgtcactggaagcactgatacatcactt
tggacagtctacaacaaaggtgtccggaattattgtggcaatgcccttccagacggttta
gtgaaaaatcaaaggctagagagaaatatactaacaccgactactaaagctgcagaccat
gatgttccagtaacacccgatgagataattg-----agcatggtctgatgactaaagtgg
attttgatgaagttagtcagaaagctttg--agtctgttcgagtatggacagcgtgtggc
attggaacatggtttgattttggttgacaccaaatatgaatttggcaaagcgagtgatgg
cacaattcttttggttgatgaggtgcatacacctgattcaagcagatactggattgccca
atcttatgacgaatgtttccagaatgaccttgaacctgaaaatgttgataaggaattctt
g-----------------------------------------------------------
------------------------------------------------------------
------------------------------------------------------------
-------------agactgtggttcaaaaacaattgtaatccatatgaagatcaggttct
tccggaggctcctgaagaactagtatgtgagcttgcaaggcgatatatattcctttatga
gacaataaccggctccaactttgagattccgaatatggaggtgccaattcatgacagaat
atctcaaaatgtgtcatcrgcattagcctcactc
>SRR7905861
caaagacctcgcaatraagagattttgcgggcaattaaagggtctctttctaattgcctt
tctgaaactagtcttcatcttactgttccggggctcaggtccaaaacmagaggcaa---g
gttcgggacatatatgatggtggagattt----tcttgttttggtcactacagatcgaca
aagtgcatttgatagagttttagcttccattccatt--caagggccaggttctgaat---
---------------------gagacgagtttatggtggtttgatcaaacccgtcatatt
actgagaatgcggttctatcagctcctgataagaacgtcacaattgygaagaaatgtacc
atattccctgttgaatttgttgtaagaggatttgtcactggaagcactgatacatcactt
tggacggtctacaacaaaggtgtccggaattattgtggcaatgcccttccagatggttta
gtgaaaaatcaaaggctagagagaaatatactaacaccgactactaaagcagcagaccat
gatgttcctgtaacaccggatgagataattg-----ascgtggtctgatgactaaagcgg
attttgaagaagttagtcagaaagctttg--agtttgttcgagtatggacagygtgtggc
attggaacatggtttgattttggtcgatacmaaatatgaatttggcaaagcgagtgatgg
cacaattctgttggttgatgaggtgcatacacctgattcaagcagatactggattgccca
atcttatgaagaacgtttccagaatggccttgaacctgaaaatgttgataaggaattcct
g-----------------------------------------------------------
------------------------------------------------------------
------------------------------------------------------------
-------------agattgtggttcaaaaacaattgtaatccatatgaagataaggttct
tccggaggctcctgaagaactagtatgtgagcttgcaaggcgatatatattcctttayga
gacaataactggctccaactttcagattccgaatacagaggtgccaatacatgacagaat
atctcagaatgtatcatcggcattggccttgctc
>SRR7905862
------------------------------------------------------------
------------------------------------------------------------
-------------------------------------------------------cgaca
aagtgcattcgatagagttttagcttctattccatt--caagggtcaggttctgaat---
---------------------gagacgagtttatggtggtttgatcaaacccgtcacatt
actgagaatgcagttctatccgctcctgataagaatgtcacaattgcaaagaaatgtacc
atattccctgttgaatttgttgtgagaggatttgtcaccggaagcactgatacatcactt
tggacagtctacaagaaaggtgtccggaattactgtggcaattcccttccagacggttta
gtgaaaaatcaaaggctagagagaaatatactaacaccgactactaaagctgcggaccat
gatgttccaataacaccagatgagataattg-----agcgtggtctgatgactaaaacag
attttgaagaagtcaatcagaaagctttg--agtttgtttgagtatggacagcgtgtggc
attggaacatggtttgattttggtcgataccaaatatgaatttggcaaagcgaatgatgg
cacaattcttttggttgatgaggtgcacacacctgattcaagcagatactggattgctcr
atcttatgaagaacgtttccagaatggccttgaacctgaaaatgttgataaggaattcct
g-----------------------------------------------------------
------------------------------------------------------------
------------------------------------------------------------
-------------agattgtggttcaaaaacaattgtaatccatatgaagataaggttct
tccggaggctcctgaagaactagtctgtgagcttgcgagacgatatatattcctttacga
gacaataaccggctccaactttgagattccgaatacggaggtgccaatacatgacagaat
atctgaaaatgtatcatcggcattg---------
>SRR8327214
caaggacctcgcartgaagagattttgcgggcaattaaagggtctctttctaattgcctt
tctgaaactaatcttcatcttactgttccgggtctcaagtccaaaaccagaggcaa---g
gttcgggacatatatgatggtggagattt----tcttgttttggtcactacagatcgaca
aagtgcatttgatagagttttagcttccattccatt--caagggccaggttctgaat---
---------------------gagacgagtttatggtggtttgatcaaacccgtcatatt
actgagaatgcggttctatcagctcctgataagaacgtcacaattgcgaagaaatgtacc
atattccctgttgaatttgttgtaagaggatttgtcactggaagcactgatacatcactt
tggacggtctacaacaaaggtgtccggaattattgtggcaatgcccttccagatggttta
gtgaaaaatcaaaggctagagagaaatatactaacaccgactactaaagcagcagaccat
gatgttcccgtaacaccggatgagataattg-----agcgtggtctgatgactaaagcgg
attttgaagaagttagtcagaaagctttg--agtttgttcgagtatggacagcgtgtggc
attggaacatggtttgattttggttgataccaaatatgaatttggcaaagcgagtgatgg
cacaattctgttggttgatgaggtgcatacacctgattcaagcagatactggattgcccg
atcttatgaagaccgtttccagaatggccttgaacctgaaaatgttgataaggaattcct
g-----------------------------------------------------------
------------------------------------------------------------
------------------------------------------------------------
-------------agattgtggttcaaaaacaattgtaatccatatgaagataaggttct
tccagaggctcctgaagaactagtatgtgagcttgcaaggcgatatatattcctttacga
gacaataactggctccaactttcagattccgaatacagaggtgccaatacatgacagaat
atctcagaatgtatcrtcggcattggccttgctc
