# Supplementary material for: Phylogenomics and classification of Cactaceae based on hundreds of nuclear genes
Source: Plant Syst Evol. 2025 Aug 11;311(5):28. doi: 10.1007/s00606-025-01948-z (PMC12339657; doi:10.1007/s00606-025-01948-z)
Supplement: Supplementary file 4 — Online Resource 4: Containing alignments and RAxML gene trees for all included loci and all phylogenetic datasets (ZIP 10372 KB) [file 606_2025_1948_MOESM4_ESM.zip › de Vos et al_ESM_4/ESM_data_alignments/QCP/7296_consensus.mafft.fasta]

>PAFTOL004552
---------------------------tcagtttctgatgatgatgagatagattactcc
acaaaaccggaattctatgattctgaccttgatgacaaggatgagttatgggtcgccaac
aaaaggaaaggccgacacactgatgcagttctcagctgcccagcttgcttcaccactctt
tgcttggagtgtcaaaggtatg---------------------------------ccgtt
------------------------------------------------------------
------------------
>PAFTOL004553
---------------------------tcagtttctgatgatgatgagatagattactcc
acaaaaccagaattctatgattctgacctggatgacaaggatgagttatgggtggccaac
aaaaggaaaggccgacacactgatgcagttctcagctgcccagcttgcttcaccactctt
tgcttggagtgccaaaggtatg---------------------------------ccatt
------------------------------------------------------------
------------------
>PAFTOL004554
---------------------------tcagtttctgatgatgatgagatagattactcc
acaaaaccggaattctatgattctgaccttgatgacaaggatgagttatgggtcgccaac
aaaaggaaaggccgacacactgatgcagttctcagctgcccagcttgcttcaccactctt
tgcttggagtgtcaaaggtatg---------------------------------ccgtt
------------------------------------------------------------
------------------
>PAFTOL004556
---------------------------tcagtttctgatgatgatgagatagattactcc
acaaaaccagaattctatgattctgaccttgatgacaaggatgagttatgggtggccaac
aaaaggaaaggccgatacactgatgcagttctcagctgccccgcttgcttcaccactctt
tgcctggagtgtcaaaggtata---------------------------------ccgtt
------------------------------------------------------------
------------------
>PAFTOL004561
---------------------------tcagtttctgatgatgatgaaatagattactcc
acaaaacctgaattctatgattcggacctcgatgacaaggatgaattatgggtggcgaac
aaaaggaaaggccgacacacggatgcagttctcagctgcccggcttgcttcaccactctt
tgcttggagtgtcaaaggtat---------------------------------------
------------------------------------------------------------
------------------
>PAFTOL004562
---------------------------tcagtttctgatgatgatgagatagattactcc
acaaaaccagaattctatgattctgaccttgatgacaaggatgagttatgggtggccaac
aaaaggaaaggccgacacactgatgcagttctcagctgcccagcttgcttcaccactctt
tgcttggagtgtcaaaggtatg---------------------------------ccatt
------------------------------------------------------------
------------------
>PAFTOL004564
---------------------------tcagtttctgatgatgatgaaatagattactcc
acaaaacctgaattctatgattcggaccttgatgacaaggatgaattatgggtggccaac
aaaaggaaaggccracacactgatgcggttcttagctgccccgcttgcttcaccactctt
tgcttggagtgtcaaaggtat---------------------------------------
------------------------------------------------------------
------------------
>PAFTOL004566
---------------------------tcagtttctgatgatgatgaaatagattactcc
acaaaacctgaattctatgattcggaccttgatgacaaggatgaattatgggyggccaac
aaaaggaaaggccgacacactgatgcagttctcagctgccccgcttgcttcacyactctt
tgcttggagtgtcaaaggtat---------------------------------------
------------------------------------------------------------
------------------
>PAFTOL004567
---------------------------tcagtttctgatgatgatgagatagattactcc
acaaagccagaattctatgattctgaccttgatgacaaggatgagttatgggtctccaac
aaaaggaaaggtcggcacactgatgcagttctcagctgcccagcttgcttcaccactctt
tgcttggagtgtcaaaggtatg---------------------------------ccatt
------------------------------------------------------------
------------------
>PAFTOL004568
---------------------------tcagtttctgatgatgatgagatcgattactcc
acaaaaccagaattctatgattctgaccttgatgacaaggatgagtcatgggtcgccaac
aaaaggaaaggtcggcacactgatgcagttctcagctgcccagcttgcttcaccactctt
tgcctggagtgtcaaaggtatg---------------------------------ccatt
------------------------------------------------------------
------------------
>PAFTOL004571
---------------------------tcagtttctgatgatgakgaaatagattactcc
acaaarcctgaattctatgattcggaccttgatgacaaggatgaattatgggtggccaag
aaaaggaaaggccgacagactgatgcagttctcagctgccccgcttgcttcaccactctt
tgcttggagtgtcaaaggtat---------------------------------------
------------------------------------------------------------
------------------
>PAFTOL004572
---------------------------tcagtttctgatgatgatgagatagattactcc
acaagaccagaattctatgattctgaccttgatgacaaggatgagttatgggtggccaac
aaaaggaaaggccgacacactgatgcagttctcagctgccccgcttgcttcaccactctt
tgcttggagtgtcagaggtatg---------------------------------ccatt
------------------------------------------------------------
------------------
>PAFTOL004573
c------------------------attcagtttctgatgatgatgagatagattactcc
acaaaaccagaattctatgattctgaccttgatgacaaggatgagttatgggtggccaac
aaaaggaaaggccgacacactgatgcagttctcagctgccccgcctgcttcaccactctg
tgcttggagtgtcaaaggtatg---------------------------------ccgtt
------------------------------------------------------------
------------------
>PAFTOL004574
---------------------------tcagtttctgatgatgatgagatagattactcc
acaaaaccagaattctatgattctgaccttgatgacaaggatgagttatgggtggccaac
aaaaggaaaggccgacacactgatgcagttctcagctgcccagcttgcttcaccactctt
tgcttggagtgtcaaaggtatg---------------------------------ccatt
------------------------------------------------------------
------------------
>PAFTOL004577
---------------------------tcagtttctgatgatgatgagatagattactcc
acaaaaccagaattctatgattctgaccttgatgacaaggatgagttatgggtggccaac
aaaaggaaaggccgacacactgatgcagttctcagctgcccagcttgcttcaccactctt
tgcttggagtgtcaaaggtatg---------------------------------ccatt
------------------------------------------------------------
------------------
>PAFTOL004578
---------------------------tcagtttctgatgatgatgagatagattactcc
acaaaaccagaattctatgattctgaccttgatgacaaggatgagttatgggtggccaac
aaaaggaaaggccgacacactgatgcagttctcagctgccctgcctgcttcaccactctt
tgcttggagtgtcaaaggcacg---------------------------------agata
tatctgacccaatacagggccatgtttgttgtgaactgtgaaattaaagataagaaagtt
tttccacgaggaaaccag
>PAFTOL004582
---------------------------tcagtttctgatgatgatgagatagattactcc
acaaaaccagaattctatgattctgaccttgatgacaaggatgagttatgggtgaccaac
aaaaggaaaggccgacacactgatgcagttctcagctgccccgcttgcttcactactctt
tgcttggagtgtcaaaggtatg---------------------------------ccgtt
acgcctttgaaacatcgg------------------------------------------
------------------
>PAFTOL004583
---------------------------tcagtttctgatgatgatgagatagattactcc
acaaaaccagaattctatgattctgaccttgatgacaaggatgagttatgggtggccaac
aaaaggaaaggctcacacactgatgcagttctcagctgcccagcttgcttcaccactctt
tgcttggagtgccaaaggtatg---------------------------------ccatt
------------------------------------------------------------
------------------
>PAFTOL004584
---------------------------tcagtttctgatgatgatgagatagattactcc
acaaaaccagaattctatgattctgaccttgatgacaaggatgagttatgggtggccaac
aaaaggaaaggccggcacactgatgcagttctcagctgcccagcttgcttcaccactctt
tgcttggagtgtcaaaggtatg---------------------------------ccatt
------------------------------------------------------------
------------------
>PAFTOL004585
---------------------------tcagtttctgatgatgatgaaatagattactcc
acaaaacctgaattctatgattcggaccttgatgacaaggatgaattatgggtggccaac
aaaaggaaaggccgacacactgatgcagttctcagctgccccgcttgcttcaccactctt
tgcttggagtgtcaaaggtat---------------------------------------
------------------------------------------------------------
------------------
>PAFTOL004587
---------------------------tcagtttctgatgatgatgagatagattactcc
acaaaaccagaattctatgattctgaccttgatgacaaggatgagttatgggtggccaac
aaaaggaaaggccgacayactgatgcagttctcagctgcccagcttgcttcaccactctt
tgcttggagtgccaaaggtatg---------------------------------ccatt
------------------------------------------------------------
------------------
>PAFTOL004590
---------------------------tcagtttctgatgatgatgagatagattcctcc
acaaaaccggaattctatgattctgaccttgatgacaaggatgagttatgggtcgccaac
aaaaggaaaggccgacacactgatgcagttctcagctgcccagcttgcttcaccactctt
tgcttggagtgtcaaaggtatg---------------------------------ccgtt
------------------------------------------------------------
------------------
>PAFTOL004591
gtggtttcccctaccaattcccagcaaactgtttctgatgatgatgagatagattactcc
acaaaaccggaattctatgattctgaccttgatgacaaggatgagttatgggtcgccaac
aaaaggaaaggccggcacactgatgcagttctcagctgcccagcttgcttcaccactctt
tgcttggagtgtcaaaggtat---------------------------------------
------------------------------------------------------------
------------------
>PAFTOL004593
---------------------------tcagtttctgatgatgatgagatagattactcc
acaaaaccagaattctatgattctgaccttgatgacaaggatgagttatgggtggccaac
aaaaggaaaggccgacacactgatgcagttctcagctgcccagcttgcttcaccactctt
tgcttggagtgtcaaaggtatg---------------------------------ccatt
------------------------------------------------------------
------------------
>PAFTOL004594
---------------------------tcagtttctgatgatgatgagatagattactcc
acaaaaccggaattctatgattctgaccttgatgacaaggatgagttatgggtcgccaac
aaaaggaaaggccgacacactgatgcagttctcagctgcccagcttgcttcacyactctt
tgcttggagtgtcaaaggtatg---------------------------------ccgtt
accctt------------------------------------------------------
------------------
>PAFTOL004596
---------------------------tcagtttctgatgatgatgagatagattactcc
acaaaaccagaattctatgattctgaccttgatgacaaggatgagttatgggtggccaac
aaaaggaaaggccgacacactgatgcagttctcagctgccctgcttgcttcaccactctt
tgcttggagtgtcaaaggtatg---------------------------------ccatt
------------------------------------------------------------
------------------
>PAFTOL004597
---------------------------tcagtttctgatgatgatgagatagattactcc
accaaaccagaattctatgattctgaccttgatgacaaggatgagttatgggtggccaac
aaaaggaaaggccgacacactgatgcagttctcagctgcccagcttgcttcacmactctt
tgcttggagtgccaaaggtatg---------------------------------ccata
tgcctt------------------------------------------------------
------------------
>PAFTOL004598
---------------------------tcagtttctgatgatgatgagatagattactcc
acaaaaccggaattctatgattctgaccttgatgacaaggatgagttatgggtcgccaac
aaaaggaaaggccgacacactgatgcagttctcagctgcccagcttgcttcaccactctt
tgcttggagtgtcaaaggtatg---------------------------------ccgtt
------------------------------------------------------------
------------------
>PAFTOL004599
---------------------------tcagtttctgatgatgatgagatagattactcc
acaaaaccggaattctatgattctgaccttgatgacaaggatgagttatgggtcgccaac
aaaaggaaaggccgacacactgatgcagttctcagctgcccagcttgcttcaccactctt
tgcttggagtgtcaaaggtatg---------------------------------ccatt
------------------------------------------------------------
------------------
>PAFTOL004600
---------------------------tcagtttctgatgatgatgagatagattactcc
acaaaaccggaattctatgattctgaccttgatgacaaggatgagttatgggtggccaac
aaaaggaaaggccgacacactgatgcagttctcagctgcccagcttgcttcactactctt
tgcttggagtgtcaaaggtatg---------------------------------ccatt
------------------------------------------------------------
------------------
>PAFTOL004601
---------------------------tcagtttctgatgatgatgagatagattactcc
acaaaaccagaattctatgattctgaccttgaygacaaggatgagttatgggtggccaac
aaaaggaaaggccgacacactgatgcagttctcagctgcccagcttgcttcaccactctt
tgtttggagtgtcaaaggtatg---------------------------------ccatt
------------------------------------------------------------
------------------
>PAFTOL004603
---------------------------tcagtttctgatgatgatgagmtagattactcc
acaaaaccagaattctacgattctgaccttgatgacaaggatgagttatgggtcgccaac
aaaaggaaaggtcggaccaccgatgcagttctcagctgcccagcttgcttcaccactctt
tgcttggagtgtcaaaggtatg---------------------------------ccatt
------------------------------------------------------------
------------------
>PAFTOL004604
---------------------------tcagtttctgatgatgatgagatagattactcc
acaaaaccagaattctacgattctgaccttgatgacaaggatgagttatgggtcgccaac
aaaaggaaaggtcggaccaccgatgcagttctcagctgcccagcttgcttcaccactctt
tgcttggagtgtcaaaggtatg---------------------------------ccgtt
------------------------------------------------------------
------------------
>PAFTOL004605
---------------------------tcagtttctgatgatgatgagatagattactcc
acaaaaccagaattctatgattctgaccttgatgacaaggatgagttatgggtggccaac
aaaaggaaaggccgacacactgatgcagttctcagctgcccagcttgcttcaccactctt
tgcttggagtgccaaaggtatg---------------------------------ccatt
------------------------------------------------------------
------------------
>PAFTOL004608
---------------------------tcagtttctgatgatgatgagatagattactcc
acaaaaccagaattctatgattctgaccttgatgacaaggatgagttatgggtggccaac
aaaaggaaaggccgacacactgatgcagttctcagctgccccgcttgcttcactactctt
tgcttggagtgtcaaaggtatg---------------------------------ccgtt
------------------------------------------------------------
------------------
>PAFTOL004609
---------------------------tcagtttctgatgatgatgagatagattactcc
acaaaaccagaattctatgattctgaccttgatgacaaggatgagttatgggtggccaaa
aaacggaaaggccgacacactgatgcagttctcagctgccccgcttgcttcaccactctt
tgcttggagtgtcaaaggtatg---------------------------------ccatt
------------------------------------------------------------
------------------
>PAFTOL004610
---------------------------tcagtttctgatgatgatgaaatagattactcc
acaaaacctgaattctatgattcggacctcgatgacaaggatgaattatgggtggcsaac
aaaaggaaaggccgacacacggatgcagttctcagctgccccgcttgcttcaccactctt
tgcttggagtgtcaaaggcacg---------------------------------agata
tatgtgacccaatacagggccatgtttgttgtaaactgtgaaattaaagataagaaagtt
tttccacgaggaaaccag
>PAFTOL004611
---------------------------tcagtttctgatgatgatgaaatagattactcc
acaaaacctgaattctatgattcggacctcgatgacaaggatgaattatgggtggccaac
aaaaggaaaggccgacacacggatgcagttctcagctgccccgcttgcttcaccactctt
tgcttggagtgtcaaaggtatg---------------------------------ac---
------------------------------------------------------------
------------------
>PAFTOL004613
---------------------------tcagtttctgatkatgatgagatagattactcc
acaaagccagaattctatgattctgaccttgatgacaaggatgagttatgggtcgccaac
aaaaggaaaggccgacacactgatgcagttctcagctgcccagcttgcttcactactctt
tgcttggagtgtcaaaggtatg---------------------------------ccatt
------------------------------------------------------------
------------------
>PAFTOL004617
---------------------------tcagtttctggtgatgatgagatagattactcc
acaaaaccggaattctatgattctgaccttgatgacaaggatgagttatgggtggccaac
aaaaggaaaggccggcacactgatgcagttctcagctgcccagcttgcttcaccactctt
tgcttggagtgtcaaaggtatg---------------------------------ccatt
------------------------------------------------------------
------------------
>PAFTOL004618
---------------------------tcagtttctgatgatgatgagatagattactcc
acaaaaccagaattctatgattctgaccttgatgacaaggatgagttatgggtggccaac
aaaaggaaaggccgacacactgatgcagttctcagctgccccgcttgcttcactactctt
tgcttggagtgtcaaaggtatg---------------------------------ccatt
------------------------------------------------------------
------------------
>PAFTOL004619
---------------------------tcagtttctgatgatgatgagatagattactcc
acaaaaccagaattctatgattctgaccttgatgacaaggatgaattatgggtggccaac
aaaaggaaaggccgaggcactgatgcggttctcagctgcccagcttgcttcaccactctt
tgcttggagtgtcaaaggtatg---------------------------------ccatt
------------------------------------------------------------
------------------
>PAFTOL004620
---------------------------tcagtttctgatgatgatgagatagattactcc
acaaaaccagaattctatgattctgaccttgatgacaaggatgarttatgggtggccaac
aaaaggaaaggccgacacactgatgcagttctcagctgccccgcttgcttcaccactctt
tgcttggagtgtcaaaggtatg---------------------------------ccatt
------------------------------------------------------------
------------------
>PAFTOL004623
---------------------------tcagtttctgatgatgatgagatagattactcc
acaaaaccagaattctatgattctgaccttgatgacaaggatgagttatgggtggccaag
aaaaggaaaggccgacacactgatgcagttctcagctgccccggttgcttcaccactctt
tgcttggagtgtcaaaggyacg---------------------------------agata
tatctgacccaatacagggccatgtttgttgtaaactgtgaaattaaagataagaaagtt
tttccaagaggaaaccag
>PAFTOL004624
gtggtttcccctaccaattcccagcaaactgtttctgatgatgatgagctagattactcc
acaaaaccggaattctatgattctgaccttgatgacaaggatgagttatgggtcgccaac
aaaaggaaaggccgacacactgatgcagttctcagctgcccagcttgctttaccactctt
tgcttggagtgtcgaaggtatg---------------------------------ccgtt
------------------------------------------------------------
------------------
>PAFTOL004625
---------------------------tcagtttctgatgatgatgagatagattactcc
acaaaaccagaattctatgattctgaccttgatgacaaggatgagttatgggtggccaac
aaaaggaaaagccgacacactgatgcagttctcagctgcccagcttgcttcaccactctt
tgcttggagtgtcaaaggtatg---------------------------------ccatt
------------------------------------------------------------
------------------
>PAFTOL004627
---------------------------tcagtttctgatgatgatgagatagattactcc
acaaaaccagaattctatgattctgaccttgatgacaaggatgagttatgggtggccaac
aaaaggaaaggccgacacactgatgcagttctcagctgccccggttgcttcaccactctt
tgcttggagtgtcaaaggtatg---------------------------------ctgtt
------------------------------------------------------------
------------------
>PAFTOL004629
---------------------------tcagtttctgacgatgatgagatcgattactcc
acaaaaccagaattctatgattctgaccttgatgacaaggatgagttatgggtcgccaac
aaaaggaaaggtcggcacactgatgcagttctcagctgcccagcttgcttcaccactctc
tgcttggagtgtcaaaggtatg---------------------------------ccatt
------------------------------------------------------------
------------------
>PAFTOL004631
---------------------------tcagtttctgatgatgatgagatagattactcc
acaaaaccggaattctatgattctgaccttgatgacaaggatgagttatgggtcgccaac
aaaaggaaaggccgacacactgatgcagttctcagctgcccagcttgcttcactactctt
tgcttggagtgtcaaaggtacg---------------------------------ccatt
------------------------------------------------------------
------------------
>PAFTOL004632
---------------------------tcagtttctgatgatgatgagatagattactcc
acaaaaccagaattctatgattctgaccttgatgacaaggatgagttatgggtggccaac
aaaaggaaaggccgacacactgatgcagttctcagctgcccagcttgcttcaccactctt
tgcttggagtgccaaaggtatg---------------------------------ccatt
------------------------------------------------------------
------------------
>PAFTOL004633
gtggtttccccaaccaattcccagcaaactgtttctgatgatgatgagatagattactcc
acaaaaccagaattctatgattctgaccttgatgacaaggatgagttatgggtcgccaac
aaaaggaaaggtcggcacactgacgcagttctcagctgcccagcttgcttcaccactctt
tgcttggagtgtcaaaggtatg---------------------------------ccgtt
------------------------------------------------------------
------------------
>PAFTOL004634
---------------------------tcagtttctgaygatgatgagatcgattactcc
acaaaaccagaattctatgattctgaccttgatgacaaggatgagtcatgggtcgccaaa
aaaaggaaaggtcggcacactgatgcagttctcagctgcccagcttgcttcaccactctt
tgcttggagtgtcaaaggtatg---------------------------------ccatt
------------------------------------------------------------
------------------
>PAFTOL004636
---------------------------tcagtttctgatgatgatgagatagattactcc
acaaaaccagaattttatgattctgaccttgatgacaaggatgagttatgggtggccaac
aaaaggaaaggccgacacactgatgcagttctcagctgccctgcttgcttcaccagtctg
tgcttggagtgtcaaaggtatg---------------------------------ccgtt
------------------------------------------------------------
------------------
>PAFTOL004637
---------------------------tcagtttctgatgatgatgagatagattactcc
acaaaaccagaattctatgattctgaccttgatgacaaagatgaattatgggtggccaac
gaaaggaaaggccgacagactgatgcggttctcagctgcccagcttgcttcaccactctt
tgcttagagtgtcaaaggcatg---------------------------------agata
tatgtgacccaatacagggccatgtttgttgtaaactgtgaaattaaagataagaaagtt
tttccacgaggaaaccag
>PAFTOL004638
---------------------------tcagtttctgatgatgatgagatagattactcc
acaaaaccagaattctatgattctgaccttgatgacaaggatgagttatgggtggccaac
aaaaggaaaggccgacacactgatgcagttctcagctgcccagcttgcttcaccactctt
tgcttggagtgtcaaaggtatg---------------------------------tcatt
------------------------------------------------------------
------------------
>PAFTOL004639
---------------------------tcagtttctgatgatgatgagatagattactcc
acaaaaccagaattctatgattctgaccttgatgacaaggatgagttatgggtggccaac
aaaaggaaaggccgacacactgatgcagttctcagctgcccagcttgcttcaccactctt
tgcttggagtgccaaaggtatg---------------------------------ccatt
------------------------------------------------------------
------------------
>PAFTOL004640
---------------------------tcagtttctgatgatgatgagatagattactcc
acaaaaccagaattctatgattctgaccttgatgacaaggatgaattatgggtggccaac
aaaaggaaaggccgacacactgatgcagttctcagctgcccagcttgcttcaccactctt
tgcttggagtgtcaaaggtatg---------------------------------ccatt
------------------------------------------------------------
------------------
>PAFTOL004642
---------------------------tcagtttctgatgatgatgagatagattactcc
acaaaaccagaattctatgattctgaccttgatgacaaggatgagttatgggtcgccaaa
aaaaggaaaggccgacacactgatgcagttctcagctgcccagcttgcttcaccactctt
tgcttggagtgtcaaaggtatg---------------------------------ccgtt
------------------------------------------------------------
------------------
>PAFTOL004644
---------------------------tcagtttctgatgatgatgagatagattactcs
acaaaaccggaattctatgattctgaccgtgatgacaaggatgagttatgggtcgccaac
aaaaggaaaggccgacacactgatgcagttctcagctgcccagcttgcttcaccactctt
tgcttggagtgtcaaaggtatg---------------------------------ccatt
acgcctttgaaatat---------------------------------------------
------------------
>PAFTOL004646
---------------------------tcagtttctgatgatgatgagatagattactcc
acaaaaccggaattctatgattctgaccttgatgacaaggatgagttatgggtcgccaac
aaaaggaaaggccgacacactgatgcagttctcagctgcccagcttgcttcactactctt
tgcttggagtgtcaaaggtacg---------------------------------ccatt
------------------------------------------------------------
------------------
>PAFTOL004647
---------------------------tcagtttctgatgatgatgagatagattactcc
acaaaaccagaattctatgattctgaccttgatgacaaggatgagttatgggtggccaac
aaaaggaaaggccgatacactgat------------------------------------
------------------------------------------------------------
------------------------------------------------------------
------------------
>PAFTOL004648
---------------------------tcagtttctgatgatgatgagatagattactcc
acmaagccagaattctatgattctgaccttgatgacaaggatgagttatgggtggccaac
aaaaggaaagsccgacacactgatgcagttctcagctgcccagcttgcttcaccactctt
tgtttggagtgtcaaaggtatg---------------------------------ccatt
------------------------------------------------------------
------------------
>PAFTOL004649
---------------------------tcagtttctgatgatgatgagatagattactcc
acaaaaccagaattctatgattctgaccttgatgacaaggatgagttatgggtggccaaa
aaaaggaaaggccgacacactgatgcagttctyagctgccccgcttgcttcaccactctt
tgcttggagtgtcaaaggcatg---------------------------------agata
tacctgacccaatacagggccatgtttgttgtaaactgcgaaattaaagaaaagaaagtt
tttccacgaggaaaccag
>PAFTOL004652
gtggtttccccaaccaattcccagcaaactgtttctgatgatgatgagatagattactcc
acaaaaccagaattctatgattctgaccttgatgacaaggatgagttatgggtggccaac
aaaaggaaaggccgacacaatgatgcagttctcagctgcccagcttgcttcaccactctt
tgcttggagtgtcaaaggtatg---------------------------------ccatt
------------------------------------------------------------
------------------
>PAFTOL004653
---------------------------tcagtttctgatgatgatgagatagattactcc
acaaaaccggaattctatgattctgaccttgatgacaaggatgagttatgggtggccaac
aaaaggaaaggccggtacactgatgcagttctcagctgcccagcttgcttcaccactctt
tgcttggagtgtcaaaggtatg---------------------------------ccatt
------------------------------------------------------------
------------------
>PAFTOL004654
---------------------------tcagtttctgatgatgatgagatagattactcc
mcaaaaccagaattctatgattctgaccttgatgacaaggatgagttatgggtggccaac
aaaaggaaaggccgacacactgatgcagttctcagctgccccgcttgcttcaccactctg
tgcttggagtgtcaaaggtatg---------------------------------ccgtt
------------------------------------------------------------
------------------
>PAFTOL004657
---------------------------tcagtttctgatgatgatgaaatagattactcc
acaaaacctgaattctatgattcggaccttgatgacaaggatgaattatgggtggccaac
aaaagraaaggccgacacactgatgcagttctcagctgccccgcttgcttcaccactctt
tgcttrgagtgtcaaaggtat---------------------------------------
------------------------------------------------------------
------------------
>PAFTOL004658
---------------------------tcagtttctgatgatgatgagatagattactcc
acaaaaccagaattctatgattctgaccttgatgacaaggatgagttatgggtggccaaa
aaaaggaaaggccgacacactgatgcagttctcagytgccccgcttgcttcaccactctt
tgcttggagtgtcaaaggtatg---------------------------------ccatt
------------------------------------------------------------
------------------
>PAFTOL004661
---------------------------tcagtttctgatgatgatgaaatagattactcc
acaaaacctgaattctatgattcggaccttgatgacaaggatgaattatgggtggccaac
aaaaggaaaggcccacacactgatgcagttctcagctgccccgcttgcttcaccactctt
tgcttggagtgtcaaaggtat---------------------------------------
------------------------------------------------------------
------------------
>PAFTOL004662
c------------------------attcagtttctgatgatgatgagatagattactcc
acaaaaccagaattctatgattctgaccttgatgacaaggatgagttatgggtggccaac
aaaaggaaaggccgacacactgatgcagttctcagctgccccgcttgcttcaccactctt
tgcttggagtgtcaaaggtatg---------------------------------tcatt
------------------------------------------------------------
------------------
>PAFTOL004664
---------------------------tcagtttctgatgatgatgagatagattactcc
acaaaaccggaattctatgattctgaccttgatgacaaggatgagttatgggtcgccaac
aaaaggaaaggccgacacactgatgcagttctcagctgcccagcttgcttcaccactctt
tgcttggagtgtcaaaggtacg---------------------------------ccgtt
------------------------------------------------------------
------------------
>PAFTOL004665
---------------------------tcagtttctgatgatgatgagatagattactcc
acaaaaccagaattctatgattctgaccttgatgacaaggatgagttatgggtggccaac
aaaaggaaaggccaacacactgatgcagttctcagctgcccagcttgcttcaccactctt
tgtttggagtgtcaaaggtatg---------------------------------ccatt
------------------------------------------------------------
------------------
>PAFTOL004666
---------------------------tcagtttctgatgatgatgagatagattactcc
acaaaaccggaattctatgattctgaycttgatgacaaggatgagttatgggtcgccaac
aaaaggaaaggccgacacactgatgcagttctcagctgcccrgcttgcttcaccactctt
tgcttggagtgtcaaaggtatg---------------------------------ccgtt
------------------------------------------------------------
------------------
>PAFTOL004667
---------------------------tcagtttctgatgatgatgagatagattactcc
acaaaaccggaattctatgattctgaccttgatgacaaggatgagttatgggtcgccaac
aaaaggaaaggccgacacactgatgcagttctcagctgcccagcttgcttcaccactctt
tgcttggagtgtcaaaggtatg---------------------------------ccatt
------------------------------------------------------------
------------------
>PAFTOL004668
gtggtttccccaaccaattcccagcaaactgtttctgatgatgatgagatagattactcc
acaaaaccrgaattctatgattctgaccttgatgacaaggatgagttatgggtsgccaac
aaaaggaaaggccgacacactgatgcagttctcagctgcccagcttgcttcaccactctt
tgcttggagtgtcaaagg------------------------------------------
------------------------------------------------------------
------------------
>PAFTOL005024
---------------------------tcagtttctgatgatgatgagatagattactcc
acaaaaccagaattctatgattctgaccttgatgacaaggatgagttatgggtggccaac
aaaaggaaaggccgacacactgatgcagttctcagctgcccagcttgcttcaccactctt
tgcttggagtgtcaaaggtatg---------------------------------ccatt
------------------------------------------------------------
------------------
>PAFTOL005025
---------------------------tcagtctctgatgatgatgagatagattactcc
acaaaaccagaattctatgattctgaccttgatgacaaggatgagttatgggtggggaac
aaaaggaaaggccgatacactgatgcagttctcagctgcccagcttgcttcaccactctt
tgcttggagtgtcaaaggtatg---------------------------------ccatt
------------------------------------------------------------
------------------
>PAFTOL005026
---------------------------tcagtttctgatgatgatgagatagattactcc
acaaaaccrgaattctatgattctgaccttgatgacaaggatgagttatgggtsgccaac
aaaaggaaaggccgacacactgatgcagttctcagctgcccagcttgcttcaccactctt
tgcttggagtgtcaaaggtatg---------------------------------ccatt
------------------------------------------------------------
------------------
>PAFTOL005035
---------------------------tcagtttctgatgatgatgagatagattactcc
acaaaaccrgaattctatgattctgaccttgatgacaaggatgagttatgggtsgccaac
aaaaggaaaggccgayacactgatgcagttctcagctgcccagcttgcttcaccactctt
tgcttggagtgtcaaaggtatg---------------------------------ccatt
------------------------------------------------------------
------------------
>PAFTOL005042
---------------------------tcagtttctgatgaygaygasatagattactcc
acaaaaccagaattctatgattctgaccttgatgacaaggatgagttatgggtggccaac
aaaaggaaaggccgacacactgatgcagttctcagctgcccagcttgcttcaccactctt
tgcttggagtgycaaaggtatg---------------------------------ccatt
------------------------------------------------------------
------------------
>PAFTOL005043
---------------------------tcagtttctgatgatgatgagatagattactcc
acaaaaccagaattctatgattctgaccttgatgacaaggatgagttatgggtggccaac
aaaaggaaaggccgacacactgatgcagttctcagctgcccagcttgcttcaccactctt
tgcttggagtgtcaaaggtatg---------------------------------ccatt
------------------------------------------------------------
------------------
>PAFTOL005047
---------------------------tcagtttctgatgatgatgagatagattactcc
acaaagccagaattctatgattctgaccttgatgacaaggatgagttatgggtggccaac
aaaaggaaaggccgacacactgatgcagttctcagctgcccagcttgcttcaccactctt
tgtttggagtgtcaaaggtatg---------------------------------ccatt
------------------------------------------------------------
------------------
>PAFTOL007498
---------------------------tcagtttctgatgatgatgagrtagattactcc
acaaaaccagaattctatgattctgaccttgatgacaaggatgagttatgggtggccaac
aaaaggaaaggcctgcacactgacgcagttctcagctgcccagcttgcttcaccactstt
tgcttggagtgtcaaaggtatg---------------------------------ccatt
------------------------------------------------------------
------------------
>PAFTOL008060
---------------------------tcagtttctgatgatgatgagatagattactcc
acaaaaccggaattctatgattctgaccttgatgacaaggatgagttatgggtcgccrac
aaaaggaaaggccgacacactgatgcagttctcagctgcccagcttgcttcackactctt
tgcttggagtgtcaaaggtacg---------------------------------ccatt
------------------------------------------------------------
------------------
>PAFTOL008062
---------------------------tcagtttctgatgatgatgagatagattactcc
acaaaaccggaattctatgattctgaccttgatgacaaggatgagttatgggtggccaac
aaaaggaaaggccgacacactgatgcagttctcagctgcccagcttgcttcactactctt
tgcttggagtgtcaaaggtatg---------------------------------ccatt
------------------------------------------------------------
------------------
>PAFTOL008063
gtggtttcccctaccaattcccagcaaactgtttctgatgatgatgagatagattactcc
acaaaaccggaattctatgattctgaccttgatgacaaggatgagttatgggtggccaac
aaaaggaaaggccgacacactgatgcagttctcagctgcccagcttgcttcactactctt
tgcttggagtgtcaaaggtatg---------------------------------ccatt
------------------------------------------------------------
------------------
>PAFTOL008084
---------------------------tcagtttctgatgatgatgaaatagattactcc
acaaaacctgaattctatgattcggaccttgatgacaaggatgaattatgggtggccaaa
aaaaggaaaggccgacacactgatgcggttcttagctgccccgcttgcttcaccactctt
tgcttggagtgtcaaaggtat---------------------------------------
------------------------------------------------------------
------------------
>PAFTOL008419
---------------------------tcagtttctgatgatgatgagatagattactcc
acaaaaccggaattctatgattctgaccttgatgacaaggatgagttatgggtggccaac
aaaaggaaaggccggcacactgaggcagttctcagctgcccagcttgcttcaccactctt
tgcttggagtgtcaaaggtatg---------------------------------ccatt
------------------------------------------------------------
------------------
>PAFTOL008421
---------------------------tcagtttctgatgatgatgagatagattactcc
acaaaaccagaattctatgattctgaccttgatgacaaggacgagttatgggtggccaac
aaaaggaaaggccgacacactgatgcagttctcagctgccccgcttgcttcaccactctg
tgcctggagtgtcaaaggcacg---------------------------------agata
tatctgacccaatacagggccatgtttgttataaactgtgaaattaaagataagaaagtt
tttccacgaggaaaccag
>PAFTOL008422
---------------------------tcagtttctgatgatgatgagatagattactcc
acaaaaccagaattctatgattctgaccttgatgacaaggatgagttatgggtggccaac
aaaaggaaaggccgacacactgatgcagttctcagctgccccggttgcttcaccactctt
tgcttggagtgtcaaaggtatgaacattggattcgaaacctgcatattcaattcttcatt
------------------------------------------------------------
------------------
>PAFTOL008423
---------------------------tcagtttctgatgatgatgagatagattactcc
acaaaaccagaattctatgattctgaccttgatgacaaggatgagttatgggtggccaac
aaaaggaaaggccgacatactgatgcagttctcagctgcccagcttgcttcaccactctt
tgtttggagtgtcaaaggtctg---------------------------------ccatt
------------------------------------------------------------
------------------
>PAFTOL008436
---------------------------tcagtttctgatgatgatgagatagattactcc
acaaaaccagaattctatgattctgaccttgatgacaaggatgagttatgggtgaccaac
aaaaggaaaggccgacacactgatgcagttctcagctgcccagcttgcttcaccactctt
tgcttggagtgtcaaaggtatg---------------------------------ccatt
------------------------------------------------------------
------------------
>PAFTOL008439
---------------------------tcagtttctgatgatgatgagatagattactcc
acaaaaccagaattctatgattctgaycttgatgacaaggatgaawtatgggtggccaac
aaaaggaaaggccgacacactgatgcagttctcagctgcccagsttgcttcaccactctt
tgcttggagtgtcaaaggtatg---------------------------------ccatt
------------------------------------------------------------
------------------
>PAFTOL008881
atg------------------------tcrgtttctgatgatgatgagatagattactcc
acaaaaccagaaytctatgattctgaccttgatgacaaggatgagttatgggtggccaac
aaaaggaaaggccgacacactgatgcagttctcagctgcccagcttgcttcaccactctt
tgcttggagtgtcaaaggcatg---------------------------------agata
tatctgacccaatacagggccatgtttgttgtaaactgtgaagttaaagataagaaagta
tttccacgaggaaaccag
>PAFTOL009175
---------------------------tcagtttctgatgatgatgagatagattactcc
acaaaaccagaattctatgattctgaccttgatgacaaggatgagttatgggtggccaac
aaaaggaaaggccgacacactgatgcagttctcagctgcccagcttgcttcaccactctt
tgcttggagtgtcaaaggtatg---------------------------------ccatt
------------------------------------------------------------
------------------
>PAFTOL009185
---------------------------tcagtttctgatgatgatgagatagattactcc
acaaaaccagaattctatgattctgaccttgatgacaagratgagttatgggtsgccaac
aaaaggaaaggccgacacactgatgcagttctcagctgcccagcttgcttcaccactctt
tgcttggagtgtcaaaggtatg---------------------------------ccatt
------------------------------------------------------------
------------------
>PAFTOL009187
---------------------------tcagtttctgatgatgatgagatagattactcc
acaaaaccagaattctatgattctgaccttgatgataaggatgagttatgggtggccaac
aaaaggaaaggccgacacactgatgcagttctcagctgcccagcttgcttcaccactctt
tgcttggaatgccaaaggtatg---------------------------------ccatt
------------------------------------------------------------
------------------
>PAFTOL009189
---------------------------tcagtttctgatgatgatgagatagattactcc
acaaaaccagaattctatgattctgaccttgatgacaaggatgagttatgggtggccaac
aaaaggaaaggccgacacactgatgcagttctcagctgcccagcttgcttcaccactctt
tgcttggagtgtcaaaggtatg---------------------------------ccatt
------------------------------------------------------------
------------------
>PAFTOL009191
atg------------------------tcagtttctgatgatgatgagatagattactcc
acaaaaccagaattctatgattctgaccttgatgacaaggatgagttatgggtggccaac
aaaaggaaaggccracacactgatgcagttctcagctgcccagcttgcttcaccactctt
tgcttggagtgtcaaaggcacg---------------------------------agata
tatctgacccaatacagggccatgtttgctgtaaactgtgaaattaaagataagaaagta
tttccacgaggaaaccag
>PAFTOL009193
---------------------------tcagtttctgatgatgatgagatagattactcc
acaraaccagaattctatgattctgaccttgatgacaaggatgagttatgggtggccaac
aaaaggaaaggccgacacactgatgcagttctcagctgccccgcttgcttcaccactctt
tgcttggagtgtcaaaggtatg---------------------------------ccatt
------------------------------------------------------------
------------------
>PAFTOL009195
---------------------------tcagtttctgatgatgatgagatagattactcc
acaaaaccagaattctatgattctgaccttgatgacaaggatgagttatgggtggccaac
aaaaggaaaggccgacacactgatgcagttctcagctgcccagcttgcttcaccactctt
tgcttggagtgtcaaaggtatg---------------------------------ccatt
------------------------------------------------------------
------------------
>PAFTOL009199
---------------------------tcagtttctgatgatgatgagatagattactcc
acaaaaccggaattctatgattctgaccttgatgacaaggatgagttatgggtcgccaac
aaaaggaaaggccgacacactgatgcagttctcagctgcccagcttgcttcaccactctt
tgcttggagtgtcaaaggtacg---------------------------------ccgtt
------------------------------------------------------------
------------------
>PAFTOL009203
---------------------------tcagtttctgatgatgatgagatagattactcc
acaaaaccagaattctatgattctgaccttgatracaaggatgagttatgggtggccaac
aaaaggaaaggccgacacactgatgcagttctcagctgcccagcttgcttcactactctt
tgcttggagtgtcaaaggtatg---------------------------------ccatt
------------------------------------------------------------
------------------
>PAFTOL009205
---------------------------tcagtytctgatgatgatgagatagattactcc
acaaaaccagaattctatgattctgaccttgatgacaaggatgagttatgggtggccaac
aaaaggaaaggccgacacactgatgcagttctcagctgcccagcttgcttcaccactctt
tgcttggagtgtcaaaggtatg---------------------------------ccatt
------------------------------------------------------------
------------------
>PAFTOL009207
---------------------------tcagtttctgatgatgatgaaatagattactcc
acaaaacctgaattctatgattcggaccttgatgacaaggatgaatcatgggtggccaaa
aaaaggaaaggccgacacactgatgcggttcttagctgccccgcttgcttcaccactctt
tgcttggagtgtcaaaggtat---------------------------------------
------------------------------------------------------------
------------------
>PAFTOL009215
---------------------------tcagtttctgatgatgatgagatagattactcc
acaaaaccggaattctatgattctgaccttgatgacaaggatgagttatgggtcgccaac
aaaaggaaaggccgacacactgatgcagttctcagctgcccagcttgcttcaccactctt
tgcttggagtgtcaaaggtatg---------------------------------ccgtt
------------------------------------------------------------
------------------
>PAFTOL009219
---------------------------tcagtttctgatgatgatgagatagattactcc
acaaaaccggaattctatgattctgaccttgatgacaaggatgagttatgggtggccaac
aaaaggaaaggccgacacactgatgcagttctcagctgcccagcttgcttcactactctt
tgcttggagtgtcaaaggtatg---------------------------------ccatt
------------------------------------------------------------
------------------
>PAFTOL009221
---------------------------tcagtttctgaagatgatgagatagattactct
acaaaaccagaattctacgattctgaccttgatgacaaggatgagttatgggtggccaac
aaaaggaagggtcggaccaccgatgcagttctcagctgcccagcttgcttcaccactctt
tgcttggagtgtcaaaggtatg---------------------------------ccatt
------------------------------------------------------------
------------------
>PAFTOL009223
---------------------------tcagtttctgatgatgatgagatagattactcc
acaaaaccggaattctatgattctgaccttgatgacaaggatgagttatgggtcgccaac
aaaaggaaaggccgacacactgatgcagttctcagctgcccagcttgcttcaccactctt
tgcttggagtgtcaaaggtatg---------------------------------ccgtt
------------------------------------------------------------
------------------
>PAFTOL009225
---------------------------tcagtttctgatgatgatgagatagattactcc
acaaaaccggaattctatgattctgaccttgatgacaaggatgagttatgggtcgccaac
aaaaggaaaggccgacacactgatgcagttctcagctgcccagcttgcttcaccactctt
tgcttggagtgtcaaaggtatg---------------------------------ccgtt
------------------------------------------------------------
------------------
>PAFTOL009227
---------------------------tcagtttctgatgatgatgagatagattactcc
acaaaaccagaattctatgattctgaccttgatgacaaggatcagttatgggtggccaac
aaaaggaaaggccgacacactgatgcagttctcagctgcccagcttgcttcaccactctt
tgcttggagtgtcaaaggtatg---------------------------------ccatt
------------------------------------------------------------
------------------
>PAFTOL009229
---------------------------tcagtttctgatgatgatgagatagattactcc
acaaaaccagaattctatgattctgaccttgatgagaaggatgagttatgggtggccaaa
aaaaggaaaggccgacacactgatgcagttctcagctgccccgcttgcttcaccactctt
tgcttggagtgtcaaaggtatg---------------------------------ccatt
------------------------------------------------------------
------------------
>PAFTOL009231
---------------------------tcagtttctgatgatgatgagatagattactcc
acaaaaccagaattctatgattctgaccttgatgacaaggatgagttgtgggtggccaaa
aaaaggaaaggccgacatactgatgcagttctcagctgccccgcttkcttcaccactctt
tgcttggagtgtcaaaggtatg---------------------------------ccatt
------------------------------------------------------------
------------------
>PAFTOL009235
---------------------------tcagtttctgatgatgatgaaatagattactcc
acaaaacctgaattctatgattcggacctcgatgacaaggatgaattatgggtggccaac
aaaaggaaaggccgacacacggatgcagttctcagctgccccgcttgcttcaccactctt
tgcttggagtgtcaaaggtat---------------------------------------
------------------------------------------------------------
------------------
>PAFTOL009239
---------------------------tcagtttctgatgatgatgagatagattactcc
acaaaaccagaattctatgattctgaccttgatgacaaggatgagttatgggtggccaac
aaaaggaaaggccggcacactgatgcagttctcagctgcccagcttgcttcaccactctt
tgcttggagtgtcaaaggtatg---------------------------------ccatt
------------------------------------------------------------
------------------
>PAFTOL009241
---------------------------tcagtttctgatgatgatgagatagattactcc
acaaaaccggaattctatgattctgaccttgatgacaaggatgagttatgggtcgccaac
aaaaggaaagrccgacacactgatgcagttctcagctgcccagcttgcttcaccactctt
tgcttggagtgtcaaaggtatg---------------------------------ccgtt
------------------------------------------------------------
------------------
>PAFTOL009243
---------------------------tcagtttctgatgatgatgagatagattactcc
acaaaaccagaattctatgattctgaccttgatgacaaggatgagttatgggtggccaac
aaaaggaaaggccgacacactgatgcagttctcagctgcccagcttgcttcaccactctt
tgcttggagtgtcaaaggtatg---------------------------------ccatt
------------------------------------------------------------
------------------
>PAFTOL009245
---------------------------tcagtttctgatgatgatgagatagattactcc
acaaaaccagaattctatgattctgaccttgatgacaaggatgagttatgggtggccaac
aaaaggaaaggcsgacacactgatgcagttctcagctgcccagcttgcttcaccactctt
tgcttggagtgccaaaggtatg---------------------------------ccatt
------------------------------------------------------------
------------------
>PAFTOL009251
---------------------------tcagtttctgatgatgatgagatagattactcc
acaaaaccagaattctatgattctgaccttgatgacaaggatgagttatgggtggccaac
aaaaggaaaggccgacacactgatgcagtcctcagctgcccagcgtgcttcaccactctt
tgcttggagtgccaaaggtttg---------------------------------ccatt
------------------------------------------------------------
------------------
>PAFTOL009255
---------------------------tcagtttctgatgatgatgagatagattactcc
acaaaaccagaattctatgattctgaccttgatgacaaggatgagttgtgggtggccaac
aaaaggaaaggccaacacactgatgcagttctaagctgcccagcttgcttcaccactctt
tgcttggagtgtcaaaggtatg---------------------------------ccatt
------------------------------------------------------------
------------------
>PAFTOL009257
---------------------------tcagtttctgatgatgatgagatagattactcc
acaaaaccagaattctatgattctgaccttgatgacaaggatgagttatgggtggccaac
aaaaggaaaggccaacacactgatgcagttctaagctgcccagcttgcttcaccactctt
tgcttggagtgtcaaaggtatg---------------------------------ccatt
------------------------------------------------------------
------------------
>PAFTOL009259
---------------------------tcagtttctgatgatgatgagrtagattactcc
acaaaaccagaattctatgattctgaccttgatgacaaggatgagttatgggtggccaac
aaaaggaaaggcckgcacactgaygcagttctcagctgcccagcttgcttcaccactstt
tgcttggagtgtcaaaggtatg---------------------------------ccatt
------------------------------------------------------------
------------------
>PAFTOL009263
---------------------------tcagtttctgatgatgatgagatagattactcc
mcaaaaccagaattctatgattctgaccttgatgacaaggatgagttatgggtggccaac
aaaaggaaaggccaacacactgatgcagttctcagctgcccagcttgcttcaccactctt
tgcttggagtgccaaaggtatg---------------------------------ccatt
------------------------------------------------------------
------------------
>PAFTOL009267
---------------------------tcagtttctgatgatgatgaaatagattactcc
acaaaacctgaattctatgattcggaccttgatgacaaggatgaattatgggtggccaac
aaaaggaaaggccgacacactgatgcmgttctcagctgccccgcttgcttcaccactctt
tgcttggagtgtcaaaggtat---------------------------------------
------------------------------------------------------------
------------------
>PAFTOL009271
c------------------------attcagtttctgatgatgatgagatagattactcc
acaaaaccagaattctatgattctgaccttgatgacaaggatgagttatgggtggccaac
aaaaggaaaggccgacacactgatgcagttctcagctgccccgcttgcttcaccactctt
tgcttggagtgtcaaaggtatg---------------------------------tcatt
------------------------------------------------------------
------------------
>PAFTOL009279
---------------------------tcagtttctgatgatgatgagatagattactcc
acaaaaccggaattctatgattctgaccttgatgacaaggatgagttatgggtcgccaac
aaaaggaaaggccgacacactgatgcagttctcagctgcccagcttgcttcaccactctt
tgcttggagtgtcaaaggtatg---------------------------------ccgtt
------------------------------------------------------------
------------------
>PAFTOL009283
---------------------------tcagtttctgatgatgatgagatagattactct
acaaaaccggaattctatgattctgaccttgatgacaaggatgagttatgggtggccaac
aaaaggaaaggccggcacactgatgcagttctcagctgcccagcttgcttcaccactctt
tgcttggagtgtcaaaggtatg---------------------------------ccatt
------------------------------------------------------------
------------------
>PAFTOL009285
---------------------------tcagtttctgatgatgatgaaatagattactcc
acaaaacctgaattctatgattcggaccttgatgacaaggatgaattatgggtggccaaa
aaaaggaaaggccgacacactgatgcggttcttagctgccccgcttgcttcaccactctt
tgcttggagtgtcaaaggtat---------------------------------------
------------------------------------------------------------
------------------
>PAFTOL009287
gtggtttccccaaccaattcccagcaaactgtttctgatgatgatgagatagattactcc
gcaaaaccagaattctatgattctgaccttgatgacaaggatgagttatgggtggccaac
aaaaggaaaggccgacacactgatgcagttctcagctgcccggcttgcttcaccactctt
tgcttggagtgtcaaaggtatg---------------------------------ccatt
------------------------------------------------------------
------------------
>PAFTOL009289
---------------------------tcagtttctgatgatgatgagatagattactcc
acaaagccagaattctatgattctgaccttgatgacaaggatgagttatgggtggccaac
aaaaggaaaggccgacacactgatgcagttctcagctgcccagcttgcttcaccactctt
tgtttggagtgtcaaaggtatg---------------------------------ccatt
------------------------------------------------------------
------------------
>PAFTOL009291
---------------------------tcagtttctgatgatgatgagatagattactcc
acaaaaccagaattctatgattctgaccttgatgacaaggatgagttatgggtggccaac
aaaaggaaaggccgacacactgatgcagttctcagctgcccagcttgcttcaccactctt
tgcttggagtgtcaaaggtatg---------------------------------ccatt
------------------------------------------------------------
------------------
>PAFTOL009293
---------------------------tcagtttctgatgatgatgagatagattactcc
acaaaaccggaattctatgattctgaccttgatgacaaggatgagttatgggtcgccaac
aaaaggaaaggccgacacactgatgcagttctcagmtgcccagcttgcttcaccactctt
tgcttggagtgtcaaaggtacg---------------------------------ccgtt
------------------------------------------------------------
------------------
>PAFTOL009297
---------------------------tcagtttctgatgatgatgagatagattactcg
acaaaaccagaattctatgattctgacsttgatgacaaggatgagttatgggtggccaac
aaaaggaaaggccgacacactgatgcagttctcagctgcccagcttgcttcaccactctt
tgcttggagtgtcaaaggtatg---------------------------------ccatt
------------------------------------------------------------
------------------
>PAFTOL009299
---------------------------tcagtttctgatgatgatgagatagattactcc
acaaaaccagaattctatgattctgaccttgatgacaaggatgagttatgggtggccaac
aaaaggaaaggccgacacactgatgcagttctcagctgcccagcttgcttcaccactctt
tgcttggagtgccaaaggtatg---------------------------------ccatt
------------------------------------------------------------
------------------
>PAFTOL009301
---------------------------tcagtttctgatgatgatgagatagattactcc
acaaaaccagaattctatgattctgaccttgatgacaaggatgagttatgggtggccaac
aaaaggaaaggccgacacactgatgcagttctcagctgcccagcttgcttcaccactctt
tgcttggagtgccaaaggtatg---------------------------------ccatt
------------------------------------------------------------
------------------
>PAFTOL009313
---------------------------tcagtttctgatgatgatgagatagattacacc
acaaaaccggaattctatgattctgacctcgatgataaggatgaattatgggttgccaag
aaaaggaaaggccagcaaactgatgccgttctcagttgtccagcttgcttcaccactctt
tgcctygagtgtcaaaggcacg---------------------------------agata
tatctgacccagtaccgggccatgtttgttgtaaactgtgaaatcaaggataagaaggtt
tttcctcaagggaaccaa
>PAFTOL009319
---------------------------tcagtttctgatgatgatgagatagattacacc
acaaaaccggaattctatgattctgaccttgatgacaaggacgaattatgggtcgaaaag
aaaaggaaaggccgacaaactgatgcagttctcagctgcccagcttgcttcaccactctt
tgcttggagtgccaaaggtttg---------------------------------gtatt
------------------------------------------------------------
------------------
>PAFTOL013501
---------------------------tcagtttctgatgatgatgagatagattactcc
acaaaaccggaattctatgattctgaccttgatgacaaggatgagttatgggtcgccaac
aaaaggaaaggccgacacactgatgcagttctcagctgcccagcttgcttcaccactctt
tgcttggagtgtcaaaggtatg---------------------------------ccgtt
------------------------------------------------------------
------------------
>SRR5036296
---------------------------tcagtttctgatgatgatgagagagattactcc
acaaaaccggaattctatgattctgaccttgatgacaaggatgagttatgggtggccaac
aaacggaaaggccgacacactgatgcagttctcagctgcccagcttgcttcaccactctt
tgcttggagtgccaaaggcacg---------------------------------agata
tatctgacccaatacagggccatgtttgttgtaaactgtgaaattaaagataagaaagtt
tttccacgaggaaaccag
>SRR5137211
---------------------------tcagtttctgatgatgatgagatagattactcc
acaaagccagaattctatgattctgaccttgatgacaaggatgagttatgggtggccaac
aaaaggaaaggccgacacactgatgcagttctcagctgcccagcttgcttcaccactctt
tgcttggagtgccaaaggcacg---------------------------------agata
tatctgacccaatacagggccatgtttgttgtaaactgtgaaattaaagataagaaagtt
tttccacgaggaaaccag
>SRR5137212
---------------------------tcagtttctgatgatgatgagatagattactcc
acaaaaccagaattctatgattctgaccttgatgacaaggatgaattatgggtggccaac
aaaaggaaaggccgacacactgatgcggttctcagctgcccagcttgtttcaccactctt
tgcttggagtgtcaaaggtata---------------------------------ccatt
------------------------------------------------------------
------------------
>SRR5137213
---------------------------tcagtttctgatgatgatgagatagattactcc
acaaaaccagaattctatgattctgaccttgatgacaaggatgagttatgggtggccaac
aaaaggaaaggccgacacactgatgcagttctcagctgcccagcttgcttcaccactctt
tgcttggagtgccaaaggtatg---------------------------------ccatt
------------------------------------------------------------
------------------
>SRR7905849
gtggtttccccaaccaattcccagcaaactgtttctgatgatgatgagatagattactcg
acaaaaccagaattctatgattctgaccttgatgacaaggatgaattatgggtggccaaa
aaaaggaaaggccgacacactgatgcagttctcacctgcccagcttgcttcaccactctt
tgcttggagtgtcaaaggcacg---------------------------------agata
tatgtgacccaatacagggccatgtttgttgtaaactgtgaaattaaagataagaaagtt
gttccacgaggaaaccag
>SRR7905861
gtggtttccccaaccaattctcagcaaactgtttctgatgatgatgagatagattactsc
acaaaaccagaattctatgattctgaccttgatgacaaggatgagttatgggtggccaac
aaaaggaaaggccgacacactgatgcagttctcagctgcccagcttgcttcacyactctt
tgtttggagtgtcaaaggcacg---------------------------------agata
tatctgacccaatacagggccatgtttgttgyaaactgtgaaattaaagataagaaastt
tttccacgaagaaaccag
>SRR7905862
gtggtttcgccaaccaattcccatcaaactgtttctgatgatgatgaaatagattactcc
acaaaacctgaattctatgattcggaccttgatgacaaggttgaattatgggtggccaac
aaaaggaaaggccgacacactgatgcagttctcagctgccccgcttgcttcaccactctt
tgcttggagtgtcaaaggcacg---------------------------------agata
tatgtgacccaatacagggccatgtttgttgtaaactgtgaaattaaagataagaaagtt
tttccacgaggaaaccag
>SRR8327214
gttgtttccccaaccaattctcagcaaactgtttctgatgatgatgagatagattactcc
acaaagccagaattctatgattctgaccttgatgacaaggatgagttatgggtggccaac
aaaaggaaaggccgacacactgatgcagttctcagctgcccagcttgcttcaccactctt
tgtttggagtgtcaaaggcacg---------------------------------agata
tatctgacccaatacagggccatgtttgttgtaaactgtgaaattaaagataagaaagtt
tttccacggggaaaccag
